# Supplementary material for: Blueprinting extendable nanomaterials with standardized protein blocks
Source: Nature. 2024 Mar 13;627(8005):898–904. doi: 10.1038/s41586-024-07188-4 (PMC10972742; doi:10.1038/s41586-024-07188-4)
Supplement: Supplementary file 4 — Design models with ideal backbones as well as experimentally determined structures for comparison. For reference to design names, see Supplementary Fig. 1. [file 41586_2024_7188_MOESM4_ESM.zip › R20A_design.pdb]

ATOM      1  N   ASP A   1      58.889  -2.998  -4.726  1.00  0.00           N  
ATOM      2  CA  ASP A   1      58.412  -1.740  -5.247  1.00  0.00           C  
ATOM      3  C   ASP A   1      58.313  -0.708  -4.130  1.00  0.00           C  
ATOM      4  O   ASP A   1      58.267  -1.065  -2.957  1.00  0.00           O  
ATOM      5  CB  ASP A   1      57.050  -1.920  -5.921  1.00  0.00           C  
ATOM      6  CG  ASP A   1      57.126  -2.745  -7.199  1.00  0.00           C  
ATOM      7  OD1 ASP A   1      58.204  -2.893  -7.725  1.00  0.00           O  
ATOM      8  OD2 ASP A   1      56.105  -3.219  -7.638  1.00  0.00           O1-
ATOM      9 1H   ASP A   1      59.273  -2.758  -3.876  1.00  0.00           H  
ATOM     10 2H   ASP A   1      59.529  -3.387  -5.361  1.00  0.00           H  
ATOM     11 3H   ASP A   1      59.339  -2.846  -3.846  1.00  0.00           H  
ATOM     12  HA  ASP A   1      59.119  -1.386  -5.998  1.00  0.00           H  
ATOM     13 1HB  ASP A   1      56.364  -2.410  -5.230  1.00  0.00           H  
ATOM     14 2HB  ASP A   1      56.630  -0.943  -6.161  1.00  0.00           H  
ATOM     15  N   PRO A   2      58.370   0.558  -4.504  1.00  0.00           N  
ATOM     16  CA  PRO A   2      58.541   1.616  -3.524  1.00  0.00           C  
ATOM     17  C   PRO A   2      57.386   1.667  -2.551  1.00  0.00           C  
ATOM     18  O   PRO A   2      57.596   1.832  -1.354  1.00  0.00           O  
ATOM     19  CB  PRO A   2      58.602   2.879  -4.389  1.00  0.00           C  
ATOM     20  CG  PRO A   2      59.119   2.399  -5.702  1.00  0.00           C  
ATOM     21  CD  PRO A   2      58.471   1.053  -5.890  1.00  0.00           C  
ATOM     22  HA  PRO A   2      59.456   1.424  -2.963  1.00  0.00           H  
ATOM     23 1HB  PRO A   2      57.603   3.332  -4.464  1.00  0.00           H  
ATOM     24 2HB  PRO A   2      59.259   3.626  -3.919  1.00  0.00           H  
ATOM     25 1HG  PRO A   2      58.856   3.111  -6.498  1.00  0.00           H  
ATOM     26 2HG  PRO A   2      60.217   2.340  -5.679  1.00  0.00           H  
ATOM     27 1HD  PRO A   2      57.482   1.184  -6.353  1.00  0.00           H  
ATOM     28 2HD  PRO A   2      59.114   0.420  -6.519  1.00  0.00           H  
ATOM     29  N   GLU A   3      56.159   1.481  -3.042  1.00  0.00           N  
ATOM     30  CA  GLU A   3      55.042   1.479  -2.105  1.00  0.00           C  
ATOM     31  C   GLU A   3      55.198   0.380  -1.064  1.00  0.00           C  
ATOM     32  O   GLU A   3      55.025   0.614   0.132  1.00  0.00           O  
ATOM     33  CB  GLU A   3      53.719   1.302  -2.853  1.00  0.00           C  
ATOM     34  CG  GLU A   3      53.336   2.477  -3.742  1.00  0.00           C  
ATOM     35  CD  GLU A   3      54.040   2.458  -5.070  1.00  0.00           C  
ATOM     36  OE1 GLU A   3      54.799   1.549  -5.306  1.00  0.00           O  
ATOM     37  OE2 GLU A   3      53.819   3.355  -5.849  1.00  0.00           O1-
ATOM     38  H   GLU A   3      55.975   1.374  -4.029  1.00  0.00           H  
ATOM     39  HA  GLU A   3      55.017   2.443  -1.595  1.00  0.00           H  
ATOM     40 1HB  GLU A   3      53.771   0.411  -3.479  1.00  0.00           H  
ATOM     41 2HB  GLU A   3      52.913   1.149  -2.135  1.00  0.00           H  
ATOM     42 1HG  GLU A   3      52.260   2.454  -3.913  1.00  0.00           H  
ATOM     43 2HG  GLU A   3      53.574   3.404  -3.222  1.00  0.00           H  
ATOM     44  N   ALA A   4      55.525  -0.824  -1.525  1.00  0.00           N  
ATOM     45  CA  ALA A   4      55.704  -1.957  -0.638  1.00  0.00           C  
ATOM     46  C   ALA A   4      56.767  -1.707   0.418  1.00  0.00           C  
ATOM     47  O   ALA A   4      56.582  -1.998   1.598  1.00  0.00           O  
ATOM     48  CB  ALA A   4      56.053  -3.198  -1.446  1.00  0.00           C  
ATOM     49  H   ALA A   4      55.653  -0.951  -2.519  1.00  0.00           H  
ATOM     50  HA  ALA A   4      54.765  -2.126  -0.111  1.00  0.00           H  
ATOM     51 1HB  ALA A   4      56.173  -4.048  -0.774  1.00  0.00           H  
ATOM     52 2HB  ALA A   4      55.252  -3.407  -2.156  1.00  0.00           H  
ATOM     53 3HB  ALA A   4      56.982  -3.030  -1.988  1.00  0.00           H  
ATOM     54  N   LEU A   5      57.897  -1.195  -0.015  1.00  0.00           N  
ATOM     55  CA  LEU A   5      58.997  -0.905   0.886  1.00  0.00           C  
ATOM     56  C   LEU A   5      58.634   0.140   1.928  1.00  0.00           C  
ATOM     57  O   LEU A   5      59.004   0.037   3.096  1.00  0.00           O  
ATOM     58  CB  LEU A   5      60.213  -0.426   0.084  1.00  0.00           C  
ATOM     59  CG  LEU A   5      60.895  -1.487  -0.789  1.00  0.00           C  
ATOM     60  CD1 LEU A   5      61.957  -0.826  -1.657  1.00  0.00           C  
ATOM     61  CD2 LEU A   5      61.505  -2.560   0.100  1.00  0.00           C  
ATOM     62  H   LEU A   5      57.996  -0.934  -0.954  1.00  0.00           H  
ATOM     63  HA  LEU A   5      59.260  -1.820   1.416  1.00  0.00           H  
ATOM     64 1HB  LEU A   5      59.900   0.388  -0.568  1.00  0.00           H  
ATOM     65 2HB  LEU A   5      60.959  -0.040   0.779  1.00  0.00           H  
ATOM     66  HG  LEU A   5      60.158  -1.941  -1.452  1.00  0.00           H  
ATOM     67 1HD1 LEU A   5      62.442  -1.580  -2.277  1.00  0.00           H  
ATOM     68 2HD1 LEU A   5      61.490  -0.077  -2.296  1.00  0.00           H  
ATOM     69 3HD1 LEU A   5      62.701  -0.348  -1.020  1.00  0.00           H  
ATOM     70 1HD2 LEU A   5      61.989  -3.315  -0.520  1.00  0.00           H  
ATOM     71 2HD2 LEU A   5      62.243  -2.108   0.763  1.00  0.00           H  
ATOM     72 3HD2 LEU A   5      60.721  -3.028   0.696  1.00  0.00           H  
ATOM     73  N   ALA A   6      57.933   1.165   1.495  1.00  0.00           N  
ATOM     74  CA  ALA A   6      57.458   2.196   2.396  1.00  0.00           C  
ATOM     75  C   ALA A   6      56.492   1.657   3.438  1.00  0.00           C  
ATOM     76  O   ALA A   6      56.528   2.040   4.606  1.00  0.00           O  
ATOM     77  CB  ALA A   6      56.800   3.315   1.602  1.00  0.00           C  
ATOM     78  H   ALA A   6      57.661   1.215   0.556  1.00  0.00           H  
ATOM     79  HA  ALA A   6      58.317   2.597   2.934  1.00  0.00           H  
ATOM     80 1HB  ALA A   6      56.457   4.093   2.285  1.00  0.00           H  
ATOM     81 2HB  ALA A   6      57.522   3.738   0.903  1.00  0.00           H  
ATOM     82 3HB  ALA A   6      55.950   2.918   1.050  1.00  0.00           H  
ATOM     83  N   GLU A   7      55.605   0.790   3.005  1.00  0.00           N  
ATOM     84  CA  GLU A   7      54.670   0.142   3.906  1.00  0.00           C  
ATOM     85  C   GLU A   7      55.369  -0.715   4.948  1.00  0.00           C  
ATOM     86  O   GLU A   7      54.986  -0.746   6.116  1.00  0.00           O  
ATOM     87  CB  GLU A   7      53.686  -0.718   3.110  1.00  0.00           C  
ATOM     88  CG  GLU A   7      52.693   0.074   2.272  1.00  0.00           C  
ATOM     89  CD  GLU A   7      51.795  -0.802   1.444  1.00  0.00           C  
ATOM     90  OE1 GLU A   7      52.009  -1.991   1.426  1.00  0.00           O  
ATOM     91  OE2 GLU A   7      50.895  -0.283   0.827  1.00  0.00           O1-
ATOM     92  H   GLU A   7      55.601   0.512   2.066  1.00  0.00           H  
ATOM     93  HA  GLU A   7      54.113   0.913   4.439  1.00  0.00           H  
ATOM     94 1HB  GLU A   7      54.239  -1.376   2.439  1.00  0.00           H  
ATOM     95 2HB  GLU A   7      53.119  -1.350   3.793  1.00  0.00           H  
ATOM     96 1HG  GLU A   7      52.077   0.681   2.936  1.00  0.00           H  
ATOM     97 2HG  GLU A   7      53.242   0.747   1.616  1.00  0.00           H  
ATOM     98  N   ALA A   8      56.377  -1.439   4.515  1.00  0.00           N  
ATOM     99  CA  ALA A   8      57.178  -2.246   5.416  1.00  0.00           C  
ATOM    100  C   ALA A   8      57.901  -1.409   6.458  1.00  0.00           C  
ATOM    101  O   ALA A   8      57.998  -1.781   7.626  1.00  0.00           O  
ATOM    102  CB  ALA A   8      58.180  -3.071   4.622  1.00  0.00           C  
ATOM    103  H   ALA A   8      56.652  -1.393   3.576  1.00  0.00           H  
ATOM    104  HA  ALA A   8      56.509  -2.918   5.954  1.00  0.00           H  
ATOM    105 1HB  ALA A   8      58.769  -3.684   5.305  1.00  0.00           H  
ATOM    106 2HB  ALA A   8      57.647  -3.717   3.923  1.00  0.00           H  
ATOM    107 3HB  ALA A   8      58.841  -2.406   4.069  1.00  0.00           H  
ATOM    108  N   ALA A   9      58.438  -0.290   6.025  1.00  0.00           N  
ATOM    109  CA  ALA A   9      59.094   0.638   6.926  1.00  0.00           C  
ATOM    110  C   ALA A   9      58.144   1.205   7.968  1.00  0.00           C  
ATOM    111  O   ALA A   9      58.494   1.365   9.136  1.00  0.00           O  
ATOM    112  CB  ALA A   9      59.734   1.768   6.132  1.00  0.00           C  
ATOM    113  H   ALA A   9      58.346  -0.028   5.086  1.00  0.00           H  
ATOM    114  HA  ALA A   9      59.871   0.095   7.464  1.00  0.00           H  
ATOM    115 1HB  ALA A   9      60.235   2.454   6.815  1.00  0.00           H  
ATOM    116 2HB  ALA A   9      60.461   1.355   5.433  1.00  0.00           H  
ATOM    117 3HB  ALA A   9      58.964   2.304   5.579  1.00  0.00           H  
ATOM    118  N   ARG A  10      56.949   1.539   7.535  1.00  0.00           N  
ATOM    119  CA  ARG A  10      55.922   2.024   8.436  1.00  0.00           C  
ATOM    120  C   ARG A  10      55.528   0.991   9.478  1.00  0.00           C  
ATOM    121  O   ARG A  10      55.310   1.307  10.646  1.00  0.00           O  
ATOM    122  CB  ARG A  10      54.686   2.435   7.650  1.00  0.00           C  
ATOM    123  CG  ARG A  10      54.846   3.699   6.820  1.00  0.00           C  
ATOM    124  CD  ARG A  10      53.628   3.989   6.021  1.00  0.00           C  
ATOM    125  NE  ARG A  10      52.475   4.254   6.866  1.00  0.00           N  
ATOM    126  CZ  ARG A  10      52.177   5.455   7.399  1.00  0.00           C  
ATOM    127  NH1 ARG A  10      52.955   6.489   7.166  1.00  0.00           N1+
ATOM    128  NH2 ARG A  10      51.102   5.593   8.156  1.00  0.00           N  
ATOM    129  H   ARG A  10      56.707   1.403   6.596  1.00  0.00           H  
ATOM    130  HA  ARG A  10      56.309   2.896   8.964  1.00  0.00           H  
ATOM    131 1HB  ARG A  10      54.401   1.630   6.973  1.00  0.00           H  
ATOM    132 2HB  ARG A  10      53.854   2.594   8.336  1.00  0.00           H  
ATOM    133 1HG  ARG A  10      55.033   4.546   7.480  1.00  0.00           H  
ATOM    134 2HG  ARG A  10      55.686   3.580   6.135  1.00  0.00           H  
ATOM    135 1HD  ARG A  10      53.803   4.866   5.397  1.00  0.00           H  
ATOM    136 2HD  ARG A  10      53.397   3.134   5.387  1.00  0.00           H  
ATOM    137  HE  ARG A  10      51.853   3.482   7.067  1.00  0.00           H  
ATOM    138 1HH1 ARG A  10      53.776   6.383   6.587  1.00  0.00           H  
ATOM    139 2HH1 ARG A  10      52.731   7.388   7.565  1.00  0.00           H  
ATOM    140 1HH2 ARG A  10      50.504   4.798   8.335  1.00  0.00           H  
ATOM    141 2HH2 ARG A  10      50.879   6.492   8.555  1.00  0.00           H  
ATOM    142  N   ALA A  11      55.406  -0.244   9.045  1.00  0.00           N  
ATOM    143  CA  ALA A  11      55.107  -1.341   9.946  1.00  0.00           C  
ATOM    144  C   ALA A  11      56.193  -1.549  10.988  1.00  0.00           C  
ATOM    145  O   ALA A  11      55.920  -1.819  12.156  1.00  0.00           O  
ATOM    146  CB  ALA A  11      54.893  -2.621   9.152  1.00  0.00           C  
ATOM    147  H   ALA A  11      55.582  -0.459   8.106  1.00  0.00           H  
ATOM    148  HA  ALA A  11      54.191  -1.097  10.484  1.00  0.00           H  
ATOM    149 1HB  ALA A  11      54.657  -3.438   9.835  1.00  0.00           H  
ATOM    150 2HB  ALA A  11      54.068  -2.483   8.453  1.00  0.00           H  
ATOM    151 3HB  ALA A  11      55.799  -2.862   8.599  1.00  0.00           H  
ATOM    152  N   ALA A  12      57.430  -1.455  10.555  1.00  0.00           N  
ATOM    153  CA  ALA A  12      58.562  -1.559  11.456  1.00  0.00           C  
ATOM    154  C   ALA A  12      58.579  -0.453  12.498  1.00  0.00           C  
ATOM    155  O   ALA A  12      58.892  -0.675  13.666  1.00  0.00           O  
ATOM    156  CB  ALA A  12      59.860  -1.548  10.662  1.00  0.00           C  
ATOM    157  H   ALA A  12      57.612  -1.244   9.616  1.00  0.00           H  
ATOM    158  HA  ALA A  12      58.481  -2.503  11.994  1.00  0.00           H  
ATOM    159 1HB  ALA A  12      60.705  -1.640  11.344  1.00  0.00           H  
ATOM    160 2HB  ALA A  12      59.866  -2.385   9.963  1.00  0.00           H  
ATOM    161 3HB  ALA A  12      59.940  -0.614  10.109  1.00  0.00           H  
ATOM    162  N   LEU A  13      58.271   0.749  12.065  1.00  0.00           N  
ATOM    163  CA  LEU A  13      58.177   1.882  12.966  1.00  0.00           C  
ATOM    164  C   LEU A  13      57.085   1.706  14.008  1.00  0.00           C  
ATOM    165  O   LEU A  13      57.250   2.053  15.176  1.00  0.00           O  
ATOM    166  CB  LEU A  13      57.917   3.163  12.164  1.00  0.00           C  
ATOM    167  CG  LEU A  13      59.080   3.650  11.291  1.00  0.00           C  
ATOM    168  CD1 LEU A  13      58.614   4.811  10.424  1.00  0.00           C  
ATOM    169  CD2 LEU A  13      60.244   4.064  12.180  1.00  0.00           C  
ATOM    170  H   LEU A  13      58.032   0.891  11.126  1.00  0.00           H  
ATOM    171  HA  LEU A  13      59.124   1.982  13.496  1.00  0.00           H  
ATOM    172 1HB  LEU A  13      57.061   2.997  11.512  1.00  0.00           H  
ATOM    173 2HB  LEU A  13      57.667   3.964  12.860  1.00  0.00           H  
ATOM    174  HG  LEU A  13      59.399   2.845  10.628  1.00  0.00           H  
ATOM    175 1HD1 LEU A  13      59.441   5.157   9.803  1.00  0.00           H  
ATOM    176 2HD1 LEU A  13      57.795   4.482   9.784  1.00  0.00           H  
ATOM    177 3HD1 LEU A  13      58.273   5.627  11.061  1.00  0.00           H  
ATOM    178 1HD2 LEU A  13      61.071   4.409  11.560  1.00  0.00           H  
ATOM    179 2HD2 LEU A  13      59.926   4.869  12.843  1.00  0.00           H  
ATOM    180 3HD2 LEU A  13      60.568   3.210  12.776  1.00  0.00           H  
ATOM    181  N   GLU A  14      55.954   1.194  13.575  1.00  0.00           N  
ATOM    182  CA  GLU A  14      54.855   0.905  14.476  1.00  0.00           C  
ATOM    183  C   GLU A  14      55.218  -0.140  15.518  1.00  0.00           C  
ATOM    184  O   GLU A  14      54.848  -0.038  16.686  1.00  0.00           O  
ATOM    185  CB  GLU A  14      53.636   0.434  13.679  1.00  0.00           C  
ATOM    186  CG  GLU A  14      52.974   1.520  12.843  1.00  0.00           C  
ATOM    187  CD  GLU A  14      51.830   1.004  12.015  1.00  0.00           C  
ATOM    188  OE1 GLU A  14      51.624  -0.185  11.996  1.00  0.00           O  
ATOM    189  OE2 GLU A  14      51.162   1.801  11.399  1.00  0.00           O1-
ATOM    190  H   GLU A  14      55.856   0.934  12.636  1.00  0.00           H  
ATOM    191  HA  GLU A  14      54.596   1.820  15.010  1.00  0.00           H  
ATOM    192 1HB  GLU A  14      53.930  -0.373  13.008  1.00  0.00           H  
ATOM    193 2HB  GLU A  14      52.887   0.035  14.363  1.00  0.00           H  
ATOM    194 1HG  GLU A  14      52.603   2.300  13.507  1.00  0.00           H  
ATOM    195 2HG  GLU A  14      53.721   1.964  12.187  1.00  0.00           H  
ATOM    196  N   ALA A  15      55.919  -1.164  15.085  1.00  0.00           N  
ATOM    197  CA  ALA A  15      56.394  -2.197  15.986  1.00  0.00           C  
ATOM    198  C   ALA A  15      57.360  -1.658  17.028  1.00  0.00           C  
ATOM    199  O   ALA A  15      57.324  -2.040  18.196  1.00  0.00           O  
ATOM    200  CB  ALA A  15      57.052  -3.316  15.192  1.00  0.00           C  
ATOM    201  H   ALA A  15      56.192  -1.216  14.146  1.00  0.00           H  
ATOM    202  HA  ALA A  15      55.535  -2.599  16.524  1.00  0.00           H  
ATOM    203 1HB  ALA A  15      57.395  -4.093  15.875  1.00  0.00           H  
ATOM    204 2HB  ALA A  15      56.331  -3.740  14.493  1.00  0.00           H  
ATOM    205 3HB  ALA A  15      57.902  -2.918  14.639  1.00  0.00           H  
ATOM    206  N   ILE A  16      58.247  -0.790  16.595  1.00  0.00           N  
ATOM    207  CA  ILE A  16      59.182  -0.142  17.496  1.00  0.00           C  
ATOM    208  C   ILE A  16      58.483   0.715  18.538  1.00  0.00           C  
ATOM    209  O   ILE A  16      58.866   0.746  19.706  1.00  0.00           O  
ATOM    210  CB  ILE A  16      60.176   0.729  16.706  1.00  0.00           C  
ATOM    211  CG1 ILE A  16      61.102  -0.150  15.861  1.00  0.00           C  
ATOM    212  CG2 ILE A  16      60.985   1.604  17.652  1.00  0.00           C  
ATOM    213  CD1 ILE A  16      61.923   0.621  14.853  1.00  0.00           C  
ATOM    214  H   ILE A  16      58.251  -0.512  15.656  1.00  0.00           H  
ATOM    215  HA  ILE A  16      59.740  -0.912  18.028  1.00  0.00           H  
ATOM    216  HB  ILE A  16      59.629   1.368  16.014  1.00  0.00           H  
ATOM    217 1HG1 ILE A  16      61.785  -0.692  16.515  1.00  0.00           H  
ATOM    218 2HG1 ILE A  16      60.509  -0.890  15.323  1.00  0.00           H  
ATOM    219 1HG2 ILE A  16      61.683   2.212  17.078  1.00  0.00           H  
ATOM    220 2HG2 ILE A  16      60.312   2.253  18.211  1.00  0.00           H  
ATOM    221 3HG2 ILE A  16      61.540   0.973  18.347  1.00  0.00           H  
ATOM    222 1HD1 ILE A  16      62.553  -0.070  14.292  1.00  0.00           H  
ATOM    223 2HD1 ILE A  16      61.257   1.144  14.165  1.00  0.00           H  
ATOM    224 3HD1 ILE A  16      62.551   1.344  15.372  1.00  0.00           H  
ATOM    225  N   ALA A  17      57.475   1.439  18.105  1.00  0.00           N  
ATOM    226  CA  ALA A  17      56.675   2.246  19.006  1.00  0.00           C  
ATOM    227  C   ALA A  17      55.951   1.409  20.048  1.00  0.00           C  
ATOM    228  O   ALA A  17      55.854   1.781  21.216  1.00  0.00           O  
ATOM    229  CB  ALA A  17      55.674   3.072  18.212  1.00  0.00           C  
ATOM    230  H   ALA A  17      57.200   1.393  17.166  1.00  0.00           H  
ATOM    231  HA  ALA A  17      57.344   2.917  19.544  1.00  0.00           H  
ATOM    232 1HB  ALA A  17      55.086   3.686  18.894  1.00  0.00           H  
ATOM    233 2HB  ALA A  17      56.207   3.717  17.513  1.00  0.00           H  
ATOM    234 3HB  ALA A  17      55.012   2.408  17.659  1.00  0.00           H  
ATOM    235  N   GLU A  18      55.414   0.290  19.615  1.00  0.00           N  
ATOM    236  CA  GLU A  18      54.758  -0.638  20.516  1.00  0.00           C  
ATOM    237  C   GLU A  18      55.708  -1.205  21.558  1.00  0.00           C  
ATOM    238  O   GLU A  18      55.358  -1.365  22.726  1.00  0.00           O  
ATOM    239  CB  GLU A  18      54.127  -1.782  19.719  1.00  0.00           C  
ATOM    240  CG  GLU A  18      52.922  -1.376  18.883  1.00  0.00           C  
ATOM    241  CD  GLU A  18      52.378  -2.507  18.054  1.00  0.00           C  
ATOM    242  OE1 GLU A  18      52.984  -3.551  18.036  1.00  0.00           O  
ATOM    243  OE2 GLU A  18      51.354  -2.326  17.439  1.00  0.00           O1-
ATOM    244  H   GLU A  18      55.506   0.028  18.676  1.00  0.00           H  
ATOM    245  HA  GLU A  18      53.971  -0.104  21.050  1.00  0.00           H  
ATOM    246 1HB  GLU A  18      54.871  -2.212  19.048  1.00  0.00           H  
ATOM    247 2HB  GLU A  18      53.810  -2.570  20.403  1.00  0.00           H  
ATOM    248 1HG  GLU A  18      52.136  -1.017  19.547  1.00  0.00           H  
ATOM    249 2HG  GLU A  18      53.208  -0.556  18.227  1.00  0.00           H  
ATOM    250  N   ILE A  19      56.903  -1.539  21.125  1.00  0.00           N  
ATOM    251  CA  ILE A  19      57.931  -2.024  22.026  1.00  0.00           C  
ATOM    252  C   ILE A  19      58.324  -0.991  23.068  1.00  0.00           C  
ATOM    253  O   ILE A  19      58.542  -1.307  24.236  1.00  0.00           O  
ATOM    254  CB  ILE A  19      59.182  -2.450  21.237  1.00  0.00           C  
ATOM    255  CG1 ILE A  19      58.884  -3.691  20.392  1.00  0.00           C  
ATOM    256  CG2 ILE A  19      60.344  -2.712  22.182  1.00  0.00           C  
ATOM    257  CD1 ILE A  19      59.962  -4.017  19.384  1.00  0.00           C  
ATOM    258  H   ILE A  19      57.145  -1.403  20.186  1.00  0.00           H  
ATOM    259  HA  ILE A  19      57.543  -2.892  22.558  1.00  0.00           H  
ATOM    260  HB  ILE A  19      59.462  -1.657  20.543  1.00  0.00           H  
ATOM    261 1HG1 ILE A  19      58.756  -4.553  21.045  1.00  0.00           H  
ATOM    262 2HG1 ILE A  19      57.947  -3.548  19.853  1.00  0.00           H  
ATOM    263 1HG2 ILE A  19      61.220  -3.012  21.608  1.00  0.00           H  
ATOM    264 2HG2 ILE A  19      60.570  -1.804  22.741  1.00  0.00           H  
ATOM    265 3HG2 ILE A  19      60.076  -3.508  22.877  1.00  0.00           H  
ATOM    266 1HD1 ILE A  19      59.679  -4.909  18.823  1.00  0.00           H  
ATOM    267 2HD1 ILE A  19      60.083  -3.179  18.696  1.00  0.00           H  
ATOM    268 3HD1 ILE A  19      60.902  -4.199  19.902  1.00  0.00           H  
ATOM    269  N   THR A  20      58.446   0.244  22.635  1.00  0.00           N  
ATOM    270  CA  THR A  20      58.745   1.341  23.536  1.00  0.00           C  
ATOM    271  C   THR A  20      57.659   1.549  24.578  1.00  0.00           C  
ATOM    272  O   THR A  20      57.932   1.819  25.746  1.00  0.00           O  
ATOM    273  CB  THR A  20      58.955   2.648  22.750  1.00  0.00           C  
ATOM    274  CG2 THR A  20      60.144   2.520  21.809  1.00  0.00           C  
ATOM    275  OG1 THR A  20      57.778   2.946  21.989  1.00  0.00           O  
ATOM    276  H   THR A  20      58.270   0.459  21.696  1.00  0.00           H  
ATOM    277  HA  THR A  20      59.665   1.107  24.073  1.00  0.00           H  
ATOM    278  HB  THR A  20      59.138   3.466  23.447  1.00  0.00           H  
ATOM    279  HG1 THR A  20      57.120   3.348  22.562  1.00  0.00           H  
ATOM    280 1HG2 THR A  20      60.277   3.453  21.262  1.00  0.00           H  
ATOM    281 2HG2 THR A  20      61.043   2.305  22.386  1.00  0.00           H  
ATOM    282 3HG2 THR A  20      59.963   1.710  21.104  1.00  0.00           H  
ATOM    283  N   LYS A  21      56.422   1.455  24.145  1.00  0.00           N  
ATOM    284  CA  LYS A  21      55.290   1.559  25.046  1.00  0.00           C  
ATOM    285  C   LYS A  21      55.273   0.453  26.088  1.00  0.00           C  
ATOM    286  O   LYS A  21      54.960   0.675  27.256  1.00  0.00           O  
ATOM    287  CB  LYS A  21      53.983   1.544  24.251  1.00  0.00           C  
ATOM    288  CG  LYS A  21      52.728   1.679  25.102  1.00  0.00           C  
ATOM    289  CD  LYS A  21      52.652   3.048  25.762  1.00  0.00           C  
ATOM    290  CE  LYS A  21      51.350   3.223  26.529  1.00  0.00           C  
ATOM    291  NZ  LYS A  21      51.278   4.544  27.210  1.00  0.00           N1+
ATOM    292  H   LYS A  21      56.240   1.244  23.206  1.00  0.00           H  
ATOM    293  HA  LYS A  21      55.354   2.511  25.574  1.00  0.00           H  
ATOM    294 1HB  LYS A  21      53.988   2.360  23.528  1.00  0.00           H  
ATOM    295 2HB  LYS A  21      53.909   0.611  23.691  1.00  0.00           H  
ATOM    296 1HG  LYS A  21      51.846   1.538  24.475  1.00  0.00           H  
ATOM    297 2HG  LYS A  21      52.728   0.912  25.875  1.00  0.00           H  
ATOM    298 1HD  LYS A  21      53.489   3.166  26.452  1.00  0.00           H  
ATOM    299 2HD  LYS A  21      52.721   3.824  24.999  1.00  0.00           H  
ATOM    300 1HE  LYS A  21      50.509   3.135  25.842  1.00  0.00           H  
ATOM    301 2HE  LYS A  21      51.261   2.437  27.279  1.00  0.00           H  
ATOM    302 1HZ  LYS A  21      50.401   4.620  27.706  1.00  0.00           H  
ATOM    303 2HZ  LYS A  21      52.043   4.629  27.864  1.00  0.00           H  
ATOM    304 3HZ  LYS A  21      51.340   5.281  26.522  1.00  0.00           H  
ATOM    305  N   ALA A  22      55.581  -0.749  25.655  1.00  0.00           N  
ATOM    306  CA  ALA A  22      55.675  -1.882  26.556  1.00  0.00           C  
ATOM    307  C   ALA A  22      56.767  -1.706  27.598  1.00  0.00           C  
ATOM    308  O   ALA A  22      56.602  -2.053  28.766  1.00  0.00           O  
ATOM    309  CB  ALA A  22      55.911  -3.158  25.762  1.00  0.00           C  
ATOM    310  H   ALA A  22      55.820  -0.891  24.716  1.00  0.00           H  
ATOM    311  HA  ALA A  22      54.731  -1.966  27.094  1.00  0.00           H  
ATOM    312 1HB  ALA A  22      55.968  -4.006  26.445  1.00  0.00           H  
ATOM    313 2HB  ALA A  22      55.088  -3.310  25.063  1.00  0.00           H  
ATOM    314 3HB  ALA A  22      56.846  -3.075  25.209  1.00  0.00           H  
ATOM    315  N   VAL A  23      57.898  -1.194  27.165  1.00  0.00           N  
ATOM    316  CA  VAL A  23      58.997  -0.905  28.066  1.00  0.00           C  
ATOM    317  C   VAL A  23      58.634   0.140  29.108  1.00  0.00           C  
ATOM    318  O   VAL A  23      59.004   0.038  30.276  1.00  0.00           O  
ATOM    319  CB  VAL A  23      60.217  -0.415  27.264  1.00  0.00           C  
ATOM    320  CG1 VAL A  23      61.307   0.081  28.202  1.00  0.00           C  
ATOM    321  CG2 VAL A  23      60.737  -1.535  26.376  1.00  0.00           C  
ATOM    322  H   VAL A  23      57.996  -0.934  26.226  1.00  0.00           H  
ATOM    323  HA  VAL A  23      59.264  -1.823  28.591  1.00  0.00           H  
ATOM    324  HB  VAL A  23      59.917   0.431  26.644  1.00  0.00           H  
ATOM    325 1HG1 VAL A  23      62.162   0.424  27.618  1.00  0.00           H  
ATOM    326 2HG1 VAL A  23      60.923   0.906  28.802  1.00  0.00           H  
ATOM    327 3HG1 VAL A  23      61.620  -0.731  28.858  1.00  0.00           H  
ATOM    328 1HG2 VAL A  23      61.599  -1.181  25.811  1.00  0.00           H  
ATOM    329 2HG2 VAL A  23      61.032  -2.383  26.995  1.00  0.00           H  
ATOM    330 3HG2 VAL A  23      59.954  -1.846  25.685  1.00  0.00           H  
ATOM    331  N   ALA A  24      57.934   1.164  28.675  1.00  0.00           N  
ATOM    332  CA  ALA A  24      57.458   2.197  29.576  1.00  0.00           C  
ATOM    333  C   ALA A  24      56.492   1.658  30.618  1.00  0.00           C  
ATOM    334  O   ALA A  24      56.528   2.040  31.786  1.00  0.00           O  
ATOM    335  CB  ALA A  24      56.799   3.316  28.782  1.00  0.00           C  
ATOM    336  H   ALA A  24      57.660   1.216  27.736  1.00  0.00           H  
ATOM    337  HA  ALA A  24      58.313   2.609  30.113  1.00  0.00           H  
ATOM    338 1HB  ALA A  24      56.456   4.093  29.465  1.00  0.00           H  
ATOM    339 2HB  ALA A  24      57.521   3.739  28.083  1.00  0.00           H  
ATOM    340 3HB  ALA A  24      55.950   2.917  28.229  1.00  0.00           H  
ATOM    341  N   GLU A  25      55.605   0.790  30.185  1.00  0.00           N  
ATOM    342  CA  GLU A  25      54.670   0.142  31.086  1.00  0.00           C  
ATOM    343  C   GLU A  25      55.371  -0.624  32.196  1.00  0.00           C  
ATOM    344  O   GLU A  25      55.011  -0.507  33.367  1.00  0.00           O  
ATOM    345  CB  GLU A  25      53.760  -0.807  30.302  1.00  0.00           C  
ATOM    346  CG  GLU A  25      52.747  -0.109  29.406  1.00  0.00           C  
ATOM    347  CD  GLU A  25      51.935  -1.070  28.583  1.00  0.00           C  
ATOM    348  OE1 GLU A  25      52.222  -2.243  28.617  1.00  0.00           O  
ATOM    349  OE2 GLU A  25      51.025  -0.631  27.920  1.00  0.00           O1-
ATOM    350  H   GLU A  25      55.601   0.512  29.246  1.00  0.00           H  
ATOM    351  HA  GLU A  25      54.050   0.909  31.551  1.00  0.00           H  
ATOM    352 1HB  GLU A  25      54.369  -1.459  29.675  1.00  0.00           H  
ATOM    353 2HB  GLU A  25      53.211  -1.441  30.998  1.00  0.00           H  
ATOM    354 1HG  GLU A  25      52.072   0.479  30.028  1.00  0.00           H  
ATOM    355 2HG  GLU A  25      53.274   0.574  28.743  1.00  0.00           H  
ATOM    356  N   THR A  26      56.310  -1.493  31.794  1.00  0.00           N  
ATOM    357  CA  THR A  26      56.924  -2.477  32.689  1.00  0.00           C  
ATOM    358  C   THR A  26      58.108  -1.892  33.454  1.00  0.00           C  
ATOM    359  O   THR A  26      58.147  -1.934  34.684  1.00  0.00           O  
ATOM    360  CB  THR A  26      57.386  -3.720  31.906  1.00  0.00           C  
ATOM    361  CG2 THR A  26      58.041  -4.726  32.841  1.00  0.00           C  
ATOM    362  OG1 THR A  26      56.258  -4.332  31.267  1.00  0.00           O  
ATOM    363  H   THR A  26      56.578  -1.497  30.818  1.00  0.00           H  
ATOM    364  HA  THR A  26      56.176  -2.801  33.414  1.00  0.00           H  
ATOM    365  HB  THR A  26      58.103  -3.423  31.141  1.00  0.00           H  
ATOM    366  HG1 THR A  26      56.048  -3.852  30.462  1.00  0.00           H  
ATOM    367 1HG2 THR A  26      58.361  -5.598  32.271  1.00  0.00           H  
ATOM    368 2HG2 THR A  26      58.906  -4.268  33.320  1.00  0.00           H  
ATOM    369 3HG2 THR A  26      57.326  -5.034  33.603  1.00  0.00           H  
ATOM    370  N   GLU A  27      59.064  -1.331  32.718  1.00  0.00           N  
ATOM    371  CA  GLU A  27      60.232  -0.710  33.327  1.00  0.00           C  
ATOM    372  C   GLU A  27      59.813   0.465  34.198  1.00  0.00           C  
ATOM    373  O   GLU A  27      60.545   0.890  35.089  1.00  0.00           O  
ATOM    374  CB  GLU A  27      61.216  -0.242  32.252  1.00  0.00           C  
ATOM    375  CG  GLU A  27      61.892  -1.370  31.485  1.00  0.00           C  
ATOM    376  CD  GLU A  27      62.784  -2.215  32.351  1.00  0.00           C  
ATOM    377  OE1 GLU A  27      63.435  -1.670  33.210  1.00  0.00           O  
ATOM    378  OE2 GLU A  27      62.815  -3.406  32.154  1.00  0.00           O1-
ATOM    379  H   GLU A  27      58.976  -1.335  31.713  1.00  0.00           H  
ATOM    380  HA  GLU A  27      60.737  -1.453  33.945  1.00  0.00           H  
ATOM    381 1HB  GLU A  27      60.695   0.388  31.531  1.00  0.00           H  
ATOM    382 2HB  GLU A  27      61.997   0.363  32.713  1.00  0.00           H  
ATOM    383 1HG  GLU A  27      61.125  -2.006  31.045  1.00  0.00           H  
ATOM    384 2HG  GLU A  27      62.480  -0.942  30.674  1.00  0.00           H  
ATOM    385  N   GLY A  28      58.634   1.001  33.908  1.00  0.00           N  
ATOM    386  CA  GLY A  28      58.129   2.181  34.598  1.00  0.00           C  
ATOM    387  C   GLY A  28      58.905   3.429  34.201  1.00  0.00           C  
ATOM    388  O   GLY A  28      59.217   4.274  35.039  1.00  0.00           O  
ATOM    389  H   GLY A  28      58.076   0.590  33.174  1.00  0.00           H  
ATOM    390 1HA  GLY A  28      57.073   2.316  34.363  1.00  0.00           H  
ATOM    391 2HA  GLY A  28      58.202   2.032  35.675  1.00  0.00           H  
ATOM    392  N   VAL A  29      59.143   3.571  32.902  1.00  0.00           N  
ATOM    393  CA  VAL A  29      59.687   4.802  32.339  1.00  0.00           C  
ATOM    394  C   VAL A  29      58.642   5.906  32.366  1.00  0.00           C  
ATOM    395  O   VAL A  29      57.461   5.646  32.589  1.00  0.00           O  
ATOM    396  CB  VAL A  29      60.155   4.573  30.890  1.00  0.00           C  
ATOM    397  CG1 VAL A  29      60.626   5.880  30.269  1.00  0.00           C  
ATOM    398  CG2 VAL A  29      61.265   3.533  30.862  1.00  0.00           C  
ATOM    399  H   VAL A  29      58.901   2.815  32.277  1.00  0.00           H  
ATOM    400  HA  VAL A  29      60.546   5.107  32.938  1.00  0.00           H  
ATOM    401  HB  VAL A  29      59.311   4.221  30.296  1.00  0.00           H  
ATOM    402 1HG1 VAL A  29      60.953   5.700  29.245  1.00  0.00           H  
ATOM    403 2HG1 VAL A  29      59.805   6.598  30.267  1.00  0.00           H  
ATOM    404 3HG1 VAL A  29      61.457   6.280  30.850  1.00  0.00           H  
ATOM    405 1HG2 VAL A  29      61.590   3.376  29.834  1.00  0.00           H  
ATOM    406 2HG2 VAL A  29      62.106   3.883  31.460  1.00  0.00           H  
ATOM    407 3HG2 VAL A  29      60.893   2.594  31.272  1.00  0.00           H  
ATOM    408  N   ASP A  30      59.084   7.145  32.168  1.00  0.00           N  
ATOM    409  CA  ASP A  30      58.185   8.283  32.257  1.00  0.00           C  
ATOM    410  C   ASP A  30      57.124   8.201  31.167  1.00  0.00           C  
ATOM    411  O   ASP A  30      57.391   8.498  30.002  1.00  0.00           O  
ATOM    412  CB  ASP A  30      58.961   9.597  32.136  1.00  0.00           C  
ATOM    413  CG  ASP A  30      59.844   9.877  33.345  1.00  0.00           C  
ATOM    414  OD1 ASP A  30      59.642   9.255  34.361  1.00  0.00           O  
ATOM    415  OD2 ASP A  30      60.712  10.710  33.241  1.00  0.00           O1-
ATOM    416  H   ASP A  30      60.058   7.303  31.952  1.00  0.00           H  
ATOM    417  HA  ASP A  30      57.701   8.265  33.234  1.00  0.00           H  
ATOM    418 1HB  ASP A  30      59.588   9.569  31.245  1.00  0.00           H  
ATOM    419 2HB  ASP A  30      58.260  10.424  32.017  1.00  0.00           H  
ATOM    420  N   GLU A  31      55.915   7.792  31.549  1.00  0.00           N  
ATOM    421  CA  GLU A  31      54.820   7.636  30.596  1.00  0.00           C  
ATOM    422  C   GLU A  31      54.991   8.559  29.447  1.00  0.00           C  
ATOM    423  O   GLU A  31      54.688   8.243  28.297  1.00  0.00           O  
ATOM    424  CB  GLU A  31      53.467   7.899  31.261  1.00  0.00           C  
ATOM    425  CG  GLU A  31      52.267   7.701  30.345  1.00  0.00           C  
ATOM    426  CD  GLU A  31      52.092   6.273  29.910  1.00  0.00           C  
ATOM    427  OE1 GLU A  31      52.607   5.403  30.571  1.00  0.00           O  
ATOM    428  OE2 GLU A  31      51.443   6.051  28.916  1.00  0.00           O1-
ATOM    429  H   GLU A  31      55.752   7.584  32.524  1.00  0.00           H  
ATOM    430  HA  GLU A  31      54.779   6.589  30.261  1.00  0.00           H  
ATOM    431 1HB  GLU A  31      53.347   7.234  32.117  1.00  0.00           H  
ATOM    432 2HB  GLU A  31      53.438   8.922  31.635  1.00  0.00           H  
ATOM    433 1HG  GLU A  31      51.367   8.022  30.869  1.00  0.00           H  
ATOM    434 2HG  GLU A  31      52.387   8.332  29.466  1.00  0.00           H  
ATOM    435  N   GLY A  32      55.444   9.719  29.789  1.00  0.00           N  
ATOM    436  CA  GLY A  32      55.517  10.853  28.889  1.00  0.00           C  
ATOM    437  C   GLY A  32      56.612  10.698  27.846  1.00  0.00           C  
ATOM    438  O   GLY A  32      56.441  11.041  26.678  1.00  0.00           O  
ATOM    439  H   GLY A  32      55.681   9.865  30.729  1.00  0.00           H  
ATOM    440 1HA  GLY A  32      54.559  10.978  28.383  1.00  0.00           H  
ATOM    441 2HA  GLY A  32      55.699  11.761  29.462  1.00  0.00           H  
ATOM    442  N   LYS A  33      57.752  10.207  28.279  1.00  0.00           N  
ATOM    443  CA  LYS A  33      58.857   9.939  27.379  1.00  0.00           C  
ATOM    444  C   LYS A  33      58.513   8.887  26.336  1.00  0.00           C  
ATOM    445  O   LYS A  33      58.882   8.996  25.168  1.00  0.00           O  
ATOM    446  CB  LYS A  33      60.087   9.500  28.175  1.00  0.00           C  
ATOM    447  CG  LYS A  33      61.329   9.252  27.328  1.00  0.00           C  
ATOM    448  CD  LYS A  33      61.994  10.560  26.926  1.00  0.00           C  
ATOM    449  CE  LYS A  33      61.441  11.082  25.609  1.00  0.00           C  
ATOM    450  NZ  LYS A  33      62.082  10.426  24.437  1.00  0.00           N1+
ATOM    451  H   LYS A  33      57.855   9.949  29.219  1.00  0.00           H  
ATOM    452  HA  LYS A  33      59.087  10.859  26.842  1.00  0.00           H  
ATOM    453 1HB  LYS A  33      60.334  10.263  28.914  1.00  0.00           H  
ATOM    454 2HB  LYS A  33      59.862   8.581  28.715  1.00  0.00           H  
ATOM    455 1HG  LYS A  33      62.041   8.651  27.894  1.00  0.00           H  
ATOM    456 2HG  LYS A  33      61.051   8.704  26.428  1.00  0.00           H  
ATOM    457 1HD  LYS A  33      61.826  11.308  27.703  1.00  0.00           H  
ATOM    458 2HD  LYS A  33      63.068  10.405  26.822  1.00  0.00           H  
ATOM    459 1HE  LYS A  33      60.367  10.901  25.568  1.00  0.00           H  
ATOM    460 2HE  LYS A  33      61.608  12.157  25.544  1.00  0.00           H  
ATOM    461 1HZ  LYS A  33      61.689  10.799  23.584  1.00  0.00           H  
ATOM    462 2HZ  LYS A  33      63.077  10.603  24.454  1.00  0.00           H  
ATOM    463 3HZ  LYS A  33      61.917   9.431  24.476  1.00  0.00           H  
ATOM    464  N   ALA A  34      57.832   7.850  26.769  1.00  0.00           N  
ATOM    465  CA  ALA A  34      57.376   6.809  25.869  1.00  0.00           C  
ATOM    466  C   ALA A  34      56.400   7.329  24.826  1.00  0.00           C  
ATOM    467  O   ALA A  34      56.443   6.948  23.658  1.00  0.00           O  
ATOM    468  CB  ALA A  34      56.739   5.679  26.664  1.00  0.00           C  
ATOM    469  H   ALA A  34      57.560   7.793  27.709  1.00  0.00           H  
ATOM    470  HA  ALA A  34      58.242   6.423  25.331  1.00  0.00           H  
ATOM    471 1HB  ALA A  34      56.410   4.894  25.982  1.00  0.00           H  
ATOM    472 2HB  ALA A  34      57.468   5.270  27.364  1.00  0.00           H  
ATOM    473 3HB  ALA A  34      55.882   6.061  27.216  1.00  0.00           H  
ATOM    474  N   LYS A  35      55.497   8.180  25.259  1.00  0.00           N  
ATOM    475  CA  LYS A  35      54.551   8.810  24.359  1.00  0.00           C  
ATOM    476  C   LYS A  35      55.233   9.681  23.316  1.00  0.00           C  
ATOM    477  O   LYS A  35      54.850   9.704  22.148  1.00  0.00           O  
ATOM    478  CB  LYS A  35      53.545   9.643  25.155  1.00  0.00           C  
ATOM    479  CG  LYS A  35      52.464  10.301  24.308  1.00  0.00           C  
ATOM    480  CD  LYS A  35      51.458  11.043  25.175  1.00  0.00           C  
ATOM    481  CE  LYS A  35      50.390  11.721  24.330  1.00  0.00           C  
ATOM    482  NZ  LYS A  35      49.398  12.451  25.165  1.00  0.00           N1+
ATOM    483  H   LYS A  35      55.488   8.458  26.199  1.00  0.00           H  
ATOM    484  HA  LYS A  35      54.009   8.029  23.825  1.00  0.00           H  
ATOM    485 1HB  LYS A  35      53.052   9.010  25.894  1.00  0.00           H  
ATOM    486 2HB  LYS A  35      54.071  10.429  25.696  1.00  0.00           H  
ATOM    487 1HG  LYS A  35      52.924  11.007  23.615  1.00  0.00           H  
ATOM    488 2HG  LYS A  35      51.941   9.540  23.730  1.00  0.00           H  
ATOM    489 1HD  LYS A  35      50.978  10.341  25.858  1.00  0.00           H  
ATOM    490 2HD  LYS A  35      51.974  11.800  25.766  1.00  0.00           H  
ATOM    491 1HE  LYS A  35      50.861  12.426  23.647  1.00  0.00           H  
ATOM    492 2HE  LYS A  35      49.865  10.971  23.738  1.00  0.00           H  
ATOM    493 1HZ  LYS A  35      48.709  12.885  24.568  1.00  0.00           H  
ATOM    494 2HZ  LYS A  35      48.941  11.802  25.791  1.00  0.00           H  
ATOM    495 3HZ  LYS A  35      49.871  13.162  25.705  1.00  0.00           H  
ATOM    496  N   VAL A  36      56.228  10.423  23.749  1.00  0.00           N  
ATOM    497  CA  VAL A  36      57.012  11.245  22.849  1.00  0.00           C  
ATOM    498  C   VAL A  36      57.751  10.422  21.806  1.00  0.00           C  
ATOM    499  O   VAL A  36      57.841  10.795  20.638  1.00  0.00           O  
ATOM    500  CB  VAL A  36      58.031  12.075  23.652  1.00  0.00           C  
ATOM    501  CG1 VAL A  36      58.993  12.790  22.715  1.00  0.00           C  
ATOM    502  CG2 VAL A  36      57.302  13.072  24.540  1.00  0.00           C  
ATOM    503  H   VAL A  36      56.503  10.383  24.689  1.00  0.00           H  
ATOM    504  HA  VAL A  36      56.338  11.923  22.324  1.00  0.00           H  
ATOM    505  HB  VAL A  36      58.626  11.403  24.271  1.00  0.00           H  
ATOM    506 1HG1 VAL A  36      59.706  13.371  23.299  1.00  0.00           H  
ATOM    507 2HG1 VAL A  36      59.529  12.055  22.115  1.00  0.00           H  
ATOM    508 3HG1 VAL A  36      58.433  13.457  22.059  1.00  0.00           H  
ATOM    509 1HG2 VAL A  36      58.029  13.654  25.106  1.00  0.00           H  
ATOM    510 2HG2 VAL A  36      56.703  13.740  23.921  1.00  0.00           H  
ATOM    511 3HG2 VAL A  36      56.651  12.536  25.231  1.00  0.00           H  
ATOM    512  N   ALA A  37      58.309   9.314  22.239  1.00  0.00           N  
ATOM    513  CA  ALA A  37      58.983   8.398  21.339  1.00  0.00           C  
ATOM    514  C   ALA A  37      58.044   7.813  20.296  1.00  0.00           C  
ATOM    515  O   ALA A  37      58.396   7.660  19.128  1.00  0.00           O  
ATOM    516  CB  ALA A  37      59.643   7.281  22.134  1.00  0.00           C  
ATOM    517  H   ALA A  37      58.222   9.050  23.179  1.00  0.00           H  
ATOM    518  HA  ALA A  37      59.751   8.955  20.801  1.00  0.00           H  
ATOM    519 1HB  ALA A  37      60.158   6.604  21.452  1.00  0.00           H  
ATOM    520 2HB  ALA A  37      60.362   7.708  22.834  1.00  0.00           H  
ATOM    521 3HB  ALA A  37      58.883   6.730  22.686  1.00  0.00           H  
ATOM    522  N   GLU A  38      56.856   7.456  20.729  1.00  0.00           N  
ATOM    523  CA  GLU A  38      55.837   6.952  19.829  1.00  0.00           C  
ATOM    524  C   GLU A  38      55.424   7.978  18.786  1.00  0.00           C  
ATOM    525  O   GLU A  38      55.212   7.658  17.618  1.00  0.00           O  
ATOM    526  CB  GLU A  38      54.609   6.507  20.627  1.00  0.00           C  
ATOM    527  CG  GLU A  38      53.498   5.898  19.783  1.00  0.00           C  
ATOM    528  CD  GLU A  38      52.341   5.405  20.607  1.00  0.00           C  
ATOM    529  OE1 GLU A  38      52.404   5.512  21.809  1.00  0.00           O  
ATOM    530  OE2 GLU A  38      51.393   4.922  20.035  1.00  0.00           O1-
ATOM    531  H   GLU A  38      56.611   7.588  21.669  1.00  0.00           H  
ATOM    532  HA  GLU A  38      56.239   6.086  19.302  1.00  0.00           H  
ATOM    533 1HB  GLU A  38      54.907   5.770  21.372  1.00  0.00           H  
ATOM    534 2HB  GLU A  38      54.193   7.362  21.161  1.00  0.00           H  
ATOM    535 1HG  GLU A  38      53.136   6.648  19.081  1.00  0.00           H  
ATOM    536 2HG  GLU A  38      53.907   5.068  19.208  1.00  0.00           H  
ATOM    537  N   ALA A  39      55.279   9.210  19.219  1.00  0.00           N  
ATOM    538  CA  ALA A  39      54.959  10.301  18.319  1.00  0.00           C  
ATOM    539  C   ALA A  39      56.041  10.530  17.276  1.00  0.00           C  
ATOM    540  O   ALA A  39      55.763  10.794  16.108  1.00  0.00           O  
ATOM    541  CB  ALA A  39      54.721  11.576  19.114  1.00  0.00           C  
ATOM    542  H   ALA A  39      55.451   9.429  20.159  1.00  0.00           H  
ATOM    543  HA  ALA A  39      54.047  10.040  17.781  1.00  0.00           H  
ATOM    544 1HB  ALA A  39      54.468  12.388  18.432  1.00  0.00           H  
ATOM    545 2HB  ALA A  39      53.899  11.421  19.814  1.00  0.00           H  
ATOM    546 3HB  ALA A  39      55.623  11.834  19.666  1.00  0.00           H  
ATOM    547  N   GLY A  40      57.280  10.459  17.709  1.00  0.00           N  
ATOM    548  CA  GLY A  40      58.410  10.584  16.809  1.00  0.00           C  
ATOM    549  C   GLY A  40      58.447   9.479  15.766  1.00  0.00           C  
ATOM    550  O   GLY A  40      58.756   9.707  14.598  1.00  0.00           O  
ATOM    551  H   GLY A  40      57.465  10.251  18.649  1.00  0.00           H  
ATOM    552 1HA  GLY A  40      58.368  11.549  16.303  1.00  0.00           H  
ATOM    553 2HA  GLY A  40      59.336  10.562  17.383  1.00  0.00           H  
ATOM    554  N   ALA A  41      58.162   8.271  16.199  1.00  0.00           N  
ATOM    555  CA  ALA A  41      58.089   7.137  15.299  1.00  0.00           C  
ATOM    556  C   ALA A  41      56.994   7.292  14.256  1.00  0.00           C  
ATOM    557  O   ALA A  41      57.165   6.948  13.088  1.00  0.00           O  
ATOM    558  CB  ALA A  41      57.876   5.857  16.094  1.00  0.00           C  
ATOM    559  H   ALA A  41      57.926   8.125  17.139  1.00  0.00           H  
ATOM    560  HA  ALA A  41      59.035   7.070  14.761  1.00  0.00           H  
ATOM    561 1HB  ALA A  41      57.836   5.008  15.412  1.00  0.00           H  
ATOM    562 2HB  ALA A  41      58.701   5.722  16.794  1.00  0.00           H  
ATOM    563 3HB  ALA A  41      56.940   5.923  16.646  1.00  0.00           H  
ATOM    564  N   LYS A  42      55.854   7.782  14.689  1.00  0.00           N  
ATOM    565  CA  LYS A  42      54.750   8.051  13.789  1.00  0.00           C  
ATOM    566  C   LYS A  42      55.093   9.102  12.746  1.00  0.00           C  
ATOM    567  O   LYS A  42      54.725   8.993  11.578  1.00  0.00           O  
ATOM    568  CB  LYS A  42      53.520   8.490  14.585  1.00  0.00           C  
ATOM    569  CG  LYS A  42      52.279   8.741  13.738  1.00  0.00           C  
ATOM    570  CD  LYS A  42      51.080   9.095  14.605  1.00  0.00           C  
ATOM    571  CE  LYS A  42      49.846   9.368  13.759  1.00  0.00           C  
ATOM    572  NZ  LYS A  42      48.664   9.716  14.595  1.00  0.00           N1+
ATOM    573  H   LYS A  42      55.751   8.040  15.629  1.00  0.00           H  
ATOM    574  HA  LYS A  42      54.501   7.130  13.262  1.00  0.00           H  
ATOM    575 1HB  LYS A  42      53.273   7.727  15.323  1.00  0.00           H  
ATOM    576 2HB  LYS A  42      53.746   9.409  15.126  1.00  0.00           H  
ATOM    577 1HG  LYS A  42      52.471   9.561  13.045  1.00  0.00           H  
ATOM    578 2HG  LYS A  42      52.047   7.847  13.160  1.00  0.00           H  
ATOM    579 1HD  LYS A  42      50.868   8.271  15.288  1.00  0.00           H  
ATOM    580 2HD  LYS A  42      51.308   9.982  15.195  1.00  0.00           H  
ATOM    581 1HE  LYS A  42      50.048  10.192  13.076  1.00  0.00           H  
ATOM    582 2HE  LYS A  42      49.608   8.484  13.167  1.00  0.00           H  
ATOM    583 1HZ  LYS A  42      47.868   9.889  13.998  1.00  0.00           H  
ATOM    584 2HZ  LYS A  42      48.456   8.950  15.220  1.00  0.00           H  
ATOM    585 3HZ  LYS A  42      48.866  10.545  15.135  1.00  0.00           H  
ATOM    586  N   ALA A  43      55.774  10.140  13.179  1.00  0.00           N  
ATOM    587  CA  ALA A  43      56.230  11.181  12.279  1.00  0.00           C  
ATOM    588  C   ALA A  43      57.206  10.660  11.236  1.00  0.00           C  
ATOM    589  O   ALA A  43      57.163  11.042  10.068  1.00  0.00           O  
ATOM    590  CB  ALA A  43      56.868  12.311  13.074  1.00  0.00           C  
ATOM    591  H   ALA A  43      56.046  10.196  14.119  1.00  0.00           H  
ATOM    592  HA  ALA A  43      55.364  11.567  11.741  1.00  0.00           H  
ATOM    593 1HB  ALA A  43      57.196  13.096  12.392  1.00  0.00           H  
ATOM    594 2HB  ALA A  43      56.139  12.720  13.774  1.00  0.00           H  
ATOM    595 3HB  ALA A  43      57.725  11.929  13.626  1.00  0.00           H  
ATOM    596  N   LEU A  44      58.109   9.810  11.669  1.00  0.00           N  
ATOM    597  CA  LEU A  44      59.056   9.180  10.769  1.00  0.00           C  
ATOM    598  C   LEU A  44      58.373   8.309   9.726  1.00  0.00           C  
ATOM    599  O   LEU A  44      58.757   8.285   8.558  1.00  0.00           O  
ATOM    600  CB  LEU A  44      60.051   8.332  11.572  1.00  0.00           C  
ATOM    601  CG  LEU A  44      61.039   9.116  12.446  1.00  0.00           C  
ATOM    602  CD1 LEU A  44      61.829   8.146  13.314  1.00  0.00           C  
ATOM    603  CD2 LEU A  44      61.965   9.934  11.557  1.00  0.00           C  
ATOM    604  H   LEU A  44      58.118   9.532  12.609  1.00  0.00           H  
ATOM    605  HA  LEU A  44      59.602   9.960  10.240  1.00  0.00           H  
ATOM    606 1HB  LEU A  44      59.491   7.664  12.224  1.00  0.00           H  
ATOM    607 2HB  LEU A  44      60.632   7.726  10.877  1.00  0.00           H  
ATOM    608  HG  LEU A  44      60.488   9.784  13.108  1.00  0.00           H  
ATOM    609 1HD1 LEU A  44      62.531   8.703  13.935  1.00  0.00           H  
ATOM    610 2HD1 LEU A  44      61.144   7.589  13.953  1.00  0.00           H  
ATOM    611 3HD1 LEU A  44      62.378   7.453  12.678  1.00  0.00           H  
ATOM    612 1HD2 LEU A  44      62.666  10.491  12.178  1.00  0.00           H  
ATOM    613 2HD2 LEU A  44      62.517   9.266  10.895  1.00  0.00           H  
ATOM    614 3HD2 LEU A  44      61.375  10.630  10.961  1.00  0.00           H  
ATOM    615  N   ALA A  45      57.379   7.567  10.159  1.00  0.00           N  
ATOM    616  CA  ALA A  45      56.594   6.744   9.259  1.00  0.00           C  
ATOM    617  C   ALA A  45      55.855   7.568   8.216  1.00  0.00           C  
ATOM    618  O   ALA A  45      55.765   7.194   7.048  1.00  0.00           O  
ATOM    619  CB  ALA A  45      55.608   5.900  10.054  1.00  0.00           C  
ATOM    620  H   ALA A  45      57.104   7.607  11.099  1.00  0.00           H  
ATOM    621  HA  ALA A  45      57.276   6.085   8.722  1.00  0.00           H  
ATOM    622 1HB  ALA A  45      55.031   5.276   9.372  1.00  0.00           H  
ATOM    623 2HB  ALA A  45      56.153   5.266  10.753  1.00  0.00           H  
ATOM    624 3HB  ALA A  45      54.934   6.553  10.606  1.00  0.00           H  
ATOM    625  N   GLU A  46      55.297   8.676   8.649  1.00  0.00           N  
ATOM    626  CA  GLU A  46      54.623   9.592   7.749  1.00  0.00           C  
ATOM    627  C   GLU A  46      55.562  10.176   6.706  1.00  0.00           C  
ATOM    628  O   GLU A  46      55.210  10.330   5.538  1.00  0.00           O  
ATOM    629  CB  GLU A  46      53.972  10.725   8.546  1.00  0.00           C  
ATOM    630  CG  GLU A  46      52.784  10.294   9.394  1.00  0.00           C  
ATOM    631  CD  GLU A  46      51.622   9.812   8.571  1.00  0.00           C  
ATOM    632  OE1 GLU A  46      51.071  10.597   7.837  1.00  0.00           O  
ATOM    633  OE2 GLU A  46      51.285   8.656   8.676  1.00  0.00           O1-
ATOM    634  H   GLU A  46      55.384   8.940   9.589  1.00  0.00           H  
ATOM    635  HA  GLU A  46      53.855   9.035   7.212  1.00  0.00           H  
ATOM    636 1HB  GLU A  46      54.712  11.174   9.210  1.00  0.00           H  
ATOM    637 2HB  GLU A  46      53.632  11.502   7.862  1.00  0.00           H  
ATOM    638 1HG  GLU A  46      53.098   9.493  10.063  1.00  0.00           H  
ATOM    639 2HG  GLU A  46      52.464  11.136  10.006  1.00  0.00           H  
ATOM    640  N   MET A  47      56.751  10.533   7.139  1.00  0.00           N  
ATOM    641  CA  MET A  47      57.769  11.038   6.239  1.00  0.00           C  
ATOM    642  C   MET A  47      58.182  10.012   5.196  1.00  0.00           C  
ATOM    643  O   MET A  47      58.394  10.332   4.028  1.00  0.00           O  
ATOM    644  CB  MET A  47      58.986  11.495   7.040  1.00  0.00           C  
ATOM    645  CG  MET A  47      58.741  12.714   7.918  1.00  0.00           C  
ATOM    646  SD  MET A  47      58.349  14.192   6.960  1.00  0.00           S  
ATOM    647  CE  MET A  47      57.897  15.331   8.266  1.00  0.00           C  
ATOM    648  H   MET A  47      56.995  10.402   8.079  1.00  0.00           H  
ATOM    649  HA  MET A  47      57.360  11.891   5.698  1.00  0.00           H  
ATOM    650 1HB  MET A  47      59.324  10.683   7.684  1.00  0.00           H  
ATOM    651 2HB  MET A  47      59.803  11.733   6.358  1.00  0.00           H  
ATOM    652 1HG  MET A  47      57.913  12.514   8.597  1.00  0.00           H  
ATOM    653 2HG  MET A  47      59.630  12.917   8.515  1.00  0.00           H  
ATOM    654 1HE  MET A  47      57.628  16.294   7.832  1.00  0.00           H  
ATOM    655 2HE  MET A  47      57.047  14.931   8.820  1.00  0.00           H  
ATOM    656 3HE  MET A  47      58.742  15.462   8.943  1.00  0.00           H  
ATOM    657  N   VAL A  48      58.328   8.779   5.629  1.00  0.00           N  
ATOM    658  CA  VAL A  48      58.647   7.689   4.729  1.00  0.00           C  
ATOM    659  C   VAL A  48      57.565   7.460   3.686  1.00  0.00           C  
ATOM    660  O   VAL A  48      57.843   7.195   2.518  1.00  0.00           O  
ATOM    661  CB  VAL A  48      58.856   6.392   5.533  1.00  0.00           C  
ATOM    662  CG1 VAL A  48      58.993   5.201   4.595  1.00  0.00           C  
ATOM    663  CG2 VAL A  48      60.085   6.524   6.420  1.00  0.00           C  
ATOM    664  H   VAL A  48      58.156   8.561   6.569  1.00  0.00           H  
ATOM    665  HA  VAL A  48      59.571   7.933   4.204  1.00  0.00           H  
ATOM    666  HB  VAL A  48      57.977   6.213   6.152  1.00  0.00           H  
ATOM    667 1HG1 VAL A  48      59.140   4.293   5.180  1.00  0.00           H  
ATOM    668 2HG1 VAL A  48      58.088   5.104   3.996  1.00  0.00           H  
ATOM    669 3HG1 VAL A  48      59.850   5.352   3.939  1.00  0.00           H  
ATOM    670 1HG2 VAL A  48      60.226   5.604   6.985  1.00  0.00           H  
ATOM    671 2HG2 VAL A  48      60.963   6.709   5.800  1.00  0.00           H  
ATOM    672 3HG2 VAL A  48      59.947   7.357   7.110  1.00  0.00           H  
ATOM    673  N   ARG A  49      56.326   7.531   4.119  1.00  0.00           N  
ATOM    674  CA  ARG A  49      55.196   7.405   3.219  1.00  0.00           C  
ATOM    675  C   ARG A  49      55.159   8.511   2.176  1.00  0.00           C  
ATOM    676  O   ARG A  49      54.850   8.283   1.008  1.00  0.00           O  
ATOM    677  CB  ARG A  49      53.894   7.418   4.006  1.00  0.00           C  
ATOM    678  CG  ARG A  49      52.637   7.255   3.167  1.00  0.00           C  
ATOM    679  CD  ARG A  49      51.410   7.292   4.002  1.00  0.00           C  
ATOM    680  NE  ARG A  49      51.240   8.577   4.660  1.00  0.00           N  
ATOM    681  CZ  ARG A  49      50.743   9.680   4.067  1.00  0.00           C  
ATOM    682  NH1 ARG A  49      50.373   9.639   2.806  1.00  0.00           N1+
ATOM    683  NH2 ARG A  49      50.628  10.804   4.753  1.00  0.00           N  
ATOM    684  H   ARG A  49      56.141   7.738   5.059  1.00  0.00           H  
ATOM    685  HA  ARG A  49      55.278   6.454   2.692  1.00  0.00           H  
ATOM    686 1HB  ARG A  49      53.906   6.615   4.742  1.00  0.00           H  
ATOM    687 2HB  ARG A  49      53.807   8.359   4.550  1.00  0.00           H  
ATOM    688 1HG  ARG A  49      52.579   8.063   2.437  1.00  0.00           H  
ATOM    689 2HG  ARG A  49      52.669   6.297   2.646  1.00  0.00           H  
ATOM    690 1HD  ARG A  49      50.537   7.112   3.375  1.00  0.00           H  
ATOM    691 2HD  ARG A  49      51.469   6.521   4.770  1.00  0.00           H  
ATOM    692  HE  ARG A  49      51.514   8.649   5.631  1.00  0.00           H  
ATOM    693 1HH1 ARG A  49      50.461   8.779   2.282  1.00  0.00           H  
ATOM    694 2HH1 ARG A  49      50.000  10.465   2.362  1.00  0.00           H  
ATOM    695 1HH2 ARG A  49      50.912  10.837   5.722  1.00  0.00           H  
ATOM    696 2HH2 ARG A  49      50.256  11.631   4.308  1.00  0.00           H  
ATOM    697  N   ALA A  50      55.419   9.745   2.584  1.00  0.00           N  
ATOM    698  CA  ALA A  50      55.227  10.862   1.656  1.00  0.00           C  
ATOM    699  C   ALA A  50      56.164  10.796   0.441  1.00  0.00           C  
ATOM    700  O   ALA A  50      55.718  10.927  -0.699  1.00  0.00           O  
ATOM    701  CB  ALA A  50      55.419  12.181   2.390  1.00  0.00           C  
ATOM    702  H   ALA A  50      55.707   9.918   3.537  1.00  0.00           H  
ATOM    703  HA  ALA A  50      54.208  10.811   1.271  1.00  0.00           H  
ATOM    704 1HB  ALA A  50      55.259  13.009   1.699  1.00  0.00           H  
ATOM    705 2HB  ALA A  50      54.703  12.249   3.209  1.00  0.00           H  
ATOM    706 3HB  ALA A  50      56.431  12.232   2.788  1.00  0.00           H  
ATOM    707  N   ALA A  51      57.441  10.503   0.685  1.00  0.00           N  
ATOM    708  CA  ALA A  51      58.377  10.141  -0.384  1.00  0.00           C  
ATOM    709  C   ALA A  51      59.152   8.898   0.026  1.00  0.00           C  
ATOM    710  O   ALA A  51      60.054   8.967   0.861  1.00  0.00           O  
ATOM    711  CB  ALA A  51      59.327  11.289  -0.691  1.00  0.00           C  
ATOM    712  H   ALA A  51      57.760  10.469   1.643  1.00  0.00           H  
ATOM    713  HA  ALA A  51      57.806   9.942  -1.292  1.00  0.00           H  
ATOM    714 1HB  ALA A  51      60.023  10.986  -1.473  1.00  0.00           H  
ATOM    715 2HB  ALA A  51      58.756  12.154  -1.030  1.00  0.00           H  
ATOM    716 3HB  ALA A  51      59.883  11.551   0.207  1.00  0.00           H  
ATOM    717  N   PRO A  52      58.759   7.754  -0.516  1.00  0.00           N  
ATOM    718  CA  PRO A  52      59.281   6.478  -0.048  1.00  0.00           C  
ATOM    719  C   PRO A  52      60.540   6.075  -0.802  1.00  0.00           C  
ATOM    720  O   PRO A  52      60.529   5.945  -2.026  1.00  0.00           O  
ATOM    721  CB  PRO A  52      58.124   5.513  -0.328  1.00  0.00           C  
ATOM    722  CG  PRO A  52      57.439   6.099  -1.515  1.00  0.00           C  
ATOM    723  CD  PRO A  52      57.635   7.584  -1.366  1.00  0.00           C  
ATOM    724  HA  PRO A  52      59.528   6.572   1.010  1.00  0.00           H  
ATOM    725 1HB  PRO A  52      58.515   4.502  -0.516  1.00  0.00           H  
ATOM    726 2HB  PRO A  52      57.469   5.446   0.554  1.00  0.00           H  
ATOM    727 1HG  PRO A  52      57.880   5.704  -2.441  1.00  0.00           H  
ATOM    728 2HG  PRO A  52      56.377   5.811  -1.520  1.00  0.00           H  
ATOM    729 1HD  PRO A  52      57.855   8.025  -2.349  1.00  0.00           H  
ATOM    730 2HD  PRO A  52      56.730   8.033  -0.932  1.00  0.00           H  
ATOM    731  N   SER A  53      61.612   5.828  -0.059  1.00  0.00           N  
ATOM    732  CA  SER A  53      62.838   5.288  -0.634  1.00  0.00           C  
ATOM    733  C   SER A  53      63.409   4.189   0.249  1.00  0.00           C  
ATOM    734  O   SER A  53      62.956   3.993   1.377  1.00  0.00           O  
ATOM    735  CB  SER A  53      63.864   6.390  -0.815  1.00  0.00           C  
ATOM    736  OG  SER A  53      65.025   5.899  -1.426  1.00  0.00           O  
ATOM    737  H   SER A  53      61.566   5.986   0.938  1.00  0.00           H  
ATOM    738  HA  SER A  53      62.606   4.870  -1.614  1.00  0.00           H  
ATOM    739 1HB  SER A  53      63.438   7.187  -1.425  1.00  0.00           H  
ATOM    740 2HB  SER A  53      64.113   6.818   0.155  1.00  0.00           H  
ATOM    741  HG  SER A  53      65.620   6.649  -1.506  1.00  0.00           H  
ATOM    742  N   ARG A  54      64.421   3.484  -0.253  1.00  0.00           N  
ATOM    743  CA  ARG A  54      65.068   2.451   0.543  1.00  0.00           C  
ATOM    744  C   ARG A  54      65.906   3.078   1.645  1.00  0.00           C  
ATOM    745  O   ARG A  54      65.897   2.623   2.789  1.00  0.00           O  
ATOM    746  CB  ARG A  54      65.951   1.570  -0.328  1.00  0.00           C  
ATOM    747  CG  ARG A  54      66.662   0.447   0.411  1.00  0.00           C  
ATOM    748  CD  ARG A  54      65.699  -0.508   1.016  1.00  0.00           C  
ATOM    749  NE  ARG A  54      66.375  -1.608   1.686  1.00  0.00           N  
ATOM    750  CZ  ARG A  54      65.788  -2.447   2.562  1.00  0.00           C  
ATOM    751  NH1 ARG A  54      64.516  -2.299   2.862  1.00  0.00           N1+
ATOM    752  NH2 ARG A  54      66.490  -3.418   3.119  1.00  0.00           N  
ATOM    753  H   ARG A  54      64.750   3.674  -1.189  1.00  0.00           H  
ATOM    754  HA  ARG A  54      64.290   1.844   1.007  1.00  0.00           H  
ATOM    755 1HB  ARG A  54      65.349   1.117  -1.115  1.00  0.00           H  
ATOM    756 2HB  ARG A  54      66.713   2.182  -0.811  1.00  0.00           H  
ATOM    757 1HG  ARG A  54      67.298  -0.101  -0.285  1.00  0.00           H  
ATOM    758 2HG  ARG A  54      67.275   0.868   1.208  1.00  0.00           H  
ATOM    759 1HD  ARG A  54      65.084   0.011   1.749  1.00  0.00           H  
ATOM    760 2HD  ARG A  54      65.061  -0.924   0.237  1.00  0.00           H  
ATOM    761  HE  ARG A  54      67.354  -1.753   1.480  1.00  0.00           H  
ATOM    762 1HH1 ARG A  54      63.980  -1.557   2.436  1.00  0.00           H  
ATOM    763 2HH1 ARG A  54      64.076  -2.928   3.518  1.00  0.00           H  
ATOM    764 1HH2 ARG A  54      67.468  -3.531   2.888  1.00  0.00           H  
ATOM    765 2HH2 ARG A  54      66.050  -4.046   3.775  1.00  0.00           H  
ATOM    766  N   GLU A  55      66.580   4.160   1.298  1.00  0.00           N  
ATOM    767  CA  GLU A  55      67.471   4.865   2.199  1.00  0.00           C  
ATOM    768  C   GLU A  55      66.720   5.677   3.241  1.00  0.00           C  
ATOM    769  O   GLU A  55      67.101   5.732   4.409  1.00  0.00           O  
ATOM    770  CB  GLU A  55      68.399   5.785   1.402  1.00  0.00           C  
ATOM    771  CG  GLU A  55      69.388   5.055   0.505  1.00  0.00           C  
ATOM    772  CD  GLU A  55      68.776   4.600  -0.791  1.00  0.00           C  
ATOM    773  OE1 GLU A  55      67.619   4.870  -1.007  1.00  0.00           O  
ATOM    774  OE2 GLU A  55      69.467   3.982  -1.566  1.00  0.00           O1-
ATOM    775  H   GLU A  55      66.565   4.437   0.359  1.00  0.00           H  
ATOM    776  HA  GLU A  55      68.075   4.131   2.733  1.00  0.00           H  
ATOM    777 1HB  GLU A  55      67.804   6.448   0.775  1.00  0.00           H  
ATOM    778 2HB  GLU A  55      68.970   6.410   2.090  1.00  0.00           H  
ATOM    779 1HG  GLU A  55      70.223   5.720   0.285  1.00  0.00           H  
ATOM    780 2HG  GLU A  55      69.779   4.191   1.040  1.00  0.00           H  
ATOM    781  N   LEU A  56      65.669   6.335   2.808  1.00  0.00           N  
ATOM    782  CA  LEU A  56      64.820   7.091   3.709  1.00  0.00           C  
ATOM    783  C   LEU A  56      64.150   6.210   4.751  1.00  0.00           C  
ATOM    784  O   LEU A  56      64.030   6.575   5.919  1.00  0.00           O  
ATOM    785  CB  LEU A  56      63.748   7.840   2.907  1.00  0.00           C  
ATOM    786  CG  LEU A  56      64.135   9.246   2.431  1.00  0.00           C  
ATOM    787  CD1 LEU A  56      65.389   9.164   1.570  1.00  0.00           C  
ATOM    788  CD2 LEU A  56      62.978   9.855   1.654  1.00  0.00           C  
ATOM    789  H   LEU A  56      65.398   6.273   1.869  1.00  0.00           H  
ATOM    790  HA  LEU A  56      65.437   7.816   4.239  1.00  0.00           H  
ATOM    791 1HB  LEU A  56      63.497   7.250   2.027  1.00  0.00           H  
ATOM    792 2HB  LEU A  56      62.854   7.933   3.524  1.00  0.00           H  
ATOM    793  HG  LEU A  56      64.363   9.873   3.293  1.00  0.00           H  
ATOM    794 1HD1 LEU A  56      65.664  10.163   1.232  1.00  0.00           H  
ATOM    795 2HD1 LEU A  56      66.206   8.743   2.157  1.00  0.00           H  
ATOM    796 3HD1 LEU A  56      65.196   8.529   0.707  1.00  0.00           H  
ATOM    797 1HD2 LEU A  56      63.253  10.855   1.316  1.00  0.00           H  
ATOM    798 2HD2 LEU A  56      62.750   9.230   0.790  1.00  0.00           H  
ATOM    799 3HD2 LEU A  56      62.100   9.918   2.297  1.00  0.00           H  
ATOM    800  N   ALA A  57      63.684   5.060   4.318  1.00  0.00           N  
ATOM    801  CA  ALA A  57      63.087   4.093   5.219  1.00  0.00           C  
ATOM    802  C   ALA A  57      64.071   3.587   6.261  1.00  0.00           C  
ATOM    803  O   ALA A  57      63.732   3.405   7.429  1.00  0.00           O  
ATOM    804  CB  ALA A  57      62.519   2.925   4.425  1.00  0.00           C  
ATOM    805  H   ALA A  57      63.792   4.805   3.379  1.00  0.00           H  
ATOM    806  HA  ALA A  57      62.277   4.586   5.757  1.00  0.00           H  
ATOM    807 1HB  ALA A  57      62.062   2.209   5.108  1.00  0.00           H  
ATOM    808 2HB  ALA A  57      61.767   3.292   3.726  1.00  0.00           H  
ATOM    809 3HB  ALA A  57      63.321   2.438   3.873  1.00  0.00           H  
ATOM    810  N   LEU A  58      65.284   3.327   5.828  1.00  0.00           N  
ATOM    811  CA  LEU A  58      66.341   2.908   6.729  1.00  0.00           C  
ATOM    812  C   LEU A  58      66.669   3.964   7.771  1.00  0.00           C  
ATOM    813  O   LEU A  58      66.906   3.662   8.939  1.00  0.00           O  
ATOM    814  CB  LEU A  58      67.604   2.572   5.927  1.00  0.00           C  
ATOM    815  CG  LEU A  58      67.523   1.313   5.054  1.00  0.00           C  
ATOM    816  CD1 LEU A  58      68.771   1.215   4.187  1.00  0.00           C  
ATOM    817  CD2 LEU A  58      67.378   0.087   5.944  1.00  0.00           C  
ATOM    818  H   LEU A  58      65.517   3.478   4.889  1.00  0.00           H  
ATOM    819  HA  LEU A  58      66.011   2.013   7.257  1.00  0.00           H  
ATOM    820 1HB  LEU A  58      67.835   3.413   5.274  1.00  0.00           H  
ATOM    821 2HB  LEU A  58      68.433   2.440   6.622  1.00  0.00           H  
ATOM    822  HG  LEU A  58      66.661   1.385   4.391  1.00  0.00           H  
ATOM    823 1HD1 LEU A  58      68.713   0.320   3.567  1.00  0.00           H  
ATOM    824 2HD1 LEU A  58      68.839   2.095   3.547  1.00  0.00           H  
ATOM    825 3HD1 LEU A  58      69.653   1.158   4.823  1.00  0.00           H  
ATOM    826 1HD2 LEU A  58      67.320  -0.808   5.324  1.00  0.00           H  
ATOM    827 2HD2 LEU A  58      68.241   0.014   6.606  1.00  0.00           H  
ATOM    828 3HD2 LEU A  58      66.469   0.176   6.540  1.00  0.00           H  
ATOM    829  N   LYS A  59      66.713   5.204   7.338  1.00  0.00           N  
ATOM    830  CA  LYS A  59      66.943   6.317   8.239  1.00  0.00           C  
ATOM    831  C   LYS A  59      65.846   6.457   9.281  1.00  0.00           C  
ATOM    832  O   LYS A  59      66.102   6.743  10.449  1.00  0.00           O  
ATOM    833  CB  LYS A  59      67.074   7.617   7.444  1.00  0.00           C  
ATOM    834  CG  LYS A  59      68.354   7.729   6.627  1.00  0.00           C  
ATOM    835  CD  LYS A  59      68.401   9.036   5.850  1.00  0.00           C  
ATOM    836  CE  LYS A  59      69.674   9.144   5.023  1.00  0.00           C  
ATOM    837  NZ  LYS A  59      69.716  10.401   4.228  1.00  0.00           N1+
ATOM    838  H   LYS A  59      66.524   5.408   6.399  1.00  0.00           H  
ATOM    839  HA  LYS A  59      67.879   6.145   8.769  1.00  0.00           H  
ATOM    840 1HB  LYS A  59      66.230   7.712   6.760  1.00  0.00           H  
ATOM    841 2HB  LYS A  59      67.038   8.466   8.127  1.00  0.00           H  
ATOM    842 1HG  LYS A  59      69.216   7.680   7.292  1.00  0.00           H  
ATOM    843 2HG  LYS A  59      68.411   6.897   5.925  1.00  0.00           H  
ATOM    844 1HD  LYS A  59      67.539   9.096   5.184  1.00  0.00           H  
ATOM    845 2HD  LYS A  59      68.359   9.874   6.546  1.00  0.00           H  
ATOM    846 1HE  LYS A  59      70.539   9.117   5.683  1.00  0.00           H  
ATOM    847 2HE  LYS A  59      69.738   8.296   4.342  1.00  0.00           H  
ATOM    848 1HZ  LYS A  59      70.573  10.434   3.694  1.00  0.00           H  
ATOM    849 2HZ  LYS A  59      68.926  10.428   3.597  1.00  0.00           H  
ATOM    850 3HZ  LYS A  59      69.676  11.195   4.850  1.00  0.00           H  
ATOM    851  N   ALA A  60      64.617   6.285   8.848  1.00  0.00           N  
ATOM    852  CA  ALA A  60      63.480   6.319   9.749  1.00  0.00           C  
ATOM    853  C   ALA A  60      63.534   5.214  10.791  1.00  0.00           C  
ATOM    854  O   ALA A  60      63.207   5.416  11.959  1.00  0.00           O  
ATOM    855  CB  ALA A  60      62.185   6.226   8.955  1.00  0.00           C  
ATOM    856  H   ALA A  60      64.449   6.064   7.909  1.00  0.00           H  
ATOM    857  HA  ALA A  60      63.502   7.267  10.286  1.00  0.00           H  
ATOM    858 1HB  ALA A  60      61.336   6.264   9.638  1.00  0.00           H  
ATOM    859 2HB  ALA A  60      62.126   7.061   8.256  1.00  0.00           H  
ATOM    860 3HB  ALA A  60      62.164   5.289   8.403  1.00  0.00           H  
ATOM    861  N   VAL A  61      63.916   4.033  10.358  1.00  0.00           N  
ATOM    862  CA  VAL A  61      64.081   2.908  11.259  1.00  0.00           C  
ATOM    863  C   VAL A  61      65.160   3.153  12.301  1.00  0.00           C  
ATOM    864  O   VAL A  61      65.017   2.796  13.469  1.00  0.00           O  
ATOM    865  CB  VAL A  61      64.433   1.641  10.457  1.00  0.00           C  
ATOM    866  CG1 VAL A  61      64.805   0.503  11.395  1.00  0.00           C  
ATOM    867  CG2 VAL A  61      63.262   1.248   9.569  1.00  0.00           C  
ATOM    868  H   VAL A  61      64.163   3.907   9.419  1.00  0.00           H  
ATOM    869  HA  VAL A  61      63.139   2.744  11.784  1.00  0.00           H  
ATOM    870  HB  VAL A  61      65.307   1.846   9.838  1.00  0.00           H  
ATOM    871 1HG1 VAL A  61      65.051  -0.385  10.811  1.00  0.00           H  
ATOM    872 2HG1 VAL A  61      65.667   0.792  11.995  1.00  0.00           H  
ATOM    873 3HG1 VAL A  61      63.963   0.282  12.051  1.00  0.00           H  
ATOM    874 1HG2 VAL A  61      63.518   0.353   9.004  1.00  0.00           H  
ATOM    875 2HG2 VAL A  61      62.387   1.050  10.188  1.00  0.00           H  
ATOM    876 3HG2 VAL A  61      63.040   2.062   8.878  1.00  0.00           H  
ATOM    877  N   GLU A  62      66.256   3.734  11.868  1.00  0.00           N  
ATOM    878  CA  GLU A  62      67.335   4.092  12.769  1.00  0.00           C  
ATOM    879  C   GLU A  62      66.907   5.112  13.811  1.00  0.00           C  
ATOM    880  O   GLU A  62      67.283   5.033  14.979  1.00  0.00           O  
ATOM    881  CB  GLU A  62      68.522   4.639  11.972  1.00  0.00           C  
ATOM    882  CG  GLU A  62      69.251   3.597  11.136  1.00  0.00           C  
ATOM    883  CD  GLU A  62      70.360   4.184  10.307  1.00  0.00           C  
ATOM    884  OE1 GLU A  62      70.490   5.384  10.289  1.00  0.00           O  
ATOM    885  OE2 GLU A  62      71.077   3.431   9.691  1.00  0.00           O1-
ATOM    886  H   GLU A  62      66.337   4.000  10.929  1.00  0.00           H  
ATOM    887  HA  GLU A  62      67.652   3.196  13.303  1.00  0.00           H  
ATOM    888 1HB  GLU A  62      68.177   5.426  11.301  1.00  0.00           H  
ATOM    889 2HB  GLU A  62      69.244   5.085  12.656  1.00  0.00           H  
ATOM    890 1HG  GLU A  62      69.671   2.842  11.800  1.00  0.00           H  
ATOM    891 2HG  GLU A  62      68.534   3.106  10.480  1.00  0.00           H  
ATOM    892  N   GLY A  63      66.144   6.090  13.378  1.00  0.00           N  
ATOM    893  CA  GLY A  63      65.604   7.091  14.279  1.00  0.00           C  
ATOM    894  C   GLY A  63      64.674   6.492  15.321  1.00  0.00           C  
ATOM    895  O   GLY A  63      64.686   6.876  16.489  1.00  0.00           O  
ATOM    896  H   GLY A  63      65.868   6.125  12.439  1.00  0.00           H  
ATOM    897 1HA  GLY A  63      66.422   7.604  14.785  1.00  0.00           H  
ATOM    898 2HA  GLY A  63      65.060   7.841  13.706  1.00  0.00           H  
ATOM    899  N   GLY A  64      63.843   5.571  14.888  1.00  0.00           N  
ATOM    900  CA  GLY A  64      62.951   4.866  15.789  1.00  0.00           C  
ATOM    901  C   GLY A  64      63.702   4.054  16.831  1.00  0.00           C  
ATOM    902  O   GLY A  64      63.322   3.999  17.999  1.00  0.00           O  
ATOM    903  H   GLY A  64      63.857   5.293  13.949  1.00  0.00           H  
ATOM    904 1HA  GLY A  64      62.304   5.583  16.295  1.00  0.00           H  
ATOM    905 2HA  GLY A  64      62.307   4.200  15.216  1.00  0.00           H  
ATOM    906  N   ILE A  65      64.754   3.395  16.398  1.00  0.00           N  
ATOM    907  CA  ILE A  65      65.603   2.639  17.299  1.00  0.00           C  
ATOM    908  C   ILE A  65      66.273   3.520  18.341  1.00  0.00           C  
ATOM    909  O   ILE A  65      66.392   3.155  19.509  1.00  0.00           O  
ATOM    910  CB  ILE A  65      66.682   1.876  16.509  1.00  0.00           C  
ATOM    911  CG1 ILE A  65      66.044   0.770  15.665  1.00  0.00           C  
ATOM    912  CG2 ILE A  65      67.723   1.296  17.455  1.00  0.00           C  
ATOM    913  CD1 ILE A  65      66.985   0.151  14.657  1.00  0.00           C  
ATOM    914  H   ILE A  65      65.025   3.457  15.459  1.00  0.00           H  
ATOM    915  HA  ILE A  65      64.986   1.911  17.827  1.00  0.00           H  
ATOM    916  HB  ILE A  65      67.175   2.557  15.816  1.00  0.00           H  
ATOM    917 1HG1 ILE A  65      65.677  -0.021  16.319  1.00  0.00           H  
ATOM    918 2HG1 ILE A  65      65.185   1.172  15.127  1.00  0.00           H  
ATOM    919 1HG2 ILE A  65      68.478   0.760  16.880  1.00  0.00           H  
ATOM    920 2HG2 ILE A  65      68.197   2.102  18.012  1.00  0.00           H  
ATOM    921 3HG2 ILE A  65      67.240   0.609  18.150  1.00  0.00           H  
ATOM    922 1HD1 ILE A  65      66.461  -0.624  14.097  1.00  0.00           H  
ATOM    923 2HD1 ILE A  65      67.338   0.921  13.968  1.00  0.00           H  
ATOM    924 3HD1 ILE A  65      67.836  -0.289  15.175  1.00  0.00           H  
ATOM    925  N   GLU A  66      66.738   4.670  17.908  1.00  0.00           N  
ATOM    926  CA  GLU A  66      67.335   5.638  18.809  1.00  0.00           C  
ATOM    927  C   GLU A  66      66.352   6.144  19.851  1.00  0.00           C  
ATOM    928  O   GLU A  66      66.690   6.326  21.019  1.00  0.00           O  
ATOM    929  CB  GLU A  66      67.892   6.820  18.013  1.00  0.00           C  
ATOM    930  CG  GLU A  66      69.112   6.488  17.166  1.00  0.00           C  
ATOM    931  CD  GLU A  66      70.308   6.100  17.990  1.00  0.00           C  
ATOM    932  OE1 GLU A  66      70.793   6.926  18.724  1.00  0.00           O  
ATOM    933  OE2 GLU A  66      70.738   4.975  17.884  1.00  0.00           O1-
ATOM    934  H   GLU A  66      66.630   4.926  16.969  1.00  0.00           H  
ATOM    935  HA  GLU A  66      68.154   5.155  19.343  1.00  0.00           H  
ATOM    936 1HB  GLU A  66      67.119   7.208  17.348  1.00  0.00           H  
ATOM    937 2HB  GLU A  66      68.168   7.622  18.697  1.00  0.00           H  
ATOM    938 1HG  GLU A  66      68.864   5.665  16.496  1.00  0.00           H  
ATOM    939 2HG  GLU A  66      69.364   7.354  16.554  1.00  0.00           H  
ATOM    940  N   LEU A  67      65.138   6.403  19.418  1.00  0.00           N  
ATOM    941  CA  LEU A  67      64.082   6.823  20.319  1.00  0.00           C  
ATOM    942  C   LEU A  67      63.754   5.766  21.361  1.00  0.00           C  
ATOM    943  O   LEU A  67      63.516   6.068  22.529  1.00  0.00           O  
ATOM    944  CB  LEU A  67      62.819   7.160  19.517  1.00  0.00           C  
ATOM    945  CG  LEU A  67      62.701   8.614  19.041  1.00  0.00           C  
ATOM    946  CD1 LEU A  67      63.907   8.965  18.180  1.00  0.00           C  
ATOM    947  CD2 LEU A  67      61.405   8.791  18.264  1.00  0.00           C  
ATOM    948  H   LEU A  67      64.905   6.252  18.479  1.00  0.00           H  
ATOM    949  HA  LEU A  67      64.414   7.715  20.849  1.00  0.00           H  
ATOM    950 1HB  LEU A  67      62.784   6.520  18.637  1.00  0.00           H  
ATOM    951 2HB  LEU A  67      61.947   6.942  20.134  1.00  0.00           H  
ATOM    952  HG  LEU A  67      62.701   9.281  19.903  1.00  0.00           H  
ATOM    953 1HD1 LEU A  67      63.824   9.998  17.842  1.00  0.00           H  
ATOM    954 2HD1 LEU A  67      64.819   8.849  18.767  1.00  0.00           H  
ATOM    955 3HD1 LEU A  67      63.943   8.303  17.316  1.00  0.00           H  
ATOM    956 1HD2 LEU A  67      61.321   9.824  17.926  1.00  0.00           H  
ATOM    957 2HD2 LEU A  67      61.405   8.125  17.400  1.00  0.00           H  
ATOM    958 3HD2 LEU A  67      60.559   8.550  18.908  1.00  0.00           H  
ATOM    959  N   LEU A  68      63.709   4.526  20.928  1.00  0.00           N  
ATOM    960  CA  LEU A  68      63.479   3.413  21.829  1.00  0.00           C  
ATOM    961  C   LEU A  68      64.577   3.274  22.871  1.00  0.00           C  
ATOM    962  O   LEU A  68      64.321   2.987  24.039  1.00  0.00           O  
ATOM    963  CB  LEU A  68      63.367   2.110  21.027  1.00  0.00           C  
ATOM    964  CG  LEU A  68      63.019   0.857  21.840  1.00  0.00           C  
ATOM    965  CD1 LEU A  68      62.324  -0.156  20.941  1.00  0.00           C  
ATOM    966  CD2 LEU A  68      64.289   0.273  22.441  1.00  0.00           C  
ATOM    967  H   LEU A  68      63.899   4.323  19.989  1.00  0.00           H  
ATOM    968  HA  LEU A  68      62.543   3.585  22.359  1.00  0.00           H  
ATOM    969 1HB  LEU A  68      62.597   2.236  20.267  1.00  0.00           H  
ATOM    970 2HB  LEU A  68      64.317   1.927  20.526  1.00  0.00           H  
ATOM    971  HG  LEU A  68      62.328   1.122  22.640  1.00  0.00           H  
ATOM    972 1HD1 LEU A  68      62.077  -1.047  21.518  1.00  0.00           H  
ATOM    973 2HD1 LEU A  68      61.409   0.281  20.540  1.00  0.00           H  
ATOM    974 3HD1 LEU A  68      62.986  -0.428  20.120  1.00  0.00           H  
ATOM    975 1HD2 LEU A  68      64.042  -0.618  23.019  1.00  0.00           H  
ATOM    976 2HD2 LEU A  68      64.981   0.006  21.641  1.00  0.00           H  
ATOM    977 3HD2 LEU A  68      64.756   1.011  23.093  1.00  0.00           H  
ATOM    978  N   GLU A  69      65.806   3.445  22.438  1.00  0.00           N  
ATOM    979  CA  GLU A  69      66.942   3.412  23.339  1.00  0.00           C  
ATOM    980  C   GLU A  69      66.889   4.517  24.381  1.00  0.00           C  
ATOM    981  O   GLU A  69      67.215   4.315  25.549  1.00  0.00           O  
ATOM    982  CB  GLU A  69      68.244   3.519  22.542  1.00  0.00           C  
ATOM    983  CG  GLU A  69      68.566   2.296  21.696  1.00  0.00           C  
ATOM    984  CD  GLU A  69      68.828   1.067  22.521  1.00  0.00           C  
ATOM    985  OE1 GLU A  69      69.786   1.060  23.256  1.00  0.00           O  
ATOM    986  OE2 GLU A  69      68.068   0.133  22.416  1.00  0.00           O1-
ATOM    987  H   GLU A  69      65.973   3.667  21.499  1.00  0.00           H  
ATOM    988  HA  GLU A  69      66.937   2.458  23.867  1.00  0.00           H  
ATOM    989 1HB  GLU A  69      68.194   4.382  21.878  1.00  0.00           H  
ATOM    990 2HB  GLU A  69      69.077   3.682  23.227  1.00  0.00           H  
ATOM    991 1HG  GLU A  69      67.729   2.099  21.027  1.00  0.00           H  
ATOM    992 2HG  GLU A  69      69.442   2.511  21.085  1.00  0.00           H  
ATOM    993  N   ASP A  70      66.507   5.697  23.948  1.00  0.00           N  
ATOM    994  CA  ASP A  70      66.342   6.822  24.849  1.00  0.00           C  
ATOM    995  C   ASP A  70      65.263   6.578  25.891  1.00  0.00           C  
ATOM    996  O   ASP A  70      65.406   6.935  27.059  1.00  0.00           O  
ATOM    997  CB  ASP A  70      66.007   8.087  24.055  1.00  0.00           C  
ATOM    998  CG  ASP A  70      67.193   8.621  23.263  1.00  0.00           C  
ATOM    999  OD1 ASP A  70      68.298   8.219  23.541  1.00  0.00           O  
ATOM   1000  OD2 ASP A  70      66.983   9.425  22.386  1.00  0.00           O1-
ATOM   1001  H   ASP A  70      66.259   5.824  23.009  1.00  0.00           H  
ATOM   1002  HA  ASP A  70      67.280   6.979  25.382  1.00  0.00           H  
ATOM   1003 1HB  ASP A  70      65.191   7.877  23.363  1.00  0.00           H  
ATOM   1004 2HB  ASP A  70      65.665   8.865  24.738  1.00  0.00           H  
ATOM   1005  N   VAL A  71      64.167   5.996  25.458  1.00  0.00           N  
ATOM   1006  CA  VAL A  71      63.088   5.639  26.359  1.00  0.00           C  
ATOM   1007  C   VAL A  71      63.516   4.619  27.401  1.00  0.00           C  
ATOM   1008  O   VAL A  71      63.140   4.697  28.569  1.00  0.00           O  
ATOM   1009  CB  VAL A  71      61.901   5.073  25.557  1.00  0.00           C  
ATOM   1010  CG1 VAL A  71      60.844   4.510  26.495  1.00  0.00           C  
ATOM   1011  CG2 VAL A  71      61.312   6.158  24.669  1.00  0.00           C  
ATOM   1012  H   VAL A  71      64.085   5.731  24.519  1.00  0.00           H  
ATOM   1013  HA  VAL A  71      62.764   6.538  26.884  1.00  0.00           H  
ATOM   1014  HB  VAL A  71      62.253   4.248  24.938  1.00  0.00           H  
ATOM   1015 1HG1 VAL A  71      60.013   4.114  25.911  1.00  0.00           H  
ATOM   1016 2HG1 VAL A  71      61.279   3.711  27.095  1.00  0.00           H  
ATOM   1017 3HG1 VAL A  71      60.481   5.302  27.151  1.00  0.00           H  
ATOM   1018 1HG2 VAL A  71      60.474   5.751  24.104  1.00  0.00           H  
ATOM   1019 2HG2 VAL A  71      60.965   6.986  25.288  1.00  0.00           H  
ATOM   1020 3HG2 VAL A  71      62.074   6.517  23.978  1.00  0.00           H  
ATOM   1021  N   ILE A  72      64.279   3.640  26.968  1.00  0.00           N  
ATOM   1022  CA  ILE A  72      64.818   2.640  27.869  1.00  0.00           C  
ATOM   1023  C   ILE A  72      65.748   3.238  28.911  1.00  0.00           C  
ATOM   1024  O   ILE A  72      65.736   2.854  30.079  1.00  0.00           O  
ATOM   1025  CB  ILE A  72      65.572   1.554  27.079  1.00  0.00           C  
ATOM   1026  CG1 ILE A  72      64.595   0.737  26.230  1.00  0.00           C  
ATOM   1027  CG2 ILE A  72      66.346   0.649  28.026  1.00  0.00           C  
ATOM   1028  CD1 ILE A  72      65.269  -0.157  25.214  1.00  0.00           C  
ATOM   1029  H   ILE A  72      64.554   3.606  26.029  1.00  0.00           H  
ATOM   1030  HA  ILE A  72      63.991   2.172  28.401  1.00  0.00           H  
ATOM   1031  HB  ILE A  72      66.271   2.026  26.389  1.00  0.00           H  
ATOM   1032 1HG1 ILE A  72      63.982   0.113  26.880  1.00  0.00           H  
ATOM   1033 2HG1 ILE A  72      63.924   1.411  25.697  1.00  0.00           H  
ATOM   1034 1HG2 ILE A  72      66.872  -0.113  27.451  1.00  0.00           H  
ATOM   1035 2HG2 ILE A  72      67.066   1.242  28.588  1.00  0.00           H  
ATOM   1036 3HG2 ILE A  72      65.653   0.169  28.717  1.00  0.00           H  
ATOM   1037 1HD1 ILE A  72      64.512  -0.703  24.651  1.00  0.00           H  
ATOM   1038 2HD1 ILE A  72      65.861   0.452  24.530  1.00  0.00           H  
ATOM   1039 3HD1 ILE A  72      65.920  -0.864  25.727  1.00  0.00           H  
ATOM   1040  N   TYR A  73      66.683   4.078  28.454  1.00  0.00           N  
ATOM   1041  CA  TYR A  73      67.828   4.455  29.292  1.00  0.00           C  
ATOM   1042  C   TYR A  73      67.851   5.913  29.751  1.00  0.00           C  
ATOM   1043  O   TYR A  73      68.646   6.275  30.618  1.00  0.00           O  
ATOM   1044  CB  TYR A  73      69.127   4.143  28.545  1.00  0.00           C  
ATOM   1045  CG  TYR A  73      69.317   2.674  28.238  1.00  0.00           C  
ATOM   1046  CD1 TYR A  73      69.428   2.250  26.922  1.00  0.00           C  
ATOM   1047  CD2 TYR A  73      69.380   1.752  29.272  1.00  0.00           C  
ATOM   1048  CE1 TYR A  73      69.602   0.908  26.641  1.00  0.00           C  
ATOM   1049  CE2 TYR A  73      69.553   0.411  28.991  1.00  0.00           C  
ATOM   1050  CZ  TYR A  73      69.664  -0.012  27.682  1.00  0.00           C  
ATOM   1051  OH  TYR A  73      69.837  -1.348  27.403  1.00  0.00           O  
ATOM   1052  H   TYR A  73      66.631   4.411  27.503  1.00  0.00           H  
ATOM   1053  HA  TYR A  73      67.814   3.870  30.211  1.00  0.00           H  
ATOM   1054 1HB  TYR A  73      69.147   4.693  27.604  1.00  0.00           H  
ATOM   1055 2HB  TYR A  73      69.977   4.479  29.139  1.00  0.00           H  
ATOM   1056  HD1 TYR A  73      69.379   2.975  26.109  1.00  0.00           H  
ATOM   1057  HD2 TYR A  73      69.291   2.086  30.306  1.00  0.00           H  
ATOM   1058  HE1 TYR A  73      69.690   0.575  25.608  1.00  0.00           H  
ATOM   1059  HE2 TYR A  73      69.602  -0.314  29.804  1.00  0.00           H  
ATOM   1060  HH  TYR A  73      69.895  -1.470  26.452  1.00  0.00           H  
ATOM   1061  N   GLU A  74      67.012   6.754  29.159  1.00  0.00           N  
ATOM   1062  CA  GLU A  74      67.063   8.180  29.473  1.00  0.00           C  
ATOM   1063  C   GLU A  74      65.976   8.552  30.468  1.00  0.00           C  
ATOM   1064  O   GLU A  74      64.788   8.523  30.145  1.00  0.00           O  
ATOM   1065  CB  GLU A  74      66.912   9.018  28.201  1.00  0.00           C  
ATOM   1066  CG  GLU A  74      68.060   8.871  27.212  1.00  0.00           C  
ATOM   1067  CD  GLU A  74      69.345   9.467  27.714  1.00  0.00           C  
ATOM   1068  OE1 GLU A  74      69.317  10.127  28.725  1.00  0.00           O  
ATOM   1069  OE2 GLU A  74      70.357   9.263  27.086  1.00  0.00           O1-
ATOM   1070  H   GLU A  74      66.356   6.413  28.471  1.00  0.00           H  
ATOM   1071  HA  GLU A  74      68.037   8.403  29.910  1.00  0.00           H  
ATOM   1072 1HB  GLU A  74      65.991   8.739  27.689  1.00  0.00           H  
ATOM   1073 2HB  GLU A  74      66.833  10.072  28.467  1.00  0.00           H  
ATOM   1074 1HG  GLU A  74      68.219   7.812  27.011  1.00  0.00           H  
ATOM   1075 2HG  GLU A  74      67.783   9.353  26.276  1.00  0.00           H  
ATOM   1076  N   GLU A  75      66.389   8.897  31.681  1.00  0.00           N  
ATOM   1077  CA  GLU A  75      65.452   9.284  32.727  1.00  0.00           C  
ATOM   1078  C   GLU A  75      64.809  10.631  32.444  1.00  0.00           C  
ATOM   1079  O   GLU A  75      63.656  10.864  32.808  1.00  0.00           O  
ATOM   1080  CB  GLU A  75      66.161   9.328  34.083  1.00  0.00           C  
ATOM   1081  CG  GLU A  75      66.596   7.967  34.608  1.00  0.00           C  
ATOM   1082  CD  GLU A  75      67.316   8.052  35.925  1.00  0.00           C  
ATOM   1083  OE1 GLU A  75      67.575   9.145  36.370  1.00  0.00           O  
ATOM   1084  OE2 GLU A  75      67.608   7.023  36.488  1.00  0.00           O1-
ATOM   1085  H   GLU A  75      67.379   8.895  31.883  1.00  0.00           H  
ATOM   1086  HA  GLU A  75      64.662   8.533  32.779  1.00  0.00           H  
ATOM   1087 1HB  GLU A  75      67.048   9.957  34.009  1.00  0.00           H  
ATOM   1088 2HB  GLU A  75      65.501   9.777  34.824  1.00  0.00           H  
ATOM   1089 1HG  GLU A  75      65.716   7.337  34.729  1.00  0.00           H  
ATOM   1090 2HG  GLU A  75      67.248   7.497  33.873  1.00  0.00           H  
ATOM   1091  N   ASP A  76      65.561  11.527  31.811  1.00  0.00           N  
ATOM   1092  CA  ASP A  76      65.060  12.871  31.565  1.00  0.00           C  
ATOM   1093  C   ASP A  76      64.182  12.895  30.325  1.00  0.00           C  
ATOM   1094  O   ASP A  76      64.641  12.615  29.217  1.00  0.00           O  
ATOM   1095  CB  ASP A  76      66.218  13.859  31.401  1.00  0.00           C  
ATOM   1096  CG  ASP A  76      65.750  15.298  31.231  1.00  0.00           C  
ATOM   1097  OD1 ASP A  76      65.102  15.579  30.250  1.00  0.00           O  
ATOM   1098  OD2 ASP A  76      66.044  16.102  32.083  1.00  0.00           O1-
ATOM   1099  H   ASP A  76      66.496  11.278  31.520  1.00  0.00           H  
ATOM   1100  HA  ASP A  76      64.470  13.184  32.427  1.00  0.00           H  
ATOM   1101 1HB  ASP A  76      66.868  13.805  32.274  1.00  0.00           H  
ATOM   1102 2HB  ASP A  76      66.813  13.580  30.531  1.00  0.00           H  
ATOM   1103  N   LEU A  77      62.915  13.231  30.518  1.00  0.00           N  
ATOM   1104  CA  LEU A  77      61.968  13.295  29.415  1.00  0.00           C  
ATOM   1105  C   LEU A  77      62.306  14.432  28.463  1.00  0.00           C  
ATOM   1106  O   LEU A  77      62.268  14.264  27.245  1.00  0.00           O  
ATOM   1107  CB  LEU A  77      60.542  13.476  29.951  1.00  0.00           C  
ATOM   1108  CG  LEU A  77      59.426  13.440  28.899  1.00  0.00           C  
ATOM   1109  CD1 LEU A  77      58.125  12.999  29.554  1.00  0.00           C  
ATOM   1110  CD2 LEU A  77      59.281  14.816  28.266  1.00  0.00           C  
ATOM   1111  H   LEU A  77      62.598  13.451  31.454  1.00  0.00           H  
ATOM   1112  HA  LEU A  77      62.014  12.354  28.865  1.00  0.00           H  
ATOM   1113 1HB  LEU A  77      60.341  12.687  30.675  1.00  0.00           H  
ATOM   1114 2HB  LEU A  77      60.483  14.435  30.465  1.00  0.00           H  
ATOM   1115  HG  LEU A  77      59.676  12.710  28.129  1.00  0.00           H  
ATOM   1116 1HD1 LEU A  77      57.332  12.973  28.807  1.00  0.00           H  
ATOM   1117 2HD1 LEU A  77      58.251  12.004  29.982  1.00  0.00           H  
ATOM   1118 3HD1 LEU A  77      57.857  13.702  30.342  1.00  0.00           H  
ATOM   1119 1HD2 LEU A  77      58.488  14.790  27.518  1.00  0.00           H  
ATOM   1120 2HD2 LEU A  77      59.030  15.546  29.036  1.00  0.00           H  
ATOM   1121 3HD2 LEU A  77      60.220  15.098  27.790  1.00  0.00           H  
ATOM   1122  N   GLY A  78      62.587  15.606  29.024  1.00  0.00           N  
ATOM   1123  CA  GLY A  78      62.751  16.804  28.212  1.00  0.00           C  
ATOM   1124  C   GLY A  78      63.862  16.627  27.175  1.00  0.00           C  
ATOM   1125  O   GLY A  78      63.723  17.053  26.028  1.00  0.00           O  
ATOM   1126  H   GLY A  78      62.645  15.677  30.029  1.00  0.00           H  
ATOM   1127 1HA  GLY A  78      61.812  17.033  27.707  1.00  0.00           H  
ATOM   1128 2HA  GLY A  78      62.984  17.651  28.856  1.00  0.00           H  
ATOM   1129  N   GLU A  79      64.928  15.933  27.566  1.00  0.00           N  
ATOM   1130  CA  GLU A  79      66.005  15.570  26.665  1.00  0.00           C  
ATOM   1131  C   GLU A  79      65.572  14.552  25.623  1.00  0.00           C  
ATOM   1132  O   GLU A  79      65.949  14.628  24.455  1.00  0.00           O  
ATOM   1133  CB  GLU A  79      67.189  15.018  27.462  1.00  0.00           C  
ATOM   1134  CG  GLU A  79      67.911  16.052  28.313  1.00  0.00           C  
ATOM   1135  CD  GLU A  79      69.025  15.461  29.132  1.00  0.00           C  
ATOM   1136  OE1 GLU A  79      69.165  14.262  29.132  1.00  0.00           O  
ATOM   1137  OE2 GLU A  79      69.738  16.210  29.758  1.00  0.00           O1-
ATOM   1138  H   GLU A  79      65.009  15.667  28.505  1.00  0.00           H  
ATOM   1139  HA  GLU A  79      66.326  16.465  26.131  1.00  0.00           H  
ATOM   1140 1HB  GLU A  79      66.844  14.222  28.123  1.00  0.00           H  
ATOM   1141 2HB  GLU A  79      67.916  14.581  26.777  1.00  0.00           H  
ATOM   1142 1HG  GLU A  79      68.324  16.820  27.660  1.00  0.00           H  
ATOM   1143 2HG  GLU A  79      67.191  16.527  28.977  1.00  0.00           H  
ATOM   1144  N   THR A  80      64.804  13.577  26.056  1.00  0.00           N  
ATOM   1145  CA  THR A  80      64.260  12.579  25.155  1.00  0.00           C  
ATOM   1146  C   THR A  80      63.332  13.183  24.113  1.00  0.00           C  
ATOM   1147  O   THR A  80      63.342  12.799  22.945  1.00  0.00           O  
ATOM   1148  CB  THR A  80      63.507  11.490  25.941  1.00  0.00           C  
ATOM   1149  CG2 THR A  80      64.453  10.760  26.882  1.00  0.00           C  
ATOM   1150  OG1 THR A  80      62.451  12.091  26.702  1.00  0.00           O  
ATOM   1151  H   THR A  80      64.528  13.544  26.995  1.00  0.00           H  
ATOM   1152  HA  THR A  80      65.085  12.111  24.618  1.00  0.00           H  
ATOM   1153  HB  THR A  80      63.072  10.774  25.244  1.00  0.00           H  
ATOM   1154  HG1 THR A  80      62.823  12.728  27.316  1.00  0.00           H  
ATOM   1155 1HG2 THR A  80      63.903   9.994  27.428  1.00  0.00           H  
ATOM   1156 2HG2 THR A  80      65.251  10.293  26.305  1.00  0.00           H  
ATOM   1157 3HG2 THR A  80      64.884  11.470  27.587  1.00  0.00           H  
ATOM   1158  N   ALA A  81      62.506  14.109  24.546  1.00  0.00           N  
ATOM   1159  CA  ALA A  81      61.618  14.818  23.645  1.00  0.00           C  
ATOM   1160  C   ALA A  81      62.373  15.626  22.603  1.00  0.00           C  
ATOM   1161  O   ALA A  81      61.993  15.683  21.435  1.00  0.00           O  
ATOM   1162  CB  ALA A  81      60.690  15.726  24.439  1.00  0.00           C  
ATOM   1163  H   ALA A  81      62.522  14.386  25.485  1.00  0.00           H  
ATOM   1164  HA  ALA A  81      61.022  14.081  23.107  1.00  0.00           H  
ATOM   1165 1HB  ALA A  81      60.018  16.246  23.756  1.00  0.00           H  
ATOM   1166 2HB  ALA A  81      60.105  15.127  25.138  1.00  0.00           H  
ATOM   1167 3HB  ALA A  81      61.280  16.455  24.991  1.00  0.00           H  
ATOM   1168  N   LEU A  82      63.428  16.280  23.036  1.00  0.00           N  
ATOM   1169  CA  LEU A  82      64.281  17.031  22.135  1.00  0.00           C  
ATOM   1170  C   LEU A  82      64.946  16.147  21.093  1.00  0.00           C  
ATOM   1171  O   LEU A  82      65.068  16.511  19.925  1.00  0.00           O  
ATOM   1172  CB  LEU A  82      65.357  17.774  22.937  1.00  0.00           C  
ATOM   1173  CG  LEU A  82      66.324  18.635  22.114  1.00  0.00           C  
ATOM   1174  CD1 LEU A  82      65.541  19.703  21.364  1.00  0.00           C  
ATOM   1175  CD2 LEU A  82      67.358  19.262  23.038  1.00  0.00           C  
ATOM   1176  H   LEU A  82      63.699  16.216  23.975  1.00  0.00           H  
ATOM   1177  HA  LEU A  82      63.668  17.759  21.605  1.00  0.00           H  
ATOM   1178 1HB  LEU A  82      64.865  18.425  23.658  1.00  0.00           H  
ATOM   1179 2HB  LEU A  82      65.949  17.042  23.485  1.00  0.00           H  
ATOM   1180  HG  LEU A  82      66.829  18.011  21.376  1.00  0.00           H  
ATOM   1181 1HD1 LEU A  82      66.228  20.315  20.779  1.00  0.00           H  
ATOM   1182 2HD1 LEU A  82      64.823  19.227  20.696  1.00  0.00           H  
ATOM   1183 3HD1 LEU A  82      65.011  20.334  22.077  1.00  0.00           H  
ATOM   1184 1HD2 LEU A  82      68.046  19.873  22.453  1.00  0.00           H  
ATOM   1185 2HD2 LEU A  82      66.854  19.887  23.776  1.00  0.00           H  
ATOM   1186 3HD2 LEU A  82      67.914  18.476  23.548  1.00  0.00           H  
ATOM   1187  N   LYS A  83      65.406  14.994  21.526  1.00  0.00           N  
ATOM   1188  CA  LYS A  83      65.998  14.024  20.625  1.00  0.00           C  
ATOM   1189  C   LYS A  83      65.012  13.522  19.583  1.00  0.00           C  
ATOM   1190  O   LYS A  83      65.349  13.339  18.415  1.00  0.00           O  
ATOM   1191  CB  LYS A  83      66.560  12.844  21.420  1.00  0.00           C  
ATOM   1192  CG  LYS A  83      67.803  13.171  22.237  1.00  0.00           C  
ATOM   1193  CD  LYS A  83      68.289  11.957  23.014  1.00  0.00           C  
ATOM   1194  CE  LYS A  83      69.523  12.285  23.841  1.00  0.00           C  
ATOM   1195  NZ  LYS A  83      69.987  11.116  24.636  1.00  0.00           N1+
ATOM   1196  H   LYS A  83      65.297  14.739  22.465  1.00  0.00           H  
ATOM   1197  HA  LYS A  83      66.824  14.501  20.097  1.00  0.00           H  
ATOM   1198 1HB  LYS A  83      65.798  12.471  22.104  1.00  0.00           H  
ATOM   1199 2HB  LYS A  83      66.813  12.033  20.737  1.00  0.00           H  
ATOM   1200 1HG  LYS A  83      68.598  13.508  21.571  1.00  0.00           H  
ATOM   1201 2HG  LYS A  83      67.576  13.974  22.938  1.00  0.00           H  
ATOM   1202 1HD  LYS A  83      67.497  11.610  23.680  1.00  0.00           H  
ATOM   1203 2HD  LYS A  83      68.532  11.154  22.318  1.00  0.00           H  
ATOM   1204 1HE  LYS A  83      70.329  12.602  23.181  1.00  0.00           H  
ATOM   1205 2HE  LYS A  83      69.297  13.105  24.522  1.00  0.00           H  
ATOM   1206 1HZ  LYS A  83      70.805  11.374  25.169  1.00  0.00           H  
ATOM   1207 2HZ  LYS A  83      69.253  10.824  25.266  1.00  0.00           H  
ATOM   1208 3HZ  LYS A  83      70.218  10.355  24.014  1.00  0.00           H  
ATOM   1209  N   ALA A  84      63.797  13.270  20.016  1.00  0.00           N  
ATOM   1210  CA  ALA A  84      62.738  12.855  19.115  1.00  0.00           C  
ATOM   1211  C   ALA A  84      62.416  13.914  18.073  1.00  0.00           C  
ATOM   1212  O   ALA A  84      62.177  13.613  16.905  1.00  0.00           O  
ATOM   1213  CB  ALA A  84      61.488  12.505  19.909  1.00  0.00           C  
ATOM   1214  H   ALA A  84      63.565  13.422  20.955  1.00  0.00           H  
ATOM   1215  HA  ALA A  84      63.078  11.970  18.577  1.00  0.00           H  
ATOM   1216 1HB  ALA A  84      60.701  12.183  19.226  1.00  0.00           H  
ATOM   1217 2HB  ALA A  84      61.714  11.700  20.608  1.00  0.00           H  
ATOM   1218 3HB  ALA A  84      61.152  13.381  20.462  1.00  0.00           H  
ATOM   1219  N   ALA A  85      62.378  15.154  18.506  1.00  0.00           N  
ATOM   1220  CA  ALA A  85      62.154  16.268  17.605  1.00  0.00           C  
ATOM   1221  C   ALA A  85      63.252  16.402  16.563  1.00  0.00           C  
ATOM   1222  O   ALA A  85      62.997  16.690  15.395  1.00  0.00           O  
ATOM   1223  CB  ALA A  85      62.026  17.560  18.399  1.00  0.00           C  
ATOM   1224  H   ALA A  85      62.568  15.356  19.445  1.00  0.00           H  
ATOM   1225  HA  ALA A  85      61.223  16.087  17.067  1.00  0.00           H  
ATOM   1226 1HB  ALA A  85      61.846  18.390  17.716  1.00  0.00           H  
ATOM   1227 2HB  ALA A  85      61.194  17.477  19.098  1.00  0.00           H  
ATOM   1228 3HB  ALA A  85      62.947  17.739  18.952  1.00  0.00           H  
ATOM   1229  N   GLU A  86      64.480  16.224  16.996  1.00  0.00           N  
ATOM   1230  CA  GLU A  86      65.616  16.251  16.095  1.00  0.00           C  
ATOM   1231  C   GLU A  86      65.557  15.147  15.053  1.00  0.00           C  
ATOM   1232  O   GLU A  86      65.885  15.347  13.885  1.00  0.00           O  
ATOM   1233  CB  GLU A  86      66.918  16.136  16.891  1.00  0.00           C  
ATOM   1234  CG  GLU A  86      67.247  17.358  17.738  1.00  0.00           C  
ATOM   1235  CD  GLU A  86      67.515  18.586  16.913  1.00  0.00           C  
ATOM   1236  OE1 GLU A  86      68.122  18.461  15.877  1.00  0.00           O  
ATOM   1237  OE2 GLU A  86      67.113  19.650  17.321  1.00  0.00           O1-
ATOM   1238  H   GLU A  86      64.646  16.002  17.935  1.00  0.00           H  
ATOM   1239  HA  GLU A  86      65.612  17.202  15.561  1.00  0.00           H  
ATOM   1240 1HB  GLU A  86      66.863  15.274  17.556  1.00  0.00           H  
ATOM   1241 2HB  GLU A  86      67.750  15.970  16.207  1.00  0.00           H  
ATOM   1242 1HG  GLU A  86      66.411  17.559  18.407  1.00  0.00           H  
ATOM   1243 2HG  GLU A  86      68.121  17.138  18.349  1.00  0.00           H  
ATOM   1244  N   ARG A  87      65.169  13.968  15.486  1.00  0.00           N  
ATOM   1245  CA  ARG A  87      64.998  12.844  14.585  1.00  0.00           C  
ATOM   1246  C   ARG A  87      63.921  13.094  13.543  1.00  0.00           C  
ATOM   1247  O   ARG A  87      64.062  12.737  12.375  1.00  0.00           O  
ATOM   1248  CB  ARG A  87      64.648  11.589  15.371  1.00  0.00           C  
ATOM   1249  CG  ARG A  87      65.743  11.092  16.302  1.00  0.00           C  
ATOM   1250  CD  ARG A  87      66.922  10.595  15.547  1.00  0.00           C  
ATOM   1251  NE  ARG A  87      67.953  10.078  16.432  1.00  0.00           N  
ATOM   1252  CZ  ARG A  87      68.975  10.806  16.923  1.00  0.00           C  
ATOM   1253  NH1 ARG A  87      69.088  12.077  16.607  1.00  0.00           N1+
ATOM   1254  NH2 ARG A  87      69.864  10.242  17.722  1.00  0.00           N  
ATOM   1255  H   ARG A  87      64.921  13.843  16.425  1.00  0.00           H  
ATOM   1256  HA  ARG A  87      65.938  12.677  14.058  1.00  0.00           H  
ATOM   1257 1HB  ARG A  87      63.761  11.774  15.975  1.00  0.00           H  
ATOM   1258 2HB  ARG A  87      64.411  10.781  14.680  1.00  0.00           H  
ATOM   1259 1HG  ARG A  87      66.068  11.906  16.949  1.00  0.00           H  
ATOM   1260 2HG  ARG A  87      65.357  10.274  16.913  1.00  0.00           H  
ATOM   1261 1HD  ARG A  87      66.613   9.793  14.878  1.00  0.00           H  
ATOM   1262 2HD  ARG A  87      67.349  11.410  14.964  1.00  0.00           H  
ATOM   1263  HE  ARG A  87      67.900   9.104  16.697  1.00  0.00           H  
ATOM   1264 1HH1 ARG A  87      68.409  12.508  15.996  1.00  0.00           H  
ATOM   1265 2HH1 ARG A  87      69.854  12.623  16.975  1.00  0.00           H  
ATOM   1266 1HH2 ARG A  87      69.778   9.265  17.965  1.00  0.00           H  
ATOM   1267 2HH2 ARG A  87      70.630  10.787  18.089  1.00  0.00           H  
ATOM   1268  N   ILE A  88      62.828  13.681  13.976  1.00  0.00           N  
ATOM   1269  CA  ILE A  88      61.751  14.044  13.075  1.00  0.00           C  
ATOM   1270  C   ILE A  88      62.184  15.062  12.033  1.00  0.00           C  
ATOM   1271  O   ILE A  88      61.807  14.986  10.865  1.00  0.00           O  
ATOM   1272  CB  ILE A  88      60.554  14.604  13.865  1.00  0.00           C  
ATOM   1273  CG1 ILE A  88      59.908  13.501  14.709  1.00  0.00           C  
ATOM   1274  CG2 ILE A  88      59.534  15.220  12.919  1.00  0.00           C  
ATOM   1275  CD1 ILE A  88      58.905  14.013  15.717  1.00  0.00           C  
ATOM   1276  H   ILE A  88      62.747  13.947  14.915  1.00  0.00           H  
ATOM   1277  HA  ILE A  88      61.430  13.150  12.543  1.00  0.00           H  
ATOM   1278  HB  ILE A  88      60.901  15.369  14.558  1.00  0.00           H  
ATOM   1279 1HG1 ILE A  88      59.403  12.791  14.055  1.00  0.00           H  
ATOM   1280 2HG1 ILE A  88      60.683  12.955  15.247  1.00  0.00           H  
ATOM   1281 1HG2 ILE A  88      58.695  15.610  13.494  1.00  0.00           H  
ATOM   1282 2HG2 ILE A  88      60.000  16.032  12.361  1.00  0.00           H  
ATOM   1283 3HG2 ILE A  88      59.177  14.461  12.224  1.00  0.00           H  
ATOM   1284 1HD1 ILE A  88      58.492  13.174  16.277  1.00  0.00           H  
ATOM   1285 2HD1 ILE A  88      59.399  14.700  16.406  1.00  0.00           H  
ATOM   1286 3HD1 ILE A  88      58.102  14.533  15.199  1.00  0.00           H  
ATOM   1287  N   ARG A  89      62.952  16.037  12.466  1.00  0.00           N  
ATOM   1288  CA  ARG A  89      63.496  17.035  11.565  1.00  0.00           C  
ATOM   1289  C   ARG A  89      64.424  16.431  10.523  1.00  0.00           C  
ATOM   1290  O   ARG A  89      64.414  16.815   9.355  1.00  0.00           O  
ATOM   1291  CB  ARG A  89      64.252  18.096  12.351  1.00  0.00           C  
ATOM   1292  CG  ARG A  89      64.765  19.262  11.522  1.00  0.00           C  
ATOM   1293  CD  ARG A  89      66.179  19.065  11.112  1.00  0.00           C  
ATOM   1294  NE  ARG A  89      67.081  19.079  12.253  1.00  0.00           N  
ATOM   1295  CZ  ARG A  89      68.376  18.708  12.209  1.00  0.00           C  
ATOM   1296  NH1 ARG A  89      68.904  18.297  11.077  1.00  0.00           N1+
ATOM   1297  NH2 ARG A  89      69.115  18.756  13.304  1.00  0.00           N  
ATOM   1298  H   ARG A  89      63.228  16.070  13.405  1.00  0.00           H  
ATOM   1299  HA  ARG A  89      62.670  17.506  11.031  1.00  0.00           H  
ATOM   1300 1HB  ARG A  89      63.606  18.502  13.128  1.00  0.00           H  
ATOM   1301 2HB  ARG A  89      65.111  17.639  12.845  1.00  0.00           H  
ATOM   1302 1HG  ARG A  89      64.159  19.363  10.622  1.00  0.00           H  
ATOM   1303 2HG  ARG A  89      64.703  20.180  12.107  1.00  0.00           H  
ATOM   1304 1HD  ARG A  89      66.282  18.104  10.608  1.00  0.00           H  
ATOM   1305 2HD  ARG A  89      66.476  19.864  10.434  1.00  0.00           H  
ATOM   1306  HE  ARG A  89      66.711  19.388  13.142  1.00  0.00           H  
ATOM   1307 1HH1 ARG A  89      68.339  18.260  10.240  1.00  0.00           H  
ATOM   1308 2HH1 ARG A  89      69.874  18.019  11.044  1.00  0.00           H  
ATOM   1309 1HH2 ARG A  89      68.709  19.071  14.174  1.00  0.00           H  
ATOM   1310 2HH2 ARG A  89      70.084  18.478  13.271  1.00  0.00           H  
ATOM   1311  N   GLU A  90      65.250  15.506  10.956  1.00  0.00           N  
ATOM   1312  CA  GLU A  90      66.138  14.796  10.055  1.00  0.00           C  
ATOM   1313  C   GLU A  90      65.383  13.988   9.013  1.00  0.00           C  
ATOM   1314  O   GLU A  90      65.763  13.931   7.845  1.00  0.00           O  
ATOM   1315  CB  GLU A  90      67.061  13.871  10.852  1.00  0.00           C  
ATOM   1316  CG  GLU A  90      68.107  14.595  11.688  1.00  0.00           C  
ATOM   1317  CD  GLU A  90      68.943  13.660  12.517  1.00  0.00           C  
ATOM   1318  OE1 GLU A  90      68.649  12.489  12.535  1.00  0.00           O  
ATOM   1319  OE2 GLU A  90      69.876  14.118  13.133  1.00  0.00           O1-
ATOM   1320  H   GLU A  90      65.234  15.228  11.895  1.00  0.00           H  
ATOM   1321  HA  GLU A  90      66.746  15.527   9.521  1.00  0.00           H  
ATOM   1322 1HB  GLU A  90      66.465  13.253  11.523  1.00  0.00           H  
ATOM   1323 2HB  GLU A  90      67.584  13.202  10.168  1.00  0.00           H  
ATOM   1324 1HG  GLU A  90      68.762  15.158  11.024  1.00  0.00           H  
ATOM   1325 2HG  GLU A  90      67.604  15.304  12.344  1.00  0.00           H  
ATOM   1326  N   GLY A  91      64.328  13.335   9.446  1.00  0.00           N  
ATOM   1327  CA  GLY A  91      63.475  12.583   8.545  1.00  0.00           C  
ATOM   1328  C   GLY A  91      62.810  13.467   7.503  1.00  0.00           C  
ATOM   1329  O   GLY A  91      62.688  13.103   6.335  1.00  0.00           O  
ATOM   1330  H   GLY A  91      64.057  13.398  10.385  1.00  0.00           H  
ATOM   1331 1HA  GLY A  91      64.065  11.818   8.039  1.00  0.00           H  
ATOM   1332 2HA  GLY A  91      62.705  12.068   9.118  1.00  0.00           H  
ATOM   1333  N   LEU A  92      62.350  14.620   7.936  1.00  0.00           N  
ATOM   1334  CA  LEU A  92      61.758  15.590   7.035  1.00  0.00           C  
ATOM   1335  C   LEU A  92      62.744  16.092   5.993  1.00  0.00           C  
ATOM   1336  O   LEU A  92      62.407  16.275   4.825  1.00  0.00           O  
ATOM   1337  CB  LEU A  92      61.212  16.778   7.837  1.00  0.00           C  
ATOM   1338  CG  LEU A  92      60.445  17.831   7.027  1.00  0.00           C  
ATOM   1339  CD1 LEU A  92      61.433  18.735   6.303  1.00  0.00           C  
ATOM   1340  CD2 LEU A  92      59.516  17.137   6.043  1.00  0.00           C  
ATOM   1341  H   LEU A  92      62.459  14.875   8.875  1.00  0.00           H  
ATOM   1342  HA  LEU A  92      60.935  15.112   6.505  1.00  0.00           H  
ATOM   1343 1HB  LEU A  92      60.542  16.399   8.607  1.00  0.00           H  
ATOM   1344 2HB  LEU A  92      62.047  17.280   8.326  1.00  0.00           H  
ATOM   1345  HG  LEU A  92      59.858  18.453   7.703  1.00  0.00           H  
ATOM   1346 1HD1 LEU A  92      60.888  19.483   5.727  1.00  0.00           H  
ATOM   1347 2HD1 LEU A  92      62.072  19.233   7.032  1.00  0.00           H  
ATOM   1348 3HD1 LEU A  92      62.047  18.137   5.630  1.00  0.00           H  
ATOM   1349 1HD2 LEU A  92      58.970  17.885   5.467  1.00  0.00           H  
ATOM   1350 2HD2 LEU A  92      60.102  16.515   5.365  1.00  0.00           H  
ATOM   1351 3HD2 LEU A  92      58.809  16.512   6.588  1.00  0.00           H  
ATOM   1352  N   GLU A  93      63.959  16.345   6.426  1.00  0.00           N  
ATOM   1353  CA  GLU A  93      65.018  16.759   5.525  1.00  0.00           C  
ATOM   1354  C   GLU A  93      65.340  15.701   4.483  1.00  0.00           C  
ATOM   1355  O   GLU A  93      65.579  16.001   3.315  1.00  0.00           O  
ATOM   1356  CB  GLU A  93      66.281  17.096   6.322  1.00  0.00           C  
ATOM   1357  CG  GLU A  93      66.177  18.363   7.158  1.00  0.00           C  
ATOM   1358  CD  GLU A  93      67.404  18.619   7.987  1.00  0.00           C  
ATOM   1359  OE1 GLU A  93      68.013  17.671   8.422  1.00  0.00           O  
ATOM   1360  OE2 GLU A  93      67.735  19.765   8.185  1.00  0.00           O1-
ATOM   1361  H   GLU A  93      64.191  16.192   7.365  1.00  0.00           H  
ATOM   1362  HA  GLU A  93      64.693  17.656   4.998  1.00  0.00           H  
ATOM   1363 1HB  GLU A  93      66.518  16.271   6.993  1.00  0.00           H  
ATOM   1364 2HB  GLU A  93      67.121  17.214   5.638  1.00  0.00           H  
ATOM   1365 1HG  GLU A  93      66.017  19.212   6.494  1.00  0.00           H  
ATOM   1366 2HG  GLU A  93      65.311  18.283   7.814  1.00  0.00           H  
ATOM   1367  N   ALA A  94      65.378  14.460   4.916  1.00  0.00           N  
ATOM   1368  CA  ALA A  94      65.602  13.346   4.015  1.00  0.00           C  
ATOM   1369  C   ALA A  94      64.504  13.212   2.973  1.00  0.00           C  
ATOM   1370  O   ALA A  94      64.759  12.924   1.805  1.00  0.00           O  
ATOM   1371  CB  ALA A  94      65.730  12.054   4.809  1.00  0.00           C  
ATOM   1372  H   ALA A  94      65.188  14.258   5.855  1.00  0.00           H  
ATOM   1373  HA  ALA A  94      66.533  13.527   3.477  1.00  0.00           H  
ATOM   1374 1HB  ALA A  94      65.910  11.224   4.126  1.00  0.00           H  
ATOM   1375 2HB  ALA A  94      66.562  12.137   5.508  1.00  0.00           H  
ATOM   1376 3HB  ALA A  94      64.809  11.875   5.362  1.00  0.00           H  
ATOM   1377  N   THR A  95      63.276  13.390   3.406  1.00  0.00           N  
ATOM   1378  CA  THR A  95      62.140  13.363   2.505  1.00  0.00           C  
ATOM   1379  C   THR A  95      62.199  14.468   1.463  1.00  0.00           C  
ATOM   1380  O   THR A  95      61.871  14.267   0.295  1.00  0.00           O  
ATOM   1381  CB  THR A  95      60.820  13.472   3.291  1.00  0.00           C  
ATOM   1382  CG2 THR A  95      59.633  13.490   2.340  1.00  0.00           C  
ATOM   1383  OG1 THR A  95      60.698  12.355   4.181  1.00  0.00           O  
ATOM   1384  H   THR A  95      63.110  13.613   4.345  1.00  0.00           H  
ATOM   1385  HA  THR A  95      62.157  12.415   1.967  1.00  0.00           H  
ATOM   1386  HB  THR A  95      60.822  14.389   3.879  1.00  0.00           H  
ATOM   1387  HG1 THR A  95      61.227  12.513   4.967  1.00  0.00           H  
ATOM   1388 1HG2 THR A  95      58.709  13.567   2.913  1.00  0.00           H  
ATOM   1389 2HG2 THR A  95      59.717  14.345   1.669  1.00  0.00           H  
ATOM   1390 3HG2 THR A  95      59.621  12.570   1.756  1.00  0.00           H  
ATOM   1391  N   ALA A  96      62.587  15.646   1.896  1.00  0.00           N  
ATOM   1392  CA  ALA A  96      62.758  16.770   0.995  1.00  0.00           C  
ATOM   1393  C   ALA A  96      63.835  16.520  -0.047  1.00  0.00           C  
ATOM   1394  O   ALA A  96      63.694  16.877  -1.215  1.00  0.00           O  
ATOM   1395  CB  ALA A  96      63.081  18.027   1.789  1.00  0.00           C  
ATOM   1396  H   ALA A  96      62.835  15.771   2.835  1.00  0.00           H  
ATOM   1397  HA  ALA A  96      61.821  16.919   0.457  1.00  0.00           H  
ATOM   1398 1HB  ALA A  96      63.196  18.869   1.106  1.00  0.00           H  
ATOM   1399 2HB  ALA A  96      62.271  18.235   2.488  1.00  0.00           H  
ATOM   1400 3HB  ALA A  96      64.008  17.880   2.342  1.00  0.00           H  
ATOM   1401  N   GLU A  97      64.928  15.933   0.386  1.00  0.00           N  
ATOM   1402  CA  GLU A  97      66.005  15.570  -0.515  1.00  0.00           C  
ATOM   1403  C   GLU A  97      65.545  14.639  -1.624  1.00  0.00           C  
ATOM   1404  O   GLU A  97      65.858  14.851  -2.796  1.00  0.00           O  
ATOM   1405  CB  GLU A  97      67.143  14.912   0.269  1.00  0.00           C  
ATOM   1406  CG  GLU A  97      67.921  15.864   1.165  1.00  0.00           C  
ATOM   1407  CD  GLU A  97      68.972  15.168   1.985  1.00  0.00           C  
ATOM   1408  OE1 GLU A  97      69.024  13.962   1.950  1.00  0.00           O  
ATOM   1409  OE2 GLU A  97      69.723  15.843   2.649  1.00  0.00           O1-
ATOM   1410  H   GLU A  97      65.009  15.667   1.325  1.00  0.00           H  
ATOM   1411  HA  GLU A  97      66.381  16.478  -0.988  1.00  0.00           H  
ATOM   1412 1HB  GLU A  97      66.740  14.116   0.895  1.00  0.00           H  
ATOM   1413 2HB  GLU A  97      67.848  14.456  -0.427  1.00  0.00           H  
ATOM   1414 1HG  GLU A  97      68.403  16.619   0.545  1.00  0.00           H  
ATOM   1415 2HG  GLU A  97      67.224  16.371   1.831  1.00  0.00           H  
ATOM   1416  N   GLU A  98      64.799  13.605  -1.251  1.00  0.00           N  
ATOM   1417  CA  GLU A  98      64.293  12.637  -2.216  1.00  0.00           C  
ATOM   1418  C   GLU A  98      63.447  13.316  -3.286  1.00  0.00           C  
ATOM   1419  O   GLU A  98      63.616  13.061  -4.478  1.00  0.00           O  
ATOM   1420  CB  GLU A  98      63.469  11.559  -1.508  1.00  0.00           C  
ATOM   1421  CG  GLU A  98      62.992  10.435  -2.416  1.00  0.00           C  
ATOM   1422  CD  GLU A  98      64.122   9.614  -2.973  1.00  0.00           C  
ATOM   1423  OE1 GLU A  98      65.185   9.634  -2.400  1.00  0.00           O  
ATOM   1424  OE2 GLU A  98      63.922   8.966  -3.974  1.00  0.00           O1-
ATOM   1425  H   GLU A  98      64.577  13.487  -0.273  1.00  0.00           H  
ATOM   1426  HA  GLU A  98      65.143  12.152  -2.698  1.00  0.00           H  
ATOM   1427 1HB  GLU A  98      64.062  11.115  -0.708  1.00  0.00           H  
ATOM   1428 2HB  GLU A  98      62.591  12.015  -1.050  1.00  0.00           H  
ATOM   1429 1HG  GLU A  98      62.329   9.781  -1.850  1.00  0.00           H  
ATOM   1430 2HG  GLU A  98      62.420  10.863  -3.238  1.00  0.00           H  
ATOM   1431  N   GLY A  99      62.851  14.426  -2.968  1.00  0.00           N  
ATOM   1432  CA  GLY A  99      62.408  15.256  -4.086  1.00  0.00           C  
ATOM   1433  C   GLY A  99      60.970  14.911  -4.397  1.00  0.00           C  
ATOM   1434  O   GLY A  99      60.572  14.838  -5.559  1.00  0.00           O  
ATOM   1435  H   GLY A  99      62.685  14.690  -2.011  1.00  0.00           H  
ATOM   1436 1HA  GLY A  99      62.511  16.308  -3.821  1.00  0.00           H  
ATOM   1437 2HA  GLY A  99      63.050  15.078  -4.948  1.00  0.00           H  
ATOM   1438  N   PRO A 100      60.197  14.744  -3.343  1.00  0.00           N  
ATOM   1439  CA  PRO A 100      58.784  14.506  -3.446  1.00  0.00           C  
ATOM   1440  C   PRO A 100      58.109  15.623  -4.195  1.00  0.00           C  
ATOM   1441  O   PRO A 100      58.613  16.745  -4.220  1.00  0.00           O  
ATOM   1442  CB  PRO A 100      58.334  14.450  -1.983  1.00  0.00           C  
ATOM   1443  CG  PRO A 100      59.380  15.220  -1.249  1.00  0.00           C  
ATOM   1444  CD  PRO A 100      60.646  14.960  -2.021  1.00  0.00           C  
ATOM   1445  HA  PRO A 100      58.629  13.572  -3.988  1.00  0.00           H  
ATOM   1446 1HB  PRO A 100      57.331  14.889  -1.880  1.00  0.00           H  
ATOM   1447 2HB  PRO A 100      58.263  13.404  -1.651  1.00  0.00           H  
ATOM   1448 1HG  PRO A 100      59.114  16.287  -1.218  1.00  0.00           H  
ATOM   1449 2HG  PRO A 100      59.442  14.877  -0.206  1.00  0.00           H  
ATOM   1450 1HD  PRO A 100      61.295  15.846  -1.970  1.00  0.00           H  
ATOM   1451 2HD  PRO A 100      61.157  14.080  -1.603  1.00  0.00           H  
ATOM   1452  N   ASP A 101      56.933  15.346  -4.726  1.00  0.00           N  
ATOM   1453  CA  ASP A 101      56.091  16.395  -5.247  1.00  0.00           C  
ATOM   1454  C   ASP A 101      55.678  17.346  -4.130  1.00  0.00           C  
ATOM   1455  O   ASP A 101      55.744  16.993  -2.957  1.00  0.00           O  
ATOM   1456  CB  ASP A 101      54.851  15.803  -5.922  1.00  0.00           C  
ATOM   1457  CG  ASP A 101      55.170  15.096  -7.232  1.00  0.00           C  
ATOM   1458  OD1 ASP A 101      56.244  15.298  -7.748  1.00  0.00           O  
ATOM   1459  OD2 ASP A 101      54.337  14.359  -7.704  1.00  0.00           O1-
ATOM   1460  H   ASP A 101      56.612  14.389  -4.771  1.00  0.00           H  
ATOM   1461  HA  ASP A 101      56.654  16.951  -5.998  1.00  0.00           H  
ATOM   1462 1HB  ASP A 101      54.376  15.090  -5.247  1.00  0.00           H  
ATOM   1463 2HB  ASP A 101      54.131  16.597  -6.120  1.00  0.00           H  
ATOM   1464  N   PRO A 102      55.341  18.568  -4.504  1.00  0.00           N  
ATOM   1465  CA  PRO A 102      55.176  19.627  -3.524  1.00  0.00           C  
ATOM   1466  C   PRO A 102      54.062  19.319  -2.551  1.00  0.00           C  
ATOM   1467  O   PRO A 102      54.211  19.540  -1.354  1.00  0.00           O  
ATOM   1468  CB  PRO A 102      54.844  20.847  -4.389  1.00  0.00           C  
ATOM   1469  CG  PRO A 102      55.485  20.550  -5.702  1.00  0.00           C  
ATOM   1470  CD  PRO A 102      55.284  19.070  -5.890  1.00  0.00           C  
ATOM   1471  HA  PRO A 102      56.106  19.727  -2.963  1.00  0.00           H  
ATOM   1472 1HB  PRO A 102      53.753  20.969  -4.465  1.00  0.00           H  
ATOM   1473 2HB  PRO A 102      55.237  21.760  -3.919  1.00  0.00           H  
ATOM   1474 1HG  PRO A 102      55.014  21.146  -6.498  1.00  0.00           H  
ATOM   1475 2HG  PRO A 102      56.547  20.834  -5.678  1.00  0.00           H  
ATOM   1476 1HD  PRO A 102      54.303  18.888  -6.353  1.00  0.00           H  
ATOM   1477 2HD  PRO A 102      56.092  18.667  -6.519  1.00  0.00           H  
ATOM   1478  N   GLU A 103      52.953  18.763  -3.042  1.00  0.00           N  
ATOM   1479  CA  GLU A 103      51.891  18.416  -2.105  1.00  0.00           C  
ATOM   1480  C   GLU A 103      52.379  17.419  -1.064  1.00  0.00           C  
ATOM   1481  O   GLU A 103      52.142  17.588   0.132  1.00  0.00           O  
ATOM   1482  CB  GLU A 103      50.687  17.838  -2.853  1.00  0.00           C  
ATOM   1483  CG  GLU A 103      49.961  18.838  -3.742  1.00  0.00           C  
ATOM   1484  CD  GLU A 103      50.636  19.038  -5.070  1.00  0.00           C  
ATOM   1485  OE1 GLU A 103      51.639  18.408  -5.306  1.00  0.00           O  
ATOM   1486  OE2 GLU A 103      50.148  19.822  -5.849  1.00  0.00           O1-
ATOM   1487  H   GLU A 103      52.811  18.604  -4.029  1.00  0.00           H  
ATOM   1488  HA  GLU A 103      51.569  19.325  -1.595  1.00  0.00           H  
ATOM   1489 1HB  GLU A 103      51.012  17.008  -3.479  1.00  0.00           H  
ATOM   1490 2HB  GLU A 103      49.968  17.445  -2.135  1.00  0.00           H  
ATOM   1491 1HG  GLU A 103      48.944  18.483  -3.914  1.00  0.00           H  
ATOM   1492 2HG  GLU A 103      49.900  19.793  -3.222  1.00  0.00           H  
ATOM   1493  N   ALA A 104      53.062  16.374  -1.525  1.00  0.00           N  
ATOM   1494  CA  ALA A 104      53.582  15.352  -0.638  1.00  0.00           C  
ATOM   1495  C   ALA A 104      54.516  15.919   0.418  1.00  0.00           C  
ATOM   1496  O   ALA A 104      54.430  15.585   1.598  1.00  0.00           O  
ATOM   1497  CB  ALA A 104      54.297  14.279  -1.446  1.00  0.00           C  
ATOM   1498  H   ALA A 104      53.223  16.293  -2.519  1.00  0.00           H  
ATOM   1499  HA  ALA A 104      52.741  14.901  -0.111  1.00  0.00           H  
ATOM   1500 1HB  ALA A 104      54.673  13.508  -0.774  1.00  0.00           H  
ATOM   1501 2HB  ALA A 104      53.600  13.833  -2.156  1.00  0.00           H  
ATOM   1502 3HB  ALA A 104      55.129  14.726  -1.988  1.00  0.00           H  
ATOM   1503  N   LEU A 105      55.433  16.755  -0.015  1.00  0.00           N  
ATOM   1504  CA  LEU A 105      56.389  17.370   0.886  1.00  0.00           C  
ATOM   1505  C   LEU A 105      55.721  18.252   1.928  1.00  0.00           C  
ATOM   1506  O   LEU A 105      56.105  18.268   3.096  1.00  0.00           O  
ATOM   1507  CB  LEU A 105      57.398  18.201   0.084  1.00  0.00           C  
ATOM   1508  CG  LEU A 105      58.537  18.831   0.897  1.00  0.00           C  
ATOM   1509  CD1 LEU A 105      59.747  19.042  -0.003  1.00  0.00           C  
ATOM   1510  CD2 LEU A 105      58.065  20.147   1.496  1.00  0.00           C  
ATOM   1511  H   LEU A 105      55.446  17.033  -0.954  1.00  0.00           H  
ATOM   1512  HA  LEU A 105      56.922  16.581   1.416  1.00  0.00           H  
ATOM   1513 1HB  LEU A 105      57.847  17.564  -0.676  1.00  0.00           H  
ATOM   1514 2HB  LEU A 105      56.864  19.008  -0.418  1.00  0.00           H  
ATOM   1515  HG  LEU A 105      58.831  18.152   1.697  1.00  0.00           H  
ATOM   1516 1HD1 LEU A 105      60.556  19.489   0.575  1.00  0.00           H  
ATOM   1517 2HD1 LEU A 105      60.075  18.082  -0.403  1.00  0.00           H  
ATOM   1518 3HD1 LEU A 105      59.478  19.705  -0.824  1.00  0.00           H  
ATOM   1519 1HD2 LEU A 105      58.874  20.594   2.075  1.00  0.00           H  
ATOM   1520 2HD2 LEU A 105      57.772  20.827   0.696  1.00  0.00           H  
ATOM   1521 3HD2 LEU A 105      57.211  19.964   2.149  1.00  0.00           H  
ATOM   1522  N   ALA A 106      54.738  19.010   1.495  1.00  0.00           N  
ATOM   1523  CA  ALA A 106      53.967  19.844   2.396  1.00  0.00           C  
ATOM   1524  C   ALA A 106      53.215  19.033   3.438  1.00  0.00           C  
ATOM   1525  O   ALA A 106      53.131  19.408   4.606  1.00  0.00           O  
ATOM   1526  CB  ALA A 106      52.995  20.705   1.602  1.00  0.00           C  
ATOM   1527  H   ALA A 106      54.463  18.974   0.556  1.00  0.00           H  
ATOM   1528  HA  ALA A 106      54.659  20.491   2.934  1.00  0.00           H  
ATOM   1529 1HB  ALA A 106      52.428  21.338   2.285  1.00  0.00           H  
ATOM   1530 2HB  ALA A 106      53.550  21.330   0.903  1.00  0.00           H  
ATOM   1531 3HB  ALA A 106      52.310  20.064   1.049  1.00  0.00           H  
ATOM   1532  N   GLU A 107      52.639  17.934   3.005  1.00  0.00           N  
ATOM   1533  CA  GLU A 107      51.950  17.029   3.906  1.00  0.00           C  
ATOM   1534  C   GLU A 107      52.880  16.430   4.948  1.00  0.00           C  
ATOM   1535  O   GLU A 107      52.525  16.282   6.116  1.00  0.00           O  
ATOM   1536  CB  GLU A 107      51.280  15.907   3.110  1.00  0.00           C  
ATOM   1537  CG  GLU A 107      50.471  14.933   3.954  1.00  0.00           C  
ATOM   1538  CD  GLU A 107      49.768  13.890   3.132  1.00  0.00           C  
ATOM   1539  OE1 GLU A 107      49.884  13.929   1.931  1.00  0.00           O  
ATOM   1540  OE2 GLU A 107      49.113  13.051   3.706  1.00  0.00           O1-
ATOM   1541  H   GLU A 107      52.721  17.669   2.066  1.00  0.00           H  
ATOM   1542  HA  GLU A 107      51.182  17.590   4.439  1.00  0.00           H  
ATOM   1543 1HB  GLU A 107      50.612  16.338   2.364  1.00  0.00           H  
ATOM   1544 2HB  GLU A 107      52.040  15.335   2.576  1.00  0.00           H  
ATOM   1545 1HG  GLU A 107      51.139  14.436   4.657  1.00  0.00           H  
ATOM   1546 2HG  GLU A 107      49.734  15.493   4.530  1.00  0.00           H  
ATOM   1547  N   ALA A 108      54.062  16.053   4.515  1.00  0.00           N  
ATOM   1548  CA  ALA A 108      55.074  15.533   5.416  1.00  0.00           C  
ATOM   1549  C   ALA A 108      55.503  16.552   6.458  1.00  0.00           C  
ATOM   1550  O   ALA A 108      55.710  16.229   7.626  1.00  0.00           O  
ATOM   1551  CB  ALA A 108      56.282  15.058   4.622  1.00  0.00           C  
ATOM   1552  H   ALA A 108      54.310  16.182   3.576  1.00  0.00           H  
ATOM   1553  HA  ALA A 108      54.646  14.687   5.954  1.00  0.00           H  
ATOM   1554 1HB  ALA A 108      57.032  14.658   5.304  1.00  0.00           H  
ATOM   1555 2HB  ALA A 108      55.975  14.280   3.923  1.00  0.00           H  
ATOM   1556 3HB  ALA A 108      56.705  15.895   4.069  1.00  0.00           H  
ATOM   1557  N   ALA A 109      55.667  17.783   6.025  1.00  0.00           N  
ATOM   1558  CA  ALA A 109      56.005  18.868   6.926  1.00  0.00           C  
ATOM   1559  C   ALA A 109      54.926  19.114   7.968  1.00  0.00           C  
ATOM   1560  O   ALA A 109      55.209  19.374   9.136  1.00  0.00           O  
ATOM   1561  CB  ALA A 109      56.265  20.140   6.132  1.00  0.00           C  
ATOM   1562  H   ALA A 109      55.499  18.003   5.086  1.00  0.00           H  
ATOM   1563  HA  ALA A 109      56.912  18.591   7.464  1.00  0.00           H  
ATOM   1564 1HB  ALA A 109      56.531  20.947   6.815  1.00  0.00           H  
ATOM   1565 2HB  ALA A 109      57.085  19.972   5.433  1.00  0.00           H  
ATOM   1566 3HB  ALA A 109      55.368  20.413   5.579  1.00  0.00           H  
ATOM   1567  N   ARG A 110      53.686  19.062   7.535  1.00  0.00           N  
ATOM   1568  CA  ARG A 110      52.560  19.206   8.436  1.00  0.00           C  
ATOM   1569  C   ARG A 110      52.504  18.102   9.478  1.00  0.00           C  
ATOM   1570  O   ARG A 110      52.199  18.335  10.646  1.00  0.00           O  
ATOM   1571  CB  ARG A 110      51.257  19.215   7.650  1.00  0.00           C  
ATOM   1572  CG  ARG A 110      51.020  20.467   6.820  1.00  0.00           C  
ATOM   1573  CD  ARG A 110      49.772  20.367   6.021  1.00  0.00           C  
ATOM   1574  NE  ARG A 110      48.593  20.263   6.866  1.00  0.00           N  
ATOM   1575  CZ  ARG A 110      47.939  21.313   7.399  1.00  0.00           C  
ATOM   1576  NH1 ARG A 110      48.359  22.537   7.167  1.00  0.00           N1+
ATOM   1577  NH2 ARG A 110      46.874  21.113   8.156  1.00  0.00           N  
ATOM   1578  H   ARG A 110      53.498  18.858   6.596  1.00  0.00           H  
ATOM   1579  HA  ARG A 110      52.658  20.155   8.964  1.00  0.00           H  
ATOM   1580 1HB  ARG A 110      51.235  18.362   6.973  1.00  0.00           H  
ATOM   1581 2HB  ARG A 110      50.417  19.110   8.336  1.00  0.00           H  
ATOM   1582 1HG  ARG A 110      50.936  21.331   7.481  1.00  0.00           H  
ATOM   1583 2HG  ARG A 110      51.855  20.614   6.135  1.00  0.00           H  
ATOM   1584 1HD  ARG A 110      49.667  21.255   5.398  1.00  0.00           H  
ATOM   1585 2HD  ARG A 110      49.816  19.483   5.387  1.00  0.00           H  
ATOM   1586  HE  ARG A 110      48.240  19.337   7.067  1.00  0.00           H  
ATOM   1587 1HH1 ARG A 110      49.173  22.690   6.588  1.00  0.00           H  
ATOM   1588 2HH1 ARG A 110      47.869  23.324   7.566  1.00  0.00           H  
ATOM   1589 1HH2 ARG A 110      46.551  20.172   8.335  1.00  0.00           H  
ATOM   1590 2HH2 ARG A 110      46.384  21.899   8.556  1.00  0.00           H  
ATOM   1591  N   ALA A 111      52.770  16.889   9.045  1.00  0.00           N  
ATOM   1592  CA  ALA A 111      52.824  15.754   9.946  1.00  0.00           C  
ATOM   1593  C   ALA A 111      53.921  15.891  10.988  1.00  0.00           C  
ATOM   1594  O   ALA A 111      53.745  15.550  12.156  1.00  0.00           O  
ATOM   1595  CB  ALA A 111      53.015  14.470   9.152  1.00  0.00           C  
ATOM   1596  H   ALA A 111      53.003  16.739   8.106  1.00  0.00           H  
ATOM   1597  HA  ALA A 111      51.877  15.703  10.484  1.00  0.00           H  
ATOM   1598 1HB  ALA A 111      53.042  13.621   9.835  1.00  0.00           H  
ATOM   1599 2HB  ALA A 111      52.188  14.348   8.453  1.00  0.00           H  
ATOM   1600 3HB  ALA A 111      53.952  14.520   8.599  1.00  0.00           H  
ATOM   1601  N   ALA A 112      55.069  16.363  10.555  1.00  0.00           N  
ATOM   1602  CA  ALA A 112      56.178  16.614  11.456  1.00  0.00           C  
ATOM   1603  C   ALA A 112      55.852  17.671  12.498  1.00  0.00           C  
ATOM   1604  O   ALA A 112      56.218  17.557  13.666  1.00  0.00           O  
ATOM   1605  CB  ALA A 112      57.409  17.026  10.662  1.00  0.00           C  
ATOM   1606  H   ALA A 112      55.177  16.620   9.616  1.00  0.00           H  
ATOM   1607  HA  ALA A 112      56.393  15.691  11.994  1.00  0.00           H  
ATOM   1608 1HB  ALA A 112      58.241  17.200  11.344  1.00  0.00           H  
ATOM   1609 2HB  ALA A 112      57.674  16.232   9.963  1.00  0.00           H  
ATOM   1610 3HB  ALA A 112      57.196  17.939  10.109  1.00  0.00           H  
ATOM   1611  N   LEU A 113      55.188  18.719  12.065  1.00  0.00           N  
ATOM   1612  CA  LEU A 113      54.748  19.768  12.966  1.00  0.00           C  
ATOM   1613  C   LEU A 113      53.764  19.263  14.008  1.00  0.00           C  
ATOM   1614  O   LEU A 113      53.814  19.644  15.176  1.00  0.00           O  
ATOM   1615  CB  LEU A 113      54.104  20.906  12.164  1.00  0.00           C  
ATOM   1616  CG  LEU A 113      55.060  21.729  11.291  1.00  0.00           C  
ATOM   1617  CD1 LEU A 113      54.257  22.689  10.423  1.00  0.00           C  
ATOM   1618  CD2 LEU A 113      56.038  22.482  12.180  1.00  0.00           C  
ATOM   1619  H   LEU A 113      54.916  18.780  11.126  1.00  0.00           H  
ATOM   1620  HA  LEU A 113      55.617  20.156  13.495  1.00  0.00           H  
ATOM   1621 1HB  LEU A 113      53.341  20.483  11.512  1.00  0.00           H  
ATOM   1622 2HB  LEU A 113      53.618  21.590  12.860  1.00  0.00           H  
ATOM   1623  HG  LEU A 113      55.612  21.062  10.628  1.00  0.00           H  
ATOM   1624 1HD1 LEU A 113      54.937  23.273   9.803  1.00  0.00           H  
ATOM   1625 2HD1 LEU A 113      53.580  22.122   9.784  1.00  0.00           H  
ATOM   1626 3HD1 LEU A 113      53.681  23.359  11.060  1.00  0.00           H  
ATOM   1627 1HD2 LEU A 113      56.718  23.066  11.559  1.00  0.00           H  
ATOM   1628 2HD2 LEU A 113      55.487  23.150  12.843  1.00  0.00           H  
ATOM   1629 3HD2 LEU A 113      56.611  21.771  12.776  1.00  0.00           H  
ATOM   1630  N   GLU A 114      52.846  18.426  13.575  1.00  0.00           N  
ATOM   1631  CA  GLU A 114      51.891  17.812  14.476  1.00  0.00           C  
ATOM   1632  C   GLU A 114      52.559  16.930  15.518  1.00  0.00           C  
ATOM   1633  O   GLU A 114      52.175  16.913  16.686  1.00  0.00           O  
ATOM   1634  CB  GLU A 114      50.877  16.988  13.679  1.00  0.00           C  
ATOM   1635  CG  GLU A 114      49.912  17.817  12.844  1.00  0.00           C  
ATOM   1636  CD  GLU A 114      48.983  16.973  12.015  1.00  0.00           C  
ATOM   1637  OE1 GLU A 114      49.153  15.778  11.997  1.00  0.00           O  
ATOM   1638  OE2 GLU A 114      48.101  17.525  11.400  1.00  0.00           O1-
ATOM   1639  H   GLU A 114      52.834  18.149  12.636  1.00  0.00           H  
ATOM   1640  HA  GLU A 114      51.362  18.602  15.011  1.00  0.00           H  
ATOM   1641 1HB  GLU A 114      51.405  16.311  13.008  1.00  0.00           H  
ATOM   1642 2HB  GLU A 114      50.288  16.377  14.363  1.00  0.00           H  
ATOM   1643 1HG  GLU A 114      49.318  18.444  13.508  1.00  0.00           H  
ATOM   1644 2HG  GLU A 114      50.485  18.470  12.187  1.00  0.00           H  
ATOM   1645  N   ALA A 115      53.542  16.173  15.085  1.00  0.00           N  
ATOM   1646  CA  ALA A 115      54.313  15.337  15.986  1.00  0.00           C  
ATOM   1647  C   ALA A 115      55.065  16.148  17.028  1.00  0.00           C  
ATOM   1648  O   ALA A 115      55.149  15.774  18.196  1.00  0.00           O  
ATOM   1649  CB  ALA A 115      55.285  14.476  15.192  1.00  0.00           C  
ATOM   1650  H   ALA A 115      53.818  16.208  14.146  1.00  0.00           H  
ATOM   1651  HA  ALA A 115      53.620  14.689  16.523  1.00  0.00           H  
ATOM   1652 1HB  ALA A 115      55.852  13.843  15.875  1.00  0.00           H  
ATOM   1653 2HB  ALA A 115      54.730  13.850  14.493  1.00  0.00           H  
ATOM   1654 3HB  ALA A 115      55.970  15.117  14.640  1.00  0.00           H  
ATOM   1655  N   ILE A 116      55.640  17.248  16.595  1.00  0.00           N  
ATOM   1656  CA  ILE A 116      56.329  18.153  17.496  1.00  0.00           C  
ATOM   1657  C   ILE A 116      55.400  18.752  18.538  1.00  0.00           C  
ATOM   1658  O   ILE A 116      55.754  18.900  19.706  1.00  0.00           O  
ATOM   1659  CB  ILE A 116      57.005  19.289  16.707  1.00  0.00           C  
ATOM   1660  CG1 ILE A 116      58.157  18.739  15.861  1.00  0.00           C  
ATOM   1661  CG2 ILE A 116      57.504  20.370  17.652  1.00  0.00           C  
ATOM   1662  CD1 ILE A 116      58.700  19.726  14.853  1.00  0.00           C  
ATOM   1663  H   ILE A 116      55.558  17.514  15.656  1.00  0.00           H  
ATOM   1664  HA  ILE A 116      57.097  17.593  18.028  1.00  0.00           H  
ATOM   1665  HB  ILE A 116      56.288  19.728  16.014  1.00  0.00           H  
ATOM   1666 1HG1 ILE A 116      58.974  18.434  16.514  1.00  0.00           H  
ATOM   1667 2HG1 ILE A 116      57.822  17.852  15.323  1.00  0.00           H  
ATOM   1668 1HG2 ILE A 116      57.980  21.165  17.078  1.00  0.00           H  
ATOM   1669 2HG2 ILE A 116      56.664  20.780  18.211  1.00  0.00           H  
ATOM   1670 3HG2 ILE A 116      58.227  19.942  18.347  1.00  0.00           H  
ATOM   1671 1HD1 ILE A 116      59.513  19.263  14.292  1.00  0.00           H  
ATOM   1672 2HD1 ILE A 116      57.905  20.018  14.166  1.00  0.00           H  
ATOM   1673 3HD1 ILE A 116      59.074  20.607  15.372  1.00  0.00           H  
ATOM   1674  N   ALA A 117      54.217  19.129  18.105  1.00  0.00           N  
ATOM   1675  CA  ALA A 117      53.207  19.650  19.006  1.00  0.00           C  
ATOM   1676  C   ALA A 117      52.777  18.630  20.048  1.00  0.00           C  
ATOM   1677  O   ALA A 117      52.570  18.954  21.216  1.00  0.00           O  
ATOM   1678  CB  ALA A 117      52.000  20.127  18.212  1.00  0.00           C  
ATOM   1679  H   ALA A 117      53.970  19.001  17.166  1.00  0.00           H  
ATOM   1680  HA  ALA A 117      53.637  20.495  19.544  1.00  0.00           H  
ATOM   1681 1HB  ALA A 117      51.251  20.529  18.895  1.00  0.00           H  
ATOM   1682 2HB  ALA A 117      52.308  20.905  17.513  1.00  0.00           H  
ATOM   1683 3HB  ALA A 117      51.575  19.291  17.659  1.00  0.00           H  
ATOM   1684  N   GLU A 118      52.612  17.400  19.615  1.00  0.00           N  
ATOM   1685  CA  GLU A 118      52.275  16.314  20.516  1.00  0.00           C  
ATOM   1686  C   GLU A 118      53.354  16.069  21.558  1.00  0.00           C  
ATOM   1687  O   GLU A 118      53.070  15.808  22.726  1.00  0.00           O  
ATOM   1688  CB  GLU A 118      52.029  15.031  19.719  1.00  0.00           C  
ATOM   1689  CG  GLU A 118      50.758  15.043  18.883  1.00  0.00           C  
ATOM   1690  CD  GLU A 118      50.590  13.800  18.054  1.00  0.00           C  
ATOM   1691  OE1 GLU A 118      51.490  12.995  18.036  1.00  0.00           O  
ATOM   1692  OE2 GLU A 118      49.561  13.656  17.438  1.00  0.00           O1-
ATOM   1693  H   GLU A 118      52.781  17.179  18.676  1.00  0.00           H  
ATOM   1694  HA  GLU A 118      51.362  16.578  21.050  1.00  0.00           H  
ATOM   1695 1HB  GLU A 118      52.870  14.853  19.048  1.00  0.00           H  
ATOM   1696 2HB  GLU A 118      51.971  14.184  20.403  1.00  0.00           H  
ATOM   1697 1HG  GLU A 118      49.900  15.142  19.547  1.00  0.00           H  
ATOM   1698 2HG  GLU A 118      50.776  15.912  18.227  1.00  0.00           H  
ATOM   1699  N   ILE A 119      54.594  16.120  21.125  1.00  0.00           N  
ATOM   1700  CA  ILE A 119      55.721  15.977  22.026  1.00  0.00           C  
ATOM   1701  C   ILE A 119      55.776  17.081  23.068  1.00  0.00           C  
ATOM   1702  O   ILE A 119      56.081  16.847  24.236  1.00  0.00           O  
ATOM   1703  CB  ILE A 119      57.043  15.959  21.236  1.00  0.00           C  
ATOM   1704  CG1 ILE A 119      57.143  14.685  20.393  1.00  0.00           C  
ATOM   1705  CG2 ILE A 119      58.229  16.069  22.182  1.00  0.00           C  
ATOM   1706  CD1 ILE A 119      58.268  14.708  19.384  1.00  0.00           C  
ATOM   1707  H   ILE A 119      54.782  16.324  20.186  1.00  0.00           H  
ATOM   1708  HA  ILE A 119      55.620  15.032  22.558  1.00  0.00           H  
ATOM   1709  HB  ILE A 119      57.064  16.798  20.543  1.00  0.00           H  
ATOM   1710 1HG1 ILE A 119      57.287  13.826  21.047  1.00  0.00           H  
ATOM   1711 2HG1 ILE A 119      56.207  14.531  19.854  1.00  0.00           H  
ATOM   1712 1HG2 ILE A 119      59.155  16.054  21.607  1.00  0.00           H  
ATOM   1713 2HG2 ILE A 119      58.163  17.002  22.740  1.00  0.00           H  
ATOM   1714 3HG2 ILE A 119      58.219  15.229  22.877  1.00  0.00           H  
ATOM   1715 1HD1 ILE A 119      58.275  13.772  18.824  1.00  0.00           H  
ATOM   1716 2HD1 ILE A 119      58.124  15.541  18.696  1.00  0.00           H  
ATOM   1717 3HD1 ILE A 119      59.219  14.826  19.903  1.00  0.00           H  
ATOM   1718  N   THR A 120      55.510  18.293  22.635  1.00  0.00           N  
ATOM   1719  CA  THR A 120      55.455  19.429  23.536  1.00  0.00           C  
ATOM   1720  C   THR A 120      54.358  19.291  24.578  1.00  0.00           C  
ATOM   1721  O   THR A 120      54.535  19.632  25.746  1.00  0.00           O  
ATOM   1722  CB  THR A 120      55.251  20.737  22.750  1.00  0.00           C  
ATOM   1723  CG2 THR A 120      56.420  20.983  21.809  1.00  0.00           C  
ATOM   1724  OG1 THR A 120      54.038  20.656  21.989  1.00  0.00           O  
ATOM   1725  H   THR A 120      55.276  18.443  21.696  1.00  0.00           H  
ATOM   1726  HA  THR A 120      56.402  19.491  24.073  1.00  0.00           H  
ATOM   1727  HB  THR A 120      55.171  21.572  23.447  1.00  0.00           H  
ATOM   1728  HG1 THR A 120      53.289  20.835  22.562  1.00  0.00           H  
ATOM   1729 1HG2 THR A 120      56.259  21.911  21.262  1.00  0.00           H  
ATOM   1730 2HG2 THR A 120      57.342  21.056  22.386  1.00  0.00           H  
ATOM   1731 3HG2 THR A 120      56.499  20.156  21.104  1.00  0.00           H  
ATOM   1732  N   LYS A 121      53.211  18.819  24.145  1.00  0.00           N  
ATOM   1733  CA  LYS A 121      52.102  18.568  25.046  1.00  0.00           C  
ATOM   1734  C   LYS A 121      52.428  17.511  26.088  1.00  0.00           C  
ATOM   1735  O   LYS A 121      52.061  17.626  27.256  1.00  0.00           O  
ATOM   1736  CB  LYS A 121      50.864  18.149  24.251  1.00  0.00           C  
ATOM   1737  CG  LYS A 121      49.628  17.890  25.102  1.00  0.00           C  
ATOM   1738  CD  LYS A 121      49.133  19.168  25.762  1.00  0.00           C  
ATOM   1739  CE  LYS A 121      47.841  18.932  26.529  1.00  0.00           C  
ATOM   1740  NZ  LYS A 121      47.363  20.166  27.209  1.00  0.00           N1+
ATOM   1741  H   LYS A 121      53.103  18.562  23.206  1.00  0.00           H  
ATOM   1742  HA  LYS A 121      51.869  19.493  25.574  1.00  0.00           H  
ATOM   1743 1HB  LYS A 121      50.616  18.927  23.528  1.00  0.00           H  
ATOM   1744 2HB  LYS A 121      51.082  17.239  23.691  1.00  0.00           H  
ATOM   1745 1HG  LYS A 121      48.833  17.483  24.475  1.00  0.00           H  
ATOM   1746 2HG  LYS A 121      49.866  17.160  25.876  1.00  0.00           H  
ATOM   1747 1HD  LYS A 121      49.893  19.540  26.452  1.00  0.00           H  
ATOM   1748 2HD  LYS A 121      48.958  19.927  24.999  1.00  0.00           H  
ATOM   1749 1HE  LYS A 121      47.068  18.589  25.842  1.00  0.00           H  
ATOM   1750 2HE  LYS A 121      47.999  18.157  27.279  1.00  0.00           H  
ATOM   1751 1HZ  LYS A 121      46.506  19.968  27.706  1.00  0.00           H  
ATOM   1752 2HZ  LYS A 121      48.065  20.484  27.863  1.00  0.00           H  
ATOM   1753 3HZ  LYS A 121      47.195  20.886  26.522  1.00  0.00           H  
ATOM   1754  N   ALA A 122      53.092  16.463  25.655  1.00  0.00           N  
ATOM   1755  CA  ALA A 122      53.532  15.415  26.556  1.00  0.00           C  
ATOM   1756  C   ALA A 122      54.516  15.919  27.598  1.00  0.00           C  
ATOM   1757  O   ALA A 122      54.466  15.538  28.766  1.00  0.00           O  
ATOM   1758  CB  ALA A 122      54.151  14.274  25.762  1.00  0.00           C  
ATOM   1759  H   ALA A 122      53.363  16.402  24.716  1.00  0.00           H  
ATOM   1760  HA  ALA A 122      52.660  15.043  27.094  1.00  0.00           H  
ATOM   1761 1HB  ALA A 122      54.468  13.485  26.444  1.00  0.00           H  
ATOM   1762 2HB  ALA A 122      53.415  13.876  25.063  1.00  0.00           H  
ATOM   1763 3HB  ALA A 122      55.014  14.642  25.209  1.00  0.00           H  
ATOM   1764  N   VAL A 123      55.433  16.756  27.165  1.00  0.00           N  
ATOM   1765  CA  VAL A 123      56.389  17.370  28.066  1.00  0.00           C  
ATOM   1766  C   VAL A 123      55.721  18.252  29.108  1.00  0.00           C  
ATOM   1767  O   VAL A 123      56.104  18.269  30.276  1.00  0.00           O  
ATOM   1768  CB  VAL A 123      57.398  18.213  27.264  1.00  0.00           C  
ATOM   1769  CG1 VAL A 123      58.282  19.021  28.202  1.00  0.00           C  
ATOM   1770  CG2 VAL A 123      58.239  17.308  26.376  1.00  0.00           C  
ATOM   1771  H   VAL A 123      55.446  17.033  26.226  1.00  0.00           H  
ATOM   1772  HA  VAL A 123      56.927  16.580  28.591  1.00  0.00           H  
ATOM   1773  HB  VAL A 123      56.852  18.925  26.645  1.00  0.00           H  
ATOM   1774 1HG1 VAL A 123      58.989  19.611  27.618  1.00  0.00           H  
ATOM   1775 2HG1 VAL A 123      57.663  19.687  28.802  1.00  0.00           H  
ATOM   1776 3HG1 VAL A 123      58.830  18.344  28.858  1.00  0.00           H  
ATOM   1777 1HG2 VAL A 123      58.949  17.910  25.811  1.00  0.00           H  
ATOM   1778 2HG2 VAL A 123      58.780  16.592  26.995  1.00  0.00           H  
ATOM   1779 3HG2 VAL A 123      57.589  16.771  25.685  1.00  0.00           H  
ATOM   1780  N   ALA A 124      54.739  19.010  28.675  1.00  0.00           N  
ATOM   1781  CA  ALA A 124      53.967  19.845  29.576  1.00  0.00           C  
ATOM   1782  C   ALA A 124      53.215  19.034  30.618  1.00  0.00           C  
ATOM   1783  O   ALA A 124      53.131  19.408  31.786  1.00  0.00           O  
ATOM   1784  CB  ALA A 124      52.995  20.705  28.782  1.00  0.00           C  
ATOM   1785  H   ALA A 124      54.462  18.974  27.736  1.00  0.00           H  
ATOM   1786  HA  ALA A 124      54.653  20.501  30.113  1.00  0.00           H  
ATOM   1787 1HB  ALA A 124      52.428  21.338  29.465  1.00  0.00           H  
ATOM   1788 2HB  ALA A 124      53.550  21.331  28.083  1.00  0.00           H  
ATOM   1789 3HB  ALA A 124      52.310  20.064  28.229  1.00  0.00           H  
ATOM   1790  N   GLU A 125      52.639  17.934  30.185  1.00  0.00           N  
ATOM   1791  CA  GLU A 125      51.950  17.029  31.086  1.00  0.00           C  
ATOM   1792  C   GLU A 125      52.854  16.517  32.196  1.00  0.00           C  
ATOM   1793  O   GLU A 125      52.475  16.517  33.367  1.00  0.00           O  
ATOM   1794  CB  GLU A 125      51.378  15.846  30.302  1.00  0.00           C  
ATOM   1795  CG  GLU A 125      50.198  16.196  29.406  1.00  0.00           C  
ATOM   1796  CD  GLU A 125      49.722  15.032  28.584  1.00  0.00           C  
ATOM   1797  OE1 GLU A 125      50.358  14.005  28.617  1.00  0.00           O  
ATOM   1798  OE2 GLU A 125      48.721  15.168  27.920  1.00  0.00           O1-
ATOM   1799  H   GLU A 125      52.721  17.669  29.246  1.00  0.00           H  
ATOM   1800  HA  GLU A 125      51.124  17.567  31.552  1.00  0.00           H  
ATOM   1801 1HB  GLU A 125      52.158  15.413  29.675  1.00  0.00           H  
ATOM   1802 2HB  GLU A 125      51.051  15.072  30.998  1.00  0.00           H  
ATOM   1803 1HG  GLU A 125      49.375  16.548  30.028  1.00  0.00           H  
ATOM   1804 2HG  GLU A 125      50.489  17.009  28.743  1.00  0.00           H  
ATOM   1805  N   THR A 126      54.015  15.981  31.794  1.00  0.00           N  
ATOM   1806  CA  THR A 126      54.903  15.235  32.689  1.00  0.00           C  
ATOM   1807  C   THR A 126      55.849  16.157  33.454  1.00  0.00           C  
ATOM   1808  O   THR A 126      55.899  16.129  34.684  1.00  0.00           O  
ATOM   1809  CB  THR A 126      55.726  14.195  31.906  1.00  0.00           C  
ATOM   1810  CG2 THR A 126      56.660  13.441  32.841  1.00  0.00           C  
ATOM   1811  OG1 THR A 126      54.841  13.265  31.268  1.00  0.00           O  
ATOM   1812  H   THR A 126      54.271  16.060  30.818  1.00  0.00           H  
ATOM   1813  HA  THR A 126      54.292  14.695  33.414  1.00  0.00           H  
ATOM   1814  HB  THR A 126      56.316  14.699  31.141  1.00  0.00           H  
ATOM   1815  HG1 THR A 126      54.264  13.737  30.662  1.00  0.00           H  
ATOM   1816 1HG2 THR A 126      57.233  12.710  32.270  1.00  0.00           H  
ATOM   1817 2HG2 THR A 126      57.341  14.144  33.319  1.00  0.00           H  
ATOM   1818 3HG2 THR A 126      56.075  12.927  33.603  1.00  0.00           H  
ATOM   1819  N   GLU A 127      56.585  16.986  32.718  1.00  0.00           N  
ATOM   1820  CA  GLU A 127      57.503  17.937  33.327  1.00  0.00           C  
ATOM   1821  C   GLU A 127      56.742  18.925  34.198  1.00  0.00           C  
ATOM   1822  O   GLU A 127      57.307  19.556  35.089  1.00  0.00           O  
ATOM   1823  CB  GLU A 127      58.295  18.686  32.252  1.00  0.00           C  
ATOM   1824  CG  GLU A 127      59.286  17.822  31.485  1.00  0.00           C  
ATOM   1825  CD  GLU A 127      60.395  17.295  32.352  1.00  0.00           C  
ATOM   1826  OE1 GLU A 127      61.160  18.085  32.852  1.00  0.00           O  
ATOM   1827  OE2 GLU A 127      60.479  16.100  32.514  1.00  0.00           O1-
ATOM   1828  H   GLU A 127      56.502  16.955  31.713  1.00  0.00           H  
ATOM   1829  HA  GLU A 127      58.213  17.387  33.945  1.00  0.00           H  
ATOM   1830 1HB  GLU A 127      57.605  19.124  31.531  1.00  0.00           H  
ATOM   1831 2HB  GLU A 127      58.850  19.503  32.713  1.00  0.00           H  
ATOM   1832 1HG  GLU A 127      58.753  16.980  31.045  1.00  0.00           H  
ATOM   1833 2HG  GLU A 127      59.713  18.410  30.674  1.00  0.00           H  
ATOM   1834  N   GLY A 128      55.455  19.071  33.908  1.00  0.00           N  
ATOM   1835  CA  GLY A 128      54.610  20.037  34.598  1.00  0.00           C  
ATOM   1836  C   GLY A 128      54.962  21.464  34.201  1.00  0.00           C  
ATOM   1837  O   GLY A 128      54.998  22.364  35.039  1.00  0.00           O  
ATOM   1838  H   GLY A 128      55.051  18.508  33.174  1.00  0.00           H  
ATOM   1839 1HA  GLY A 128      53.564  19.839  34.363  1.00  0.00           H  
ATOM   1840 2HA  GLY A 128      54.725  19.918  35.675  1.00  0.00           H  
ATOM   1841  N   VAL A 129      55.145  21.672  32.902  1.00  0.00           N  
ATOM   1842  CA  VAL A 129      55.282  23.011  32.339  1.00  0.00           C  
ATOM   1843  C   VAL A 129      53.947  23.738  32.366  1.00  0.00           C  
ATOM   1844  O   VAL A 129      52.904  23.126  32.589  1.00  0.00           O  
ATOM   1845  CB  VAL A 129      55.798  22.938  30.890  1.00  0.00           C  
ATOM   1846  CG1 VAL A 129      55.841  24.327  30.269  1.00  0.00           C  
ATOM   1847  CG2 VAL A 129      57.175  22.292  30.862  1.00  0.00           C  
ATOM   1848  H   VAL A 129      55.148  20.879  32.277  1.00  0.00           H  
ATOM   1849  HA  VAL A 129      56.005  23.566  32.938  1.00  0.00           H  
ATOM   1850  HB  VAL A 129      55.104  22.343  30.296  1.00  0.00           H  
ATOM   1851 1HG1 VAL A 129      56.208  24.257  29.245  1.00  0.00           H  
ATOM   1852 2HG1 VAL A 129      54.839  24.756  30.267  1.00  0.00           H  
ATOM   1853 3HG1 VAL A 129      56.508  24.964  30.850  1.00  0.00           H  
ATOM   1854 1HG2 VAL A 129      57.533  22.243  29.834  1.00  0.00           H  
ATOM   1855 2HG2 VAL A 129      57.867  22.884  31.460  1.00  0.00           H  
ATOM   1856 3HG2 VAL A 129      57.112  21.284  31.272  1.00  0.00           H  
ATOM   1857  N   ASP A 130      53.984  25.053  32.168  1.00  0.00           N  
ATOM   1858  CA  ASP A 130      52.778  25.858  32.257  1.00  0.00           C  
ATOM   1859  C   ASP A 130      51.794  25.452  31.167  1.00  0.00           C  
ATOM   1860  O   ASP A 130      51.956  25.817  30.002  1.00  0.00           O  
ATOM   1861  CB  ASP A 130      53.110  27.347  32.136  1.00  0.00           C  
ATOM   1862  CG  ASP A 130      53.864  27.886  33.344  1.00  0.00           C  
ATOM   1863  OD1 ASP A 130      53.864  27.232  34.360  1.00  0.00           O  
ATOM   1864  OD2 ASP A 130      54.433  28.947  33.239  1.00  0.00           O1-
ATOM   1865  H   ASP A 130      54.862  25.504  31.952  1.00  0.00           H  
ATOM   1866  HA  ASP A 130      52.323  25.691  33.234  1.00  0.00           H  
ATOM   1867 1HB  ASP A 130      53.716  27.514  31.244  1.00  0.00           H  
ATOM   1868 2HB  ASP A 130      52.189  27.917  32.017  1.00  0.00           H  
ATOM   1869  N   GLU A 131      50.770  24.689  31.549  1.00  0.00           N  
ATOM   1870  CA  GLU A 131      49.777  24.203  30.596  1.00  0.00           C  
ATOM   1871  C   GLU A 131      49.655  25.133  29.447  1.00  0.00           C  
ATOM   1872  O   GLU A 131      49.464  24.739  28.297  1.00  0.00           O  
ATOM   1873  CB  GLU A 131      48.409  24.036  31.261  1.00  0.00           C  
ATOM   1874  CG  GLU A 131      47.329  23.478  30.345  1.00  0.00           C  
ATOM   1875  CD  GLU A 131      47.603  22.065  29.910  1.00  0.00           C  
ATOM   1876  OE1 GLU A 131      48.361  21.396  30.571  1.00  0.00           O  
ATOM   1877  OE2 GLU A 131      47.054  21.654  28.915  1.00  0.00           O1-
ATOM   1878  H   GLU A 131      50.679  24.441  32.524  1.00  0.00           H  
ATOM   1879  HA  GLU A 131      50.061  23.194  30.261  1.00  0.00           H  
ATOM   1880 1HB  GLU A 131      48.500  23.367  32.117  1.00  0.00           H  
ATOM   1881 2HB  GLU A 131      48.065  25.000  31.634  1.00  0.00           H  
ATOM   1882 1HG  GLU A 131      46.373  23.506  30.868  1.00  0.00           H  
ATOM   1883 2HG  GLU A 131      47.249  24.115  29.465  1.00  0.00           H  
ATOM   1884  N   GLY A 132      49.727  26.376  29.789  1.00  0.00           N  
ATOM   1885  CA  GLY A 132      49.446  27.478  28.889  1.00  0.00           C  
ATOM   1886  C   GLY A 132      50.535  27.668  27.846  1.00  0.00           C  
ATOM   1887  O   GLY A 132      50.267  27.942  26.678  1.00  0.00           O  
ATOM   1888  H   GLY A 132      49.907  26.589  30.729  1.00  0.00           H  
ATOM   1889 1HA  GLY A 132      48.496  27.300  28.383  1.00  0.00           H  
ATOM   1890 2HA  GLY A 132      49.339  28.397  29.462  1.00  0.00           H  
ATOM   1891  N   LYS A 133      51.771  27.554  28.279  1.00  0.00           N  
ATOM   1892  CA  LYS A 133      52.905  27.640  27.379  1.00  0.00           C  
ATOM   1893  C   LYS A 133      52.903  26.534  26.336  1.00  0.00           C  
ATOM   1894  O   LYS A 133      53.220  26.751  25.168  1.00  0.00           O  
ATOM   1895  CB  LYS A 133      54.211  27.602  28.175  1.00  0.00           C  
ATOM   1896  CG  LYS A 133      55.468  27.749  27.328  1.00  0.00           C  
ATOM   1897  CD  LYS A 133      55.697  29.199  26.927  1.00  0.00           C  
ATOM   1898  CE  LYS A 133      55.010  29.524  25.609  1.00  0.00           C  
ATOM   1899  NZ  LYS A 133      55.823  29.099  24.437  1.00  0.00           N1+
ATOM   1900  H   LYS A 133      51.949  27.340  29.219  1.00  0.00           H  
ATOM   1901  HA  LYS A 133      52.840  28.586  26.842  1.00  0.00           H  
ATOM   1902 1HB  LYS A 133      54.210  28.403  28.914  1.00  0.00           H  
ATOM   1903 2HB  LYS A 133      54.280  26.658  28.715  1.00  0.00           H  
ATOM   1904 1HG  LYS A 133      56.331  27.397  27.894  1.00  0.00           H  
ATOM   1905 2HG  LYS A 133      55.373  27.142  26.428  1.00  0.00           H  
ATOM   1906 1HD  LYS A 133      55.307  29.858  27.703  1.00  0.00           H  
ATOM   1907 2HD  LYS A 133      56.767  29.382  26.823  1.00  0.00           H  
ATOM   1908 1HE  LYS A 133      54.045  29.021  25.568  1.00  0.00           H  
ATOM   1909 2HE  LYS A 133      54.838  30.599  25.544  1.00  0.00           H  
ATOM   1910 1HZ  LYS A 133      55.334  29.332  23.585  1.00  0.00           H  
ATOM   1911 2HZ  LYS A 133      56.714  29.574  24.454  1.00  0.00           H  
ATOM   1912 3HZ  LYS A 133      55.973  28.101  24.476  1.00  0.00           H  
ATOM   1913  N   ALA A 134      52.576  25.337  26.769  1.00  0.00           N  
ATOM   1914  CA  ALA A 134      52.464  24.206  25.869  1.00  0.00           C  
ATOM   1915  C   ALA A 134      51.375  24.399  24.826  1.00  0.00           C  
ATOM   1916  O   ALA A 134      51.533  24.050  23.658  1.00  0.00           O  
ATOM   1917  CB  ALA A 134      52.207  22.934  26.664  1.00  0.00           C  
ATOM   1918  H   ALA A 134      52.335  25.199  27.709  1.00  0.00           H  
ATOM   1919  HA  ALA A 134      53.407  24.106  25.331  1.00  0.00           H  
ATOM   1920 1HB  ALA A 134      52.137  22.087  25.982  1.00  0.00           H  
ATOM   1921 2HB  ALA A 134      53.027  22.771  27.364  1.00  0.00           H  
ATOM   1922 3HB  ALA A 134      51.274  23.033  27.216  1.00  0.00           H  
ATOM   1923  N   LYS A 135      50.253  24.929  25.259  1.00  0.00           N  
ATOM   1924  CA  LYS A 135      49.159  25.236  24.359  1.00  0.00           C  
ATOM   1925  C   LYS A 135      49.538  26.275  23.316  1.00  0.00           C  
ATOM   1926  O   LYS A 135      49.167  26.179  22.148  1.00  0.00           O  
ATOM   1927  CB  LYS A 135      47.945  25.717  25.155  1.00  0.00           C  
ATOM   1928  CG  LYS A 135      46.713  26.010  24.308  1.00  0.00           C  
ATOM   1929  CD  LYS A 135      45.527  26.404  25.176  1.00  0.00           C  
ATOM   1930  CE  LYS A 135      44.302  26.719  24.330  1.00  0.00           C  
ATOM   1931  NZ  LYS A 135      43.134  27.107  25.166  1.00  0.00           N1+
ATOM   1932  H   LYS A 135      50.159  25.191  26.199  1.00  0.00           H  
ATOM   1933  HA  LYS A 135      48.885  24.326  23.825  1.00  0.00           H  
ATOM   1934 1HB  LYS A 135      47.672  24.963  25.894  1.00  0.00           H  
ATOM   1935 2HB  LYS A 135      48.202  26.628  25.697  1.00  0.00           H  
ATOM   1936 1HG  LYS A 135      46.932  26.823  23.615  1.00  0.00           H  
ATOM   1937 2HG  LYS A 135      46.451  25.124  23.730  1.00  0.00           H  
ATOM   1938 1HD  LYS A 135      45.287  25.588  25.858  1.00  0.00           H  
ATOM   1939 2HD  LYS A 135      45.785  27.284  25.766  1.00  0.00           H  
ATOM   1940 1HE  LYS A 135      44.532  27.536  23.647  1.00  0.00           H  
ATOM   1941 2HE  LYS A 135      44.034  25.844  23.737  1.00  0.00           H  
ATOM   1942 1HZ  LYS A 135      42.344  27.307  24.568  1.00  0.00           H  
ATOM   1943 2HZ  LYS A 135      42.899  26.348  25.791  1.00  0.00           H  
ATOM   1944 3HZ  LYS A 135      43.363  27.929  25.705  1.00  0.00           H  
ATOM   1945  N   VAL A 136      50.255  27.288  23.749  1.00  0.00           N  
ATOM   1946  CA  VAL A 136      50.747  28.312  22.849  1.00  0.00           C  
ATOM   1947  C   VAL A 136      51.704  27.758  21.806  1.00  0.00           C  
ATOM   1948  O   VAL A 136      51.674  28.141  20.638  1.00  0.00           O  
ATOM   1949  CB  VAL A 136      51.460  29.416  23.652  1.00  0.00           C  
ATOM   1950  CG1 VAL A 136      52.154  30.393  22.715  1.00  0.00           C  
ATOM   1951  CG2 VAL A 136      50.459  30.139  24.540  1.00  0.00           C  
ATOM   1952  H   VAL A 136      50.529  27.335  24.689  1.00  0.00           H  
ATOM   1953  HA  VAL A 136      49.897  28.749  22.324  1.00  0.00           H  
ATOM   1954  HB  VAL A 136      52.233  28.960  24.271  1.00  0.00           H  
ATOM   1955 1HG1 VAL A 136      52.653  31.166  23.300  1.00  0.00           H  
ATOM   1956 2HG1 VAL A 136      52.891  29.860  22.115  1.00  0.00           H  
ATOM   1957 3HG1 VAL A 136      51.416  30.855  22.059  1.00  0.00           H  
ATOM   1958 1HG2 VAL A 136      50.970  30.918  25.106  1.00  0.00           H  
ATOM   1959 2HG2 VAL A 136      49.682  30.590  23.921  1.00  0.00           H  
ATOM   1960 3HG2 VAL A 136      50.005  29.428  25.231  1.00  0.00           H  
ATOM   1961  N   ALA A 137      52.577  26.877  22.239  1.00  0.00           N  
ATOM   1962  CA  ALA A 137      53.501  26.214  21.339  1.00  0.00           C  
ATOM   1963  C   ALA A 137      52.789  25.367  20.296  1.00  0.00           C  
ATOM   1964  O   ALA A 137      53.171  25.330  19.128  1.00  0.00           O  
ATOM   1965  CB  ALA A 137      54.474  25.356  22.134  1.00  0.00           C  
ATOM   1966  H   ALA A 137      52.576  26.599  23.179  1.00  0.00           H  
ATOM   1967  HA  ALA A 137      54.059  26.981  20.801  1.00  0.00           H  
ATOM   1968 1HB  ALA A 137      55.173  24.871  21.453  1.00  0.00           H  
ATOM   1969 2HB  ALA A 137      55.026  25.984  22.834  1.00  0.00           H  
ATOM   1970 3HB  ALA A 137      53.922  24.597  22.687  1.00  0.00           H  
ATOM   1971  N   GLU A 138      51.769  24.661  20.729  1.00  0.00           N  
ATOM   1972  CA  GLU A 138      50.956  23.866  19.829  1.00  0.00           C  
ATOM   1973  C   GLU A 138      50.246  24.714  18.786  1.00  0.00           C  
ATOM   1974  O   GLU A 138      50.143  24.345  17.618  1.00  0.00           O  
ATOM   1975  CB  GLU A 138      49.926  23.063  20.627  1.00  0.00           C  
ATOM   1976  CG  GLU A 138      49.059  22.139  19.783  1.00  0.00           C  
ATOM   1977  CD  GLU A 138      48.111  21.313  20.607  1.00  0.00           C  
ATOM   1978  OE1 GLU A 138      48.137  21.434  21.808  1.00  0.00           O  
ATOM   1979  OE2 GLU A 138      47.359  20.560  20.034  1.00  0.00           O1-
ATOM   1980  H   GLU A 138      51.495  24.710  21.669  1.00  0.00           H  
ATOM   1981  HA  GLU A 138      51.606  23.167  19.302  1.00  0.00           H  
ATOM   1982 1HB  GLU A 138      50.437  22.454  21.372  1.00  0.00           H  
ATOM   1983 2HB  GLU A 138      49.265  23.747  21.160  1.00  0.00           H  
ATOM   1984 1HG  GLU A 138      48.482  22.740  19.081  1.00  0.00           H  
ATOM   1985 2HG  GLU A 138      49.704  21.478  19.208  1.00  0.00           H  
ATOM   1986  N   ALA A 139      49.727  25.841  19.219  1.00  0.00           N  
ATOM   1987  CA  ALA A 139      49.086  26.780  18.319  1.00  0.00           C  
ATOM   1988  C   ALA A 139      50.044  27.332  17.276  1.00  0.00           C  
ATOM   1989  O   ALA A 139      49.698  27.497  16.108  1.00  0.00           O  
ATOM   1990  CB  ALA A 139      48.466  27.920  19.114  1.00  0.00           C  
ATOM   1991  H   ALA A 139      49.823  26.103  20.159  1.00  0.00           H  
ATOM   1992  HA  ALA A 139      48.299  26.251  17.781  1.00  0.00           H  
ATOM   1993 1HB  ALA A 139      47.975  28.614  18.432  1.00  0.00           H  
ATOM   1994 2HB  ALA A 139      47.732  27.518  19.814  1.00  0.00           H  
ATOM   1995 3HB  ALA A 139      49.244  28.443  19.666  1.00  0.00           H  
ATOM   1996  N   GLY A 140      51.245  27.648  17.709  1.00  0.00           N  
ATOM   1997  CA  GLY A 140      52.281  28.116  16.809  1.00  0.00           C  
ATOM   1998  C   GLY A 140      52.657  27.076  15.766  1.00  0.00           C  
ATOM   1999  O   GLY A 140      52.881  27.389  14.598  1.00  0.00           O  
ATOM   2000  H   GLY A 140      51.485  27.507  18.649  1.00  0.00           H  
ATOM   2001 1HA  GLY A 140      51.943  29.021  16.304  1.00  0.00           H  
ATOM   2002 2HA  GLY A 140      53.168  28.381  17.383  1.00  0.00           H  
ATOM   2003  N   ALA A 141      52.759  25.839  16.199  1.00  0.00           N  
ATOM   2004  CA  ALA A 141      53.040  24.738  15.299  1.00  0.00           C  
ATOM   2005  C   ALA A 141      51.951  24.547  14.256  1.00  0.00           C  
ATOM   2006  O   ALA A 141      52.220  24.273  13.088  1.00  0.00           O  
ATOM   2007  CB  ALA A 141      53.233  23.455  16.094  1.00  0.00           C  
ATOM   2008  H   ALA A 141      52.580  25.627  17.139  1.00  0.00           H  
ATOM   2009  HA  ALA A 141      53.960  24.967  14.761  1.00  0.00           H  
ATOM   2010 1HB  ALA A 141      53.457  22.635  15.412  1.00  0.00           H  
ATOM   2011 2HB  ALA A 141      54.060  23.581  16.794  1.00  0.00           H  
ATOM   2012 3HB  ALA A 141      52.322  23.229  16.646  1.00  0.00           H  
ATOM   2013  N   LYS A 142      50.716  24.661  14.689  1.00  0.00           N  
ATOM   2014  CA  LYS A 142      49.582  24.576  13.789  1.00  0.00           C  
ATOM   2015  C   LYS A 142      49.584  25.681  12.746  1.00  0.00           C  
ATOM   2016  O   LYS A 142      49.268  25.464  11.578  1.00  0.00           O  
ATOM   2017  CB  LYS A 142      48.276  24.615  14.585  1.00  0.00           C  
ATOM   2018  CG  LYS A 142      48.001  23.361  15.403  1.00  0.00           C  
ATOM   2019  CD  LYS A 142      46.699  23.483  16.181  1.00  0.00           C  
ATOM   2020  CE  LYS A 142      46.428  22.236  17.009  1.00  0.00           C  
ATOM   2021  NZ  LYS A 142      45.177  22.357  17.806  1.00  0.00           N1+
ATOM   2022  H   LYS A 142      50.538  24.875  15.629  1.00  0.00           H  
ATOM   2023  HA  LYS A 142      49.629  23.623  13.262  1.00  0.00           H  
ATOM   2024 1HB  LYS A 142      48.292  25.464  15.269  1.00  0.00           H  
ATOM   2025 2HB  LYS A 142      47.439  24.760  13.902  1.00  0.00           H  
ATOM   2026 1HG  LYS A 142      47.937  22.499  14.738  1.00  0.00           H  
ATOM   2027 2HG  LYS A 142      48.819  23.197  16.104  1.00  0.00           H  
ATOM   2028 1HD  LYS A 142      46.752  24.347  16.846  1.00  0.00           H  
ATOM   2029 2HD  LYS A 142      45.873  23.633  15.486  1.00  0.00           H  
ATOM   2030 1HE  LYS A 142      46.343  21.374  16.350  1.00  0.00           H  
ATOM   2031 2HE  LYS A 142      47.262  22.064  17.690  1.00  0.00           H  
ATOM   2032 1HZ  LYS A 142      45.034  21.512  18.340  1.00  0.00           H  
ATOM   2033 2HZ  LYS A 142      45.253  23.144  18.435  1.00  0.00           H  
ATOM   2034 3HZ  LYS A 142      44.394  22.499  17.184  1.00  0.00           H  
ATOM   2035  N   ALA A 143      49.911  26.879  13.179  1.00  0.00           N  
ATOM   2036  CA  ALA A 143      50.023  28.010  12.279  1.00  0.00           C  
ATOM   2037  C   ALA A 143      51.112  27.816  11.236  1.00  0.00           C  
ATOM   2038  O   ALA A 143      50.953  28.166  10.068  1.00  0.00           O  
ATOM   2039  CB  ALA A 143      50.280  29.282  13.074  1.00  0.00           C  
ATOM   2040  H   ALA A 143      50.152  27.016  14.119  1.00  0.00           H  
ATOM   2041  HA  ALA A 143      49.080  28.110  11.742  1.00  0.00           H  
ATOM   2042 1HB  ALA A 143      50.350  30.129  12.392  1.00  0.00           H  
ATOM   2043 2HB  ALA A 143      49.461  29.446  13.773  1.00  0.00           H  
ATOM   2044 3HB  ALA A 143      51.214  29.183  13.626  1.00  0.00           H  
ATOM   2045  N   LEU A 144      52.233  27.287  11.669  1.00  0.00           N  
ATOM   2046  CA  LEU A 144      53.329  26.980  10.769  1.00  0.00           C  
ATOM   2047  C   LEU A 144      52.948  25.941   9.726  1.00  0.00           C  
ATOM   2048  O   LEU A 144      53.321  26.036   8.558  1.00  0.00           O  
ATOM   2049  CB  LEU A 144      54.537  26.480  11.572  1.00  0.00           C  
ATOM   2050  CG  LEU A 144      55.235  27.530  12.446  1.00  0.00           C  
ATOM   2051  CD1 LEU A 144      56.285  26.851  13.314  1.00  0.00           C  
ATOM   2052  CD2 LEU A 144      55.863  28.594  11.558  1.00  0.00           C  
ATOM   2053  H   LEU A 144      52.328  27.025  12.609  1.00  0.00           H  
ATOM   2054  HA  LEU A 144      53.608  27.891  10.240  1.00  0.00           H  
ATOM   2055 1HB  LEU A 144      54.210  25.671  12.223  1.00  0.00           H  
ATOM   2056 2HB  LEU A 144      55.276  26.083  10.877  1.00  0.00           H  
ATOM   2057  HG  LEU A 144      54.505  27.996  13.109  1.00  0.00           H  
ATOM   2058 1HD1 LEU A 144      56.781  27.597  13.936  1.00  0.00           H  
ATOM   2059 2HD1 LEU A 144      55.805  26.109  13.953  1.00  0.00           H  
ATOM   2060 3HD1 LEU A 144      57.022  26.361  12.678  1.00  0.00           H  
ATOM   2061 1HD2 LEU A 144      56.359  29.340  12.179  1.00  0.00           H  
ATOM   2062 2HD2 LEU A 144      56.595  28.129  10.896  1.00  0.00           H  
ATOM   2063 3HD2 LEU A 144      55.088  29.075  10.962  1.00  0.00           H  
ATOM   2064  N   ALA A 145      52.232  24.928  10.159  1.00  0.00           N  
ATOM   2065  CA  ALA A 145      51.740  23.902   9.259  1.00  0.00           C  
ATOM   2066  C   ALA A 145      50.783  24.458   8.216  1.00  0.00           C  
ATOM   2067  O   ALA A 145      50.813  24.074   7.048  1.00  0.00           O  
ATOM   2068  CB  ALA A 145      51.063  22.795  10.054  1.00  0.00           C  
ATOM   2069  H   ALA A 145      51.958  24.881  11.099  1.00  0.00           H  
ATOM   2070  HA  ALA A 145      52.592  23.485   8.722  1.00  0.00           H  
ATOM   2071 1HB  ALA A 145      50.707  22.023   9.372  1.00  0.00           H  
ATOM   2072 2HB  ALA A 145      51.777  22.360  10.753  1.00  0.00           H  
ATOM   2073 3HB  ALA A 145      50.220  23.208  10.606  1.00  0.00           H  
ATOM   2074  N   GLU A 146      49.910  25.339   8.649  1.00  0.00           N  
ATOM   2075  CA  GLU A 146      48.985  26.002   7.749  1.00  0.00           C  
ATOM   2076  C   GLU A 146      49.698  26.848   6.706  1.00  0.00           C  
ATOM   2077  O   GLU A 146      49.316  26.885   5.538  1.00  0.00           O  
ATOM   2078  CB  GLU A 146      48.016  26.878   8.547  1.00  0.00           C  
ATOM   2079  CG  GLU A 146      47.019  26.101   9.395  1.00  0.00           C  
ATOM   2080  CD  GLU A 146      46.064  25.283   8.571  1.00  0.00           C  
ATOM   2081  OE1 GLU A 146      45.297  25.859   7.838  1.00  0.00           O  
ATOM   2082  OE2 GLU A 146      46.101  24.079   8.677  1.00  0.00           O1-
ATOM   2083  H   GLU A 146      49.911  25.617   9.589  1.00  0.00           H  
ATOM   2084  HA  GLU A 146      48.426  25.235   7.212  1.00  0.00           H  
ATOM   2085 1HB  GLU A 146      48.580  27.534   9.210  1.00  0.00           H  
ATOM   2086 2HB  GLU A 146      47.451  27.512   7.863  1.00  0.00           H  
ATOM   2087 1HG  GLU A 146      47.566  25.437  10.063  1.00  0.00           H  
ATOM   2088 2HG  GLU A 146      46.454  26.803  10.007  1.00  0.00           H  
ATOM   2089  N   MET A 147      50.719  27.555   7.139  1.00  0.00           N  
ATOM   2090  CA  MET A 147      51.531  28.349   6.239  1.00  0.00           C  
ATOM   2091  C   MET A 147      52.240  27.501   5.196  1.00  0.00           C  
ATOM   2092  O   MET A 147      52.343  27.871   4.028  1.00  0.00           O  
ATOM   2093  CB  MET A 147      52.548  29.159   7.040  1.00  0.00           C  
ATOM   2094  CG  MET A 147      51.939  30.244   7.918  1.00  0.00           C  
ATOM   2095  SD  MET A 147      51.110  31.528   6.960  1.00  0.00           S  
ATOM   2096  CE  MET A 147      50.329  32.473   8.266  1.00  0.00           C  
ATOM   2097  H   MET A 147      50.991  27.505   8.079  1.00  0.00           H  
ATOM   2098  HA  MET A 147      50.879  29.034   5.698  1.00  0.00           H  
ATOM   2099 1HB  MET A 147      53.119  28.491   7.683  1.00  0.00           H  
ATOM   2100 2HB  MET A 147      53.252  29.638   6.357  1.00  0.00           H  
ATOM   2101 1HG  MET A 147      51.213  29.797   8.597  1.00  0.00           H  
ATOM   2102 2HG  MET A 147      52.722  30.711   8.515  1.00  0.00           H  
ATOM   2103 1HE  MET A 147      49.776  33.306   7.832  1.00  0.00           H  
ATOM   2104 2HE  MET A 147      49.644  31.830   8.820  1.00  0.00           H  
ATOM   2105 3HE  MET A 147      51.093  32.858   8.943  1.00  0.00           H  
ATOM   2106  N   VAL A 148      52.760  26.374   5.629  1.00  0.00           N  
ATOM   2107  CA  VAL A 148      53.401  25.436   4.729  1.00  0.00           C  
ATOM   2108  C   VAL A 148      52.442  24.883   3.686  1.00  0.00           C  
ATOM   2109  O   VAL A 148      52.789  24.717   2.518  1.00  0.00           O  
ATOM   2110  CB  VAL A 148      54.002  24.267   5.533  1.00  0.00           C  
ATOM   2111  CG1 VAL A 148      54.501  23.178   4.596  1.00  0.00           C  
ATOM   2112  CG2 VAL A 148      55.129  24.774   6.420  1.00  0.00           C  
ATOM   2113  H   VAL A 148      52.664  26.113   6.569  1.00  0.00           H  
ATOM   2114  HA  VAL A 148      54.204  25.954   4.204  1.00  0.00           H  
ATOM   2115  HB  VAL A 148      53.221  23.826   6.152  1.00  0.00           H  
ATOM   2116 1HG1 VAL A 148      54.922  22.360   5.181  1.00  0.00           H  
ATOM   2117 2HG1 VAL A 148      53.671  22.805   3.996  1.00  0.00           H  
ATOM   2118 3HG1 VAL A 148      55.269  23.586   3.939  1.00  0.00           H  
ATOM   2119 1HG2 VAL A 148      55.548  23.943   6.986  1.00  0.00           H  
ATOM   2120 2HG2 VAL A 148      55.906  25.221   5.800  1.00  0.00           H  
ATOM   2121 3HG2 VAL A 148      54.740  25.523   7.110  1.00  0.00           H  
ATOM   2122  N   ARG A 149      51.242  24.568   4.119  1.00  0.00           N  
ATOM   2123  CA  ARG A 149      50.206  24.099   3.219  1.00  0.00           C  
ATOM   2124  C   ARG A 149      49.829  25.140   2.176  1.00  0.00           C  
ATOM   2125  O   ARG A 149      49.606  24.827   1.008  1.00  0.00           O  
ATOM   2126  CB  ARG A 149      48.964  23.709   4.007  1.00  0.00           C  
ATOM   2127  CG  ARG A 149      47.819  23.166   3.167  1.00  0.00           C  
ATOM   2128  CD  ARG A 149      46.640  22.821   4.003  1.00  0.00           C  
ATOM   2129  NE  ARG A 149      46.081  23.991   4.661  1.00  0.00           N  
ATOM   2130  CZ  ARG A 149      45.268  24.887   4.068  1.00  0.00           C  
ATOM   2131  NH1 ARG A 149      44.928  24.733   2.807  1.00  0.00           N1+
ATOM   2132  NH2 ARG A 149      44.811  25.920   4.753  1.00  0.00           N  
ATOM   2133  H   ARG A 149      51.002  24.708   5.059  1.00  0.00           H  
ATOM   2134  HA  ARG A 149      50.578  23.220   2.692  1.00  0.00           H  
ATOM   2135 1HB  ARG A 149      49.223  22.949   4.742  1.00  0.00           H  
ATOM   2136 2HB  ARG A 149      48.591  24.577   4.551  1.00  0.00           H  
ATOM   2137 1HG  ARG A 149      47.514  23.916   2.437  1.00  0.00           H  
ATOM   2138 2HG  ARG A 149      48.145  22.265   2.646  1.00  0.00           H  
ATOM   2139 1HD  ARG A 149      45.866  22.380   3.376  1.00  0.00           H  
ATOM   2140 2HD  ARG A 149      46.935  22.107   4.771  1.00  0.00           H  
ATOM   2141  HE  ARG A 149      46.320  24.144   5.632  1.00  0.00           H  
ATOM   2142 1HH1 ARG A 149      45.278  23.943   2.283  1.00  0.00           H  
ATOM   2143 2HH1 ARG A 149      44.319  25.404   2.363  1.00  0.00           H  
ATOM   2144 1HH2 ARG A 149      45.072  26.039   5.723  1.00  0.00           H  
ATOM   2145 2HH2 ARG A 149      44.202  26.591   4.309  1.00  0.00           H  
ATOM   2146  N   ALA A 150      49.695  26.393   2.584  1.00  0.00           N  
ATOM   2147  CA  ALA A 150      49.167  27.396   1.656  1.00  0.00           C  
ATOM   2148  C   ALA A 150      50.079  27.623   0.441  1.00  0.00           C  
ATOM   2149  O   ALA A 150      49.614  27.610  -0.699  1.00  0.00           O  
ATOM   2150  CB  ALA A 150      48.941  28.710   2.390  1.00  0.00           C  
ATOM   2151  H   ALA A 150      49.916  26.647   3.537  1.00  0.00           H  
ATOM   2152  HA  ALA A 150      48.214  27.033   1.271  1.00  0.00           H  
ATOM   2153 1HB  ALA A 150      48.533  29.447   1.699  1.00  0.00           H  
ATOM   2154 2HB  ALA A 150      48.240  28.553   3.209  1.00  0.00           H  
ATOM   2155 3HB  ALA A 150      49.888  29.071   2.788  1.00  0.00           H  
ATOM   2156  N   ALA A 151      51.384  27.739   0.685  1.00  0.00           N  
ATOM   2157  CA  ALA A 151      52.386  27.684  -0.384  1.00  0.00           C  
ATOM   2158  C   ALA A 151      53.507  26.741   0.026  1.00  0.00           C  
ATOM   2159  O   ALA A 151      54.344  27.086   0.861  1.00  0.00           O  
ATOM   2160  CB  ALA A 151      52.935  29.070  -0.691  1.00  0.00           C  
ATOM   2161  H   ALA A 151      51.698  27.805   1.643  1.00  0.00           H  
ATOM   2162  HA  ALA A 151      51.905  27.318  -1.292  1.00  0.00           H  
ATOM   2163 1HB  ALA A 151      53.691  28.996  -1.473  1.00  0.00           H  
ATOM   2164 2HB  ALA A 151      52.125  29.715  -1.029  1.00  0.00           H  
ATOM   2165 3HB  ALA A 151      53.383  29.490   0.208  1.00  0.00           H  
ATOM   2166  N   PRO A 152      53.487  25.532  -0.516  1.00  0.00           N  
ATOM   2167  CA  PRO A 152      54.378  24.480  -0.048  1.00  0.00           C  
ATOM   2168  C   PRO A 152      55.700  24.486  -0.802  1.00  0.00           C  
ATOM   2169  O   PRO A 152      55.729  24.359  -2.026  1.00  0.00           O  
ATOM   2170  CB  PRO A 152      53.576  23.205  -0.328  1.00  0.00           C  
ATOM   2171  CG  PRO A 152      52.743  23.550  -1.515  1.00  0.00           C  
ATOM   2172  CD  PRO A 152      52.471  25.023  -1.366  1.00  0.00           C  
ATOM   2173  HA  PRO A 152      54.584  24.646   1.010  1.00  0.00           H  
ATOM   2174 1HB  PRO A 152      54.260  22.364  -0.516  1.00  0.00           H  
ATOM   2175 2HB  PRO A 152      52.974  22.938   0.554  1.00  0.00           H  
ATOM   2176 1HG  PRO A 152      53.285  23.310  -2.441  1.00  0.00           H  
ATOM   2177 2HG  PRO A 152      51.823  22.947  -1.520  1.00  0.00           H  
ATOM   2178 1HD  PRO A 152      52.543  25.511  -2.349  1.00  0.00           H  
ATOM   2179 2HD  PRO A 152      51.471  25.170  -0.932  1.00  0.00           H  
ATOM   2180  N   SER A 153      56.796  24.582  -0.059  1.00  0.00           N  
ATOM   2181  CA  SER A 153      58.128  24.447  -0.634  1.00  0.00           C  
ATOM   2182  C   SER A 153      59.011  23.578   0.249  1.00  0.00           C  
ATOM   2183  O   SER A 153      58.641  23.252   1.377  1.00  0.00           O  
ATOM   2184  CB  SER A 153      58.763  25.812  -0.816  1.00  0.00           C  
ATOM   2185  OG  SER A 153      60.019  25.704  -1.428  1.00  0.00           O  
ATOM   2186  H   SER A 153      56.703  24.718   0.938  1.00  0.00           H  
ATOM   2187  HA  SER A 153      58.037  23.978  -1.614  1.00  0.00           H  
ATOM   2188 1HB  SER A 153      58.111  26.438  -1.425  1.00  0.00           H  
ATOM   2189 2HB  SER A 153      58.868  26.296   0.154  1.00  0.00           H  
ATOM   2190  HG  SER A 153      60.210  26.571  -1.793  1.00  0.00           H  
ATOM   2191  N   ARG A 154      60.191  23.221  -0.253  1.00  0.00           N  
ATOM   2192  CA  ARG A 154      61.126  22.438   0.543  1.00  0.00           C  
ATOM   2193  C   ARG A 154      61.729  23.293   1.645  1.00  0.00           C  
ATOM   2194  O   ARG A 154      61.861  22.858   2.789  1.00  0.00           O  
ATOM   2195  CB  ARG A 154      62.238  21.873  -0.328  1.00  0.00           C  
ATOM   2196  CG  ARG A 154      63.184  22.911  -0.911  1.00  0.00           C  
ATOM   2197  CD  ARG A 154      64.186  22.294  -1.818  1.00  0.00           C  
ATOM   2198  NE  ARG A 154      65.129  23.274  -2.331  1.00  0.00           N  
ATOM   2199  CZ  ARG A 154      66.091  23.009  -3.237  1.00  0.00           C  
ATOM   2200  NH1 ARG A 154      66.223  21.792  -3.718  1.00  0.00           N1+
ATOM   2201  NH2 ARG A 154      66.901  23.971  -3.641  1.00  0.00           N  
ATOM   2202  H   ARG A 154      60.446  23.503  -1.189  1.00  0.00           H  
ATOM   2203  HA  ARG A 154      60.574  21.620   1.006  1.00  0.00           H  
ATOM   2204 1HB  ARG A 154      62.836  21.173   0.254  1.00  0.00           H  
ATOM   2205 2HB  ARG A 154      61.803  21.319  -1.160  1.00  0.00           H  
ATOM   2206 1HG  ARG A 154      62.612  23.645  -1.481  1.00  0.00           H  
ATOM   2207 2HG  ARG A 154      63.716  23.414  -0.103  1.00  0.00           H  
ATOM   2208 1HD  ARG A 154      64.746  21.532  -1.276  1.00  0.00           H  
ATOM   2209 2HD  ARG A 154      63.676  21.835  -2.664  1.00  0.00           H  
ATOM   2210  HE  ARG A 154      65.058  24.221  -1.984  1.00  0.00           H  
ATOM   2211 1HH1 ARG A 154      65.604  21.057  -3.409  1.00  0.00           H  
ATOM   2212 2HH1 ARG A 154      66.944  21.594  -4.396  1.00  0.00           H  
ATOM   2213 1HH2 ARG A 154      66.800  24.906  -3.271  1.00  0.00           H  
ATOM   2214 2HH2 ARG A 154      67.622  23.773  -4.319  1.00  0.00           H  
ATOM   2215  N   GLU A 155      62.036  24.531   1.298  1.00  0.00           N  
ATOM   2216  CA  GLU A 155      62.665  25.477   2.199  1.00  0.00           C  
ATOM   2217  C   GLU A 155      61.700  26.017   3.241  1.00  0.00           C  
ATOM   2218  O   GLU A 155      62.046  26.187   4.409  1.00  0.00           O  
ATOM   2219  CB  GLU A 155      63.263  26.639   1.402  1.00  0.00           C  
ATOM   2220  CG  GLU A 155      64.457  26.259   0.538  1.00  0.00           C  
ATOM   2221  CD  GLU A 155      64.986  27.413  -0.267  1.00  0.00           C  
ATOM   2222  OE1 GLU A 155      64.377  28.455  -0.249  1.00  0.00           O  
ATOM   2223  OE2 GLU A 155      66.002  27.252  -0.902  1.00  0.00           O1-
ATOM   2224  H   GLU A 155      61.936  24.790   0.359  1.00  0.00           H  
ATOM   2225  HA  GLU A 155      63.466  24.966   2.733  1.00  0.00           H  
ATOM   2226 1HB  GLU A 155      62.500  27.064   0.750  1.00  0.00           H  
ATOM   2227 2HB  GLU A 155      63.582  27.424   2.088  1.00  0.00           H  
ATOM   2228 1HG  GLU A 155      65.253  25.885   1.181  1.00  0.00           H  
ATOM   2229 2HG  GLU A 155      64.164  25.456  -0.136  1.00  0.00           H  
ATOM   2230  N   LEU A 156      60.497  26.318   2.808  1.00  0.00           N  
ATOM   2231  CA  LEU A 156      59.456  26.774   3.709  1.00  0.00           C  
ATOM   2232  C   LEU A 156      59.091  25.730   4.751  1.00  0.00           C  
ATOM   2233  O   LEU A 156      58.864  26.040   5.919  1.00  0.00           O  
ATOM   2234  CB  LEU A 156      58.205  27.155   2.907  1.00  0.00           C  
ATOM   2235  CG  LEU A 156      58.138  28.611   2.431  1.00  0.00           C  
ATOM   2236  CD1 LEU A 156      59.356  28.922   1.571  1.00  0.00           C  
ATOM   2237  CD2 LEU A 156      56.849  28.833   1.654  1.00  0.00           C  
ATOM   2238  H   LEU A 156      60.259  26.175   1.869  1.00  0.00           H  
ATOM   2239  HA  LEU A 156      59.819  27.654   4.239  1.00  0.00           H  
ATOM   2240 1HB  LEU A 156      58.149  26.516   2.027  1.00  0.00           H  
ATOM   2241 2HB  LEU A 156      57.326  26.967   3.524  1.00  0.00           H  
ATOM   2242  HG  LEU A 156      58.161  29.278   3.294  1.00  0.00           H  
ATOM   2243 1HD1 LEU A 156      59.308  29.957   1.233  1.00  0.00           H  
ATOM   2244 2HD1 LEU A 156      60.263  28.774   2.157  1.00  0.00           H  
ATOM   2245 3HD1 LEU A 156      59.369  28.258   0.707  1.00  0.00           H  
ATOM   2246 1HD2 LEU A 156      56.801  29.868   1.316  1.00  0.00           H  
ATOM   2247 2HD2 LEU A 156      56.826  28.168   0.790  1.00  0.00           H  
ATOM   2248 3HD2 LEU A 156      55.995  28.621   2.297  1.00  0.00           H  
ATOM   2249  N   ALA A 157      59.003  24.492   4.318  1.00  0.00           N  
ATOM   2250  CA  ALA A 157      58.734  23.388   5.219  1.00  0.00           C  
ATOM   2251  C   ALA A 157      59.827  23.210   6.261  1.00  0.00           C  
ATOM   2252  O   ALA A 157      59.561  22.933   7.429  1.00  0.00           O  
ATOM   2253  CB  ALA A 157      58.554  22.102   4.425  1.00  0.00           C  
ATOM   2254  H   ALA A 157      59.185  24.283   3.379  1.00  0.00           H  
ATOM   2255  HA  ALA A 157      57.812  23.607   5.757  1.00  0.00           H  
ATOM   2256 1HB  ALA A 157      58.339  21.280   5.108  1.00  0.00           H  
ATOM   2257 2HB  ALA A 157      57.725  22.219   3.726  1.00  0.00           H  
ATOM   2258 3HB  ALA A 157      59.466  21.886   3.872  1.00  0.00           H  
ATOM   2259  N   LEU A 158      61.061  23.338   5.828  1.00  0.00           N  
ATOM   2260  CA  LEU A 158      62.195  23.266   6.729  1.00  0.00           C  
ATOM   2261  C   LEU A 158      62.181  24.372   7.771  1.00  0.00           C  
ATOM   2262  O   LEU A 158      62.500  24.158   8.939  1.00  0.00           O  
ATOM   2263  CB  LEU A 158      63.500  23.336   5.927  1.00  0.00           C  
ATOM   2264  CG  LEU A 158      64.792  23.247   6.749  1.00  0.00           C  
ATOM   2265  CD1 LEU A 158      64.827  21.923   7.500  1.00  0.00           C  
ATOM   2266  CD2 LEU A 158      65.993  23.383   5.825  1.00  0.00           C  
ATOM   2267  H   LEU A 158      61.236  23.554   4.889  1.00  0.00           H  
ATOM   2268  HA  LEU A 158      62.157  22.313   7.257  1.00  0.00           H  
ATOM   2269 1HB  LEU A 158      63.510  22.520   5.207  1.00  0.00           H  
ATOM   2270 2HB  LEU A 158      63.521  24.278   5.378  1.00  0.00           H  
ATOM   2271  HG  LEU A 158      64.810  24.050   7.487  1.00  0.00           H  
ATOM   2272 1HD1 LEU A 158      65.744  21.860   8.085  1.00  0.00           H  
ATOM   2273 2HD1 LEU A 158      63.967  21.861   8.168  1.00  0.00           H  
ATOM   2274 3HD1 LEU A 158      64.793  21.100   6.788  1.00  0.00           H  
ATOM   2275 1HD2 LEU A 158      66.911  23.320   6.410  1.00  0.00           H  
ATOM   2276 2HD2 LEU A 158      65.977  22.580   5.088  1.00  0.00           H  
ATOM   2277 3HD2 LEU A 158      65.953  24.345   5.315  1.00  0.00           H  
ATOM   2278  N   LYS A 159      61.840  25.565   7.338  1.00  0.00           N  
ATOM   2279  CA  LYS A 159      61.715  26.694   8.239  1.00  0.00           C  
ATOM   2280  C   LYS A 159      60.628  26.489   9.281  1.00  0.00           C  
ATOM   2281  O   LYS A 159      60.783  26.840  10.449  1.00  0.00           O  
ATOM   2282  CB  LYS A 159      61.438  27.971   7.444  1.00  0.00           C  
ATOM   2283  CG  LYS A 159      62.622  28.472   6.627  1.00  0.00           C  
ATOM   2284  CD  LYS A 159      62.264  29.730   5.850  1.00  0.00           C  
ATOM   2285  CE  LYS A 159      63.442  30.226   5.024  1.00  0.00           C  
ATOM   2286  NZ  LYS A 159      63.095  31.434   4.228  1.00  0.00           N1+
ATOM   2287  H   LYS A 159      61.597  25.700   6.399  1.00  0.00           H  
ATOM   2288  HA  LYS A 159      62.658  26.819   8.769  1.00  0.00           H  
ATOM   2289 1HB  LYS A 159      60.607  27.801   6.759  1.00  0.00           H  
ATOM   2290 2HB  LYS A 159      61.142  28.768   8.127  1.00  0.00           H  
ATOM   2291 1HG  LYS A 159      63.457  28.692   7.293  1.00  0.00           H  
ATOM   2292 2HG  LYS A 159      62.934  27.699   5.926  1.00  0.00           H  
ATOM   2293 1HD  LYS A 159      61.426  29.521   5.184  1.00  0.00           H  
ATOM   2294 2HD  LYS A 159      61.966  30.515   6.546  1.00  0.00           H  
ATOM   2295 1HE  LYS A 159      64.273  30.467   5.684  1.00  0.00           H  
ATOM   2296 2HE  LYS A 159      63.765  29.439   4.343  1.00  0.00           H  
ATOM   2297 1HZ  LYS A 159      63.900  31.730   3.695  1.00  0.00           H  
ATOM   2298 2HZ  LYS A 159      62.336  31.216   3.598  1.00  0.00           H  
ATOM   2299 3HZ  LYS A 159      62.812  32.178   4.851  1.00  0.00           H  
ATOM   2300  N   ALA A 160      59.512  25.945   8.848  1.00  0.00           N  
ATOM   2301  CA  ALA A 160      58.420  25.626   9.749  1.00  0.00           C  
ATOM   2302  C   ALA A 160      58.813  24.592  10.791  1.00  0.00           C  
ATOM   2303  O   ALA A 160      58.440  24.683  11.959  1.00  0.00           O  
ATOM   2304  CB  ALA A 160      57.217  25.137   8.955  1.00  0.00           C  
ATOM   2305  H   ALA A 160      59.421  25.683   7.909  1.00  0.00           H  
ATOM   2306  HA  ALA A 160      58.148  26.535  10.286  1.00  0.00           H  
ATOM   2307 1HB  ALA A 160      56.398  24.911   9.638  1.00  0.00           H  
ATOM   2308 2HB  ALA A 160      56.903  25.913   8.257  1.00  0.00           H  
ATOM   2309 3HB  ALA A 160      57.487  24.239   8.403  1.00  0.00           H  
ATOM   2310  N   VAL A 161      59.541  23.587  10.358  1.00  0.00           N  
ATOM   2311  CA  VAL A 161      60.046  22.568  11.259  1.00  0.00           C  
ATOM   2312  C   VAL A 161      60.997  23.134  12.301  1.00  0.00           C  
ATOM   2313  O   VAL A 161      60.971  22.751  13.469  1.00  0.00           O  
ATOM   2314  CB  VAL A 161      60.772  21.472  10.456  1.00  0.00           C  
ATOM   2315  CG1 VAL A 161      61.478  20.504  11.394  1.00  0.00           C  
ATOM   2316  CG2 VAL A 161      59.779  20.737   9.569  1.00  0.00           C  
ATOM   2317  H   VAL A 161      59.815  23.543   9.419  1.00  0.00           H  
ATOM   2318  HA  VAL A 161      59.201  22.121  11.784  1.00  0.00           H  
ATOM   2319  HB  VAL A 161      61.539  21.936   9.837  1.00  0.00           H  
ATOM   2320 1HG1 VAL A 161      61.986  19.736  10.810  1.00  0.00           H  
ATOM   2321 2HG1 VAL A 161      62.209  21.046  11.994  1.00  0.00           H  
ATOM   2322 3HG1 VAL A 161      60.745  20.034  12.050  1.00  0.00           H  
ATOM   2323 1HG2 VAL A 161      60.299  19.964   9.004  1.00  0.00           H  
ATOM   2324 2HG2 VAL A 161      59.008  20.277  10.189  1.00  0.00           H  
ATOM   2325 3HG2 VAL A 161      59.317  21.442   8.878  1.00  0.00           H  
ATOM   2326  N   GLU A 162      61.859  24.025  11.868  1.00  0.00           N  
ATOM   2327  CA  GLU A 162      62.775  24.699  12.769  1.00  0.00           C  
ATOM   2328  C   GLU A 162      62.053  25.537  13.811  1.00  0.00           C  
ATOM   2329  O   GLU A 162      62.435  25.578  14.979  1.00  0.00           O  
ATOM   2330  CB  GLU A 162      63.735  25.586  11.972  1.00  0.00           C  
ATOM   2331  CG  GLU A 162      64.750  24.820  11.136  1.00  0.00           C  
ATOM   2332  CD  GLU A 162      65.623  25.721  10.307  1.00  0.00           C  
ATOM   2333  OE1 GLU A 162      65.377  26.903  10.289  1.00  0.00           O  
ATOM   2334  OE2 GLU A 162      66.537  25.226   9.691  1.00  0.00           O1-
ATOM   2335  H   GLU A 162      61.854  24.303  10.929  1.00  0.00           H  
ATOM   2336  HA  GLU A 162      63.353  23.944  13.303  1.00  0.00           H  
ATOM   2337 1HB  GLU A 162      63.164  26.228  11.301  1.00  0.00           H  
ATOM   2338 2HB  GLU A 162      64.284  26.233  12.656  1.00  0.00           H  
ATOM   2339 1HG  GLU A 162      65.382  24.232  11.800  1.00  0.00           H  
ATOM   2340 2HG  GLU A 162      64.219  24.132  10.480  1.00  0.00           H  
ATOM   2341  N   GLY A 163      61.025  26.232  13.378  1.00  0.00           N  
ATOM   2342  CA  GLY A 163      60.202  27.017  14.279  1.00  0.00           C  
ATOM   2343  C   GLY A 163      59.502  26.160  15.321  1.00  0.00           C  
ATOM   2344  O   GLY A 163      59.395  26.529  16.489  1.00  0.00           O  
ATOM   2345  H   GLY A 163      60.751  26.180  12.439  1.00  0.00           H  
ATOM   2346 1HA  GLY A 163      60.821  27.758  14.785  1.00  0.00           H  
ATOM   2347 2HA  GLY A 163      59.453  27.562  13.706  1.00  0.00           H  
ATOM   2348  N   GLY A 164      58.997  25.027  14.888  1.00  0.00           N  
ATOM   2349  CA  GLY A 164      58.366  24.081  15.789  1.00  0.00           C  
ATOM   2350  C   GLY A 164      59.331  23.541  16.831  1.00  0.00           C  
ATOM   2351  O   GLY A 164      58.987  23.371  17.999  1.00  0.00           O  
ATOM   2352  H   GLY A 164      59.096  24.767  13.949  1.00  0.00           H  
ATOM   2353 1HA  GLY A 164      57.529  24.563  16.295  1.00  0.00           H  
ATOM   2354 2HA  GLY A 164      57.959  23.249  15.216  1.00  0.00           H  
ATOM   2355  N   ILE A 165      60.536  23.239  16.398  1.00  0.00           N  
ATOM   2356  CA  ILE A 165      61.577  22.782  17.299  1.00  0.00           C  
ATOM   2357  C   ILE A 165      61.942  23.827  18.341  1.00  0.00           C  
ATOM   2358  O   ILE A 165      62.168  23.517  19.509  1.00  0.00           O  
ATOM   2359  CB  ILE A 165      62.839  22.390  16.509  1.00  0.00           C  
ATOM   2360  CG1 ILE A 165      62.574  21.140  15.665  1.00  0.00           C  
ATOM   2361  CG2 ILE A 165      64.008  22.159  17.455  1.00  0.00           C  
ATOM   2362  CD1 ILE A 165      63.660  20.843  14.657  1.00  0.00           C  
ATOM   2363  H   ILE A 165      60.774  23.382  15.459  1.00  0.00           H  
ATOM   2364  HA  ILE A 165      61.215  21.899  17.827  1.00  0.00           H  
ATOM   2365  HB  ILE A 165      63.097  23.189  15.816  1.00  0.00           H  
ATOM   2366 1HG1 ILE A 165      62.469  20.275  16.319  1.00  0.00           H  
ATOM   2367 2HG1 ILE A 165      61.633  21.258  15.127  1.00  0.00           H  
ATOM   2368 1HG2 ILE A 165      64.891  21.882  16.880  1.00  0.00           H  
ATOM   2369 2HG2 ILE A 165      64.210  23.072  18.013  1.00  0.00           H  
ATOM   2370 3HG2 ILE A 165      63.761  21.356  18.150  1.00  0.00           H  
ATOM   2371 1HD1 ILE A 165      63.401  19.944  14.097  1.00  0.00           H  
ATOM   2372 2HD1 ILE A 165      63.758  21.683  13.968  1.00  0.00           H  
ATOM   2373 3HD1 ILE A 165      64.605  20.687  15.175  1.00  0.00           H  
ATOM   2374  N   GLU A 166      62.029  25.065  17.908  1.00  0.00           N  
ATOM   2375  CA  GLU A 166      62.297  26.170  18.809  1.00  0.00           C  
ATOM   2376  C   GLU A 166      61.206  26.347  19.851  1.00  0.00           C  
ATOM   2377  O   GLU A 166      61.471  26.625  21.019  1.00  0.00           O  
ATOM   2378  CB  GLU A 166      62.461  27.466  18.013  1.00  0.00           C  
ATOM   2379  CG  GLU A 166      62.812  28.683  18.857  1.00  0.00           C  
ATOM   2380  CD  GLU A 166      63.038  29.921  18.034  1.00  0.00           C  
ATOM   2381  OE1 GLU A 166      63.463  29.795  16.911  1.00  0.00           O  
ATOM   2382  OE2 GLU A 166      62.785  30.994  18.530  1.00  0.00           O1-
ATOM   2383  H   GLU A 166      61.847  25.275  16.969  1.00  0.00           H  
ATOM   2384  HA  GLU A 166      63.225  25.964  19.343  1.00  0.00           H  
ATOM   2385 1HB  GLU A 166      63.246  27.339  17.267  1.00  0.00           H  
ATOM   2386 2HB  GLU A 166      61.536  27.685  17.479  1.00  0.00           H  
ATOM   2387 1HG  GLU A 166      62.000  28.871  19.560  1.00  0.00           H  
ATOM   2388 2HG  GLU A 166      63.711  28.466  19.433  1.00  0.00           H  
ATOM   2389  N   LEU A 167      59.971  26.218  19.418  1.00  0.00           N  
ATOM   2390  CA  LEU A 167      58.837  26.291  20.319  1.00  0.00           C  
ATOM   2391  C   LEU A 167      58.852  25.185  21.361  1.00  0.00           C  
ATOM   2392  O   LEU A 167      58.532  25.399  22.529  1.00  0.00           O  
ATOM   2393  CB  LEU A 167      57.531  26.221  19.517  1.00  0.00           C  
ATOM   2394  CG  LEU A 167      56.970  27.567  19.041  1.00  0.00           C  
ATOM   2395  CD1 LEU A 167      58.008  28.274  18.180  1.00  0.00           C  
ATOM   2396  CD2 LEU A 167      55.683  27.333  18.264  1.00  0.00           C  
ATOM   2397  H   LEU A 167      59.796  26.003  18.479  1.00  0.00           H  
ATOM   2398  HA  LEU A 167      58.877  27.242  20.848  1.00  0.00           H  
ATOM   2399 1HB  LEU A 167      57.697  25.601  18.638  1.00  0.00           H  
ATOM   2400 2HB  LEU A 167      56.770  25.744  20.134  1.00  0.00           H  
ATOM   2401  HG  LEU A 167      56.764  28.201  19.903  1.00  0.00           H  
ATOM   2402 1HD1 LEU A 167      57.609  29.230  17.841  1.00  0.00           H  
ATOM   2403 2HD1 LEU A 167      58.911  28.445  18.766  1.00  0.00           H  
ATOM   2404 3HD1 LEU A 167      58.247  27.655  17.316  1.00  0.00           H  
ATOM   2405 1HD2 LEU A 167      55.283  28.290  17.926  1.00  0.00           H  
ATOM   2406 2HD2 LEU A 167      55.888  26.700  17.401  1.00  0.00           H  
ATOM   2407 3HD2 LEU A 167      54.953  26.843  18.908  1.00  0.00           H  
ATOM   2408  N   LEU A 168      59.192  23.992  20.928  1.00  0.00           N  
ATOM   2409  CA  LEU A 168      59.317  22.862  21.829  1.00  0.00           C  
ATOM   2410  C   LEU A 168      60.405  23.069  22.871  1.00  0.00           C  
ATOM   2411  O   LEU A 168      60.250  22.717  24.039  1.00  0.00           O  
ATOM   2412  CB  LEU A 168      59.612  21.588  21.027  1.00  0.00           C  
ATOM   2413  CG  LEU A 168      59.669  20.289  21.840  1.00  0.00           C  
ATOM   2414  CD1 LEU A 168      59.319  19.111  20.940  1.00  0.00           C  
ATOM   2415  CD2 LEU A 168      61.057  20.125  22.440  1.00  0.00           C  
ATOM   2416  H   LEU A 168      59.436  23.857  19.989  1.00  0.00           H  
ATOM   2417  HA  LEU A 168      58.373  22.736  22.359  1.00  0.00           H  
ATOM   2418 1HB  LEU A 168      58.841  21.470  20.267  1.00  0.00           H  
ATOM   2419 2HB  LEU A 168      60.572  21.708  20.526  1.00  0.00           H  
ATOM   2420  HG  LEU A 168      58.930  20.327  22.640  1.00  0.00           H  
ATOM   2421 1HD1 LEU A 168      59.360  18.187  21.518  1.00  0.00           H  
ATOM   2422 2HD1 LEU A 168      58.314  19.244  20.540  1.00  0.00           H  
ATOM   2423 3HD1 LEU A 168      60.033  19.056  20.119  1.00  0.00           H  
ATOM   2424 1HD2 LEU A 168      61.098  19.202  23.018  1.00  0.00           H  
ATOM   2425 2HD2 LEU A 168      61.797  20.085  21.640  1.00  0.00           H  
ATOM   2426 3HD2 LEU A 168      61.274  20.971  23.092  1.00  0.00           H  
ATOM   2427  N   GLU A 169      61.521  23.612  22.438  1.00  0.00           N  
ATOM   2428  CA  GLU A 169      62.611  23.931  23.339  1.00  0.00           C  
ATOM   2429  C   GLU A 169      62.219  24.966  24.381  1.00  0.00           C  
ATOM   2430  O   GLU A 169      62.592  24.874  25.549  1.00  0.00           O  
ATOM   2431  CB  GLU A 169      63.817  24.435  22.543  1.00  0.00           C  
ATOM   2432  CG  GLU A 169      64.508  23.367  21.706  1.00  0.00           C  
ATOM   2433  CD  GLU A 169      65.638  23.914  20.878  1.00  0.00           C  
ATOM   2434  OE1 GLU A 169      65.812  25.109  20.860  1.00  0.00           O  
ATOM   2435  OE2 GLU A 169      66.327  23.135  20.262  1.00  0.00           O1-
ATOM   2436  H   GLU A 169      61.611  23.874  21.499  1.00  0.00           H  
ATOM   2437  HA  GLU A 169      62.901  23.022  23.867  1.00  0.00           H  
ATOM   2438 1HB  GLU A 169      63.501  25.233  21.871  1.00  0.00           H  
ATOM   2439 2HB  GLU A 169      64.555  24.855  23.226  1.00  0.00           H  
ATOM   2440 1HG  GLU A 169      64.900  22.598  22.371  1.00  0.00           H  
ATOM   2441 2HG  GLU A 169      63.774  22.903  21.050  1.00  0.00           H  
ATOM   2442  N   ASP A 170      61.491  25.970  23.948  1.00  0.00           N  
ATOM   2443  CA  ASP A 170      60.987  26.989  24.849  1.00  0.00           C  
ATOM   2444  C   ASP A 170      60.036  26.423  25.891  1.00  0.00           C  
ATOM   2445  O   ASP A 170      60.062  26.807  27.059  1.00  0.00           O  
ATOM   2446  CB  ASP A 170      60.278  28.089  24.055  1.00  0.00           C  
ATOM   2447  CG  ASP A 170      61.241  28.962  23.263  1.00  0.00           C  
ATOM   2448  OD1 ASP A 170      62.416  28.921  23.541  1.00  0.00           O  
ATOM   2449  OD2 ASP A 170      60.793  29.662  22.387  1.00  0.00           O1-
ATOM   2450  H   ASP A 170      61.216  26.014  23.009  1.00  0.00           H  
ATOM   2451  HA  ASP A 170      61.831  27.428  25.382  1.00  0.00           H  
ATOM   2452 1HB  ASP A 170      59.567  27.638  23.363  1.00  0.00           H  
ATOM   2453 2HB  ASP A 170      59.713  28.724  24.738  1.00  0.00           H  
ATOM   2454  N   VAL A 171      59.174  25.531  25.458  1.00  0.00           N  
ATOM   2455  CA  VAL A 171      58.258  24.858  26.359  1.00  0.00           C  
ATOM   2456  C   VAL A 171      58.980  24.020  27.401  1.00  0.00           C  
ATOM   2457  O   VAL A 171      58.598  23.978  28.569  1.00  0.00           O  
ATOM   2458  CB  VAL A 171      57.304  23.953  25.557  1.00  0.00           C  
ATOM   2459  CG1 VAL A 171      56.472  23.091  26.495  1.00  0.00           C  
ATOM   2460  CG2 VAL A 171      56.408  24.803  24.669  1.00  0.00           C  
ATOM   2461  H   VAL A 171      59.177  25.254  24.519  1.00  0.00           H  
ATOM   2462  HA  VAL A 171      57.672  25.613  26.884  1.00  0.00           H  
ATOM   2463  HB  VAL A 171      57.894  23.277  24.938  1.00  0.00           H  
ATOM   2464 1HG1 VAL A 171      55.804  22.458  25.911  1.00  0.00           H  
ATOM   2465 2HG1 VAL A 171      57.133  22.465  27.095  1.00  0.00           H  
ATOM   2466 3HG1 VAL A 171      55.883  23.732  27.151  1.00  0.00           H  
ATOM   2467 1HG2 VAL A 171      55.737  24.157  24.104  1.00  0.00           H  
ATOM   2468 2HG2 VAL A 171      55.823  25.483  25.288  1.00  0.00           H  
ATOM   2469 3HG2 VAL A 171      57.023  25.380  23.978  1.00  0.00           H  
ATOM   2470  N   ILE A 172      60.008  23.325  26.968  1.00  0.00           N  
ATOM   2471  CA  ILE A 172      60.830  22.541  27.869  1.00  0.00           C  
ATOM   2472  C   ILE A 172      61.529  23.397  28.911  1.00  0.00           C  
ATOM   2473  O   ILE A 172      61.637  23.028  30.079  1.00  0.00           O  
ATOM   2474  CB  ILE A 172      61.883  21.742  27.080  1.00  0.00           C  
ATOM   2475  CG1 ILE A 172      61.207  20.662  26.230  1.00  0.00           C  
ATOM   2476  CG2 ILE A 172      62.899  21.121  28.026  1.00  0.00           C  
ATOM   2477  CD1 ILE A 172      62.125  20.022  25.214  1.00  0.00           C  
ATOM   2478  H   ILE A 172      60.280  23.378  26.029  1.00  0.00           H  
ATOM   2479  HA  ILE A 172      60.188  21.840  28.401  1.00  0.00           H  
ATOM   2480  HB  ILE A 172      62.402  22.407  26.390  1.00  0.00           H  
ATOM   2481 1HG1 ILE A 172      60.818  19.879  26.880  1.00  0.00           H  
ATOM   2482 2HG1 ILE A 172      60.360  21.095  25.697  1.00  0.00           H  
ATOM   2483 1HG2 ILE A 172      63.635  20.559  27.451  1.00  0.00           H  
ATOM   2484 2HG2 ILE A 172      63.401  21.908  28.588  1.00  0.00           H  
ATOM   2485 3HG2 ILE A 172      62.389  20.450  28.717  1.00  0.00           H  
ATOM   2486 1HD1 ILE A 172      61.575  19.268  24.651  1.00  0.00           H  
ATOM   2487 2HD1 ILE A 172      62.500  20.784  24.530  1.00  0.00           H  
ATOM   2488 3HD1 ILE A 172      62.963  19.551  25.727  1.00  0.00           H  
ATOM   2489  N   TYR A 173      62.159  24.485  28.454  1.00  0.00           N  
ATOM   2490  CA  TYR A 173      63.132  25.197  29.292  1.00  0.00           C  
ATOM   2491  C   TYR A 173      62.703  26.591  29.751  1.00  0.00           C  
ATOM   2492  O   TYR A 173      63.347  27.181  30.618  1.00  0.00           O  
ATOM   2493  CB  TYR A 173      64.464  25.302  28.545  1.00  0.00           C  
ATOM   2494  CG  TYR A 173      65.098  23.964  28.237  1.00  0.00           C  
ATOM   2495  CD1 TYR A 173      65.335  23.594  26.921  1.00  0.00           C  
ATOM   2496  CD2 TYR A 173      65.443  23.105  29.271  1.00  0.00           C  
ATOM   2497  CE1 TYR A 173      65.914  22.372  26.640  1.00  0.00           C  
ATOM   2498  CE2 TYR A 173      66.022  21.883  28.990  1.00  0.00           C  
ATOM   2499  CZ  TYR A 173      66.257  21.516  27.681  1.00  0.00           C  
ATOM   2500  OH  TYR A 173      66.834  20.299  27.401  1.00  0.00           O  
ATOM   2501  H   TYR A 173      62.007  24.785  27.503  1.00  0.00           H  
ATOM   2502  HA  TYR A 173      63.300  24.636  30.211  1.00  0.00           H  
ATOM   2503 1HB  TYR A 173      64.312  25.832  27.604  1.00  0.00           H  
ATOM   2504 2HB  TYR A 173      65.168  25.884  29.138  1.00  0.00           H  
ATOM   2505  HD1 TYR A 173      65.064  24.269  26.109  1.00  0.00           H  
ATOM   2506  HD2 TYR A 173      65.256  23.395  30.305  1.00  0.00           H  
ATOM   2507  HE1 TYR A 173      66.100  22.082  25.607  1.00  0.00           H  
ATOM   2508  HE2 TYR A 173      66.292  21.208  29.802  1.00  0.00           H  
ATOM   2509  HH  TYR A 173      67.009  19.832  28.222  1.00  0.00           H  
ATOM   2510  N   GLU A 174      61.645  27.131  29.159  1.00  0.00           N  
ATOM   2511  CA  GLU A 174      61.253  28.503  29.473  1.00  0.00           C  
ATOM   2512  C   GLU A 174      60.104  28.521  30.468  1.00  0.00           C  
ATOM   2513  O   GLU A 174      58.983  28.126  30.145  1.00  0.00           O  
ATOM   2514  CB  GLU A 174      60.851  29.253  28.201  1.00  0.00           C  
ATOM   2515  CG  GLU A 174      61.988  29.468  27.212  1.00  0.00           C  
ATOM   2516  CD  GLU A 174      63.026  30.432  27.714  1.00  0.00           C  
ATOM   2517  OE1 GLU A 174      62.795  31.051  28.725  1.00  0.00           O  
ATOM   2518  OE2 GLU A 174      64.052  30.550  27.086  1.00  0.00           O1-
ATOM   2519  H   GLU A 174      61.127  26.604  28.471  1.00  0.00           H  
ATOM   2520  HA  GLU A 174      62.110  29.016  29.910  1.00  0.00           H  
ATOM   2521 1HB  GLU A 174      60.062  28.704  27.689  1.00  0.00           H  
ATOM   2522 2HB  GLU A 174      60.450  30.231  28.467  1.00  0.00           H  
ATOM   2523 1HG  GLU A 174      62.467  28.510  27.011  1.00  0.00           H  
ATOM   2524 2HG  GLU A 174      61.576  29.840  26.276  1.00  0.00           H  
ATOM   2525  N   GLU A 175      60.390  28.977  31.681  1.00  0.00           N  
ATOM   2526  CA  GLU A 175      59.380  29.055  32.727  1.00  0.00           C  
ATOM   2527  C   GLU A 175      58.352  30.138  32.444  1.00  0.00           C  
ATOM   2528  O   GLU A 175      57.183  30.003  32.808  1.00  0.00           O  
ATOM   2529  CB  GLU A 175      60.041  29.315  34.082  1.00  0.00           C  
ATOM   2530  CG  GLU A 175      60.876  28.156  34.607  1.00  0.00           C  
ATOM   2531  CD  GLU A 175      61.535  28.458  35.924  1.00  0.00           C  
ATOM   2532  OE1 GLU A 175      61.444  29.577  36.369  1.00  0.00           O  
ATOM   2533  OE2 GLU A 175      62.131  27.569  36.486  1.00  0.00           O1-
ATOM   2534  H   GLU A 175      61.333  29.281  31.883  1.00  0.00           H  
ATOM   2535  HA  GLU A 175      58.860  28.097  32.779  1.00  0.00           H  
ATOM   2536 1HB  GLU A 175      60.690  30.188  34.009  1.00  0.00           H  
ATOM   2537 2HB  GLU A 175      59.275  29.538  34.824  1.00  0.00           H  
ATOM   2538 1HG  GLU A 175      60.234  27.284  34.728  1.00  0.00           H  
ATOM   2539 2HG  GLU A 175      61.641  27.910  33.871  1.00  0.00           H  
ATOM   2540  N   ASP A 176      58.790  31.222  31.811  1.00  0.00           N  
ATOM   2541  CA  ASP A 176      57.898  32.346  31.565  1.00  0.00           C  
ATOM   2542  C   ASP A 176      57.056  32.097  30.325  1.00  0.00           C  
ATOM   2543  O   ASP A 176      57.579  31.973  29.217  1.00  0.00           O  
ATOM   2544  CB  ASP A 176      58.694  33.643  31.401  1.00  0.00           C  
ATOM   2545  CG  ASP A 176      57.803  34.867  31.231  1.00  0.00           C  
ATOM   2546  OD1 ASP A 176      57.100  34.934  30.250  1.00  0.00           O  
ATOM   2547  OD2 ASP A 176      57.835  35.723  32.083  1.00  0.00           O1-
ATOM   2548  H   ASP A 176      59.756  31.274  31.520  1.00  0.00           H  
ATOM   2549  HA  ASP A 176      57.241  32.461  32.427  1.00  0.00           H  
ATOM   2550 1HB  ASP A 176      59.329  33.793  32.274  1.00  0.00           H  
ATOM   2551 2HB  ASP A 176      59.346  33.563  30.531  1.00  0.00           H  
ATOM   2552  N   LEU A 177      55.747  32.025  30.518  1.00  0.00           N  
ATOM   2553  CA  LEU A 177      54.827  31.793  29.415  1.00  0.00           C  
ATOM   2554  C   LEU A 177      54.797  32.979  28.463  1.00  0.00           C  
ATOM   2555  O   LEU A 177      54.813  32.808  27.245  1.00  0.00           O  
ATOM   2556  CB  LEU A 177      53.415  31.524  29.951  1.00  0.00           C  
ATOM   2557  CG  LEU A 177      52.365  31.145  28.899  1.00  0.00           C  
ATOM   2558  CD1 LEU A 177      51.264  30.322  29.554  1.00  0.00           C  
ATOM   2559  CD2 LEU A 177      51.802  32.408  28.266  1.00  0.00           C  
ATOM   2560  H   LEU A 177      55.378  32.137  31.454  1.00  0.00           H  
ATOM   2561  HA  LEU A 177      55.161  30.913  28.865  1.00  0.00           H  
ATOM   2562 1HB  LEU A 177      53.467  30.712  30.674  1.00  0.00           H  
ATOM   2563 2HB  LEU A 177      53.062  32.418  30.465  1.00  0.00           H  
ATOM   2564  HG  LEU A 177      52.828  30.528  28.128  1.00  0.00           H  
ATOM   2565 1HD1 LEU A 177      50.518  30.053  28.806  1.00  0.00           H  
ATOM   2566 2HD1 LEU A 177      51.692  29.415  29.981  1.00  0.00           H  
ATOM   2567 3HD1 LEU A 177      50.792  30.908  30.342  1.00  0.00           H  
ATOM   2568 1HD2 LEU A 177      51.056  32.138  27.517  1.00  0.00           H  
ATOM   2569 2HD2 LEU A 177      51.337  33.025  29.035  1.00  0.00           H  
ATOM   2570 3HD2 LEU A 177      52.607  32.967  27.790  1.00  0.00           H  
ATOM   2571  N   GLY A 178      54.701  34.183  29.024  1.00  0.00           N  
ATOM   2572  CA  GLY A 178      54.487  35.373  28.212  1.00  0.00           C  
ATOM   2573  C   GLY A 178      55.598  35.548  27.175  1.00  0.00           C  
ATOM   2574  O   GLY A 178      55.335  35.910  26.028  1.00  0.00           O  
ATOM   2575  H   GLY A 178      54.734  34.268  30.029  1.00  0.00           H  
ATOM   2576 1HA  GLY A 178      53.523  35.301  27.707  1.00  0.00           H  
ATOM   2577 2HA  GLY A 178      54.447  36.250  28.856  1.00  0.00           H  
ATOM   2578  N   GLU A 179      56.827  35.217  27.566  1.00  0.00           N  
ATOM   2579  CA  GLU A 179      57.963  35.205  26.665  1.00  0.00           C  
ATOM   2580  C   GLU A 179      57.866  34.103  25.623  1.00  0.00           C  
ATOM   2581  O   GLU A 179      58.201  34.291  24.455  1.00  0.00           O  
ATOM   2582  CB  GLU A 179      59.260  35.046  27.461  1.00  0.00           C  
ATOM   2583  CG  GLU A 179      59.627  36.253  28.313  1.00  0.00           C  
ATOM   2584  CD  GLU A 179      60.869  36.036  29.131  1.00  0.00           C  
ATOM   2585  OE1 GLU A 179      61.373  34.939  29.132  1.00  0.00           O  
ATOM   2586  OE2 GLU A 179      61.315  36.969  29.757  1.00  0.00           O1-
ATOM   2587  H   GLU A 179      56.986  34.989  28.505  1.00  0.00           H  
ATOM   2588  HA  GLU A 179      57.991  36.155  26.131  1.00  0.00           H  
ATOM   2589 1HB  GLU A 179      59.178  34.183  28.122  1.00  0.00           H  
ATOM   2590 2HB  GLU A 179      60.087  34.856  26.777  1.00  0.00           H  
ATOM   2591 1HG  GLU A 179      59.782  37.112  27.660  1.00  0.00           H  
ATOM   2592 2HG  GLU A 179      58.795  36.482  28.977  1.00  0.00           H  
ATOM   2593  N   THR A 180      57.437  32.938  26.056  1.00  0.00           N  
ATOM   2594  CA  THR A 180      57.228  31.821  25.155  1.00  0.00           C  
ATOM   2595  C   THR A 180      56.159  32.108  24.113  1.00  0.00           C  
ATOM   2596  O   THR A 180      56.287  31.746  22.945  1.00  0.00           O  
ATOM   2597  CB  THR A 180      56.848  30.552  25.941  1.00  0.00           C  
ATOM   2598  CG2 THR A 180      57.974  30.151  26.882  1.00  0.00           C  
ATOM   2599  OG1 THR A 180      55.658  30.797  26.702  1.00  0.00           O  
ATOM   2600  H   THR A 180      57.184  32.821  26.995  1.00  0.00           H  
ATOM   2601  HA  THR A 180      58.158  31.631  24.618  1.00  0.00           H  
ATOM   2602  HB  THR A 180      56.656  29.737  25.244  1.00  0.00           H  
ATOM   2603  HG1 THR A 180      55.815  31.519  27.316  1.00  0.00           H  
ATOM   2604 1HG2 THR A 180      57.688  29.252  27.428  1.00  0.00           H  
ATOM   2605 2HG2 THR A 180      58.877  29.953  26.305  1.00  0.00           H  
ATOM   2606 3HG2 THR A 180      58.164  30.959  27.587  1.00  0.00           H  
ATOM   2607  N   ALA A 181      55.087  32.734  24.546  1.00  0.00           N  
ATOM   2608  CA  ALA A 181      54.023  33.134  23.645  1.00  0.00           C  
ATOM   2609  C   ALA A 181      54.492  34.136  22.603  1.00  0.00           C  
ATOM   2610  O   ALA A 181      54.113  34.072  21.435  1.00  0.00           O  
ATOM   2611  CB  ALA A 181      52.860  33.711  24.439  1.00  0.00           C  
ATOM   2612  H   ALA A 181      55.016  33.002  25.485  1.00  0.00           H  
ATOM   2613  HA  ALA A 181      53.684  32.248  23.107  1.00  0.00           H  
ATOM   2614 1HB  ALA A 181      52.060  33.997  23.756  1.00  0.00           H  
ATOM   2615 2HB  ALA A 181      52.489  32.961  25.138  1.00  0.00           H  
ATOM   2616 3HB  ALA A 181      53.196  34.587  24.991  1.00  0.00           H  
ATOM   2617  N   LEU A 182      55.293  35.084  23.036  1.00  0.00           N  
ATOM   2618  CA  LEU A 182      55.872  36.061  22.135  1.00  0.00           C  
ATOM   2619  C   LEU A 182      56.778  35.426  21.093  1.00  0.00           C  
ATOM   2620  O   LEU A 182      56.781  35.810  19.925  1.00  0.00           O  
ATOM   2621  CB  LEU A 182      56.665  37.100  22.937  1.00  0.00           C  
ATOM   2622  CG  LEU A 182      57.319  38.218  22.114  1.00  0.00           C  
ATOM   2623  CD1 LEU A 182      56.244  38.992  21.363  1.00  0.00           C  
ATOM   2624  CD2 LEU A 182      58.107  39.134  23.039  1.00  0.00           C  
ATOM   2625  H   LEU A 182      55.570  35.106  23.975  1.00  0.00           H  
ATOM   2626  HA  LEU A 182      55.064  36.564  21.605  1.00  0.00           H  
ATOM   2627 1HB  LEU A 182      55.996  37.568  23.657  1.00  0.00           H  
ATOM   2628 2HB  LEU A 182      57.455  36.587  23.486  1.00  0.00           H  
ATOM   2629  HG  LEU A 182      57.992  37.781  21.376  1.00  0.00           H  
ATOM   2630 1HD1 LEU A 182      56.709  39.786  20.779  1.00  0.00           H  
ATOM   2631 2HD1 LEU A 182      55.709  38.316  20.696  1.00  0.00           H  
ATOM   2632 3HD1 LEU A 182      55.545  39.428  22.076  1.00  0.00           H  
ATOM   2633 1HD2 LEU A 182      58.573  39.928  22.454  1.00  0.00           H  
ATOM   2634 2HD2 LEU A 182      57.435  39.573  23.776  1.00  0.00           H  
ATOM   2635 3HD2 LEU A 182      58.880  38.559  23.549  1.00  0.00           H  
ATOM   2636  N   LYS A 183      57.571  34.472  21.526  1.00  0.00           N  
ATOM   2637  CA  LYS A 183      58.434  33.732  20.625  1.00  0.00           C  
ATOM   2638  C   LYS A 183      57.652  32.950  19.583  1.00  0.00           C  
ATOM   2639  O   LYS A 183      58.029  32.880  18.415  1.00  0.00           O  
ATOM   2640  CB  LYS A 183      59.333  32.783  21.420  1.00  0.00           C  
ATOM   2641  CG  LYS A 183      60.414  33.478  22.237  1.00  0.00           C  
ATOM   2642  CD  LYS A 183      61.251  32.473  23.014  1.00  0.00           C  
ATOM   2643  CE  LYS A 183      62.323  33.166  23.841  1.00  0.00           C  
ATOM   2644  NZ  LYS A 183      63.126  32.198  24.637  1.00  0.00           N1+
ATOM   2645  H   LYS A 183      57.547  34.196  22.465  1.00  0.00           H  
ATOM   2646  HA  LYS A 183      59.073  34.441  20.097  1.00  0.00           H  
ATOM   2647 1HB  LYS A 183      58.723  32.193  22.104  1.00  0.00           H  
ATOM   2648 2HB  LYS A 183      59.824  32.090  20.737  1.00  0.00           H  
ATOM   2649 1HG  LYS A 183      61.066  34.044  21.572  1.00  0.00           H  
ATOM   2650 2HG  LYS A 183      59.950  34.171  22.939  1.00  0.00           H  
ATOM   2651 1HD  LYS A 183      60.605  31.898  23.680  1.00  0.00           H  
ATOM   2652 2HD  LYS A 183      61.730  31.784  22.319  1.00  0.00           H  
ATOM   2653 1HE  LYS A 183      62.992  33.717  23.181  1.00  0.00           H  
ATOM   2654 2HE  LYS A 183      61.855  33.876  24.523  1.00  0.00           H  
ATOM   2655 1HZ  LYS A 183      63.824  32.696  25.170  1.00  0.00           H  
ATOM   2656 2HZ  LYS A 183      62.518  31.693  25.267  1.00  0.00           H  
ATOM   2657 3HZ  LYS A 183      63.580  31.545  24.014  1.00  0.00           H  
ATOM   2658  N   ALA A 184      56.574  32.335  20.016  1.00  0.00           N  
ATOM   2659  CA  ALA A 184      55.695  31.613  19.115  1.00  0.00           C  
ATOM   2660  C   ALA A 184      55.061  32.521  18.073  1.00  0.00           C  
ATOM   2661  O   ALA A 184      54.927  32.160  16.905  1.00  0.00           O  
ATOM   2662  CB  ALA A 184      54.614  30.894  19.909  1.00  0.00           C  
ATOM   2663  H   ALA A 184      56.306  32.408  20.955  1.00  0.00           H  
ATOM   2664  HA  ALA A 184      56.292  30.876  18.577  1.00  0.00           H  
ATOM   2665 1HB  ALA A 184      53.966  30.344  19.226  1.00  0.00           H  
ATOM   2666 2HB  ALA A 184      55.079  30.198  20.608  1.00  0.00           H  
ATOM   2667 3HB  ALA A 184      54.024  31.622  20.462  1.00  0.00           H  
ATOM   2668  N   ALA A 185      54.642  33.688  18.506  1.00  0.00           N  
ATOM   2669  CA  ALA A 185      54.085  34.678  17.605  1.00  0.00           C  
ATOM   2670  C   ALA A 185      55.088  35.145  16.563  1.00  0.00           C  
ATOM   2671  O   ALA A 185      54.756  35.340  15.395  1.00  0.00           O  
ATOM   2672  CB  ALA A 185      53.564  35.867  18.399  1.00  0.00           C  
ATOM   2673  H   ALA A 185      54.760  33.939  19.445  1.00  0.00           H  
ATOM   2674  HA  ALA A 185      53.256  34.218  17.067  1.00  0.00           H  
ATOM   2675 1HB  ALA A 185      53.135  36.601  17.716  1.00  0.00           H  
ATOM   2676 2HB  ALA A 185      52.798  35.531  19.098  1.00  0.00           H  
ATOM   2677 3HB  ALA A 185      54.384  36.322  18.952  1.00  0.00           H  
ATOM   2678  N   GLU A 186      56.311  35.355  16.996  1.00  0.00           N  
ATOM   2679  CA  GLU A 186      57.383  35.732  16.095  1.00  0.00           C  
ATOM   2680  C   GLU A 186      57.668  34.664  15.053  1.00  0.00           C  
ATOM   2681  O   GLU A 186      57.918  34.955  13.885  1.00  0.00           O  
ATOM   2682  CB  GLU A 186      58.657  36.025  16.891  1.00  0.00           C  
ATOM   2683  CG  GLU A 186      58.597  37.295  17.728  1.00  0.00           C  
ATOM   2684  CD  GLU A 186      59.833  37.509  18.556  1.00  0.00           C  
ATOM   2685  OE1 GLU A 186      60.671  36.639  18.574  1.00  0.00           O  
ATOM   2686  OE2 GLU A 186      59.939  38.543  19.173  1.00  0.00           O1-
ATOM   2687  H   GLU A 186      56.537  35.196  17.935  1.00  0.00           H  
ATOM   2688  HA  GLU A 186      57.085  36.635  15.561  1.00  0.00           H  
ATOM   2689 1HB  GLU A 186      58.866  35.192  17.562  1.00  0.00           H  
ATOM   2690 2HB  GLU A 186      59.501  36.114  16.207  1.00  0.00           H  
ATOM   2691 1HG  GLU A 186      58.466  38.149  17.064  1.00  0.00           H  
ATOM   2692 2HG  GLU A 186      57.729  37.244  18.385  1.00  0.00           H  
ATOM   2693  N   ARG A 187      57.663  33.423  15.486  1.00  0.00           N  
ATOM   2694  CA  ARG A 187      57.848  32.301  14.585  1.00  0.00           C  
ATOM   2695  C   ARG A 187      56.746  32.206  13.543  1.00  0.00           C  
ATOM   2696  O   ARG A 187      56.991  31.910  12.375  1.00  0.00           O  
ATOM   2697  CB  ARG A 187      57.903  31.000  15.371  1.00  0.00           C  
ATOM   2698  CG  ARG A 187      59.149  30.820  16.224  1.00  0.00           C  
ATOM   2699  CD  ARG A 187      60.344  30.521  15.395  1.00  0.00           C  
ATOM   2700  NE  ARG A 187      60.894  31.720  14.783  1.00  0.00           N  
ATOM   2701  CZ  ARG A 187      61.788  31.723  13.775  1.00  0.00           C  
ATOM   2702  NH1 ARG A 187      62.223  30.586  13.279  1.00  0.00           N1+
ATOM   2703  NH2 ARG A 187      62.228  32.869  13.286  1.00  0.00           N  
ATOM   2704  H   ARG A 187      57.466  33.227  16.425  1.00  0.00           H  
ATOM   2705  HA  ARG A 187      58.793  32.433  14.058  1.00  0.00           H  
ATOM   2706 1HB  ARG A 187      57.040  30.937  16.032  1.00  0.00           H  
ATOM   2707 2HB  ARG A 187      57.850  30.156  14.683  1.00  0.00           H  
ATOM   2708 1HG  ARG A 187      59.341  31.735  16.785  1.00  0.00           H  
ATOM   2709 2HG  ARG A 187      58.998  29.993  16.920  1.00  0.00           H  
ATOM   2710 1HD  ARG A 187      61.117  30.072  16.019  1.00  0.00           H  
ATOM   2711 2HD  ARG A 187      60.071  29.827  14.600  1.00  0.00           H  
ATOM   2712  HE  ARG A 187      60.582  32.614  15.138  1.00  0.00           H  
ATOM   2713 1HH1 ARG A 187      61.887  29.710  13.653  1.00  0.00           H  
ATOM   2714 2HH1 ARG A 187      62.894  30.589  12.524  1.00  0.00           H  
ATOM   2715 1HH2 ARG A 187      61.893  33.743  13.668  1.00  0.00           H  
ATOM   2716 2HH2 ARG A 187      62.898  32.872  12.531  1.00  0.00           H  
ATOM   2717  N   ILE A 188      55.525  32.426  13.976  1.00  0.00           N  
ATOM   2718  CA  ILE A 188      54.389  32.439  13.075  1.00  0.00           C  
ATOM   2719  C   ILE A 188      54.486  33.541  12.033  1.00  0.00           C  
ATOM   2720  O   ILE A 188      54.151  33.352  10.865  1.00  0.00           O  
ATOM   2721  CB  ILE A 188      53.077  32.601  13.865  1.00  0.00           C  
ATOM   2722  CG1 ILE A 188      52.804  31.353  14.708  1.00  0.00           C  
ATOM   2723  CG2 ILE A 188      51.917  32.874  12.920  1.00  0.00           C  
ATOM   2724  CD1 ILE A 188      51.692  31.529  15.717  1.00  0.00           C  
ATOM   2725  H   ILE A 188      55.366  32.654  14.915  1.00  0.00           H  
ATOM   2726  HA  ILE A 188      54.360  31.489  12.542  1.00  0.00           H  
ATOM   2727  HB  ILE A 188      53.172  33.436  14.559  1.00  0.00           H  
ATOM   2728 1HG1 ILE A 188      52.543  30.522  14.054  1.00  0.00           H  
ATOM   2729 2HG1 ILE A 188      53.710  31.072  15.246  1.00  0.00           H  
ATOM   2730 1HG2 ILE A 188      50.998  32.985  13.494  1.00  0.00           H  
ATOM   2731 2HG2 ILE A 188      52.110  33.789  12.362  1.00  0.00           H  
ATOM   2732 3HG2 ILE A 188      51.812  32.041  12.224  1.00  0.00           H  
ATOM   2733 1HD1 ILE A 188      51.558  30.603  16.276  1.00  0.00           H  
ATOM   2734 2HD1 ILE A 188      51.950  32.335  16.406  1.00  0.00           H  
ATOM   2735 3HD1 ILE A 188      50.767  31.777  15.199  1.00  0.00           H  
ATOM   2736  N   ARG A 189      54.915  34.705  12.466  1.00  0.00           N  
ATOM   2737  CA  ARG A 189      55.124  35.823  11.565  1.00  0.00           C  
ATOM   2738  C   ARG A 189      56.193  35.535  10.523  1.00  0.00           C  
ATOM   2739  O   ARG A 189      56.065  35.897   9.355  1.00  0.00           O  
ATOM   2740  CB  ARG A 189      55.516  37.065  12.351  1.00  0.00           C  
ATOM   2741  CG  ARG A 189      55.643  38.333  11.522  1.00  0.00           C  
ATOM   2742  CD  ARG A 189      57.014  38.496  10.973  1.00  0.00           C  
ATOM   2743  NE  ARG A 189      58.017  38.545  12.025  1.00  0.00           N  
ATOM   2744  CZ  ARG A 189      58.324  39.646  12.738  1.00  0.00           C  
ATOM   2745  NH1 ARG A 189      57.698  40.778  12.502  1.00  0.00           N1+
ATOM   2746  NH2 ARG A 189      59.253  39.589  13.676  1.00  0.00           N  
ATOM   2747  H   ARG A 189      55.167  34.822  13.405  1.00  0.00           H  
ATOM   2748  HA  ARG A 189      54.193  36.016  11.031  1.00  0.00           H  
ATOM   2749 1HB  ARG A 189      54.777  37.252  13.128  1.00  0.00           H  
ATOM   2750 2HB  ARG A 189      56.474  36.896  12.844  1.00  0.00           H  
ATOM   2751 1HG  ARG A 189      54.942  38.294  10.688  1.00  0.00           H  
ATOM   2752 2HG  ARG A 189      55.418  39.200  12.145  1.00  0.00           H  
ATOM   2753 1HD  ARG A 189      57.246  37.656  10.320  1.00  0.00           H  
ATOM   2754 2HD  ARG A 189      57.070  39.424  10.405  1.00  0.00           H  
ATOM   2755  HE  ARG A 189      58.519  37.693  12.236  1.00  0.00           H  
ATOM   2756 1HH1 ARG A 189      56.988  40.823  11.785  1.00  0.00           H  
ATOM   2757 2HH1 ARG A 189      57.928  41.604  13.036  1.00  0.00           H  
ATOM   2758 1HH2 ARG A 189      59.734  38.718  13.858  1.00  0.00           H  
ATOM   2759 2HH2 ARG A 189      59.483  40.413  14.210  1.00  0.00           H  
ATOM   2760  N   GLU A 190      57.265  34.910  10.956  1.00  0.00           N  
ATOM   2761  CA  GLU A 190      58.329  34.510  10.055  1.00  0.00           C  
ATOM   2762  C   GLU A 190      57.860  33.508   9.013  1.00  0.00           C  
ATOM   2763  O   GLU A 190      58.239  33.571   7.845  1.00  0.00           O  
ATOM   2764  CB  GLU A 190      59.493  33.916  10.851  1.00  0.00           C  
ATOM   2765  CG  GLU A 190      60.688  33.502  10.004  1.00  0.00           C  
ATOM   2766  CD  GLU A 190      61.367  34.667   9.340  1.00  0.00           C  
ATOM   2767  OE1 GLU A 190      61.194  35.771   9.799  1.00  0.00           O  
ATOM   2768  OE2 GLU A 190      62.059  34.454   8.373  1.00  0.00           O1-
ATOM   2769  H   GLU A 190      57.336  34.641  11.895  1.00  0.00           H  
ATOM   2770  HA  GLU A 190      58.681  35.393   9.521  1.00  0.00           H  
ATOM   2771 1HB  GLU A 190      59.840  34.643  11.586  1.00  0.00           H  
ATOM   2772 2HB  GLU A 190      59.150  33.038  11.398  1.00  0.00           H  
ATOM   2773 1HG  GLU A 190      61.410  32.989  10.639  1.00  0.00           H  
ATOM   2774 2HG  GLU A 190      60.353  32.800   9.242  1.00  0.00           H  
ATOM   2775  N   GLY A 191      57.059  32.561   9.446  1.00  0.00           N  
ATOM   2776  CA  GLY A 191      56.480  31.582   8.545  1.00  0.00           C  
ATOM   2777  C   GLY A 191      55.574  32.217   7.503  1.00  0.00           C  
ATOM   2778  O   GLY A 191      55.571  31.833   6.335  1.00  0.00           O  
ATOM   2779  H   GLY A 191      56.782  32.537  10.385  1.00  0.00           H  
ATOM   2780 1HA  GLY A 191      57.277  31.037   8.039  1.00  0.00           H  
ATOM   2781 2HA  GLY A 191      55.907  30.854   9.118  1.00  0.00           H  
ATOM   2782  N   LEU A 192      54.781  33.172   7.936  1.00  0.00           N  
ATOM   2783  CA  LEU A 192      53.918  33.911   7.035  1.00  0.00           C  
ATOM   2784  C   LEU A 192      54.700  34.693   5.993  1.00  0.00           C  
ATOM   2785  O   LEU A 192      54.323  34.763   4.825  1.00  0.00           O  
ATOM   2786  CB  LEU A 192      53.032  34.872   7.837  1.00  0.00           C  
ATOM   2787  CG  LEU A 192      51.976  35.636   7.027  1.00  0.00           C  
ATOM   2788  CD1 LEU A 192      52.636  36.801   6.302  1.00  0.00           C  
ATOM   2789  CD2 LEU A 192      51.307  34.688   6.043  1.00  0.00           C  
ATOM   2790  H   LEU A 192      54.805  33.448   8.875  1.00  0.00           H  
ATOM   2791  HA  LEU A 192      53.283  33.202   6.505  1.00  0.00           H  
ATOM   2792 1HB  LEU A 192      52.511  34.305   8.607  1.00  0.00           H  
ATOM   2793 2HB  LEU A 192      53.670  35.608   8.326  1.00  0.00           H  
ATOM   2794  HG  LEU A 192      51.225  36.046   7.703  1.00  0.00           H  
ATOM   2795 1HD1 LEU A 192      51.886  37.344   5.727  1.00  0.00           H  
ATOM   2796 2HD1 LEU A 192      53.090  37.473   7.031  1.00  0.00           H  
ATOM   2797 3HD1 LEU A 192      53.405  36.422   5.629  1.00  0.00           H  
ATOM   2798 1HD2 LEU A 192      50.556  35.231   5.467  1.00  0.00           H  
ATOM   2799 2HD2 LEU A 192      52.057  34.278   5.365  1.00  0.00           H  
ATOM   2800 3HD2 LEU A 192      50.828  33.875   6.589  1.00  0.00           H  
ATOM   2801  N   GLU A 193      55.778  35.309   6.426  1.00  0.00           N  
ATOM   2802  CA  GLU A 193      56.657  36.030   5.525  1.00  0.00           C  
ATOM   2803  C   GLU A 193      57.290  35.124   4.483  1.00  0.00           C  
ATOM   2804  O   GLU A 193      57.425  35.483   3.315  1.00  0.00           O  
ATOM   2805  CB  GLU A 193      57.754  36.740   6.321  1.00  0.00           C  
ATOM   2806  CG  GLU A 193      58.711  37.567   5.474  1.00  0.00           C  
ATOM   2807  CD  GLU A 193      58.041  38.739   4.811  1.00  0.00           C  
ATOM   2808  OE1 GLU A 193      57.000  39.142   5.269  1.00  0.00           O  
ATOM   2809  OE2 GLU A 193      58.573  39.231   3.843  1.00  0.00           O1-
ATOM   2810  H   GLU A 193      56.046  35.236   7.365  1.00  0.00           H  
ATOM   2811  HA  GLU A 193      56.070  36.783   4.998  1.00  0.00           H  
ATOM   2812 1HB  GLU A 193      57.298  37.405   7.056  1.00  0.00           H  
ATOM   2813 2HB  GLU A 193      58.342  36.003   6.868  1.00  0.00           H  
ATOM   2814 1HG  GLU A 193      59.516  37.936   6.109  1.00  0.00           H  
ATOM   2815 2HG  GLU A 193      59.151  36.926   4.712  1.00  0.00           H  
ATOM   2816  N   ALA A 194      57.710  33.955   4.916  1.00  0.00           N  
ATOM   2817  CA  ALA A 194      58.267  32.965   4.015  1.00  0.00           C  
ATOM   2818  C   ALA A 194      57.264  32.498   2.973  1.00  0.00           C  
ATOM   2819  O   ALA A 194      57.596  32.303   1.805  1.00  0.00           O  
ATOM   2820  CB  ALA A 194      58.788  31.776   4.809  1.00  0.00           C  
ATOM   2821  H   ALA A 194      57.592  33.704   5.855  1.00  0.00           H  
ATOM   2822  HA  ALA A 194      59.096  33.425   3.477  1.00  0.00           H  
ATOM   2823 1HB  ALA A 194      59.217  31.042   4.126  1.00  0.00           H  
ATOM   2824 2HB  ALA A 194      59.554  32.112   5.508  1.00  0.00           H  
ATOM   2825 3HB  ALA A 194      57.968  31.321   5.362  1.00  0.00           H  
ATOM   2826  N   THR A 195      56.041  32.288   3.406  1.00  0.00           N  
ATOM   2827  CA  THR A 195      54.969  31.911   2.505  1.00  0.00           C  
ATOM   2828  C   THR A 195      54.684  32.980   1.463  1.00  0.00           C  
ATOM   2829  O   THR A 195      54.434  32.688   0.295  1.00  0.00           O  
ATOM   2830  CB  THR A 195      53.680  31.607   3.291  1.00  0.00           C  
ATOM   2831  CG2 THR A 195      52.546  31.257   2.340  1.00  0.00           C  
ATOM   2832  OG1 THR A 195      53.909  30.507   4.182  1.00  0.00           O  
ATOM   2833  H   THR A 195      55.815  32.449   4.345  1.00  0.00           H  
ATOM   2834  HA  THR A 195      55.278  31.015   1.967  1.00  0.00           H  
ATOM   2835  HB  THR A 195      53.398  32.480   3.879  1.00  0.00           H  
ATOM   2836  HG1 THR A 195      54.363  30.821   4.967  1.00  0.00           H  
ATOM   2837 1HG2 THR A 195      51.643  31.045   2.913  1.00  0.00           H  
ATOM   2838 2HG2 THR A 195      52.362  32.096   1.669  1.00  0.00           H  
ATOM   2839 3HG2 THR A 195      52.818  30.379   1.756  1.00  0.00           H  
ATOM   2840  N   ALA A 196      54.689  34.221   1.896  1.00  0.00           N  
ATOM   2841  CA  ALA A 196      54.504  35.343   0.995  1.00  0.00           C  
ATOM   2842  C   ALA A 196      55.606  35.438  -0.047  1.00  0.00           C  
ATOM   2843  O   ALA A 196      55.361  35.734  -1.215  1.00  0.00           O  
ATOM   2844  CB  ALA A 196      54.422  36.639   1.789  1.00  0.00           C  
ATOM   2845  H   ALA A 196      54.886  34.416   2.835  1.00  0.00           H  
ATOM   2846  HA  ALA A 196      53.567  35.195   0.457  1.00  0.00           H  
ATOM   2847 1HB  ALA A 196      54.271  37.475   1.106  1.00  0.00           H  
ATOM   2848 2HB  ALA A 196      53.588  36.585   2.488  1.00  0.00           H  
ATOM   2849 3HB  ALA A 196      55.349  36.785   2.342  1.00  0.00           H  
ATOM   2850  N   GLU A 197      56.827  35.217   0.386  1.00  0.00           N  
ATOM   2851  CA  GLU A 197      57.963  35.205  -0.515  1.00  0.00           C  
ATOM   2852  C   GLU A 197      57.813  34.177  -1.624  1.00  0.00           C  
ATOM   2853  O   GLU A 197      58.045  34.475  -2.796  1.00  0.00           O  
ATOM   2854  CB  GLU A 197      59.249  34.931   0.269  1.00  0.00           C  
ATOM   2855  CG  GLU A 197      60.514  34.942  -0.577  1.00  0.00           C  
ATOM   2856  CD  GLU A 197      61.760  34.704   0.231  1.00  0.00           C  
ATOM   2857  OE1 GLU A 197      61.651  34.555   1.425  1.00  0.00           O  
ATOM   2858  OE2 GLU A 197      62.821  34.670  -0.346  1.00  0.00           O1-
ATOM   2859  H   GLU A 197      56.986  34.989   1.325  1.00  0.00           H  
ATOM   2860  HA  GLU A 197      58.040  36.184  -0.988  1.00  0.00           H  
ATOM   2861 1HB  GLU A 197      59.364  35.680   1.052  1.00  0.00           H  
ATOM   2862 2HB  GLU A 197      59.179  33.958   0.754  1.00  0.00           H  
ATOM   2863 1HG  GLU A 197      60.436  34.168  -1.339  1.00  0.00           H  
ATOM   2864 2HG  GLU A 197      60.593  35.904  -1.082  1.00  0.00           H  
ATOM   2865  N   GLU A 198      57.423  32.963  -1.251  1.00  0.00           N  
ATOM   2866  CA  GLU A 198      57.241  31.886  -2.216  1.00  0.00           C  
ATOM   2867  C   GLU A 198      56.227  32.270  -3.286  1.00  0.00           C  
ATOM   2868  O   GLU A 198      56.466  32.080  -4.478  1.00  0.00           O  
ATOM   2869  CB  GLU A 198      56.790  30.606  -1.508  1.00  0.00           C  
ATOM   2870  CG  GLU A 198      56.684  29.389  -2.416  1.00  0.00           C  
ATOM   2871  CD  GLU A 198      58.012  28.958  -2.973  1.00  0.00           C  
ATOM   2872  OE1 GLU A 198      59.017  29.305  -2.400  1.00  0.00           O  
ATOM   2873  OE2 GLU A 198      58.022  28.280  -3.974  1.00  0.00           O1-
ATOM   2874  H   GLU A 198      57.249  32.782  -0.273  1.00  0.00           H  
ATOM   2875  HA  GLU A 198      58.200  31.688  -2.698  1.00  0.00           H  
ATOM   2876 1HB  GLU A 198      57.491  30.367  -0.708  1.00  0.00           H  
ATOM   2877 2HB  GLU A 198      55.814  30.768  -1.050  1.00  0.00           H  
ATOM   2878 1HG  GLU A 198      56.255  28.563  -1.850  1.00  0.00           H  
ATOM   2879 2HG  GLU A 198      56.008  29.620  -3.238  1.00  0.00           H  
ATOM   2880  N   GLY A 199      55.317  33.142  -2.968  1.00  0.00           N  
ATOM   2881  CA  GLY A 199      54.639  33.794  -4.086  1.00  0.00           C  
ATOM   2882  C   GLY A 199      53.378  33.022  -4.397  1.00  0.00           C  
ATOM   2883  O   GLY A 199      53.022  32.830  -5.559  1.00  0.00           O  
ATOM   2884  H   GLY A 199      55.078  33.342  -2.011  1.00  0.00           H  
ATOM   2885 1HA  GLY A 199      54.412  34.827  -3.821  1.00  0.00           H  
ATOM   2886 2HA  GLY A 199      55.304  33.822  -4.948  1.00  0.00           H  
ATOM   2887  N   PRO A 200      52.695  32.624  -3.343  1.00  0.00           N  
ATOM   2888  CA  PRO A 200      51.424  31.961  -3.446  1.00  0.00           C  
ATOM   2889  C   PRO A 200      50.437  32.815  -4.195  1.00  0.00           C  
ATOM   2890  O   PRO A 200      50.570  34.038  -4.220  1.00  0.00           O  
ATOM   2891  CB  PRO A 200      51.013  31.769  -1.983  1.00  0.00           C  
ATOM   2892  CG  PRO A 200      51.770  32.824  -1.249  1.00  0.00           C  
ATOM   2893  CD  PRO A 200      53.055  32.968  -2.021  1.00  0.00           C  
ATOM   2894  HA  PRO A 200      51.566  31.025  -3.988  1.00  0.00           H  
ATOM   2895 1HB  PRO A 200      49.924  31.876  -1.880  1.00  0.00           H  
ATOM   2896 2HB  PRO A 200      51.269  30.752  -1.651  1.00  0.00           H  
ATOM   2897 1HG  PRO A 200      51.187  33.756  -1.218  1.00  0.00           H  
ATOM   2898 2HG  PRO A 200      51.934  32.517  -0.206  1.00  0.00           H  
ATOM   2899 1HD  PRO A 200      53.398  34.012  -1.970  1.00  0.00           H  
ATOM   2900 2HD  PRO A 200      53.812  32.289  -1.602  1.00  0.00           H  
ATOM   2901  N   ASP A 201      49.404  32.189  -4.726  1.00  0.00           N  
ATOM   2902  CA  ASP A 201      48.279  32.926  -5.247  1.00  0.00           C  
ATOM   2903  C   ASP A 201      47.592  33.703  -4.130  1.00  0.00           C  
ATOM   2904  O   ASP A 201      47.765  33.387  -2.957  1.00  0.00           O  
ATOM   2905  CB  ASP A 201      47.283  31.979  -5.921  1.00  0.00           C  
ATOM   2906  CG  ASP A 201      46.642  31.001  -4.946  1.00  0.00           C  
ATOM   2907  OD1 ASP A 201      47.216  29.965  -4.710  1.00  0.00           O  
ATOM   2908  OD2 ASP A 201      45.583  31.300  -4.447  1.00  0.00           O1-
ATOM   2909  H   ASP A 201      49.395  31.180  -4.771  1.00  0.00           H  
ATOM   2910  HA  ASP A 201      48.643  33.628  -5.998  1.00  0.00           H  
ATOM   2911 1HB  ASP A 201      46.496  32.561  -6.401  1.00  0.00           H  
ATOM   2912 2HB  ASP A 201      47.792  31.411  -6.701  1.00  0.00           H  
ATOM   2913  N   PRO A 202      46.894  34.760  -4.504  1.00  0.00           N  
ATOM   2914  CA  PRO A 202      46.411  35.717  -3.524  1.00  0.00           C  
ATOM   2915  C   PRO A 202      45.446  35.079  -2.551  1.00  0.00           C  
ATOM   2916  O   PRO A 202      45.519  35.336  -1.354  1.00  0.00           O  
ATOM   2917  CB  PRO A 202      45.719  36.775  -4.389  1.00  0.00           C  
ATOM   2918  CG  PRO A 202      46.419  36.690  -5.702  1.00  0.00           C  
ATOM   2919  CD  PRO A 202      46.685  35.220  -5.890  1.00  0.00           C  
ATOM   2920  HA  PRO A 202      47.264  36.099  -2.963  1.00  0.00           H  
ATOM   2921 1HB  PRO A 202      44.643  36.555  -4.464  1.00  0.00           H  
ATOM   2922 2HB  PRO A 202      45.812  37.765  -3.919  1.00  0.00           H  
ATOM   2923 1HG  PRO A 202      45.787  37.111  -6.498  1.00  0.00           H  
ATOM   2924 2HG  PRO A 202      47.342  37.287  -5.679  1.00  0.00           H  
ATOM   2925 1HD  PRO A 202      45.807  34.744  -6.353  1.00  0.00           H  
ATOM   2926 2HD  PRO A 202      47.576  35.085  -6.519  1.00  0.00           H  
ATOM   2927  N   GLU A 203      44.563  34.208  -3.042  1.00  0.00           N  
ATOM   2928  CA  GLU A 203      43.661  33.549  -2.105  1.00  0.00           C  
ATOM   2929  C   GLU A 203      44.433  32.752  -1.064  1.00  0.00           C  
ATOM   2930  O   GLU A 203      44.155  32.840   0.132  1.00  0.00           O  
ATOM   2931  CB  GLU A 203      42.695  32.627  -2.853  1.00  0.00           C  
ATOM   2932  CG  GLU A 203      41.648  33.355  -3.684  1.00  0.00           C  
ATOM   2933  CD  GLU A 203      40.777  32.420  -4.476  1.00  0.00           C  
ATOM   2934  OE1 GLU A 203      41.046  31.243  -4.474  1.00  0.00           O  
ATOM   2935  OE2 GLU A 203      39.841  32.883  -5.083  1.00  0.00           O1-
ATOM   2936  H   GLU A 203      44.477  34.013  -4.029  1.00  0.00           H  
ATOM   2937  HA  GLU A 203      43.074  34.315  -1.595  1.00  0.00           H  
ATOM   2938 1HB  GLU A 203      43.258  31.975  -3.521  1.00  0.00           H  
ATOM   2939 2HB  GLU A 203      42.173  31.991  -2.138  1.00  0.00           H  
ATOM   2940 1HG  GLU A 203      41.017  33.944  -3.019  1.00  0.00           H  
ATOM   2941 2HG  GLU A 203      42.151  34.039  -4.365  1.00  0.00           H  
ATOM   2942  N   ALA A 204      45.405  31.970  -1.525  1.00  0.00           N  
ATOM   2943  CA  ALA A 204      46.216  31.159  -0.638  1.00  0.00           C  
ATOM   2944  C   ALA A 204      46.929  31.986   0.418  1.00  0.00           C  
ATOM   2945  O   ALA A 204      46.950  31.642   1.598  1.00  0.00           O  
ATOM   2946  CB  ALA A 204      47.228  30.360  -1.446  1.00  0.00           C  
ATOM   2947  H   ALA A 204      45.583  31.943  -2.519  1.00  0.00           H  
ATOM   2948  HA  ALA A 204      45.556  30.470  -0.111  1.00  0.00           H  
ATOM   2949 1HB  ALA A 204      47.825  29.743  -0.774  1.00  0.00           H  
ATOM   2950 2HB  ALA A 204      46.703  29.720  -2.156  1.00  0.00           H  
ATOM   2951 3HB  ALA A 204      47.881  31.042  -1.988  1.00  0.00           H  
ATOM   2952  N   LEU A 205      47.542  33.064  -0.015  1.00  0.00           N  
ATOM   2953  CA  LEU A 205      48.262  33.945   0.886  1.00  0.00           C  
ATOM   2954  C   LEU A 205      47.354  34.577   1.928  1.00  0.00           C  
ATOM   2955  O   LEU A 205      47.713  34.712   3.096  1.00  0.00           O  
ATOM   2956  CB  LEU A 205      48.964  35.048   0.084  1.00  0.00           C  
ATOM   2957  CG  LEU A 205      49.869  35.986   0.893  1.00  0.00           C  
ATOM   2958  CD1 LEU A 205      49.013  37.016   1.618  1.00  0.00           C  
ATOM   2959  CD2 LEU A 205      50.695  35.171   1.878  1.00  0.00           C  
ATOM   2960  H   LEU A 205      47.469  33.334  -0.954  1.00  0.00           H  
ATOM   2961  HA  LEU A 205      49.013  33.359   1.415  1.00  0.00           H  
ATOM   2962 1HB  LEU A 205      49.577  34.581  -0.686  1.00  0.00           H  
ATOM   2963 2HB  LEU A 205      48.206  35.659  -0.405  1.00  0.00           H  
ATOM   2964  HG  LEU A 205      50.535  36.523   0.217  1.00  0.00           H  
ATOM   2965 1HD1 LEU A 205      49.655  37.683   2.193  1.00  0.00           H  
ATOM   2966 2HD1 LEU A 205      48.448  37.597   0.890  1.00  0.00           H  
ATOM   2967 3HD1 LEU A 205      48.324  36.507   2.291  1.00  0.00           H  
ATOM   2968 1HD2 LEU A 205      51.338  35.838   2.452  1.00  0.00           H  
ATOM   2969 2HD2 LEU A 205      50.029  34.636   2.555  1.00  0.00           H  
ATOM   2970 3HD2 LEU A 205      51.309  34.456   1.331  1.00  0.00           H  
ATOM   2971  N   ALA A 206      46.184  34.995   1.495  1.00  0.00           N  
ATOM   2972  CA  ALA A 206      45.194  35.550   2.396  1.00  0.00           C  
ATOM   2973  C   ALA A 206      44.729  34.546   3.438  1.00  0.00           C  
ATOM   2974  O   ALA A 206      44.533  34.877   4.606  1.00  0.00           O  
ATOM   2975  CB  ALA A 206      44.004  36.069   1.602  1.00  0.00           C  
ATOM   2976  H   ALA A 206      45.935  34.875   0.556  1.00  0.00           H  
ATOM   2977  HA  ALA A 206      45.653  36.379   2.934  1.00  0.00           H  
ATOM   2978 1HB  ALA A 206      43.270  36.497   2.285  1.00  0.00           H  
ATOM   2979 2HB  ALA A 206      44.339  36.836   0.903  1.00  0.00           H  
ATOM   2980 3HB  ALA A 206      43.550  35.248   1.050  1.00  0.00           H  
ATOM   2981  N   GLU A 207      44.521  33.323   3.005  1.00  0.00           N  
ATOM   2982  CA  GLU A 207      44.145  32.249   3.906  1.00  0.00           C  
ATOM   2983  C   GLU A 207      45.215  31.967   4.948  1.00  0.00           C  
ATOM   2984  O   GLU A 207      44.923  31.716   6.116  1.00  0.00           O  
ATOM   2985  CB  GLU A 207      43.855  30.975   3.110  1.00  0.00           C  
ATOM   2986  CG  GLU A 207      43.386  29.799   3.954  1.00  0.00           C  
ATOM   2987  CD  GLU A 207      43.040  28.589   3.132  1.00  0.00           C  
ATOM   2988  OE1 GLU A 207      43.138  28.663   1.931  1.00  0.00           O  
ATOM   2989  OE2 GLU A 207      42.677  27.589   3.706  1.00  0.00           O1-
ATOM   2990  H   GLU A 207      44.681  33.096   2.066  1.00  0.00           H  
ATOM   2991  HA  GLU A 207      43.241  32.545   4.439  1.00  0.00           H  
ATOM   2992 1HB  GLU A 207      43.086  31.179   2.364  1.00  0.00           H  
ATOM   2993 2HB  GLU A 207      44.754  30.666   2.577  1.00  0.00           H  
ATOM   2994 1HG  GLU A 207      44.175  29.532   4.658  1.00  0.00           H  
ATOM   2995 2HG  GLU A 207      42.512  30.103   4.529  1.00  0.00           H  
ATOM   2996  N   ALA A 208      46.456  31.973   4.515  1.00  0.00           N  
ATOM   2997  CA  ALA A 208      47.578  31.791   5.416  1.00  0.00           C  
ATOM   2998  C   ALA A 208      47.671  32.893   6.458  1.00  0.00           C  
ATOM   2999  O   ALA A 208      47.968  32.650   7.626  1.00  0.00           O  
ATOM   3000  CB  ALA A 208      48.874  31.712   4.622  1.00  0.00           C  
ATOM   3001  H   ALA A 208      46.651  32.172   3.576  1.00  0.00           H  
ATOM   3002  HA  ALA A 208      47.432  30.854   5.954  1.00  0.00           H  
ATOM   3003 1HB  ALA A 208      49.710  31.563   5.305  1.00  0.00           H  
ATOM   3004 2HB  ALA A 208      48.822  30.877   3.923  1.00  0.00           H  
ATOM   3005 3HB  ALA A 208      49.018  32.639   4.069  1.00  0.00           H  
ATOM   3006  N   ALA A 209      47.448  34.114   6.025  1.00  0.00           N  
ATOM   3007  CA  ALA A 209      47.433  35.251   6.926  1.00  0.00           C  
ATOM   3008  C   ALA A 209      46.331  35.151   7.968  1.00  0.00           C  
ATOM   3009  O   ALA A 209      46.520  35.486   9.136  1.00  0.00           O  
ATOM   3010  CB  ALA A 209      47.286  36.541   6.132  1.00  0.00           C  
ATOM   3011  H   ALA A 209      47.219  34.272   5.086  1.00  0.00           H  
ATOM   3012  HA  ALA A 209      48.381  35.269   7.464  1.00  0.00           H  
ATOM   3013 1HB  ALA A 209      47.288  37.391   6.815  1.00  0.00           H  
ATOM   3014 2HB  ALA A 209      48.117  36.635   5.433  1.00  0.00           H  
ATOM   3015 3HB  ALA A 209      46.348  36.522   5.579  1.00  0.00           H  
ATOM   3016  N   ARG A 210      45.168  34.719   7.535  1.00  0.00           N  
ATOM   3017  CA  ARG A 210      44.052  34.508   8.436  1.00  0.00           C  
ATOM   3018  C   ARG A 210      44.341  33.440   9.478  1.00  0.00           C  
ATOM   3019  O   ARG A 210      43.978  33.568  10.646  1.00  0.00           O  
ATOM   3020  CB  ARG A 210      42.810  34.114   7.650  1.00  0.00           C  
ATOM   3021  CG  ARG A 210      42.197  35.231   6.820  1.00  0.00           C  
ATOM   3022  CD  ARG A 210      41.042  34.751   6.021  1.00  0.00           C  
ATOM   3023  NE  ARG A 210      39.953  34.287   6.866  1.00  0.00           N  
ATOM   3024  CZ  ARG A 210      39.006  35.084   7.399  1.00  0.00           C  
ATOM   3025  NH1 ARG A 210      39.028  36.377   7.166  1.00  0.00           N1+
ATOM   3026  NH2 ARG A 210      38.055  34.564   8.156  1.00  0.00           N  
ATOM   3027  H   ARG A 210      45.052  34.467   6.596  1.00  0.00           H  
ATOM   3028  HA  ARG A 210      43.852  35.441   8.964  1.00  0.00           H  
ATOM   3029 1HB  ARG A 210      43.053  33.296   6.973  1.00  0.00           H  
ATOM   3030 2HB  ARG A 210      42.044  33.754   8.336  1.00  0.00           H  
ATOM   3031 1HG  ARG A 210      41.851  36.027   7.480  1.00  0.00           H  
ATOM   3032 2HG  ARG A 210      42.947  35.629   6.135  1.00  0.00           H  
ATOM   3033 1HD  ARG A 210      40.668  35.563   5.398  1.00  0.00           H  
ATOM   3034 2HD  ARG A 210      41.357  33.923   5.387  1.00  0.00           H  
ATOM   3035  HE  ARG A 210      39.903  33.297   7.067  1.00  0.00           H  
ATOM   3036 1HH1 ARG A 210      39.754  36.774   6.587  1.00  0.00           H  
ATOM   3037 2HH1 ARG A 210      38.318  36.974   7.566  1.00  0.00           H  
ATOM   3038 1HH2 ARG A 210      38.038  33.570   8.335  1.00  0.00           H  
ATOM   3039 2HH2 ARG A 210      37.346  35.161   8.555  1.00  0.00           H  
ATOM   3040  N   ALA A 211      44.968  32.369   9.045  1.00  0.00           N  
ATOM   3041  CA  ALA A 211      45.371  31.306   9.946  1.00  0.00           C  
ATOM   3042  C   ALA A 211      46.372  31.776  10.988  1.00  0.00           C  
ATOM   3043  O   ALA A 211      46.309  31.397  12.156  1.00  0.00           O  
ATOM   3044  CB  ALA A 211      45.950  30.144   9.152  1.00  0.00           C  
ATOM   3045  H   ALA A 211      45.237  32.299   8.106  1.00  0.00           H  
ATOM   3046  HA  ALA A 211      44.487  30.965  10.484  1.00  0.00           H  
ATOM   3047 1HB  ALA A 211      46.239  29.345   9.835  1.00  0.00           H  
ATOM   3048 2HB  ALA A 211      45.201  29.772   8.453  1.00  0.00           H  
ATOM   3049 3HB  ALA A 211      46.825  30.482   8.599  1.00  0.00           H  
ATOM   3050  N   ALA A 212      47.317  32.579  10.555  1.00  0.00           N  
ATOM   3051  CA  ALA A 212      48.294  33.161  11.456  1.00  0.00           C  
ATOM   3052  C   ALA A 212      47.658  34.065  12.498  1.00  0.00           C  
ATOM   3053  O   ALA A 212      48.041  34.070  13.666  1.00  0.00           O  
ATOM   3054  CB  ALA A 212      49.337  33.933  10.662  1.00  0.00           C  
ATOM   3055  H   ALA A 212      47.340  32.857   9.616  1.00  0.00           H  
ATOM   3056  HA  ALA A 212      48.784  32.349  11.994  1.00  0.00           H  
ATOM   3057 1HB  ALA A 212      50.074  34.357  11.344  1.00  0.00           H  
ATOM   3058 2HB  ALA A 212      49.834  33.260   9.963  1.00  0.00           H  
ATOM   3059 3HB  ALA A 212      48.852  34.736  10.109  1.00  0.00           H  
ATOM   3060  N   LEU A 213      46.702  34.857  12.065  1.00  0.00           N  
ATOM   3061  CA  LEU A 213      45.960  35.718  12.966  1.00  0.00           C  
ATOM   3062  C   LEU A 213      45.180  34.934  14.008  1.00  0.00           C  
ATOM   3063  O   LEU A 213      45.109  35.312  15.176  1.00  0.00           O  
ATOM   3064  CB  LEU A 213      44.996  36.601  12.164  1.00  0.00           C  
ATOM   3065  CG  LEU A 213      45.652  37.679  11.291  1.00  0.00           C  
ATOM   3066  CD1 LEU A 213      44.592  38.345  10.424  1.00  0.00           C  
ATOM   3067  CD2 LEU A 213      46.349  38.698  12.181  1.00  0.00           C  
ATOM   3068  H   LEU A 213      46.425  34.831  11.126  1.00  0.00           H  
ATOM   3069  HA  LEU A 213      46.667  36.355  13.496  1.00  0.00           H  
ATOM   3070 1HB  LEU A 213      44.402  35.964  11.512  1.00  0.00           H  
ATOM   3071 2HB  LEU A 213      44.323  37.102  12.860  1.00  0.00           H  
ATOM   3072  HG  LEU A 213      46.383  37.216  10.628  1.00  0.00           H  
ATOM   3073 1HD1 LEU A 213      45.058  39.111   9.804  1.00  0.00           H  
ATOM   3074 2HD1 LEU A 213      44.123  37.597   9.784  1.00  0.00           H  
ATOM   3075 3HD1 LEU A 213      43.837  38.804  11.061  1.00  0.00           H  
ATOM   3076 1HD2 LEU A 213      46.816  39.464  11.560  1.00  0.00           H  
ATOM   3077 2HD2 LEU A 213      45.619  39.163  12.843  1.00  0.00           H  
ATOM   3078 3HD2 LEU A 213      47.113  38.198  12.776  1.00  0.00           H  
ATOM   3079  N   GLU A 214      44.566  33.855  13.575  1.00  0.00           N  
ATOM   3080  CA  GLU A 214      43.847  32.975  14.476  1.00  0.00           C  
ATOM   3081  C   GLU A 214      44.755  32.343  15.518  1.00  0.00           C  
ATOM   3082  O   GLU A 214      44.395  32.208  16.686  1.00  0.00           O  
ATOM   3083  CB  GLU A 214      43.138  31.878  13.679  1.00  0.00           C  
ATOM   3084  CG  GLU A 214      41.964  32.367  12.843  1.00  0.00           C  
ATOM   3085  CD  GLU A 214      41.342  31.277  12.014  1.00  0.00           C  
ATOM   3086  OE1 GLU A 214      41.874  30.193  11.996  1.00  0.00           O  
ATOM   3087  OE2 GLU A 214      40.333  31.529  11.399  1.00  0.00           O1-
ATOM   3088  H   GLU A 214      44.639  33.587  12.636  1.00  0.00           H  
ATOM   3089  HA  GLU A 214      43.100  33.562  15.010  1.00  0.00           H  
ATOM   3090 1HB  GLU A 214      43.850  31.397  13.008  1.00  0.00           H  
ATOM   3091 2HB  GLU A 214      42.767  31.114  14.363  1.00  0.00           H  
ATOM   3092 1HG  GLU A 214      41.205  32.780  13.507  1.00  0.00           H  
ATOM   3093 2HG  GLU A 214      42.307  33.165  12.187  1.00  0.00           H  
ATOM   3094  N   ALA A 215      45.924  31.927  15.085  1.00  0.00           N  
ATOM   3095  CA  ALA A 215      46.915  31.370  15.986  1.00  0.00           C  
ATOM   3096  C   ALA A 215      47.380  32.374  17.028  1.00  0.00           C  
ATOM   3097  O   ALA A 215      47.575  32.044  18.196  1.00  0.00           O  
ATOM   3098  CB  ALA A 215      48.105  30.851  15.192  1.00  0.00           C  
ATOM   3099  H   ALA A 215      46.175  32.045  14.146  1.00  0.00           H  
ATOM   3100  HA  ALA A 215      46.456  30.540  16.524  1.00  0.00           H  
ATOM   3101 1HB  ALA A 215      48.839  30.423  15.875  1.00  0.00           H  
ATOM   3102 2HB  ALA A 215      47.770  30.084  14.493  1.00  0.00           H  
ATOM   3103 3HB  ALA A 215      48.559  31.672  14.640  1.00  0.00           H  
ATOM   3104  N   ILE A 216      47.587  33.598  16.595  1.00  0.00           N  
ATOM   3105  CA  ILE A 216      47.963  34.671  17.496  1.00  0.00           C  
ATOM   3106  C   ILE A 216      46.893  34.954  18.538  1.00  0.00           C  
ATOM   3107  O   ILE A 216      47.185  35.204  19.706  1.00  0.00           O  
ATOM   3108  CB  ILE A 216      48.257  35.960  16.706  1.00  0.00           C  
ATOM   3109  CG1 ILE A 216      49.522  35.792  15.862  1.00  0.00           C  
ATOM   3110  CG2 ILE A 216      48.397  37.142  17.652  1.00  0.00           C  
ATOM   3111  CD1 ILE A 216      49.735  36.898  14.853  1.00  0.00           C  
ATOM   3112  H   ILE A 216      47.427  33.825  15.656  1.00  0.00           H  
ATOM   3113  HA  ILE A 216      48.866  34.375  18.028  1.00  0.00           H  
ATOM   3114  HB  ILE A 216      47.439  36.156  16.013  1.00  0.00           H  
ATOM   3115 1HG1 ILE A 216      50.393  35.753  16.515  1.00  0.00           H  
ATOM   3116 2HG1 ILE A 216      49.477  34.845  15.323  1.00  0.00           H  
ATOM   3117 1HG2 ILE A 216      48.606  38.045  17.078  1.00  0.00           H  
ATOM   3118 2HG2 ILE A 216      47.472  37.274  18.211  1.00  0.00           H  
ATOM   3119 3HG2 ILE A 216      49.217  36.958  18.347  1.00  0.00           H  
ATOM   3120 1HD1 ILE A 216      50.651  36.708  14.293  1.00  0.00           H  
ATOM   3121 2HD1 ILE A 216      48.889  36.931  14.166  1.00  0.00           H  
ATOM   3122 3HD1 ILE A 216      49.819  37.851  15.372  1.00  0.00           H  
ATOM   3123  N   ALA A 217      45.652  34.947  18.105  1.00  0.00           N  
ATOM   3124  CA  ALA A 217      44.531  35.130  19.006  1.00  0.00           C  
ATOM   3125  C   ALA A 217      44.437  34.027  20.048  1.00  0.00           C  
ATOM   3126  O   ALA A 217      44.140  34.271  21.216  1.00  0.00           O  
ATOM   3127  CB  ALA A 217      43.235  35.211  18.212  1.00  0.00           C  
ATOM   3128  H   ALA A 217      45.457  34.748  17.166  1.00  0.00           H  
ATOM   3129  HA  ALA A 217      44.679  36.066  19.545  1.00  0.00           H  
ATOM   3130 1HB  ALA A 217      42.399  35.362  18.895  1.00  0.00           H  
ATOM   3131 2HB  ALA A 217      43.289  36.046  17.513  1.00  0.00           H  
ATOM   3132 3HB  ALA A 217      43.089  34.285  17.659  1.00  0.00           H  
ATOM   3133  N   GLU A 218      44.660  32.806  19.615  1.00  0.00           N  
ATOM   3134  CA  GLU A 218      44.675  31.670  20.516  1.00  0.00           C  
ATOM   3135  C   GLU A 218      45.777  31.769  21.558  1.00  0.00           C  
ATOM   3136  O   GLU A 218      45.588  31.434  22.726  1.00  0.00           O  
ATOM   3137  CB  GLU A 218      44.837  30.373  19.719  1.00  0.00           C  
ATOM   3138  CG  GLU A 218      44.798  29.108  20.564  1.00  0.00           C  
ATOM   3139  CD  GLU A 218      44.884  27.853  19.741  1.00  0.00           C  
ATOM   3140  OE1 GLU A 218      44.950  27.956  18.539  1.00  0.00           O  
ATOM   3141  OE2 GLU A 218      44.885  26.789  20.314  1.00  0.00           O1-
ATOM   3142  H   GLU A 218      44.889  32.648  18.676  1.00  0.00           H  
ATOM   3143  HA  GLU A 218      43.725  31.640  21.051  1.00  0.00           H  
ATOM   3144 1HB  GLU A 218      44.044  30.303  18.974  1.00  0.00           H  
ATOM   3145 2HB  GLU A 218      45.787  30.391  19.185  1.00  0.00           H  
ATOM   3146 1HG  GLU A 218      45.632  29.126  21.265  1.00  0.00           H  
ATOM   3147 2HG  GLU A 218      43.875  29.096  21.140  1.00  0.00           H  
ATOM   3148  N   ILE A 219      46.940  32.202  21.125  1.00  0.00           N  
ATOM   3149  CA  ILE A 219      48.057  32.414  22.026  1.00  0.00           C  
ATOM   3150  C   ILE A 219      47.768  33.480  23.068  1.00  0.00           C  
ATOM   3151  O   ILE A 219      48.130  33.353  24.236  1.00  0.00           O  
ATOM   3152  CB  ILE A 219      49.319  32.806  21.237  1.00  0.00           C  
ATOM   3153  CG1 ILE A 219      49.808  31.627  20.392  1.00  0.00           C  
ATOM   3154  CG2 ILE A 219      50.413  33.277  22.182  1.00  0.00           C  
ATOM   3155  CD1 ILE A 219      50.872  31.997  19.383  1.00  0.00           C  
ATOM   3156  H   ILE A 219      47.056  32.454  20.186  1.00  0.00           H  
ATOM   3157  HA  ILE A 219      48.254  31.484  22.558  1.00  0.00           H  
ATOM   3158  HB  ILE A 219      49.080  33.612  20.544  1.00  0.00           H  
ATOM   3159 1HG1 ILE A 219      50.212  30.854  21.045  1.00  0.00           H  
ATOM   3160 2HG1 ILE A 219      48.966  31.191  19.853  1.00  0.00           H  
ATOM   3161 1HG2 ILE A 219      51.299  33.549  21.608  1.00  0.00           H  
ATOM   3162 2HG2 ILE A 219      50.063  34.143  22.741  1.00  0.00           H  
ATOM   3163 3HG2 ILE A 219      50.664  32.475  22.877  1.00  0.00           H  
ATOM   3164 1HD1 ILE A 219      51.167  31.110  18.823  1.00  0.00           H  
ATOM   3165 2HD1 ILE A 219      50.477  32.746  18.696  1.00  0.00           H  
ATOM   3166 3HD1 ILE A 219      51.739  32.403  19.902  1.00  0.00           H  
ATOM   3167  N   THR A 220      47.140  34.551  22.635  1.00  0.00           N  
ATOM   3168  CA  THR A 220      46.737  35.614  23.536  1.00  0.00           C  
ATOM   3169  C   THR A 220      45.737  35.144  24.578  1.00  0.00           C  
ATOM   3170  O   THR A 220      45.799  35.523  25.746  1.00  0.00           O  
ATOM   3171  CB  THR A 220      46.138  36.795  22.750  1.00  0.00           C  
ATOM   3172  CG2 THR A 220      47.174  37.390  21.809  1.00  0.00           C  
ATOM   3173  OG1 THR A 220      45.010  36.343  21.989  1.00  0.00           O  
ATOM   3174  H   THR A 220      46.872  34.622  21.696  1.00  0.00           H  
ATOM   3175  HA  THR A 220      47.619  35.966  24.072  1.00  0.00           H  
ATOM   3176  HB  THR A 220      45.805  37.564  23.447  1.00  0.00           H  
ATOM   3177  HG1 THR A 220      44.242  36.282  22.563  1.00  0.00           H  
ATOM   3178 1HG2 THR A 220      46.733  38.224  21.263  1.00  0.00           H  
ATOM   3179 2HG2 THR A 220      48.028  37.745  22.386  1.00  0.00           H  
ATOM   3180 3HG2 THR A 220      47.505  36.629  21.104  1.00  0.00           H  
ATOM   3181  N   LYS A 221      44.791  34.341  24.145  1.00  0.00           N  
ATOM   3182  CA  LYS A 221      43.814  33.760  25.046  1.00  0.00           C  
ATOM   3183  C   LYS A 221      44.451  32.855  26.088  1.00  0.00           C  
ATOM   3184  O   LYS A 221      44.067  32.851  27.256  1.00  0.00           O  
ATOM   3185  CB  LYS A 221      42.766  32.980  24.251  1.00  0.00           C  
ATOM   3186  CG  LYS A 221      41.653  32.378  25.099  1.00  0.00           C  
ATOM   3187  CD  LYS A 221      40.609  31.689  24.232  1.00  0.00           C  
ATOM   3188  CE  LYS A 221      39.509  31.067  25.079  1.00  0.00           C  
ATOM   3189  NZ  LYS A 221      38.480  30.389  24.245  1.00  0.00           N1+
ATOM   3190  H   LYS A 221      44.768  34.063  23.206  1.00  0.00           H  
ATOM   3191  HA  LYS A 221      43.307  34.568  25.574  1.00  0.00           H  
ATOM   3192 1HB  LYS A 221      42.306  33.637  23.513  1.00  0.00           H  
ATOM   3193 2HB  LYS A 221      43.250  32.167  23.709  1.00  0.00           H  
ATOM   3194 1HG  LYS A 221      42.076  31.650  25.791  1.00  0.00           H  
ATOM   3195 2HG  LYS A 221      41.170  33.165  25.677  1.00  0.00           H  
ATOM   3196 1HD  LYS A 221      40.165  32.415  23.550  1.00  0.00           H  
ATOM   3197 2HD  LYS A 221      41.086  30.906  23.642  1.00  0.00           H  
ATOM   3198 1HE  LYS A 221      39.943  30.338  25.762  1.00  0.00           H  
ATOM   3199 2HE  LYS A 221      39.024  31.843  25.672  1.00  0.00           H  
ATOM   3200 1HZ  LYS A 221      37.769  29.991  24.842  1.00  0.00           H  
ATOM   3201 2HZ  LYS A 221      38.057  31.061  23.620  1.00  0.00           H  
ATOM   3202 3HZ  LYS A 221      38.915  29.655  23.705  1.00  0.00           H  
ATOM   3203  N   ALA A 222      45.406  32.064  25.655  1.00  0.00           N  
ATOM   3204  CA  ALA A 222      46.148  31.202  26.556  1.00  0.00           C  
ATOM   3205  C   ALA A 222      46.928  31.987  27.598  1.00  0.00           C  
ATOM   3206  O   ALA A 222      46.999  31.609  28.766  1.00  0.00           O  
ATOM   3207  CB  ALA A 222      47.089  30.308  25.762  1.00  0.00           C  
ATOM   3208  H   ALA A 222      45.683  32.089  24.716  1.00  0.00           H  
ATOM   3209  HA  ALA A 222      45.433  30.579  27.094  1.00  0.00           H  
ATOM   3210 1HB  ALA A 222      47.634  29.656  26.445  1.00  0.00           H  
ATOM   3211 2HB  ALA A 222      46.513  29.702  25.063  1.00  0.00           H  
ATOM   3212 3HB  ALA A 222      47.796  30.925  25.209  1.00  0.00           H  
ATOM   3213  N   VAL A 223      47.542  33.066  27.165  1.00  0.00           N  
ATOM   3214  CA  VAL A 223      48.262  33.945  28.066  1.00  0.00           C  
ATOM   3215  C   VAL A 223      47.354  34.577  29.108  1.00  0.00           C  
ATOM   3216  O   VAL A 223      47.713  34.712  30.276  1.00  0.00           O  
ATOM   3217  CB  VAL A 223      48.961  35.059  27.264  1.00  0.00           C  
ATOM   3218  CG1 VAL A 223      49.553  36.100  28.203  1.00  0.00           C  
ATOM   3219  CG2 VAL A 223      50.040  34.458  26.376  1.00  0.00           C  
ATOM   3220  H   VAL A 223      47.469  33.334  26.226  1.00  0.00           H  
ATOM   3221  HA  VAL A 223      49.018  33.359  28.591  1.00  0.00           H  
ATOM   3222  HB  VAL A 223      48.222  35.567  26.645  1.00  0.00           H  
ATOM   3223 1HG1 VAL A 223      50.043  36.879  27.619  1.00  0.00           H  
ATOM   3224 2HG1 VAL A 223      48.758  36.542  28.803  1.00  0.00           H  
ATOM   3225 3HG1 VAL A 223      50.283  35.625  28.858  1.00  0.00           H  
ATOM   3226 1HG2 VAL A 223      50.530  35.251  25.811  1.00  0.00           H  
ATOM   3227 2HG2 VAL A 223      50.777  33.944  26.995  1.00  0.00           H  
ATOM   3228 3HG2 VAL A 223      49.588  33.746  25.685  1.00  0.00           H  
ATOM   3229  N   ALA A 224      46.185  34.994  28.675  1.00  0.00           N  
ATOM   3230  CA  ALA A 224      45.193  35.550  29.576  1.00  0.00           C  
ATOM   3231  C   ALA A 224      44.728  34.547  30.618  1.00  0.00           C  
ATOM   3232  O   ALA A 224      44.533  34.877  31.786  1.00  0.00           O  
ATOM   3233  CB  ALA A 224      44.003  36.068  28.782  1.00  0.00           C  
ATOM   3234  H   ALA A 224      45.933  34.875  27.736  1.00  0.00           H  
ATOM   3235  HA  ALA A 224      45.643  36.386  30.113  1.00  0.00           H  
ATOM   3236 1HB  ALA A 224      43.268  36.495  29.465  1.00  0.00           H  
ATOM   3237 2HB  ALA A 224      44.337  36.835  28.083  1.00  0.00           H  
ATOM   3238 3HB  ALA A 224      43.549  35.247  28.229  1.00  0.00           H  
ATOM   3239  N   GLU A 225      44.521  33.323  30.185  1.00  0.00           N  
ATOM   3240  CA  GLU A 225      44.145  32.249  31.086  1.00  0.00           C  
ATOM   3241  C   GLU A 225      45.163  32.041  32.196  1.00  0.00           C  
ATOM   3242  O   GLU A 225      44.803  31.924  33.367  1.00  0.00           O  
ATOM   3243  CB  GLU A 225      43.966  30.947  30.302  1.00  0.00           C  
ATOM   3244  CG  GLU A 225      42.736  30.916  29.406  1.00  0.00           C  
ATOM   3245  CD  GLU A 225      42.643  29.662  28.583  1.00  0.00           C  
ATOM   3246  OE1 GLU A 225      43.565  28.882  28.617  1.00  0.00           O  
ATOM   3247  OE2 GLU A 225      41.649  29.483  27.920  1.00  0.00           O1-
ATOM   3248  H   GLU A 225      44.681  33.096  29.246  1.00  0.00           H  
ATOM   3249  HA  GLU A 225      43.193  32.505  31.552  1.00  0.00           H  
ATOM   3250 1HB  GLU A 225      44.841  30.777  29.675  1.00  0.00           H  
ATOM   3251 2HB  GLU A 225      43.894  30.111  30.998  1.00  0.00           H  
ATOM   3252 1HG  GLU A 225      41.845  30.996  30.028  1.00  0.00           H  
ATOM   3253 2HG  GLU A 225      42.762  31.779  28.743  1.00  0.00           H  
ATOM   3254  N   THR A 226      46.433  31.890  31.794  1.00  0.00           N  
ATOM   3255  CA  THR A 226      47.508  31.455  32.689  1.00  0.00           C  
ATOM   3256  C   THR A 226      48.122  32.624  33.454  1.00  0.00           C  
ATOM   3257  O   THR A 226      48.179  32.613  34.684  1.00  0.00           O  
ATOM   3258  CB  THR A 226      48.612  30.720  31.907  1.00  0.00           C  
ATOM   3259  CG2 THR A 226      49.733  30.292  32.841  1.00  0.00           C  
ATOM   3260  OG1 THR A 226      48.059  29.563  31.267  1.00  0.00           O  
ATOM   3261  H   THR A 226      46.652  32.045  30.818  1.00  0.00           H  
ATOM   3262  HA  THR A 226      47.094  30.753  33.414  1.00  0.00           H  
ATOM   3263  HB  THR A 226      49.018  31.382  31.141  1.00  0.00           H  
ATOM   3264  HG1 THR A 226      47.365  29.833  30.662  1.00  0.00           H  
ATOM   3265 1HG2 THR A 226      50.505  29.775  32.271  1.00  0.00           H  
ATOM   3266 2HG2 THR A 226      50.164  31.171  33.320  1.00  0.00           H  
ATOM   3267 3HG2 THR A 226      49.336  29.623  33.603  1.00  0.00           H  
ATOM   3268  N   GLU A 227      48.566  33.640  32.718  1.00  0.00           N  
ATOM   3269  CA  GLU A 227      49.146  34.829  33.327  1.00  0.00           C  
ATOM   3270  C   GLU A 227      48.116  35.533  34.198  1.00  0.00           C  
ATOM   3271  O   GLU A 227      48.459  36.307  35.089  1.00  0.00           O  
ATOM   3272  CB  GLU A 227      49.667  35.786  32.253  1.00  0.00           C  
ATOM   3273  CG  GLU A 227      50.877  35.271  31.485  1.00  0.00           C  
ATOM   3274  CD  GLU A 227      52.095  35.112  32.351  1.00  0.00           C  
ATOM   3275  OE1 GLU A 227      52.578  36.099  32.851  1.00  0.00           O  
ATOM   3276  OE2 GLU A 227      52.543  34.002  32.513  1.00  0.00           O1-
ATOM   3277  H   GLU A 227      48.497  33.585  31.713  1.00  0.00           H  
ATOM   3278  HA  GLU A 227      49.991  34.525  33.945  1.00  0.00           H  
ATOM   3279 1HB  GLU A 227      48.875  35.990  31.532  1.00  0.00           H  
ATOM   3280 2HB  GLU A 227      49.943  36.735  32.713  1.00  0.00           H  
ATOM   3281 1HG  GLU A 227      50.630  34.305  31.044  1.00  0.00           H  
ATOM   3282 2HG  GLU A 227      51.101  35.963  30.674  1.00  0.00           H  
ATOM   3283  N   GLY A 228      46.848  35.274  33.908  1.00  0.00           N  
ATOM   3284  CA  GLY A 228      45.745  35.932  34.598  1.00  0.00           C  
ATOM   3285  C   GLY A 228      45.640  37.398  34.201  1.00  0.00           C  
ATOM   3286  O   GLY A 228      45.395  38.265  35.039  1.00  0.00           O  
ATOM   3287  H   GLY A 228      46.638  34.614  33.174  1.00  0.00           H  
ATOM   3288 1HA  GLY A 228      44.811  35.421  34.362  1.00  0.00           H  
ATOM   3289 2HA  GLY A 228      45.891  35.854  35.675  1.00  0.00           H  
ATOM   3290  N   VAL A 229      45.749  37.652  32.902  1.00  0.00           N  
ATOM   3291  CA  VAL A 229      45.465  38.968  32.339  1.00  0.00           C  
ATOM   3292  C   VAL A 229      43.971  39.247  32.366  1.00  0.00           C  
ATOM   3293  O   VAL A 229      43.168  38.342  32.589  1.00  0.00           O  
ATOM   3294  CB  VAL A 229      45.978  39.058  30.890  1.00  0.00           C  
ATOM   3295  CG1 VAL A 229      45.590  40.392  30.269  1.00  0.00           C  
ATOM   3296  CG2 VAL A 229      47.487  38.870  30.862  1.00  0.00           C  
ATOM   3297  H   VAL A 229      45.997  36.899  32.277  1.00  0.00           H  
ATOM   3298  HA  VAL A 229      45.981  39.719  32.938  1.00  0.00           H  
ATOM   3299  HB  VAL A 229      45.502  38.278  30.296  1.00  0.00           H  
ATOM   3300 1HG1 VAL A 229      45.960  40.439  29.245  1.00  0.00           H  
ATOM   3301 2HG1 VAL A 229      44.504  40.490  30.267  1.00  0.00           H  
ATOM   3302 3HG1 VAL A 229      46.027  41.204  30.850  1.00  0.00           H  
ATOM   3303 1HG2 VAL A 229      47.843  38.934  29.834  1.00  0.00           H  
ATOM   3304 2HG2 VAL A 229      47.962  39.647  31.460  1.00  0.00           H  
ATOM   3305 3HG2 VAL A 229      47.739  37.891  31.272  1.00  0.00           H  
ATOM   3306  N   ASP A 230      43.600  40.509  32.168  1.00  0.00           N  
ATOM   3307  CA  ASP A 230      42.204  40.901  32.257  1.00  0.00           C  
ATOM   3308  C   ASP A 230      41.394  40.211  31.167  1.00  0.00           C  
ATOM   3309  O   ASP A 230      41.435  40.609  30.002  1.00  0.00           O  
ATOM   3310  CB  ASP A 230      42.059  42.420  32.136  1.00  0.00           C  
ATOM   3311  CG  ASP A 230      42.609  43.166  33.345  1.00  0.00           C  
ATOM   3312  OD1 ASP A 230      42.811  42.543  34.361  1.00  0.00           O  
ATOM   3313  OD2 ASP A 230      42.821  44.350  33.241  1.00  0.00           O1-
ATOM   3314  H   ASP A 230      44.295  41.209  31.952  1.00  0.00           H  
ATOM   3315  HA  ASP A 230      41.823  40.602  33.234  1.00  0.00           H  
ATOM   3316 1HB  ASP A 230      42.583  42.766  31.245  1.00  0.00           H  
ATOM   3317 2HB  ASP A 230      41.006  42.677  32.017  1.00  0.00           H  
ATOM   3318  N   GLU A 231      40.656  39.170  31.549  1.00  0.00           N  
ATOM   3319  CA  GLU A 231      39.862  38.400  30.596  1.00  0.00           C  
ATOM   3320  C   GLU A 231      39.458  39.247  29.447  1.00  0.00           C  
ATOM   3321  O   GLU A 231      39.398  38.814  28.297  1.00  0.00           O  
ATOM   3322  CB  GLU A 231      38.613  37.817  31.261  1.00  0.00           C  
ATOM   3323  CG  GLU A 231      38.899  36.762  32.321  1.00  0.00           C  
ATOM   3324  CD  GLU A 231      39.256  37.356  33.655  1.00  0.00           C  
ATOM   3325  OE1 GLU A 231      39.270  38.558  33.765  1.00  0.00           O  
ATOM   3326  OE2 GLU A 231      39.516  36.605  34.566  1.00  0.00           O1-
ATOM   3327  H   GLU A 231      40.646  38.907  32.524  1.00  0.00           H  
ATOM   3328  HA  GLU A 231      40.444  37.529  30.261  1.00  0.00           H  
ATOM   3329 1HB  GLU A 231      38.044  38.619  31.732  1.00  0.00           H  
ATOM   3330 2HB  GLU A 231      37.974  37.365  30.502  1.00  0.00           H  
ATOM   3331 1HG  GLU A 231      38.017  36.134  32.440  1.00  0.00           H  
ATOM   3332 2HG  GLU A 231      39.717  36.131  31.978  1.00  0.00           H  
ATOM   3333  N   GLY A 232      39.142  40.452  29.789  1.00  0.00           N  
ATOM   3334  CA  GLY A 232      38.535  41.412  28.889  1.00  0.00           C  
ATOM   3335  C   GLY A 232      39.512  41.931  27.846  1.00  0.00           C  
ATOM   3336  O   GLY A 232      39.172  42.108  26.678  1.00  0.00           O  
ATOM   3337  H   GLY A 232      39.248  40.709  30.729  1.00  0.00           H  
ATOM   3338 1HA  GLY A 232      37.686  40.950  28.383  1.00  0.00           H  
ATOM   3339 2HA  GLY A 232      38.148  42.254  29.462  1.00  0.00           H  
ATOM   3340  N   LYS A 233      40.723  42.203  28.279  1.00  0.00           N  
ATOM   3341  CA  LYS A 233      41.774  42.636  27.379  1.00  0.00           C  
ATOM   3342  C   LYS A 233      42.114  41.583  26.336  1.00  0.00           C  
ATOM   3343  O   LYS A 233      42.349  41.888  25.168  1.00  0.00           O  
ATOM   3344  CB  LYS A 233      43.027  43.004  28.175  1.00  0.00           C  
ATOM   3345  CG  LYS A 233      44.177  43.534  27.328  1.00  0.00           C  
ATOM   3346  CD  LYS A 233      43.946  44.983  26.926  1.00  0.00           C  
ATOM   3347  CE  LYS A 233      43.191  45.080  25.609  1.00  0.00           C  
ATOM   3348  NZ  LYS A 233      44.096  44.927  24.437  1.00  0.00           N1+
ATOM   3349  H   LYS A 233      40.958  42.055  29.219  1.00  0.00           H  
ATOM   3350  HA  LYS A 233      41.419  43.515  26.842  1.00  0.00           H  
ATOM   3351 1HB  LYS A 233      42.778  43.766  28.914  1.00  0.00           H  
ATOM   3352 2HB  LYS A 233      43.386  42.128  28.715  1.00  0.00           H  
ATOM   3353 1HG  LYS A 233      45.107  43.466  27.893  1.00  0.00           H  
ATOM   3354 2HG  LYS A 233      44.275  42.928  26.428  1.00  0.00           H  
ATOM   3355 1HD  LYS A 233      43.371  45.489  27.703  1.00  0.00           H  
ATOM   3356 2HD  LYS A 233      44.906  45.489  26.822  1.00  0.00           H  
ATOM   3357 1HE  LYS A 233      42.429  44.303  25.568  1.00  0.00           H  
ATOM   3358 2HE  LYS A 233      42.695  46.048  25.544  1.00  0.00           H  
ATOM   3359 1HZ  LYS A 233      43.558  44.998  23.584  1.00  0.00           H  
ATOM   3360 2HZ  LYS A 233      44.796  45.655  24.454  1.00  0.00           H  
ATOM   3361 3HZ  LYS A 233      44.548  44.025  24.475  1.00  0.00           H  
ATOM   3362  N   ALA A 234      42.173  40.344  26.769  1.00  0.00           N  
ATOM   3363  CA  ALA A 234      42.416  39.233  25.869  1.00  0.00           C  
ATOM   3364  C   ALA A 234      41.321  39.080  24.826  1.00  0.00           C  
ATOM   3365  O   ALA A 234      41.579  38.797  23.658  1.00  0.00           O  
ATOM   3366  CB  ALA A 234      42.564  37.944  26.664  1.00  0.00           C  
ATOM   3367  H   ALA A 234      41.986  40.138  27.709  1.00  0.00           H  
ATOM   3368  HA  ALA A 234      43.344  39.429  25.331  1.00  0.00           H  
ATOM   3369 1HB  ALA A 234      42.759  37.116  25.982  1.00  0.00           H  
ATOM   3370 2HB  ALA A 234      43.395  38.041  27.364  1.00  0.00           H  
ATOM   3371 3HB  ALA A 234      41.646  37.750  27.216  1.00  0.00           H  
ATOM   3372  N   LYS A 235      40.090  39.238  25.259  1.00  0.00           N  
ATOM   3373  CA  LYS A 235      38.954  39.192  24.359  1.00  0.00           C  
ATOM   3374  C   LYS A 235      38.994  40.297  23.316  1.00  0.00           C  
ATOM   3375  O   LYS A 235      38.671  40.091  22.148  1.00  0.00           O  
ATOM   3376  CB  LYS A 235      37.651  39.275  25.155  1.00  0.00           C  
ATOM   3377  CG  LYS A 235      37.332  38.031  25.973  1.00  0.00           C  
ATOM   3378  CD  LYS A 235      36.036  38.198  26.751  1.00  0.00           C  
ATOM   3379  CE  LYS A 235      35.723  36.960  27.579  1.00  0.00           C  
ATOM   3380  NZ  LYS A 235      34.476  37.124  28.375  1.00  0.00           N1+
ATOM   3381  H   LYS A 235      39.919  39.458  26.199  1.00  0.00           H  
ATOM   3382  HA  LYS A 235      38.974  38.241  23.825  1.00  0.00           H  
ATOM   3383 1HB  LYS A 235      37.695  40.123  25.839  1.00  0.00           H  
ATOM   3384 2HB  LYS A 235      36.818  39.449  24.473  1.00  0.00           H  
ATOM   3385 1HG  LYS A 235      37.239  37.172  25.308  1.00  0.00           H  
ATOM   3386 2HG  LYS A 235      38.144  37.839  26.674  1.00  0.00           H  
ATOM   3387 1HD  LYS A 235      36.118  39.058  27.416  1.00  0.00           H  
ATOM   3388 2HD  LYS A 235      35.215  38.375  26.056  1.00  0.00           H  
ATOM   3389 1HE  LYS A 235      35.608  36.101  26.919  1.00  0.00           H  
ATOM   3390 2HE  LYS A 235      36.550  36.759  28.260  1.00  0.00           H  
ATOM   3391 1HZ  LYS A 235      34.305  36.283  28.909  1.00  0.00           H  
ATOM   3392 2HZ  LYS A 235      34.579  37.907  29.005  1.00  0.00           H  
ATOM   3393 3HZ  LYS A 235      33.699  37.291  27.754  1.00  0.00           H  
ATOM   3394  N   VAL A 236      39.363  41.482  23.749  1.00  0.00           N  
ATOM   3395  CA  VAL A 236      39.514  42.608  22.849  1.00  0.00           C  
ATOM   3396  C   VAL A 236      40.596  42.377  21.806  1.00  0.00           C  
ATOM   3397  O   VAL A 236      40.449  42.731  20.638  1.00  0.00           O  
ATOM   3398  CB  VAL A 236      39.850  43.878  23.652  1.00  0.00           C  
ATOM   3399  CG1 VAL A 236      40.208  45.022  22.715  1.00  0.00           C  
ATOM   3400  CG2 VAL A 236      38.674  44.256  24.540  1.00  0.00           C  
ATOM   3401  H   VAL A 236      39.609  41.612  24.689  1.00  0.00           H  
ATOM   3402  HA  VAL A 236      38.570  42.760  22.324  1.00  0.00           H  
ATOM   3403  HB  VAL A 236      40.726  43.685  24.271  1.00  0.00           H  
ATOM   3404 1HG1 VAL A 236      40.443  45.912  23.300  1.00  0.00           H  
ATOM   3405 2HG1 VAL A 236      41.074  44.744  22.115  1.00  0.00           H  
ATOM   3406 3HG1 VAL A 236      39.363  45.233  22.059  1.00  0.00           H  
ATOM   3407 1HG2 VAL A 236      38.919  45.154  25.106  1.00  0.00           H  
ATOM   3408 2HG2 VAL A 236      37.797  44.444  23.921  1.00  0.00           H  
ATOM   3409 3HG2 VAL A 236      38.463  43.439  25.231  1.00  0.00           H  
ATOM   3410  N   ALA A 237      41.698  41.808  22.239  1.00  0.00           N  
ATOM   3411  CA  ALA A 237      42.782  41.463  21.339  1.00  0.00           C  
ATOM   3412  C   ALA A 237      42.366  40.438  20.296  1.00  0.00           C  
ATOM   3413  O   ALA A 237      42.741  40.521  19.128  1.00  0.00           O  
ATOM   3414  CB  ALA A 237      43.972  40.947  22.134  1.00  0.00           C  
ATOM   3415  H   ALA A 237      41.783  41.544  23.179  1.00  0.00           H  
ATOM   3416  HA  ALA A 237      43.076  42.365  20.802  1.00  0.00           H  
ATOM   3417 1HB  ALA A 237      44.787  40.702  21.452  1.00  0.00           H  
ATOM   3418 2HB  ALA A 237      44.303  41.714  22.834  1.00  0.00           H  
ATOM   3419 3HB  ALA A 237      43.681  40.055  22.686  1.00  0.00           H  
ATOM   3420  N   GLU A 238      41.615  39.451  20.729  1.00  0.00           N  
ATOM   3421  CA  GLU A 238      41.087  38.444  19.829  1.00  0.00           C  
ATOM   3422  C   GLU A 238      40.150  39.032  18.786  1.00  0.00           C  
ATOM   3423  O   GLU A 238      40.166  38.648  17.618  1.00  0.00           O  
ATOM   3424  CB  GLU A 238      40.355  37.363  20.627  1.00  0.00           C  
ATOM   3425  CG  GLU A 238      39.815  36.217  19.783  1.00  0.00           C  
ATOM   3426  CD  GLU A 238      39.167  35.138  20.607  1.00  0.00           C  
ATOM   3427  OE1 GLU A 238      39.155  35.262  21.808  1.00  0.00           O  
ATOM   3428  OE2 GLU A 238      38.684  34.190  20.034  1.00  0.00           O1-
ATOM   3429  H   GLU A 238      41.339  39.414  21.669  1.00  0.00           H  
ATOM   3430  HA  GLU A 238      41.921  37.980  19.302  1.00  0.00           H  
ATOM   3431 1HB  GLU A 238      41.029  36.941  21.372  1.00  0.00           H  
ATOM   3432 2HB  GLU A 238      39.516  37.810  21.160  1.00  0.00           H  
ATOM   3433 1HG  GLU A 238      39.081  36.611  19.080  1.00  0.00           H  
ATOM   3434 2HG  GLU A 238      40.633  35.786  19.208  1.00  0.00           H  
ATOM   3435  N   ALA A 239      39.308  39.943  19.219  1.00  0.00           N  
ATOM   3436  CA  ALA A 239      38.408  40.638  18.319  1.00  0.00           C  
ATOM   3437  C   ALA A 239      39.149  41.459  17.276  1.00  0.00           C  
ATOM   3438  O   ALA A 239      38.769  41.509  16.108  1.00  0.00           O  
ATOM   3439  CB  ALA A 239      37.466  41.530  19.114  1.00  0.00           C  
ATOM   3440  H   ALA A 239      39.319  40.222  20.159  1.00  0.00           H  
ATOM   3441  HA  ALA A 239      37.823  39.891  17.781  1.00  0.00           H  
ATOM   3442 1HB  ALA A 239      36.785  42.039  18.432  1.00  0.00           H  
ATOM   3443 2HB  ALA A 239      36.892  40.922  19.814  1.00  0.00           H  
ATOM   3444 3HB  ALA A 239      38.045  42.269  19.666  1.00  0.00           H  
ATOM   3445  N   GLY A 240      40.193  42.130  17.709  1.00  0.00           N  
ATOM   3446  CA  GLY A 240      41.034  42.895  16.809  1.00  0.00           C  
ATOM   3447  C   GLY A 240      41.713  42.023  15.766  1.00  0.00           C  
ATOM   3448  O   GLY A 240      41.829  42.389  14.598  1.00  0.00           O  
ATOM   3449  H   GLY A 240      40.465  42.070  18.649  1.00  0.00           H  
ATOM   3450 1HA  GLY A 240      40.433  43.651  16.304  1.00  0.00           H  
ATOM   3451 2HA  GLY A 240      41.796  43.421  17.383  1.00  0.00           H  
ATOM   3452  N   ALA A 241      42.192  40.878  16.199  1.00  0.00           N  
ATOM   3453  CA  ALA A 241      42.800  39.918  15.299  1.00  0.00           C  
ATOM   3454  C   ALA A 241      41.823  39.400  14.256  1.00  0.00           C  
ATOM   3455  O   ALA A 241      42.164  39.222  13.088  1.00  0.00           O  
ATOM   3456  CB  ALA A 241      43.380  38.757  16.094  1.00  0.00           C  
ATOM   3457  H   ALA A 241      42.087  40.621  17.139  1.00  0.00           H  
ATOM   3458  HA  ALA A 241      43.604  40.420  14.761  1.00  0.00           H  
ATOM   3459 1HB  ALA A 241      43.847  38.047  15.412  1.00  0.00           H  
ATOM   3460 2HB  ALA A 241      44.127  39.133  16.794  1.00  0.00           H  
ATOM   3461 3HB  ALA A 241      42.584  38.261  16.646  1.00  0.00           H  
ATOM   3462  N   LYS A 242      40.613  39.126  14.689  1.00  0.00           N  
ATOM   3463  CA  LYS A 242      39.561  38.695  13.789  1.00  0.00           C  
ATOM   3464  C   LYS A 242      39.221  39.747  12.746  1.00  0.00           C  
ATOM   3465  O   LYS A 242      38.988  39.442  11.578  1.00  0.00           O  
ATOM   3466  CB  LYS A 242      38.307  38.328  14.585  1.00  0.00           C  
ATOM   3467  CG  LYS A 242      37.156  37.802  13.738  1.00  0.00           C  
ATOM   3468  CD  LYS A 242      35.978  37.385  14.606  1.00  0.00           C  
ATOM   3469  CE  LYS A 242      34.818  36.881  13.760  1.00  0.00           C  
ATOM   3470  NZ  LYS A 242      33.658  36.469  14.595  1.00  0.00           N1+
ATOM   3471  H   LYS A 242      40.378  39.274  15.629  1.00  0.00           H  
ATOM   3472  HA  LYS A 242      39.901  37.803  13.262  1.00  0.00           H  
ATOM   3473 1HB  LYS A 242      38.556  37.565  15.323  1.00  0.00           H  
ATOM   3474 2HB  LYS A 242      37.951  39.205  15.127  1.00  0.00           H  
ATOM   3475 1HG  LYS A 242      36.830  38.578  13.045  1.00  0.00           H  
ATOM   3476 2HG  LYS A 242      37.493  36.942  13.160  1.00  0.00           H  
ATOM   3477 1HD  LYS A 242      36.290  36.593  15.288  1.00  0.00           H  
ATOM   3478 2HD  LYS A 242      35.641  38.237  15.196  1.00  0.00           H  
ATOM   3479 1HE  LYS A 242      34.498  37.666  13.077  1.00  0.00           H  
ATOM   3480 2HE  LYS A 242      35.144  36.026  13.167  1.00  0.00           H  
ATOM   3481 1HZ  LYS A 242      32.911  36.141  13.998  1.00  0.00           H  
ATOM   3482 2HZ  LYS A 242      33.939  35.727  15.221  1.00  0.00           H  
ATOM   3483 3HZ  LYS A 242      33.334  37.259  15.135  1.00  0.00           H  
ATOM   3484  N   ALA A 243      39.162  40.987  13.179  1.00  0.00           N  
ATOM   3485  CA  ALA A 243      38.919  42.097  12.279  1.00  0.00           C  
ATOM   3486  C   ALA A 243      40.015  42.249  11.236  1.00  0.00           C  
ATOM   3487  O   ALA A 243      39.756  42.533  10.068  1.00  0.00           O  
ATOM   3488  CB  ALA A 243      38.770  43.386  13.074  1.00  0.00           C  
ATOM   3489  H   ALA A 243      39.349  41.192  14.119  1.00  0.00           H  
ATOM   3490  HA  ALA A 243      37.991  41.900  11.741  1.00  0.00           H  
ATOM   3491 1HB  ALA A 243      38.575  44.214  12.392  1.00  0.00           H  
ATOM   3492 2HB  ALA A 243      37.940  43.289  13.773  1.00  0.00           H  
ATOM   3493 3HB  ALA A 243      39.689  43.581  13.626  1.00  0.00           H  
ATOM   3494  N   LEU A 244      41.245  42.092  11.669  1.00  0.00           N  
ATOM   3495  CA  LEU A 244      42.381  42.139  10.769  1.00  0.00           C  
ATOM   3496  C   LEU A 244      42.341  41.033   9.726  1.00  0.00           C  
ATOM   3497  O   LEU A 244      42.666  41.239   8.558  1.00  0.00           O  
ATOM   3498  CB  LEU A 244      43.684  42.039  11.572  1.00  0.00           C  
ATOM   3499  CG  LEU A 244      44.022  43.253  12.445  1.00  0.00           C  
ATOM   3500  CD1 LEU A 244      45.232  42.934  13.314  1.00  0.00           C  
ATOM   3501  CD2 LEU A 244      44.290  44.459  11.557  1.00  0.00           C  
ATOM   3502  H   LEU A 244      41.416  41.872  12.609  1.00  0.00           H  
ATOM   3503  HA  LEU A 244      42.364  43.091  10.240  1.00  0.00           H  
ATOM   3504 1HB  LEU A 244      43.624  41.169  12.224  1.00  0.00           H  
ATOM   3505 2HB  LEU A 244      44.510  41.890  10.877  1.00  0.00           H  
ATOM   3506  HG  LEU A 244      43.184  43.470  13.108  1.00  0.00           H  
ATOM   3507 1HD1 LEU A 244      45.472  43.797  13.935  1.00  0.00           H  
ATOM   3508 2HD1 LEU A 244      45.006  42.080  13.953  1.00  0.00           H  
ATOM   3509 3HD1 LEU A 244      46.084  42.696  12.678  1.00  0.00           H  
ATOM   3510 1HD2 LEU A 244      44.530  45.323  12.178  1.00  0.00           H  
ATOM   3511 2HD2 LEU A 244      45.129  44.244  10.895  1.00  0.00           H  
ATOM   3512 3HD2 LEU A 244      43.404  44.676  10.961  1.00  0.00           H  
ATOM   3513  N   ALA A 245      41.973  39.848  10.159  1.00  0.00           N  
ATOM   3514  CA  ALA A 245      41.821  38.721   9.259  1.00  0.00           C  
ATOM   3515  C   ALA A 245      40.739  38.953   8.216  1.00  0.00           C  
ATOM   3516  O   ALA A 245      40.886  38.598   7.048  1.00  0.00           O  
ATOM   3517  CB  ALA A 245      41.519  37.459  10.054  1.00  0.00           C  
ATOM   3518  H   ALA A 245      41.727  39.719  11.099  1.00  0.00           H  
ATOM   3519  HA  ALA A 245      42.760  38.588   8.721  1.00  0.00           H  
ATOM   3520 1HB  ALA A 245      41.419  36.615   9.372  1.00  0.00           H  
ATOM   3521 2HB  ALA A 245      42.333  37.266  10.754  1.00  0.00           H  
ATOM   3522 3HB  ALA A 245      40.590  37.591  10.606  1.00  0.00           H  
ATOM   3523  N   GLU A 246      39.637  39.522   8.649  1.00  0.00           N  
ATOM   3524  CA  GLU A 246      38.553  39.867   7.749  1.00  0.00           C  
ATOM   3525  C   GLU A 246      38.969  40.891   6.706  1.00  0.00           C  
ATOM   3526  O   GLU A 246      38.594  40.809   5.538  1.00  0.00           O  
ATOM   3527  CB  GLU A 246      37.361  40.401   8.546  1.00  0.00           C  
ATOM   3528  CG  GLU A 246      36.652  39.355   9.394  1.00  0.00           C  
ATOM   3529  CD  GLU A 246      35.996  38.281   8.571  1.00  0.00           C  
ATOM   3530  OE1 GLU A 246      35.089  38.593   7.838  1.00  0.00           O  
ATOM   3531  OE2 GLU A 246      36.403  37.148   8.677  1.00  0.00           O1-
ATOM   3532  H   GLU A 246      39.552  39.787   9.589  1.00  0.00           H  
ATOM   3533  HA  GLU A 246      38.259  38.965   7.212  1.00  0.00           H  
ATOM   3534 1HB  GLU A 246      37.695  41.199   9.210  1.00  0.00           H  
ATOM   3535 2HB  GLU A 246      36.628  40.830   7.862  1.00  0.00           H  
ATOM   3536 1HG  GLU A 246      37.378  38.892  10.063  1.00  0.00           H  
ATOM   3537 2HG  GLU A 246      35.899  39.848  10.007  1.00  0.00           H  
ATOM   3538  N   MET A 247      39.721  41.879   7.139  1.00  0.00           N  
ATOM   3539  CA  MET A 247      40.248  42.886   6.239  1.00  0.00           C  
ATOM   3540  C   MET A 247      41.185  42.298   5.196  1.00  0.00           C  
ATOM   3541  O   MET A 247      41.169  42.682   4.028  1.00  0.00           O  
ATOM   3542  CB  MET A 247      40.965  43.971   7.040  1.00  0.00           C  
ATOM   3543  CG  MET A 247      40.050  44.814   7.918  1.00  0.00           C  
ATOM   3544  SD  MET A 247      38.864  45.779   6.961  1.00  0.00           S  
ATOM   3545  CE  MET A 247      37.830  46.435   8.266  1.00  0.00           C  
ATOM   3546  H   MET A 247      39.996  41.916   8.079  1.00  0.00           H  
ATOM   3547  HA  MET A 247      39.416  43.336   5.698  1.00  0.00           H  
ATOM   3548 1HB  MET A 247      41.714  43.512   7.683  1.00  0.00           H  
ATOM   3549 2HB  MET A 247      41.486  44.643   6.358  1.00  0.00           H  
ATOM   3550 1HG  MET A 247      39.498  44.165   8.597  1.00  0.00           H  
ATOM   3551 2HG  MET A 247      40.650  45.500   8.515  1.00  0.00           H  
ATOM   3552 1HE  MET A 247      37.046  47.056   7.832  1.00  0.00           H  
ATOM   3553 2HE  MET A 247      37.377  45.612   8.821  1.00  0.00           H  
ATOM   3554 3HE  MET A 247      38.437  47.038   8.943  1.00  0.00           H  
ATOM   3555  N   VAL A 248      42.028  41.387   5.629  1.00  0.00           N  
ATOM   3556  CA  VAL A 248      42.927  40.692   4.729  1.00  0.00           C  
ATOM   3557  C   VAL A 248      42.186  39.871   3.686  1.00  0.00           C  
ATOM   3558  O   VAL A 248      42.567  39.820   2.518  1.00  0.00           O  
ATOM   3559  CB  VAL A 248      43.858  39.765   5.533  1.00  0.00           C  
ATOM   3560  CG1 VAL A 248      44.669  38.882   4.596  1.00  0.00           C  
ATOM   3561  CG2 VAL A 248      44.774  40.594   6.420  1.00  0.00           C  
ATOM   3562  H   VAL A 248      42.017  41.109   6.569  1.00  0.00           H  
ATOM   3563  HA  VAL A 248      43.532  41.432   4.204  1.00  0.00           H  
ATOM   3564  HB  VAL A 248      43.251  39.104   6.152  1.00  0.00           H  
ATOM   3565 1HG1 VAL A 248      45.321  38.233   5.180  1.00  0.00           H  
ATOM   3566 2HG1 VAL A 248      43.993  38.272   3.996  1.00  0.00           H  
ATOM   3567 3HG1 VAL A 248      45.274  39.507   3.939  1.00  0.00           H  
ATOM   3568 1HG2 VAL A 248      45.429  39.932   6.985  1.00  0.00           H  
ATOM   3569 2HG2 VAL A 248      45.377  41.259   5.800  1.00  0.00           H  
ATOM   3570 3HG2 VAL A 248      44.174  41.186   7.110  1.00  0.00           H  
ATOM   3571  N   ARG A 249      41.142  39.200   4.119  1.00  0.00           N  
ATOM   3572  CA  ARG A 249      40.302  38.434   3.219  1.00  0.00           C  
ATOM   3573  C   ARG A 249      39.622  39.307   2.176  1.00  0.00           C  
ATOM   3574  O   ARG A 249      39.506  38.941   1.008  1.00  0.00           O  
ATOM   3575  CB  ARG A 249      39.241  37.680   4.006  1.00  0.00           C  
ATOM   3576  CG  ARG A 249      38.320  36.809   3.167  1.00  0.00           C  
ATOM   3577  CD  ARG A 249      37.305  36.117   4.002  1.00  0.00           C  
ATOM   3578  NE  ARG A 249      36.412  37.057   4.660  1.00  0.00           N  
ATOM   3579  CZ  ARG A 249      35.362  37.658   4.067  1.00  0.00           C  
ATOM   3580  NH1 ARG A 249      35.087  37.406   2.806  1.00  0.00           N1+
ATOM   3581  NH2 ARG A 249      34.608  38.499   4.752  1.00  0.00           N  
ATOM   3582  H   ARG A 249      40.871  39.259   5.059  1.00  0.00           H  
ATOM   3583  HA  ARG A 249      40.927  37.713   2.692  1.00  0.00           H  
ATOM   3584 1HB  ARG A 249      39.722  37.037   4.742  1.00  0.00           H  
ATOM   3585 2HB  ARG A 249      38.618  38.390   4.550  1.00  0.00           H  
ATOM   3586 1HG  ARG A 249      37.798  37.428   2.437  1.00  0.00           H  
ATOM   3587 2HG  ARG A 249      38.909  36.052   2.646  1.00  0.00           H  
ATOM   3588 1HD  ARG A 249      36.705  35.458   3.375  1.00  0.00           H  
ATOM   3589 2HD  ARG A 249      37.806  35.529   4.770  1.00  0.00           H  
ATOM   3590  HE  ARG A 249      36.592  37.276   5.631  1.00  0.00           H  
ATOM   3591 1HH1 ARG A 249      35.663  36.763   2.282  1.00  0.00           H  
ATOM   3592 2HH1 ARG A 249      34.300  37.856   2.362  1.00  0.00           H  
ATOM   3593 1HH2 ARG A 249      34.820  38.693   5.722  1.00  0.00           H  
ATOM   3594 2HH2 ARG A 249      33.822  38.949   4.308  1.00  0.00           H  
ATOM   3595  N   ALA A 250      39.107  40.458   2.584  1.00  0.00           N  
ATOM   3596  CA  ALA A 250      38.295  41.249   1.656  1.00  0.00           C  
ATOM   3597  C   ALA A 250      39.092  41.747   0.441  1.00  0.00           C  
ATOM   3598  O   ALA A 250      38.654  41.590  -0.699  1.00  0.00           O  
ATOM   3599  CB  ALA A 250      37.674  42.428   2.390  1.00  0.00           C  
ATOM   3600  H   ALA A 250      39.238  40.768   3.537  1.00  0.00           H  
ATOM   3601  HA  ALA A 250      37.501  40.609   1.271  1.00  0.00           H  
ATOM   3602 1HB  ALA A 250      37.058  43.004   1.699  1.00  0.00           H  
ATOM   3603 2HB  ALA A 250      37.055  42.062   3.210  1.00  0.00           H  
ATOM   3604 3HB  ALA A 250      38.463  43.065   2.789  1.00  0.00           H  
ATOM   3605  N   ALA A 251      40.297  42.260   0.685  1.00  0.00           N  
ATOM   3606  CA  ALA A 251      41.267  42.517  -0.384  1.00  0.00           C  
ATOM   3607  C   ALA A 251      42.625  41.967   0.026  1.00  0.00           C  
ATOM   3608  O   ALA A 251      43.314  42.553   0.861  1.00  0.00           O  
ATOM   3609  CB  ALA A 251      41.361  44.004  -0.692  1.00  0.00           C  
ATOM   3610  H   ALA A 251      40.575  42.420   1.643  1.00  0.00           H  
ATOM   3611  HA  ALA A 251      40.922  42.021  -1.292  1.00  0.00           H  
ATOM   3612 1HB  ALA A 251      42.102  44.168  -1.474  1.00  0.00           H  
ATOM   3613 2HB  ALA A 251      40.390  44.368  -1.030  1.00  0.00           H  
ATOM   3614 3HB  ALA A 251      41.656  44.543   0.207  1.00  0.00           H  
ATOM   3615  N   PRO A 252      42.979  40.811  -0.516  1.00  0.00           N  
ATOM   3616  CA  PRO A 252      44.152  40.085  -0.048  1.00  0.00           C  
ATOM   3617  C   PRO A 252      45.407  40.499  -0.802  1.00  0.00           C  
ATOM   3618  O   PRO A 252      45.475  40.388  -2.026  1.00  0.00           O  
ATOM   3619  CB  PRO A 252      43.784  38.624  -0.328  1.00  0.00           C  
ATOM   3620  CG  PRO A 252      42.885  38.695  -1.515  1.00  0.00           C  
ATOM   3621  CD  PRO A 252      42.171  40.012  -1.366  1.00  0.00           C  
ATOM   3622  HA  PRO A 252      44.296  40.307   1.010  1.00  0.00           H  
ATOM   3623 1HB  PRO A 252      44.694  38.036  -0.516  1.00  0.00           H  
ATOM   3624 2HB  PRO A 252      43.294  38.185   0.553  1.00  0.00           H  
ATOM   3625 1HG  PRO A 252      43.474  38.635  -2.442  1.00  0.00           H  
ATOM   3626 2HG  PRO A 252      42.195  37.838  -1.520  1.00  0.00           H  
ATOM   3627 1HD  PRO A 252      42.088  40.498  -2.349  1.00  0.00           H  
ATOM   3628 2HD  PRO A 252      41.174  39.843  -0.932  1.00  0.00           H  
ATOM   3629  N   SER A 253      46.420  40.930  -0.059  1.00  0.00           N  
ATOM   3630  CA  SER A 253      47.729  41.213  -0.634  1.00  0.00           C  
ATOM   3631  C   SER A 253      48.837  40.660   0.249  1.00  0.00           C  
ATOM   3632  O   SER A 253      48.585  40.235   1.377  1.00  0.00           O  
ATOM   3633  CB  SER A 253      47.911  42.707  -0.816  1.00  0.00           C  
ATOM   3634  OG  SER A 253      47.955  43.362   0.421  1.00  0.00           O  
ATOM   3635  H   SER A 253      46.289  41.030   0.938  1.00  0.00           H  
ATOM   3636  HA  SER A 253      47.787  40.739  -1.614  1.00  0.00           H  
ATOM   3637 1HB  SER A 253      48.833  42.897  -1.365  1.00  0.00           H  
ATOM   3638 2HB  SER A 253      47.089  43.104  -1.412  1.00  0.00           H  
ATOM   3639  HG  SER A 253      47.751  44.283   0.241  1.00  0.00           H  
ATOM   3640  N   ARG A 254      50.070  40.684  -0.253  1.00  0.00           N  
ATOM   3641  CA  ARG A 254      51.200  40.229   0.543  1.00  0.00           C  
ATOM   3642  C   ARG A 254      51.510  41.229   1.645  1.00  0.00           C  
ATOM   3643  O   ARG A 254      51.770  40.855   2.789  1.00  0.00           O  
ATOM   3644  CB  ARG A 254      52.432  40.034  -0.329  1.00  0.00           C  
ATOM   3645  CG  ARG A 254      52.363  38.849  -1.278  1.00  0.00           C  
ATOM   3646  CD  ARG A 254      53.687  38.548  -1.879  1.00  0.00           C  
ATOM   3647  NE  ARG A 254      54.163  39.638  -2.716  1.00  0.00           N  
ATOM   3648  CZ  ARG A 254      53.870  39.783  -4.023  1.00  0.00           C  
ATOM   3649  NH1 ARG A 254      53.104  38.902  -4.627  1.00  0.00           N1+
ATOM   3650  NH2 ARG A 254      54.353  40.812  -4.698  1.00  0.00           N  
ATOM   3651  H   ARG A 254      50.224  41.031  -1.189  1.00  0.00           H  
ATOM   3652  HA  ARG A 254      50.927  39.281   1.007  1.00  0.00           H  
ATOM   3653 1HB  ARG A 254      52.598  40.928  -0.929  1.00  0.00           H  
ATOM   3654 2HB  ARG A 254      53.308  39.898   0.305  1.00  0.00           H  
ATOM   3655 1HG  ARG A 254      52.025  37.966  -0.735  1.00  0.00           H  
ATOM   3656 2HG  ARG A 254      51.662  39.069  -2.085  1.00  0.00           H  
ATOM   3657 1HD  ARG A 254      54.417  38.383  -1.087  1.00  0.00           H  
ATOM   3658 2HD  ARG A 254      53.612  37.653  -2.496  1.00  0.00           H  
ATOM   3659  HE  ARG A 254      54.755  40.337  -2.286  1.00  0.00           H  
ATOM   3660 1HH1 ARG A 254      52.735  38.116  -4.111  1.00  0.00           H  
ATOM   3661 2HH1 ARG A 254      52.885  39.010  -5.607  1.00  0.00           H  
ATOM   3662 1HH2 ARG A 254      54.942  41.490  -4.234  1.00  0.00           H  
ATOM   3663 2HH2 ARG A 254      54.134  40.920  -5.677  1.00  0.00           H  
ATOM   3664  N   GLU A 255      51.419  42.500   1.298  1.00  0.00           N  
ATOM   3665  CA  GLU A 255      51.726  43.594   2.199  1.00  0.00           C  
ATOM   3666  C   GLU A 255      50.641  43.810   3.241  1.00  0.00           C  
ATOM   3667  O   GLU A 255      50.917  44.078   4.409  1.00  0.00           O  
ATOM   3668  CB  GLU A 255      51.937  44.884   1.402  1.00  0.00           C  
ATOM   3669  CG  GLU A 255      53.166  44.874   0.505  1.00  0.00           C  
ATOM   3670  CD  GLU A 255      52.938  44.146  -0.791  1.00  0.00           C  
ATOM   3671  OE1 GLU A 255      51.843  43.685  -1.007  1.00  0.00           O  
ATOM   3672  OE2 GLU A 255      53.860  44.052  -1.566  1.00  0.00           O1-
ATOM   3673  H   GLU A 255      51.244  42.716   0.359  1.00  0.00           H  
ATOM   3674  HA  GLU A 255      52.646  43.354   2.733  1.00  0.00           H  
ATOM   3675 1HB  GLU A 255      51.066  45.070   0.775  1.00  0.00           H  
ATOM   3676 2HB  GLU A 255      52.032  45.724   2.090  1.00  0.00           H  
ATOM   3677 1HG  GLU A 255      53.451  45.902   0.285  1.00  0.00           H  
ATOM   3678 2HG  GLU A 255      53.990  44.404   1.040  1.00  0.00           H  
ATOM   3679  N   LEU A 256      49.404  43.724   2.808  1.00  0.00           N  
ATOM   3680  CA  LEU A 256      48.272  43.837   3.709  1.00  0.00           C  
ATOM   3681  C   LEU A 256      48.248  42.730   4.751  1.00  0.00           C  
ATOM   3682  O   LEU A 256      47.937  42.955   5.919  1.00  0.00           O  
ATOM   3683  CB  LEU A 256      46.965  43.813   2.907  1.00  0.00           C  
ATOM   3684  CG  LEU A 256      45.677  43.949   3.729  1.00  0.00           C  
ATOM   3685  CD1 LEU A 256      45.690  45.274   4.480  1.00  0.00           C  
ATOM   3686  CD2 LEU A 256      44.472  43.856   2.805  1.00  0.00           C  
ATOM   3687  H   LEU A 256      49.221  43.515   1.869  1.00  0.00           H  
ATOM   3688  HA  LEU A 256      48.345  44.786   4.239  1.00  0.00           H  
ATOM   3689 1HB  LEU A 256      46.985  44.629   2.186  1.00  0.00           H  
ATOM   3690 2HB  LEU A 256      46.910  42.872   2.359  1.00  0.00           H  
ATOM   3691  HG  LEU A 256      45.631  43.148   4.468  1.00  0.00           H  
ATOM   3692 1HD1 LEU A 256      44.775  45.370   5.064  1.00  0.00           H  
ATOM   3693 2HD1 LEU A 256      46.552  45.305   5.147  1.00  0.00           H  
ATOM   3694 3HD1 LEU A 256      45.753  46.095   3.766  1.00  0.00           H  
ATOM   3695 1HD2 LEU A 256      43.557  43.952   3.390  1.00  0.00           H  
ATOM   3696 2HD2 LEU A 256      44.517  44.657   2.067  1.00  0.00           H  
ATOM   3697 3HD2 LEU A 256      44.478  42.892   2.296  1.00  0.00           H  
ATOM   3698  N   ALA A 257      48.547  41.526   4.318  1.00  0.00           N  
ATOM   3699  CA  ALA A 257      48.633  40.393   5.219  1.00  0.00           C  
ATOM   3700  C   ALA A 257      49.726  40.562   6.261  1.00  0.00           C  
ATOM   3701  O   ALA A 257      49.559  40.215   7.429  1.00  0.00           O  
ATOM   3702  CB  ALA A 257      48.861  39.115   4.425  1.00  0.00           C  
ATOM   3703  H   ALA A 257      48.785  41.383   3.379  1.00  0.00           H  
ATOM   3704  HA  ALA A 257      47.688  40.315   5.757  1.00  0.00           H  
ATOM   3705 1HB  ALA A 257      48.911  38.267   5.108  1.00  0.00           H  
ATOM   3706 2HB  ALA A 257      48.037  38.969   3.726  1.00  0.00           H  
ATOM   3707 3HB  ALA A 257      49.796  39.192   3.873  1.00  0.00           H  
ATOM   3708  N   LEU A 258      50.860  41.065   5.828  1.00  0.00           N  
ATOM   3709  CA  LEU A 258      51.962  41.347   6.729  1.00  0.00           C  
ATOM   3710  C   LEU A 258      51.606  42.394   7.771  1.00  0.00           C  
ATOM   3711  O   LEU A 258      51.976  42.289   8.939  1.00  0.00           O  
ATOM   3712  CB  LEU A 258      53.182  41.818   5.927  1.00  0.00           C  
ATOM   3713  CG  LEU A 258      54.438  42.133   6.750  1.00  0.00           C  
ATOM   3714  CD1 LEU A 258      54.880  40.884   7.500  1.00  0.00           C  
ATOM   3715  CD2 LEU A 258      55.537  42.635   5.826  1.00  0.00           C  
ATOM   3716  H   LEU A 258      50.960  41.324   4.889  1.00  0.00           H  
ATOM   3717  HA  LEU A 258      52.222  40.429   7.256  1.00  0.00           H  
ATOM   3718 1HB  LEU A 258      53.443  41.045   5.206  1.00  0.00           H  
ATOM   3719 2HB  LEU A 258      52.910  42.720   5.379  1.00  0.00           H  
ATOM   3720  HG  LEU A 258      54.206  42.901   7.488  1.00  0.00           H  
ATOM   3721 1HD1 LEU A 258      55.773  41.108   8.085  1.00  0.00           H  
ATOM   3722 2HD1 LEU A 258      54.082  40.559   8.167  1.00  0.00           H  
ATOM   3723 3HD1 LEU A 258      55.104  40.092   6.787  1.00  0.00           H  
ATOM   3724 1HD2 LEU A 258      56.430  42.859   6.411  1.00  0.00           H  
ATOM   3725 2HD2 LEU A 258      55.771  41.867   5.088  1.00  0.00           H  
ATOM   3726 3HD2 LEU A 258      55.201  43.538   5.316  1.00  0.00           H  
ATOM   3727  N   LYS A 259      50.913  43.423   7.338  1.00  0.00           N  
ATOM   3728  CA  LYS A 259      50.445  44.459   8.239  1.00  0.00           C  
ATOM   3729  C   LYS A 259      49.475  43.927   9.281  1.00  0.00           C  
ATOM   3730  O   LYS A 259      49.514  44.309  10.449  1.00  0.00           O  
ATOM   3731  CB  LYS A 259      49.786  45.588   7.444  1.00  0.00           C  
ATOM   3732  CG  LYS A 259      50.756  46.430   6.627  1.00  0.00           C  
ATOM   3733  CD  LYS A 259      50.026  47.516   5.850  1.00  0.00           C  
ATOM   3734  CE  LYS A 259      50.993  48.351   5.023  1.00  0.00           C  
ATOM   3735  NZ  LYS A 259      50.288  49.393   4.227  1.00  0.00           N1+
ATOM   3736  H   LYS A 259      50.640  43.477   6.399  1.00  0.00           H  
ATOM   3737  HA  LYS A 259      51.304  44.870   8.769  1.00  0.00           H  
ATOM   3738 1HB  LYS A 259      49.048  45.169   6.760  1.00  0.00           H  
ATOM   3739 2HB  LYS A 259      49.258  46.254   8.127  1.00  0.00           H  
ATOM   3740 1HG  LYS A 259      51.483  46.898   7.292  1.00  0.00           H  
ATOM   3741 2HG  LYS A 259      51.292  45.791   5.925  1.00  0.00           H  
ATOM   3742 1HD  LYS A 259      49.294  47.057   5.184  1.00  0.00           H  
ATOM   3743 2HD  LYS A 259      49.500  48.170   6.545  1.00  0.00           H  
ATOM   3744 1HE  LYS A 259      51.709  48.838   5.683  1.00  0.00           H  
ATOM   3745 2HE  LYS A 259      51.543  47.702   4.341  1.00  0.00           H  
ATOM   3746 1HZ  LYS A 259      50.962  49.923   3.694  1.00  0.00           H  
ATOM   3747 2HZ  LYS A 259      49.633  48.951   3.597  1.00  0.00           H  
ATOM   3748 3HZ  LYS A 259      49.789  50.012   4.850  1.00  0.00           H  
ATOM   3749  N   ALA A 260      48.582  43.066   8.848  1.00  0.00           N  
ATOM   3750  CA  ALA A 260      47.642  42.425   9.749  1.00  0.00           C  
ATOM   3751  C   ALA A 260      48.335  41.563  10.791  1.00  0.00           C  
ATOM   3752  O   ALA A 260      47.952  41.534  11.959  1.00  0.00           O  
ATOM   3753  CB  ALA A 260      46.649  41.589   8.955  1.00  0.00           C  
ATOM   3754  H   ALA A 260      48.576  42.788   7.909  1.00  0.00           H  
ATOM   3755  HA  ALA A 260      47.102  43.205  10.286  1.00  0.00           H  
ATOM   3756 1HB  ALA A 260      45.940  41.120   9.638  1.00  0.00           H  
ATOM   3757 2HB  ALA A 260      46.111  42.229   8.256  1.00  0.00           H  
ATOM   3758 3HB  ALA A 260      47.183  40.817   8.403  1.00  0.00           H  
ATOM   3759  N   VAL A 261      49.339  40.832  10.358  1.00  0.00           N  
ATOM   3760  CA  VAL A 261      50.133  40.018  11.259  1.00  0.00           C  
ATOM   3761  C   VAL A 261      50.862  40.851  12.301  1.00  0.00           C  
ATOM   3762  O   VAL A 261      50.956  40.478  13.469  1.00  0.00           O  
ATOM   3763  CB  VAL A 261      51.162  39.199  10.457  1.00  0.00           C  
ATOM   3764  CG1 VAL A 261      52.131  38.496  11.395  1.00  0.00           C  
ATOM   3765  CG2 VAL A 261      50.445  38.194   9.569  1.00  0.00           C  
ATOM   3766  H   VAL A 261      49.612  40.875   9.419  1.00  0.00           H  
ATOM   3767  HA  VAL A 261      49.467  39.332  11.784  1.00  0.00           H  
ATOM   3768  HB  VAL A 261      51.750  39.878   9.838  1.00  0.00           H  
ATOM   3769 1HG1 VAL A 261      52.851  37.922  10.812  1.00  0.00           H  
ATOM   3770 2HG1 VAL A 261      52.659  39.236  11.996  1.00  0.00           H  
ATOM   3771 3HG1 VAL A 261      51.578  37.823  12.051  1.00  0.00           H  
ATOM   3772 1HG2 VAL A 261      51.179  37.619   9.004  1.00  0.00           H  
ATOM   3773 2HG2 VAL A 261      49.853  37.519  10.187  1.00  0.00           H  
ATOM   3774 3HG2 VAL A 261      49.788  38.723   8.877  1.00  0.00           H  
ATOM   3775  N   GLU A 262      51.407  41.965  11.868  1.00  0.00           N  
ATOM   3776  CA  GLU A 262      52.070  42.889  12.769  1.00  0.00           C  
ATOM   3777  C   GLU A 262      51.124  43.463  13.811  1.00  0.00           C  
ATOM   3778  O   GLU A 262      51.475  43.620  14.979  1.00  0.00           O  
ATOM   3779  CB  GLU A 262      52.709  44.029  11.972  1.00  0.00           C  
ATOM   3780  CG  GLU A 262      53.911  43.614  11.136  1.00  0.00           C  
ATOM   3781  CD  GLU A 262      54.463  44.740  10.307  1.00  0.00           C  
ATOM   3782  OE1 GLU A 262      53.864  45.789  10.289  1.00  0.00           O  
ATOM   3783  OE2 GLU A 262      55.486  44.552   9.691  1.00  0.00           O1-
ATOM   3784  H   GLU A 262      51.317  42.228  10.929  1.00  0.00           H  
ATOM   3785  HA  GLU A 262      52.853  42.350  13.303  1.00  0.00           H  
ATOM   3786 1HB  GLU A 262      51.968  44.463  11.301  1.00  0.00           H  
ATOM   3787 2HB  GLU A 262      53.032  44.814  12.656  1.00  0.00           H  
ATOM   3788 1HG  GLU A 262      54.694  43.250  11.800  1.00  0.00           H  
ATOM   3789 2HG  GLU A 262      53.619  42.796  10.480  1.00  0.00           H  
ATOM   3790  N   GLY A 263      49.932  43.805  13.378  1.00  0.00           N  
ATOM   3791  CA  GLY A 263      48.907  44.298  14.279  1.00  0.00           C  
ATOM   3792  C   GLY A 263      48.506  43.267  15.321  1.00  0.00           C  
ATOM   3793  O   GLY A 263      48.290  43.584  16.489  1.00  0.00           O  
ATOM   3794  H   GLY A 263      49.688  43.671  12.439  1.00  0.00           H  
ATOM   3795 1HA  GLY A 263      49.267  45.194  14.785  1.00  0.00           H  
ATOM   3796 2HA  GLY A 263      48.026  44.585  13.706  1.00  0.00           H  
ATOM   3797  N   GLY A 264      48.376  42.033  14.888  1.00  0.00           N  
ATOM   3798  CA  GLY A 264      48.068  40.938  15.789  1.00  0.00           C  
ATOM   3799  C   GLY A 264      49.153  40.723  16.831  1.00  0.00           C  
ATOM   3800  O   GLY A 264      48.878  40.455  17.999  1.00  0.00           O  
ATOM   3801  H   GLY A 264      48.550  41.816  13.949  1.00  0.00           H  
ATOM   3802 1HA  GLY A 264      47.123  41.138  16.294  1.00  0.00           H  
ATOM   3803 2HA  GLY A 264      47.938  40.021  15.216  1.00  0.00           H  
ATOM   3804  N   ILE A 265      50.392  40.808  16.398  1.00  0.00           N  
ATOM   3805  CA  ILE A 265      51.523  40.695  17.299  1.00  0.00           C  
ATOM   3806  C   ILE A 265      51.547  41.802  18.341  1.00  0.00           C  
ATOM   3807  O   ILE A 265      51.858  41.577  19.509  1.00  0.00           O  
ATOM   3808  CB  ILE A 265      52.845  40.712  16.509  1.00  0.00           C  
ATOM   3809  CG1 ILE A 265      52.978  39.441  15.665  1.00  0.00           C  
ATOM   3810  CG2 ILE A 265      54.027  40.854  17.455  1.00  0.00           C  
ATOM   3811  CD1 ILE A 265      54.103  39.494  14.657  1.00  0.00           C  
ATOM   3812  H   ILE A 265      50.574  41.018  15.459  1.00  0.00           H  
ATOM   3813  HA  ILE A 265      51.451  39.743  17.827  1.00  0.00           H  
ATOM   3814  HB  ILE A 265      52.843  41.552  15.816  1.00  0.00           H  
ATOM   3815 1HG1 ILE A 265      53.146  38.586  16.319  1.00  0.00           H  
ATOM   3816 2HG1 ILE A 265      52.047  39.263  15.127  1.00  0.00           H  
ATOM   3817 1HG2 ILE A 265      54.953  40.863  16.880  1.00  0.00           H  
ATOM   3818 2HG2 ILE A 265      53.937  41.785  18.013  1.00  0.00           H  
ATOM   3819 3HG2 ILE A 265      54.040  40.014  18.150  1.00  0.00           H  
ATOM   3820 1HD1 ILE A 265      54.134  38.559  14.097  1.00  0.00           H  
ATOM   3821 2HD1 ILE A 265      53.937  40.323  13.969  1.00  0.00           H  
ATOM   3822 3HD1 ILE A 265      55.050  39.637  15.175  1.00  0.00           H  
ATOM   3823  N   GLU A 266      51.247  43.006  17.908  1.00  0.00           N  
ATOM   3824  CA  GLU A 266      51.161  44.140  18.809  1.00  0.00           C  
ATOM   3825  C   GLU A 266      50.069  43.971  19.851  1.00  0.00           C  
ATOM   3826  O   GLU A 266      50.235  44.317  21.019  1.00  0.00           O  
ATOM   3827  CB  GLU A 266      50.916  45.424  18.013  1.00  0.00           C  
ATOM   3828  CG  GLU A 266      50.875  46.689  18.858  1.00  0.00           C  
ATOM   3829  CD  GLU A 266      50.707  47.936  18.035  1.00  0.00           C  
ATOM   3830  OE1 GLU A 266      51.150  47.948  16.912  1.00  0.00           O  
ATOM   3831  OE2 GLU A 266      50.136  48.879  18.531  1.00  0.00           O1-
ATOM   3832  H   GLU A 266      51.009  43.149  16.969  1.00  0.00           H  
ATOM   3833  HA  GLU A 266      52.108  44.231  19.342  1.00  0.00           H  
ATOM   3834 1HB  GLU A 266      51.702  45.545  17.267  1.00  0.00           H  
ATOM   3835 2HB  GLU A 266      49.968  45.346  17.480  1.00  0.00           H  
ATOM   3836 1HG  GLU A 266      50.045  46.617  19.560  1.00  0.00           H  
ATOM   3837 2HG  GLU A 266      51.797  46.760  19.433  1.00  0.00           H  
ATOM   3838  N   LEU A 267      48.934  43.467  19.418  1.00  0.00           N  
ATOM   3839  CA  LEU A 267      47.833  43.186  20.319  1.00  0.00           C  
ATOM   3840  C   LEU A 267      48.189  42.138  21.361  1.00  0.00           C  
ATOM   3841  O   LEU A 267      47.819  42.243  22.529  1.00  0.00           O  
ATOM   3842  CB  LEU A 267      46.613  42.716  19.517  1.00  0.00           C  
ATOM   3843  CG  LEU A 267      45.663  43.823  19.041  1.00  0.00           C  
ATOM   3844  CD1 LEU A 267      46.432  44.817  18.181  1.00  0.00           C  
ATOM   3845  CD2 LEU A 267      44.511  43.205  18.264  1.00  0.00           C  
ATOM   3846  H   LEU A 267      48.834  43.208  18.479  1.00  0.00           H  
ATOM   3847  HA  LEU A 267      47.577  44.103  20.849  1.00  0.00           H  
ATOM   3848 1HB  LEU A 267      46.961  42.178  18.637  1.00  0.00           H  
ATOM   3849 2HB  LEU A 267      46.036  42.027  20.134  1.00  0.00           H  
ATOM   3850  HG  LEU A 267      45.271  44.363  19.904  1.00  0.00           H  
ATOM   3851 1HD1 LEU A 267      45.758  45.604  17.842  1.00  0.00           H  
ATOM   3852 2HD1 LEU A 267      47.238  45.259  18.767  1.00  0.00           H  
ATOM   3853 3HD1 LEU A 267      46.851  44.302  17.317  1.00  0.00           H  
ATOM   3854 1HD2 LEU A 267      43.836  43.991  17.926  1.00  0.00           H  
ATOM   3855 2HD2 LEU A 267      44.902  42.666  17.400  1.00  0.00           H  
ATOM   3856 3HD2 LEU A 267      43.968  42.512  18.908  1.00  0.00           H  
ATOM   3857  N   LEU A 268      48.881  41.109  20.928  1.00  0.00           N  
ATOM   3858  CA  LEU A 268      49.349  40.073  21.829  1.00  0.00           C  
ATOM   3859  C   LEU A 268      50.319  40.606  22.871  1.00  0.00           C  
ATOM   3860  O   LEU A 268      50.281  40.223  24.039  1.00  0.00           O  
ATOM   3861  CB  LEU A 268      50.024  38.953  21.027  1.00  0.00           C  
ATOM   3862  CG  LEU A 268      50.479  37.734  21.840  1.00  0.00           C  
ATOM   3863  CD1 LEU A 268      50.512  36.506  20.940  1.00  0.00           C  
ATOM   3864  CD2 LEU A 268      51.850  38.008  22.441  1.00  0.00           C  
ATOM   3865  H   LEU A 268      49.154  41.056  19.989  1.00  0.00           H  
ATOM   3866  HA  LEU A 268      48.490  39.662  22.358  1.00  0.00           H  
ATOM   3867 1HB  LEU A 268      49.328  38.602  20.267  1.00  0.00           H  
ATOM   3868 2HB  LEU A 268      50.900  39.364  20.526  1.00  0.00           H  
ATOM   3869  HG  LEU A 268      49.764  37.543  22.640  1.00  0.00           H  
ATOM   3870 1HD1 LEU A 268      50.835  35.641  21.518  1.00  0.00           H  
ATOM   3871 2HD1 LEU A 268      49.515  36.322  20.540  1.00  0.00           H  
ATOM   3872 3HD1 LEU A 268      51.208  36.675  20.120  1.00  0.00           H  
ATOM   3873 1HD2 LEU A 268      52.174  37.143  23.020  1.00  0.00           H  
ATOM   3874 2HD2 LEU A 268      52.566  38.199  21.642  1.00  0.00           H  
ATOM   3875 3HD2 LEU A 268      51.794  38.880  23.093  1.00  0.00           H  
ATOM   3876  N   GLU A 269      51.213  41.467  22.438  1.00  0.00           N  
ATOM   3877  CA  GLU A 269      52.152  42.108  23.339  1.00  0.00           C  
ATOM   3878  C   GLU A 269      51.459  42.971  24.381  1.00  0.00           C  
ATOM   3879  O   GLU A 269      51.842  42.999  25.549  1.00  0.00           O  
ATOM   3880  CB  GLU A 269      53.142  42.960  22.542  1.00  0.00           C  
ATOM   3881  CG  GLU A 269      54.130  42.159  21.706  1.00  0.00           C  
ATOM   3882  CD  GLU A 269      55.035  43.029  20.877  1.00  0.00           C  
ATOM   3883  OE1 GLU A 269      54.830  44.219  20.859  1.00  0.00           O  
ATOM   3884  OE2 GLU A 269      55.931  42.502  20.261  1.00  0.00           O1-
ATOM   3885  H   GLU A 269      51.218  41.745  21.499  1.00  0.00           H  
ATOM   3886  HA  GLU A 269      52.709  41.333  23.867  1.00  0.00           H  
ATOM   3887 1HB  GLU A 269      52.595  43.622  21.871  1.00  0.00           H  
ATOM   3888 2HB  GLU A 269      53.714  43.588  23.226  1.00  0.00           H  
ATOM   3889 1HG  GLU A 269      54.741  41.549  22.370  1.00  0.00           H  
ATOM   3890 2HG  GLU A 269      53.576  41.490  21.050  1.00  0.00           H  
ATOM   3891  N   ASP A 270      50.457  43.701  23.948  1.00  0.00           N  
ATOM   3892  CA  ASP A 270      49.662  44.514  24.849  1.00  0.00           C  
ATOM   3893  C   ASP A 270      48.932  43.682  25.891  1.00  0.00           C  
ATOM   3894  O   ASP A 270      48.838  44.055  27.059  1.00  0.00           O  
ATOM   3895  CB  ASP A 270      48.648  45.341  24.055  1.00  0.00           C  
ATOM   3896  CG  ASP A 270      49.294  46.470  23.263  1.00  0.00           C  
ATOM   3897  OD1 ASP A 270      50.424  46.794  23.542  1.00  0.00           O  
ATOM   3898  OD2 ASP A 270      48.651  46.997  22.386  1.00  0.00           O1-
ATOM   3899  H   ASP A 270      50.181  43.658  23.009  1.00  0.00           H  
ATOM   3900  HA  ASP A 270      50.329  45.192  25.382  1.00  0.00           H  
ATOM   3901 1HB  ASP A 270      48.111  44.692  23.362  1.00  0.00           H  
ATOM   3902 2HB  ASP A 270      47.913  45.769  24.737  1.00  0.00           H  
ATOM   3903  N   VAL A 271      48.388  42.567  25.458  1.00  0.00           N  
ATOM   3904  CA  VAL A 271      47.725  41.644  26.359  1.00  0.00           C  
ATOM   3905  C   VAL A 271      48.671  41.071  27.401  1.00  0.00           C  
ATOM   3906  O   VAL A 271      48.321  40.913  28.569  1.00  0.00           O  
ATOM   3907  CB  VAL A 271      47.098  40.488  25.557  1.00  0.00           C  
ATOM   3908  CG1 VAL A 271      46.573  39.412  26.496  1.00  0.00           C  
ATOM   3909  CG2 VAL A 271      45.983  41.019  24.669  1.00  0.00           C  
ATOM   3910  H   VAL A 271      48.477  42.305  24.519  1.00  0.00           H  
ATOM   3911  HA  VAL A 271      46.934  42.181  26.884  1.00  0.00           H  
ATOM   3912  HB  VAL A 271      47.868  40.028  24.938  1.00  0.00           H  
ATOM   3913 1HG1 VAL A 271      46.134  38.602  25.912  1.00  0.00           H  
ATOM   3914 2HG1 VAL A 271      47.395  39.021  27.096  1.00  0.00           H  
ATOM   3915 3HG1 VAL A 271      45.815  39.839  27.151  1.00  0.00           H  
ATOM   3916 1HG2 VAL A 271      45.545  40.197  24.104  1.00  0.00           H  
ATOM   3917 2HG2 VAL A 271      45.216  41.485  25.288  1.00  0.00           H  
ATOM   3918 3HG2 VAL A 271      46.389  41.758  23.977  1.00  0.00           H  
ATOM   3919  N   ILE A 272      49.863  40.727  26.968  1.00  0.00           N  
ATOM   3920  CA  ILE A 272      50.887  40.235  27.869  1.00  0.00           C  
ATOM   3921  C   ILE A 272      51.288  41.265  28.911  1.00  0.00           C  
ATOM   3922  O   ILE A 272      51.504  40.948  30.079  1.00  0.00           O  
ATOM   3923  CB  ILE A 272      52.135  39.800  27.079  1.00  0.00           C  
ATOM   3924  CG1 ILE A 272      51.825  38.564  26.230  1.00  0.00           C  
ATOM   3925  CG2 ILE A 272      53.293  39.523  28.025  1.00  0.00           C  
ATOM   3926  CD1 ILE A 272      52.896  38.238  25.214  1.00  0.00           C  
ATOM   3927  H   ILE A 272      50.106  40.861  26.029  1.00  0.00           H  
ATOM   3928  HA  ILE A 272      50.493  39.370  28.401  1.00  0.00           H  
ATOM   3929  HB  ILE A 272      52.423  40.592  26.389  1.00  0.00           H  
ATOM   3930 1HG1 ILE A 272      51.697  37.699  26.880  1.00  0.00           H  
ATOM   3931 2HG1 ILE A 272      50.886  38.715  25.698  1.00  0.00           H  
ATOM   3932 1HG2 ILE A 272      54.167  39.216  27.451  1.00  0.00           H  
ATOM   3933 2HG2 ILE A 272      53.528  40.426  28.587  1.00  0.00           H  
ATOM   3934 3HG2 ILE A 272      53.016  38.727  28.717  1.00  0.00           H  
ATOM   3935 1HD1 ILE A 272      52.605  37.351  24.651  1.00  0.00           H  
ATOM   3936 2HD1 ILE A 272      53.017  39.079  24.530  1.00  0.00           H  
ATOM   3937 3HD1 ILE A 272      53.838  38.048  25.726  1.00  0.00           H  
ATOM   3938  N   TYR A 273      51.551  42.494  28.454  1.00  0.00           N  
ATOM   3939  CA  TYR A 273      52.255  43.472  29.292  1.00  0.00           C  
ATOM   3940  C   TYR A 273      51.417  44.666  29.751  1.00  0.00           C  
ATOM   3941  O   TYR A 273      51.847  45.426  30.618  1.00  0.00           O  
ATOM   3942  CB  TYR A 273      53.490  43.982  28.546  1.00  0.00           C  
ATOM   3943  CG  TYR A 273      54.507  42.905  28.239  1.00  0.00           C  
ATOM   3944  CD1 TYR A 273      54.847  42.626  26.924  1.00  0.00           C  
ATOM   3945  CD2 TYR A 273      55.099  42.197  29.274  1.00  0.00           C  
ATOM   3946  CE1 TYR A 273      55.775  41.643  26.644  1.00  0.00           C  
ATOM   3947  CE2 TYR A 273      56.027  41.213  28.994  1.00  0.00           C  
ATOM   3948  CZ  TYR A 273      56.366  40.935  27.686  1.00  0.00           C  
ATOM   3949  OH  TYR A 273      57.291  39.956  27.407  1.00  0.00           O  
ATOM   3950  H   TYR A 273      51.313  42.733  27.503  1.00  0.00           H  
ATOM   3951  HA  TYR A 273      52.587  42.991  30.211  1.00  0.00           H  
ATOM   3952 1HB  TYR A 273      53.183  44.439  27.603  1.00  0.00           H  
ATOM   3953 2HB  TYR A 273      53.980  44.754  29.138  1.00  0.00           H  
ATOM   3954  HD1 TYR A 273      54.381  43.184  26.111  1.00  0.00           H  
ATOM   3955  HD2 TYR A 273      54.831  42.415  30.308  1.00  0.00           H  
ATOM   3956  HE1 TYR A 273      56.043  41.424  25.611  1.00  0.00           H  
ATOM   3957  HE2 TYR A 273      56.492  40.655  29.808  1.00  0.00           H  
ATOM   3958  HH  TYR A 273      57.600  39.566  28.229  1.00  0.00           H  
ATOM   3959  N   GLU A 274      50.244  44.853  29.159  1.00  0.00           N  
ATOM   3960  CA  GLU A 274      49.447  46.036  29.473  1.00  0.00           C  
ATOM   3961  C   GLU A 274      48.349  45.698  30.468  1.00  0.00           C  
ATOM   3962  O   GLU A 274      47.405  44.977  30.145  1.00  0.00           O  
ATOM   3963  CB  GLU A 274      48.833  46.625  28.201  1.00  0.00           C  
ATOM   3964  CG  GLU A 274      49.848  47.181  27.212  1.00  0.00           C  
ATOM   3965  CD  GLU A 274      50.536  48.419  27.714  1.00  0.00           C  
ATOM   3966  OE1 GLU A 274      50.125  48.936  28.725  1.00  0.00           O  
ATOM   3967  OE2 GLU A 274      51.475  48.849  27.086  1.00  0.00           O1-
ATOM   3968  H   GLU A 274      49.914  44.191  28.471  1.00  0.00           H  
ATOM   3969  HA  GLU A 274      50.104  46.789  29.910  1.00  0.00           H  
ATOM   3970 1HB  GLU A 274      48.252  45.858  27.689  1.00  0.00           H  
ATOM   3971 2HB  GLU A 274      48.149  47.431  28.467  1.00  0.00           H  
ATOM   3972 1HG  GLU A 274      50.599  46.418  27.011  1.00  0.00           H  
ATOM   3973 2HG  GLU A 274      49.340  47.408  26.276  1.00  0.00           H  
ATOM   3974  N   GLU A 275      48.480  46.220  31.681  1.00  0.00           N  
ATOM   3975  CA  GLU A 275      47.495  45.983  32.727  1.00  0.00           C  
ATOM   3976  C   GLU A 275      46.183  46.694  32.444  1.00  0.00           C  
ATOM   3977  O   GLU A 275      45.113  46.205  32.808  1.00  0.00           O  
ATOM   3978  CB  GLU A 275      48.043  46.436  34.082  1.00  0.00           C  
ATOM   3979  CG  GLU A 275      49.195  45.592  34.608  1.00  0.00           C  
ATOM   3980  CD  GLU A 275      49.728  46.085  35.925  1.00  0.00           C  
ATOM   3981  OE1 GLU A 275      49.296  47.122  36.368  1.00  0.00           O  
ATOM   3982  OE2 GLU A 275      50.569  45.425  36.487  1.00  0.00           O1-
ATOM   3983  H   GLU A 275      49.282  46.801  31.883  1.00  0.00           H  
ATOM   3984  HA  GLU A 275      47.297  44.911  32.779  1.00  0.00           H  
ATOM   3985 1HB  GLU A 275      48.390  47.467  34.008  1.00  0.00           H  
ATOM   3986 2HB  GLU A 275      47.245  46.412  34.824  1.00  0.00           H  
ATOM   3987 1HG  GLU A 275      48.853  44.565  34.730  1.00  0.00           H  
ATOM   3988 2HG  GLU A 275      49.999  45.594  33.873  1.00  0.00           H  
ATOM   3989  N   ASP A 276      46.265  47.861  31.811  1.00  0.00           N  
ATOM   3990  CA  ASP A 276      45.069  48.654  31.565  1.00  0.00           C  
ATOM   3991  C   ASP A 276      44.345  48.158  30.325  1.00  0.00           C  
ATOM   3992  O   ASP A 276      44.881  48.201  29.217  1.00  0.00           O  
ATOM   3993  CB  ASP A 276      45.424  50.134  31.402  1.00  0.00           C  
ATOM   3994  CG  ASP A 276      44.199  51.022  31.232  1.00  0.00           C  
ATOM   3995  OD1 ASP A 276      43.510  50.869  30.251  1.00  0.00           O  
ATOM   3996  OD2 ASP A 276      43.965  51.845  32.084  1.00  0.00           O1-
ATOM   3997  H   ASP A 276      47.167  48.209  31.520  1.00  0.00           H  
ATOM   3998  HA  ASP A 276      44.408  48.561  32.427  1.00  0.00           H  
ATOM   3999 1HB  ASP A 276      45.982  50.473  32.275  1.00  0.00           H  
ATOM   4000 2HB  ASP A 276      46.070  50.259  30.532  1.00  0.00           H  
ATOM   4001  N   LEU A 277      43.122  47.685  30.518  1.00  0.00           N  
ATOM   4002  CA  LEU A 277      42.319  47.180  29.415  1.00  0.00           C  
ATOM   4003  C   LEU A 277      41.924  48.298  28.463  1.00  0.00           C  
ATOM   4004  O   LEU A 277      41.992  48.140  27.245  1.00  0.00           O  
ATOM   4005  CB  LEU A 277      41.059  46.488  29.951  1.00  0.00           C  
ATOM   4006  CG  LEU A 277      40.178  45.803  28.899  1.00  0.00           C  
ATOM   4007  CD1 LEU A 277      39.385  44.680  29.553  1.00  0.00           C  
ATOM   4008  CD2 LEU A 277      39.252  46.830  28.265  1.00  0.00           C  
ATOM   4009  H   LEU A 277      42.737  47.676  31.454  1.00  0.00           H  
ATOM   4010  HA  LEU A 277      42.909  46.446  28.865  1.00  0.00           H  
ATOM   4011 1HB  LEU A 277      41.360  45.732  30.674  1.00  0.00           H  
ATOM   4012 2HB  LEU A 277      40.447  47.229  30.464  1.00  0.00           H  
ATOM   4013  HG  LEU A 277      40.810  45.359  28.128  1.00  0.00           H  
ATOM   4014 1HD1 LEU A 277      38.759  44.193  28.805  1.00  0.00           H  
ATOM   4015 2HD1 LEU A 277      40.072  43.950  29.981  1.00  0.00           H  
ATOM   4016 3HD1 LEU A 277      38.755  45.091  30.341  1.00  0.00           H  
ATOM   4017 1HD2 LEU A 277      38.626  46.343  27.517  1.00  0.00           H  
ATOM   4018 2HD2 LEU A 277      38.619  47.273  29.035  1.00  0.00           H  
ATOM   4019 3HD2 LEU A 277      39.845  47.611  27.790  1.00  0.00           H  
ATOM   4020  N   GLY A 278      41.461  49.413  29.024  1.00  0.00           N  
ATOM   4021  CA  GLY A 278      40.889  50.479  28.212  1.00  0.00           C  
ATOM   4022  C   GLY A 278      41.892  50.989  27.175  1.00  0.00           C  
ATOM   4023  O   GLY A 278      41.529  51.252  26.028  1.00  0.00           O  
ATOM   4024  H   GLY A 278      41.466  49.505  30.029  1.00  0.00           H  
ATOM   4025 1HA  GLY A 278      39.995  50.112  27.707  1.00  0.00           H  
ATOM   4026 2HA  GLY A 278      40.579  51.301  28.857  1.00  0.00           H  
ATOM   4027  N   GLU A 279      43.163  51.054  27.566  1.00  0.00           N  
ATOM   4028  CA  GLU A 279      44.247  51.393  26.665  1.00  0.00           C  
ATOM   4029  C   GLU A 279      44.495  50.315  25.623  1.00  0.00           C  
ATOM   4030  O   GLU A 279      44.756  50.598  24.455  1.00  0.00           O  
ATOM   4031  CB  GLU A 279      45.530  51.642  27.461  1.00  0.00           C  
ATOM   4032  CG  GLU A 279      45.506  52.904  28.313  1.00  0.00           C  
ATOM   4033  CD  GLU A 279      46.755  53.081  29.131  1.00  0.00           C  
ATOM   4034  OE1 GLU A 279      47.573  52.192  29.132  1.00  0.00           O  
ATOM   4035  OE2 GLU A 279      46.891  54.106  29.757  1.00  0.00           O1-
ATOM   4036  H   GLU A 279      43.385  50.886  28.505  1.00  0.00           H  
ATOM   4037  HA  GLU A 279      43.980  52.305  26.131  1.00  0.00           H  
ATOM   4038 1HB  GLU A 279      45.718  50.796  28.123  1.00  0.00           H  
ATOM   4039 2HB  GLU A 279      46.375  51.716  26.777  1.00  0.00           H  
ATOM   4040 1HG  GLU A 279      45.388  53.768  27.660  1.00  0.00           H  
ATOM   4041 2HG  GLU A 279      44.644  52.865  28.977  1.00  0.00           H  
ATOM   4042  N   THR A 280      44.447  49.075  26.056  1.00  0.00           N  
ATOM   4043  CA  THR A 280      44.594  47.948  25.155  1.00  0.00           C  
ATOM   4044  C   THR A 280      43.488  47.891  24.113  1.00  0.00           C  
ATOM   4045  O   THR A 280      43.722  47.586  22.945  1.00  0.00           O  
ATOM   4046  CB  THR A 280      44.625  46.624  25.941  1.00  0.00           C  
ATOM   4047  CG2 THR A 280      45.820  46.590  26.882  1.00  0.00           C  
ATOM   4048  OG1 THR A 280      43.418  46.489  26.702  1.00  0.00           O  
ATOM   4049  H   THR A 280      44.243  48.886  26.995  1.00  0.00           H  
ATOM   4050  HA  THR A 280      45.537  48.055  24.618  1.00  0.00           H  
ATOM   4051  HB  THR A 280      44.695  45.789  25.244  1.00  0.00           H  
ATOM   4052  HG1 THR A 280      43.343  47.223  27.316  1.00  0.00           H  
ATOM   4053 1HG2 THR A 280      45.826  45.647  27.428  1.00  0.00           H  
ATOM   4054 2HG2 THR A 280      46.740  46.681  26.305  1.00  0.00           H  
ATOM   4055 3HG2 THR A 280      45.751  47.417  27.587  1.00  0.00           H  
ATOM   4056  N   ALA A 281      42.275  48.155  24.546  1.00  0.00           N  
ATOM   4057  CA  ALA A 281      41.140  48.206  23.645  1.00  0.00           C  
ATOM   4058  C   ALA A 281      41.276  49.304  22.603  1.00  0.00           C  
ATOM   4059  O   ALA A 281      40.935  49.126  21.435  1.00  0.00           O  
ATOM   4060  CB  ALA A 281      39.855  48.394  24.439  1.00  0.00           C  
ATOM   4061  H   ALA A 281      42.125  48.388  25.485  1.00  0.00           H  
ATOM   4062  HA  ALA A 281      41.092  47.259  23.107  1.00  0.00           H  
ATOM   4063 1HB  ALA A 281      39.006  48.419  23.756  1.00  0.00           H  
ATOM   4064 2HB  ALA A 281      39.735  47.566  25.138  1.00  0.00           H  
ATOM   4065 3HB  ALA A 281      39.903  49.331  24.991  1.00  0.00           H  
ATOM   4066  N   LEU A 282      41.745  50.453  23.036  1.00  0.00           N  
ATOM   4067  CA  LEU A 282      41.994  51.562  22.135  1.00  0.00           C  
ATOM   4068  C   LEU A 282      43.051  51.237  21.093  1.00  0.00           C  
ATOM   4069  O   LEU A 282      42.936  51.604  19.925  1.00  0.00           O  
ATOM   4070  CB  LEU A 282      42.429  52.795  22.937  1.00  0.00           C  
ATOM   4071  CG  LEU A 282      42.706  54.060  22.114  1.00  0.00           C  
ATOM   4072  CD1 LEU A 282      41.445  54.465  21.363  1.00  0.00           C  
ATOM   4073  CD2 LEU A 282      43.175  55.174  23.038  1.00  0.00           C  
ATOM   4074  H   LEU A 282      42.002  50.560  23.975  1.00  0.00           H  
ATOM   4075  HA  LEU A 282      41.070  51.791  21.606  1.00  0.00           H  
ATOM   4076 1HB  LEU A 282      41.648  53.034  23.657  1.00  0.00           H  
ATOM   4077 2HB  LEU A 282      43.338  52.550  23.485  1.00  0.00           H  
ATOM   4078  HG  LEU A 282      43.481  53.851  21.375  1.00  0.00           H  
ATOM   4079 1HD1 LEU A 282      41.642  55.364  20.779  1.00  0.00           H  
ATOM   4080 2HD1 LEU A 282      41.143  53.658  20.696  1.00  0.00           H  
ATOM   4081 3HD1 LEU A 282      40.646  54.665  22.077  1.00  0.00           H  
ATOM   4082 1HD2 LEU A 282      43.373  56.073  22.453  1.00  0.00           H  
ATOM   4083 2HD2 LEU A 282      42.401  55.385  23.776  1.00  0.00           H  
ATOM   4084 3HD2 LEU A 282      44.088  54.865  23.547  1.00  0.00           H  
ATOM   4085  N   LYS A 283      44.101  50.575  21.526  1.00  0.00           N  
ATOM   4086  CA  LYS A 283      45.150  50.138  20.625  1.00  0.00           C  
ATOM   4087  C   LYS A 283      44.648  49.153  19.583  1.00  0.00           C  
ATOM   4088  O   LYS A 283      45.028  49.203  18.415  1.00  0.00           O  
ATOM   4089  CB  LYS A 283      46.298  49.513  21.420  1.00  0.00           C  
ATOM   4090  CG  LYS A 283      47.111  50.508  22.237  1.00  0.00           C  
ATOM   4091  CD  LYS A 283      48.218  49.810  23.014  1.00  0.00           C  
ATOM   4092  CE  LYS A 283      49.024  50.801  23.841  1.00  0.00           C  
ATOM   4093  NZ  LYS A 283      50.086  50.128  24.636  1.00  0.00           N1+
ATOM   4094  H   LYS A 283      44.163  50.305  22.465  1.00  0.00           H  
ATOM   4095  HA  LYS A 283      45.538  51.010  20.097  1.00  0.00           H  
ATOM   4096 1HB  LYS A 283      45.901  48.763  22.104  1.00  0.00           H  
ATOM   4097 2HB  LYS A 283      46.979  49.005  20.737  1.00  0.00           H  
ATOM   4098 1HG  LYS A 283      47.557  51.248  21.571  1.00  0.00           H  
ATOM   4099 2HG  LYS A 283      46.457  51.024  22.939  1.00  0.00           H  
ATOM   4100 1HD  LYS A 283      47.781  49.065  23.680  1.00  0.00           H  
ATOM   4101 2HD  LYS A 283      48.887  49.304  22.318  1.00  0.00           H  
ATOM   4102 1HE  LYS A 283      49.490  51.532  23.181  1.00  0.00           H  
ATOM   4103 2HE  LYS A 283      48.360  51.332  24.522  1.00  0.00           H  
ATOM   4104 1HZ  LYS A 283      50.597  50.817  25.170  1.00  0.00           H  
ATOM   4105 2HZ  LYS A 283      49.664  49.460  25.266  1.00  0.00           H  
ATOM   4106 3HZ  LYS A 283      50.721  49.648  24.014  1.00  0.00           H  
ATOM   4107  N   ALA A 284      43.813  48.235  20.016  1.00  0.00           N  
ATOM   4108  CA  ALA A 284      43.200  47.276  19.115  1.00  0.00           C  
ATOM   4109  C   ALA A 284      42.317  47.944  18.073  1.00  0.00           C  
ATOM   4110  O   ALA A 284      42.301  47.560  16.905  1.00  0.00           O  
ATOM   4111  CB  ALA A 284      42.394  46.258  19.909  1.00  0.00           C  
ATOM   4112  H   ALA A 284      43.536  48.221  20.955  1.00  0.00           H  
ATOM   4113  HA  ALA A 284      43.996  46.760  18.578  1.00  0.00           H  
ATOM   4114 1HB  ALA A 284      41.947  45.536  19.226  1.00  0.00           H  
ATOM   4115 2HB  ALA A 284      43.050  45.739  20.608  1.00  0.00           H  
ATOM   4116 3HB  ALA A 284      41.607  46.769  20.462  1.00  0.00           H  
ATOM   4117  N   ALA A 285      41.558  48.925  18.506  1.00  0.00           N  
ATOM   4118  CA  ALA A 285      40.722  49.694  17.605  1.00  0.00           C  
ATOM   4119  C   ALA A 285      41.531  50.448  16.563  1.00  0.00           C  
ATOM   4120  O   ALA A 285      41.156  50.531  15.395  1.00  0.00           O  
ATOM   4121  CB  ALA A 285      39.859  50.664  18.399  1.00  0.00           C  
ATOM   4122  H   ALA A 285      41.593  49.200  19.445  1.00  0.00           H  
ATOM   4123  HA  ALA A 285      40.076  49.000  17.067  1.00  0.00           H  
ATOM   4124 1HB  ALA A 285      39.224  51.229  17.716  1.00  0.00           H  
ATOM   4125 2HB  ALA A 285      39.235  50.107  19.098  1.00  0.00           H  
ATOM   4126 3HB  ALA A 285      40.498  51.351  18.952  1.00  0.00           H  
ATOM   4127  N   GLU A 286      42.629  51.026  16.996  1.00  0.00           N  
ATOM   4128  CA  GLU A 286      43.532  51.715  16.095  1.00  0.00           C  
ATOM   4129  C   GLU A 286      44.134  50.788  15.053  1.00  0.00           C  
ATOM   4130  O   GLU A 286      44.281  51.142  13.885  1.00  0.00           O  
ATOM   4131  CB  GLU A 286      44.652  52.388  16.892  1.00  0.00           C  
ATOM   4132  CG  GLU A 286      44.200  53.569  17.738  1.00  0.00           C  
ATOM   4133  CD  GLU A 286      43.695  54.720  16.912  1.00  0.00           C  
ATOM   4134  OE1 GLU A 286      44.260  54.976  15.876  1.00  0.00           O  
ATOM   4135  OE2 GLU A 286      42.744  55.345  17.319  1.00  0.00           O1-
ATOM   4136  H   GLU A 286      42.894  50.944  17.935  1.00  0.00           H  
ATOM   4137  HA  GLU A 286      42.970  52.481  15.560  1.00  0.00           H  
ATOM   4138 1HB  GLU A 286      45.115  51.658  17.557  1.00  0.00           H  
ATOM   4139 2HB  GLU A 286      45.423  52.742  16.207  1.00  0.00           H  
ATOM   4140 1HG  GLU A 286      43.405  53.241  18.407  1.00  0.00           H  
ATOM   4141 2HG  GLU A 286      45.036  53.906  18.349  1.00  0.00           H  
ATOM   4142  N   ARG A 287      44.513  49.606  15.486  1.00  0.00           N  
ATOM   4143  CA  ARG A 287      45.035  48.596  14.585  1.00  0.00           C  
ATOM   4144  C   ARG A 287      44.017  48.165  13.543  1.00  0.00           C  
ATOM   4145  O   ARG A 287      44.341  47.959  12.375  1.00  0.00           O  
ATOM   4146  CB  ARG A 287      45.489  47.375  15.371  1.00  0.00           C  
ATOM   4147  CG  ARG A 287      46.730  47.589  16.224  1.00  0.00           C  
ATOM   4148  CD  ARG A 287      47.959  47.673  15.394  1.00  0.00           C  
ATOM   4149  NE  ARG A 287      48.111  48.983  14.782  1.00  0.00           N  
ATOM   4150  CZ  ARG A 287      48.961  49.262  13.774  1.00  0.00           C  
ATOM   4151  NH1 ARG A 287      49.726  48.315  13.278  1.00  0.00           N1+
ATOM   4152  NH2 ARG A 287      49.025  50.488  13.285  1.00  0.00           N  
ATOM   4153  H   ARG A 287      44.385  49.359  16.425  1.00  0.00           H  
ATOM   4154  HA  ARG A 287      45.893  49.013  14.057  1.00  0.00           H  
ATOM   4155 1HB  ARG A 287      44.687  47.049  16.032  1.00  0.00           H  
ATOM   4156 2HB  ARG A 287      45.699  46.556  14.683  1.00  0.00           H  
ATOM   4157 1HG  ARG A 287      46.630  48.519  16.785  1.00  0.00           H  
ATOM   4158 2HG  ARG A 287      46.842  46.756  16.920  1.00  0.00           H  
ATOM   4159 1HD  ARG A 287      48.832  47.485  16.018  1.00  0.00           H  
ATOM   4160 2HD  ARG A 287      47.913  46.929  14.600  1.00  0.00           H  
ATOM   4161  HE  ARG A 287      47.539  49.737  15.137  1.00  0.00           H  
ATOM   4162 1HH1 ARG A 287      49.677  47.378  13.652  1.00  0.00           H  
ATOM   4163 2HH1 ARG A 287      50.363  48.524  12.523  1.00  0.00           H  
ATOM   4164 1HH2 ARG A 287      48.437  51.216  13.666  1.00  0.00           H  
ATOM   4165 2HH2 ARG A 287      49.662  50.697  12.530  1.00  0.00           H  
ATOM   4166  N   ILE A 288      42.787  47.998  13.976  1.00  0.00           N  
ATOM   4167  CA  ILE A 288      41.703  47.658  13.075  1.00  0.00           C  
ATOM   4168  C   ILE A 288      41.455  48.736  12.033  1.00  0.00           C  
ATOM   4169  O   ILE A 288      41.194  48.453  10.865  1.00  0.00           O  
ATOM   4170  CB  ILE A 288      40.405  47.407  13.864  1.00  0.00           C  
ATOM   4171  CG1 ILE A 288      40.532  46.136  14.709  1.00  0.00           C  
ATOM   4172  CG2 ILE A 288      39.219  47.305  12.919  1.00  0.00           C  
ATOM   4173  CD1 ILE A 288      39.419  45.960  15.717  1.00  0.00           C  
ATOM   4174  H   ILE A 288      42.566  48.165  14.915  1.00  0.00           H  
ATOM   4175  HA  ILE A 288      41.969  46.746  12.543  1.00  0.00           H  
ATOM   4176  HB  ILE A 288      40.236  48.230  14.558  1.00  0.00           H  
ATOM   4177 1HG1 ILE A 288      40.541  45.264  14.055  1.00  0.00           H  
ATOM   4178 2HG1 ILE A 288      41.480  46.150  15.247  1.00  0.00           H  
ATOM   4179 1HG2 ILE A 288      38.310  47.127  13.493  1.00  0.00           H  
ATOM   4180 2HG2 ILE A 288      39.118  48.235  12.360  1.00  0.00           H  
ATOM   4181 3HG2 ILE A 288      39.376  46.480  12.224  1.00  0.00           H  
ATOM   4182 1HD1 ILE A 288      39.578  45.038  16.277  1.00  0.00           H  
ATOM   4183 2HD1 ILE A 288      39.414  46.806  16.405  1.00  0.00           H  
ATOM   4184 3HD1 ILE A 288      38.463  45.907  15.198  1.00  0.00           H  
ATOM   4185  N   ARG A 289      41.503  49.976  12.466  1.00  0.00           N  
ATOM   4186  CA  ARG A 289      41.356  51.104  11.565  1.00  0.00           C  
ATOM   4187  C   ARG A 289      42.462  51.160  10.523  1.00  0.00           C  
ATOM   4188  O   ARG A 289      42.228  51.465   9.355  1.00  0.00           O  
ATOM   4189  CB  ARG A 289      41.345  52.407  12.351  1.00  0.00           C  
ATOM   4190  CG  ARG A 289      41.074  53.652  11.522  1.00  0.00           C  
ATOM   4191  CD  ARG A 289      42.334  54.323  11.111  1.00  0.00           C  
ATOM   4192  NE  ARG A 289      43.057  54.864  12.251  1.00  0.00           N  
ATOM   4193  CZ  ARG A 289      44.322  55.325  12.206  1.00  0.00           C  
ATOM   4194  NH1 ARG A 289      44.989  55.303  11.073  1.00  0.00           N1+
ATOM   4195  NH2 ARG A 289      44.892  55.798  13.300  1.00  0.00           N  
ATOM   4196  H   ARG A 289      41.707  50.165  13.405  1.00  0.00           H  
ATOM   4197  HA  ARG A 289      40.411  51.000  11.031  1.00  0.00           H  
ATOM   4198 1HB  ARG A 289      40.584  52.356  13.128  1.00  0.00           H  
ATOM   4199 2HB  ARG A 289      42.308  52.542  12.844  1.00  0.00           H  
ATOM   4200 1HG  ARG A 289      40.523  53.377  10.622  1.00  0.00           H  
ATOM   4201 2HG  ARG A 289      40.484  54.358  12.108  1.00  0.00           H  
ATOM   4202 1HD  ARG A 289      42.980  53.606  10.607  1.00  0.00           H  
ATOM   4203 2HD  ARG A 289      42.104  55.144  10.433  1.00  0.00           H  
ATOM   4204  HE  ARG A 289      42.576  54.898  13.140  1.00  0.00           H  
ATOM   4205 1HH1 ARG A 289      44.554  54.941  10.237  1.00  0.00           H  
ATOM   4206 2HH1 ARG A 289      45.938  55.648  11.040  1.00  0.00           H  
ATOM   4207 1HH2 ARG A 289      44.379  55.815  14.171  1.00  0.00           H  
ATOM   4208 2HH2 ARG A 289      45.840  56.143  13.266  1.00  0.00           H  
ATOM   4209  N   GLU A 290      43.674  50.898  10.956  1.00  0.00           N  
ATOM   4210  CA  GLU A 290      44.810  50.845  10.055  1.00  0.00           C  
ATOM   4211  C   GLU A 290      44.674  49.748   9.013  1.00  0.00           C  
ATOM   4212  O   GLU A 290      45.015  49.925   7.845  1.00  0.00           O  
ATOM   4213  CB  GLU A 290      46.100  50.639  10.852  1.00  0.00           C  
ATOM   4214  CG  GLU A 290      47.365  50.612  10.005  1.00  0.00           C  
ATOM   4215  CD  GLU A 290      47.652  51.930   9.341  1.00  0.00           C  
ATOM   4216  OE1 GLU A 290      47.584  52.936  10.006  1.00  0.00           O  
ATOM   4217  OE2 GLU A 290      47.940  51.931   8.167  1.00  0.00           O1-
ATOM   4218  H   GLU A 290      43.825  50.663  11.895  1.00  0.00           H  
ATOM   4219  HA  GLU A 290      44.873  51.794   9.521  1.00  0.00           H  
ATOM   4220 1HB  GLU A 290      46.206  51.437  11.586  1.00  0.00           H  
ATOM   4221 2HB  GLU A 290      46.044  49.697  11.398  1.00  0.00           H  
ATOM   4222 1HG  GLU A 290      48.209  50.346  10.640  1.00  0.00           H  
ATOM   4223 2HG  GLU A 290      47.262  49.841   9.242  1.00  0.00           H  
ATOM   4224  N   GLY A 291      44.204  48.599   9.446  1.00  0.00           N  
ATOM   4225  CA  GLY A 291      43.956  47.490   8.545  1.00  0.00           C  
ATOM   4226  C   GLY A 291      42.899  47.814   7.503  1.00  0.00           C  
ATOM   4227  O   GLY A 291      43.014  47.448   6.335  1.00  0.00           O  
ATOM   4228  H   GLY A 291      43.948  48.491  10.385  1.00  0.00           H  
ATOM   4229 1HA  GLY A 291      44.883  47.218   8.039  1.00  0.00           H  
ATOM   4230 2HA  GLY A 291      43.636  46.621   9.118  1.00  0.00           H  
ATOM   4231  N   LEU A 292      41.849  48.476   7.936  1.00  0.00           N  
ATOM   4232  CA  LEU A 292      40.800  48.913   7.035  1.00  0.00           C  
ATOM   4233  C   LEU A 292      41.302  49.899   5.993  1.00  0.00           C  
ATOM   4234  O   LEU A 292      40.922  49.849   4.825  1.00  0.00           O  
ATOM   4235  CB  LEU A 292      39.660  49.553   7.837  1.00  0.00           C  
ATOM   4236  CG  LEU A 292      38.420  49.954   7.028  1.00  0.00           C  
ATOM   4237  CD1 LEU A 292      38.689  51.267   6.304  1.00  0.00           C  
ATOM   4238  CD2 LEU A 292      38.077  48.847   6.043  1.00  0.00           C  
ATOM   4239  H   LEU A 292      41.787  48.747   8.875  1.00  0.00           H  
ATOM   4240  HA  LEU A 292      40.415  48.043   6.505  1.00  0.00           H  
ATOM   4241 1HB  LEU A 292      39.341  48.852   8.607  1.00  0.00           H  
ATOM   4242 2HB  LEU A 292      40.040  50.450   8.327  1.00  0.00           H  
ATOM   4243  HG  LEU A 292      37.580  50.112   7.704  1.00  0.00           H  
ATOM   4244 1HD1 LEU A 292      37.808  51.552   5.729  1.00  0.00           H  
ATOM   4245 2HD1 LEU A 292      38.912  52.045   7.033  1.00  0.00           H  
ATOM   4246 3HD1 LEU A 292      39.537  51.144   5.631  1.00  0.00           H  
ATOM   4247 1HD2 LEU A 292      37.195  49.131   5.468  1.00  0.00           H  
ATOM   4248 2HD2 LEU A 292      38.917  48.689   5.365  1.00  0.00           H  
ATOM   4249 3HD2 LEU A 292      37.873  47.925   6.588  1.00  0.00           H  
ATOM   4250  N   GLU A 293      42.137  50.818   6.426  1.00  0.00           N  
ATOM   4251  CA  GLU A 293      42.750  51.775   5.525  1.00  0.00           C  
ATOM   4252  C   GLU A 293      43.632  51.108   4.483  1.00  0.00           C  
ATOM   4253  O   GLU A 293      43.649  51.491   3.315  1.00  0.00           O  
ATOM   4254  CB  GLU A 293      43.574  52.790   6.321  1.00  0.00           C  
ATOM   4255  CG  GLU A 293      42.745  53.754   7.158  1.00  0.00           C  
ATOM   4256  CD  GLU A 293      43.588  54.683   7.987  1.00  0.00           C  
ATOM   4257  OE1 GLU A 293      44.637  54.273   8.422  1.00  0.00           O  
ATOM   4258  OE2 GLU A 293      43.182  55.804   8.184  1.00  0.00           O1-
ATOM   4259  H   GLU A 293      42.414  50.830   7.365  1.00  0.00           H  
ATOM   4260  HA  GLU A 293      41.959  52.309   4.998  1.00  0.00           H  
ATOM   4261 1HB  GLU A 293      44.251  52.262   6.992  1.00  0.00           H  
ATOM   4262 2HB  GLU A 293      44.184  53.380   5.637  1.00  0.00           H  
ATOM   4263 1HG  GLU A 293      42.116  54.347   6.494  1.00  0.00           H  
ATOM   4264 2HG  GLU A 293      42.092  53.180   7.814  1.00  0.00           H  
ATOM   4265  N   ALA A 294      44.393  50.127   4.916  1.00  0.00           N  
ATOM   4266  CA  ALA A 294      45.229  49.357   4.015  1.00  0.00           C  
ATOM   4267  C   ALA A 294      44.419  48.603   2.973  1.00  0.00           C  
ATOM   4268  O   ALA A 294      44.795  48.520   1.805  1.00  0.00           O  
ATOM   4269  CB  ALA A 294      46.091  48.387   4.809  1.00  0.00           C  
ATOM   4270  H   ALA A 294      44.358  49.852   5.855  1.00  0.00           H  
ATOM   4271  HA  ALA A 294      45.875  50.051   3.477  1.00  0.00           H  
ATOM   4272 1HB  ALA A 294      46.726  47.821   4.126  1.00  0.00           H  
ATOM   4273 2HB  ALA A 294      46.716  48.943   5.508  1.00  0.00           H  
ATOM   4274 3HB  ALA A 294      45.452  47.701   5.362  1.00  0.00           H  
ATOM   4275  N   THR A 295      43.321  48.025   3.406  1.00  0.00           N  
ATOM   4276  CA  THR A 295      42.418  47.336   2.505  1.00  0.00           C  
ATOM   4277  C   THR A 295      41.816  48.265   1.463  1.00  0.00           C  
ATOM   4278  O   THR A 295      41.669  47.909   0.295  1.00  0.00           O  
ATOM   4279  CB  THR A 295      41.287  46.648   3.291  1.00  0.00           C  
ATOM   4280  CG2 THR A 295      40.315  45.965   2.341  1.00  0.00           C  
ATOM   4281  OG1 THR A 295      41.844  45.672   4.181  1.00  0.00           O  
ATOM   4282  H   THR A 295      43.056  48.108   4.345  1.00  0.00           H  
ATOM   4283  HA  THR A 295      42.989  46.579   1.966  1.00  0.00           H  
ATOM   4284  HB  THR A 295      40.749  47.391   3.880  1.00  0.00           H  
ATOM   4285  HG1 THR A 295      42.179  46.111   4.967  1.00  0.00           H  
ATOM   4286 1HG2 THR A 295      39.522  45.485   2.914  1.00  0.00           H  
ATOM   4287 2HG2 THR A 295      39.881  46.706   1.670  1.00  0.00           H  
ATOM   4288 3HG2 THR A 295      40.846  45.214   1.756  1.00  0.00           H  
ATOM   4289  N   ALA A 296      41.437  49.446   1.896  1.00  0.00           N  
ATOM   4290  CA  ALA A 296      40.915  50.455   0.995  1.00  0.00           C  
ATOM   4291  C   ALA A 296      41.933  50.886  -0.047  1.00  0.00           C  
ATOM   4292  O   ALA A 296      41.609  51.092  -1.215  1.00  0.00           O  
ATOM   4293  CB  ALA A 296      40.437  51.662   1.789  1.00  0.00           C  
ATOM   4294  H   ALA A 296      41.565  49.692   2.835  1.00  0.00           H  
ATOM   4295  HA  ALA A 296      40.070  50.024   0.457  1.00  0.00           H  
ATOM   4296 1HB  ALA A 296      40.034  52.410   1.106  1.00  0.00           H  
ATOM   4297 2HB  ALA A 296      39.659  51.353   2.488  1.00  0.00           H  
ATOM   4298 3HB  ALA A 296      41.273  52.088   2.341  1.00  0.00           H  
ATOM   4299  N   GLU A 297      43.163  51.054   0.386  1.00  0.00           N  
ATOM   4300  CA  GLU A 297      44.247  51.393  -0.515  1.00  0.00           C  
ATOM   4301  C   GLU A 297      44.422  50.370  -1.624  1.00  0.00           C  
ATOM   4302  O   GLU A 297      44.551  50.725  -2.796  1.00  0.00           O  
ATOM   4303  CB  GLU A 297      45.554  51.529   0.268  1.00  0.00           C  
ATOM   4304  CG  GLU A 297      45.625  52.757   1.165  1.00  0.00           C  
ATOM   4305  CD  GLU A 297      46.884  52.812   1.985  1.00  0.00           C  
ATOM   4306  OE1 GLU A 297      47.635  51.866   1.949  1.00  0.00           O  
ATOM   4307  OE2 GLU A 297      47.095  53.799   2.648  1.00  0.00           O1-
ATOM   4308  H   GLU A 297      43.385  50.886   1.325  1.00  0.00           H  
ATOM   4309  HA  GLU A 297      44.018  52.348  -0.988  1.00  0.00           H  
ATOM   4310 1HB  GLU A 297      45.697  50.649   0.895  1.00  0.00           H  
ATOM   4311 2HB  GLU A 297      46.392  51.575  -0.427  1.00  0.00           H  
ATOM   4312 1HG  GLU A 297      45.571  53.651   0.544  1.00  0.00           H  
ATOM   4313 2HG  GLU A 297      44.763  52.758   1.831  1.00  0.00           H  
ATOM   4314  N   GLU A 298      44.427  49.095  -1.251  1.00  0.00           N  
ATOM   4315  CA  GLU A 298      44.586  48.014  -2.216  1.00  0.00           C  
ATOM   4316  C   GLU A 298      43.503  48.066  -3.286  1.00  0.00           C  
ATOM   4317  O   GLU A 298      43.789  47.959  -4.478  1.00  0.00           O  
ATOM   4318  CB  GLU A 298      44.552  46.658  -1.508  1.00  0.00           C  
ATOM   4319  CG  GLU A 298      45.759  46.380  -0.624  1.00  0.00           C  
ATOM   4320  CD  GLU A 298      47.043  46.281  -1.400  1.00  0.00           C  
ATOM   4321  OE1 GLU A 298      47.165  45.382  -2.198  1.00  0.00           O  
ATOM   4322  OE2 GLU A 298      47.903  47.105  -1.196  1.00  0.00           O1-
ATOM   4323  H   GLU A 298      44.316  48.869  -0.273  1.00  0.00           H  
ATOM   4324  HA  GLU A 298      45.559  48.121  -2.698  1.00  0.00           H  
ATOM   4325 1HB  GLU A 298      43.660  46.595  -0.885  1.00  0.00           H  
ATOM   4326 2HB  GLU A 298      44.490  45.861  -2.249  1.00  0.00           H  
ATOM   4327 1HG  GLU A 298      45.853  47.181   0.109  1.00  0.00           H  
ATOM   4328 2HG  GLU A 298      45.594  45.449  -0.083  1.00  0.00           H  
ATOM   4329  N   GLY A 299      42.368  48.614  -2.968  1.00  0.00           N  
ATOM   4330  CA  GLY A 299      41.522  49.025  -4.086  1.00  0.00           C  
ATOM   4331  C   GLY A 299      40.561  47.901  -4.397  1.00  0.00           C  
ATOM   4332  O   GLY A 299      40.282  47.608  -5.559  1.00  0.00           O  
ATOM   4333  H   GLY A 299      42.079  48.730  -2.011  1.00  0.00           H  
ATOM   4334 1HA  GLY A 299      40.987  49.937  -3.821  1.00  0.00           H  
ATOM   4335 2HA  GLY A 299      42.146  49.257  -4.948  1.00  0.00           H  
ATOM   4336  N   PRO A 300      40.034  47.311  -3.343  1.00  0.00           N  
ATOM   4337  CA  PRO A 300      39.031  46.288  -3.446  1.00  0.00           C  
ATOM   4338  C   PRO A 300      37.828  46.795  -4.195  1.00  0.00           C  
ATOM   4339  O   PRO A 300      37.576  47.999  -4.220  1.00  0.00           O  
ATOM   4340  CB  PRO A 300      38.700  45.978  -1.982  1.00  0.00           C  
ATOM   4341  CG  PRO A 300      39.094  47.215  -1.249  1.00  0.00           C  
ATOM   4342  CD  PRO A 300      40.271  47.750  -2.021  1.00  0.00           C  
ATOM   4343  HA  PRO A 300      39.454  45.441  -3.988  1.00  0.00           H  
ATOM   4344 1HB  PRO A 300      37.631  45.743  -1.880  1.00  0.00           H  
ATOM   4345 2HB  PRO A 300      39.258  45.090  -1.651  1.00  0.00           H  
ATOM   4346 1HG  PRO A 300      38.252  47.922  -1.218  1.00  0.00           H  
ATOM   4347 2HG  PRO A 300      39.346  46.974  -0.206  1.00  0.00           H  
ATOM   4348 1HD  PRO A 300      40.275  48.849  -1.970  1.00  0.00           H  
ATOM   4349 2HD  PRO A 300      41.201  47.338  -1.603  1.00  0.00           H  
ATOM   4350  N   ASP A 301      37.040  45.880  -4.726  1.00  0.00           N  
ATOM   4351  CA  ASP A 301      35.741  46.234  -5.247  1.00  0.00           C  
ATOM   4352  C   ASP A 301      34.848  46.760  -4.130  1.00  0.00           C  
ATOM   4353  O   ASP A 301      35.110  46.513  -2.957  1.00  0.00           O  
ATOM   4354  CB  ASP A 301      35.086  45.026  -5.922  1.00  0.00           C  
ATOM   4355  CG  ASP A 301      34.777  43.898  -4.947  1.00  0.00           C  
ATOM   4356  OD1 ASP A 301      35.644  43.090  -4.711  1.00  0.00           O  
ATOM   4357  OD2 ASP A 301      33.678  43.855  -4.447  1.00  0.00           O1-
ATOM   4358  H   ASP A 301      37.343  44.918  -4.772  1.00  0.00           H  
ATOM   4359  HA  ASP A 301      35.871  47.014  -5.998  1.00  0.00           H  
ATOM   4360 1HB  ASP A 301      34.157  45.337  -6.401  1.00  0.00           H  
ATOM   4361 2HB  ASP A 301      35.744  44.643  -6.702  1.00  0.00           H  
ATOM   4362  N   PRO A 302      33.858  47.550  -4.504  1.00  0.00           N  
ATOM   4363  CA  PRO A 302      33.102  48.311  -3.524  1.00  0.00           C  
ATOM   4364  C   PRO A 302      32.382  47.406  -2.551  1.00  0.00           C  
ATOM   4365  O   PRO A 302      32.372  47.673  -1.354  1.00  0.00           O  
ATOM   4366  CB  PRO A 302      32.116  49.102  -4.389  1.00  0.00           C  
ATOM   4367  CG  PRO A 302      32.809  49.238  -5.702  1.00  0.00           C  
ATOM   4368  CD  PRO A 302      33.516  47.923  -5.890  1.00  0.00           C  
ATOM   4369  HA  PRO A 302      33.795  48.938  -2.963  1.00  0.00           H  
ATOM   4370 1HB  PRO A 302      31.162  48.560  -4.464  1.00  0.00           H  
ATOM   4371 2HB  PRO A 302      31.898  50.073  -3.919  1.00  0.00           H  
ATOM   4372 1HG  PRO A 302      32.077  49.443  -6.498  1.00  0.00           H  
ATOM   4373 2HG  PRO A 302      33.501  50.092  -5.679  1.00  0.00           H  
ATOM   4374 1HD  PRO A 302      32.829  47.199  -6.353  1.00  0.00           H  
ATOM   4375 2HD  PRO A 302      34.406  48.071  -6.520  1.00  0.00           H  
ATOM   4376  N   GLU A 303      31.811  46.304  -3.042  1.00  0.00           N  
ATOM   4377  CA  GLU A 303      31.156  45.399  -2.105  1.00  0.00           C  
ATOM   4378  C   GLU A 303      32.137  44.879  -1.064  1.00  0.00           C  
ATOM   4379  O   GLU A 303      31.846  44.877   0.132  1.00  0.00           O  
ATOM   4380  CB  GLU A 303      30.521  44.224  -2.853  1.00  0.00           C  
ATOM   4381  CG  GLU A 303      29.301  44.593  -3.684  1.00  0.00           C  
ATOM   4382  CD  GLU A 303      28.760  43.436  -4.476  1.00  0.00           C  
ATOM   4383  OE1 GLU A 303      29.380  42.399  -4.474  1.00  0.00           O  
ATOM   4384  OE2 GLU A 303      27.727  43.588  -5.083  1.00  0.00           O1-
ATOM   4385  H   GLU A 303      31.790  46.092  -4.029  1.00  0.00           H  
ATOM   4386  HA  GLU A 303      30.362  45.946  -1.595  1.00  0.00           H  
ATOM   4387 1HB  GLU A 303      31.258  43.777  -3.521  1.00  0.00           H  
ATOM   4388 2HB  GLU A 303      30.220  43.458  -2.138  1.00  0.00           H  
ATOM   4389 1HG  GLU A 303      28.519  44.960  -3.019  1.00  0.00           H  
ATOM   4390 2HG  GLU A 303      29.569  45.400  -4.365  1.00  0.00           H  
ATOM   4391  N   ALA A 304      33.303  44.436  -1.525  1.00  0.00           N  
ATOM   4392  CA  ALA A 304      34.325  43.915  -0.638  1.00  0.00           C  
ATOM   4393  C   ALA A 304      34.748  44.922   0.418  1.00  0.00           C  
ATOM   4394  O   ALA A 304      34.874  44.601   1.598  1.00  0.00           O  
ATOM   4395  CB  ALA A 304      35.534  43.467  -1.446  1.00  0.00           C  
ATOM   4396  H   ALA A 304      33.481  44.465  -2.519  1.00  0.00           H  
ATOM   4397  HA  ALA A 304      33.910  43.056  -0.111  1.00  0.00           H  
ATOM   4398 1HB  ALA A 304      36.292  43.065  -0.775  1.00  0.00           H  
ATOM   4399 2HB  ALA A 304      35.232  42.697  -2.156  1.00  0.00           H  
ATOM   4400 3HB  ALA A 304      35.944  44.318  -1.988  1.00  0.00           H  
ATOM   4401  N   LEU A 305      34.998  46.137  -0.015  1.00  0.00           N  
ATOM   4402  CA  LEU A 305      35.410  47.198   0.886  1.00  0.00           C  
ATOM   4403  C   LEU A 305      34.351  47.518   1.928  1.00  0.00           C  
ATOM   4404  O   LEU A 305      34.652  47.757   3.096  1.00  0.00           O  
ATOM   4405  CB  LEU A 305      35.736  48.464   0.084  1.00  0.00           C  
ATOM   4406  CG  LEU A 305      36.306  49.636   0.893  1.00  0.00           C  
ATOM   4407  CD1 LEU A 305      35.173  50.351   1.618  1.00  0.00           C  
ATOM   4408  CD2 LEU A 305      37.343  49.117   1.877  1.00  0.00           C  
ATOM   4409  H   LEU A 305      34.845  46.371  -0.954  1.00  0.00           H  
ATOM   4410  HA  LEU A 305      36.305  46.874   1.415  1.00  0.00           H  
ATOM   4411 1HB  LEU A 305      36.463  48.209  -0.686  1.00  0.00           H  
ATOM   4412 2HB  LEU A 305      34.826  48.810  -0.405  1.00  0.00           H  
ATOM   4413  HG  LEU A 305      36.773  50.353   0.217  1.00  0.00           H  
ATOM   4414 1HD1 LEU A 305      35.577  51.184   2.193  1.00  0.00           H  
ATOM   4415 2HD1 LEU A 305      34.456  50.728   0.889  1.00  0.00           H  
ATOM   4416 3HD1 LEU A 305      34.675  49.654   2.291  1.00  0.00           H  
ATOM   4417 1HD2 LEU A 305      37.749  49.951   2.452  1.00  0.00           H  
ATOM   4418 2HD2 LEU A 305      36.877  48.402   2.555  1.00  0.00           H  
ATOM   4419 3HD2 LEU A 305      38.150  48.627   1.331  1.00  0.00           H  
ATOM   4420  N   ALA A 306      33.110  47.554   1.495  1.00  0.00           N  
ATOM   4421  CA  ALA A 306      31.996  47.775   2.396  1.00  0.00           C  
ATOM   4422  C   ALA A 306      31.865  46.677   3.438  1.00  0.00           C  
ATOM   4423  O   ALA A 306      31.576  46.931   4.606  1.00  0.00           O  
ATOM   4424  CB  ALA A 306      30.704  47.899   1.602  1.00  0.00           C  
ATOM   4425  H   ALA A 306      32.909  47.363   0.556  1.00  0.00           H  
ATOM   4426  HA  ALA A 306      32.175  48.706   2.934  1.00  0.00           H  
ATOM   4427 1HB  ALA A 306      29.873  48.078   2.285  1.00  0.00           H  
ATOM   4428 2HB  ALA A 306      30.784  48.732   0.903  1.00  0.00           H  
ATOM   4429 3HB  ALA A 306      30.527  46.978   1.050  1.00  0.00           H  
ATOM   4430  N   GLU A 307      32.045  45.450   3.005  1.00  0.00           N  
ATOM   4431  CA  GLU A 307      32.019  44.312   3.906  1.00  0.00           C  
ATOM   4432  C   GLU A 307      33.124  44.374   4.948  1.00  0.00           C  
ATOM   4433  O   GLU A 307      32.923  44.046   6.116  1.00  0.00           O  
ATOM   4434  CB  GLU A 307      32.136  43.011   3.110  1.00  0.00           C  
ATOM   4435  CG  GLU A 307      32.053  41.747   3.954  1.00  0.00           C  
ATOM   4436  CD  GLU A 307      32.097  40.489   3.131  1.00  0.00           C  
ATOM   4437  OE1 GLU A 307      32.168  40.590   1.930  1.00  0.00           O  
ATOM   4438  OE2 GLU A 307      32.060  39.426   3.705  1.00  0.00           O1-
ATOM   4439  H   GLU A 307      32.267  45.283   2.066  1.00  0.00           H  
ATOM   4440  HA  GLU A 307      31.068  44.315   4.439  1.00  0.00           H  
ATOM   4441 1HB  GLU A 307      31.342  42.967   2.364  1.00  0.00           H  
ATOM   4442 2HB  GLU A 307      33.087  42.995   2.577  1.00  0.00           H  
ATOM   4443 1HG  GLU A 307      32.886  41.737   4.657  1.00  0.00           H  
ATOM   4444 2HG  GLU A 307      31.128  41.767   4.529  1.00  0.00           H  
ATOM   4445  N   ALA A 308      34.302  44.764   4.515  1.00  0.00           N  
ATOM   4446  CA  ALA A 308      35.425  44.938   5.416  1.00  0.00           C  
ATOM   4447  C   ALA A 308      35.173  46.015   6.458  1.00  0.00           C  
ATOM   4448  O   ALA A 308      35.531  45.875   7.626  1.00  0.00           O  
ATOM   4449  CB  ALA A 308      36.682  45.263   4.622  1.00  0.00           C  
ATOM   4450  H   ALA A 308      34.426  45.014   3.576  1.00  0.00           H  
ATOM   4451  HA  ALA A 308      35.575  44.002   5.954  1.00  0.00           H  
ATOM   4452 1HB  ALA A 308      37.523  45.380   5.304  1.00  0.00           H  
ATOM   4453 2HB  ALA A 308      36.890  44.453   3.923  1.00  0.00           H  
ATOM   4454 3HB  ALA A 308      36.533  46.189   4.069  1.00  0.00           H  
ATOM   4455  N   ALA A 309      34.584  47.107   6.025  1.00  0.00           N  
ATOM   4456  CA  ALA A 309      34.218  48.183   6.926  1.00  0.00           C  
ATOM   4457  C   ALA A 309      33.201  47.748   7.968  1.00  0.00           C  
ATOM   4458  O   ALA A 309      33.278  48.125   9.136  1.00  0.00           O  
ATOM   4459  CB  ALA A 309      33.680  49.364   6.132  1.00  0.00           C  
ATOM   4460  H   ALA A 309      34.318  47.186   5.086  1.00  0.00           H  
ATOM   4461  HA  ALA A 309      35.114  48.493   7.464  1.00  0.00           H  
ATOM   4462 1HB  ALA A 309      33.419  50.173   6.814  1.00  0.00           H  
ATOM   4463 2HB  ALA A 309      34.441  49.710   5.433  1.00  0.00           H  
ATOM   4464 3HB  ALA A 309      32.794  49.057   5.579  1.00  0.00           H  
ATOM   4465  N   ARG A 310      32.229  46.977   7.535  1.00  0.00           N  
ATOM   4466  CA  ARG A 310      31.233  46.432   8.436  1.00  0.00           C  
ATOM   4467  C   ARG A 310      31.837  45.506   9.478  1.00  0.00           C  
ATOM   4468  O   ARG A 310      31.453  45.515  10.646  1.00  0.00           O  
ATOM   4469  CB  ARG A 310      30.174  45.674   7.650  1.00  0.00           C  
ATOM   4470  CG  ARG A 310      29.246  46.547   6.820  1.00  0.00           C  
ATOM   4471  CD  ARG A 310      28.295  45.733   6.021  1.00  0.00           C  
ATOM   4472  NE  ARG A 310      27.402  44.956   6.866  1.00  0.00           N  
ATOM   4473  CZ  ARG A 310      26.256  45.421   7.399  1.00  0.00           C  
ATOM   4474  NH1 ARG A 310      25.877  46.658   7.166  1.00  0.00           N1+
ATOM   4475  NH2 ARG A 310      25.512  44.634   8.157  1.00  0.00           N  
ATOM   4476  H   ARG A 310      32.196  46.702   6.596  1.00  0.00           H  
ATOM   4477  HA  ARG A 310      30.755  47.258   8.964  1.00  0.00           H  
ATOM   4478 1HB  ARG A 310      30.657  44.970   6.973  1.00  0.00           H  
ATOM   4479 2HB  ARG A 310      29.556  45.095   8.337  1.00  0.00           H  
ATOM   4480 1HG  ARG A 310      28.670  47.196   7.480  1.00  0.00           H  
ATOM   4481 2HG  ARG A 310      29.836  47.156   6.135  1.00  0.00           H  
ATOM   4482 1HD  ARG A 310      27.688  46.389   5.398  1.00  0.00           H  
ATOM   4483 2HD  ARG A 310      28.850  45.042   5.387  1.00  0.00           H  
ATOM   4484  HE  ARG A 310      27.660  43.999   7.068  1.00  0.00           H  
ATOM   4485 1HH1 ARG A 310      26.446  47.260   6.587  1.00  0.00           H  
ATOM   4486 2HH1 ARG A 310      25.018  47.007   7.566  1.00  0.00           H  
ATOM   4487 1HH2 ARG A 310      25.803  43.682   8.336  1.00  0.00           H  
ATOM   4488 2HH2 ARG A 310      24.653  44.982   8.556  1.00  0.00           H  
ATOM   4489  N   ALA A 311      32.764  44.681   9.045  1.00  0.00           N  
ATOM   4490  CA  ALA A 311      33.476  43.794   9.946  1.00  0.00           C  
ATOM   4491  C   ALA A 311      34.283  44.551  10.988  1.00  0.00           C  
ATOM   4492  O   ALA A 311      34.341  44.171  12.156  1.00  0.00           O  
ATOM   4493  CB  ALA A 311      34.386  42.868   9.152  1.00  0.00           C  
ATOM   4494  H   ALA A 311      33.042  44.697   8.106  1.00  0.00           H  
ATOM   4495  HA  ALA A 311      32.740  43.196  10.484  1.00  0.00           H  
ATOM   4496 1HB  ALA A 311      34.907  42.197   9.834  1.00  0.00           H  
ATOM   4497 2HB  ALA A 311      33.788  42.282   8.453  1.00  0.00           H  
ATOM   4498 3HB  ALA A 311      35.113  43.460   8.599  1.00  0.00           H  
ATOM   4499  N   ALA A 312      34.934  45.607  10.555  1.00  0.00           N  
ATOM   4500  CA  ALA A 312      35.683  46.461  11.456  1.00  0.00           C  
ATOM   4501  C   ALA A 312      34.798  47.125  12.498  1.00  0.00           C  
ATOM   4502  O   ALA A 312      35.162  47.248  13.666  1.00  0.00           O  
ATOM   4503  CB  ALA A 312      36.438  47.517  10.662  1.00  0.00           C  
ATOM   4504  H   ALA A 312      34.870  45.878   9.616  1.00  0.00           H  
ATOM   4505  HA  ALA A 312      36.399  45.840  11.995  1.00  0.00           H  
ATOM   4506 1HB  ALA A 312      37.009  48.147  11.344  1.00  0.00           H  
ATOM   4507 2HB  ALA A 312      37.118  47.030   9.963  1.00  0.00           H  
ATOM   4508 3HB  ALA A 312      35.729  48.132  10.109  1.00  0.00           H  
ATOM   4509  N   LEU A 313      33.645  47.582  12.065  1.00  0.00           N  
ATOM   4510  CA  LEU A 313      32.673  48.172  12.966  1.00  0.00           C  
ATOM   4511  C   LEU A 313      32.174  47.185  14.008  1.00  0.00           C  
ATOM   4512  O   LEU A 313      31.990  47.523  15.176  1.00  0.00           O  
ATOM   4513  CB  LEU A 313      31.483  48.714  12.164  1.00  0.00           C  
ATOM   4514  CG  LEU A 313      31.773  49.942  11.291  1.00  0.00           C  
ATOM   4515  CD1 LEU A 313      30.559  50.247  10.424  1.00  0.00           C  
ATOM   4516  CD2 LEU A 313      32.122  51.126  12.180  1.00  0.00           C  
ATOM   4517  H   LEU A 313      33.390  47.473  11.126  1.00  0.00           H  
ATOM   4518  HA  LEU A 313      33.149  48.997  13.495  1.00  0.00           H  
ATOM   4519 1HB  LEU A 313      31.115  47.924  11.512  1.00  0.00           H  
ATOM   4520 2HB  LEU A 313      30.688  48.982  12.860  1.00  0.00           H  
ATOM   4521  HG  LEU A 313      32.611  49.727  10.628  1.00  0.00           H  
ATOM   4522 1HD1 LEU A 313      30.765  51.119   9.803  1.00  0.00           H  
ATOM   4523 2HD1 LEU A 313      30.344  49.390   9.785  1.00  0.00           H  
ATOM   4524 3HD1 LEU A 313      29.699  50.450  11.061  1.00  0.00           H  
ATOM   4525 1HD2 LEU A 313      32.328  51.999  11.559  1.00  0.00           H  
ATOM   4526 2HD2 LEU A 313      31.283  51.343  12.843  1.00  0.00           H  
ATOM   4527 3HD2 LEU A 313      33.003  50.887  12.776  1.00  0.00           H  
ATOM   4528  N   GLU A 314      31.923  45.970  13.575  1.00  0.00           N  
ATOM   4529  CA  GLU A 314      31.511  44.911  14.476  1.00  0.00           C  
ATOM   4530  C   GLU A 314      32.570  44.590  15.518  1.00  0.00           C  
ATOM   4531  O   GLU A 314      32.270  44.351  16.686  1.00  0.00           O  
ATOM   4532  CB  GLU A 314      31.175  43.648  13.679  1.00  0.00           C  
ATOM   4533  CG  GLU A 314      29.907  43.751  12.843  1.00  0.00           C  
ATOM   4534  CD  GLU A 314      29.652  42.523  12.014  1.00  0.00           C  
ATOM   4535  OE1 GLU A 314      30.493  41.657  11.996  1.00  0.00           O  
ATOM   4536  OE2 GLU A 314      28.614  42.452  11.399  1.00  0.00           O1-
ATOM   4537  H   GLU A 314      32.076  45.737  12.636  1.00  0.00           H  
ATOM   4538  HA  GLU A 314      30.619  45.239  15.011  1.00  0.00           H  
ATOM   4539 1HB  GLU A 314      32.000  43.412  13.008  1.00  0.00           H  
ATOM   4540 2HB  GLU A 314      31.058  42.807  14.363  1.00  0.00           H  
ATOM   4541 1HG  GLU A 314      29.058  43.910  13.508  1.00  0.00           H  
ATOM   4542 2HG  GLU A 314      29.987  44.617  12.187  1.00  0.00           H  
ATOM   4543  N   ALA A 315      33.810  44.555  15.085  1.00  0.00           N  
ATOM   4544  CA  ALA A 315      34.925  44.332  15.986  1.00  0.00           C  
ATOM   4545  C   ALA A 315      35.057  45.431  17.028  1.00  0.00           C  
ATOM   4546  O   ALA A 315      35.345  45.177  18.196  1.00  0.00           O  
ATOM   4547  CB  ALA A 315      36.217  44.206  15.192  1.00  0.00           C  
ATOM   4548  H   ALA A 315      34.013  44.746  14.146  1.00  0.00           H  
ATOM   4549  HA  ALA A 315      34.745  43.401  16.524  1.00  0.00           H  
ATOM   4550 1HB  ALA A 315      37.048  44.027  15.875  1.00  0.00           H  
ATOM   4551 2HB  ALA A 315      36.135  43.374  14.493  1.00  0.00           H  
ATOM   4552 3HB  ALA A 315      36.395  45.127  14.639  1.00  0.00           H  
ATOM   4553  N   ILE A 316      34.876  46.658  16.595  1.00  0.00           N  
ATOM   4554  CA  ILE A 316      34.901  47.796  17.496  1.00  0.00           C  
ATOM   4555  C   ILE A 316      33.797  47.734  18.538  1.00  0.00           C  
ATOM   4556  O   ILE A 316      33.997  48.062  19.706  1.00  0.00           O  
ATOM   4557  CB  ILE A 316      34.780  49.112  16.706  1.00  0.00           C  
ATOM   4558  CG1 ILE A 316      36.035  49.345  15.861  1.00  0.00           C  
ATOM   4559  CG2 ILE A 316      34.547  50.280  17.652  1.00  0.00           C  
ATOM   4560  CD1 ILE A 316      35.893  50.462  14.852  1.00  0.00           C  
ATOM   4561  H   ILE A 316      34.653  46.825  15.656  1.00  0.00           H  
ATOM   4562  HA  ILE A 316      35.852  47.795  18.027  1.00  0.00           H  
ATOM   4563  HB  ILE A 316      33.942  49.045  16.014  1.00  0.00           H  
ATOM   4564 1HG1 ILE A 316      36.875  49.579  16.514  1.00  0.00           H  
ATOM   4565 2HG1 ILE A 316      36.286  48.431  15.323  1.00  0.00           H  
ATOM   4566 1HG2 ILE A 316      34.465  51.203  17.078  1.00  0.00           H  
ATOM   4567 2HG2 ILE A 316      33.627  50.118  18.211  1.00  0.00           H  
ATOM   4568 3HG2 ILE A 316      35.384  50.359  18.346  1.00  0.00           H  
ATOM   4569 1HD1 ILE A 316      36.822  50.566  14.292  1.00  0.00           H  
ATOM   4570 2HD1 ILE A 316      35.079  50.231  14.165  1.00  0.00           H  
ATOM   4571 3HD1 ILE A 316      35.677  51.395  15.371  1.00  0.00           H  
ATOM   4572  N   ALA A 317      32.619  47.344  18.105  1.00  0.00           N  
ATOM   4573  CA  ALA A 317      31.496  47.171  19.006  1.00  0.00           C  
ATOM   4574  C   ALA A 317      31.747  46.093  20.048  1.00  0.00           C  
ATOM   4575  O   ALA A 317      31.389  46.234  21.216  1.00  0.00           O  
ATOM   4576  CB  ALA A 317      30.239  46.848  18.212  1.00  0.00           C  
ATOM   4577  H   ALA A 317      32.494  47.095  17.166  1.00  0.00           H  
ATOM   4578  HA  ALA A 317      31.347  48.107  19.545  1.00  0.00           H  
ATOM   4579 1HB  ALA A 317      29.397  46.732  18.894  1.00  0.00           H  
ATOM   4580 2HB  ALA A 317      30.031  47.658  17.513  1.00  0.00           H  
ATOM   4581 3HB  ALA A 317      30.387  45.921  17.659  1.00  0.00           H  
ATOM   4582  N   GLU A 318      32.337  45.001  19.615  1.00  0.00           N  
ATOM   4583  CA  GLU A 318      32.702  43.925  20.516  1.00  0.00           C  
ATOM   4584  C   GLU A 318      33.719  44.360  21.558  1.00  0.00           C  
ATOM   4585  O   GLU A 318      33.643  43.983  22.726  1.00  0.00           O  
ATOM   4586  CB  GLU A 318      33.257  42.742  19.720  1.00  0.00           C  
ATOM   4587  CG  GLU A 318      32.220  42.006  18.883  1.00  0.00           C  
ATOM   4588  CD  GLU A 318      32.814  40.901  18.055  1.00  0.00           C  
ATOM   4589  OE1 GLU A 318      34.015  40.778  18.037  1.00  0.00           O  
ATOM   4590  OE2 GLU A 318      32.066  40.179  17.439  1.00  0.00           O1-
ATOM   4591  H   GLU A 318      32.603  44.922  18.676  1.00  0.00           H  
ATOM   4592  HA  GLU A 318      31.808  43.603  21.050  1.00  0.00           H  
ATOM   4593 1HB  GLU A 318      34.041  43.091  19.048  1.00  0.00           H  
ATOM   4594 2HB  GLU A 318      33.707  42.022  20.403  1.00  0.00           H  
ATOM   4595 1HG  GLU A 318      31.467  41.581  19.547  1.00  0.00           H  
ATOM   4596 2HG  GLU A 318      31.725  42.720  18.227  1.00  0.00           H  
ATOM   4597  N   ILE A 319      34.692  45.131  21.125  1.00  0.00           N  
ATOM   4598  CA  ILE A 319      35.688  45.677  22.026  1.00  0.00           C  
ATOM   4599  C   ILE A 319      35.084  46.603  23.068  1.00  0.00           C  
ATOM   4600  O   ILE A 319      35.468  46.593  24.236  1.00  0.00           O  
ATOM   4601  CB  ILE A 319      36.769  46.438  21.236  1.00  0.00           C  
ATOM   4602  CG1 ILE A 319      37.597  45.466  20.393  1.00  0.00           C  
ATOM   4603  CG2 ILE A 319      37.664  47.224  22.182  1.00  0.00           C  
ATOM   4604  CD1 ILE A 319      38.495  46.145  19.384  1.00  0.00           C  
ATOM   4605  H   ILE A 319      34.724  45.407  20.186  1.00  0.00           H  
ATOM   4606  HA  ILE A 319      36.161  44.853  22.559  1.00  0.00           H  
ATOM   4607  HB  ILE A 319      36.292  47.130  20.543  1.00  0.00           H  
ATOM   4608 1HG1 ILE A 319      38.219  44.855  21.047  1.00  0.00           H  
ATOM   4609 2HG1 ILE A 319      36.931  44.792  19.854  1.00  0.00           H  
ATOM   4610 1HG2 ILE A 319      38.422  47.755  21.607  1.00  0.00           H  
ATOM   4611 2HG2 ILE A 319      37.063  47.941  22.740  1.00  0.00           H  
ATOM   4612 3HG2 ILE A 319      38.149  46.539  22.877  1.00  0.00           H  
ATOM   4613 1HD1 ILE A 319      39.050  45.391  18.825  1.00  0.00           H  
ATOM   4614 2HD1 ILE A 319      37.889  46.735  18.696  1.00  0.00           H  
ATOM   4615 3HD1 ILE A 319      39.196  46.799  19.903  1.00  0.00           H  
ATOM   4616  N   THR A 320      34.156  47.427  22.635  1.00  0.00           N  
ATOM   4617  CA  THR A 320      33.445  48.314  23.536  1.00  0.00           C  
ATOM   4618  C   THR A 320      32.638  47.558  24.578  1.00  0.00           C  
ATOM   4619  O   THR A 320      32.580  47.937  25.746  1.00  0.00           O  
ATOM   4620  CB  THR A 320      32.512  49.253  22.750  1.00  0.00           C  
ATOM   4621  CG2 THR A 320      33.314  50.138  21.809  1.00  0.00           C  
ATOM   4622  OG1 THR A 320      31.578  48.476  21.989  1.00  0.00           O  
ATOM   4623  H   THR A 320      33.879  47.411  21.696  1.00  0.00           H  
ATOM   4624  HA  THR A 320      34.175  48.920  24.073  1.00  0.00           H  
ATOM   4625  HB  THR A 320      31.957  49.882  23.447  1.00  0.00           H  
ATOM   4626  HG1 THR A 320      30.866  48.181  22.562  1.00  0.00           H  
ATOM   4627 1HG2 THR A 320      32.639  50.796  21.262  1.00  0.00           H  
ATOM   4628 2HG2 THR A 320      34.018  50.739  22.386  1.00  0.00           H  
ATOM   4629 3HG2 THR A 320      33.863  49.516  21.104  1.00  0.00           H  
ATOM   4630  N   LYS A 321      31.987  46.502  24.145  1.00  0.00           N  
ATOM   4631  CA  LYS A 321      31.237  45.647  25.046  1.00  0.00           C  
ATOM   4632  C   LYS A 321      32.122  44.983  26.088  1.00  0.00           C  
ATOM   4633  O   LYS A 321      31.759  44.860  27.256  1.00  0.00           O  
ATOM   4634  CB  LYS A 321      30.481  44.581  24.251  1.00  0.00           C  
ATOM   4635  CG  LYS A 321      29.617  43.658  25.100  1.00  0.00           C  
ATOM   4636  CD  LYS A 321      28.836  42.681  24.234  1.00  0.00           C  
ATOM   4637  CE  LYS A 321      27.900  41.823  25.072  1.00  0.00           C  
ATOM   4638  NZ  LYS A 321      28.646  40.936  26.006  1.00  0.00           N1+
ATOM   4639  H   LYS A 321      32.051  46.230  23.206  1.00  0.00           H  
ATOM   4640  HA  LYS A 321      30.505  46.259  25.574  1.00  0.00           H  
ATOM   4641 1HB  LYS A 321      29.835  45.064  23.518  1.00  0.00           H  
ATOM   4642 2HB  LYS A 321      31.193  43.963  23.703  1.00  0.00           H  
ATOM   4643 1HG  LYS A 321      30.251  43.095  25.786  1.00  0.00           H  
ATOM   4644 2HG  LYS A 321      28.916  44.252  25.685  1.00  0.00           H  
ATOM   4645 1HD  LYS A 321      28.248  43.235  23.500  1.00  0.00           H  
ATOM   4646 2HD  LYS A 321      29.530  42.031  23.701  1.00  0.00           H  
ATOM   4647 1HE  LYS A 321      27.239  42.465  25.651  1.00  0.00           H  
ATOM   4648 2HE  LYS A 321      27.288  41.205  24.416  1.00  0.00           H  
ATOM   4649 1HZ  LYS A 321      27.991  40.384  26.542  1.00  0.00           H  
ATOM   4650 2HZ  LYS A 321      29.250  40.322  25.477  1.00  0.00           H  
ATOM   4651 3HZ  LYS A 321      29.203  41.498  26.632  1.00  0.00           H  
ATOM   4652  N   ALA A 322      33.276  44.526  25.655  1.00  0.00           N  
ATOM   4653  CA  ALA A 322      34.248  43.936  26.556  1.00  0.00           C  
ATOM   4654  C   ALA A 322      34.747  44.923  27.598  1.00  0.00           C  
ATOM   4655  O   ALA A 322      34.931  44.585  28.766  1.00  0.00           O  
ATOM   4656  CB  ALA A 322      35.420  43.377  25.762  1.00  0.00           C  
ATOM   4657  H   ALA A 322      33.531  44.636  24.716  1.00  0.00           H  
ATOM   4658  HA  ALA A 322      33.761  43.122  27.094  1.00  0.00           H  
ATOM   4659 1HB  ALA A 322      36.139  42.925  26.445  1.00  0.00           H  
ATOM   4660 2HB  ALA A 322      35.059  42.622  25.063  1.00  0.00           H  
ATOM   4661 3HB  ALA A 322      35.901  44.182  25.209  1.00  0.00           H  
ATOM   4662  N   VAL A 323      34.998  46.139  27.165  1.00  0.00           N  
ATOM   4663  CA  VAL A 323      35.410  47.198  28.066  1.00  0.00           C  
ATOM   4664  C   VAL A 323      34.351  47.518  29.108  1.00  0.00           C  
ATOM   4665  O   VAL A 323      34.651  47.758  30.276  1.00  0.00           O  
ATOM   4666  CB  VAL A 323      35.730  48.473  27.264  1.00  0.00           C  
ATOM   4667  CG1 VAL A 323      35.969  49.647  28.202  1.00  0.00           C  
ATOM   4668  CG2 VAL A 323      36.942  48.236  26.376  1.00  0.00           C  
ATOM   4669  H   VAL A 323      34.845  46.371  26.226  1.00  0.00           H  
ATOM   4670  HA  VAL A 323      36.310  46.875  28.591  1.00  0.00           H  
ATOM   4671  HB  VAL A 323      34.870  48.727  26.645  1.00  0.00           H  
ATOM   4672 1HG1 VAL A 323      36.194  50.540  27.618  1.00  0.00           H  
ATOM   4673 2HG1 VAL A 323      35.076  49.821  28.802  1.00  0.00           H  
ATOM   4674 3HG1 VAL A 323      36.810  49.422  28.858  1.00  0.00           H  
ATOM   4675 1HG2 VAL A 323      37.162  49.142  25.812  1.00  0.00           H  
ATOM   4676 2HG2 VAL A 323      37.801  47.977  26.996  1.00  0.00           H  
ATOM   4677 3HG2 VAL A 323      36.733  47.420  25.685  1.00  0.00           H  
ATOM   4678  N   ALA A 324      33.111  47.554  28.675  1.00  0.00           N  
ATOM   4679  CA  ALA A 324      31.996  47.776  29.576  1.00  0.00           C  
ATOM   4680  C   ALA A 324      31.864  46.678  30.618  1.00  0.00           C  
ATOM   4681  O   ALA A 324      31.576  46.931  31.786  1.00  0.00           O  
ATOM   4682  CB  ALA A 324      30.704  47.901  28.782  1.00  0.00           C  
ATOM   4683  H   ALA A 324      32.908  47.363  27.736  1.00  0.00           H  
ATOM   4684  HA  ALA A 324      32.166  48.710  30.113  1.00  0.00           H  
ATOM   4685 1HB  ALA A 324      29.873  48.080  29.465  1.00  0.00           H  
ATOM   4686 2HB  ALA A 324      30.785  48.733  28.083  1.00  0.00           H  
ATOM   4687 3HB  ALA A 324      30.527  46.980  28.229  1.00  0.00           H  
ATOM   4688  N   GLU A 325      32.045  45.450  30.185  1.00  0.00           N  
ATOM   4689  CA  GLU A 325      32.019  44.312  31.086  1.00  0.00           C  
ATOM   4690  C   GLU A 325      33.051  44.429  32.196  1.00  0.00           C  
ATOM   4691  O   GLU A 325      32.745  44.207  33.367  1.00  0.00           O  
ATOM   4692  CB  GLU A 325      32.252  43.018  30.302  1.00  0.00           C  
ATOM   4693  CG  GLU A 325      31.092  42.609  29.406  1.00  0.00           C  
ATOM   4694  CD  GLU A 325      31.392  41.387  28.583  1.00  0.00           C  
ATOM   4695  OE1 GLU A 325      32.509  40.930  28.618  1.00  0.00           O  
ATOM   4696  OE2 GLU A 325      30.502  40.909  27.919  1.00  0.00           O1-
ATOM   4697  H   GLU A 325      32.267  45.283  29.246  1.00  0.00           H  
ATOM   4698  HA  GLU A 325      31.034  44.261  31.551  1.00  0.00           H  
ATOM   4699 1HB  GLU A 325      33.137  43.127  29.676  1.00  0.00           H  
ATOM   4700 2HB  GLU A 325      32.442  42.201  30.998  1.00  0.00           H  
ATOM   4701 1HG  GLU A 325      30.219  42.409  30.027  1.00  0.00           H  
ATOM   4702 2HG  GLU A 325      30.850  43.438  28.742  1.00  0.00           H  
ATOM   4703  N   THR A 326      34.306  44.678  31.794  1.00  0.00           N  
ATOM   4704  CA  THR A 326      35.463  44.597  32.689  1.00  0.00           C  
ATOM   4705  C   THR A 326      35.686  45.898  33.454  1.00  0.00           C  
ATOM   4706  O   THR A 326      35.743  45.905  34.684  1.00  0.00           O  
ATOM   4707  CB  THR A 326      36.740  44.240  31.906  1.00  0.00           C  
ATOM   4708  CG2 THR A 326      37.939  44.180  32.841  1.00  0.00           C  
ATOM   4709  OG1 THR A 326      36.572  42.968  31.267  1.00  0.00           O  
ATOM   4710  H   THR A 326      34.467  44.893  30.818  1.00  0.00           H  
ATOM   4711  HA  THR A 326      35.285  43.801  33.414  1.00  0.00           H  
ATOM   4712  HB  THR A 326      36.921  44.995  31.141  1.00  0.00           H  
ATOM   4713  HG1 THR A 326      35.828  43.010  30.662  1.00  0.00           H  
ATOM   4714 1HG2 THR A 326      38.832  43.926  32.270  1.00  0.00           H  
ATOM   4715 2HG2 THR A 326      38.076  45.149  33.320  1.00  0.00           H  
ATOM   4716 3HG2 THR A 326      37.768  43.420  33.603  1.00  0.00           H  
ATOM   4717  N   GLU A 327      35.794  47.001  32.718  1.00  0.00           N  
ATOM   4718  CA  GLU A 327      35.978  48.311  33.327  1.00  0.00           C  
ATOM   4719  C   GLU A 327      34.781  48.663  34.198  1.00  0.00           C  
ATOM   4720  O   GLU A 327      34.867  49.505  35.089  1.00  0.00           O  
ATOM   4721  CB  GLU A 327      36.178  49.382  32.252  1.00  0.00           C  
ATOM   4722  CG  GLU A 327      37.488  49.266  31.485  1.00  0.00           C  
ATOM   4723  CD  GLU A 327      38.695  49.491  32.352  1.00  0.00           C  
ATOM   4724  OE1 GLU A 327      38.850  50.580  32.851  1.00  0.00           O  
ATOM   4725  OE2 GLU A 327      39.465  48.574  32.514  1.00  0.00           O1-
ATOM   4726  H   GLU A 327      35.745  46.928  31.713  1.00  0.00           H  
ATOM   4727  HA  GLU A 327      36.876  48.283  33.945  1.00  0.00           H  
ATOM   4728 1HB  GLU A 327      35.362  49.331  31.531  1.00  0.00           H  
ATOM   4729 2HB  GLU A 327      36.147  50.370  32.713  1.00  0.00           H  
ATOM   4730 1HG  GLU A 327      37.552  48.271  31.045  1.00  0.00           H  
ATOM   4731 2HG  GLU A 327      37.487  49.992  30.674  1.00  0.00           H  
ATOM   4732  N   GLY A 328      33.654  48.024  33.908  1.00  0.00           N  
ATOM   4733  CA  GLY A 328      32.403  48.309  34.598  1.00  0.00           C  
ATOM   4734  C   GLY A 328      31.849  49.671  34.201  1.00  0.00           C  
ATOM   4735  O   GLY A 328      31.349  50.420  35.039  1.00  0.00           O  
ATOM   4736  H   GLY A 328      33.659  47.331  33.174  1.00  0.00           H  
ATOM   4737 1HA  GLY A 328      31.673  47.534  34.363  1.00  0.00           H  
ATOM   4738 2HA  GLY A 328      32.567  48.280  35.675  1.00  0.00           H  
ATOM   4739  N   VAL A 329      31.874  49.947  32.902  1.00  0.00           N  
ATOM   4740  CA  VAL A 329      31.198  51.110  32.339  1.00  0.00           C  
ATOM   4741  C   VAL A 329      29.691  50.914  32.366  1.00  0.00           C  
ATOM   4742  O   VAL A 329      29.207  49.806  32.589  1.00  0.00           O  
ATOM   4743  CB  VAL A 329      31.658  51.354  30.890  1.00  0.00           C  
ATOM   4744  CG1 VAL A 329      30.877  52.502  30.269  1.00  0.00           C  
ATOM   4745  CG2 VAL A 329      33.152  51.640  30.862  1.00  0.00           C  
ATOM   4746  H   VAL A 329      32.344  49.307  32.277  1.00  0.00           H  
ATOM   4747  HA  VAL A 329      31.456  51.984  32.938  1.00  0.00           H  
ATOM   4748  HB  VAL A 329      31.447  50.464  30.296  1.00  0.00           H  
ATOM   4749 1HG1 VAL A 329      31.215  52.661  29.244  1.00  0.00           H  
ATOM   4750 2HG1 VAL A 329      29.815  52.260  30.266  1.00  0.00           H  
ATOM   4751 3HG1 VAL A 329      31.042  53.410  30.849  1.00  0.00           H  
ATOM   4752 1HG2 VAL A 329      33.471  51.811  29.834  1.00  0.00           H  
ATOM   4753 2HG2 VAL A 329      33.364  52.527  31.460  1.00  0.00           H  
ATOM   4754 3HG2 VAL A 329      33.694  50.788  31.273  1.00  0.00           H  
ATOM   4755  N   ASP A 330      28.948  52.000  32.168  1.00  0.00           N  
ATOM   4756  CA  ASP A 330      27.499  51.941  32.257  1.00  0.00           C  
ATOM   4757  C   ASP A 330      26.942  51.035  31.167  1.00  0.00           C  
ATOM   4758  O   ASP A 330      26.859  51.425  30.002  1.00  0.00           O  
ATOM   4759  CB  ASP A 330      26.891  53.341  32.137  1.00  0.00           C  
ATOM   4760  CG  ASP A 330      27.183  54.219  33.346  1.00  0.00           C  
ATOM   4761  OD1 ASP A 330      27.569  53.690  34.361  1.00  0.00           O  
ATOM   4762  OD2 ASP A 330      27.019  55.411  33.242  1.00  0.00           O1-
ATOM   4763  H   ASP A 330      29.392  52.881  31.952  1.00  0.00           H  
ATOM   4764  HA  ASP A 330      27.229  51.539  33.234  1.00  0.00           H  
ATOM   4765 1HB  ASP A 330      27.282  53.832  31.246  1.00  0.00           H  
ATOM   4766 2HB  ASP A 330      25.810  53.259  32.018  1.00  0.00           H  
ATOM   4767  N   GLU A 331      26.562  49.816  31.549  1.00  0.00           N  
ATOM   4768  CA  GLU A 331      26.045  48.839  30.596  1.00  0.00           C  
ATOM   4769  C   GLU A 331      25.399  49.520  29.447  1.00  0.00           C  
ATOM   4770  O   GLU A 331      25.476  49.089  28.297  1.00  0.00           O  
ATOM   4771  CB  GLU A 331      25.037  47.899  31.261  1.00  0.00           C  
ATOM   4772  CG  GLU A 331      24.503  46.803  30.349  1.00  0.00           C  
ATOM   4773  CD  GLU A 331      23.564  45.863  31.052  1.00  0.00           C  
ATOM   4774  OE1 GLU A 331      23.346  46.039  32.227  1.00  0.00           O  
ATOM   4775  OE2 GLU A 331      23.064  44.967  30.414  1.00  0.00           O1-
ATOM   4776  H   GLU A 331      26.634  49.562  32.524  1.00  0.00           H  
ATOM   4777  HA  GLU A 331      26.868  48.190  30.261  1.00  0.00           H  
ATOM   4778 1HB  GLU A 331      25.501  47.420  32.124  1.00  0.00           H  
ATOM   4779 2HB  GLU A 331      24.187  48.475  31.625  1.00  0.00           H  
ATOM   4780 1HG  GLU A 331      23.979  47.264  29.513  1.00  0.00           H  
ATOM   4781 2HG  GLU A 331      25.343  46.237  29.948  1.00  0.00           H  
ATOM   4782  N   GLY A 332      24.726  50.568  29.789  1.00  0.00           N  
ATOM   4783  CA  GLY A 332      23.852  51.293  28.889  1.00  0.00           C  
ATOM   4784  C   GLY A 332      24.621  52.088  27.846  1.00  0.00           C  
ATOM   4785  O   GLY A 332      24.243  52.151  26.678  1.00  0.00           O  
ATOM   4786  H   GLY A 332      24.748  50.845  30.729  1.00  0.00           H  
ATOM   4787 1HA  GLY A 332      23.188  50.592  28.383  1.00  0.00           H  
ATOM   4788 2HA  GLY A 332      23.224  51.974  29.462  1.00  0.00           H  
ATOM   4789  N   LYS A 333      25.688  52.722  28.279  1.00  0.00           N  
ATOM   4790  CA  LYS A 333      26.554  53.458  27.379  1.00  0.00           C  
ATOM   4791  C   LYS A 333      27.203  52.562  26.336  1.00  0.00           C  
ATOM   4792  O   LYS A 333      27.332  52.924  25.168  1.00  0.00           O  
ATOM   4793  CB  LYS A 333      27.632  54.196  28.175  1.00  0.00           C  
ATOM   4794  CG  LYS A 333      28.562  55.054  27.328  1.00  0.00           C  
ATOM   4795  CD  LYS A 333      27.895  56.361  26.926  1.00  0.00           C  
ATOM   4796  CE  LYS A 333      27.148  56.220  25.608  1.00  0.00           C  
ATOM   4797  NZ  LYS A 333      28.056  56.353  24.437  1.00  0.00           N1+
ATOM   4798  H   LYS A 333      25.957  52.654  29.219  1.00  0.00           H  
ATOM   4799  HA  LYS A 333      25.945  54.185  26.841  1.00  0.00           H  
ATOM   4800 1HB  LYS A 333      27.160  54.843  28.914  1.00  0.00           H  
ATOM   4801 2HB  LYS A 333      28.244  53.473  28.716  1.00  0.00           H  
ATOM   4802 1HG  LYS A 333      29.468  55.277  27.894  1.00  0.00           H  
ATOM   4803 2HG  LYS A 333      28.843  54.507  26.428  1.00  0.00           H  
ATOM   4804 1HD  LYS A 333      27.192  56.664  27.703  1.00  0.00           H  
ATOM   4805 2HD  LYS A 333      28.652  57.139  26.822  1.00  0.00           H  
ATOM   4806 1HE  LYS A 333      26.663  55.245  25.568  1.00  0.00           H  
ATOM   4807 2HE  LYS A 333      26.377  56.987  25.543  1.00  0.00           H  
ATOM   4808 1HZ  LYS A 333      27.523  56.254  23.584  1.00  0.00           H  
ATOM   4809 2HZ  LYS A 333      28.497  57.262  24.454  1.00  0.00           H  
ATOM   4810 3HZ  LYS A 333      28.764  55.635  24.475  1.00  0.00           H  
ATOM   4811  N   ALA A 334      27.642  51.401  26.769  1.00  0.00           N  
ATOM   4812  CA  ALA A 334      28.216  50.420  25.869  1.00  0.00           C  
ATOM   4813  C   ALA A 334      27.222  49.936  24.826  1.00  0.00           C  
ATOM   4814  O   ALA A 334      27.555  49.747  23.658  1.00  0.00           O  
ATOM   4815  CB  ALA A 334      28.756  49.240  26.664  1.00  0.00           C  
ATOM   4816  H   ALA A 334      27.528  51.148  27.709  1.00  0.00           H  
ATOM   4817  HA  ALA A 334      29.038  50.894  25.331  1.00  0.00           H  
ATOM   4818 1HB  ALA A 334      29.197  48.513  25.982  1.00  0.00           H  
ATOM   4819 2HB  ALA A 334      29.515  49.589  27.364  1.00  0.00           H  
ATOM   4820 3HB  ALA A 334      27.942  48.772  27.216  1.00  0.00           H  
ATOM   4821  N   LYS A 335      26.003  49.706  25.259  1.00  0.00           N  
ATOM   4822  CA  LYS A 335      24.937  49.311  24.359  1.00  0.00           C  
ATOM   4823  C   LYS A 335      24.633  50.375  23.316  1.00  0.00           C  
ATOM   4824  O   LYS A 335      24.389  50.078  22.148  1.00  0.00           O  
ATOM   4825  CB  LYS A 335      23.672  48.987  25.155  1.00  0.00           C  
ATOM   4826  CG  LYS A 335      22.504  48.499  24.308  1.00  0.00           C  
ATOM   4827  CD  LYS A 335      21.312  48.121  25.176  1.00  0.00           C  
ATOM   4828  CE  LYS A 335      20.136  47.655  24.330  1.00  0.00           C  
ATOM   4829  NZ  LYS A 335      18.963  47.282  25.166  1.00  0.00           N1+
ATOM   4830  H   LYS A 335      25.772  49.862  26.199  1.00  0.00           H  
ATOM   4831  HA  LYS A 335      25.250  48.413  23.825  1.00  0.00           H  
ATOM   4832 1HB  LYS A 335      23.894  48.216  25.894  1.00  0.00           H  
ATOM   4833 2HB  LYS A 335      23.345  49.875  25.697  1.00  0.00           H  
ATOM   4834 1HG  LYS A 335      22.203  49.286  23.616  1.00  0.00           H  
ATOM   4835 2HG  LYS A 335      22.812  47.629  23.730  1.00  0.00           H  
ATOM   4836 1HD  LYS A 335      21.599  47.319  25.858  1.00  0.00           H  
ATOM   4837 2HD  LYS A 335      21.004  48.984  25.766  1.00  0.00           H  
ATOM   4838 1HE  LYS A 335      19.842  48.451  23.647  1.00  0.00           H  
ATOM   4839 2HE  LYS A 335      20.434  46.790  23.738  1.00  0.00           H  
ATOM   4840 1HZ  LYS A 335      18.207  46.979  24.569  1.00  0.00           H  
ATOM   4841 2HZ  LYS A 335      19.220  46.530  25.791  1.00  0.00           H  
ATOM   4842 3HZ  LYS A 335      18.666  48.081  25.706  1.00  0.00           H  
ATOM   4843  N   VAL A 336      24.618  51.616  23.749  1.00  0.00           N  
ATOM   4844  CA  VAL A 336      24.413  52.733  22.849  1.00  0.00           C  
ATOM   4845  C   VAL A 336      25.514  52.847  21.806  1.00  0.00           C  
ATOM   4846  O   VAL A 336      25.265  53.139  20.638  1.00  0.00           O  
ATOM   4847  CB  VAL A 336      24.340  54.045  23.652  1.00  0.00           C  
ATOM   4848  CG1 VAL A 336      24.325  55.243  22.714  1.00  0.00           C  
ATOM   4849  CG2 VAL A 336      23.105  54.040  24.540  1.00  0.00           C  
ATOM   4850  H   VAL A 336      24.812  51.815  24.689  1.00  0.00           H  
ATOM   4851  HA  VAL A 336      23.468  52.586  22.324  1.00  0.00           H  
ATOM   4852  HB  VAL A 336      25.233  54.132  24.271  1.00  0.00           H  
ATOM   4853 1HG1 VAL A 336      24.273  56.162  23.299  1.00  0.00           H  
ATOM   4854 2HG1 VAL A 336      25.235  55.247  22.114  1.00  0.00           H  
ATOM   4855 3HG1 VAL A 336      23.457  55.182  22.059  1.00  0.00           H  
ATOM   4856 1HG2 VAL A 336      23.060  54.971  25.106  1.00  0.00           H  
ATOM   4857 2HG2 VAL A 336      22.212  53.948  23.922  1.00  0.00           H  
ATOM   4858 3HG2 VAL A 336      23.157  53.199  25.231  1.00  0.00           H  
ATOM   4859  N   ALA A 337      26.738  52.648  22.239  1.00  0.00           N  
ATOM   4860  CA  ALA A 337      27.875  52.654  21.339  1.00  0.00           C  
ATOM   4861  C   ALA A 337      27.797  51.551  20.296  1.00  0.00           C  
ATOM   4862  O   ALA A 337      28.127  51.746  19.128  1.00  0.00           O  
ATOM   4863  CB  ALA A 337      29.166  52.531  22.134  1.00  0.00           C  
ATOM   4864  H   ALA A 337      26.900  52.422  23.179  1.00  0.00           H  
ATOM   4865  HA  ALA A 337      27.876  53.602  20.801  1.00  0.00           H  
ATOM   4866 1HB  ALA A 337      30.017  52.549  21.453  1.00  0.00           H  
ATOM   4867 2HB  ALA A 337      29.244  53.363  22.834  1.00  0.00           H  
ATOM   4868 3HB  ALA A 337      29.165  51.592  22.687  1.00  0.00           H  
ATOM   4869  N   GLU A 338      27.387  50.380  20.729  1.00  0.00           N  
ATOM   4870  CA  GLU A 338      27.196  49.259  19.829  1.00  0.00           C  
ATOM   4871  C   GLU A 338      26.123  49.528  18.786  1.00  0.00           C  
ATOM   4872  O   GLU A 338      26.257  49.169  17.618  1.00  0.00           O  
ATOM   4873  CB  GLU A 338      26.834  48.004  20.627  1.00  0.00           C  
ATOM   4874  CG  GLU A 338      26.675  46.747  19.783  1.00  0.00           C  
ATOM   4875  CD  GLU A 338      26.393  45.522  20.608  1.00  0.00           C  
ATOM   4876  OE1 GLU A 338      26.344  45.635  21.809  1.00  0.00           O  
ATOM   4877  OE2 GLU A 338      26.227  44.470  20.035  1.00  0.00           O1-
ATOM   4878  H   GLU A 338      27.136  50.259  21.669  1.00  0.00           H  
ATOM   4879  HA  GLU A 338      28.133  49.075  19.302  1.00  0.00           H  
ATOM   4880 1HB  GLU A 338      27.606  47.812  21.372  1.00  0.00           H  
ATOM   4881 2HB  GLU A 338      25.898  48.170  21.160  1.00  0.00           H  
ATOM   4882 1HG  GLU A 338      25.855  46.895  19.081  1.00  0.00           H  
ATOM   4883 2HG  GLU A 338      27.586  46.591  19.208  1.00  0.00           H  
ATOM   4884  N   ALA A 339      25.041  50.135  19.219  1.00  0.00           N  
ATOM   4885  CA  ALA A 339      23.970  50.518  18.319  1.00  0.00           C  
ATOM   4886  C   ALA A 339      24.421  51.528  17.276  1.00  0.00           C  
ATOM   4887  O   ALA A 339      24.044  51.458  16.108  1.00  0.00           O  
ATOM   4888  CB  ALA A 339      22.798  51.075  19.114  1.00  0.00           C  
ATOM   4889  H   ALA A 339      24.965  50.403  20.159  1.00  0.00           H  
ATOM   4890  HA  ALA A 339      23.645  49.627  17.781  1.00  0.00           H  
ATOM   4891 1HB  ALA A 339      21.993  51.349  18.433  1.00  0.00           H  
ATOM   4892 2HB  ALA A 339      22.441  50.320  19.814  1.00  0.00           H  
ATOM   4893 3HB  ALA A 339      23.121  51.957  19.667  1.00  0.00           H  
ATOM   4894  N   GLY A 340      25.207  52.488  17.709  1.00  0.00           N  
ATOM   4895  CA  GLY A 340      25.770  53.476  16.809  1.00  0.00           C  
ATOM   4896  C   GLY A 340      26.686  52.856  15.766  1.00  0.00           C  
ATOM   4897  O   GLY A 340      26.683  53.240  14.598  1.00  0.00           O  
ATOM   4898  H   GLY A 340      25.484  52.516  18.649  1.00  0.00           H  
ATOM   4899 1HA  GLY A 340      24.964  54.009  16.303  1.00  0.00           H  
ATOM   4900 2HA  GLY A 340      26.331  54.212  17.383  1.00  0.00           H  
ATOM   4901  N   ALA A 341      27.495  51.916  16.199  1.00  0.00           N  
ATOM   4902  CA  ALA A 341      28.370  51.190  15.299  1.00  0.00           C  
ATOM   4903  C   ALA A 341      27.601  50.395  14.256  1.00  0.00           C  
ATOM   4904  O   ALA A 341      27.980  50.331  13.088  1.00  0.00           O  
ATOM   4905  CB  ALA A 341      29.280  50.266  16.094  1.00  0.00           C  
ATOM   4906  H   ALA A 341      27.475  51.639  17.139  1.00  0.00           H  
ATOM   4907  HA  ALA A 341      28.980  51.916  14.761  1.00  0.00           H  
ATOM   4908 1HB  ALA A 341      29.944  49.734  15.413  1.00  0.00           H  
ATOM   4909 2HB  ALA A 341      29.875  50.854  16.794  1.00  0.00           H  
ATOM   4910 3HB  ALA A 341      28.676  49.548  16.647  1.00  0.00           H  
ATOM   4911  N   LYS A 342      26.534  49.761  14.689  1.00  0.00           N  
ATOM   4912  CA  LYS A 342      25.668  49.026  13.789  1.00  0.00           C  
ATOM   4913  C   LYS A 342      25.019  49.921  12.746  1.00  0.00           C  
ATOM   4914  O   LYS A 342      24.891  49.559  11.578  1.00  0.00           O  
ATOM   4915  CB  LYS A 342      24.590  48.289  14.585  1.00  0.00           C  
ATOM   4916  CG  LYS A 342      23.659  47.431  13.738  1.00  0.00           C  
ATOM   4917  CD  LYS A 342      22.668  46.669  14.605  1.00  0.00           C  
ATOM   4918  CE  LYS A 342      21.722  45.830  13.759  1.00  0.00           C  
ATOM   4919  NZ  LYS A 342      20.747  45.078  14.595  1.00  0.00           N1+
ATOM   4920  H   LYS A 342      26.265  49.829  15.629  1.00  0.00           H  
ATOM   4921  HA  LYS A 342      26.267  48.283  13.261  1.00  0.00           H  
ATOM   4922 1HB  LYS A 342      25.062  47.640  15.323  1.00  0.00           H  
ATOM   4923 2HB  LYS A 342      23.979  49.011  15.126  1.00  0.00           H  
ATOM   4924 1HG  LYS A 342      23.107  48.068  13.045  1.00  0.00           H  
ATOM   4925 2HG  LYS A 342      24.246  46.719  13.160  1.00  0.00           H  
ATOM   4926 1HD  LYS A 342      23.211  46.013  15.287  1.00  0.00           H  
ATOM   4927 2HD  LYS A 342      22.083  47.374  15.195  1.00  0.00           H  
ATOM   4928 1HE  LYS A 342      21.174  46.477  13.076  1.00  0.00           H  
ATOM   4929 2HE  LYS A 342      22.297  45.118  13.167  1.00  0.00           H  
ATOM   4930 1HZ  LYS A 342      20.139  44.535  13.997  1.00  0.00           H  
ATOM   4931 2HZ  LYS A 342      21.244  44.459  15.220  1.00  0.00           H  
ATOM   4932 3HZ  LYS A 342      20.194  45.728  15.134  1.00  0.00           H  
ATOM   4933  N   ALA A 343      24.580  51.082  13.179  1.00  0.00           N  
ATOM   4934  CA  ALA A 343      24.006  52.063  12.279  1.00  0.00           C  
ATOM   4935  C   ALA A 343      25.001  52.546  11.236  1.00  0.00           C  
ATOM   4936  O   ALA A 343      24.666  52.736  10.068  1.00  0.00           O  
ATOM   4937  CB  ALA A 343      23.467  53.243  13.074  1.00  0.00           C  
ATOM   4938  H   ALA A 343      24.694  51.335  14.119  1.00  0.00           H
[truncated: 1,948,407 more chars]
