# Supplementary material for: Blueprinting extendable nanomaterials with standardized protein blocks
Source: Nature. 2024 Mar 13;627(8005):898–904. doi: 10.1038/s41586-024-07188-4 (PMC10972742; doi:10.1038/s41586-024-07188-4)
Supplement: Supplementary file 4 — Design models with ideal backbones as well as experimentally determined structures for comparison. For reference to design names, see Supplementary Fig. 1. [file 41586_2024_7188_MOESM4_ESM.zip › R30A_design.pdb]

HEADER                                            09-MAY-22   XXXX              
EXPDTA    THEORETICAL MODEL                                                     
REMARK 220                                                                      
REMARK 220 EXPERIMENTAL DETAILS                                                 
REMARK 220  EXPERIMENT TYPE                : THEORETICAL MODELLING              
REMARK 220  DATE OF DATA COLLECTION        : 09-MAY-22                          
REMARK 220                                                                      
REMARK 220 REMARK: MODEL GENERATED BY ROSETTA                                   
REMARK 220  VERSION 2022.16+HEAD.839b00f59d9                                    
ATOM      1  N   ALA A   1      94.183  -0.326   0.500  1.00  0.00           N  
ATOM      2  CA  ALA A   1      92.983  -1.138   0.701  1.00  0.00           C  
ATOM      3  C   ALA A   1      91.729  -0.411   0.238  1.00  0.00           C  
ATOM      4  O   ALA A   1      91.719   0.816   0.124  1.00  0.00           O  
ATOM      5  CB  ALA A   1      92.850  -1.531   2.165  1.00  0.00           C  
ATOM      6 1H   ALA A   1      94.986  -0.833   0.814  1.00  0.00           H  
ATOM      7 2H   ALA A   1      94.283  -0.113  -0.472  1.00  0.00           H  
ATOM      8 3H   ALA A   1      94.102   0.524   1.020  1.00  0.00           H  
ATOM      9  HA  ALA A   1      93.081  -2.042   0.100  1.00  0.00           H  
ATOM     10 1HB  ALA A   1      91.953  -2.136   2.299  1.00  0.00           H  
ATOM     11 2HB  ALA A   1      93.724  -2.107   2.468  1.00  0.00           H  
ATOM     12 3HB  ALA A   1      92.777  -0.634   2.777  1.00  0.00           H  
ATOM     13  N   ASP A   2      90.670  -1.168  -0.020  1.00  0.00           N  
ATOM     14  CA  ASP A   2      89.393  -0.600  -0.432  1.00  0.00           C  
ATOM     15  C   ASP A   2      88.804   0.260   0.680  1.00  0.00           C  
ATOM     16  O   ASP A   2      89.097   0.045   1.857  1.00  0.00           O  
ATOM     17  CB  ASP A   2      88.407  -1.707  -0.811  1.00  0.00           C  
ATOM     18  CG  ASP A   2      87.133  -1.173  -1.452  1.00  0.00           C  
ATOM     19  OD1 ASP A   2      87.148  -0.916  -2.633  1.00  0.00           O  
ATOM     20  OD2 ASP A   2      86.158  -1.026  -0.755  1.00  0.00           O  
ATOM     21  H   ASP A   2      90.753  -2.173   0.082  1.00  0.00           H  
ATOM     22  HA  ASP A   2      89.560   0.022  -1.312  1.00  0.00           H  
ATOM     23 1HB  ASP A   2      88.884  -2.397  -1.508  1.00  0.00           H  
ATOM     24 2HB  ASP A   2      88.137  -2.276   0.079  1.00  0.00           H  
ATOM     25  N   PRO A   3      88.039   1.278   0.298  1.00  0.00           N  
ATOM     26  CA  PRO A   3      87.608   2.299   1.251  1.00  0.00           C  
ATOM     27  C   PRO A   3      86.647   1.734   2.288  1.00  0.00           C  
ATOM     28  O   PRO A   3      86.649   2.157   3.443  1.00  0.00           O  
ATOM     29  CB  PRO A   3      86.921   3.335   0.355  1.00  0.00           C  
ATOM     30  CG  PRO A   3      87.528   3.117  -0.988  1.00  0.00           C  
ATOM     31  CD  PRO A   3      87.756   1.630  -1.059  1.00  0.00           C  
ATOM     32  HA  PRO A   3      88.487   2.675   1.776  1.00  0.00           H  
ATOM     33 1HB  PRO A   3      85.833   3.176   0.363  1.00  0.00           H  
ATOM     34 2HB  PRO A   3      87.101   4.348   0.746  1.00  0.00           H  
ATOM     35 1HG  PRO A   3      86.850   3.479  -1.775  1.00  0.00           H  
ATOM     36 2HG  PRO A   3      88.461   3.693  -1.082  1.00  0.00           H  
ATOM     37 1HD  PRO A   3      86.847   1.137  -1.434  1.00  0.00           H  
ATOM     38 2HD  PRO A   3      88.612   1.421  -1.719  1.00  0.00           H  
ATOM     39  N   GLU A   4      85.864   0.741   1.885  1.00  0.00           N  
ATOM     40  CA  GLU A   4      84.955   0.059   2.786  1.00  0.00           C  
ATOM     41  C   GLU A   4      85.684  -0.772   3.828  1.00  0.00           C  
ATOM     42  O   GLU A   4      85.303  -0.817   4.996  1.00  0.00           O  
ATOM     43  CB  GLU A   4      84.004  -0.837   1.989  1.00  0.00           C  
ATOM     44  CG  GLU A   4      82.948  -1.539   2.832  1.00  0.00           C  
ATOM     45  CD  GLU A   4      81.971  -2.328   2.006  1.00  0.00           C  
ATOM     46  OE1 GLU A   4      82.091  -2.316   0.805  1.00  0.00           O  
ATOM     47  OE2 GLU A   4      81.102  -2.944   2.578  1.00  0.00           O  
ATOM     48  H   GLU A   4      85.871   0.463   0.945  1.00  0.00           H  
ATOM     49  HA  GLU A   4      84.370   0.808   3.320  1.00  0.00           H  
ATOM     50 1HB  GLU A   4      83.488  -0.241   1.236  1.00  0.00           H  
ATOM     51 2HB  GLU A   4      84.577  -1.602   1.466  1.00  0.00           H  
ATOM     52 1HG  GLU A   4      83.444  -2.213   3.530  1.00  0.00           H  
ATOM     53 2HG  GLU A   4      82.407  -0.793   3.412  1.00  0.00           H  
ATOM     54  N   THR A   5      86.719  -1.458   3.395  1.00  0.00           N  
ATOM     55  CA  THR A   5      87.548  -2.235   4.296  1.00  0.00           C  
ATOM     56  C   THR A   5      88.240  -1.372   5.338  1.00  0.00           C  
ATOM     57  O   THR A   5      88.350  -1.740   6.506  1.00  0.00           O  
ATOM     58  CB  THR A   5      88.605  -3.033   3.510  1.00  0.00           C  
ATOM     59  OG1 THR A   5      89.419  -2.132   2.749  1.00  0.00           O  
ATOM     60  CG2 THR A   5      87.935  -4.023   2.570  1.00  0.00           C  
ATOM     61  H   THR A   5      86.991  -1.403   2.455  1.00  0.00           H  
ATOM     62  HA  THR A   5      86.911  -2.938   4.833  1.00  0.00           H  
ATOM     63  HB  THR A   5      89.242  -3.577   4.207  1.00  0.00           H  
ATOM     64  HG1 THR A   5      89.858  -1.519   3.343  1.00  0.00           H  
ATOM     65 1HG2 THR A   5      88.697  -4.578   2.023  1.00  0.00           H  
ATOM     66 2HG2 THR A   5      87.324  -4.717   3.147  1.00  0.00           H  
ATOM     67 3HG2 THR A   5      87.303  -3.484   1.864  1.00  0.00           H  
ATOM     68  N   VAL A   6      88.736  -0.235   4.905  1.00  0.00           N  
ATOM     69  CA  VAL A   6      89.357   0.717   5.806  1.00  0.00           C  
ATOM     70  C   VAL A   6      88.387   1.249   6.848  1.00  0.00           C  
ATOM     71  O   VAL A   6      88.730   1.421   8.016  1.00  0.00           O  
ATOM     72  CB  VAL A   6      89.933   1.899   5.003  1.00  0.00           C  
ATOM     73  CG1 VAL A   6      90.408   2.998   5.941  1.00  0.00           C  
ATOM     74  CG2 VAL A   6      91.071   1.417   4.117  1.00  0.00           C  
ATOM     75  H   VAL A   6      88.634   0.024   3.965  1.00  0.00           H  
ATOM     76  HA  VAL A   6      90.171   0.216   6.331  1.00  0.00           H  
ATOM     77  HB  VAL A   6      89.143   2.324   4.384  1.00  0.00           H  
ATOM     78 1HG1 VAL A   6      90.812   3.826   5.357  1.00  0.00           H  
ATOM     79 2HG1 VAL A   6      89.570   3.353   6.541  1.00  0.00           H  
ATOM     80 3HG1 VAL A   6      91.185   2.606   6.598  1.00  0.00           H  
ATOM     81 1HG2 VAL A   6      91.473   2.257   3.552  1.00  0.00           H  
ATOM     82 2HG2 VAL A   6      91.858   0.986   4.736  1.00  0.00           H  
ATOM     83 3HG2 VAL A   6      90.698   0.660   3.426  1.00  0.00           H  
ATOM     84  N   ALA A   7      87.181   1.539   6.415  1.00  0.00           N  
ATOM     85  CA  ALA A   7      86.136   1.986   7.316  1.00  0.00           C  
ATOM     86  C   ALA A   7      85.780   0.939   8.358  1.00  0.00           C  
ATOM     87  O   ALA A   7      85.551   1.247   9.526  1.00  0.00           O  
ATOM     88  CB  ALA A   7      84.897   2.375   6.522  1.00  0.00           C  
ATOM     89  H   ALA A   7      86.944   1.394   5.475  1.00  0.00           H  
ATOM     90  HA  ALA A   7      86.493   2.867   7.850  1.00  0.00           H  
ATOM     91 1HB  ALA A   7      84.122   2.722   7.205  1.00  0.00           H  
ATOM     92 2HB  ALA A   7      85.149   3.173   5.823  1.00  0.00           H  
ATOM     93 3HB  ALA A   7      84.534   1.510   5.969  1.00  0.00           H  
ATOM     94  N   GLU A   8      85.704  -0.300   7.925  1.00  0.00           N  
ATOM     95  CA  GLU A   8      85.445  -1.407   8.826  1.00  0.00           C  
ATOM     96  C   GLU A   8      86.538  -1.575   9.868  1.00  0.00           C  
ATOM     97  O   GLU A   8      86.275  -1.854  11.036  1.00  0.00           O  
ATOM     98  CB  GLU A   8      85.291  -2.705   8.030  1.00  0.00           C  
ATOM     99  CG  GLU A   8      84.029  -2.777   7.183  1.00  0.00           C  
ATOM    100  CD  GLU A   8      82.771  -2.788   8.007  1.00  0.00           C  
ATOM    101  OE1 GLU A   8      82.573  -3.725   8.742  1.00  0.00           O  
ATOM    102  OE2 GLU A   8      82.008  -1.857   7.901  1.00  0.00           O  
ATOM    103  H   GLU A   8      85.888  -0.508   6.985  1.00  0.00           H  
ATOM    104  HA  GLU A   8      84.517  -1.207   9.362  1.00  0.00           H  
ATOM    105 1HB  GLU A   8      86.147  -2.827   7.365  1.00  0.00           H  
ATOM    106 2HB  GLU A   8      85.284  -3.553   8.714  1.00  0.00           H  
ATOM    107 1HG  GLU A   8      84.003  -1.917   6.513  1.00  0.00           H  
ATOM    108 2HG  GLU A   8      84.065  -3.678   6.572  1.00  0.00           H  
ATOM    109  N   ALA A   9      87.771  -1.435   9.435  1.00  0.00           N  
ATOM    110  CA  ALA A   9      88.906  -1.498  10.336  1.00  0.00           C  
ATOM    111  C   ALA A   9      88.882  -0.392  11.378  1.00  0.00           C  
ATOM    112  O   ALA A   9      89.203  -0.603  12.546  1.00  0.00           O  
ATOM    113  CB  ALA A   9      90.203  -1.440   9.542  1.00  0.00           C  
ATOM    114  H   ALA A   9      87.945  -1.218   8.495  1.00  0.00           H  
ATOM    115  HA  ALA A   9      88.859  -2.445  10.874  1.00  0.00           H  
ATOM    116 1HB  ALA A   9      91.051  -1.500  10.225  1.00  0.00           H  
ATOM    117 2HB  ALA A   9      90.239  -2.276   8.843  1.00  0.00           H  
ATOM    118 3HB  ALA A   9      90.249  -0.503   8.989  1.00  0.00           H  
ATOM    119  N   LEU A  10      88.530   0.798  10.945  1.00  0.00           N  
ATOM    120  CA  LEU A  10      88.395   1.927  11.846  1.00  0.00           C  
ATOM    121  C   LEU A  10      87.310   1.711  12.888  1.00  0.00           C  
ATOM    122  O   LEU A  10      87.462   2.064  14.056  1.00  0.00           O  
ATOM    123  CB  LEU A  10      88.088   3.198  11.044  1.00  0.00           C  
ATOM    124  CG  LEU A  10      89.233   3.727  10.171  1.00  0.00           C  
ATOM    125  CD1 LEU A  10      88.725   4.870   9.304  1.00  0.00           C  
ATOM    126  CD2 LEU A  10      90.381   4.182  11.060  1.00  0.00           C  
ATOM    127  H   LEU A  10      88.286   0.931  10.005  1.00  0.00           H  
ATOM    128  HA  LEU A  10      89.338   2.061  12.375  1.00  0.00           H  
ATOM    129 1HB  LEU A  10      87.239   3.001  10.392  1.00  0.00           H  
ATOM    130 2HB  LEU A  10      87.809   3.989  11.740  1.00  0.00           H  
ATOM    131  HG  LEU A  10      89.581   2.934   9.508  1.00  0.00           H  
ATOM    132 1HD1 LEU A  10      89.539   5.246   8.683  1.00  0.00           H  
ATOM    133 2HD1 LEU A  10      87.918   4.512   8.665  1.00  0.00           H  
ATOM    134 3HD1 LEU A  10      88.355   5.673   9.941  1.00  0.00           H  
ATOM    135 1HD2 LEU A  10      91.195   4.557  10.439  1.00  0.00           H  
ATOM    136 2HD2 LEU A  10      90.035   4.976  11.723  1.00  0.00           H  
ATOM    137 3HD2 LEU A  10      90.736   3.341  11.655  1.00  0.00           H  
ATOM    138  N   ARG A  11      86.199   1.158  12.455  1.00  0.00           N  
ATOM    139  CA  ARG A  11      85.111   0.829  13.356  1.00  0.00           C  
ATOM    140  C   ARG A  11      85.512  -0.202  14.398  1.00  0.00           C  
ATOM    141  O   ARG A  11      85.139  -0.114  15.566  1.00  0.00           O  
ATOM    142  CB  ARG A  11      83.919   0.305  12.570  1.00  0.00           C  
ATOM    143  CG  ARG A  11      82.698  -0.037  13.410  1.00  0.00           C  
ATOM    144  CD  ARG A  11      81.579  -0.541  12.574  1.00  0.00           C  
ATOM    145  NE  ARG A  11      81.919  -1.789  11.908  1.00  0.00           N  
ATOM    146  CZ  ARG A  11      81.885  -3.002  12.493  1.00  0.00           C  
ATOM    147  NH1 ARG A  11      81.525  -3.115  13.752  1.00  0.00           N  
ATOM    148  NH2 ARG A  11      82.213  -4.079  11.800  1.00  0.00           N  
ATOM    149  H   ARG A  11      86.111   0.894  11.515  1.00  0.00           H  
ATOM    150  HA  ARG A  11      84.818   1.734  13.890  1.00  0.00           H  
ATOM    151 1HB  ARG A  11      83.614   1.047  11.833  1.00  0.00           H  
ATOM    152 2HB  ARG A  11      84.208  -0.596  12.027  1.00  0.00           H  
ATOM    153 1HG  ARG A  11      82.960  -0.808  14.135  1.00  0.00           H  
ATOM    154 2HG  ARG A  11      82.358   0.855  13.937  1.00  0.00           H  
ATOM    155 1HD  ARG A  11      80.706  -0.717  13.202  1.00  0.00           H  
ATOM    156 2HD  ARG A  11      81.334   0.196  11.811  1.00  0.00           H  
ATOM    157  HE  ARG A  11      82.201  -1.742  10.938  1.00  0.00           H  
ATOM    158 1HH1 ARG A  11      81.274  -2.292  14.282  1.00  0.00           H  
ATOM    159 2HH1 ARG A  11      81.499  -4.024  14.190  1.00  0.00           H  
ATOM    160 1HH2 ARG A  11      82.490  -3.992  10.832  1.00  0.00           H  
ATOM    161 2HH2 ARG A  11      82.188  -4.987  12.238  1.00  0.00           H  
ATOM    162  N   ALA A  12      86.250  -1.200  13.965  1.00  0.00           N  
ATOM    163  CA  ALA A  12      86.763  -2.215  14.866  1.00  0.00           C  
ATOM    164  C   ALA A  12      87.709  -1.640  15.908  1.00  0.00           C  
ATOM    165  O   ALA A  12      87.687  -2.024  17.076  1.00  0.00           O  
ATOM    166  CB  ALA A  12      87.462  -3.309  14.072  1.00  0.00           C  
ATOM    167  H   ALA A  12      86.525  -1.242  13.025  1.00  0.00           H  
ATOM    168  HA  ALA A  12      85.919  -2.648  15.404  1.00  0.00           H  
ATOM    169 1HB  ALA A  12      87.834  -4.073  14.755  1.00  0.00           H  
ATOM    170 2HB  ALA A  12      86.756  -3.759  13.373  1.00  0.00           H  
ATOM    171 3HB  ALA A  12      88.296  -2.880  13.519  1.00  0.00           H  
ATOM    172  N   ILE A  13      88.563  -0.741  15.475  1.00  0.00           N  
ATOM    173  CA  ILE A  13      89.473  -0.059  16.376  1.00  0.00           C  
ATOM    174  C   ILE A  13      88.744   0.772  17.418  1.00  0.00           C  
ATOM    175  O   ILE A  13      89.125   0.817  18.586  1.00  0.00           O  
ATOM    176  CB  ILE A  13      90.435   0.848  15.586  1.00  0.00           C  
ATOM    177  CG1 ILE A  13      91.392   0.003  14.742  1.00  0.00           C  
ATOM    178  CG2 ILE A  13      91.210   1.752  16.532  1.00  0.00           C  
ATOM    179  CD1 ILE A  13      92.185   0.803  13.733  1.00  0.00           C  
ATOM    180  H   ILE A  13      88.557  -0.463  14.535  1.00  0.00           H  
ATOM    181  HA  ILE A  13      90.059  -0.808  16.908  1.00  0.00           H  
ATOM    182  HB  ILE A  13      89.865   1.466  14.893  1.00  0.00           H  
ATOM    183 1HG1 ILE A  13      92.094  -0.513  15.395  1.00  0.00           H  
ATOM    184 2HG1 ILE A  13      90.828  -0.759  14.203  1.00  0.00           H  
ATOM    185 1HG2 ILE A  13      91.885   2.386  15.957  1.00  0.00           H  
ATOM    186 2HG2 ILE A  13      90.514   2.377  17.090  1.00  0.00           H  
ATOM    187 3HG2 ILE A  13      91.788   1.142  17.227  1.00  0.00           H  
ATOM    188 1HD1 ILE A  13      92.840   0.136  13.173  1.00  0.00           H  
ATOM    189 2HD1 ILE A  13      91.501   1.301  13.045  1.00  0.00           H  
ATOM    190 3HD1 ILE A  13      92.785   1.549  14.252  1.00  0.00           H  
ATOM    191  N   SER A  14      87.709   1.458  16.985  1.00  0.00           N  
ATOM    192  CA  SER A  14      86.880   2.235  17.886  1.00  0.00           C  
ATOM    193  C   SER A  14      86.188   1.372  18.928  1.00  0.00           C  
ATOM    194  O   SER A  14      86.077   1.740  20.096  1.00  0.00           O  
ATOM    195  CB  SER A  14      85.842   3.003  17.091  1.00  0.00           C  
ATOM    196  OG  SER A  14      85.026   3.766  17.937  1.00  0.00           O  
ATOM    197  H   SER A  14      87.437   1.403  16.045  1.00  0.00           H  
ATOM    198  HA  SER A  14      87.515   2.949  18.411  1.00  0.00           H  
ATOM    199 1HB  SER A  14      86.342   3.657  16.377  1.00  0.00           H  
ATOM    200 2HB  SER A  14      85.229   2.305  16.523  1.00  0.00           H  
ATOM    201  HG  SER A  14      84.401   4.218  17.365  1.00  0.00           H  
ATOM    202  N   ARG A  15      85.692   0.235  18.495  1.00  0.00           N  
ATOM    203  CA  ARG A  15      85.071  -0.717  19.396  1.00  0.00           C  
ATOM    204  C   ARG A  15      86.041  -1.249  20.438  1.00  0.00           C  
ATOM    205  O   ARG A  15      85.697  -1.421  21.606  1.00  0.00           O  
ATOM    206  CB  ARG A  15      84.495  -1.885  18.609  1.00  0.00           C  
ATOM    207  CG  ARG A  15      83.753  -2.916  19.446  1.00  0.00           C  
ATOM    208  CD  ARG A  15      83.129  -3.964  18.599  1.00  0.00           C  
ATOM    209  NE  ARG A  15      82.456  -4.976  19.397  1.00  0.00           N  
ATOM    210  CZ  ARG A  15      81.832  -6.059  18.892  1.00  0.00           C  
ATOM    211  NH1 ARG A  15      81.804  -6.254  17.592  1.00  0.00           N  
ATOM    212  NH2 ARG A  15      81.248  -6.923  19.703  1.00  0.00           N  
ATOM    213  H   ARG A  15      85.794  -0.024  17.555  1.00  0.00           H  
ATOM    214  HA  ARG A  15      84.265  -0.213  19.930  1.00  0.00           H  
ATOM    215 1HB  ARG A  15      83.802  -1.511  17.857  1.00  0.00           H  
ATOM    216 2HB  ARG A  15      85.299  -2.403  18.085  1.00  0.00           H  
ATOM    217 1HG  ARG A  15      84.451  -3.399  20.131  1.00  0.00           H  
ATOM    218 2HG  ARG A  15      82.966  -2.423  20.017  1.00  0.00           H  
ATOM    219 1HD  ARG A  15      82.394  -3.507  17.937  1.00  0.00           H  
ATOM    220 2HD  ARG A  15      83.898  -4.456  18.003  1.00  0.00           H  
ATOM    221  HE  ARG A  15      82.456  -4.860  20.401  1.00  0.00           H  
ATOM    222 1HH1 ARG A  15      82.251  -5.594  16.972  1.00  0.00           H  
ATOM    223 2HH1 ARG A  15      81.336  -7.065  17.214  1.00  0.00           H  
ATOM    224 1HH2 ARG A  15      81.269  -6.772  20.702  1.00  0.00           H  
ATOM    225 2HH2 ARG A  15      80.781  -7.733  19.325  1.00  0.00           H  
ATOM    226  N   MET A  16      87.247  -1.539  20.005  1.00  0.00           N  
ATOM    227  CA  MET A  16      88.292  -1.986  20.906  1.00  0.00           C  
ATOM    228  C   MET A  16      88.647  -0.939  21.948  1.00  0.00           C  
ATOM    229  O   MET A  16      88.877  -1.247  23.116  1.00  0.00           O  
ATOM    230  CB  MET A  16      89.533  -2.375  20.106  1.00  0.00           C  
ATOM    231  CG  MET A  16      89.369  -3.628  19.258  1.00  0.00           C  
ATOM    232  SD  MET A  16      90.846  -4.016  18.297  1.00  0.00           S  
ATOM    233  CE  MET A  16      90.284  -5.443  17.374  1.00  0.00           C  
ATOM    234  H   MET A  16      87.484  -1.394  19.065  1.00  0.00           H  
ATOM    235  HA  MET A  16      87.931  -2.860  21.447  1.00  0.00           H  
ATOM    236 1HB  MET A  16      89.809  -1.556  19.442  1.00  0.00           H  
ATOM    237 2HB  MET A  16      90.369  -2.539  20.787  1.00  0.00           H  
ATOM    238 1HG  MET A  16      89.145  -4.477  19.903  1.00  0.00           H  
ATOM    239 2HG  MET A  16      88.536  -3.495  18.569  1.00  0.00           H  
ATOM    240 1HE  MET A  16      91.089  -5.801  16.731  1.00  0.00           H  
ATOM    241 2HE  MET A  16      89.994  -6.234  18.067  1.00  0.00           H  
ATOM    242 3HE  MET A  16      89.426  -5.166  16.761  1.00  0.00           H  
ATOM    243  N   GLY A  17      88.724   0.300  21.515  1.00  0.00           N  
ATOM    244  CA  GLY A  17      88.983   1.407  22.416  1.00  0.00           C  
ATOM    245  C   GLY A  17      87.889   1.575  23.458  1.00  0.00           C  
ATOM    246  O   GLY A  17      88.153   1.854  24.626  1.00  0.00           O  
ATOM    247  H   GLY A  17      88.540   0.508  20.575  1.00  0.00           H  
ATOM    248 1HA  GLY A  17      89.936   1.249  22.922  1.00  0.00           H  
ATOM    249 2HA  GLY A  17      89.073   2.329  21.843  1.00  0.00           H  
ATOM    250  N   ARG A  18      86.656   1.435  23.025  1.00  0.00           N  
ATOM    251  CA  ARG A  18      85.521   1.498  23.926  1.00  0.00           C  
ATOM    252  C   ARG A  18      85.546   0.392  24.968  1.00  0.00           C  
ATOM    253  O   ARG A  18      85.225   0.603  26.136  1.00  0.00           O  
ATOM    254  CB  ARG A  18      84.221   1.413  23.140  1.00  0.00           C  
ATOM    255  CG  ARG A  18      82.958   1.544  23.976  1.00  0.00           C  
ATOM    256  CD  ARG A  18      81.735   1.493  23.135  1.00  0.00           C  
ATOM    257  NE  ARG A  18      80.525   1.639  23.929  1.00  0.00           N  
ATOM    258  CZ  ARG A  18      79.884   0.624  24.540  1.00  0.00           C  
ATOM    259  NH1 ARG A  18      80.349  -0.602  24.441  1.00  0.00           N  
ATOM    260  NH2 ARG A  18      78.788   0.861  25.241  1.00  0.00           N  
ATOM    261  H   ARG A  18      86.483   1.218  22.085  1.00  0.00           H  
ATOM    262  HA  ARG A  18      85.550   2.452  24.453  1.00  0.00           H  
ATOM    263 1HB  ARG A  18      84.200   2.198  22.386  1.00  0.00           H  
ATOM    264 2HB  ARG A  18      84.173   0.457  22.618  1.00  0.00           H  
ATOM    265 1HG  ARG A  18      82.913   0.727  24.697  1.00  0.00           H  
ATOM    266 2HG  ARG A  18      82.970   2.496  24.507  1.00  0.00           H  
ATOM    267 1HD  ARG A  18      81.762   2.300  22.404  1.00  0.00           H  
ATOM    268 2HD  ARG A  18      81.689   0.536  22.617  1.00  0.00           H  
ATOM    269  HE  ARG A  18      80.137   2.568  24.028  1.00  0.00           H  
ATOM    270 1HH1 ARG A  18      81.186  -0.783  23.906  1.00  0.00           H  
ATOM    271 2HH1 ARG A  18      79.868  -1.362  24.900  1.00  0.00           H  
ATOM    272 1HH2 ARG A  18      78.431   1.804  25.317  1.00  0.00           H  
ATOM    273 2HH2 ARG A  18      78.308   0.101  25.699  1.00  0.00           H  
ATOM    274  N   ALA A  19      85.897  -0.798  24.535  1.00  0.00           N  
ATOM    275  CA  ALA A  19      86.033  -1.927  25.436  1.00  0.00           C  
ATOM    276  C   ALA A  19      87.118  -1.711  26.478  1.00  0.00           C  
ATOM    277  O   ALA A  19      86.966  -2.064  27.646  1.00  0.00           O  
ATOM    278  CB  ALA A  19      86.316  -3.194  24.642  1.00  0.00           C  
ATOM    279  H   ALA A  19      86.141  -0.931  23.595  1.00  0.00           H  
ATOM    280  HA  ALA A  19      85.092  -2.046  25.974  1.00  0.00           H  
ATOM    281 1HB  ALA A  19      86.405  -4.039  25.324  1.00  0.00           H  
ATOM    282 2HB  ALA A  19      85.499  -3.375  23.943  1.00  0.00           H  
ATOM    283 3HB  ALA A  19      87.247  -3.076  24.089  1.00  0.00           H  
ATOM    284  N   VAL A  20      88.229  -1.158  26.045  1.00  0.00           N  
ATOM    285  CA  VAL A  20      89.317  -0.829  26.946  1.00  0.00           C  
ATOM    286  C   VAL A  20      88.915   0.202  27.988  1.00  0.00           C  
ATOM    287  O   VAL A  20      89.289   0.114  29.156  1.00  0.00           O  
ATOM    288  CB  VAL A  20      90.518  -0.294  26.144  1.00  0.00           C  
ATOM    289  CG1 VAL A  20      91.589   0.241  27.082  1.00  0.00           C  
ATOM    290  CG2 VAL A  20      91.079  -1.394  25.256  1.00  0.00           C  
ATOM    291  H   VAL A  20      88.317  -0.894  25.105  1.00  0.00           H  
ATOM    292  HA  VAL A  20      89.618  -1.736  27.471  1.00  0.00           H  
ATOM    293  HB  VAL A  20      90.187   0.540  25.525  1.00  0.00           H  
ATOM    294 1HG1 VAL A  20      92.431   0.616  26.498  1.00  0.00           H  
ATOM    295 2HG1 VAL A  20      91.176   1.052  27.682  1.00  0.00           H  
ATOM    296 3HG1 VAL A  20      91.931  -0.559  27.738  1.00  0.00           H  
ATOM    297 1HG2 VAL A  20      91.928  -1.009  24.692  1.00  0.00           H  
ATOM    298 2HG2 VAL A  20      91.405  -2.231  25.875  1.00  0.00           H  
ATOM    299 3HG2 VAL A  20      90.308  -1.733  24.565  1.00  0.00           H  
ATOM    300  N   ALA A  21      88.172   1.226  27.557  1.00  0.00           N  
ATOM    301  CA  ALA A  21      87.775   2.316  28.458  1.00  0.00           C  
ATOM    302  C   ALA A  21      86.599   1.934  29.359  1.00  0.00           C  
ATOM    303  O   ALA A  21      86.730   1.897  30.583  1.00  0.00           O  
ATOM    304  CB  ALA A  21      87.428   3.559  27.652  1.00  0.00           C  
ATOM    305  H   ALA A  21      87.882   1.254  26.590  1.00  0.00           H  
ATOM    306  HA  ALA A  21      88.619   2.540  29.111  1.00  0.00           H  
ATOM    307 1HB  ALA A  21      87.144   4.365  28.329  1.00  0.00           H  
ATOM    308 2HB  ALA A  21      88.294   3.866  27.066  1.00  0.00           H  
ATOM    309 3HB  ALA A  21      86.598   3.338  26.983  1.00  0.00           H  
ATOM    310  N   LEU A  22      85.438   1.702  28.748  1.00  0.00           N  
ATOM    311  CA  LEU A  22      84.201   1.480  29.496  1.00  0.00           C  
ATOM    312  C   LEU A  22      84.101   0.070  30.063  1.00  0.00           C  
ATOM    313  O   LEU A  22      83.560  -0.131  31.150  1.00  0.00           O  
ATOM    314  CB  LEU A  22      82.991   1.749  28.593  1.00  0.00           C  
ATOM    315  CG  LEU A  22      82.808   3.204  28.142  1.00  0.00           C  
ATOM    316  CD1 LEU A  22      81.655   3.288  27.151  1.00  0.00           C  
ATOM    317  CD2 LEU A  22      82.550   4.084  29.356  1.00  0.00           C  
ATOM    318  H   LEU A  22      85.404   1.715  27.739  1.00  0.00           H  
ATOM    319  HA  LEU A  22      84.172   2.179  30.333  1.00  0.00           H  
ATOM    320 1HB  LEU A  22      83.081   1.134  27.699  1.00  0.00           H  
ATOM    321 2HB  LEU A  22      82.087   1.451  29.124  1.00  0.00           H  
ATOM    322  HG  LEU A  22      83.710   3.543  27.633  1.00  0.00           H  
ATOM    323 1HD1 LEU A  22      81.525   4.321  26.830  1.00  0.00           H  
ATOM    324 2HD1 LEU A  22      81.874   2.665  26.284  1.00  0.00           H  
ATOM    325 3HD1 LEU A  22      80.740   2.938  27.628  1.00  0.00           H  
ATOM    326 1HD2 LEU A  22      82.421   5.118  29.036  1.00  0.00           H  
ATOM    327 2HD2 LEU A  22      81.647   3.746  29.865  1.00  0.00           H  
ATOM    328 3HD2 LEU A  22      83.397   4.019  30.039  1.00  0.00           H  
ATOM    329  N   VAL A  23      84.581  -0.913  29.306  1.00  0.00           N  
ATOM    330  CA  VAL A  23      84.410  -2.305  29.704  1.00  0.00           C  
ATOM    331  C   VAL A  23      85.503  -2.712  30.680  1.00  0.00           C  
ATOM    332  O   VAL A  23      86.673  -2.817  30.313  1.00  0.00           O  
ATOM    333  CB  VAL A  23      84.448  -3.229  28.472  1.00  0.00           C  
ATOM    334  CG1 VAL A  23      84.310  -4.684  28.894  1.00  0.00           C  
ATOM    335  CG2 VAL A  23      83.344  -2.842  27.500  1.00  0.00           C  
ATOM    336  H   VAL A  23      85.042  -0.695  28.434  1.00  0.00           H  
ATOM    337  HA  VAL A  23      83.438  -2.410  30.187  1.00  0.00           H  
ATOM    338  HB  VAL A  23      85.417  -3.127  27.983  1.00  0.00           H  
ATOM    339 1HG1 VAL A  23      84.340  -5.324  28.011  1.00  0.00           H  
ATOM    340 2HG1 VAL A  23      85.131  -4.949  29.561  1.00  0.00           H  
ATOM    341 3HG1 VAL A  23      83.362  -4.825  29.411  1.00  0.00           H  
ATOM    342 1HG2 VAL A  23      83.378  -3.499  26.632  1.00  0.00           H  
ATOM    343 2HG2 VAL A  23      82.376  -2.939  27.992  1.00  0.00           H  
ATOM    344 3HG2 VAL A  23      83.487  -1.810  27.180  1.00  0.00           H  
ATOM    345  N   GLU A  24      85.118  -2.896  31.937  1.00  0.00           N  
ATOM    346  CA  GLU A  24      86.074  -3.160  33.002  1.00  0.00           C  
ATOM    347  C   GLU A  24      86.523  -4.614  33.038  1.00  0.00           C  
ATOM    348  O   GLU A  24      87.659  -4.911  33.407  1.00  0.00           O  
ATOM    349  CB  GLU A  24      85.468  -2.778  34.355  1.00  0.00           C  
ATOM    350  CG  GLU A  24      85.236  -1.285  34.540  1.00  0.00           C  
ATOM    351  CD  GLU A  24      84.621  -0.950  35.870  1.00  0.00           C  
ATOM    352  OE1 GLU A  24      84.278  -1.857  36.590  1.00  0.00           O  
ATOM    353  OE2 GLU A  24      84.495   0.215  36.167  1.00  0.00           O  
ATOM    354  H   GLU A  24      84.137  -2.822  32.164  1.00  0.00           H  
ATOM    355  HA  GLU A  24      86.957  -2.542  32.836  1.00  0.00           H  
ATOM    356 1HB  GLU A  24      84.511  -3.284  34.481  1.00  0.00           H  
ATOM    357 2HB  GLU A  24      86.125  -3.116  35.156  1.00  0.00           H  
ATOM    358 1HG  GLU A  24      86.190  -0.766  34.452  1.00  0.00           H  
ATOM    359 2HG  GLU A  24      84.584  -0.928  33.744  1.00  0.00           H  
ATOM    360  N   ASP A  25      85.616  -5.522  32.695  1.00  0.00           N  
ATOM    361  CA  ASP A  25      85.893  -6.947  32.820  1.00  0.00           C  
ATOM    362  C   ASP A  25      86.771  -7.412  31.667  1.00  0.00           C  
ATOM    363  O   ASP A  25      86.349  -7.404  30.511  1.00  0.00           O  
ATOM    364  CB  ASP A  25      84.593  -7.754  32.846  1.00  0.00           C  
ATOM    365  CG  ASP A  25      84.825  -9.245  33.049  1.00  0.00           C  
ATOM    366  OD1 ASP A  25      85.889  -9.606  33.494  1.00  0.00           O  
ATOM    367  OD2 ASP A  25      83.936 -10.010  32.757  1.00  0.00           O  
ATOM    368  H   ASP A  25      84.709  -5.219  32.370  1.00  0.00           H  
ATOM    369  HA  ASP A  25      86.413  -7.118  33.764  1.00  0.00           H  
ATOM    370 1HB  ASP A  25      83.953  -7.388  33.649  1.00  0.00           H  
ATOM    371 2HB  ASP A  25      84.056  -7.609  31.908  1.00  0.00           H  
ATOM    372  N   PRO A  26      88.033  -7.691  31.974  1.00  0.00           N  
ATOM    373  CA  PRO A  26      89.065  -7.768  30.948  1.00  0.00           C  
ATOM    374  C   PRO A  26      88.798  -8.844  29.929  1.00  0.00           C  
ATOM    375  O   PRO A  26      89.140  -8.695  28.755  1.00  0.00           O  
ATOM    376  CB  PRO A  26      90.327  -8.077  31.759  1.00  0.00           C  
ATOM    377  CG  PRO A  26      90.033  -7.532  33.115  1.00  0.00           C  
ATOM    378  CD  PRO A  26      88.565  -7.797  33.315  1.00  0.00           C  
ATOM    379  HA  PRO A  26      89.147  -6.794  30.444  1.00  0.00           H  
ATOM    380 1HB  PRO A  26      90.514  -9.161  31.766  1.00  0.00           H  
ATOM    381 2HB  PRO A  26      91.202  -7.603  31.289  1.00  0.00           H  
ATOM    382 1HG  PRO A  26      90.660  -8.031  33.869  1.00  0.00           H  
ATOM    383 2HG  PRO A  26      90.280  -6.461  33.155  1.00  0.00           H  
ATOM    384 1HD  PRO A  26      88.427  -8.805  33.732  1.00  0.00           H  
ATOM    385 2HD  PRO A  26      88.143  -7.036  33.988  1.00  0.00           H  
ATOM    386  N   ARG A  27      88.181  -9.927  30.362  1.00  0.00           N  
ATOM    387  CA  ARG A  27      87.928 -11.035  29.461  1.00  0.00           C  
ATOM    388  C   ARG A  27      86.871 -10.707  28.418  1.00  0.00           C  
ATOM    389  O   ARG A  27      86.986 -11.073  27.251  1.00  0.00           O  
ATOM    390  CB  ARG A  27      87.488 -12.261  30.248  1.00  0.00           C  
ATOM    391  CG  ARG A  27      86.133 -12.133  30.926  1.00  0.00           C  
ATOM    392  CD  ARG A  27      85.813 -13.331  31.744  1.00  0.00           C  
ATOM    393  NE  ARG A  27      84.492 -13.240  32.345  1.00  0.00           N  
ATOM    394  CZ  ARG A  27      83.976 -14.145  33.199  1.00  0.00           C  
ATOM    395  NH1 ARG A  27      84.681 -15.201  33.542  1.00  0.00           N  
ATOM    396  NH2 ARG A  27      82.762 -13.972  33.692  1.00  0.00           N  
ATOM    397  H   ARG A  27      87.924 -10.034  31.301  1.00  0.00           H  
ATOM    398  HA  ARG A  27      88.851 -11.264  28.927  1.00  0.00           H  
ATOM    399 1HB  ARG A  27      87.444 -13.123  29.584  1.00  0.00           H  
ATOM    400 2HB  ARG A  27      88.224 -12.480  31.021  1.00  0.00           H  
ATOM    401 1HG  ARG A  27      86.134 -11.261  31.580  1.00  0.00           H  
ATOM    402 2HG  ARG A  27      85.357 -12.017  30.169  1.00  0.00           H  
ATOM    403 1HD  ARG A  27      85.840 -14.219  31.114  1.00  0.00           H  
ATOM    404 2HD  ARG A  27      86.545 -13.431  32.544  1.00  0.00           H  
ATOM    405  HE  ARG A  27      83.920 -12.441  32.104  1.00  0.00           H  
ATOM    406 1HH1 ARG A  27      85.609 -15.333  33.166  1.00  0.00           H  
ATOM    407 2HH1 ARG A  27      84.294 -15.879  34.183  1.00  0.00           H  
ATOM    408 1HH2 ARG A  27      82.221 -13.160  33.428  1.00  0.00           H  
ATOM    409 2HH2 ARG A  27      82.376 -14.650  34.332  1.00  0.00           H  
ATOM    410  N   GLU A  28      85.825 -10.040  28.852  1.00  0.00           N  
ATOM    411  CA  GLU A  28      84.777  -9.599  27.951  1.00  0.00           C  
ATOM    412  C   GLU A  28      85.284  -8.616  26.908  1.00  0.00           C  
ATOM    413  O   GLU A  28      84.903  -8.664  25.741  1.00  0.00           O  
ATOM    414  CB  GLU A  28      83.637  -8.960  28.748  1.00  0.00           C  
ATOM    415  CG  GLU A  28      82.450  -8.520  27.903  1.00  0.00           C  
ATOM    416  CD  GLU A  28      81.320  -7.966  28.726  1.00  0.00           C  
ATOM    417  OE1 GLU A  28      81.579  -7.459  29.792  1.00  0.00           O  
ATOM    418  OE2 GLU A  28      80.197  -8.050  28.289  1.00  0.00           O  
ATOM    419  H   GLU A  28      85.764  -9.769  29.791  1.00  0.00           H  
ATOM    420  HA  GLU A  28      84.396 -10.467  27.412  1.00  0.00           H  
ATOM    421 1HB  GLU A  28      83.273  -9.667  29.493  1.00  0.00           H  
ATOM    422 2HB  GLU A  28      84.011  -8.086  29.281  1.00  0.00           H  
ATOM    423 1HG  GLU A  28      82.781  -7.755  27.201  1.00  0.00           H  
ATOM    424 2HG  GLU A  28      82.091  -9.372  27.328  1.00  0.00           H  
ATOM    425  N   ALA A  29      86.122  -7.700  27.342  1.00  0.00           N  
ATOM    426  CA  ALA A  29      86.739  -6.746  26.441  1.00  0.00           C  
ATOM    427  C   ALA A  29      87.619  -7.416  25.398  1.00  0.00           C  
ATOM    428  O   ALA A  29      87.637  -7.032  24.231  1.00  0.00           O  
ATOM    429  CB  ALA A  29      87.549  -5.732  27.235  1.00  0.00           C  
ATOM    430  H   ALA A  29      86.400  -7.688  28.281  1.00  0.00           H  
ATOM    431  HA  ALA A  29      85.946  -6.226  25.903  1.00  0.00           H  
ATOM    432 1HB  ALA A  29      87.999  -5.011  26.553  1.00  0.00           H  
ATOM    433 2HB  ALA A  29      86.895  -5.211  27.935  1.00  0.00           H  
ATOM    434 3HB  ALA A  29      88.334  -6.246  27.788  1.00  0.00           H  
ATOM    435  N   ALA A  30      88.375  -8.400  25.832  1.00  0.00           N  
ATOM    436  CA  ALA A  30      89.208  -9.173  24.931  1.00  0.00           C  
ATOM    437  C   ALA A  30      88.395  -9.923  23.888  1.00  0.00           C  
ATOM    438  O   ALA A  30      88.770 -10.008  22.721  1.00  0.00           O  
ATOM    439  CB  ALA A  30      90.066 -10.147  25.725  1.00  0.00           C  
ATOM    440  H   ALA A  30      88.339  -8.675  26.771  1.00  0.00           H  
ATOM    441  HA  ALA A  30      89.857  -8.482  24.393  1.00  0.00           H  
ATOM    442 1HB  ALA A  30      90.698 -10.715  25.042  1.00  0.00           H  
ATOM    443 2HB  ALA A  30      90.693  -9.594  26.424  1.00  0.00           H  
ATOM    444 3HB  ALA A  30      89.423 -10.831  26.277  1.00  0.00           H  
ATOM    445  N   VAL A  31      87.295 -10.497  24.322  1.00  0.00           N  
ATOM    446  CA  VAL A  31      86.389 -11.183  23.421  1.00  0.00           C  
ATOM    447  C   VAL A  31      85.791 -10.252  22.378  1.00  0.00           C  
ATOM    448  O   VAL A  31      85.643 -10.607  21.211  1.00  0.00           O  
ATOM    449  CB  VAL A  31      85.250 -11.839  24.224  1.00  0.00           C  
ATOM    450  CG1 VAL A  31      84.186 -12.391  23.286  1.00  0.00           C  
ATOM    451  CG2 VAL A  31      85.810 -12.941  25.111  1.00  0.00           C  
ATOM    452  H   VAL A  31      87.030 -10.413  25.261  1.00  0.00           H  
ATOM    453  HA  VAL A  31      86.946 -11.960  22.896  1.00  0.00           H  
ATOM    454  HB  VAL A  31      84.771 -11.081  24.843  1.00  0.00           H  
ATOM    455 1HG1 VAL A  31      83.389 -12.851  23.870  1.00  0.00           H  
ATOM    456 2HG1 VAL A  31      83.774 -11.579  22.686  1.00  0.00           H  
ATOM    457 3HG1 VAL A  31      84.632 -13.138  22.630  1.00  0.00           H  
ATOM    458 1HG2 VAL A  31      84.999 -13.400  25.676  1.00  0.00           H  
ATOM    459 2HG2 VAL A  31      86.294 -13.696  24.492  1.00  0.00           H  
ATOM    460 3HG2 VAL A  31      86.539 -12.516  25.802  1.00  0.00           H  
ATOM    461  N   GLU A  32      85.417  -9.069  22.812  1.00  0.00           N  
ATOM    462  CA  GLU A  32      84.899  -8.058  21.911  1.00  0.00           C  
ATOM    463  C   GLU A  32      85.919  -7.630  20.868  1.00  0.00           C  
ATOM    464  O   GLU A  32      85.596  -7.423  19.701  1.00  0.00           O  
ATOM    465  CB  GLU A  32      84.436  -6.836  22.708  1.00  0.00           C  
ATOM    466  CG  GLU A  32      83.185  -7.068  23.544  1.00  0.00           C  
ATOM    467  CD  GLU A  32      82.806  -5.873  24.373  1.00  0.00           C  
ATOM    468  OE1 GLU A  32      83.554  -4.925  24.392  1.00  0.00           O  
ATOM    469  OE2 GLU A  32      81.767  -5.908  24.989  1.00  0.00           O  
ATOM    470  H   GLU A  32      85.545  -8.823  23.751  1.00  0.00           H  
ATOM    471  HA  GLU A  32      84.045  -8.476  21.377  1.00  0.00           H  
ATOM    472 1HB  GLU A  32      85.233  -6.517  23.380  1.00  0.00           H  
ATOM    473 2HB  GLU A  32      84.233  -6.012  22.025  1.00  0.00           H  
ATOM    474 1HG  GLU A  32      82.357  -7.313  22.880  1.00  0.00           H  
ATOM    475 2HG  GLU A  32      83.353  -7.921  24.200  1.00  0.00           H  
ATOM    476  N   ILE A  33      87.149  -7.468  21.302  1.00  0.00           N  
ATOM    477  CA  ILE A  33      88.235  -7.133  20.401  1.00  0.00           C  
ATOM    478  C   ILE A  33      88.479  -8.212  19.358  1.00  0.00           C  
ATOM    479  O   ILE A  33      88.740  -7.930  18.191  1.00  0.00           O  
ATOM    480  CB  ILE A  33      89.533  -6.888  21.191  1.00  0.00           C  
ATOM    481  CG1 ILE A  33      89.413  -5.616  22.035  1.00  0.00           C  
ATOM    482  CG2 ILE A  33      90.721  -6.792  20.246  1.00  0.00           C  
ATOM    483  CD1 ILE A  33      90.525  -5.445  23.044  1.00  0.00           C  
ATOM    484  H   ILE A  33      87.370  -7.637  22.241  1.00  0.00           H  
ATOM    485  HA  ILE A  33      87.973  -6.219  19.869  1.00  0.00           H  
ATOM    486  HB  ILE A  33      89.698  -7.712  21.885  1.00  0.00           H  
ATOM    487 1HG1 ILE A  33      89.408  -4.745  21.381  1.00  0.00           H  
ATOM    488 2HG1 ILE A  33      88.464  -5.625  22.573  1.00  0.00           H  
ATOM    489 1HG2 ILE A  33      91.630  -6.618  20.821  1.00  0.00           H  
ATOM    490 2HG2 ILE A  33      90.818  -7.722  19.688  1.00  0.00           H  
ATOM    491 3HG2 ILE A  33      90.568  -5.966  19.551  1.00  0.00           H  
ATOM    492 1HD1 ILE A  33      90.370  -4.522  23.604  1.00  0.00           H  
ATOM    493 2HD1 ILE A  33      90.526  -6.291  23.732  1.00  0.00           H  
ATOM    494 3HD1 ILE A  33      91.482  -5.398  22.526  1.00  0.00           H  
ATOM    495  N   LEU A  34      88.425  -9.452  19.792  1.00  0.00           N  
ATOM    496  CA  LEU A  34      88.567 -10.579  18.891  1.00  0.00           C  
ATOM    497  C   LEU A  34      87.462 -10.632  17.848  1.00  0.00           C  
ATOM    498  O   LEU A  34      87.694 -10.938  16.681  1.00  0.00           O  
ATOM    499  CB  LEU A  34      88.577 -11.886  19.693  1.00  0.00           C  
ATOM    500  CG  LEU A  34      88.825 -13.164  18.880  1.00  0.00           C  
ATOM    501  CD1 LEU A  34      89.439 -14.227  19.780  1.00  0.00           C  
ATOM    502  CD2 LEU A  34      87.513 -13.646  18.280  1.00  0.00           C  
ATOM    503  H   LEU A  34      88.221  -9.639  20.731  1.00  0.00           H  
ATOM    504  HA  LEU A  34      89.510 -10.476  18.354  1.00  0.00           H  
ATOM    505 1HB  LEU A  34      89.353 -11.822  20.453  1.00  0.00           H  
ATOM    506 2HB  LEU A  34      87.615 -11.994  20.194  1.00  0.00           H  
ATOM    507  HG  LEU A  34      89.535 -12.954  18.080  1.00  0.00           H  
ATOM    508 1HD1 LEU A  34      89.615 -15.135  19.203  1.00  0.00           H  
ATOM    509 2HD1 LEU A  34      90.385 -13.863  20.180  1.00  0.00           H  
ATOM    510 3HD1 LEU A  34      88.757 -14.447  20.601  1.00  0.00           H  
ATOM    511 1HD2 LEU A  34      87.689 -14.554  17.702  1.00  0.00           H  
ATOM    512 2HD2 LEU A  34      86.803 -13.858  19.080  1.00  0.00           H  
ATOM    513 3HD2 LEU A  34      87.105 -12.874  17.628  1.00  0.00           H  
ATOM    514  N   GLU A  35      86.250 -10.364  18.282  1.00  0.00           N  
ATOM    515  CA  GLU A  35      85.115 -10.307  17.381  1.00  0.00           C  
ATOM    516  C   GLU A  35      85.255  -9.210  16.338  1.00  0.00           C  
ATOM    517  O   GLU A  35      84.914  -9.386  15.171  1.00  0.00           O  
ATOM    518  CB  GLU A  35      83.826 -10.096  18.178  1.00  0.00           C  
ATOM    519  CG  GLU A  35      82.559 -10.087  17.334  1.00  0.00           C  
ATOM    520  CD  GLU A  35      81.308  -9.952  18.157  1.00  0.00           C  
ATOM    521  OE1 GLU A  35      81.072 -10.798  18.986  1.00  0.00           O  
ATOM    522  OE2 GLU A  35      80.588  -9.003  17.956  1.00  0.00           O  
ATOM    523  H   GLU A  35      86.101 -10.130  19.221  1.00  0.00           H  
ATOM    524  HA  GLU A  35      85.044 -11.259  16.853  1.00  0.00           H  
ATOM    525 1HB  GLU A  35      83.725 -10.886  18.923  1.00  0.00           H  
ATOM    526 2HB  GLU A  35      83.879  -9.147  18.712  1.00  0.00           H  
ATOM    527 1HG  GLU A  35      82.609  -9.255  16.631  1.00  0.00           H  
ATOM    528 2HG  GLU A  35      82.512 -11.010  16.758  1.00  0.00           H  
ATOM    529  N   ALA A  36      85.729  -8.063  16.772  1.00  0.00           N  
ATOM    530  CA  ALA A  36      85.982  -6.955  15.871  1.00  0.00           C  
ATOM    531  C   ALA A  36      87.039  -7.284  14.828  1.00  0.00           C  
ATOM    532  O   ALA A  36      86.925  -6.917  13.661  1.00  0.00           O  
ATOM    533  CB  ALA A  36      86.396  -5.725  16.665  1.00  0.00           C  
ATOM    534  H   ALA A  36      85.986  -7.957  17.711  1.00  0.00           H  
ATOM    535  HA  ALA A  36      85.059  -6.738  15.333  1.00  0.00           H  
ATOM    536 1HB  ALA A  36      86.571  -4.893  15.983  1.00  0.00           H  
ATOM    537 2HB  ALA A  36      85.603  -5.459  17.365  1.00  0.00           H  
ATOM    538 3HB  ALA A  36      87.309  -5.939  17.218  1.00  0.00           H  
ATOM    539  N   LEU A  37      88.085  -7.950  15.262  1.00  0.00           N  
ATOM    540  CA  LEU A  37      89.133  -8.391  14.361  1.00  0.00           C  
ATOM    541  C   LEU A  37      88.626  -9.375  13.318  1.00  0.00           C  
ATOM    542  O   LEU A  37      89.007  -9.326  12.151  1.00  0.00           O  
ATOM    543  CB  LEU A  37      90.270  -9.036  15.163  1.00  0.00           C  
ATOM    544  CG  LEU A  37      91.500  -9.460  14.351  1.00  0.00           C  
ATOM    545  CD1 LEU A  37      92.728  -9.460  15.251  1.00  0.00           C  
ATOM    546  CD2 LEU A  37      91.262 -10.838  13.750  1.00  0.00           C  
ATOM    547  H   LEU A  37      88.146  -8.221  16.201  1.00  0.00           H  
ATOM    548  HA  LEU A  37      89.522  -7.522  13.831  1.00  0.00           H  
ATOM    549 1HB  LEU A  37      90.602  -8.331  15.924  1.00  0.00           H  
ATOM    550 2HB  LEU A  37      89.882  -9.923  15.664  1.00  0.00           H  
ATOM    551  HG  LEU A  37      91.673  -8.741  13.550  1.00  0.00           H  
ATOM    552 1HD1 LEU A  37      93.603  -9.761  14.674  1.00  0.00           H  
ATOM    553 2HD1 LEU A  37      92.886  -8.459  15.651  1.00  0.00           H  
ATOM    554 3HD1 LEU A  37      92.577 -10.160  16.072  1.00  0.00           H  
ATOM    555 1HD2 LEU A  37      92.136 -11.139  13.172  1.00  0.00           H  
ATOM    556 2HD2 LEU A  37      91.090 -11.559  14.550  1.00  0.00           H  
ATOM    557 3HD2 LEU A  37      90.390 -10.805  13.098  1.00  0.00           H  
ATOM    558  N   ALA A  38      87.788 -10.290  13.752  1.00  0.00           N  
ATOM    559  CA  ALA A  38      87.171 -11.245  12.851  1.00  0.00           C  
ATOM    560  C   ALA A  38      86.291 -10.575  11.808  1.00  0.00           C  
ATOM    561  O   ALA A  38      86.273 -10.959  10.641  1.00  0.00           O  
ATOM    562  CB  ALA A  38      86.361 -12.259  13.645  1.00  0.00           C  
ATOM    563  H   ALA A  38      87.510 -10.302  14.691  1.00  0.00           H  
ATOM    564  HA  ALA A  38      87.964 -11.765  12.313  1.00  0.00           H  
ATOM    565 1HB  ALA A  38      85.911 -12.980  12.963  1.00  0.00           H  
ATOM    566 2HB  ALA A  38      87.015 -12.780  14.345  1.00  0.00           H  
ATOM    567 3HB  ALA A  38      85.576 -11.744  14.198  1.00  0.00           H  
ATOM    568  N   GLU A  39      85.535  -9.591  12.242  1.00  0.00           N  
ATOM    569  CA  GLU A  39      84.702  -8.818  11.341  1.00  0.00           C  
ATOM    570  C   GLU A  39      85.515  -8.067  10.298  1.00  0.00           C  
ATOM    571  O   GLU A  39      85.140  -7.982   9.131  1.00  0.00           O  
ATOM    572  CB  GLU A  39      83.849  -7.828  12.138  1.00  0.00           C  
ATOM    573  CG  GLU A  39      82.753  -8.474  12.974  1.00  0.00           C  
ATOM    574  CD  GLU A  39      81.988  -7.480  13.803  1.00  0.00           C  
ATOM    575  OE1 GLU A  39      82.367  -6.334  13.822  1.00  0.00           O  
ATOM    576  OE2 GLU A  39      81.024  -7.869  14.419  1.00  0.00           O  
ATOM    577  H   GLU A  39      85.571  -9.315  13.181  1.00  0.00           H  
ATOM    578  HA  GLU A  39      84.042  -9.502  10.807  1.00  0.00           H  
ATOM    579 1HB  GLU A  39      84.489  -7.255  12.810  1.00  0.00           H  
ATOM    580 2HB  GLU A  39      83.377  -7.123  11.455  1.00  0.00           H  
ATOM    581 1HG  GLU A  39      82.058  -8.987  12.310  1.00  0.00           H  
ATOM    582 2HG  GLU A  39      83.203  -9.218  13.630  1.00  0.00           H  
ATOM    583  N   THR A  40      86.615  -7.494  10.732  1.00  0.00           N  
ATOM    584  CA  THR A  40      87.521  -6.807   9.831  1.00  0.00           C  
ATOM    585  C   THR A  40      88.119  -7.738   8.788  1.00  0.00           C  
ATOM    586  O   THR A  40      88.268  -7.384   7.621  1.00  0.00           O  
ATOM    587  CB  THR A  40      88.655  -6.124  10.617  1.00  0.00           C  
ATOM    588  OG1 THR A  40      88.102  -5.147  11.508  1.00  0.00           O  
ATOM    589  CG2 THR A  40      89.629  -5.444   9.667  1.00  0.00           C  
ATOM    590  H   THR A  40      86.880  -7.577  11.671  1.00  0.00           H  
ATOM    591  HA  THR A  40      86.961  -6.041   9.295  1.00  0.00           H  
ATOM    592  HB  THR A  40      89.191  -6.870  11.205  1.00  0.00           H  
ATOM    593  HG1 THR A  40      87.502  -5.578  12.122  1.00  0.00           H  
ATOM    594 1HG2 THR A  40      90.424  -4.967  10.240  1.00  0.00           H  
ATOM    595 2HG2 THR A  40      90.060  -6.186   8.995  1.00  0.00           H  
ATOM    596 3HG2 THR A  40      89.101  -4.691   9.083  1.00  0.00           H  
ATOM    597  N   GLY A  41      88.493  -8.921   9.222  1.00  0.00           N  
ATOM    598  CA  GLY A  41      89.011  -9.933   8.321  1.00  0.00           C  
ATOM    599  C   GLY A  41      87.991 -10.360   7.278  1.00  0.00           C  
ATOM    600  O   GLY A  41      88.314 -10.568   6.111  1.00  0.00           O  
ATOM    601  H   GLY A  41      88.365  -9.168  10.161  1.00  0.00           H  
ATOM    602 1HA  GLY A  41      89.898  -9.550   7.815  1.00  0.00           H  
ATOM    603 2HA  GLY A  41      89.320 -10.806   8.894  1.00  0.00           H  
ATOM    604  N   ALA A  42      86.761 -10.522   7.712  1.00  0.00           N  
ATOM    605  CA  ALA A  42      85.675 -10.858   6.811  1.00  0.00           C  
ATOM    606  C   ALA A  42      85.431  -9.778   5.768  1.00  0.00           C  
ATOM    607  O   ALA A  42      85.170 -10.061   4.601  1.00  0.00           O  
ATOM    608  CB  ALA A  42      84.403 -11.115   7.605  1.00  0.00           C  
ATOM    609  H   ALA A  42      86.540 -10.354   8.651  1.00  0.00           H  
ATOM    610  HA  ALA A  42      85.942 -11.768   6.272  1.00  0.00           H  
ATOM    611 1HB  ALA A  42      83.595 -11.380   6.923  1.00  0.00           H  
ATOM    612 2HB  ALA A  42      84.570 -11.935   8.304  1.00  0.00           H  
ATOM    613 3HB  ALA A  42      84.131 -10.217   8.158  1.00  0.00           H  
ATOM    614  N   ALA A  43      85.485  -8.539   6.202  1.00  0.00           N  
ATOM    615  CA  ALA A  43      85.343  -7.411   5.301  1.00  0.00           C  
ATOM    616  C   ALA A  43      86.448  -7.358   4.258  1.00  0.00           C  
ATOM    617  O   ALA A  43      86.216  -7.053   3.091  1.00  0.00           O  
ATOM    618  CB  ALA A  43      85.311  -6.113   6.095  1.00  0.00           C  
ATOM    619  H   ALA A  43      85.689  -8.351   7.141  1.00  0.00           H  
ATOM    620  HA  ALA A  43      84.401  -7.523   4.763  1.00  0.00           H  
ATOM    621 1HB  ALA A  43      85.191  -5.272   5.413  1.00  0.00           H  
ATOM    622 2HB  ALA A  43      84.475  -6.135   6.795  1.00  0.00           H  
ATOM    623 3HB  ALA A  43      86.243  -6.002   6.648  1.00  0.00           H  
ATOM    624  N   VAL A  44      87.660  -7.626   4.692  1.00  0.00           N  
ATOM    625  CA  VAL A  44      88.795  -7.683   3.791  1.00  0.00           C  
ATOM    626  C   VAL A  44      88.655  -8.780   2.748  1.00  0.00           C  
ATOM    627  O   VAL A  44      88.996  -8.604   1.581  1.00  0.00           O  
ATOM    628  CB  VAL A  44      90.089  -7.913   4.594  1.00  0.00           C  
ATOM    629  CG1 VAL A  44      91.258  -8.174   3.656  1.00  0.00           C  
ATOM    630  CG2 VAL A  44      90.369  -6.709   5.481  1.00  0.00           C  
ATOM    631  H   VAL A  44      87.809  -7.861   5.631  1.00  0.00           H  
ATOM    632  HA  VAL A  44      88.848  -6.736   3.253  1.00  0.00           H  
ATOM    633  HB  VAL A  44      89.969  -8.802   5.213  1.00  0.00           H  
ATOM    634 1HG1 VAL A  44      92.165  -8.334   4.240  1.00  0.00           H  
ATOM    635 2HG1 VAL A  44      91.052  -9.060   3.056  1.00  0.00           H  
ATOM    636 3HG1 VAL A  44      91.398  -7.315   3.000  1.00  0.00           H  
ATOM    637 1HG2 VAL A  44      91.285  -6.879   6.046  1.00  0.00           H  
ATOM    638 2HG2 VAL A  44      90.483  -5.819   4.862  1.00  0.00           H  
ATOM    639 3HG2 VAL A  44      89.538  -6.566   6.172  1.00  0.00           H  
ATOM    640  N   ALA A  45      88.181  -9.927   3.182  1.00  0.00           N  
ATOM    641  CA  ALA A  45      87.928 -11.035   2.281  1.00  0.00           C  
ATOM    642  C   ALA A  45      86.871 -10.707   1.238  1.00  0.00           C  
ATOM    643  O   ALA A  45      86.986 -11.073   0.071  1.00  0.00           O  
ATOM    644  CB  ALA A  45      87.514 -12.265   3.076  1.00  0.00           C  
ATOM    645  H   ALA A  45      87.924 -10.034   4.121  1.00  0.00           H  
ATOM    646  HA  ALA A  45      88.851 -11.251   1.743  1.00  0.00           H  
ATOM    647 1HB  ALA A  45      87.339 -13.097   2.393  1.00  0.00           H  
ATOM    648 2HB  ALA A  45      88.308 -12.530   3.775  1.00  0.00           H  
ATOM    649 3HB  ALA A  45      86.601 -12.051   3.628  1.00  0.00           H  
ATOM    650  N   ARG A  46      85.825 -10.040   1.672  1.00  0.00           N  
ATOM    651  CA  ARG A  46      84.777  -9.599   0.771  1.00  0.00           C  
ATOM    652  C   ARG A  46      85.284  -8.616  -0.272  1.00  0.00           C  
ATOM    653  O   ARG A  46      84.903  -8.664  -1.439  1.00  0.00           O  
ATOM    654  CB  ARG A  46      83.647  -8.952   1.557  1.00  0.00           C  
ATOM    655  CG  ARG A  46      82.809  -9.915   2.384  1.00  0.00           C  
ATOM    656  CD  ARG A  46      81.564  -9.275   2.879  1.00  0.00           C  
ATOM    657  NE  ARG A  46      81.844  -8.181   3.795  1.00  0.00           N  
ATOM    658  CZ  ARG A  46      82.014  -8.320   5.125  1.00  0.00           C  
ATOM    659  NH1 ARG A  46      81.929  -9.510   5.677  1.00  0.00           N  
ATOM    660  NH2 ARG A  46      82.266  -7.261   5.873  1.00  0.00           N  
ATOM    661  H   ARG A  46      85.764  -9.769   2.611  1.00  0.00           H  
ATOM    662  HA  ARG A  46      84.385 -10.469   0.244  1.00  0.00           H  
ATOM    663 1HB  ARG A  46      84.057  -8.206   2.236  1.00  0.00           H  
ATOM    664 2HB  ARG A  46      82.975  -8.436   0.871  1.00  0.00           H  
ATOM    665 1HG  ARG A  46      82.533 -10.774   1.772  1.00  0.00           H  
ATOM    666 2HG  ARG A  46      83.387 -10.253   3.245  1.00  0.00           H  
ATOM    667 1HD  ARG A  46      80.999  -8.877   2.036  1.00  0.00           H  
ATOM    668 2HD  ARG A  46      80.960 -10.013   3.405  1.00  0.00           H  
ATOM    669  HE  ARG A  46      81.917  -7.250   3.407  1.00  0.00           H  
ATOM    670 1HH1 ARG A  46      81.737 -10.320   5.104  1.00  0.00           H  
ATOM    671 2HH1 ARG A  46      82.056  -9.615   6.673  1.00  0.00           H  
ATOM    672 1HH2 ARG A  46      82.331  -6.346   5.449  1.00  0.00           H  
ATOM    673 2HH2 ARG A  46      82.393  -7.365   6.869  1.00  0.00           H  
ATOM    674  N   ALA A  47      86.122  -7.700   0.162  1.00  0.00           N  
ATOM    675  CA  ALA A  47      86.739  -6.746  -0.739  1.00  0.00           C  
ATOM    676  C   ALA A  47      87.530  -7.421  -1.848  1.00  0.00           C  
ATOM    677  O   ALA A  47      87.402  -7.065  -3.020  1.00  0.00           O  
ATOM    678  CB  ALA A  47      87.638  -5.801   0.044  1.00  0.00           C  
ATOM    679  H   ALA A  47      86.400  -7.688   1.101  1.00  0.00           H  
ATOM    680  HA  ALA A  47      85.946  -6.170  -1.217  1.00  0.00           H  
ATOM    681 1HB  ALA A  47      88.088  -5.078  -0.638  1.00  0.00           H  
ATOM    682 2HB  ALA A  47      87.048  -5.273   0.793  1.00  0.00           H  
ATOM    683 3HB  ALA A  47      88.424  -6.371   0.537  1.00  0.00           H  
ATOM    684  N   LEU A  48      88.349  -8.398  -1.474  1.00  0.00           N  
ATOM    685  CA  LEU A  48      89.164  -9.126  -2.439  1.00  0.00           C  
ATOM    686  C   LEU A  48      88.299  -9.779  -3.509  1.00  0.00           C  
ATOM    687  O   LEU A  48      88.587  -9.678  -4.702  1.00  0.00           O  
ATOM    688  CB  LEU A  48      90.001 -10.196  -1.726  1.00  0.00           C  
ATOM    689  CG  LEU A  48      90.935 -11.017  -2.624  1.00  0.00           C  
ATOM    690  CD1 LEU A  48      91.936 -10.089  -3.299  1.00  0.00           C  
ATOM    691  CD2 LEU A  48      91.645 -12.071  -1.788  1.00  0.00           C  
ATOM    692  H   LEU A  48      88.408  -8.642  -0.496  1.00  0.00           H  
ATOM    693  HA  LEU A  48      89.843  -8.421  -2.921  1.00  0.00           H  
ATOM    694 1HB  LEU A  48      90.613  -9.710  -0.968  1.00  0.00           H  
ATOM    695 2HB  LEU A  48      89.325 -10.891  -1.228  1.00  0.00           H  
ATOM    696  HG  LEU A  48      90.353 -11.505  -3.405  1.00  0.00           H  
ATOM    697 1HD1 LEU A  48      92.600 -10.673  -3.937  1.00  0.00           H  
ATOM    698 2HD1 LEU A  48      91.402  -9.358  -3.906  1.00  0.00           H  
ATOM    699 3HD1 LEU A  48      92.523  -9.573  -2.541  1.00  0.00           H  
ATOM    700 1HD2 LEU A  48      92.309 -12.656  -2.426  1.00  0.00           H  
ATOM    701 2HD2 LEU A  48      92.229 -11.584  -1.007  1.00  0.00           H  
ATOM    702 3HD2 LEU A  48      90.907 -12.731  -1.331  1.00  0.00           H  
ATOM    703  N   GLU A  49      87.172 -10.322  -3.128  1.00  0.00           N  
ATOM    704  CA  GLU A  49      86.277 -10.860  -4.137  1.00  0.00           C  
ATOM    705  C   GLU A  49      85.923  -9.831  -5.201  1.00  0.00           C  
ATOM    706  O   GLU A  49      85.421 -10.186  -6.268  1.00  0.00           O  
ATOM    707  CB  GLU A  49      84.998 -11.381  -3.479  1.00  0.00           C  
ATOM    708  CG  GLU A  49      84.039 -12.079  -4.433  1.00  0.00           C  
ATOM    709  CD  GLU A  49      82.841 -12.662  -3.736  1.00  0.00           C  
ATOM    710  OE1 GLU A  49      82.763 -12.550  -2.536  1.00  0.00           O  
ATOM    711  OE2 GLU A  49      82.004 -13.221  -4.404  1.00  0.00           O  
ATOM    712  H   GLU A  49      86.939 -10.391  -2.147  1.00  0.00           H  
ATOM    713  HA  GLU A  49      86.773 -11.697  -4.629  1.00  0.00           H  
ATOM    714 1HB  GLU A  49      85.256 -12.086  -2.689  1.00  0.00           H  
ATOM    715 2HB  GLU A  49      84.463 -10.552  -3.015  1.00  0.00           H  
ATOM    716 1HG  GLU A  49      83.697 -11.361  -5.178  1.00  0.00           H  
ATOM    717 2HG  GLU A  49      84.574 -12.873  -4.952  1.00  0.00           H  
ATOM    718  N   ARG A  50      86.083  -8.556  -4.872  1.00  0.00           N  
ATOM    719  CA  ARG A  50      85.453  -7.490  -5.655  1.00  0.00           C  
ATOM    720  C   ARG A  50      86.446  -6.576  -6.371  1.00  0.00           C  
ATOM    721  O   ARG A  50      86.109  -5.444  -6.723  1.00  0.00           O  
ATOM    722  CB  ARG A  50      84.572  -6.638  -4.753  1.00  0.00           C  
ATOM    723  CG  ARG A  50      83.356  -7.353  -4.187  1.00  0.00           C  
ATOM    724  CD  ARG A  50      82.519  -6.445  -3.362  1.00  0.00           C  
ATOM    725  NE  ARG A  50      83.193  -6.053  -2.134  1.00  0.00           N  
ATOM    726  CZ  ARG A  50      82.825  -5.015  -1.357  1.00  0.00           C  
ATOM    727  NH1 ARG A  50      81.789  -4.278  -1.692  1.00  0.00           N  
ATOM    728  NH2 ARG A  50      83.505  -4.739  -0.258  1.00  0.00           N  
ATOM    729  H   ARG A  50      86.577  -8.317  -4.025  1.00  0.00           H  
ATOM    730  HA  ARG A  50      84.830  -7.947  -6.424  1.00  0.00           H  
ATOM    731 1HB  ARG A  50      85.159  -6.271  -3.913  1.00  0.00           H  
ATOM    732 2HB  ARG A  50      84.215  -5.770  -5.308  1.00  0.00           H  
ATOM    733 1HG  ARG A  50      82.744  -7.734  -5.005  1.00  0.00           H  
ATOM    734 2HG  ARG A  50      83.681  -8.184  -3.560  1.00  0.00           H  
ATOM    735 1HD  ARG A  50      82.293  -5.543  -3.929  1.00  0.00           H  
ATOM    736 2HD  ARG A  50      81.590  -6.948  -3.094  1.00  0.00           H  
ATOM    737  HE  ARG A  50      83.995  -6.596  -1.844  1.00  0.00           H  
ATOM    738 1HH1 ARG A  50      81.270  -4.489  -2.533  1.00  0.00           H  
ATOM    739 2HH1 ARG A  50      81.514  -3.501  -1.110  1.00  0.00           H  
ATOM    740 1HH2 ARG A  50      84.301  -5.306  -0.000  1.00  0.00           H  
ATOM    741 2HH2 ARG A  50      83.229  -3.963   0.324  1.00  0.00           H  
ATOM    742  N   GLY A  51      87.653  -7.064  -6.606  1.00  0.00           N  
ATOM    743  CA  GLY A  51      88.648  -6.301  -7.364  1.00  0.00           C  
ATOM    744  C   GLY A  51      89.204  -5.131  -6.571  1.00  0.00           C  
ATOM    745  O   GLY A  51      89.426  -4.043  -7.113  1.00  0.00           O  
ATOM    746  H   GLY A  51      87.887  -7.990  -6.271  1.00  0.00           H  
ATOM    747 1HA  GLY A  51      89.468  -6.959  -7.653  1.00  0.00           H  
ATOM    748 2HA  GLY A  51      88.197  -5.927  -8.283  1.00  0.00           H  
ATOM    749  N   ALA A  52      89.510  -5.388  -5.311  1.00  0.00           N  
ATOM    750  CA  ALA A  52      90.231  -4.435  -4.486  1.00  0.00           C  
ATOM    751  C   ALA A  52      91.717  -4.759  -4.464  1.00  0.00           C  
ATOM    752  O   ALA A  52      92.107  -5.915  -4.632  1.00  0.00           O  
ATOM    753  CB  ALA A  52      89.667  -4.421  -3.073  1.00  0.00           C  
ATOM    754  H   ALA A  52      89.268  -6.291  -4.919  1.00  0.00           H  
ATOM    755  HA  ALA A  52      90.092  -3.438  -4.906  1.00  0.00           H  
ATOM    756 1HB  ALA A  52      90.220  -3.704  -2.467  1.00  0.00           H  
ATOM    757 2HB  ALA A  52      88.615  -4.136  -3.103  1.00  0.00           H  
ATOM    758 3HB  ALA A  52      89.760  -5.414  -2.634  1.00  0.00           H  
ATOM    759  N   PRO A  53      92.546  -3.735  -4.283  1.00  0.00           N  
ATOM    760  CA  PRO A  53      93.993  -3.914  -4.301  1.00  0.00           C  
ATOM    761  C   PRO A  53      94.441  -4.839  -3.182  1.00  0.00           C  
ATOM    762  O   PRO A  53      94.055  -4.666  -2.024  1.00  0.00           O  
ATOM    763  CB  PRO A  53      94.522  -2.490  -4.102  1.00  0.00           C  
ATOM    764  CG  PRO A  53      93.409  -1.618  -4.574  1.00  0.00           C  
ATOM    765  CD  PRO A  53      92.159  -2.344  -4.153  1.00  0.00           C  
ATOM    766  HA  PRO A  53      94.275  -4.356  -5.257  1.00  0.00           H  
ATOM    767 1HB  PRO A  53      94.773  -2.326  -3.044  1.00  0.00           H  
ATOM    768 2HB  PRO A  53      95.448  -2.349  -4.678  1.00  0.00           H  
ATOM    769 1HG  PRO A  53      93.491  -0.619  -4.121  1.00  0.00           H  
ATOM    770 2HG  PRO A  53      93.471  -1.478  -5.663  1.00  0.00           H  
ATOM    771 1HD  PRO A  53      91.911  -2.076  -3.116  1.00  0.00           H  
ATOM    772 2HD  PRO A  53      91.334  -2.079  -4.831  1.00  0.00           H  
ATOM    773  N   ARG A  54      95.201  -5.865  -3.547  1.00  0.00           N  
ATOM    774  CA  ARG A  54      95.504  -6.940  -2.614  1.00  0.00           C  
ATOM    775  C   ARG A  54      96.508  -6.515  -1.559  1.00  0.00           C  
ATOM    776  O   ARG A  54      96.320  -6.772  -0.370  1.00  0.00           O  
ATOM    777  CB  ARG A  54      96.048  -8.151  -3.359  1.00  0.00           C  
ATOM    778  CG  ARG A  54      96.368  -9.350  -2.481  1.00  0.00           C  
ATOM    779  CD  ARG A  54      96.875 -10.495  -3.280  1.00  0.00           C  
ATOM    780  NE  ARG A  54      98.133 -10.183  -3.938  1.00  0.00           N  
ATOM    781  CZ  ARG A  54      99.339 -10.213  -3.336  1.00  0.00           C  
ATOM    782  NH1 ARG A  54      99.432 -10.542  -2.067  1.00  0.00           N  
ATOM    783  NH2 ARG A  54     100.427  -9.912  -4.023  1.00  0.00           N  
ATOM    784  H   ARG A  54      95.540  -5.920  -4.497  1.00  0.00           H  
ATOM    785  HA  ARG A  54      94.582  -7.230  -2.109  1.00  0.00           H  
ATOM    786 1HB  ARG A  54      95.324  -8.473  -4.106  1.00  0.00           H  
ATOM    787 2HB  ARG A  54      96.961  -7.874  -3.885  1.00  0.00           H  
ATOM    788 1HG  ARG A  54      97.132  -9.075  -1.753  1.00  0.00           H  
ATOM    789 2HG  ARG A  54      95.466  -9.670  -1.958  1.00  0.00           H  
ATOM    790 1HD  ARG A  54      97.035 -11.352  -2.626  1.00  0.00           H  
ATOM    791 2HD  ARG A  54      96.145 -10.755  -4.046  1.00  0.00           H  
ATOM    792  HE  ARG A  54      98.102  -9.925  -4.915  1.00  0.00           H  
ATOM    793 1HH1 ARG A  54      98.600 -10.772  -1.542  1.00  0.00           H  
ATOM    794 2HH1 ARG A  54     100.335 -10.564  -1.616  1.00  0.00           H  
ATOM    795 1HH2 ARG A  54     100.355  -9.658  -4.999  1.00  0.00           H  
ATOM    796 2HH2 ARG A  54     101.330  -9.934  -3.572  1.00  0.00           H  
ATOM    797  N   GLU A  55      97.575  -5.859  -1.984  1.00  0.00           N  
ATOM    798  CA  GLU A  55      98.609  -5.435  -1.048  1.00  0.00           C  
ATOM    799  C   GLU A  55      98.050  -4.475  -0.006  1.00  0.00           C  
ATOM    800  O   GLU A  55      98.299  -4.628   1.190  1.00  0.00           O  
ATOM    801  CB  GLU A  55      99.767  -4.772  -1.797  1.00  0.00           C  
ATOM    802  CG  GLU A  55     100.562  -5.716  -2.688  1.00  0.00           C  
ATOM    803  CD  GLU A  55      99.899  -5.966  -4.014  1.00  0.00           C  
ATOM    804  OE1 GLU A  55      98.854  -5.410  -4.248  1.00  0.00           O  
ATOM    805  OE2 GLU A  55     100.440  -6.715  -4.793  1.00  0.00           O  
ATOM    806  H   GLU A  55      97.705  -5.689  -2.971  1.00  0.00           H  
ATOM    807  HA  GLU A  55      98.997  -6.318  -0.538  1.00  0.00           H  
ATOM    808 1HB  GLU A  55      99.382  -3.966  -2.423  1.00  0.00           H  
ATOM    809 2HB  GLU A  55     100.457  -4.327  -1.080  1.00  0.00           H  
ATOM    810 1HG  GLU A  55     101.549  -5.288  -2.863  1.00  0.00           H  
ATOM    811 2HG  GLU A  55     100.694  -6.664  -2.168  1.00  0.00           H  
ATOM    812  N   GLY A  56      97.293  -3.485  -0.468  1.00  0.00           N  
ATOM    813  CA  GLY A  56      96.699  -2.503   0.419  1.00  0.00           C  
ATOM    814  C   GLY A  56      95.809  -3.137   1.476  1.00  0.00           C  
ATOM    815  O   GLY A  56      95.871  -2.798   2.655  1.00  0.00           O  
ATOM    816  H   GLY A  56      97.126  -3.416  -1.461  1.00  0.00           H  
ATOM    817 1HA  GLY A  56      97.488  -1.935   0.912  1.00  0.00           H  
ATOM    818 2HA  GLY A  56      96.111  -1.796  -0.164  1.00  0.00           H  
ATOM    819  N   ASN A  57      94.955  -4.038   1.042  1.00  0.00           N  
ATOM    820  CA  ASN A  57      94.047  -4.720   1.943  1.00  0.00           C  
ATOM    821  C   ASN A  57      94.777  -5.551   2.986  1.00  0.00           C  
ATOM    822  O   ASN A  57      94.396  -5.596   4.153  1.00  0.00           O  
ATOM    823  CB  ASN A  57      93.084  -5.589   1.155  1.00  0.00           C  
ATOM    824  CG  ASN A  57      92.043  -4.785   0.427  1.00  0.00           C  
ATOM    825  OD1 ASN A  57      91.345  -3.960   1.028  1.00  0.00           O  
ATOM    826  ND2 ASN A  57      91.925  -5.008  -0.857  1.00  0.00           N  
ATOM    827  H   ASN A  57      94.963  -4.315   0.103  1.00  0.00           H  
ATOM    828  HA  ASN A  57      93.475  -3.970   2.492  1.00  0.00           H  
ATOM    829 1HB  ASN A  57      93.641  -6.183   0.429  1.00  0.00           H  
ATOM    830 2HB  ASN A  57      92.583  -6.282   1.831  1.00  0.00           H  
ATOM    831 1HD2 ASN A  57      91.249  -4.502  -1.393  1.00  0.00           H  
ATOM    832 2HD2 ASN A  57      92.511  -5.685  -1.303  1.00  0.00           H  
ATOM    833  N   GLU A  58      95.813  -6.235   2.552  1.00  0.00           N  
ATOM    834  CA  GLU A  58      96.643  -7.012   3.453  1.00  0.00           C  
ATOM    835  C   GLU A  58      97.334  -6.148   4.496  1.00  0.00           C  
ATOM    836  O   GLU A  58      97.445  -6.515   5.663  1.00  0.00           O  
ATOM    837  CB  GLU A  58      97.691  -7.792   2.656  1.00  0.00           C  
ATOM    838  CG  GLU A  58      97.125  -8.931   1.819  1.00  0.00           C  
ATOM    839  CD  GLU A  58      98.171  -9.623   0.990  1.00  0.00           C  
ATOM    840  OE1 GLU A  58      99.287  -9.165   0.973  1.00  0.00           O  
ATOM    841  OE2 GLU A  58      97.852 -10.613   0.374  1.00  0.00           O  
ATOM    842  H   GLU A  58      96.085  -6.180   1.613  1.00  0.00           H  
ATOM    843  HA  GLU A  58      96.007  -7.719   3.987  1.00  0.00           H  
ATOM    844 1HB  GLU A  58      98.218  -7.114   1.985  1.00  0.00           H  
ATOM    845 2HB  GLU A  58      98.428  -8.214   3.340  1.00  0.00           H  
ATOM    846 1HG  GLU A  58      96.662  -9.660   2.483  1.00  0.00           H  
ATOM    847 2HG  GLU A  58      96.351  -8.535   1.163  1.00  0.00           H  
ATOM    848  N   GLU A  59      97.828  -5.009   4.062  1.00  0.00           N  
ATOM    849  CA  GLU A  59      98.448  -4.057   4.963  1.00  0.00           C  
ATOM    850  C   GLU A  59      97.478  -3.526   6.006  1.00  0.00           C  
ATOM    851  O   GLU A  59      97.820  -3.353   7.173  1.00  0.00           O  
ATOM    852  CB  GLU A  59      99.035  -2.890   4.166  1.00  0.00           C  
ATOM    853  CG  GLU A  59     100.254  -3.250   3.330  1.00  0.00           C  
ATOM    854  CD  GLU A  59     100.755  -2.100   2.501  1.00  0.00           C  
ATOM    855  OE1 GLU A  59     100.109  -1.080   2.482  1.00  0.00           O  
ATOM    856  OE2 GLU A  59     101.785  -2.242   1.885  1.00  0.00           O  
ATOM    857  H   GLU A  59      97.726  -4.751   3.123  1.00  0.00           H  
ATOM    858  HA  GLU A  59      99.250  -4.563   5.502  1.00  0.00           H  
ATOM    859 1HB  GLU A  59      98.275  -2.489   3.495  1.00  0.00           H  
ATOM    860 2HB  GLU A  59      99.322  -2.090   4.849  1.00  0.00           H  
ATOM    861 1HG  GLU A  59     101.053  -3.579   3.994  1.00  0.00           H  
ATOM    862 2HG  GLU A  59     100.000  -4.081   2.673  1.00  0.00           H  
ATOM    863  N   THR A  60      96.271  -3.238   5.572  1.00  0.00           N  
ATOM    864  CA  THR A  60      95.225  -2.792   6.473  1.00  0.00           C  
ATOM    865  C   THR A  60      94.871  -3.840   7.516  1.00  0.00           C  
ATOM    866  O   THR A  60      94.641  -3.532   8.683  1.00  0.00           O  
ATOM    867  CB  THR A  60      93.959  -2.406   5.687  1.00  0.00           C  
ATOM    868  OG1 THR A  60      94.258  -1.323   4.796  1.00  0.00           O  
ATOM    869  CG2 THR A  60      92.849  -1.983   6.637  1.00  0.00           C  
ATOM    870  H   THR A  60      96.034  -3.383   4.633  1.00  0.00           H  
ATOM    871  HA  THR A  60      95.576  -1.903   6.998  1.00  0.00           H  
ATOM    872  HB  THR A  60      93.621  -3.259   5.099  1.00  0.00           H  
ATOM    873  HG1 THR A  60      94.945  -1.596   4.182  1.00  0.00           H  
ATOM    874 1HG2 THR A  60      91.962  -1.714   6.064  1.00  0.00           H  
ATOM    875 2HG2 THR A  60      92.611  -2.807   7.309  1.00  0.00           H  
ATOM    876 3HG2 THR A  60      93.178  -1.124   7.220  1.00  0.00           H  
ATOM    877  N   LEU A  61      94.796  -5.079   7.082  1.00  0.00           N  
ATOM    878  CA  LEU A  61      94.539  -6.186   7.983  1.00  0.00           C  
ATOM    879  C   LEU A  61      95.633  -6.352   9.026  1.00  0.00           C  
ATOM    880  O   LEU A  61      95.370  -6.632  10.193  1.00  0.00           O  
ATOM    881  CB  LEU A  61      94.395  -7.485   7.181  1.00  0.00           C  
ATOM    882  CG  LEU A  61      94.096  -8.745   8.003  1.00  0.00           C  
ATOM    883  CD1 LEU A  61      92.784  -8.563   8.754  1.00  0.00           C  
ATOM    884  CD2 LEU A  61      94.035  -9.952   7.079  1.00  0.00           C  
ATOM    885  H   LEU A  61      94.980  -5.287   6.143  1.00  0.00           H  
ATOM    886  HA  LEU A  61      93.607  -5.992   8.512  1.00  0.00           H  
ATOM    887 1HB  LEU A  61      93.589  -7.361   6.460  1.00  0.00           H  
ATOM    888 2HB  LEU A  61      95.321  -7.660   6.632  1.00  0.00           H  
ATOM    889  HG  LEU A  61      94.885  -8.894   8.742  1.00  0.00           H  
ATOM    890 1HD1 LEU A  61      92.572  -9.458   9.338  1.00  0.00           H  
ATOM    891 2HD1 LEU A  61      92.863  -7.705   9.421  1.00  0.00           H  
ATOM    892 3HD1 LEU A  61      91.978  -8.396   8.041  1.00  0.00           H  
ATOM    893 1HD2 LEU A  61      93.823 -10.848   7.664  1.00  0.00           H  
ATOM    894 2HD2 LEU A  61      93.246  -9.806   6.341  1.00  0.00           H  
ATOM    895 3HD2 LEU A  61      94.991 -10.070   6.569  1.00  0.00           H  
ATOM    896  N   GLU A  62      96.865  -6.211   8.592  1.00  0.00           N  
ATOM    897  CA  GLU A  62      98.000  -6.272   9.493  1.00  0.00           C  
ATOM    898  C   GLU A  62      97.975  -5.166  10.536  1.00  0.00           C  
ATOM    899  O   GLU A  62      98.296  -5.377  11.703  1.00  0.00           O  
ATOM    900  CB  GLU A  62      99.304  -6.197   8.696  1.00  0.00           C  
ATOM    901  CG  GLU A  62     100.565  -6.319   9.540  1.00  0.00           C  
ATOM    902  CD  GLU A  62     101.823  -6.316   8.717  1.00  0.00           C  
ATOM    903  OE1 GLU A  62     101.724  -6.244   7.515  1.00  0.00           O  
ATOM    904  OE2 GLU A  62     102.884  -6.387   9.290  1.00  0.00           O  
ATOM    905  H   GLU A  62      97.038  -5.994   7.653  1.00  0.00           H  
ATOM    906  HA  GLU A  62      97.967  -7.222  10.027  1.00  0.00           H  
ATOM    907 1HB  GLU A  62      99.322  -6.992   7.951  1.00  0.00           H  
ATOM    908 2HB  GLU A  62      99.350  -5.247   8.162  1.00  0.00           H  
ATOM    909 1HG  GLU A  62     100.602  -5.486  10.242  1.00  0.00           H  
ATOM    910 2HG  GLU A  62     100.515  -7.242  10.116  1.00  0.00           H  
ATOM    911  N   LEU A  63      97.621  -3.977  10.102  1.00  0.00           N  
ATOM    912  CA  LEU A  63      97.484  -2.848  11.003  1.00  0.00           C  
ATOM    913  C   LEU A  63      96.400  -3.066  12.046  1.00  0.00           C  
ATOM    914  O   LEU A  63      96.551  -2.713  13.213  1.00  0.00           O  
ATOM    915  CB  LEU A  63      97.174  -1.578  10.201  1.00  0.00           C  
ATOM    916  CG  LEU A  63      98.317  -1.047   9.327  1.00  0.00           C  
ATOM    917  CD1 LEU A  63      97.806   0.095   8.460  1.00  0.00           C  
ATOM    918  CD2 LEU A  63      99.464  -0.588  10.216  1.00  0.00           C  
ATOM    919  H   LEU A  63      97.377  -3.844   9.163  1.00  0.00           H  
ATOM    920  HA  LEU A  63      98.427  -2.711  11.532  1.00  0.00           H  
ATOM    921 1HB  LEU A  63      96.325  -1.777   9.549  1.00  0.00           H  
ATOM    922 2HB  LEU A  63      96.893  -0.787  10.897  1.00  0.00           H  
ATOM    923  HG  LEU A  63      98.667  -1.839   8.664  1.00  0.00           H  
ATOM    924 1HD1 LEU A  63      98.619   0.473   7.839  1.00  0.00           H  
ATOM    925 2HD1 LEU A  63      97.000  -0.265   7.821  1.00  0.00           H  
ATOM    926 3HD1 LEU A  63      97.434   0.897   9.097  1.00  0.00           H  
ATOM    927 1HD2 LEU A  63     100.277  -0.211   9.595  1.00  0.00           H  
ATOM    928 2HD2 LEU A  63      99.116   0.205  10.878  1.00  0.00           H  
ATOM    929 3HD2 LEU A  63      99.822  -1.428  10.811  1.00  0.00           H  
ATOM    930  N   THR A  64      95.290  -3.620  11.612  1.00  0.00           N  
ATOM    931  CA  THR A  64      94.202  -3.951  12.513  1.00  0.00           C  
ATOM    932  C   THR A  64      94.605  -4.981  13.556  1.00  0.00           C  
ATOM    933  O   THR A  64      94.231  -4.894  14.723  1.00  0.00           O  
ATOM    934  CB  THR A  64      92.984  -4.470  11.727  1.00  0.00           C  
ATOM    935  OG1 THR A  64      92.517  -3.449  10.836  1.00  0.00           O  
ATOM    936  CG2 THR A  64      91.862  -4.859  12.677  1.00  0.00           C  
ATOM    937  H   THR A  64      95.202  -3.884  10.673  1.00  0.00           H  
ATOM    938  HA  THR A  64      93.910  -3.048  13.049  1.00  0.00           H  
ATOM    939  HB  THR A  64      93.274  -5.341  11.139  1.00  0.00           H  
ATOM    940  HG1 THR A  64      93.218  -3.215  10.222  1.00  0.00           H  
ATOM    941 1HG2 THR A  64      91.010  -5.224  12.104  1.00  0.00           H  
ATOM    942 2HG2 THR A  64      92.210  -5.644  13.349  1.00  0.00           H  
ATOM    943 3HG2 THR A  64      91.561  -3.990  13.261  1.00  0.00           H  
ATOM    944  N   ARG A  65      95.344  -5.978  13.122  1.00  0.00           N  
ATOM    945  CA  ARG A  65      95.858  -6.992  14.023  1.00  0.00           C  
ATOM    946  C   ARG A  65      96.803  -6.417  15.066  1.00  0.00           C  
ATOM    947  O   ARG A  65      96.781  -6.800  16.233  1.00  0.00           O  
ATOM    948  CB  ARG A  65      96.583  -8.074  13.236  1.00  0.00           C  
ATOM    949  CG  ARG A  65      97.061  -9.256  14.065  1.00  0.00           C  
ATOM    950  CD  ARG A  65      98.480  -9.100  14.476  1.00  0.00           C  
ATOM    951  NE  ARG A  65      99.382  -9.140  13.335  1.00  0.00           N  
ATOM    952  CZ  ARG A  65     100.687  -8.807  13.380  1.00  0.00           C  
ATOM    953  NH1 ARG A  65     101.226  -8.413  14.512  1.00  0.00           N  
ATOM    954  NH2 ARG A  65     101.424  -8.877  12.286  1.00  0.00           N  
ATOM    955  H   ARG A  65      95.618  -6.019  12.183  1.00  0.00           H  
ATOM    956  HA  ARG A  65      95.018  -7.444  14.550  1.00  0.00           H  
ATOM    957 1HB  ARG A  65      95.925  -8.461  12.459  1.00  0.00           H  
ATOM    958 2HB  ARG A  65      97.454  -7.643  12.743  1.00  0.00           H  
ATOM    959 1HG  ARG A  65      96.451  -9.339  14.965  1.00  0.00           H  
ATOM    960 2HG  ARG A  65      96.971 -10.171  13.480  1.00  0.00           H  
ATOM    961 1HD  ARG A  65      98.610  -8.144  14.980  1.00  0.00           H  
ATOM    962 2HD  ARG A  65      98.753  -9.908  15.154  1.00  0.00           H  
ATOM    963  HE  ARG A  65      99.003  -9.438  12.447  1.00  0.00           H  
ATOM    964 1HH1 ARG A  65     100.662  -8.360  15.349  1.00  0.00           H  
ATOM    965 2HH1 ARG A  65     102.204  -8.164  14.546  1.00  0.00           H  
ATOM    966 1HH2 ARG A  65     101.009  -9.180  11.415  1.00  0.00           H  
ATOM    967 2HH2 ARG A  65     102.401  -8.628  12.319  1.00  0.00           H  
ATOM    968  N   GLU A  66      97.657  -5.516  14.632  1.00  0.00           N  
ATOM    969  CA  GLU A  66      98.565  -4.833  15.533  1.00  0.00           C  
ATOM    970  C   GLU A  66      97.835  -4.003  16.576  1.00  0.00           C  
ATOM    971  O   GLU A  66      98.216  -3.957  17.743  1.00  0.00           O  
ATOM    972  CB  GLU A  66      99.515  -3.936  14.736  1.00  0.00           C  
ATOM    973  CG  GLU A  66     100.559  -3.219  15.581  1.00  0.00           C  
ATOM    974  CD  GLU A  66     101.519  -2.406  14.757  1.00  0.00           C  
ATOM    975  OE1 GLU A  66     101.768  -2.774  13.634  1.00  0.00           O  
ATOM    976  OE2 GLU A  66     102.005  -1.417  15.253  1.00  0.00           O  
ATOM    977  H   GLU A  66      97.649  -5.238  13.693  1.00  0.00           H  
ATOM    978  HA  GLU A  66      99.151  -5.582  16.067  1.00  0.00           H  
ATOM    979 1HB  GLU A  66     100.041  -4.534  13.991  1.00  0.00           H  
ATOM    980 2HB  GLU A  66      98.939  -3.180  14.202  1.00  0.00           H  
ATOM    981 1HG  GLU A  66     100.051  -2.558  16.283  1.00  0.00           H  
ATOM    982 2HG  GLU A  66     101.115  -3.957  16.156  1.00  0.00           H  
ATOM    983  N   ALA A  67      96.799  -3.318  16.142  1.00  0.00           N  
ATOM    984  CA  ALA A  67      95.969  -2.542  17.043  1.00  0.00           C  
ATOM    985  C   ALA A  67      95.278  -3.406  18.086  1.00  0.00           C  
ATOM    986  O   ALA A  67      95.167  -3.038  19.253  1.00  0.00           O  
ATOM    987  CB  ALA A  67      94.937  -1.755  16.249  1.00  0.00           C  
ATOM    988  H   ALA A  67      96.527  -3.374  15.203  1.00  0.00           H  
ATOM    989  HA  ALA A  67      96.612  -1.846  17.581  1.00  0.00           H  
ATOM    990 1HB  ALA A  67      94.326  -1.164  16.931  1.00  0.00           H  
ATOM    991 2HB  ALA A  67      95.445  -1.091  15.549  1.00  0.00           H  
ATOM    992 3HB  ALA A  67      94.300  -2.444  15.697  1.00  0.00           H  
ATOM    993  N   ALA A  68      94.784  -4.544  17.652  1.00  0.00           N  
ATOM    994  CA  ALA A  68      94.164  -5.497  18.553  1.00  0.00           C  
ATOM    995  C   ALA A  68      95.134  -6.027  19.596  1.00  0.00           C  
ATOM    996  O   ALA A  68      94.791  -6.200  20.763  1.00  0.00           O  
ATOM    997  CB  ALA A  68      93.569  -6.651  17.759  1.00  0.00           C  
ATOM    998  H   ALA A  68      94.886  -4.803  16.713  1.00  0.00           H  
ATOM    999  HA  ALA A  68      93.366  -4.985  19.091  1.00  0.00           H  
ATOM   1000 1HB  ALA A  68      93.094  -7.356  18.441  1.00  0.00           H  
ATOM   1001 2HB  ALA A  68      92.827  -6.266  17.059  1.00  0.00           H  
ATOM   1002 3HB  ALA A  68      94.359  -7.157  17.207  1.00  0.00           H  
ATOM   1003  N   GLU A  69      96.341  -6.316  19.162  1.00  0.00           N  
ATOM   1004  CA  GLU A  69      97.387  -6.762  20.063  1.00  0.00           C  
ATOM   1005  C   GLU A  69      97.741  -5.713  21.106  1.00  0.00           C  
ATOM   1006  O   GLU A  69      97.971  -6.021  22.273  1.00  0.00           O  
ATOM   1007  CB  GLU A  69      98.638  -7.137  19.266  1.00  0.00           C  
ATOM   1008  CG  GLU A  69      98.496  -8.401  18.429  1.00  0.00           C  
ATOM   1009  CD  GLU A  69      99.715  -8.694  17.600  1.00  0.00           C  
ATOM   1010  OE1 GLU A  69     100.351  -7.765  17.165  1.00  0.00           O  
ATOM   1011  OE2 GLU A  69     100.010  -9.849  17.402  1.00  0.00           O  
ATOM   1012  H   GLU A  69      96.578  -6.171  18.223  1.00  0.00           H  
ATOM   1013  HA  GLU A  69      97.031  -7.644  20.597  1.00  0.00           H  
ATOM   1014 1HB  GLU A  69      98.901  -6.319  18.595  1.00  0.00           H  
ATOM   1015 2HB  GLU A  69      99.475  -7.281  19.949  1.00  0.00           H  
ATOM   1016 1HG  GLU A  69      98.310  -9.245  19.093  1.00  0.00           H  
ATOM   1017 2HG  GLU A  69      97.633  -8.294  17.773  1.00  0.00           H  
ATOM   1018  N   ARG A  70      97.816  -4.475  20.672  1.00  0.00           N  
ATOM   1019  CA  ARG A  70      98.073  -3.368  21.573  1.00  0.00           C  
ATOM   1020  C   ARG A  70      96.979  -3.201  22.616  1.00  0.00           C  
ATOM   1021  O   ARG A  70      97.242  -2.921  23.783  1.00  0.00           O  
ATOM   1022  CB  ARG A  70      98.213  -2.073  20.786  1.00  0.00           C  
ATOM   1023  CG  ARG A  70      99.482  -1.964  19.955  1.00  0.00           C  
ATOM   1024  CD  ARG A  70      99.559  -0.665  19.239  1.00  0.00           C  
ATOM   1025  NE  ARG A  70     100.728  -0.588  18.379  1.00  0.00           N  
ATOM   1026  CZ  ARG A  70     101.960  -0.231  18.792  1.00  0.00           C  
ATOM   1027  NH1 ARG A  70     102.167   0.080  20.052  1.00  0.00           N  
ATOM   1028  NH2 ARG A  70     102.961  -0.192  17.929  1.00  0.00           N  
ATOM   1029  H   ARG A  70      97.632  -4.267  19.733  1.00  0.00           H  
ATOM   1030  HA  ARG A  70      99.007  -3.561  22.101  1.00  0.00           H  
ATOM   1031 1HB  ARG A  70      97.366  -1.965  20.110  1.00  0.00           H  
ATOM   1032 2HB  ARG A  70      98.194  -1.227  21.472  1.00  0.00           H  
ATOM   1033 1HG  ARG A  70     100.352  -2.049  20.606  1.00  0.00           H  
ATOM   1034 2HG  ARG A  70      99.502  -2.765  19.215  1.00  0.00           H  
ATOM   1035 1HD  ARG A  70      98.671  -0.537  18.621  1.00  0.00           H  
ATOM   1036 2HD  ARG A  70      99.616   0.147  19.964  1.00  0.00           H  
ATOM   1037  HE  ARG A  70     100.609  -0.820  17.402  1.00  0.00           H  
ATOM   1038 1HH1 ARG A  70     101.402   0.050  20.711  1.00  0.00           H  
ATOM   1039 2HH1 ARG A  70     103.090   0.348  20.361  1.00  0.00           H  
ATOM   1040 1HH2 ARG A  70     102.802  -0.431  16.960  1.00  0.00           H  
ATOM   1041 2HH2 ARG A  70     103.883   0.076  18.238  1.00  0.00           H  
ATOM   1042  N   ALA A  71      95.746  -3.342  22.182  1.00  0.00           N  
ATOM   1043  CA  ALA A  71      94.611  -3.281  23.083  1.00  0.00           C  
ATOM   1044  C   ALA A  71      94.637  -4.387  24.126  1.00  0.00           C  
ATOM   1045  O   ALA A  71      94.316  -4.177  25.293  1.00  0.00           O  
ATOM   1046  CB  ALA A  71      93.314  -3.342  22.289  1.00  0.00           C  
ATOM   1047  H   ALA A  71      95.574  -3.560  21.243  1.00  0.00           H  
ATOM   1048  HA  ALA A  71      94.656  -2.334  23.621  1.00  0.00           H  
ATOM   1049 1HB  ALA A  71      92.467  -3.282  22.971  1.00  0.00           H  
ATOM   1050 2HB  ALA A  71      93.277  -2.506  21.589  1.00  0.00           H  
ATOM   1051 3HB  ALA A  71      93.270  -4.279  21.736  1.00  0.00           H  
ATOM   1052  N   PHE A  72      94.991  -5.577  23.692  1.00  0.00           N  
ATOM   1053  CA  PHE A  72      95.127  -6.705  24.593  1.00  0.00           C  
ATOM   1054  C   PHE A  72      96.212  -6.488  25.636  1.00  0.00           C  
ATOM   1055  O   PHE A  72      96.061  -6.841  26.803  1.00  0.00           O  
ATOM   1056  CB  PHE A  72      95.432  -7.976  23.798  1.00  0.00           C  
ATOM   1057  CG  PHE A  72      94.248  -8.524  23.053  1.00  0.00           C  
ATOM   1058  CD1 PHE A  72      94.299  -8.709  21.680  1.00  0.00           C  
ATOM   1059  CD2 PHE A  72      93.080  -8.854  23.724  1.00  0.00           C  
ATOM   1060  CE1 PHE A  72      93.211  -9.213  20.993  1.00  0.00           C  
ATOM   1061  CE2 PHE A  72      91.991  -9.358  23.041  1.00  0.00           C  
ATOM   1062  CZ  PHE A  72      92.056  -9.538  21.674  1.00  0.00           C  
ATOM   1063  H   PHE A  72      95.235  -5.709  22.753  1.00  0.00           H  
ATOM   1064  HA  PHE A  72      94.184  -6.839  25.125  1.00  0.00           H  
ATOM   1065 1HB  PHE A  72      96.223  -7.773  23.077  1.00  0.00           H  
ATOM   1066 2HB  PHE A  72      95.796  -8.749  24.474  1.00  0.00           H  
ATOM   1067  HD1 PHE A  72      95.213  -8.453  21.142  1.00  0.00           H  
ATOM   1068  HD2 PHE A  72      93.028  -8.712  24.804  1.00  0.00           H  
ATOM   1069  HE1 PHE A  72      93.265  -9.353  19.914  1.00  0.00           H  
ATOM   1070  HE2 PHE A  72      91.079  -9.614  23.580  1.00  0.00           H  
ATOM   1071  HZ  PHE A  72      91.198  -9.934  21.134  1.00  0.00           H  
ATOM   1072  N   GLU A  73      97.322  -5.933  25.202  1.00  0.00           N  
ATOM   1073  CA  GLU A  73      98.410  -5.602  26.103  1.00  0.00           C  
ATOM   1074  C   GLU A  73      98.007  -4.572  27.146  1.00  0.00           C  
ATOM   1075  O   GLU A  73      98.381  -4.660  28.313  1.00  0.00           O  
ATOM   1076  CB  GLU A  73      99.609  -5.084  25.306  1.00  0.00           C  
ATOM   1077  CG  GLU A  73     100.313  -6.143  24.469  1.00  0.00           C  
ATOM   1078  CD  GLU A  73     101.435  -5.583  23.640  1.00  0.00           C  
ATOM   1079  OE1 GLU A  73     101.595  -4.386  23.622  1.00  0.00           O  
ATOM   1080  OE2 GLU A  73     102.133  -6.353  23.024  1.00  0.00           O  
ATOM   1081  H   GLU A  73      97.410  -5.670  24.263  1.00  0.00           H  
ATOM   1082  HA  GLU A  73      98.705  -6.506  26.637  1.00  0.00           H  
ATOM   1083 1HB  GLU A  73      99.284  -4.288  24.635  1.00  0.00           H  
ATOM   1084 2HB  GLU A  73     100.343  -4.656  25.990  1.00  0.00           H  
ATOM   1085 1HG  GLU A  73     100.714  -6.908  25.133  1.00  0.00           H  
ATOM   1086 2HG  GLU A  73      99.584  -6.615  23.813  1.00  0.00           H  
ATOM   1087  N   ALA A  74      97.268  -3.575  26.712  1.00  0.00           N  
ATOM   1088  CA  ALA A  74      96.754  -2.562  27.613  1.00  0.00           C  
ATOM   1089  C   ALA A  74      95.809  -3.137  28.656  1.00  0.00           C  
ATOM   1090  O   ALA A  74      95.830  -2.753  29.823  1.00  0.00           O  
ATOM   1091  CB  ALA A  74      96.054  -1.469  26.819  1.00  0.00           C  
ATOM   1092  H   ALA A  74      96.994  -3.534  25.773  1.00  0.00           H  
ATOM   1093  HA  ALA A  74      97.597  -2.128  28.151  1.00  0.00           H  
ATOM   1094 1HB  ALA A  74      95.682  -0.705  27.501  1.00  0.00           H  
ATOM   1095 2HB  ALA A  74      96.758  -1.019  26.119  1.00  0.00           H  
ATOM   1096 3HB  ALA A  74      95.220  -1.899  26.267  1.00  0.00           H  
ATOM   1097  N   LEU A  75      94.955  -4.038  28.222  1.00  0.00           N  
ATOM   1098  CA  LEU A  75      94.047  -4.720  29.123  1.00  0.00           C  
ATOM   1099  C   LEU A  75      94.777  -5.551  30.166  1.00  0.00           C  
ATOM   1100  O   LEU A  75      94.396  -5.596  31.333  1.00  0.00           O  
ATOM   1101  CB  LEU A  75      93.101  -5.622  28.321  1.00  0.00           C  
ATOM   1102  CG  LEU A  75      92.069  -4.896  27.448  1.00  0.00           C  
ATOM   1103  CD1 LEU A  75      91.334  -5.908  26.581  1.00  0.00           C  
ATOM   1104  CD2 LEU A  75      91.100  -4.131  28.338  1.00  0.00           C  
ATOM   1105  H   LEU A  75      94.963  -4.315  27.283  1.00  0.00           H  
ATOM   1106  HA  LEU A  75      93.459  -3.972  29.653  1.00  0.00           H  
ATOM   1107 1HB  LEU A  75      93.697  -6.258  27.668  1.00  0.00           H  
ATOM   1108 2HB  LEU A  75      92.556  -6.260  29.016  1.00  0.00           H  
ATOM   1109  HG  LEU A  75      92.581  -4.198  26.785  1.00  0.00           H  
ATOM   1110 1HD1 LEU A  75      90.601  -5.392  25.960  1.00  0.00           H  
ATOM   1111 2HD1 LEU A  75      92.049  -6.426  25.941  1.00  0.00           H  
ATOM   1112 3HD1 LEU A  75      90.825  -6.631  27.217  1.00  0.00           H  
ATOM   1113 1HD2 LEU A  75      90.367  -3.614  27.717  1.00  0.00           H  
ATOM   1114 2HD2 LEU A  75      90.587  -4.829  29.000  1.00  0.00           H  
ATOM   1115 3HD2 LEU A  75      91.650  -3.403  28.933  1.00  0.00           H  
ATOM   1116  N   ARG A  76      95.813  -6.235  29.732  1.00  0.00           N  
ATOM   1117  CA  ARG A  76      96.643  -7.012  30.633  1.00  0.00           C  
ATOM   1118  C   ARG A  76      97.334  -6.148  31.676  1.00  0.00           C  
ATOM   1119  O   ARG A  76      97.445  -6.515  32.843  1.00  0.00           O  
ATOM   1120  CB  ARG A  76      97.695  -7.780  29.847  1.00  0.00           C  
ATOM   1121  CG  ARG A  76      98.476  -8.805  30.654  1.00  0.00           C  
ATOM   1122  CD  ARG A  76      99.726  -8.228  31.211  1.00  0.00           C  
ATOM   1123  NE  ARG A  76     100.488  -9.210  31.965  1.00  0.00           N  
ATOM   1124  CZ  ARG A  76     101.590  -8.933  32.688  1.00  0.00           C  
ATOM   1125  NH1 ARG A  76     102.046  -7.701  32.745  1.00  0.00           N  
ATOM   1126  NH2 ARG A  76     102.214  -9.899  33.340  1.00  0.00           N  
ATOM   1127  H   ARG A  76      96.085  -6.180  28.793  1.00  0.00           H  
ATOM   1128  HA  ARG A  76      96.006  -7.714  31.172  1.00  0.00           H  
ATOM   1129 1HB  ARG A  76      97.219  -8.306  29.020  1.00  0.00           H  
ATOM   1130 2HB  ARG A  76      98.413  -7.081  29.419  1.00  0.00           H  
ATOM   1131 1HG  ARG A  76      97.862  -9.159  31.483  1.00  0.00           H  
ATOM   1132 2HG  ARG A  76      98.742  -9.647  30.014  1.00  0.00           H  
ATOM   1133 1HD  ARG A  76     100.352  -7.862  30.398  1.00  0.00           H  
ATOM   1134 2HD  ARG A  76      99.480  -7.403  31.878  1.00  0.00           H  
ATOM   1135  HE  ARG A  76     100.168 -10.169  31.945  1.00  0.00           H  
ATOM   1136 1HH1 ARG A  76     101.569  -6.962  32.247  1.00  0.00           H  
ATOM   1137 2HH1 ARG A  76     102.872  -7.493  33.287  1.00  0.00           H  
ATOM   1138 1HH2 ARG A  76     101.864 -10.846  33.296  1.00  0.00           H  
ATOM   1139 2HH2 ARG A  76     103.040  -9.691  33.881  1.00  0.00           H  
ATOM   1140  N   GLU A  77      97.828  -5.009  31.242  1.00  0.00           N  
ATOM   1141  CA  GLU A  77      98.448  -4.057  32.143  1.00  0.00           C  
ATOM   1142  C   GLU A  77      97.511  -3.611  33.253  1.00  0.00           C  
ATOM   1143  O   GLU A  77      97.889  -3.583  34.425  1.00  0.00           O  
ATOM   1144  CB  GLU A  77      98.933  -2.835  31.359  1.00  0.00           C  
ATOM   1145  CG  GLU A  77     100.129  -3.102  30.456  1.00  0.00           C  
ATOM   1146  CD  GLU A  77     100.528  -1.902  29.644  1.00  0.00           C  
ATOM   1147  OE1 GLU A  77      99.829  -0.918  29.690  1.00  0.00           O  
ATOM   1148  OE2 GLU A  77     101.534  -1.968  28.977  1.00  0.00           O  
ATOM   1149  H   GLU A  77      97.726  -4.751  30.303  1.00  0.00           H  
ATOM   1150  HA  GLU A  77      99.306  -4.536  32.616  1.00  0.00           H  
ATOM   1151 1HB  GLU A  77      98.122  -2.457  30.737  1.00  0.00           H  
ATOM   1152 2HB  GLU A  77      99.209  -2.043  32.055  1.00  0.00           H  
ATOM   1153 1HG  GLU A  77     100.975  -3.407  31.072  1.00  0.00           H  
ATOM   1154 2HG  GLU A  77      99.888  -3.925  29.785  1.00  0.00           H  
ATOM   1155  N   LEU A  78      96.245  -3.389  32.925  1.00  0.00           N  
ATOM   1156  CA  LEU A  78      95.239  -3.144  33.962  1.00  0.00           C  
ATOM   1157  C   LEU A  78      94.991  -4.363  34.856  1.00  0.00           C  
ATOM   1158  O   LEU A  78      94.653  -4.218  36.031  1.00  0.00           O  
ATOM   1159  CB  LEU A  78      93.918  -2.717  33.310  1.00  0.00           C  
ATOM   1160  CG  LEU A  78      93.926  -1.342  32.629  1.00  0.00           C  
ATOM   1161  CD1 LEU A  78      92.608  -1.131  31.896  1.00  0.00           C  
ATOM   1162  CD2 LEU A  78      94.150  -0.260  33.674  1.00  0.00           C  
ATOM   1163  H   LEU A  78      95.970  -3.404  31.954  1.00  0.00           H  
ATOM   1164  HA  LEU A  78      95.591  -2.334  34.602  1.00  0.00           H  
ATOM   1165 1HB  LEU A  78      93.647  -3.457  32.558  1.00  0.00           H  
ATOM   1166 2HB  LEU A  78      93.141  -2.704  34.074  1.00  0.00           H  
ATOM   1167  HG  LEU A  78      94.727  -1.306  31.891  1.00  0.00           H  
ATOM   1168 1HD1 LEU A  78      92.614  -0.154  31.412  1.00  0.00           H  
ATOM   1169 2HD1 LEU A  78      92.483  -1.908  31.142  1.00  0.00           H  
ATOM   1170 3HD1 LEU A  78      91.784  -1.178  32.607  1.00  0.00           H  
ATOM   1171 1HD2 LEU A  78      94.157   0.717  33.190  1.00  0.00           H  
ATOM   1172 2HD2 LEU A  78      93.348  -0.294  34.412  1.00  0.00           H  
ATOM   1173 3HD2 LEU A  78      95.107  -0.425  34.170  1.00  0.00           H  
ATOM   1174  N   THR A  79      95.080  -5.555  34.275  1.00  0.00           N  
ATOM   1175  CA  THR A  79      94.634  -6.773  34.952  1.00  0.00           C  
ATOM   1176  C   THR A  79      95.666  -7.292  35.947  1.00  0.00           C  
ATOM   1177  O   THR A  79      96.849  -7.409  35.623  1.00  0.00           O  
ATOM   1178  CB  THR A  79      94.310  -7.880  33.932  1.00  0.00           C  
ATOM   1179  OG1 THR A  79      93.257  -7.440  33.064  1.00  0.00           O  
ATOM   1180  CG2 THR A  79      93.876  -9.152  34.644  1.00  0.00           C  
ATOM   1181  H   THR A  79      95.415  -5.616  33.324  1.00  0.00           H  
ATOM   1182  HA  THR A  79      93.719  -6.550  35.500  1.00  0.00           H  
ATOM   1183  HB  THR A  79      95.194  -8.090  33.330  1.00  0.00           H  
ATOM   1184  HG1 THR A  79      93.536  -6.648  32.598  1.00  0.00           H  
ATOM   1185 1HG2 THR A  79      93.651  -9.923  33.908  1.00  0.00           H  
ATOM   1186 2HG2 THR A  79      94.679  -9.495  35.296  1.00  0.00           H  
ATOM   1187 3HG2 THR A  79      92.987  -8.950  35.240  1.00  0.00           H  
ATOM   1188  N   THR A  80      95.213  -7.606  37.160  1.00  0.00           N  
ATOM   1189  CA  THR A  80      96.104  -8.130  38.190  1.00  0.00           C  
ATOM   1190  C   THR A  80      95.724  -9.539  38.631  1.00  0.00           C  
ATOM   1191  O   THR A  80      96.483 -10.198  39.341  1.00  0.00           O  
ATOM   1192  CB  THR A  80      96.123  -7.201  39.418  1.00  0.00           C  
ATOM   1193  OG1 THR A  80      94.804  -7.113  39.974  1.00  0.00           O  
ATOM   1194  CG2 THR A  80      96.598  -5.810  39.027  1.00  0.00           C  
ATOM   1195  H   THR A  80      94.233  -7.484  37.368  1.00  0.00           H  
ATOM   1196  HA  THR A  80      97.117  -8.167  37.786  1.00  0.00           H  
ATOM   1197  HB  THR A  80      96.794  -7.609  40.173  1.00  0.00           H  
ATOM   1198  HG1 THR A  80      94.632  -7.889  40.512  1.00  0.00           H  
ATOM   1199 1HG2 THR A  80      96.605  -5.167  39.907  1.00  0.00           H  
ATOM   1200 2HG2 THR A  80      97.605  -5.872  38.614  1.00  0.00           H  
ATOM   1201 3HG2 THR A  80      95.925  -5.392  38.279  1.00  0.00           H  
ATOM   1202  N   ASP A  81      94.561 -10.008  38.194  1.00  0.00           N  
ATOM   1203  CA  ASP A  81      94.135 -11.370  38.499  1.00  0.00           C  
ATOM   1204  C   ASP A  81      94.872 -12.368  37.616  1.00  0.00           C  
ATOM   1205  O   ASP A  81      94.904 -12.221  36.395  1.00  0.00           O  
ATOM   1206  CB  ASP A  81      92.624 -11.522  38.307  1.00  0.00           C  
ATOM   1207  CG  ASP A  81      91.815 -10.768  39.354  1.00  0.00           C  
ATOM   1208  OD1 ASP A  81      92.154 -10.850  40.511  1.00  0.00           O  
ATOM   1209  OD2 ASP A  81      90.865 -10.119  38.987  1.00  0.00           O  
ATOM   1210  H   ASP A  81      93.970  -9.419  37.626  1.00  0.00           H  
ATOM   1211  HA  ASP A  81      94.366 -11.578  39.544  1.00  0.00           H  
ATOM   1212 1HB  ASP A  81      92.344 -11.155  37.319  1.00  0.00           H  
ATOM   1213 2HB  ASP A  81      92.356 -12.578  38.352  1.00  0.00           H  
ATOM   1214  N   GLU A  82      95.483 -13.367  38.240  1.00  0.00           N  
ATOM   1215  CA  GLU A  82      96.290 -14.340  37.516  1.00  0.00           C  
ATOM   1216  C   GLU A  82      95.451 -15.112  36.498  1.00  0.00           C  
ATOM   1217  O   GLU A  82      95.847 -15.261  35.343  1.00  0.00           O  
ATOM   1218  CB  GLU A  82      96.949 -15.315  38.494  1.00  0.00           C  
ATOM   1219  CG  GLU A  82      97.850 -16.352  37.838  1.00  0.00           C  
ATOM   1220  CD  GLU A  82      98.504 -17.271  38.832  1.00  0.00           C  
ATOM   1221  OE1 GLU A  82      98.284 -17.098  40.007  1.00  0.00           O  
ATOM   1222  OE2 GLU A  82      99.224 -18.148  38.415  1.00  0.00           O  
ATOM   1223  H   GLU A  82      95.387 -13.456  39.241  1.00  0.00           H  
ATOM   1224  HA  GLU A  82      97.078 -13.808  36.983  1.00  0.00           H  
ATOM   1225 1HB  GLU A  82      97.549 -14.758  39.214  1.00  0.00           H  
ATOM   1226 2HB  GLU A  82      96.178 -15.846  39.053  1.00  0.00           H  
ATOM   1227 1HG  GLU A  82      97.255 -16.947  37.146  1.00  0.00           H  
ATOM   1228 2HG  GLU A  82      98.619 -15.838  37.264  1.00  0.00           H  
ATOM   1229  N   GLU A  83      94.303 -15.626  36.941  1.00  0.00           N  
ATOM   1230  CA  GLU A  83      93.455 -16.448  36.079  1.00  0.00           C  
ATOM   1231  C   GLU A  83      92.909 -15.647  34.920  1.00  0.00           C  
ATOM   1232  O   GLU A  83      92.878 -16.096  33.774  1.00  0.00           O  
ATOM   1233  CB  GLU A  83      92.296 -17.049  36.878  1.00  0.00           C  
ATOM   1234  CG  GLU A  83      92.718 -18.066  37.929  1.00  0.00           C  
ATOM   1235  CD  GLU A  83      93.209 -17.428  39.198  1.00  0.00           C  
ATOM   1236  OE1 GLU A  83      93.204 -16.223  39.275  1.00  0.00           O  
ATOM   1237  OE2 GLU A  83      93.589 -18.146  40.092  1.00  0.00           O  
ATOM   1238  H   GLU A  83      94.022 -15.457  37.896  1.00  0.00           H  
ATOM   1239  HA  GLU A  83      94.055 -17.270  35.686  1.00  0.00           H  
ATOM   1240 1HB  GLU A  83      91.752 -16.251  37.384  1.00  0.00           H  
ATOM   1241 2HB  GLU A  83      91.601 -17.539  36.197  1.00  0.00           H  
ATOM   1242 1HG  GLU A  83      91.867 -18.705  38.162  1.00  0.00           H  
ATOM   1243 2HG  GLU A  83      93.506 -18.694  37.515  1.00  0.00           H  
ATOM   1244  N   VAL A  84      92.555 -14.438  35.244  1.00  0.00           N  
ATOM   1245  CA  VAL A  84      92.152 -13.396  34.307  1.00  0.00           C  
ATOM   1246  C   VAL A  84      93.234 -13.144  33.265  1.00  0.00           C  
ATOM   1247  O   VAL A  84      92.951 -13.068  32.069  1.00  0.00           O  
ATOM   1248  CB  VAL A  84      91.854 -12.086  35.060  1.00  0.00           C  
ATOM   1249  CG1 VAL A  84      91.645 -10.943  34.078  1.00  0.00           C  
ATOM   1250  CG2 VAL A  84      90.631 -12.265  35.947  1.00  0.00           C  
ATOM   1251  H   VAL A  84      92.589 -14.227  36.231  1.00  0.00           H  
ATOM   1252  HA  VAL A  84      91.244 -13.720  33.798  1.00  0.00           H  
ATOM   1253  HB  VAL A  84      92.715 -11.828  35.676  1.00  0.00           H  
ATOM   1254 1HG1 VAL A  84      91.436 -10.025  34.628  1.00  0.00           H  
ATOM   1255 2HG1 VAL A  84      92.546 -10.809  33.479  1.00  0.00           H  
ATOM   1256 3HG1 VAL A  84      90.804 -11.173  33.425  1.00  0.00           H  
ATOM   1257 1HG2 VAL A  84      90.426 -11.336  36.477  1.00  0.00           H  
ATOM   1258 2HG2 VAL A  84      89.771 -12.529  35.331  1.00  0.00           H  
ATOM   1259 3HG2 VAL A  84      90.818 -13.061  36.669  1.00  0.00           H  
ATOM   1260  N   GLU A  85      94.474 -13.016  33.725  1.00  0.00           N  
ATOM   1261  CA  GLU A  85      95.595 -12.774  32.837  1.00  0.00           C  
ATOM   1262  C   GLU A  85      95.744 -13.856  31.781  1.00  0.00           C  
ATOM   1263  O   GLU A  85      95.949 -13.578  30.601  1.00  0.00           O  
ATOM   1264  CB  GLU A  85      96.889 -12.665  33.647  1.00  0.00           C  
ATOM   1265  CG  GLU A  85      98.128 -12.365  32.815  1.00  0.00           C  
ATOM   1266  CD  GLU A  85      99.373 -12.232  33.646  1.00  0.00           C  
ATOM   1267  OE1 GLU A  85      99.279 -12.348  34.845  1.00  0.00           O  
ATOM   1268  OE2 GLU A  85     100.420 -12.015  33.082  1.00  0.00           O  
ATOM   1269  H   GLU A  85      94.640 -13.088  34.718  1.00  0.00           H  
ATOM   1270  HA  GLU A  85      95.425 -11.832  32.314  1.00  0.00           H  
ATOM   1271 1HB  GLU A  85      96.787 -11.876  34.392  1.00  0.00           H  
ATOM   1272 2HB  GLU A  85      97.064 -13.599  34.181  1.00  0.00           H  
ATOM   1273 1HG  GLU A  85      98.271 -13.168  32.092  1.00  0.00           H  
ATOM   1274 2HG  GLU A  85      97.966 -11.441  32.261  1.00  0.00           H  
ATOM   1275  N   ILE A  86      95.675 -15.095  32.214  1.00  0.00           N  
ATOM   1276  CA  ILE A  86      95.801 -16.224  31.313  1.00  0.00           C  
ATOM   1277  C   ILE A  86      94.696 -16.262  30.271  1.00  0.00           C  
ATOM   1278  O   ILE A  86      94.924 -16.571  29.103  1.00  0.00           O  
ATOM   1279  CB  ILE A  86      95.800 -17.546  32.103  1.00  0.00           C  
ATOM   1280  CG1 ILE A  86      97.071 -17.665  32.946  1.00  0.00           C  
ATOM   1281  CG2 ILE A  86      95.671 -18.730  31.157  1.00  0.00           C  
ATOM   1282  CD1 ILE A  86      97.032 -18.790  33.955  1.00  0.00           C  
ATOM   1283  H   ILE A  86      95.467 -15.280  33.154  1.00  0.00           H  
ATOM   1284  HA  ILE A  86      96.744 -16.133  30.774  1.00  0.00           H  
ATOM   1285  HB  ILE A  86      94.959 -17.554  32.796  1.00  0.00           H  
ATOM   1286 1HG1 ILE A  86      97.928 -17.823  32.292  1.00  0.00           H  
ATOM   1287 2HG1 ILE A  86      97.240 -16.732  33.485  1.00  0.00           H  
ATOM   1288 1HG2 ILE A  86      95.672 -19.656  31.732  1.00  0.00           H  
ATOM   1289 2HG2 ILE A  86      94.739 -18.651  30.599  1.00  0.00           H  
ATOM   1290 3HG2 ILE A  86      96.511 -18.733  30.462  1.00  0.00           H  
ATOM   1291 1HD1 ILE A  86      97.967 -18.811  34.515  1.00  0.00           H  
ATOM   1292 2HD1 ILE A  86      96.201 -18.633  34.643  1.00  0.00           H  
ATOM   1293 3HD1 ILE A  86      96.899 -19.739  33.437  1.00  0.00           H  
ATOM   1294  N   ARG A  87      93.488 -15.979  30.704  1.00  0.00           N  
ATOM   1295  CA  ARG A  87      92.353 -15.907  29.803  1.00  0.00           C  
ATOM   1296  C   ARG A  87      92.508 -14.812  28.761  1.00  0.00           C  
ATOM   1297  O   ARG A  87      92.164 -14.983  27.593  1.00  0.00           O  
ATOM   1298  CB  ARG A  87      91.072 -15.668  30.589  1.00  0.00           C  
ATOM   1299  CG  ARG A  87      90.602 -16.851  31.421  1.00  0.00           C  
ATOM   1300  CD  ARG A  87      89.336 -16.551  32.136  1.00  0.00           C  
ATOM   1301  NE  ARG A  87      88.926 -17.649  32.997  1.00  0.00           N  
ATOM   1302  CZ  ARG A  87      88.229 -18.726  32.585  1.00  0.00           C  
ATOM   1303  NH1 ARG A  87      87.873 -18.835  31.324  1.00  0.00           N  
ATOM   1304  NH2 ARG A  87      87.904 -19.672  33.448  1.00  0.00           N  
ATOM   1305  H   ARG A  87      93.341 -15.742  31.644  1.00  0.00           H  
ATOM   1306  HA  ARG A  87      92.273 -16.854  29.271  1.00  0.00           H  
ATOM   1307 1HB  ARG A  87      91.212 -14.825  31.265  1.00  0.00           H  
ATOM   1308 2HB  ARG A  87      90.267 -15.407  29.903  1.00  0.00           H  
ATOM   1309 1HG  ARG A  87      90.434 -17.709  30.770  1.00  0.00           H  
ATOM   1310 2HG  ARG A  87      91.363 -17.101  32.161  1.00  0.00           H  
ATOM   1311 1HD  ARG A  87      89.468 -15.664  32.754  1.00  0.00           H  
ATOM   1312 2HD  ARG A  87      88.542 -16.372  31.411  1.00  0.00           H  
ATOM   1313  HE  ARG A  87      89.182 -17.600  33.974  1.00  0.00           H  
ATOM   1314 1HH1 ARG A  87      88.121 -18.111  30.665  1.00  0.00           H  
ATOM   1315 2HH1 ARG A  87      87.351 -19.642  31.015  1.00  0.00           H  
ATOM   1316 1HH2 ARG A  87      88.178 -19.588  34.417  1.00  0.00           H  
ATOM   1317 2HH2 ARG A  87      87.382 -20.479  33.139  1.00  0.00           H  
ATOM   1318  N   VAL A  88      92.997 -13.671  29.194  1.00  0.00           N  
ATOM   1319  CA  VAL A  88      93.264 -12.567  28.293  1.00  0.00           C  
ATOM   1320  C   VAL A  88      94.316 -12.909  27.251  1.00  0.00           C  
ATOM   1321  O   VAL A  88      94.207 -12.541  26.083  1.00  0.00           O  
ATOM   1322  CB  VAL A  88      93.730 -11.337  29.095  1.00  0.00           C  
ATOM   1323  CG1 VAL A  88      94.204 -10.238  28.157  1.00  0.00           C  
ATOM   1324  CG2 VAL A  88      92.599 -10.839  29.982  1.00  0.00           C  
ATOM   1325  H   VAL A  88      93.255 -13.568  30.134  1.00  0.00           H  
ATOM   1326  HA  VAL A  88      92.341 -12.318  27.768  1.00  0.00           H  
ATOM   1327  HB  VAL A  88      94.581 -11.620  29.715  1.00  0.00           H  
ATOM   1328 1HG1 VAL A  88      94.530  -9.376  28.741  1.00  0.00           H  
ATOM   1329 2HG1 VAL A  88      95.037 -10.605  27.557  1.00  0.00           H  
ATOM   1330 3HG1 VAL A  88      93.386  -9.942  27.501  1.00  0.00           H  
ATOM   1331 1HG2 VAL A  88      92.936  -9.970  30.547  1.00  0.00           H  
ATOM   1332 2HG2 VAL A  88      91.746 -10.562  29.363  1.00  0.00           H  
ATOM   1333 3HG2 VAL A  88      92.304 -11.629  30.674  1.00  0.00           H  
ATOM   1334  N   GLU A  89      95.354 -13.589  27.684  1.00  0.00           N  
ATOM   1335  CA  GLU A  89      96.396 -14.044  26.783  1.00  0.00           C  
ATOM   1336  C   GLU A  89      95.876 -15.020  25.741  1.00  0.00           C  
ATOM   1337  O   GLU A  89      96.258 -14.977  24.573  1.00  0.00           O  
ATOM   1338  CB  GLU A  89      97.527 -14.698  27.579  1.00  0.00           C  
ATOM   1339  CG  GLU A  89      98.341 -13.730  28.426  1.00  0.00           C  
ATOM   1340  CD  GLU A  89      99.103 -12.729  27.602  1.00  0.00           C  
ATOM   1341  OE1 GLU A  89      99.972 -13.132  26.867  1.00  0.00           O  
ATOM   1342  OE2 GLU A  89      98.815 -11.560  27.708  1.00  0.00           O  
ATOM   1343  H   GLU A  89      95.411 -13.861  28.624  1.00  0.00           H  
ATOM   1344  HA  GLU A  89      96.794 -13.180  26.249  1.00  0.00           H  
ATOM   1345 1HB  GLU A  89      97.114 -15.457  28.243  1.00  0.00           H  
ATOM   1346 2HB  GLU A  89      98.211 -15.200  26.895  1.00  0.00           H  
ATOM   1347 1HG  GLU A  89      97.668 -13.194  29.096  1.00  0.00           H  
ATOM   1348 2HG  GLU A  89      99.041 -14.298  29.038  1.00  0.00           H  
ATOM   1349  N   ALA A  90      95.026 -15.925  26.174  1.00  0.00           N  
ATOM   1350  CA  ALA A  90      94.397 -16.871  25.273  1.00  0.00           C  
ATOM   1351  C   ALA A  90      93.526 -16.190  24.231  1.00  0.00           C  
ATOM   1352  O   ALA A  90      93.503 -16.573  23.063  1.00  0.00           O  
ATOM   1353  CB  ALA A  90      93.574 -17.875  26.067  1.00  0.00           C  
ATOM   1354  H   ALA A  90      94.749 -15.933  27.114  1.00  0.00           H  
ATOM   1355  HA  ALA A  90      95.183 -17.401  24.735  1.00  0.00           H  
ATOM   1356 1HB  ALA A  90      93.115 -18.590  25.384  1.00  0.00           H  
ATOM   1357 2HB  ALA A  90      94.221 -18.405  26.766  1.00  0.00           H  
ATOM   1358 3HB  ALA A  90      92.796 -17.351  26.620  1.00  0.00           H  
ATOM   1359  N   LEU A  91      92.783 -15.196  24.664  1.00  0.00           N  
ATOM   1360  CA  LEU A  91      91.960 -14.412  23.763  1.00  0.00           C  
ATOM   1361  C   LEU A  91      92.782 -13.672  22.721  1.00  0.00           C  
ATOM   1362  O   LEU A  91      92.409 -13.583  21.553  1.00  0.00           O  
ATOM   1363  CB  LEU A  91      91.126 -13.405  24.565  1.00  0.00           C  
ATOM   1364  CG  LEU A  91      90.016 -14.006  25.438  1.00  0.00           C  
ATOM   1365  CD1 LEU A  91      89.404 -12.915  26.305  1.00  0.00           C  
ATOM   1366  CD2 LEU A  91      88.964 -14.652  24.548  1.00  0.00           C  
ATOM   1367  H   LEU A  91      92.822 -14.921  25.604  1.00  0.00           H  
ATOM   1368  HA  LEU A  91      91.288 -15.086  23.233  1.00  0.00           H  
ATOM   1369 1HB  LEU A  91      91.792 -12.843  25.217  1.00  0.00           H  
ATOM   1370 2HB  LEU A  91      90.659 -12.708  23.869  1.00  0.00           H  
ATOM   1371  HG  LEU A  91      90.443 -14.759  26.101  1.00  0.00           H  
ATOM   1372 1HD1 LEU A  91      88.616 -13.342  26.925  1.00  0.00           H  
ATOM   1373 2HD1 LEU A  91      90.175 -12.484  26.945  1.00  0.00           H  
ATOM   1374 3HD1 LEU A  91      88.983 -12.138  25.668  1.00  0.00           H  
ATOM   1375 1HD2 LEU A  91      88.176 -15.080  25.169  1.00  0.00           H  
ATOM   1376 2HD2 LEU A  91      88.536 -13.900  23.886  1.00  0.00           H  
ATOM   1377 3HD2 LEU A  91      89.426 -15.440  23.953  1.00  0.00           H  
ATOM   1378  N   ARG A  92      93.890 -13.113  23.154  1.00  0.00           N  
ATOM   1379  CA  ARG A  92      94.805 -12.439  22.253  1.00  0.00           C  
ATOM   1380  C   ARG A  92      95.391 -13.377  21.211  1.00  0.00           C  
ATOM   1381  O   ARG A  92      95.544 -13.025  20.043  1.00  0.00           O  
ATOM   1382  CB  ARG A  92      95.939 -11.798  23.039  1.00  0.00           C  
ATOM   1383  CG  ARG A  92      96.943 -11.025  22.199  1.00  0.00           C  
ATOM   1384  CD  ARG A  92      98.018 -10.431  23.035  1.00  0.00           C  
ATOM   1385  NE  ARG A  92      98.813 -11.451  23.701  1.00  0.00           N  
ATOM   1386  CZ  ARG A  92      99.805 -12.150  23.117  1.00  0.00           C  
ATOM   1387  NH1 ARG A  92     100.111 -11.930  21.857  1.00  0.00           N  
ATOM   1388  NH2 ARG A  92     100.470 -13.058  23.809  1.00  0.00           N  
ATOM   1389  H   ARG A  92      94.154 -13.200  24.094  1.00  0.00           H  
ATOM   1390  HA  ARG A  92      94.258 -11.657  21.725  1.00  0.00           H  
ATOM   1391 1HB  ARG A  92      95.527 -11.110  23.776  1.00  0.00           H  
ATOM   1392 2HB  ARG A  92      96.486 -12.569  23.582  1.00  0.00           H  
ATOM   1393 1HG  ARG A  92      97.404 -11.697  21.475  1.00  0.00           H  
ATOM   1394 2HG  ARG A  92      96.433 -10.218  21.672  1.00  0.00           H  
ATOM   1395 1HD  ARG A  92      98.681  -9.838  22.407  1.00  0.00           H  
ATOM   1396 2HD  ARG A  92      97.574  -9.793  23.798  1.00  0.00           H  
ATOM   1397  HE  ARG A  92      98.606 -11.648  24.671  1.00  0.00           H  
ATOM   1398 1HH1 ARG A  92      99.602 -11.236  21.328  1.00  0.00           H  
ATOM   1399 2HH1 ARG A  92     100.854 -12.454  21.419  1.00  0.00           H  
ATOM   1400 1HH2 ARG A  92     100.235 -13.228  24.778  1.00  0.00           H  
ATOM   1401 2HH2 ARG A  92     101.213 -13.582  23.372  1.00  0.00           H  
ATOM   1402  N   GLU A  93      95.749 -14.565  21.644  1.00  0.00           N  
ATOM   1403  CA  GLU A  93      96.254 -15.583  20.743  1.00  0.00           C  
ATOM   1404  C   GLU A  93      95.228 -15.997  19.701  1.00  0.00           C  
ATOM   1405  O   GLU A  93      95.549 -16.209  18.533  1.00  0.00           O  
ATOM   1406  CB  GLU A  93      96.701 -16.811  21.540  1.00  0.00           C  
ATOM   1407  CG  GLU A  93      97.955 -16.595  22.376  1.00  0.00           C  
ATOM   1408  CD  GLU A  93      98.318 -17.796  23.205  1.00  0.00           C  
ATOM   1409  OE1 GLU A  93      97.558 -18.734  23.223  1.00  0.00           O  
ATOM   1410  OE2 GLU A  93      99.358 -17.775  23.820  1.00  0.00           O  
ATOM   1411  H   GLU A  93      95.618 -14.810  22.584  1.00  0.00           H  
ATOM   1412  HA  GLU A  93      97.113 -15.177  20.209  1.00  0.00           H  
ATOM   1413 1HB  GLU A  93      95.900 -17.120  22.211  1.00  0.00           H  
ATOM   1414 2HB  GLU A  93      96.893 -17.638  20.856  1.00  0.00           H  
ATOM   1415 1HG  GLU A  93      98.786 -16.362  21.712  1.00  0.00           H  
ATOM   1416 2HG  GLU A  93      97.798 -15.740  23.032  1.00  0.00           H  
ATOM   1417  N   LEU A  94      93.996 -16.144  20.134  1.00  0.00           N  
ATOM   1418  CA  LEU A  94      92.906 -16.465  19.233  1.00  0.00           C  
ATOM   1419  C   LEU A  94      92.676 -15.382  18.191  1.00  0.00           C  
ATOM   1420  O   LEU A  94      92.412 -15.661  17.023  1.00  0.00           O  
ATOM   1421  CB  LEU A  94      91.617 -16.685  20.035  1.00  0.00           C  
ATOM   1422  CG  LEU A  94      91.584 -17.947  20.907  1.00  0.00           C  
ATOM   1423  CD1 LEU A  94      90.333 -17.932  21.775  1.00  0.00           C  
ATOM   1424  CD2 LEU A  94      91.618 -19.180  20.018  1.00  0.00           C  
ATOM   1425  H   LEU A  94      93.778 -15.972  21.074  1.00  0.00           H  
ATOM   1426  HA  LEU A  94      93.155 -17.384  18.703  1.00  0.00           H  
ATOM   1427 1HB  LEU A  94      91.463 -15.827  20.688  1.00  0.00           H  
ATOM   1428 2HB  LEU A  94      90.780 -16.741  19.339  1.00  0.00           H  
ATOM   1429  HG  LEU A  94      92.449 -17.953  21.571  1.00  0.00           H  
ATOM   1430 1HD1 LEU A  94      90.309 -18.828  22.395  1.00  0.00           H  
ATOM   1431 2HD1 LEU A  94      90.344 -17.050  22.415  1.00  0.00           H  
ATOM   1432 3HD1 LEU A  94      89.449 -17.908  21.138  1.00  0.00           H  
ATOM   1433 1HD2 LEU A  94      91.595 -20.077  20.638  1.00  0.00           H  
ATOM   1434 2HD2 LEU A  94      90.753 -19.175  19.355  1.00  0.00           H  
ATOM   1435 3HD2 LEU A  94      92.531 -19.174  19.422  1.00  0.00           H  
ATOM   1436  N   ALA A  95      92.746 -14.143  18.624  1.00  0.00           N  
ATOM   1437  CA  ALA A  95      92.619 -13.014  17.723  1.00  0.00           C  
ATOM   1438  C   ALA A  95      93.725 -12.976  16.681  1.00  0.00           C  
ATOM   1439  O   ALA A  95      93.496 -12.667  15.513  1.00  0.00           O  
ATOM   1440  CB  ALA A  95      92.603 -11.716  18.517  1.00  0.00           C  
ATOM   1441  H   ALA A  95      92.953 -13.958  19.564  1.00  0.00           H  
ATOM   1442  HA  ALA A  95      91.676 -13.114  17.185  1.00  0.00           H  
ATOM   1443 1HB  ALA A  95      92.495 -10.873  17.834  1.00  0.00           H  
ATOM   1444 2HB  ALA A  95      91.767 -11.727  19.216  1.00  0.00           H  
ATOM   1445 3HB  ALA A  95      93.536 -11.617  19.070  1.00  0.00           H  
ATOM   1446  N   GLU A  96      94.933 -13.260  17.114  1.00  0.00           N  
ATOM   1447  CA  GLU A  96      96.067 -13.331  16.213  1.00  0.00           C  
ATOM   1448  C   GLU A  96      95.913 -14.426  15.171  1.00  0.00           C  
ATOM   1449  O   GLU A  96      96.257 -14.255  14.003  1.00  0.00           O  
ATOM   1450  CB  GLU A  96      97.354 -13.557  17.009  1.00  0.00           C  
ATOM   1451  CG  GLU A  96      98.620 -13.582  16.165  1.00  0.00           C  
ATOM   1452  CD  GLU A  96      99.869 -13.731  16.987  1.00  0.00           C  
ATOM   1453  OE1 GLU A  96      99.763 -13.792  18.189  1.00  0.00           O  
ATOM   1454  OE2 GLU A  96     100.932 -13.784  16.414  1.00  0.00           O  
ATOM   1455  H   GLU A  96      95.079 -13.496  18.054  1.00  0.00           H  
ATOM   1456  HA  GLU A  96      96.144 -12.383  15.679  1.00  0.00           H  
ATOM   1457 1HB  GLU A  96      97.464 -12.769  17.755  1.00  0.00           H  
ATOM   1458 2HB  GLU A  96      97.290 -14.506  17.543  1.00  0.00           H  
ATOM   1459 1HG  GLU A  96      98.560 -14.413  15.463  1.00  0.00           H  
ATOM   1460 2HG  GLU A  96      98.678 -12.659  15.589  1.00  0.00           H  
ATOM   1461  N   GLN A  97      95.424 -15.567  15.604  1.00  0.00           N  
ATOM   1462  CA  GLN A  97      95.156 -16.672  14.703  1.00  0.00           C  
ATOM   1463  C   GLN A  97      94.104 -16.329  13.661  1.00  0.00           C  
ATOM   1464  O   GLN A  97      94.214 -16.697  12.493  1.00  0.00           O  
ATOM   1465  CB  GLN A  97      94.713 -17.903  15.498  1.00  0.00           C  
ATOM   1466  CG  GLN A  97      95.802 -18.508  16.367  1.00  0.00           C  
ATOM   1467  CD  GLN A  97      96.960 -19.049  15.550  1.00  0.00           C  
ATOM   1468  OE1 GLN A  97      96.767 -19.829  14.614  1.00  0.00           O  
ATOM   1469  NE2 GLN A  97      98.174 -18.637  15.900  1.00  0.00           N  
ATOM   1470  H   GLN A  97      95.166 -15.670  16.544  1.00  0.00           H  
ATOM   1471  HA  GLN A  97      96.075 -16.915  14.171  1.00  0.00           H  
ATOM   1472 1HB  GLN A  97      93.876 -17.637  16.145  1.00  0.00           H  
ATOM   1473 2HB  GLN A  97      94.363 -18.674  14.811  1.00  0.00           H  
ATOM   1474 1HG  GLN A  97      96.187 -17.740  17.038  1.00  0.00           H  
ATOM   1475 2HG  GLN A  97      95.378 -19.330  16.944  1.00  0.00           H  
ATOM   1476 1HE2 GLN A  97      98.977 -18.960  15.397  1.00  0.00           H  
ATOM   1477 2HE2 GLN A  97      98.286 -18.003  16.666  1.00  0.00           H  
ATOM   1478  N   ALA A  98      93.066 -15.649  14.094  1.00  0.00           N  
ATOM   1479  CA  ALA A  98      92.025 -15.194  13.193  1.00  0.00           C  
ATOM   1480  C   ALA A  98      92.544 -14.218  12.151  1.00  0.00           C  
ATOM   1481  O   ALA A  98      92.163 -14.261  10.983  1.00  0.00           O  
ATOM   1482  CB  ALA A  98      90.893 -14.558  13.987  1.00  0.00           C  
ATOM   1483  H   ALA A  98      93.009 -15.377  15.034  1.00  0.00           H  
ATOM   1484  HA  ALA A  98      91.640 -16.060  12.655  1.00  0.00           H  
ATOM   1485 1HB  ALA A  98      90.109 -14.230  13.304  1.00  0.00           H  
ATOM   1486 2HB  ALA A  98      90.484 -15.287  14.686  1.00  0.00           H  
ATOM   1487 3HB  ALA A  98      91.274 -13.700  14.540  1.00  0.00           H  
ATOM   1488  N   ALA A  99      93.394 -13.313  12.584  1.00  0.00           N  
ATOM   1489  CA  ALA A  99      94.023 -12.367  11.683  1.00  0.00           C  
ATOM   1490  C   ALA A  99      94.895 -13.048  10.641  1.00  0.00           C  
ATOM   1491  O   ALA A  99      94.918 -12.665   9.473  1.00  0.00           O  
ATOM   1492  CB  ALA A  99      94.845 -11.363  12.477  1.00  0.00           C  
ATOM   1493  H   ALA A  99      93.672 -13.305  13.524  1.00  0.00           H  
ATOM   1494  HA  ALA A  99      93.237 -11.838  11.144  1.00  0.00           H  
ATOM   1495 1HB  ALA A  99      95.304 -10.647  11.795  1.00  0.00           H  
ATOM   1496 2HB  ALA A  99      94.197 -10.833  13.176  1.00  0.00           H  
ATOM   1497 3HB  ALA A  99      95.624 -11.886  13.030  1.00  0.00           H  
ATOM   1498  N   GLU A 100      95.638 -14.042  11.074  1.00  0.00           N  
ATOM   1499  CA  GLU A 100      96.461 -14.826  10.173  1.00  0.00           C  
ATOM   1500  C   GLU A 100      95.638 -15.566   9.131  1.00  0.00           C  
ATOM   1501  O   GLU A 100      96.012 -15.655   7.963  1.00  0.00           O  
ATOM   1502  CB  GLU A 100      97.301 -15.827  10.970  1.00  0.00           C  
ATOM   1503  CG  GLU A 100      98.255 -16.660  10.125  1.00  0.00           C  
ATOM   1504  CD  GLU A 100      99.115 -17.578  10.948  1.00  0.00           C  
ATOM   1505  OE1 GLU A 100      98.995 -17.556  12.149  1.00  0.00           O  
ATOM   1506  OE2 GLU A 100      99.895 -18.302  10.374  1.00  0.00           O  
ATOM   1507  H   GLU A 100      95.598 -14.317  12.014  1.00  0.00           H  
ATOM   1508  HA  GLU A 100      97.130 -14.150   9.639  1.00  0.00           H  
ATOM   1509 1HB  GLU A 100      97.892 -15.294  11.715  1.00  0.00           H  
ATOM   1510 2HB  GLU A 100      96.642 -16.511  11.504  1.00  0.00           H  
ATOM   1511 1HG  GLU A 100      97.674 -17.258   9.423  1.00  0.00           H  
ATOM   1512 2HG  GLU A 100      98.892 -15.991   9.549  1.00  0.00           H  
ATOM   1513  N   ILE A 101      94.531 -16.125   9.564  1.00  0.00           N  
ATOM   1514  CA  ILE A 101      93.616 -16.799   8.663  1.00  0.00           C  
ATOM   1515  C   ILE A 101      93.030 -15.861   7.621  1.00  0.00           C  
ATOM   1516  O   ILE A 101      92.877 -16.213   6.453  1.00  0.00           O  
ATOM   1517  CB  ILE A 101      92.471 -17.459   9.453  1.00  0.00           C  
ATOM   1518  CG1 ILE A 101      93.004 -18.620  10.297  1.00  0.00           C  
ATOM   1519  CG2 ILE A 101      91.381 -17.940   8.508  1.00  0.00           C  
ATOM   1520  CD1 ILE A 101      92.010 -19.148  11.305  1.00  0.00           C  
ATOM   1521  H   ILE A 101      94.267 -16.038  10.504  1.00  0.00           H  
ATOM   1522  HA  ILE A 101      94.164 -17.575   8.130  1.00  0.00           H  
ATOM   1523  HB  ILE A 101      92.044 -16.736  10.147  1.00  0.00           H  
ATOM   1524 1HG1 ILE A 101      93.296 -19.441   9.642  1.00  0.00           H  
ATOM   1525 2HG1 ILE A 101      93.896 -18.299  10.835  1.00  0.00           H  
ATOM   1526 1HG2 ILE A 101      90.580 -18.405   9.082  1.00  0.00           H  
ATOM   1527 2HG2 ILE A 101      90.983 -17.093   7.950  1.00  0.00           H  
ATOM   1528 3HG2 ILE A 101      91.798 -18.669   7.812  1.00  0.00           H  
ATOM   1529 1HD1 ILE A 101      92.461 -19.969  11.865  1.00  0.00           H  
ATOM   1530 2HD1 ILE A 101      91.730 -18.350  11.994  1.00  0.00           H  
ATOM   1531 3HD1 ILE A 101      91.123 -19.508  10.787  1.00  0.00           H  
ATOM   1532  N   ALA A 102      92.672 -14.673   8.054  1.00  0.00           N  
ATOM   1533  CA  ALA A 102      92.166 -13.655   7.153  1.00  0.00           C  
ATOM   1534  C   ALA A 102      93.192 -13.241   6.111  1.00  0.00           C  
ATOM   1535  O   ALA A 102      92.872 -13.029   4.943  1.00  0.00           O  
ATOM   1536  CB  ALA A 102      91.708 -12.440   7.947  1.00  0.00           C  
ATOM   1537  H   ALA A 102      92.803 -14.428   8.994  1.00  0.00           H  
ATOM   1538  HA  ALA A 102      91.314 -14.072   6.615  1.00  0.00           H  
ATOM   1539 1HB  ALA A 102      91.318 -11.685   7.264  1.00  0.00           H  
ATOM   1540 2HB  ALA A 102      90.925 -12.736   8.646  1.00  0.00           H  
ATOM   1541 3HB  ALA A 102      92.550 -12.028   8.500  1.00  0.00           H  
ATOM   1542  N   GLU A 103      94.424 -13.094   6.544  1.00  0.00           N  
ATOM   1543  CA  GLU A 103      95.515 -12.774   5.643  1.00  0.00           C  
ATOM   1544  C   GLU A 103      95.744 -13.856   4.601  1.00  0.00           C  
ATOM   1545  O   GLU A 103      96.009 -13.577   3.433  1.00  0.00           O  
ATOM   1546  CB  GLU A 103      96.802 -12.548   6.440  1.00  0.00           C  
ATOM   1547  CG  GLU A 103      98.001 -12.140   5.595  1.00  0.00           C  
ATOM   1548  CD  GLU A 103      99.226 -11.855   6.418  1.00  0.00           C  
ATOM   1549  OE1 GLU A 103      99.147 -11.949   7.619  1.00  0.00           O  
ATOM   1550  OE2 GLU A 103     100.243 -11.544   5.844  1.00  0.00           O  
ATOM   1551  H   GLU A 103      94.643 -13.266   7.484  1.00  0.00           H  
ATOM   1552  HA  GLU A 103      95.265 -11.857   5.109  1.00  0.00           H  
ATOM   1553 1HB  GLU A 103      96.637 -11.769   7.184  1.00  0.00           H  
ATOM   1554 2HB  GLU A 103      97.064 -13.461   6.974  1.00  0.00           H  
ATOM   1555 1HG  GLU A 103      98.227 -12.942   4.893  1.00  0.00           H  
ATOM   1556 2HG  GLU A 103      97.741 -11.253   5.019  1.00  0.00           H  
ATOM   1557  N   LEU A 104      95.675 -15.095   5.034  1.00  0.00           N  
ATOM   1558  CA  LEU A 104      95.801 -16.224   4.133  1.00  0.00           C  
ATOM   1559  C   LEU A 104      94.696 -16.262   3.091  1.00  0.00           C  
ATOM   1560  O   LEU A 104      94.924 -16.571   1.923  1.00  0.00           O  
ATOM   1561  CB  LEU A 104      95.793 -17.532   4.935  1.00  0.00           C  
ATOM   1562  CG  LEU A 104      96.039 -18.811   4.124  1.00  0.00           C  
ATOM   1563  CD1 LEU A 104      97.400 -18.728   3.446  1.00  0.00           C  
ATOM   1564  CD2 LEU A 104      95.959 -20.019   5.045  1.00  0.00           C  
ATOM   1565  H   LEU A 104      95.467 -15.280   5.974  1.00  0.00           H  
ATOM   1566  HA  LEU A 104      96.749 -16.139   3.603  1.00  0.00           H  
ATOM   1567 1HB  LEU A 104      96.562 -17.473   5.703  1.00  0.00           H  
ATOM   1568 2HB  LEU A 104      94.825 -17.632   5.426  1.00  0.00           H  
ATOM   1569  HG  LEU A 104      95.282 -18.898   3.344  1.00  0.00           H  
ATOM   1570 1HD1 LEU A 104      97.574 -19.637   2.870  1.00  0.00           H  
ATOM   1571 2HD1 LEU A 104      97.422 -17.867   2.779  1.00  0.00           H  
ATOM   1572 3HD1 LEU A 104      98.177 -18.623   4.202  1.00  0.00           H  
ATOM   1573 1HD2 LEU A 104      96.133 -20.928   4.469  1.00  0.00           H  
ATOM   1574 2HD2 LEU A 104      96.716 -19.933   5.825  1.00  0.00           H  
ATOM   1575 3HD2 LEU A 104      94.971 -20.063   5.503  1.00  0.00           H  
ATOM   1576  N   GLN A 105      93.507 -15.818   3.432  1.00  0.00           N  
ATOM   1577  CA  GLN A 105      92.562 -15.463   2.367  1.00  0.00           C  
ATOM   1578  C   GLN A 105      92.849 -16.195   1.050  1.00  0.00           C  
ATOM   1579  O   GLN A 105      92.011 -16.950   0.557  1.00  0.00           O  
ATOM   1580  CB  GLN A 105      92.584 -13.951   2.129  1.00  0.00           C  
ATOM   1581  CG  GLN A 105      91.575 -13.467   1.101  1.00  0.00           C  
ATOM   1582  CD  GLN A 105      90.143 -13.671   1.557  1.00  0.00           C  
ATOM   1583  OE1 GLN A 105      89.863 -13.751   2.756  1.00  0.00           O  
ATOM   1584  NE2 GLN A 105      89.225 -13.757   0.600  1.00  0.00           N  
ATOM   1585  H   GLN A 105      93.283 -15.637   4.399  1.00  0.00           H  
ATOM   1586  HA  GLN A 105      91.560 -15.755   2.682  1.00  0.00           H  
ATOM   1587 1HB  GLN A 105      92.385 -13.432   3.066  1.00  0.00           H  
ATOM   1588 2HB  GLN A 105      93.577 -13.650   1.793  1.00  0.00           H  
ATOM   1589 1HG  GLN A 105      91.731 -12.403   0.928  1.00  0.00           H  
ATOM   1590 2HG  GLN A 105      91.722 -14.022   0.174  1.00  0.00           H  
ATOM   1591 1HE2 GLN A 105      88.263 -13.892   0.840  1.00  0.00           H  
ATOM   1592 2HE2 GLN A 105      89.496 -13.687  -0.360  1.00  0.00           H  
ATOM   1593  N   GLU A 106      94.008 -15.908   0.448  1.00  0.00           N  
ATOM   1594  CA  GLU A 106      94.314 -16.351  -0.913  1.00  0.00           C  
ATOM   1595  C   GLU A 106      94.161 -17.856  -1.065  1.00  0.00           C  
ATOM   1596  O   GLU A 106      93.792 -18.346  -2.132  1.00  0.00           O  
ATOM   1597  CB  GLU A 106      95.736 -15.939  -1.300  1.00  0.00           C  
ATOM   1598  CG  GLU A 106      96.116 -16.266  -2.737  1.00  0.00           C  
ATOM   1599  CD  GLU A 106      97.488 -15.772  -3.106  1.00  0.00           C  
ATOM   1600  OE1 GLU A 106      98.124 -15.169  -2.276  1.00  0.00           O  
ATOM   1601  OE2 GLU A 106      97.899 -15.998  -4.220  1.00  0.00           O  
ATOM   1602  H   GLU A 106      94.693 -15.366   0.955  1.00  0.00           H  
ATOM   1603  HA  GLU A 106      93.621 -15.863  -1.599  1.00  0.00           H  
ATOM   1604 1HB  GLU A 106      95.855 -14.864  -1.159  1.00  0.00           H  
ATOM   1605 2HB  GLU A 106      96.450 -16.436  -0.644  1.00  0.00           H  
ATOM   1606 1HG  GLU A 106      96.083 -17.346  -2.874  1.00  0.00           H  
ATOM   1607 2HG  GLU A 106      95.382 -15.820  -3.406  1.00  0.00           H  
ATOM   1608  N   GLY A 107      94.468 -18.588  -0.002  1.00  0.00           N  
ATOM   1609  CA  GLY A 107      94.423 -20.044  -0.037  1.00  0.00           C  
ATOM   1610  C   GLY A 107      93.007 -20.603  -0.110  1.00  0.00           C  
ATOM   1611  O   GLY A 107      92.790 -21.684  -0.655  1.00  0.00           O  
ATOM   1612  H   GLY A 107      94.752 -18.121   0.848  1.00  0.00           H  
ATOM   1613 1HA  GLY A 107      94.984 -20.405  -0.899  1.00  0.00           H  
ATOM   1614 2HA  GLY A 107      94.909 -20.444   0.852  1.00  0.00           H  
ATOM   1615  N   ALA A 108      92.057 -19.901   0.500  1.00  0.00           N  
ATOM   1616  CA  ALA A 108      90.714 -20.445   0.701  1.00  0.00           C  
ATOM   1617  C   ALA A 108      89.639 -19.474   0.238  1.00  0.00           C  
ATOM   1618  O   ALA A 108      89.884 -18.271   0.124  1.00  0.00           O  
ATOM   1619  CB  ALA A 108      90.503 -20.802   2.165  1.00  0.00           C  
ATOM   1620  H   ALA A 108      92.266 -18.971   0.833  1.00  0.00           H  
ATOM   1621  HA  ALA A 108      90.622 -21.350   0.100  1.00  0.00           H  
ATOM   1622 1HB  ALA A 108      89.500 -21.207   2.299  1.00  0.00           H  
ATOM   1623 2HB  ALA A 108      91.238 -21.547   2.468  1.00  0.00           H  
ATOM   1624 3HB  ALA A 108      90.618 -19.910   2.777  1.00  0.00           H  
ATOM   1625  N   ASP A 109      88.446 -19.994  -0.020  1.00  0.00           N  
ATOM   1626  CA  ASP A 109      87.315 -19.173  -0.432  1.00  0.00           C  
ATOM   1627  C   ASP A 109      86.917 -18.209   0.680  1.00  0.00           C  
ATOM   1628  O   ASP A 109      87.159 -18.480   1.857  1.00  0.00           O  
ATOM   1629  CB  ASP A 109      86.120 -20.051  -0.811  1.00  0.00           C  
ATOM   1630  CG  ASP A 109      84.985 -19.263  -1.452  1.00  0.00           C  
ATOM   1631  OD1 ASP A 109      85.053 -19.015  -2.633  1.00  0.00           O  
ATOM   1632  OD2 ASP A 109      84.062 -18.917  -0.755  1.00  0.00           O  
ATOM   1633  H   ASP A 109      88.318 -20.994   0.082  1.00  0.00           H  
ATOM   1634  HA  ASP A 109      87.607 -18.599  -1.312  1.00  0.00           H  
ATOM   1635 1HB  ASP A 109      86.443 -20.825  -1.508  1.00  0.00           H  
ATOM   1636 2HB  ASP A 109      85.738 -20.551   0.079  1.00  0.00           H  
ATOM   1637  N   PRO A 110      86.381 -17.054   0.298  1.00  0.00           N  
ATOM   1638  CA  PRO A 110      86.172 -15.966   1.251  1.00  0.00           C  
ATOM   1639  C   PRO A 110      85.114 -16.319   2.288  1.00  0.00           C  
ATOM   1640  O   PRO A 110      85.204 -15.905   3.443  1.00  0.00           O  
ATOM   1641  CB  PRO A 110      85.715 -14.810   0.355  1.00  0.00           C  
ATOM   1642  CG  PRO A 110      86.263 -15.149  -0.988  1.00  0.00           C  
ATOM   1643  CD  PRO A 110      86.177 -16.651  -1.059  1.00  0.00           C  
ATOM   1644  HA  PRO A 110      87.110 -15.781   1.776  1.00  0.00           H  
ATOM   1645 1HB  PRO A 110      84.618 -14.739   0.363  1.00  0.00           H  
ATOM   1646 2HB  PRO A 110      86.102 -13.856   0.746  1.00  0.00           H  
ATOM   1647 1HG  PRO A 110      85.675 -14.654  -1.775  1.00  0.00           H  
ATOM   1648 2HG  PRO A 110      87.296 -14.780  -1.082  1.00  0.00           H  
ATOM   1649 1HD  PRO A 110      85.186 -16.944  -1.434  1.00  0.00           H  
ATOM   1650 2HD  PRO A 110      86.971 -17.034  -1.719  1.00  0.00           H  
ATOM   1651  N   GLU A 111      84.142 -17.127   1.885  1.00  0.00           N  
ATOM   1652  CA  GLU A 111      83.111 -17.605   2.786  1.00  0.00           C  
ATOM   1653  C   GLU A 111      83.651 -18.570   3.828  1.00  0.00           C  
ATOM   1654  O   GLU A 111      83.269 -18.535   4.996  1.00  0.00           O  
ATOM   1655  CB  GLU A 111      81.994 -18.284   1.989  1.00  0.00           C  
ATOM   1656  CG  GLU A 111      80.815 -18.751   2.832  1.00  0.00           C  
ATOM   1657  CD  GLU A 111      79.696 -19.320   2.006  1.00  0.00           C  
ATOM   1658  OE1 GLU A 111      79.816 -19.333   0.805  1.00  0.00           O  
ATOM   1659  OE2 GLU A 111      78.718 -19.742   2.578  1.00  0.00           O  
ATOM   1660  H   GLU A 111      84.091 -17.401   0.945  1.00  0.00           H  
ATOM   1661  HA  GLU A 111      82.694 -16.751   3.320  1.00  0.00           H  
ATOM   1662 1HB  GLU A 111      81.613 -17.594   1.236  1.00  0.00           H  
ATOM   1663 2HB  GLU A 111      82.396 -19.152   1.466  1.00  0.00           H  
ATOM   1664 1HG  GLU A 111      81.160 -19.514   3.530  1.00  0.00           H  
ATOM   1665 2HG  GLU A 111      80.441 -17.909   3.412  1.00  0.00           H  
ATOM   1666  N   THR A 112      84.521 -19.456   3.395  1.00  0.00           N  
ATOM   1667  CA  THR A 112      85.170 -20.388   4.296  1.00  0.00           C  
ATOM   1668  C   THR A 112      86.026 -19.688   5.338  1.00  0.00           C  
ATOM   1669  O   THR A 112      86.058 -20.071   6.506  1.00  0.00           O  
ATOM   1670  CB  THR A 112      86.038 -21.389   3.510  1.00  0.00           C  
ATOM   1671  OG1 THR A 112      87.022 -20.677   2.749  1.00  0.00           O  
ATOM   1672  CG2 THR A 112      85.177 -22.218   2.570  1.00  0.00           C  
ATOM   1673  H   THR A 112      84.798 -19.459   2.455  1.00  0.00           H  
ATOM   1674  HA  THR A 112      84.401 -20.944   4.833  1.00  0.00           H  
ATOM   1675  HB  THR A 112      86.548 -22.053   4.207  1.00  0.00           H  
ATOM   1676  HG1 THR A 112      87.579 -20.168   3.343  1.00  0.00           H  
ATOM   1677 1HG2 THR A 112      85.807 -22.919   2.023  1.00  0.00           H  
ATOM   1678 2HG2 THR A 112      84.435 -22.770   3.147  1.00  0.00           H  
ATOM   1679 3HG2 THR A 112      84.671 -21.559   1.864  1.00  0.00           H  
ATOM   1680  N   VAL A 113      86.748 -18.679   4.905  1.00  0.00           N  
ATOM   1681  CA  VAL A 113      87.553 -17.877   5.806  1.00  0.00           C  
ATOM   1682  C   VAL A 113      86.715 -17.155   6.848  1.00  0.00           C  
ATOM   1683  O   VAL A 113      87.086 -17.058   8.016  1.00  0.00           O  
ATOM   1684  CB  VAL A 113      88.363 -16.841   5.003  1.00  0.00           C  
ATOM   1685  CG1 VAL A 113      89.056 -15.864   5.941  1.00  0.00           C  
ATOM   1686  CG2 VAL A 113      89.375 -17.549   4.117  1.00  0.00           C  
ATOM   1687  H   VAL A 113      86.702 -18.405   3.965  1.00  0.00           H  
ATOM   1688  HA  VAL A 113      88.245 -18.536   6.331  1.00  0.00           H  
ATOM   1689  HB  VAL A 113      87.678 -16.261   4.384  1.00  0.00           H  
ATOM   1690 1HG1 VAL A 113      89.623 -15.138   5.357  1.00  0.00           H  
ATOM   1691 2HG1 VAL A 113      88.310 -15.343   6.541  1.00  0.00           H  
ATOM   1692 3HG1 VAL A 113      89.734 -16.409   6.598  1.00  0.00           H  
ATOM   1693 1HG2 VAL A 113      89.943 -16.811   3.552  1.00  0.00           H  
ATOM   1694 2HG2 VAL A 113      90.056 -18.134   4.736  1.00  0.00           H  
ATOM   1695 3HG2 VAL A 113      88.853 -18.212   3.426  1.00  0.00           H  
ATOM   1696  N   ALA A 114      85.596 -16.621   6.415  1.00  0.00           N  
ATOM   1697  CA  ALA A 114      84.667 -15.966   7.316  1.00  0.00           C  
ATOM   1698  C   ALA A 114      84.101 -16.916   8.358  1.00  0.00           C  
ATOM   1699  O   ALA A 114      83.941 -16.567   9.526  1.00  0.00           O  
ATOM   1700  CB  ALA A 114      83.536 -15.328   6.522  1.00  0.00           C  
ATOM   1701  H   ALA A 114      85.334 -16.713   5.475  1.00  0.00           H  
ATOM   1702  HA  ALA A 114      85.199 -15.179   7.850  1.00  0.00           H  
ATOM   1703 1HB  ALA A 114      82.850 -14.827   7.205  1.00  0.00           H  
ATOM   1704 2HB  ALA A 114      83.948 -14.600   5.823  1.00  0.00           H  
ATOM   1705 3HB  ALA A 114      83.001 -16.099   5.969  1.00  0.00           H  
ATOM   1706  N   GLU A 115      83.769 -18.112   7.925  1.00  0.00           N  
ATOM   1707  CA  GLU A 115      83.285 -19.141   8.826  1.00  0.00           C  
ATOM   1708  C   GLU A 115      84.319 -19.533   9.868  1.00  0.00           C  
ATOM   1709  O   GLU A 115      84.004 -19.751  11.036  1.00  0.00           O  
ATOM   1710  CB  GLU A 115      82.865 -20.379   8.030  1.00  0.00           C  
ATOM   1711  CG  GLU A 115      81.615 -20.187   7.183  1.00  0.00           C  
ATOM   1712  CD  GLU A 115      80.383 -19.936   8.007  1.00  0.00           C  
ATOM   1713  OE1 GLU A 115      79.994 -20.811   8.742  1.00  0.00           O  
ATOM   1714  OE2 GLU A 115      79.830 -18.867   7.901  1.00  0.00           O  
ATOM   1715  H   GLU A 115      83.906 -18.354   6.985  1.00  0.00           H  
ATOM   1716  HA  GLU A 115      82.419 -18.753   9.362  1.00  0.00           H  
ATOM   1717 1HB  GLU A 115      83.677 -20.676   7.365  1.00  0.00           H  
ATOM   1718 2HB  GLU A 115      82.682 -21.207   8.714  1.00  0.00           H  
ATOM   1719 1HG  GLU A 115      81.769 -19.340   6.513  1.00  0.00           H  
ATOM   1720 2HG  GLU A 115      81.463 -21.076   6.572  1.00  0.00           H  
ATOM   1721  N   ALA A 116      85.555 -19.652   9.435  1.00  0.00           N  
ATOM   1722  CA  ALA A 116      86.652 -19.950  10.336  1.00  0.00           C  
ATOM   1723  C   ALA A 116      86.858 -18.863  11.378  1.00  0.00           C  
ATOM   1724  O   ALA A 116      87.128 -19.136  12.546  1.00  0.00           O  
ATOM   1725  CB  ALA A 116      87.932 -20.163   9.542  1.00  0.00           C  
ATOM   1726  H   ALA A 116      85.770 -19.476   8.495  1.00  0.00           H  
ATOM   1727  HA  ALA A 116      86.409 -20.866  10.874  1.00  0.00           H  
ATOM   1728 1HB  ALA A 116      88.749 -20.398  10.225  1.00  0.00           H  
ATOM   1729 2HB  ALA A 116      87.794 -20.988   8.843  1.00  0.00           H  
ATOM   1730 3HB  ALA A 116      88.172 -19.256   8.989  1.00  0.00           H  
ATOM   1731  N   LEU A 117      86.761 -17.626  10.945  1.00  0.00           N  
ATOM   1732  CA  LEU A 117      86.864 -16.493  11.846  1.00  0.00           C  
ATOM   1733  C   LEU A 117      85.758 -16.479  12.888  1.00  0.00           C  
ATOM   1734  O   LEU A 117      85.980 -16.165  14.056  1.00  0.00           O  
ATOM   1735  CB  LEU A 117      86.828 -15.186  11.044  1.00  0.00           C  
ATOM   1736  CG  LEU A 117      88.058 -14.907  10.171  1.00  0.00           C  
ATOM   1737  CD1 LEU A 117      87.799 -13.683   9.304  1.00  0.00           C  
ATOM   1738  CD2 LEU A 117      89.275 -14.701  11.060  1.00  0.00           C  
ATOM   1739  H   LEU A 117      86.550 -17.445  10.005  1.00  0.00           H  
ATOM   1740  HA  LEU A 117      87.814 -16.558  12.375  1.00  0.00           H  
ATOM   1741 1HB  LEU A 117      85.957 -15.203  10.392  1.00  0.00           H  
ATOM   1742 2HB  LEU A 117      86.720 -14.355  11.740  1.00  0.00           H  
ATOM   1743  HG  LEU A 117      88.233 -15.755   9.508  1.00  0.00           H  
ATOM   1744 1HD1 LEU A 117      88.673 -13.485   8.683  1.00  0.00           H  
ATOM   1745 2HD1 LEU A 117      86.935 -13.866   8.665  1.00  0.00           H  
ATOM   1746 3HD1 LEU A 117      87.604 -12.821   9.941  1.00  0.00           H  
ATOM   1747 1HD2 LEU A 117      90.150 -14.503  10.439  1.00  0.00           H  
ATOM   1748 2HD2 LEU A 117      89.102 -13.852  11.723  1.00  0.00           H  
ATOM   1749 3HD2 LEU A 117      89.448 -15.597  11.655  1.00  0.00           H  
ATOM   1750  N   ARG A 118      84.556 -16.789  12.455  1.00  0.00           N  
ATOM   1751  CA  ARG A 118      83.423 -16.885  13.356  1.00  0.00           C  
ATOM   1752  C   ARG A 118      83.601 -17.977  14.398  1.00  0.00           C  
ATOM   1753  O   ARG A 118      83.255 -17.813  15.566  1.00  0.00           O  
ATOM   1754  CB  ARG A 118      82.149 -17.149  12.570  1.00  0.00           C  
ATOM   1755  CG  ARG A 118      80.883 -17.230  13.410  1.00  0.00           C  
ATOM   1756  CD  ARG A 118      79.684 -17.490  12.574  1.00  0.00           C  
ATOM   1757  NE  ARG A 118      79.757 -18.782  11.908  1.00  0.00           N  
ATOM   1758  CZ  ARG A 118      79.471 -19.961  12.493  1.00  0.00           C  
ATOM   1759  NH1 ARG A 118      79.096 -19.997  13.752  1.00  0.00           N  
ATOM   1760  NH2 ARG A 118      79.568 -21.083  11.800  1.00  0.00           N  
ATOM   1761  H   ARG A 118      84.415 -17.029  11.515  1.00  0.00           H  
ATOM   1762  HA  ARG A 118      83.325 -15.939  13.890  1.00  0.00           H  
ATOM   1763 1HB  ARG A 118      82.005 -16.360  11.833  1.00  0.00           H  
ATOM   1764 2HB  ARG A 118      82.244 -18.091  12.027  1.00  0.00           H  
ATOM   1765 1HG  ARG A 118      80.979 -18.039  14.135  1.00  0.00           H  
ATOM   1766 2HG  ARG A 118      80.736 -16.287  13.937  1.00  0.00           H  
ATOM   1767 1HD  ARG A 118      78.793 -17.481  13.202  1.00  0.00           H  
ATOM   1768 2HD  ARG A 118      79.597 -16.719  11.811  1.00  0.00           H  
ATOM   1769  HE  ARG A 118      80.043 -18.794  10.938  1.00  0.00           H  
ATOM   1770 1HH1 ARG A 118      79.021 -19.140  14.282  1.00  0.00           H  
ATOM   1771 2HH1 ARG A 118      78.881 -20.881  14.190  1.00  0.00           H  
ATOM   1772 1HH2 ARG A 118      79.857 -21.055  10.832  1.00  0.00           H  
ATOM   1773 2HH2 ARG A 118      79.355 -21.966  12.238  1.00  0.00           H  
ATOM   1774  N   ALA A 119      84.116 -19.106  13.965  1.00  0.00           N  
ATOM   1775  CA  ALA A 119      84.406 -20.206  14.866  1.00  0.00           C  
ATOM   1776  C   ALA A 119      85.451 -19.840  15.908  1.00  0.00           C  
ATOM   1777  O   ALA A 119      85.350 -20.211  17.076  1.00  0.00           O  
ATOM   1778  CB  ALA A 119      84.863 -21.421  14.072  1.00  0.00           C  
ATOM   1779  H   ALA A 119      84.376 -19.204  13.025  1.00  0.00           H  
ATOM   1780  HA  ALA A 119      83.491 -20.454  15.404  1.00  0.00           H  
ATOM   1781 1HB  ALA A 119      85.068 -22.246  14.755  1.00  0.00           H  
ATOM   1782 2HB  ALA A 119      84.079 -21.714  13.373  1.00  0.00           H  
ATOM   1783 3HB  ALA A 119      85.768 -21.175  13.519  1.00  0.00           H  
ATOM   1784  N   ILE A 120      86.474 -19.138  15.475  1.00  0.00           N  
ATOM   1785  CA  ILE A 120      87.506 -18.660  16.376  1.00  0.00           C  
ATOM   1786  C   ILE A 120      86.965 -17.696  17.418  1.00  0.00           C  
ATOM   1787  O   ILE A 120      87.347 -17.731  18.586  1.00  0.00           O  
ATOM   1788  CB  ILE A 120      88.635 -17.973  15.586  1.00  0.00           C  
ATOM   1789  CG1 ILE A 120      89.395 -18.999  14.742  1.00  0.00           C  
ATOM   1790  CG2 ILE A 120      89.581 -17.250  16.532  1.00  0.00           C  
ATOM   1791  CD1 ILE A 120      90.337 -18.381  13.733  1.00  0.00           C  
ATOM   1792  H   ILE A 120      86.526 -18.865  14.535  1.00  0.00           H  
ATOM   1793  HA  ILE A 120      87.923 -19.515  16.908  1.00  0.00           H  
ATOM   1794  HB  ILE A 120      88.206 -17.250  14.893  1.00  0.00           H  
ATOM   1795 1HG1 ILE A 120      89.975 -19.649  15.395  1.00  0.00           H  
ATOM   1796 2HG1 ILE A 120      88.685 -19.627  14.203  1.00  0.00           H  
ATOM   1797 1HG2 ILE A 120      90.373 -16.770  15.957  1.00  0.00           H  
ATOM   1798 2HG2 ILE A 120      89.030 -16.494  17.090  1.00  0.00           H  
ATOM   1799 3HG2 ILE A 120      90.020 -17.967  17.227  1.00  0.00           H  
ATOM   1800 1HD1 ILE A 120      90.839 -19.169  13.173  1.00  0.00           H  
ATOM   1801 2HD1 ILE A 120      89.772 -17.752  13.045  1.00  0.00           H  
ATOM   1802 3HD1 ILE A 120      91.079 -17.776  14.252  1.00  0.00           H  
ATOM   1803  N   SER A 121      86.095 -16.810  16.985  1.00  0.00           N  
ATOM   1804  CA  SER A 121      85.446 -15.877  17.886  1.00  0.00           C  
ATOM   1805  C   SER A 121      84.590 -16.577  18.928  1.00  0.00           C  
ATOM   1806  O   SER A 121      84.558 -16.194  20.096  1.00  0.00           O  
ATOM   1807  CB  SER A 121      84.591 -14.910  17.091  1.00  0.00           C  
ATOM   1808  OG  SER A 121      83.951 -13.994  17.937  1.00  0.00           O  
ATOM   1809  H   SER A 121      85.818 -16.807  16.045  1.00  0.00           H  
ATOM   1810  HA  SER A 121      86.216 -15.311  18.411  1.00  0.00           H  
ATOM   1811 1HB  SER A 121      85.216 -14.374  16.377  1.00  0.00           H  
ATOM   1812 2HB  SER A 121      83.846 -15.465  16.523  1.00  0.00           H  
ATOM   1813  HG  SER A 121      83.434 -13.422  17.365  1.00  0.00           H  
ATOM   1814  N   ARG A 122      83.868 -17.587  18.495  1.00  0.00           N  
ATOM   1815  CA  ARG A 122      83.063 -18.389  19.396  1.00  0.00           C  
ATOM   1816  C   ARG A 122      83.901 -19.111  20.438  1.00  0.00           C  
ATOM   1817  O   ARG A 122      83.529 -19.207  21.606  1.00  0.00           O  
ATOM   1818  CB  ARG A 122      82.257 -19.411  18.609  1.00  0.00           C  
ATOM   1819  CG  ARG A 122      81.317 -20.266  19.446  1.00  0.00           C  
ATOM   1820  CD  ARG A 122      80.488 -21.161  18.599  1.00  0.00           C  
ATOM   1821  NE  ARG A 122      79.620 -22.011  19.397  1.00  0.00           N  
ATOM   1822  CZ  ARG A 122      78.784 -22.940  18.892  1.00  0.00           C  
ATOM   1823  NH1 ARG A 122      78.716 -23.125  17.592  1.00  0.00           N  
ATOM   1824  NH2 ARG A 122      78.033 -23.664  19.703  1.00  0.00           N  
ATOM   1825  H   ARG A 122      83.914 -17.861  17.555  1.00  0.00           H  
ATOM   1826  HA  ARG A 122      82.379 -17.728  19.930  1.00  0.00           H  
ATOM   1827 1HB  ARG A 122      81.657 -18.901  17.857  1.00  0.00           H  
ATOM   1828 2HB  ARG A 122      82.935 -20.085  18.085  1.00  0.00           H  
ATOM   1829 1HG  ARG A 122      81.899 -20.883  20.131  1.00  0.00           H  
ATOM   1830 2HG  ARG A 122      80.649 -19.620  20.017  1.00  0.00           H  
ATOM   1831 1HD  ARG A 122      79.864 -20.561  17.937  1.00  0.00           H  
ATOM   1832 2HD  ARG A 122      81.138 -21.802  18.003  1.00  0.00           H  
ATOM   1833  HE  ARG A 122      79.644 -21.897  20.401  1.00  0.00           H  
ATOM   1834 1HH1 ARG A 122      79.291 -22.573  16.972  1.00  0.00           H  
ATOM   1835 2HH1 ARG A 122      78.090 -23.821  17.214  1.00  0.00           H  
ATOM   1836 1HH2 ARG A 122      78.085 -23.521  20.702  1.00  0.00           H  
ATOM   1837 2HH2 ARG A 122      77.408 -24.359  19.325  1.00  0.00           H  
ATOM   1838  N   MET A 123      85.020 -19.645  20.005  1.00  0.00           N  
ATOM   1839  CA  MET A 123      85.950 -20.300  20.906  1.00  0.00           C  
ATOM   1840  C   MET A 123      86.515 -19.349  21.948  1.00  0.00           C  
ATOM   1841  O   MET A 123      86.676 -19.698  23.116  1.00  0.00           O  
ATOM   1842  CB  MET A 123      87.083 -20.938  20.106  1.00  0.00           C  
ATOM   1843  CG  MET A 123      86.662 -22.130  19.258  1.00  0.00           C  
ATOM   1844  SD  MET A 123      88.026 -22.816  18.297  1.00  0.00           S  
ATOM   1845  CE  MET A 123      87.179 -24.095  17.374  1.00  0.00           C  
ATOM   1846  H   MET A 123      85.282 -19.552  19.065  1.00  0.00           H  
ATOM   1847  HA  MET A 123      85.415 -21.079  21.447  1.00  0.00           H  
ATOM   1848 1HB  MET A 123      87.523 -20.194  19.442  1.00  0.00           H  
ATOM   1849 2HB  MET A 123      87.866 -21.272  20.787  1.00  0.00           H  
ATOM   1850 1HG  MET A 123      86.266 -22.913  19.903  1.00  0.00           H  
ATOM   1851 2HG  MET A 123      85.875 -21.826  18.569  1.00  0.00           H  
ATOM   1852 1HE  MET A 123      87.892 -24.613  16.731  1.00  0.00           H  
ATOM   1853 2HE  MET A 123      86.731 -24.809  18.067  1.00  0.00           H  
ATOM   1854 3HE  MET A 123      86.398 -23.646  16.761  1.00  0.00           H  
ATOM   1855  N   GLY A 124      86.848 -18.153  21.515  1.00  0.00           N  
ATOM   1856  CA  GLY A 124      87.331 -17.124  22.416  1.00  0.00           C  
ATOM   1857  C   GLY A 124      86.296 -16.733  23.458  1.00  0.00           C  
ATOM   1858  O   GLY A 124      86.612 -16.515  24.626  1.00  0.00           O  
ATOM   1859  H   GLY A 124      86.711 -17.912  20.575  1.00  0.00           H  
ATOM   1860 1HA  GLY A 124      88.230 -17.477  22.922  1.00  0.00           H  
ATOM   1861 2HA  GLY A 124      87.611 -16.241  21.843  1.00  0.00           H  
ATOM   1862  N   ARG A 125      85.061 -16.613  23.025  1.00  0.00           N  
ATOM   1863  CA  ARG A 125      83.964 -16.316  23.926  1.00  0.00           C  
ATOM   1864  C   ARG A 125      83.758 -17.403  24.968  1.00  0.00           C  
ATOM   1865  O   ARG A 125      83.488 -17.129  26.136  1.00  0.00           O  
ATOM   1866  CB  ARG A 125      82.674 -16.128  23.140  1.00  0.00           C  
ATOM   1867  CG  ARG A 125      81.466 -15.738  23.976  1.00  0.00           C  
ATOM   1868  CD  ARG A 125      80.259 -15.533  23.135  1.00  0.00           C  
ATOM   1869  NE  ARG A 125      79.106 -15.139  23.929  1.00  0.00           N  
ATOM   1870  CZ  ARG A 125      78.268 -15.998  24.540  1.00  0.00           C  
ATOM   1871  NH1 ARG A 125      78.468 -17.294  24.441  1.00  0.00           N  
ATOM   1872  NH2 ARG A 125      77.245 -15.539  25.241  1.00  0.00           N  
ATOM   1873  H   ARG A 125      84.846 -16.789  22.085  1.00  0.00           H  
ATOM   1874  HA  ARG A 125      84.190 -15.388  24.453  1.00  0.00           H  
ATOM   1875 1HB  ARG A 125      82.817 -15.356  22.386  1.00  0.00           H  
ATOM   1876 2HB  ARG A 125      82.429 -17.054  22.618  1.00  0.00           H  
ATOM   1877 1HG  ARG A 125      81.252 -16.527  24.697  1.00  0.00           H  
ATOM   1878 2HG  ARG A 125      81.676 -14.809  24.507  1.00  0.00           H  
ATOM   1879 1HD  ARG A 125      80.454 -14.750  22.404  1.00  0.00           H  
ATOM   1880 2HD  ARG A 125      80.015 -16.460  22.617  1.00  0.00           H  
ATOM   1881  HE  ARG A 125      78.920 -14.150  24.028  1.00  0.00           H  
ATOM   1882 1HH1 ARG A 125      79.249 -17.645  23.906  1.00  0.00           H  
ATOM   1883 2HH1 ARG A 125      77.840 -17.938  24.900  1.00  0.00           H  
ATOM   1884 1HH2 ARG A 125      77.092 -14.542  25.317  1.00  0.00           H  
ATOM   1885 2HH2 ARG A 125      76.618 -16.182  25.699  1.00  0.00           H  
ATOM   1886  N   ALA A 126      83.854 -18.640  24.535  1.00  0.00           N  
ATOM   1887  CA  ALA A 126      83.752 -19.772  25.436  1.00  0.00           C  
ATOM   1888  C   ALA A 126      84.859 -19.786  26.478  1.00  0.00           C  
ATOM   1889  O   ALA A 126      84.636 -20.100  27.646  1.00  0.00           O  
ATOM   1890  CB  ALA A 126      83.766 -21.070  24.642  1.00  0.00           C  
ATOM   1891  H   ALA A 126      84.065 -18.820  23.595  1.00  0.00           H  
ATOM   1892  HA  ALA A 126      82.807 -19.693  25.974  1.00  0.00           H  
ATOM   1893 1HB  ALA A 126      83.677 -21.915  25.324  1.00  0.00           H  
ATOM   1894 2HB  ALA A 126      82.929 -21.077  23.943  1.00  0.00           H  
ATOM   1895 3HB  ALA A 126      84.701 -21.148  24.089  1.00  0.00           H  
ATOM   1896  N   VAL A 127      86.060 -19.477  26.045  1.00  0.00           N  
ATOM   1897  CA  VAL A 127      87.193 -19.381  26.946  1.00  0.00           C  
ATOM   1898  C   VAL A 127      87.014 -18.289  27.988  1.00  0.00           C  
ATOM   1899  O   VAL A 127      87.362 -18.453  29.156  1.00  0.00           O  
ATOM   1900  CB  VAL A 127      88.479 -19.107  26.144  1.00  0.00           C  
ATOM   1901  CG1 VAL A 127      89.638 -18.807  27.082  1.00  0.00           C  
ATOM   1902  CG2 VAL A 127      88.799 -20.300  25.256  1.00  0.00           C  
ATOM   1903  H   VAL A 127      86.201 -19.237  25.105  1.00  0.00           H  
ATOM   1904  HA  VAL A 127      87.299 -20.331  27.471  1.00  0.00           H  
ATOM   1905  HB  VAL A 127      88.328 -18.223  25.525  1.00  0.00           H  
ATOM   1906 1HG1 VAL A 127      90.539 -18.615  26.498  1.00  0.00           H  
ATOM   1907 2HG1 VAL A 127      89.402 -17.928  27.682  1.00  0.00           H  
ATOM   1908 3HG1 VAL A 127      89.806 -19.660  27.738  1.00  0.00           H  
ATOM   1909 1HG2 VAL A 127      89.709 -20.100  24.692  1.00  0.00           H  
ATOM   1910 2HG2 VAL A 127      88.944 -21.186  25.875  1.00  0.00           H  
ATOM   1911 3HG2 VAL A 127      87.974 -20.471  24.565  1.00  0.00           H  
ATOM   1912  N   ALA A 128      86.500 -17.133  27.557  1.00  0.00           N  
ATOM   1913  CA  ALA A 128      86.338 -15.984  28.458  1.00  0.00           C  
ATOM   1914  C   ALA A 128      85.109 -16.113  29.359  1.00  0.00           C  
ATOM   1915  O   ALA A 128      85.229 -16.177  30.583  1.00  0.00           O  
ATOM   1916  CB  ALA A 128      86.257 -14.696  27.652  1.00  0.00           C  
ATOM   1917  H   ALA A 128      86.222 -17.045  26.590  1.00  0.00           H  
ATOM   1918  HA  ALA A 128      87.211 -15.940  29.111  1.00  0.00           H  
ATOM   1919 1HB  ALA A 128      86.147 -13.849  28.329  1.00  0.00           H  
ATOM   1920 2HB  ALA A 128      87.168 -14.576  27.066  1.00  0.00           H  
ATOM   1921 3HB  ALA A 128      85.400 -14.740  26.983  1.00  0.00           H  
ATOM   1922  N   LEU A 129      83.925 -16.099  28.748  1.00  0.00           N  
ATOM   1923  CA  LEU A 129      82.669 -16.059  29.496  1.00  0.00           C  
ATOM   1924  C   LEU A 129      82.278 -17.417  30.063  1.00  0.00           C  
ATOM   1925  O   LEU A 129      81.707 -17.501  31.150  1.00  0.00           O  
ATOM   1926  CB  LEU A 129      81.541 -15.544  28.593  1.00  0.00           C  
ATOM   1927  CG  LEU A 129      81.665 -14.083  28.142  1.00  0.00           C  
ATOM   1928  CD1 LEU A 129      80.554 -13.761  27.151  1.00  0.00           C  
ATOM   1929  CD2 LEU A 129      81.595 -13.168  29.356  1.00  0.00           C  
ATOM   1930  H   LEU A 129      83.894 -16.079  27.739  1.00  0.00           H  
ATOM   1931  HA  LEU A 129      82.786 -15.369  30.333  1.00  0.00           H  
ATOM   1932 1HB  LEU A 129      81.501 -16.164  27.699  1.00  0.00           H  
ATOM   1933 2HB  LEU A 129      80.595 -15.648  29.124  1.00  0.00           H  
ATOM   1934  HG  LEU A 129      82.617 -13.939  27.633  1.00  0.00           H  
ATOM   1935 1HD1 LEU A 129      80.642 -12.723  26.830  1.00  0.00           H  
ATOM   1936 2HD1 LEU A 129      80.639 -14.416  26.284  1.00  0.00           H  
ATOM   1937 3HD1 LEU A 129      79.586 -13.913  27.628  1.00  0.00           H  
ATOM   1938 1HD2 LEU A 129      81.684 -12.130  29.036  1.00  0.00           H  
ATOM   1939 2HD2 LEU A 129      80.642 -13.311  29.865  1.00  0.00           H  
ATOM   1940 3HD2 LEU A 129      82.410 -13.408  30.039  1.00  0.00           H  
ATOM   1941  N   VAL A 130      82.543 -18.478  29.306  1.00  0.00           N  
ATOM   1942  CA  VAL A 130      82.086 -19.804  29.704  1.00  0.00           C  
ATOM   1943  C   VAL A 130      83.071 -20.430  30.680  1.00  0.00           C  
ATOM   1944  O   VAL A 130      84.193 -20.776  30.313  1.00  0.00           O  
ATOM   1945  CB  VAL A 130      81.931 -20.716  28.472  1.00  0.00           C  
ATOM   1946  CG1 VAL A 130      81.494 -22.111  28.894  1.00  0.00           C  
ATOM   1947  CG2 VAL A 130      80.932 -20.108  27.500  1.00  0.00           C  
ATOM   1948  H   VAL A 130      83.039 -18.361  28.434  1.00  0.00           H  
ATOM   1949  HA  VAL A 130      81.114 -19.705  30.187  1.00  0.00           H  
ATOM   1950  HB  VAL A 130      82.900 -20.818  27.983  1.00  0.00           H  
ATOM   1951 1HG1 VAL A 130      81.390 -22.743  28.011  1.00  0.00           H  
ATOM   1952 2HG1 VAL A 130      82.242 -22.541  29.561  1.00  0.00           H  
ATOM   1953 3HG1 VAL A 130      80.537 -22.051  29.411  1.00  0.00           H  
ATOM   1954 1HG2 VAL A 130      80.829 -20.758  26.632  1.00  0.00           H  
ATOM   1955 2HG2 VAL A 130      79.965 -20.002  27.992  1.00  0.00           H  
ATOM   1956 3HG2 VAL A 130      81.286 -19.128  27.180  1.00  0.00           H  
ATOM   1957  N   GLU A 131      82.656 -20.530  31.937  1.00  0.00           N  
ATOM   1958  CA  GLU A 131      83.536 -20.987  33.002  1.00  0.00           C  
ATOM   1959  C   GLU A 131      83.673 -22.502  33.038  1.00  0.00           C  
ATOM   1960  O   GLU A 131      84.722 -23.029  33.407  1.00  0.00           O  
ATOM   1961  CB  GLU A 131      83.023 -20.487  34.355  1.00  0.00           C  
ATOM   1962  CG  GLU A 131      83.106 -18.978  34.540  1.00  0.00           C  
ATOM   1963  CD  GLU A 131      82.574 -18.523  35.870  1.00  0.00           C  
ATOM   1964  OE1 GLU A 131      82.050 -19.339  36.590  1.00  0.00           O  
ATOM   1965  OE2 GLU A 131      82.693 -17.357  36.167  1.00  0.00           O  
ATOM   1966  H   GLU A 131      81.712 -20.253  32.164  1.00  0.00           H  
ATOM   1967  HA  GLU A 131      84.528 -20.566  32.836  1.00  0.00           H  
ATOM   1968 1HB  GLU A 131      81.981 -20.783  34.481  1.00  0.00           H  
ATOM   1969 2HB  GLU A 131      83.595 -20.954  35.156  1.00  0.00           H  
ATOM   1970 1HG  GLU A 131      84.147 -18.669  34.452  1.00  0.00           H  
ATOM   1971 2HG  GLU A 131      82.543 -18.494  33.744  1.00  0.00           H  
ATOM   1972  N   ASP A 132      82.597 -23.202  32.695  1.00  0.00           N  
ATOM   1973  CA  ASP A 132      82.572 -24.653  32.820  1.00  0.00           C  
ATOM   1974  C   ASP A 132      83.334 -25.291  31.667  1.00  0.00           C  
ATOM   1975  O   ASP A 132      82.923 -25.195  30.511  1.00  0.00           O  
ATOM   1976  CB  ASP A 132      81.132 -25.172  32.846  1.00  0.00           C  
ATOM   1977  CG  ASP A 132      81.049 -26.679  33.049  1.00  0.00           C  
ATOM   1978  OD1 ASP A 132      82.015 -27.253  33.494  1.00  0.00           O  
ATOM   1979  OD2 ASP A 132      80.021 -27.243  32.757  1.00  0.00           O  
ATOM   1980  H   ASP A 132      81.773 -22.717  32.370  1.00  0.00           H  
ATOM   1981  HA  ASP A 132      83.045 -24.929  33.764  1.00  0.00           H  
ATOM   1982 1HB  ASP A 132      80.582 -24.681  33.649  1.00  0.00           H  
ATOM   1983 2HB  ASP A 132      80.637 -24.919  31.908  1.00  0.00           H  
ATOM   1984  N   PRO A 133      84.510 -25.826  31.974  1.00  0.00           N  
ATOM   1985  CA  PRO A 133      85.504 -26.116  30.948  1.00  0.00           C  
ATOM   1986  C   PRO A 133      85.019 -27.113  29.929  1.00  0.00           C  
ATOM   1987  O   PRO A 133      85.384 -27.038  28.755  1.00  0.00           O  
ATOM   1988  CB  PRO A 133      86.674 -26.681  31.759  1.00  0.00           C  
ATOM   1989  CG  PRO A 133      86.500 -26.086  33.115  1.00  0.00           C  
ATOM   1990  CD  PRO A 133      85.009 -26.040  33.315  1.00  0.00           C  
ATOM   1991  HA  PRO A 133      85.786 -25.180  30.444  1.00  0.00           H  
ATOM   1992 1HB  PRO A 133      86.631 -27.780  31.766  1.00  0.00           H  
ATOM   1993 2HB  PRO A 133      87.628 -26.399  31.289  1.00  0.00           H  
ATOM   1994 1HG  PRO A 133      87.009 -26.705  33.869  1.00  0.00           H  
ATOM   1995 2HG  PRO A 133      86.964 -25.090  33.155  1.00  0.00           H  
ATOM   1996 1HD  PRO A 133      84.664 -26.998  33.732  1.00  0.00           H  
ATOM   1997 2HD  PRO A 133      84.754 -25.208  33.988  1.00  0.00           H  
ATOM   1998  N   ARG A 134      84.190 -28.044  30.362  1.00  0.00           N  
ATOM   1999  CA  ARG A 134      83.712 -29.075  29.461  1.00  0.00           C  
ATOM   2000  C   ARG A 134      82.747 -28.535  28.418  1.00  0.00           C  
ATOM   2001  O   ARG A 134      82.783 -28.916  27.251  1.00  0.00           O  
ATOM   2002  CB  ARG A 134      83.027 -30.183  30.248  1.00  0.00           C  
ATOM   2003  CG  ARG A 134      81.728 -29.776  30.926  1.00  0.00           C  
ATOM   2004  CD  ARG A 134      81.166 -30.881  31.744  1.00  0.00           C  
ATOM   2005  NE  ARG A 134      79.893 -30.518  32.345  1.00  0.00           N  
ATOM   2006  CZ  ARG A 134      79.200 -31.295  33.199  1.00  0.00           C  
ATOM   2007  NH1 ARG A 134      79.670 -32.475  33.542  1.00  0.00           N  
ATOM   2008  NH2 ARG A 134      78.049 -30.874  33.692  1.00  0.00           N  
ATOM   2009  H   ARG A 134      83.916 -28.095  31.301  1.00  0.00           H  
ATOM   2010  HA  ARG A 134      84.567 -29.491  28.927  1.00  0.00           H  
ATOM   2011 1HB  ARG A 134      82.805 -31.017  29.584  1.00  0.00           H  
ATOM   2012 2HB  ARG A 134      83.701 -30.550  31.021  1.00  0.00           H  
ATOM   2013 1HG  ARG A 134      81.910 -28.923  31.580  1.00  0.00           H  
ATOM   2014 2HG  ARG A 134      80.993 -29.501  30.169  1.00  0.00           H  
ATOM   2015 1HD  ARG A 134      81.008 -31.755  31.114  1.00  0.00           H  
ATOM   2016 2HD  ARG A 134      81.861 -31.131  32.544  1.00  0.00           H  
ATOM   2017  HE  ARG A 134      79.500 -29.617  32.104  1.00  0.00           H  
ATOM   2018 1HH1 ARG A 134      80.550 -32.797  33.166  1.00  0.00           H  
ATOM   2019 2HH1 ARG A 134      79.151 -33.058  34.183  1.00  0.00           H  
ATOM   2020 1HH2 ARG A 134      77.688 -29.967  33.428  1.00  0.00           H  
ATOM   2021 2HH2 ARG A 134      77.530 -31.457  34.332  1.00  0.00           H  
ATOM   2022  N   GLU A 135      81.862 -27.665  28.852  1.00  0.00           N  
ATOM   2023  CA  GLU A 135      80.929 -27.015  27.951  1.00  0.00           C  
ATOM   2024  C   GLU A 135      81.629 -26.159  26.908  1.00  0.00           C  
ATOM   2025  O   GLU A 135      81.246 -26.127  25.741  1.00  0.00           O  
ATOM   2026  CB  GLU A 135      79.946 -26.153  28.748  1.00  0.00           C  
ATOM   2027  CG  GLU A 135      78.877 -25.476  27.903  1.00  0.00           C  
ATOM   2028  CD  GLU A 135      77.887 -24.699  28.726  1.00  0.00           C  
ATOM   2029  OE1 GLU A 135      78.245 -24.257  29.792  1.00  0.00           O  
ATOM   2030  OE2 GLU A 135      76.771 -24.548  28.289  1.00  0.00           O  
ATOM   2031  H   GLU A 135      81.859 -27.387  29.791  1.00  0.00           H  
ATOM   2032  HA  GLU A 135      80.376 -27.785  27.412  1.00  0.00           H  
ATOM   2033 1HB  GLU A 135      79.443 -26.769  29.493  1.00  0.00           H  
ATOM   2034 2HB  GLU A 135      80.494 -25.376  29.281  1.00  0.00           H  
ATOM   2035 1HG  GLU A 135      79.360 -24.797  27.201  1.00  0.00           H  
ATOM   2036 2HG  GLU A 135      78.349 -26.235  27.328  1.00  0.00           H  
ATOM   2037  N   ALA A 136      82.639 -25.438  27.342  1.00  0.00           N  
ATOM   2038  CA  ALA A 136      83.441 -24.633  26.441  1.00  0.00           C  
ATOM   2039  C   ALA A 136      84.162 -25.471  25.398  1.00  0.00           C  
ATOM   2040  O   ALA A 136      84.260 -25.099  24.231  1.00  0.00           O  
ATOM   2041  CB  ALA A 136      84.444 -23.809  27.235  1.00  0.00           C  
ATOM   2042  H   ALA A 136      82.914 -25.484  28.281  1.00  0.00           H  
ATOM   2043  HA  ALA A 136      82.773 -23.959  25.903  1.00  0.00           H  
ATOM   2044 1HB  ALA A 136      85.034 -23.198  26.553  1.00  0.00           H  
ATOM   2045 2HB  ALA A 136      83.913 -23.164  27.935  1.00  0.00           H  
ATOM   2046 3HB  ALA A 136      85.105 -24.475  27.788  1.00  0.00           H  
ATOM   2047  N   ALA A 137      84.697 -26.591  25.832  1.00  0.00           N  
ATOM   2048  CA  ALA A 137      85.351 -27.520  24.931  1.00  0.00           C  
ATOM   2049  C   ALA A 137      84.400 -28.085  23.888  1.00  0.00           C  
ATOM   2050  O   ALA A 137      84.749 -28.246  22.721  1.00  0.00           O  
ATOM   2051  CB  ALA A 137      85.988 -28.651  25.725  1.00  0.00           C  
ATOM   2052  H   ALA A 137      84.605 -26.852  26.771  1.00  0.00           H  
ATOM   2053  HA  ALA A 137      86.130 -26.979  24.393  1.00  0.00           H  
ATOM   2054 1HB  ALA A 137      86.488 -29.338  25.042  1.00  0.00           H  
ATOM   2055 2HB  ALA A 137      86.716 -28.240  26.424  1.00  0.00           H  
ATOM   2056 3HB  ALA A 137      85.217 -29.186  26.277  1.00  0.00           H  
ATOM   2057  N   VAL A 138      83.205 -28.417  24.322  1.00  0.00           N  
ATOM   2058  CA  VAL A 138      82.176 -28.900  23.421  1.00  0.00           C  
ATOM   2059  C   VAL A 138      81.785 -27.865  22.378  1.00  0.00           C  
ATOM   2060  O   VAL A 138      81.566 -28.181  21.211  1.00  0.00           O  
ATOM   2061  CB  VAL A 138      80.926 -29.305  24.224  1.00  0.00           C  
ATOM   2062  CG1 VAL A 138      79.770 -29.623  23.286  1.00  0.00           C  
ATOM   2063  CG2 VAL A 138      81.244 -30.499  25.111  1.00  0.00           C  
ATOM   2064  H   VAL A 138      82.963 -28.280  25.261  1.00  0.00           H  
ATOM   2065  HA  VAL A 138      82.559 -29.776  22.896  1.00  0.00           H  
ATOM   2066  HB  VAL A 138      80.615 -28.464  24.843  1.00  0.00           H  
ATOM   2067 1HG1 VAL A 138      78.895 -29.908  23.870  1.00  0.00           H  
ATOM   2068 2HG1 VAL A 138      79.536 -28.744  22.686  1.00  0.00           H  
ATOM   2069 3HG1 VAL A 138      80.051 -30.447  22.630  1.00  0.00           H  
ATOM   2070 1HG2 VAL A 138      80.356 -30.779  25.676  1.00  0.00           H  
ATOM   2071 2HG2 VAL A 138      81.561 -31.338  24.492  1.00  0.00           H  
ATOM   2072 3HG2 VAL A 138      82.046 -30.235  25.802  1.00  0.00           H  
ATOM   2073  N   GLU A 139      81.665 -26.630  22.812  1.00  0.00           N  
ATOM   2074  CA  GLU A 139      81.368 -25.533  21.911  1.00  0.00           C  
ATOM   2075  C   GLU A 139      82.455 -25.327  20.868  1.00  0.00           C  
ATOM   2076  O   GLU A 139      82.182 -25.057  19.701  1.00  0.00           O  
ATOM   2077  CB  GLU A 139      81.170 -24.242  22.708  1.00  0.00           C  
ATOM   2078  CG  GLU A 139      79.898 -24.209  23.544  1.00  0.00           C  
ATOM   2079  CD  GLU A 139      79.775 -22.961  24.373  1.00  0.00           C  
ATOM   2080  OE1 GLU A 139      80.704 -22.189  24.392  1.00  0.00           O  
ATOM   2081  OE2 GLU A 139      78.752 -22.779  24.989  1.00  0.00           O  
ATOM   2082  H   GLU A 139      81.841 -26.416  23.751  1.00  0.00           H  
ATOM   2083  HA  GLU A 139      80.446 -25.765  21.377  1.00  0.00           H  
ATOM   2084 1HB  GLU A 139      82.015 -24.096  23.380  1.00  0.00           H  
ATOM   2085 2HB  GLU A 139      81.142 -23.394  22.025  1.00  0.00           H  
ATOM   2086 1HG  GLU A 139      79.037 -24.276  22.880  1.00  0.00           H  
ATOM   2087 2HG  GLU A 139      79.885 -25.078  24.200  1.00  0.00           H  
ATOM   2088  N   ILE A 140      83.692 -25.424  21.302  1.00  0.00           N  
ATOM   2089  CA  ILE A 140      84.824 -25.322  20.401  1.00  0.00           C  
ATOM   2090  C   ILE A 140      84.838 -26.428  19.358  1.00  0.00           C  
ATOM   2091  O   ILE A 140      85.152 -26.207  18.191  1.00  0.00           O  
ATOM   2092  CB  ILE A 140      86.144 -25.352  21.191  1.00  0.00           C  
ATOM   2093  CG1 ILE A 140      86.291 -24.083  22.035  1.00  0.00           C  
ATOM   2094  CG2 ILE A 140      87.326 -25.506  20.246  1.00  0.00           C  
ATOM   2095  CD1 ILE A 140      87.415 -24.147  23.044  1.00  0.00           C  
ATOM   2096  H   ILE A 140      83.873 -25.635  22.241  1.00  0.00           H  
ATOM   2097  HA  ILE A 140      84.758 -24.374  19.869  1.00  0.00           H  
ATOM   2098  HB  ILE A 140      86.134 -26.193  21.885  1.00  0.00           H  
ATOM   2099 1HG1 ILE A 140      86.468 -23.230  21.381  1.00  0.00           H  
ATOM   2100 2HG1 ILE A 140      85.361 -23.895  22.573  1.00  0.00           H  
ATOM   2101 1HG2 ILE A 140      88.252 -25.524  20.821  1.00  0.00           H  
ATOM   2102 2HG2 ILE A 140      87.228 -26.435  19.688  1.00  0.00           H  
ATOM   2103 3HG2 ILE A 140      87.348 -24.666  19.551  1.00  0.00           H  
ATOM   2104 1HD1 ILE A 140      87.455 -23.212  23.604  1.00  0.00           H  
ATOM   2105 2HD1 ILE A 140      87.240 -24.975  23.732  1.00  0.00           H  
ATOM   2106 3HD1 ILE A 140      88.361 -24.300  22.526  1.00  0.00           H  
ATOM   2107  N   LEU A 141      84.528 -27.630  19.792  1.00  0.00           N  
ATOM   2108  CA  LEU A 141      84.432 -28.762  18.891  1.00  0.00           C  
ATOM   2109  C   LEU A 141      83.340 -28.584  17.848  1.00  0.00           C  
ATOM   2110  O   LEU A 141      83.504 -28.932  16.681  1.00  0.00           O  
ATOM   2111  CB  LEU A 141      84.170 -30.042  19.693  1.00  0.00           C  
ATOM   2112  CG  LEU A 141      84.147 -31.344  18.880  1.00  0.00           C  
ATOM   2113  CD1 LEU A 141      84.527 -32.512  19.780  1.00  0.00           C  
ATOM   2114  CD2 LEU A 141      82.763 -31.543  18.280  1.00  0.00           C  
ATOM   2115  H   LEU A 141      84.289 -27.771  20.731  1.00  0.00           H  
ATOM   2116  HA  LEU A 141      85.376 -28.857  18.354  1.00  0.00           H  
ATOM   2117 1HB  LEU A 141      84.942 -30.141  20.453  1.00  0.00           H  
ATOM   2118 2HB  LEU A 141      83.207 -29.948  20.194  1.00  0.00           H  
ATOM   2119  HG  LEU A 141      84.885 -31.286  18.080  1.00  0.00           H  
ATOM   2120 1HD1 LEU A 141      84.510 -33.436  19.203  1.00  0.00           H  
ATOM   2121 2HD1 LEU A 141      85.528 -32.352  20.180  1.00  0.00           H  
ATOM   2122 3HD1 LEU A 141      83.814 -32.585  20.601  1.00  0.00           H  
ATOM   2123 1HD2 LEU A 141      82.747 -32.468  17.702  1.00  0.00           H  
ATOM   2124 2HD2 LEU A 141      82.025 -31.603  19.080  1.00  0.00           H  
ATOM   2125 3HD2 LEU A 141      82.525 -30.703  17.628  1.00  0.00           H  
ATOM   2126  N   GLU A 142      82.210 -28.070  18.282  1.00  0.00           N  
ATOM   2127  CA  GLU A 142      81.112 -27.778  17.381  1.00  0.00           C  
ATOM   2128  C   GLU A 142      81.477 -26.734  16.338  1.00  0.00           C  
ATOM   2129  O   GLU A 142      81.107 -26.836  15.171  1.00  0.00           O  
ATOM   2130  CB  GLU A 142      79.895 -27.304  18.178  1.00  0.00           C  
ATOM   2131  CG  GLU A 142      78.658 -27.032  17.334  1.00  0.00           C  
ATOM   2132  CD  GLU A 142      77.462 -26.639  18.157  1.00  0.00           C  
ATOM   2133  OE1 GLU A 142      77.055 -27.418  18.986  1.00  0.00           O  
ATOM   2134  OE2 GLU A 142      76.955 -25.561  17.956  1.00  0.00           O  
ATOM   2135  H   GLU A 142      82.113 -27.810  19.221  1.00  0.00           H  
ATOM   2136  HA  GLU A 142      80.845 -28.695  16.853  1.00  0.00           H  
ATOM   2137 1HB  GLU A 142      79.632 -28.056  18.923  1.00  0.00           H  
ATOM   2138 2HB  GLU A 142      80.144 -26.387  18.712  1.00  0.00           H  
ATOM   2139 1HG  GLU A 142      78.880 -26.228  16.631  1.00  0.00           H  
ATOM   2140 2HG  GLU A 142      78.420 -27.925  16.758  1.00  0.00           H  
ATOM   2141  N   ALA A 143      82.179 -25.711  16.772  1.00  0.00           N  
ATOM   2142  CA  ALA A 143      82.657 -24.680  15.871  1.00  0.00           C  
ATOM   2143  C   ALA A 143      83.623 -25.221  14.828  1.00  0.00           C  
ATOM   2144  O   ALA A 143      83.587 -24.839  13.661  1.00  0.00           O  
ATOM   2145  CB  ALA A 143      83.318 -23.563  16.665  1.00  0.00           C  
ATOM   2146  H   ALA A 143      82.453 -25.661  17.711  1.00  0.00           H  
ATOM   2147  HA  ALA A 143      81.799 -24.276  15.333  1.00  0.00           H  
ATOM   2148 1HB  ALA A 143      83.662 -22.785  15.983  1.00  0.00           H  
ATOM   2149 2HB  ALA A 143      82.597 -23.138  17.365  1.00  0.00           H  
ATOM   2150 3HB  ALA A 143      84.166 -23.962  17.218  1.00  0.00           H  
ATOM   2151  N   LEU A 144      84.507 -26.090  15.262  1.00  0.00           N  
ATOM   2152  CA  LEU A 144      85.441 -26.739  14.361  1.00  0.00           C  
ATOM   2153  C   LEU A 144      84.740 -27.597  13.318  1.00  0.00           C  
ATOM   2154  O   LEU A 144      85.123 -27.628  12.151  1.00  0.00           O  
ATOM   2155  CB  LEU A 144      86.419 -27.607  15.163  1.00  0.00           C  
ATOM   2156  CG  LEU A 144      87.534 -28.277  14.351  1.00  0.00           C  
ATOM   2157  CD1 LEU A 144      88.735 -28.533  15.251  1.00  0.00           C  
ATOM   2158  CD2 LEU A 144      87.014 -29.576  13.750  1.00  0.00           C  
ATOM   2159  H   LEU A 144      84.511 -26.368  16.201  1.00  0.00           H  
ATOM   2160  HA  LEU A 144      86.002 -25.970  13.831  1.00  0.00           H  
ATOM   2161 1HB  LEU A 144      86.890 -26.986  15.924  1.00  0.00           H  
ATOM   2162 2HB  LEU A 144      85.855 -28.394  15.664  1.00  0.00           H  
ATOM   2163  HG  LEU A 144      87.852 -27.610  13.550  1.00  0.00           H  
ATOM   2164 1HD1 LEU A 144      89.528 -29.009  14.674  1.00  0.00           H  
ATOM   2165 2HD1 LEU A 144      89.097 -27.586  15.651  1.00  0.00           H  
ATOM   2166 3HD1 LEU A 144      88.442 -29.186  16.072  1.00  0.00           H  
ATOM   2167 1HD2 LEU A 144      87.807 -30.052  13.172  1.00  0.00           H  
ATOM   2168 2HD2 LEU A 144      86.696 -30.245  14.550  1.00  0.00           H  
ATOM   2169 3HD2 LEU A 144      86.168 -29.362  13.098  1.00  0.00           H  
ATOM   2170  N   ALA A 145      83.730 -28.317  13.752  1.00  0.00           N  
ATOM   2171  CA  ALA A 145      82.928 -29.123  12.851  1.00  0.00           C  
ATOM   2172  C   ALA A 145      82.207 -28.285  11.808  1.00  0.00           C  
ATOM   2173  O   ALA A 145      82.109 -28.657  10.641  1.00  0.00           O  
ATOM   2174  CB  ALA A 145      81.925 -29.947  13.645  1.00  0.00           C  
ATOM   2175  H   ALA A 145      83.456 -28.271  14.691  1.00  0.00           H  
ATOM   2176  HA  ALA A 145      83.596 -29.797  12.313  1.00  0.00           H  
ATOM   2177 1HB  ALA A 145      81.335 -30.558  12.963  1.00  0.00           H  
ATOM   2178 2HB  ALA A 145      82.456 -30.592  14.345  1.00  0.00           H  
ATOM   2179 3HB  ALA A 145      81.264 -29.280  14.198  1.00  0.00           H  
ATOM   2180  N   GLU A 146      81.672 -27.165  12.242  1.00  0.00           N  
ATOM   2181  CA  GLU A 146      81.018 -26.236  11.341  1.00  0.00           C  
ATOM   2182  C   GLU A 146      81.969 -25.670  10.298  1.00  0.00           C  
ATOM   2183  O   GLU A 146      81.620 -25.509   9.131  1.00  0.00           O  
ATOM   2184  CB  GLU A 146      80.389 -25.090  12.138  1.00  0.00           C  
ATOM   2185  CG  GLU A 146      79.183 -25.494  12.974  1.00  0.00           C  
ATOM   2186  CD  GLU A 146      78.641 -24.363  13.803  1.00  0.00           C  
ATOM   2187  OE1 GLU A 146      79.250 -23.321  13.822  1.00  0.00           O  
ATOM   2188  OE2 GLU A 146      77.617 -24.543  14.419  1.00  0.00           O  
ATOM   2189  H   GLU A 146      81.764 -26.903  13.181  1.00  0.00           H  
ATOM   2190  HA  GLU A 146      80.230 -26.768  10.807  1.00  0.00           H  
ATOM   2191 1HB  GLU A 146      81.134 -24.663  12.810  1.00  0.00           H  
ATOM   2192 2HB  GLU A 146      80.074 -24.302  11.455  1.00  0.00           H  
ATOM   2193 1HG  GLU A 146      78.396 -25.851  12.310  1.00  0.00           H  
ATOM   2194 2HG  GLU A 146      79.468 -26.315  13.630  1.00  0.00           H  
ATOM   2195  N   THR A 147      83.164 -25.339  10.732  1.00  0.00           N  
ATOM   2196  CA  THR A 147      84.193 -24.855   9.831  1.00  0.00           C  
ATOM   2197  C   THR A 147      84.585 -25.890   8.788  1.00  0.00           C  
ATOM   2198  O   THR A 147      84.804 -25.575   7.621  1.00  0.00           O  
ATOM   2199  CB  THR A 147      85.444 -24.423  10.617  1.00  0.00           C  
ATOM   2200  OG1 THR A 147      85.107 -23.352  11.508  1.00  0.00           O  
ATOM   2201  CG2 THR A 147      86.539 -23.960   9.667  1.00  0.00           C  
ATOM   2202  H   THR A 147      83.406 -25.475  11.671  1.00  0.00           H  
ATOM   2203  HA  THR A 147      83.805 -23.989   9.295  1.00  0.00           H  
ATOM   2204  HB  THR A 147      85.814 -25.264  11.205  1.00  0.00           H  
ATOM   2205  HG1 THR A 147      84.430 -23.649  12.122  1.00  0.00           H  
ATOM   2206 1HG2 THR A 147      87.415 -23.659  10.240  1.00  0.00           H  
ATOM   2207 2HG2 THR A 147      86.806 -24.775   8.995  1.00  0.00           H  
ATOM   2208 3HG2 THR A 147      86.179 -23.114   9.083  1.00  0.00           H  
ATOM   2209  N   GLY A 148      84.704 -27.125   9.222  1.00  0.00           N  
ATOM   2210  CA  GLY A 148      85.001 -28.222   8.321  1.00  0.00           C  
ATOM   2211  C   GLY A 148      83.914 -28.428   7.278  1.00  0.00           C  
ATOM   2212  O   GLY A 148      84.187 -28.699   6.111  1.00  0.00           O  
ATOM   2213  H   GLY A 148      84.528 -27.340  10.161  1.00  0.00           H  
ATOM   2214 1HA  GLY A 148      85.948 -28.032   7.815  1.00  0.00           H  
ATOM   2215 2HA  GLY A 148      85.121 -29.141   8.894  1.00  0.00           H  
ATOM   2216  N   ALA A 149      82.677 -28.331   7.712  1.00  0.00           N  
ATOM   2217  CA  ALA A 149      81.545 -28.434   6.811  1.00  0.00           C  
ATOM   2218  C   ALA A 149      81.531 -27.326   5.768  1.00  0.00           C  
ATOM   2219  O   ALA A 149      81.217 -27.549   4.601  1.00  0.00           O  
ATOM   2220  CB  ALA A 149      80.248 -28.420   7.605  1.00  0.00           C  
ATOM   2221  H   ALA A 149      82.496 -28.120   8.651  1.00  0.00           H  
ATOM   2222  HA  ALA A 149      81.617 -29.379   6.272  1.00  0.00           H  
ATOM   2223 1HB  ALA A 149      79.402 -28.512   6.923  1.00  0.00           H  
ATOM   2224 2HB  ALA A 149      80.241 -29.257   8.304  1.00  0.00           H  
ATOM   2225 3HB  ALA A 149      80.168 -27.486   8.158  1.00  0.00           H  
ATOM   2226  N   ALA A 150      81.842 -26.126   6.202  1.00  0.00           N  
ATOM   2227  CA  ALA A 150      81.937 -24.993   5.301  1.00  0.00           C  
ATOM   2228  C   ALA A 150      83.029 -25.171   4.258  1.00  0.00           C  
ATOM   2229  O   ALA A 150      82.866 -24.824   3.091  1.00  0.00           O  
ATOM   2230  CB  ALA A 150      82.176 -23.717   6.095  1.00  0.00           C  
ATOM   2231  H   ALA A 150      82.080 -25.984   7.141  1.00  0.00           H  
ATOM   2232  HA  ALA A 150      80.993 -24.907   4.763  1.00  0.00           H  
ATOM   2233 1HB  ALA A 150      82.233 -22.869   5.413  1.00  0.00           H  
ATOM   2234 2HB  ALA A 150      81.353 -23.564   6.795  1.00  0.00           H  
ATOM   2235 3HB  ALA A 150      83.110 -23.802   6.648  1.00  0.00           H  
ATOM   2236  N   VAL A 151      84.159 -25.685   4.692  1.00  0.00           N  
ATOM   2237  CA  VAL A 151      85.257 -25.977   3.791  1.00  0.00           C  
ATOM   2238  C   VAL A 151      84.892 -27.021   2.748  1.00  0.00           C  
ATOM   2239  O   VAL A 151      85.262 -26.919   1.581  1.00  0.00           O  
ATOM   2240  CB  VAL A 151      86.475 -26.471   4.594  1.00  0.00           C  
ATOM   2241  CG1 VAL A 151      87.564 -26.969   3.656  1.00  0.00           C  
ATOM   2242  CG2 VAL A 151      86.999 -25.351   5.481  1.00  0.00           C  
ATOM   2243  H   VAL A 151      84.256 -25.946   5.631  1.00  0.00           H  
ATOM   2244  HA  VAL A 151      85.506 -25.061   3.253  1.00  0.00           H  
ATOM   2245  HB  VAL A 151      86.173 -27.315   5.213  1.00  0.00           H  
ATOM   2246 1HG1 VAL A 151      88.418 -27.314   4.240  1.00  0.00           H  
ATOM   2247 2HG1 VAL A 151      87.179 -27.793   3.056  1.00  0.00           H  
ATOM   2248 3HG1 VAL A 151      87.880 -26.158   3.000  1.00  0.00           H  
ATOM   2249 1HG2 VAL A 151      87.860 -25.708   6.046  1.00  0.00           H  
ATOM   2250 2HG2 VAL A 151      87.296 -24.504   4.862  1.00  0.00           H  
ATOM   2251 3HG2 VAL A 151      86.216 -25.039   6.172  1.00  0.00           H  
ATOM   2252  N   ALA A 152      84.190 -28.044   3.182  1.00  0.00           N  
ATOM   2253  CA  ALA A 152      83.712 -29.075   2.281  1.00  0.00           C  
ATOM   2254  C   ALA A 152      82.747 -28.535   1.238  1.00  0.00           C  
ATOM   2255  O   ALA A 152      82.783 -28.916   0.071  1.00  0.00           O  
ATOM   2256  CB  ALA A 152      83.052 -30.192   3.076  1.00  0.00           C  
ATOM   2257  H   ALA A 152      83.916 -28.095   4.121  1.00  0.00           H  
ATOM   2258  HA  ALA A 152      84.570 -29.478   1.743  1.00  0.00           H  
ATOM   2259 1HB  ALA A 152      82.707 -30.970   2.393  1.00  0.00           H  
ATOM   2260 2HB  ALA A 152      83.773 -30.616   3.775  1.00  0.00           H  
ATOM   2261 3HB  ALA A 152      82.203 -29.793   3.628  1.00  0.00           H  
ATOM   2262  N   ARG A 153      81.862 -27.665   1.672  1.00  0.00           N  
ATOM   2263  CA  ARG A 153      80.929 -27.015   0.771  1.00  0.00           C  
ATOM   2264  C   ARG A 153      81.629 -26.159  -0.272  1.00  0.00           C  
ATOM   2265  O   ARG A 153      81.246 -26.127  -1.439  1.00  0.00           O  
ATOM   2266  CB  ARG A 153      79.958 -26.148   1.557  1.00  0.00           C  
ATOM   2267  CG  ARG A 153      78.938 -26.915   2.384  1.00  0.00           C  
ATOM   2268  CD  ARG A 153      77.853 -26.030   2.879  1.00  0.00           C  
ATOM   2269  NE  ARG A 153      78.355 -25.019   3.795  1.00  0.00           N  
ATOM   2270  CZ  ARG A 153      78.492 -25.190   5.125  1.00  0.00           C  
ATOM   2271  NH1 ARG A 153      78.161 -26.336   5.677  1.00  0.00           N  
ATOM   2272  NH2 ARG A 153      78.959 -24.206   5.873  1.00  0.00           N  
ATOM   2273  H   ARG A 153      81.859 -27.387   2.611  1.00  0.00           H  
ATOM   2274  HA  ARG A 153      80.364 -27.785   0.244  1.00  0.00           H  
ATOM   2275 1HB  ARG A 153      80.514 -25.503   2.236  1.00  0.00           H  
ATOM   2276 2HB  ARG A 153      79.408 -25.503   0.871  1.00  0.00           H  
ATOM   2277 1HG  ARG A 153      78.489 -27.698   1.772  1.00  0.00           H  
ATOM   2278 2HG  ARG A 153      79.433 -27.366   3.245  1.00  0.00           H  
ATOM   2279 1HD  ARG A 153      77.383 -25.524   2.036  1.00  0.00           H  
ATOM   2280 2HD  ARG A 153      77.109 -26.627   3.405  1.00  0.00           H  
ATOM   2281  HE  ARG A 153      78.620 -24.123   3.407  1.00  0.00           H  
ATOM   2282 1HH1 ARG A 153      77.805 -27.089   5.104  1.00  0.00           H  
ATOM   2283 2HH1 ARG A 153      78.264 -26.465   6.673  1.00  0.00           H  
ATOM   2284 1HH2 ARG A 153      79.212 -23.325   5.449  1.00  0.00           H  
ATOM   2285 2HH2 ARG A 153      79.061 -24.335   6.869  1.00  0.00           H  
ATOM   2286  N   ALA A 154      82.639 -25.438   0.162  1.00  0.00           N  
ATOM   2287  CA  ALA A 154      83.441 -24.633  -0.739  1.00  0.00           C  
ATOM   2288  C   ALA A 154      84.074 -25.457  -1.848  1.00  0.00           C  
ATOM   2289  O   ALA A 154      84.023 -25.083  -3.020  1.00  0.00           O  
ATOM   2290  CB  ALA A 154      84.517 -23.895   0.044  1.00  0.00           C  
ATOM   2291  H   ALA A 154      82.914 -25.484   1.101  1.00  0.00           H  
ATOM   2292  HA  ALA A 154      82.785 -23.904  -1.217  1.00  0.00           H  
ATOM   2293 1HB  ALA A 154      85.107 -23.282  -0.638  1.00  0.00           H  
ATOM   2294 2HB  ALA A 154      84.049 -23.256   0.793  1.00  0.00           H  
ATOM   2295 3HB  ALA A 154      85.167 -24.616   0.537  1.00  0.00           H  
ATOM   2296  N   LEU A 155      84.672 -26.583  -1.474  1.00  0.00           N  
ATOM   2297  CA  LEU A 155      85.318 -27.465  -2.439  1.00  0.00           C  
ATOM   2298  C   LEU A 155      84.336 -27.924  -3.509  1.00  0.00           C  
ATOM   2299  O   LEU A 155      84.639 -27.885  -4.702  1.00  0.00           O  
ATOM   2300  CB  LEU A 155      85.914 -28.685  -1.726  1.00  0.00           C  
ATOM   2301  CG  LEU A 155      86.657 -29.683  -2.624  1.00  0.00           C  
ATOM   2302  CD1 LEU A 155      87.829 -28.983  -3.299  1.00  0.00           C  
ATOM   2303  CD2 LEU A 155      87.133 -30.861  -1.788  1.00  0.00           C  
ATOM   2304  H   LEU A 155      84.679 -26.834  -0.496  1.00  0.00           H  
ATOM   2305  HA  LEU A 155      86.129 -26.916  -2.921  1.00  0.00           H  
ATOM   2306 1HB  LEU A 155      86.614 -28.337  -0.968  1.00  0.00           H  
ATOM   2307 2HB  LEU A 155      85.109 -29.225  -1.228  1.00  0.00           H  
ATOM   2308  HG  LEU A 155      85.987 -30.039  -3.405  1.00  0.00           H  
ATOM   2309 1HD1 LEU A 155      88.357 -29.692  -3.937  1.00  0.00           H  
ATOM   2310 2HD1 LEU A 155      87.459 -28.157  -3.906  1.00  0.00           H  
ATOM   2311 3HD1 LEU A 155      88.511 -28.600  -2.541  1.00  0.00           H  
ATOM   2312 1HD2 LEU A 155      87.660 -31.572  -2.426  1.00  0.00           H  
ATOM   2313 2HD2 LEU A 155      87.805 -30.506  -1.007  1.00  0.00           H  
ATOM   2314 3HD2 LEU A 155      86.274 -31.353  -1.331  1.00  0.00           H  
ATOM   2315  N   GLU A 156      83.121 -28.221  -3.128  1.00  0.00           N  
ATOM   2316  CA  GLU A 156      82.134 -28.561  -4.137  1.00  0.00           C  
ATOM   2317  C   GLU A 156      82.001 -27.481  -5.201  1.00  0.00           C  
ATOM   2318  O   GLU A 156      81.437 -27.723  -6.268  1.00  0.00           O  
ATOM   2319  CB  GLU A 156      80.774 -28.804  -3.479  1.00  0.00           C  
ATOM   2320  CG  GLU A 156      79.691 -29.288  -4.433  1.00  0.00           C  
ATOM   2321  CD  GLU A 156      78.398 -29.609  -3.736  1.00  0.00           C  
ATOM   2322  OE1 GLU A 156      78.345 -29.483  -2.536  1.00  0.00           O  
ATOM   2323  OE2 GLU A 156      77.463 -29.982  -4.404  1.00  0.00           O  
ATOM   2324  H   GLU A 156      82.879 -28.240  -2.147  1.00  0.00           H  
ATOM   2325  HA  GLU A 156      82.445 -29.483  -4.629  1.00  0.00           H  
ATOM   2326 1HB  GLU A 156      80.880 -29.548  -2.689  1.00  0.00           H  
ATOM   2327 2HB  GLU A 156      80.423 -27.882  -3.015  1.00  0.00           H  
ATOM   2328 1HG  GLU A 156      79.506 -28.514  -5.178  1.00  0.00           H  
ATOM   2329 2HG  GLU A 156      80.049 -30.176  -4.952  1.00  0.00           H  
ATOM   2330  N   ARG A 157      82.423 -26.267  -4.872  1.00  0.00           N  
ATOM   2331  CA  ARG A 157      82.028 -25.093  -5.655  1.00  0.00           C  
ATOM   2332  C   ARG A 157      83.190 -24.405  -6.371  1.00  0.00           C  
ATOM   2333  O   ARG A 157      83.095 -23.228  -6.723  1.00  0.00           O  
ATOM   2334  CB  ARG A 157      81.344 -24.076  -4.753  1.00  0.00           C  
ATOM   2335  CG  ARG A 157      80.006 -24.523  -4.187  1.00  0.00           C  
ATOM   2336  CD  ARG A 157      79.376 -23.461  -3.362  1.00  0.00           C  
ATOM   2337  NE  ARG A 157      80.117 -23.218  -2.134  1.00  0.00           N  
ATOM   2338  CZ  ARG A 157      79.972 -22.126  -1.357  1.00  0.00           C  
ATOM   2339  NH1 ARG A 157      79.112 -21.189  -1.692  1.00  0.00           N  
ATOM   2340  NH2 ARG A 157      80.695 -21.997  -0.258  1.00  0.00           N  
ATOM   2341  H   ARG A 157      82.956 -26.136  -4.025  1.00  0.00           H  
ATOM   2342  HA  ARG A 157      81.324 -25.410  -6.424  1.00  0.00           H  
ATOM   2343 1HB  ARG A 157      81.994 -23.840  -3.913  1.00  0.00           H  
ATOM   2344 2HB  ARG A 157      81.175 -23.153  -5.308  1.00  0.00           H  
ATOM   2345 1HG  ARG A 157      79.328 -24.768  -5.005  1.00  0.00           H  
ATOM   2346 2HG  ARG A 157      80.151 -25.403  -3.560  1.00  0.00           H  
ATOM   2347 1HD  ARG A 157      79.342 -22.532  -3.929  1.00  0.00           H  
ATOM   2348 2HD  ARG A 157      78.362 -23.760  -3.094  1.00  0.00           H  
ATOM   2349  HE  ARG A 157      80.788 -23.915  -1.844  1.00  0.00           H  
ATOM   2350 1HH1 ARG A 157      78.561 -21.288  -2.533  1.00  0.00           H  
ATOM   2351 2HH1 ARG A 157      79.005 -20.372  -1.110  1.00  0.00           H  
ATOM   2352 1HH2 ARG A 157      81.356 -22.717   0.000  1.00  0.00           H  
ATOM   2353 2HH2 ARG A 157      80.586 -21.181   0.324  1.00  0.00           H  
ATOM   2354  N   GLY A 158      84.269 -25.134  -6.606  1.00  0.00           N  
ATOM   2355  CA  GLY A 158      85.401 -24.594  -7.364  1.00  0.00           C  
ATOM   2356  C   GLY A 158      86.188 -23.565  -6.571  1.00  0.00           C  
ATOM   2357  O   GLY A 158      86.631 -22.547  -7.113  1.00  0.00           O  
ATOM   2358  H   GLY A 158      84.305 -26.088  -6.271  1.00  0.00           H  
ATOM   2359 1HA  GLY A 158      86.066 -25.408  -7.653  1.00  0.00           H  
ATOM   2360 2HA  GLY A 158      85.037 -24.135  -8.283  1.00  0.00           H  
ATOM   2361  N   ALA A 159      86.434 -23.880  -5.311  1.00  0.00           N  
ATOM   2362  CA  ALA A 159      87.337 -23.098  -4.486  1.00  0.00           C  
ATOM   2363  C   ALA A 159      88.723 -23.724  -4.464  1.00  0.00           C  
ATOM   2364  O   ALA A 159      88.864 -24.936  -4.632  1.00  0.00           O  
ATOM   2365  CB  ALA A 159      86.788 -22.967  -3.073  1.00  0.00           C  
ATOM   2366  H   ALA A 159      86.009 -24.713  -4.919  1.00  0.00           H  
ATOM   2367  HA  ALA A 159      87.408 -22.094  -4.906  1.00  0.00           H  
ATOM   2368 1HB  ALA A 159      87.478 -22.381  -2.467  1.00  0.00           H  
ATOM   2369 2HB  ALA A 159      85.819 -22.470  -3.103  1.00  0.00           H  
ATOM   2370 3HB  ALA A 159      86.673 -23.958  -2.634  1.00  0.00           H  
ATOM   2371  N   PRO A 160      89.747 -22.895  -4.283  1.00  0.00           N  
ATOM   2372  CA  PRO A 160      91.125 -23.371  -4.301  1.00  0.00           C  
ATOM   2373  C   PRO A 160      91.371 -24.369  -3.182  1.00  0.00           C  
ATOM   2374  O   PRO A 160      91.030 -24.119  -2.024  1.00  0.00           O  
ATOM   2375  CB  PRO A 160      91.939 -22.088  -4.102  1.00  0.00           C  
ATOM   2376  CG  PRO A 160      91.031 -21.003  -4.574  1.00  0.00           C  
ATOM   2377  CD  PRO A 160      89.658 -21.454  -4.153  1.00  0.00           C  
ATOM   2378  HA  PRO A 160      91.309 -23.862  -5.257  1.00  0.00           H  
ATOM   2379 1HB  PRO A 160      92.218 -21.980  -3.044  1.00  0.00           H  
ATOM   2380 2HB  PRO A 160      92.874 -22.142  -4.678  1.00  0.00           H  
ATOM   2381 1HG  PRO A 160      91.319 -20.043  -4.121  1.00  0.00           H  
ATOM   2382 2HG  PRO A 160      91.121 -20.879  -5.663  1.00  0.00           H  
ATOM   2383 1HD  PRO A 160      89.471 -21.140  -3.116  1.00  0.00           H  
ATOM   2384 2HD  PRO A 160      88.906 -21.023  -4.831  1.00  0.00           H  
ATOM   2385  N   ARG A 161      91.901 -25.530  -3.547  1.00  0.00           N  
ATOM   2386  CA  ARG A 161      91.974 -26.645  -2.614  1.00  0.00           C  
ATOM   2387  C   ARG A 161      93.045 -26.438  -1.559  1.00  0.00           C  
ATOM   2388  O   ARG A 161      92.807 -26.650  -0.370  1.00  0.00           O  
ATOM   2389  CB  ARG A 161      92.254 -27.942  -3.359  1.00  0.00           C  
ATOM   2390  CG  ARG A 161      92.318 -29.182  -2.481  1.00  0.00           C  
ATOM   2391  CD  ARG A 161      92.576 -30.407  -3.280  1.00  0.00           C  
ATOM   2392  NE  ARG A 161      93.871 -30.363  -3.938  1.00  0.00           N  
ATOM   2393  CZ  ARG A 161      95.045 -30.644  -3.336  1.00  0.00           C  
ATOM   2394  NH1 ARG A 161      95.067 -30.985  -2.067  1.00  0.00           N  
ATOM   2395  NH2 ARG A 161      96.172 -30.575  -4.023  1.00  0.00           N  
ATOM   2396  H   ARG A 161      92.221 -25.655  -4.497  1.00  0.00           H  
ATOM   2397  HA  ARG A 161      91.012 -26.737  -2.109  1.00  0.00           H  
ATOM   2398 1HB  ARG A 161      91.479 -28.107  -4.106  1.00  0.00           H  
ATOM   2399 2HB  ARG A 161      93.205 -27.861  -3.885  1.00  0.00           H  
ATOM   2400 1HG  ARG A 161      93.123 -29.072  -1.753  1.00  0.00           H  
ATOM   2401 2HG  ARG A 161      91.369 -29.307  -1.958  1.00  0.00           H  
ATOM   2402 1HD  ARG A 161      92.554 -31.279  -2.626  1.00  0.00           H  
ATOM   2403 2HD  ARG A 161      91.808 -30.510  -4.046  1.00  0.00           H  
ATOM   2404  HE  ARG A 161      93.895 -30.105  -4.915  1.00  0.00           H  
ATOM   2405 1HH1 ARG A 161      94.206 -31.037  -1.542  1.00  0.00           H  
ATOM   2406 2HH1 ARG A 161      95.946 -31.194  -1.616  1.00  0.00           H  
ATOM   2407 1HH2 ARG A 161      96.154 -30.312  -4.999  1.00  0.00           H  
ATOM   2408 2HH2 ARG A 161      97.050 -30.785  -3.572  1.00  0.00           H  
ATOM   2409  N   GLU A 162      94.225 -26.018  -1.984  1.00  0.00           N  
ATOM   2410  CA  GLU A 162      95.324 -25.818  -1.048  1.00  0.00           C  
ATOM   2411  C   GLU A 162      94.977 -24.763  -0.006  1.00  0.00           C  
ATOM   2412  O   GLU A 162      95.189 -24.964   1.190  1.00  0.00           O  
ATOM   2413  CB  GLU A 162      96.595 -25.410  -1.797  1.00  0.00           C  
ATOM   2414  CG  GLU A 162      97.176 -26.499  -2.688  1.00  0.00           C  
ATOM   2415  CD  GLU A 162      96.476 -26.606  -4.014  1.00  0.00           C  
ATOM   2416  OE1 GLU A 162      95.569 -25.845  -4.248  1.00  0.00           O  
ATOM   2417  OE2 GLU A 162      96.849 -27.451  -4.793  1.00  0.00           O  
ATOM   2418  H   GLU A 162      94.387 -25.879  -2.971  1.00  0.00           H  
ATOM   2419  HA  GLU A 162      95.520 -26.763  -0.538  1.00  0.00           H  
ATOM   2420 1HB  GLU A 162      96.386 -24.542  -2.423  1.00  0.00           H  
ATOM   2421 2HB  GLU A 162      97.362 -25.119  -1.080  1.00  0.00           H  
ATOM   2422 1HG  GLU A 162      98.230 -26.286  -2.863  1.00  0.00           H  
ATOM   2423 2HG  GLU A 162      97.108 -27.454  -2.168  1.00  0.00           H  
ATOM   2424  N   GLY A 163      94.442 -23.637  -0.468  1.00  0.00           N  
ATOM   2425  CA  GLY A 163      94.065 -22.553   0.419  1.00  0.00           C  
ATOM   2426  C   GLY A 163      93.063 -22.988   1.476  1.00  0.00           C  
ATOM   2427  O   GLY A 163      93.194 -22.670   2.655  1.00  0.00           O  
ATOM   2428  H   GLY A 163      94.293 -23.535  -1.461  1.00  0.00           H  
ATOM   2429 1HA  GLY A 163      94.955 -22.162   0.912  1.00  0.00           H  
ATOM   2430 2HA  GLY A 163      93.637 -21.739  -0.164  1.00  0.00           H  
ATOM   2431  N   ASN A 164      92.040 -23.692   1.042  1.00  0.00           N  
ATOM   2432  CA  ASN A 164      91.011 -24.170   1.943  1.00  0.00           C  
ATOM   2433  C   ASN A 164      91.552 -25.135   2.986  1.00  0.00           C  
ATOM   2434  O   ASN A 164      91.170 -25.100   4.153  1.00  0.00           O  
ATOM   2435  CB  ASN A 164      89.888 -24.820   1.155  1.00  0.00           C  
ATOM   2436  CG  ASN A 164      89.037 -23.817   0.427  1.00  0.00           C  
ATOM   2437  OD1 ASN A 164      88.526 -22.865   1.028  1.00  0.00           O  
ATOM   2438  ND2 ASN A 164      88.875 -24.011  -0.857  1.00  0.00           N  
ATOM   2439  H   ASN A 164      91.991 -23.965   0.103  1.00  0.00           H  
ATOM   2440  HA  ASN A 164      90.607 -23.318   2.492  1.00  0.00           H  
ATOM   2441 1HB  ASN A 164      90.309 -25.517   0.429  1.00  0.00           H  
ATOM   2442 2HB  ASN A 164      89.254 -25.394   1.831  1.00  0.00           H  
ATOM   2443 1HD2 ASN A 164      88.319 -23.375  -1.393  1.00  0.00           H  
ATOM   2444 2HD2 ASN A 164      89.307 -24.795  -1.303  1.00  0.00           H  
ATOM   2445  N   GLU A 165      92.423 -26.019   2.552  1.00  0.00           N  
ATOM   2446  CA  GLU A 165      93.073 -26.952   3.453  1.00  0.00           C  
ATOM   2447  C   GLU A 165      93.929 -26.251   4.496  1.00  0.00           C  
ATOM   2448  O   GLU A 165      93.961 -26.633   5.663  1.00  0.00           O  
ATOM   2449  CB  GLU A 165      93.936 -27.933   2.656  1.00  0.00           C  
ATOM   2450  CG  GLU A 165      93.146 -28.929   1.819  1.00  0.00           C  
ATOM   2451  CD  GLU A 165      94.025 -29.824   0.990  1.00  0.00           C  
ATOM   2452  OE1 GLU A 165      95.212 -29.608   0.973  1.00  0.00           O  
ATOM   2453  OE2 GLU A 165      93.507 -30.726   0.374  1.00  0.00           O  
ATOM   2454  H   GLU A 165      92.700 -26.022   1.613  1.00  0.00           H  
ATOM   2455  HA  GLU A 165      92.304 -27.511   3.987  1.00  0.00           H  
ATOM   2456 1HB  GLU A 165      94.593 -27.379   1.985  1.00  0.00           H  
ATOM   2457 2HB  GLU A 165      94.569 -28.499   3.340  1.00  0.00           H  
ATOM   2458 1HG  GLU A 165      92.541 -29.546   2.483  1.00  0.00           H  
ATOM   2459 2HG  GLU A 165      92.471 -28.381   1.163  1.00  0.00           H  
ATOM   2460  N   GLU A 166      94.649 -25.239   4.062  1.00  0.00           N  
ATOM   2461  CA  GLU A 166      95.453 -24.437   4.963  1.00  0.00           C  
ATOM   2462  C   GLU A 166      94.615 -23.716   6.006  1.00  0.00           C  
ATOM   2463  O   GLU A 166      94.985 -23.618   7.173  1.00  0.00           O  
ATOM   2464  CB  GLU A 166      96.270 -23.417   4.166  1.00  0.00           C  
ATOM   2465  CG  GLU A 166      97.387 -24.023   3.330  1.00  0.00           C  
ATOM   2466  CD  GLU A 166      98.117 -23.002   2.501  1.00  0.00           C  
ATOM   2467  OE1 GLU A 166      97.697 -21.870   2.482  1.00  0.00           O  
ATOM   2468  OE2 GLU A 166      99.095 -23.355   1.885  1.00  0.00           O  
ATOM   2469  H   GLU A 166      94.603 -24.966   3.123  1.00  0.00           H  
ATOM   2470  HA  GLU A 166      96.132 -25.099   5.502  1.00  0.00           H  
ATOM   2471 1HB  GLU A 166      95.610 -22.867   3.495  1.00  0.00           H  
ATOM   2472 2HB  GLU A 166      96.717 -22.695   4.849  1.00  0.00           H  
ATOM   2473 1HG  GLU A 166      98.101 -24.511   3.994  1.00  0.00           H  
ATOM   2474 2HG  GLU A 166      96.966 -24.783   2.673  1.00  0.00           H  
ATOM   2475  N   THR A 167      93.494 -23.183   5.572  1.00  0.00           N  
ATOM   2476  CA  THR A 167      92.564 -22.529   6.473  1.00  0.00           C  
ATOM   2477  C   THR A 167      91.999 -23.481   7.516  1.00  0.00           C  
ATOM   2478  O   THR A 167      91.839 -23.132   8.683  1.00  0.00           O  
ATOM   2479  CB  THR A 167      91.406 -21.889   5.687  1.00  0.00           C  
ATOM   2480  OG1 THR A 167      91.923 -20.891   4.796  1.00  0.00           O  
ATOM   2481  CG2 THR A 167      90.408 -21.244   6.637  1.00  0.00           C  
ATOM   2482  H   THR A 167      93.232 -23.276   4.633  1.00  0.00           H  
ATOM   2483  HA  THR A 167      93.092 -21.733   6.998  1.00  0.00           H  
ATOM   2484  HB  THR A 167      90.898 -22.653   5.099  1.00  0.00           H  
ATOM   2485  HG1 THR A 167      92.538 -21.301   4.182  1.00  0.00           H  
ATOM   2486 1HG2 THR A 167      89.596 -20.797   6.064  1.00  0.00           H  
ATOM   2487 2HG2 THR A 167      90.004 -22.001   7.309  1.00  0.00           H  
ATOM   2488 3HG2 THR A 167      90.908 -20.472   7.220  1.00  0.00           H  
ATOM   2489  N   LEU A 168      91.668 -24.677   7.082  1.00  0.00           N  
ATOM   2490  CA  LEU A 168      91.187 -25.707   7.983  1.00  0.00           C  
ATOM   2491  C   LEU A 168      92.223 -26.096   9.026  1.00  0.00           C  
ATOM   2492  O   LEU A 168      91.907 -26.316  10.193  1.00  0.00           O  
ATOM   2493  CB  LEU A 168      90.776 -26.947   7.181  1.00  0.00           C  
ATOM   2494  CG  LEU A 168      90.222 -28.118   8.003  1.00  0.00           C  
ATOM   2495  CD1 LEU A 168      88.976 -27.667   8.754  1.00  0.00           C  
ATOM   2496  CD2 LEU A 168      89.911 -29.286   7.079  1.00  0.00           C  
ATOM   2497  H   LEU A 168      91.805 -24.919   6.143  1.00  0.00           H  
ATOM   2498  HA  LEU A 168      90.316 -25.323   8.512  1.00  0.00           H  
ATOM   2499 1HB  LEU A 168      90.013 -26.658   6.460  1.00  0.00           H  
ATOM   2500 2HB  LEU A 168      91.645 -27.311   6.632  1.00  0.00           H  
ATOM   2501  HG  LEU A 168      90.962 -28.427   8.742  1.00  0.00           H  
ATOM   2502 1HD1 LEU A 168      88.583 -28.498   9.338  1.00  0.00           H  
ATOM   2503 2HD1 LEU A 168      89.232 -26.844   9.421  1.00  0.00           H  
ATOM   2504 3HD1 LEU A 168      88.222 -27.336   8.041  1.00  0.00           H  
ATOM   2505 1HD2 LEU A 168      89.517 -30.118   7.664  1.00  0.00           H  
ATOM   2506 2HD2 LEU A 168      89.170 -28.979   6.341  1.00  0.00           H  
ATOM   2507 3HD2 LEU A 168      90.822 -29.600   6.569  1.00  0.00           H  
ATOM   2508  N   GLU A 169      93.457 -26.215   8.592  1.00  0.00           N  
ATOM   2509  CA  GLU A 169      94.554 -26.510   9.493  1.00  0.00           C  
ATOM   2510  C   GLU A 169      94.760 -25.423  10.536  1.00  0.00           C  
ATOM   2511  O   GLU A 169      95.030 -25.696  11.703  1.00  0.00           O  
ATOM   2512  CB  GLU A 169      95.846 -26.708   8.696  1.00  0.00           C  
ATOM   2513  CG  GLU A 169      97.054 -27.090   9.540  1.00  0.00           C  
ATOM   2514  CD  GLU A 169      98.285 -27.348   8.717  1.00  0.00           C  
ATOM   2515  OE1 GLU A 169      98.203 -27.257   7.515  1.00  0.00           O  
ATOM   2516  OE2 GLU A 169      99.308 -27.638   9.290  1.00  0.00           O  
ATOM   2517  H   GLU A 169      93.671 -26.038   7.653  1.00  0.00           H  
ATOM   2518  HA  GLU A 169      94.325 -27.433  10.027  1.00  0.00           H  
ATOM   2519 1HB  GLU A 169      95.698 -27.489   7.951  1.00  0.00           H  
ATOM   2520 2HB  GLU A 169      96.088 -25.788   8.162  1.00  0.00           H  
ATOM   2521 1HG  GLU A 169      97.263 -26.282  10.242  1.00  0.00           H  
ATOM   2522 2HG  GLU A 169      96.813 -27.982  10.116  1.00  0.00           H  
ATOM   2523  N   LEU A 170      94.661 -24.187  10.102  1.00  0.00           N  
ATOM   2524  CA  LEU A 170      94.762 -23.054  11.003  1.00  0.00           C  
ATOM   2525  C   LEU A 170      93.656 -23.042  12.046  1.00  0.00           C  
ATOM   2526  O   LEU A 170      93.877 -22.728  13.213  1.00  0.00           O  
ATOM   2527  CB  LEU A 170      94.722 -21.747  10.201  1.00  0.00           C  
ATOM   2528  CG  LEU A 170      95.951 -21.465   9.327  1.00  0.00           C  
ATOM   2529  CD1 LEU A 170      95.688 -20.242   8.460  1.00  0.00           C  
ATOM   2530  CD2 LEU A 170      97.168 -21.255  10.216  1.00  0.00           C  
ATOM   2531  H   LEU A 170      94.450 -24.006   9.163  1.00  0.00           H  
ATOM   2532  HA  LEU A 170      95.712 -23.116  11.532  1.00  0.00           H  
ATOM   2533 1HB  LEU A 170      93.851 -21.765   9.549  1.00  0.00           H  
ATOM   2534 2HB  LEU A 170      94.612 -20.915  10.897  1.00  0.00           H  
ATOM   2535  HG  LEU A 170      96.129 -22.313   8.664  1.00  0.00           H  
ATOM   2536 1HD1 LEU A 170      96.562 -20.041   7.839  1.00  0.00           H  
ATOM   2537 2HD1 LEU A 170      94.825 -20.427   7.821  1.00  0.00           H  
ATOM   2538 3HD1 LEU A 170      95.491 -19.380   9.097  1.00  0.00           H  
ATOM   2539 1HD2 LEU A 170      98.042 -21.055   9.595  1.00  0.00           H  
ATOM   2540 2HD2 LEU A 170      96.993 -20.407  10.878  1.00  0.00           H  
ATOM   2541 3HD2 LEU A 170      97.344 -22.151  10.811  1.00  0.00           H  
ATOM   2542  N   THR A 171      92.455 -23.353  11.612  1.00  0.00           N  
ATOM   2543  CA  THR A 171      91.322 -23.450  12.513  1.00  0.00           C  
ATOM   2544  C   THR A 171      91.502 -24.542  13.556  1.00  0.00           C  
ATOM   2545  O   THR A 171      91.154 -24.379  14.723  1.00  0.00           O  
ATOM   2546  CB  THR A 171      90.023 -23.705  11.727  1.00  0.00           C  
ATOM   2547  OG1 THR A 171      89.778 -22.609  10.836  1.00  0.00           O  
ATOM   2548  CG2 THR A 171      88.844 -23.852  12.677  1.00  0.00           C  
ATOM   2549  H   THR A 171      92.314 -23.593  10.673  1.00  0.00           H  
ATOM   2550  HA  THR A 171      91.224 -22.506  13.049  1.00  0.00           H  
ATOM   2551  HB  THR A 171      90.125 -24.617  11.139  1.00  0.00           H  
ATOM   2552  HG1 THR A 171      90.513 -22.526  10.222  1.00  0.00           H  
ATOM   2553 1HG2 THR A 171      87.935 -24.032  12.104  1.00  0.00           H  
ATOM   2554 2HG2 THR A 171      89.022 -24.692  13.349  1.00  0.00           H  
ATOM   2555 3HG2 THR A 171      88.731 -22.939  13.261  1.00  0.00           H  
ATOM   2556  N   ARG A 172      92.018 -25.670  13.122  1.00  0.00           N  
ATOM   2557  CA  ARG A 172      92.310 -26.769  14.023  1.00  0.00           C  
ATOM   2558  C   ARG A 172      93.353 -26.403  15.066  1.00  0.00           C  
ATOM   2559  O   ARG A 172      93.252 -26.773  16.233  1.00  0.00           O  
ATOM   2560  CB  ARG A 172      92.794 -27.978  13.236  1.00  0.00           C  
ATOM   2561  CG  ARG A 172      93.016 -29.234  14.065  1.00  0.00           C  
ATOM   2562  CD  ARG A 172      94.436 -29.376  14.476  1.00  0.00           C  
ATOM   2563  NE  ARG A 172      95.310 -29.603  13.335  1.00  0.00           N  
ATOM   2564  CZ  ARG A 172      96.656 -29.549  13.380  1.00  0.00           C  
ATOM   2565  NH1 ARG A 172      97.265 -29.275  14.512  1.00  0.00           N  
ATOM   2566  NH2 ARG A 172      97.362 -29.770  12.286  1.00  0.00           N  
ATOM   2567  H   ARG A 172      92.277 -25.768  12.183  1.00  0.00           H  
ATOM   2568  HA  ARG A 172      91.394 -27.037  14.550  1.00  0.00           H  
ATOM   2569 1HB  ARG A 172      92.070 -28.220  12.459  1.00  0.00           H  
ATOM   2570 2HB  ARG A 172      93.735 -27.738  12.743  1.00  0.00           H  
ATOM   2571 1HG  ARG A 172      92.402 -29.188  14.965  1.00  0.00           H  
ATOM   2572 2HG  ARG A 172      92.737 -30.110  13.480  1.00  0.00           H  
ATOM   2573 1HD  ARG A 172      94.762 -28.468  14.980  1.00  0.00           H  
ATOM   2574 2HD  ARG A 172      94.535 -30.223  15.154  1.00  0.00           H  
ATOM   2575  HE  ARG A 172      94.877 -29.816  12.447  1.00  0.00           H  
ATOM   2576 1HH1 ARG A 172      96.724 -29.106  15.349  1.00  0.00           H  
ATOM   2577 2HH1 ARG A 172      98.273 -29.235  14.546  1.00  0.00           H  
ATOM   2578 1HH2 ARG A 172      96.893 -29.980  11.415  1.00  0.00           H  
ATOM   2579 2HH2 ARG A 172      98.369 -29.730  12.319  1.00  0.00           H  
ATOM   2580  N   GLU A 173      94.376 -25.699  14.632  1.00  0.00           N  
ATOM   2581  CA  GLU A 173      95.406 -25.220  15.533  1.00  0.00           C  
ATOM   2582  C   GLU A 173      94.865 -24.257  16.576  1.00  0.00           C  
ATOM   2583  O   GLU A 173      95.247 -24.291  17.743  1.00  0.00           O  
ATOM   2584  CB  GLU A 173      96.522 -24.540  14.736  1.00  0.00           C  
ATOM   2585  CG  GLU A 173      97.692 -24.056  15.581  1.00  0.00           C  
ATOM   2586  CD  GLU A 173      98.800 -23.460  14.757  1.00  0.00           C  
ATOM   2587  OE1 GLU A 173      98.967 -23.872  13.634  1.00  0.00           O  
ATOM   2588  OE2 GLU A 173      99.481 -22.594  15.253  1.00  0.00           O  
ATOM   2589  H   GLU A 173      94.426 -25.426  13.693  1.00  0.00           H  
ATOM   2590  HA  GLU A 173      95.824 -26.075  16.067  1.00  0.00           H  
ATOM   2591 1HB  GLU A 173      96.912 -25.235  13.991  1.00  0.00           H  
ATOM   2592 2HB  GLU A 173      96.116 -23.681  14.202  1.00  0.00           H  
ATOM   2593 1HG  GLU A 173      97.333 -23.304  16.283  1.00  0.00           H  
ATOM   2594 2HG  GLU A 173      98.083 -24.894  16.156  1.00  0.00           H  
ATOM   2595  N   ALA A 174      93.994 -23.371  16.142  1.00  0.00           N  
ATOM   2596  CA  ALA A 174      93.343 -22.440  17.043  1.00  0.00           C  
ATOM   2597  C   ALA A 174      92.488 -23.141  18.086  1.00  0.00           C  
ATOM   2598  O   ALA A 174      92.456 -22.758  19.253  1.00  0.00           O  
ATOM   2599  CB  ALA A 174      92.498 -21.455  16.249  1.00  0.00           C  
ATOM   2600  H   ALA A 174      93.716 -23.369  15.203  1.00  0.00           H  
ATOM   2601  HA  ALA A 174      94.117 -21.892  17.581  1.00  0.00           H  
ATOM   2602 1HB  ALA A 174      92.023 -20.750  16.931  1.00  0.00           H  
ATOM   2603 2HB  ALA A 174      93.132 -20.911  15.549  1.00  0.00           H  
ATOM   2604 3HB  ALA A 174      91.731 -21.997  15.697  1.00  0.00           H  
ATOM   2605  N   ALA A 175      91.768 -24.151  17.652  1.00  0.00           N  
ATOM   2606  CA  ALA A 175      90.963 -24.955  18.553  1.00  0.00           C  
ATOM   2607  C   ALA A 175      91.802 -25.675  19.596  1.00  0.00           C  
ATOM   2608  O   ALA A 175      91.431 -25.773  20.763  1.00  0.00           O  
ATOM   2609  CB  ALA A 175      90.141 -25.960  17.759  1.00  0.00           C  
ATOM   2610  H   ALA A 175      91.814 -24.426  16.713  1.00  0.00           H  
ATOM   2611  HA  ALA A 175      90.289 -24.288  19.091  1.00  0.00           H  
ATOM   2612 1HB  ALA A 175      89.530 -26.551  18.441  1.00  0.00           H  
ATOM   2613 2HB  ALA A 175      89.496 -25.429  17.059  1.00  0.00           H  
ATOM   2614 3HB  ALA A 175      90.809 -26.619  17.207  1.00  0.00           H  
ATOM   2615  N   GLU A 176      92.923 -26.208  19.162  1.00  0.00           N  
ATOM   2616  CA  GLU A 176      93.853 -26.862  20.063  1.00  0.00           C  
ATOM   2617  C   GLU A 176      94.417 -25.910  21.106  1.00  0.00           C  
ATOM   2618  O   GLU A 176      94.578 -26.259  22.273  1.00  0.00           O  
ATOM   2619  CB  GLU A 176      94.999 -27.489  19.266  1.00  0.00           C  
ATOM   2620  CG  GLU A 176      94.597 -28.696  18.429  1.00  0.00           C  
ATOM   2621  CD  GLU A 176      95.728 -29.236  17.600  1.00  0.00           C  
ATOM   2622  OE1 GLU A 176      96.544 -28.459  17.165  1.00  0.00           O  
ATOM   2623  OE2 GLU A 176      95.777 -30.427  17.402  1.00  0.00           O  
ATOM   2624  H   GLU A 176      93.185 -26.116  18.223  1.00  0.00           H  
ATOM   2625  HA  GLU A 176      93.321 -27.651  20.597  1.00  0.00           H  
ATOM   2626 1HB  GLU A 176      95.426 -26.744  18.595  1.00  0.00           H  
ATOM   2627 2HB  GLU A 176      95.787 -27.804  19.949  1.00  0.00           H  
ATOM   2628 1HG  GLU A 176      94.240 -29.483  19.093  1.00  0.00           H  
ATOM   2629 2HG  GLU A 176      93.775 -28.412  17.773  1.00  0.00           H  
ATOM   2630  N   ARG A 177      94.748 -24.714  20.672  1.00  0.00           N  
ATOM   2631  CA  ARG A 177      95.230 -23.685  21.573  1.00  0.00           C  
ATOM   2632  C   ARG A 177      94.194 -23.294  22.616  1.00  0.00           C  
ATOM   2633  O   ARG A 177      94.510 -23.075  23.783  1.00  0.00           O  
ATOM   2634  CB  ARG A 177      95.636 -22.447  20.786  1.00  0.00           C  
ATOM   2635  CG  ARG A 177      96.900 -22.605  19.955  1.00  0.00           C  
ATOM   2636  CD  ARG A 177      97.245 -21.350  19.239  1.00  0.00           C  
ATOM   2637  NE  ARG A 177      98.405 -21.518  18.379  1.00  0.00           N  
ATOM   2638  CZ  ARG A 177      99.684 -21.425  18.792  1.00  0.00           C  
ATOM   2639  NH1 ARG A 177      99.951 -21.163  20.052  1.00  0.00           N  
ATOM   2640  NH2 ARG A 177     100.671 -21.595  17.929  1.00  0.00           N  
ATOM   2641  H   ARG A 177      94.611 -24.473  19.733  1.00  0.00           H  
ATOM   2642  HA  ARG A 177      96.103 -24.068  22.101  1.00  0.00           H  
ATOM   2643 1HB  ARG A 177      94.830 -22.166  20.110  1.00  0.00           H  
ATOM   2644 2HB  ARG A 177      95.793 -21.616  21.472  1.00  0.00           H  
ATOM   2645 1HG  ARG A 177      97.733 -22.869  20.606  1.00  0.00           H  
ATOM   2646 2HG  ARG A 177      96.753 -23.392  19.215  1.00  0.00           H  
ATOM   2647 1HD  ARG A 177      96.403 -21.040  18.621  1.00  0.00           H  
ATOM   2648 2HD  ARG A 177      97.470 -20.568  19.964  1.00  0.00           H  
ATOM   2649  HE  ARG A 177      98.240 -21.720  17.402  1.00  0.00           H  
ATOM   2650 1HH1 ARG A 177      99.197 -21.034  20.711  1.00  0.00           H  
ATOM   2651 2HH1 ARG A 177     100.910 -21.093  20.361  1.00  0.00           H  
ATOM   2652 1HH2 ARG A 177     100.466 -21.795  16.960  1.00  0.00           H  
ATOM   2653 2HH2 ARG A 177     101.629 -21.524  18.238  1.00  0.00           H  
ATOM   2654  N   ALA A 178      92.959 -23.176  22.182  1.00  0.00           N  
ATOM   2655  CA  ALA A 178      91.861 -22.880  23.083  1.00  0.00           C  
ATOM   2656  C   ALA A 178      91.657 -23.967  24.126  1.00  0.00           C  
ATOM   2657  O   ALA A 178      91.387 -23.695  25.293  1.00  0.00           O  
ATOM   2658  CB  ALA A 178      90.580 -22.670  22.289  1.00  0.00           C  
ATOM   2659  H   ALA A 178      92.745 -23.353  21.243  1.00  0.00           H  
ATOM   2660  HA  ALA A 178      92.102 -21.963  23.621  1.00  0.00           H  
ATOM   2661 1HB  ALA A 178      89.764 -22.435  22.971  1.00  0.00           H  
ATOM   2662 2HB  ALA A 178      90.718 -21.845  21.589  1.00  0.00           H  
ATOM   2663 3HB  ALA A 178      90.342 -23.577  21.736  1.00  0.00           H  
ATOM   2664  N   PHE A 179      91.756 -25.205  23.692  1.00  0.00           N  
ATOM   2665  CA  PHE A 179      91.654 -26.336  24.593  1.00  0.00           C  
ATOM   2666  C   PHE A 179      92.761 -26.350  25.636  1.00  0.00           C  
ATOM   2667  O   PHE A 179      92.540 -26.664  26.803  1.00  0.00           O  
ATOM   2668  CB  PHE A 179      91.688 -27.643  23.798  1.00  0.00           C  
ATOM   2669  CG  PHE A 179      90.416 -27.933  23.053  1.00  0.00           C  
ATOM   2670  CD1 PHE A 179      90.428 -28.125  21.680  1.00  0.00           C  
ATOM   2671  CD2 PHE A 179      89.205 -28.013  23.724  1.00  0.00           C  
ATOM   2672  CE1 PHE A 179      89.259 -28.391  20.993  1.00  0.00           C  
ATOM   2673  CE2 PHE A 179      88.035 -28.280  23.041  1.00  0.00           C  
ATOM   2674  CZ  PHE A 179      88.061 -28.469  21.674  1.00  0.00           C  
ATOM   2675  H   PHE A 179      91.967 -25.385  22.753  1.00  0.00           H  
ATOM   2676  HA  PHE A 179      90.704 -26.272  25.125  1.00  0.00           H  
ATOM   2677 1HB  PHE A 179      92.504 -27.609  23.077  1.00  0.00           H  
ATOM   2678 2HB  PHE A 179      91.884 -28.475  24.474  1.00  0.00           H  
ATOM   2679  HD1 PHE A 179      91.375 -28.064  21.142  1.00  0.00           H  
ATOM   2680  HD2 PHE A 179      89.184 -27.863  24.804  1.00  0.00           H  
ATOM   2681  HE1 PHE A 179      89.282 -28.539  19.914  1.00  0.00           H  
ATOM   2682  HE2 PHE A 179      87.090 -28.340  23.580  1.00  0.00           H  
ATOM   2683  HZ  PHE A 179      87.140 -28.678  21.134  1.00  0.00           H  
ATOM   2684  N   GLU A 180      93.962 -26.038  25.202  1.00  0.00           N  
ATOM   2685  CA  GLU A 180      95.095 -25.940  26.103  1.00  0.00           C  
ATOM   2686  C   GLU A 180      94.915 -24.849  27.146  1.00  0.00           C  
ATOM   2687  O   GLU A 180      95.262 -25.013  28.313  1.00  0.00           O  
ATOM   2688  CB  GLU A 180      96.375 -25.683  25.306  1.00  0.00           C  
ATOM   2689  CG  GLU A 180      96.844 -26.865  24.469  1.00  0.00           C  
ATOM   2690  CD  GLU A 180      98.058 -26.551  23.640  1.00  0.00           C  
ATOM   2691  OE1 GLU A 180      98.463 -25.413  23.622  1.00  0.00           O  
ATOM   2692  OE2 GLU A 180      98.580 -27.449  23.024  1.00  0.00           O  
ATOM   2693  H   GLU A 180      94.102 -25.799  24.263  1.00  0.00           H  
ATOM   2694  HA  GLU A 180      95.195 -26.886  26.637  1.00  0.00           H  
ATOM   2695 1HB  GLU A 180      96.223 -24.837  24.635  1.00  0.00           H  
ATOM   2696 2HB  GLU A 180      97.182 -25.417  25.990  1.00  0.00           H  
ATOM   2697 1HG  GLU A 180      97.077 -27.697  25.133  1.00  0.00           H  
ATOM   2698 2HG  GLU A 180      96.033 -27.175  23.813  1.00  0.00           H  
ATOM   2699  N   ALA A 181      94.399 -23.720  26.712  1.00  0.00           N  
ATOM   2700  CA  ALA A 181      94.107 -22.622  27.613  1.00  0.00           C  
ATOM   2701  C   ALA A 181      93.063 -22.988  28.656  1.00  0.00           C  
ATOM   2702  O   ALA A 181      93.164 -22.617  29.823  1.00  0.00           O  
ATOM   2703  CB  ALA A 181      93.650 -21.408  26.819  1.00  0.00           C  
ATOM   2704  H   ALA A 181      94.140 -23.623  25.773  1.00  0.00           H  
ATOM   2705  HA  ALA A 181      95.022 -22.373  28.151  1.00  0.00           H  
ATOM   2706 1HB  ALA A 181      93.445 -20.583  27.501  1.00  0.00           H  
ATOM   2707 2HB  ALA A 181      94.432 -21.114  26.119  1.00  0.00           H  
ATOM   2708 3HB  ALA A 181      92.744 -21.655  26.267  1.00  0.00           H  
ATOM   2709  N   LEU A 182      92.040 -23.692  28.222  1.00  0.00           N  
ATOM   2710  CA  LEU A 182      91.011 -24.170  29.123  1.00  0.00           C  
ATOM   2711  C   LEU A 182      91.552 -25.135  30.166  1.00  0.00           C  
ATOM   2712  O   LEU A 182      91.170 -25.100  31.333  1.00  0.00           O  
ATOM   2713  CB  LEU A 182      89.898 -24.856  28.321  1.00  0.00           C  
ATOM   2714  CG  LEU A 182      89.039 -23.931  27.448  1.00  0.00           C  
ATOM   2715  CD1 LEU A 182      88.110 -24.768  26.581  1.00  0.00           C  
ATOM   2716  CD2 LEU A 182      88.250 -22.981  28.338  1.00  0.00           C  
ATOM   2717  H   LEU A 182      91.991 -23.965  27.283  1.00  0.00           H  
ATOM   2718  HA  LEU A 182      90.591 -23.316  29.653  1.00  0.00           H  
ATOM   2719 1HB  LEU A 182      90.348 -25.602  27.668  1.00  0.00           H  
ATOM   2720 2HB  LEU A 182      89.232 -25.367  29.016  1.00  0.00           H  
ATOM   2721  HG  LEU A 182      89.685 -23.355  26.785  1.00  0.00           H  
ATOM   2722 1HD1 LEU A 182      87.500 -24.111  25.960  1.00  0.00           H  
ATOM   2723 2HD1 LEU A 182      88.701 -25.424  25.941  1.00  0.00           H  
ATOM   2724 3HD1 LEU A 182      87.462 -25.370  27.217  1.00  0.00           H  
ATOM   2725 1HD2 LEU A 182      87.641 -22.323  27.717  1.00  0.00           H  
ATOM   2726 2HD2 LEU A 182      87.603 -23.558  29.000  1.00  0.00           H  
ATOM   2727 3HD2 LEU A 182      88.940 -22.384  28.933  1.00  0.00           H  
ATOM   2728  N   ARG A 183      92.423 -26.019  29.732  1.00  0.00           N  
ATOM   2729  CA  ARG A 183      93.073 -26.952  30.633  1.00  0.00           C  
ATOM   2730  C   ARG A 183      93.929 -26.251  31.676  1.00  0.00           C  
ATOM   2731  O   ARG A 183      93.961 -26.633  32.843  1.00  0.00           O  
ATOM   2732  CB  ARG A 183      93.943 -27.922  29.847  1.00  0.00           C  
ATOM   2733  CG  ARG A 183      94.493 -29.087  30.654  1.00  0.00           C  
ATOM   2734  CD  ARG A 183      95.836 -28.782  31.211  1.00  0.00           C  
ATOM   2735  NE  ARG A 183      96.377 -29.901  31.965  1.00  0.00           N  
ATOM   2736  CZ  ARG A 183      97.513 -29.860  32.688  1.00  0.00           C  
ATOM   2737  NH1 ARG A 183      98.215 -28.749  32.745  1.00  0.00           N  
ATOM   2738  NH2 ARG A 183      97.922 -30.934  33.340  1.00  0.00           N  
ATOM   2739  H   ARG A 183      92.700 -26.022  28.793  1.00  0.00           H  
ATOM   2740  HA  ARG A 183      92.304 -27.506  31.172  1.00  0.00           H  
ATOM   2741 1HB  ARG A 183      93.368 -28.337  29.020  1.00  0.00           H  
ATOM   2742 2HB  ARG A 183      94.790 -27.387  29.419  1.00  0.00           H  
ATOM   2743 1HG  ARG A 183      93.819 -29.306  31.483  1.00  0.00           H  
ATOM   2744 2HG  ARG A 183      94.579 -29.966  30.014  1.00  0.00           H  
ATOM   2745 1HD  ARG A 183      96.524 -28.555  30.398  1.00  0.00           H  
ATOM   2746 2HD  ARG A 183      95.767 -27.924  31.878  1.00  0.00           H  
ATOM   2747  HE  ARG A 183      95.865 -30.773  31.945  1.00  0.00           H  
ATOM   2748 1HH1 ARG A 183      97.902 -27.927  32.247  1.00  0.00           H  
ATOM   2749 2HH1 ARG A 183      99.066 -28.718  33.287  1.00  0.00           H  
ATOM   2750 1HH2 ARG A 183      97.383 -31.788  33.296  1.00  0.00           H  
ATOM   2751 2HH2 ARG A 183      98.773 -30.902  33.881  1.00  0.00           H  
ATOM   2752  N   GLU A 184      94.649 -25.239  31.242  1.00  0.00           N  
ATOM   2753  CA  GLU A 184      95.453 -24.437  32.143  1.00  0.00           C  
ATOM   2754  C   GLU A 184      94.629 -23.806  33.253  1.00  0.00           C  
ATOM   2755  O   GLU A 184      95.005 -23.857  34.425  1.00  0.00           O  
ATOM   2756  CB  GLU A 184      96.182 -23.342  31.359  1.00  0.00           C  
ATOM   2757  CG  GLU A 184      97.296 -23.852  30.456  1.00  0.00           C  
ATOM   2758  CD  GLU A 184      97.936 -22.761  29.644  1.00  0.00           C  
ATOM   2759  OE1 GLU A 184      97.457 -21.654  29.690  1.00  0.00           O  
ATOM   2760  OE2 GLU A 184      98.906 -23.035  28.977  1.00  0.00           O  
ATOM   2761  H   GLU A 184      94.603 -24.966  30.303  1.00  0.00           H  
ATOM   2762  HA  GLU A 184      96.193 -25.084  32.616  1.00  0.00           H  
ATOM   2763 1HB  GLU A 184      95.467 -22.804  30.737  1.00  0.00           H  
ATOM   2764 2HB  GLU A 184      96.616 -22.625  32.055  1.00  0.00           H  
ATOM   2765 1HG  GLU A 184      98.060 -24.326  31.072  1.00  0.00           H  
ATOM   2766 2HG  GLU A 184      96.889 -24.607  29.785  1.00  0.00           H  
ATOM   2767  N   LEU A 185      93.437 -23.325  32.925  1.00  0.00           N  
ATOM   2768  CA  LEU A 185      92.504 -22.877  33.962  1.00  0.00           C  
ATOM   2769  C   LEU A 185      92.008 -24.017  34.856  1.00  0.00           C  
ATOM   2770  O   LEU A 185      91.708 -23.805  36.031  1.00  0.00           O  
ATOM   2771  CB  LEU A 185      91.301 -22.184  33.310  1.00  0.00           C  
ATOM   2772  CG  LEU A 185      91.594 -20.841  32.629  1.00  0.00           C  
ATOM   2773  CD1 LEU A 185      90.349 -20.361  31.896  1.00  0.00           C  
ATOM   2774  CD2 LEU A 185      92.039 -19.829  33.674  1.00  0.00           C  
ATOM   2775  H   LEU A 185      93.165 -23.283  31.954  1.00  0.00           H  
ATOM   2776  HA  LEU A 185      93.017 -22.157  34.602  1.00  0.00           H  
ATOM   2777 1HB  LEU A 185      90.882 -22.852  32.558  1.00  0.00           H  
ATOM   2778 2HB  LEU A 185      90.543 -22.010  34.074  1.00  0.00           H  
ATOM   2779  HG  LEU A 185      92.385 -20.972  31.891  1.00  0.00           H  
ATOM   2780 1HD1 LEU A 185      90.558 -19.406  31.412  1.00  0.00           H  
ATOM   2781 2HD1 LEU A 185      90.065 -21.095  31.142  1.00  0.00           H  
ATOM   2782 3HD1 LEU A 185      89.533 -20.235  32.607  1.00  0.00           H  
ATOM   2783 1HD2 LEU A 185      92.249 -18.875  33.190  1.00  0.00           H  
ATOM   2784 2HD2 LEU A 185      91.247 -19.696  34.412  1.00  0.00           H  
ATOM   2785 3HD2 LEU A 185      92.940 -20.190  34.170  1.00  0.00           H  
ATOM   2786  N   THR A 186      91.847 -25.202  34.275  1.00  0.00           N  
ATOM   2787  CA  THR A 186      91.158 -26.301  34.952  1.00  0.00           C  
ATOM   2788  C   THR A 186      92.059 -27.023  35.947  1.00  0.00           C  
ATOM   2789  O   THR A 186      93.192 -27.383  35.623  1.00  0.00           O  
ATOM   2790  CB  THR A 186      90.611 -27.316  33.932  1.00  0.00           C  
ATOM   2791  OG1 THR A 186      89.672 -26.667  33.064  1.00  0.00           O  
ATOM   2792  CG2 THR A 186      89.922 -28.470  34.644  1.00  0.00           C  
ATOM   2793  H   THR A 186      92.162 -25.331  33.324  1.00  0.00           H  
ATOM   2794  HA  THR A 186      90.309 -25.892  35.500  1.00  0.00           H  
ATOM   2795  HB  THR A 186      91.432 -27.705  33.330  1.00  0.00           H  
ATOM   2796  HG1 THR A 186      90.110 -25.950  32.598  1.00  0.00           H  
ATOM   2797 1HG2 THR A 186      89.541 -29.177  33.908  1.00  0.00           H  
ATOM   2798 2HG2 THR A 186      90.636 -28.972  35.296  1.00  0.00           H  
ATOM   2799 3HG2 THR A 186      89.094 -28.088  35.240  1.00  0.00           H  
ATOM   2800  N   THR A 187      91.551 -27.236  37.160  1.00  0.00           N  
ATOM   2801  CA  THR A 187      92.314 -27.933  38.190  1.00  0.00           C  
ATOM   2802  C   THR A 187      91.649 -29.233  38.631  1.00  0.00           C  
ATOM   2803  O   THR A 187      92.254 -30.035  39.341  1.00  0.00           O  
ATOM   2804  CB  THR A 187      92.525 -27.029  39.418  1.00  0.00           C  
ATOM   2805  OG1 THR A 187      91.253 -26.668  39.974  1.00  0.00           O  
ATOM   2806  CG2 THR A 187      93.279 -25.767  39.027  1.00  0.00           C  
ATOM   2807  H   THR A 187      90.618 -26.913  37.368  1.00  0.00           H  
ATOM   2808  HA  THR A 187      93.297 -28.180  37.786  1.00  0.00           H  
ATOM   2809  HB  THR A 187      93.097 -27.567  40.173  1.00  0.00           H  
ATOM   2810  HG1 THR A 187      90.924 -27.392  40.512  1.00  0.00           H  
ATOM   2811 1HG2 THR A 187      93.420 -25.139  39.907  1.00  0.00           H  
ATOM   2812 2HG2 THR A 187      94.251 -26.037  38.614  1.00  0.00           H  
ATOM   2813 3HG2 THR A 187      92.708 -25.218  38.279  1.00  0.00           H  
ATOM   2814  N   ASP A 188      90.414 -29.450  38.194  1.00  0.00           N  
ATOM   2815  CA  ASP A 188      89.714 -30.693  38.499  1.00  0.00           C  
ATOM   2816  C   ASP A 188      90.227 -31.823  37.616  1.00  0.00           C  
ATOM   2817  O   ASP A 188      90.289 -31.686  36.395  1.00  0.00           O  
ATOM   2818  CB  ASP A 188      88.204 -30.528  38.307  1.00  0.00           C  
ATOM   2819  CG  ASP A 188      87.570 -29.622  39.354  1.00  0.00           C  
ATOM   2820  OD1 ASP A 188      87.884 -29.773  40.511  1.00  0.00           O  
ATOM   2821  OD2 ASP A 188      86.776 -28.790  38.987  1.00  0.00           O  
ATOM   2822  H   ASP A 188      89.958 -28.751  37.626  1.00  0.00           H  
ATOM   2823  HA  ASP A 188      89.897 -30.945  39.544  1.00  0.00           H  
ATOM   2824 1HB  ASP A 188      88.007 -30.111  37.319  1.00  0.00           H  
ATOM   2825 2HB  ASP A 188      87.723 -31.505  38.352  1.00  0.00           H  
ATOM   2826  N   GLU A 189      90.617 -32.927  38.240  1.00  0.00           N  
ATOM   2827  CA  GLU A 189      91.204 -34.046  37.516  1.00  0.00           C  
ATOM   2828  C   GLU A 189      90.223 -34.627  36.498  1.00  0.00           C  
ATOM   2829  O   GLU A 189      90.580 -34.855  35.343  1.00  0.00           O  
ATOM   2830  CB  GLU A 189      91.646 -35.137  38.494  1.00  0.00           C  
ATOM   2831  CG  GLU A 189      92.312 -36.339  37.838  1.00  0.00           C  
ATOM   2832  CD  GLU A 189      92.761 -37.374  38.832  1.00  0.00           C  
ATOM   2833  OE1 GLU A 189      92.581 -37.159  40.007  1.00  0.00           O  
ATOM   2834  OE2 GLU A 189      93.283 -38.381  38.415  1.00  0.00           O  
ATOM   2835  H   GLU A 189      90.505 -32.994  39.241  1.00  0.00           H  
ATOM   2836  HA  GLU A 189      92.086 -33.690  36.983  1.00  0.00           H  
ATOM   2837 1HB  GLU A 189      92.349 -34.717  39.214  1.00  0.00           H  
ATOM   2838 2HB  GLU A 189      90.782 -35.496  39.053  1.00  0.00           H  
ATOM   2839 1HG  GLU A 189      91.606 -36.797  37.146  1.00  0.00           H  
ATOM   2840 2HG  GLU A 189      93.171 -35.996  37.264  1.00  0.00           H  
ATOM   2841  N   GLU A 190      88.993 -34.891  36.941  1.00  0.00           N  
ATOM   2842  CA  GLU A 190      87.993 -35.519  36.079  1.00  0.00           C  
ATOM   2843  C   GLU A 190      87.626 -34.622  34.920  1.00  0.00           C  
ATOM   2844  O   GLU A 190      87.502 -35.055  33.774  1.00  0.00           O  
ATOM   2845  CB  GLU A 190      86.734 -35.866  36.878  1.00  0.00           C  
ATOM   2846  CG  GLU A 190      86.936 -36.948  37.929  1.00  0.00           C  
ATOM   2847  CD  GLU A 190      87.549 -36.426  39.198  1.00  0.00           C  
ATOM   2848  OE1 GLU A 190      87.794 -35.247  39.275  1.00  0.00           O  
ATOM   2849  OE2 GLU A 190      87.771 -37.208  40.092  1.00  0.00           O  
ATOM   2850  H   GLU A 190      88.754 -34.668  37.896  1.00  0.00           H  
ATOM   2851  HA  GLU A 190      88.409 -36.448  35.686  1.00  0.00           H  
ATOM   2852 1HB  GLU A 190      86.368 -34.972  37.384  1.00  0.00           H  
ATOM   2853 2HB  GLU A 190      85.953 -36.201  36.197  1.00  0.00           H  
ATOM   2854 1HG  GLU A 190      85.970 -37.396  38.162  1.00  0.00           H  
ATOM   2855 2HG  GLU A 190      87.576 -37.726  37.515  1.00  0.00           H  
ATOM   2856  N   VAL A 191      87.531 -33.366  35.244  1.00  0.00           N  
ATOM   2857  CA  VAL A 191      87.353 -32.263  34.307  1.00  0.00           C  
ATOM   2858  C   VAL A 191      88.464 -32.241  33.265  1.00  0.00           C  
ATOM   2859  O   VAL A 191      88.203 -32.108  32.069  1.00  0.00           O  
ATOM   2860  CB  VAL A 191      87.334 -30.919  35.060  1.00  0.00           C  
ATOM   2861  CG1 VAL A 191      87.367 -29.758  34.078  1.00  0.00           C  
ATOM   2862  CG2 VAL A 191      86.100 -30.840  35.947  1.00  0.00           C  
ATOM   2863  H   VAL A 191      87.608 -33.166  36.231  1.00  0.00           H  
ATOM   2864  HA  VAL A 191      86.398 -32.391  33.798  1.00  0.00           H  
ATOM   2865  HB  VAL A 191      88.230 -30.846  35.676  1.00  0.00           H  
ATOM   2866 1HG1 VAL A 191      87.354 -28.817  34.628  1.00  0.00           H  
ATOM   2867 2HG1 VAL A 191      88.276 -29.814  33.479  1.00  0.00           H  
ATOM   2868 3HG1 VAL A 191      86.497 -29.808  33.425  1.00  0.00           H  
ATOM   2869 1HG2 VAL A 191      86.093 -29.889  36.477  1.00  0.00           H  
ATOM   2870 2HG2 VAL A 191      85.204 -30.920  35.331  1.00  0.00           H  
ATOM   2871 3HG2 VAL A 191      86.118 -31.658  36.669  1.00  0.00           H  
ATOM   2872  N   GLU A 192      89.703 -32.374  33.725  1.00  0.00           N  
ATOM   2873  CA  GLU A 192      90.850 -32.370  32.837  1.00  0.00           C  
ATOM   2874  C   GLU A 192      90.771 -33.460  31.781  1.00  0.00           C  
ATOM   2875  O   GLU A 192      91.029 -33.230  30.601  1.00  0.00           O  
ATOM   2876  CB  GLU A 192      92.139 -32.533  33.647  1.00  0.00           C  
ATOM   2877  CG  GLU A 192      93.413 -32.497  32.815  1.00  0.00           C  
ATOM   2878  CD  GLU A 192      94.658 -32.626  33.646  1.00  0.00           C  
ATOM   2879  OE1 GLU A 192      94.542 -32.719  34.845  1.00  0.00           O  
ATOM   2880  OE2 GLU A 192      95.728 -32.631  33.082  1.00  0.00           O  
ATOM   2881  H   GLU A 192      89.851 -32.479  34.718  1.00  0.00           H  
ATOM   2882  HA  GLU A 192      90.880 -31.413  32.314  1.00  0.00           H  
ATOM   2883 1HB  GLU A 192      92.203 -31.740  34.392  1.00  0.00           H  
ATOM   2884 2HB  GLU A 192      92.116 -33.483  34.181  1.00  0.00           H  
ATOM   2885 1HG  GLU A 192      93.386 -33.312  32.092  1.00  0.00           H  
ATOM   2886 2HG  GLU A 192      93.446 -31.559  32.261  1.00  0.00           H  
ATOM   2887  N   ILE A 193      90.446 -34.657  32.214  1.00  0.00           N  
ATOM   2888  CA  ILE A 193      90.334 -35.788  31.313  1.00  0.00           C  
ATOM   2889  C   ILE A 193      89.246 -35.595  30.271  1.00  0.00           C  
ATOM   2890  O   ILE A 193      89.404 -35.945  29.103  1.00  0.00           O  
ATOM   2891  CB  ILE A 193      90.059 -37.081  32.103  1.00  0.00           C  
ATOM   2892  CG1 ILE A 193      91.277 -37.461  32.946  1.00  0.00           C  
ATOM   2893  CG2 ILE A 193      89.686 -38.212  31.157  1.00  0.00           C  
ATOM   2894  CD1 ILE A 193      91.005 -38.553  33.955  1.00  0.00           C  
ATOM   2895  H   ILE A 193      90.204 -34.795  33.154  1.00  0.00           H  
ATOM   2896  HA  ILE A 193      91.276 -35.895  30.774  1.00  0.00           H  
ATOM   2897  HB  ILE A 193      89.234 -36.913  32.796  1.00  0.00           H  
ATOM   2898 1HG1 ILE A 193      92.082 -37.794  32.292  1.00  0.00           H  
ATOM   2899 2HG1 ILE A 193      91.636 -36.584  33.485  1.00  0.00           H  
ATOM   2900 1HG2 ILE A 193      89.495 -39.118  31.732  1.00  0.00           H  
ATOM   2901 2HG2 ILE A 193      88.791 -37.941  30.599  1.00  0.00           H  
ATOM   2902 3HG2 ILE A 193      90.507 -38.389  30.462  1.00  0.00           H  
ATOM   2903 1HD1 ILE A 193      91.915 -38.768  34.515  1.00  0.00           H  
ATOM   2904 2HD1 ILE A 193      90.225 -38.227  34.643  1.00  0.00           H  
ATOM   2905 3HD1 ILE A 193      90.678 -39.454  33.437  1.00  0.00           H  
ATOM   2906  N   ARG A 194      88.123 -35.067  30.704  1.00  0.00           N  
ATOM   2907  CA  ARG A 194      87.028 -34.761  29.803  1.00  0.00           C  
ATOM   2908  C   ARG A 194      87.407 -33.722  28.761  1.00  0.00           C  
ATOM   2909  O   ARG A 194      87.035 -33.818  27.593  1.00  0.00           O  
ATOM   2910  CB  ARG A 194      85.824 -34.261  30.589  1.00  0.00           C  
ATOM   2911  CG  ARG A 194      85.119 -35.320  31.421  1.00  0.00           C  
ATOM   2912  CD  ARG A 194      83.943 -34.763  32.136  1.00  0.00           C  
ATOM   2913  NE  ARG A 194      83.313 -35.752  32.997  1.00  0.00           N  
ATOM   2914  CZ  ARG A 194      82.408 -36.661  32.585  1.00  0.00           C  
ATOM   2915  NH1 ARG A 194      82.037 -36.693  31.324  1.00  0.00           N  
ATOM   2916  NH2 ARG A 194      81.893 -37.518  33.448  1.00  0.00           N  
ATOM   2917  H   ARG A 194      88.028 -34.805  31.644  1.00  0.00           H  
ATOM   2918  HA  ARG A 194      86.752 -35.670  29.271  1.00  0.00           H  
ATOM   2919 1HB  ARG A 194      86.137 -33.465  31.265  1.00  0.00           H  
ATOM   2920 2HB  ARG A 194      85.091 -33.838  29.903  1.00  0.00           H  
ATOM   2921 1HG  ARG A 194      84.776 -36.124  30.770  1.00  0.00           H  
ATOM   2922 2HG  ARG A 194      85.811 -35.723  32.161  1.00  0.00           H  
ATOM   2923 1HD  ARG A 194      84.256 -33.923  32.754  1.00  0.00           H  
ATOM   2924 2HD  ARG A 194      83.203 -34.423  31.411  1.00  0.00           H  
ATOM   2925  HE  ARG A 194      83.574 -35.757  33.974  1.00  0.00           H  
ATOM   2926 1HH1 ARG A 194      82.430 -36.037  30.665  1.00  0.00           H  
ATOM   2927 2HH1 ARG A 194      81.358 -37.374  31.015  1.00  0.00           H  
ATOM   2928 1HH2 ARG A 194      82.179 -37.493  34.417  1.00  0.00           H  
ATOM   2929 2HH2 ARG A 194      81.215 -38.199  33.139  1.00  0.00           H  
ATOM   2930  N   VAL A 195      88.122 -32.707  29.194  1.00  0.00           N  
ATOM   2931  CA  VAL A 195      88.613 -31.683  28.293  1.00  0.00           C  
ATOM   2932  C   VAL A 195      89.571 -32.236  27.251  1.00  0.00           C  
ATOM   2933  O   VAL A 195      89.541 -31.854  26.083  1.00  0.00           O  
ATOM   2934  CB  VAL A 195      89.325 -30.577  29.095  1.00  0.00           C  
ATOM   2935  CG1 VAL A 195      90.017 -29.600  28.157  1.00  0.00           C  
ATOM   2936  CG2 VAL A 195      88.322 -29.855  29.982  1.00  0.00           C  
ATOM   2937  H   VAL A 195      88.396 -32.660  30.134  1.00  0.00           H  
ATOM   2938  HA  VAL A 195      87.762 -31.248  27.768  1.00  0.00           H  
ATOM   2939  HB  VAL A 195      90.098 -31.031  29.715  1.00  0.00           H  
ATOM   2940 1HG1 VAL A 195      90.515 -28.825  28.741  1.00  0.00           H  
ATOM   2941 2HG1 VAL A 195      90.755 -30.133  27.557  1.00  0.00           H  
ATOM   2942 3HG1 VAL A 195      89.278 -29.141  27.501  1.00  0.00           H  
ATOM   2943 1HG2 VAL A 195      88.832 -29.075  30.547  1.00  0.00           H  
ATOM   2944 2HG2 VAL A 195      87.545 -29.406  29.363  1.00  0.00           H  
ATOM   2945 3HG2 VAL A 195      87.869 -30.566  30.674  1.00  0.00           H  
ATOM   2946  N   GLU A 196      90.445 -33.117  27.684  1.00  0.00           N  
ATOM   2947  CA  GLU A 196      91.370 -33.779  26.783  1.00  0.00           C  
ATOM   2948  C   GLU A 196      90.658 -34.626  25.741  1.00  0.00           C  
ATOM   2949  O   GLU A 196      91.041 -34.663  24.573  1.00  0.00           O  
ATOM   2950  CB  GLU A 196      92.340 -34.654  27.579  1.00  0.00           C  
ATOM   2951  CG  GLU A 196      93.337 -33.876  28.426  1.00  0.00           C  
ATOM   2952  CD  GLU A 196      94.291 -33.056  27.602  1.00  0.00           C  
ATOM   2953  OE1 GLU A 196      95.057 -33.630  26.867  1.00  0.00           O  
ATOM   2954  OE2 GLU A 196      94.252 -31.852  27.708  1.00  0.00           O  
ATOM   2955  H   GLU A 196      90.444 -33.395  28.624  1.00  0.00           H  
ATOM   2956  HA  GLU A 196      91.939 -33.017  26.249  1.00  0.00           H  
ATOM   2957 1HB  GLU A 196      91.778 -35.310  28.243  1.00  0.00           H  
ATOM   2958 2HB  GLU A 196      92.905 -35.287  26.895  1.00  0.00           H  
ATOM   2959 1HG  GLU A 196      92.791 -33.212  29.096  1.00  0.00           H  
ATOM   2960 2HG  GLU A 196      93.904 -34.577  29.038  1.00  0.00           H  
ATOM   2961  N   ALA A 197      89.638 -35.334  26.174  1.00  0.00           N  
ATOM   2962  CA  ALA A 197      88.827 -36.129  25.273  1.00  0.00           C  
ATOM   2963  C   ALA A 197      88.116 -35.281  24.231  1.00  0.00           C  
ATOM   2964  O   ALA A 197      88.014 -35.651  23.063  1.00  0.00           O  
ATOM   2965  CB  ALA A 197      87.813 -36.940  26.067  1.00  0.00           C  
ATOM   2966  H   ALA A 197      89.366 -35.284  27.114  1.00  0.00           H  
ATOM   2967  HA  ALA A 197      89.485 -36.810  24.735  1.00  0.00           H  
ATOM   2968 1HB  ALA A 197      87.215 -37.543  25.384  1.00  0.00           H  
ATOM   2969 2HB  ALA A 197      88.335 -37.592  26.766  1.00  0.00           H  
ATOM   2970 3HB  ALA A 197      87.161 -36.265  26.620  1.00  0.00           H  
ATOM   2971  N   LEU A 198      87.596 -34.155  24.664  1.00  0.00           N  
ATOM   2972  CA  LEU A 198      86.954 -33.217  23.763  1.00  0.00           C  
ATOM   2973  C   LEU A 198      87.912 -32.664  22.721  1.00  0.00           C  
ATOM   2974  O   LEU A 198      87.566 -32.499  21.553  1.00  0.00           O  
ATOM   2975  CB  LEU A 198      86.348 -32.058  24.565  1.00  0.00           C  
ATOM   2976  CG  LEU A 198      85.137 -32.415  25.438  1.00  0.00           C  
ATOM   2977  CD1 LEU A 198      84.765 -31.221  26.305  1.00  0.00           C  
ATOM   2978  CD2 LEU A 198      83.974 -32.828  24.548  1.00  0.00           C  
ATOM   2979  H   LEU A 198      87.691 -33.894  25.604  1.00  0.00           H  
ATOM   2980  HA  LEU A 198      86.157 -33.736  23.233  1.00  0.00           H  
ATOM   2981 1HB  LEU A 198      87.116 -31.647  25.217  1.00  0.00           H  
ATOM   2982 2HB  LEU A 198      86.036 -31.279  23.869  1.00  0.00           H  
ATOM   2983  HG  LEU A 198      85.398 -33.241  26.101  1.00  0.00           H  
ATOM   2984 1HD1 LEU A 198      83.906 -31.475  26.925  1.00  0.00           H  
ATOM   2985 2HD1 LEU A 198      85.609 -30.960  26.945  1.00  0.00           H  
ATOM   2986 3HD1 LEU A 198      84.515 -30.373  25.668  1.00  0.00           H  
ATOM   2987 1HD2 LEU A 198      83.114 -33.083  25.169  1.00  0.00           H  
ATOM   2988 2HD2 LEU A 198      83.711 -32.004  23.886  1.00  0.00           H  
ATOM   2989 3HD2 LEU A 198      84.262 -33.695  23.953  1.00  0.00           H  
ATOM   2990  N   ARG A 199      89.112 -32.347  23.154  1.00  0.00           N  
ATOM   2991  CA  ARG A 199      90.147 -31.878  22.253  1.00  0.00           C  
ATOM   2992  C   ARG A 199      90.525 -32.918  21.211  1.00  0.00           C  
ATOM   2993  O   ARG A 199      90.748 -32.605  20.043  1.00  0.00           O  
ATOM   2994  CB  ARG A 199      91.390 -31.487  23.039  1.00  0.00           C  
ATOM   2995  CG  ARG A 199      92.532 -30.940  22.199  1.00  0.00           C  
ATOM   2996  CD  ARG A 199      93.707 -30.582  23.035  1.00  0.00           C  
ATOM   2997  NE  ARG A 199      94.273 -31.745  23.701  1.00  0.00           N  
ATOM   2998  CZ  ARG A 199      95.098 -32.635  23.117  1.00  0.00           C  
ATOM   2999  NH1 ARG A 199      95.443 -32.484  21.857  1.00  0.00           N  
ATOM   3000  NH2 ARG A 199      95.560 -33.662  23.809  1.00  0.00           N  
ATOM   3001  H   ARG A 199      89.352 -32.487  24.094  1.00  0.00           H  
ATOM   3002  HA  ARG A 199      89.775 -31.000  21.725  1.00  0.00           H  
ATOM   3003 1HB  ARG A 199      91.130 -30.728  23.776  1.00  0.00           H  
ATOM   3004 2HB  ARG A 199      91.764 -32.355  23.582  1.00  0.00           H  
ATOM   3005 1HG  ARG A 199      92.844 -31.693  21.475  1.00  0.00           H  
ATOM   3006 2HG  ARG A 199      92.201 -30.044  21.672  1.00  0.00           H  
ATOM   3007 1HD  ARG A 199      94.479 -30.140  22.407  1.00  0.00           H  
ATOM   3008 2HD  ARG A 199      93.406 -29.866  23.798  1.00  0.00           H  
ATOM   3009  HE  ARG A 199      94.029 -31.895  24.671  1.00  0.00           H  
ATOM   3010 1HH1 ARG A 199      95.089 -31.699  21.328  1.00  0.00           H  
ATOM   3011 2HH1 ARG A 199      96.061 -33.151  21.419  1.00  0.00           H  
ATOM   3012 1HH2 ARG A 199      95.294 -33.779  24.778  1.00  0.00           H  
ATOM   3013 2HH2 ARG A 199      96.177 -34.329  23.372  1.00  0.00           H  
ATOM   3014  N   GLU A 200      90.628 -34.154  21.644  1.00  0.00           N  
ATOM   3015  CA  GLU A 200      90.911 -35.255  20.743  1.00  0.00           C  
ATOM   3016  C   GLU A 200      89.821 -35.446  19.701  1.00  0.00           C  
ATOM   3017  O   GLU A 200      90.091 -35.721  18.533  1.00  0.00           O  
ATOM   3018  CB  GLU A 200      91.093 -36.549  21.540  1.00  0.00           C  
ATOM   3019  CG  GLU A 200      92.364 -36.598  22.376  1.00  0.00           C  
ATOM   3020  CD  GLU A 200      92.470 -37.849  23.205  1.00  0.00           C  
ATOM   3021  OE1 GLU A 200      91.531 -38.608  23.223  1.00  0.00           O  
ATOM   3022  OE2 GLU A 200      93.491 -38.044  23.820  1.00  0.00           O  
ATOM   3023  H   GLU A 200      90.449 -34.366  22.584  1.00  0.00           H  
ATOM   3024  HA  GLU A 200      91.835 -35.036  20.209  1.00  0.00           H  
ATOM   3025 1HB  GLU A 200      90.245 -36.685  22.211  1.00  0.00           H  
ATOM   3026 2HB  GLU A 200      91.109 -37.398  20.856  1.00  0.00           H  
ATOM   3027 1HG  GLU A 200      93.225 -36.543  21.712  1.00  0.00           H  
ATOM   3028 2HG  GLU A 200      92.388 -35.729  23.032  1.00  0.00           H  
ATOM   3029  N   LEU A 201      88.585 -35.334  20.134  1.00  0.00           N  
ATOM   3030  CA  LEU A 201      87.453 -35.421  19.233  1.00  0.00           C  
ATOM   3031  C   LEU A 201      87.453 -34.314  18.191  1.00  0.00           C  
ATOM   3032  O   LEU A 201      87.136 -34.532  17.023  1.00  0.00           O  
ATOM   3033  CB  LEU A 201      86.146 -35.369  20.035  1.00  0.00           C  
ATOM   3034  CG  LEU A 201      85.851 -36.596  20.907  1.00  0.00           C  
ATOM   3035  CD1 LEU A 201      84.631 -36.321  21.775  1.00  0.00           C  
ATOM   3036  CD2 LEU A 201      85.628 -37.809  20.018  1.00  0.00           C  
ATOM   3037  H   LEU A 201      88.408 -35.121  21.074  1.00  0.00           H  
ATOM   3038  HA  LEU A 201      87.505 -36.372  18.703  1.00  0.00           H  
ATOM   3039 1HB  LEU A 201      86.174 -34.497  20.688  1.00  0.00           H  
ATOM   3040 2HB  LEU A 201      85.316 -35.249  19.339  1.00  0.00           H  
ATOM   3041  HG  LEU A 201      86.696 -36.782  21.571  1.00  0.00           H  
ATOM   3042 1HD1 LEU A 201      84.421 -37.193  22.395  1.00  0.00           H  
ATOM   3043 2HD1 LEU A 201      84.825 -35.461  22.415  1.00  0.00           H  
ATOM   3044 3HD1 LEU A 201      83.771 -36.114  21.138  1.00  0.00           H  
ATOM   3045 1HD2 LEU A 201      85.419 -38.682  20.638  1.00  0.00           H  
ATOM   3046 2HD2 LEU A 201      84.783 -37.625  19.355  1.00  0.00           H  
ATOM   3047 3HD2 LEU A 201      86.522 -37.993  19.422  1.00  0.00           H  
ATOM   3048  N   ALA A 202      87.779 -33.117  18.624  1.00  0.00           N  
ATOM   3049  CA  ALA A 202      87.889 -31.986  17.723  1.00  0.00           C  
ATOM   3050  C   ALA A 202      88.979 -32.179  16.681  1.00  0.00           C  
ATOM   3051  O   ALA A 202      88.819 -31.829  15.513  1.00  0.00           O  
ATOM   3052  CB  ALA A 202      88.144 -30.713  18.517  1.00  0.00           C  
ATOM   3053  H   ALA A 202      88.020 -32.979  19.564  1.00  0.00           H  
ATOM   3054  HA  ALA A 202      86.946 -31.888  17.185  1.00  0.00           H  
ATOM   3055 1HB  ALA A 202      88.213 -29.866  17.834  1.00  0.00           H  
ATOM   3056 2HB  ALA A 202      87.323 -30.550  19.216  1.00  0.00           H  
ATOM   3057 3HB  ALA A 202      89.077 -30.810  19.070  1.00  0.00           H  
ATOM   3058  N   GLU A 203      90.102 -32.708  17.114  1.00  0.00           N  
ATOM   3059  CA  GLU A 203      91.196 -33.013  16.213  1.00  0.00           C  
ATOM   3060  C   GLU A 203      90.818 -34.052  15.171  1.00  0.00           C  
ATOM   3061  O   GLU A 203      91.190 -33.956  14.003  1.00  0.00           O  
ATOM   3062  CB  GLU A 203      92.408 -33.502  17.009  1.00  0.00           C  
ATOM   3063  CG  GLU A 203      93.641 -33.789  16.165  1.00  0.00           C  
ATOM   3064  CD  GLU A 203      94.832 -34.195  16.987  1.00  0.00           C  
ATOM   3065  OE1 GLU A 203      94.715 -34.233  18.189  1.00  0.00           O  
ATOM   3066  OE2 GLU A 203      95.861 -34.468  16.414  1.00  0.00           O  
ATOM   3067  H   GLU A 203      90.195 -32.969  18.054  1.00  0.00           H  
ATOM   3068  HA  GLU A 203      91.468 -32.102  15.679  1.00  0.00           H  
ATOM   3069 1HB  GLU A 203      92.679 -32.754  17.755  1.00  0.00           H  
ATOM   3070 2HB  GLU A 203      92.148 -34.417  17.543  1.00  0.00           H  
ATOM   3071 1HG  GLU A 203      93.410 -34.590  15.463  1.00  0.00           H  
ATOM   3072 2HG  GLU A 203      93.890 -32.899  15.589  1.00  0.00           H  
ATOM   3073  N   GLN A 204      90.102 -35.067  15.604  1.00  0.00           N  
ATOM   3074  CA  GLN A 204      89.610 -36.092  14.703  1.00  0.00           C  
ATOM   3075  C   GLN A 204      88.653 -35.537  13.661  1.00  0.00           C  
ATOM   3076  O   GLN A 204      88.684 -35.920  12.493  1.00  0.00           O  
ATOM   3077  CB  GLN A 204      88.921 -37.204  15.498  1.00  0.00           C  
ATOM   3078  CG  GLN A 204      89.860 -38.022  16.367  1.00  0.00           C  
ATOM   3079  CD  GLN A 204      90.881 -38.792  15.550  1.00  0.00           C  
ATOM   3080  OE1 GLN A 204      90.530 -39.515  14.614  1.00  0.00           O  
ATOM   3081  NE2 GLN A 204      92.154 -38.641  15.900  1.00  0.00           N  
ATOM   3082  H   GLN A 204      89.828 -35.114  16.544  1.00  0.00           H  
ATOM   3083  HA  GLN A 204      90.459 -36.520  14.171  1.00  0.00           H  
ATOM   3084 1HB  GLN A 204      88.158 -36.770  16.145  1.00  0.00           H  
ATOM   3085 2HB  GLN A 204      88.418 -37.885  14.811  1.00  0.00           H  
ATOM   3086 1HG  GLN A 204      90.397 -37.351  17.038  1.00  0.00           H  
ATOM   3087 2HG  GLN A 204      89.275 -38.738  16.944  1.00  0.00           H  
ATOM   3088 1HE2 GLN A 204      92.872 -39.124  15.397  1.00  0.00           H  
ATOM   3089 2HE2 GLN A 204      92.395 -38.044  16.666  1.00  0.00           H  
ATOM   3090  N   ALA A 205      87.779 -34.657  14.094  1.00  0.00           N  
ATOM   3091  CA  ALA A 205      86.855 -33.995  13.193  1.00  0.00           C  
ATOM   3092  C   ALA A 205      87.566 -33.148  12.151  1.00  0.00           C  
ATOM   3093  O   ALA A 205      87.184 -33.111  10.983  1.00  0.00           O  
ATOM   3094  CB  ALA A 205      85.880 -33.138  13.987  1.00  0.00           C  
ATOM   3095  H   ALA A 205      87.779 -34.379  15.034  1.00  0.00           H  
ATOM   3096  HA  ALA A 205      86.298 -34.762  12.655  1.00  0.00           H  
ATOM   3097 1HB  ALA A 205      85.181 -32.654  13.304  1.00  0.00           H  
ATOM   3098 2HB  ALA A 205      85.328 -33.766  14.686  1.00  0.00           H  
ATOM   3099 3HB  ALA A 205      86.431 -32.378  14.540  1.00  0.00           H  
ATOM   3100  N   ALA A 206      88.585 -32.440  12.584  1.00  0.00           N  
ATOM   3101  CA  ALA A 206      89.397 -31.645  11.683  1.00  0.00           C  
ATOM   3102  C   ALA A 206      90.108 -32.493  10.641  1.00  0.00           C  
ATOM   3103  O   ALA A 206      90.211 -32.123   9.473  1.00  0.00           O  
ATOM   3104  CB  ALA A 206      90.410 -30.834  12.477  1.00  0.00           C  
ATOM   3105  H   ALA A 206      88.859 -32.490  13.524  1.00  0.00           H  
ATOM   3106  HA  ALA A 206      88.738 -30.964  11.144  1.00  0.00           H  
ATOM   3107 1HB  ALA A 206      91.008 -30.229  11.795  1.00  0.00           H  
ATOM   3108 2HB  ALA A 206      89.886 -30.181  13.176  1.00  0.00           H  
ATOM   3109 3HB  ALA A 206      91.063 -31.508  13.030  1.00  0.00           H  
ATOM   3110  N   GLU A 207      90.629 -33.619  11.074  1.00  0.00           N  
ATOM   3111  CA  GLU A 207      91.271 -34.557  10.173  1.00  0.00           C  
ATOM   3112  C   GLU A 207      90.312 -35.110   9.131  1.00  0.00           C  
ATOM   3113  O   GLU A 207      90.659 -35.275   7.963  1.00  0.00           O  
ATOM   3114  CB  GLU A 207      91.884 -35.711  10.970  1.00  0.00           C  
ATOM   3115  CG  GLU A 207      92.644 -36.724  10.125  1.00  0.00           C  
ATOM   3116  CD  GLU A 207      93.294 -37.801  10.948  1.00  0.00           C  
ATOM   3117  OE1 GLU A 207      93.182 -37.755  12.149  1.00  0.00           O  
ATOM   3118  OE2 GLU A 207      93.907 -38.671  10.374  1.00  0.00           O  
ATOM   3119  H   GLU A 207      90.532 -33.880  12.014  1.00  0.00           H  
ATOM   3120  HA  GLU A 207      92.066 -34.035   9.639  1.00  0.00           H  
ATOM   3121 1HB  GLU A 207      92.573 -35.313  11.715  1.00  0.00           H  
ATOM   3122 2HB  GLU A 207      91.097 -36.243  11.504  1.00  0.00           H  
ATOM   3123 1HG  GLU A 207      91.951 -37.188   9.423  1.00  0.00           H  
ATOM   3124 2HG  GLU A 207      93.406 -36.202   9.549  1.00  0.00           H  
ATOM   3125  N   ILE A 208      89.113 -35.427   9.564  1.00  0.00           N  
ATOM   3126  CA  ILE A 208      88.078 -35.896   8.663  1.00  0.00           C  
ATOM   3127  C   ILE A 208      87.699 -34.856   7.621  1.00  0.00           C  
ATOM   3128  O   ILE A 208      87.477 -35.169   6.453  1.00  0.00           O  
ATOM   3129  CB  ILE A 208      86.820 -36.303   9.453  1.00  0.00           C  
ATOM   3130  CG1 ILE A 208      87.100 -37.550  10.297  1.00  0.00           C  
ATOM   3131  CG2 ILE A 208      85.654 -36.547   8.508  1.00  0.00           C  
ATOM   3132  CD1 ILE A 208      86.018 -37.860  11.305  1.00  0.00           C  
ATOM   3133  H   ILE A 208      88.873 -35.287  10.504  1.00  0.00           H  
ATOM   3134  HA  ILE A 208      88.452 -36.769   8.130  1.00  0.00           H  
ATOM   3135  HB  ILE A 208      86.553 -35.507  10.147  1.00  0.00           H  
ATOM   3136 1HG1 ILE A 208      87.215 -38.413   9.642  1.00  0.00           H  
ATOM   3137 2HG1 ILE A 208      88.040 -37.421  10.835  1.00  0.00           H  
ATOM   3138 1HG2 ILE A 208      84.774 -36.835   9.082  1.00  0.00           H  
ATOM   3139 2HG2 ILE A 208      85.441 -35.636   7.950  1.00  0.00           H  
ATOM   3140 3HG2 ILE A 208      85.910 -37.347   7.812  1.00  0.00           H  
ATOM   3141 1HD1 ILE A 208      86.289 -38.756  11.865  1.00  0.00           H  
ATOM   3142 2HD1 ILE A 208      85.910 -37.021  11.994  1.00  0.00           H  
ATOM   3143 3HD1 ILE A 208      85.076 -38.027  10.787  1.00  0.00           H  
ATOM   3144  N   ALA A 209      87.596 -33.620   8.054  1.00  0.00           N  
ATOM   3145  CA  ALA A 209      87.313 -32.519   7.153  1.00  0.00           C  
ATOM   3146  C   ALA A 209      88.403 -32.327   6.111  1.00  0.00           C  
ATOM   3147  O   ALA A 209      88.134 -32.053   4.943  1.00  0.00           O  
ATOM   3148  CB  ALA A 209      87.118 -31.235   7.947  1.00  0.00           C  
ATOM   3149  H   ALA A 209      87.775 -33.408   8.994  1.00  0.00           H  
ATOM   3150  HA  ALA A 209      86.393 -32.750   6.615  1.00  0.00           H  
ATOM   3151 1HB  ALA A 209      86.893 -30.416   7.264  1.00  0.00           H  
ATOM   3152 2HB  ALA A 209      86.290 -31.362   8.646  1.00  0.00           H  
ATOM   3153 3HB  ALA A 209      88.027 -31.007   8.500  1.00  0.00           H  
ATOM   3154  N   GLU A 210      89.638 -32.440   6.544  1.00  0.00           N  
ATOM   3155  CA  GLU A 210      90.772 -32.354   5.643  1.00  0.00           C  
ATOM   3156  C   GLU A 210      90.771 -33.460   4.601  1.00  0.00           C  
ATOM   3157  O   GLU A 210      91.088 -33.242   3.433  1.00  0.00           O  
ATOM   3158  CB  GLU A 210      92.078 -32.400   6.440  1.00  0.00           C  
ATOM   3159  CG  GLU A 210      93.335 -32.250   5.595  1.00  0.00           C  
ATOM   3160  CD  GLU A 210      94.593 -32.226   6.418  1.00  0.00           C  
ATOM   3161  OE1 GLU A 210      94.496 -32.302   7.619  1.00  0.00           O  
ATOM   3162  OE2 GLU A 210      95.652 -32.133   5.844  1.00  0.00           O  
ATOM   3163  H   GLU A 210      89.817 -32.653   7.484  1.00  0.00           H  
ATOM   3164  HA  GLU A 210      90.718 -31.405   5.109  1.00  0.00           H  
ATOM   3165 1HB  GLU A 210      92.078 -31.604   7.184  1.00  0.00           H  
ATOM   3166 2HB  GLU A 210      92.144 -33.348   6.974  1.00  0.00           H  
ATOM   3167 1HG  GLU A 210      93.390 -33.082   4.893  1.00  0.00           H  
ATOM   3168 2HG  GLU A 210      93.265 -31.329   5.019  1.00  0.00           H  
ATOM   3169  N   LEU A 211      90.446 -34.657   5.034  1.00  0.00           N  
ATOM   3170  CA  LEU A 211      90.334 -35.788   4.133  1.00  0.00           C  
ATOM   3171  C   LEU A 211      89.246 -35.595   3.091  1.00  0.00           C  
ATOM   3172  O   LEU A 211      89.404 -35.945   1.923  1.00  0.00           O  
ATOM   3173  CB  LEU A 211      90.055 -37.065   4.935  1.00  0.00           C  
ATOM   3174  CG  LEU A 211      90.029 -38.368   4.124  1.00  0.00           C  
ATOM   3175  CD1 LEU A 211      91.378 -38.569   3.446  1.00  0.00           C  
ATOM   3176  CD2 LEU A 211      89.700 -39.533   5.045  1.00  0.00           C  
ATOM   3177  H   LEU A 211      90.204 -34.795   5.974  1.00  0.00           H  
ATOM   3178  HA  LEU A 211      91.279 -35.902   3.603  1.00  0.00           H  
ATOM   3179 1HB  LEU A 211      90.819 -37.168   5.703  1.00  0.00           H  
ATOM   3180 2HB  LEU A 211      89.087 -36.962   5.426  1.00  0.00           H  
ATOM   3181  HG  LEU A 211      89.271 -38.295   3.344  1.00  0.00           H  
ATOM   3182 1HD1 LEU A 211      91.359 -39.495   2.870  1.00  0.00           H  
ATOM   3183 2HD1 LEU A 211      91.578 -37.732   2.779  1.00  0.00           H  
ATOM   3184 3HD1 LEU A 211      92.160 -38.628   4.202  1.00  0.00           H  
ATOM   3185 1HD2 LEU A 211      89.681 -40.458   4.469  1.00  0.00           H  
ATOM   3186 2HD2 LEU A 211      90.458 -39.606   5.825  1.00  0.00           H  
ATOM   3187 3HD2 LEU A 211      88.724 -39.370   5.503  1.00  0.00           H  
ATOM   3188  N   GLN A 212      88.175 -34.914   3.432  1.00  0.00           N  
ATOM   3189  CA  GLN A 212      87.324 -34.370   2.367  1.00  0.00           C  
ATOM   3190  C   GLN A 212      87.453 -35.145   1.050  1.00  0.00           C  
ATOM   3191  O   GLN A 212      86.476 -35.710   0.557  1.00  0.00           O  
ATOM   3192  CB  GLN A 212      87.660 -32.895   2.129  1.00  0.00           C  
ATOM   3193  CG  GLN A 212      86.774 -32.212   1.101  1.00  0.00           C  
ATOM   3194  CD  GLN A 212      85.331 -32.114   1.557  1.00  0.00           C  
ATOM   3195  OE1 GLN A 212      85.040 -32.134   2.756  1.00  0.00           O  
ATOM   3196  NE2 GLN A 212      84.415 -32.007   0.600  1.00  0.00           N  
ATOM   3197  H   GLN A 212      87.993 -34.690   4.399  1.00  0.00           H  
ATOM   3198  HA  GLN A 212      86.284 -34.447   2.682  1.00  0.00           H  
ATOM   3199 1HB  GLN A 212      87.573 -32.346   3.066  1.00  0.00           H  
ATOM   3200 2HB  GLN A 212      88.694 -32.807   1.793  1.00  0.00           H  
ATOM   3201 1HG  GLN A 212      87.148 -31.204   0.928  1.00  0.00           H  
ATOM   3202 2HG  GLN A 212      86.802 -32.786   0.174  1.00  0.00           H  
ATOM   3203 1HE2 GLN A 212      83.446 -31.939   0.840  1.00  0.00           H  
ATOM   3204 2HE2 GLN A 212      84.695 -31.995  -0.360  1.00  0.00           H  
ATOM   3205  N   GLU A 213      88.646 -35.106   0.448  1.00  0.00           N  
ATOM   3206  CA  GLU A 213      88.853 -35.603  -0.913  1.00  0.00           C  
ATOM   3207  C   GLU A 213      88.391 -37.043  -1.065  1.00  0.00           C  
ATOM   3208  O   GLU A 213      87.928 -37.446  -2.132  1.00  0.00           O  
ATOM   3209  CB  GLU A 213      90.330 -35.495  -1.300  1.00  0.00           C  
ATOM   3210  CG  GLU A 213      90.634 -35.894  -2.737  1.00  0.00           C  
ATOM   3211  CD  GLU A 213      92.078 -35.696  -3.106  1.00  0.00           C  
ATOM   3212  OE1 GLU A 213      92.826 -35.239  -2.276  1.00  0.00           O  
ATOM   3213  OE2 GLU A 213      92.434 -36.003  -4.220  1.00  0.00           O  
ATOM   3214  H   GLU A 213      89.429 -34.718   0.955  1.00  0.00           H  
ATOM   3215  HA  GLU A 213      88.277 -34.981  -1.599  1.00  0.00           H  
ATOM   3216 1HB  GLU A 213      90.670 -34.469  -1.159  1.00  0.00           H  
ATOM   3217 2HB  GLU A 213      90.925 -36.130  -0.644  1.00  0.00           H  
ATOM   3218 1HG  GLU A 213      90.377 -36.944  -2.874  1.00  0.00           H  
ATOM   3219 2HG  GLU A 213      90.009 -35.305  -3.406  1.00  0.00           H  
ATOM   3220  N   GLY A 214      88.539 -37.823  -0.002  1.00  0.00           N  
ATOM   3221  CA  GLY A 214      88.192 -39.238  -0.037  1.00  0.00           C  
ATOM   3222  C   GLY A 214      86.691 -39.490  -0.110  1.00  0.00           C  
ATOM   3223  O   GLY A 214      86.254 -40.502  -0.655  1.00  0.00           O  
ATOM   3224  H   GLY A 214      88.914 -37.425   0.848  1.00  0.00           H  
ATOM   3225 1HA  GLY A 214      88.666 -39.707  -0.899  1.00  0.00           H  
ATOM   3226 2HA  GLY A 214      88.584 -39.730   0.852  1.00  0.00           H  
ATOM   3227  N   ALA A 215      85.908 -38.605   0.500  1.00  0.00           N  
ATOM   3228  CA  ALA A 215      84.481 -38.859   0.701  1.00  0.00           C  
ATOM   3229  C   ALA A 215      83.631 -37.685   0.238  1.00  0.00           C  
ATOM   3230  O   ALA A 215      84.121 -36.560   0.124  1.00  0.00           O  
ATOM   3231  CB  ALA A 215      84.200 -39.164   2.165  1.00  0.00           C  
ATOM   3232  H   ALA A 215      86.305 -37.738   0.833  1.00  0.00           H  
ATOM   3233  HA  ALA A 215      84.203 -39.725   0.100  1.00  0.00           H  
ATOM   3234 1HB  ALA A 215      83.134 -39.352   2.299  1.00  0.00           H  
ATOM   3235 2HB  ALA A 215      84.764 -40.046   2.468  1.00  0.00           H  
ATOM   3236 3HB  ALA A 215      84.498 -38.315   2.777  1.00  0.00           H  
ATOM   3237  N   ASP A 216      82.356 -37.946  -0.020  1.00  0.00           N  
ATOM   3238  CA  ASP A 216      81.421 -36.908  -0.432  1.00  0.00           C  
ATOM   3239  C   ASP A 216      81.232 -35.882   0.680  1.00  0.00           C  
ATOM   3240  O   ASP A 216      81.412 -36.198   1.857  1.00  0.00           O  
ATOM   3241  CB  ASP A 216      80.070 -37.518  -0.811  1.00  0.00           C  
ATOM   3242  CG  ASP A 216      79.123 -36.512  -1.452  1.00  0.00           C  
ATOM   3243  OD1 ASP A 216      79.241 -36.283  -2.633  1.00  0.00           O  
ATOM   3244  OD2 ASP A 216      78.292 -35.981  -0.755  1.00  0.00           O  
ATOM   3245  H   ASP A 216      82.023 -38.898   0.082  1.00  0.00           H  
ATOM   3246  HA  ASP A 216      81.826 -36.407  -1.312  1.00  0.00           H  
ATOM   3247 1HB  ASP A 216      80.225 -38.342  -1.508  1.00  0.00           H  
ATOM   3248 2HB  ASP A 216      79.591 -37.928   0.079  1.00  0.00           H  
ATOM   3249  N   PRO A 217      80.947 -34.641   0.298  1.00  0.00           N  
ATOM   3250  CA  PRO A 217      80.969 -33.533   1.251  1.00  0.00           C  
ATOM   3251  C   PRO A 217      79.861 -33.658   2.288  1.00  0.00           C  
ATOM   3252  O   PRO A 217      80.035 -33.273   3.443  1.00  0.00           O  
ATOM   3253  CB  PRO A 217      80.763 -32.307   0.355  1.00  0.00           C  
ATOM   3254  CG  PRO A 217      81.229 -32.753  -0.988  1.00  0.00           C  
ATOM   3255  CD  PRO A 217      80.832 -34.205  -1.059  1.00  0.00           C  
ATOM   3256  HA  PRO A 217      81.925 -33.547   1.776  1.00  0.00           H  
ATOM   3257 1HB  PRO A 217      79.704 -32.010   0.363  1.00  0.00           H  
ATOM   3258 2HB  PRO A 217      81.339 -31.455   0.746  1.00  0.00           H  
ATOM   3259 1HG  PRO A 217      80.756 -32.147  -1.775  1.00  0.00           H  
ATOM   3260 2HG  PRO A 217      82.315 -32.607  -1.082  1.00  0.00           H  
ATOM   3261 1HD  PRO A 217      79.801 -34.285  -1.434  1.00  0.00           H  
ATOM   3262 2HD  PRO A 217      81.529 -34.744  -1.719  1.00  0.00           H  
ATOM   3263  N   GLU A 218      78.742 -34.247   1.885  1.00  0.00           N  
ATOM   3264  CA  GLU A 218      77.634 -34.500   2.786  1.00  0.00           C  
ATOM   3265  C   GLU A 218      77.962 -35.556   3.828  1.00  0.00           C  
ATOM   3266  O   GLU A 218      77.596 -35.442   4.996  1.00  0.00           O  
ATOM   3267  CB  GLU A 218      76.401 -34.932   1.989  1.00  0.00           C  
ATOM   3268  CG  GLU A 218      75.151 -35.144   2.832  1.00  0.00           C  
ATOM   3269  CD  GLU A 218      73.937 -35.467   2.006  1.00  0.00           C  
ATOM   3270  OE1 GLU A 218      74.052 -35.505   0.805  1.00  0.00           O  
ATOM   3271  OE2 GLU A 218      72.893 -35.677   2.578  1.00  0.00           O  
ATOM   3272  H   GLU A 218      78.635 -34.504   0.945  1.00  0.00           H  
ATOM   3273  HA  GLU A 218      77.404 -33.578   3.320  1.00  0.00           H  
ATOM   3274 1HB  GLU A 218      76.172 -34.178   1.236  1.00  0.00           H  
ATOM   3275 2HB  GLU A 218      76.613 -35.864   1.466  1.00  0.00           H  
ATOM   3276 1HG  GLU A 218      75.330 -35.961   3.530  1.00  0.00           H  
ATOM   3277 2HG  GLU A 218      74.960 -34.242   3.412  1.00  0.00           H  
ATOM   3278  N   THR A 219      78.629 -36.604   3.395  1.00  0.00           N  
ATOM   3279  CA  THR A 219      79.070 -37.651   4.296  1.00  0.00           C  
ATOM   3280  C   THR A 219      80.053 -37.144   5.338  1.00  0.00           C  
ATOM   3281  O   THR A 219      80.004 -37.525   6.506  1.00  0.00           O  
ATOM   3282  CB  THR A 219      79.711 -38.810   3.510  1.00  0.00           C  
ATOM   3283  OG1 THR A 219      80.821 -38.318   2.749  1.00  0.00           O  
ATOM   3284  CG2 THR A 219      78.696 -39.442   2.570  1.00  0.00           C  
ATOM   3285  H   THR A 219      78.900 -36.664   2.455  1.00  0.00           H  
ATOM   3286  HA  THR A 219      78.202 -38.034   4.833  1.00  0.00           H  
ATOM   3287  HB  THR A 219      80.072 -39.566   4.207  1.00  0.00           H  
ATOM   3288  HG1 THR A 219      81.472 -37.936   3.343  1.00  0.00           H  
ATOM   3289 1HG2 THR A 219      79.167 -40.259   2.023  1.00  0.00           H  
ATOM   3290 2HG2 THR A 219      77.856 -39.827   3.147  1.00  0.00           H  
ATOM   3291 3HG2 THR A 219      78.338 -38.692   1.864  1.00  0.00           H  
ATOM   3292  N   VAL A 220      80.969 -36.307   4.905  1.00  0.00           N  
ATOM   3293  CA  VAL A 220      81.923 -35.690   5.806  1.00  0.00           C  
ATOM   3294  C   VAL A 220      81.254 -34.809   6.848  1.00  0.00           C  
ATOM   3295  O   VAL A 220      81.637 -34.792   8.016  1.00  0.00           O  
ATOM   3296  CB  VAL A 220      82.930 -34.844   5.003  1.00  0.00           C  
ATOM   3297  CG1 VAL A 220      83.811 -34.033   5.941  1.00  0.00           C  
ATOM   3298  CG2 VAL A 220      83.774 -35.747   4.117  1.00  0.00           C  
ATOM   3299  H   VAL A 220      80.981 -36.029   3.965  1.00  0.00           H  
ATOM   3300  HA  VAL A 220      82.463 -36.479   6.331  1.00  0.00           H  
ATOM   3301  HB  VAL A 220      82.381 -34.135   4.384  1.00  0.00           H  
ATOM   3302 1HG1 VAL A 220      84.517 -33.441   5.357  1.00  0.00           H  
ATOM   3303 2HG1 VAL A 220      83.190 -33.368   6.541  1.00  0.00           H  
ATOM   3304 3HG1 VAL A 220      84.362 -34.708   6.598  1.00  0.00           H  
ATOM   3305 1HG2 VAL A 220      84.483 -35.144   3.552  1.00  0.00           H  
ATOM   3306 2HG2 VAL A 220      84.318 -36.461   4.736  1.00  0.00           H  
ATOM   3307 3HG2 VAL A 220      83.125 -36.287   3.426  1.00  0.00           H  
ATOM   3308  N   ALA A 221      80.270 -34.054   6.415  1.00  0.00           N  
ATOM   3309  CA  ALA A 221      79.497 -33.220   7.316  1.00  0.00           C  
ATOM   3310  C   ALA A 221      78.746 -34.032   8.358  1.00  0.00           C  
ATOM   3311  O   ALA A 221      78.662 -33.658   9.526  1.00  0.00           O  
ATOM   3312  CB  ALA A 221      78.523 -32.361   6.522  1.00  0.00           C  
ATOM   3313  H   ALA A 221      79.994 -34.090   5.475  1.00  0.00           H  
ATOM   3314  HA  ALA A 221      80.181 -32.561   7.850  1.00  0.00           H  
ATOM   3315 1HB  ALA A 221      77.956 -31.729   7.205  1.00  0.00           H  
ATOM   3316 2HB  ALA A 221      79.078 -31.735   5.823  1.00  0.00           H  
ATOM   3317 3HB  ALA A 221      77.840 -33.004   5.969  1.00  0.00           H  
ATOM   3318  N   GLU A 222      78.172 -35.133   7.925  1.00  0.00           N  
ATOM   3319  CA  GLU A 222      77.486 -36.039   8.826  1.00  0.00           C  
ATOM   3320  C   GLU A 222      78.416 -36.637   9.868  1.00  0.00           C  
ATOM   3321  O   GLU A 222      78.062 -36.785  11.036  1.00  0.00           O  
ATOM   3322  CB  GLU A 222      76.817 -37.162   8.030  1.00  0.00           C  
ATOM   3323  CG  GLU A 222      75.635 -36.715   7.183  1.00  0.00           C  
ATOM   3324  CD  GLU A 222      74.481 -36.213   8.007  1.00  0.00           C  
ATOM   3325  OE1 GLU A 222      73.919 -36.988   8.742  1.00  0.00           O  
ATOM   3326  OE2 GLU A 222      74.163 -35.052   7.901  1.00  0.00           O  
ATOM   3327  H   GLU A 222      78.256 -35.398   6.985  1.00  0.00           H  
ATOM   3328  HA  GLU A 222      76.719 -35.479   9.362  1.00  0.00           H  
ATOM   3329 1HB  GLU A 222      77.549 -37.622   7.365  1.00  0.00           H  
ATOM   3330 2HB  GLU A 222      76.466 -37.934   8.714  1.00  0.00           H  
ATOM   3331 1HG  GLU A 222      75.961 -35.918   6.513  1.00  0.00           H  
ATOM   3332 2HG  GLU A 222      75.301 -37.552   6.572  1.00  0.00           H  
ATOM   3333  N   ALA A 223      79.599 -37.011   9.435  1.00  0.00           N  
ATOM   3334  CA  ALA A 223      80.610 -37.530  10.336  1.00  0.00           C  
ATOM   3335  C   ALA A 223      81.038 -36.510  11.378  1.00  0.00           C  
ATOM   3336  O   ALA A 223      81.246 -36.833  12.546  1.00  0.00           O  
ATOM   3337  CB  ALA A 223      81.819 -38.004   9.542  1.00  0.00           C  
ATOM   3338  H   ALA A 223      79.846 -36.883   8.495  1.00  0.00           H  
ATOM   3339  HA  ALA A 223      80.182 -38.376  10.874  1.00  0.00           H  
ATOM   3340 1HB  ALA A 223      82.569 -38.404  10.225  1.00  0.00           H  
ATOM   3341 2HB  ALA A 223      81.512 -38.783   8.843  1.00  0.00           H  
ATOM   3342 3HB  ALA A 223      82.242 -37.167   8.989  1.00  0.00           H  
ATOM   3343  N   LEU A 224      81.201 -35.279  10.945  1.00  0.00           N  
ATOM   3344  CA  LEU A 224      81.537 -34.193  11.846  1.00  0.00           C  
ATOM   3345  C   LEU A 224      80.458 -33.949  12.888  1.00  0.00           C  
ATOM   3346  O   LEU A 224      80.740 -33.688  14.056  1.00  0.00           O  
ATOM   3347  CB  LEU A 224      81.773 -32.907  11.044  1.00  0.00           C  
ATOM   3348  CG  LEU A 224      83.034 -32.890  10.171  1.00  0.00           C  
ATOM   3349  CD1 LEU A 224      83.035 -31.639   9.304  1.00  0.00           C  
ATOM   3350  CD2 LEU A 224      84.268 -32.941  11.060  1.00  0.00           C  
ATOM   3351  H   LEU A 224      81.032 -35.059  10.005  1.00  0.00           H  
ATOM   3352  HA  LEU A 224      82.453 -34.454  12.375  1.00  0.00           H  
ATOM   3353 1HB  LEU A 224      80.917 -32.742  10.392  1.00  0.00           H  
ATOM   3354 2HB  LEU A 224      81.840 -32.071  11.740  1.00  0.00           H  
ATOM   3355  HG  LEU A 224      83.030 -33.756   9.508  1.00  0.00           H  
ATOM   3356 1HD1 LEU A 224      83.932 -31.626   8.683  1.00  0.00           H  
ATOM   3357 2HD1 LEU A 224      82.152 -31.638   8.665  1.00  0.00           H  
ATOM   3358 3HD1 LEU A 224      83.024 -30.755   9.941  1.00  0.00           H  
ATOM   3359 1HD2 LEU A 224      85.164 -32.929  10.439  1.00  0.00           H  
ATOM   3360 2HD2 LEU A 224      84.275 -32.075  11.723  1.00  0.00           H  
ATOM   3361 3HD2 LEU A 224      84.250 -33.854  11.655  1.00  0.00           H  
ATOM   3362  N   ARG A 225      79.218 -34.002  12.455  1.00  0.00           N  
ATOM   3363  CA  ARG A 225      78.090 -33.860  13.356  1.00  0.00           C  
ATOM   3364  C   ARG A 225      78.037 -34.965  14.398  1.00  0.00           C  
ATOM   3365  O   ARG A 225      77.732 -34.733  15.566  1.00  0.00           O  
ATOM   3366  CB  ARG A 225      76.788 -33.854  12.570  1.00  0.00           C  
ATOM   3367  CG  ARG A 225      75.533 -33.670  13.410  1.00  0.00           C  
ATOM   3368  CD  ARG A 225      74.306 -33.675  12.574  1.00  0.00           C  
ATOM   3369  NE  ARG A 225      74.109 -34.954  11.908  1.00  0.00           N  
ATOM   3370  CZ  ARG A 225      73.585 -36.048  12.493  1.00  0.00           C  
ATOM   3371  NH1 ARG A 225      73.210 -36.005  13.752  1.00  0.00           N  
ATOM   3372  NH2 ARG A 225      73.446 -37.165  11.800  1.00  0.00           N  
ATOM   3373  H   ARG A 225      79.030 -34.208  11.515  1.00  0.00           H  
ATOM   3374  HA  ARG A 225      78.190 -32.915  13.890  1.00  0.00           H  
ATOM   3375 1HB  ARG A 225      76.811 -33.052  11.833  1.00  0.00           H  
ATOM   3376 2HB  ARG A 225      76.685 -34.795  12.027  1.00  0.00           H  
ATOM   3377 1HG  ARG A 225      75.459 -34.481  14.135  1.00  0.00           H  
ATOM   3378 2HG  ARG A 225      75.586 -32.717  13.937  1.00  0.00           H  
ATOM   3379 1HD  ARG A 225      73.437 -33.481  13.202  1.00  0.00           H  
ATOM   3380 2HD  ARG A 225      74.382 -32.902  11.811  1.00  0.00           H  
ATOM   3381  HE  ARG A 225      74.386 -35.026  10.938  1.00  0.00           H  
ATOM   3382 1HH1 ARG A 225      73.315 -35.151  14.282  1.00  0.00           H  
ATOM   3383 2HH1 ARG A 225      72.816 -36.825  14.190  1.00  0.00           H  
ATOM   3384 1HH2 ARG A 225      73.735 -37.199  10.832  1.00  0.00           H  
ATOM   3385 2HH2 ARG A 225      73.054 -37.985  12.238  1.00  0.00           H  
ATOM   3386  N   ALA A 226      78.305 -36.177  13.965  1.00  0.00           N  
ATOM   3387  CA  ALA A 226      78.361 -37.313  14.866  1.00  0.00           C  
ATOM   3388  C   ALA A 226      79.459 -37.173  15.908  1.00  0.00           C  
ATOM   3389  O   ALA A 226      79.283 -37.515  17.076  1.00  0.00           O  
ATOM   3390  CB  ALA A 226      78.555 -38.597  14.072  1.00  0.00           C  
ATOM   3391  H   ALA A 226      78.539 -36.328  13.025  1.00  0.00           H  
ATOM   3392  HA  ALA A 226      77.414 -37.365  15.404  1.00  0.00           H  
ATOM   3393 1HB  ALA A 226      78.584 -39.446  14.755  1.00  0.00           H  
ATOM   3394 2HB  ALA A 226      77.727 -38.721  13.373  1.00  0.00           H  
ATOM   3395 3HB  ALA A 226      79.491 -38.544  13.519  1.00  0.00           H  
ATOM   3396  N   ILE A 227      80.605 -36.699  15.475  1.00  0.00           N  
ATOM   3397  CA  ILE A 227      81.714 -36.446  16.376  1.00  0.00           C  
ATOM   3398  C   ILE A 227      81.386 -35.390  17.418  1.00  0.00           C  
ATOM   3399  O   ILE A 227      81.752 -35.504  18.586  1.00  0.00           O  
ATOM   3400  CB  ILE A 227      82.961 -36.009  15.586  1.00  0.00           C  
ATOM   3401  CG1 ILE A 227      83.492 -37.170  14.742  1.00  0.00           C  
ATOM   3402  CG2 ILE A 227      84.037 -35.498  16.532  1.00  0.00           C  
ATOM   3403  CD1 ILE A 227      84.542 -36.761  13.733  1.00  0.00           C  
ATOM   3404  H   ILE A 227      80.713 -36.442  14.535  1.00  0.00           H  
ATOM   3405  HA  ILE A 227      81.944 -37.368  16.908  1.00  0.00           H  
ATOM   3406  HB  ILE A 227      82.692 -35.212  14.893  1.00  0.00           H  
ATOM   3407 1HG1 ILE A 227      83.923 -37.927  15.395  1.00  0.00           H  
ATOM   3408 2HG1 ILE A 227      82.667 -37.636  14.203  1.00  0.00           H  
ATOM   3409 1HG2 ILE A 227      84.912 -35.193  15.957  1.00  0.00           H  
ATOM   3410 2HG2 ILE A 227      83.655 -34.644  17.090  1.00  0.00           H  
ATOM   3411 3HG2 ILE A 227      84.317 -36.290  17.227  1.00  0.00           H  
ATOM   3412 1HD1 ILE A 227      84.869 -37.637  13.173  1.00  0.00           H  
ATOM   3413 2HD1 ILE A 227      84.119 -36.028  13.045  1.00  0.00           H  
ATOM   3414 3HD1 ILE A 227      85.393 -36.324  14.252  1.00  0.00           H  
ATOM   3415  N   SER A 228      80.719 -34.343  16.985  1.00  0.00           N  
ATOM   3416  CA  SER A 228      80.278 -33.296  17.886  1.00  0.00           C  
ATOM   3417  C   SER A 228      79.295 -33.802  18.928  1.00  0.00           C  
ATOM   3418  O   SER A 228      79.343 -33.421  20.096  1.00  0.00           O  
ATOM   3419  CB  SER A 228      79.642 -32.172  17.091  1.00  0.00           C  
ATOM   3420  OG  SER A 228      79.207 -31.143  17.937  1.00  0.00           O  
ATOM   3421  H   SER A 228      80.448 -34.282  16.045  1.00  0.00           H  
ATOM   3422  HA  SER A 228      81.148 -32.902  18.411  1.00  0.00           H  
ATOM   3423 1HB  SER A 228      80.365 -31.778  16.377  1.00  0.00           H  
ATOM   3424 2HB  SER A 228      78.798 -32.560  16.523  1.00  0.00           H  
ATOM   3425  HG  SER A 228      78.820 -30.476  17.365  1.00  0.00           H  
ATOM   3426  N   ARG A 229      78.379 -34.639  18.495  1.00  0.00           N  
ATOM   3427  CA  ARG A 229      77.425 -35.257  19.396  1.00  0.00           C  
ATOM   3428  C   ARG A 229      78.094 -36.137  20.438  1.00  0.00           C  
ATOM   3429  O   ARG A 229      77.710 -36.154  21.606  1.00  0.00           O  
ATOM   3430  CB  ARG A 229      76.423 -36.089  18.609  1.00  0.00           C  
ATOM   3431  CG  ARG A 229      75.326 -36.729  19.446  1.00  0.00           C  
ATOM   3432  CD  ARG A 229      74.330 -37.433  18.599  1.00  0.00           C  
ATOM   3433  NE  ARG A 229      73.303 -38.084  19.397  1.00  0.00           N  
ATOM   3434  CZ  ARG A 229      72.293 -38.819  18.892  1.00  0.00           C  
ATOM   3435  NH1 ARG A 229      72.188 -38.986  17.592  1.00  0.00           N  
ATOM   3436  NH2 ARG A 229      71.408 -39.371  19.703  1.00  0.00           N  
ATOM   3437  H   ARG A 229      78.367 -34.917  17.555  1.00  0.00           H  
ATOM   3438  HA  ARG A 229      76.893 -34.468  19.930  1.00  0.00           H  
ATOM   3439 1HB  ARG A 229      75.942 -35.466  17.857  1.00  0.00           H  
ATOM   3440 2HB  ARG A 229      76.947 -36.889  18.085  1.00  0.00           H  
ATOM   3441 1HG  ARG A 229      75.767 -37.454  20.131  1.00  0.00           H  
ATOM   3442 2HG  ARG A 229      74.808 -35.959  20.017  1.00  0.00           H  
ATOM   3443 1HD  ARG A 229      73.844 -36.716  17.937  1.00  0.00           H  
ATOM   3444 2HD  ARG A 229      74.832 -38.195  18.003  1.00  0.00           H  
ATOM   3445  HE  ARG A 229      73.351 -37.978  20.401  1.00  0.00           H  
ATOM   3446 1HH1 ARG A 229      72.865 -38.565  16.972  1.00  0.00           H  
ATOM   3447 2HH1 ARG A 229      71.431 -39.537  17.214  1.00  0.00           H  
ATOM   3448 1HH2 ARG A 229      71.489 -39.242  20.702  1.00  0.00           H  
ATOM   3449 2HH2 ARG A 229      70.652 -39.921  19.325  1.00  0.00           H  
ATOM   3450  N   MET A 230      79.078 -36.892  20.005  1.00  0.00           N  
ATOM   3451  CA  MET A 230      79.851 -37.726  20.906  1.00  0.00           C  
ATOM   3452  C   MET A 230      80.601 -36.914  21.948  1.00  0.00           C  
ATOM   3453  O   MET A 230      80.686 -37.289  23.116  1.00  0.00           O  
ATOM   3454  CB  MET A 230      80.826 -38.586  20.106  1.00  0.00           C  
ATOM   3455  CG  MET A 230      80.167 -39.664  19.258  1.00  0.00           C  
ATOM   3456  SD  MET A 230      81.358 -40.619  18.297  1.00  0.00           S  
ATOM   3457  CE  MET A 230      80.265 -41.694  17.374  1.00  0.00           C  
ATOM   3458  H   MET A 230      79.354 -36.856  19.065  1.00  0.00           H  
ATOM   3459  HA  MET A 230      79.166 -38.377  21.447  1.00  0.00           H  
ATOM   3460 1HB  MET A 230      81.412 -37.950  19.442  1.00  0.00           H  
ATOM   3461 2HB  MET A 230      81.523 -39.076  20.787  1.00  0.00           H  
ATOM   3462 1HG  MET A 230      79.617 -40.348  19.903  1.00  0.00           H  
ATOM   3463 2HG  MET A 230      79.460 -39.204  18.569  1.00  0.00           H  
ATOM   3464 1HE  MET A 230      80.854 -42.349  16.731  1.00  0.00           H  
ATOM   3465 2HE  MET A 230      79.678 -42.299  18.067  1.00  0.00           H  
ATOM   3466 3HE  MET A 230      79.594 -41.092  16.761  1.00  0.00           H  
ATOM   3467  N   GLY A 231      81.175 -35.813  21.515  1.00  0.00           N  
ATOM   3468  CA  GLY A 231      81.862 -34.907  22.416  1.00  0.00           C  
ATOM   3469  C   GLY A 231      80.931 -34.309  23.458  1.00  0.00           C  
ATOM   3470  O   GLY A 231      81.286 -34.161  24.626  1.00  0.00           O  
ATOM   3471  H   GLY A 231      81.092 -35.548  20.575  1.00  0.00           H  
ATOM   3472 1HA  GLY A 231      82.669 -35.439  22.922  1.00  0.00           H  
ATOM   3473 2HA  GLY A 231      82.320 -34.102  21.843  1.00  0.00           H  
ATOM   3474  N   ARG A 232      79.748 -33.935  23.025  1.00  0.00           N  
ATOM   3475  CA  ARG A 232      78.737 -33.416  23.926  1.00  0.00           C  
ATOM   3476  C   ARG A 232      78.310 -34.437  24.968  1.00  0.00           C  
ATOM   3477  O   ARG A 232      78.102 -34.113  26.136  1.00  0.00           O  
ATOM   3478  CB  ARG A 232      77.514 -32.965  23.140  1.00  0.00           C  
ATOM   3479  CG  ARG A 232      76.414 -32.332  23.976  1.00  0.00           C  
ATOM   3480  CD  ARG A 232      75.276 -31.881  23.135  1.00  0.00           C  
ATOM   3481  NE  ARG A 232      74.230 -31.255  23.929  1.00  0.00           N  
ATOM   3482  CZ  ARG A 232      73.231 -31.922  24.540  1.00  0.00           C  
ATOM   3483  NH1 ARG A 232      73.158 -33.231  24.441  1.00  0.00           N  
ATOM   3484  NH2 ARG A 232      72.327 -31.259  25.241  1.00  0.00           N  
ATOM   3485  H   ARG A 232      79.502 -34.063  22.085  1.00  0.00           H  
ATOM   3486  HA  ARG A 232      79.151 -32.556  24.453  1.00  0.00           H  
ATOM   3487 1HB  ARG A 232      77.815 -32.239  22.386  1.00  0.00           H  
ATOM   3488 2HB  ARG A 232      77.082 -33.819  22.618  1.00  0.00           H  
ATOM   3489 1HG  ARG A 232      76.040 -33.060  24.697  1.00  0.00           H  
ATOM   3490 2HG  ARG A 232      76.812 -31.467  24.507  1.00  0.00           H  
ATOM   3491 1HD  ARG A 232      75.629 -31.154  22.404  1.00  0.00           H  
ATOM   3492 2HD  ARG A 232      74.845 -32.736  22.617  1.00  0.00           H  
ATOM   3493  HE  ARG A 232      74.253 -30.249  24.028  1.00  0.00           H  
ATOM   3494 1HH1 ARG A 232      73.849 -33.737  23.906  1.00  0.00           H  
ATOM   3495 2HH1 ARG A 232      72.409 -33.729  24.900  1.00  0.00           H  
ATOM   3496 1HH2 ARG A 232      72.384 -30.253  25.317  1.00  0.00           H  
ATOM   3497 2HH2 ARG A 232      71.579 -31.758  25.699  1.00  0.00           H  
ATOM   3498  N   ALA A 233      78.146 -35.666  24.535  1.00  0.00           N  
ATOM   3499  CA  ALA A 233      77.811 -36.753  25.436  1.00  0.00           C  
ATOM   3500  C   ALA A 233      78.890 -36.997  26.478  1.00  0.00           C  
ATOM   3501  O   ALA A 233      78.608 -37.258  27.646  1.00  0.00           O  
ATOM   3502  CB  ALA A 233      77.554 -38.026  24.642  1.00  0.00           C  
ATOM   3503  H   ALA A 233      78.315 -35.887  23.595  1.00  0.00           H  
ATOM   3504  HA  ALA A 233      76.903 -36.479  25.974  1.00  0.00           H  
ATOM   3505 1HB  ALA A 233      77.292 -38.834  25.324  1.00  0.00           H  
ATOM   3506 2HB  ALA A 233      76.734 -37.859  23.943  1.00  0.00           H  
ATOM   3507 3HB  ALA A 233      78.453 -38.297  24.089  1.00  0.00           H  
ATOM   3508  N   VAL A 234      80.130 -36.944  26.045  1.00  0.00           N  
ATOM   3509  CA  VAL A 234      81.258 -37.086  26.946  1.00  0.00           C  
ATOM   3510  C   VAL A 234      81.310 -35.980  27.988  1.00  0.00           C  
ATOM   3511  O   VAL A 234      81.616 -36.213  29.156  1.00  0.00           O  
ATOM   3512  CB  VAL A 234      82.573 -37.086  26.144  1.00  0.00           C  
ATOM   3513  CG1 VAL A 234      83.769 -37.032  27.082  1.00  0.00           C  
ATOM   3514  CG2 VAL A 234      82.638 -38.319  25.256  1.00  0.00           C  
ATOM   3515  H   VAL A 234      80.318 -36.738  25.105  1.00  0.00           H  
ATOM   3516  HA  VAL A 234      81.164 -38.037  27.471  1.00  0.00           H  
ATOM   3517  HB  VAL A 234      82.610 -36.189  25.525  1.00  0.00           H  
ATOM   3518 1HG1 VAL A 234      84.690 -37.032  26.498  1.00  0.00           H  
ATOM   3519 2HG1 VAL A 234      83.721 -36.124  27.682  1.00  0.00           H  
ATOM   3520 3HG1 VAL A 234      83.756 -37.902  27.738  1.00  0.00           H  
ATOM   3521 1HG2 VAL A 234      83.570 -38.312  24.692  1.00  0.00           H  
ATOM   3522 2HG2 VAL A 234      82.595 -39.216  25.875  1.00  0.00           H  
ATOM   3523 3HG2 VAL A 234      81.796 -38.315  24.565  1.00  0.00           H  
ATOM   3524  N   ALA A 235      81.048 -34.743  27.557  1.00  0.00           N  
ATOM   3525  CA  ALA A 235      81.128 -33.586  28.458  1.00  0.00           C  
ATOM   3526  C   ALA A 235      79.899 -33.456  29.359  1.00  0.00           C  
ATOM   3527  O   ALA A 235      80.003 -33.543  30.583  1.00  0.00           O  
ATOM   3528  CB  ALA A 235      81.317 -32.309  27.652  1.00  0.00           C  
ATOM   3529  H   ALA A 235      80.794 -34.599  26.590  1.00  0.00           H  
ATOM   3530  HA  ALA A 235      81.991 -33.724  29.111  1.00  0.00           H  
ATOM   3531 1HB  ALA A 235      81.385 -31.457  28.329  1.00  0.00           H  
ATOM   3532 2HB  ALA A 235      82.233 -32.381  27.066  1.00  0.00           H  
ATOM   3533 3HB  ALA A 235      80.469 -32.173  26.983  1.00  0.00           H  
ATOM   3534  N   LEU A 236      78.744 -33.196  28.748  1.00  0.00           N  
ATOM   3535  CA  LEU A 236      77.523 -32.896  29.496  1.00  0.00           C  
ATOM   3536  C   LEU A 236      76.859 -34.143  30.063  1.00  0.00           C  
ATOM   3537  O   LEU A 236      76.283 -34.107  31.150  1.00  0.00           O  
ATOM   3538  CB  LEU A 236      76.527 -32.158  28.593  1.00  0.00           C  
ATOM   3539  CG  LEU A 236      76.952 -30.754  28.142  1.00  0.00           C  
ATOM   3540  CD1 LEU A 236      75.933 -30.208  27.151  1.00  0.00           C  
ATOM   3541  CD2 LEU A 236      77.074 -29.845  29.356  1.00  0.00           C  
ATOM   3542  H   LEU A 236      78.718 -33.170  27.739  1.00  0.00           H  
ATOM   3543  HA  LEU A 236      77.781 -32.245  30.333  1.00  0.00           H  
ATOM   3544 1HB  LEU A 236      76.360 -32.756  27.699  1.00  0.00           H  
ATOM   3545 2HB  LEU A 236      75.580 -32.062  29.124  1.00  0.00           H  
ATOM   3546  HG  LEU A 236      77.914 -30.811  27.633  1.00  0.00           H  
ATOM   3547 1HD1 LEU A 236      76.234 -29.212  26.830  1.00  0.00           H  
ATOM   3548 2HD1 LEU A 236      75.880 -30.867  26.284  1.00  0.00           H  
ATOM   3549 3HD1 LEU A 236      74.955 -30.156  27.628  1.00  0.00           H  
ATOM   3550 1HD2 LEU A 236      77.377 -28.848  29.036  1.00  0.00           H  
ATOM   3551 2HD2 LEU A 236      76.112 -29.787  29.865  1.00  0.00           H  
ATOM   3552 3HD2 LEU A 236      77.822 -30.249  30.039  1.00  0.00           H  
ATOM   3553  N   VAL A 237      76.897 -35.236  29.306  1.00  0.00           N  
ATOM   3554  CA  VAL A 237      76.175 -36.438  29.704  1.00  0.00           C  
ATOM   3555  C   VAL A 237      77.008 -37.255  30.680  1.00  0.00           C  
ATOM   3556  O   VAL A 237      78.034 -37.827  30.313  1.00  0.00           O  
ATOM   3557  CB  VAL A 237      75.834 -37.298  28.472  1.00  0.00           C  
ATOM   3558  CG1 VAL A 237      75.116 -38.571  28.894  1.00  0.00           C  
ATOM   3559  CG2 VAL A 237      74.983 -36.495  27.500  1.00  0.00           C  
ATOM   3560  H   VAL A 237      77.407 -35.225  28.434  1.00  0.00           H  
ATOM   3561  HA  VAL A 237      75.244 -36.139  30.187  1.00  0.00           H  
ATOM   3562  HB  VAL A 237      76.760 -37.599  27.983  1.00  0.00           H  
ATOM   3563 1HG1 VAL A 237      74.883 -39.168  28.011  1.00  0.00           H  
ATOM   3564 2HG1 VAL A 237      75.758 -39.147  29.561  1.00  0.00           H  
ATOM   3565 3HG1 VAL A 237      74.192 -38.314  29.411  1.00  0.00           H  
ATOM   3566 1HG2 VAL A 237      74.746 -37.109  26.632  1.00  0.00           H  
ATOM   3567 2HG2 VAL A 237      74.059 -36.190  27.992  1.00  0.00           H  
ATOM   3568 3HG2 VAL A 237      75.533 -35.611  27.180  1.00  0.00           H  
ATOM   3569  N   GLU A 238      76.581 -37.266  31.937  1.00  0.00           N  
ATOM   3570  CA  GLU A 238      77.347 -37.896  33.002  1.00  0.00           C  
ATOM   3571  C   GLU A 238      77.166 -39.407  33.038  1.00  0.00           C  
ATOM   3572  O   GLU A 238      78.083 -40.141  33.407  1.00  0.00           O  
ATOM   3573  CB  GLU A 238      76.949 -37.301  34.355  1.00  0.00           C  
ATOM   3574  CG  GLU A 238      77.344 -35.843  34.540  1.00  0.00           C  
ATOM   3575  CD  GLU A 238      76.919 -35.286  35.870  1.00  0.00           C  
ATOM   3576  OE1 GLU A 238      76.236 -35.975  36.590  1.00  0.00           O  
ATOM   3577  OE2 GLU A 238      77.277 -34.171  36.167  1.00  0.00           O  
ATOM   3578  H   GLU A 238      75.715 -36.800  32.164  1.00  0.00           H  
ATOM   3579  HA  GLU A 238      78.405 -37.691  32.836  1.00  0.00           H  
ATOM   3580 1HB  GLU A 238      75.869 -37.374  34.481  1.00  0.00           H  
ATOM   3581 2HB  GLU A 238      77.412 -37.877  35.156  1.00  0.00           H  
ATOM   3582 1HG  GLU A 238      78.427 -35.756  34.452  1.00  0.00           H  
ATOM   3583 2HG  GLU A 238      76.894 -35.251  33.744  1.00  0.00           H  
ATOM   3584  N   ASP A 239      75.968 -39.868  32.695  1.00  0.00           N  
ATOM   3585  CA  ASP A 239      75.642 -41.282  32.820  1.00  0.00           C  
ATOM   3586  C   ASP A 239      76.255 -42.064  31.667  1.00  0.00           C  
ATOM   3587  O   ASP A 239      75.872 -41.885  30.511  1.00  0.00           O  
ATOM   3588  CB  ASP A 239      74.126 -41.491  32.846  1.00  0.00           C  
ATOM   3589  CG  ASP A 239      73.731 -42.947  33.049  1.00  0.00           C  
ATOM   3590  OD1 ASP A 239      74.556 -43.710  33.494  1.00  0.00           O  
ATOM   3591  OD2 ASP A 239      72.608 -43.284  32.757  1.00  0.00           O  
ATOM   3592  H   ASP A 239      75.263 -39.222  32.370  1.00  0.00           H  
ATOM   3593  HA  ASP A 239      76.047 -41.650  33.764  1.00  0.00           H  
ATOM   3594 1HB  ASP A 239      73.690 -40.896  33.649  1.00  0.00           H  
ATOM   3595 2HB  ASP A 239      73.694 -41.140  31.908  1.00  0.00           H  
ATOM   3596  N   PRO A 240      77.294 -42.832  31.974  1.00  0.00           N  
ATOM   3597  CA  PRO A 240      78.205 -43.322  30.948  1.00  0.00           C  
ATOM   3598  C   PRO A 240      77.524 -44.197  29.929  1.00  0.00           C  
ATOM   3599  O   PRO A 240      77.897 -44.200  28.755  1.00  0.00           O  
ATOM   3600  CB  PRO A 240      79.233 -44.118  31.759  1.00  0.00           C  
ATOM   3601  CG  PRO A 240      79.186 -43.501  33.115  1.00  0.00           C  
ATOM   3602  CD  PRO A 240      77.737 -43.146  33.315  1.00  0.00           C  
ATOM   3603  HA  PRO A 240      78.676 -42.466  30.444  1.00  0.00           H  
ATOM   3604 1HB  PRO A 240      78.963 -45.184  31.766  1.00  0.00           H  
ATOM   3605 2HB  PRO A 240      80.225 -44.041  31.289  1.00  0.00           H  
ATOM   3606 1HG  PRO A 240      79.556 -44.211  33.869  1.00  0.00           H  
ATOM   3607 2HG  PRO A 240      79.847 -42.623  33.155  1.00  0.00           H  
ATOM   3608 1HD  PRO A 240      77.201 -44.010  33.732  1.00  0.00           H  
ATOM   3609 2HD  PRO A 240      77.661 -42.279  33.988  1.00  0.00           H  
ATOM   3610  N   ARG A 241      76.520 -44.935  30.362  1.00  0.00           N  
ATOM   3611  CA  ARG A 241      75.838 -45.845  29.461  1.00  0.00           C  
ATOM   3612  C   ARG A 241      75.006 -45.115  28.418  1.00  0.00           C  
ATOM   3613  O   ARG A 241      74.962 -45.496  27.251  1.00  0.00           O  
ATOM   3614  CB  ARG A 241      74.937 -46.786  30.248  1.00  0.00           C  
ATOM   3615  CG  ARG A 241      73.751 -46.117  30.926  1.00  0.00           C  
ATOM   3616  CD  ARG A 241      72.972 -47.082  31.744  1.00  0.00           C  
ATOM   3617  NE  ARG A 241      71.802 -46.461  32.345  1.00  0.00           N  
ATOM   3618  CZ  ARG A 241      70.963 -47.078  33.199  1.00  0.00           C  
ATOM   3619  NH1 ARG A 241      71.177 -48.330  33.542  1.00  0.00           N  
ATOM   3620  NH2 ARG A 241      69.924 -46.426  33.692  1.00  0.00           N  
ATOM   3621  H   ARG A 241      76.241 -44.928  31.301  1.00  0.00           H  
ATOM   3622  HA  ARG A 241      76.588 -46.429  28.927  1.00  0.00           H  
ATOM   3623 1HB  ARG A 241      74.546 -47.555  29.584  1.00  0.00           H  
ATOM   3624 2HB  ARG A 241      75.521 -47.285  31.021  1.00  0.00           H  
ATOM   3625 1HG  ARG A 241      74.107 -45.321  31.580  1.00  0.00           H  
ATOM   3626 2HG  ARG A 241      73.090 -45.696  30.169  1.00  0.00           H  
ATOM   3627 1HD  ARG A 241      72.635 -47.904  31.114  1.00  0.00           H  
ATOM   3628 2HD  ARG A 241      73.600 -47.471  32.544  1.00  0.00           H  
ATOM   3629  HE  ARG A 241      71.605 -45.499  32.104  1.00  0.00           H  
ATOM   3630 1HH1 ARG A 241      71.971 -48.828  33.166  1.00  0.00           H  
ATOM   3631 2HH1 ARG A 241      70.548 -48.792  34.183  1.00  0.00           H  
ATOM   3632 1HH2 ARG A 241      69.760 -45.465  33.428  1.00  0.00           H  
ATOM   3633 2HH2 ARG A 241      69.296 -46.889  34.332  1.00  0.00           H  
ATOM   3634  N   GLU A 242      74.321 -44.080  28.852  1.00  0.00           N  
ATOM   3635  CA  GLU A 242      73.543 -43.251  27.951  1.00  0.00           C  
ATOM   3636  C   GLU A 242      74.406 -42.559  26.908  1.00  0.00           C  
ATOM   3637  O   GLU A 242      74.039 -42.448  25.741  1.00  0.00           O  
ATOM   3638  CB  GLU A 242      72.762 -42.204  28.748  1.00  0.00           C  
ATOM   3639  CG  GLU A 242      71.856 -41.319  27.903  1.00  0.00           C  
ATOM   3640  CD  GLU A 242      71.049 -40.353  28.726  1.00  0.00           C  
ATOM   3641  OE1 GLU A 242      71.492 -39.995  29.792  1.00  0.00           O  
ATOM   3642  OE2 GLU A 242      69.989 -39.973  28.289  1.00  0.00           O  
ATOM   3643  H   GLU A 242      74.376 -43.808  29.791  1.00  0.00           H  
ATOM   3644  HA  GLU A 242      72.842 -43.889  27.412  1.00  0.00           H  
ATOM   3645 1HB  GLU A 242      72.142 -42.701  29.493  1.00  0.00           H  
ATOM   3646 2HB  GLU A 242      73.459 -41.557  29.281  1.00  0.00           H  
ATOM   3647 1HG  GLU A 242      72.470 -40.755  27.201  1.00  0.00           H  
ATOM   3648 2HG  GLU A 242      71.182 -41.951  27.328  1.00  0.00           H  
ATOM   3649  N   ALA A 243      75.544 -42.063  27.342  1.00  0.00           N  
ATOM   3650  CA  ALA A 243      76.496 -41.443  26.441  1.00  0.00           C  
ATOM   3651  C   ALA A 243      77.028 -42.413  25.398  1.00  0.00           C  
ATOM   3652  O   ALA A 243      77.200 -42.069  24.231  1.00  0.00           O  
ATOM   3653  CB  ALA A 243      77.649 -40.846  27.235  1.00  0.00           C  
ATOM   3654  H   ALA A 243      75.803 -42.165  28.281  1.00  0.00           H  
ATOM   3655  HA  ALA A 243      75.983 -40.645  25.903  1.00  0.00           H  
ATOM   3656 1HB  ALA A 243      78.353 -40.370  26.553  1.00  0.00           H  
ATOM   3657 2HB  ALA A 243      77.263 -40.104  27.935  1.00  0.00           H  
ATOM   3658 3HB  ALA A 243      78.157 -41.635  27.788  1.00  0.00           H  
ATOM   3659  N   ALA A 244      77.318 -43.619  25.832  1.00  0.00           N  
ATOM   3660  CA  ALA A 244      77.765 -44.664  24.931  1.00  0.00           C  
ATOM   3661  C   ALA A 244      76.717 -45.019  23.888  1.00  0.00           C  
ATOM   3662  O   ALA A 244      77.025 -45.249  22.721  1.00  0.00           O  
ATOM   3663  CB  ALA A 244      78.152 -45.903  25.725  1.00  0.00           C  
ATOM   3664  H   ALA A 244      77.173 -43.856  26.771  1.00  0.00           H  
ATOM   3665  HA  ALA A 244      78.639 -44.297  24.393  1.00  0.00           H  
ATOM   3666 1HB  ALA A 244      78.499 -46.679  25.042  1.00  0.00           H  
ATOM   3667 2HB  ALA A 244      78.950 -45.653  26.424  1.00  0.00           H  
ATOM   3668 3HB  ALA A 244      77.287 -46.266  26.277  1.00  0.00           H  
ATOM   3669  N   VAL A 245      75.478 -45.096  24.322  1.00  0.00           N  
ATOM   3670  CA  VAL A 245      74.372 -45.354  23.421  1.00  0.00           C  
ATOM   3671  C   VAL A 245      74.204 -44.260  22.378  1.00  0.00           C  
ATOM   3672  O   VAL A 245      73.925 -44.524  21.211  1.00  0.00           O  
ATOM   3673  CB  VAL A 245      73.064 -45.490  24.224  1.00  0.00           C  
ATOM   3674  CG1 VAL A 245      71.868 -45.561  23.286  1.00  0.00           C  
ATOM   3675  CG2 VAL A 245      73.128 -46.724  25.111  1.00  0.00           C  
ATOM   3676  H   VAL A 245      75.271 -44.911  25.261  1.00  0.00           H  
ATOM   3677  HA  VAL A 245      74.565 -46.290  22.896  1.00  0.00           H  
ATOM   3678  HB  VAL A 245      72.935 -44.602  24.843  1.00  0.00           H  
ATOM   3679 1HG1 VAL A 245      70.953 -45.657  23.870  1.00  0.00           H  
ATOM   3680 2HG1 VAL A 245      71.822 -44.652  22.686  1.00  0.00           H  
ATOM   3681 3HG1 VAL A 245      71.971 -46.425  22.630  1.00  0.00           H  
ATOM   3682 1HG2 VAL A 245      72.200 -46.814  25.676  1.00  0.00           H  
ATOM   3683 2HG2 VAL A 245      73.263 -47.611  24.492  1.00  0.00           H  
ATOM   3684 3HG2 VAL A 245      73.967 -46.633  25.802  1.00  0.00           H  
ATOM   3685  N   GLU A 246      74.344 -43.027  22.812  1.00  0.00           N  
ATOM   3686  CA  GLU A 246      74.282 -41.893  21.911  1.00  0.00           C  
ATOM   3687  C   GLU A 246      75.388 -41.917  20.868  1.00  0.00           C  
ATOM   3688  O   GLU A 246      75.177 -41.596  19.701  1.00  0.00           O  
ATOM   3689  CB  GLU A 246      74.356 -40.588  22.708  1.00  0.00           C  
ATOM   3690  CG  GLU A 246      73.118 -40.291  23.544  1.00  0.00           C  
ATOM   3691  CD  GLU A 246      73.258 -39.045  24.373  1.00  0.00           C  
ATOM   3692  OE1 GLU A 246      74.327 -38.484  24.392  1.00  0.00           O  
ATOM   3693  OE2 GLU A 246      72.295 -38.655  24.989  1.00  0.00           O  
ATOM   3694  H   GLU A 246      74.561 -42.854  23.751  1.00  0.00           H  
ATOM   3695  HA  GLU A 246      73.331 -41.927  21.377  1.00  0.00           H  
ATOM   3696 1HB  GLU A 246      75.214 -40.621  23.380  1.00  0.00           H  
ATOM   3697 2HB  GLU A 246      74.505 -39.753  22.025  1.00  0.00           H  
ATOM   3698 1HG  GLU A 246      72.262 -40.178  22.880  1.00  0.00           H  
ATOM   3699 2HG  GLU A 246      72.925 -41.139  24.200  1.00  0.00           H  
ATOM   3700  N   ILE A 247      76.577 -42.269  21.302  1.00  0.00           N  
ATOM   3701  CA  ILE A 247      77.705 -42.405  20.401  1.00  0.00           C  
ATOM   3702  C   ILE A 247      77.489 -43.490  19.358  1.00  0.00           C  
ATOM   3703  O   ILE A 247      77.843 -43.338  18.191  1.00  0.00           O  
ATOM   3704  CB  ILE A 247      78.991 -42.709  21.191  1.00  0.00           C  
ATOM   3705  CG1 ILE A 247      79.399 -41.498  22.035  1.00  0.00           C  
ATOM   3706  CG2 ILE A 247      80.115 -43.104  20.246  1.00  0.00           C  
ATOM   3707  CD1 ILE A 247      80.484 -41.794  23.044  1.00  0.00           C  
ATOM   3708  H   ILE A 247      76.710 -42.513  22.241  1.00  0.00           H  
ATOM   3709  HA  ILE A 247      77.838 -41.463  19.869  1.00  0.00           H  
ATOM   3710  HB  ILE A 247      78.806 -43.529  21.885  1.00  0.00           H  
ATOM   3711 1HG1 ILE A 247      79.748 -40.700  21.381  1.00  0.00           H  
ATOM   3712 2HG1 ILE A 247      78.528 -41.120  22.573  1.00  0.00           H  
ATOM   3713 1HG2 ILE A 247      81.016 -43.315  20.821  1.00  0.00           H  
ATOM   3714 2HG2 ILE A 247      79.826 -43.993  19.688  1.00  0.00           H  
ATOM   3715 3HG2 ILE A 247      80.311 -42.288  19.551  1.00  0.00           H  
ATOM   3716 1HD1 ILE A 247      80.718 -40.888  23.604  1.00  0.00           H  
ATOM   3717 2HD1 ILE A 247      80.141 -42.567  23.732  1.00  0.00           H  
ATOM   3718 3HD1 ILE A 247      81.377 -42.140  22.526  1.00  0.00           H  
ATOM   3719  N   LEU A 248      76.936 -44.601  19.792  1.00  0.00           N  
ATOM   3720  CA  LEU A 248      76.607 -45.688  18.891  1.00  0.00           C  
ATOM   3721  C   LEU A 248      75.576 -45.287  17.848  1.00  0.00           C  
ATOM   3722  O   LEU A 248      75.664 -45.661  16.681  1.00  0.00           O  
ATOM   3723  CB  LEU A 248      76.085 -46.886  19.693  1.00  0.00           C  
ATOM   3724  CG  LEU A 248      75.791 -48.154  18.880  1.00  0.00           C  
ATOM   3725  CD1 LEU A 248      75.920 -49.375  19.780  1.00  0.00           C  
ATOM   3726  CD2 LEU A 248      74.397 -48.061  18.280  1.00  0.00           C  
ATOM   3727  H   LEU A 248      76.673 -44.688  20.731  1.00  0.00           H  
ATOM   3728  HA  LEU A 248      77.510 -45.977  18.354  1.00  0.00           H  
ATOM   3729 1HB  LEU A 248      76.820 -47.143  20.453  1.00  0.00           H  
ATOM   3730 2HB  LEU A 248      75.162 -46.593  20.194  1.00  0.00           H  
ATOM   3731  HG  LEU A 248      76.525 -48.251  18.080  1.00  0.00           H  
ATOM   3732 1HD1 LEU A 248      75.711 -50.276  19.203  1.00  0.00           H  
ATOM   3733 2HD1 LEU A 248      76.932 -49.427  20.180  1.00  0.00           H  
ATOM   3734 3HD1 LEU A 248      75.207 -49.299  20.601  1.00  0.00           H  
ATOM   3735 1HD2 LEU A 248      74.188 -48.962  17.702  1.00  0.00           H  
ATOM   3736 2HD2 LEU A 248      73.662 -47.966  19.080  1.00  0.00           H  
ATOM   3737 3HD2 LEU A 248      74.338 -47.190  17.628  1.00  0.00           H  
ATOM   3738  N   GLU A 249      74.578 -44.549  18.282  1.00  0.00           N  
ATOM   3739  CA  GLU A 249      73.564 -44.035  17.381  1.00  0.00           C  
ATOM   3740  C   GLU A 249      74.138 -43.090  16.338  1.00  0.00           C  
ATOM   3741  O   GLU A 249      73.755 -43.112  15.171  1.00  0.00           O  
ATOM   3742  CB  GLU A 249      72.472 -43.318  18.178  1.00  0.00           C  
ATOM   3743  CG  GLU A 249      71.319 -42.795  17.334  1.00  0.00           C  
ATOM   3744  CD  GLU A 249      70.231 -42.163  18.157  1.00  0.00           C  
ATOM   3745  OE1 GLU A 249      69.671 -42.839  18.986  1.00  0.00           O  
ATOM   3746  OE2 GLU A 249      69.959 -41.003  17.956  1.00  0.00           O  
ATOM   3747  H   GLU A 249      74.537 -44.275  19.221  1.00  0.00           H  
ATOM   3748  HA  GLU A 249      73.112 -44.876  16.853  1.00  0.00           H  
ATOM   3749 1HB  GLU A 249      72.059 -43.999  18.923  1.00  0.00           H  
ATOM   3750 2HB  GLU A 249      72.907 -42.473  18.712  1.00  0.00           H  
ATOM   3751 1HG  GLU A 249      71.703 -42.055  16.631  1.00  0.00           H  
ATOM   3752 2HG  GLU A 249      70.900 -43.619  16.758  1.00  0.00           H  
ATOM   3753  N   ALA A 250      75.038 -42.235  16.772  1.00  0.00           N  
ATOM   3754  CA  ALA A 250      75.720 -41.326  15.871  1.00  0.00           C  
ATOM   3755  C   ALA A 250      76.551 -42.056  14.828  1.00  0.00           C  
ATOM   3756  O   ALA A 250      76.597 -41.675  13.661  1.00  0.00           O  
ATOM   3757  CB  ALA A 250      76.598 -40.370  16.665  1.00  0.00           C  
ATOM   3758  H   ALA A 250      75.316 -42.243  17.711  1.00  0.00           H  
ATOM   3759  HA  ALA A 250      74.965 -40.752  15.333  1.00  0.00           H  
ATOM   3760 1HB  ALA A 250      77.096 -39.682  15.983  1.00  0.00           H  
ATOM   3761 2HB  ALA A 250      75.982 -39.805  17.365  1.00  0.00           H  
ATOM   3762 3HB  ALA A 250      77.345 -40.937  17.218  1.00  0.00           H  
ATOM   3763  N   LEU A 251      77.236 -43.090  15.262  1.00  0.00           N  
ATOM   3764  CA  LEU A 251      78.014 -43.919  14.361  1.00  0.00           C  
ATOM   3765  C   LEU A 251      77.151 -44.612  13.318  1.00  0.00           C  
ATOM   3766  O   LEU A 251      77.519 -44.722  12.151  1.00  0.00           O  
ATOM   3767  CB  LEU A 251      78.790 -44.971  15.163  1.00  0.00           C  
ATOM   3768  CG  LEU A 251      79.742 -45.859  14.351  1.00  0.00           C  
ATOM   3769  CD1 LEU A 251      80.864 -46.358  15.251  1.00  0.00           C  
ATOM   3770  CD2 LEU A 251      78.964 -47.021  13.750  1.00  0.00           C  
ATOM   3771  H   LEU A 251      77.182 -43.362  16.201  1.00  0.00           H  
ATOM   3772  HA  LEU A 251      78.723 -43.284  13.831  1.00  0.00           H  
ATOM   3773 1HB  LEU A 251      79.381 -44.462  15.924  1.00  0.00           H  
ATOM   3774 2HB  LEU A 251      78.075 -45.623  15.664  1.00  0.00           H  
ATOM   3775  HG  LEU A 251      80.192 -45.272  13.550  1.00  0.00           H  
ATOM   3776 1HD1 LEU A 251      81.540 -46.989  14.674  1.00  0.00           H  
ATOM   3777 2HD1 LEU A 251      81.415 -45.508  15.651  1.00  0.00           H  
ATOM   3778 3HD1 LEU A 251      80.441 -46.936  16.072  1.00  0.00           H  
ATOM   3779 1HD2 LEU A 251      79.640 -47.651  13.172  1.00  0.00           H  
ATOM   3780 2HD2 LEU A 251      78.513 -47.609  14.550  1.00  0.00           H  
ATOM   3781 3HD2 LEU A 251      78.181 -46.636  13.098  1.00  0.00           H  
ATOM   3782  N   ALA A 252      76.013 -45.107  13.752  1.00  0.00           N  
ATOM   3783  CA  ALA A 252      75.061 -45.728  12.851  1.00  0.00           C  
ATOM   3784  C   ALA A 252      74.530 -44.758  11.808  1.00  0.00           C  
ATOM   3785  O   ALA A 252      74.357 -45.102  10.641  1.00  0.00           O  
ATOM   3786  CB  ALA A 252      73.909 -46.325  13.645  1.00  0.00           C  
ATOM   3787  H   ALA A 252      75.754 -45.005  14.691  1.00  0.00           H  
ATOM   3788  HA  ALA A 252      75.574 -46.526  12.313  1.00  0.00           H  
ATOM   3789 1HB  ALA A 252      73.204 -46.801  12.963  1.00  0.00           H  
ATOM   3790 2HB  ALA A 252      74.294 -47.067  14.345  1.00  0.00           H  
ATOM   3791 3HB  ALA A 252      73.401 -45.536  14.198  1.00  0.00           H  
ATOM   3792  N   GLU A 253      74.239 -43.552  12.242  1.00  0.00           N  
ATOM   3793  CA  GLU A 253      73.793 -42.507  11.341  1.00  0.00           C  
ATOM   3794  C   GLU A 253      74.841 -42.152  10.298  1.00  0.00           C  
ATOM   3795  O   GLU A 253      74.533 -41.921   9.131  1.00  0.00           O  
ATOM   3796  CB  GLU A 253      73.416 -41.256  12.138  1.00  0.00           C  
ATOM   3797  CG  GLU A 253      72.152 -41.400  12.974  1.00  0.00           C  
ATOM   3798  CD  GLU A 253      71.857 -40.181  13.803  1.00  0.00           C  
ATOM   3799  OE1 GLU A 253      72.670 -39.288  13.822  1.00  0.00           O  
ATOM   3800  OE2 GLU A 253      70.818 -40.144  14.419  1.00  0.00           O  
ATOM   3801  H   GLU A 253      74.384 -43.315  13.181  1.00  0.00           H  
ATOM   3802  HA  GLU A 253      72.911 -42.863  10.807  1.00  0.00           H  
ATOM   3803 1HB  GLU A 253      74.234 -40.993  12.810  1.00  0.00           H  
ATOM   3804 2HB  GLU A 253      73.271 -40.420  11.455  1.00  0.00           H  
ATOM   3805 1HG  GLU A 253      71.308 -41.586  12.310  1.00  0.00           H  
ATOM   3806 2HG  GLU A 253      72.260 -42.263  13.630  1.00  0.00           H  
ATOM   3807  N   THR A 254      76.079 -42.076  10.732  1.00  0.00           N  
ATOM   3808  CA  THR A 254      77.186 -41.817   9.831  1.00  0.00           C  
ATOM   3809  C   THR A 254      77.353 -42.910   8.788  1.00  0.00           C  
ATOM   3810  O   THR A 254      77.633 -42.647   7.621  1.00  0.00           O  
ATOM   3811  CB  THR A 254      78.500 -41.654  10.617  1.00  0.00           C  
ATOM   3812  OG1 THR A 254      78.392 -40.536  11.508  1.00  0.00           O  
ATOM   3813  CG2 THR A 254      79.666 -41.429   9.667  1.00  0.00           C  
ATOM   3814  H   THR A 254      76.287 -42.259  11.671  1.00  0.00           H  
ATOM   3815  HA  THR A 254      76.986 -40.889   9.295  1.00  0.00           H  
ATOM   3816  HB  THR A 254      78.686 -42.553  11.205  1.00  0.00           H  
ATOM   3817  HG1 THR A 254      77.668 -40.686  12.122  1.00  0.00           H  
ATOM   3818 1HG2 THR A 254      80.586 -41.316  10.240  1.00  0.00           H  
ATOM   3819 2HG2 THR A 254      79.758 -42.282   8.995  1.00  0.00           H  
ATOM   3820 3HG2 THR A 254      79.490 -40.526   9.083  1.00  0.00           H  
ATOM   3821  N   GLY A 255      77.214 -44.143   9.222  1.00  0.00           N  
ATOM   3822  CA  GLY A 255      77.275 -45.278   8.321  1.00  0.00           C  
ATOM   3823  C   GLY A 255      76.170 -45.253   7.278  1.00  0.00           C  
ATOM   3824  O   GLY A 255      76.380 -45.575   6.111  1.00  0.00           O  
ATOM   3825  H   GLY A 255      76.996 -44.317  10.161  1.00  0.00           H  
ATOM   3826 1HA  GLY A 255      78.242 -45.289   7.815  1.00  0.00           H  
ATOM   3827 2HA  GLY A 255      77.203 -46.201   8.894  1.00  0.00           H  
ATOM   3828  N   ALA A 256      74.980 -44.901   7.712  1.00  0.00           N  
ATOM   3829  CA  ALA A 256      73.852 -44.766   6.811  1.00  0.00           C  
ATOM   3830  C   ALA A 256      74.068 -43.681   5.768  1.00  0.00           C  
ATOM   3831  O   ALA A 256      73.714 -43.833   4.601  1.00  0.00           O  
ATOM   3832  CB  ALA A 256      72.585 -44.484   7.605  1.00  0.00           C  
ATOM   3833  H   ALA A 256      74.847 -44.658   8.651  1.00  0.00           H  
ATOM   3834  HA  ALA A 256      73.725 -45.706   6.272  1.00  0.00           H  
ATOM   3835 1HB  ALA A 256      71.739 -44.397   6.923  1.00  0.00           H  
ATOM   3836 2HB  ALA A 256      72.404 -45.301   8.304  1.00  0.00           H  
ATOM   3837 3HB  ALA A 256      72.702 -43.553   8.158  1.00  0.00           H  
ATOM   3838  N   ALA A 257      74.621 -42.571   6.202  1.00  0.00           N  
ATOM   3839  CA  ALA A 257      74.950 -41.482   5.301  1.00  0.00           C  
ATOM   3840  C   ALA A 257      75.981 -41.883   4.258  1.00  0.00           C  
ATOM   3841  O   ALA A 257      75.894 -41.510   3.091  1.00  0.00           O  
ATOM   3842  CB  ALA A 257      75.449 -40.284   6.095  1.00  0.00           C  
ATOM   3843  H   ALA A 257      74.884 -42.482   7.141  1.00  0.00           H  
ATOM   3844  HA  ALA A 257      74.044 -41.202   4.763  1.00  0.00           H  
ATOM   3845 1HB  ALA A 257      75.682 -39.467   5.413  1.00  0.00           H  
ATOM   3846 2HB  ALA A 257      74.676 -39.964   6.795  1.00  0.00           H  
ATOM   3847 3HB  ALA A 257      76.346 -40.561   6.648  1.00  0.00           H  
ATOM   3848  N   VAL A 258      76.980 -42.621   4.692  1.00  0.00           N  
ATOM   3849  CA  VAL A 258      77.993 -43.135   3.791  1.00  0.00           C  
ATOM   3850  C   VAL A 258      77.419 -44.080   2.748  1.00  0.00           C  
ATOM   3851  O   VAL A 258      77.802 -44.058   1.581  1.00  0.00           O  
ATOM   3852  CB  VAL A 258      79.082 -43.871   4.594  1.00  0.00           C  
ATOM   3853  CG1 VAL A 258      80.044 -44.585   3.656  1.00  0.00           C  
ATOM   3854  CG2 VAL A 258      79.827 -42.885   5.481  1.00  0.00           C  
ATOM   3855  H   VAL A 258      77.020 -42.897   5.631  1.00  0.00           H  
ATOM   3856  HA  VAL A 258      78.427 -42.291   3.253  1.00  0.00           H  
ATOM   3857  HB  VAL A 258      78.611 -44.635   5.213  1.00  0.00           H  
ATOM   3858 1HG1 VAL A 258      80.807 -45.100   4.240  1.00  0.00           H  
ATOM   3859 2HG1 VAL A 258      79.495 -45.311   3.056  1.00  0.00           H  
ATOM   3860 3HG1 VAL A 258      80.521 -43.858   3.000  1.00  0.00           H  
ATOM   3861 1HG2 VAL A 258      80.595 -43.413   6.046  1.00  0.00           H  
ATOM   3862 2HG2 VAL A 258      80.294 -42.119   4.862  1.00  0.00           H  
ATOM   3863 3HG2 VAL A 258      79.126 -42.417   6.172  1.00  0.00           H  
ATOM   3864  N   ALA A 259      76.520 -44.935   3.182  1.00  0.00           N  
ATOM   3865  CA  ALA A 259      75.838 -45.845   2.281  1.00  0.00           C  
ATOM   3866  C   ALA A 259      75.006 -45.115   1.238  1.00  0.00           C  
ATOM   3867  O   ALA A 259      74.962 -45.496   0.071  1.00  0.00           O  
ATOM   3868  CB  ALA A 259      74.959 -46.800   3.076  1.00  0.00           C  
ATOM   3869  H   ALA A 259      76.241 -44.928   4.121  1.00  0.00           H  
ATOM   3870  HA  ALA A 259      76.593 -46.417   1.743  1.00  0.00           H  
ATOM   3871 1HB  ALA A 259      74.461 -47.489   2.393  1.00  0.00           H  
ATOM   3872 2HB  ALA A 259      75.577 -47.365   3.775  1.00  0.00           H  
ATOM   3873 3HB  ALA A 259      74.212 -46.233   3.628  1.00  0.00           H  
ATOM   3874  N   ARG A 260      74.321 -44.080   1.672  1.00  0.00           N  
ATOM   3875  CA  ARG A 260      73.543 -43.251   0.771  1.00  0.00           C  
ATOM   3876  C   ARG A 260      74.406 -42.559  -0.272  1.00  0.00           C  
ATOM   3877  O   ARG A 260      74.039 -42.448  -1.439  1.00  0.00           O  
ATOM   3878  CB  ARG A 260      72.774 -42.200   1.557  1.00  0.00           C  
ATOM   3879  CG  ARG A 260      71.617 -42.739   2.384  1.00  0.00           C  
ATOM   3880  CD  ARG A 260      70.740 -41.648   2.879  1.00  0.00           C  
ATOM   3881  NE  ARG A 260      71.441 -40.763   3.795  1.00  0.00           N  
ATOM   3882  CZ  ARG A 260      71.539 -40.959   5.125  1.00  0.00           C  
ATOM   3883  NH1 ARG A 260      70.978 -42.011   5.677  1.00  0.00           N  
ATOM   3884  NH2 ARG A 260      72.200 -40.094   5.873  1.00  0.00           N  
ATOM   3885  H   ARG A 260      74.376 -43.808   2.611  1.00  0.00           H  
ATOM   3886  HA  ARG A 260      72.831 -43.886   0.244  1.00  0.00           H  
ATOM   3887 1HB  ARG A 260      73.452 -41.686   2.236  1.00  0.00           H  
ATOM   3888 2HB  ARG A 260      72.370 -41.456   0.871  1.00  0.00           H  
ATOM   3889 1HG  ARG A 260      71.015 -43.412   1.772  1.00  0.00           H  
ATOM   3890 2HG  ARG A 260      72.008 -43.283   3.245  1.00  0.00           H  
ATOM   3891 1HD  ARG A 260      70.386 -41.055   2.036  1.00  0.00           H  
ATOM   3892 2HD  ARG A 260      69.888 -42.077   3.405  1.00  0.00           H  
ATOM   3893  HE  ARG A 260      71.886 -39.942   3.407  1.00  0.00           H  
ATOM   3894 1HH1 ARG A 260      70.473 -42.673   5.104  1.00  0.00           H  
ATOM   3895 2HH1 ARG A 260      71.051 -42.159   6.673  1.00  0.00           H  
ATOM   3896 1HH2 ARG A 260      72.632 -39.284   5.449  1.00  0.00           H  
ATOM   3897 2HH2 ARG A 260      72.274 -40.241   6.869  1.00  0.00           H  
ATOM   3898  N   ALA A 261      75.544 -42.063   0.162  1.00  0.00           N  
ATOM   3899  CA  ALA A 261      76.496 -41.443  -0.739  1.00  0.00           C  
ATOM   3900  C   ALA A 261      76.944 -42.381  -1.848  1.00  0.00           C  
ATOM   3901  O   ALA A 261      76.972 -42.004  -3.020  1.00  0.00           O  
ATOM   3902  CB  ALA A 261      77.702 -40.945   0.044  1.00  0.00           C  
ATOM   3903  H   ALA A 261      75.803 -42.165   1.101  1.00  0.00           H  
ATOM   3904  HA  ALA A 261      76.006 -40.594  -1.217  1.00  0.00           H  
ATOM   3905 1HB  ALA A 261      78.407 -40.468  -0.638  1.00  0.00           H  
ATOM   3906 2HB  ALA A 261      77.378 -40.223   0.793  1.00  0.00           H  
ATOM   3907 3HB  ALA A 261      78.188 -41.785   0.537  1.00  0.00           H  
ATOM   3908  N   LEU A 262      77.295 -43.607  -1.474  1.00  0.00           N  
ATOM   3909  CA  LEU A 262      77.743 -44.603  -2.439  1.00  0.00           C  
ATOM   3910  C   LEU A 262      76.688 -44.848  -3.509  1.00  0.00           C  
ATOM   3911  O   LEU A 262      76.992 -44.873  -4.702  1.00  0.00           O  
ATOM   3912  CB  LEU A 262      78.073 -45.921  -1.726  1.00  0.00           C  
ATOM   3913  CG  LEU A 262      78.592 -47.051  -2.624  1.00  0.00           C  
ATOM   3914  CD1 LEU A 262      79.884 -46.611  -3.299  1.00  0.00           C  
ATOM   3915  CD2 LEU A 262      78.812 -48.303  -1.788  1.00  0.00           C  
ATOM   3916  H   LEU A 262      77.250 -43.854  -0.496  1.00  0.00           H  
ATOM   3917  HA  LEU A 262      78.651 -44.235  -2.921  1.00  0.00           H  
ATOM   3918 1HB  LEU A 262      78.830 -45.726  -0.968  1.00  0.00           H  
ATOM   3919 2HB  LEU A 262      77.173 -46.281  -1.228  1.00  0.00           H  
ATOM   3920  HG  LEU A 262      77.862 -47.260  -3.405  1.00  0.00           H  
ATOM   3921 1HD1 LEU A 262      80.253 -47.414  -3.937  1.00  0.00           H  
ATOM   3922 2HD1 LEU A 262      79.694 -45.726  -3.906  1.00  0.00           H  
ATOM   3923 3HD1 LEU A 262      80.630 -46.378  -2.541  1.00  0.00           H  
ATOM   3924 1HD2 LEU A 262      79.181 -49.107  -2.426  1.00  0.00           H  
ATOM   3925 2HD2 LEU A 262      79.544 -48.095  -1.007  1.00  0.00           H  
ATOM   3926 3HD2 LEU A 262      77.870 -48.606  -1.331  1.00  0.00           H  
ATOM   3927  N   GLU A 263      75.437 -44.886  -3.128  1.00  0.00           N  
ATOM   3928  CA  GLU A 263      74.401 -45.013  -4.137  1.00  0.00           C  
ATOM   3929  C   GLU A 263      74.496 -43.929  -5.201  1.00  0.00           C  
ATOM   3930  O   GLU A 263      73.893 -44.049  -6.268  1.00  0.00           O  
ATOM   3931  CB  GLU A 263      73.020 -44.969  -3.479  1.00  0.00           C  
ATOM   3932  CG  GLU A 263      71.860 -45.216  -4.433  1.00  0.00           C  
ATOM   3933  CD  GLU A 263      70.529 -45.262  -3.736  1.00  0.00           C  
ATOM   3934  OE1 GLU A 263      70.503 -45.128  -2.536  1.00  0.00           O  
ATOM   3935  OE2 GLU A 263      69.537 -45.432  -4.404  1.00  0.00           O  
ATOM   3936  H   GLU A 263      75.196 -44.854  -2.147  1.00  0.00           H  
ATOM   3937  HA  GLU A 263      74.513 -45.979  -4.629  1.00  0.00           H  
ATOM   3938 1HB  GLU A 263      72.969 -45.718  -2.689  1.00  0.00           H  
ATOM   3939 2HB  GLU A 263      72.869 -43.994  -3.015  1.00  0.00           H  
ATOM   3940 1HG  GLU A 263      71.840 -44.421  -5.178  1.00  0.00           H  
ATOM   3941 2HG  GLU A 263      72.026 -46.159  -4.952  1.00  0.00           H  
ATOM   3942  N   ARG A 264      75.161 -42.829  -4.872  1.00  0.00           N  
ATOM   3943  CA  ARG A 264      75.019 -41.599  -5.655  1.00  0.00           C  
ATOM   3944  C   ARG A 264      76.298 -41.168  -6.371  1.00  0.00           C  
ATOM   3945  O   ARG A 264      76.450 -39.997  -6.723  1.00  0.00           O  
ATOM   3946  CB  ARG A 264      74.560 -40.463  -4.753  1.00  0.00           C  
ATOM   3947  CG  ARG A 264      73.159 -40.621  -4.187  1.00  0.00           C  
ATOM   3948  CD  ARG A 264      72.763 -39.451  -3.362  1.00  0.00           C  
ATOM   3949  NE  ARG A 264      73.539 -39.367  -2.134  1.00  0.00           N  
ATOM   3950  CZ  ARG A 264      73.625 -38.269  -1.357  1.00  0.00           C  
ATOM   3951  NH1 ARG A 264      72.978 -37.175  -1.692  1.00  0.00           N  
ATOM   3952  NH2 ARG A 264      74.358 -38.294  -0.258  1.00  0.00           N  
ATOM   3953  H   ARG A 264      75.709 -42.812  -4.025  1.00  0.00           H  
ATOM   3954  HA  ARG A 264      74.264 -41.763  -6.424  1.00  0.00           H  
ATOM   3955 1HB  ARG A 264      75.246 -40.366  -3.913  1.00  0.00           H  
ATOM   3956 2HB  ARG A 264      74.587 -39.524  -5.308  1.00  0.00           H  
ATOM   3957 1HG  ARG A 264      72.445 -40.720  -5.005  1.00  0.00           H  
ATOM   3958 2HG  ARG A 264      73.118 -41.513  -3.560  1.00  0.00           H  
ATOM   3959 1HD  ARG A 264      72.924 -38.535  -3.929  1.00  0.00           H  
ATOM   3960 2HD  ARG A 264      71.710 -39.533  -3.094  1.00  0.00           H  
ATOM   3961  HE  ARG A 264      74.050 -40.190  -1.844  1.00  0.00           H  
ATOM   3962 1HH1 ARG A 264      72.418 -37.156  -2.533  1.00  0.00           H  
ATOM   3963 2HH1 ARG A 264      73.043 -36.353  -1.110  1.00  0.00           H  
ATOM   3964 1HH2 ARG A 264      74.855 -39.136  -0.000  1.00  0.00           H  
ATOM   3965 2HH2 ARG A 264      74.422 -37.473   0.324  1.00  0.00           H  
ATOM   3966  N   GLY A 265      77.202 -42.105  -6.606  1.00  0.00           N  
ATOM   3967  CA  GLY A 265      78.421 -41.813  -7.364  1.00  0.00           C  
ATOM   3968  C   GLY A 265      79.405 -40.970  -6.571  1.00  0.00           C  
ATOM   3969  O   GLY A 265      80.050 -40.066  -7.113  1.00  0.00           O  
ATOM   3970  H   GLY A 265      77.039 -43.046  -6.271  1.00  0.00           H  
ATOM   3971 1HA  GLY A 265      78.903 -42.747  -7.653  1.00  0.00           H  
ATOM   3972 2HA  GLY A 265      78.161 -41.288  -8.283  1.00  0.00           H  
ATOM   3973  N   ALA A 266      79.580 -41.329  -5.311  1.00  0.00           N  
ATOM   3974  CA  ALA A 266      80.626 -40.752  -4.486  1.00  0.00           C  
ATOM   3975  C   ALA A 266      81.852 -41.652  -4.464  1.00  0.00           C  
ATOM   3976  O   ALA A 266      81.738 -42.867  -4.632  1.00  0.00           O  
ATOM   3977  CB  ALA A 266      80.117 -40.510  -3.073  1.00  0.00           C  
ATOM   3978  H   ALA A 266      78.992 -42.056  -4.919  1.00  0.00           H  
ATOM   3979  HA  ALA A 266      80.905 -39.784  -4.906  1.00  0.00           H  
ATOM   3980 1HB  ALA A 266      80.914 -40.080  -2.467  1.00  0.00           H  
ATOM   3981 2HB  ALA A 266      79.272 -39.821  -3.103  1.00  0.00           H  
ATOM   3982 3HB  ALA A 266      79.798 -41.455  -2.634  1.00  0.00           H  
ATOM   3983  N   PRO A 267      83.026 -41.054  -4.283  1.00  0.00           N  
ATOM   3984  CA  PRO A 267      84.275 -41.806  -4.301  1.00  0.00           C  
ATOM   3985  C   PRO A 267      84.308 -42.833  -3.182  1.00  0.00           C  
ATOM   3986  O   PRO A 267      84.026 -42.518  -2.024  1.00  0.00           O  
ATOM   3987  CB  PRO A 267      85.337 -40.720  -4.102  1.00  0.00           C  
ATOM   3988  CG  PRO A 267      84.675 -39.471  -4.574  1.00  0.00           C  
ATOM   3989  CD  PRO A 267      83.238 -39.626  -4.153  1.00  0.00           C  
ATOM   3990  HA  PRO A 267      84.353 -42.325  -5.257  1.00  0.00           H  
ATOM   3991 1HB  PRO A 267      85.633 -40.673  -3.044  1.00  0.00           H  
ATOM   3992 2HB  PRO A 267      86.241 -40.968  -4.678  1.00  0.00           H  
ATOM   3993 1HG  PRO A 267      85.157 -38.592  -4.121  1.00  0.00           H  
ATOM   3994 2HG  PRO A 267      84.789 -39.368  -5.663  1.00  0.00           H  
ATOM   3995 1HD  PRO A 267      83.120 -39.280  -3.116  1.00  0.00           H  
ATOM   3996 2HD  PRO A 267      82.592 -39.048  -4.831  1.00  0.00           H  
ATOM   3997  N   ARG A 268      84.585 -44.080  -3.547  1.00  0.00           N  
ATOM   3998  CA  ARG A 268      84.424 -45.185  -2.614  1.00  0.00           C  
ATOM   3999  C   ARG A 268      85.515 -45.205  -1.559  1.00  0.00           C  
ATOM   4000  O   ARG A 268      85.238 -45.363  -0.370  1.00  0.00           O  
ATOM   4001  CB  ARG A 268      84.429 -46.513  -3.359  1.00  0.00           C  
ATOM   4002  CG  ARG A 268      84.234 -47.738  -2.481  1.00  0.00           C  
ATOM   4003  CD  ARG A 268      84.231 -48.990  -3.280  1.00  0.00           C  
ATOM   4004  NE  ARG A 268      85.507 -49.217  -3.938  1.00  0.00           N  
ATOM   4005  CZ  ARG A 268      86.597 -49.735  -3.336  1.00  0.00           C  
ATOM   4006  NH1 ARG A 268      86.548 -50.073  -2.067  1.00  0.00           N  
ATOM   4007  NH2 ARG A 268      87.713 -49.902  -4.023  1.00  0.00           N  
ATOM   4008  H   ARG A 268      84.872 -44.268  -4.497  1.00  0.00           H  
ATOM   4009  HA  ARG A 268      83.464 -45.075  -2.109  1.00  0.00           H  
ATOM   4010 1HB  ARG A 268      83.637 -46.512  -4.106  1.00  0.00           H  
ATOM   4011 2HB  ARG A 268      85.376 -46.631  -3.885  1.00  0.00           H  
ATOM   4012 1HG  ARG A 268      85.043 -47.798  -1.753  1.00  0.00           H  
ATOM   4013 2HG  ARG A 268      83.279 -47.664  -1.958  1.00  0.00           H  
ATOM   4014 1HD  ARG A 268      84.029 -49.838  -2.626  1.00  0.00           H  
ATOM   4015 2HD  ARG A 268      83.458 -48.931  -4.046  1.00  0.00           H  
ATOM   4016  HE  ARG A 268      85.584 -48.969  -4.915  1.00  0.00           H  
ATOM   4017 1HH1 ARG A 268      85.694 -49.945  -1.542  1.00  0.00           H  
ATOM   4018 2HH1 ARG A 268      87.364 -50.461  -1.616  1.00  0.00           H  
ATOM   4019 1HH2 ARG A 268      87.751 -49.641  -4.999  1.00  0.00           H  
ATOM   4020 2HH2 ARG A 268      88.529 -50.290  -3.572  1.00  0.00           H  
ATOM   4021  N   GLU A 269      86.756 -45.040  -1.984  1.00  0.00           N  
ATOM   4022  CA  GLU A 269      87.873 -45.073  -1.048  1.00  0.00           C  
ATOM   4023  C   GLU A 269      87.753 -43.969  -0.006  1.00  0.00           C  
ATOM   4024  O   GLU A 269      87.918 -44.210   1.190  1.00  0.00           O  
ATOM   4025  CB  GLU A 269      89.201 -44.938  -1.797  1.00  0.00           C  
ATOM   4026  CG  GLU A 269      89.543 -46.124  -2.688  1.00  0.00           C  
ATOM   4027  CD  GLU A 269      88.836 -46.083  -4.014  1.00  0.00           C  
ATOM   4028  OE1 GLU A 269      88.107 -45.150  -4.248  1.00  0.00           O  
ATOM   4029  OE2 GLU A 269      89.025 -46.987  -4.793  1.00  0.00           O  
ATOM   4030  H   GLU A 269      86.944 -44.937  -2.971  1.00  0.00           H  
ATOM   4031  HA  GLU A 269      87.868 -46.037  -0.538  1.00  0.00           H  
ATOM   4032 1HB  GLU A 269      89.177 -44.045  -2.423  1.00  0.00           H  
ATOM   4033 2HB  GLU A 269      90.012 -44.812  -1.080  1.00  0.00           H  
ATOM   4034 1HG  GLU A 269      90.619 -46.135  -2.863  1.00  0.00           H  
ATOM   4035 2HG  GLU A 269      89.278 -47.044  -2.168  1.00  0.00           H  
ATOM   4036  N   GLY A 270      87.464 -42.756  -0.468  1.00  0.00           N  
ATOM   4037  CA  GLY A 270      87.321 -41.618   0.419  1.00  0.00           C  
ATOM   4038  C   GLY A 270      86.250 -41.835   1.476  1.00  0.00           C  
ATOM   4039  O   GLY A 270      86.444 -41.550   2.655  1.00  0.00           O  
ATOM   4040  H   GLY A 270      87.340 -42.625  -1.461  1.00  0.00           H  
ATOM   4041 1HA  GLY A 270      88.273 -41.420   0.912  1.00  0.00           H  
ATOM   4042 2HA  GLY A 270      87.071 -40.733  -0.164  1.00  0.00           H  
ATOM   4043  N   ASN A 271      85.103 -42.311   1.042  1.00  0.00           N  
ATOM   4044  CA  ASN A 271      83.996 -42.564   1.943  1.00  0.00           C  
ATOM   4045  C   ASN A 271      84.325 -43.620   2.986  1.00  0.00           C  
ATOM   4046  O   ASN A 271      83.959 -43.507   4.153  1.00  0.00           O  
ATOM   4047  CB  ASN A 271      82.763 -42.966   1.155  1.00  0.00           C  
ATOM   4048  CG  ASN A 271      82.139 -41.809   0.427  1.00  0.00           C  
ATOM   4049  OD1 ASN A 271      81.837 -40.771   1.028  1.00  0.00           O  
ATOM   4050  ND2 ASN A 271      81.941 -41.964  -0.857  1.00  0.00           N  
ATOM   4051  H   ASN A 271      84.998 -42.567   0.103  1.00  0.00           H  
ATOM   4052  HA  ASN A 271      83.779 -41.646   2.492  1.00  0.00           H  
ATOM   4053 1HB  ASN A 271      83.030 -43.736   0.429  1.00  0.00           H  
ATOM   4054 2HB  ASN A 271      82.024 -43.396   1.831  1.00  0.00           H  
ATOM   4055 1HD2 ASN A 271      81.529 -41.227  -1.393  1.00  0.00           H  
ATOM   4056 2HD2 ASN A 271      82.201 -42.821  -1.303  1.00  0.00           H  
ATOM   4057  N   GLU A 272      84.994 -44.667   2.552  1.00  0.00           N  
ATOM   4058  CA  GLU A 272      85.436 -45.714   3.453  1.00  0.00           C  
ATOM   4059  C   GLU A 272      86.418 -45.206   4.496  1.00  0.00           C  
ATOM   4060  O   GLU A 272      86.371 -45.586   5.663  1.00  0.00           O  
ATOM   4061  CB  GLU A 272      86.076 -46.853   2.656  1.00  0.00           C  
ATOM   4062  CG  GLU A 272      85.096 -47.663   1.819  1.00  0.00           C  
ATOM   4063  CD  GLU A 272      85.770 -48.721   0.990  1.00  0.00           C  
ATOM   4064  OE1 GLU A 272      86.975 -48.756   0.973  1.00  0.00           O  
ATOM   4065  OE2 GLU A 272      85.076 -49.495   0.374  1.00  0.00           O  
ATOM   4066  H   GLU A 272      85.264 -44.727   1.613  1.00  0.00           H  
ATOM   4067  HA  GLU A 272      84.567 -46.101   3.987  1.00  0.00           H  
ATOM   4068 1HB  GLU A 272      86.833 -46.448   1.985  1.00  0.00           H  
ATOM   4069 2HB  GLU A 272      86.578 -47.538   3.340  1.00  0.00           H  
ATOM   4070 1HG  GLU A 272      84.376 -48.141   2.483  1.00  0.00           H  
ATOM   4071 2HG  GLU A 272      84.550 -46.987   1.163  1.00  0.00           H  
ATOM   4072  N   GLU A 273      87.333 -44.366   4.062  1.00  0.00           N  
ATOM   4073  CA  GLU A 273      88.287 -43.749   4.963  1.00  0.00           C  
ATOM   4074  C   GLU A 273      87.616 -42.869   6.006  1.00  0.00           C  
ATOM   4075  O   GLU A 273      87.999 -42.850   7.173  1.00  0.00           O  
ATOM   4076  CB  GLU A 273      89.298 -42.921   4.166  1.00  0.00           C  
ATOM   4077  CG  GLU A 273      90.265 -43.746   3.330  1.00  0.00           C  
ATOM   4078  CD  GLU A 273      91.190 -42.899   2.501  1.00  0.00           C  
ATOM   4079  OE1 GLU A 273      91.015 -41.705   2.482  1.00  0.00           O  
ATOM   4080  OE2 GLU A 273      92.073 -43.448   1.885  1.00  0.00           O  
ATOM   4081  H   GLU A 273      87.345 -44.089   3.123  1.00  0.00           H  
ATOM   4082  HA  GLU A 273      88.813 -44.537   5.502  1.00  0.00           H  
ATOM   4083 1HB  GLU A 273      88.766 -42.246   3.495  1.00  0.00           H  
ATOM   4084 2HB  GLU A 273      89.885 -42.307   4.849  1.00  0.00           H  
ATOM   4085 1HG  GLU A 273      90.861 -44.372   3.994  1.00  0.00           H  
ATOM   4086 2HG  GLU A 273      89.695 -44.402   2.673  1.00  0.00           H  
ATOM   4087  N   THR A 274      86.631 -42.115   5.572  1.00  0.00           N  
ATOM   4088  CA  THR A 274      85.857 -41.282   6.473  1.00  0.00           C  
ATOM   4089  C   THR A 274      85.107 -42.096   7.516  1.00  0.00           C  
ATOM   4090  O   THR A 274      85.022 -41.721   8.683  1.00  0.00           O  
ATOM   4091  CB  THR A 274      84.857 -40.415   5.687  1.00  0.00           C  
ATOM   4092  OG1 THR A 274      85.571 -39.547   4.796  1.00  0.00           O  
ATOM   4093  CG2 THR A 274      84.015 -39.577   6.637  1.00  0.00           C  
ATOM   4094  H   THR A 274      86.355 -42.151   4.633  1.00  0.00           H  
ATOM   4095  HA  THR A 274      86.539 -40.613   6.998  1.00  0.00           H  
ATOM   4096  HB  THR A 274      84.201 -41.056   5.099  1.00  0.00           H  
ATOM   4097  HG1 THR A 274      86.087 -40.076   4.182  1.00  0.00           H  
ATOM   4098 1HG2 THR A 274      83.314 -38.970   6.064  1.00  0.00           H  
ATOM   4099 2HG2 THR A 274      83.463 -40.233   7.309  1.00  0.00           H  
ATOM   4100 3HG2 THR A 274      84.665 -38.926   7.220  1.00  0.00           H  
ATOM   4101  N   LEU A 275      84.535 -43.197   7.082  1.00  0.00           N  
ATOM   4102  CA  LEU A 275      83.850 -44.104   7.983  1.00  0.00           C  
ATOM   4103  C   LEU A 275      84.782 -44.700   9.026  1.00  0.00           C  
ATOM   4104  O   LEU A 275      84.427 -44.849  10.193  1.00  0.00           O  
ATOM   4105  CB  LEU A 275      83.190 -45.232   7.181  1.00  0.00           C  
ATOM   4106  CG  LEU A 275      82.404 -46.261   8.003  1.00  0.00           C  
ATOM   4107  CD1 LEU A 275      81.280 -45.561   8.754  1.00  0.00           C  
ATOM   4108  CD2 LEU A 275      81.857 -47.339   7.079  1.00  0.00           C  
ATOM   4109  H   LEU A 275      84.618 -43.462   6.143  1.00  0.00           H  
ATOM   4110  HA  LEU A 275      83.077 -43.547   8.512  1.00  0.00           H  
ATOM   4111 1HB  LEU A 275      82.504 -44.791   6.460  1.00  0.00           H  
ATOM   4112 2HB  LEU A 275      83.964 -45.768   6.632  1.00  0.00           H  
ATOM   4113  HG  LEU A 275      83.064 -46.718   8.742  1.00  0.00           H  
ATOM   4114 1HD1 LEU A 275      80.722 -46.293   9.338  1.00  0.00           H  
ATOM   4115 2HD1 LEU A 275      81.701 -44.810   9.421  1.00  0.00           H  
ATOM   4116 3HD1 LEU A 275      80.611 -45.081   8.041  1.00  0.00           H  
ATOM   4117 1HD2 LEU A 275      81.299 -48.071   7.664  1.00  0.00           H  
ATOM   4118 2HD2 LEU A 275      81.196 -46.885   6.341  1.00  0.00           H  
ATOM   4119 3HD2 LEU A 275      82.683 -47.836   6.569  1.00  0.00           H  
ATOM   4120  N   GLU A 276      85.964 -45.073   8.592  1.00  0.00           N  
ATOM   4121  CA  GLU A 276      86.976 -45.590   9.493  1.00  0.00           C  
ATOM   4122  C   GLU A 276      87.403 -44.569  10.536  1.00  0.00           C  
ATOM   4123  O   GLU A 276      87.611 -44.893  11.703  1.00  0.00           O  
ATOM   4124  CB  GLU A 276      88.198 -46.052   8.696  1.00  0.00           C  
ATOM   4125  CG  GLU A 276      89.301 -46.676   9.540  1.00  0.00           C  
ATOM   4126  CD  GLU A 276      90.451 -47.185   8.717  1.00  0.00           C  
ATOM   4127  OE1 GLU A 276      90.390 -47.079   7.515  1.00  0.00           O  
ATOM   4128  OE2 GLU A 276      91.391 -47.682   9.290  1.00  0.00           O  
ATOM   4129  H   GLU A 276      86.211 -44.945   7.653  1.00  0.00           H  
ATOM   4130  HA  GLU A 276      86.560 -46.444  10.027  1.00  0.00           H  
ATOM   4131 1HB  GLU A 276      87.891 -46.785   7.951  1.00  0.00           H  
ATOM   4132 2HB  GLU A 276      88.627 -45.203   8.162  1.00  0.00           H  
ATOM   4133 1HG  GLU A 276      89.673 -45.930  10.242  1.00  0.00           H  
ATOM   4134 2HG  GLU A 276      88.879 -47.499  10.116  1.00  0.00           H  
ATOM   4135  N   LEU A 277      87.564 -43.339  10.102  1.00  0.00           N  
ATOM   4136  CA  LEU A 277      87.898 -42.252  11.003  1.00  0.00           C  
ATOM   4137  C   LEU A 277      86.819 -42.010  12.046  1.00  0.00           C  
ATOM   4138  O   LEU A 277      87.100 -41.749  13.213  1.00  0.00           O  
ATOM   4139  CB  LEU A 277      88.131 -40.966  10.201  1.00  0.00           C  
ATOM   4140  CG  LEU A 277      89.391 -40.946   9.327  1.00  0.00           C  
ATOM   4141  CD1 LEU A 277      89.389 -39.694   8.460  1.00  0.00           C  
ATOM   4142  CD2 LEU A 277      90.626 -40.993  10.216  1.00  0.00           C  
ATOM   4143  H   LEU A 277      87.395 -43.118   9.163  1.00  0.00           H  
ATOM   4144  HA  LEU A 277      88.815 -42.510  11.532  1.00  0.00           H  
ATOM   4145 1HB  LEU A 277      87.274 -40.802   9.549  1.00  0.00           H  
ATOM   4146 2HB  LEU A 277      88.196 -40.129  10.897  1.00  0.00           H  
ATOM   4147  HG  LEU A 277      89.389 -41.811   8.664  1.00  0.00           H  
ATOM   4148 1HD1 LEU A 277      90.285 -39.680   7.839  1.00  0.00           H  
ATOM   4149 2HD1 LEU A 277      88.506 -39.696   7.821  1.00  0.00           H  
ATOM   4150 3HD1 LEU A 277      89.375 -38.811   9.097  1.00  0.00           H  
ATOM   4151 1HD2 LEU A 277      91.522 -40.979   9.595  1.00  0.00           H  
ATOM   4152 2HD2 LEU A 277      90.630 -40.127  10.878  1.00  0.00           H  
ATOM   4153 3HD2 LEU A 277      90.611 -41.906  10.811  1.00  0.00           H  
ATOM   4154  N   THR A 278      85.579 -42.065  11.612  1.00  0.00           N  
ATOM   4155  CA  THR A 278      84.451 -41.925  12.513  1.00  0.00           C  
ATOM   4156  C   THR A 278      84.400 -43.030  13.556  1.00  0.00           C  
ATOM   4157  O   THR A 278      84.094 -42.798  14.723  1.00  0.00           O  
ATOM   4158  CB  THR A 278      83.127 -41.904  11.727  1.00  0.00           C  
ATOM   4159  OG1 THR A 278      83.116 -40.781  10.836  1.00  0.00           O  
ATOM   4160  CG2 THR A 278      81.944 -41.803  12.677  1.00  0.00           C  
ATOM   4161  H   THR A 278      85.392 -42.270  10.673  1.00  0.00           H  
ATOM   4162  HA  THR A 278      84.551 -40.981  13.049  1.00  0.00           H  
ATOM   4163  HB  THR A 278      83.038 -42.817  11.139  1.00  0.00           H  
ATOM   4164  HG1 THR A 278      83.851 -40.852  10.222  1.00  0.00           H  
ATOM   4165 1HG2 THR A 278      81.017 -41.789  12.104  1.00  0.00           H  
ATOM   4166 2HG2 THR A 278      81.942 -42.661  13.349  1.00  0.00           H  
ATOM   4167 3HG2 THR A 278      82.022 -40.886  13.261  1.00  0.00           H  
ATOM   4168  N   ARG A 279      84.670 -44.241  13.122  1.00  0.00           N  
ATOM   4169  CA  ARG A 279      84.727 -45.376  14.023  1.00  0.00           C  
ATOM   4170  C   ARG A 279      85.824 -45.236  15.066  1.00  0.00           C  
ATOM   4171  O   ARG A 279      85.648 -45.576  16.233  1.00  0.00           O  
ATOM   4172  CB  ARG A 279      84.949 -46.660  13.236  1.00  0.00           C  
ATOM   4173  CG  ARG A 279      84.905 -47.934  14.065  1.00  0.00           C  
ATOM   4174  CD  ARG A 279      86.265 -48.369  14.476  1.00  0.00           C  
ATOM   4175  NE  ARG A 279      87.072 -48.772  13.335  1.00  0.00           N  
ATOM   4176  CZ  ARG A 279      88.400 -48.999  13.380  1.00  0.00           C  
ATOM   4177  NH1 ARG A 279      89.053 -48.858  14.512  1.00  0.00           N  
ATOM   4178  NH2 ARG A 279      89.045 -49.362  12.286  1.00  0.00           N  
ATOM   4179  H   ARG A 279      84.903 -44.390  12.183  1.00  0.00           H  
ATOM   4180  HA  ARG A 279      83.776 -45.448  14.550  1.00  0.00           H  
ATOM   4181 1HB  ARG A 279      84.190 -46.746  12.459  1.00  0.00           H  
ATOM   4182 2HB  ARG A 279      85.920 -46.620  12.743  1.00  0.00           H  
ATOM   4183 1HG  ARG A 279      84.314 -47.762  14.965  1.00  0.00           H  
ATOM   4184 2HG  ARG A 279      84.450 -48.733  13.480  1.00  0.00           H  
ATOM   4185 1HD  ARG A 279      86.772 -47.548  14.980  1.00  0.00           H  
ATOM   4186 2HD  ARG A 279      86.185 -49.218  15.154  1.00  0.00           H  
ATOM   4187  HE  ARG A 279      86.605 -48.890  12.447  1.00  0.00           H  
ATOM   4188 1HH1 ARG A 279      88.559 -48.580  15.349  1.00  0.00           H  
ATOM   4189 2HH1 ARG A 279      90.047 -49.028  14.546  1.00  0.00           H  
ATOM   4190 1HH2 ARG A 279      88.542 -49.470  11.415  1.00  0.00           H  
ATOM   4191 2HH2 ARG A 279      90.039 -49.532  12.319  1.00  0.00           H  
ATOM   4192  N   GLU A 280      86.971 -44.760  14.632  1.00  0.00           N  
ATOM   4193  CA  GLU A 280      88.078 -44.505  15.533  1.00  0.00           C  
ATOM   4194  C   GLU A 280      87.749 -43.450  16.576  1.00  0.00           C  
ATOM   4195  O   GLU A 280      88.115 -43.563  17.743  1.00  0.00           O  
ATOM   4196  CB  GLU A 280      89.311 -44.072  14.736  1.00  0.00           C  
ATOM   4197  CG  GLU A 280      90.556 -43.842  15.581  1.00  0.00           C  
ATOM   4198  CD  GLU A 280      91.764 -43.489  14.757  1.00  0.00           C  
ATOM   4199  OE1 GLU A 280      91.841 -43.927  13.634  1.00  0.00           O  
ATOM   4200  OE2 GLU A 280      92.610 -42.784  15.253  1.00  0.00           O  
ATOM   4201  H   GLU A 280      87.076 -44.503  13.693  1.00  0.00           H  
ATOM   4202  HA  GLU A 280      88.309 -45.428  16.067  1.00  0.00           H  
ATOM   4203 1HB  GLU A 280      89.548 -44.832  13.991  1.00  0.00           H  
ATOM   4204 2HB  GLU A 280      89.092 -43.147  14.202  1.00  0.00           H  
ATOM   4205 1HG  GLU A 280      90.361 -43.031  16.283  1.00  0.00           H  
ATOM   4206 2HG  GLU A 280      90.764 -44.742  16.156  1.00  0.00           H  
ATOM   4207  N   ALA A 281      87.081 -42.403  16.142  1.00  0.00           N  
ATOM   4208  CA  ALA A 281      86.638 -41.356  17.043  1.00  0.00           C  
ATOM   4209  C   ALA A 281      85.655 -41.865  18.086  1.00  0.00           C  
ATOM   4210  O   ALA A 281      85.704 -41.483  19.253  1.00  0.00           O  
ATOM   4211  CB  ALA A 281      86.015 -40.218  16.249  1.00  0.00           C  
ATOM   4212  H   ALA A 281      86.809 -42.343  15.203  1.00  0.00           H  
ATOM   4213  HA  ALA A 281      87.509 -40.982  17.581  1.00  0.00           H  
ATOM   4214 1HB  ALA A 281      85.698 -39.429  16.931  1.00  0.00           H  
ATOM   4215 2HB  ALA A 281      86.750 -39.818  15.549  1.00  0.00           H  
ATOM   4216 3HB  ALA A 281      85.153 -40.588  15.697  1.00  0.00           H  
ATOM   4217  N   ALA A 282      84.741 -42.703  17.652  1.00  0.00           N  
ATOM   4218  CA  ALA A 282      83.787 -43.322  18.553  1.00  0.00           C  
ATOM   4219  C   ALA A 282      84.458 -44.200  19.596  1.00  0.00           C  
ATOM   4220  O   ALA A 282      84.074 -44.219  20.763  1.00  0.00           O  
ATOM   4221  CB  ALA A 282      82.774 -44.134  17.759  1.00  0.00           C  
ATOM   4222  H   ALA A 282      84.729 -42.981  16.713  1.00  0.00           H  
ATOM   4223  HA  ALA A 282      83.267 -42.529  19.091  1.00  0.00           H  
ATOM   4224 1HB  ALA A 282      82.054 -44.585  18.441  1.00  0.00           H  
ATOM   4225 2HB  ALA A 282      82.253 -43.480  17.059  1.00  0.00           H  
ATOM   4226 3HB  ALA A 282      83.290 -44.918  17.207  1.00  0.00           H  
ATOM   4227  N   GLU A 283      85.443 -44.955  19.162  1.00  0.00           N  
ATOM   4228  CA  GLU A 283      86.217 -45.788  20.063  1.00  0.00           C  
ATOM   4229  C   GLU A 283      86.967 -44.974  21.106  1.00  0.00           C  
ATOM   4230  O   GLU A 283      87.052 -45.349  22.273  1.00  0.00           O  
ATOM   4231  CB  GLU A 283      87.207 -46.640  19.266  1.00  0.00           C  
ATOM   4232  CG  GLU A 283      86.564 -47.737  18.429  1.00  0.00           C  
ATOM   4233  CD  GLU A 283      87.558 -48.500  17.600  1.00  0.00           C  
ATOM   4234  OE1 GLU A 283      88.517 -47.910  17.165  1.00  0.00           O  
ATOM   4235  OE2 GLU A 283      87.358 -49.675  17.402  1.00  0.00           O  
ATOM   4236  H   GLU A 283      85.718 -44.919  18.223  1.00  0.00           H  
ATOM   4237  HA  GLU A 283      85.533 -46.449  20.597  1.00  0.00           H  
ATOM   4238 1HB  GLU A 283      87.780 -45.999  18.595  1.00  0.00           H  
ATOM   4239 2HB  GLU A 283      87.913 -47.112  19.949  1.00  0.00           H  
ATOM   4240 1HG  GLU A 283      86.050 -48.432  19.093  1.00  0.00           H  
ATOM   4241 2HG  GLU A 283      85.819 -47.288  17.773  1.00  0.00           H  
ATOM   4242  N   ARG A 284      87.539 -43.873  20.672  1.00  0.00           N  
ATOM   4243  CA  ARG A 284      88.224 -42.967  21.573  1.00  0.00           C  
ATOM   4244  C   ARG A 284      87.293 -42.369  22.616  1.00  0.00           C  
ATOM   4245  O   ARG A 284      87.647 -42.220  23.783  1.00  0.00           O  
ATOM   4246  CB  ARG A 284      88.879 -41.841  20.786  1.00  0.00           C  
ATOM   4247  CG  ARG A 284      90.082 -42.257  19.955  1.00  0.00           C  
ATOM   4248  CD  ARG A 284      90.681 -41.102  19.239  1.00  0.00           C  
ATOM   4249  NE  ARG A 284      91.780 -41.507  18.379  1.00  0.00           N  
ATOM   4250  CZ  ARG A 284      93.051 -41.682  18.792  1.00  0.00           C  
ATOM   4251  NH1 ARG A 284      93.367 -41.482  20.052  1.00  0.00           N  
ATOM   4252  NH2 ARG A 284      93.981 -42.053  17.929  1.00  0.00           N  
ATOM   4253  H   ARG A 284      87.456 -43.609  19.733  1.00  0.00           H  
ATOM   4254  HA  ARG A 284      88.999 -43.523  22.101  1.00  0.00           H  
ATOM   4255 1HB  ARG A 284      88.149 -41.397  20.110  1.00  0.00           H  
ATOM   4256 2HB  ARG A 284      89.206 -41.060  21.472  1.00  0.00           H  
ATOM   4257 1HG  ARG A 284      90.843 -42.689  20.606  1.00  0.00           H  
ATOM   4258 2HG  ARG A 284      89.775 -42.997  19.215  1.00  0.00           H  
ATOM   4259 1HD  ARG A 284      89.922 -40.624  18.621  1.00  0.00           H  
ATOM   4260 2HD  ARG A 284      91.064 -40.383  19.964  1.00  0.00           H  
ATOM   4261  HE  ARG A 284      91.577 -41.670  17.402  1.00  0.00           H  
ATOM   4262 1HH1 ARG A 284      92.656 -41.198  20.711  1.00  0.00           H  
ATOM   4263 2HH1 ARG A 284      94.319 -41.613  20.361  1.00  0.00           H  
ATOM   4264 1HH2 ARG A 284      93.739 -42.207  16.960  1.00  0.00           H  
ATOM   4265 2HH2 ARG A 284      94.933 -42.184  18.238  1.00  0.00           H  
ATOM   4266  N   ALA A 285      86.109 -41.996  22.182  1.00  0.00           N  
ATOM   4267  CA  ALA A 285      85.097 -41.479  23.083  1.00  0.00           C  
ATOM   4268  C   ALA A 285      84.671 -42.500  24.126  1.00  0.00           C  
ATOM   4269  O   ALA A 285      84.463 -42.178  25.293  1.00  0.00           O  
ATOM   4270  CB  ALA A 285      83.887 -41.007  22.289  1.00  0.00           C  
ATOM   4271  H   ALA A 285      85.863 -42.126  21.243  1.00  0.00           H  
ATOM   4272  HA  ALA A 285      85.523 -40.632  23.621  1.00  0.00           H  
ATOM   4273 1HB  ALA A 285      83.138 -40.608  22.971  1.00  0.00           H  
ATOM   4274 2HB  ALA A 285      84.193 -40.229  21.589  1.00  0.00           H  
ATOM   4275 3HB  ALA A 285      83.466 -41.845  21.736  1.00  0.00           H  
ATOM   4276  N   PHE A 286      84.510 -43.731  23.692  1.00  0.00           N  
ATOM   4277  CA  PHE A 286      84.176 -44.817  24.593  1.00  0.00           C  
ATOM   4278  C   PHE A 286      85.255 -45.060  25.636  1.00  0.00           C  
ATOM   4279  O   PHE A 286      84.974 -45.321  26.803  1.00  0.00           O  
ATOM   4280  CB  PHE A 286      83.937 -46.102  23.798  1.00  0.00           C  
ATOM   4281  CG  PHE A 286      82.633 -46.121  23.053  1.00  0.00           C  
ATOM   4282  CD1 PHE A 286      82.604 -46.311  21.680  1.00  0.00           C  
ATOM   4283  CD2 PHE A 286      81.432 -45.948  23.724  1.00  0.00           C  
ATOM   4284  CE1 PHE A 286      81.405 -46.329  20.993  1.00  0.00           C  
ATOM   4285  CE2 PHE A 286      80.232 -45.965  23.041  1.00  0.00           C  
ATOM   4286  CZ  PHE A 286      80.218 -46.156  21.674  1.00  0.00           C  
ATOM   4287  H   PHE A 286      84.679 -43.951  22.753  1.00  0.00           H  
ATOM   4288  HA  PHE A 286      83.260 -44.556  25.125  1.00  0.00           H  
ATOM   4289 1HB  PHE A 286      84.743 -46.238  23.077  1.00  0.00           H  
ATOM   4290 2HB  PHE A 286      83.955 -46.956  24.474  1.00  0.00           H  
ATOM   4291  HD1 PHE A 286      83.543 -46.449  21.142  1.00  0.00           H  
ATOM   4292  HD2 PHE A 286      81.442 -45.797  24.804  1.00  0.00           H  
ATOM   4293  HE1 PHE A 286      81.398 -46.479  19.914  1.00  0.00           H  
ATOM   4294  HE2 PHE A 286      79.294 -45.828  23.580  1.00  0.00           H  
ATOM   4295  HZ  PHE A 286      79.273 -46.169  21.134  1.00  0.00           H  
ATOM   4296  N   GLU A 287      86.495 -45.004  25.202  1.00  0.00           N  
ATOM   4297  CA  GLU A 287      87.623 -45.145  26.103  1.00  0.00           C  
ATOM   4298  C   GLU A 287      87.674 -44.040  27.146  1.00  0.00           C  
ATOM   4299  O   GLU A 287      87.980 -44.272  28.313  1.00  0.00           O  
ATOM   4300  CB  GLU A 287      88.930 -45.159  25.306  1.00  0.00           C  
ATOM   4301  CG  GLU A 287      89.142 -46.413  24.469  1.00  0.00           C  
ATOM   4302  CD  GLU A 287      90.395 -46.358  23.640  1.00  0.00           C  
ATOM   4303  OE1 GLU A 287      91.028 -45.329  23.622  1.00  0.00           O  
ATOM   4304  OE2 GLU A 287      90.719 -47.345  23.024  1.00  0.00           O  
ATOM   4305  H   GLU A 287      86.682 -44.800  24.263  1.00  0.00           H  
ATOM   4306  HA  GLU A 287      87.525 -46.090  26.637  1.00  0.00           H  
ATOM   4307 1HB  GLU A 287      88.956 -44.300  24.635  1.00  0.00           H  
ATOM   4308 2HB  GLU A 287      89.774 -45.067  25.990  1.00  0.00           H  
ATOM   4309 1HG  GLU A 287      89.197 -47.275  25.133  1.00  0.00           H  
ATOM   4310 2HG  GLU A 287      88.284 -46.548  23.813  1.00  0.00           H  
ATOM   4311  N   ALA A 288      87.405 -42.828  26.712  1.00  0.00           N  
ATOM   4312  CA  ALA A 288      87.347 -41.694  27.613  1.00  0.00           C  
ATOM   4313  C   ALA A 288      86.250 -41.835  28.656  1.00  0.00           C  
ATOM   4314  O   ALA A 288      86.425 -41.493  29.823  1.00  0.00           O  
ATOM   4315  CB  ALA A 288      87.152 -40.411  26.819  1.00  0.00           C  
ATOM   4316  H   ALA A 288      87.171 -42.679  25.773  1.00  0.00           H  
ATOM   4317  HA  ALA A 288      88.294 -41.640  28.151  1.00  0.00           H  
ATOM   4318 1HB  ALA A 288      87.123 -39.561  27.501  1.00  0.00           H  
ATOM   4319 2HB  ALA A 288      87.978 -40.286  26.119  1.00  0.00           H  
ATOM   4320 3HB  ALA A 288      86.215 -40.464  26.267  1.00  0.00           H  
ATOM   4321  N   LEU A 289      85.103 -42.311  28.222  1.00  0.00           N  
ATOM   4322  CA  LEU A 289      83.996 -42.564  29.123  1.00  0.00           C  
ATOM   4323  C   LEU A 289      84.325 -43.620  30.166  1.00  0.00           C  
ATOM   4324  O   LEU A 289      83.959 -43.507  31.333  1.00  0.00           O  
ATOM   4325  CB  LEU A 289      82.765 -43.004  28.321  1.00  0.00           C  
ATOM   4326  CG  LEU A 289      82.118 -41.921  27.448  1.00  0.00           C  
ATOM   4327  CD1 LEU A 289      81.035 -42.546  26.581  1.00  0.00           C  
ATOM   4328  CD2 LEU A 289      81.544 -40.828  28.338  1.00  0.00           C  
ATOM   4329  H   LEU A 289      84.998 -42.567  27.283  1.00  0.00           H  
ATOM   4330  HA  LEU A 289      83.763 -41.642  29.653  1.00  0.00           H  
ATOM   4331 1HB  LEU A 289      83.051 -43.827  27.668  1.00  0.00           H  
ATOM   4332 2HB  LEU A 289      82.008 -43.365  29.016  1.00  0.00           H  
ATOM   4333  HG  LEU A 289      82.869 -41.491  26.785  1.00  0.00           H  
ATOM   4334 1HD1 LEU A 289      80.575 -41.777  25.960  1.00  0.00           H  
ATOM   4335 2HD1 LEU A 289      81.477 -43.310  25.941  1.00  0.00           H  
ATOM   4336 3HD1 LEU A 289      80.276 -43.000  27.217  1.00  0.00           H  
ATOM   4337 1HD2 LEU A 289      81.084 -40.057  27.717  1.00  0.00           H  
ATOM   4338 2HD2 LEU A 289      80.791 -41.257  29.000  1.00  0.00           H  
ATOM   4339 3HD2 LEU A 289      82.342 -40.386  28.933  1.00  0.00           H  
ATOM   4340  N   ARG A 290      84.994 -44.667  29.732  1.00  0.00           N  
ATOM   4341  CA  ARG A 290      85.436 -45.714  30.633  1.00  0.00           C  
ATOM   4342  C   ARG A 290      86.418 -45.206  31.676  1.00  0.00           C  
ATOM   4343  O   ARG A 290      86.371 -45.586  32.843  1.00  0.00           O  
ATOM   4344  CB  ARG A 290      86.084 -46.844  29.847  1.00  0.00           C  
ATOM   4345  CG  ARG A 290      86.381 -48.098  30.654  1.00  0.00           C  
ATOM   4346  CD  ARG A 290      87.758 -48.079  31.211  1.00  0.00           C  
ATOM   4347  NE  ARG A 290      88.054 -49.286  31.965  1.00  0.00           N  
ATOM   4348  CZ  ARG A 290      89.174 -49.481  32.688  1.00  0.00           C  
ATOM   4349  NH1 ARG A 290      90.091 -48.541  32.745  1.00  0.00           N  
ATOM   4350  NH2 ARG A 290      89.351 -50.617  33.340  1.00  0.00           N  
ATOM   4351  H   ARG A 290      85.264 -44.727  28.793  1.00  0.00           H  
ATOM   4352  HA  ARG A 290      84.568 -46.096  31.172  1.00  0.00           H  
ATOM   4353 1HB  ARG A 290      85.436 -47.130  29.020  1.00  0.00           H  
ATOM   4354 2HB  ARG A 290      87.025 -46.497  29.419  1.00  0.00           H  
ATOM   4355 1HG  ARG A 290      85.676 -48.171  31.483  1.00  0.00           H  
ATOM   4356 2HG  ARG A 290      86.282 -48.975  30.014  1.00  0.00           H  
ATOM   4357 1HD  ARG A 290      88.478 -47.999  30.398  1.00  0.00           H  
ATOM   4358 2HD  ARG A 290      87.868 -47.225  31.878  1.00  0.00           H  
ATOM   4359  HE  ARG A 290      87.372 -50.032  31.945  1.00  0.00           H  
ATOM   4360 1HH1 ARG A 290      89.956 -47.672  32.247  1.00  0.00           H  
ATOM   4361 2HH1 ARG A 290      90.931 -48.687  33.287  1.00  0.00           H  
ATOM   4362 1HH2 ARG A 290      88.646 -51.340  33.296  1.00  0.00           H  
ATOM   4363 2HH2 ARG A 290      90.190 -50.763  33.881  1.00  0.00           H  
ATOM   4364  N   GLU A 291      87.333 -44.366  31.242  1.00  0.00           N  
ATOM   4365  CA  GLU A 291      88.287 -43.749  32.143  1.00  0.00           C  
ATOM   4366  C   GLU A 291      87.612 -42.960  33.253  1.00  0.00           C  
ATOM   4367  O   GLU A 291      87.969 -43.088  34.425  1.00  0.00           O  
ATOM   4368  CB  GLU A 291      89.227 -42.830  31.359  1.00  0.00           C  
ATOM   4369  CG  GLU A 291      90.211 -43.560  30.456  1.00  0.00           C  
ATOM   4370  CD  GLU A 291      91.063 -42.626  29.644  1.00  0.00           C  
ATOM   4371  OE1 GLU A 291      90.825 -41.443  29.690  1.00  0.00           O  
ATOM   4372  OE2 GLU A 291      91.955 -43.095  28.977  1.00  0.00           O  
ATOM   4373  H   GLU A 291      87.345 -44.089  30.303  1.00  0.00           H  
ATOM   4374  HA  GLU A 291      88.876 -44.535  32.616  1.00  0.00           H  
ATOM   4375 1HB  GLU A 291      88.640 -42.154  30.737  1.00  0.00           H  
ATOM   4376 2HB  GLU A 291      89.801 -42.218  32.055  1.00  0.00           H  
ATOM   4377 1HG  GLU A 291      90.860 -44.183  31.072  1.00  0.00           H  
ATOM   4378 2HG  GLU A 291      89.656 -44.214  29.785  1.00  0.00           H  
ATOM   4379  N   LEU A 292      86.546 -42.242  32.925  1.00  0.00           N  
ATOM   4380  CA  LEU A 292      85.726 -41.609  33.962  1.00  0.00           C  
ATOM   4381  C   LEU A 292      85.004 -42.622  34.856  1.00  0.00           C  
ATOM   4382  O   LEU A 292      84.754 -42.352  36.031  1.00  0.00           O  
ATOM   4383  CB  LEU A 292      84.693 -40.682  33.310  1.00  0.00           C  
ATOM   4384  CG  LEU A 292      85.260 -39.429  32.629  1.00  0.00           C  
ATOM   4385  CD1 LEU A 292      84.142 -38.700  31.896  1.00  0.00           C  
ATOM   4386  CD2 LEU A 292      85.905 -38.532  33.674  1.00  0.00           C  
ATOM   4387  H   LEU A 292      86.288 -42.144  31.954  1.00  0.00           H  
ATOM   4388  HA  LEU A 292      86.377 -41.013  34.602  1.00  0.00           H  
ATOM   4389 1HB  LEU A 292      84.145 -41.248  32.558  1.00  0.00           H  
ATOM   4390 2HB  LEU A 292      83.989 -40.354  34.074  1.00  0.00           H  
ATOM   4391  HG  LEU A 292      86.006 -39.722  31.891  1.00  0.00           H  
ATOM   4392 1HD1 LEU A 292      84.544 -37.810  31.412  1.00  0.00           H  
ATOM   4393 2HD1 LEU A 292      83.711 -39.359  31.142  1.00  0.00           H  
ATOM   4394 3HD1 LEU A 292      83.370 -38.408  32.607  1.00  0.00           H  
ATOM   4395 1HD2 LEU A 292      86.308 -37.642  33.190  1.00  0.00           H  
ATOM   4396 2HD2 LEU A 292      85.158 -38.237  34.412  1.00  0.00           H  
ATOM   4397 3HD2 LEU A 292      86.712 -39.072  34.170  1.00  0.00           H  
ATOM   4398  N   THR A 293      84.600 -43.747  34.275  1.00  0.00           N  
ATOM   4399  CA  THR A 293      83.698 -44.679  34.952  1.00  0.00           C  
ATOM   4400  C   THR A 293      84.429 -45.572  35.947  1.00  0.00           C  
ATOM   4401  O   THR A 293      85.462 -46.160  35.623  1.00  0.00           O  
ATOM   4402  CB  THR A 293      82.951 -45.558  33.932  1.00  0.00           C  
ATOM   4403  OG1 THR A 293      82.168 -44.728  33.064  1.00  0.00           O  
ATOM   4404  CG2 THR A 293      82.038 -46.544  34.644  1.00  0.00           C  
ATOM   4405  H   THR A 293      84.882 -43.939  33.324  1.00  0.00           H  
ATOM   4406  HA  THR A 293      82.952 -44.103  35.500  1.00  0.00           H  
ATOM   4407  HB  THR A 293      83.674 -46.109  33.330  1.00  0.00           H  
ATOM   4408  HG1 THR A 293      82.745 -44.118  32.598  1.00  0.00           H  
ATOM   4409 1HG2 THR A 293      81.518 -47.156  33.908  1.00  0.00           H  
ATOM   4410 2HG2 THR A 293      82.632 -47.184  35.296  1.00  0.00           H  
ATOM   4411 3HG2 THR A 293      81.308 -45.997  35.240  1.00  0.00           H  
ATOM   4412  N   THR A 294      83.888 -45.675  37.160  1.00  0.00           N  
ATOM   4413  CA  THR A 294      84.489 -46.516  38.190  1.00  0.00           C  
ATOM   4414  C   THR A 294      83.568 -47.649  38.631  1.00  0.00           C  
ATOM   4415  O   THR A 294      83.994 -48.560  39.341  1.00  0.00           O  
ATOM   4416  CB  THR A 294      84.884 -45.675  39.418  1.00  0.00           C  
ATOM   4417  OG1 THR A 294      83.715 -45.058  39.974  1.00  0.00           O  
ATOM   4418  CG2 THR A 294      85.884 -44.598  39.027  1.00  0.00           C  
ATOM   4419  H   THR A 294      83.042 -45.165  37.368  1.00  0.00           H  
ATOM   4420  HA  THR A 294      85.399 -46.962  37.786  1.00  0.00           H  
ATOM   4421  HB  THR A 294      85.331 -46.321  40.173  1.00  0.00           H  
ATOM   4422  HG1 THR A 294      83.242 -45.697  40.512  1.00  0.00           H  
ATOM   4423 1HG2 THR A 294      86.151 -44.013  39.907  1.00  0.00           H  
ATOM   4424 2HG2 THR A 294      86.778 -45.064  38.614  1.00  0.00           H  
ATOM   4425 3HG2 THR A 294      85.439 -43.942  38.279  1.00  0.00           H  
ATOM   4426  N   ASP A 295      82.315 -47.604  38.194  1.00  0.00           N  
ATOM   4427  CA  ASP A 295      81.372 -48.675  38.499  1.00  0.00           C  
ATOM   4428  C   ASP A 295      81.639 -49.887  37.616  1.00  0.00           C  
ATOM   4429  O   ASP A 295      81.728 -49.765  36.395  1.00  0.00           O  
ATOM   4430  CB  ASP A 295      79.930 -48.199  38.307  1.00  0.00           C  
ATOM   4431  CG  ASP A 295      79.497 -47.182  39.354  1.00  0.00           C  
ATOM   4432  OD1 ASP A 295      79.774 -47.394  40.511  1.00  0.00           O  
ATOM   4433  OD2 ASP A 295      78.894 -46.202  38.987  1.00  0.00           O  
ATOM   4434  H   ASP A 295      82.015 -46.826  37.626  1.00  0.00           H  
ATOM   4435  HA  ASP A 295      81.498 -48.959  39.544  1.00  0.00           H  
ATOM   4436 1HB  ASP A 295      79.823 -47.750  37.319  1.00  0.00           H  
ATOM   4437 2HB  ASP A 295      79.255 -49.055  38.352  1.00  0.00           H  
ATOM   4438  N   GLU A 296      81.791 -51.048  38.240  1.00  0.00           N  
ATOM   4439  CA  GLU A 296      82.133 -52.265  37.516  1.00  0.00           C  
ATOM   4440  C   GLU A 296      81.052 -52.629  36.498  1.00  0.00           C  
ATOM   4441  O   GLU A 296      81.353 -52.926  35.343  1.00  0.00           O  
ATOM   4442  CB  GLU A 296      82.338 -53.424  38.494  1.00  0.00           C  
ATOM   4443  CG  GLU A 296      82.739 -54.737  37.838  1.00  0.00           C  
ATOM   4444  CD  GLU A 296      82.963 -55.843  38.832  1.00  0.00           C  
ATOM   4445  OE1 GLU A 296      82.833 -55.596  40.007  1.00  0.00           O  
ATOM   4446  OE2 GLU A 296      83.264 -56.937  38.415  1.00  0.00           O  
ATOM   4447  H   GLU A 296      81.667 -51.090  39.241  1.00  0.00           H  
ATOM   4448  HA  GLU A 296      83.069 -52.099  36.983  1.00  0.00           H  
ATOM   4449 1HB  GLU A 296      83.113 -53.159  39.214  1.00  0.00           H  
ATOM   4450 2HB  GLU A 296      81.418 -53.595  39.053  1.00  0.00           H  
ATOM   4451 1HG  GLU A 296      81.954 -55.039  37.146  1.00  0.00           H  
ATOM   4452 2HG  GLU A 296      83.651 -54.581  37.264  1.00  0.00           H  
ATOM   4453  N   GLU A 297      79.794 -52.632  36.941  1.00  0.00           N  
ATOM   4454  CA  GLU A 297      78.685 -53.038  36.079  1.00  0.00           C  
ATOM   4455  C   GLU A 297      78.512 -52.084  34.920  1.00  0.00           C  
ATOM   4456  O   GLU A 297      78.301 -52.481  33.774  1.00  0.00           O  
ATOM   4457  CB  GLU A 297      77.382 -53.115  36.878  1.00  0.00           C  
ATOM   4458  CG  GLU A 297      77.354 -54.216  37.929  1.00  0.00           C  
ATOM   4459  CD  GLU A 297      78.062 -53.833  39.198  1.00  0.00           C  
ATOM   4460  OE1 GLU A 297      78.548 -52.730  39.275  1.00  0.00           O  
ATOM   4461  OE2 GLU A 297      78.117 -54.643  40.092  1.00  0.00           O  
ATOM   4462  H   GLU A 297      79.606 -52.363  37.896  1.00  0.00           H  
ATOM   4463  HA  GLU A 297      78.899 -54.033  35.686  1.00  0.00           H  
ATOM   4464 1HB  GLU A 297      77.210 -52.165  37.384  1.00  0.00           H  
ATOM   4465 2HB  GLU A 297      76.548 -53.280  36.197  1.00  0.00           H  
ATOM   4466 1HG  GLU A 297      76.317 -54.454  38.162  1.00  0.00           H  
ATOM   4467 2HG  GLU A 297      77.818 -55.110  37.515  1.00  0.00           H  
ATOM   4468  N   VAL A 298      78.681 -50.835  35.244  1.00  0.00           N  
ATOM   4469  CA  VAL A 298      78.736 -49.719  34.307  1.00  0.00           C  
ATOM   4470  C   VAL A 298      79.827 -49.929  33.265  1.00  0.00           C  
ATOM   4471  O   VAL A 298      79.600 -49.745  32.069  1.00  0.00           O  
ATOM   4472  CB  VAL A 298      78.997 -48.401  35.060  1.00  0.00           C  
ATOM   4473  CG1 VAL A 298      79.271 -47.272  34.078  1.00  0.00           C  
ATOM   4474  CG2 VAL A 298      77.807 -48.068  35.947  1.00  0.00           C  
ATOM   4475  H   VAL A 298      78.798 -50.656  36.231  1.00  0.00           H  
ATOM   4476  HA  VAL A 298      77.775 -49.646  33.798  1.00  0.00           H  
ATOM   4477  HB  VAL A 298      79.888 -48.516  35.676  1.00  0.00           H  
ATOM   4478 1HG1 VAL A 298      79.453 -46.349  34.628  1.00  0.00           H  
ATOM   4479 2HG1 VAL A 298      80.149 -47.516  33.479  1.00  0.00           H  
ATOM   4480 3HG1 VAL A 298      78.409 -47.140  33.425  1.00  0.00           H  
ATOM   4481 1HG2 VAL A 298      77.997 -47.136  36.477  1.00  0.00           H  
ATOM   4482 2HG2 VAL A 298      76.914 -47.959  35.331  1.00  0.00           H  
ATOM   4483 3HG2 VAL A 298      77.654 -48.871  36.669  1.00  0.00           H  
ATOM   4484  N   GLU A 299      81.012 -50.317  33.725  1.00  0.00           N  
ATOM   4485  CA  GLU A 299      82.135 -50.552  32.837  1.00  0.00           C  
ATOM   4486  C   GLU A 299      81.831 -51.601  31.781  1.00  0.00           C  
ATOM   4487  O   GLU A 299      82.131 -51.430  30.601  1.00  0.00           O  
ATOM   4488  CB  GLU A 299      83.361 -50.978  33.647  1.00  0.00           C  
ATOM   4489  CG  GLU A 299      84.615 -51.208  32.815  1.00  0.00           C  
ATOM   4490  CD  GLU A 299      85.807 -51.593  33.646  1.00  0.00           C  
ATOM   4491  OE1 GLU A 299      85.673 -51.661  34.845  1.00  0.00           O  
ATOM   4492  OE2 GLU A 299      86.851 -51.821  33.082  1.00  0.00           O  
ATOM   4493  H   GLU A 299      81.135 -50.450  34.718  1.00  0.00           H  
ATOM   4494  HA  GLU A 299      82.363 -49.622  32.314  1.00  0.00           H  
ATOM   4495 1HB  GLU A 299      83.589 -50.216  34.392  1.00  0.00           H  
ATOM   4496 2HB  GLU A 299      83.141 -51.903  34.181  1.00  0.00           H  
ATOM   4497 1HG  GLU A 299      84.419 -52.000  32.092  1.00  0.00           H  
ATOM   4498 2HG  GLU A 299      84.843 -50.298  32.261  1.00  0.00           H  
ATOM   4499  N   ILE A 300      81.264 -52.704  32.214  1.00  0.00           N  
ATOM   4500  CA  ILE A 300      80.920 -53.787  31.313  1.00  0.00           C  
ATOM   4501  C   ILE A 300      79.895 -53.372  30.271  1.00  0.00           C  
ATOM   4502  O   ILE A 300      79.977 -53.747  29.103  1.00  0.00           O  
ATOM   4503  CB  ILE A 300      80.381 -54.994  32.103  1.00  0.00           C  
ATOM   4504  CG1 ILE A 300      81.494 -55.620  32.946  1.00  0.00           C  
ATOM   4505  CG2 ILE A 300      79.782 -56.024  31.157  1.00  0.00           C  
ATOM   4506  CD1 ILE A 300      81.001 -56.632  33.955  1.00  0.00           C  
ATOM   4507  H   ILE A 300      80.999 -52.789  33.154  1.00  0.00           H  
ATOM   4508  HA  ILE A 300      81.818 -54.088  30.774  1.00  0.00           H  
ATOM   4509  HB  ILE A 300      79.610 -54.660  32.796  1.00  0.00           H  
ATOM   4510 1HG1 ILE A 300      82.212 -56.113  32.292  1.00  0.00           H  
ATOM   4511 2HG1 ILE A 300      82.028 -54.837  33.485  1.00  0.00           H  
ATOM   4512 1HG2 ILE A 300      79.406 -56.870  31.732  1.00  0.00           H  
ATOM   4513 2HG2 ILE A 300      78.962 -55.572  30.599  1.00  0.00           H  
ATOM   4514 3HG2 ILE A 300      80.548 -56.368  30.462  1.00  0.00           H  
ATOM   4515 1HD1 ILE A 300      81.846 -57.031  34.515  1.00  0.00           H  
ATOM   4516 2HD1 ILE A 300      80.305 -56.151  34.643  1.00  0.00           H  
ATOM   4517 3HD1 ILE A 300      80.493 -57.445  33.437  1.00  0.00           H  
ATOM   4518  N   ARG A 301      78.906 -52.623  30.704  1.00  0.00           N  
ATOM   4519  CA  ARG A 301      77.899 -52.095  29.803  1.00  0.00           C  
ATOM   4520  C   ARG A 301      78.486 -51.158  28.761  1.00  0.00           C  
ATOM   4521  O   ARG A 301      78.102 -51.174  27.593  1.00  0.00           O  
ATOM   4522  CB  ARG A 301      76.826 -51.356  30.589  1.00  0.00           C  
ATOM   4523  CG  ARG A 301      75.915 -52.245  31.421  1.00  0.00           C  
ATOM   4524  CD  ARG A 301      74.881 -51.456  32.136  1.00  0.00           C  
ATOM   4525  NE  ARG A 301      74.059 -52.293  32.997  1.00  0.00           N  
ATOM   4526  CZ  ARG A 301      72.985 -52.993  32.585  1.00  0.00           C  
ATOM   4527  NH1 ARG A 301      72.615 -52.948  31.324  1.00  0.00           N  
ATOM   4528  NH2 ARG A 301      72.303 -53.725  33.448  1.00  0.00           N  
ATOM   4529  H   ARG A 301      78.868 -52.346  31.644  1.00  0.00           H  
ATOM   4530  HA  ARG A 301      77.440 -52.928  29.271  1.00  0.00           H  
ATOM   4531 1HB  ARG A 301      77.296 -50.643  31.265  1.00  0.00           H  
ATOM   4532 2HB  ARG A 301      76.196 -50.790  29.903  1.00  0.00           H  
ATOM   4533 1HG  ARG A 301      75.413 -52.961  30.770  1.00  0.00           H  
ATOM   4534 2HG  ARG A 301      76.509 -52.783  32.161  1.00  0.00           H  
ATOM   4535 1HD  ARG A 301      75.362 -50.700  32.754  1.00  0.00           H  
ATOM   4536 2HD  ARG A 301      74.228 -50.970  31.411  1.00  0.00           H  
ATOM   4537  HE  ARG A 301      74.313 -52.352  33.974  1.00  0.00           H  
ATOM   4538 1HH1 ARG A 301      73.136 -52.387  30.665  1.00  0.00           H  
ATOM   4539 2HH1 ARG A 301      71.810 -53.473  31.015  1.00  0.00           H  
ATOM   4540 1HH2 ARG A 301      72.587 -53.760  34.417  1.00  0.00           H  
ATOM   4541 2HH2 ARG A 301      71.498 -54.250  33.139  1.00  0.00           H  
ATOM   4542  N   VAL A 302      79.396 -50.314  29.194  1.00  0.00           N  
ATOM   4543  CA  VAL A 302      80.089 -49.414  28.293  1.00  0.00           C  
ATOM   4544  C   VAL A 302      80.911 -50.155  27.251  1.00  0.00           C  
ATOM   4545  O   VAL A 302      80.961 -49.774  26.083  1.00  0.00           O  
ATOM   4546  CB  VAL A 302      81.015 -48.480  29.095  1.00  0.00           C  
ATOM   4547  CG1 VAL A 302      81.895 -47.669  28.157  1.00  0.00           C  
ATOM   4548  CG2 VAL A 302      80.185 -47.565  29.982  1.00  0.00           C  
ATOM   4549  H   VAL A 302      79.674 -50.325  30.134  1.00  0.00           H  
ATOM   4550  HA  VAL A 302      79.348 -48.812  27.768  1.00  0.00           H  
ATOM   4551  HB  VAL A 302      81.678 -49.085  29.715  1.00  0.00           H  
ATOM   4552 1HG1 VAL A 302      82.544 -47.014  28.741  1.00  0.00           H  
ATOM   4553 2HG1 VAL A 302      82.507 -48.343  27.557  1.00  0.00           H  
ATOM   4554 3HG1 VAL A 302      81.269 -47.066  27.501  1.00  0.00           H  
ATOM   4555 1HG2 VAL A 302      80.846 -46.909  30.547  1.00  0.00           H  
ATOM   4556 2HG2 VAL A 302      79.518 -46.965  29.363  1.00  0.00           H  
ATOM   4557 3HG2 VAL A 302      79.594 -48.167  30.674  1.00  0.00           H  
ATOM   4558  N   GLU A 303      81.583 -51.198  27.684  1.00  0.00           N  
ATOM   4559  CA  GLU A 303      82.350 -52.038  26.783  1.00  0.00           C  
ATOM   4560  C   GLU A 303      81.478 -52.718  25.741  1.00  0.00           C  
ATOM   4561  O   GLU A 303      81.844 -52.834  24.573  1.00  0.00           O  
ATOM   4562  CB  GLU A 303      83.117 -53.095  27.579  1.00  0.00           C  
ATOM   4563  CG  GLU A 303      84.254 -52.542  28.426  1.00  0.00           C  
ATOM   4564  CD  GLU A 303      85.358 -51.937  27.602  1.00  0.00           C  
ATOM   4565  OE1 GLU A 303      85.988 -52.659  26.867  1.00  0.00           O  
ATOM   4566  OE2 GLU A 303      85.570 -50.752  27.708  1.00  0.00           O  
ATOM   4567  H   GLU A 303      81.525 -51.470  28.624  1.00  0.00           H  
ATOM   4568  HA  GLU A 303      83.065 -51.410  26.249  1.00  0.00           H  
ATOM   4569 1HB  GLU A 303      82.431 -53.620  28.243  1.00  0.00           H  
ATOM   4570 2HB  GLU A 303      83.538 -53.832  26.895  1.00  0.00           H  
ATOM   4571 1HG  GLU A 303      83.858 -51.778  29.096  1.00  0.00           H  
ATOM   4572 2HG  GLU A 303      84.663 -53.345  29.038  1.00  0.00           H  
ATOM   4573  N   ALA A 304      80.333 -53.199  26.174  1.00  0.00           N  
ATOM   4574  CA  ALA A 304      79.374 -53.807  25.273  1.00  0.00           C  
ATOM   4575  C   ALA A 304      78.855 -52.831  24.231  1.00  0.00           C  
ATOM   4576  O   ALA A 304      78.678 -53.171  23.063  1.00  0.00           O  
ATOM   4577  CB  ALA A 304      78.214 -54.390  26.067  1.00  0.00           C  
ATOM   4578  H   ALA A 304      80.077 -53.093  27.114  1.00  0.00           H  
ATOM   4579  HA  ALA A 304      79.876 -54.611  24.735  1.00  0.00           H  
ATOM   4580 1HB  ALA A 304      77.504 -54.856  25.384  1.00  0.00           H  
ATOM   4581 2HB  ALA A 304      78.589 -55.137  26.766  1.00  0.00           H  
ATOM   4582 3HB  ALA A 304      77.716 -53.594  26.620  1.00  0.00           H  
ATOM   4583  N   LEU A 305      78.581 -51.620  24.664  1.00  0.00           N  
ATOM   4584  CA  LEU A 305      78.148 -50.570  23.763  1.00  0.00           C  
ATOM   4585  C   LEU A 305      79.200 -50.228  22.721  1.00  0.00           C  
ATOM   4586  O   LEU A 305      78.895 -49.995  21.553  1.00  0.00           O  
ATOM   4587  CB  LEU A 305      77.795 -49.310  24.565  1.00  0.00           C  
ATOM   4588  CG  LEU A 305      76.537 -49.408  25.438  1.00  0.00           C  
ATOM   4589  CD1 LEU A 305      76.422 -48.162  26.305  1.00  0.00           C  
ATOM   4590  CD2 LEU A 305      75.313 -49.570  24.548  1.00  0.00           C  
ATOM   4591  H   LEU A 305      78.728 -51.385  25.604  1.00  0.00           H  
ATOM   4592  HA  LEU A 305      77.260 -50.912  23.233  1.00  0.00           H  
ATOM   4593 1HB  LEU A 305      78.632 -49.068  25.217  1.00  0.00           H  
ATOM   4594 2HB  LEU A 305      77.652 -48.484  23.869  1.00  0.00           H  
ATOM   4595  HG  LEU A 305      76.621 -50.269  26.101  1.00  0.00           H  
ATOM   4596 1HD1 LEU A 305      75.528 -48.232  26.925  1.00  0.00           H  
ATOM   4597 2HD1 LEU A 305      77.301 -48.082  26.945  1.00  0.00           H  
ATOM   4598 3HD1 LEU A 305      76.353 -47.281  25.668  1.00  0.00           H  
ATOM   4599 1HD2 LEU A 305      74.419 -49.641  25.169  1.00  0.00           H  
ATOM   4600 2HD2 LEU A 305      75.228 -48.709  23.886  1.00  0.00           H  
ATOM   4601 3HD2 LEU A 305      75.415 -50.478  23.953  1.00  0.00           H  
ATOM   4602  N   ARG A 306      80.439 -50.168  23.154  1.00  0.00           N  
ATOM   4603  CA  ARG A 306      81.549 -49.924  22.253  1.00  0.00           C  
ATOM   4604  C   ARG A 306      81.703 -51.020  21.211  1.00  0.00           C  
ATOM   4605  O   ARG A 306      81.986 -50.760  20.043  1.00  0.00           O  
ATOM   4606  CB  ARG A 306      82.846 -49.800  23.039  1.00  0.00           C  
ATOM   4607  CG  ARG A 306      84.078 -49.502  22.199  1.00  0.00           C  
ATOM   4608  CD  ARG A 306      85.301 -49.397  23.035  1.00  0.00           C  
ATOM   4609  NE  ARG A 306      85.613 -50.652  23.701  1.00  0.00           N  
ATOM   4610  CZ  ARG A 306      86.235 -51.694  23.117  1.00  0.00           C  
ATOM   4611  NH1 ARG A 306      86.604 -51.617  21.857  1.00  0.00           N  
ATOM   4612  NH2 ARG A 306      86.473 -52.794  23.809  1.00  0.00           N  
ATOM   4613  H   ARG A 306      80.645 -50.355  24.094  1.00  0.00           H  
ATOM   4614  HA  ARG A 306      81.368 -48.987  21.725  1.00  0.00           H  
ATOM   4615 1HB  ARG A 306      82.749 -49.004  23.776  1.00  0.00           H  
ATOM   4616 2HB  ARG A 306      83.032 -50.727  23.582  1.00  0.00           H  
ATOM   4617 1HG  ARG A 306      84.225 -50.304  21.475  1.00  0.00           H  
ATOM   4618 2HG  ARG A 306      83.940 -48.557  21.672  1.00  0.00           H  
ATOM   4619 1HD  ARG A 306      86.148 -49.125  22.407  1.00  0.00           H  
ATOM   4620 2HD  ARG A 306      85.155 -48.633  23.798  1.00  0.00           H  
ATOM   4621  HE  ARG A 306      85.343 -50.748  24.671  1.00  0.00           H  
ATOM   4622 1HH1 ARG A 306      86.421 -50.776  21.328  1.00  0.00           H  
ATOM   4623 2HH1 ARG A 306      87.069 -52.398  21.419  1.00  0.00           H  
ATOM   4624 1HH2 ARG A 306      86.189 -52.854  24.778  1.00  0.00           H  
ATOM   4625 2HH2 ARG A 306      86.938 -53.575  23.372  1.00  0.00           H  
ATOM   4626  N   GLU A 307      81.547 -52.250  21.644  1.00  0.00           N  
ATOM   4627  CA  GLU A 307      81.594 -53.386  20.743  1.00  0.00           C  
ATOM   4628  C   GLU A 307      80.489 -53.347  19.701  1.00  0.00           C  
ATOM   4629  O   GLU A 307      80.696 -53.671  18.533  1.00  0.00           O  
ATOM   4630  CB  GLU A 307      81.503 -54.689  21.540  1.00  0.00           C  
ATOM   4631  CG  GLU A 307      82.737 -55.002  22.376  1.00  0.00           C  
ATOM   4632  CD  GLU A 307      82.580 -56.247  23.205  1.00  0.00           C  
ATOM   4633  OE1 GLU A 307      81.504 -56.795  23.223  1.00  0.00           O  
ATOM   4634  OE2 GLU A 307      83.538 -56.651  23.820  1.00  0.00           O  
ATOM   4635  H   GLU A 307      81.328 -52.421  22.584  1.00  0.00           H  
ATOM   4636  HA  GLU A 307      82.544 -53.364  20.209  1.00  0.00           H  
ATOM   4637 1HB  GLU A 307      80.646 -54.646  22.211  1.00  0.00           H  
ATOM   4638 2HB  GLU A 307      81.342 -55.523  20.856  1.00  0.00           H  
ATOM   4639 1HG  GLU A 307      83.590 -55.127  21.712  1.00  0.00           H  
ATOM   4640 2HG  GLU A 307      82.941 -54.157  23.032  1.00  0.00           H  
ATOM   4641  N   LEU A 308      79.303 -52.980  20.134  1.00  0.00           N  
ATOM   4642  CA  LEU A 308      78.177 -52.830  19.233  1.00  0.00           C  
ATOM   4643  C   LEU A 308      78.407 -51.747  18.191  1.00  0.00           C  
ATOM   4644  O   LEU A 308      78.053 -51.894  17.023  1.00  0.00           O  
ATOM   4645  CB  LEU A 308      76.910 -52.506  20.035  1.00  0.00           C  
ATOM   4646  CG  LEU A 308      76.366 -53.646  20.907  1.00  0.00           C  
ATOM   4647  CD1 LEU A 308      75.230 -53.123  21.775  1.00  0.00           C  
ATOM   4648  CD2 LEU A 308      75.896 -54.786  20.018  1.00  0.00           C  
ATOM   4649  H   LEU A 308      79.174 -52.734  21.074  1.00  0.00           H  
ATOM   4650  HA  LEU A 308      78.031 -53.771  18.703  1.00  0.00           H  
ATOM   4651 1HB  LEU A 308      77.118 -51.660  20.688  1.00  0.00           H  
ATOM   4652 2HB  LEU A 308      76.122 -52.217  19.339  1.00  0.00           H  
ATOM   4653  HG  LEU A 308      77.154 -54.003  21.571  1.00  0.00           H  
ATOM   4654 1HD1 LEU A 308      74.843 -53.932  22.395  1.00  0.00           H  
ATOM   4655 2HD1 LEU A 308      75.598 -52.322  22.415  1.00  0.00           H  
ATOM   4656 3HD1 LEU A 308      74.432 -52.742  21.138  1.00  0.00           H  
ATOM   4657 1HD2 LEU A 308      75.510 -55.596  20.638  1.00  0.00           H  
ATOM   4658 2HD2 LEU A 308      75.108 -54.430  19.355  1.00  0.00           H  
ATOM   4659 3HD2 LEU A 308      76.733 -55.152  19.422  1.00  0.00           H  
ATOM   4660  N   ALA A 309      78.975 -50.643  18.624  1.00  0.00           N  
ATOM   4661  CA  ALA A 309      79.318 -49.560  17.723  1.00  0.00           C  
ATOM   4662  C   ALA A 309      80.344 -49.976  16.681  1.00  0.00           C  
ATOM   4663  O   ALA A 309      80.261 -49.600  15.513  1.00  0.00           O  
ATOM   4664  CB  ALA A 309      79.832 -48.368  18.517  1.00  0.00           C  
ATOM   4665  H   ALA A 309      79.240 -50.559  19.564  1.00  0.00           H  
ATOM   4666  HA  ALA A 309      78.416 -49.268  17.185  1.00  0.00           H  
ATOM   4667 1HB  ALA A 309      80.076 -47.554  17.834  1.00  0.00           H  
ATOM   4668 2HB  ALA A 309      79.064 -48.038  19.216  1.00  0.00           H  
ATOM   4669 3HB  ALA A 309      80.724 -48.657  19.070  1.00  0.00           H  
ATOM   4670  N   GLU A 310      81.332 -50.726  17.114  1.00  0.00           N  
ATOM   4671  CA  GLU A 310      82.339 -51.252  16.213  1.00  0.00           C  
ATOM   4672  C   GLU A 310      81.753 -52.190  15.171  1.00  0.00           C  
ATOM   4673  O   GLU A 310      82.137 -52.174  14.003  1.00  0.00           O  
ATOM   4674  CB  GLU A 310      83.423 -51.982  17.009  1.00  0.00           C  
ATOM   4675  CG  GLU A 310      84.570 -52.520  16.165  1.00  0.00           C  
ATOM   4676  CD  GLU A 310      85.650 -53.164  16.987  1.00  0.00           C  
ATOM   4677  OE1 GLU A 310      85.528 -53.177  18.189  1.00  0.00           O  
ATOM   4678  OE2 GLU A 310      86.600 -53.645  16.414  1.00  0.00           O  
ATOM   4679  H   GLU A 310      81.370 -51.001  18.054  1.00  0.00           H  
ATOM   4680  HA  GLU A 310      82.795 -50.418  15.679  1.00  0.00           H  
ATOM   4681 1HB  GLU A 310      83.844 -51.307  17.755  1.00  0.00           H  
ATOM   4682 2HB  GLU A 310      82.979 -52.823  17.543  1.00  0.00           H  
ATOM   4683 1HG  GLU A 310      84.177 -53.255  15.463  1.00  0.00           H  
ATOM   4684 2HG  GLU A 310      84.998 -51.701  15.589  1.00  0.00           H  
ATOM   4685  N   GLN A 311      80.842 -53.034  15.604  1.00  0.00           N  
ATOM   4686  CA  GLN A 311      80.148 -53.934  14.703  1.00  0.00           C  
ATOM   4687  C   GLN A 311      79.327 -53.193  13.661  1.00  0.00           C  
ATOM   4688  O   GLN A 311      79.277 -53.574  12.493  1.00  0.00           O  
ATOM   4689  CB  GLN A 311      79.243 -54.878  15.498  1.00  0.00           C  
ATOM   4690  CG  GLN A 311      79.992 -55.874  16.367  1.00  0.00           C  
ATOM   4691  CD  GLN A 311      80.829 -56.839  15.550  1.00  0.00           C  
ATOM   4692  OE1 GLN A 311      80.336 -57.473  14.614  1.00  0.00           O  
ATOM   4693  NE2 GLN A 311      82.106 -56.957  15.900  1.00  0.00           N  
ATOM   4694  H   GLN A 311      80.565 -53.023  16.544  1.00  0.00           H  
ATOM   4695  HA  GLN A 311      80.889 -54.530  14.171  1.00  0.00           H  
ATOM   4696 1HB  GLN A 311      78.586 -54.295  16.145  1.00  0.00           H  
ATOM   4697 2HB  GLN A 311      78.609 -55.440  14.811  1.00  0.00           H  
ATOM   4698 1HG  GLN A 311      80.656 -55.329  17.038  1.00  0.00           H  
ATOM   4699 2HG  GLN A 311      79.270 -56.453  16.944  1.00  0.00           H  
ATOM   4700 1HE2 GLN A 311      82.708 -57.578  15.397  1.00  0.00           H  
ATOM   4701 2HE2 GLN A 311      82.466 -56.423  16.666  1.00  0.00           H  
ATOM   4702  N   ALA A 312      78.655 -52.149  14.094  1.00  0.00           N  
ATOM   4703  CA  ALA A 312      77.889 -51.310  13.193  1.00  0.00           C  
ATOM   4704  C   ALA A 312      78.760 -50.630  12.151  1.00  0.00           C  
ATOM   4705  O   ALA A 312      78.395 -50.514  10.983  1.00  0.00           O  
ATOM   4706  CB  ALA A 312      77.114 -50.269  13.987  1.00  0.00           C  
ATOM   4707  H   ALA A 312      78.714 -51.878  15.034  1.00  0.00           H  
ATOM   4708  HA  ALA A 312      77.185 -51.945  12.655  1.00  0.00           H  
ATOM   4709 1HB  ALA A 312      76.531 -49.650  13.304  1.00  0.00           H  
ATOM   4710 2HB  ALA A 312      76.443 -50.769  14.686  1.00  0.00           H  
ATOM   4711 3HB  ALA A 312      77.811 -49.640  14.540  1.00  0.00           H  
ATOM   4712  N   ALA A 313      79.905 -50.149  12.584  1.00  0.00           N  
ATOM   4713  CA  ALA A 313      80.864 -49.540  11.683  1.00  0.00           C  
ATOM   4714  C   ALA A 313      81.384 -50.517  10.641  1.00  0.00           C  
ATOM   4715  O   ALA A 313      81.561 -50.177   9.473  1.00  0.00           O  
ATOM   4716  CB  ALA A 313      82.023 -48.958  12.477  1.00  0.00           C  
ATOM   4717  H   ALA A 313      80.162 -50.255  13.524  1.00  0.00           H  
ATOM   4718  HA  ALA A 313      80.361 -48.737  11.144  1.00  0.00           H  
ATOM   4719 1HB  ALA A 313      82.734 -48.490  11.795  1.00  0.00           H  
ATOM   4720 2HB  ALA A 313      81.647 -48.210  13.176  1.00  0.00           H  
ATOM   4721 3HB  ALA A 313      82.522 -49.752  13.030  1.00  0.00           H  
ATOM   4722  N   GLU A 314      81.658 -51.727  11.074  1.00  0.00           N  
ATOM   4723  CA  GLU A 314      82.091 -52.778  10.173  1.00  0.00           C  
ATOM   4724  C   GLU A 314      81.038 -53.120   9.131  1.00  0.00           C  
ATOM   4725  O   GLU A 314      81.344 -53.353   7.963  1.00  0.00           O  
ATOM   4726  CB  GLU A 314      82.451 -54.035  10.970  1.00  0.00           C  
ATOM   4727  CG  GLU A 314      82.984 -55.184  10.125  1.00  0.00           C  
ATOM   4728  CD  GLU A 314      83.396 -56.372  10.948  1.00  0.00           C  
ATOM   4729  OE1 GLU A 314      83.296 -56.303  12.149  1.00  0.00           O  
ATOM   4730  OE2 GLU A 314      83.815 -57.351  10.374  1.00  0.00           O  
ATOM   4731  H   GLU A 314      81.510 -51.962  12.014  1.00  0.00           H  
ATOM   4732  HA  GLU A 314      82.977 -52.433   9.639  1.00  0.00           H  
ATOM   4733 1HB  GLU A 314      83.208 -53.788  11.715  1.00  0.00           H  
ATOM   4734 2HB  GLU A 314      81.571 -54.391  11.504  1.00  0.00           H  
ATOM   4735 1HG  GLU A 314      82.210 -55.494   9.423  1.00  0.00           H  
ATOM   4736 2HG  GLU A 314      83.838 -54.832   9.549  1.00  0.00           H  
ATOM   4737  N   ILE A 315      79.800 -53.180   9.564  1.00  0.00           N  
ATOM   4738  CA  ILE A 315      78.690 -53.424   8.663  1.00  0.00           C  
ATOM   4739  C   ILE A 315      78.536 -52.328   7.621  1.00  0.00           C  
ATOM   4740  O   ILE A 315      78.253 -52.588   6.453  1.00  0.00           O  
ATOM   4741  CB  ILE A 315      77.375 -53.561   9.453  1.00  0.00           C  
ATOM   4742  CG1 ILE A 315      77.390 -54.838  10.297  1.00  0.00           C  
ATOM   4743  CG2 ILE A 315      76.184 -53.557   8.508  1.00  0.00           C  
ATOM   4744  CD1 ILE A 315      76.267 -54.916  11.305  1.00  0.00           C  
ATOM   4745  H   ILE A 315      79.594 -52.993  10.504  1.00  0.00           H  
ATOM   4746  HA  ILE A 315      78.875 -54.356   8.130  1.00  0.00           H  
ATOM   4747  HB  ILE A 315      77.279 -52.727  10.147  1.00  0.00           H  
ATOM   4748 1HG1 ILE A 315      77.323 -55.707   9.642  1.00  0.00           H  
ATOM   4749 2HG1 ILE A 315      78.335 -54.908  10.835  1.00  0.00           H  
ATOM   4750 1HG2 ILE A 315      75.263 -53.656   9.082  1.00  0.00           H  
ATOM   4751 2HG2 ILE A 315      76.165 -52.621   7.950  1.00  0.00           H  
ATOM   4752 3HG2 ILE A 315      76.268 -54.393   7.812  1.00  0.00           H  
ATOM   4753 1HD1 ILE A 315      76.345 -55.850  11.865  1.00  0.00           H  
ATOM   4754 2HD1 ILE A 315      76.336 -54.074  11.994  1.00  0.00           H  
ATOM   4755 3HD1 ILE A 315      75.310 -54.885  10.787  1.00  0.00           H  
ATOM   4756  N   ALA A 316      78.692 -51.098   8.054  1.00  0.00           N  
ATOM   4757  CA  ALA A 316      78.644 -49.962   7.153  1.00  0.00           C  
ATOM   4758  C   ALA A 316      79.750 -50.001   6.111  1.00  0.00           C  
ATOM   4759  O   ALA A 316      79.543 -49.677   4.943  1.00  0.00           O  
ATOM   4760  CB  ALA A 316      78.720 -48.666   7.947  1.00  0.00           C  
ATOM   4761  H   ALA A 316      78.911 -50.927   8.994  1.00  0.00           H  
ATOM   4762  HA  ALA A 316      77.696 -49.996   6.615  1.00  0.00           H  
ATOM   4763 1HB  ALA A 316      78.670 -47.817   7.264  1.00  0.00           H  
ATOM   4764 2HB  ALA A 316      77.884 -48.617   8.646  1.00  0.00           H  
ATOM   4765 3HB  ALA A 316      79.656 -48.632   8.500  1.00  0.00           H  
ATOM   4766  N   GLU A 317      80.935 -50.368   6.544  1.00  0.00           N  
ATOM   4767  CA  GLU A 317      82.062 -50.519   5.643  1.00  0.00           C  
ATOM   4768  C   GLU A 317      81.831 -51.601   4.601  1.00  0.00           C  
ATOM   4769  O   GLU A 317      82.186 -51.454   3.433  1.00  0.00           O  
ATOM   4770  CB  GLU A 317      83.329 -50.836   6.440  1.00  0.00           C  
ATOM   4771  CG  GLU A 317      84.591 -50.951   5.595  1.00  0.00           C  
ATOM   4772  CD  GLU A 317      85.826 -51.189   6.418  1.00  0.00           C  
ATOM   4773  OE1 GLU A 317      85.715 -51.243   7.619  1.00  0.00           O  
ATOM   4774  OE2 GLU A 317      86.881 -51.318   5.844  1.00  0.00           O  
ATOM   4775  H   GLU A 317      81.065 -50.614   7.484  1.00  0.00           H  
ATOM   4776  HA  GLU A 317      82.206 -49.580   5.109  1.00  0.00           H  
ATOM   4777 1HB  GLU A 317      83.495 -50.057   7.184  1.00  0.00           H  
ATOM   4778 2HB  GLU A 317      83.197 -51.777   6.974  1.00  0.00           H  
ATOM   4779 1HG  GLU A 317      84.471 -51.776   4.893  1.00  0.00           H  
ATOM   4780 2HG  GLU A 317      84.714 -50.035   5.019  1.00  0.00           H  
ATOM   4781  N   LEU A 318      81.264 -52.704   5.034  1.00  0.00           N  
ATOM   4782  CA  LEU A 318      80.920 -53.787   4.133  1.00  0.00           C  
ATOM   4783  C   LEU A 318      79.895 -53.372   3.091  1.00  0.00           C  
ATOM   4784  O   LEU A 318      79.977 -53.747   1.923  1.00  0.00           O  
ATOM   4785  CB  LEU A 318      80.380 -54.979   4.935  1.00  0.00           C  
ATOM   4786  CG  LEU A 318      80.085 -56.247   4.124  1.00  0.00           C  
ATOM   4787  CD1 LEU A 318      81.362 -56.725   3.446  1.00  0.00           C  
ATOM   4788  CD2 LEU A 318      79.520 -57.318   5.045  1.00  0.00           C  
ATOM   4789  H   LEU A 318      80.999 -52.789   5.974  1.00  0.00           H  
ATOM   4790  HA  LEU A 318      81.820 -54.095   3.603  1.00  0.00           H  
ATOM   4791 1HB  LEU A 318      81.107 -55.238   5.703  1.00  0.00           H  
ATOM   4792 2HB  LEU A 318      79.455 -54.676   5.426  1.00  0.00           H  
ATOM   4793  HG  LEU A 318      79.358 -56.019   3.344  1.00  0.00           H  
ATOM   4794 1HD1 LEU A 318      81.151 -57.626   2.870  1.00  0.00           H  
ATOM   4795 2HD1 LEU A 318      81.732 -55.947   2.779  1.00  0.00           H  
ATOM   4796 3HD1 LEU A 318      82.114 -56.945   4.202  1.00  0.00           H  
ATOM   4797 1HD2 LEU A 318      79.310 -58.219   4.469  1.00  0.00           H  
ATOM   4798 2HD2 LEU A 318      80.247 -57.548   5.825  1.00  0.00           H  
ATOM   4799 3HD2 LEU A 318      78.600 -56.957   5.503  1.00  0.00           H  
ATOM   4800  N   GLN A 319      78.989 -52.483   3.432  1.00  0.00           N  
ATOM   4801  CA  GLN A 319      78.270 -51.775   2.367  1.00  0.00           C  
ATOM   4802  C   GLN A 319      78.235 -52.560   1.050  1.00  0.00           C  
ATOM   4803  O   GLN A 319      77.162 -52.909   0.557  1.00  0.00           O  
ATOM   4804  CB  GLN A 319      78.905 -50.402   2.129  1.00  0.00           C  
ATOM   4805  CG  GLN A 319      78.180 -49.550   1.101  1.00  0.00           C  
ATOM   4806  CD  GLN A 319      76.789 -49.154   1.557  1.00  0.00           C  
ATOM   4807  OE1 GLN A 319      76.501 -49.113   2.756  1.00  0.00           O  
ATOM   4808  NE2 GLN A 319      75.916 -48.859   0.600  1.00  0.00           N  
ATOM   4809  H   GLN A 319      78.858 -52.227   4.399  1.00  0.00           H  
ATOM   4810  HA  GLN A 319      77.236 -51.634   2.682  1.00  0.00           H  
ATOM   4811 1HB  GLN A 319      78.935 -49.847   3.066  1.00  0.00           H  
ATOM   4812 2HB  GLN A 319      79.935 -50.531   1.793  1.00  0.00           H  
ATOM   4813 1HG  GLN A 319      78.756 -48.641   0.928  1.00  0.00           H  
ATOM   4814 2HG  GLN A 319      78.089 -50.116   0.174  1.00  0.00           H  
ATOM   4815 1HE2 GLN A 319      74.982 -48.591   0.840  1.00  0.00           H  
ATOM   4816 2HE2 GLN A 319      76.192 -48.905  -0.360  1.00  0.00           H  
ATOM   4817  N   GLU A 320      79.410 -52.769   0.448  1.00  0.00           N  
ATOM   4818  CA  GLU A 320      79.510 -53.298  -0.913  1.00  0.00           C  
ATOM   4819  C   GLU A 320      78.758 -54.611  -1.065  1.00  0.00           C  
ATOM   4820  O   GLU A 320      78.221 -54.909  -2.132  1.00  0.00           O  
ATOM   4821  CB  GLU A 320      80.976 -53.500  -1.300  1.00  0.00           C  
ATOM   4822  CG  GLU A 320      81.190 -53.954  -2.737  1.00  0.00           C  
ATOM   4823  CD  GLU A 320      82.645 -54.060  -3.106  1.00  0.00           C  
ATOM   4824  OE1 GLU A 320      83.471 -53.768  -2.276  1.00  0.00           O  
ATOM   4825  OE2 GLU A 320      82.928 -54.434  -4.220  1.00  0.00           O  
ATOM   4826  H   GLU A 320      80.256 -52.553   0.955  1.00  0.00           H  
ATOM   4827  HA  GLU A 320      79.075 -52.571  -1.599  1.00  0.00           H  
ATOM   4828 1HB  GLU A 320      81.522 -52.567  -1.159  1.00  0.00           H  
ATOM   4829 2HB  GLU A 320      81.426 -54.245  -0.644  1.00  0.00           H  
ATOM   4830 1HG  GLU A 320      80.721 -54.927  -2.874  1.00  0.00           H  
ATOM   4831 2HG  GLU A 320      80.701 -53.248  -3.406  1.00  0.00           H  
ATOM   4832  N   GLY A 321      78.740 -55.405  -0.002  1.00  0.00           N  
ATOM   4833  CA  GLY A 321      78.107 -56.716  -0.037  1.00  0.00           C  
ATOM   4834  C   GLY A 321      76.586 -56.651  -0.110  1.00  0.00           C  
ATOM   4835  O   GLY A 321      75.948 -57.550  -0.655  1.00  0.00           O  
ATOM   4836  H   GLY A 321      79.190 -55.093   0.848  1.00  0.00           H  
ATOM   4837 1HA  GLY A 321      78.473 -57.274  -0.899  1.00  0.00           H  
ATOM   4838 2HA  GLY A 321      78.388 -57.279   0.852  1.00  0.00           H  
ATOM   4839  N   ALA A 322      76.004 -55.623   0.500  1.00  0.00           N  
ATOM   4840  CA  ALA A 322      74.556 -55.575   0.701  1.00  0.00           C  
ATOM   4841  C   ALA A 322      73.969 -54.249   0.238  1.00  0.00           C  
ATOM   4842  O   ALA A 322      74.682 -53.251   0.124  1.00  0.00           O  
ATOM   4843  CB  ALA A 322      74.217 -55.814   2.165  1.00  0.00           C  
ATOM   4844  H   ALA A 322      76.573 -54.857   0.833  1.00  0.00           H  
ATOM   4845  HA  ALA A 322      74.104 -56.364   0.100  1.00  0.00           H  
ATOM   4846 1HB  ALA A 322      73.136 -55.777   2.299  1.00  0.00           H  
ATOM   4847 2HB  ALA A 322      74.586 -56.794   2.468  1.00  0.00           H  
ATOM   4848 3HB  ALA A 322      74.686 -55.046   2.777  1.00  0.00           H  
ATOM   4849  N   ASP A 323      72.667 -54.239  -0.020  1.00  0.00           N  
ATOM   4850  CA  ASP A 323      71.968 -53.029  -0.432  1.00  0.00           C  
ATOM   4851  C   ASP A 323      71.997 -51.987   0.680  1.00  0.00           C  
ATOM   4852  O   ASP A 323      72.107 -52.333   1.857  1.00  0.00           O  
ATOM   4853  CB  ASP A 323      70.519 -53.345  -0.811  1.00  0.00           C  
ATOM   4854  CG  ASP A 323      69.803 -52.164  -1.452  1.00  0.00           C  
ATOM   4855  OD1 ASP A 323      69.966 -51.965  -2.633  1.00  0.00           O  
ATOM   4856  OD2 ASP A 323      69.100 -51.472  -0.755  1.00  0.00           O  
ATOM   4857  H   ASP A 323      72.143 -55.101   0.082  1.00  0.00           H  
ATOM   4858  HA  ASP A 323      72.468 -52.624  -1.312  1.00  0.00           H  
ATOM   4859 1HB  ASP A 323      70.500 -54.184  -1.508  1.00  0.00           H  
ATOM   4860 2HB  ASP A 323      69.967 -53.647   0.079  1.00  0.00           H  
ATOM   4861  N   PRO A 324      71.976 -50.714   0.298  1.00  0.00           N  
ATOM   4862  CA  PRO A 324      72.228 -49.635   1.251  1.00  0.00           C  
ATOM   4863  C   PRO A 324      71.118 -49.527   2.288  1.00  0.00           C  
ATOM   4864  O   PRO A 324      71.368 -49.186   3.443  1.00  0.00           O  
ATOM   4865  CB  PRO A 324      72.281 -48.393   0.355  1.00  0.00           C  
ATOM   4866  CG  PRO A 324      72.644 -48.926  -0.988  1.00  0.00           C  
ATOM   4867  CD  PRO A 324      71.954 -50.263  -1.059  1.00  0.00           C  
ATOM   4868  HA  PRO A 324      73.160 -49.847   1.776  1.00  0.00           H  
ATOM   4869 1HB  PRO A 324      71.307 -47.882   0.363  1.00  0.00           H  
ATOM   4870 2HB  PRO A 324      73.022 -47.679   0.746  1.00  0.00           H  
ATOM   4871 1HG  PRO A 324      72.308 -48.235  -1.775  1.00  0.00           H  
ATOM   4872 2HG  PRO A 324      73.737 -49.008  -1.082  1.00  0.00           H  
ATOM   4873 1HD  PRO A 324      70.929 -50.128  -1.434  1.00  0.00           H  
ATOM   4874 2HD  PRO A 324      72.524 -50.935  -1.719  1.00  0.00           H  
ATOM   4875  N   GLU A 325      69.901 -49.870   1.885  1.00  0.00           N  
ATOM   4876  CA  GLU A 325      68.765 -49.888   2.786  1.00  0.00           C  
ATOM   4877  C   GLU A 325      68.866 -50.988   3.828  1.00  0.00           C  
ATOM   4878  O   GLU A 325      68.531 -50.801   4.996  1.00  0.00           O  
ATOM   4879  CB  GLU A 325      67.469 -50.053   1.989  1.00  0.00           C  
ATOM   4880  CG  GLU A 325      66.202 -50.001   2.832  1.00  0.00           C  
ATOM   4881  CD  GLU A 325      64.948 -50.065   2.006  1.00  0.00           C  
ATOM   4882  OE1 GLU A 325      65.052 -50.126   0.805  1.00  0.00           O  
ATOM   4883  OE2 GLU A 325      63.882 -50.052   2.578  1.00  0.00           O  
ATOM   4884  H   GLU A 325      69.743 -50.099   0.945  1.00  0.00           H  
ATOM   4885  HA  GLU A 325      68.732 -48.938   3.320  1.00  0.00           H  
ATOM   4886 1HB  GLU A 325      67.402 -49.268   1.236  1.00  0.00           H  
ATOM   4887 2HB  GLU A 325      67.483 -51.009   1.466  1.00  0.00           H  
ATOM   4888 1HG  GLU A 325      66.207 -50.838   3.530  1.00  0.00           H  
ATOM   4889 2HG  GLU A 325      66.203 -49.079   3.412  1.00  0.00           H  
ATOM   4890  N   THR A 326      69.300 -52.152   3.395  1.00  0.00           N  
ATOM   4891  CA  THR A 326      69.514 -53.268   4.296  1.00  0.00           C  
ATOM   4892  C   THR A 326      70.581 -52.976   5.338  1.00  0.00           C  
ATOM   4893  O   THR A 326      70.454 -53.339   6.506  1.00  0.00           O  
ATOM   4894  CB  THR A 326      69.900 -54.534   3.510  1.00  0.00           C  
ATOM   4895  OG1 THR A 326      71.088 -54.284   2.749  1.00  0.00           O  
ATOM   4896  CG2 THR A 326      68.776 -54.942   2.570  1.00  0.00           C  
ATOM   4897  H   THR A 326      69.553 -52.267   2.455  1.00  0.00           H  
ATOM   4898  HA  THR A 326      68.586 -53.462   4.833  1.00  0.00           H  
ATOM   4899  HB  THR A 326      70.096 -55.349   4.207  1.00  0.00           H  
ATOM   4900  HG1 THR A 326      71.804 -54.046   3.343  1.00  0.00           H  
ATOM   4901 1HG2 THR A 326      69.066 -55.838   2.023  1.00  0.00           H  
ATOM   4902 2HG2 THR A 326      67.874 -55.144   3.147  1.00  0.00           H  
ATOM   4903 3HG2 THR A 326      68.582 -54.134   1.864  1.00  0.00           H  
ATOM   4904  N   VAL A 327      71.651 -52.348   4.905  1.00  0.00           N  
ATOM   4905  CA  VAL A 327      72.713 -51.943   5.806  1.00  0.00           C  
ATOM   4906  C   VAL A 327      72.241 -50.942   6.848  1.00  0.00           C  
ATOM   4907  O   VAL A 327      72.619 -51.005   8.016  1.00  0.00           O  
ATOM   4908  CB  VAL A 327      73.874 -51.325   5.003  1.00  0.00           C  
ATOM   4909  CG1 VAL A 327      74.904 -50.715   5.941  1.00  0.00           C  
ATOM   4910  CG2 VAL A 327      74.511 -52.384   4.117  1.00  0.00           C  
ATOM   4911  H   VAL A 327      71.721 -52.078   3.965  1.00  0.00           H  
ATOM   4912  HA  VAL A 327      73.077 -52.826   6.331  1.00  0.00           H  
ATOM   4913  HB  VAL A 327      73.484 -50.517   4.384  1.00  0.00           H  
ATOM   4914 1HG1 VAL A 327      75.717 -50.283   5.357  1.00  0.00           H  
ATOM   4915 2HG1 VAL A 327      74.434 -49.935   6.541  1.00  0.00           H  
ATOM   4916 3HG1 VAL A 327      75.302 -51.489   6.598  1.00  0.00           H  
ATOM   4917 1HG2 VAL A 327      75.330 -51.941   3.552  1.00  0.00           H  
ATOM   4918 2HG2 VAL A 327      74.894 -53.195   4.736  1.00  0.00           H  
ATOM   4919 3HG2 VAL A 327      73.764 -52.777   3.426  1.00  0.00           H  
ATOM   4920  N   ALA A 328      71.436 -49.999   6.415  1.00  0.00           N  
ATOM   4921  CA  ALA A 328      70.853 -49.023   7.316  1.00  0.00           C  
ATOM   4922  C   ALA A 328      69.949 -49.661   8.358  1.00  0.00           C  
ATOM   4923  O   ALA A 328      69.945 -49.277   9.526  1.00  0.00           O  
ATOM   4924  CB  ALA A 328      70.079 -47.980   6.522  1.00  0.00           C  
ATOM   4925  H   ALA A 328      71.159 -49.977   5.475  1.00  0.00           H  
ATOM   4926  HA  ALA A 328      71.659 -48.520   7.850  1.00  0.00           H  
ATOM   4927 1HB  ALA A 328      69.656 -47.244   7.205  1.00  0.00           H  
ATOM   4928 2HB  ALA A 328      70.752 -47.482   5.823  1.00  0.00           H  
ATOM   4929 3HB  ALA A 328      69.277 -48.466   5.969  1.00  0.00           H
[truncated: 3,791,430 more chars]
