# Supplementary material for: Blueprinting extendable nanomaterials with standardized protein blocks
Source: Nature. 2024 Mar 13;627(8005):898–904. doi: 10.1038/s41586-024-07188-4 (PMC10972742; doi:10.1038/s41586-024-07188-4)
Supplement: Supplementary file 4 — Design models with ideal backbones as well as experimentally determined structures for comparison. For reference to design names, see Supplementary Fig. 1. [file 41586_2024_7188_MOESM4_ESM.zip › R30B_design.pdb]

ATOM      1  N   GLU A   1      91.509   0.635  -2.892  1.00  0.00           N  
ATOM      2  CA  GLU A   1      90.148   0.652  -3.414  1.00  0.00           C  
ATOM      3  C   GLU A   1      89.141   0.955  -2.316  1.00  0.00           C  
ATOM      4  O   GLU A   1      89.399   0.705  -1.138  1.00  0.00           O  
ATOM      5  CB  GLU A   1      89.811  -0.688  -4.071  1.00  0.00           C  
ATOM      6  CG  GLU A   1      90.645  -1.012  -5.303  1.00  0.00           C  
ATOM      7  CD  GLU A   1      90.275  -2.327  -5.931  1.00  0.00           C  
ATOM      8  OE1 GLU A   1      89.177  -2.780  -5.712  1.00  0.00           O  
ATOM      9  OE2 GLU A   1      91.091  -2.879  -6.630  1.00  0.00           O1-
ATOM     10 1H   GLU A   1      92.149   0.434  -3.634  1.00  0.00           H  
ATOM     11 2H   GLU A   1      91.727   1.528  -2.498  1.00  0.00           H  
ATOM     12 3H   GLU A   1      91.587  -0.068  -2.186  1.00  0.00           H  
ATOM     13  HA  GLU A   1      90.080   1.430  -4.175  1.00  0.00           H  
ATOM     14 1HB  GLU A   1      89.954  -1.493  -3.350  1.00  0.00           H  
ATOM     15 2HB  GLU A   1      88.762  -0.696  -4.366  1.00  0.00           H  
ATOM     16 1HG  GLU A   1      90.508  -0.220  -6.039  1.00  0.00           H  
ATOM     17 2HG  GLU A   1      91.697  -1.032  -5.022  1.00  0.00           H  
ATOM     18  N   PRO A   2      88.029   1.570  -2.700  1.00  0.00           N  
ATOM     19  CA  PRO A   2      87.100   2.137  -1.735  1.00  0.00           C  
ATOM     20  C   PRO A   2      86.621   1.100  -0.741  1.00  0.00           C  
ATOM     21  O   PRO A   2      86.560   1.375   0.458  1.00  0.00           O  
ATOM     22  CB  PRO A   2      85.953   2.639  -2.618  1.00  0.00           C  
ATOM     23  CG  PRO A   2      86.606   2.959  -3.919  1.00  0.00           C  
ATOM     24  CD  PRO A   2      87.624   1.865  -4.105  1.00  0.00           C  
ATOM     25  HA  PRO A   2      87.610   2.929  -1.187  1.00  0.00           H  
ATOM     26 1HB  PRO A   2      85.179   1.863  -2.707  1.00  0.00           H  
ATOM     27 2HB  PRO A   2      85.477   3.515  -2.153  1.00  0.00           H  
ATOM     28 1HG  PRO A   2      85.857   2.981  -4.724  1.00  0.00           H  
ATOM     29 2HG  PRO A   2      87.061   3.959  -3.880  1.00  0.00           H  
ATOM     30 1HD  PRO A   2      87.147   0.997  -4.583  1.00  0.00           H  
ATOM     31 2HD  PRO A   2      88.456   2.239  -4.721  1.00  0.00           H  
ATOM     32  N   VAL A   3      86.312  -0.109  -1.213  1.00  0.00           N  
ATOM     33  CA  VAL A   3      85.866  -1.134  -0.277  1.00  0.00           C  
ATOM     34  C   VAL A   3      86.938  -1.432   0.764  1.00  0.00           C  
ATOM     35  O   VAL A   3      86.654  -1.496   1.960  1.00  0.00           O  
ATOM     36  CB  VAL A   3      85.512  -2.429  -1.031  1.00  0.00           C  
ATOM     37  CG1 VAL A   3      85.249  -3.562  -0.051  1.00  0.00           C  
ATOM     38  CG2 VAL A   3      84.302  -2.196  -1.923  1.00  0.00           C  
ATOM     39  H   VAL A   3      86.377  -0.335  -2.195  1.00  0.00           H  
ATOM     40  HA  VAL A   3      84.973  -0.771   0.234  1.00  0.00           H  
ATOM     41  HB  VAL A   3      86.364  -2.726  -1.644  1.00  0.00           H  
ATOM     42 1HG1 VAL A   3      85.001  -4.470  -0.601  1.00  0.00           H  
ATOM     43 2HG1 VAL A   3      86.141  -3.736   0.552  1.00  0.00           H  
ATOM     44 3HG1 VAL A   3      84.417  -3.294   0.600  1.00  0.00           H  
ATOM     45 1HG2 VAL A   3      84.058  -3.115  -2.454  1.00  0.00           H  
ATOM     46 2HG2 VAL A   3      83.452  -1.893  -1.310  1.00  0.00           H  
ATOM     47 3HG2 VAL A   3      84.528  -1.410  -2.644  1.00  0.00           H  
ATOM     48  N   ALA A   4      88.170  -1.614   0.302  1.00  0.00           N  
ATOM     49  CA  ALA A   4      89.281  -1.904   1.188  1.00  0.00           C  
ATOM     50  C   ALA A   4      89.479  -0.829   2.245  1.00  0.00           C  
ATOM     51  O   ALA A   4      89.671  -1.116   3.424  1.00  0.00           O  
ATOM     52  CB  ALA A   4      90.557  -2.082   0.378  1.00  0.00           C  
ATOM     53  H   ALA A   4      88.337  -1.547  -0.692  1.00  0.00           H  
ATOM     54  HA  ALA A   4      89.060  -2.832   1.715  1.00  0.00           H  
ATOM     55 1HB  ALA A   4      91.385  -2.313   1.049  1.00  0.00           H  
ATOM     56 2HB  ALA A   4      90.426  -2.899  -0.332  1.00  0.00           H  
ATOM     57 3HB  ALA A   4      90.775  -1.163  -0.163  1.00  0.00           H  
ATOM     58  N   VAL A   5      89.462   0.411   1.811  1.00  0.00           N  
ATOM     59  CA  VAL A   5      89.639   1.534   2.712  1.00  0.00           C  
ATOM     60  C   VAL A   5      88.536   1.621   3.755  1.00  0.00           C  
ATOM     61  O   VAL A   5      88.777   1.919   4.922  1.00  0.00           O  
ATOM     62  CB  VAL A   5      89.679   2.848   1.909  1.00  0.00           C  
ATOM     63  CG1 VAL A   5      89.664   4.046   2.848  1.00  0.00           C  
ATOM     64  CG2 VAL A   5      90.914   2.875   1.021  1.00  0.00           C  
ATOM     65  H   VAL A   5      89.264   0.605   0.872  1.00  0.00           H  
ATOM     66  HA  VAL A   5      90.581   1.405   3.244  1.00  0.00           H  
ATOM     67  HB  VAL A   5      88.784   2.913   1.291  1.00  0.00           H  
ATOM     68 1HG1 VAL A   5      89.692   4.966   2.263  1.00  0.00           H  
ATOM     69 2HG1 VAL A   5      88.754   4.026   3.448  1.00  0.00           H  
ATOM     70 3HG1 VAL A   5      90.534   4.006   3.503  1.00  0.00           H  
ATOM     71 1HG2 VAL A   5      90.935   3.806   0.456  1.00  0.00           H  
ATOM     72 2HG2 VAL A   5      91.809   2.804   1.640  1.00  0.00           H  
ATOM     73 3HG2 VAL A   5      90.883   2.032   0.330  1.00  0.00           H  
ATOM     74  N   ARG A   6      87.316   1.389   3.321  1.00  0.00           N  
ATOM     75  CA  ARG A   6      86.180   1.368   4.222  1.00  0.00           C  
ATOM     76  C   ARG A   6      86.286   0.267   5.265  1.00  0.00           C  
ATOM     77  O   ARG A   6      85.951   0.453   6.432  1.00  0.00           O  
ATOM     78  CB  ARG A   6      84.890   1.187   3.436  1.00  0.00           C  
ATOM     79  CG  ARG A   6      84.476   2.388   2.601  1.00  0.00           C  
ATOM     80  CD  ARG A   6      83.242   2.115   1.820  1.00  0.00           C  
ATOM     81  NE  ARG A   6      82.842   3.262   1.020  1.00  0.00           N  
ATOM     82  CZ  ARG A   6      81.846   3.251   0.113  1.00  0.00           C  
ATOM     83  NH1 ARG A   6      81.161   2.149  -0.099  1.00  0.00           N1+
ATOM     84  NH2 ARG A   6      81.558   4.349  -0.565  1.00  0.00           N  
ATOM     85  H   ARG A   6      87.160   1.160   2.382  1.00  0.00           H  
ATOM     86  HA  ARG A   6      86.139   2.322   4.749  1.00  0.00           H  
ATOM     87 1HB  ARG A   6      84.991   0.337   2.762  1.00  0.00           H  
ATOM     88 2HB  ARG A   6      84.073   0.965   4.122  1.00  0.00           H  
ATOM     89 1HG  ARG A   6      84.285   3.238   3.257  1.00  0.00           H  
ATOM     90 2HG  ARG A   6      85.275   2.640   1.903  1.00  0.00           H  
ATOM     91 1HD  ARG A   6      83.415   1.275   1.149  1.00  0.00           H  
ATOM     92 2HD  ARG A   6      82.427   1.873   2.501  1.00  0.00           H  
ATOM     93  HE  ARG A   6      83.346   4.128   1.155  1.00  0.00           H  
ATOM     94 1HH1 ARG A   6      81.381   1.311   0.419  1.00  0.00           H  
ATOM     95 2HH1 ARG A   6      80.415   2.141  -0.779  1.00  0.00           H  
ATOM     96 1HH2 ARG A   6      82.085   5.196  -0.403  1.00  0.00           H  
ATOM     97 2HH2 ARG A   6      80.813   4.341  -1.245  1.00  0.00           H  
ATOM     98  N   LYS A   7      86.726  -0.894   4.831  1.00  0.00           N  
ATOM     99  CA  LYS A   7      86.945  -2.009   5.732  1.00  0.00           C  
ATOM    100  C   LYS A   7      88.011  -1.713   6.775  1.00  0.00           C  
ATOM    101  O   LYS A   7      87.886  -2.076   7.942  1.00  0.00           O  
ATOM    102  CB  LYS A   7      87.328  -3.258   4.937  1.00  0.00           C  
ATOM    103  CG  LYS A   7      86.250  -3.751   3.981  1.00  0.00           C  
ATOM    104  CD  LYS A   7      85.092  -4.388   4.735  1.00  0.00           C  
ATOM    105  CE  LYS A   7      83.920  -3.426   4.865  1.00  0.00           C  
ATOM    106  NZ  LYS A   7      83.129  -3.340   3.608  1.00  0.00           N1+
ATOM    107  H   LYS A   7      86.979  -1.008   3.892  1.00  0.00           H  
ATOM    108  HA  LYS A   7      86.016  -2.197   6.270  1.00  0.00           H  
ATOM    109 1HB  LYS A   7      88.226  -3.056   4.353  1.00  0.00           H  
ATOM    110 2HB  LYS A   7      87.561  -4.071   5.626  1.00  0.00           H  
ATOM    111 1HG  LYS A   7      85.873  -2.912   3.394  1.00  0.00           H  
ATOM    112 2HG  LYS A   7      86.676  -4.486   3.299  1.00  0.00           H  
ATOM    113 1HD  LYS A   7      84.761  -5.282   4.206  1.00  0.00           H  
ATOM    114 2HD  LYS A   7      85.423  -4.678   5.732  1.00  0.00           H  
ATOM    115 1HE  LYS A   7      83.265  -3.759   5.669  1.00  0.00           H  
ATOM    116 2HE  LYS A   7      84.290  -2.432   5.115  1.00  0.00           H  
ATOM    117 1HZ  LYS A   7      82.363  -2.693   3.735  1.00  0.00           H  
ATOM    118 2HZ  LYS A   7      83.723  -3.014   2.858  1.00  0.00           H  
ATOM    119 3HZ  LYS A   7      82.764  -4.252   3.375  1.00  0.00           H  
ATOM    120  N   MET A   8      89.077  -1.079   6.341  1.00  0.00           N  
ATOM    121  CA  MET A   8      90.138  -0.670   7.242  1.00  0.00           C  
ATOM    122  C   MET A   8      89.661   0.329   8.285  1.00  0.00           C  
ATOM    123  O   MET A   8      90.040   0.268   9.452  1.00  0.00           O  
ATOM    124  CB  MET A   8      91.298  -0.083   6.441  1.00  0.00           C  
ATOM    125  CG  MET A   8      92.080  -1.102   5.625  1.00  0.00           C  
ATOM    126  SD  MET A   8      93.574  -0.407   4.890  1.00  0.00           S  
ATOM    127  CE  MET A   8      92.874   0.585   3.575  1.00  0.00           C  
ATOM    128  H   MET A   8      89.146  -0.810   5.402  1.00  0.00           H  
ATOM    129  HA  MET A   8      90.490  -1.548   7.783  1.00  0.00           H  
ATOM    130 1HB  MET A   8      90.920   0.674   5.755  1.00  0.00           H  
ATOM    131 2HB  MET A   8      91.997   0.409   7.119  1.00  0.00           H  
ATOM    132 1HG  MET A   8      92.366  -1.937   6.264  1.00  0.00           H  
ATOM    133 2HG  MET A   8      91.450  -1.487   4.824  1.00  0.00           H  
ATOM    134 1HE  MET A   8      93.675   1.080   3.026  1.00  0.00           H  
ATOM    135 2HE  MET A   8      92.311  -0.057   2.895  1.00  0.00           H  
ATOM    136 3HE  MET A   8      92.207   1.336   4.000  1.00  0.00           H  
ATOM    137  N   ALA A   9      88.851   1.269   7.851  1.00  0.00           N  
ATOM    138  CA  ALA A   9      88.264   2.242   8.752  1.00  0.00           C  
ATOM    139  C   ALA A   9      87.364   1.599   9.795  1.00  0.00           C  
ATOM    140  O   ALA A   9      87.357   1.983  10.962  1.00  0.00           O  
ATOM    141  CB  ALA A   9      87.485   3.280   7.958  1.00  0.00           C  
ATOM    142  H   ALA A   9      88.574   1.290   6.912  1.00  0.00           H  
ATOM    143  HA  ALA A   9      89.073   2.737   9.290  1.00  0.00           H  
ATOM    144 1HB  ALA A   9      87.058   4.015   8.640  1.00  0.00           H  
ATOM    145 2HB  ALA A   9      88.155   3.781   7.259  1.00  0.00           H  
ATOM    146 3HB  ALA A   9      86.685   2.791   7.406  1.00  0.00           H  
ATOM    147  N   GLU A  10      86.578   0.638   9.361  1.00  0.00           N  
ATOM    148  CA  GLU A  10      85.722  -0.109  10.262  1.00  0.00           C  
ATOM    149  C   GLU A  10      86.511  -0.884  11.305  1.00  0.00           C  
ATOM    150  O   GLU A  10      86.134  -0.957  12.472  1.00  0.00           O  
ATOM    151  CB  GLU A  10      84.840  -1.072   9.465  1.00  0.00           C  
ATOM    152  CG  GLU A  10      83.772  -0.393   8.619  1.00  0.00           C  
ATOM    153  CD  GLU A  10      82.745   0.331   9.443  1.00  0.00           C  
ATOM    154  OE1 GLU A  10      82.037  -0.315  10.178  1.00  0.00           O  
ATOM    155  OE2 GLU A  10      82.668   1.533   9.338  1.00  0.00           O1-
ATOM    156  H   GLU A  10      86.606   0.362   8.422  1.00  0.00           H  
ATOM    157  HA  GLU A  10      85.077   0.595  10.790  1.00  0.00           H  
ATOM    158 1HB  GLU A  10      85.462  -1.671   8.801  1.00  0.00           H  
ATOM    159 2HB  GLU A  10      84.338  -1.757  10.149  1.00  0.00           H  
ATOM    160 1HG  GLU A  10      84.253   0.320   7.950  1.00  0.00           H  
ATOM    161 2HG  GLU A  10      83.276  -1.145   8.007  1.00  0.00           H  
ATOM    162  N   ILE A  11      87.594  -1.491  10.871  1.00  0.00           N  
ATOM    163  CA  ILE A  11      88.479  -2.204  11.772  1.00  0.00           C  
ATOM    164  C   ILE A  11      89.105  -1.292  12.815  1.00  0.00           C  
ATOM    165  O   ILE A  11      89.242  -1.651  13.982  1.00  0.00           O  
ATOM    166  CB  ILE A  11      89.594  -2.912  10.982  1.00  0.00           C  
ATOM    167  CG1 ILE A  11      89.012  -4.049  10.138  1.00  0.00           C  
ATOM    168  CG2 ILE A  11      90.663  -3.440  11.927  1.00  0.00           C  
ATOM    169  CD1 ILE A  11      89.982  -4.620   9.129  1.00  0.00           C  
ATOM    170  H   ILE A  11      87.861  -1.415   9.932  1.00  0.00           H  
ATOM    171  HA  ILE A  11      87.898  -2.956  12.304  1.00  0.00           H  
ATOM    172  HB  ILE A  11      90.053  -2.208  10.288  1.00  0.00           H  
ATOM    173 1HG1 ILE A  11      88.685  -4.857  10.792  1.00  0.00           H  
ATOM    174 2HG1 ILE A  11      88.134  -3.690   9.600  1.00  0.00           H  
ATOM    175 1HG2 ILE A  11      91.443  -3.939  11.352  1.00  0.00           H  
ATOM    176 2HG2 ILE A  11      91.096  -2.612  12.485  1.00  0.00           H  
ATOM    177 3HG2 ILE A  11      90.215  -4.151  12.622  1.00  0.00           H  
ATOM    178 1HD1 ILE A  11      89.497  -5.419   8.569  1.00  0.00           H  
ATOM    179 2HD1 ILE A  11      90.296  -3.834   8.441  1.00  0.00           H  
ATOM    180 3HD1 ILE A  11      90.853  -5.018   9.647  1.00  0.00           H  
ATOM    181  N   VAL A  12      89.514  -0.121  12.381  1.00  0.00           N  
ATOM    182  CA  VAL A  12      90.063   0.874  13.282  1.00  0.00           C  
ATOM    183  C   VAL A  12      89.056   1.333  14.325  1.00  0.00           C  
ATOM    184  O   VAL A  12      89.386   1.530  15.492  1.00  0.00           O  
ATOM    185  CB  VAL A  12      90.550   2.095  12.479  1.00  0.00           C  
ATOM    186  CG1 VAL A  12      90.943   3.227  13.417  1.00  0.00           C  
ATOM    187  CG2 VAL A  12      91.720   1.698  11.592  1.00  0.00           C  
ATOM    188  H   VAL A  12      89.394   0.130  11.442  1.00  0.00           H  
ATOM    189  HA  VAL A  12      90.912   0.434  13.807  1.00  0.00           H  
ATOM    190  HB  VAL A  12      89.731   2.461  11.860  1.00  0.00           H  
ATOM    191 1HG1 VAL A  12      91.284   4.082  12.832  1.00  0.00           H  
ATOM    192 2HG1 VAL A  12      90.081   3.519  14.016  1.00  0.00           H  
ATOM    193 3HG1 VAL A  12      91.747   2.893  14.073  1.00  0.00           H  
ATOM    194 1HG2 VAL A  12      92.058   2.566  11.027  1.00  0.00           H  
ATOM    195 2HG2 VAL A  12      92.537   1.327  12.211  1.00  0.00           H  
ATOM    196 3HG2 VAL A  12      91.404   0.916  10.901  1.00  0.00           H  
ATOM    197  N   ARG A  13      87.832   1.533  13.891  1.00  0.00           N  
ATOM    198  CA  ARG A  13      86.756   1.900  14.792  1.00  0.00           C  
ATOM    199  C   ARG A  13      86.480   0.829  15.835  1.00  0.00           C  
ATOM    200  O   ARG A  13      86.228   1.119  17.002  1.00  0.00           O  
ATOM    201  CB  ARG A  13      85.482   2.169  14.005  1.00  0.00           C  
ATOM    202  CG  ARG A  13      84.291   2.602  14.845  1.00  0.00           C  
ATOM    203  CD  ARG A  13      83.087   2.843  14.009  1.00  0.00           C  
ATOM    204  NE  ARG A  13      82.638   1.630  13.344  1.00  0.00           N  
ATOM    205  CZ  ARG A  13      81.904   0.664  13.930  1.00  0.00           C  
ATOM    206  NH1 ARG A  13      81.546   0.782  15.189  1.00  0.00           N1+
ATOM    207  NH2 ARG A  13      81.544  -0.404  13.238  1.00  0.00           N  
ATOM    208  H   ARG A  13      87.606   1.370  12.952  1.00  0.00           H  
ATOM    209  HA  ARG A  13      87.042   2.810  15.320  1.00  0.00           H  
ATOM    210 1HB  ARG A  13      85.667   2.949  13.269  1.00  0.00           H  
ATOM    211 2HB  ARG A  13      85.192   1.269  13.462  1.00  0.00           H  
ATOM    212 1HG  ARG A  13      84.054   1.823  15.571  1.00  0.00           H  
ATOM    213 2HG  ARG A  13      84.533   3.526  15.371  1.00  0.00           H  
ATOM    214 1HD  ARG A  13      82.275   3.208  14.637  1.00  0.00           H  
ATOM    215 2HD  ARG A  13      83.317   3.585  13.245  1.00  0.00           H  
ATOM    216  HE  ARG A  13      82.893   1.503  12.374  1.00  0.00           H  
ATOM    217 1HH1 ARG A  13      81.821   1.598  15.718  1.00  0.00           H  
ATOM    218 2HH1 ARG A  13      80.997   0.058  15.628  1.00  0.00           H  
ATOM    219 1HH2 ARG A  13      81.819  -0.495  12.270  1.00  0.00           H  
ATOM    220 2HH2 ARG A  13      80.995  -1.128  13.677  1.00  0.00           H  
ATOM    221  N   THR A  14      86.496  -0.411  15.401  1.00  0.00           N  
ATOM    222  CA  THR A  14      86.320  -1.534  16.302  1.00  0.00           C  
ATOM    223  C   THR A  14      87.423  -1.621  17.345  1.00  0.00           C  
ATOM    224  O   THR A  14      87.181  -1.919  18.512  1.00  0.00           O  
ATOM    225  CB  THR A  14      86.255  -2.856  15.516  1.00  0.00           C  
ATOM    226  CG2 THR A  14      86.117  -4.036  16.466  1.00  0.00           C  
ATOM    227  OG1 THR A  14      85.132  -2.831  14.625  1.00  0.00           O  
ATOM    228  H   THR A  14      86.695  -0.606  14.462  1.00  0.00           H  
ATOM    229  HA  THR A  14      85.372  -1.411  16.827  1.00  0.00           H  
ATOM    230  HB  THR A  14      87.165  -2.975  14.928  1.00  0.00           H  
ATOM    231  HG1 THR A  14      85.228  -2.098  14.011  1.00  0.00           H  
ATOM    232 1HG2 THR A  14      86.073  -4.962  15.892  1.00  0.00           H  
ATOM    233 2HG2 THR A  14      86.975  -4.065  17.137  1.00  0.00           H  
ATOM    234 3HG2 THR A  14      85.204  -3.928  17.050  1.00  0.00           H  
ATOM    235  N   THR A  15      88.642  -1.390  16.911  1.00  0.00           N  
ATOM    236  CA  THR A  15      89.779  -1.368  17.812  1.00  0.00           C  
ATOM    237  C   THR A  15      89.672  -0.266  18.855  1.00  0.00           C  
ATOM    238  O   THR A  15      90.008  -0.453  20.022  1.00  0.00           O  
ATOM    239  CB  THR A  15      91.092  -1.202  17.026  1.00  0.00           C  
ATOM    240  CG2 THR A  15      92.278  -1.133  17.976  1.00  0.00           C  
ATOM    241  OG1 THR A  15      91.263  -2.312  16.135  1.00  0.00           O  
ATOM    242  H   THR A  15      88.799  -1.160  15.972  1.00  0.00           H  
ATOM    243  HA  THR A  15      89.814  -2.316  18.349  1.00  0.00           H  
ATOM    244  HB  THR A  15      91.051  -0.285  16.438  1.00  0.00           H  
ATOM    245  HG1 THR A  15      90.525  -2.345  15.521  1.00  0.00           H  
ATOM    246 1HG2 THR A  15      93.197  -1.015  17.402  1.00  0.00           H  
ATOM    247 2HG2 THR A  15      92.157  -0.283  18.647  1.00  0.00           H  
ATOM    248 3HG2 THR A  15      92.330  -2.051  18.559  1.00  0.00           H  
ATOM    249  N   PHE A  16      89.233   0.894  18.421  1.00  0.00           N  
ATOM    250  CA  PHE A  16      89.014   2.009  19.322  1.00  0.00           C  
ATOM    251  C   PHE A  16      87.948   1.713  20.365  1.00  0.00           C  
ATOM    252  O   PHE A  16      88.073   2.076  21.532  1.00  0.00           O  
ATOM    253  CB  PHE A  16      88.616   3.254  18.527  1.00  0.00           C  
ATOM    254  CG  PHE A  16      88.410   4.475  19.377  1.00  0.00           C  
ATOM    255  CD1 PHE A  16      89.494   5.195  19.858  1.00  0.00           C  
ATOM    256  CD2 PHE A  16      87.132   4.907  19.697  1.00  0.00           C  
ATOM    257  CE1 PHE A  16      89.305   6.318  20.640  1.00  0.00           C  
ATOM    258  CE2 PHE A  16      86.940   6.031  20.478  1.00  0.00           C  
ATOM    259  CZ  PHE A  16      88.028   6.737  20.949  1.00  0.00           C  
ATOM    260  H   PHE A  16      88.979   1.008  17.482  1.00  0.00           H  
ATOM    261  HA  PHE A  16      89.938   2.197  19.871  1.00  0.00           H  
ATOM    262 1HB  PHE A  16      89.388   3.478  17.792  1.00  0.00           H  
ATOM    263 2HB  PHE A  16      87.693   3.058  17.983  1.00  0.00           H  
ATOM    264  HD1 PHE A  16      90.503   4.864  19.612  1.00  0.00           H  
ATOM    265  HD2 PHE A  16      86.272   4.349  19.325  1.00  0.00           H  
ATOM    266  HE1 PHE A  16      90.166   6.874  21.011  1.00  0.00           H  
ATOM    267  HE2 PHE A  16      85.930   6.360  20.722  1.00  0.00           H  
ATOM    268  HZ  PHE A  16      87.879   7.622  21.566  1.00  0.00           H  
ATOM    269  N   GLU A  17      86.881   1.079  19.931  1.00  0.00           N  
ATOM    270  CA  GLU A  17      85.821   0.670  20.832  1.00  0.00           C  
ATOM    271  C   GLU A  17      86.298  -0.329  21.875  1.00  0.00           C  
ATOM    272  O   GLU A  17      85.918  -0.268  23.042  1.00  0.00           O  
ATOM    273  CB  GLU A  17      84.662   0.067  20.035  1.00  0.00           C  
ATOM    274  CG  GLU A  17      83.884   1.073  19.199  1.00  0.00           C  
ATOM    275  CD  GLU A  17      82.805   0.434  18.370  1.00  0.00           C  
ATOM    276  OE1 GLU A  17      82.731  -0.771  18.351  1.00  0.00           O  
ATOM    277  OE2 GLU A  17      82.053   1.152  17.754  1.00  0.00           O1-
ATOM    278  H   GLU A  17      86.813   0.810  18.992  1.00  0.00           H  
ATOM    279  HA  GLU A  17      85.456   1.552  21.360  1.00  0.00           H  
ATOM    280 1HB  GLU A  17      85.043  -0.702  19.363  1.00  0.00           H  
ATOM    281 2HB  GLU A  17      83.961  -0.413  20.718  1.00  0.00           H  
ATOM    282 1HG  GLU A  17      83.429   1.807  19.863  1.00  0.00           H  
ATOM    283 2HG  GLU A  17      84.577   1.598  18.543  1.00  0.00           H  
ATOM    284  N   ALA A  18      87.107  -1.269  21.441  1.00  0.00           N  
ATOM    285  CA  ALA A  18      87.695  -2.242  22.342  1.00  0.00           C  
ATOM    286  C   ALA A  18      88.595  -1.599  23.385  1.00  0.00           C  
ATOM    287  O   ALA A  18      88.601  -1.983  24.552  1.00  0.00           O  
ATOM    288  CB  ALA A  18      88.474  -3.280  21.548  1.00  0.00           C  
ATOM    289  H   ALA A  18      87.384  -1.290  20.502  1.00  0.00           H  
ATOM    290  HA  ALA A  18      86.887  -2.737  22.880  1.00  0.00           H  
ATOM    291 1HB  ALA A  18      88.902  -4.014  22.230  1.00  0.00           H  
ATOM    292 2HB  ALA A  18      87.805  -3.781  20.848  1.00  0.00           H  
ATOM    293 3HB  ALA A  18      89.274  -2.789  20.995  1.00  0.00           H  
ATOM    294  N   LEU A  19      89.380  -0.638  22.951  1.00  0.00           N  
ATOM    295  CA  LEU A  19      90.237   0.109  23.852  1.00  0.00           C  
ATOM    296  C   LEU A  19      89.447   0.884  24.895  1.00  0.00           C  
ATOM    297  O   LEU A  19      89.824   0.957  26.062  1.00  0.00           O  
ATOM    298  CB  LEU A  19      91.114   1.078  23.050  1.00  0.00           C  
ATOM    299  CG  LEU A  19      92.196   0.430  22.177  1.00  0.00           C  
ATOM    300  CD1 LEU A  19      92.854   1.494  21.309  1.00  0.00           C  
ATOM    301  CD2 LEU A  19      93.219  -0.262  23.065  1.00  0.00           C  
ATOM    302  H   LEU A  19      89.353  -0.362  22.012  1.00  0.00           H  
ATOM    303  HA  LEU A  19      90.879  -0.594  24.381  1.00  0.00           H  
ATOM    304 1HB  LEU A  19      90.473   1.669  22.398  1.00  0.00           H  
ATOM    305 2HB  LEU A  19      91.611   1.754  23.746  1.00  0.00           H  
ATOM    306  HG  LEU A  19      91.736  -0.304  21.513  1.00  0.00           H  
ATOM    307 1HD1 LEU A  19      93.623   1.033  20.688  1.00  0.00           H  
ATOM    308 2HD1 LEU A  19      92.103   1.959  20.670  1.00  0.00           H  
ATOM    309 3HD1 LEU A  19      93.309   2.252  21.946  1.00  0.00           H  
ATOM    310 1HD2 LEU A  19      93.987  -0.723  22.444  1.00  0.00           H  
ATOM    311 2HD2 LEU A  19      93.680   0.471  23.728  1.00  0.00           H  
ATOM    312 3HD2 LEU A  19      92.724  -1.029  23.661  1.00  0.00           H  
ATOM    313  N   ALA A  20      88.365   1.491  24.461  1.00  0.00           N  
ATOM    314  CA  ALA A  20      87.480   2.204  25.362  1.00  0.00           C  
ATOM    315  C   ALA A  20      86.854   1.292  26.405  1.00  0.00           C  
ATOM    316  O   ALA A  20      86.716   1.651  27.572  1.00  0.00           O  
ATOM    317  CB  ALA A  20      86.393   2.913  24.568  1.00  0.00           C  
ATOM    318  H   ALA A  20      88.097   1.415  23.522  1.00  0.00           H  
ATOM    319  HA  ALA A  20      88.070   2.946  25.900  1.00  0.00           H  
ATOM    320 1HB  ALA A  20      85.740   3.457  25.250  1.00  0.00           H  
ATOM    321 2HB  ALA A  20      86.851   3.613  23.868  1.00  0.00           H  
ATOM    322 3HB  ALA A  20      85.809   2.179  24.015  1.00  0.00           H  
ATOM    323  N   GLU A  21      86.444   0.121  25.971  1.00  0.00           N  
ATOM    324  CA  GLU A  21      85.895  -0.874  26.872  1.00  0.00           C  
ATOM    325  C   GLU A  21      86.902  -1.333  27.915  1.00  0.00           C  
ATOM    326  O   GLU A  21      86.573  -1.530  29.082  1.00  0.00           O  
ATOM    327  CB  GLU A  21      85.395  -2.081  26.075  1.00  0.00           C  
ATOM    328  CG  GLU A  21      84.160  -1.807  25.229  1.00  0.00           C  
ATOM    329  CD  GLU A  21      82.947  -1.478  26.054  1.00  0.00           C  
ATOM    330  OE1 GLU A  21      82.502  -2.327  26.788  1.00  0.00           O  
ATOM    331  OE2 GLU A  21      82.464  -0.375  25.949  1.00  0.00           O1-
ATOM    332  H   GLU A  21      86.565  -0.130  25.032  1.00  0.00           H  
ATOM    333  HA  GLU A  21      85.054  -0.431  27.406  1.00  0.00           H  
ATOM    334 1HB  GLU A  21      86.185  -2.431  25.410  1.00  0.00           H  
ATOM    335 2HB  GLU A  21      85.158  -2.896  26.759  1.00  0.00           H  
ATOM    336 1HG  GLU A  21      84.368  -0.972  24.560  1.00  0.00           H  
ATOM    337 2HG  GLU A  21      83.950  -2.683  24.617  1.00  0.00           H  
ATOM    338  N   LEU A  22      88.127  -1.533  27.481  1.00  0.00           N  
ATOM    339  CA  LEU A  22      89.202  -1.900  28.382  1.00  0.00           C  
ATOM    340  C   LEU A  22      89.479  -0.829  29.425  1.00  0.00           C  
ATOM    341  O   LEU A  22      89.731  -1.119  30.592  1.00  0.00           O  
ATOM    342  CB  LEU A  22      90.480  -2.175  27.580  1.00  0.00           C  
ATOM    343  CG  LEU A  22      90.459  -3.436  26.706  1.00  0.00           C  
ATOM    344  CD1 LEU A  22      91.710  -3.475  25.840  1.00  0.00           C  
ATOM    345  CD2 LEU A  22      90.370  -4.668  27.595  1.00  0.00           C  
ATOM    346  H   LEU A  22      88.352  -1.370  26.542  1.00  0.00           H  
ATOM    347  HA  LEU A  22      88.914  -2.807  28.912  1.00  0.00           H  
ATOM    348 1HB  LEU A  22      90.670  -1.324  26.928  1.00  0.00           H  
ATOM    349 2HB  LEU A  22      91.314  -2.267  28.275  1.00  0.00           H  
ATOM    350  HG  LEU A  22      89.594  -3.404  26.042  1.00  0.00           H  
ATOM    351 1HD1 LEU A  22      91.695  -4.371  25.219  1.00  0.00           H  
ATOM    352 2HD1 LEU A  22      91.738  -2.593  25.201  1.00  0.00           H  
ATOM    353 3HD1 LEU A  22      92.594  -3.491  26.477  1.00  0.00           H  
ATOM    354 1HD2 LEU A  22      90.354  -5.564  26.974  1.00  0.00           H  
ATOM    355 2HD2 LEU A  22      91.235  -4.701  28.258  1.00  0.00           H  
ATOM    356 3HD2 LEU A  22      89.458  -4.622  28.190  1.00  0.00           H  
ATOM    357  N   ALA A  23      89.453   0.398  29.005  1.00  0.00           N  
ATOM    358  CA  ALA A  23      89.662   1.441  29.958  1.00  0.00           C  
ATOM    359  C   ALA A  23      88.468   1.574  30.889  1.00  0.00           C  
ATOM    360  O   ALA A  23      88.580   2.125  31.985  1.00  0.00           O  
ATOM    361  CB  ALA A  23      89.937   2.755  29.241  1.00  0.00           C  
ATOM    362  H   ALA A  23      89.269   0.613  28.036  1.00  0.00           H  
ATOM    363  HA  ALA A  23      90.529   1.177  30.564  1.00  0.00           H  
ATOM    364 1HB  ALA A  23      90.106   3.542  29.976  1.00  0.00           H  
ATOM    365 2HB  ALA A  23      90.823   2.648  28.614  1.00  0.00           H  
ATOM    366 3HB  ALA A  23      89.083   3.016  28.619  1.00  0.00           H  
ATOM    367  N   ARG A  24      87.324   1.057  30.454  1.00  0.00           N  
ATOM    368  CA  ARG A  24      86.124   1.109  31.272  1.00  0.00           C  
ATOM    369  C   ARG A  24      86.026  -0.116  32.170  1.00  0.00           C  
ATOM    370  O   ARG A  24      86.116  -0.011  33.394  1.00  0.00           O  
ATOM    371  CB  ARG A  24      84.882   1.198  30.397  1.00  0.00           C  
ATOM    372  CG  ARG A  24      83.570   1.297  31.158  1.00  0.00           C  
ATOM    373  CD  ARG A  24      82.405   1.363  30.238  1.00  0.00           C  
ATOM    374  NE  ARG A  24      82.272   0.152  29.445  1.00  0.00           N  
ATOM    375  CZ  ARG A  24      81.720  -0.996  29.886  1.00  0.00           C  
ATOM    376  NH1 ARG A  24      81.257  -1.072  31.114  1.00  0.00           N1+
ATOM    377  NH2 ARG A  24      81.645  -2.044  29.085  1.00  0.00           N  
ATOM    378  H   ARG A  24      87.289   0.618  29.544  1.00  0.00           H  
ATOM    379  HA  ARG A  24      86.168   2.002  31.896  1.00  0.00           H  
ATOM    380 1HB  ARG A  24      84.955   2.071  29.750  1.00  0.00           H  
ATOM    381 2HB  ARG A  24      84.826   0.319  29.755  1.00  0.00           H  
ATOM    382 1HG  ARG A  24      83.453   0.421  31.797  1.00  0.00           H  
ATOM    383 2HG  ARG A  24      83.572   2.197  31.773  1.00  0.00           H  
ATOM    384 1HD  ARG A  24      81.491   1.493  30.817  1.00  0.00           H  
ATOM    385 2HD  ARG A  24      82.527   2.205  29.558  1.00  0.00           H  
ATOM    386  HE  ARG A  24      82.617   0.172  28.494  1.00  0.00           H  
ATOM    387 1HH1 ARG A  24      81.314  -0.271  31.726  1.00  0.00           H  
ATOM    388 2HH1 ARG A  24      80.843  -1.932  31.445  1.00  0.00           H  
ATOM    389 1HH2 ARG A  24      82.002  -1.985  28.141  1.00  0.00           H  
ATOM    390 2HH2 ARG A  24      81.232  -2.903  29.415  1.00  0.00           H  
ATOM    391  N   GLU A  25      85.943  -1.284  31.548  1.00  0.00           N  
ATOM    392  CA  GLU A  25      86.145  -2.548  32.245  1.00  0.00           C  
ATOM    393  C   GLU A  25      87.048  -3.450  31.419  1.00  0.00           C  
ATOM    394  O   GLU A  25      86.810  -3.651  30.228  1.00  0.00           O  
ATOM    395  CB  GLU A  25      84.808  -3.242  32.513  1.00  0.00           C  
ATOM    396  CG  GLU A  25      84.921  -4.549  33.286  1.00  0.00           C  
ATOM    397  CD  GLU A  25      83.586  -5.171  33.582  1.00  0.00           C  
ATOM    398  OE1 GLU A  25      82.589  -4.594  33.220  1.00  0.00           O  
ATOM    399  OE2 GLU A  25      83.562  -6.226  34.172  1.00  0.00           O1-
ATOM    400  H   GLU A  25      85.806  -1.296  30.547  1.00  0.00           H  
ATOM    401  HA  GLU A  25      86.614  -2.341  33.207  1.00  0.00           H  
ATOM    402 1HB  GLU A  25      84.158  -2.574  33.079  1.00  0.00           H  
ATOM    403 2HB  GLU A  25      84.312  -3.456  31.566  1.00  0.00           H  
ATOM    404 1HG  GLU A  25      85.516  -5.252  32.704  1.00  0.00           H  
ATOM    405 2HG  GLU A  25      85.445  -4.360  34.222  1.00  0.00           H  
ATOM    406  N   PRO A  26      88.089  -3.988  32.041  1.00  0.00           N  
ATOM    407  CA  PRO A  26      89.014  -4.844  31.312  1.00  0.00           C  
ATOM    408  C   PRO A  26      88.464  -6.257  31.208  1.00  0.00           C  
ATOM    409  O   PRO A  26      88.328  -6.960  32.209  1.00  0.00           O  
ATOM    410  CB  PRO A  26      90.285  -4.791  32.165  1.00  0.00           C  
ATOM    411  CG  PRO A  26      89.789  -4.533  33.546  1.00  0.00           C  
ATOM    412  CD  PRO A  26      88.541  -3.713  33.349  1.00  0.00           C  
ATOM    413  HA  PRO A  26      89.145  -4.436  30.309  1.00  0.00           H  
ATOM    414 1HB  PRO A  26      90.836  -5.740  32.080  1.00  0.00           H  
ATOM    415 2HB  PRO A  26      90.953  -3.998  31.796  1.00  0.00           H  
ATOM    416 1HG  PRO A  26      89.593  -5.484  34.064  1.00  0.00           H  
ATOM    417 2HG  PRO A  26      90.554  -4.004  34.133  1.00  0.00           H  
ATOM    418 1HD  PRO A  26      87.773  -4.034  34.068  1.00  0.00           H  
ATOM    419 2HD  PRO A  26      88.777  -2.647  33.482  1.00  0.00           H  
ATOM    420  N   SER A  27      88.176  -6.674  29.983  1.00  0.00           N  
ATOM    421  CA  SER A  27      87.722  -8.029  29.712  1.00  0.00           C  
ATOM    422  C   SER A  27      88.408  -8.573  28.469  1.00  0.00           C  
ATOM    423  O   SER A  27      88.767  -7.814  27.569  1.00  0.00           O  
ATOM    424  CB  SER A  27      86.217  -8.056  29.531  1.00  0.00           C  
ATOM    425  OG  SER A  27      85.770  -9.351  29.234  1.00  0.00           O  
ATOM    426  H   SER A  27      88.296  -6.036  29.210  1.00  0.00           H  
ATOM    427  HA  SER A  27      87.974  -8.656  30.568  1.00  0.00           H  
ATOM    428 1HB  SER A  27      85.734  -7.702  30.441  1.00  0.00           H  
ATOM    429 2HB  SER A  27      85.935  -7.378  28.726  1.00  0.00           H  
ATOM    430  HG  SER A  27      84.834  -9.363  29.445  1.00  0.00           H  
ATOM    431  N   VAL A  28      88.581  -9.886  28.410  1.00  0.00           N  
ATOM    432  CA  VAL A  28      89.201 -10.496  27.244  1.00  0.00           C  
ATOM    433  C   VAL A  28      88.149 -10.944  26.224  1.00  0.00           C  
ATOM    434  O   VAL A  28      88.474 -11.204  25.065  1.00  0.00           O  
ATOM    435  CB  VAL A  28      90.052 -11.707  27.670  1.00  0.00           C  
ATOM    436  CG1 VAL A  28      89.160 -12.881  28.043  1.00  0.00           C  
ATOM    437  CG2 VAL A  28      91.007 -12.089  26.549  1.00  0.00           C  
ATOM    438  H   VAL A  28      88.273 -10.469  29.175  1.00  0.00           H  
ATOM    439  HA  VAL A  28      89.850  -9.758  26.771  1.00  0.00           H  
ATOM    440  HB  VAL A  28      90.624 -11.442  28.560  1.00  0.00           H  
ATOM    441 1HG1 VAL A  28      89.778 -13.728  28.342  1.00  0.00           H  
ATOM    442 2HG1 VAL A  28      88.511 -12.596  28.871  1.00  0.00           H  
ATOM    443 3HG1 VAL A  28      88.551 -13.162  27.184  1.00  0.00           H  
ATOM    444 1HG2 VAL A  28      91.606 -12.945  26.857  1.00  0.00           H  
ATOM    445 2HG2 VAL A  28      90.435 -12.348  25.657  1.00  0.00           H  
ATOM    446 3HG2 VAL A  28      91.663 -11.248  26.327  1.00  0.00           H  
ATOM    447  N   GLU A  29      86.880 -10.975  26.642  1.00  0.00           N  
ATOM    448  CA  GLU A  29      85.783 -11.270  25.741  1.00  0.00           C  
ATOM    449  C   GLU A  29      85.579 -10.183  24.699  1.00  0.00           C  
ATOM    450  O   GLU A  29      85.308 -10.455  23.531  1.00  0.00           O  
ATOM    451  CB  GLU A  29      84.491 -11.467  26.537  1.00  0.00           C  
ATOM    452  CG  GLU A  29      83.287 -11.861  25.694  1.00  0.00           C  
ATOM    453  CD  GLU A  29      82.061 -12.137  26.519  1.00  0.00           C  
ATOM    454  OE1 GLU A  29      82.144 -12.049  27.721  1.00  0.00           O  
ATOM    455  OE2 GLU A  29      81.039 -12.438  25.947  1.00  0.00           O1-
ATOM    456  H   GLU A  29      86.666 -10.798  27.582  1.00  0.00           H  
ATOM    457  HA  GLU A  29      86.013 -12.193  25.207  1.00  0.00           H  
ATOM    458 1HB  GLU A  29      84.642 -12.242  27.289  1.00  0.00           H  
ATOM    459 2HB  GLU A  29      84.244 -10.545  27.063  1.00  0.00           H  
ATOM    460 1HG  GLU A  29      83.066 -11.054  24.995  1.00  0.00           H  
ATOM    461 2HG  GLU A  29      83.537 -12.748  25.115  1.00  0.00           H  
ATOM    462  N   VAL A  30      85.677  -8.946  25.132  1.00  0.00           N  
ATOM    463  CA  VAL A  30      85.577  -7.814  24.231  1.00  0.00           C  
ATOM    464  C   VAL A  30      86.683  -7.801  23.189  1.00  0.00           C  
ATOM    465  O   VAL A  30      86.462  -7.488  22.021  1.00  0.00           O  
ATOM    466  CB  VAL A  30      85.625  -6.500  25.034  1.00  0.00           C  
ATOM    467  CG1 VAL A  30      85.723  -5.306  24.095  1.00  0.00           C  
ATOM    468  CG2 VAL A  30      84.394  -6.390  25.920  1.00  0.00           C  
ATOM    469  H   VAL A  30      85.889  -8.766  26.072  1.00  0.00           H  
ATOM    470  HA  VAL A  30      84.623  -7.873  23.706  1.00  0.00           H  
ATOM    471  HB  VAL A  30      86.522  -6.496  25.653  1.00  0.00           H  
ATOM    472 1HG1 VAL A  30      85.756  -4.386  24.680  1.00  0.00           H  
ATOM    473 2HG1 VAL A  30      86.629  -5.388  23.496  1.00  0.00           H  
ATOM    474 3HG1 VAL A  30      84.853  -5.287  23.439  1.00  0.00           H  
ATOM    475 1HG2 VAL A  30      84.435  -5.459  26.485  1.00  0.00           H  
ATOM    476 2HG2 VAL A  30      83.497  -6.400  25.301  1.00  0.00           H  
ATOM    477 3HG2 VAL A  30      84.367  -7.233  26.612  1.00  0.00           H  
ATOM    478  N   ALA A  31      87.884  -8.114  23.622  1.00  0.00           N  
ATOM    479  CA  ALA A  31      89.017  -8.212  22.721  1.00  0.00           C  
ATOM    480  C   ALA A  31      88.837  -9.303  21.679  1.00  0.00           C  
ATOM    481  O   ALA A  31      89.184  -9.140  20.511  1.00  0.00           O  
ATOM    482  CB  ALA A  31      90.293  -8.453  23.515  1.00  0.00           C  
ATOM    483  H   ALA A  31      88.025  -8.353  24.562  1.00  0.00           H  
ATOM    484  HA  ALA A  31      89.125  -7.262  22.196  1.00  0.00           H  
ATOM    485 1HB  ALA A  31      91.140  -8.513  22.832  1.00  0.00           H  
ATOM    486 2HB  ALA A  31      90.447  -7.631  24.214  1.00  0.00           H  
ATOM    487 3HB  ALA A  31      90.205  -9.387  24.068  1.00  0.00           H  
ATOM    488  N   MET A  32      88.321 -10.432  22.112  1.00  0.00           N  
ATOM    489  CA  MET A  32      88.028 -11.530  21.211  1.00  0.00           C  
ATOM    490  C   MET A  32      86.984 -11.163  20.169  1.00  0.00           C  
ATOM    491  O   MET A  32      87.085 -11.534  19.001  1.00  0.00           O  
ATOM    492  CB  MET A  32      87.569 -12.747  22.012  1.00  0.00           C  
ATOM    493  CG  MET A  32      88.647 -13.368  22.888  1.00  0.00           C  
ATOM    494  SD  MET A  32      90.016 -14.047  21.929  1.00  0.00           S  
ATOM    495  CE  MET A  32      91.170 -14.461  23.234  1.00  0.00           C  
ATOM    496  H   MET A  32      88.061 -10.529  23.052  1.00  0.00           H  
ATOM    497  HA  MET A  32      88.939 -11.785  20.669  1.00  0.00           H  
ATOM    498 1HB  MET A  32      86.737 -12.465  22.656  1.00  0.00           H  
ATOM    499 2HB  MET A  32      87.208 -13.517  21.329  1.00  0.00           H  
ATOM    500 1HG  MET A  32      89.043 -12.614  23.567  1.00  0.00           H  
ATOM    501 2HG  MET A  32      88.214 -14.170  23.485  1.00  0.00           H  
ATOM    502 1HE  MET A  32      92.072 -14.893  22.799  1.00  0.00           H  
ATOM    503 2HE  MET A  32      91.431 -13.559  23.789  1.00  0.00           H  
ATOM    504 3HE  MET A  32      90.712 -15.183  23.910  1.00  0.00           H  
ATOM    505  N   ARG A  33      85.962 -10.459  20.602  1.00  0.00           N  
ATOM    506  CA  ARG A  33      84.932  -9.979  19.701  1.00  0.00           C  
ATOM    507  C   ARG A  33      85.474  -9.015  18.659  1.00  0.00           C  
ATOM    508  O   ARG A  33      85.092  -9.050  17.491  1.00  0.00           O  
ATOM    509  CB  ARG A  33      83.826  -9.291  20.488  1.00  0.00           C  
ATOM    510  CG  ARG A  33      82.958 -10.223  21.318  1.00  0.00           C  
ATOM    511  CD  ARG A  33      81.886  -9.483  22.034  1.00  0.00           C  
ATOM    512  NE  ARG A  33      81.105 -10.357  22.894  1.00  0.00           N  
ATOM    513  CZ  ARG A  33      80.065 -11.107  22.481  1.00  0.00           C  
ATOM    514  NH1 ARG A  33      79.694 -11.078  21.220  1.00  0.00           N1+
ATOM    515  NH2 ARG A  33      79.417 -11.871  23.343  1.00  0.00           N  
ATOM    516  H   ARG A  33      85.912 -10.186  21.542  1.00  0.00           H  
ATOM    517  HA  ARG A  33      84.514 -10.833  19.166  1.00  0.00           H  
ATOM    518 1HB  ARG A  33      84.263  -8.558  21.164  1.00  0.00           H  
ATOM    519 2HB  ARG A  33      83.171  -8.755  19.801  1.00  0.00           H  
ATOM    520 1HG  ARG A  33      82.489 -10.961  20.667  1.00  0.00           H  
ATOM    521 2HG  ARG A  33      83.575 -10.733  22.058  1.00  0.00           H  
ATOM    522 1HD  ARG A  33      82.333  -8.705  22.653  1.00  0.00           H  
ATOM    523 2HD  ARG A  33      81.213  -9.028  21.309  1.00  0.00           H  
ATOM    524  HE  ARG A  33      81.361 -10.406  23.871  1.00  0.00           H  
ATOM    525 1HH1 ARG A  33      80.189 -10.494  20.561  1.00  0.00           H  
ATOM    526 2HH1 ARG A  33      78.914 -11.640  20.911  1.00  0.00           H  
ATOM    527 1HH2 ARG A  33      79.703 -11.893  24.313  1.00  0.00           H  
ATOM    528 2HH2 ARG A  33      78.638 -12.432  23.034  1.00  0.00           H  
ATOM    529  N   ALA A  34      86.345  -8.131  19.092  1.00  0.00           N  
ATOM    530  CA  ALA A  34      86.996  -7.200  18.191  1.00  0.00           C  
ATOM    531  C   ALA A  34      87.851  -7.901  17.149  1.00  0.00           C  
ATOM    532  O   ALA A  34      87.883  -7.519  15.981  1.00  0.00           O  
ATOM    533  CB  ALA A  34      87.842  -6.216  18.985  1.00  0.00           C  
ATOM    534  H   ALA A  34      86.623  -8.129  20.032  1.00  0.00           H  
ATOM    535  HA  ALA A  34      86.222  -6.652  17.653  1.00  0.00           H  
ATOM    536 1HB  ALA A  34      88.318  -5.511  18.302  1.00  0.00           H  
ATOM    537 2HB  ALA A  34      87.207  -5.671  19.684  1.00  0.00           H  
ATOM    538 3HB  ALA A  34      88.608  -6.758  19.538  1.00  0.00           H  
ATOM    539  N   LEU A  35      88.571  -8.912  17.582  1.00  0.00           N  
ATOM    540  CA  LEU A  35      89.375  -9.715  16.681  1.00  0.00           C  
ATOM    541  C   LEU A  35      88.536 -10.436  15.639  1.00  0.00           C  
ATOM    542  O   LEU A  35      88.907 -10.534  14.471  1.00  0.00           O  
ATOM    543  CB  LEU A  35      90.186 -10.741  17.483  1.00  0.00           C  
ATOM    544  CG  LEU A  35      91.309 -10.165  18.355  1.00  0.00           C  
ATOM    545  CD1 LEU A  35      91.896 -11.271  19.223  1.00  0.00           C  
ATOM    546  CD2 LEU A  35      92.376  -9.544  17.466  1.00  0.00           C  
ATOM    547  H   LEU A  35      88.525  -9.186  18.522  1.00  0.00           H  
ATOM    548  HA  LEU A  35      90.062  -9.056  16.151  1.00  0.00           H  
ATOM    549 1HB  LEU A  35      89.507 -11.287  18.136  1.00  0.00           H  
ATOM    550 2HB  LEU A  35      90.636 -11.449  16.788  1.00  0.00           H  
ATOM    551  HG  LEU A  35      90.900  -9.402  19.019  1.00  0.00           H  
ATOM    552 1HD1 LEU A  35      92.694 -10.862  19.843  1.00  0.00           H  
ATOM    553 2HD1 LEU A  35      91.116 -11.683  19.863  1.00  0.00           H  
ATOM    554 3HD1 LEU A  35      92.298 -12.058  18.586  1.00  0.00           H  
ATOM    555 1HD2 LEU A  35      93.174  -9.135  18.086  1.00  0.00           H  
ATOM    556 2HD2 LEU A  35      92.786 -10.307  16.803  1.00  0.00           H  
ATOM    557 3HD2 LEU A  35      91.933  -8.746  16.870  1.00  0.00           H  
ATOM    558  N   ALA A  36      87.415 -10.969  16.072  1.00  0.00           N  
ATOM    559  CA  ALA A  36      86.484 -11.622  15.171  1.00  0.00           C  
ATOM    560  C   ALA A  36      85.921 -10.670  14.129  1.00  0.00           C  
ATOM    561  O   ALA A  36      85.760 -11.018  12.961  1.00  0.00           O  
ATOM    562  CB  ALA A  36      85.352 -12.257  15.965  1.00  0.00           C  
ATOM    563  H   ALA A  36      87.153 -10.876  17.012  1.00  0.00           H  
ATOM    564  HA  ALA A  36      87.024 -12.402  14.633  1.00  0.00           H  
ATOM    565 1HB  ALA A  36      84.663 -12.755  15.282  1.00  0.00           H  
ATOM    566 2HB  ALA A  36      85.761 -12.986  16.664  1.00  0.00           H  
ATOM    567 3HB  ALA A  36      84.818 -11.485  16.518  1.00  0.00           H  
ATOM    568  N   GLU A  37      85.591  -9.474  14.562  1.00  0.00           N  
ATOM    569  CA  GLU A  37      85.109  -8.444  13.661  1.00  0.00           C  
ATOM    570  C   GLU A  37      86.145  -8.054  12.619  1.00  0.00           C  
ATOM    571  O   GLU A  37      85.829  -7.835  11.451  1.00  0.00           O  
ATOM    572  CB  GLU A  37      84.690  -7.206  14.458  1.00  0.00           C  
ATOM    573  CG  GLU A  37      83.440  -7.397  15.304  1.00  0.00           C  
ATOM    574  CD  GLU A  37      82.208  -7.645  14.480  1.00  0.00           C  
ATOM    575  OE1 GLU A  37      81.821  -6.769  13.745  1.00  0.00           O  
ATOM    576  OE2 GLU A  37      81.653  -8.714  14.585  1.00  0.00           O1-
ATOM    577  H   GLU A  37      85.728  -9.232  15.502  1.00  0.00           H  
ATOM    578  HA  GLU A  37      84.240  -8.830  13.127  1.00  0.00           H  
ATOM    579 1HB  GLU A  37      85.502  -6.909  15.122  1.00  0.00           H  
ATOM    580 2HB  GLU A  37      84.508  -6.378  13.773  1.00  0.00           H  
ATOM    581 1HG  GLU A  37      83.592  -8.243  15.973  1.00  0.00           H  
ATOM    582 2HG  GLU A  37      83.289  -6.508  15.916  1.00  0.00           H  
ATOM    583  N   ILE A  38      87.380  -7.936  13.052  1.00  0.00           N  
ATOM    584  CA  ILE A  38      88.478  -7.641  12.151  1.00  0.00           C  
ATOM    585  C   ILE A  38      88.682  -8.729  11.109  1.00  0.00           C  
ATOM    586  O   ILE A  38      88.952  -8.456   9.941  1.00  0.00           O  
ATOM    587  CB  ILE A  38      89.785  -7.443  12.941  1.00  0.00           C  
ATOM    588  CG1 ILE A  38      89.710  -6.168  13.785  1.00  0.00           C  
ATOM    589  CG2 ILE A  38      90.975  -7.391  11.996  1.00  0.00           C  
ATOM    590  CD1 ILE A  38      90.829  -6.037  14.794  1.00  0.00           C  
ATOM    591  H   ILE A  38      87.594  -8.113  13.992  1.00  0.00           H  
ATOM    592  HA  ILE A  38      88.250  -6.719  11.618  1.00  0.00           H  
ATOM    593  HB  ILE A  38      89.919  -8.272  13.635  1.00  0.00           H  
ATOM    594 1HG1 ILE A  38      89.737  -5.297  13.131  1.00  0.00           H  
ATOM    595 2HG1 ILE A  38      88.762  -6.142  14.323  1.00  0.00           H  
ATOM    596 1HG2 ILE A  38      91.890  -7.250  12.570  1.00  0.00           H  
ATOM    597 2HG2 ILE A  38      91.037  -8.325  11.438  1.00  0.00           H  
ATOM    598 3HG2 ILE A  38      90.852  -6.561  11.300  1.00  0.00           H  
ATOM    599 1HD1 ILE A  38      90.707  -5.109  15.353  1.00  0.00           H  
ATOM    600 2HD1 ILE A  38      90.799  -6.882  15.482  1.00  0.00           H  
ATOM    601 3HD1 ILE A  38      91.786  -6.025  14.275  1.00  0.00           H  
ATOM    602  N   ALA A  39      88.583  -9.965  11.542  1.00  0.00           N  
ATOM    603  CA  ALA A  39      88.683 -11.098  10.641  1.00  0.00           C  
ATOM    604  C   ALA A  39      87.577 -11.110   9.599  1.00  0.00           C  
ATOM    605  O   ALA A  39      87.798 -11.424   8.431  1.00  0.00           O  
ATOM    606  CB  ALA A  39      88.667 -12.396  11.435  1.00  0.00           C  
ATOM    607  H   ALA A  39      88.371 -10.146  12.482  1.00  0.00           H  
ATOM    608  HA  ALA A  39      89.628 -11.021  10.103  1.00  0.00           H  
ATOM    609 1HB  ALA A  39      88.754 -13.241  10.752  1.00  0.00           H  
ATOM    610 2HB  ALA A  39      89.503 -12.406  12.134  1.00  0.00           H  
ATOM    611 3HB  ALA A  39      87.732 -12.472  11.988  1.00  0.00           H  
ATOM    612  N   GLU A  40      86.376 -10.798  10.032  1.00  0.00           N  
ATOM    613  CA  GLU A  40      85.243 -10.700   9.131  1.00  0.00           C  
ATOM    614  C   GLU A  40      85.423  -9.608   8.089  1.00  0.00           C  
ATOM    615  O   GLU A  40      85.076  -9.772   6.921  1.00  0.00           O  
ATOM    616  CB  GLU A  40      83.962 -10.443   9.928  1.00  0.00           C  
ATOM    617  CG  GLU A  40      82.697 -10.389   9.083  1.00  0.00           C  
ATOM    618  CD  GLU A  40      81.451 -10.210   9.906  1.00  0.00           C  
ATOM    619  OE1 GLU A  40      81.436 -10.654  11.030  1.00  0.00           O  
ATOM    620  OE2 GLU A  40      80.514  -9.629   9.411  1.00  0.00           O1-
ATOM    621  H   GLU A  40      86.235 -10.558  10.972  1.00  0.00           H  
ATOM    622  HA  GLU A  40      85.143 -11.645   8.597  1.00  0.00           H  
ATOM    623 1HB  GLU A  40      83.833 -11.229  10.673  1.00  0.00           H  
ATOM    624 2HB  GLU A  40      84.049  -9.497  10.462  1.00  0.00           H  
ATOM    625 1HG  GLU A  40      82.776  -9.559   8.381  1.00  0.00           H  
ATOM    626 2HG  GLU A  40      82.617 -11.310   8.507  1.00  0.00           H  
ATOM    627  N   ARG A  41      85.939  -8.480   8.522  1.00  0.00           N  
ATOM    628  CA  ARG A  41      86.233  -7.382   7.621  1.00  0.00           C  
ATOM    629  C   ARG A  41      87.276  -7.748   6.579  1.00  0.00           C  
ATOM    630  O   ARG A  41      87.176  -7.378   5.411  1.00  0.00           O  
ATOM    631  CB  ARG A  41      86.719  -6.173   8.408  1.00  0.00           C  
ATOM    632  CG  ARG A  41      85.685  -5.558   9.338  1.00  0.00           C  
ATOM    633  CD  ARG A  41      84.568  -4.935   8.583  1.00  0.00           C  
ATOM    634  NE  ARG A  41      83.599  -4.308   9.467  1.00  0.00           N  
ATOM    635  CZ  ARG A  41      82.503  -4.919   9.957  1.00  0.00           C  
ATOM    636  NH1 ARG A  41      82.251  -6.170   9.642  1.00  0.00           N1+
ATOM    637  NH2 ARG A  41      81.681  -4.261  10.756  1.00  0.00           N  
ATOM    638  H   ARG A  41      86.200  -8.383   9.462  1.00  0.00           H  
ATOM    639  HA  ARG A  41      85.319  -7.115   7.091  1.00  0.00           H  
ATOM    640 1HB  ARG A  41      87.580  -6.455   9.012  1.00  0.00           H  
ATOM    641 2HB  ARG A  41      87.044  -5.396   7.716  1.00  0.00           H  
ATOM    642 1HG  ARG A  41      85.272  -6.332   9.985  1.00  0.00           H  
ATOM    643 2HG  ARG A  41      86.158  -4.789   9.949  1.00  0.00           H  
ATOM    644 1HD  ARG A  41      84.963  -4.172   7.913  1.00  0.00           H  
ATOM    645 2HD  ARG A  41      84.053  -5.698   7.999  1.00  0.00           H  
ATOM    646  HE  ARG A  41      83.759  -3.345   9.732  1.00  0.00           H  
ATOM    647 1HH1 ARG A  41      82.879  -6.673   9.031  1.00  0.00           H  
ATOM    648 2HH1 ARG A  41      81.430  -6.628  10.009  1.00  0.00           H  
ATOM    649 1HH2 ARG A  41      81.875  -3.299  10.999  1.00  0.00           H  
ATOM    650 2HH2 ARG A  41      80.860  -4.718  11.124  1.00  0.00           H  
ATOM    651  N   VAL A  42      88.298  -8.452   7.012  1.00  0.00           N  
ATOM    652  CA  VAL A  42      89.329  -8.932   6.111  1.00  0.00           C  
ATOM    653  C   VAL A  42      88.786  -9.896   5.069  1.00  0.00           C  
ATOM    654  O   VAL A  42      89.169  -9.861   3.901  1.00  0.00           O  
ATOM    655  CB  VAL A  42      90.442  -9.631   6.913  1.00  0.00           C  
ATOM    656  CG1 VAL A  42      91.427 -10.313   5.975  1.00  0.00           C  
ATOM    657  CG2 VAL A  42      91.153  -8.621   7.801  1.00  0.00           C  
ATOM    658  H   VAL A  42      88.348  -8.726   7.952  1.00  0.00           H  
ATOM    659  HA  VAL A  42      89.756  -8.076   5.586  1.00  0.00           H  
ATOM    660  HB  VAL A  42      89.997 -10.410   7.533  1.00  0.00           H  
ATOM    661 1HG1 VAL A  42      92.207 -10.803   6.559  1.00  0.00           H  
ATOM    662 2HG1 VAL A  42      90.903 -11.057   5.375  1.00  0.00           H  
ATOM    663 3HG1 VAL A  42      91.879  -9.569   5.319  1.00  0.00           H  
ATOM    664 1HG2 VAL A  42      91.939  -9.123   8.366  1.00  0.00           H  
ATOM    665 2HG2 VAL A  42      91.594  -7.840   7.182  1.00  0.00           H  
ATOM    666 3HG2 VAL A  42      90.437  -8.177   8.492  1.00  0.00           H  
ATOM    667  N   ALA A  43      87.915 -10.780   5.502  1.00  0.00           N  
ATOM    668  CA  ALA A  43      87.264 -11.712   4.601  1.00  0.00           C  
ATOM    669  C   ALA A  43      86.409 -11.010   3.559  1.00  0.00           C  
ATOM    670  O   ALA A  43      86.377 -11.393   2.391  1.00  0.00           O  
ATOM    671  CB  ALA A  43      86.417 -12.696   5.395  1.00  0.00           C  
ATOM    672  H   ALA A  43      87.637 -10.782   6.442  1.00  0.00           H  
ATOM    673  HA  ALA A  43      88.038 -12.260   4.063  1.00  0.00           H  
ATOM    674 1HB  ALA A  43      85.942 -13.400   4.712  1.00  0.00           H  
ATOM    675 2HB  ALA A  43      87.052 -13.241   6.094  1.00  0.00           H  
ATOM    676 3HB  ALA A  43      85.652 -12.154   5.948  1.00  0.00           H  
ATOM    677  N   GLU A  44      85.690  -9.999   3.992  1.00  0.00           N  
ATOM    678  CA  GLU A  44      84.885  -9.196   3.091  1.00  0.00           C  
ATOM    679  C   GLU A  44      85.725  -8.476   2.049  1.00  0.00           C  
ATOM    680  O   GLU A  44      85.353  -8.377   0.881  1.00  0.00           O  
ATOM    681  CB  GLU A  44      84.069  -8.175   3.887  1.00  0.00           C  
ATOM    682  CG  GLU A  44      83.135  -7.321   3.043  1.00  0.00           C  
ATOM    683  CD  GLU A  44      82.296  -6.383   3.865  1.00  0.00           C  
ATOM    684  OE1 GLU A  44      82.416  -6.407   5.067  1.00  0.00           O  
ATOM    685  OE2 GLU A  44      81.534  -5.641   3.292  1.00  0.00           O1-
ATOM    686  H   GLU A  44      85.736  -9.725   4.932  1.00  0.00           H  
ATOM    687  HA  GLU A  44      84.200  -9.856   2.557  1.00  0.00           H  
ATOM    688 1HB  GLU A  44      83.466  -8.694   4.633  1.00  0.00           H  
ATOM    689 2HB  GLU A  44      84.744  -7.506   4.421  1.00  0.00           H  
ATOM    690 1HG  GLU A  44      83.729  -6.737   2.340  1.00  0.00           H  
ATOM    691 2HG  GLU A  44      82.481  -7.975   2.467  1.00  0.00           H  
ATOM    692  N   ALA A  45      86.845  -7.943   2.482  1.00  0.00           N  
ATOM    693  CA  ALA A  45      87.776  -7.290   1.581  1.00  0.00           C  
ATOM    694  C   ALA A  45      88.339  -8.242   0.539  1.00  0.00           C  
ATOM    695  O   ALA A  45      88.501  -7.893  -0.629  1.00  0.00           O  
ATOM    696  CB  ALA A  45      88.908  -6.655   2.375  1.00  0.00           C  
ATOM    697  H   ALA A  45      87.107  -8.036   3.422  1.00  0.00           H  
ATOM    698  HA  ALA A  45      87.236  -6.510   1.043  1.00  0.00           H  
ATOM    699 1HB  ALA A  45      89.597  -6.157   1.692  1.00  0.00           H  
ATOM    700 2HB  ALA A  45      88.499  -5.926   3.074  1.00  0.00           H  
ATOM    701 3HB  ALA A  45      89.442  -7.427   2.928  1.00  0.00           H  
ATOM    702  N   ALA A  46      88.670  -9.438   0.972  1.00  0.00           N  
ATOM    703  CA  ALA A  46      89.151 -10.468   0.071  1.00  0.00           C  
ATOM    704  C   ALA A  46      88.116 -10.857  -0.971  1.00  0.00           C  
ATOM    705  O   ALA A  46      88.431 -11.077  -2.139  1.00  0.00           O  
ATOM    706  CB  ALA A  46      89.579 -11.694   0.865  1.00  0.00           C  
ATOM    707  H   ALA A  46      88.533  -9.680   1.912  1.00  0.00           H  
ATOM    708  HA  ALA A  46      90.013 -10.072  -0.467  1.00  0.00           H  
ATOM    709 1HB  ALA A  46      89.951 -12.458   0.182  1.00  0.00           H  
ATOM    710 2HB  ALA A  46      90.369 -11.417   1.564  1.00  0.00           H  
ATOM    711 3HB  ALA A  46      88.727 -12.085   1.418  1.00  0.00           H  
ATOM    712  N   GLU A  47      86.880 -10.975  -0.538  1.00  0.00           N  
ATOM    713  CA  GLU A  47      85.783 -11.270  -1.439  1.00  0.00           C  
ATOM    714  C   GLU A  47      85.650 -10.240  -2.548  1.00  0.00           C  
ATOM    715  O   GLU A  47      85.507 -10.590  -3.720  1.00  0.00           O  
ATOM    716  CB  GLU A  47      84.471 -11.353  -0.656  1.00  0.00           C  
ATOM    717  CG  GLU A  47      83.255 -11.705  -1.501  1.00  0.00           C  
ATOM    718  CD  GLU A  47      81.992 -11.811  -0.693  1.00  0.00           C  
ATOM    719  OE1 GLU A  47      82.056 -11.639   0.500  1.00  0.00           O  
ATOM    720  OE2 GLU A  47      80.961 -12.065  -1.270  1.00  0.00           O1-
ATOM    721  H   GLU A  47      86.666 -10.798   0.402  1.00  0.00           H  
ATOM    722  HA  GLU A  47      85.967 -12.240  -1.903  1.00  0.00           H  
ATOM    723 1HB  GLU A  47      84.563 -12.106   0.128  1.00  0.00           H  
ATOM    724 2HB  GLU A  47      84.276 -10.397  -0.170  1.00  0.00           H  
ATOM    725 1HG  GLU A  47      83.122 -10.939  -2.264  1.00  0.00           H  
ATOM    726 2HG  GLU A  47      83.439 -12.653  -2.006  1.00  0.00           H  
ATOM    727  N   GLU A  48      85.697  -8.966  -2.174  1.00  0.00           N  
ATOM    728  CA  GLU A  48      85.581  -7.879  -3.140  1.00  0.00           C  
ATOM    729  C   GLU A  48      86.661  -7.975  -4.209  1.00  0.00           C  
ATOM    730  O   GLU A  48      86.380  -7.857  -5.402  1.00  0.00           O  
ATOM    731  CB  GLU A  48      85.669  -6.525  -2.433  1.00  0.00           C  
ATOM    732  CG  GLU A  48      85.468  -5.324  -3.347  1.00  0.00           C  
ATOM    733  CD  GLU A  48      84.082  -5.255  -3.925  1.00  0.00           C  
ATOM    734  OE1 GLU A  48      83.194  -5.851  -3.364  1.00  0.00           O  
ATOM    735  OE2 GLU A  48      83.911  -4.604  -4.929  1.00  0.00           O1-
ATOM    736  H   GLU A  48      85.816  -8.744  -1.196  1.00  0.00           H  
ATOM    737  HA  GLU A  48      84.605  -7.947  -3.622  1.00  0.00           H  
ATOM    738 1HB  GLU A  48      84.917  -6.475  -1.646  1.00  0.00           H  
ATOM    739 2HB  GLU A  48      86.646  -6.424  -1.959  1.00  0.00           H  
ATOM    740 1HG  GLU A  48      85.659  -4.413  -2.780  1.00  0.00           H  
ATOM    741 2HG  GLU A  48      86.193  -5.373  -4.158  1.00  0.00           H  
ATOM    742  N   GLY A  49      87.821  -8.456  -3.875  1.00  0.00           N  
ATOM    743  CA  GLY A  49      88.740  -8.752  -4.968  1.00  0.00           C  
ATOM    744  C   GLY A  49      89.583  -7.528  -5.234  1.00  0.00           C  
ATOM    745  O   GLY A  49      89.946  -7.230  -6.373  1.00  0.00           O  
ATOM    746  H   GLY A  49      88.085  -8.590  -2.909  1.00  0.00           H  
ATOM    747 1HA  GLY A  49      89.363  -9.605  -4.699  1.00  0.00           H  
ATOM    748 2HA  GLY A  49      88.172  -9.036  -5.854  1.00  0.00           H  
ATOM    749  N   VAL A  50      89.908  -6.833  -4.156  1.00  0.00           N  
ATOM    750  CA  VAL A  50      90.751  -5.660  -4.208  1.00  0.00           C  
ATOM    751  C   VAL A  50      92.164  -6.035  -4.632  1.00  0.00           C  
ATOM    752  O   VAL A  50      92.627  -7.144  -4.363  1.00  0.00           O  
ATOM    753  CB  VAL A  50      90.789  -4.968  -2.833  1.00  0.00           C  
ATOM    754  CG1 VAL A  50      89.394  -4.514  -2.426  1.00  0.00           C  
ATOM    755  CG2 VAL A  50      91.373  -5.912  -1.793  1.00  0.00           C  
ATOM    756  H   VAL A  50      89.563  -7.140  -3.259  1.00  0.00           H  
ATOM    757  HA  VAL A  50      90.333  -4.966  -4.939  1.00  0.00           H  
ATOM    758  HB  VAL A  50      91.409  -4.074  -2.903  1.00  0.00           H  
ATOM    759 1HG1 VAL A  50      89.440  -4.027  -1.452  1.00  0.00           H  
ATOM    760 2HG1 VAL A  50      89.010  -3.811  -3.166  1.00  0.00           H  
ATOM    761 3HG1 VAL A  50      88.733  -5.379  -2.368  1.00  0.00           H  
ATOM    762 1HG2 VAL A  50      91.397  -5.416  -0.824  1.00  0.00           H  
ATOM    763 2HG2 VAL A  50      90.755  -6.808  -1.728  1.00  0.00           H  
ATOM    764 3HG2 VAL A  50      92.386  -6.190  -2.084  1.00  0.00           H  
ATOM    765  N   ASP A  51      92.832  -5.118  -5.321  1.00  0.00           N  
ATOM    766  CA  ASP A  51      94.158  -5.384  -5.865  1.00  0.00           C  
ATOM    767  C   ASP A  51      95.098  -5.873  -4.774  1.00  0.00           C  
ATOM    768  O   ASP A  51      94.805  -5.702  -3.591  1.00  0.00           O  
ATOM    769  CB  ASP A  51      94.735  -4.128  -6.522  1.00  0.00           C  
ATOM    770  CG  ASP A  51      96.000  -4.406  -7.323  1.00  0.00           C  
ATOM    771  OD1 ASP A  51      96.471  -5.518  -7.286  1.00  0.00           O  
ATOM    772  OD2 ASP A  51      96.483  -3.504  -7.964  1.00  0.00           O1-
ATOM    773  H   ASP A  51      92.411  -4.213  -5.472  1.00  0.00           H  
ATOM    774  HA  ASP A  51      94.069  -6.156  -6.630  1.00  0.00           H  
ATOM    775 1HB  ASP A  51      93.990  -3.690  -7.187  1.00  0.00           H  
ATOM    776 2HB  ASP A  51      94.964  -3.388  -5.755  1.00  0.00           H  
ATOM    777  N   ARG A  52      96.218  -6.503  -5.157  1.00  0.00           N  
ATOM    778  CA  ARG A  52      97.094  -7.061  -4.130  1.00  0.00           C  
ATOM    779  C   ARG A  52      96.943  -6.135  -2.955  1.00  0.00           C  
ATOM    780  O   ARG A  52      96.068  -6.406  -2.130  1.00  0.00           O  
ATOM    781  CB  ARG A  52      98.547  -7.132  -4.575  1.00  0.00           C  
ATOM    782  CG  ARG A  52      99.494  -7.766  -3.568  1.00  0.00           C  
ATOM    783  CD  ARG A  52     100.884  -7.831  -4.086  1.00  0.00           C  
ATOM    784  NE  ARG A  52     101.800  -8.403  -3.112  1.00  0.00           N  
ATOM    785  CZ  ARG A  52     102.023  -9.722  -2.954  1.00  0.00           C  
ATOM    786  NH1 ARG A  52     101.391 -10.591  -3.712  1.00  0.00           N1+
ATOM    787  NH2 ARG A  52     102.878 -10.143  -2.038  1.00  0.00           N  
ATOM    788  H   ARG A  52      96.473  -6.603  -6.129  1.00  0.00           H  
ATOM    789  HA  ARG A  52      96.769  -8.079  -3.914  1.00  0.00           H  
ATOM    790 1HB  ARG A  52      98.617  -7.705  -5.498  1.00  0.00           H  
ATOM    791 2HB  ARG A  52      98.913  -6.127  -4.784  1.00  0.00           H  
ATOM    792 1HG  ARG A  52      99.498  -7.176  -2.650  1.00  0.00           H  
ATOM    793 2HG  ARG A  52      99.163  -8.781  -3.345  1.00  0.00           H  
ATOM    794 1HD  ARG A  52     100.910  -8.450  -4.982  1.00  0.00           H  
ATOM    795 2HD  ARG A  52     101.229  -6.827  -4.330  1.00  0.00           H  
ATOM    796  HE  ARG A  52     102.305  -7.765  -2.511  1.00  0.00           H  
ATOM    797 1HH1 ARG A  52     100.738 -10.269  -4.412  1.00  0.00           H  
ATOM    798 2HH1 ARG A  52     101.558 -11.580  -3.593  1.00  0.00           H  
ATOM    799 1HH2 ARG A  52     103.364  -9.475  -1.456  1.00  0.00           H  
ATOM    800 2HH2 ARG A  52     103.045 -11.131  -1.920  1.00  0.00           H  
ATOM    801  N   GLU A  53      97.247  -4.865  -3.220  1.00  0.00           N  
ATOM    802  CA  GLU A  53      98.472  -4.219  -2.746  1.00  0.00           C  
ATOM    803  C   GLU A  53      97.778  -3.418  -1.708  1.00  0.00           C  
ATOM    804  O   GLU A  53      98.228  -3.249  -0.575  1.00  0.00           O  
ATOM    805  CB  GLU A  53      99.210  -3.368  -3.782  1.00  0.00           C  
ATOM    806  CG  GLU A  53     100.529  -2.787  -3.295  1.00  0.00           C  
ATOM    807  CD  GLU A  53     101.290  -2.074  -4.377  1.00  0.00           C  
ATOM    808  OE1 GLU A  53     100.821  -2.050  -5.490  1.00  0.00           O  
ATOM    809  OE2 GLU A  53     102.343  -1.553  -4.092  1.00  0.00           O1-
ATOM    810  H   GLU A  53      96.450  -4.244  -3.260  1.00  0.00           H  
ATOM    811  HA  GLU A  53      99.177  -4.994  -2.445  1.00  0.00           H  
ATOM    812 1HB  GLU A  53      99.417  -3.971  -4.667  1.00  0.00           H  
ATOM    813 2HB  GLU A  53      98.573  -2.540  -4.093  1.00  0.00           H  
ATOM    814 1HG  GLU A  53     100.328  -2.085  -2.486  1.00  0.00           H  
ATOM    815 2HG  GLU A  53     101.143  -3.592  -2.895  1.00  0.00           H  
ATOM    816  N   SER A  54      96.519  -3.179  -2.076  1.00  0.00           N  
ATOM    817  CA  SER A  54      95.459  -2.736  -1.189  1.00  0.00           C  
ATOM    818  C   SER A  54      95.115  -3.774  -0.133  1.00  0.00           C  
ATOM    819  O   SER A  54      94.965  -3.463   1.047  1.00  0.00           O  
ATOM    820  CB  SER A  54      94.220  -2.404  -1.998  1.00  0.00           C  
ATOM    821  OG  SER A  54      94.446  -1.299  -2.830  1.00  0.00           O  
ATOM    822  H   SER A  54      96.343  -3.221  -3.069  1.00  0.00           H  
ATOM    823  HA  SER A  54      95.795  -1.838  -0.669  1.00  0.00           H  
ATOM    824 1HB  SER A  54      93.937  -3.266  -2.601  1.00  0.00           H  
ATOM    825 2HB  SER A  54      93.392  -2.191  -1.323  1.00  0.00           H  
ATOM    826  HG  SER A  54      93.774  -1.343  -3.515  1.00  0.00           H  
ATOM    827  N   LEU A  55      94.958  -5.004  -0.566  1.00  0.00           N  
ATOM    828  CA  LEU A  55      94.628  -6.092   0.335  1.00  0.00           C  
ATOM    829  C   LEU A  55      95.708  -6.331   1.377  1.00  0.00           C  
ATOM    830  O   LEU A  55      95.427  -6.593   2.545  1.00  0.00           O  
ATOM    831  CB  LEU A  55      94.398  -7.379  -0.467  1.00  0.00           C  
ATOM    832  CG  LEU A  55      93.919  -8.591   0.343  1.00  0.00           C  
ATOM    833  CD1 LEU A  55      95.103  -9.218   1.067  1.00  0.00           C  
ATOM    834  CD2 LEU A  55      92.846  -8.152   1.327  1.00  0.00           C  
ATOM    835  H   LEU A  55      95.128  -5.224  -1.506  1.00  0.00           H  
ATOM    836  HA  LEU A  55      93.711  -5.836   0.865  1.00  0.00           H  
ATOM    837 1HB  LEU A  55      93.654  -7.180  -1.237  1.00  0.00           H  
ATOM    838 2HB  LEU A  55      95.332  -7.655  -0.956  1.00  0.00           H  
ATOM    839  HG  LEU A  55      93.507  -9.341  -0.333  1.00  0.00           H  
ATOM    840 1HD1 LEU A  55      94.763 -10.079   1.642  1.00  0.00           H  
ATOM    841 2HD1 LEU A  55      95.846  -9.540   0.338  1.00  0.00           H  
ATOM    842 3HD1 LEU A  55      95.547  -8.485   1.740  1.00  0.00           H  
ATOM    843 1HD2 LEU A  55      92.505  -9.013   1.902  1.00  0.00           H  
ATOM    844 2HD2 LEU A  55      93.257  -7.403   2.004  1.00  0.00           H  
ATOM    845 3HD2 LEU A  55      92.004  -7.724   0.781  1.00  0.00           H  
ATOM    846  N   GLU A  56      96.947  -6.272   0.944  1.00  0.00           N  
ATOM    847  CA  GLU A  56      98.076  -6.409   1.845  1.00  0.00           C  
ATOM    848  C   GLU A  56      98.124  -5.303   2.887  1.00  0.00           C  
ATOM    849  O   GLU A  56      98.430  -5.535   4.055  1.00  0.00           O  
ATOM    850  CB  GLU A  56      99.382  -6.421   1.048  1.00  0.00           C  
ATOM    851  CG  GLU A  56     100.632  -6.628   1.893  1.00  0.00           C  
ATOM    852  CD  GLU A  56     101.887  -6.710   1.069  1.00  0.00           C  
ATOM    853  OE1 GLU A  56     101.794  -6.631  -0.132  1.00  0.00           O  
ATOM    854  OE2 GLU A  56     102.942  -6.851   1.643  1.00  0.00           O1-
ATOM    855  H   GLU A  56      97.134  -6.067   0.004  1.00  0.00           H  
ATOM    856  HA  GLU A  56      97.980  -7.355   2.379  1.00  0.00           H  
ATOM    857 1HB  GLU A  56      99.347  -7.216   0.303  1.00  0.00           H  
ATOM    858 2HB  GLU A  56      99.492  -5.477   0.515  1.00  0.00           H  
ATOM    859 1HG  GLU A  56     100.725  -5.800   2.595  1.00  0.00           H  
ATOM    860 2HG  GLU A  56     100.520  -7.546   2.469  1.00  0.00           H  
ATOM    861  N   LEU A  57      97.850  -4.093   2.454  1.00  0.00           N  
ATOM    862  CA  LEU A  57      97.789  -2.958   3.355  1.00  0.00           C  
ATOM    863  C   LEU A  57      96.692  -3.103   4.397  1.00  0.00           C  
ATOM    864  O   LEU A  57      96.867  -2.761   5.565  1.00  0.00           O  
ATOM    865  CB  LEU A  57      97.566  -1.670   2.553  1.00  0.00           C  
ATOM    866  CG  LEU A  57      97.504  -0.376   3.376  1.00  0.00           C  
ATOM    867  CD1 LEU A  57      98.815  -0.188   4.126  1.00  0.00           C  
ATOM    868  CD2 LEU A  57      97.228   0.801   2.452  1.00  0.00           C  
ATOM    869  H   LEU A  57      97.616  -3.944   1.514  1.00  0.00           H  
ATOM    870  HA  LEU A  57      98.738  -2.886   3.885  1.00  0.00           H  
ATOM    871 1HB  LEU A  57      98.375  -1.565   1.832  1.00  0.00           H  
ATOM    872 2HB  LEU A  57      96.628  -1.759   2.005  1.00  0.00           H  
ATOM    873  HG  LEU A  57      96.705  -0.453   4.114  1.00  0.00           H  
ATOM    874 1HD1 LEU A  57      98.771   0.731   4.711  1.00  0.00           H  
ATOM    875 2HD1 LEU A  57      98.978  -1.034   4.794  1.00  0.00           H  
ATOM    876 3HD1 LEU A  57      99.636  -0.124   3.413  1.00  0.00           H  
ATOM    877 1HD2 LEU A  57      97.183   1.720   3.037  1.00  0.00           H  
ATOM    878 2HD2 LEU A  57      98.026   0.879   1.714  1.00  0.00           H  
ATOM    879 3HD2 LEU A  57      96.276   0.648   1.942  1.00  0.00           H  
ATOM    880  N   LEU A  58      95.548  -3.582   3.964  1.00  0.00           N  
ATOM    881  CA  LEU A  58      94.440  -3.840   4.865  1.00  0.00           C  
ATOM    882  C   LEU A  58      94.774  -4.895   5.907  1.00  0.00           C  
ATOM    883  O   LEU A  58      94.406  -4.782   7.075  1.00  0.00           O  
ATOM    884  CB  LEU A  58      93.210  -4.285   4.063  1.00  0.00           C  
ATOM    885  CG  LEU A  58      91.926  -4.495   4.876  1.00  0.00           C  
ATOM    886  CD1 LEU A  58      90.716  -4.288   3.976  1.00  0.00           C  
ATOM    887  CD2 LEU A  58      91.929  -5.892   5.477  1.00  0.00           C  
ATOM    888  H   LEU A  58      95.442  -3.839   3.024  1.00  0.00           H  
ATOM    889  HA  LEU A  58      94.203  -2.918   5.394  1.00  0.00           H  
ATOM    890 1HB  LEU A  58      93.002  -3.534   3.303  1.00  0.00           H  
ATOM    891 2HB  LEU A  58      93.443  -5.224   3.562  1.00  0.00           H  
ATOM    892  HG  LEU A  58      91.877  -3.756   5.676  1.00  0.00           H  
ATOM    893 1HD1 LEU A  58      89.803  -4.438   4.553  1.00  0.00           H  
ATOM    894 2HD1 LEU A  58      90.729  -3.275   3.575  1.00  0.00           H  
ATOM    895 3HD1 LEU A  58      90.746  -5.004   3.155  1.00  0.00           H  
ATOM    896 1HD2 LEU A  58      91.017  -6.041   6.056  1.00  0.00           H  
ATOM    897 2HD2 LEU A  58      91.977  -6.632   4.678  1.00  0.00           H  
ATOM    898 3HD2 LEU A  58      92.795  -6.006   6.130  1.00  0.00           H  
ATOM    899  N   VAL A  59      95.444  -5.939   5.474  1.00  0.00           N  
ATOM    900  CA  VAL A  59      95.890  -6.984   6.375  1.00  0.00           C  
ATOM    901  C   VAL A  59      96.871  -6.473   7.417  1.00  0.00           C  
ATOM    902  O   VAL A  59      96.824  -6.854   8.585  1.00  0.00           O  
ATOM    903  CB  VAL A  59      96.553  -8.120   5.573  1.00  0.00           C  
ATOM    904  CG1 VAL A  59      97.202  -9.126   6.511  1.00  0.00           C  
ATOM    905  CG2 VAL A  59      95.520  -8.798   4.686  1.00  0.00           C  
ATOM    906  H   VAL A  59      95.716  -5.998   4.534  1.00  0.00           H  
ATOM    907  HA  VAL A  59      95.021  -7.382   6.900  1.00  0.00           H  
ATOM    908  HB  VAL A  59      97.345  -7.700   4.953  1.00  0.00           H  
ATOM    909 1HG1 VAL A  59      97.666  -9.921   5.927  1.00  0.00           H  
ATOM    910 2HG1 VAL A  59      97.963  -8.626   7.110  1.00  0.00           H  
ATOM    911 3HG1 VAL A  59      96.444  -9.553   7.167  1.00  0.00           H  
ATOM    912 1HG2 VAL A  59      95.995  -9.599   4.121  1.00  0.00           H  
ATOM    913 2HG2 VAL A  59      94.724  -9.213   5.305  1.00  0.00           H  
ATOM    914 3HG2 VAL A  59      95.098  -8.068   3.994  1.00  0.00           H  
ATOM    915  N   GLU A  60      97.783  -5.631   6.984  1.00  0.00           N  
ATOM    916  CA  GLU A  60      98.735  -5.010   7.885  1.00  0.00           C  
ATOM    917  C   GLU A  60      98.061  -4.133   8.927  1.00  0.00           C  
ATOM    918  O   GLU A  60      98.445  -4.113  10.095  1.00  0.00           O  
ATOM    919  CB  GLU A  60      99.743  -4.179   7.088  1.00  0.00           C  
ATOM    920  CG  GLU A  60     100.832  -3.533   7.933  1.00  0.00           C  
ATOM    921  CD  GLU A  60     101.846  -2.787   7.110  1.00  0.00           C  
ATOM    922  OE1 GLU A  60     102.069  -3.170   5.987  1.00  0.00           O  
ATOM    923  OE2 GLU A  60     102.397  -1.832   7.606  1.00  0.00           O1-
ATOM    924  H   GLU A  60      97.794  -5.353   6.044  1.00  0.00           H  
ATOM    925  HA  GLU A  60      99.270  -5.796   8.419  1.00  0.00           H  
ATOM    926 1HB  GLU A  60     100.228  -4.810   6.343  1.00  0.00           H  
ATOM    927 2HB  GLU A  60      99.219  -3.385   6.555  1.00  0.00           H  
ATOM    928 1HG  GLU A  60     100.370  -2.840   8.635  1.00  0.00           H  
ATOM    929 2HG  GLU A  60     101.338  -4.307   8.509  1.00  0.00           H  
ATOM    930  N   ILE A  61      97.074  -3.381   8.494  1.00  0.00           N  
ATOM    931  CA  ILE A  61      96.297  -2.551   9.395  1.00  0.00           C  
ATOM    932  C   ILE A  61      95.550  -3.367  10.437  1.00  0.00           C  
ATOM    933  O   ILE A  61      95.464  -2.993  11.605  1.00  0.00           O  
ATOM    934  CB  ILE A  61      95.291  -1.694   8.605  1.00  0.00           C  
ATOM    935  CG1 ILE A  61      96.029  -0.711   7.691  1.00  0.00           C  
ATOM    936  CG2 ILE A  61      94.366  -0.949   9.555  1.00  0.00           C  
ATOM    937  CD1 ILE A  61      96.915   0.264   8.432  1.00  0.00           C  
ATOM    938  H   ILE A  61      96.799  -3.419   7.554  1.00  0.00           H  
ATOM    939  HA  ILE A  61      96.977  -1.885   9.925  1.00  0.00           H  
ATOM    940  HB  ILE A  61      94.694  -2.336   7.960  1.00  0.00           H  
ATOM    941 1HG1 ILE A  61      96.647  -1.265   6.985  1.00  0.00           H  
ATOM    942 2HG1 ILE A  61      95.304  -0.139   7.112  1.00  0.00           H  
ATOM    943 1HG2 ILE A  61      93.662  -0.348   8.980  1.00  0.00           H  
ATOM    944 2HG2 ILE A  61      93.817  -1.666  10.164  1.00  0.00           H  
ATOM    945 3HG2 ILE A  61      94.954  -0.299  10.202  1.00  0.00           H  
ATOM    946 1HD1 ILE A  61      97.403   0.927   7.718  1.00  0.00           H  
ATOM    947 2HD1 ILE A  61      96.310   0.855   9.121  1.00  0.00           H  
ATOM    948 3HD1 ILE A  61      97.671  -0.284   8.992  1.00  0.00           H  
ATOM    949  N   ALA A  62      94.982  -4.470  10.004  1.00  0.00           N  
ATOM    950  CA  ALA A  62      94.299  -5.379  10.905  1.00  0.00           C  
ATOM    951  C   ALA A  62      95.232  -5.973  11.947  1.00  0.00           C  
ATOM    952  O   ALA A  62      94.879  -6.123  13.115  1.00  0.00           O  
ATOM    953  CB  ALA A  62      93.627  -6.490  10.111  1.00  0.00           C  
ATOM    954  H   ALA A  62      95.066  -4.735   9.064  1.00  0.00           H  
ATOM    955  HA  ALA A  62      93.537  -4.814  11.443  1.00  0.00           H  
ATOM    956 1HB  ALA A  62      93.106  -7.161  10.794  1.00  0.00           H  
ATOM    957 2HB  ALA A  62      92.912  -6.056   9.412  1.00  0.00           H  
ATOM    958 3HB  ALA A  62      94.381  -7.048   9.558  1.00  0.00           H  
ATOM    959  N   GLU A  63      96.417  -6.342  11.514  1.00  0.00           N  
ATOM    960  CA  GLU A  63      97.431  -6.856  12.415  1.00  0.00           C  
ATOM    961  C   GLU A  63      97.854  -5.834  13.457  1.00  0.00           C  
ATOM    962  O   GLU A  63      98.063  -6.156  14.625  1.00  0.00           O  
ATOM    963  CB  GLU A  63      98.655  -7.313  11.618  1.00  0.00           C  
ATOM    964  CG  GLU A  63      98.429  -8.565  10.782  1.00  0.00           C  
ATOM    965  CD  GLU A  63      99.626  -8.939   9.953  1.00  0.00           C  
ATOM    966  OE1 GLU A  63     100.571  -8.187   9.935  1.00  0.00           O  
ATOM    967  OE2 GLU A  63      99.596  -9.978   9.337  1.00  0.00           O1-
ATOM    968  H   GLU A  63      96.663  -6.213  10.574  1.00  0.00           H  
ATOM    969  HA  GLU A  63      97.017  -7.712  12.949  1.00  0.00           H  
ATOM    970 1HB  GLU A  63      98.971  -6.515  10.947  1.00  0.00           H  
ATOM    971 2HB  GLU A  63      99.480  -7.512  12.302  1.00  0.00           H  
ATOM    972 1HG  GLU A  63      98.188  -9.395  11.446  1.00  0.00           H  
ATOM    973 2HG  GLU A  63      97.575  -8.401  10.126  1.00  0.00           H  
ATOM    974  N   ARG A  64      98.011  -4.603  13.024  1.00  0.00           N  
ATOM    975  CA  ARG A  64      98.341  -3.515  13.925  1.00  0.00           C  
ATOM    976  C   ARG A  64      97.261  -3.276  14.967  1.00  0.00           C  
ATOM    977  O   ARG A  64      97.542  -3.014  16.135  1.00  0.00           O  
ATOM    978  CB  ARG A  64      98.566  -2.232  13.139  1.00  0.00           C  
ATOM    979  CG  ARG A  64      99.839  -2.207  12.307  1.00  0.00           C  
ATOM    980  CD  ARG A  64     100.003  -0.915  11.592  1.00  0.00           C  
ATOM    981  NE  ARG A  64     101.175  -0.916  10.731  1.00  0.00           N  
ATOM    982  CZ  ARG A  64     102.427  -0.641  11.144  1.00  0.00           C  
ATOM    983  NH1 ARG A  64     102.654  -0.346  12.405  1.00  0.00           N1+
ATOM    984  NH2 ARG A  64     103.428  -0.669  10.281  1.00  0.00           N  
ATOM    985  H   ARG A  64      97.841  -4.383  12.084  1.00  0.00           H  
ATOM    986  HA  ARG A  64      99.256  -3.774  14.459  1.00  0.00           H  
ATOM    987 1HB  ARG A  64      97.728  -2.068  12.463  1.00  0.00           H  
ATOM    988 2HB  ARG A  64      98.604  -1.386  13.825  1.00  0.00           H  
ATOM    989 1HG  ARG A  64     100.702  -2.350  12.959  1.00  0.00           H  
ATOM    990 2HG  ARG A  64      99.807  -3.007  11.567  1.00  0.00           H  
ATOM    991 1HD  ARG A  64      99.125  -0.729  10.973  1.00  0.00           H  
ATOM    992 2HD  ARG A  64     100.113  -0.110  12.317  1.00  0.00           H  
ATOM    993  HE  ARG A  64     101.040  -1.139   9.754  1.00  0.00           H  
ATOM    994 1HH1 ARG A  64     101.889  -0.325  13.064  1.00  0.00           H  
ATOM    995 2HH1 ARG A  64     103.593  -0.140  12.714  1.00  0.00           H  
ATOM    996 1HH2 ARG A  64     103.254  -0.896   9.312  1.00  0.00           H  
ATOM    997 2HH2 ARG A  64     104.366  -0.463  10.591  1.00  0.00           H  
ATOM    998  N   ALA A  65      96.022  -3.335  14.534  1.00  0.00           N  
ATOM    999  CA  ALA A  65      94.893  -3.199  15.435  1.00  0.00           C  
ATOM   1000  C   ALA A  65      94.846  -4.304  16.477  1.00  0.00           C  
ATOM   1001  O   ALA A  65      94.539  -4.073  17.645  1.00  0.00           O  
ATOM   1002  CB  ALA A  65      93.595  -3.174  14.641  1.00  0.00           C  
ATOM   1003  H   ALA A  65      95.835  -3.541  13.594  1.00  0.00           H  
ATOM   1004  HA  ALA A  65      95.000  -2.257  15.973  1.00  0.00           H  
ATOM   1005 1HB  ALA A  65      92.753  -3.059  15.324  1.00  0.00           H  
ATOM   1006 2HB  ALA A  65      93.612  -2.337  13.942  1.00  0.00           H  
ATOM   1007 3HB  ALA A  65      93.489  -4.106  14.088  1.00  0.00           H  
ATOM   1008  N   ALA A  66      95.119  -5.514  16.044  1.00  0.00           N  
ATOM   1009  CA  ALA A  66      95.181  -6.649  16.945  1.00  0.00           C  
ATOM   1010  C   ALA A  66      96.277  -6.505  17.987  1.00  0.00           C  
ATOM   1011  O   ALA A  66      96.103  -6.847  19.155  1.00  0.00           O  
ATOM   1012  CB  ALA A  66      95.381  -7.932  16.151  1.00  0.00           C  
ATOM   1013  H   ALA A  66      95.354  -5.663  15.104  1.00  0.00           H  
ATOM   1014  HA  ALA A  66      94.235  -6.706  17.483  1.00  0.00           H  
ATOM   1015 1HB  ALA A  66      95.414  -8.781  16.834  1.00  0.00           H  
ATOM   1016 2HB  ALA A  66      94.554  -8.060  15.452  1.00  0.00           H  
ATOM   1017 3HB  ALA A  66      96.317  -7.875  15.598  1.00  0.00           H  
ATOM   1018  N   GLU A  67      97.422  -6.025  17.554  1.00  0.00           N  
ATOM   1019  CA  GLU A  67      98.529  -5.767  18.455  1.00  0.00           C  
ATOM   1020  C   GLU A  67      98.196  -4.713  19.497  1.00  0.00           C  
ATOM   1021  O   GLU A  67      98.563  -4.825  20.665  1.00  0.00           O  
ATOM   1022  CB  GLU A  67      99.761  -5.330  17.659  1.00  0.00           C  
ATOM   1023  CG  GLU A  67     100.392  -6.434  16.822  1.00  0.00           C  
ATOM   1024  CD  GLU A  67     101.550  -5.950  15.993  1.00  0.00           C  
ATOM   1025  OE1 GLU A  67     101.789  -4.766  15.975  1.00  0.00           O  
ATOM   1026  OE2 GLU A  67     102.195  -6.765  15.377  1.00  0.00           O1-
ATOM   1027  H   GLU A  67      97.527  -5.768  16.614  1.00  0.00           H  
ATOM   1028  HA  GLU A  67      98.763  -6.689  18.989  1.00  0.00           H  
ATOM   1029 1HB  GLU A  67      99.489  -4.515  16.987  1.00  0.00           H  
ATOM   1030 2HB  GLU A  67     100.521  -4.952  18.342  1.00  0.00           H  
ATOM   1031 1HG  GLU A  67     100.741  -7.224  17.486  1.00  0.00           H  
ATOM   1032 2HG  GLU A  67      99.633  -6.857  16.165  1.00  0.00           H  
ATOM   1033  N   ALA A  68      97.525  -3.669  19.064  1.00  0.00           N  
ATOM   1034  CA  ALA A  68      97.079  -2.623  19.965  1.00  0.00           C  
ATOM   1035  C   ALA A  68      96.098  -3.134  21.007  1.00  0.00           C  
ATOM   1036  O   ALA A  68      96.145  -2.753  22.175  1.00  0.00           O  
ATOM   1037  CB  ALA A  68      96.453  -1.486  19.171  1.00  0.00           C  
ATOM   1038  H   ALA A  68      97.253  -3.609  18.124  1.00  0.00           H  
ATOM   1039  HA  ALA A  68      97.949  -2.246  20.503  1.00  0.00           H  
ATOM   1040 1HB  ALA A  68      96.132  -0.699  19.854  1.00  0.00           H  
ATOM   1041 2HB  ALA A  68      97.186  -1.083  18.472  1.00  0.00           H  
ATOM   1042 3HB  ALA A  68      95.592  -1.859  18.618  1.00  0.00           H  
ATOM   1043  N   ILE A  69      95.186  -3.976  20.574  1.00  0.00           N  
ATOM   1044  CA  ILE A  69      94.234  -4.597  21.475  1.00  0.00           C  
ATOM   1045  C   ILE A  69      94.908  -5.474  22.517  1.00  0.00           C  
ATOM   1046  O   ILE A  69      94.524  -5.494  23.685  1.00  0.00           O  
ATOM   1047  CB  ILE A  69      93.215  -5.439  20.685  1.00  0.00           C  
ATOM   1048  CG1 ILE A  69      92.314  -4.533  19.841  1.00  0.00           C  
ATOM   1049  CG2 ILE A  69      92.383  -6.291  21.631  1.00  0.00           C  
ATOM   1050  CD1 ILE A  69      91.471  -5.280  18.833  1.00  0.00           C  
ATOM   1051  H   ILE A  69      95.175  -4.254  19.634  1.00  0.00           H  
ATOM   1052  HA  ILE A  69      93.696  -3.811  22.005  1.00  0.00           H  
ATOM   1053  HB  ILE A  69      93.743  -6.093  19.992  1.00  0.00           H  
ATOM   1054 1HG1 ILE A  69      91.648  -3.972  20.495  1.00  0.00           H  
ATOM   1055 2HG1 ILE A  69      92.928  -3.810  19.303  1.00  0.00           H  
ATOM   1056 1HG2 ILE A  69      91.667  -6.879  21.056  1.00  0.00           H  
ATOM   1057 2HG2 ILE A  69      93.036  -6.960  22.189  1.00  0.00           H  
ATOM   1058 3HG2 ILE A  69      91.846  -5.645  22.326  1.00  0.00           H  
ATOM   1059 1HD1 ILE A  69      90.861  -4.571  18.273  1.00  0.00           H  
ATOM   1060 2HD1 ILE A  69      92.121  -5.821  18.144  1.00  0.00           H  
ATOM   1061 3HD1 ILE A  69      90.823  -5.985  19.351  1.00  0.00           H  
ATOM   1062  N   ARG A  70      95.895  -6.226  22.084  1.00  0.00           N  
ATOM   1063  CA  ARG A  70      96.672  -7.056  22.985  1.00  0.00           C  
ATOM   1064  C   ARG A  70      97.419  -6.240  24.027  1.00  0.00           C  
ATOM   1065  O   ARG A  70      97.505  -6.614  25.195  1.00  0.00           O  
ATOM   1066  CB  ARG A  70      97.670  -7.893  22.199  1.00  0.00           C  
ATOM   1067  CG  ARG A  70      98.502  -8.851  23.036  1.00  0.00           C  
ATOM   1068  CD  ARG A  70      99.409  -9.671  22.194  1.00  0.00           C  
ATOM   1069  NE  ARG A  70     100.419  -8.859  21.534  1.00  0.00           N  
ATOM   1070  CZ  ARG A  70     101.174  -9.271  20.496  1.00  0.00           C  
ATOM   1071  NH1 ARG A  70     101.021 -10.484  20.013  1.00  0.00           N1+
ATOM   1072  NH2 ARG A  70     102.067  -8.455  19.965  1.00  0.00           N  
ATOM   1073  H   ARG A  70      96.171  -6.189  21.144  1.00  0.00           H  
ATOM   1074  HA  ARG A  70      95.992  -7.722  23.515  1.00  0.00           H  
ATOM   1075 1HB  ARG A  70      97.141  -8.483  21.451  1.00  0.00           H  
ATOM   1076 2HB  ARG A  70      98.359  -7.235  21.668  1.00  0.00           H  
ATOM   1077 1HG  ARG A  70      99.109  -8.284  23.742  1.00  0.00           H  
ATOM   1078 2HG  ARG A  70      97.841  -9.523  23.585  1.00  0.00           H  
ATOM   1079 1HD  ARG A  70      99.917 -10.407  22.817  1.00  0.00           H  
ATOM   1080 2HD  ARG A  70      98.830 -10.184  21.427  1.00  0.00           H  
ATOM   1081  HE  ARG A  70     100.565  -7.920  21.878  1.00  0.00           H  
ATOM   1082 1HH1 ARG A  70     100.338 -11.107  20.419  1.00  0.00           H  
ATOM   1083 2HH1 ARG A  70     101.586 -10.792  19.235  1.00  0.00           H  
ATOM   1084 1HH2 ARG A  70     102.184  -7.522  20.336  1.00  0.00           H  
ATOM   1085 2HH2 ARG A  70     102.632  -8.763  19.187  1.00  0.00           H  
ATOM   1086  N   GLU A  71      97.988  -5.137  23.594  1.00  0.00           N  
ATOM   1087  CA  GLU A  71      98.670  -4.228  24.495  1.00  0.00           C  
ATOM   1088  C   GLU A  71      97.737  -3.634  25.537  1.00  0.00           C  
ATOM   1089  O   GLU A  71      98.091  -3.484  26.705  1.00  0.00           O  
ATOM   1090  CB  GLU A  71      99.333  -3.102  23.698  1.00  0.00           C  
ATOM   1091  CG  GLU A  71     100.526  -3.542  22.862  1.00  0.00           C  
ATOM   1092  CD  GLU A  71     101.103  -2.428  22.033  1.00  0.00           C  
ATOM   1093  OE1 GLU A  71     100.526  -1.367  22.015  1.00  0.00           O  
ATOM   1094  OE2 GLU A  71     102.121  -2.638  21.418  1.00  0.00           O1-
ATOM   1095  H   GLU A  71      97.903  -4.872  22.654  1.00  0.00           H  
ATOM   1096  HA  GLU A  71      99.441  -4.784  25.029  1.00  0.00           H  
ATOM   1097 1HB  GLU A  71      98.602  -2.652  23.027  1.00  0.00           H  
ATOM   1098 2HB  GLU A  71      99.673  -2.324  24.382  1.00  0.00           H  
ATOM   1099 1HG  GLU A  71     101.302  -3.924  23.526  1.00  0.00           H  
ATOM   1100 2HG  GLU A  71     100.217  -4.354  22.206  1.00  0.00           H  
ATOM   1101  N   GLY A  72      96.552  -3.266  25.104  1.00  0.00           N  
ATOM   1102  CA  GLY A  72      95.538  -2.751  26.005  1.00  0.00           C  
ATOM   1103  C   GLY A  72      95.115  -3.774  27.047  1.00  0.00           C  
ATOM   1104  O   GLY A  72      94.906  -3.451  28.215  1.00  0.00           O  
ATOM   1105  H   GLY A  72      96.306  -3.395  24.164  1.00  0.00           H  
ATOM   1106 1HA  GLY A  72      95.918  -1.863  26.511  1.00  0.00           H  
ATOM   1107 2HA  GLY A  72      94.664  -2.445  25.432  1.00  0.00           H  
ATOM   1108  N   VAL A  73      94.958  -5.004  26.614  1.00  0.00           N  
ATOM   1109  CA  VAL A  73      94.628  -6.092  27.515  1.00  0.00           C  
ATOM   1110  C   VAL A  73      95.708  -6.331  28.557  1.00  0.00           C  
ATOM   1111  O   VAL A  73      95.427  -6.593  29.725  1.00  0.00           O  
ATOM   1112  CB  VAL A  73      94.406  -7.388  26.712  1.00  0.00           C  
ATOM   1113  CG1 VAL A  73      94.257  -8.576  27.651  1.00  0.00           C  
ATOM   1114  CG2 VAL A  73      93.179  -7.244  25.825  1.00  0.00           C  
ATOM   1115  H   VAL A  73      95.128  -5.224  25.674  1.00  0.00           H  
ATOM   1116  HA  VAL A  73      93.711  -5.836  28.045  1.00  0.00           H  
ATOM   1117  HB  VAL A  73      95.284  -7.575  26.093  1.00  0.00           H  
ATOM   1118 1HG1 VAL A  73      94.102  -9.484  27.067  1.00  0.00           H  
ATOM   1119 2HG1 VAL A  73      95.161  -8.682  28.250  1.00  0.00           H  
ATOM   1120 3HG1 VAL A  73      93.402  -8.417  28.307  1.00  0.00           H  
ATOM   1121 1HG2 VAL A  73      93.029  -8.163  25.260  1.00  0.00           H  
ATOM   1122 2HG2 VAL A  73      92.303  -7.050  26.444  1.00  0.00           H  
ATOM   1123 3HG2 VAL A  73      93.325  -6.413  25.134  1.00  0.00           H  
ATOM   1124  N   ARG A  74      96.947  -6.272  28.124  1.00  0.00           N  
ATOM   1125  CA  ARG A  74      98.076  -6.409  29.025  1.00  0.00           C  
ATOM   1126  C   ARG A  74      98.124  -5.303  30.067  1.00  0.00           C  
ATOM   1127  O   ARG A  74      98.430  -5.535  31.235  1.00  0.00           O  
ATOM   1128  CB  ARG A  74      99.379  -6.409  28.238  1.00  0.00           C  
ATOM   1129  CG  ARG A  74     100.632  -6.600  29.077  1.00  0.00           C  
ATOM   1130  CD  ARG A  74     101.859  -6.601  28.240  1.00  0.00           C  
ATOM   1131  NE  ARG A  74     102.085  -5.310  27.609  1.00  0.00           N  
ATOM   1132  CZ  ARG A  74     102.924  -5.100  26.576  1.00  0.00           C  
ATOM   1133  NH1 ARG A  74     103.607  -6.103  26.069  1.00  0.00           N1+
ATOM   1134  NH2 ARG A  74     103.061  -3.886  26.072  1.00  0.00           N  
ATOM   1135  H   ARG A  74      97.134  -6.067  27.184  1.00  0.00           H  
ATOM   1136  HA  ARG A  74      97.984  -7.359  29.553  1.00  0.00           H  
ATOM   1137 1HB  ARG A  74      99.355  -7.206  27.496  1.00  0.00           H  
ATOM   1138 2HB  ARG A  74      99.480  -5.465  27.703  1.00  0.00           H  
ATOM   1139 1HG  ARG A  74     100.712  -5.789  29.802  1.00  0.00           H  
ATOM   1140 2HG  ARG A  74     100.576  -7.553  29.604  1.00  0.00           H  
ATOM   1141 1HD  ARG A  74     102.723  -6.833  28.861  1.00  0.00           H  
ATOM   1142 2HD  ARG A  74     101.763  -7.351  27.456  1.00  0.00           H  
ATOM   1143  HE  ARG A  74     101.578  -4.514  27.972  1.00  0.00           H  
ATOM   1144 1HH1 ARG A  74     103.502  -7.031  26.455  1.00  0.00           H  
ATOM   1145 2HH1 ARG A  74     104.236  -5.946  25.295  1.00  0.00           H  
ATOM   1146 1HH2 ARG A  74     102.536  -3.115  26.461  1.00  0.00           H  
ATOM   1147 2HH2 ARG A  74     103.689  -3.729  25.298  1.00  0.00           H  
ATOM   1148  N   GLU A  75      97.883  -4.076  29.581  1.00  0.00           N  
ATOM   1149  CA  GLU A  75      98.049  -2.839  30.345  1.00  0.00           C  
ATOM   1150  C   GLU A  75      96.833  -2.503  31.196  1.00  0.00           C  
ATOM   1151  O   GLU A  75      96.889  -1.608  32.039  1.00  0.00           O  
ATOM   1152  CB  GLU A  75      98.343  -1.673  29.398  1.00  0.00           C  
ATOM   1153  CG  GLU A  75      99.648  -1.804  28.626  1.00  0.00           C  
ATOM   1154  CD  GLU A  75     100.860  -1.769  29.515  1.00  0.00           C  
ATOM   1155  OE1 GLU A  75     100.854  -1.025  30.466  1.00  0.00           O  
ATOM   1156  OE2 GLU A  75     101.793  -2.487  29.242  1.00  0.00           O1-
ATOM   1157  H   GLU A  75      97.603  -4.000  28.613  1.00  0.00           H  
ATOM   1158  HA  GLU A  75      98.896  -2.960  31.020  1.00  0.00           H  
ATOM   1159 1HB  GLU A  75      97.533  -1.580  28.674  1.00  0.00           H  
ATOM   1160 2HB  GLU A  75      98.382  -0.744  29.966  1.00  0.00           H  
ATOM   1161 1HG  GLU A  75      99.641  -2.746  28.078  1.00  0.00           H  
ATOM   1162 2HG  GLU A  75      99.711  -0.994  27.901  1.00  0.00           H  
ATOM   1163  N   PHE A  76      95.729  -3.197  30.956  1.00  0.00           N  
ATOM   1164  CA  PHE A  76      94.480  -2.902  31.648  1.00  0.00           C  
ATOM   1165  C   PHE A  76      94.108  -4.015  32.616  1.00  0.00           C  
ATOM   1166  O   PHE A  76      93.010  -4.036  33.164  1.00  0.00           O  
ATOM   1167  CB  PHE A  76      93.347  -2.697  30.641  1.00  0.00           C  
ATOM   1168  CG  PHE A  76      93.553  -1.523  29.727  1.00  0.00           C  
ATOM   1169  CD1 PHE A  76      94.291  -0.424  30.141  1.00  0.00           C  
ATOM   1170  CD2 PHE A  76      93.010  -1.515  28.451  1.00  0.00           C  
ATOM   1171  CE1 PHE A  76      94.481   0.656  29.301  1.00  0.00           C  
ATOM   1172  CE2 PHE A  76      93.200  -0.437  27.608  1.00  0.00           C  
ATOM   1173  CZ  PHE A  76      93.936   0.650  28.035  1.00  0.00           C  
ATOM   1174  H   PHE A  76      95.750  -3.936  30.265  1.00  0.00           H  
ATOM   1175  HA  PHE A  76      94.607  -1.977  32.211  1.00  0.00           H  
ATOM   1176 1HB  PHE A  76      93.239  -3.591  30.028  1.00  0.00           H  
ATOM   1177 2HB  PHE A  76      92.408  -2.552  31.174  1.00  0.00           H  
ATOM   1178  HD1 PHE A  76      94.723  -0.420  31.143  1.00  0.00           H  
ATOM   1179  HD2 PHE A  76      92.428  -2.374  28.114  1.00  0.00           H  
ATOM   1180  HE1 PHE A  76      95.063   1.514  29.640  1.00  0.00           H  
ATOM   1181  HE2 PHE A  76      92.768  -0.443  26.608  1.00  0.00           H  
ATOM   1182  HZ  PHE A  76      94.085   1.502  27.372  1.00  0.00           H  
ATOM   1183  N   GLY A  77      95.050  -4.924  32.841  1.00  0.00           N  
ATOM   1184  CA  GLY A  77      94.857  -6.002  33.805  1.00  0.00           C  
ATOM   1185  C   GLY A  77      94.233  -7.243  33.168  1.00  0.00           C  
ATOM   1186  O   GLY A  77      93.251  -7.783  33.676  1.00  0.00           O  
ATOM   1187  H   GLY A  77      95.926  -4.860  32.346  1.00  0.00           H  
ATOM   1188 1HA  GLY A  77      95.817  -6.271  34.247  1.00  0.00           H  
ATOM   1189 2HA  GLY A  77      94.216  -5.655  34.615  1.00  0.00           H  
ATOM   1190  N   GLY A  78      94.869  -7.734  32.108  1.00  0.00           N  
ATOM   1191  CA  GLY A  78      94.552  -9.050  31.555  1.00  0.00           C  
ATOM   1192  C   GLY A  78      95.419 -10.133  32.198  1.00  0.00           C  
ATOM   1193  O   GLY A  78      96.639  -9.985  32.296  1.00  0.00           O  
ATOM   1194  H   GLY A  78      95.628  -7.207  31.709  1.00  0.00           H  
ATOM   1195 1HA  GLY A  78      93.498  -9.271  31.722  1.00  0.00           H  
ATOM   1196 2HA  GLY A  78      94.711  -9.039  30.477  1.00  0.00           H  
ATOM   1197  N   THR A  79      94.784 -11.207  32.653  1.00  0.00           N  
ATOM   1198  CA  THR A  79      95.498 -12.281  33.345  1.00  0.00           C  
ATOM   1199  C   THR A  79      96.411 -13.043  32.402  1.00  0.00           C  
ATOM   1200  O   THR A  79      96.319 -12.896  31.184  1.00  0.00           O  
ATOM   1201  CB  THR A  79      94.516 -13.264  34.009  1.00  0.00           C  
ATOM   1202  CG2 THR A  79      93.619 -12.535  34.998  1.00  0.00           C  
ATOM   1203  OG1 THR A  79      93.705 -13.886  33.004  1.00  0.00           O  
ATOM   1204  H   THR A  79      93.786 -11.280  32.532  1.00  0.00           H  
ATOM   1205  HA  THR A  79      96.107 -11.839  34.135  1.00  0.00           H  
ATOM   1206  HB  THR A  79      95.075 -14.037  34.536  1.00  0.00           H  
ATOM   1207  HG1 THR A  79      93.094 -14.498  33.420  1.00  0.00           H  
ATOM   1208 1HG2 THR A  79      92.932 -13.245  35.458  1.00  0.00           H  
ATOM   1209 2HG2 THR A  79      94.231 -12.070  35.770  1.00  0.00           H  
ATOM   1210 3HG2 THR A  79      93.050 -11.767  34.475  1.00  0.00           H  
ATOM   1211  N   GLU A  80      97.302 -13.847  32.973  1.00  0.00           N  
ATOM   1212  CA  GLU A  80      98.261 -14.586  32.168  1.00  0.00           C  
ATOM   1213  C   GLU A  80      97.548 -15.523  31.206  1.00  0.00           C  
ATOM   1214  O   GLU A  80      97.925 -15.614  30.037  1.00  0.00           O  
ATOM   1215  CB  GLU A  80      99.213 -15.382  33.064  1.00  0.00           C  
ATOM   1216  CG  GLU A  80     100.146 -14.524  33.907  1.00  0.00           C  
ATOM   1217  CD  GLU A  80      99.491 -13.999  35.154  1.00  0.00           C  
ATOM   1218  OE1 GLU A  80      98.342 -14.299  35.371  1.00  0.00           O  
ATOM   1219  OE2 GLU A  80     100.141 -13.295  35.891  1.00  0.00           O1-
ATOM   1220  H   GLU A  80      97.319 -13.951  33.977  1.00  0.00           H  
ATOM   1221  HA  GLU A  80      98.845 -13.873  31.585  1.00  0.00           H  
ATOM   1222 1HB  GLU A  80      98.635 -16.011  33.740  1.00  0.00           H  
ATOM   1223 2HB  GLU A  80      99.827 -16.039  32.449  1.00  0.00           H  
ATOM   1224 1HG  GLU A  80     101.014 -15.120  34.190  1.00  0.00           H  
ATOM   1225 2HG  GLU A  80     100.496 -13.687  33.305  1.00  0.00           H  
ATOM   1226  N   GLU A  81      96.464 -16.172  31.659  1.00  0.00           N  
ATOM   1227  CA  GLU A  81      95.714 -17.026  30.758  1.00  0.00           C  
ATOM   1228  C   GLU A  81      94.942 -16.234  29.716  1.00  0.00           C  
ATOM   1229  O   GLU A  81      94.868 -16.611  28.548  1.00  0.00           O  
ATOM   1230  CB  GLU A  81      94.747 -17.905  31.554  1.00  0.00           C  
ATOM   1231  CG  GLU A  81      93.606 -17.146  32.215  1.00  0.00           C  
ATOM   1232  CD  GLU A  81      92.724 -18.029  33.054  1.00  0.00           C  
ATOM   1233  OE1 GLU A  81      92.969 -19.211  33.099  1.00  0.00           O  
ATOM   1234  OE2 GLU A  81      91.805 -17.521  33.652  1.00  0.00           O1-
ATOM   1235  H   GLU A  81      96.188 -16.144  32.599  1.00  0.00           H  
ATOM   1236  HA  GLU A  81      96.416 -17.667  30.224  1.00  0.00           H  
ATOM   1237 1HB  GLU A  81      94.312 -18.657  30.896  1.00  0.00           H  
ATOM   1238 2HB  GLU A  81      95.295 -18.433  32.336  1.00  0.00           H  
ATOM   1239 1HG  GLU A  81      94.022 -16.362  32.847  1.00  0.00           H  
ATOM   1240 2HG  GLU A  81      93.004 -16.670  31.442  1.00  0.00           H  
ATOM   1241  N   GLU A  82      94.339 -15.150  30.149  1.00  0.00           N  
ATOM   1242  CA  GLU A  82      93.628 -14.263  29.248  1.00  0.00           C  
ATOM   1243  C   GLU A  82      94.542 -13.640  28.206  1.00  0.00           C  
ATOM   1244  O   GLU A  82      94.183 -13.501  27.038  1.00  0.00           O  
ATOM   1245  CB  GLU A  82      92.930 -13.159  30.044  1.00  0.00           C  
ATOM   1246  CG  GLU A  82      91.751 -13.636  30.881  1.00  0.00           C  
ATOM   1247  CD  GLU A  82      91.140 -12.541  31.710  1.00  0.00           C  
ATOM   1248  OE1 GLU A  82      91.863 -11.677  32.145  1.00  0.00           O  
ATOM   1249  OE2 GLU A  82      89.948 -12.567  31.908  1.00  0.00           O1-
ATOM   1250  H   GLU A  82      94.415 -14.883  31.089  1.00  0.00           H  
ATOM   1251  HA  GLU A  82      92.875 -14.843  28.714  1.00  0.00           H  
ATOM   1252 1HB  GLU A  82      93.646 -12.685  30.716  1.00  0.00           H  
ATOM   1253 2HB  GLU A  82      92.565 -12.392  29.361  1.00  0.00           H  
ATOM   1254 1HG  GLU A  82      90.988 -14.042  30.217  1.00  0.00           H  
ATOM   1255 2HG  GLU A  82      92.086 -14.438  31.538  1.00  0.00           H  
ATOM   1256  N   GLU A  83      95.714 -13.234  28.639  1.00  0.00           N  
ATOM   1257  CA  GLU A  83      96.711 -12.688  27.738  1.00  0.00           C  
ATOM   1258  C   GLU A  83      97.166 -13.696  26.696  1.00  0.00           C  
ATOM   1259  O   GLU A  83      97.365 -13.367  25.528  1.00  0.00           O  
ATOM   1260  CB  GLU A  83      97.920 -12.192  28.535  1.00  0.00           C  
ATOM   1261  CG  GLU A  83      99.003 -11.537  27.690  1.00  0.00           C  
ATOM   1262  CD  GLU A  83     100.139 -10.995  28.513  1.00  0.00           C  
ATOM   1263  OE1 GLU A  83     100.082 -11.104  29.714  1.00  0.00           O  
ATOM   1264  OE2 GLU A  83     101.066 -10.473  27.939  1.00  0.00           O1-
ATOM   1265  H   GLU A  83      95.964 -13.355  29.579  1.00  0.00           H  
ATOM   1266  HA  GLU A  83      96.270 -11.845  27.204  1.00  0.00           H  
ATOM   1267 1HB  GLU A  83      97.592 -11.467  29.280  1.00  0.00           H  
ATOM   1268 2HB  GLU A  83      98.372 -13.028  29.068  1.00  0.00           H  
ATOM   1269 1HG  GLU A  83      99.396 -12.271  26.988  1.00  0.00           H  
ATOM   1270 2HG  GLU A  83      98.559 -10.726  27.114  1.00  0.00           H  
ATOM   1271  N   ALA A  84      97.362 -14.921  27.129  1.00  0.00           N  
ATOM   1272  CA  ALA A  84      97.727 -15.998  26.228  1.00  0.00           C  
ATOM   1273  C   ALA A  84      96.655 -16.271  25.186  1.00  0.00           C  
ATOM   1274  O   ALA A  84      96.944 -16.524  24.018  1.00  0.00           O  
ATOM   1275  CB  ALA A  84      98.018 -17.263  27.022  1.00  0.00           C  
ATOM   1276  H   ALA A  84      97.200 -15.147  28.069  1.00  0.00           H  
ATOM   1277  HA  ALA A  84      98.638 -15.714  25.701  1.00  0.00           H  
ATOM   1278 1HB  ALA A  84      98.303 -18.064  26.339  1.00  0.00           H  
ATOM   1279 2HB  ALA A  84      98.833 -17.075  27.721  1.00  0.00           H  
ATOM   1280 3HB  ALA A  84      97.128 -17.558  27.575  1.00  0.00           H  
ATOM   1281  N   ALA A  85      95.414 -16.252  25.619  1.00  0.00           N  
ATOM   1282  CA  ALA A  85      94.291 -16.424  24.718  1.00  0.00           C  
ATOM   1283  C   ALA A  85      94.208 -15.321  23.676  1.00  0.00           C  
ATOM   1284  O   ALA A  85      93.909 -15.561  22.508  1.00  0.00           O  
ATOM   1285  CB  ALA A  85      92.995 -16.492  25.512  1.00  0.00           C  
ATOM   1286  H   ALA A  85      95.221 -16.052  26.559  1.00  0.00           H  
ATOM   1287  HA  ALA A  85      94.414 -17.368  24.188  1.00  0.00           H  
ATOM   1288 1HB  ALA A  85      92.157 -16.634  24.829  1.00  0.00           H  
ATOM   1289 2HB  ALA A  85      93.039 -17.327  26.211  1.00  0.00           H  
ATOM   1290 3HB  ALA A  85      92.858 -15.564  26.065  1.00  0.00           H  
ATOM   1291  N   VAL A  86      94.443 -14.102  24.109  1.00  0.00           N  
ATOM   1292  CA  VAL A  86      94.468 -12.966  23.208  1.00  0.00           C  
ATOM   1293  C   VAL A  86      95.569 -13.076  22.166  1.00  0.00           C  
ATOM   1294  O   VAL A  86      95.384 -12.739  20.998  1.00  0.00           O  
ATOM   1295  CB  VAL A  86      94.661 -11.665  24.010  1.00  0.00           C  
ATOM   1296  CG1 VAL A  86      94.889 -10.490  23.072  1.00  0.00           C  
ATOM   1297  CG2 VAL A  86      93.450 -11.420  24.898  1.00  0.00           C  
ATOM   1298  H   VAL A  86      94.673 -13.946  25.049  1.00  0.00           H  
ATOM   1299  HA  VAL A  86      93.513 -12.920  22.683  1.00  0.00           H  
ATOM   1300  HB  VAL A  86      95.553 -11.760  24.629  1.00  0.00           H  
ATOM   1301 1HG1 VAL A  86      95.023  -9.579  23.656  1.00  0.00           H  
ATOM   1302 2HG1 VAL A  86      95.780 -10.671  22.472  1.00  0.00           H  
ATOM   1303 3HG1 VAL A  86      94.026 -10.375  22.416  1.00  0.00           H  
ATOM   1304 1HG2 VAL A  86      93.593 -10.500  25.463  1.00  0.00           H  
ATOM   1305 2HG2 VAL A  86      92.557 -11.331  24.279  1.00  0.00           H  
ATOM   1306 3HG2 VAL A  86      93.331 -12.255  25.589  1.00  0.00           H  
ATOM   1307  N   GLU A  87      96.728 -13.519  22.599  1.00  0.00           N  
ATOM   1308  CA  GLU A  87      97.843 -13.741  21.698  1.00  0.00           C  
ATOM   1309  C   GLU A  87      97.543 -14.806  20.656  1.00  0.00           C  
ATOM   1310  O   GLU A  87      97.907 -14.682  19.488  1.00  0.00           O  
ATOM   1311  CB  GLU A  87      99.088 -14.138  22.494  1.00  0.00           C  
ATOM   1312  CG  GLU A  87     100.339 -14.331  21.650  1.00  0.00           C  
ATOM   1313  CD  GLU A  87     101.558 -14.647  22.472  1.00  0.00           C  
ATOM   1314  OE1 GLU A  87     101.444 -14.693  23.674  1.00  0.00           O  
ATOM   1315  OE2 GLU A  87     102.603 -14.841  21.899  1.00  0.00           O1-
ATOM   1316  H   GLU A  87      96.842 -13.772  23.539  1.00  0.00           H  
ATOM   1317  HA  GLU A  87      98.047 -12.812  21.164  1.00  0.00           H  
ATOM   1318 1HB  GLU A  87      99.303 -13.372  23.240  1.00  0.00           H  
ATOM   1319 2HB  GLU A  87      98.897 -15.069  23.028  1.00  0.00           H  
ATOM   1320 1HG  GLU A  87     100.169 -15.147  20.947  1.00  0.00           H  
ATOM   1321 2HG  GLU A  87     100.520 -13.425  21.074  1.00  0.00           H  
ATOM   1322  N   ARG A  88      96.906 -15.871  21.089  1.00  0.00           N  
ATOM   1323  CA  ARG A  88      96.493 -16.930  20.188  1.00  0.00           C  
ATOM   1324  C   ARG A  88      95.497 -16.450  19.146  1.00  0.00           C  
ATOM   1325  O   ARG A  88      95.556 -16.829  17.978  1.00  0.00           O  
ATOM   1326  CB  ARG A  88      95.877 -18.078  20.974  1.00  0.00           C  
ATOM   1327  CG  ARG A  88      96.862 -18.889  21.800  1.00  0.00           C  
ATOM   1328  CD  ARG A  88      96.255 -20.151  22.295  1.00  0.00           C  
ATOM   1329  NE  ARG A  88      95.155 -19.901  23.212  1.00  0.00           N  
ATOM   1330  CZ  ARG A  88      95.290 -19.728  24.541  1.00  0.00           C  
ATOM   1331  NH1 ARG A  88      96.482 -19.781  25.092  1.00  0.00           N1+
ATOM   1332  NH2 ARG A  88      94.225 -19.505  25.290  1.00  0.00           N  
ATOM   1333  H   ARG A  88      96.637 -15.938  22.029  1.00  0.00           H  
ATOM   1334  HA  ARG A  88      97.372 -17.296  19.659  1.00  0.00           H  
ATOM   1335 1HB  ARG A  88      95.120 -17.688  21.654  1.00  0.00           H  
ATOM   1336 2HB  ARG A  88      95.379 -18.763  20.288  1.00  0.00           H  
ATOM   1337 1HG  ARG A  88      97.728 -19.142  21.188  1.00  0.00           H  
ATOM   1338 2HG  ARG A  88      97.185 -18.303  22.661  1.00  0.00           H  
ATOM   1339 1HD  ARG A  88      95.873 -20.726  21.452  1.00  0.00           H  
ATOM   1340 2HD  ARG A  88      97.010 -20.736  22.820  1.00  0.00           H  
ATOM   1341  HE  ARG A  88      94.222 -19.853  22.824  1.00  0.00           H  
ATOM   1342 1HH1 ARG A  88      97.297 -19.952  24.520  1.00  0.00           H  
ATOM   1343 2HH1 ARG A  88      96.584 -19.652  26.089  1.00  0.00           H  
ATOM   1344 1HH2 ARG A  88      93.308 -19.465  24.866  1.00  0.00           H  
ATOM   1345 2HH2 ARG A  88      94.326 -19.376  26.286  1.00  0.00           H  
ATOM   1346  N   ALA A  89      94.559 -15.637  19.579  1.00  0.00           N  
ATOM   1347  CA  ALA A  89      93.587 -15.047  18.678  1.00  0.00           C  
ATOM   1348  C   ALA A  89      94.233 -14.149  17.636  1.00  0.00           C  
ATOM   1349  O   ALA A  89      93.849 -14.141  16.468  1.00  0.00           O  
ATOM   1350  CB  ALA A  89      92.551 -14.265  19.472  1.00  0.00           C  
ATOM   1351  H   ALA A  89      94.539 -15.360  20.519  1.00  0.00           H  
ATOM   1352  HA  ALA A  89      93.090 -15.854  18.140  1.00  0.00           H  
ATOM   1353 1HB  ALA A  89      91.818 -13.835  18.789  1.00  0.00           H  
ATOM   1354 2HB  ALA A  89      92.047 -14.933  20.171  1.00  0.00           H  
ATOM   1355 3HB  ALA A  89      93.043 -13.466  20.024  1.00  0.00           H  
ATOM   1356  N   VAL A  90      95.196 -13.366  18.069  1.00  0.00           N  
ATOM   1357  CA  VAL A  90      95.946 -12.512  17.168  1.00  0.00           C  
ATOM   1358  C   VAL A  90      96.719 -13.304  16.126  1.00  0.00           C  
ATOM   1359  O   VAL A  90      96.793 -12.927  14.958  1.00  0.00           O  
ATOM   1360  CB  VAL A  90      96.930 -11.640  17.971  1.00  0.00           C  
ATOM   1361  CG1 VAL A  90      97.861 -10.886  17.032  1.00  0.00           C  
ATOM   1362  CG2 VAL A  90      96.160 -10.673  18.858  1.00  0.00           C  
ATOM   1363  H   VAL A  90      95.473 -13.395  19.009  1.00  0.00           H  
ATOM   1364  HA  VAL A  90      95.245 -11.863  16.643  1.00  0.00           H  
ATOM   1365  HB  VAL A  90      97.552 -12.286  18.590  1.00  0.00           H  
ATOM   1366 1HG1 VAL A  90      98.549 -10.275  17.617  1.00  0.00           H  
ATOM   1367 2HG1 VAL A  90      98.428 -11.598  16.433  1.00  0.00           H  
ATOM   1368 3HG1 VAL A  90      97.274 -10.244  16.376  1.00  0.00           H  
ATOM   1369 1HG2 VAL A  90      96.861 -10.060  19.423  1.00  0.00           H  
ATOM   1370 2HG2 VAL A  90      95.533 -10.031  18.238  1.00  0.00           H  
ATOM   1371 3HG2 VAL A  90      95.531 -11.236  19.549  1.00  0.00           H  
ATOM   1372  N   GLU A  91      97.322 -14.388  16.559  1.00  0.00           N  
ATOM   1373  CA  GLU A  91      98.033 -15.275  15.658  1.00  0.00           C  
ATOM   1374  C   GLU A  91      97.119 -15.898  14.616  1.00  0.00           C  
ATOM   1375  O   GLU A  91      97.477 -16.037  13.448  1.00  0.00           O  
ATOM   1376  CB  GLU A  91      98.731 -16.379  16.454  1.00  0.00           C  
ATOM   1377  CG  GLU A  91      99.565 -17.332  15.610  1.00  0.00           C  
ATOM   1378  CD  GLU A  91     100.295 -18.357  16.433  1.00  0.00           C  
ATOM   1379  OE1 GLU A  91     100.179 -18.319  17.634  1.00  0.00           O  
ATOM   1380  OE2 GLU A  91     100.971 -19.179  15.859  1.00  0.00           O1-
ATOM   1381  H   GLU A  91      97.246 -14.656  17.499  1.00  0.00           H  
ATOM   1382  HA  GLU A  91      98.786 -14.695  15.124  1.00  0.00           H  
ATOM   1383 1HB  GLU A  91      99.388 -15.931  17.200  1.00  0.00           H  
ATOM   1384 2HB  GLU A  91      97.987 -16.970  16.988  1.00  0.00           H  
ATOM   1385 1HG  GLU A  91      98.910 -17.847  14.908  1.00  0.00           H  
ATOM   1386 2HG  GLU A  91     100.287 -16.754  15.034  1.00  0.00           H  
ATOM   1387  N   LEU A  92      95.946 -16.304  15.049  1.00  0.00           N  
ATOM   1388  CA  LEU A  92      94.950 -16.850  14.148  1.00  0.00           C  
ATOM   1389  C   LEU A  92      94.494 -15.842  13.106  1.00  0.00           C  
ATOM   1390  O   LEU A  92      94.296 -16.171  11.938  1.00  0.00           O  
ATOM   1391  CB  LEU A  92      93.738 -17.340  14.950  1.00  0.00           C  
ATOM   1392  CG  LEU A  92      93.975 -18.580  15.822  1.00  0.00           C  
ATOM   1393  CD1 LEU A  92      92.749 -18.833  16.690  1.00  0.00           C  
ATOM   1394  CD2 LEU A  92      94.272 -19.778  14.933  1.00  0.00           C  
ATOM   1395  H   LEU A  92      95.696 -16.183  15.989  1.00  0.00           H  
ATOM   1396  HA  LEU A  92      95.389 -17.694  13.618  1.00  0.00           H  
ATOM   1397 1HB  LEU A  92      93.404 -16.535  15.602  1.00  0.00           H  
ATOM   1398 2HB  LEU A  92      92.932 -17.574  14.254  1.00  0.00           H  
ATOM   1399  HG  LEU A  92      94.821 -18.402  16.486  1.00  0.00           H  
ATOM   1400 1HD1 LEU A  92      92.917 -19.713  17.310  1.00  0.00           H  
ATOM   1401 2HD1 LEU A  92      92.571 -17.968  17.329  1.00  0.00           H  
ATOM   1402 3HD1 LEU A  92      91.881 -18.998  16.053  1.00  0.00           H  
ATOM   1403 1HD2 LEU A  92      94.441 -20.659  15.553  1.00  0.00           H  
ATOM   1404 2HD2 LEU A  92      93.425 -19.958  14.270  1.00  0.00           H  
ATOM   1405 3HD2 LEU A  92      95.162 -19.577  14.337  1.00  0.00           H  
ATOM   1406  N   LEU A  93      94.298 -14.617  13.539  1.00  0.00           N  
ATOM   1407  CA  LEU A  93      93.934 -13.540  12.638  1.00  0.00           C  
ATOM   1408  C   LEU A  93      95.006 -13.267  11.596  1.00  0.00           C  
ATOM   1409  O   LEU A  93      94.716 -13.014  10.428  1.00  0.00           O  
ATOM   1410  CB  LEU A  93      93.663 -12.261  13.440  1.00  0.00           C  
ATOM   1411  CG  LEU A  93      93.242 -11.036  12.618  1.00  0.00           C  
ATOM   1412  CD1 LEU A  93      91.954 -11.347  11.867  1.00  0.00           C  
ATOM   1413  CD2 LEU A  93      93.062  -9.841  13.542  1.00  0.00           C  
ATOM   1414  H   LEU A  93      94.461 -14.392  14.479  1.00  0.00           H  
ATOM   1415  HA  LEU A  93      93.026 -13.825  12.108  1.00  0.00           H  
ATOM   1416 1HB  LEU A  93      92.873 -12.464  14.161  1.00  0.00           H  
ATOM   1417 2HB  LEU A  93      94.567 -11.997  13.989  1.00  0.00           H  
ATOM   1418  HG  LEU A  93      94.013 -10.811  11.879  1.00  0.00           H  
ATOM   1419 1HD1 LEU A  93      91.655 -10.477  11.282  1.00  0.00           H  
ATOM   1420 2HD1 LEU A  93      92.117 -12.193  11.199  1.00  0.00           H  
ATOM   1421 3HD1 LEU A  93      91.168 -11.592  12.580  1.00  0.00           H  
ATOM   1422 1HD2 LEU A  93      92.764  -8.971  12.957  1.00  0.00           H  
ATOM   1423 2HD2 LEU A  93      92.291 -10.065  14.279  1.00  0.00           H  
ATOM   1424 3HD2 LEU A  93      94.002  -9.631  14.052  1.00  0.00           H  
ATOM   1425  N   GLU A  94      96.246 -13.287  12.029  1.00  0.00           N  
ATOM   1426  CA  GLU A  94      97.370 -13.115  11.128  1.00  0.00           C  
ATOM   1427  C   GLU A  94      97.453 -14.218  10.086  1.00  0.00           C  
ATOM   1428  O   GLU A  94      97.752 -13.977   8.918  1.00  0.00           O  
ATOM   1429  CB  GLU A  94      98.676 -13.062  11.925  1.00  0.00           C  
ATOM   1430  CG  GLU A  94      98.851 -11.803  12.761  1.00  0.00           C  
ATOM   1431  CD  GLU A  94     100.105 -11.821  13.590  1.00  0.00           C  
ATOM   1432  OE1 GLU A  94     100.768 -12.831  13.608  1.00  0.00           O  
ATOM   1433  OE2 GLU A  94     100.401 -10.824  14.206  1.00  0.00           O1-
ATOM   1434  H   GLU A  94      96.440 -13.486  12.969  1.00  0.00           H  
ATOM   1435  HA  GLU A  94      97.244 -12.173  10.594  1.00  0.00           H  
ATOM   1436 1HB  GLU A  94      98.727 -13.920  12.596  1.00  0.00           H  
ATOM   1437 2HB  GLU A  94      99.522 -13.131  11.241  1.00  0.00           H  
ATOM   1438 1HG  GLU A  94      98.881 -10.939  12.097  1.00  0.00           H  
ATOM   1439 2HG  GLU A  94      97.989 -11.692  13.417  1.00  0.00           H  
ATOM   1440  N   ALA A  95      97.218 -15.436  10.519  1.00  0.00           N  
ATOM   1441  CA  ALA A  95      97.192 -16.573   9.618  1.00  0.00           C  
ATOM   1442  C   ALA A  95      96.092 -16.463   8.576  1.00  0.00           C  
ATOM   1443  O   ALA A  95      96.277 -16.799   7.408  1.00  0.00           O  
ATOM   1444  CB  ALA A  95      97.032 -17.861  10.412  1.00  0.00           C  
ATOM   1445  H   ALA A  95      96.988 -15.592  11.459  1.00  0.00           H  
ATOM   1446  HA  ALA A  95      98.145 -16.618   9.091  1.00  0.00           H  
ATOM   1447 1HB  ALA A  95      97.026 -18.711   9.729  1.00  0.00           H  
ATOM   1448 2HB  ALA A  95      97.863 -17.963  11.111  1.00  0.00           H  
ATOM   1449 3HB  ALA A  95      96.095 -17.834  10.965  1.00  0.00           H  
ATOM   1450  N   LEU A  96      94.932 -16.020   9.009  1.00  0.00           N  
ATOM   1451  CA  LEU A  96      93.818 -15.797   8.108  1.00  0.00           C  
ATOM   1452  C   LEU A  96      94.117 -14.732   7.066  1.00  0.00           C  
ATOM   1453  O   LEU A  96      93.754 -14.857   5.898  1.00  0.00           O  
ATOM   1454  CB  LEU A  96      92.575 -15.393   8.910  1.00  0.00           C  
ATOM   1455  CG  LEU A  96      91.304 -15.146   8.088  1.00  0.00           C  
ATOM   1456  CD1 LEU A  96      90.929 -16.416   7.337  1.00  0.00           C  
ATOM   1457  CD2 LEU A  96      90.178 -14.705   9.012  1.00  0.00           C  
ATOM   1458  H   LEU A  96      94.819 -15.766   9.949  1.00  0.00           H  
ATOM   1459  HA  LEU A  96      93.611 -16.726   7.578  1.00  0.00           H  
ATOM   1460 1HB  LEU A  96      92.355 -16.179   9.631  1.00  0.00           H  
ATOM   1461 2HB  LEU A  96      92.797 -14.477   9.459  1.00  0.00           H  
ATOM   1462  HG  LEU A  96      91.493 -14.366   7.349  1.00  0.00           H  
ATOM   1463 1HD1 LEU A  96      90.026 -16.241   6.752  1.00  0.00           H  
ATOM   1464 2HD1 LEU A  96      91.744 -16.698   6.669  1.00  0.00           H  
ATOM   1465 3HD1 LEU A  96      90.749 -17.220   8.050  1.00  0.00           H  
ATOM   1466 1HD2 LEU A  96      89.275 -14.529   8.427  1.00  0.00           H  
ATOM   1467 2HD2 LEU A  96      89.987 -15.485   9.749  1.00  0.00           H  
ATOM   1468 3HD2 LEU A  96      90.465 -13.785   9.522  1.00  0.00           H  
ATOM   1469  N   GLY A  97      94.755 -13.668   7.499  1.00  0.00           N  
ATOM   1470  CA  GLY A  97      95.167 -12.609   6.598  1.00  0.00           C  
ATOM   1471  C   GLY A  97      96.164 -13.089   5.556  1.00  0.00           C  
ATOM   1472  O   GLY A  97      96.105 -12.709   4.388  1.00  0.00           O  
ATOM   1473  H   GLY A  97      95.024 -13.600   8.439  1.00  0.00           H  
ATOM   1474 1HA  GLY A  97      94.292 -12.201   6.092  1.00  0.00           H  
ATOM   1475 2HA  GLY A  97      95.614 -11.798   7.171  1.00  0.00           H  
ATOM   1476  N   GLU A  98      97.102 -13.901   5.989  1.00  0.00           N  
ATOM   1477  CA  GLU A  98      98.073 -14.491   5.088  1.00  0.00           C  
ATOM   1478  C   GLU A  98      97.428 -15.390   4.046  1.00  0.00           C  
ATOM   1479  O   GLU A  98      97.812 -15.397   2.878  1.00  0.00           O  
ATOM   1480  CB  GLU A  98      99.108 -15.289   5.885  1.00  0.00           C  
ATOM   1481  CG  GLU A  98     100.051 -14.436   6.721  1.00  0.00           C  
ATOM   1482  CD  GLU A  98     101.001 -15.255   7.549  1.00  0.00           C  
ATOM   1483  OE1 GLU A  98     100.861 -16.454   7.568  1.00  0.00           O  
ATOM   1484  OE2 GLU A  98     101.868 -14.681   8.165  1.00  0.00           O1-
ATOM   1485  H   GLU A  98      97.122 -14.178   6.929  1.00  0.00           H  
ATOM   1486  HA  GLU A  98      98.582 -13.688   4.553  1.00  0.00           H  
ATOM   1487 1HB  GLU A  98      98.597 -15.979   6.557  1.00  0.00           H  
ATOM   1488 2HB  GLU A  98      99.712 -15.885   5.201  1.00  0.00           H  
ATOM   1489 1HG  GLU A  98     100.629 -13.794   6.056  1.00  0.00           H  
ATOM   1490 2HG  GLU A  98      99.462 -13.797   7.377  1.00  0.00           H  
ATOM   1491  N   ALA A  99      96.464 -16.172   4.479  1.00  0.00           N  
ATOM   1492  CA  ALA A  99      95.714 -17.026   3.578  1.00  0.00           C  
ATOM   1493  C   ALA A  99      94.942 -16.234   2.536  1.00  0.00           C  
ATOM   1494  O   ALA A  99      94.868 -16.611   1.368  1.00  0.00           O  
ATOM   1495  CB  ALA A  99      94.764 -17.911   4.372  1.00  0.00           C  
ATOM   1496  H   ALA A  99      96.188 -16.144   5.419  1.00  0.00           H  
ATOM   1497  HA  ALA A  99      96.423 -17.656   3.040  1.00  0.00           H  
ATOM   1498 1HB  ALA A  99      94.213 -18.558   3.689  1.00  0.00           H  
ATOM   1499 2HB  ALA A  99      95.334 -18.522   5.071  1.00  0.00           H  
ATOM   1500 3HB  ALA A  99      94.063 -17.287   4.925  1.00  0.00           H  
ATOM   1501  N   ALA A 100      94.339 -15.150   2.969  1.00  0.00           N  
ATOM   1502  CA  ALA A 100      93.628 -14.263   2.068  1.00  0.00           C  
ATOM   1503  C   ALA A 100      94.542 -13.640   1.026  1.00  0.00           C  
ATOM   1504  O   ALA A 100      94.183 -13.501  -0.142  1.00  0.00           O  
ATOM   1505  CB  ALA A 100      92.922 -13.174   2.862  1.00  0.00           C  
ATOM   1506  H   ALA A 100      94.415 -14.883   3.909  1.00  0.00           H  
ATOM   1507  HA  ALA A 100      92.884 -14.851   1.530  1.00  0.00           H  
ATOM   1508 1HB  ALA A 100      92.380 -12.519   2.179  1.00  0.00           H  
ATOM   1509 2HB  ALA A 100      92.220 -13.630   3.561  1.00  0.00           H  
ATOM   1510 3HB  ALA A 100      93.657 -12.592   3.415  1.00  0.00           H  
ATOM   1511  N   LEU A 101      95.714 -13.234   1.459  1.00  0.00           N  
ATOM   1512  CA  LEU A 101      96.711 -12.688   0.558  1.00  0.00           C  
ATOM   1513  C   LEU A 101      97.084 -13.657  -0.551  1.00  0.00           C  
ATOM   1514  O   LEU A 101      97.141 -13.283  -1.723  1.00  0.00           O  
ATOM   1515  CB  LEU A 101      97.970 -12.305   1.347  1.00  0.00           C  
ATOM   1516  CG  LEU A 101      99.083 -11.630   0.535  1.00  0.00           C  
ATOM   1517  CD1 LEU A 101      98.557 -10.336  -0.071  1.00  0.00           C  
ATOM   1518  CD2 LEU A 101     100.279 -11.365   1.437  1.00  0.00           C  
ATOM   1519  H   LEU A 101      95.964 -13.355   2.399  1.00  0.00           H  
ATOM   1520  HA  LEU A 101      96.301 -11.794   0.089  1.00  0.00           H  
ATOM   1521 1HB  LEU A 101      97.684 -11.624   2.147  1.00  0.00           H  
ATOM   1522 2HB  LEU A 101      98.386 -13.206   1.795  1.00  0.00           H  
ATOM   1523  HG  LEU A 101      99.384 -12.284  -0.284  1.00  0.00           H  
ATOM   1524 1HD1 LEU A 101      99.348  -9.856  -0.647  1.00  0.00           H  
ATOM   1525 2HD1 LEU A 101      97.715 -10.557  -0.726  1.00  0.00           H  
ATOM   1526 3HD1 LEU A 101      98.233  -9.667   0.725  1.00  0.00           H  
ATOM   1527 1HD2 LEU A 101     101.071 -10.886   0.861  1.00  0.00           H  
ATOM   1528 2HD2 LEU A 101      99.980 -10.710   2.256  1.00  0.00           H  
ATOM   1529 3HD2 LEU A 101     100.645 -12.308   1.843  1.00  0.00           H  
ATOM   1530  N   ARG A 102      97.089 -14.940  -0.204  1.00  0.00           N  
ATOM   1531  CA  ARG A 102      97.223 -16.027  -1.170  1.00  0.00           C  
ATOM   1532  C   ARG A 102      96.204 -15.951  -2.307  1.00  0.00           C  
ATOM   1533  O   ARG A 102      96.401 -16.555  -3.362  1.00  0.00           O  
ATOM   1534  CB  ARG A 102      97.078 -17.369  -0.467  1.00  0.00           C  
ATOM   1535  CG  ARG A 102      98.183 -17.694   0.525  1.00  0.00           C  
ATOM   1536  CD  ARG A 102      99.485 -17.916  -0.157  1.00  0.00           C  
ATOM   1537  NE  ARG A 102     100.533 -18.283   0.782  1.00  0.00           N  
ATOM   1538  CZ  ARG A 102     101.835 -18.412   0.462  1.00  0.00           C  
ATOM   1539  NH1 ARG A 102     102.233 -18.200  -0.773  1.00  0.00           N1+
ATOM   1540  NH2 ARG A 102     102.713 -18.751   1.390  1.00  0.00           N  
ATOM   1541  H   ARG A 102      97.018 -15.173   0.777  1.00  0.00           H  
ATOM   1542  HA  ARG A 102      98.216 -15.973  -1.618  1.00  0.00           H  
ATOM   1543 1HB  ARG A 102      96.132 -17.396   0.073  1.00  0.00           H  
ATOM   1544 2HB  ARG A 102      97.054 -18.167  -1.208  1.00  0.00           H  
ATOM   1545 1HG  ARG A 102      98.300 -16.866   1.225  1.00  0.00           H  
ATOM   1546 2HG  ARG A 102      97.925 -18.600   1.074  1.00  0.00           H  
ATOM   1547 1HD  ARG A 102      99.382 -18.720  -0.885  1.00  0.00           H  
ATOM   1548 2HD  ARG A 102      99.789 -17.002  -0.666  1.00  0.00           H  
ATOM   1549  HE  ARG A 102     100.265 -18.454   1.742  1.00  0.00           H  
ATOM   1550 1HH1 ARG A 102     101.562 -17.940  -1.482  1.00  0.00           H  
ATOM   1551 2HH1 ARG A 102     103.209 -18.296  -1.012  1.00  0.00           H  
ATOM   1552 1HH2 ARG A 102     102.407 -18.914   2.340  1.00  0.00           H  
ATOM   1553 2HH2 ARG A 102     103.688 -18.847   1.151  1.00  0.00           H  
ATOM   1554  N   GLY A 103      95.109 -15.235  -2.088  1.00  0.00           N  
ATOM   1555  CA  GLY A 103      94.053 -15.134  -3.095  1.00  0.00           C  
ATOM   1556  C   GLY A 103      93.195 -16.393  -3.134  1.00  0.00           C  
ATOM   1557  O   GLY A 103      92.925 -16.943  -4.200  1.00  0.00           O  
ATOM   1558  H   GLY A 103      95.002 -14.752  -1.207  1.00  0.00           H  
ATOM   1559 1HA  GLY A 103      93.424 -14.271  -2.877  1.00  0.00           H  
ATOM   1560 2HA  GLY A 103      94.499 -14.967  -4.075  1.00  0.00           H  
ATOM   1561  N   ALA A 104      92.730 -16.811  -1.963  1.00  0.00           N  
ATOM   1562  CA  ALA A 104      91.773 -17.905  -1.853  1.00  0.00           C  
ATOM   1563  C   ALA A 104      90.388 -17.473  -2.314  1.00  0.00           C  
ATOM   1564  O   ALA A 104      90.009 -16.310  -2.161  1.00  0.00           O  
ATOM   1565  CB  ALA A 104      91.717 -18.419  -0.422  1.00  0.00           C  
ATOM   1566  H   ALA A 104      93.020 -16.332  -1.123  1.00  0.00           H  
ATOM   1567  HA  ALA A 104      92.112 -18.726  -2.486  1.00  0.00           H  
ATOM   1568 1HB  ALA A 104      90.998 -19.235  -0.356  1.00  0.00           H  
ATOM   1569 2HB  ALA A 104      92.703 -18.779  -0.126  1.00  0.00           H  
ATOM   1570 3HB  ALA A 104      91.412 -17.612   0.242  1.00  0.00           H  
ATOM   1571  N   GLU A 105      89.641 -18.405  -2.892  1.00  0.00           N  
ATOM   1572  CA  GLU A 105      88.314 -18.105  -3.414  1.00  0.00           C  
ATOM   1573  C   GLU A 105      87.392 -17.599  -2.316  1.00  0.00           C  
ATOM   1574  O   GLU A 105      87.592 -17.898  -1.138  1.00  0.00           O  
ATOM   1575  CB  GLU A 105      87.705 -19.346  -4.071  1.00  0.00           C  
ATOM   1576  CG  GLU A 105      88.454 -19.836  -5.303  1.00  0.00           C  
ATOM   1577  CD  GLU A 105      87.818 -21.045  -5.931  1.00  0.00           C  
ATOM   1578  OE1 GLU A 105      86.650 -21.260  -5.712  1.00  0.00           O  
ATOM   1579  OE2 GLU A 105      88.502 -21.755  -6.630  1.00  0.00           O1-
ATOM   1580 1H   GLU A 105      90.226 -18.734  -3.634  1.00  0.00           H  
ATOM   1581 2H   GLU A 105      90.040 -17.577  -2.498  1.00  0.00           H  
ATOM   1582 3H   GLU A 105      89.571 -19.109  -2.186  1.00  0.00           H  
ATOM   1583  HA  GLU A 105      88.409 -17.330  -4.175  1.00  0.00           H  
ATOM   1584 1HB  GLU A 105      87.678 -20.163  -3.350  1.00  0.00           H  
ATOM   1585 2HB  GLU A 105      86.678 -19.135  -4.366  1.00  0.00           H  
ATOM   1586 1HG  GLU A 105      88.484 -19.033  -6.039  1.00  0.00           H  
ATOM   1587 2HG  GLU A 105      89.479 -20.074  -5.022  1.00  0.00           H  
ATOM   1588  N   PRO A 106      86.432 -16.767  -2.700  1.00  0.00           N  
ATOM   1589  CA  PRO A 106      85.641 -16.019  -1.735  1.00  0.00           C  
ATOM   1590  C   PRO A 106      84.957 -16.934  -0.741  1.00  0.00           C  
ATOM   1591  O   PRO A 106      84.954 -16.652   0.458  1.00  0.00           O  
ATOM   1592  CB  PRO A 106      84.623 -15.289  -2.618  1.00  0.00           C  
ATOM   1593  CG  PRO A 106      85.329 -15.112  -3.919  1.00  0.00           C  
ATOM   1594  CD  PRO A 106      86.097 -16.394  -4.105  1.00  0.00           C  
ATOM   1595  HA  PRO A 106      86.304 -15.350  -1.187  1.00  0.00           H  
ATOM   1596 1HB  PRO A 106      83.705 -15.887  -2.707  1.00  0.00           H  
ATOM   1597 2HB  PRO A 106      84.340 -14.333  -2.153  1.00  0.00           H  
ATOM   1598 1HG  PRO A 106      84.601 -14.935  -4.724  1.00  0.00           H  
ATOM   1599 2HG  PRO A 106      85.982 -14.229  -3.880  1.00  0.00           H  
ATOM   1600 1HD  PRO A 106      85.450 -17.144  -4.583  1.00  0.00           H  
ATOM   1601 2HD  PRO A 106      86.989 -16.201  -4.721  1.00  0.00           H  
ATOM   1602  N   VAL A 107      84.403 -18.052  -1.213  1.00  0.00           N  
ATOM   1603  CA  VAL A 107      83.754 -18.962  -0.277  1.00  0.00           C  
ATOM   1604  C   VAL A 107      84.740 -19.476   0.764  1.00  0.00           C  
ATOM   1605  O   VAL A 107      84.449 -19.480   1.960  1.00  0.00           O  
ATOM   1606  CB  VAL A 107      83.138 -20.155  -1.031  1.00  0.00           C  
ATOM   1607  CG1 VAL A 107      82.646 -21.208  -0.051  1.00  0.00           C  
ATOM   1608  CG2 VAL A 107      82.003 -19.675  -1.923  1.00  0.00           C  
ATOM   1609  H   VAL A 107      84.420 -18.286  -2.195  1.00  0.00           H  
ATOM   1610  HA  VAL A 107      82.956 -18.421   0.234  1.00  0.00           H  
ATOM   1611  HB  VAL A 107      83.910 -20.623  -1.644  1.00  0.00           H  
ATOM   1612 1HG1 VAL A 107      82.214 -22.045  -0.601  1.00  0.00           H  
ATOM   1613 2HG1 VAL A 107      83.482 -21.564   0.552  1.00  0.00           H  
ATOM   1614 3HG1 VAL A 107      81.887 -20.773   0.600  1.00  0.00           H  
ATOM   1615 1HG2 VAL A 107      81.573 -20.524  -2.454  1.00  0.00           H  
ATOM   1616 2HG2 VAL A 107      81.235 -19.202  -1.310  1.00  0.00           H  
ATOM   1617 3HG2 VAL A 107      82.388 -18.954  -2.644  1.00  0.00           H  
ATOM   1618  N   ALA A 108      85.908 -19.910   0.302  1.00  0.00           N  
ATOM   1619  CA  ALA A 108      86.934 -20.425   1.188  1.00  0.00           C  
ATOM   1620  C   ALA A 108      87.351 -19.415   2.245  1.00  0.00           C  
ATOM   1621  O   ALA A 108      87.479 -19.735   3.424  1.00  0.00           O  
ATOM   1622  CB  ALA A 108      88.145 -20.864   0.378  1.00  0.00           C  
ATOM   1623  H   ALA A 108      86.085 -19.879  -0.692  1.00  0.00           H  
ATOM   1624  HA  ALA A 108      86.525 -21.287   1.715  1.00  0.00           H  
ATOM   1625 1HB  ALA A 108      88.907 -21.262   1.049  1.00  0.00           H  
ATOM   1626 2HB  ALA A 108      87.847 -21.636  -0.332  1.00  0.00           H  
ATOM   1627 3HB  ALA A 108      88.550 -20.011  -0.163  1.00  0.00           H  
ATOM   1628  N   VAL A 109      87.592 -18.198   1.811  1.00  0.00           N  
ATOM   1629  CA  VAL A 109      87.999 -17.137   2.712  1.00  0.00           C  
ATOM   1630  C   VAL A 109      86.938 -16.822   3.755  1.00  0.00           C  
ATOM   1631  O   VAL A 109      87.236 -16.581   4.922  1.00  0.00           O  
ATOM   1632  CB  VAL A 109      88.311 -15.860   1.909  1.00  0.00           C  
ATOM   1633  CG1 VAL A 109      88.546 -14.685   2.848  1.00  0.00           C  
ATOM   1634  CG2 VAL A 109      89.525 -16.090   1.021  1.00  0.00           C  
ATOM   1635  H   VAL A 109      87.439 -17.967   0.872  1.00  0.00           H  
ATOM   1636  HA  VAL A 109      88.894 -17.459   3.244  1.00  0.00           H  
ATOM   1637  HB  VAL A 109      87.450 -15.610   1.291  1.00  0.00           H  
ATOM   1638 1HG1 VAL A 109      88.765 -13.791   2.263  1.00  0.00           H  
ATOM   1639 2HG1 VAL A 109      87.652 -14.515   3.448  1.00  0.00           H  
ATOM   1640 3HG1 VAL A 109      89.389 -14.905   3.503  1.00  0.00           H  
ATOM   1641 1HG2 VAL A 109      89.739 -15.184   0.456  1.00  0.00           H  
ATOM   1642 2HG2 VAL A 109      90.386 -16.345   1.640  1.00  0.00           H  
ATOM   1643 3HG2 VAL A 109      89.319 -16.908   0.330  1.00  0.00           H  
ATOM   1644  N   ARG A 110      85.697 -16.795   3.321  1.00  0.00           N  
ATOM   1645  CA  ARG A 110      84.581 -16.580   4.222  1.00  0.00           C  
ATOM   1646  C   ARG A 110      84.456 -17.679   5.265  1.00  0.00           C  
ATOM   1647  O   ARG A 110      84.167 -17.427   6.432  1.00  0.00           O  
ATOM   1648  CB  ARG A 110      83.282 -16.489   3.436  1.00  0.00           C  
ATOM   1649  CG  ARG A 110      83.126 -15.228   2.601  1.00  0.00           C  
ATOM   1650  CD  ARG A 110      81.863 -15.238   1.820  1.00  0.00           C  
ATOM   1651  NE  ARG A 110      81.710 -14.033   1.020  1.00  0.00           N  
ATOM   1652  CZ  ARG A 110      80.733 -13.837   0.113  1.00  0.00           C  
ATOM   1653  NH1 ARG A 110      79.834 -14.772  -0.099  1.00  0.00           N1+
ATOM   1654  NH2 ARG A 110      80.680 -12.703  -0.565  1.00  0.00           N  
ATOM   1655  H   ARG A 110      85.497 -16.987   2.382  1.00  0.00           H  
ATOM   1656  HA  ARG A 110      84.739 -15.638   4.749  1.00  0.00           H  
ATOM   1657 1HB  ARG A 110      83.204 -17.341   2.762  1.00  0.00           H  
ATOM   1658 2HB  ARG A 110      82.436 -16.536   4.122  1.00  0.00           H  
ATOM   1659 1HG  ARG A 110      83.116 -14.357   3.257  1.00  0.00           H  
ATOM   1660 2HG  ARG A 110      83.960 -15.147   1.903  1.00  0.00           H  
ATOM   1661 1HD  ARG A 110      81.857 -16.096   1.149  1.00  0.00           H  
ATOM   1662 2HD  ARG A 110      81.015 -15.305   2.501  1.00  0.00           H  
ATOM   1663  HE  ARG A 110      82.383 -13.291   1.155  1.00  0.00           H  
ATOM   1664 1HH1 ARG A 110      79.875 -15.638   0.419  1.00  0.00           H  
ATOM   1665 2HH1 ARG A 110      79.103 -14.625  -0.779  1.00  0.00           H  
ATOM   1666 1HH2 ARG A 110      81.372 -11.984  -0.403  1.00  0.00           H  
ATOM   1667 2HH2 ARG A 110      79.950 -12.556  -1.245  1.00  0.00           H  
ATOM   1668  N   LYS A 111      84.645 -18.906   4.831  1.00  0.00           N  
ATOM   1669  CA  LYS A 111      84.627 -20.042   5.732  1.00  0.00           C  
ATOM   1670  C   LYS A 111      85.732 -19.974   6.775  1.00  0.00           C  
ATOM   1671  O   LYS A 111      85.534 -20.303   7.942  1.00  0.00           O  
ATOM   1672  CB  LYS A 111      84.742 -21.343   4.937  1.00  0.00           C  
ATOM   1673  CG  LYS A 111      83.585 -21.601   3.981  1.00  0.00           C  
ATOM   1674  CD  LYS A 111      82.320 -21.984   4.735  1.00  0.00           C  
ATOM   1675  CE  LYS A 111      81.374 -20.799   4.865  1.00  0.00           C  
ATOM   1676  NZ  LYS A 111      80.618 -20.551   3.608  1.00  0.00           N1+
ATOM   1677  H   LYS A 111      84.869 -19.070   3.892  1.00  0.00           H  
ATOM   1678  HA  LYS A 111      83.680 -20.033   6.270  1.00  0.00           H  
ATOM   1679 1HB  LYS A 111      85.663 -21.332   4.353  1.00  0.00           H  
ATOM   1680 2HB  LYS A 111      84.801 -22.187   5.626  1.00  0.00           H  
ATOM   1681 1HG  LYS A 111      83.391 -20.702   3.394  1.00  0.00           H  
ATOM   1682 2HG  LYS A 111      83.849 -22.409   3.299  1.00  0.00           H  
ATOM   1683 1HD  LYS A 111      81.811 -22.789   4.206  1.00  0.00           H  
ATOM   1684 2HD  LYS A 111      82.584 -22.336   5.732  1.00  0.00           H  
ATOM   1685 1HE  LYS A 111      80.664 -20.989   5.669  1.00  0.00           H  
ATOM   1686 2HE  LYS A 111      81.942 -19.904   5.115  1.00  0.00           H  
ATOM   1687 1HZ  LYS A 111      80.003 -19.758   3.735  1.00  0.00           H  
ATOM   1688 2HZ  LYS A 111      81.267 -20.355   2.858  1.00  0.00           H  
ATOM   1689 3HZ  LYS A 111      80.071 -21.367   3.375  1.00  0.00           H  
ATOM   1690  N   MET A 112      86.906 -19.576   6.341  1.00  0.00           N  
ATOM   1691  CA  MET A 112      88.029 -19.396   7.242  1.00  0.00           C  
ATOM   1692  C   MET A 112      87.770 -18.320   8.285  1.00  0.00           C  
ATOM   1693  O   MET A 112      88.128 -18.458   9.452  1.00  0.00           O  
ATOM   1694  CB  MET A 112      89.286 -19.063   6.441  1.00  0.00           C  
ATOM   1695  CG  MET A 112      89.839 -20.222   5.625  1.00  0.00           C  
ATOM   1696  SD  MET A 112      91.445 -19.853   4.890  1.00  0.00           S  
ATOM   1697  CE  MET A 112      90.966 -18.737   3.575  1.00  0.00           C  
ATOM   1698  H   MET A 112      87.030 -19.327   5.402  1.00  0.00           H  
ATOM   1699  HA  MET A 112      88.191 -20.328   7.783  1.00  0.00           H  
ATOM   1700 1HB  MET A 112      89.073 -18.244   5.755  1.00  0.00           H  
ATOM   1701 2HB  MET A 112      90.072 -18.727   7.119  1.00  0.00           H  
ATOM   1702 1HG  MET A 112      89.945 -21.099   6.264  1.00  0.00           H  
ATOM   1703 2HG  MET A 112      89.142 -20.468   4.824  1.00  0.00           H  
ATOM   1704 1HE  MET A 112      91.853 -18.420   3.026  1.00  0.00           H  
ATOM   1705 2HE  MET A 112      90.282 -19.248   2.895  1.00  0.00           H  
ATOM   1706 3HE  MET A 112      90.470 -17.864   4.000  1.00  0.00           H  
ATOM   1707  N   ALA A 113      87.173 -17.232   7.851  1.00  0.00           N  
ATOM   1708  CA  ALA A 113      86.801 -16.158   8.752  1.00  0.00           C  
ATOM   1709  C   ALA A 113      85.787 -16.600   9.795  1.00  0.00           C  
ATOM   1710  O   ALA A 113      85.860 -16.223  10.962  1.00  0.00           O  
ATOM   1711  CB  ALA A 113      86.255 -14.981   7.958  1.00  0.00           C  
ATOM   1712  H   ALA A 113      86.907 -17.154   6.912  1.00  0.00           H  
ATOM   1713  HA  ALA A 113      87.696 -15.842   9.290  1.00  0.00           H  
ATOM   1714 1HB  ALA A 113      85.990 -14.173   8.640  1.00  0.00           H  
ATOM   1715 2HB  ALA A 113      87.015 -14.630   7.259  1.00  0.00           H  
ATOM   1716 3HB  ALA A 113      85.371 -15.293   7.406  1.00  0.00           H  
ATOM   1717  N   GLU A 114      84.819 -17.377   9.361  1.00  0.00           N  
ATOM   1718  CA  GLU A 114      83.826 -17.929  10.262  1.00  0.00           C  
ATOM   1719  C   GLU A 114      84.437 -18.851  11.305  1.00  0.00           C  
ATOM   1720  O   GLU A 114      84.053 -18.844  12.472  1.00  0.00           O  
ATOM   1721  CB  GLU A 114      82.763 -18.688   9.465  1.00  0.00           C  
ATOM   1722  CG  GLU A 114      81.860 -17.802   8.619  1.00  0.00           C  
ATOM   1723  CD  GLU A 114      81.006 -16.880   9.443  1.00  0.00           C  
ATOM   1724  OE1 GLU A 114      80.179 -17.365  10.178  1.00  0.00           O  
ATOM   1725  OE2 GLU A 114      81.180 -15.688   9.338  1.00  0.00           O1-
ATOM   1726  H   GLU A 114      84.789 -17.652   8.422  1.00  0.00           H  
ATOM   1727  HA  GLU A 114      83.342 -17.107  10.790  1.00  0.00           H  
ATOM   1728 1HB  GLU A 114      83.247 -19.403   8.801  1.00  0.00           H  
ATOM   1729 2HB  GLU A 114      82.130 -19.253  10.149  1.00  0.00           H  
ATOM   1730 1HG  GLU A 114      82.478 -17.204   7.950  1.00  0.00           H  
ATOM   1731 2HG  GLU A 114      81.218 -18.434   8.007  1.00  0.00           H  
ATOM   1732  N   ILE A 115      85.370 -19.670  10.871  1.00  0.00           N  
ATOM   1733  CA  ILE A 115      86.087 -20.552  11.772  1.00  0.00           C  
ATOM   1734  C   ILE A 115      86.889 -19.790  12.815  1.00  0.00           C  
ATOM   1735  O   ILE A 115      86.949 -20.169  13.982  1.00  0.00           O  
ATOM   1736  CB  ILE A 115      87.031 -21.476  10.982  1.00  0.00           C  
ATOM   1737  CG1 ILE A 115      86.225 -22.467  10.138  1.00  0.00           C  
ATOM   1738  CG2 ILE A 115      87.967 -22.215  11.927  1.00  0.00           C  
ATOM   1739  CD1 ILE A 115      87.055 -23.227   9.129  1.00  0.00           C  
ATOM   1740  H   ILE A 115      85.647 -19.651   9.932  1.00  0.00           H  
ATOM   1741  HA  ILE A 115      85.363 -21.166  12.304  1.00  0.00           H  
ATOM   1742  HB  ILE A 115      87.626 -20.883  10.288  1.00  0.00           H  
ATOM   1743 1HG1 ILE A 115      85.737 -23.190  10.792  1.00  0.00           H  
ATOM   1744 2HG1 ILE A 115      85.441 -21.933   9.600  1.00  0.00           H  
ATOM   1745 1HG2 ILE A 115      88.626 -22.865  11.352  1.00  0.00           H  
ATOM   1746 2HG2 ILE A 115      88.562 -21.495  12.485  1.00  0.00           H  
ATOM   1747 3HG2 ILE A 115      87.381 -22.817  12.622  1.00  0.00           H  
ATOM   1748 1HD1 ILE A 115      86.415 -23.908   8.569  1.00  0.00           H  
ATOM   1749 2HD1 ILE A 115      87.526 -22.524   8.441  1.00  0.00           H  
ATOM   1750 3HD1 ILE A 115      87.824 -23.798   9.647  1.00  0.00           H  
ATOM   1751  N   VAL A 116      87.533 -18.729  12.381  1.00  0.00           N  
ATOM   1752  CA  VAL A 116      88.277 -17.870  13.282  1.00  0.00           C  
ATOM   1753  C   VAL A 116      87.387 -17.212  14.325  1.00  0.00           C  
ATOM   1754  O   VAL A 116      87.751 -17.088  15.492  1.00  0.00           O  
ATOM   1755  CB  VAL A 116      89.007 -16.777  12.479  1.00  0.00           C  
ATOM   1756  CG1 VAL A 116      89.627 -15.752  13.417  1.00  0.00           C  
ATOM   1757  CG2 VAL A 116      90.069 -17.409  11.592  1.00  0.00           C  
ATOM   1758  H   VAL A 116      87.468 -18.459  11.442  1.00  0.00           H  
ATOM   1759  HA  VAL A 116      89.016 -18.477  13.807  1.00  0.00           H  
ATOM   1760  HB  VAL A 116      88.282 -16.249  11.860  1.00  0.00           H  
ATOM   1761 1HG1 VAL A 116      90.138 -14.986  12.832  1.00  0.00           H  
ATOM   1762 2HG1 VAL A 116      88.844 -15.287  14.016  1.00  0.00           H  
ATOM   1763 3HG1 VAL A 116      90.344 -16.245  14.073  1.00  0.00           H  
ATOM   1764 1HG2 VAL A 116      90.580 -16.630  11.027  1.00  0.00           H  
ATOM   1765 2HG2 VAL A 116      90.791 -17.942  12.211  1.00  0.00           H  
ATOM   1766 3HG2 VAL A 116      89.597 -18.108  10.901  1.00  0.00           H  
ATOM   1767  N   ARG A 117      86.231 -16.762  13.891  1.00  0.00           N  
ATOM   1768  CA  ARG A 117      85.255 -16.179  14.792  1.00  0.00           C  
ATOM   1769  C   ARG A 117      84.763 -17.169  15.835  1.00  0.00           C  
ATOM   1770  O   ARG A 117      84.576 -16.833  17.002  1.00  0.00           O  
ATOM   1771  CB  ARG A 117      84.065 -15.651  14.005  1.00  0.00           C  
ATOM   1772  CG  ARG A 117      82.990 -14.980  14.845  1.00  0.00           C  
ATOM   1773  CD  ARG A 117      81.862 -14.494  14.009  1.00  0.00           C  
ATOM   1774  NE  ARG A 117      81.171 -15.587  13.344  1.00  0.00           N  
ATOM   1775  CZ  ARG A 117      80.252 -16.379  13.930  1.00  0.00           C  
ATOM   1776  NH1 ARG A 117      79.927 -16.189  15.189  1.00  0.00           N1+
ATOM   1777  NH2 ARG A 117      79.678 -17.349  13.238  1.00  0.00           N  
ATOM   1778  H   ARG A 117      85.976 -16.874  12.952  1.00  0.00           H  
ATOM   1779  HA  ARG A 117      85.724 -15.348  15.320  1.00  0.00           H  
ATOM   1780 1HB  ARG A 117      84.408 -14.927  13.269  1.00  0.00           H  
ATOM   1781 2HB  ARG A 117      83.594 -16.471  13.462  1.00  0.00           H  
ATOM   1782 1HG  ARG A 117      82.596 -15.693  15.571  1.00  0.00           H  
ATOM   1783 2HG  ARG A 117      83.419 -14.126  15.371  1.00  0.00           H  
ATOM   1784 1HD  ARG A 117      81.144 -13.968  14.637  1.00  0.00           H  
ATOM   1785 2HD  ARG A 117      82.242 -13.816  13.245  1.00  0.00           H  
ATOM   1786  HE  ARG A 117      81.394 -15.764  12.374  1.00  0.00           H  
ATOM   1787 1HH1 ARG A 117      80.365 -15.448  15.718  1.00  0.00           H  
ATOM   1788 2HH1 ARG A 117      79.239 -16.783  15.628  1.00  0.00           H  
ATOM   1789 1HH2 ARG A 117      79.928 -17.495  12.270  1.00  0.00           H  
ATOM   1790 2HH2 ARG A 117      78.991 -17.943  13.677  1.00  0.00           H  
ATOM   1791  N   THR A 118      84.520 -18.386  15.401  1.00  0.00           N  
ATOM   1792  CA  THR A 118      84.115 -19.447  16.302  1.00  0.00           C  
ATOM   1793  C   THR A 118      85.176 -19.762  17.345  1.00  0.00           C  
ATOM   1794  O   THR A 118      84.877 -20.003  18.512  1.00  0.00           O  
ATOM   1795  CB  THR A 118      83.776 -20.727  15.516  1.00  0.00           C  
ATOM   1796  CG2 THR A 118      83.396 -21.853  16.466  1.00  0.00           C  
ATOM   1797  OG1 THR A 118      82.683 -20.469  14.625  1.00  0.00           O  
ATOM   1798  H   THR A 118      84.675 -18.618  14.462  1.00  0.00           H  
ATOM   1799  HA  THR A 118      83.213 -19.130  16.827  1.00  0.00           H  
ATOM   1800  HB  THR A 118      84.642 -21.033  14.928  1.00  0.00           H  
ATOM   1801  HG1 THR A 118      82.929 -19.772  14.011  1.00  0.00           H  
ATOM   1802 1HG2 THR A 118      83.160 -22.749  15.892  1.00  0.00           H  
ATOM   1803 2HG2 THR A 118      84.229 -22.059  17.137  1.00  0.00           H  
ATOM   1804 3HG2 THR A 118      82.525 -21.557  17.050  1.00  0.00           H  
ATOM   1805  N   THR A 119      86.416 -19.789  16.911  1.00  0.00           N  
ATOM   1806  CA  THR A 119      87.533 -20.004  17.812  1.00  0.00           C  
ATOM   1807  C   THR A 119      87.657 -18.904  18.855  1.00  0.00           C  
ATOM   1808  O   THR A 119      87.947 -19.157  20.022  1.00  0.00           O  
ATOM   1809  CB  THR A 119      88.852 -20.115  17.026  1.00  0.00           C  
ATOM   1810  CG2 THR A 119      90.026 -20.294  17.976  1.00  0.00           C  
ATOM   1811  OG1 THR A 119      88.788 -21.236  16.135  1.00  0.00           O  
ATOM   1812  H   THR A 119      86.617 -19.597  15.972  1.00  0.00           H  
ATOM   1813  HA  THR A 119      87.370 -20.939  18.349  1.00  0.00           H  
ATOM   1814  HB  THR A 119      89.002 -19.209  16.438  1.00  0.00           H  
ATOM   1815  HG1 THR A 119      88.059 -21.115  15.521  1.00  0.00           H  
ATOM   1816 1HG2 THR A 119      90.949 -20.370  17.402  1.00  0.00           H  
ATOM   1817 2HG2 THR A 119      90.084 -19.437  18.647  1.00  0.00           H  
ATOM   1818 3HG2 THR A 119      89.886 -21.203  18.559  1.00  0.00           H  
ATOM   1819  N   PHE A 120      87.469 -17.678  18.421  1.00  0.00           N  
ATOM   1820  CA  PHE A 120      87.487 -16.542  19.322  1.00  0.00           C  
ATOM   1821  C   PHE A 120      86.382 -16.610  20.365  1.00  0.00           C  
ATOM   1822  O   PHE A 120      86.580 -16.281  21.532  1.00  0.00           O  
ATOM   1823  CB  PHE A 120      87.356 -15.241  18.527  1.00  0.00           C  
ATOM   1824  CG  PHE A 120      87.408 -14.004  19.377  1.00  0.00           C  
ATOM   1825  CD1 PHE A 120      88.618 -13.525  19.858  1.00  0.00           C  
ATOM   1826  CD2 PHE A 120      86.248 -13.316  19.697  1.00  0.00           C  
ATOM   1827  CE1 PHE A 120      88.667 -12.388  20.640  1.00  0.00           C  
ATOM   1828  CE2 PHE A 120      86.294 -12.177  20.478  1.00  0.00           C  
ATOM   1829  CZ  PHE A 120      87.505 -11.712  20.949  1.00  0.00           C  
ATOM   1830  H   PHE A 120      87.244 -17.514  17.482  1.00  0.00           H  
ATOM   1831  HA  PHE A 120      88.429 -16.550  19.871  1.00  0.00           H  
ATOM   1832 1HB  PHE A 120      88.158 -15.183  17.792  1.00  0.00           H  
ATOM   1833 2HB  PHE A 120      86.412 -15.241  17.983  1.00  0.00           H  
ATOM   1834  HD1 PHE A 120      89.537 -14.059  19.612  1.00  0.00           H  
ATOM   1835  HD2 PHE A 120      85.291 -13.683  19.325  1.00  0.00           H  
ATOM   1836  HE1 PHE A 120      89.625 -12.023  21.011  1.00  0.00           H  
ATOM   1837  HE2 PHE A 120      85.375 -11.645  20.722  1.00  0.00           H  
ATOM   1838  HZ  PHE A 120      87.543 -10.816  21.566  1.00  0.00           H  
ATOM   1839  N   GLU A 121      85.207 -17.008  19.931  1.00  0.00           N  
ATOM   1840  CA  GLU A 121      84.085 -17.188  20.832  1.00  0.00           C  
ATOM   1841  C   GLU A 121      84.344 -18.264  21.875  1.00  0.00           C  
ATOM   1842  O   GLU A 121      83.985 -18.126  23.042  1.00  0.00           O  
ATOM   1843  CB  GLU A 121      82.826 -17.537  20.035  1.00  0.00           C  
ATOM   1844  CG  GLU A 121      82.274 -16.391  19.199  1.00  0.00           C  
ATOM   1845  CD  GLU A 121      81.086 -16.792  18.370  1.00  0.00           C  
ATOM   1846  OE1 GLU A 121      80.763 -17.955  18.351  1.00  0.00           O  
ATOM   1847  OE2 GLU A 121      80.499 -15.933  17.754  1.00  0.00           O1-
ATOM   1848  H   GLU A 121      85.084 -17.257  18.992  1.00  0.00           H  
ATOM   1849  HA  GLU A 121      83.911 -16.249  21.360  1.00  0.00           H  
ATOM   1850 1HB  GLU A 121      83.039 -18.368  19.363  1.00  0.00           H  
ATOM   1851 2HB  GLU A 121      82.040 -17.860  20.718  1.00  0.00           H  
ATOM   1852 1HG  GLU A 121      81.982 -15.578  19.863  1.00  0.00           H  
ATOM   1853 2HG  GLU A 121      83.061 -16.021  18.543  1.00  0.00           H  
ATOM   1854  N   ALA A 122      84.940 -19.352  21.441  1.00  0.00           N  
ATOM   1855  CA  ALA A 122      85.313 -20.426  22.342  1.00  0.00           C  
ATOM   1856  C   ALA A 122      86.327 -19.984  23.385  1.00  0.00           C  
ATOM   1857  O   ALA A 122      86.253 -20.361  24.552  1.00  0.00           O  
ATOM   1858  CB  ALA A 122      85.859 -21.603  21.548  1.00  0.00           C  
ATOM   1859  H   ALA A 122      85.206 -19.430  20.502  1.00  0.00           H  
ATOM   1860  HA  ALA A 122      84.419 -20.742  22.880  1.00  0.00           H  
ATOM   1861 1HB  ALA A 122      86.125 -22.410  22.230  1.00  0.00           H  
ATOM   1862 2HB  ALA A 122      85.100 -21.954  20.848  1.00  0.00           H  
ATOM   1863 3HB  ALA A 122      86.743 -21.289  20.995  1.00  0.00           H  
ATOM   1864  N   LEU A 123      87.294 -19.207  22.951  1.00  0.00           N  
ATOM   1865  CA  LEU A 123      88.288 -18.655  23.852  1.00  0.00           C  
ATOM   1866  C   LEU A 123      87.676 -17.732  24.895  1.00  0.00           C  
ATOM   1867  O   LEU A 123      88.060 -17.739  26.062  1.00  0.00           O  
ATOM   1868  CB  LEU A 123      89.347 -17.889  23.050  1.00  0.00           C  
ATOM   1869  CG  LEU A 123      90.271 -18.748  22.177  1.00  0.00           C  
ATOM   1870  CD1 LEU A 123      91.136 -17.844  21.309  1.00  0.00           C  
ATOM   1871  CD2 LEU A 123      91.127 -19.638  23.065  1.00  0.00           C  
ATOM   1872  H   LEU A 123      87.325 -18.932  22.012  1.00  0.00           H  
ATOM   1873  HA  LEU A 123      88.770 -19.476  24.381  1.00  0.00           H  
ATOM   1874 1HB  LEU A 123      88.843 -17.178  22.398  1.00  0.00           H  
ATOM   1875 2HB  LEU A 123      89.974 -17.331  23.746  1.00  0.00           H  
ATOM   1876  HG  LEU A 123      89.668 -19.370  21.513  1.00  0.00           H  
ATOM   1877 1HD1 LEU A 123      91.792 -18.455  20.688  1.00  0.00           H  
ATOM   1878 2HD1 LEU A 123      90.498 -17.233  20.670  1.00  0.00           H  
ATOM   1879 3HD1 LEU A 123      91.738 -17.197  21.946  1.00  0.00           H  
ATOM   1880 1HD2 LEU A 123      91.783 -20.248  22.444  1.00  0.00           H  
ATOM   1881 2HD2 LEU A 123      91.731 -19.016  23.728  1.00  0.00           H  
ATOM   1882 3HD2 LEU A 123      90.484 -20.285  23.661  1.00  0.00           H  
ATOM   1883  N   ALA A 124      86.744 -16.914  24.461  1.00  0.00           N  
ATOM   1884  CA  ALA A 124      86.027 -16.032  25.362  1.00  0.00           C  
ATOM   1885  C   ALA A 124      85.225 -16.794  26.405  1.00  0.00           C  
ATOM   1886  O   ALA A 124      85.164 -16.414  27.572  1.00  0.00           O  
ATOM   1887  CB  ALA A 124      85.111 -15.113  24.568  1.00  0.00           C  
ATOM   1888  H   ALA A 124      86.466 -16.932  23.522  1.00  0.00           H  
ATOM   1889  HA  ALA A 124      86.758 -15.429  25.900  1.00  0.00           H  
ATOM   1890 1HB  ALA A 124      84.585 -14.445  25.250  1.00  0.00           H  
ATOM   1891 2HB  ALA A 124      85.704 -14.523  23.868  1.00  0.00           H  
ATOM   1892 3HB  ALA A 124      84.387 -15.709  24.015  1.00  0.00           H  
ATOM   1893  N   GLU A 125      84.580 -17.854  25.971  1.00  0.00           N  
ATOM   1894  CA  GLU A 125      83.836 -18.713  26.872  1.00  0.00           C  
ATOM   1895  C   GLU A 125      84.726 -19.372  27.915  1.00  0.00           C  
ATOM   1896  O   GLU A 125      84.363 -19.496  29.082  1.00  0.00           O  
ATOM   1897  CB  GLU A 125      83.096 -19.790  26.075  1.00  0.00           C  
ATOM   1898  CG  GLU A 125      81.945 -19.265  25.229  1.00  0.00           C  
ATOM   1899  CD  GLU A 125      80.827 -18.691  26.054  1.00  0.00           C  
ATOM   1900  OE1 GLU A 125      80.215 -19.429  26.788  1.00  0.00           O  
ATOM   1901  OE2 GLU A 125      80.584 -17.512  25.949  1.00  0.00           O1-
ATOM   1902  H   GLU A 125      84.646 -18.125  25.032  1.00  0.00           H  
ATOM   1903  HA  GLU A 125      83.106 -18.105  27.406  1.00  0.00           H  
ATOM   1904 1HB  GLU A 125      83.796 -20.297  25.410  1.00  0.00           H  
ATOM   1905 2HB  GLU A 125      82.695 -20.538  26.759  1.00  0.00           H  
ATOM   1906 1HG  GLU A 125      82.322 -18.492  24.560  1.00  0.00           H  
ATOM   1907 2HG  GLU A 125      81.558 -20.079  24.617  1.00  0.00           H  
ATOM   1908  N   LEU A 126      85.882 -19.822  27.481  1.00  0.00           N  
ATOM   1909  CA  LEU A 126      86.858 -20.405  28.382  1.00  0.00           C  
ATOM   1910  C   LEU A 126      87.351 -19.415  29.425  1.00  0.00           C  
ATOM   1911  O   LEU A 126      87.538 -19.751  30.592  1.00  0.00           O  
ATOM   1912  CB  LEU A 126      88.051 -20.939  27.580  1.00  0.00           C  
ATOM   1913  CG  LEU A 126      87.768 -22.168  26.706  1.00  0.00           C  
ATOM   1914  CD1 LEU A 126      88.983 -22.467  25.840  1.00  0.00           C  
ATOM   1915  CD2 LEU A 126      87.425 -23.355  27.595  1.00  0.00           C  
ATOM   1916  H   LEU A 126      86.136 -19.709  26.542  1.00  0.00           H  
ATOM   1917  HA  LEU A 126      86.387 -21.232  28.912  1.00  0.00           H  
ATOM   1918 1HB  LEU A 126      88.413 -20.146  26.928  1.00  0.00           H  
ATOM   1919 2HB  LEU A 126      88.847 -21.203  28.275  1.00  0.00           H  
ATOM   1920  HG  LEU A 126      86.928 -21.957  26.042  1.00  0.00           H  
ATOM   1921 1HD1 LEU A 126      88.782 -23.340  25.219  1.00  0.00           H  
ATOM   1922 2HD1 LEU A 126      89.194 -21.610  25.201  1.00  0.00           H  
ATOM   1923 3HD1 LEU A 126      89.845 -22.666  26.477  1.00  0.00           H  
ATOM   1924 1HD2 LEU A 126      87.223 -24.228  26.974  1.00  0.00           H  
ATOM   1925 2HD2 LEU A 126      88.264 -23.567  28.258  1.00  0.00           H  
ATOM   1926 3HD2 LEU A 126      86.542 -23.120  28.190  1.00  0.00           H  
ATOM   1927  N   ALA A 127      87.581 -18.209  29.005  1.00  0.00           N  
ATOM   1928  CA  ALA A 127      88.002 -17.232  29.958  1.00  0.00           C  
ATOM   1929  C   ALA A 127      86.862 -16.854  30.889  1.00  0.00           C  
ATOM   1930  O   ALA A 127      87.086 -16.338  31.985  1.00  0.00           O  
ATOM   1931  CB  ALA A 127      88.544 -16.004  29.241  1.00  0.00           C  
ATOM   1932  H   ALA A 127      87.446 -17.960  28.036  1.00  0.00           H  
ATOM   1933  HA  ALA A 127      88.795 -17.671  30.564  1.00  0.00           H  
ATOM   1934 1HB  ALA A 127      88.873 -15.269  29.976  1.00  0.00           H  
ATOM   1935 2HB  ALA A 127      89.389 -16.293  28.614  1.00  0.00           H  
ATOM   1936 3HB  ALA A 127      87.763 -15.571  28.619  1.00  0.00           H  
ATOM   1937  N   ARG A 128      85.636 -17.122  30.454  1.00  0.00           N  
ATOM   1938  CA  ARG A 128      84.473 -16.821  31.272  1.00  0.00           C  
ATOM   1939  C   ARG A 128      84.122 -17.999  32.170  1.00  0.00           C  
ATOM   1940  O   ARG A 128      84.232 -17.915  33.394  1.00  0.00           O  
ATOM   1941  CB  ARG A 128      83.276 -16.476  30.397  1.00  0.00           C  
ATOM   1942  CG  ARG A 128      82.013 -16.107  31.158  1.00  0.00           C  
ATOM   1943  CD  ARG A 128      80.888 -15.800  30.238  1.00  0.00           C  
ATOM   1944  NE  ARG A 128      80.506 -16.957  29.445  1.00  0.00           N  
ATOM   1945  CZ  ARG A 128      79.727 -17.965  29.886  1.00  0.00           C  
ATOM   1946  NH1 ARG A 128      79.258 -17.943  31.114  1.00  0.00           N1+
ATOM   1947  NH2 ARG A 128      79.436 -18.974  29.085  1.00  0.00           N  
ATOM   1948  H   ARG A 128      85.510 -17.544  29.544  1.00  0.00           H  
ATOM   1949  HA  ARG A 128      84.701 -15.957  31.896  1.00  0.00           H  
ATOM   1950 1HB  ARG A 128      83.529 -15.637  29.750  1.00  0.00           H  
ATOM   1951 2HB  ARG A 128      83.039 -17.324  29.755  1.00  0.00           H  
ATOM   1952 1HG  ARG A 128      81.717 -16.939  31.797  1.00  0.00           H  
ATOM   1953 2HG  ARG A 128      82.203 -15.227  31.773  1.00  0.00           H  
ATOM   1954 1HD  ARG A 128      80.021 -15.483  30.817  1.00  0.00           H  
ATOM   1955 2HD  ARG A 128      81.182 -15.002  29.558  1.00  0.00           H  
ATOM   1956  HE  ARG A 128      80.847 -17.009  28.494  1.00  0.00           H  
ATOM   1957 1HH1 ARG A 128      79.481 -17.171  31.726  1.00  0.00           H  
ATOM   1958 2HH1 ARG A 128      78.675 -18.698  31.445  1.00  0.00           H  
ATOM   1959 1HH2 ARG A 128      79.797 -18.991  28.141  1.00  0.00           H  
ATOM   1960 2HH2 ARG A 128      78.853 -19.729  29.415  1.00  0.00           H  
ATOM   1961  N   GLU A 129      83.798 -19.124  31.548  1.00  0.00           N  
ATOM   1962  CA  GLU A 129      83.733 -20.403  32.245  1.00  0.00           C  
ATOM   1963  C   GLU A 129      84.428 -21.473  31.419  1.00  0.00           C  
ATOM   1964  O   GLU A 129      84.154 -21.620  30.228  1.00  0.00           O  
ATOM   1965  CB  GLU A 129      82.281 -20.804  32.513  1.00  0.00           C  
ATOM   1966  CG  GLU A 129      82.119 -22.106  33.286  1.00  0.00           C  
ATOM   1967  CD  GLU A 129      80.684 -22.437  33.582  1.00  0.00           C  
ATOM   1968  OE1 GLU A 129      79.829 -21.665  33.220  1.00  0.00           O  
ATOM   1969  OE2 GLU A 129      80.442 -23.463  34.172  1.00  0.00           O1-
ATOM   1970  H   GLU A 129      83.661 -19.108  30.547  1.00  0.00           H  
ATOM   1971  HA  GLU A 129      84.235 -20.298  33.207  1.00  0.00           H  
ATOM   1972 1HB  GLU A 129      81.784 -20.015  33.079  1.00  0.00           H  
ATOM   1973 2HB  GLU A 129      81.751 -20.910  31.566  1.00  0.00           H  
ATOM   1974 1HG  GLU A 129      82.555 -22.917  32.704  1.00  0.00           H  
ATOM   1975 2HG  GLU A 129      82.671 -22.030  34.222  1.00  0.00           H  
ATOM   1976  N   PRO A 130      85.335 -22.216  32.041  1.00  0.00           N  
ATOM   1977  CA  PRO A 130      86.062 -23.245  31.312  1.00  0.00           C  
ATOM   1978  C   PRO A 130      85.230 -24.513  31.208  1.00  0.00           C  
ATOM   1979  O   PRO A 130      84.951 -25.172  32.209  1.00  0.00           O  
ATOM   1980  CB  PRO A 130      87.316 -23.458  32.165  1.00  0.00           C  
ATOM   1981  CG  PRO A 130      86.884 -23.102  33.546  1.00  0.00           C  
ATOM   1982  CD  PRO A 130      85.834 -22.041  33.349  1.00  0.00           C  
ATOM   1983  HA  PRO A 130      86.275 -22.873  30.309  1.00  0.00           H  
ATOM   1984 1HB  PRO A 130      87.658 -24.500  32.080  1.00  0.00           H  
ATOM   1985 2HB  PRO A 130      88.134 -22.821  31.796  1.00  0.00           H  
ATOM   1986 1HG  PRO A 130      86.495 -23.992  34.064  1.00  0.00           H  
ATOM   1987 2HG  PRO A 130      87.743 -22.744  34.133  1.00  0.00           H  
ATOM   1988 1HD  PRO A 130      85.016 -22.195  34.068  1.00  0.00           H  
ATOM   1989 2HD  PRO A 130      86.287 -21.047  33.482  1.00  0.00           H  
ATOM   1990  N   SER A 131      84.862 -24.861  29.983  1.00  0.00           N  
ATOM   1991  CA  SER A 131      84.136 -26.092  29.712  1.00  0.00           C  
ATOM   1992  C   SER A 131      84.694 -26.767  28.469  1.00  0.00           C  
ATOM   1993  O   SER A 131      85.203 -26.099  27.569  1.00  0.00           O  
ATOM   1994  CB  SER A 131      82.658 -25.805  29.531  1.00  0.00           C  
ATOM   1995  OG  SER A 131      81.952 -26.979  29.234  1.00  0.00           O  
ATOM   1996  H   SER A 131      85.112 -24.262  29.210  1.00  0.00           H  
ATOM   1997  HA  SER A 131      84.252 -26.758  30.568  1.00  0.00           H  
ATOM   1998 1HB  SER A 131      82.259 -25.359  30.441  1.00  0.00           H  
ATOM   1999 2HB  SER A 131      82.523 -25.084  28.726  1.00  0.00           H  
ATOM   2000  HG  SER A 131      81.033 -26.796  29.445  1.00  0.00           H  
ATOM   2001  N   VAL A 132      84.590 -28.087  28.410  1.00  0.00           N  
ATOM   2002  CA  VAL A 132      85.070 -28.813  27.244  1.00  0.00           C  
ATOM   2003  C   VAL A 132      83.947 -29.032  26.224  1.00  0.00           C  
ATOM   2004  O   VAL A 132      84.211 -29.354  25.065  1.00  0.00           O  
ATOM   2005  CB  VAL A 132      85.650 -30.174  27.670  1.00  0.00           C  
ATOM   2006  CG1 VAL A 132      84.534 -31.137  28.043  1.00  0.00           C  
ATOM   2007  CG2 VAL A 132      86.505 -30.746  26.549  1.00  0.00           C  
ATOM   2008  H   VAL A 132      84.167 -28.593  29.175  1.00  0.00           H  
ATOM   2009  HA  VAL A 132      85.858 -28.226  26.771  1.00  0.00           H  
ATOM   2010  HB  VAL A 132      86.265 -30.034  28.560  1.00  0.00           H  
ATOM   2011 1HG1 VAL A 132      84.962 -32.094  28.342  1.00  0.00           H  
ATOM   2012 2HG1 VAL A 132      83.958 -30.723  28.871  1.00  0.00           H  
ATOM   2013 3HG1 VAL A 132      83.879 -31.285  27.184  1.00  0.00           H  
ATOM   2014 1HG2 VAL A 132      86.913 -31.708  26.857  1.00  0.00           H  
ATOM   2015 2HG2 VAL A 132      85.891 -30.881  25.657  1.00  0.00           H  
ATOM   2016 3HG2 VAL A 132      87.321 -30.060  26.327  1.00  0.00           H  
ATOM   2017  N   GLU A 133      82.700 -28.799  26.642  1.00  0.00           N  
ATOM   2018  CA  GLU A 133      81.565 -28.859  25.741  1.00  0.00           C  
ATOM   2019  C   GLU A 133      81.592 -27.753  24.699  1.00  0.00           C  
ATOM   2020  O   GLU A 133      81.270 -27.963  23.531  1.00  0.00           O  
ATOM   2021  CB  GLU A 133      80.261 -28.783  26.537  1.00  0.00           C  
ATOM   2022  CG  GLU A 133      79.001 -28.918  25.694  1.00  0.00           C  
ATOM   2023  CD  GLU A 133      77.744 -28.933  26.519  1.00  0.00           C  
ATOM   2024  OE1 GLU A 133      77.844 -28.864  27.721  1.00  0.00           O  
ATOM   2025  OE2 GLU A 133      76.682 -29.015  25.947  1.00  0.00           O1-
ATOM   2026  H   GLU A 133      82.527 -28.581  27.582  1.00  0.00           H  
ATOM   2027  HA  GLU A 133      81.598 -29.810  25.207  1.00  0.00           H  
ATOM   2028 1HB  GLU A 133      80.247 -29.573  27.289  1.00  0.00           H  
ATOM   2029 2HB  GLU A 133      80.211 -27.830  27.063  1.00  0.00           H  
ATOM   2030 1HG  GLU A 133      78.953 -28.083  24.995  1.00  0.00           H  
ATOM   2031 2HG  GLU A 133      79.061 -29.838  25.115  1.00  0.00           H  
ATOM   2032  N   VAL A 134      81.945 -26.564  25.132  1.00  0.00           N  
ATOM   2033  CA  VAL A 134      82.082 -25.436  24.231  1.00  0.00           C  
ATOM   2034  C   VAL A 134      83.167 -25.653  23.189  1.00  0.00           C  
ATOM   2035  O   VAL A 134      83.016 -25.301  22.021  1.00  0.00           O  
ATOM   2036  CB  VAL A 134      82.402 -24.160  25.034  1.00  0.00           C  
ATOM   2037  CG1 VAL A 134      82.747 -23.013  24.095  1.00  0.00           C  
ATOM   2038  CG2 VAL A 134      81.221 -23.797  25.920  1.00  0.00           C  
ATOM   2039  H   VAL A 134      82.190 -26.432  26.072  1.00  0.00           H  
ATOM   2040  HA  VAL A 134      81.137 -25.295  23.706  1.00  0.00           H  
ATOM   2041  HB  VAL A 134      83.281 -24.343  25.653  1.00  0.00           H  
ATOM   2042 1HG1 VAL A 134      82.970 -22.120  24.680  1.00  0.00           H  
ATOM   2043 2HG1 VAL A 134      83.616 -23.281  23.496  1.00  0.00           H  
ATOM   2044 3HG1 VAL A 134      81.900 -22.813  23.439  1.00  0.00           H  
ATOM   2045 1HG2 VAL A 134      81.455 -22.895  26.485  1.00  0.00           H  
ATOM   2046 2HG2 VAL A 134      80.342 -23.620  25.301  1.00  0.00           H  
ATOM   2047 3HG2 VAL A 134      81.020 -24.616  26.612  1.00  0.00           H  
ATOM   2048  N   ALA A 135      84.277 -26.209  23.622  1.00  0.00           N  
ATOM   2049  CA  ALA A 135      85.364 -26.540  22.721  1.00  0.00           C  
ATOM   2050  C   ALA A 135      84.961 -27.570  21.679  1.00  0.00           C  
ATOM   2051  O   ALA A 135      85.335 -27.483  20.511  1.00  0.00           O  
ATOM   2052  CB  ALA A 135      86.562 -27.041  23.515  1.00  0.00           C  
ATOM   2053  H   ALA A 135      84.365 -26.472  24.562  1.00  0.00           H  
ATOM   2054  HA  ALA A 135      85.668 -25.633  22.196  1.00  0.00           H  
ATOM   2055 1HB  ALA A 135      87.378 -27.276  22.832  1.00  0.00           H  
ATOM   2056 2HB  ALA A 135      86.884 -26.269  24.214  1.00  0.00           H  
ATOM   2057 3HB  ALA A 135      86.282 -27.937  24.068  1.00  0.00           H  
ATOM   2058  N   MET A 136      84.222 -28.567  22.112  1.00  0.00           N  
ATOM   2059  CA  MET A 136      83.707 -29.580  21.211  1.00  0.00           C  
ATOM   2060  C   MET A 136      82.762 -29.004  20.169  1.00  0.00           C  
ATOM   2061  O   MET A 136      82.784 -29.388  19.001  1.00  0.00           O  
ATOM   2062  CB  MET A 136      83.005 -30.675  22.012  1.00  0.00           C  
ATOM   2063  CG  MET A 136      83.930 -31.507  22.888  1.00  0.00           C  
ATOM   2064  SD  MET A 136      85.128 -32.455  21.929  1.00  0.00           S  
ATOM   2065  CE  MET A 136      86.171 -33.100  23.234  1.00  0.00           C  
ATOM   2066  H   MET A 136      83.948 -28.608  23.052  1.00  0.00           H  
ATOM   2067  HA  MET A 136      84.545 -30.019  20.669  1.00  0.00           H  
ATOM   2068 1HB  MET A 136      82.250 -30.226  22.656  1.00  0.00           H  
ATOM   2069 2HB  MET A 136      82.492 -31.353  21.329  1.00  0.00           H  
ATOM   2070 1HG  MET A 136      84.475 -30.851  23.567  1.00  0.00           H  
ATOM   2071 2HG  MET A 136      83.340 -32.201  23.485  1.00  0.00           H  
ATOM   2072 1HE  MET A 136      86.964 -33.710  22.799  1.00  0.00           H  
ATOM   2073 2HE  MET A 136      86.614 -32.272  23.789  1.00  0.00           H  
ATOM   2074 3HE  MET A 136      85.573 -33.711  23.910  1.00  0.00           H  
ATOM   2075  N   ARG A 137      81.909 -28.103  20.602  1.00  0.00           N  
ATOM   2076  CA  ARG A 137      81.001 -27.419  19.701  1.00  0.00           C  
ATOM   2077  C   ARG A 137      81.732 -26.589  18.659  1.00  0.00           C  
ATOM   2078  O   ARG A 137      81.351 -26.544  17.491  1.00  0.00           O  
ATOM   2079  CB  ARG A 137      80.062 -26.516  20.488  1.00  0.00           C  
ATOM   2080  CG  ARG A 137      79.020 -27.248  21.318  1.00  0.00           C  
ATOM   2081  CD  ARG A 137      78.125 -26.301  22.034  1.00  0.00           C  
ATOM   2082  NE  ARG A 137      77.179 -26.993  22.894  1.00  0.00           N  
ATOM   2083  CZ  ARG A 137      76.006 -27.511  22.481  1.00  0.00           C  
ATOM   2084  NH1 ARG A 137      75.649 -27.405  21.220  1.00  0.00           N1+
ATOM   2085  NH2 ARG A 137      75.213 -28.123  23.343  1.00  0.00           N  
ATOM   2086  H   ARG A 137      81.917 -27.826  21.542  1.00  0.00           H  
ATOM   2087  HA  ARG A 137      80.415 -28.168  19.166  1.00  0.00           H  
ATOM   2088 1HB  ARG A 137      80.642 -25.890  21.164  1.00  0.00           H  
ATOM   2089 2HB  ARG A 137      79.533 -25.856  19.801  1.00  0.00           H  
ATOM   2090 1HG  ARG A 137      78.407 -27.872  20.667  1.00  0.00           H  
ATOM   2091 2HG  ARG A 137      79.517 -27.875  22.058  1.00  0.00           H  
ATOM   2092 1HD  ARG A 137      78.724 -25.633  22.653  1.00  0.00           H  
ATOM   2093 2HD  ARG A 137      77.561 -25.716  21.309  1.00  0.00           H  
ATOM   2094  HE  ARG A 137      77.420 -27.095  23.871  1.00  0.00           H  
ATOM   2095 1HH1 ARG A 137      76.255 -26.937  20.561  1.00  0.00           H  
ATOM   2096 2HH1 ARG A 137      74.769 -27.793  20.911  1.00  0.00           H  
ATOM   2097 1HH2 ARG A 137      75.489 -28.204  24.313  1.00  0.00           H  
ATOM   2098 2HH2 ARG A 137      74.335 -28.510  23.034  1.00  0.00           H  
ATOM   2099  N   ALA A 138      82.768 -25.905  19.092  1.00  0.00           N  
ATOM   2100  CA  ALA A 138      83.598 -25.130  18.191  1.00  0.00           C  
ATOM   2101  C   ALA A 138      84.289 -25.994  17.149  1.00  0.00           C  
ATOM   2102  O   ALA A 138      84.399 -25.627  15.981  1.00  0.00           O  
ATOM   2103  CB  ALA A 138      84.630 -24.344  18.985  1.00  0.00           C  
ATOM   2104  H   ALA A 138      83.040 -25.961  20.032  1.00  0.00           H  
ATOM   2105  HA  ALA A 138      82.955 -24.433  17.653  1.00  0.00           H  
ATOM   2106 1HB  ALA A 138      85.242 -23.753  18.302  1.00  0.00           H  
ATOM   2107 2HB  ALA A 138      84.122 -23.678  19.684  1.00  0.00           H  
ATOM   2108 3HB  ALA A 138      85.267 -25.033  19.538  1.00  0.00           H  
ATOM   2109  N   LEU A 139      84.783 -27.132  17.582  1.00  0.00           N  
ATOM   2110  CA  LEU A 139      85.402 -28.085  16.681  1.00  0.00           C  
ATOM   2111  C   LEU A 139      84.432 -28.616  15.639  1.00  0.00           C  
ATOM   2112  O   LEU A 139      84.774 -28.789  14.471  1.00  0.00           O  
ATOM   2113  CB  LEU A 139      85.982 -29.257  17.483  1.00  0.00           C  
ATOM   2114  CG  LEU A 139      87.200 -28.927  18.355  1.00  0.00           C  
ATOM   2115  CD1 LEU A 139      87.544 -30.131  19.223  1.00  0.00           C  
ATOM   2116  CD2 LEU A 139      88.373 -28.541  17.466  1.00  0.00           C  
ATOM   2117  H   LEU A 139      84.681 -27.391  18.522  1.00  0.00           H  
ATOM   2118  HA  LEU A 139      86.211 -27.583  16.151  1.00  0.00           H  
ATOM   2119 1HB  LEU A 139      85.204 -29.650  18.136  1.00  0.00           H  
ATOM   2120 2HB  LEU A 139      86.275 -30.043  16.788  1.00  0.00           H  
ATOM   2121  HG  LEU A 139      86.959 -28.096  19.019  1.00  0.00           H  
ATOM   2122 1HD1 LEU A 139      88.410 -29.897  19.843  1.00  0.00           H  
ATOM   2123 2HD1 LEU A 139      86.696 -30.372  19.863  1.00  0.00           H  
ATOM   2124 3HD1 LEU A 139      87.774 -30.984  18.586  1.00  0.00           H  
ATOM   2125 1HD2 LEU A 139      89.239 -28.307  18.086  1.00  0.00           H  
ATOM   2126 2HD2 LEU A 139      88.615 -29.373  16.803  1.00  0.00           H  
ATOM   2127 3HD2 LEU A 139      88.106 -27.669  16.870  1.00  0.00           H  
ATOM   2128  N   ALA A 140      83.224 -28.904  16.072  1.00  0.00           N  
ATOM   2129  CA  ALA A 140      82.178 -29.349  15.171  1.00  0.00           C  
ATOM   2130  C   ALA A 140      81.825 -28.301  14.129  1.00  0.00           C  
ATOM   2131  O   ALA A 140      81.595 -28.608  12.961  1.00  0.00           O  
ATOM   2132  CB  ALA A 140      80.938 -29.735  15.965  1.00  0.00           C  
ATOM   2133  H   ALA A 140      82.987 -28.758  17.012  1.00  0.00           H  
ATOM   2134  HA  ALA A 140      82.544 -30.224  14.633  1.00  0.00           H  
ATOM   2135 1HB  ALA A 140      80.161 -30.079  15.282  1.00  0.00           H  
ATOM   2136 2HB  ALA A 140      81.187 -30.533  16.664  1.00  0.00           H  
ATOM   2137 3HB  ALA A 140      80.577 -28.869  16.518  1.00  0.00           H  
ATOM   2138  N   GLU A 141      81.751 -27.062  14.562  1.00  0.00           N  
ATOM   2139  CA  GLU A 141      81.494 -25.955  13.661  1.00  0.00           C  
ATOM   2140  C   GLU A 141      82.588 -25.789  12.619  1.00  0.00           C  
ATOM   2141  O   GLU A 141      82.324 -25.509  11.451  1.00  0.00           O  
ATOM   2142  CB  GLU A 141      81.341 -24.657  14.458  1.00  0.00           C  
ATOM   2143  CG  GLU A 141      80.079 -24.584  15.304  1.00  0.00           C  
ATOM   2144  CD  GLU A 141      78.822 -24.570  14.480  1.00  0.00           C  
ATOM   2145  OE1 GLU A 141      78.626 -23.633  13.745  1.00  0.00           O  
ATOM   2146  OE2 GLU A 141      78.057 -25.500  14.585  1.00  0.00           O1-
ATOM   2147  H   GLU A 141      81.935 -26.854  15.502  1.00  0.00           H  
ATOM   2148  HA  GLU A 141      80.563 -26.152  13.127  1.00  0.00           H  
ATOM   2149 1HB  GLU A 141      82.197 -24.535  15.122  1.00  0.00           H  
ATOM   2150 2HB  GLU A 141      81.335 -23.809  13.773  1.00  0.00           H  
ATOM   2151 1HG  GLU A 141      80.051 -25.443  15.973  1.00  0.00           H  
ATOM   2152 2HG  GLU A 141      80.116 -23.683  15.916  1.00  0.00           H  
ATOM   2153  N   ILE A 142      83.821 -25.930  13.052  1.00  0.00           N  
ATOM   2154  CA  ILE A 142      84.956 -25.870  12.151  1.00  0.00           C  
ATOM   2155  C   ILE A 142      84.929 -26.976  11.109  1.00  0.00           C  
ATOM   2156  O   ILE A 142      85.250 -26.765   9.941  1.00  0.00           O  
ATOM   2157  CB  ILE A 142      86.275 -25.948  12.941  1.00  0.00           C  
ATOM   2158  CG1 ILE A 142      86.467 -24.685  13.785  1.00  0.00           C  
ATOM   2159  CG2 ILE A 142      87.450 -26.144  11.996  1.00  0.00           C  
ATOM   2160  CD1 ILE A 142      87.589 -24.789  14.794  1.00  0.00           C  
ATOM   2161  H   ILE A 142      83.993 -26.148  13.992  1.00  0.00           H  
ATOM   2162  HA  ILE A 142      84.925 -24.920  11.618  1.00  0.00           H  
ATOM   2163  HB  ILE A 142      86.234 -26.786  13.635  1.00  0.00           H  
ATOM   2164 1HG1 ILE A 142      86.675 -23.839  13.131  1.00  0.00           H  
ATOM   2165 2HG1 ILE A 142      85.545 -24.462  14.323  1.00  0.00           H  
ATOM   2166 1HG2 ILE A 142      88.375 -26.197  12.570  1.00  0.00           H  
ATOM   2167 2HG2 ILE A 142      87.317 -27.071  11.438  1.00  0.00           H  
ATOM   2168 3HG2 ILE A 142      87.503 -25.307  11.300  1.00  0.00           H  
ATOM   2169 1HD1 ILE A 142      87.663 -23.856  15.353  1.00  0.00           H  
ATOM   2170 2HD1 ILE A 142      87.384 -25.610  15.482  1.00  0.00           H  
ATOM   2171 3HD1 ILE A 142      88.528 -24.977  14.275  1.00  0.00           H  
ATOM   2172  N   ALA A 143      84.575 -28.165  11.542  1.00  0.00           N  
ATOM   2173  CA  ALA A 143      84.438 -29.294  10.641  1.00  0.00           C  
ATOM   2174  C   ALA A 143      83.353 -29.076   9.599  1.00  0.00           C  
ATOM   2175  O   ALA A 143      83.504 -29.429   8.431  1.00  0.00           O  
ATOM   2176  CB  ALA A 143      84.152 -30.560  11.435  1.00  0.00           C  
ATOM   2177  H   ALA A 143      84.330 -28.298  12.482  1.00  0.00           H  
ATOM   2178  HA  ALA A 143      85.378 -29.415  10.103  1.00  0.00           H  
ATOM   2179 1HB  ALA A 143      84.062 -31.405  10.752  1.00  0.00           H  
ATOM   2180 2HB  ALA A 143      84.968 -30.744  12.134  1.00  0.00           H  
ATOM   2181 3HB  ALA A 143      83.222 -30.440  11.988  1.00  0.00           H  
ATOM   2182  N   GLU A 144      82.243 -28.521  10.032  1.00  0.00           N  
ATOM   2183  CA  GLU A 144      81.156 -28.189   9.131  1.00  0.00           C  
ATOM   2184  C   GLU A 144      81.559 -27.158   8.089  1.00  0.00           C  
ATOM   2185  O   GLU A 144      81.185 -27.247   6.921  1.00  0.00           O  
ATOM   2186  CB  GLU A 144      79.956 -27.671   9.928  1.00  0.00           C  
ATOM   2187  CG  GLU A 144      78.730 -27.356   9.083  1.00  0.00           C  
ATOM   2188  CD  GLU A 144      77.548 -26.922   9.906  1.00  0.00           C  
ATOM   2189  OE1 GLU A 144      77.441 -27.353  11.030  1.00  0.00           O  
ATOM   2190  OE2 GLU A 144      76.753 -26.158   9.411  1.00  0.00           O1-
ATOM   2191  H   GLU A 144      82.155 -28.257  10.972  1.00  0.00           H  
ATOM   2192  HA  GLU A 144      80.861 -29.093   8.597  1.00  0.00           H  
ATOM   2193 1HB  GLU A 144      79.666 -28.413  10.673  1.00  0.00           H  
ATOM   2194 2HB  GLU A 144      80.238 -26.764  10.462  1.00  0.00           H  
ATOM   2195 1HG  GLU A 144      78.980 -26.560   8.381  1.00  0.00           H  
ATOM   2196 2HG  GLU A 144      78.460 -28.240   8.507  1.00  0.00           H  
ATOM   2197  N   ARG A 145      82.298 -26.162   8.522  1.00  0.00           N  
ATOM   2198  CA  ARG A 145      82.814 -25.150   7.621  1.00  0.00           C  
ATOM   2199  C   ARG A 145      83.758 -25.724   6.579  1.00  0.00           C  
ATOM   2200  O   ARG A 145      83.737 -25.342   5.411  1.00  0.00           O  
ATOM   2201  CB  ARG A 145      83.541 -24.068   8.408  1.00  0.00           C  
ATOM   2202  CG  ARG A 145      82.657 -23.251   9.338  1.00  0.00           C  
ATOM   2203  CD  ARG A 145      81.694 -22.410   8.583  1.00  0.00           C  
ATOM   2204  NE  ARG A 145      80.876 -21.595   9.467  1.00  0.00           N  
ATOM   2205  CZ  ARG A 145      79.677 -21.965   9.957  1.00  0.00           C  
ATOM   2206  NH1 ARG A 145      79.171 -23.136   9.642  1.00  0.00           N1+
ATOM   2207  NH2 ARG A 145      79.010 -21.150  10.756  1.00  0.00           N  
ATOM   2208  H   ARG A 145      82.573 -26.122   9.462  1.00  0.00           H  
ATOM   2209  HA  ARG A 145      81.975 -24.698   7.091  1.00  0.00           H  
ATOM   2210 1HB  ARG A 145      84.324 -24.523   9.012  1.00  0.00           H  
ATOM   2211 2HB  ARG A 145      84.020 -23.376   7.716  1.00  0.00           H  
ATOM   2212 1HG  ARG A 145      82.092 -23.923   9.985  1.00  0.00           H  
ATOM   2213 2HG  ARG A 145      83.280 -22.598   9.949  1.00  0.00           H  
ATOM   2214 1HD  ARG A 145      82.239 -21.746   7.913  1.00  0.00           H  
ATOM   2215 2HD  ARG A 145      81.032 -23.049   7.999  1.00  0.00           H  
ATOM   2216  HE  ARG A 145      81.233 -20.686   9.732  1.00  0.00           H  
ATOM   2217 1HH1 ARG A 145      79.681 -23.759   9.031  1.00  0.00           H  
ATOM   2218 2HH1 ARG A 145      78.273 -23.413  10.009  1.00  0.00           H  
ATOM   2219 1HH2 ARG A 145      79.400 -20.250  10.999  1.00  0.00           H  
ATOM   2220 2HH2 ARG A 145      78.112 -21.427  11.124  1.00  0.00           H  
ATOM   2221  N   VAL A 146      84.611 -26.625   7.012  1.00  0.00           N  
ATOM   2222  CA  VAL A 146      85.520 -27.309   6.111  1.00  0.00           C  
ATOM   2223  C   VAL A 146      84.788 -28.139   5.069  1.00  0.00           C  
ATOM   2224  O   VAL A 146      85.170 -28.185   3.901  1.00  0.00           O  
ATOM   2225  CB  VAL A 146      86.463 -28.224   6.913  1.00  0.00           C  
ATOM   2226  CG1 VAL A 146      87.285 -29.096   5.975  1.00  0.00           C  
ATOM   2227  CG2 VAL A 146      87.369 -27.384   7.801  1.00  0.00           C  
ATOM   2228  H   VAL A 146      84.603 -26.904   7.952  1.00  0.00           H  
ATOM   2229  HA  VAL A 146      86.116 -26.561   5.586  1.00  0.00           H  
ATOM   2230  HB  VAL A 146      85.866 -28.894   7.533  1.00  0.00           H  
ATOM   2231 1HG1 VAL A 146      87.946 -29.738   6.559  1.00  0.00           H  
ATOM   2232 2HG1 VAL A 146      86.618 -29.715   5.375  1.00  0.00           H  
ATOM   2233 3HG1 VAL A 146      87.882 -28.463   5.319  1.00  0.00           H  
ATOM   2234 1HG2 VAL A 146      88.033 -28.039   8.366  1.00  0.00           H  
ATOM   2235 2HG2 VAL A 146      87.962 -26.712   7.182  1.00  0.00           H  
ATOM   2236 3HG2 VAL A 146      86.761 -26.801   8.492  1.00  0.00           H  
ATOM   2237  N   ALA A 147      83.753 -28.823   5.502  1.00  0.00           N  
ATOM   2238  CA  ALA A 147      82.922 -29.599   4.601  1.00  0.00           C  
ATOM   2239  C   ALA A 147      82.232 -28.735   3.559  1.00  0.00           C  
ATOM   2240  O   ALA A 147      82.121 -29.103   2.391  1.00  0.00           O  
ATOM   2241  CB  ALA A 147      81.889 -30.386   5.395  1.00  0.00           C  
ATOM   2242  H   ALA A 147      83.480 -28.767   6.442  1.00  0.00           H  
ATOM   2243  HA  ALA A 147      83.565 -30.296   4.063  1.00  0.00           H  
ATOM   2244 1HB  ALA A 147      81.278 -30.976   4.712  1.00  0.00           H  
ATOM   2245 2HB  ALA A 147      82.397 -31.051   6.094  1.00  0.00           H  
ATOM   2246 3HB  ALA A 147      81.253 -29.696   5.948  1.00  0.00           H  
ATOM   2247  N   GLU A 148      81.739 -27.596   3.992  1.00  0.00           N  
ATOM   2248  CA  GLU A 148      81.118 -26.644   3.091  1.00  0.00           C  
ATOM   2249  C   GLU A 148      82.089 -26.114   2.049  1.00  0.00           C  
ATOM   2250  O   GLU A 148      81.746 -25.940   0.881  1.00  0.00           O  
ATOM   2251  CB  GLU A 148      80.532 -25.475   3.887  1.00  0.00           C  
ATOM   2252  CG  GLU A 148      79.796 -24.446   3.043  1.00  0.00           C  
ATOM   2253  CD  GLU A 148      79.171 -23.354   3.865  1.00  0.00           C  
ATOM   2254  OE1 GLU A 148      79.283 -23.402   5.067  1.00  0.00           O  
ATOM   2255  OE2 GLU A 148      78.579 -22.470   3.292  1.00  0.00           O1-
ATOM   2256  H   GLU A 148      81.841 -27.338   4.932  1.00  0.00           H  
ATOM   2257  HA  GLU A 148      80.311 -27.147   2.557  1.00  0.00           H  
ATOM   2258 1HB  GLU A 148      79.834 -25.858   4.633  1.00  0.00           H  
ATOM   2259 2HB  GLU A 148      81.332 -24.961   4.421  1.00  0.00           H  
ATOM   2260 1HG  GLU A 148      80.499 -23.998   2.340  1.00  0.00           H  
ATOM   2261 2HG  GLU A 148      79.020 -24.949   2.467  1.00  0.00           H  
ATOM   2262  N   ALA A 149      83.296 -25.826   2.482  1.00  0.00           N  
ATOM   2263  CA  ALA A 149      84.342 -25.380   1.581  1.00  0.00           C  
ATOM   2264  C   ALA A 149      84.695 -26.429   0.539  1.00  0.00           C  
ATOM   2265  O   ALA A 149      84.926 -26.121  -0.629  1.00  0.00           O  
ATOM   2266  CB  ALA A 149      85.581 -24.995   2.375  1.00  0.00           C  
ATOM   2267  H   ALA A 149      83.533 -25.971   3.422  1.00  0.00           H  
ATOM   2268  HA  ALA A 149      83.976 -24.505   1.043  1.00  0.00           H  
ATOM   2269 1HB  ALA A 149      86.359 -24.651   1.692  1.00  0.00           H  
ATOM   2270 2HB  ALA A 149      85.333 -24.196   3.074  1.00  0.00           H  
ATOM   2271 3HB  ALA A 149      85.943 -25.861   2.928  1.00  0.00           H  
ATOM   2272  N   ALA A 150      84.770 -27.667   0.972  1.00  0.00           N  
ATOM   2273  CA  ALA A 150      85.026 -28.775   0.071  1.00  0.00           C  
ATOM   2274  C   ALA A 150      83.933 -28.940  -0.971  1.00  0.00           C  
ATOM   2275  O   ALA A 150      84.196 -29.221  -2.139  1.00  0.00           O  
ATOM   2276  CB  ALA A 150      85.190 -30.063   0.865  1.00  0.00           C  
ATOM   2277  H   ALA A 150      84.586 -27.876   1.912  1.00  0.00           H  
ATOM   2278  HA  ALA A 150      85.952 -28.567  -0.467  1.00  0.00           H  
ATOM   2279 1HB  ALA A 150      85.395 -30.888   0.182  1.00  0.00           H  
ATOM   2280 2HB  ALA A 150      86.020 -29.956   1.564  1.00  0.00           H  
ATOM   2281 3HB  ALA A 150      84.275 -30.268   1.418  1.00  0.00           H  
ATOM   2282  N   GLU A 151      82.700 -28.799  -0.538  1.00  0.00           N  
ATOM   2283  CA  GLU A 151      81.565 -28.859  -1.439  1.00  0.00           C  
ATOM   2284  C   GLU A 151      81.649 -27.824  -2.548  1.00  0.00           C  
ATOM   2285  O   GLU A 151      81.437 -28.136  -3.720  1.00  0.00           O  
ATOM   2286  CB  GLU A 151      80.265 -28.667  -0.656  1.00  0.00           C  
ATOM   2287  CG  GLU A 151      79.002 -28.759  -1.501  1.00  0.00           C  
ATOM   2288  CD  GLU A 151      77.745 -28.600  -0.693  1.00  0.00           C  
ATOM   2289  OE1 GLU A 151      77.843 -28.445   0.500  1.00  0.00           O  
ATOM   2290  OE2 GLU A 151      76.683 -28.634  -1.270  1.00  0.00           O1-
ATOM   2291  H   GLU A 151      82.527 -28.581   0.402  1.00  0.00           H  
ATOM   2292  HA  GLU A 151      81.544 -29.846  -1.903  1.00  0.00           H  
ATOM   2293 1HB  GLU A 151      80.198 -29.423   0.128  1.00  0.00           H  
ATOM   2294 2HB  GLU A 151      80.273 -27.692  -0.170  1.00  0.00           H  
ATOM   2295 1HG  GLU A 151      79.031 -27.982  -2.264  1.00  0.00           H  
ATOM   2296 2HG  GLU A 151      78.985 -29.724  -2.006  1.00  0.00           H  
ATOM   2297  N   GLU A 152      81.960 -26.587  -2.174  1.00  0.00           N  
ATOM   2298  CA  GLU A 152      82.073 -25.500  -3.140  1.00  0.00           C  
ATOM   2299  C   GLU A 152      83.109 -25.819  -4.209  1.00  0.00           C  
ATOM   2300  O   GLU A 152      82.859 -25.645  -5.402  1.00  0.00           O  
ATOM   2301  CB  GLU A 152      82.440 -24.194  -2.433  1.00  0.00           C  
ATOM   2302  CG  GLU A 152      82.493 -22.977  -3.347  1.00  0.00           C  
ATOM   2303  CD  GLU A 152      81.152 -22.622  -3.925  1.00  0.00           C  
ATOM   2304  OE1 GLU A 152      80.160 -23.020  -3.364  1.00  0.00           O  
ATOM   2305  OE2 GLU A 152      81.120 -21.949  -4.929  1.00  0.00           O1-
ATOM   2306  H   GLU A 152      82.123 -26.395  -1.196  1.00  0.00           H  
ATOM   2307  HA  GLU A 152      81.104 -25.364  -3.622  1.00  0.00           H  
ATOM   2308 1HB  GLU A 152      81.715 -23.989  -1.646  1.00  0.00           H  
ATOM   2309 2HB  GLU A 152      83.417 -24.298  -1.959  1.00  0.00           H  
ATOM   2310 1HG  GLU A 152      82.870 -22.126  -2.780  1.00  0.00           H  
ATOM   2311 2HG  GLU A 152      83.192 -23.176  -4.158  1.00  0.00           H  
ATOM   2312  N   GLY A 153      84.144 -26.530  -3.875  1.00  0.00           N  
ATOM   2313  CA  GLY A 153      84.981 -27.011  -4.968  1.00  0.00           C  
ATOM   2314  C   GLY A 153      86.060 -25.989  -5.234  1.00  0.00           C  
ATOM   2315  O   GLY A 153      86.477 -25.773  -6.373  1.00  0.00           O  
ATOM   2316  H   GLY A 153      84.374 -26.716  -2.909  1.00  0.00           H  
ATOM   2317 1HA  GLY A 153      85.413 -27.975  -4.699  1.00  0.00           H  
ATOM   2318 2HA  GLY A 153      84.367 -27.171  -5.854  1.00  0.00           H  
ATOM   2319  N   VAL A 154      86.523 -25.377  -4.156  1.00  0.00           N  
ATOM   2320  CA  VAL A 154      87.591 -24.405  -4.208  1.00  0.00           C  
ATOM   2321  C   VAL A 154      88.895 -25.065  -4.632  1.00  0.00           C  
ATOM   2322  O   VAL A 154      89.118 -26.246  -4.363  1.00  0.00           O  
ATOM   2323  CB  VAL A 154      87.772 -23.736  -2.833  1.00  0.00           C  
ATOM   2324  CG1 VAL A 154      86.502 -23.001  -2.426  1.00  0.00           C  
ATOM   2325  CG2 VAL A 154      88.147 -24.780  -1.793  1.00  0.00           C  
ATOM   2326  H   VAL A 154      86.121 -25.605  -3.259  1.00  0.00           H  
ATOM   2327  HA  VAL A 154      87.327 -23.639  -4.939  1.00  0.00           H  
ATOM   2328  HB  VAL A 154      88.564 -22.990  -2.903  1.00  0.00           H  
ATOM   2329 1HG1 VAL A 154      86.648 -22.535  -1.452  1.00  0.00           H  
ATOM   2330 2HG1 VAL A 154      86.273 -22.234  -3.166  1.00  0.00           H  
ATOM   2331 3HG1 VAL A 154      85.676 -23.710  -2.368  1.00  0.00           H  
ATOM   2332 1HG2 VAL A 154      88.274 -24.300  -0.824  1.00  0.00           H  
ATOM   2333 2HG2 VAL A 154      87.356 -25.528  -1.728  1.00  0.00           H  
ATOM   2334 3HG2 VAL A 154      89.080 -25.263  -2.084  1.00  0.00           H  
ATOM   2335  N   ASP A 155      89.739 -24.307  -5.321  1.00  0.00           N  
ATOM   2336  CA  ASP A 155      90.981 -24.843  -5.865  1.00  0.00           C  
ATOM   2337  C   ASP A 155      91.799 -25.517  -4.774  1.00  0.00           C  
ATOM   2338  O   ASP A 155      91.548 -25.288  -3.591  1.00  0.00           O  
ATOM   2339  CB  ASP A 155      91.807 -23.734  -6.522  1.00  0.00           C  
ATOM   2340  CG  ASP A 155      92.986 -24.269  -7.323  1.00  0.00           C  
ATOM   2341  OD1 ASP A 155      93.216 -25.455  -7.286  1.00  0.00           O  
ATOM   2342  OD2 ASP A 155      93.646 -23.487  -7.964  1.00  0.00           O1-
ATOM   2343  H   ASP A 155      89.516 -23.334  -5.472  1.00  0.00           H  
ATOM   2344  HA  ASP A 155      90.733 -25.580  -6.630  1.00  0.00           H  
ATOM   2345 1HB  ASP A 155      91.169 -23.151  -7.187  1.00  0.00           H  
ATOM   2346 2HB  ASP A 155      92.184 -23.058  -5.755  1.00  0.00           H  
ATOM   2347  N   ARG A 156      92.763 -26.366  -5.157  1.00  0.00           N  
ATOM   2348  CA  ARG A 156      93.504 -27.094  -4.130  1.00  0.00           C  
ATOM   2349  C   ARG A 156      93.549 -26.157  -2.955  1.00  0.00           C  
ATOM   2350  O   ARG A 156      92.637 -26.240  -2.130  1.00  0.00           O  
ATOM   2351  CB  ARG A 156      94.911 -27.465  -4.575  1.00  0.00           C  
ATOM   2352  CG  ARG A 156      95.705 -28.282  -3.568  1.00  0.00           C  
ATOM   2353  CD  ARG A 156      97.051 -28.635  -4.086  1.00  0.00           C  
ATOM   2354  NE  ARG A 156      97.828 -29.385  -3.112  1.00  0.00           N  
ATOM   2355  CZ  ARG A 156      97.772 -30.721  -2.954  1.00  0.00           C  
ATOM   2356  NH1 ARG A 156      96.973 -31.440  -3.712  1.00  0.00           N1+
ATOM   2357  NH2 ARG A 156      98.521 -31.311  -2.038  1.00  0.00           N  
ATOM   2358  H   ARG A 156      92.992 -26.517  -6.129  1.00  0.00           H  
ATOM   2359  HA  ARG A 156      92.975 -28.022  -3.914  1.00  0.00           H  
ATOM   2360 1HB  ARG A 156      94.860 -28.040  -5.498  1.00  0.00           H  
ATOM   2361 2HB  ARG A 156      95.478 -26.558  -4.784  1.00  0.00           H  
ATOM   2362 1HG  ARG A 156      95.832 -27.706  -2.650  1.00  0.00           H  
ATOM   2363 2HG  ARG A 156      95.170 -29.206  -3.345  1.00  0.00           H  
ATOM   2364 1HD  ARG A 156      96.948 -29.246  -4.982  1.00  0.00           H  
ATOM   2365 2HD  ARG A 156      97.597 -27.725  -4.330  1.00  0.00           H  
ATOM   2366  HE  ARG A 156      98.455 -28.866  -2.511  1.00  0.00           H  
ATOM   2367 1HH1 ARG A 156      96.402 -30.989  -4.412  1.00  0.00           H  
ATOM   2368 2HH1 ARG A 156      96.931 -32.442  -3.593  1.00  0.00           H  
ATOM   2369 1HH2 ARG A 156      99.135 -30.759  -1.456  1.00  0.00           H  
ATOM   2370 2HH2 ARG A 156      98.479 -32.312  -1.920  1.00  0.00           H  
ATOM   2371  N   GLU A 157      94.110 -24.977  -3.220  1.00  0.00           N  
ATOM   2372  CA  GLU A 157      95.443 -24.600  -2.746  1.00  0.00           C  
ATOM   2373  C   GLU A 157      94.931 -23.672  -1.708  1.00  0.00           C  
ATOM   2374  O   GLU A 157      95.406 -23.601  -0.575  1.00  0.00           O  
ATOM   2375  CB  GLU A 157      96.342 -23.921  -3.782  1.00  0.00           C  
ATOM   2376  CG  GLU A 157      97.753 -23.627  -3.295  1.00  0.00           C  
ATOM   2377  CD  GLU A 157      98.645 -23.088  -4.377  1.00  0.00           C  
ATOM   2378  OE1 GLU A 157      98.192 -22.967  -5.490  1.00  0.00           O  
ATOM   2379  OE2 GLU A 157      99.784 -22.797  -4.092  1.00  0.00           O1-
ATOM   2380  H   GLU A 157      93.460 -24.204  -3.260  1.00  0.00           H  
ATOM   2381  HA  GLU A 157      95.971 -25.505  -2.445  1.00  0.00           H  
ATOM   2382 1HB  GLU A 157      96.419 -24.554  -4.667  1.00  0.00           H  
ATOM   2383 2HB  GLU A 157      95.891 -22.979  -4.093  1.00  0.00           H  
ATOM   2384 1HG  GLU A 157      97.702 -22.899  -2.486  1.00  0.00           H  
ATOM   2385 2HG  GLU A 157      98.186 -24.542  -2.895  1.00  0.00           H  
ATOM   2386  N   SER A 158      93.749 -23.177  -2.076  1.00  0.00           N  
ATOM   2387  CA  SER A 158      92.804 -22.523  -1.189  1.00  0.00           C  
ATOM   2388  C   SER A 158      92.252 -23.467  -0.133  1.00  0.00           C  
ATOM   2389  O   SER A 158      92.170 -23.132   1.047  1.00  0.00           O  
ATOM   2390  CB  SER A 158      91.661 -21.941  -1.998  1.00  0.00           C  
ATOM   2391  OG  SER A 158      92.112 -20.907  -2.830  1.00  0.00           O  
ATOM   2392  H   SER A 158      93.568 -23.181  -3.069  1.00  0.00           H  
ATOM   2393  HA  SER A 158      93.320 -21.715  -0.669  1.00  0.00           H  
ATOM   2394 1HB  SER A 158      91.205 -22.725  -2.601  1.00  0.00           H  
ATOM   2395 2HB  SER A 158      90.896 -21.560  -1.323  1.00  0.00           H  
ATOM   2396  HG  SER A 158      91.446 -20.810  -3.515  1.00  0.00           H  
ATOM   2397  N   LEU A 159      91.843 -24.638  -0.566  1.00  0.00           N  
ATOM   2398  CA  LEU A 159      91.294 -25.633   0.335  1.00  0.00           C  
ATOM   2399  C   LEU A 159      92.300 -26.091   1.377  1.00  0.00           C  
ATOM   2400  O   LEU A 159      91.971 -26.289   2.545  1.00  0.00           O  
ATOM   2401  CB  LEU A 159      90.801 -26.844  -0.467  1.00  0.00           C  
ATOM   2402  CG  LEU A 159      90.080 -27.930   0.343  1.00  0.00           C  
ATOM   2403  CD1 LEU A 159      91.108 -28.790   1.067  1.00  0.00           C  
ATOM   2404  CD2 LEU A 159      89.122 -27.278   1.327  1.00  0.00           C  
ATOM   2405  H   LEU A 159      91.963 -24.888  -1.506  1.00  0.00           H  
ATOM   2406  HA  LEU A 159      90.450 -25.192   0.865  1.00  0.00           H  
ATOM   2407 1HB  LEU A 159      90.115 -26.495  -1.237  1.00  0.00           H  
ATOM   2408 2HB  LEU A 159      91.657 -27.308  -0.956  1.00  0.00           H  
ATOM   2409  HG  LEU A 159      89.522 -28.578  -0.333  1.00  0.00           H  
ATOM   2410 1HD1 LEU A 159      90.597 -29.561   1.642  1.00  0.00           H  
ATOM   2411 2HD1 LEU A 159      91.768 -29.259   0.338  1.00  0.00           H  
ATOM   2412 3HD1 LEU A 159      91.695 -28.165   1.740  1.00  0.00           H  
ATOM   2413 1HD2 LEU A 159      88.610 -28.049   1.902  1.00  0.00           H  
ATOM   2414 2HD2 LEU A 159      89.680 -26.630   2.004  1.00  0.00           H  
ATOM   2415 3HD2 LEU A 159      88.388 -26.684   0.781  1.00  0.00           H  
ATOM   2416  N   GLU A 160      93.524 -26.291   0.944  1.00  0.00           N  
ATOM   2417  CA  GLU A 160      94.600 -26.660   1.845  1.00  0.00           C  
ATOM   2418  C   GLU A 160      94.877 -25.588   2.887  1.00  0.00           C  
ATOM   2419  O   GLU A 160      95.128 -25.879   4.055  1.00  0.00           O  
ATOM   2420  CB  GLU A 160      95.875 -26.943   1.048  1.00  0.00           C  
ATOM   2421  CG  GLU A 160      97.055 -27.406   1.893  1.00  0.00           C  
ATOM   2422  CD  GLU A 160      98.265 -27.747   1.069  1.00  0.00           C  
ATOM   2423  OE1 GLU A 160      98.191 -27.650  -0.132  1.00  0.00           O  
ATOM   2424  OE2 GLU A 160      99.268 -28.104   1.643  1.00  0.00           O1-
ATOM   2425  H   GLU A 160      93.750 -26.130   0.004  1.00  0.00           H  
ATOM   2426  HA  GLU A 160      94.310 -27.565   2.379  1.00  0.00           H  
ATOM   2427 1HB  GLU A 160      95.676 -27.714   0.303  1.00  0.00           H  
ATOM   2428 2HB  GLU A 160      96.179 -26.043   0.515  1.00  0.00           H  
ATOM   2429 1HG  GLU A 160      97.318 -26.615   2.595  1.00  0.00           H  
ATOM   2430 2HG  GLU A 160      96.754 -28.280   2.469  1.00  0.00           H  
ATOM   2431  N   LEU A 161      94.861 -24.348   2.454  1.00  0.00           N  
ATOM   2432  CA  LEU A 161      95.037 -23.225   3.355  1.00  0.00           C  
ATOM   2433  C   LEU A 161      93.934 -23.139   4.397  1.00  0.00           C  
ATOM   2434  O   LEU A 161      94.176 -22.840   5.565  1.00  0.00           O  
ATOM   2435  CB  LEU A 161      95.087 -21.919   2.553  1.00  0.00           C  
ATOM   2436  CG  LEU A 161      95.295 -20.640   3.376  1.00  0.00           C  
ATOM   2437  CD1 LEU A 161      96.617 -20.729   4.126  1.00  0.00           C  
ATOM   2438  CD2 LEU A 161      95.270 -19.431   2.452  1.00  0.00           C  
ATOM   2439  H   LEU A 161      94.663 -24.153   1.514  1.00  0.00           H  
ATOM   2440  HA  LEU A 161      95.980 -23.352   3.885  1.00  0.00           H  
ATOM   2441 1HB  LEU A 161      95.900 -21.984   1.832  1.00  0.00           H  
ATOM   2442 2HB  LEU A 161      94.151 -21.811   2.005  1.00  0.00           H  
ATOM   2443  HG  LEU A 161      94.498 -20.549   4.114  1.00  0.00           H  
ATOM   2444 1HD1 LEU A 161      96.765 -19.821   4.711  1.00  0.00           H  
ATOM   2445 2HD1 LEU A 161      96.600 -21.590   4.794  1.00  0.00           H  
ATOM   2446 3HD1 LEU A 161      97.433 -20.837   3.413  1.00  0.00           H  
ATOM   2447 1HD2 LEU A 161      95.417 -18.523   3.037  1.00  0.00           H  
ATOM   2448 2HD2 LEU A 161      96.067 -19.521   1.714  1.00  0.00           H  
ATOM   2449 3HD2 LEU A 161      94.307 -19.383   1.942  1.00  0.00           H  
ATOM   2450  N   LEU A 162      92.715 -23.369   3.964  1.00  0.00           N  
ATOM   2451  CA  LEU A 162      91.578 -23.391   4.865  1.00  0.00           C  
ATOM   2452  C   LEU A 162      91.685 -24.493   5.907  1.00  0.00           C  
ATOM   2453  O   LEU A 162      91.349 -24.306   7.075  1.00  0.00           O  
ATOM   2454  CB  LEU A 162      90.282 -23.571   4.063  1.00  0.00           C  
ATOM   2455  CG  LEU A 162      88.983 -23.509   4.876  1.00  0.00           C  
ATOM   2456  CD1 LEU A 162      87.842 -23.055   3.976  1.00  0.00           C  
ATOM   2457  CD2 LEU A 162      88.695 -24.876   5.477  1.00  0.00           C  
ATOM   2458  H   LEU A 162      92.558 -23.599   3.024  1.00  0.00           H  
ATOM   2459  HA  LEU A 162      91.538 -22.440   5.394  1.00  0.00           H  
ATOM   2460 1HB  LEU A 162      90.235 -22.793   3.303  1.00  0.00           H  
ATOM   2461 2HB  LEU A 162      90.315 -24.538   3.562  1.00  0.00           H  
ATOM   2462  HG  LEU A 162      89.088 -22.776   5.676  1.00  0.00           H  
ATOM   2463 1HD1 LEU A 162      86.918 -23.012   4.553  1.00  0.00           H  
ATOM   2464 2HD1 LEU A 162      88.065 -22.067   3.575  1.00  0.00           H  
ATOM   2465 3HD1 LEU A 162      87.723 -23.762   3.155  1.00  0.00           H  
ATOM   2466 1HD2 LEU A 162      87.772 -24.832   6.056  1.00  0.00           H  
ATOM   2467 2HD2 LEU A 162      88.588 -25.610   4.678  1.00  0.00           H  
ATOM   2468 3HD2 LEU A 162      89.518 -25.168   6.130  1.00  0.00           H  
ATOM   2469  N   VAL A 163      92.124 -25.653   5.474  1.00  0.00           N  
ATOM   2470  CA  VAL A 163      92.343 -26.768   6.375  1.00  0.00           C  
ATOM   2471  C   VAL A 163      93.408 -26.472   7.417  1.00  0.00           C  
ATOM   2472  O   VAL A 163      93.283 -26.835   8.585  1.00  0.00           O  
ATOM   2473  CB  VAL A 163      92.755 -28.017   5.573  1.00  0.00           C  
ATOM   2474  CG1 VAL A 163      93.181 -29.136   6.511  1.00  0.00           C  
ATOM   2475  CG2 VAL A 163      91.603 -28.465   4.686  1.00  0.00           C  
ATOM   2476  H   VAL A 163      92.377 -25.767   4.534  1.00  0.00           H  
ATOM   2477  HA  VAL A 163      91.410 -26.977   6.900  1.00  0.00           H  
ATOM   2478  HB  VAL A 163      93.617 -27.771   4.953  1.00  0.00           H  
ATOM   2479 1HG1 VAL A 163      93.469 -30.010   5.927  1.00  0.00           H  
ATOM   2480 2HG1 VAL A 163      94.029 -28.805   7.110  1.00  0.00           H  
ATOM   2481 3HG1 VAL A 163      92.350 -29.396   7.167  1.00  0.00           H  
ATOM   2482 1HG2 VAL A 163      91.902 -29.348   4.121  1.00  0.00           H  
ATOM   2483 2HG2 VAL A 163      90.739 -28.706   5.305  1.00  0.00           H  
ATOM   2484 3HG2 VAL A 163      91.342 -27.664   3.994  1.00  0.00           H  
ATOM   2485  N   GLU A 164      94.475 -25.838   6.984  1.00  0.00           N  
ATOM   2486  CA  GLU A 164      95.536 -25.429   7.885  1.00  0.00           C  
ATOM   2487  C   GLU A 164      95.059 -24.431   8.927  1.00  0.00           C  
ATOM   2488  O   GLU A 164      95.439 -24.491  10.095  1.00  0.00           O  
ATOM   2489  CB  GLU A 164      96.695 -24.825   7.088  1.00  0.00           C  
ATOM   2490  CG  GLU A 164      97.894 -24.420   7.933  1.00  0.00           C  
ATOM   2491  CD  GLU A 164      99.041 -23.901   7.110  1.00  0.00           C  
ATOM   2492  OE1 GLU A 164      99.179 -24.322   5.987  1.00  0.00           O  
ATOM   2493  OE2 GLU A 164      99.778 -23.081   7.606  1.00  0.00           O1-
ATOM   2494  H   GLU A 164      94.544 -25.569   6.044  1.00  0.00           H  
ATOM   2495  HA  GLU A 164      95.896 -26.309   8.419  1.00  0.00           H  
ATOM   2496 1HB  GLU A 164      97.038 -25.543   6.343  1.00  0.00           H  
ATOM   2497 2HB  GLU A 164      96.347 -23.940   6.555  1.00  0.00           H  
ATOM   2498 1HG  GLU A 164      97.586 -23.646   8.635  1.00  0.00           H  
ATOM   2499 2HG  GLU A 164      98.228 -25.282   8.509  1.00  0.00           H  
ATOM   2500  N   ILE A 165      94.250 -23.490   8.494  1.00  0.00           N  
ATOM   2501  CA  ILE A 165      93.662 -22.517   9.395  1.00  0.00           C  
ATOM   2502  C   ILE A 165      92.762 -23.159  10.437  1.00  0.00           C  
ATOM   2503  O   ILE A 165      92.756 -22.776  11.605  1.00  0.00           O  
ATOM   2504  CB  ILE A 165      92.856 -21.469   8.605  1.00  0.00           C  
ATOM   2505  CG1 ILE A 165      93.783 -20.661   7.691  1.00  0.00           C  
ATOM   2506  CG2 ILE A 165      92.107 -20.548   9.555  1.00  0.00           C  
ATOM   2507  CD1 ILE A 165      94.852 -19.892   8.432  1.00  0.00           C  
ATOM   2508  H   ILE A 165      93.973 -23.470   7.554  1.00  0.00           H  
ATOM   2509  HA  ILE A 165      94.466 -22.006   9.925  1.00  0.00           H  
ATOM   2510  HB  ILE A 165      92.139 -21.973   7.960  1.00  0.00           H  
ATOM   2511 1HG1 ILE A 165      94.272 -21.331   6.985  1.00  0.00           H  
ATOM   2512 2HG1 ILE A 165      93.192 -19.951   7.112  1.00  0.00           H  
ATOM   2513 1HG2 ILE A 165      91.543 -19.814   8.980  1.00  0.00           H  
ATOM   2514 2HG2 ILE A 165      91.420 -21.135  10.164  1.00  0.00           H  
ATOM   2515 3HG2 ILE A 165      92.817 -20.035  10.202  1.00  0.00           H  
ATOM   2516 1HD1 ILE A 165      95.467 -19.344   7.718  1.00  0.00           H  
ATOM   2517 2HD1 ILE A 165      94.383 -19.188   9.121  1.00  0.00           H  
ATOM   2518 3HD1 ILE A 165      95.478 -20.585   8.992  1.00  0.00           H  
ATOM   2519  N   ALA A 166      91.977 -24.120  10.004  1.00  0.00           N  
ATOM   2520  CA  ALA A 166      91.120 -24.867  10.905  1.00  0.00           C  
ATOM   2521  C   ALA A 166      91.909 -25.642  11.947  1.00  0.00           C  
ATOM   2522  O   ALA A 166      91.533 -25.716  13.115  1.00  0.00           O  
ATOM   2523  CB  ALA A 166      90.232 -25.814  10.111  1.00  0.00           C  
ATOM   2524  H   ALA A 166      92.004 -24.397   9.064  1.00  0.00           H  
ATOM   2525  HA  ALA A 166      90.492 -24.156  11.443  1.00  0.00           H  
ATOM   2526 1HB  ALA A 166      89.583 -26.362  10.794  1.00  0.00           H  
ATOM   2527 2HB  ALA A 166      89.623 -25.241   9.412  1.00  0.00           H  
ATOM   2528 3HB  ALA A 166      90.853 -26.517   9.558  1.00  0.00           H  
ATOM   2529  N   GLU A 167      92.991 -26.250  11.514  1.00  0.00           N  
ATOM   2530  CA  GLU A 167      93.876 -26.963  12.415  1.00  0.00           C  
ATOM   2531  C   GLU A 167      94.503 -26.052  13.457  1.00  0.00           C  
ATOM   2532  O   GLU A 167      94.640 -26.410  14.625  1.00  0.00           O  
ATOM   2533  CB  GLU A 167      94.979 -27.665  11.618  1.00  0.00           C  
ATOM   2534  CG  GLU A 167      94.497 -28.842  10.782  1.00  0.00           C  
ATOM   2535  CD  GLU A 167      95.590 -29.457   9.953  1.00  0.00           C  
ATOM   2536  OE1 GLU A 167      96.671 -28.918   9.935  1.00  0.00           O  
ATOM   2537  OE2 GLU A 167      95.345 -30.467   9.337  1.00  0.00           O1-
ATOM   2538  H   GLU A 167      93.259 -26.175  10.574  1.00  0.00           H  
ATOM   2539  HA  GLU A 167      93.294 -27.714  12.949  1.00  0.00           H  
ATOM   2540 1HB  GLU A 167      95.454 -26.950  10.947  1.00  0.00           H  
ATOM   2541 2HB  GLU A 167      95.744 -28.031  12.302  1.00  0.00           H  
ATOM   2542 1HG  GLU A 167      94.089 -29.604  11.446  1.00  0.00           H  
ATOM   2543 2HG  GLU A 167      93.696 -28.504  10.126  1.00  0.00           H  
ATOM   2544  N   ARG A 168      94.912 -24.880  13.024  1.00  0.00           N  
ATOM   2545  CA  ARG A 168      95.461 -23.884  13.925  1.00  0.00           C  
ATOM   2546  C   ARG A 168      94.454 -23.426  14.967  1.00  0.00           C  
ATOM   2547  O   ARG A 168      94.784 -23.228  16.135  1.00  0.00           O  
ATOM   2548  CB  ARG A 168      95.948 -22.676  13.139  1.00  0.00           C  
ATOM   2549  CG  ARG A 168      97.198 -22.916  12.307  1.00  0.00           C  
ATOM   2550  CD  ARG A 168      97.627 -21.687  11.592  1.00  0.00           C  
ATOM   2551  NE  ARG A 168      98.774 -21.931  10.731  1.00  0.00           N  
ATOM   2552  CZ  ARG A 168     100.055 -21.923  11.144  1.00  0.00           C  
ATOM   2553  NH1 ARG A 168     100.339 -21.681  12.405  1.00  0.00           N1+
ATOM   2554  NH2 ARG A 168     101.029 -22.158  10.281  1.00  0.00           N  
ATOM   2555  H   ARG A 168      94.792 -24.630  12.084  1.00  0.00           H  
ATOM   2556  HA  ARG A 168      96.302 -24.328  14.459  1.00  0.00           H  
ATOM   2557 1HB  ARG A 168      95.162 -22.342  12.463  1.00  0.00           H  
ATOM   2558 2HB  ARG A 168      96.161 -21.857  13.825  1.00  0.00           H  
ATOM   2559 1HG  ARG A 168      98.013 -23.236  12.959  1.00  0.00           H  
ATOM   2560 2HG  ARG A 168      97.001 -23.692  11.567  1.00  0.00           H  
ATOM   2561 1HD  ARG A 168      96.807 -21.322  10.973  1.00  0.00           H  
ATOM   2562 2HD  ARG A 168      97.902 -20.922  12.317  1.00  0.00           H  
ATOM   2563  HE  ARG A 168      98.595 -22.122   9.754  1.00  0.00           H  
ATOM   2564 1HH1 ARG A 168      99.595 -21.502  13.064  1.00  0.00           H  
ATOM   2565 2HH1 ARG A 168     101.300 -21.675  12.714  1.00  0.00           H  
ATOM   2566 1HH2 ARG A 168     100.811 -22.344   9.312  1.00  0.00           H  
ATOM   2567 2HH2 ARG A 168     101.989 -22.152  10.591  1.00  0.00           H  
ATOM   2568  N   ALA A 169      93.230 -23.226  14.534  1.00  0.00           N  
ATOM   2569  CA  ALA A 169      92.154 -22.858  15.435  1.00  0.00           C  
ATOM   2570  C   ALA A 169      91.879 -23.930  16.477  1.00  0.00           C  
ATOM   2571  O   ALA A 169      91.626 -23.640  17.645  1.00  0.00           O  
ATOM   2572  CB  ALA A 169      90.890 -22.564  14.641  1.00  0.00           C  
ATOM   2573  H   ALA A 169      93.005 -23.389  13.594  1.00  0.00           H  
ATOM   2574  HA  ALA A 169      92.455 -21.959  15.973  1.00  0.00           H  
ATOM   2575 1HB  ALA A 169      90.090 -22.277  15.324  1.00  0.00           H  
ATOM   2576 2HB  ALA A 169      91.080 -21.749  13.942  1.00  0.00           H  
ATOM   2577 3HB  ALA A 169      90.592 -23.454  14.088  1.00  0.00           H  
ATOM   2578  N   ALA A 170      91.894 -25.170  16.044  1.00  0.00           N  
ATOM   2579  CA  ALA A 170      91.719 -26.293  16.945  1.00  0.00           C  
ATOM   2580  C   ALA A 170      92.821 -26.380  17.987  1.00  0.00           C  
ATOM   2581  O   ALA A 170      92.579 -26.678  19.155  1.00  0.00           O  
ATOM   2582  CB  ALA A 170      91.648 -27.589  16.151  1.00  0.00           C  
ATOM   2583  H   ALA A 170      92.093 -25.364  15.104  1.00  0.00           H  
ATOM   2584  HA  ALA A 170      90.781 -26.152  17.483  1.00  0.00           H  
ATOM   2585 1HB  ALA A 170      91.503 -28.427  16.834  1.00  0.00           H  
ATOM   2586 2HB  ALA A 170      90.812 -27.543  15.452  1.00  0.00           H  
ATOM   2587 3HB  ALA A 170      92.575 -27.728  15.598  1.00  0.00           H  
ATOM   2588  N   GLU A 171      94.040 -26.149  17.554  1.00  0.00           N  
ATOM   2589  CA  GLU A 171      95.177 -26.126  18.455  1.00  0.00           C  
ATOM   2590  C   GLU A 171      95.070 -25.026  19.497  1.00  0.00           C  
ATOM   2591  O   GLU A 171      95.406 -25.212  20.665  1.00  0.00           O  
ATOM   2592  CB  GLU A 171      96.473 -25.955  17.659  1.00  0.00           C  
ATOM   2593  CG  GLU A 171      96.860 -27.166  16.822  1.00  0.00           C  
ATOM   2594  CD  GLU A 171      98.094 -26.933  15.993  1.00  0.00           C  
ATOM   2595  OE1 GLU A 171      98.574 -25.825  15.975  1.00  0.00           O  
ATOM   2596  OE2 GLU A 171      98.555 -27.865  15.377  1.00  0.00           O1-
ATOM   2597  H   GLU A 171      94.197 -25.919  16.614  1.00  0.00           H  
ATOM   2598  HA  GLU A 171      95.214 -27.077  18.989  1.00  0.00           H  
ATOM   2599 1HB  GLU A 171      96.376 -25.101  16.987  1.00  0.00           H  
ATOM   2600 2HB  GLU A 171      97.295 -25.743  18.342  1.00  0.00           H  
ATOM   2601 1HG  GLU A 171      97.038 -28.011  17.486  1.00  0.00           H  
ATOM   2602 2HG  GLU A 171      96.030 -27.422  16.165  1.00  0.00           H  
ATOM   2603  N   ALA A 172      94.631 -23.865  19.064  1.00  0.00           N  
ATOM   2604  CA  ALA A 172      94.412 -22.750  19.965  1.00  0.00           C  
ATOM   2605  C   ALA A 172      93.346 -23.045  21.007  1.00  0.00           C  
ATOM   2606  O   ALA A 172      93.472 -22.683  22.175  1.00  0.00           O  
ATOM   2607  CB  ALA A 172      94.036 -21.507  19.171  1.00  0.00           C  
ATOM   2608  H   ALA A 172      94.377 -23.750  18.124  1.00  0.00           H  
ATOM   2609  HA  ALA A 172      95.342 -22.562  20.503  1.00  0.00           H  
ATOM   2610 1HB  ALA A 172      93.886 -20.671  19.854  1.00  0.00           H  
ATOM   2611 2HB  ALA A 172      94.837 -21.265  18.472  1.00  0.00           H  
ATOM   2612 3HB  ALA A 172      93.117 -21.693  18.618  1.00  0.00           H  
ATOM   2613  N   ILE A 173      92.279 -23.679  20.574  1.00  0.00           N  
ATOM   2614  CA  ILE A 173      91.219 -24.089  21.475  1.00  0.00           C  
ATOM   2615  C   ILE A 173      91.696 -25.087  22.517  1.00  0.00           C  
ATOM   2616  O   ILE A 173      91.316 -25.027  23.685  1.00  0.00           O  
ATOM   2617  CB  ILE A 173      90.047 -24.701  20.685  1.00  0.00           C  
ATOM   2618  CG1 ILE A 173      89.354 -23.627  19.841  1.00  0.00           C  
ATOM   2619  CG2 ILE A 173      89.056 -25.361  21.631  1.00  0.00           C  
ATOM   2620  CD1 ILE A 173      88.374 -24.183  18.833  1.00  0.00           C  
ATOM   2621  H   ILE A 173      92.211 -23.949  19.634  1.00  0.00           H  
ATOM   2622  HA  ILE A 173      90.856 -23.208  22.005  1.00  0.00           H  
ATOM   2623  HB  ILE A 173      90.428 -25.450  19.992  1.00  0.00           H  
ATOM   2624 1HG1 ILE A 173      88.819 -22.940  20.495  1.00  0.00           H  
ATOM   2625 2HG1 ILE A 173      90.105 -23.048  19.303  1.00  0.00           H  
ATOM   2626 1HG2 ILE A 173      88.234 -25.787  21.056  1.00  0.00           H  
ATOM   2627 2HG2 ILE A 173      89.556 -26.151  22.189  1.00  0.00           H  
ATOM   2628 3HG2 ILE A 173      88.665 -24.618  22.326  1.00  0.00           H  
ATOM   2629 1HD1 ILE A 173      87.925 -23.362  18.273  1.00  0.00           H  
ATOM   2630 2HD1 ILE A 173      88.898 -24.847  18.144  1.00  0.00           H  
ATOM   2631 3HD1 ILE A 173      87.594 -24.737  19.351  1.00  0.00           H  
ATOM   2632  N   ARG A 174      92.505 -26.028  22.084  1.00  0.00           N  
ATOM   2633  CA  ARG A 174      93.092 -27.001  22.985  1.00  0.00           C  
ATOM   2634  C   ARG A 174      93.993 -26.358  24.027  1.00  0.00           C  
ATOM   2635  O   ARG A 174      93.999 -26.742  25.195  1.00  0.00           O  
ATOM   2636  CB  ARG A 174      93.895 -28.027  22.199  1.00  0.00           C  
ATOM   2637  CG  ARG A 174      94.509 -29.137  23.036  1.00  0.00           C  
ATOM   2638  CD  ARG A 174      95.226 -30.128  22.194  1.00  0.00           C  
ATOM   2639  NE  ARG A 174      96.383 -29.544  21.534  1.00  0.00           N  
ATOM   2640  CZ  ARG A 174      97.036 -30.104  20.496  1.00  0.00           C  
ATOM   2641  NH1 ARG A 174      96.634 -31.258  20.013  1.00  0.00           N1+
ATOM   2642  NH2 ARG A 174      98.079 -29.491  19.965  1.00  0.00           N  
ATOM   2643  H   ARG A 174      92.783 -26.049  21.144  1.00  0.00           H  
ATOM   2644  HA  ARG A 174      92.289 -27.511  23.515  1.00  0.00           H  
ATOM   2645 1HB  ARG A 174      93.255 -28.494  21.451  1.00  0.00           H  
ATOM   2646 2HB  ARG A 174      94.705 -27.527  21.668  1.00  0.00           H  
ATOM   2647 1HG  ARG A 174      95.221 -28.709  23.742  1.00  0.00           H  
ATOM   2648 2HG  ARG A 174      93.723 -29.657  23.585  1.00  0.00           H  
ATOM   2649 1HD  ARG A 174      95.570 -30.953  22.817  1.00  0.00           H  
ATOM   2650 2HD  ARG A 174      94.553 -30.509  21.427  1.00  0.00           H  
ATOM   2651  HE  ARG A 174      96.721 -28.656  21.878  1.00  0.00           H  
ATOM   2652 1HH1 ARG A 174      95.836 -31.726  20.419  1.00  0.00           H  
ATOM   2653 2HH1 ARG A 174      97.122 -31.677  19.235  1.00  0.00           H  
ATOM   2654 1HH2 ARG A 174      98.387 -28.603  20.336  1.00  0.00           H  
ATOM   2655 2HH2 ARG A 174      98.567 -29.910  19.187  1.00  0.00           H  
ATOM   2656  N   GLU A 175      94.779 -25.398  23.594  1.00  0.00           N  
ATOM   2657  CA  GLU A 175      95.635 -24.650  24.495  1.00  0.00           C  
ATOM   2658  C   GLU A 175      94.846 -23.875  25.537  1.00  0.00           C  
ATOM   2659  O   GLU A 175      95.223 -23.802  26.705  1.00  0.00           O  
ATOM   2660  CB  GLU A 175      96.517 -23.687  23.698  1.00  0.00           C  
ATOM   2661  CG  GLU A 175      97.593 -24.365  22.862  1.00  0.00           C  
ATOM   2662  CD  GLU A 175      98.389 -23.395  22.033  1.00  0.00           C  
ATOM   2663  OE1 GLU A 175      98.045 -22.238  22.015  1.00  0.00           O  
ATOM   2664  OE2 GLU A 175      99.341 -23.813  21.418  1.00  0.00           O1-
ATOM   2665  H   GLU A 175      94.751 -25.121  22.654  1.00  0.00           H  
ATOM   2666  HA  GLU A 175      96.273 -25.354  25.029  1.00  0.00           H  
ATOM   2667 1HB  GLU A 175      95.896 -23.095  23.027  1.00  0.00           H  
ATOM   2668 2HB  GLU A 175      97.012 -22.996  24.382  1.00  0.00           H  
ATOM   2669 1HG  GLU A 175      98.272 -24.900  23.526  1.00  0.00           H  
ATOM   2670 2HG  GLU A 175      97.122 -25.095  22.206  1.00  0.00           H  
ATOM   2671  N   GLY A 176      93.763 -23.269  25.104  1.00  0.00           N  
ATOM   2672  CA  GLY A 176      92.878 -22.554  26.005  1.00  0.00           C  
ATOM   2673  C   GLY A 176      92.252 -23.467  27.047  1.00  0.00           C  
ATOM   2674  O   GLY A 176      92.115 -23.108  28.215  1.00  0.00           O  
ATOM   2675  H   GLY A 176      93.496 -23.344  24.164  1.00  0.00           H  
ATOM   2676 1HA  GLY A 176      93.435 -21.765  26.511  1.00  0.00           H  
ATOM   2677 2HA  GLY A 176      92.087 -22.073  25.432  1.00  0.00           H  
ATOM   2678  N   VAL A 177      91.843 -24.638  26.614  1.00  0.00           N  
ATOM   2679  CA  VAL A 177      91.294 -25.633  27.515  1.00  0.00           C  
ATOM   2680  C   VAL A 177      92.300 -26.091  28.557  1.00  0.00           C  
ATOM   2681  O   VAL A 177      91.971 -26.289  29.725  1.00  0.00           O  
ATOM   2682  CB  VAL A 177      90.807 -26.855  26.712  1.00  0.00           C  
ATOM   2683  CG1 VAL A 177      90.414 -27.986  27.651  1.00  0.00           C  
ATOM   2684  CG2 VAL A 177      89.637 -26.459  25.825  1.00  0.00           C  
ATOM   2685  H   VAL A 177      91.963 -24.888  25.674  1.00  0.00           H  
ATOM   2686  HA  VAL A 177      90.450 -25.192  28.045  1.00  0.00           H  
ATOM   2687  HB  VAL A 177      91.627 -27.220  26.093  1.00  0.00           H  
ATOM   2688 1HG1 VAL A 177      90.074 -28.842  27.067  1.00  0.00           H  
ATOM   2689 2HG1 VAL A 177      91.276 -28.277  28.250  1.00  0.00           H  
ATOM   2690 3HG1 VAL A 177      89.611 -27.652  28.307  1.00  0.00           H  
ATOM   2691 1HG2 VAL A 177      89.299 -27.326  25.260  1.00  0.00           H  
ATOM   2692 2HG2 VAL A 177      88.820 -26.087  26.444  1.00  0.00           H  
ATOM   2693 3HG2 VAL A 177      89.952 -25.676  25.134  1.00  0.00           H  
ATOM   2694  N   ARG A 178      93.524 -26.291  28.124  1.00  0.00           N  
ATOM   2695  CA  ARG A 178      94.600 -26.660  29.025  1.00  0.00           C  
ATOM   2696  C   ARG A 178      94.877 -25.588  30.067  1.00  0.00           C  
ATOM   2697  O   ARG A 178      95.128 -25.879  31.235  1.00  0.00           O  
ATOM   2698  CB  ARG A 178      95.875 -26.931  28.238  1.00  0.00           C  
ATOM   2699  CG  ARG A 178      97.061 -27.378  29.077  1.00  0.00           C  
ATOM   2700  CD  ARG A 178      98.261 -27.634  28.240  1.00  0.00           C  
ATOM   2701  NE  ARG A 178      98.750 -26.419  27.609  1.00  0.00           N  
ATOM   2702  CZ  ARG A 178      99.615 -26.388  26.576  1.00  0.00           C  
ATOM   2703  NH1 ARG A 178     100.074 -27.511  26.069  1.00  0.00           N1+
ATOM   2704  NH2 ARG A 178     100.001 -25.229  26.072  1.00  0.00           N  
ATOM   2705  H   ARG A 178      93.750 -26.130  27.184  1.00  0.00           H  
ATOM   2706  HA  ARG A 178      94.313 -27.570  29.553  1.00  0.00           H  
ATOM   2707 1HB  ARG A 178      95.686 -27.706  27.496  1.00  0.00           H  
ATOM   2708 2HB  ARG A 178      96.170 -26.029  27.703  1.00  0.00           H  
ATOM   2709 1HG  ARG A 178      97.308 -26.602  29.802  1.00  0.00           H  
ATOM   2710 2HG  ARG A 178      96.808 -28.299  29.604  1.00  0.00           H  
ATOM   2711 1HD  ARG A 178      99.058 -28.041  28.861  1.00  0.00           H  
ATOM   2712 2HD  ARG A 178      98.011 -28.348  27.456  1.00  0.00           H  
ATOM   2713  HE  ARG A 178      98.420 -25.535  27.972  1.00  0.00           H  
ATOM   2714 1HH1 ARG A 178      99.778 -28.397  26.455  1.00  0.00           H  
ATOM   2715 2HH1 ARG A 178     100.722 -27.488  25.295  1.00  0.00           H  
ATOM   2716 1HH2 ARG A 178      99.648 -24.365  26.461  1.00  0.00           H  
ATOM   2717 2HH2 ARG A 178     100.648 -25.206  25.298  1.00  0.00           H  
ATOM   2718  N   GLU A 179      94.897 -24.338  29.581  1.00  0.00           N  
ATOM   2719  CA  GLU A 179      95.316 -23.162  30.345  1.00  0.00           C  
ATOM   2720  C   GLU A 179      94.197 -22.581  31.196  1.00  0.00           C  
ATOM   2721  O   GLU A 179      94.437 -21.717  32.039  1.00  0.00           O  
ATOM   2722  CB  GLU A 179      95.846 -22.083  29.398  1.00  0.00           C  
ATOM   2723  CG  GLU A 179      97.095 -22.483  28.626  1.00  0.00           C  
ATOM   2724  CD  GLU A 179      98.288 -22.700  29.515  1.00  0.00           C  
ATOM   2725  OE1 GLU A 179      98.437 -21.971  30.466  1.00  0.00           O  
ATOM   2726  OE2 GLU A 179      99.052 -23.597  29.242  1.00  0.00           O1-
ATOM   2727  H   GLU A 179      94.638 -24.205  28.613  1.00  0.00           H  
ATOM   2728  HA  GLU A 179      96.119 -23.457  31.020  1.00  0.00           H  
ATOM   2729 1HB  GLU A 179      95.073 -21.824  28.674  1.00  0.00           H  
ATOM   2730 2HB  GLU A 179      96.077 -21.183  29.966  1.00  0.00           H  
ATOM   2731 1HG  GLU A 179      96.893 -23.403  28.078  1.00  0.00           H  
ATOM   2732 2HG  GLU A 179      97.325 -21.703  27.901  1.00  0.00           H  
ATOM   2733  N   PHE A 180      92.972 -23.030  30.956  1.00  0.00           N  
ATOM   2734  CA  PHE A 180      91.812 -22.482  31.648  1.00  0.00           C  
ATOM   2735  C   PHE A 180      91.217 -23.493  32.616  1.00  0.00           C  
ATOM   2736  O   PHE A 180      90.138 -23.286  33.164  1.00  0.00           O  
ATOM   2737  CB  PHE A 180      90.746 -22.046  30.641  1.00  0.00           C  
ATOM   2738  CG  PHE A 180      91.192 -20.940  29.727  1.00  0.00           C  
ATOM   2739  CD1 PHE A 180      92.142 -20.019  30.141  1.00  0.00           C  
ATOM   2740  CD2 PHE A 180      90.663 -20.820  28.451  1.00  0.00           C  
ATOM   2741  CE1 PHE A 180      92.553 -19.002  29.301  1.00  0.00           C  
ATOM   2742  CE2 PHE A 180      91.072 -19.805  27.608  1.00  0.00           C  
ATOM   2743  CZ  PHE A 180      92.018 -18.895  28.035  1.00  0.00           C  
ATOM   2744  H   PHE A 180      92.839 -23.758  30.265  1.00  0.00           H  
ATOM   2745  HA  PHE A 180      92.129 -21.604  32.211  1.00  0.00           H  
ATOM   2746 1HB  PHE A 180      90.455 -22.898  30.028  1.00  0.00           H  
ATOM   2747 2HB  PHE A 180      89.858 -21.709  31.174  1.00  0.00           H  
ATOM   2748  HD1 PHE A 180      92.566 -20.105  31.143  1.00  0.00           H  
ATOM   2749  HD2 PHE A 180      89.915 -21.539  28.114  1.00  0.00           H  
ATOM   2750  HE1 PHE A 180      93.300 -18.284  29.640  1.00  0.00           H  
ATOM   2751  HE2 PHE A 180      90.649 -19.721  26.608  1.00  0.00           H  
ATOM   2752  HZ  PHE A 180      92.341 -18.092  27.372  1.00  0.00           H  
ATOM   2753  N   GLY A 181      91.949 -24.578  32.841  1.00  0.00           N  
ATOM   2754  CA  GLY A 181      91.536 -25.593  33.805  1.00  0.00           C  
ATOM   2755  C   GLY A 181      90.668 -26.677  33.168  1.00  0.00           C  
ATOM   2756  O   GLY A 181      89.595 -27.001  33.676  1.00  0.00           O  
ATOM   2757  H   GLY A 181      92.819 -24.698  32.346  1.00  0.00           H  
ATOM   2758 1HA  GLY A 181      92.419 -26.055  34.247  1.00  0.00           H  
ATOM   2759 2HA  GLY A 181      90.981 -25.120  34.615  1.00  0.00           H  
ATOM   2760  N   GLY A 182      91.188 -27.289  32.108  1.00  0.00           N  
ATOM   2761  CA  GLY A 182      90.604 -28.511  31.555  1.00  0.00           C  
ATOM   2762  C   GLY A 182      91.227 -29.750  32.198  1.00  0.00           C  
ATOM   2763  O   GLY A 182      92.451 -29.859  32.296  1.00  0.00           O  
ATOM   2764  H   GLY A 182      92.040 -26.932  31.709  1.00  0.00           H  
ATOM   2765 1HA  GLY A 182      89.527 -28.508  31.722  1.00  0.00           H  
ATOM   2766 2HA  GLY A 182      90.762 -28.533  30.477  1.00  0.00           H  
ATOM   2767  N   THR A 183      90.383 -30.669  32.653  1.00  0.00           N  
ATOM   2768  CA  THR A 183      90.858 -31.868  33.345  1.00  0.00           C  
ATOM   2769  C   THR A 183      91.592 -32.803  32.402  1.00  0.00           C  
ATOM   2770  O   THR A 183      91.533 -32.640  31.184  1.00  0.00           O  
ATOM   2771  CB  THR A 183      89.693 -32.625  34.009  1.00  0.00           C  
ATOM   2772  CG2 THR A 183      88.967 -31.726  34.998  1.00  0.00           C  
ATOM   2773  OG1 THR A 183      88.770 -33.065  33.004  1.00  0.00           O  
ATOM   2774  H   THR A 183      89.391 -30.533  32.532  1.00  0.00           H  
ATOM   2775  HA  THR A 183      91.545 -31.562  34.135  1.00  0.00           H  
ATOM   2776  HB  THR A 183      90.079 -33.497  34.536  1.00  0.00           H  
ATOM   2777  HG1 THR A 183      88.045 -33.537  33.420  1.00  0.00           H  
ATOM   2778 1HG2 THR A 183      88.147 -32.277  35.458  1.00  0.00           H  
ATOM   2779 2HG2 THR A 183      89.662 -31.398  35.770  1.00  0.00           H  
ATOM   2780 3HG2 THR A 183      88.570 -30.856  34.475  1.00  0.00           H  
ATOM   2781  N   GLU A 184      92.297 -33.775  32.973  1.00  0.00           N  
ATOM   2782  CA  GLU A 184      93.081 -34.697  32.168  1.00  0.00           C  
ATOM   2783  C   GLU A 184      92.189 -35.465  31.206  1.00  0.00           C  
ATOM   2784  O   GLU A 184      92.539 -35.633  30.037  1.00  0.00           O  
ATOM   2785  CB  GLU A 184      93.847 -35.673  33.064  1.00  0.00           C  
ATOM   2786  CG  GLU A 184      94.938 -35.028  33.907  1.00  0.00           C  
ATOM   2787  CD  GLU A 184      94.406 -34.378  35.154  1.00  0.00           C  
ATOM   2788  OE1 GLU A 184      93.220 -34.433  35.371  1.00  0.00           O  
ATOM   2789  OE2 GLU A 184      95.188 -33.825  35.891  1.00  0.00           O1-
ATOM   2790  H   GLU A 184      92.292 -33.880  33.977  1.00  0.00           H  
ATOM   2791  HA  GLU A 184      93.801 -34.121  31.585  1.00  0.00           H  
ATOM   2792 1HB  GLU A 184      93.151 -36.168  33.740  1.00  0.00           H  
ATOM   2793 2HB  GLU A 184      94.311 -36.444  32.449  1.00  0.00           H  
ATOM   2794 1HG  GLU A 184      95.663 -35.792  34.190  1.00  0.00           H  
ATOM   2795 2HG  GLU A 184      95.454 -34.282  33.305  1.00  0.00           H  
ATOM   2796  N   GLU A 185      90.994 -35.875  31.659  1.00  0.00           N  
ATOM   2797  CA  GLU A 185      90.083 -36.554  30.758  1.00  0.00           C  
ATOM   2798  C   GLU A 185      89.492 -35.619  29.716  1.00  0.00           C  
ATOM   2799  O   GLU A 185      89.341 -35.972  28.548  1.00  0.00           O  
ATOM   2800  CB  GLU A 185      88.954 -37.213  31.554  1.00  0.00           C  
ATOM   2801  CG  GLU A 185      87.996 -36.233  32.215  1.00  0.00           C  
ATOM   2802  CD  GLU A 185      86.949 -36.913  33.054  1.00  0.00           C  
ATOM   2803  OE1 GLU A 185      86.943 -38.121  33.099  1.00  0.00           O  
ATOM   2804  OE2 GLU A 185      86.156 -36.225  33.652  1.00  0.00           O1-
ATOM   2805  H   GLU A 185      90.730 -35.790  32.599  1.00  0.00           H  
ATOM   2806  HA  GLU A 185      90.636 -37.327  30.224  1.00  0.00           H  
ATOM   2807 1HB  GLU A 185      88.372 -37.858  30.896  1.00  0.00           H  
ATOM   2808 2HB  GLU A 185      89.380 -37.843  32.336  1.00  0.00           H  
ATOM   2809 1HG  GLU A 185      88.566 -35.553  32.847  1.00  0.00           H  
ATOM   2810 2HG  GLU A 185      87.506 -35.642  31.442  1.00  0.00           H  
ATOM   2811  N   GLU A 186      89.128 -34.433  30.149  1.00  0.00           N  
ATOM   2812  CA  GLU A 186      88.617 -33.418  29.248  1.00  0.00           C  
ATOM   2813  C   GLU A 186      89.640 -32.998  28.206  1.00  0.00           C  
ATOM   2814  O   GLU A 186      89.318 -32.788  27.038  1.00  0.00           O  
ATOM   2815  CB  GLU A 186      88.163 -32.193  30.044  1.00  0.00           C  
ATOM   2816  CG  GLU A 186      86.911 -32.414  30.881  1.00  0.00           C  
ATOM   2817  CD  GLU A 186      86.541 -31.216  31.710  1.00  0.00           C  
ATOM   2818  OE1 GLU A 186      87.428 -30.521  32.145  1.00  0.00           O  
ATOM   2819  OE2 GLU A 186      85.370 -30.994  31.908  1.00  0.00           O1-
ATOM   2820  H   GLU A 186      89.257 -34.188  31.089  1.00  0.00           H  
ATOM   2821  HA  GLU A 186      87.759 -33.828  28.714  1.00  0.00           H  
ATOM   2822 1HB  GLU A 186      88.962 -31.878  30.716  1.00  0.00           H  
ATOM   2823 2HB  GLU A 186      87.966 -31.367  29.361  1.00  0.00           H  
ATOM   2824 1HG  GLU A 186      86.080 -32.653  30.217  1.00  0.00           H  
ATOM   2825 2HG  GLU A 186      87.072 -33.268  31.538  1.00  0.00           H  
ATOM   2826  N   GLU A 187      90.871 -32.845  28.639  1.00  0.00           N  
ATOM   2827  CA  GLU A 187      91.960 -32.518  27.738  1.00  0.00           C  
ATOM   2828  C   GLU A 187      92.195 -33.599  26.696  1.00  0.00           C  
ATOM   2829  O   GLU A 187      92.458 -33.318  25.528  1.00  0.00           O  
ATOM   2830  CB  GLU A 187      93.245 -32.284  28.535  1.00  0.00           C  
ATOM   2831  CG  GLU A 187      94.441 -31.869  27.690  1.00  0.00           C  
ATOM   2832  CD  GLU A 187      95.665 -31.575  28.513  1.00  0.00           C  
ATOM   2833  OE1 GLU A 187      95.586 -31.670  29.714  1.00  0.00           O  
ATOM   2834  OE2 GLU A 187      96.680 -31.257  27.939  1.00  0.00           O1-
ATOM   2835  H   GLU A 187      91.090 -33.015  29.579  1.00  0.00           H  
ATOM   2836  HA  GLU A 187      91.704 -31.602  27.204  1.00  0.00           H  
ATOM   2837 1HB  GLU A 187      93.075 -31.507  29.280  1.00  0.00           H  
ATOM   2838 2HB  GLU A 187      93.514 -33.196  29.068  1.00  0.00           H  
ATOM   2839 1HG  GLU A 187      94.673 -32.668  26.988  1.00  0.00           H  
ATOM   2840 2HG  GLU A 187      94.175 -30.983  27.114  1.00  0.00           H  
ATOM   2841  N   ALA A 188      92.132 -34.838  27.129  1.00  0.00           N  
ATOM   2842  CA  ALA A 188      92.265 -35.967  26.228  1.00  0.00           C  
ATOM   2843  C   ALA A 188      91.160 -36.011  25.186  1.00  0.00           C  
ATOM   2844  O   ALA A 188      91.390 -36.319  24.018  1.00  0.00           O  
ATOM   2845  CB  ALA A 188      92.287 -37.265  27.022  1.00  0.00           C  
ATOM   2846  H   ALA A 188      91.927 -35.025  28.069  1.00  0.00           H  
ATOM   2847  HA  ALA A 188      93.215 -35.879  25.701  1.00  0.00           H  
ATOM   2848 1HB  ALA A 188      92.399 -38.108  26.339  1.00  0.00           H  
ATOM   2849 2HB  ALA A 188      93.123 -37.250  27.721  1.00  0.00           H  
ATOM   2850 3HB  ALA A 188      91.355 -37.368  27.575  1.00  0.00           H  
ATOM   2851  N   ALA A 189      89.950 -35.735  25.619  1.00  0.00           N  
ATOM   2852  CA  ALA A 189      88.816 -35.669  24.718  1.00  0.00           C  
ATOM   2853  C   ALA A 189      88.964 -34.573  23.676  1.00  0.00           C  
ATOM   2854  O   ALA A 189      88.622 -34.746  22.508  1.00  0.00           O  
ATOM   2855  CB  ALA A 189      87.534 -35.466  25.512  1.00  0.00           C  
ATOM   2856  H   ALA A 189      89.803 -35.499  26.559  1.00  0.00           H  
ATOM   2857  HA  ALA A 189      88.740 -36.618  24.188  1.00  0.00           H  
ATOM   2858 1HB  ALA A 189      86.685 -35.431  24.829  1.00  0.00           H  
ATOM   2859 2HB  ALA A 189      87.403 -36.292  26.211  1.00  0.00           H  
ATOM   2860 3HB  ALA A 189      87.593 -34.530  26.065  1.00  0.00           H  
ATOM   2861  N   VAL A 190      89.447 -33.430  24.109  1.00  0.00           N  
ATOM   2862  CA  VAL A 190      89.708 -32.324  23.208  1.00  0.00           C  
ATOM   2863  C   VAL A 190      90.762 -32.660  22.166  1.00  0.00           C  
ATOM   2864  O   VAL A 190      90.651 -32.292  20.998  1.00  0.00           O  
ATOM   2865  CB  VAL A 190      90.167 -31.091  24.010  1.00  0.00           C  
ATOM   2866  CG1 VAL A 190      90.634 -29.989  23.072  1.00  0.00           C  
ATOM   2867  CG2 VAL A 190      89.034 -30.600  24.898  1.00  0.00           C  
ATOM   2868  H   VAL A 190      89.705 -33.325  25.049  1.00  0.00           H  
ATOM   2869  HA  VAL A 190      88.783 -32.080  22.683  1.00  0.00           H  
ATOM   2870  HB  VAL A 190      91.020 -31.370  24.629  1.00  0.00           H  
ATOM   2871 1HG1 VAL A 190      90.955 -29.126  23.656  1.00  0.00           H  
ATOM   2872 2HG1 VAL A 190      91.468 -30.352  22.472  1.00  0.00           H  
ATOM   2873 3HG1 VAL A 190      89.814 -29.697  22.416  1.00  0.00           H  
ATOM   2874 1HG2 VAL A 190      89.365 -29.730  25.463  1.00  0.00           H  
ATOM   2875 2HG2 VAL A 190      88.179 -30.327  24.279  1.00  0.00           H  
ATOM   2876 3HG2 VAL A 190      88.744 -31.392  25.589  1.00  0.00           H  
ATOM   2877  N   GLU A 191      91.804 -33.334  22.599  1.00  0.00           N  
ATOM   2878  CA  GLU A 191      92.848 -33.783  21.698  1.00  0.00           C  
ATOM   2879  C   GLU A 191      92.333 -34.763  20.656  1.00  0.00           C  
ATOM   2880  O   GLU A 191      92.715 -34.717  19.488  1.00  0.00           O  
ATOM   2881  CB  GLU A 191      93.983 -34.431  22.494  1.00  0.00           C  
ATOM   2882  CG  GLU A 191      95.167 -34.879  21.650  1.00  0.00           C  
ATOM   2883  CD  GLU A 191      96.293 -35.442  22.472  1.00  0.00           C  
ATOM   2884  OE1 GLU A 191      96.172 -35.463  23.674  1.00  0.00           O  
ATOM   2885  OE2 GLU A 191      97.275 -35.849  21.899  1.00  0.00           O1-
ATOM   2886  H   GLU A 191      91.862 -33.606  23.539  1.00  0.00           H  
ATOM   2887  HA  GLU A 191      93.241 -32.917  21.164  1.00  0.00           H  
ATOM   2888 1HB  GLU A 191      94.353 -33.726  23.240  1.00  0.00           H  
ATOM   2889 2HB  GLU A 191      93.603 -35.302  23.028  1.00  0.00           H  
ATOM   2890 1HG  GLU A 191      94.831 -35.642  20.947  1.00  0.00           H  
ATOM   2891 2HG  GLU A 191      95.532 -34.031  21.074  1.00  0.00           H  
ATOM   2892  N   ARG A 192      91.489 -35.672  21.089  1.00  0.00           N  
ATOM   2893  CA  ARG A 192      90.864 -36.622  20.188  1.00  0.00           C  
ATOM   2894  C   ARG A 192      89.990 -35.945  19.146  1.00  0.00           C  
ATOM   2895  O   ARG A 192      89.969 -36.328  17.978  1.00  0.00           O  
ATOM   2896  CB  ARG A 192      90.023 -37.617  20.974  1.00  0.00           C  
ATOM   2897  CG  ARG A 192      90.818 -38.615  21.800  1.00  0.00           C  
ATOM   2898  CD  ARG A 192      89.962 -39.723  22.295  1.00  0.00           C  
ATOM   2899  NE  ARG A 192      88.938 -39.250  23.212  1.00  0.00           N  
ATOM   2900  CZ  ARG A 192      89.106 -39.109  24.541  1.00  0.00           C  
ATOM   2901  NH1 ARG A 192      90.261 -39.408  25.092  1.00  0.00           N1+
ATOM   2902  NH2 ARG A 192      88.111 -38.669  25.290  1.00  0.00           N  
ATOM   2903  H   ARG A 192      91.212 -35.682  22.029  1.00  0.00           H  
ATOM   2904  HA  ARG A 192      91.648 -37.163  19.659  1.00  0.00           H  
ATOM   2905 1HB  ARG A 192      89.364 -37.078  21.654  1.00  0.00           H  
ATOM   2906 2HB  ARG A 192      89.394 -38.183  20.288  1.00  0.00           H  
ATOM   2907 1HG  ARG A 192      91.613 -39.042  21.188  1.00  0.00           H  
ATOM   2908 2HG  ARG A 192      91.256 -38.109  22.661  1.00  0.00           H  
ATOM   2909 1HD  ARG A 192      89.469 -40.206  21.452  1.00  0.00           H  
ATOM   2910 2HD  ARG A 192      90.579 -40.452  22.820  1.00  0.00           H  
ATOM   2911  HE  ARG A 192      88.035 -39.009  22.824  1.00  0.00           H  
ATOM   2912 1HH1 ARG A 192      91.023 -39.745  24.520  1.00  0.00           H  
ATOM   2913 2HH1 ARG A 192      90.388 -39.303  26.089  1.00  0.00           H  
ATOM   2914 1HH2 ARG A 192      87.222 -38.439  24.866  1.00  0.00           H  
ATOM   2915 2HH2 ARG A 192      88.236 -38.564  26.286  1.00  0.00           H  
ATOM   2916  N   ALA A 193      89.242 -34.955  19.579  1.00  0.00           N  
ATOM   2917  CA  ALA A 193      88.413 -34.176  18.678  1.00  0.00           C  
ATOM   2918  C   ALA A 193      89.232 -33.432  17.636  1.00  0.00           C  
ATOM   2919  O   ALA A 193      88.858 -33.344  16.468  1.00  0.00           O  
ATOM   2920  CB  ALA A 193      87.563 -33.196  19.472  1.00  0.00           C  
ATOM   2921  H   ALA A 193      89.280 -34.680  20.519  1.00  0.00           H  
ATOM   2922  HA  ALA A 193      87.760 -34.862  18.140  1.00  0.00           H  
ATOM   2923 1HB  ALA A 193      86.935 -32.623  18.789  1.00  0.00           H  
ATOM   2924 2HB  ALA A 193      86.931 -33.744  20.171  1.00  0.00           H  
ATOM   2925 3HB  ALA A 193      88.210 -32.516  20.024  1.00  0.00           H  
ATOM   2926  N   VAL A 194      90.337 -32.866  18.069  1.00  0.00           N  
ATOM   2927  CA  VAL A 194      91.248 -32.187  17.168  1.00  0.00           C  
ATOM   2928  C   VAL A 194      91.839 -33.122  16.126  1.00  0.00           C  
ATOM   2929  O   VAL A 194      91.990 -32.769  14.958  1.00  0.00           O  
ATOM   2930  CB  VAL A 194      92.392 -31.539  17.971  1.00  0.00           C  
ATOM   2931  CG1 VAL A 194      93.459 -30.995  17.032  1.00  0.00           C  
ATOM   2932  CG2 VAL A 194      91.840 -30.433  18.858  1.00  0.00           C  
ATOM   2933  H   VAL A 194      90.602 -32.952  19.009  1.00  0.00           H  
ATOM   2934  HA  VAL A 194      90.697 -31.406  16.643  1.00  0.00           H  
ATOM   2935  HB  VAL A 194      92.866 -32.300  18.590  1.00  0.00           H  
ATOM   2936 1HG1 VAL A 194      94.259 -30.540  17.617  1.00  0.00           H  
ATOM   2937 2HG1 VAL A 194      93.866 -31.809  16.433  1.00  0.00           H  
ATOM   2938 3HG1 VAL A 194      93.018 -30.245  16.376  1.00  0.00           H  
ATOM   2939 1HG2 VAL A 194      92.653 -29.979  19.423  1.00  0.00           H  
ATOM   2940 2HG2 VAL A 194      91.360 -29.674  18.238  1.00  0.00           H  
ATOM   2941 3HG2 VAL A 194      91.107 -30.852  19.549  1.00  0.00           H  
ATOM   2942  N   GLU A 195      92.204 -34.308  16.559  1.00  0.00           N  
ATOM   2943  CA  GLU A 195      92.715 -35.323  15.658  1.00  0.00           C  
ATOM   2944  C   GLU A 195      91.691 -35.743  14.616  1.00  0.00           C  
ATOM   2945  O   GLU A 195      92.013 -35.953  13.448  1.00  0.00           O  
ATOM   2946  CB  GLU A 195      93.168 -36.548  16.454  1.00  0.00           C  
ATOM   2947  CG  GLU A 195      93.786 -37.654  15.610  1.00  0.00           C  
ATOM   2948  CD  GLU A 195      94.287 -38.808  16.433  1.00  0.00           C  
ATOM   2949  OE1 GLU A 195      94.181 -38.747  17.634  1.00  0.00           O  
ATOM   2950  OE2 GLU A 195      94.777 -39.753  15.859  1.00  0.00           O1-
ATOM   2951  H   GLU A 195      92.074 -34.554  17.499  1.00  0.00           H  
ATOM   2952  HA  GLU A 195      93.572 -34.913  15.124  1.00  0.00           H  
ATOM   2953 1HB  GLU A 195      93.904 -36.247  17.200  1.00  0.00           H  
ATOM   2954 2HB  GLU A 195      92.317 -36.972  16.988  1.00  0.00           H  
ATOM   2955 1HG  GLU A 195      93.038 -38.022  14.908  1.00  0.00           H  
ATOM   2956 2HG  GLU A 195      94.612 -37.239  15.034  1.00  0.00           H  
ATOM   2957  N   LEU A 196      90.460 -35.896  15.049  1.00  0.00           N  
ATOM   2958  CA  LEU A 196      89.372 -36.223  14.148  1.00  0.00           C  
ATOM   2959  C   LEU A 196      89.135 -35.142  13.106  1.00  0.00           C  
ATOM   2960  O   LEU A 196      88.873 -35.423  11.938  1.00  0.00           O  
ATOM   2961  CB  LEU A 196      88.084 -36.450  14.950  1.00  0.00           C  
ATOM   2962  CG  LEU A 196      88.058 -37.712  15.822  1.00  0.00           C  
ATOM   2963  CD1 LEU A 196      86.807 -37.705  16.690  1.00  0.00           C  
ATOM   2964  CD2 LEU A 196      88.100 -38.946  14.933  1.00  0.00           C  
ATOM   2965  H   LEU A 196      90.240 -35.726  15.989  1.00  0.00           H  
ATOM   2966  HA  LEU A 196      89.626 -37.140  13.618  1.00  0.00           H  
ATOM   2967 1HB  LEU A 196      87.925 -35.593  15.602  1.00  0.00           H  
ATOM   2968 2HB  LEU A 196      87.247 -36.512  14.254  1.00  0.00           H  
ATOM   2969  HG  LEU A 196      88.923 -37.714  16.486  1.00  0.00           H  
ATOM   2970 1HD1 LEU A 196      86.788 -38.601  17.310  1.00  0.00           H  
ATOM   2971 2HD1 LEU A 196      86.812 -36.822  17.329  1.00  0.00           H  
ATOM   2972 3HD1 LEU A 196      85.923 -37.686  16.053  1.00  0.00           H  
ATOM   2973 1HD2 LEU A 196      88.082 -39.843  15.553  1.00  0.00           H  
ATOM   2974 2HD2 LEU A 196      87.234 -38.946  14.270  1.00  0.00           H  
ATOM   2975 3HD2 LEU A 196      89.012 -38.934  14.337  1.00  0.00           H  
ATOM   2976  N   LEU A 197      89.198 -33.903  13.539  1.00  0.00           N  
ATOM   2977  CA  LEU A 197      89.066 -32.774  12.638  1.00  0.00           C  
ATOM   2978  C   LEU A 197      90.172 -32.730  11.596  1.00  0.00           C  
ATOM   2979  O   LEU A 197      89.940 -32.422  10.428  1.00  0.00           O  
ATOM   2980  CB  LEU A 197      89.067 -31.467  13.440  1.00  0.00           C  
ATOM   2981  CG  LEU A 197      88.910 -30.181  12.618  1.00  0.00           C  
ATOM   2982  CD1 LEU A 197      87.585 -30.217  11.867  1.00  0.00           C  
ATOM   2983  CD2 LEU A 197      88.982 -28.975  13.542  1.00  0.00           C  
ATOM   2984  H   LEU A 197      89.405 -33.717  14.479  1.00  0.00           H  
ATOM   2985  HA  LEU A 197      88.119 -32.864  12.108  1.00  0.00           H  
ATOM   2986 1HB  LEU A 197      88.252 -31.501  14.161  1.00  0.00           H  
ATOM   2987 2HB  LEU A 197      90.006 -31.396  13.989  1.00  0.00           H  
ATOM   2988  HG  LEU A 197      89.711 -30.121  11.879  1.00  0.00           H  
ATOM   2989 1HD1 LEU A 197      87.474 -29.304  11.282  1.00  0.00           H  
ATOM   2990 2HD1 LEU A 197      87.569 -31.079  11.199  1.00  0.00           H  
ATOM   2991 3HD1 LEU A 197      86.766 -30.294  12.580  1.00  0.00           H  
ATOM   2992 1HD2 LEU A 197      88.872 -28.062  12.957  1.00  0.00           H  
ATOM   2993 2HD2 LEU A 197      88.182 -29.033  14.279  1.00  0.00           H  
ATOM   2994 3HD2 LEU A 197      89.945 -28.965  14.052  1.00  0.00           H  
ATOM   2995  N   GLU A 198      91.380 -33.007  12.029  1.00  0.00           N  
ATOM   2996  CA  GLU A 198      92.515 -33.073  11.128  1.00  0.00           C  
ATOM   2997  C   GLU A 198      92.367 -34.169  10.086  1.00  0.00           C  
ATOM   2998  O   GLU A 198      92.710 -33.995   8.918  1.00  0.00           O  
ATOM   2999  CB  GLU A 198      93.804 -33.292  11.925  1.00  0.00           C  
ATOM   3000  CG  GLU A 198      94.237 -32.097  12.761  1.00  0.00           C  
ATOM   3001  CD  GLU A 198      95.460 -32.376  13.590  1.00  0.00           C  
ATOM   3002  OE1 GLU A 198      95.898 -33.501  13.608  1.00  0.00           O  
ATOM   3003  OE2 GLU A 198      95.957 -31.462  14.206  1.00  0.00           O1-
ATOM   3004  H   GLU A 198      91.529 -33.242  12.969  1.00  0.00           H  
ATOM   3005  HA  GLU A 198      92.588 -32.125  10.594  1.00  0.00           H  
ATOM   3006 1HB  GLU A 198      93.675 -34.142  12.596  1.00  0.00           H  
ATOM   3007 2HB  GLU A 198      94.617 -33.536  11.241  1.00  0.00           H  
ATOM   3008 1HG  GLU A 198      94.446 -31.258  12.097  1.00  0.00           H  
ATOM   3009 2HG  GLU A 198      93.417 -31.810  13.417  1.00  0.00           H  
ATOM   3010  N   ALA A 199      91.884 -35.311  10.519  1.00  0.00           N  
ATOM   3011  CA  ALA A 199      91.622 -36.418   9.618  1.00  0.00           C  
ATOM   3012  C   ALA A 199      90.569 -36.082   8.576  1.00  0.00           C  
ATOM   3013  O   ALA A 199      90.680 -36.449   7.408  1.00  0.00           O  
ATOM   3014  CB  ALA A 199      91.198 -37.645  10.412  1.00  0.00           C  
ATOM   3015  H   ALA A 199      91.627 -35.416  11.459  1.00  0.00           H  
ATOM   3016  HA  ALA A 199      92.545 -36.660   9.091  1.00  0.00           H  
ATOM   3017 1HB  ALA A 199      91.016 -38.475   9.729  1.00  0.00           H  
ATOM   3018 2HB  ALA A 199      91.990 -37.917  11.111  1.00  0.00           H  
ATOM   3019 3HB  ALA A 199      90.287 -37.424  10.965  1.00  0.00           H  
ATOM   3020  N   LEU A 200      89.527 -35.407   9.009  1.00  0.00           N  
ATOM   3021  CA  LEU A 200      88.483 -34.958   8.108  1.00  0.00           C  
ATOM   3022  C   LEU A 200      88.997 -33.978   7.066  1.00  0.00           C  
ATOM   3023  O   LEU A 200      88.616 -34.025   5.898  1.00  0.00           O  
ATOM   3024  CB  LEU A 200      87.352 -34.304   8.910  1.00  0.00           C  
ATOM   3025  CG  LEU A 200      86.160 -33.798   8.088  1.00  0.00           C  
ATOM   3026  CD1 LEU A 200      85.529 -34.962   7.337  1.00  0.00           C  
ATOM   3027  CD2 LEU A 200      85.150 -33.133   9.012  1.00  0.00           C  
ATOM   3028  H   LEU A 200      89.469 -35.135   9.949  1.00  0.00           H  
ATOM   3029  HA  LEU A 200      88.088 -35.823   7.578  1.00  0.00           H  
ATOM   3030 1HB  LEU A 200      86.973 -35.027   9.631  1.00  0.00           H  
ATOM   3031 2HB  LEU A 200      87.759 -33.454   9.459  1.00  0.00           H  
ATOM   3032  HG  LEU A 200      86.507 -33.075   7.349  1.00  0.00           H  
ATOM   3033 1HD1 LEU A 200      84.682 -34.604   6.752  1.00  0.00           H  
ATOM   3034 2HD1 LEU A 200      86.267 -35.408   6.669  1.00  0.00           H  
ATOM   3035 3HD1 LEU A 200      85.186 -35.711   8.050  1.00  0.00           H  
ATOM   3036 1HD2 LEU A 200      84.303 -32.773   8.427  1.00  0.00           H  
ATOM   3037 2HD2 LEU A 200      84.801 -33.856   9.749  1.00  0.00           H  
ATOM   3038 3HD2 LEU A 200      85.622 -32.292   9.522  1.00  0.00           H  
ATOM   3039  N   GLY A 201      89.843 -33.070   7.499  1.00  0.00           N  
ATOM   3040  CA  GLY A 201      90.466 -32.120   6.598  1.00  0.00           C  
ATOM   3041  C   GLY A 201      91.341 -32.797   5.556  1.00  0.00           C  
ATOM   3042  O   GLY A 201      91.363 -32.413   4.388  1.00  0.00           O  
ATOM   3043  H   GLY A 201      90.120 -33.059   8.439  1.00  0.00           H  
ATOM   3044 1HA  GLY A 201      89.695 -31.539   6.092  1.00  0.00           H  
ATOM   3045 2HA  GLY A 201      91.072 -31.419   7.171  1.00  0.00           H  
ATOM   3046  N   GLU A 202      92.090 -33.786   5.989  1.00  0.00           N  
ATOM   3047  CA  GLU A 202      92.917 -34.565   5.088  1.00  0.00           C  
ATOM   3048  C   GLU A 202      92.099 -35.310   4.046  1.00  0.00           C  
ATOM   3049  O   GLU A 202      92.473 -35.397   2.878  1.00  0.00           O  
ATOM   3050  CB  GLU A 202      93.763 -35.561   5.885  1.00  0.00           C  
ATOM   3051  CG  GLU A 202      94.863 -34.922   6.721  1.00  0.00           C  
ATOM   3052  CD  GLU A 202      95.622 -35.921   7.549  1.00  0.00           C  
ATOM   3053  OE1 GLU A 202      95.236 -37.065   7.568  1.00  0.00           O  
ATOM   3054  OE2 GLU A 202      96.590 -35.540   8.165  1.00  0.00           O1-
ATOM   3055  H   GLU A 202      92.052 -34.061   6.929  1.00  0.00           H  
ATOM   3056  HA  GLU A 202      93.582 -33.885   4.553  1.00  0.00           H  
ATOM   3057 1HB  GLU A 202      93.120 -36.129   6.557  1.00  0.00           H  
ATOM   3058 2HB  GLU A 202      94.230 -36.269   5.201  1.00  0.00           H  
ATOM   3059 1HG  GLU A 202      95.562 -34.415   6.056  1.00  0.00           H  
ATOM   3060 2HG  GLU A 202      94.420 -34.175   7.377  1.00  0.00           H  
ATOM   3061  N   ALA A 203      90.994 -35.875   4.479  1.00  0.00           N  
ATOM   3062  CA  ALA A 203      90.083 -36.554   3.578  1.00  0.00           C  
ATOM   3063  C   ALA A 203      89.492 -35.619   2.536  1.00  0.00           C  
ATOM   3064  O   ALA A 203      89.341 -35.972   1.368  1.00  0.00           O  
ATOM   3065  CB  ALA A 203      88.969 -37.222   4.372  1.00  0.00           C  
ATOM   3066  H   ALA A 203      90.730 -35.790   5.419  1.00  0.00           H  
ATOM   3067  HA  ALA A 203      90.645 -37.318   3.040  1.00  0.00           H  
ATOM   3068 1HB  ALA A 203      88.296 -37.740   3.689  1.00  0.00           H  
ATOM   3069 2HB  ALA A 203      89.400 -37.938   5.071  1.00  0.00           H  
ATOM   3070 3HB  ALA A 203      88.413 -36.466   4.925  1.00  0.00           H  
ATOM   3071  N   ALA A 204      89.128 -34.433   2.969  1.00  0.00           N  
ATOM   3072  CA  ALA A 204      88.617 -33.418   2.068  1.00  0.00           C  
ATOM   3073  C   ALA A 204      89.640 -32.998   1.026  1.00  0.00           C  
ATOM   3074  O   ALA A 204      89.318 -32.788  -0.142  1.00  0.00           O  
ATOM   3075  CB  ALA A 204      88.152 -32.206   2.862  1.00  0.00           C  
ATOM   3076  H   ALA A 204      89.257 -34.188   3.909  1.00  0.00           H  
ATOM   3077  HA  ALA A 204      87.767 -33.838   1.530  1.00  0.00           H  
ATOM   3078 1HB  ALA A 204      87.758 -31.452   2.179  1.00  0.00           H  
ATOM   3079 2HB  ALA A 204      87.371 -32.506   3.561  1.00  0.00           H  
ATOM   3080 3HB  ALA A 204      88.992 -31.789   3.415  1.00  0.00           H  
ATOM   3081  N   LEU A 205      90.871 -32.845   1.459  1.00  0.00           N  
ATOM   3082  CA  LEU A 205      91.960 -32.518   0.558  1.00  0.00           C  
ATOM   3083  C   LEU A 205      92.123 -33.543  -0.551  1.00  0.00           C  
ATOM   3084  O   LEU A 205      92.257 -33.189  -1.723  1.00  0.00           O  
ATOM   3085  CB  LEU A 205      93.271 -32.405   1.347  1.00  0.00           C  
ATOM   3086  CG  LEU A 205      94.500 -31.976   0.535  1.00  0.00           C  
ATOM   3087  CD1 LEU A 205      94.254 -30.601  -0.071  1.00  0.00           C  
ATOM   3088  CD2 LEU A 205      95.725 -31.966   1.437  1.00  0.00           C  
ATOM   3089  H   LEU A 205      91.090 -33.015   2.399  1.00  0.00           H  
ATOM   3090  HA  LEU A 205      91.744 -31.558   0.089  1.00  0.00           H  
ATOM   3091 1HB  LEU A 205      93.133 -31.680   2.147  1.00  0.00           H  
ATOM   3092 2HB  LEU A 205      93.490 -33.373   1.795  1.00  0.00           H  
ATOM   3093  HG  LEU A 205      94.658 -32.679  -0.284  1.00  0.00           H  
ATOM   3094 1HD1 LEU A 205      95.128 -30.296  -0.647  1.00  0.00           H  
ATOM   3095 2HD1 LEU A 205      93.385 -30.642  -0.726  1.00  0.00           H  
ATOM   3096 3HD1 LEU A 205      94.076 -29.880   0.725  1.00  0.00           H  
ATOM   3097 1HD2 LEU A 205      96.599 -31.662   0.861  1.00  0.00           H  
ATOM   3098 2HD2 LEU A 205      95.568 -31.263   2.256  1.00  0.00           H  
ATOM   3099 3HD2 LEU A 205      95.887 -32.964   1.843  1.00  0.00           H  
ATOM   3100  N   ARG A 206      91.861 -34.799  -0.204  1.00  0.00           N  
ATOM   3101  CA  ARG A 206      91.766 -35.891  -1.170  1.00  0.00           C  
ATOM   3102  C   ARG A 206      90.785 -35.604  -2.307  1.00  0.00           C  
ATOM   3103  O   ARG A 206      90.852 -36.236  -3.362  1.00  0.00           O  
ATOM   3104  CB  ARG A 206      91.345 -37.173  -0.467  1.00  0.00           C  
ATOM   3105  CG  ARG A 206      92.359 -37.721   0.525  1.00  0.00           C  
ATOM   3106  CD  ARG A 206      93.586 -38.209  -0.157  1.00  0.00           C  
ATOM   3107  NE  ARG A 206      94.535 -38.785   0.782  1.00  0.00           N  
ATOM   3108  CZ  ARG A 206      95.782 -39.182   0.462  1.00  0.00           C  
ATOM   3109  NH1 ARG A 206      96.215 -39.058  -0.773  1.00  0.00           N1+
ATOM   3110  NH2 ARG A 206      96.570 -39.696   1.390  1.00  0.00           N  
ATOM   3111  H   ARG A 206      91.743 -35.013   0.777  1.00  0.00           H  
ATOM   3112  HA  ARG A 206      92.749 -36.044  -1.618  1.00  0.00           H  
ATOM   3113 1HB  ARG A 206      90.414 -37.003   0.073  1.00  0.00           H  
ATOM   3114 2HB  ARG A 206      91.156 -37.949  -1.208  1.00  0.00           H  
ATOM   3115 1HG  ARG A 206      92.645 -36.935   1.225  1.00  0.00           H  
ATOM   3116 2HG  ARG A 206      91.918 -38.553   1.074  1.00  0.00           H  
ATOM   3117 1HD  ARG A 206      93.318 -38.974  -0.885  1.00  0.00           H  
ATOM   3118 2HD  ARG A 206      94.073 -37.378  -0.666  1.00  0.00           H  
ATOM   3119  HE  ARG A 206      94.237 -38.897   1.742  1.00  0.00           H  
ATOM   3120 1HH1 ARG A 206      95.613 -38.664  -1.482  1.00  0.00           H  
ATOM   3121 2HH1 ARG A 206      97.150 -39.355  -1.012  1.00  0.00           H  
ATOM   3122 1HH2 ARG A 206      96.237 -39.792   2.340  1.00  0.00           H  
ATOM   3123 2HH2 ARG A 206      97.504 -39.993   1.151  1.00  0.00           H  
ATOM   3124  N   GLY A 207      89.863 -34.676  -2.088  1.00  0.00           N  
ATOM   3125  CA  GLY A 207      88.851 -34.358  -3.095  1.00  0.00           C  
ATOM   3126  C   GLY A 207      87.750 -35.411  -3.134  1.00  0.00           C  
ATOM   3127  O   GLY A 207      87.372 -35.893  -4.200  1.00  0.00           O  
ATOM   3128  H   GLY A 207      89.859 -34.182  -1.207  1.00  0.00           H  
ATOM   3129 1HA  GLY A 207      88.415 -33.383  -2.877  1.00  0.00           H  
ATOM   3130 2HA  GLY A 207      89.322 -34.287  -4.075  1.00  0.00           H  
ATOM   3131  N   ALA A 208      87.208 -35.723  -1.963  1.00  0.00           N  
ATOM   3132  CA  ALA A 208      86.045 -36.594  -1.853  1.00  0.00           C  
ATOM   3133  C   ALA A 208      84.780 -35.884  -2.314  1.00  0.00           C  
ATOM   3134  O   ALA A 208      84.651 -34.668  -2.161  1.00  0.00           O  
ATOM   3135  CB  ALA A 208      85.883 -37.086  -0.422  1.00  0.00           C  
ATOM   3136  H   ALA A 208      87.592 -35.315  -1.123  1.00  0.00           H  
ATOM   3137  HA  ALA A 208      86.206 -37.468  -2.486  1.00  0.00           H  
ATOM   3138 1HB  ALA A 208      85.010 -37.734  -0.356  1.00  0.00           H  
ATOM   3139 2HB  ALA A 208      86.773 -37.643  -0.126  1.00  0.00           H  
ATOM   3140 3HB  ALA A 208      85.753 -36.233   0.242  1.00  0.00           H  
ATOM   3141  N   GLU A 209      83.856 -36.640  -2.892  1.00  0.00           N  
ATOM   3142  CA  GLU A 209      82.619 -36.071  -3.414  1.00  0.00           C  
ATOM   3143  C   GLU A 209      81.823 -35.384  -2.316  1.00  0.00           C  
ATOM   3144  O   GLU A 209      81.957 -35.718  -1.138  1.00  0.00           O  
ATOM   3145  CB  GLU A 209      81.767 -37.158  -4.071  1.00  0.00           C  
ATOM   3146  CG  GLU A 209      82.397 -37.793  -5.303  1.00  0.00           C  
ATOM   3147  CD  GLU A 209      81.524 -38.844  -5.931  1.00  0.00           C  
ATOM   3148  OE1 GLU A 209      80.337 -38.811  -5.712  1.00  0.00           O  
ATOM   3149  OE2 GLU A 209      82.045 -39.680  -6.630  1.00  0.00           O1-
ATOM   3150 1H   GLU A 209      84.359 -37.084  -3.634  1.00  0.00           H  
ATOM   3151 2H   GLU A 209      84.418 -35.913  -2.498  1.00  0.00           H  
ATOM   3152 3H   GLU A 209      83.641 -37.314  -2.186  1.00  0.00           H  
ATOM   3153  HA  GLU A 209      82.874 -35.332  -4.175  1.00  0.00           H  
ATOM   3154 1HB  GLU A 209      81.570 -37.952  -3.350  1.00  0.00           H  
ATOM   3155 2HB  GLU A 209      80.805 -36.739  -4.366  1.00  0.00           H  
ATOM   3156 1HG  GLU A 209      82.594 -37.014  -6.039  1.00  0.00           H  
ATOM   3157 2HG  GLU A 209      83.350 -38.239  -5.022  1.00  0.00           H  
ATOM   3158  N   PRO A 210      81.057 -34.370  -2.700  1.00  0.00           N  
ATOM   3159  CA  PRO A 210      80.439 -33.475  -1.735  1.00  0.00           C  
ATOM   3160  C   PRO A 210      79.580 -34.227  -0.741  1.00  0.00           C  
ATOM   3161  O   PRO A 210      79.636 -33.951   0.458  1.00  0.00           O  
ATOM   3162  CB  PRO A 210      79.595 -32.549  -2.618  1.00  0.00           C  
ATOM   3163  CG  PRO A 210      80.322 -32.523  -3.919  1.00  0.00           C  
ATOM   3164  CD  PRO A 210      80.807 -33.936  -4.105  1.00  0.00           C  
ATOM   3165  HA  PRO A 210      81.227 -32.958  -1.187  1.00  0.00           H  
ATOM   3166 1HB  PRO A 210      78.573 -32.943  -2.707  1.00  0.00           H  
ATOM   3167 2HB  PRO A 210      79.517 -31.556  -2.153  1.00  0.00           H  
ATOM   3168 1HG  PRO A 210      79.647 -32.198  -4.724  1.00  0.00           H  
ATOM   3169 2HG  PRO A 210      81.144 -31.794  -3.880  1.00  0.00           H  
ATOM   3170 1HD  PRO A 210      80.018 -34.535  -4.583  1.00  0.00           H  
ATOM   3171 2HD  PRO A 210      81.719 -33.933  -4.721  1.00  0.00           H  
ATOM   3172  N   VAL A 211      78.806 -35.206  -1.213  1.00  0.00           N  
ATOM   3173  CA  VAL A 211      77.981 -35.961  -0.277  1.00  0.00           C  
ATOM   3174  C   VAL A 211      78.839 -36.669   0.764  1.00  0.00           C  
ATOM   3175  O   VAL A 211      78.554 -36.612   1.960  1.00  0.00           O  
ATOM   3176  CB  VAL A 211      77.131 -37.000  -1.031  1.00  0.00           C  
ATOM   3177  CG1 VAL A 211      76.430 -37.928  -0.051  1.00  0.00           C  
ATOM   3178  CG2 VAL A 211      76.121 -36.295  -1.923  1.00  0.00           C  
ATOM   3179  H   VAL A 211      78.773 -35.439  -2.195  1.00  0.00           H  
ATOM   3180  HA  VAL A 211      77.313 -35.266   0.234  1.00  0.00           H  
ATOM   3181  HB  VAL A 211      77.789 -37.618  -1.644  1.00  0.00           H  
ATOM   3182 1HG1 VAL A 211      75.834 -38.657  -0.601  1.00  0.00           H  
ATOM   3183 2HG1 VAL A 211      77.174 -38.450   0.552  1.00  0.00           H  
ATOM   3184 3HG1 VAL A 211      75.779 -37.345   0.600  1.00  0.00           H  
ATOM   3185 1HG2 VAL A 211      75.524 -37.035  -2.454  1.00  0.00           H  
ATOM   3186 2HG2 VAL A 211      75.467 -35.672  -1.310  1.00  0.00           H  
ATOM   3187 3HG2 VAL A 211      76.647 -35.669  -2.644  1.00  0.00           H  
ATOM   3188  N   ALA A 212      79.891 -37.336   0.302  1.00  0.00           N  
ATOM   3189  CA  ALA A 212      80.788 -38.053   1.188  1.00  0.00           C  
ATOM   3190  C   ALA A 212      81.406 -37.152   2.245  1.00  0.00           C  
ATOM   3191  O   ALA A 212      81.465 -37.492   3.424  1.00  0.00           O  
ATOM   3192  CB  ALA A 212      81.881 -38.735   0.378  1.00  0.00           C  
ATOM   3193  H   ALA A 212      80.071 -37.343  -0.692  1.00  0.00           H  
ATOM   3194  HA  ALA A 212      80.208 -38.811   1.715  1.00  0.00           H  
ATOM   3195 1HB  ALA A 212      82.544 -39.283   1.049  1.00  0.00           H  
ATOM   3196 2HB  ALA A 212      81.429 -39.428  -0.332  1.00  0.00           H  
ATOM   3197 3HB  ALA A 212      82.454 -37.984  -0.163  1.00  0.00           H  
ATOM   3198  N   VAL A 213      81.895 -36.012   1.811  1.00  0.00           N  
ATOM   3199  CA  VAL A 213      82.513 -35.058   2.712  1.00  0.00           C  
ATOM   3200  C   VAL A 213      81.541 -34.530   3.755  1.00  0.00           C  
ATOM   3201  O   VAL A 213      81.882 -34.356   4.922  1.00  0.00           O  
ATOM   3202  CB  VAL A 213      83.084 -33.874   1.909  1.00  0.00           C  
ATOM   3203  CG1 VAL A 213      83.558 -32.773   2.848  1.00  0.00           C  
ATOM   3204  CG2 VAL A 213      84.223 -34.352   1.021  1.00  0.00           C  
ATOM   3205  H   VAL A 213      81.793 -35.754   0.872  1.00  0.00           H  
ATOM   3206  HA  VAL A 213      83.321 -35.559   3.244  1.00  0.00           H  
ATOM   3207  HB  VAL A 213      82.293 -33.451   1.291  1.00  0.00           H  
ATOM   3208 1HG1 VAL A 213      83.958 -31.944   2.263  1.00  0.00           H  
ATOM   3209 2HG1 VAL A 213      82.718 -32.422   3.448  1.00  0.00           H  
ATOM   3210 3HG1 VAL A 213      84.336 -33.164   3.503  1.00  0.00           H  
ATOM   3211 1HG2 VAL A 213      84.621 -33.510   0.456  1.00  0.00           H  
ATOM   3212 2HG2 VAL A 213      85.012 -34.781   1.640  1.00  0.00           H  
ATOM   3213 3HG2 VAL A 213      83.852 -35.109   0.330  1.00  0.00           H  
ATOM   3214  N   ARG A 214      80.332 -34.246   3.321  1.00  0.00           N  
ATOM   3215  CA  ARG A 214      79.286 -33.803   4.222  1.00  0.00           C  
ATOM   3216  C   ARG A 214      78.935 -34.852   5.265  1.00  0.00           C  
ATOM   3217  O   ARG A 214      78.704 -34.546   6.432  1.00  0.00           O  
ATOM   3218  CB  ARG A 214      78.034 -33.443   3.436  1.00  0.00           C  
ATOM   3219  CG  ARG A 214      78.144 -32.178   2.601  1.00  0.00           C  
ATOM   3220  CD  ARG A 214      76.906 -31.925   1.820  1.00  0.00           C  
ATOM   3221  NE  ARG A 214      77.007 -30.715   1.020  1.00  0.00           N  
ATOM   3222  CZ  ARG A 214      76.092 -30.320   0.113  1.00  0.00           C  
ATOM   3223  NH1 ARG A 214      75.018 -31.048  -0.099  1.00  0.00           N1+
ATOM   3224  NH2 ARG A 214      76.276 -29.200  -0.565  1.00  0.00           N  
ATOM   3225  H   ARG A 214      80.096 -34.391   2.382  1.00  0.00           H  
ATOM   3226  HA  ARG A 214      79.636 -32.915   4.749  1.00  0.00           H  
ATOM   3227 1HB  ARG A 214      77.780 -34.261   2.762  1.00  0.00           H  
ATOM   3228 2HB  ARG A 214      77.197 -33.314   4.122  1.00  0.00           H  
ATOM   3229 1HG  ARG A 214      78.315 -31.324   3.257  1.00  0.00           H  
ATOM   3230 2HG  ARG A 214      78.976 -32.273   1.903  1.00  0.00           H  
ATOM   3231 1HD  ARG A 214      76.722 -32.763   1.149  1.00  0.00           H  
ATOM   3232 2HD  ARG A 214      76.063 -31.815   2.501  1.00  0.00           H  
ATOM   3233  HE  ARG A 214      77.819 -30.129   1.155  1.00  0.00           H  
ATOM   3234 1HH1 ARG A 214      74.878 -31.903   0.419  1.00  0.00           H  
ATOM   3235 2HH1 ARG A 214      74.334 -30.752  -0.779  1.00  0.00           H  
ATOM   3236 1HH2 ARG A 214      77.102 -28.640  -0.403  1.00  0.00           H  
ATOM   3237 2HH2 ARG A 214      75.592 -28.904  -1.245  1.00  0.00           H  
ATOM   3238  N   LYS A 215      78.865 -36.091   4.831  1.00  0.00           N  
ATOM   3239  CA  LYS A 215      78.611 -37.199   5.732  1.00  0.00           C  
ATOM   3240  C   LYS A 215      79.705 -37.362   6.775  1.00  0.00           C  
ATOM   3241  O   LYS A 215      79.443 -37.643   7.942  1.00  0.00           O  
ATOM   3242  CB  LYS A 215      78.453 -38.496   4.937  1.00  0.00           C  
ATOM   3243  CG  LYS A 215      77.268 -38.508   3.981  1.00  0.00           C  
ATOM   3244  CD  LYS A 215      75.951 -38.619   4.735  1.00  0.00           C  
ATOM   3245  CE  LYS A 215      75.271 -37.263   4.865  1.00  0.00           C  
ATOM   3246  NZ  LYS A 215      74.584 -36.863   3.608  1.00  0.00           N1+
ATOM   3247  H   LYS A 215      79.049 -36.298   3.892  1.00  0.00           H  
ATOM   3248  HA  LYS A 215      77.686 -36.993   6.270  1.00  0.00           H  
ATOM   3249 1HB  LYS A 215      79.355 -38.677   4.353  1.00  0.00           H  
ATOM   3250 2HB  LYS A 215      78.335 -39.333   5.626  1.00  0.00           H  
ATOM   3251 1HG  LYS A 215      77.264 -37.588   3.394  1.00  0.00           H  
ATOM   3252 2HG  LYS A 215      77.358 -39.352   3.299  1.00  0.00           H  
ATOM   3253 1HD  LYS A 215      75.285 -39.301   4.206  1.00  0.00           H  
ATOM   3254 2HD  LYS A 215      76.135 -39.018   5.732  1.00  0.00           H  
ATOM   3255 1HE  LYS A 215      74.537 -37.301   5.669  1.00  0.00           H  
ATOM   3256 2HE  LYS A 215      76.014 -36.506   5.115  1.00  0.00           H  
ATOM   3257 1HZ  LYS A 215      74.147 -35.960   3.735  1.00  0.00           H  
ATOM   3258 2HZ  LYS A 215      75.259 -36.807   2.858  1.00  0.00           H  
ATOM   3259 3HZ  LYS A 215      73.879 -37.548   3.375  1.00  0.00           H  
ATOM   3260  N   MET A 216      80.937 -37.217   6.341  1.00  0.00           N  
ATOM   3261  CA  MET A 216      82.073 -37.275   7.242  1.00  0.00           C  
ATOM   3262  C   MET A 216      82.043 -36.168   8.285  1.00  0.00           C  
ATOM   3263  O   MET A 216      82.365 -36.378   9.452  1.00  0.00           O  
ATOM   3264  CB  MET A 216      83.371 -37.210   6.441  1.00  0.00           C  
ATOM   3265  CG  MET A 216      83.671 -38.459   5.625  1.00  0.00           C  
ATOM   3266  SD  MET A 216      85.319 -38.432   4.890  1.00  0.00           S  
ATOM   3267  CE  MET A 216      85.083 -37.241   3.575  1.00  0.00           C  
ATOM   3268  H   MET A 216      81.109 -36.999   5.402  1.00  0.00           H  
ATOM   3269  HA  MET A 216      82.037 -38.220   7.783  1.00  0.00           H  
ATOM   3270 1HB  MET A 216      83.334 -36.365   5.755  1.00  0.00           H  
ATOM   3271 2HB  MET A 216      84.210 -37.045   7.119  1.00  0.00           H  
ATOM   3272 1HG  MET A 216      83.593 -39.338   6.264  1.00  0.00           H  
ATOM   3273 2HG  MET A 216      82.939 -38.555   4.824  1.00  0.00           H  
ATOM   3274 1HE  MET A 216      86.016 -37.114   3.026  1.00  0.00           H  
ATOM   3275 2HE  MET A 216      84.307 -37.598   2.895  1.00  0.00           H  
ATOM   3276 3HE  MET A 216      84.779 -36.283   4.000  1.00  0.00           H  
ATOM   3277  N   ALA A 217      81.686 -34.980   7.851  1.00  0.00           N  
ATOM   3278  CA  ALA A 217      81.545 -33.852   8.752  1.00  0.00           C  
ATOM   3279  C   ALA A 217      80.461 -34.073   9.795  1.00  0.00           C  
ATOM   3280  O   ALA A 217      80.611 -33.720  10.962  1.00  0.00           O  
ATOM   3281  CB  ALA A 217      81.256 -32.587   7.958  1.00  0.00           C  
ATOM   3282  H   ALA A 217      81.441 -34.848   6.912  1.00  0.00           H  
ATOM   3283  HA  ALA A 217      82.485 -33.729   9.290  1.00  0.00           H  
ATOM   3284 1HB  ALA A 217      81.164 -31.742   8.640  1.00  0.00           H  
ATOM   3285 2HB  ALA A 217      82.071 -32.402   7.259  1.00  0.00           H  
ATOM   3286 3HB  ALA A 217      80.326 -32.708   7.406  1.00  0.00           H  
ATOM   3287  N   GLU A 218      79.352 -34.632   9.361  1.00  0.00           N  
ATOM   3288  CA  GLU A 218      78.267 -34.966  10.262  1.00  0.00           C  
ATOM   3289  C   GLU A 218      78.672 -35.995  11.305  1.00  0.00           C  
ATOM   3290  O   GLU A 218      78.298 -35.908  12.472  1.00  0.00           O  
ATOM   3291  CB  GLU A 218      77.069 -35.487   9.465  1.00  0.00           C  
ATOM   3292  CG  GLU A 218      76.370 -34.432   8.619  1.00  0.00           C  
ATOM   3293  CD  GLU A 218      75.726 -33.353   9.443  1.00  0.00           C  
ATOM   3294  OE1 GLU A 218      74.816 -33.655  10.178  1.00  0.00           O  
ATOM   3295  OE2 GLU A 218      76.145 -32.224   9.338  1.00  0.00           O1-
ATOM   3296  H   GLU A 218      79.266 -34.895   8.422  1.00  0.00           H  
ATOM   3297  HA  GLU A 218      77.964 -34.060  10.790  1.00  0.00           H  
ATOM   3298 1HB  GLU A 218      77.394 -36.287   8.801  1.00  0.00           H  
ATOM   3299 2HB  GLU A 218      76.332 -35.908  10.149  1.00  0.00           H  
ATOM   3300 1HG  GLU A 218      77.099 -33.976   7.950  1.00  0.00           H  
ATOM   3301 2HG  GLU A 218      75.611 -34.917   8.007  1.00  0.00           H  
ATOM   3302  N   ILE A 219      79.415 -36.990  10.871  1.00  0.00           N  
ATOM   3303  CA  ILE A 219      79.933 -38.001  11.772  1.00  0.00           C  
ATOM   3304  C   ILE A 219      80.876 -37.423  12.815  1.00  0.00           C  
ATOM   3305  O   ILE A 219      80.855 -37.806  13.982  1.00  0.00           O  
ATOM   3306  CB  ILE A 219      80.664 -39.101  10.982  1.00  0.00           C  
ATOM   3307  CG1 ILE A 219      79.670 -39.903  10.138  1.00  0.00           C  
ATOM   3308  CG2 ILE A 219      81.426 -40.019  11.927  1.00  0.00           C  
ATOM   3309  CD1 ILE A 219      80.324 -40.820   9.129  1.00  0.00           C  
ATOM   3310  H   ILE A 219      79.689 -37.029   9.932  1.00  0.00           H  
ATOM   3311  HA  ILE A 219      79.097 -38.452  12.304  1.00  0.00           H  
ATOM   3312  HB  ILE A 219      81.369 -38.645  10.288  1.00  0.00           H  
ATOM   3313 1HG1 ILE A 219      79.042 -40.509  10.792  1.00  0.00           H  
ATOM   3314 2HG1 ILE A 219      79.014 -39.218   9.600  1.00  0.00           H  
ATOM   3315 1HG2 ILE A 219      81.935 -40.792  11.352  1.00  0.00           H  
ATOM   3316 2HG2 ILE A 219      82.158 -39.438  12.485  1.00  0.00           H  
ATOM   3317 3HG2 ILE A 219      80.727 -40.486  12.622  1.00  0.00           H  
ATOM   3318 1HD1 ILE A 219      79.555 -41.352   8.569  1.00  0.00           H  
ATOM   3319 2HD1 ILE A 219      80.930 -40.229   8.441  1.00  0.00           H  
ATOM   3320 3HD1 ILE A 219      80.957 -41.537   9.647  1.00  0.00           H  
ATOM   3321  N   VAL A 220      81.726 -36.519  12.381  1.00  0.00           N  
ATOM   3322  CA  VAL A 220      82.632 -35.833  13.282  1.00  0.00           C  
ATOM   3323  C   VAL A 220      81.899 -35.005  14.325  1.00  0.00           C  
ATOM   3324  O   VAL A 220      82.280 -34.959  15.492  1.00  0.00           O  
ATOM   3325  CB  VAL A 220      83.574 -34.916  12.479  1.00  0.00           C  
ATOM   3326  CG1 VAL A 220      84.393 -34.042  13.417  1.00  0.00           C  
ATOM   3327  CG2 VAL A 220      84.481 -35.755  11.592  1.00  0.00           C  
ATOM   3328  H   VAL A 220      81.718 -36.241  11.442  1.00  0.00           H  
ATOM   3329  HA  VAL A 220      83.229 -36.581  13.807  1.00  0.00           H  
ATOM   3330  HB  VAL A 220      82.974 -34.249  11.860  1.00  0.00           H  
ATOM   3331 1HG1 VAL A 220      85.052 -33.399  12.832  1.00  0.00           H  
ATOM   3332 2HG1 VAL A 220      83.724 -33.424  14.016  1.00  0.00           H  
ATOM   3333 3HG1 VAL A 220      84.992 -34.674  14.073  1.00  0.00           H  
ATOM   3334 1HG2 VAL A 220      85.143 -35.099  11.027  1.00  0.00           H  
ATOM   3335 2HG2 VAL A 220      85.076 -36.426  12.211  1.00  0.00           H  
ATOM   3336 3HG2 VAL A 220      83.874 -36.341  10.901  1.00  0.00           H  
ATOM   3337  N   ARG A 221      80.862 -34.324  13.891  1.00  0.00           N  
ATOM   3338  CA  ARG A 221      80.028 -33.551  14.792  1.00  0.00           C  
ATOM   3339  C   ARG A 221      79.341 -34.417  15.835  1.00  0.00           C  
ATOM   3340  O   ARG A 221      79.228 -34.050  17.002  1.00  0.00           O  
ATOM   3341  CB  ARG A 221      78.974 -32.787  14.005  1.00  0.00           C  
ATOM   3342  CG  ARG A 221      78.062 -31.907  14.845  1.00  0.00           C  
ATOM   3343  CD  ARG A 221      77.060 -31.197  14.009  1.00  0.00           C  
ATOM   3344  NE  ARG A 221      76.157 -32.123  13.344  1.00  0.00           N  
ATOM   3345  CZ  ARG A 221      75.093 -32.707  13.930  1.00  0.00           C  
ATOM   3346  NH1 ARG A 221      74.814 -32.453  15.189  1.00  0.00           N1+
ATOM   3347  NH2 ARG A 221      74.330 -33.536  13.238  1.00  0.00           N  
ATOM   3348  H   ARG A 221      80.589 -34.381  12.952  1.00  0.00           H  
ATOM   3349  HA  ARG A 221      80.660 -32.836  15.320  1.00  0.00           H  
ATOM   3350 1HB  ARG A 221      79.460 -32.150  13.269  1.00  0.00           H  
ATOM   3351 2HB  ARG A 221      78.343 -33.491  13.462  1.00  0.00           H  
ATOM   3352 1HG  ARG A 221      77.529 -32.522  15.571  1.00  0.00           H  
ATOM   3353 2HG  ARG A 221      78.659 -31.162  15.371  1.00  0.00           H  
ATOM   3354 1HD  ARG A 221      76.467 -30.534  14.637  1.00  0.00           H  
ATOM   3355 2HD  ARG A 221      77.572 -30.613  13.245  1.00  0.00           H  
ATOM   3356  HE  ARG A 221      76.338 -32.343  12.374  1.00  0.00           H  
ATOM   3357 1HH1 ARG A 221      75.397 -31.820  15.718  1.00  0.00           H  
ATOM   3358 2HH1 ARG A 221      74.018 -32.891  15.628  1.00  0.00           H  
ATOM   3359 1HH2 ARG A 221      74.544 -33.731  12.270  1.00  0.00           H  
ATOM   3360 2HH2 ARG A 221      73.534 -33.974  13.677  1.00  0.00           H  
ATOM   3361  N   THR A 222      78.851 -35.557  15.401  1.00  0.00           N  
ATOM   3362  CA  THR A 222      78.233 -36.511  16.302  1.00  0.00           C  
ATOM   3363  C   THR A 222      79.206 -37.039  17.345  1.00  0.00           C  
ATOM   3364  O   THR A 222      78.863 -37.213  18.512  1.00  0.00           O  
ATOM   3365  CB  THR A 222      77.636 -37.692  15.516  1.00  0.00           C  
ATOM   3366  CG2 THR A 222      77.030 -38.714  16.466  1.00  0.00           C  
ATOM   3367  OG1 THR A 222      76.620 -37.213  14.625  1.00  0.00           O  
ATOM   3368  H   THR A 222      78.953 -35.816  14.462  1.00  0.00           H  
ATOM   3369  HA  THR A 222      77.417 -36.013  16.827  1.00  0.00           H  
ATOM   3370  HB  THR A 222      78.419 -38.171  14.928  1.00  0.00           H  
ATOM   3371  HG1 THR A 222      77.006 -36.582  14.011  1.00  0.00           H  
ATOM   3372 1HG2 THR A 222      76.613 -39.542  15.892  1.00  0.00           H  
ATOM   3373 2HG2 THR A 222      77.802 -39.089  17.137  1.00  0.00           H  
ATOM   3374 3HG2 THR A 222      76.240 -38.244  17.050  1.00  0.00           H  
ATOM   3375  N   THR A 223      80.413 -37.324  16.911  1.00  0.00           N  
ATOM   3376  CA  THR A 223      81.461 -37.766  17.812  1.00  0.00           C  
ATOM   3377  C   THR A 223      81.811 -36.716  18.855  1.00  0.00           C  
ATOM   3378  O   THR A 223      82.042 -37.023  20.022  1.00  0.00           O  
ATOM   3379  CB  THR A 223      82.728 -38.149  17.026  1.00  0.00           C  
ATOM   3380  CG2 THR A 223      83.839 -38.568  17.976  1.00  0.00           C  
ATOM   3381  OG1 THR A 223      82.433 -39.232  16.135  1.00  0.00           O  
ATOM   3382  H   THR A 223      80.650 -37.178  15.972  1.00  0.00           H  
ATOM   3383  HA  THR A 223      81.107 -38.646  18.349  1.00  0.00           H  
ATOM   3384  HB  THR A 223      83.063 -37.294  16.438  1.00  0.00           H  
ATOM   3385  HG1 THR A 223      81.745 -38.962  15.521  1.00  0.00           H  
ATOM   3386 1HG2 THR A 223      84.727 -38.834  17.402  1.00  0.00           H  
ATOM   3387 2HG2 THR A 223      84.075 -37.742  18.647  1.00  0.00           H  
ATOM   3388 3HG2 THR A 223      83.513 -39.428  18.559  1.00  0.00           H  
ATOM   3389  N   PHE A 224      81.882 -35.478  18.421  1.00  0.00           N  
ATOM   3390  CA  PHE A 224      82.135 -34.370  19.322  1.00  0.00           C  
ATOM   3391  C   PHE A 224      81.041 -34.207  20.365  1.00  0.00           C  
ATOM   3392  O   PHE A 224      81.303 -33.926  21.532  1.00  0.00           O  
ATOM   3393  CB  PHE A 224      82.278 -33.071  18.527  1.00  0.00           C  
ATOM   3394  CG  PHE A 224      82.587 -31.871  19.377  1.00  0.00           C  
ATOM   3395  CD1 PHE A 224      83.870 -31.655  19.858  1.00  0.00           C  
ATOM   3396  CD2 PHE A 224      81.595 -30.957  19.697  1.00  0.00           C  
ATOM   3397  CE1 PHE A 224      84.154 -30.552  20.640  1.00  0.00           C  
ATOM   3398  CE2 PHE A 224      81.877 -29.852  20.478  1.00  0.00           C  
ATOM   3399  CZ  PHE A 224      83.158 -29.650  20.949  1.00  0.00           C  
ATOM   3400  H   PHE A 224      81.696 -35.270  17.482  1.00  0.00           H  
ATOM   3401  HA  PHE A 224      83.056 -34.574  19.871  1.00  0.00           H  
ATOM   3402 1HB  PHE A 224      83.075 -33.180  17.792  1.00  0.00           H  
ATOM   3403 2HB  PHE A 224      81.355 -32.874  17.983  1.00  0.00           H  
ATOM   3404  HD1 PHE A 224      84.657 -32.367  19.612  1.00  0.00           H  
ATOM   3405  HD2 PHE A 224      80.582 -31.117  19.325  1.00  0.00           H  
ATOM   3406  HE1 PHE A 224      85.167 -30.394  21.011  1.00  0.00           H  
ATOM   3407  HE2 PHE A 224      81.088 -29.141  20.722  1.00  0.00           H  
ATOM   3408  HZ  PHE A 224      83.382 -28.781  21.566  1.00  0.00           H  
ATOM   3409  N   GLU A 225      79.809 -34.352  19.931  1.00  0.00           N  
ATOM   3410  CA  GLU A 225      78.674 -34.294  20.832  1.00  0.00           C  
ATOM   3411  C   GLU A 225      78.703 -35.401  21.875  1.00  0.00           C  
ATOM   3412  O   GLU A 225      78.381 -35.191  23.042  1.00  0.00           O  
ATOM   3413  CB  GLU A 225      77.370 -34.374  20.035  1.00  0.00           C  
ATOM   3414  CG  GLU A 225      77.068 -33.138  19.199  1.00  0.00           C  
ATOM   3415  CD  GLU A 225      75.823 -33.283  18.370  1.00  0.00           C  
ATOM   3416  OE1 GLU A 225      75.265 -34.354  18.351  1.00  0.00           O  
ATOM   3417  OE2 GLU A 225      75.428 -32.322  17.754  1.00  0.00           O1-
ATOM   3418  H   GLU A 225      79.637 -34.570  18.992  1.00  0.00           H  
ATOM   3419  HA  GLU A 225      78.699 -33.340  21.360  1.00  0.00           H  
ATOM   3420 1HB  GLU A 225      77.405 -35.231  19.363  1.00  0.00           H  
ATOM   3421 2HB  GLU A 225      76.534 -34.527  20.718  1.00  0.00           H  
ATOM   3422 1HG  GLU A 225      76.951 -32.283  19.863  1.00  0.00           H  
ATOM   3423 2HG  GLU A 225      77.915 -32.941  18.543  1.00  0.00           H  
ATOM   3424  N   ALA A 226      79.060 -36.589  21.441  1.00  0.00           N  
ATOM   3425  CA  ALA A 226      79.201 -37.717  22.342  1.00  0.00           C  
ATOM   3426  C   ALA A 226      80.285 -37.496  23.385  1.00  0.00           C  
ATOM   3427  O   ALA A 226      80.134 -37.849  24.552  1.00  0.00           O  
ATOM   3428  CB  ALA A 226      79.491 -38.982  21.548  1.00  0.00           C  
ATOM   3429  H   ALA A 226      79.305 -36.721  20.502  1.00  0.00           H  
ATOM   3430  HA  ALA A 226      78.262 -37.841  22.880  1.00  0.00           H  
ATOM   3431 1HB  ALA A 226      79.583 -39.827  22.230  1.00  0.00           H  
ATOM   3432 2HB  ALA A 226      78.676 -39.168  20.848  1.00  0.00           H  
ATOM   3433 3HB  ALA A 226      80.421 -38.859  20.995  1.00  0.00           H  
ATOM   3434  N   LEU A 227      81.393 -36.937  22.951  1.00  0.00           N  
ATOM   3435  CA  LEU A 227      82.480 -36.603  23.852  1.00  0.00           C  
ATOM   3436  C   LEU A 227      82.073 -35.574  24.895  1.00  0.00           C  
ATOM   3437  O   LEU A 227      82.448 -35.660  26.062  1.00  0.00           O  
ATOM   3438  CB  LEU A 227      83.675 -36.075  23.050  1.00  0.00           C  
ATOM   3439  CG  LEU A 227      84.400 -37.107  22.177  1.00  0.00           C  
ATOM   3440  CD1 LEU A 227      85.434 -36.402  21.309  1.00  0.00           C  
ATOM   3441  CD2 LEU A 227      85.053 -38.155  23.065  1.00  0.00           C  
ATOM   3442  H   LEU A 227      81.481 -36.674  22.012  1.00  0.00           H  
ATOM   3443  HA  LEU A 227      82.780 -37.506  24.381  1.00  0.00           H  
ATOM   3444 1HB  LEU A 227      83.330 -35.274  22.398  1.00  0.00           H  
ATOM   3445 2HB  LEU A 227      84.404 -35.659  23.746  1.00  0.00           H  
ATOM   3446  HG  LEU A 227      83.681 -37.590  21.513  1.00  0.00           H  
ATOM   3447 1HD1 LEU A 227      85.949 -37.136  20.688  1.00  0.00           H  
ATOM   3448 2HD1 LEU A 227      84.937 -35.672  20.670  1.00  0.00           H  
ATOM   3449 3HD1 LEU A 227      86.158 -35.895  21.946  1.00  0.00           H  
ATOM   3450 1HD2 LEU A 227      85.567 -38.888  22.444  1.00  0.00           H  
ATOM   3451 2HD2 LEU A 227      85.773 -37.673  23.728  1.00  0.00           H  
ATOM   3452 3HD2 LEU A 227      84.289 -38.654  23.661  1.00  0.00           H  
ATOM   3453  N   ALA A 228      81.332 -34.579  24.461  1.00  0.00           N  
ATOM   3454  CA  ALA A 228      80.813 -33.568  25.362  1.00  0.00           C  
ATOM   3455  C   ALA A 228      79.871 -34.146  26.405  1.00  0.00           C  
ATOM   3456  O   ALA A 228      79.891 -33.762  27.572  1.00  0.00           O  
ATOM   3457  CB  ALA A 228      80.109 -32.478  24.568  1.00  0.00           C  
ATOM   3458  H   ALA A 228      81.056 -34.540  23.522  1.00  0.00           H  
ATOM   3459  HA  ALA A 228      81.654 -33.130  25.900  1.00  0.00           H  
ATOM   3460 1HB  ALA A 228      79.733 -31.715  25.250  1.00  0.00           H  
ATOM   3461 2HB  ALA A 228      80.812 -32.025  23.868  1.00  0.00           H  
ATOM   3462 3HB  ALA A 228      79.277 -32.911  24.015  1.00  0.00           H  
ATOM   3463  N   GLU A 229      79.020 -35.049  25.971  1.00  0.00           N  
ATOM   3464  CA  GLU A 229      78.113 -35.735  26.872  1.00  0.00           C  
ATOM   3465  C   GLU A 229      78.847 -36.564  27.915  1.00  0.00           C  
ATOM   3466  O   GLU A 229      78.466 -36.610  29.082  1.00  0.00           O  
ATOM   3467  CB  GLU A 229      77.166 -36.634  26.075  1.00  0.00           C  
ATOM   3468  CG  GLU A 229      76.149 -35.882  25.229  1.00  0.00           C  
ATOM   3469  CD  GLU A 229      75.175 -35.088  26.054  1.00  0.00           C  
ATOM   3470  OE1 GLU A 229      74.423 -35.682  26.788  1.00  0.00           O  
ATOM   3471  OE2 GLU A 229      75.182 -33.884  25.949  1.00  0.00           O1-
ATOM   3472  H   GLU A 229      79.028 -35.328  25.032  1.00  0.00           H  
ATOM   3473  HA  GLU A 229      77.525 -34.988  27.406  1.00  0.00           H  
ATOM   3474 1HB  GLU A 229      77.745 -37.275  25.410  1.00  0.00           H  
ATOM   3475 2HB  GLU A 229      76.618 -37.283  26.759  1.00  0.00           H  
ATOM   3476 1HG  GLU A 229      76.679 -35.204  24.560  1.00  0.00           H  
ATOM   3477 2HG  GLU A 229      75.601 -36.597  24.617  1.00  0.00           H  
ATOM   3478  N   LEU A 230      79.884 -37.245  27.481  1.00  0.00           N  
ATOM   3479  CA  LEU A 230      80.717 -38.017  28.382  1.00  0.00           C  
ATOM   3480  C   LEU A 230      81.406 -37.152  29.425  1.00  0.00           C  
ATOM   3481  O   LEU A 230      81.518 -37.519  30.592  1.00  0.00           O  
ATOM   3482  CB  LEU A 230      81.773 -38.788  27.580  1.00  0.00           C  
ATOM   3483  CG  LEU A 230      81.241 -39.932  26.706  1.00  0.00           C  
ATOM   3484  CD1 LEU A 230      82.368 -40.476  25.840  1.00  0.00           C  
ATOM   3485  CD2 LEU A 230      80.658 -41.021  27.595  1.00  0.00           C  
ATOM   3486  H   LEU A 230      80.156 -37.188  26.542  1.00  0.00           H  
ATOM   3487  HA  LEU A 230      80.085 -38.729  28.912  1.00  0.00           H  
ATOM   3488 1HB  LEU A 230      82.293 -38.088  26.928  1.00  0.00           H  
ATOM   3489 2HB  LEU A 230      82.497 -39.212  28.275  1.00  0.00           H  
ATOM   3490  HG  LEU A 230      80.464 -39.551  26.042  1.00  0.00           H  
ATOM   3491 1HD1 LEU A 230      81.990 -41.289  25.219  1.00  0.00           H  
ATOM   3492 2HD1 LEU A 230      82.752 -39.682  25.201  1.00  0.00           H  
ATOM   3493 3HD1 LEU A 230      83.169 -40.851  26.477  1.00  0.00           H  
ATOM   3494 1HD2 LEU A 230      80.279 -41.833  26.974  1.00  0.00           H  
ATOM   3495 2HD2 LEU A 230      81.435 -41.403  28.258  1.00  0.00           H  
ATOM   3496 3HD2 LEU A 230      79.844 -40.608  28.190  1.00  0.00           H  
ATOM   3497  N   ALA A 231      81.881 -36.020  29.005  1.00  0.00           N  
ATOM   3498  CA  ALA A 231      82.496 -35.152  29.958  1.00  0.00           C  
ATOM   3499  C   ALA A 231      81.460 -34.545  30.889  1.00  0.00           C  
ATOM   3500  O   ALA A 231      81.786 -34.087  31.985  1.00  0.00           O  
ATOM   3501  CB  ALA A 231      83.282 -34.064  29.241  1.00  0.00           C  
ATOM   3502  H   ALA A 231      81.801 -35.749  28.036  1.00  0.00           H  
ATOM   3503  HA  ALA A 231      83.181 -35.746  30.564  1.00  0.00           H  
ATOM   3504 1HB  ALA A 231      83.757 -33.414  29.976  1.00  0.00           H  
ATOM   3505 2HB  ALA A 231      84.048 -34.522  28.614  1.00  0.00           H  
ATOM   3506 3HB  ALA A 231      82.608 -33.478  28.619  1.00  0.00           H  
ATOM   3507  N   ARG A 232      80.204 -34.552  30.454  1.00  0.00           N  
ATOM   3508  CA  ARG A 232      79.129 -34.017  31.272  1.00  0.00           C  
ATOM   3509  C   ARG A 232      78.541 -35.096  32.170  1.00  0.00           C  
ATOM   3510  O   ARG A 232      78.666 -35.037  33.394  1.00  0.00           O  
ATOM   3511  CB  ARG A 232      78.031 -33.430  30.397  1.00  0.00           C  
ATOM   3512  CG  ARG A 232      76.873 -32.806  31.158  1.00  0.00           C  
ATOM   3513  CD  ARG A 232      75.835 -32.272  30.238  1.00  0.00           C  
ATOM   3514  NE  ARG A 232      75.221 -33.324  29.445  1.00  0.00           N  
ATOM   3515  CZ  ARG A 232      74.250 -34.148  29.886  1.00  0.00           C  
ATOM   3516  NH1 ARG A 232      73.796 -34.030  31.114  1.00  0.00           N1+
ATOM   3517  NH2 ARG A 232      73.755 -35.075  29.085  1.00  0.00           N  
ATOM   3518  H   ARG A 232      79.994 -34.939  29.544  1.00  0.00           H  
ATOM   3519  HA  ARG A 232      79.533 -33.219  31.896  1.00  0.00           H  
ATOM   3520 1HB  ARG A 232      78.453 -32.662  29.750  1.00  0.00           H  
ATOM   3521 2HB  ARG A 232      77.622 -34.210  29.755  1.00  0.00           H  
ATOM   3522 1HG  ARG A 232      76.409 -33.559  31.797  1.00  0.00           H  
ATOM   3523 2HG  ARG A 232      77.240 -31.985  31.773  1.00  0.00           H  
ATOM   3524 1HD  ARG A 232      75.053 -31.781  30.817  1.00  0.00           H  
ATOM   3525 2HD  ARG A 232      76.289 -31.552  29.558  1.00  0.00           H  
ATOM   3526  HE  ARG A 232      75.544 -33.446  28.494  1.00  0.00           H  
ATOM   3527 1HH1 ARG A 232      74.174 -33.321  31.726  1.00  0.00           H  
ATOM   3528 2HH1 ARG A 232      73.068 -34.647  31.445  1.00  0.00           H  
ATOM   3529 1HH2 ARG A 232      74.105 -35.167  28.141  1.00  0.00           H  
ATOM   3530 2HH2 ARG A 232      73.028 -35.692  29.415  1.00  0.00           H  
ATOM   3531  N   GLU A 233      77.991 -36.129  31.548  1.00  0.00           N  
ATOM   3532  CA  GLU A 233      77.661 -37.366  32.245  1.00  0.00           C  
ATOM   3533  C   GLU A 233      78.119 -38.557  31.419  1.00  0.00           C  
ATOM   3534  O   GLU A 233      77.820 -38.644  30.228  1.00  0.00           O  
ATOM   3535  CB  GLU A 233      76.157 -37.456  32.513  1.00  0.00           C  
ATOM   3536  CG  GLU A 233      75.729 -38.696  33.286  1.00  0.00           C  
ATOM   3537  CD  GLU A 233      74.256 -38.721  33.582  1.00  0.00           C  
ATOM   3538  OE1 GLU A 233      73.580 -37.789  33.220  1.00  0.00           O  
ATOM   3539  OE2 GLU A 233      73.805 -39.675  34.172  1.00  0.00           O1-
ATOM   3540  H   GLU A 233      77.861 -36.084  30.547  1.00  0.00           H  
ATOM   3541  HA  GLU A 233      78.174 -37.368  33.207  1.00  0.00           H  
ATOM   3542 1HB  GLU A 233      75.835 -36.582  33.079  1.00  0.00           H  
ATOM   3543 2HB  GLU A 233      75.617 -37.450  31.566  1.00  0.00           H  
ATOM   3544 1HG  GLU A 233      75.987 -39.580  32.704  1.00  0.00           H  
ATOM   3545 2HG  GLU A 233      76.285 -38.737  34.222  1.00  0.00           H  
ATOM   3546  N   PRO A 234      78.851 -39.472  32.041  1.00  0.00           N  
ATOM   3547  CA  PRO A 234      79.348 -40.630  31.312  1.00  0.00           C  
ATOM   3548  C   PRO A 234      78.271 -41.698  31.208  1.00  0.00           C  
ATOM   3549  O   PRO A 234      77.861 -42.285  32.209  1.00  0.00           O  
ATOM   3550  CB  PRO A 234      80.531 -41.099  32.165  1.00  0.00           C  
ATOM   3551  CG  PRO A 234      80.183 -40.662  33.546  1.00  0.00           C  
ATOM   3552  CD  PRO A 234      79.376 -39.405  33.349  1.00  0.00           C  
ATOM   3553  HA  PRO A 234      79.634 -40.311  30.309  1.00  0.00           H  
ATOM   3554 1HB  PRO A 234      80.648 -42.190  32.080  1.00  0.00           H  
ATOM   3555 2HB  PRO A 234      81.464 -40.646  31.796  1.00  0.00           H  
ATOM   3556 1HG  PRO A 234      79.617 -41.451  34.064  1.00  0.00           H  
ATOM   3557 2HG  PRO A 234      81.097 -40.489  34.133  1.00  0.00           H  
ATOM   3558 1HD  PRO A 234      78.544 -39.386  34.068  1.00  0.00           H  
ATOM   3559 2HD  PRO A 234      80.025 -38.527  33.482  1.00  0.00           H  
ATOM   3560  N   SER A 235      77.838 -41.961  29.983  1.00  0.00           N  
ATOM   3561  CA  SER A 235      76.872 -43.015  29.712  1.00  0.00           C  
ATOM   3562  C   SER A 235      77.278 -43.791  28.469  1.00  0.00           C  
ATOM   3563  O   SER A 235      77.914 -43.243  27.569  1.00  0.00           O  
ATOM   3564  CB  SER A 235      75.486 -42.427  29.531  1.00  0.00           C  
ATOM   3565  OG  SER A 235      74.551 -43.428  29.234  1.00  0.00           O  
ATOM   3566  H   SER A 235      78.207 -41.427  29.210  1.00  0.00           H  
ATOM   3567  HA  SER A 235      76.848 -43.690  30.568  1.00  0.00           H  
ATOM   3568 1HB  SER A 235      75.189 -41.907  30.441  1.00  0.00           H  
ATOM   3569 2HB  SER A 235      75.505 -41.693  28.726  1.00  0.00           H  
ATOM   3570  HG  SER A 235      73.691 -43.059  29.445  1.00  0.00           H  
ATOM   3571  N   VAL A 236      76.902 -45.060  28.410  1.00  0.00           N  
ATOM   3572  CA  VAL A 236      77.220 -45.870  27.244  1.00  0.00           C  
ATOM   3573  C   VAL A 236      76.077 -45.851  26.224  1.00  0.00           C  
ATOM   3574  O   VAL A 236      76.268 -46.221  25.065  1.00  0.00           O  
ATOM   3575  CB  VAL A 236      77.505 -47.322  27.670  1.00  0.00           C  
ATOM   3576  CG1 VAL A 236      76.213 -48.032  28.043  1.00  0.00           C  
ATOM   3577  CG2 VAL A 236      78.222 -48.060  26.549  1.00  0.00           C  
ATOM   3578  H   VAL A 236      76.383 -45.468  29.175  1.00  0.00           H  
ATOM   3579  HA  VAL A 236      78.113 -45.460  26.771  1.00  0.00           H  
ATOM   3580  HB  VAL A 236      78.135 -47.313  28.560  1.00  0.00           H  
ATOM   3581 1HG1 VAL A 236      76.433 -49.057  28.342  1.00  0.00           H  
ATOM   3582 2HG1 VAL A 236      75.736 -47.508  28.871  1.00  0.00           H  
ATOM   3583 3HG1 VAL A 236      75.542 -48.041  27.184  1.00  0.00           H  
ATOM   3584 1HG2 VAL A 236      78.421 -49.085  26.857  1.00  0.00           H  
ATOM   3585 2HG2 VAL A 236      77.594 -48.064  25.657  1.00  0.00           H  
ATOM   3586 3HG2 VAL A 236      79.163 -47.558  26.327  1.00  0.00           H  
ATOM   3587  N   GLU A 237      74.905 -45.363  26.642  1.00  0.00           N  
ATOM   3588  CA  GLU A 237      73.783 -45.187  25.741  1.00  0.00           C  
ATOM   3589  C   GLU A 237      74.039 -44.111  24.699  1.00  0.00           C  
ATOM   3590  O   GLU A 237      73.680 -44.249  23.531  1.00  0.00           O  
ATOM   3591  CB  GLU A 237      72.522 -44.841  26.537  1.00  0.00           C  
ATOM   3592  CG  GLU A 237      71.262 -44.711  25.694  1.00  0.00           C  
ATOM   3593  CD  GLU A 237      70.030 -44.465  26.519  1.00  0.00           C  
ATOM   3594  OE1 GLU A 237      70.142 -44.418  27.721  1.00  0.00           O  
ATOM   3595  OE2 GLU A 237      68.974 -44.324  25.947  1.00  0.00           O1-
ATOM   3596  H   GLU A 237      74.781 -45.115  27.582  1.00  0.00           H  
ATOM   3597  HA  GLU A 237      73.617 -46.123  25.207  1.00  0.00           H  
ATOM   3598 1HB  GLU A 237      72.345 -45.611  27.289  1.00  0.00           H  
ATOM   3599 2HB  GLU A 237      72.672 -43.898  27.063  1.00  0.00           H  
ATOM   3600 1HG  GLU A 237      71.389 -43.884  24.995  1.00  0.00           H  
ATOM   3601 2HG  GLU A 237      71.130 -45.623  25.115  1.00  0.00           H  
ATOM   3602  N   VAL A 238      74.631 -43.021  25.132  1.00  0.00           N  
ATOM   3603  CA  VAL A 238      75.000 -41.946  24.231  1.00  0.00           C  
ATOM   3604  C   VAL A 238      76.016 -42.384  23.189  1.00  0.00           C  
ATOM   3605  O   VAL A 238      75.941 -42.008  22.021  1.00  0.00           O  
ATOM   3606  CB  VAL A 238      75.579 -40.765  25.034  1.00  0.00           C  
ATOM   3607  CG1 VAL A 238      76.154 -39.714  24.095  1.00  0.00           C  
ATOM   3608  CG2 VAL A 238      74.499 -40.164  25.920  1.00  0.00           C  
ATOM   3609  H   VAL A 238      74.898 -42.942  26.072  1.00  0.00           H  
ATOM   3610  HA  VAL A 238      74.105 -41.612  23.706  1.00  0.00           H  
ATOM   3611  HB  VAL A 238      76.400 -41.126  25.653  1.00  0.00           H  
ATOM   3612 1HG1 VAL A 238      76.558 -38.887  24.680  1.00  0.00           H  
ATOM   3613 2HG1 VAL A 238      76.948 -40.157  23.496  1.00  0.00           H  
ATOM   3614 3HG1 VAL A 238      75.367 -39.343  23.439  1.00  0.00           H  
ATOM   3615 1HG2 VAL A 238      74.915 -39.330  26.485  1.00  0.00           H  
ATOM   3616 2HG2 VAL A 238      73.675 -39.808  25.301  1.00  0.00           H  
ATOM   3617 3HG2 VAL A 238      74.131 -40.923  26.612  1.00  0.00           H  
ATOM   3618  N   ALA A 239      76.986 -43.158  23.622  1.00  0.00           N  
ATOM   3619  CA  ALA A 239      77.981 -43.709  22.721  1.00  0.00           C  
ATOM   3620  C   ALA A 239      77.373 -44.632  21.679  1.00  0.00           C  
ATOM   3621  O   ALA A 239      77.756 -44.624  20.511  1.00  0.00           O  
ATOM   3622  CB  ALA A 239      79.049 -44.448  23.515  1.00  0.00           C  
ATOM   3623  H   ALA A 239      77.017 -43.434  24.562  1.00  0.00           H  
ATOM   3624  HA  ALA A 239      78.466 -42.885  22.196  1.00  0.00           H  
ATOM   3625 1HB  ALA A 239      79.798 -44.847  22.832  1.00  0.00           H  
ATOM   3626 2HB  ALA A 239      79.524 -43.759  24.214  1.00  0.00           H  
ATOM   3627 3HB  ALA A 239      78.588 -45.265  24.068  1.00  0.00           H  
ATOM   3628  N   MET A 240      76.442 -45.453  22.112  1.00  0.00           N  
ATOM   3629  CA  MET A 240      75.728 -46.337  21.211  1.00  0.00           C  
ATOM   3630  C   MET A 240      74.923 -45.577  20.169  1.00  0.00           C  
ATOM   3631  O   MET A 240      74.865 -45.957  19.001  1.00  0.00           O  
ATOM   3632  CB  MET A 240      74.814 -47.262  22.012  1.00  0.00           C  
ATOM   3633  CG  MET A 240      75.546 -48.268  22.888  1.00  0.00           C  
ATOM   3634  SD  MET A 240      76.520 -49.445  21.929  1.00  0.00           S  
ATOM   3635  CE  MET A 240      77.406 -50.293  23.234  1.00  0.00           C  
ATOM   3636  H   MET A 240      76.165 -45.436  23.052  1.00  0.00           H  
ATOM   3637  HA  MET A 240      76.456 -46.941  20.669  1.00  0.00           H  
ATOM   3638 1HB  MET A 240      74.168 -46.666  22.656  1.00  0.00           H  
ATOM   3639 2HB  MET A 240      74.171 -47.819  21.329  1.00  0.00           H  
ATOM   3640 1HG  MET A 240      76.214 -47.741  23.567  1.00  0.00           H  
ATOM   3641 2HG  MET A 240      74.824 -48.825  23.485  1.00  0.00           H  
ATOM   3642 1HE  MET A 240      78.054 -51.054  22.799  1.00  0.00           H  
ATOM   3643 2HE  MET A 240      78.011 -49.575  23.789  1.00  0.00           H  
ATOM   3644 3HE  MET A 240      76.694 -50.766  23.910  1.00  0.00           H  
ATOM   3645  N   ARG A 241      74.276 -44.519  20.602  1.00  0.00           N  
ATOM   3646  CA  ARG A 241      73.530 -43.661  19.701  1.00  0.00           C  
ATOM   3647  C   ARG A 241      74.418 -43.001  18.659  1.00  0.00           C  
ATOM   3648  O   ARG A 241      74.054 -42.878  17.491  1.00  0.00           O  
ATOM   3649  CB  ARG A 241      72.800 -42.583  20.488  1.00  0.00           C  
ATOM   3650  CG  ARG A 241      71.628 -43.081  21.318  1.00  0.00           C  
ATOM   3651  CD  ARG A 241      70.949 -41.969  22.034  1.00  0.00           C  
ATOM   3652  NE  ARG A 241      69.881 -42.450  22.894  1.00  0.00           N  
ATOM   3653  CZ  ARG A 241      68.625 -42.712  22.481  1.00  0.00           C  
ATOM   3654  NH1 ARG A 241      68.298 -42.535  21.220  1.00  0.00           N1+
ATOM   3655  NH2 ARG A 241      67.723 -43.147  23.343  1.00  0.00           N  
ATOM   3656  H   ARG A 241      74.341 -44.249  21.542  1.00  0.00           H  
ATOM   3657  HA  ARG A 241      72.801 -44.271  19.166  1.00  0.00           H  
ATOM   3658 1HB  ARG A 241      73.497 -42.091  21.164  1.00  0.00           H  
ATOM   3659 2HB  ARG A 241      72.420 -41.827  19.801  1.00  0.00           H  
ATOM   3660 1HG  ARG A 241      70.899 -43.565  20.667  1.00  0.00           H  
ATOM   3661 2HG  ARG A 241      71.984 -43.798  22.058  1.00  0.00           H  
ATOM   3662 1HD  ARG A 241      71.674 -41.440  22.653  1.00  0.00           H  
ATOM   3663 2HD  ARG A 241      70.520 -41.280  21.309  1.00  0.00           H  
ATOM   3664  HE  ARG A 241      70.094 -42.599  23.871  1.00  0.00           H  
ATOM   3665 1HH1 ARG A 241      68.988 -42.203  20.561  1.00  0.00           H  
ATOM   3666 2HH1 ARG A 241      67.357 -42.731  20.911  1.00  0.00           H  
ATOM   3667 1HH2 ARG A 241      67.975 -43.283  24.313  1.00  0.00           H  
ATOM   3668 2HH2 ARG A 241      66.783 -43.342  23.034  1.00  0.00           H  
ATOM   3669  N   ALA A 242      75.573 -42.548  19.092  1.00  0.00           N  
ATOM   3670  CA  ALA A 242      76.546 -41.962  18.191  1.00  0.00           C  
ATOM   3671  C   ALA A 242      77.042 -42.950  17.149  1.00  0.00           C  
ATOM   3672  O   ALA A 242      77.227 -42.614  15.981  1.00  0.00           O  
ATOM   3673  CB  ALA A 242      77.719 -41.407  18.985  1.00  0.00           C  
ATOM   3674  H   ALA A 242      75.828 -42.659  20.032  1.00  0.00           H  
ATOM   3675  HA  ALA A 242      76.062 -41.147  17.653  1.00  0.00           H  
ATOM   3676 1HB  ALA A 242      78.441 -40.957  18.302  1.00  0.00           H  
ATOM   3677 2HB  ALA A 242      77.361 -40.651  19.684  1.00  0.00           H  
ATOM   3678 3HB  ALA A 242      78.199 -42.214  19.538  1.00  0.00           H  
ATOM   3679  N   LEU A 243      77.289 -44.167  17.582  1.00  0.00           N  
ATOM   3680  CA  LEU A 243      77.697 -45.227  16.681  1.00  0.00           C  
ATOM   3681  C   LEU A 243      76.637 -45.545  15.639  1.00  0.00           C  
ATOM   3682  O   LEU A 243      76.936 -45.785  14.471  1.00  0.00           O  
ATOM   3683  CB  LEU A 243      78.020 -46.494  17.483  1.00  0.00           C  
ATOM   3684  CG  LEU A 243      79.280 -46.425  18.355  1.00  0.00           C  
ATOM   3685  CD1 LEU A 243      79.367 -47.674  19.223  1.00  0.00           C  
ATOM   3686  CD2 LEU A 243      80.508 -46.292  17.466  1.00  0.00           C  
ATOM   3687  H   LEU A 243      77.135 -44.398  18.522  1.00  0.00           H  
ATOM   3688  HA  LEU A 243      78.592 -44.905  16.151  1.00  0.00           H  
ATOM   3689 1HB  LEU A 243      77.178 -46.717  18.136  1.00  0.00           H  
ATOM   3690 2HB  LEU A 243      78.143 -47.324  16.788  1.00  0.00           H  
ATOM   3691  HG  LEU A 243      79.217 -45.562  19.019  1.00  0.00           H  
ATOM   3692 1HD1 LEU A 243      80.262 -47.625  19.843  1.00  0.00           H  
ATOM   3693 2HD1 LEU A 243      78.487 -47.733  19.863  1.00  0.00           H  
ATOM   3694 3HD1 LEU A 243      79.414 -48.557  18.586  1.00  0.00           H  
ATOM   3695 1HD2 LEU A 243      81.403 -46.243  18.086  1.00  0.00           H  
ATOM   3696 2HD2 LEU A 243      80.572 -47.155  16.803  1.00  0.00           H  
ATOM   3697 3HD2 LEU A 243      80.428 -45.382  16.870  1.00  0.00           H  
ATOM   3698  N   ALA A 244      75.396 -45.576  16.072  1.00  0.00           N  
ATOM   3699  CA  ALA A 244      74.280 -45.793  15.171  1.00  0.00           C  
ATOM   3700  C   ALA A 244      74.153 -44.695  14.129  1.00  0.00           C  
ATOM   3701  O   ALA A 244      73.864 -44.947  12.961  1.00  0.00           O  
ATOM   3702  CB  ALA A 244      72.988 -45.913  15.965  1.00  0.00           C  
ATOM   3703  H   ALA A 244      75.195 -45.384  17.012  1.00  0.00           H  
ATOM   3704  HA  ALA A 244      74.456 -46.726  14.633  1.00  0.00           H  
ATOM   3705 1HB  ALA A 244      72.156 -46.088  15.282  1.00  0.00           H  
ATOM   3706 2HB  ALA A 244      73.065 -46.745  16.664  1.00  0.00           H  
ATOM   3707 3HB  ALA A 244      72.814 -44.991  16.518  1.00  0.00           H  
ATOM   3708  N   GLU A 245      74.338 -43.468  14.562  1.00  0.00           N  
ATOM   3709  CA  GLU A 245      74.316 -42.331  13.661  1.00  0.00           C  
ATOM   3710  C   GLU A 245      75.422 -42.396  12.619  1.00  0.00           C  
ATOM   3711  O   GLU A 245      75.222 -42.067  11.451  1.00  0.00           O  
ATOM   3712  CB  GLU A 245      74.437 -41.030  14.458  1.00  0.00           C  
ATOM   3713  CG  GLU A 245      73.218 -40.696  15.304  1.00  0.00           C  
ATOM   3714  CD  GLU A 245      71.991 -40.421  14.480  1.00  0.00           C  
ATOM   3715  OE1 GLU A 245      71.994 -39.463  13.745  1.00  0.00           O  
ATOM   3716  OE2 GLU A 245      71.049 -41.172  14.585  1.00  0.00           O1-
ATOM   3717  H   GLU A 245      74.561 -43.303  15.502  1.00  0.00           H  
ATOM   3718  HA  GLU A 245      73.366 -42.330  13.127  1.00  0.00           H  
ATOM   3719 1HB  GLU A 245      75.300 -41.088  15.122  1.00  0.00           H  
ATOM   3720 2HB  GLU A 245      74.608 -40.199  13.773  1.00  0.00           H  
ATOM   3721 1HG  GLU A 245      73.012 -41.530  15.973  1.00  0.00           H  
ATOM   3722 2HG  GLU A 245      73.441 -39.822  15.916  1.00  0.00           H  
ATOM   3723  N   ILE A 246      76.598 -42.791  13.052  1.00  0.00           N  
ATOM   3724  CA  ILE A 246      77.721 -42.968  12.151  1.00  0.00           C  
ATOM   3725  C   ILE A 246      77.465 -44.045  11.109  1.00  0.00           C  
ATOM   3726  O   ILE A 246      77.822 -43.905   9.941  1.00  0.00           O  
ATOM   3727  CB  ILE A 246      78.995 -43.318  12.941  1.00  0.00           C  
ATOM   3728  CG1 ILE A 246      79.445 -42.123  13.785  1.00  0.00           C  
ATOM   3729  CG2 ILE A 246      80.104 -43.755  11.996  1.00  0.00           C  
ATOM   3730  CD1 ILE A 246      80.521 -42.459  14.794  1.00  0.00           C  
ATOM   3731  H   ILE A 246      76.721 -43.039  13.992  1.00  0.00           H  
ATOM   3732  HA  ILE A 246      77.888 -42.033  11.618  1.00  0.00           H  
ATOM   3733  HB  ILE A 246      78.781 -44.130  13.635  1.00  0.00           H  
ATOM   3734 1HG1 ILE A 246      79.824 -41.338  13.131  1.00  0.00           H  
ATOM   3735 2HG1 ILE A 246      78.590 -41.714  14.323  1.00  0.00           H  
ATOM   3736 1HG2 ILE A 246      80.997 -43.998  12.570  1.00  0.00           H  
ATOM   3737 2HG2 ILE A 246      79.780 -44.633  11.438  1.00  0.00           H  
ATOM   3738 3HG2 ILE A 246      80.329 -42.947  11.300  1.00  0.00           H  
ATOM   3739 1HD1 ILE A 246      80.787 -41.561  15.353  1.00  0.00           H  
ATOM   3740 2HD1 ILE A 246      80.150 -43.218  15.482  1.00  0.00           H  
ATOM   3741 3HD1 ILE A 246      81.400 -42.837  14.275  1.00  0.00           H  
ATOM   3742  N   ALA A 247      76.871 -45.133  11.542  1.00  0.00           N  
ATOM   3743  CA  ALA A 247      76.502 -46.209  10.641  1.00  0.00           C  
ATOM   3744  C   ALA A 247      75.487 -45.770   9.599  1.00  0.00           C  
ATOM   3745  O   ALA A 247      75.561 -46.147   8.431  1.00  0.00           O  
ATOM   3746  CB  ALA A 247      75.959 -47.388  11.435  1.00  0.00           C  
ATOM   3747  H   ALA A 247      76.604 -45.213  12.482  1.00  0.00           H  
ATOM   3748  HA  ALA A 247      77.397 -46.523  10.103  1.00  0.00           H  
ATOM   3749 1HB  ALA A 247      75.695 -48.196  10.752  1.00  0.00           H  
ATOM   3750 2HB  ALA A 247      76.719 -47.738  12.134  1.00  0.00           H  
ATOM   3751 3HB  ALA A 247      75.074 -47.078  11.988  1.00  0.00           H  
ATOM   3752  N   GLU A 248      74.516 -44.997  10.032  1.00  0.00           N  
ATOM   3753  CA  GLU A 248      73.521 -44.446   9.131  1.00  0.00           C  
ATOM   3754  C   GLU A 248      74.130 -43.522   8.089  1.00  0.00           C  
ATOM   3755  O   GLU A 248      73.746 -43.531   6.921  1.00  0.00           O  
ATOM   3756  CB  GLU A 248      72.456 -43.691   9.928  1.00  0.00           C  
ATOM   3757  CG  GLU A 248      71.322 -43.127   9.083  1.00  0.00           C  
ATOM   3758  CD  GLU A 248      70.256 -42.456   9.906  1.00  0.00           C  
ATOM   3759  OE1 GLU A 248      70.062 -42.856  11.030  1.00  0.00           O  
ATOM   3760  OE2 GLU A 248      69.637 -41.545   9.411  1.00  0.00           O1-
ATOM   3761  H   GLU A 248      74.485 -44.720  10.972  1.00  0.00           H  
ATOM   3762  HA  GLU A 248      73.046 -45.269   8.597  1.00  0.00           H  
ATOM   3763 1HB  GLU A 248      72.018 -44.356  10.673  1.00  0.00           H  
ATOM   3764 2HB  GLU A 248      72.920 -42.862  10.462  1.00  0.00           H  
ATOM   3765 1HG  GLU A 248      71.732 -42.401   8.381  1.00  0.00           H  
ATOM   3766 2HG  GLU A 248      70.874 -43.936   8.507  1.00  0.00           H  
ATOM   3767  N   ARG A 249      75.060 -42.701   8.522  1.00  0.00           N  
ATOM   3768  CA  ARG A 249      75.775 -41.818   7.621  1.00  0.00           C  
ATOM   3769  C   ARG A 249      76.579 -42.576   6.579  1.00  0.00           C  
ATOM   3770  O   ARG A 249      76.638 -42.198   5.411  1.00  0.00           O  
ATOM   3771  CB  ARG A 249      76.711 -40.911   8.408  1.00  0.00           C  
ATOM   3772  CG  ARG A 249      76.017 -39.929   9.338  1.00  0.00           C  
ATOM   3773  CD  ARG A 249      75.249 -38.905   8.583  1.00  0.00           C  
ATOM   3774  NE  ARG A 249      74.619 -37.938   9.467  1.00  0.00           N  
ATOM   3775  CZ  ARG A 249      73.370 -38.051   9.957  1.00  0.00           C  
ATOM   3776  NH1 ARG A 249      72.630 -39.091   9.642  1.00  0.00           N1+
ATOM   3777  NH2 ARG A 249      72.886 -37.115  10.756  1.00  0.00           N  
ATOM   3778  H   ARG A 249      75.338 -42.719   9.462  1.00  0.00           H  
ATOM   3779  HA  ARG A 249      75.049 -41.202   7.091  1.00  0.00           H  
ATOM   3780 1HB  ARG A 249      77.383 -41.519   9.012  1.00  0.00           H  
ATOM   3781 2HB  ARG A 249      77.324 -40.333   7.716  1.00  0.00           H  
ATOM   3782 1HG  ARG A 249      75.324 -40.468   9.985  1.00  0.00           H  
ATOM   3783 2HG  ARG A 249      76.761 -39.419   9.949  1.00  0.00           H  
ATOM   3784 1HD  ARG A 249      75.921 -38.369   7.913  1.00  0.00           H  
ATOM   3785 2HD  ARG A 249      74.469 -39.393   7.999  1.00  0.00           H  
ATOM   3786  HE  ARG A 249      75.157 -37.124   9.732  1.00  0.00           H  
ATOM   3787 1HH1 ARG A 249      73.000 -39.806   9.031  1.00  0.00           H  
ATOM   3788 2HH1 ARG A 249      71.694 -39.176  10.009  1.00  0.00           H  
ATOM   3789 1HH2 ARG A 249      73.455 -36.315  10.999  1.00  0.00           H  
ATOM   3790 2HH2 ARG A 249      71.950 -37.199  11.124  1.00  0.00           H  
ATOM   3791  N   VAL A 250      77.226 -43.635   7.012  1.00  0.00           N  
ATOM   3792  CA  VAL A 250      77.973 -44.493   6.111  1.00  0.00           C  
ATOM   3793  C   VAL A 250      77.085 -45.153   5.069  1.00  0.00           C  
ATOM   3794  O   VAL A 250      77.449 -45.277   3.901  1.00  0.00           O  
ATOM   3795  CB  VAL A 250      78.706 -45.584   6.913  1.00  0.00           C  
ATOM   3796  CG1 VAL A 250      79.328 -46.608   5.975  1.00  0.00           C  
ATOM   3797  CG2 VAL A 250      79.766 -44.951   7.801  1.00  0.00           C  
ATOM   3798  H   VAL A 250      77.161 -43.906   7.952  1.00  0.00           H  
ATOM   3799  HA  VAL A 250      78.711 -43.885   5.586  1.00  0.00           H  
ATOM   3800  HB  VAL A 250      77.982 -46.115   7.533  1.00  0.00           H  
ATOM   3801 1HG1 VAL A 250      79.841 -47.373   6.559  1.00  0.00           H  
ATOM   3802 2HG1 VAL A 250      78.547 -47.075   5.375  1.00  0.00           H  
ATOM   3803 3HG1 VAL A 250      80.044 -46.112   5.319  1.00  0.00           H  
ATOM   3804 1HG2 VAL A 250      80.280 -45.729   8.366  1.00  0.00           H  
ATOM   3805 2HG2 VAL A 250      80.486 -44.417   7.182  1.00  0.00           H  
ATOM   3806 3HG2 VAL A 250      79.292 -44.254   8.492  1.00  0.00           H  
ATOM   3807  N   ALA A 251      75.930 -45.606   5.502  1.00  0.00           N  
ATOM   3808  CA  ALA A 251      74.956 -46.193   4.601  1.00  0.00           C  
ATOM   3809  C   ALA A 251      74.460 -45.204   3.559  1.00  0.00           C  
ATOM   3810  O   ALA A 251      74.275 -45.541   2.391  1.00  0.00           O  
ATOM   3811  CB  ALA A 251      73.782 -46.747   5.395  1.00  0.00           C  
ATOM   3812  H   ALA A 251      75.675 -45.495   6.442  1.00  0.00           H  
ATOM   3813  HA  ALA A 251      75.440 -47.008   4.063  1.00  0.00           H  
ATOM   3814 1HB  ALA A 251      73.062 -47.197   4.712  1.00  0.00           H  
ATOM   3815 2HB  ALA A 251      74.140 -47.503   6.094  1.00  0.00           H  
ATOM   3816 3HB  ALA A 251      73.304 -45.941   5.948  1.00  0.00           H  
ATOM   3817  N   GLU A 252      74.215 -43.988   3.992  1.00  0.00           N  
ATOM   3818  CA  GLU A 252      73.806 -42.927   3.091  1.00  0.00           C  
ATOM   3819  C   GLU A 252      74.866 -42.611   2.049  1.00  0.00           C  
ATOM   3820  O   GLU A 252      74.567 -42.369   0.881  1.00  0.00           O  
ATOM   3821  CB  GLU A 252      73.476 -41.662   3.887  1.00  0.00           C  
ATOM   3822  CG  GLU A 252      72.970 -40.502   3.043  1.00  0.00           C  
ATOM   3823  CD  GLU A 252      72.585 -39.304   3.865  1.00  0.00           C  
ATOM   3824  OE1 GLU A 252      72.685 -39.375   5.067  1.00  0.00           O  
ATOM   3825  OE2 GLU A 252      72.191 -38.316   3.292  1.00  0.00           O1-
ATOM   3826  H   GLU A 252      74.368 -43.756   4.932  1.00  0.00           H  
ATOM   3827  HA  GLU A 252      72.912 -43.251   2.557  1.00  0.00           H  
ATOM   3828 1HB  GLU A 252      72.714 -41.891   4.633  1.00  0.00           H  
ATOM   3829 2HB  GLU A 252      74.365 -41.326   4.421  1.00  0.00           H  
ATOM   3830 1HG  GLU A 252      73.750 -40.210   2.340  1.00  0.00           H  
ATOM   3831 2HG  GLU A 252      72.106 -40.834   2.467  1.00  0.00           H  
ATOM   3832  N   ALA A 253      76.106 -42.579   2.482  1.00  0.00           N  
ATOM   3833  CA  ALA A 253      77.222 -42.361   1.581  1.00  0.00           C  
ATOM   3834  C   ALA A 253      77.349 -43.460   0.539  1.00  0.00           C  
ATOM   3835  O   ALA A 253      77.639 -43.207  -0.629  1.00  0.00           O  
ATOM   3836  CB  ALA A 253      78.515 -42.242   2.375  1.00  0.00           C  
ATOM   3837  H   ALA A 253      76.308 -42.771   3.422  1.00  0.00           H  
ATOM   3838  HA  ALA A 253      77.046 -41.429   1.043  1.00  0.00           H  
ATOM   3839 1HB  ALA A 253      79.347 -42.067   1.692  1.00  0.00           H  
ATOM   3840 2HB  ALA A 253      78.438 -41.409   3.074  1.00  0.00           H  
ATOM   3841 3HB  ALA A 253      78.688 -43.164   2.928  1.00  0.00           H  
ATOM   3842  N   ALA A 254      77.165 -44.687   0.972  1.00  0.00           N  
ATOM   3843  CA  ALA A 254      77.186 -45.824   0.071  1.00  0.00           C  
ATOM   3844  C   ALA A 254      76.082 -45.758  -0.971  1.00  0.00           C  
ATOM   3845  O   ALA A 254      76.280 -46.087  -2.139  1.00  0.00           O  
ATOM   3846  CB  ALA A 254      77.078 -47.118   0.865  1.00  0.00           C  
ATOM   3847  H   ALA A 254      76.942 -44.853   1.912  1.00  0.00           H  
ATOM   3848  HA  ALA A 254      78.134 -45.813  -0.467  1.00  0.00           H  
ATOM   3849 1HB  ALA A 254      77.107 -47.967   0.182  1.00  0.00           H  
ATOM   3850 2HB  ALA A 254      77.912 -47.186   1.564  1.00  0.00           H  
ATOM   3851 3HB  ALA A 254      76.141 -47.129   1.418  1.00  0.00           H  
ATOM   3852  N   GLU A 255      74.905 -45.363  -0.538  1.00  0.00           N  
ATOM   3853  CA  GLU A 255      73.783 -45.187  -1.439  1.00  0.00           C  
ATOM   3854  C   GLU A 255      74.080 -44.192  -2.548  1.00  0.00           C  
ATOM   3855  O   GLU A 255      73.807 -44.453  -3.720  1.00  0.00           O  
ATOM   3856  CB  GLU A 255      72.550 -44.729  -0.656  1.00  0.00           C  
ATOM   3857  CG  GLU A 255      71.296 -44.556  -1.501  1.00  0.00           C  
ATOM   3858  CD  GLU A 255      70.099 -44.139  -0.693  1.00  0.00           C  
ATOM   3859  OE1 GLU A 255      70.228 -44.008   0.500  1.00  0.00           O  
ATOM   3860  OE2 GLU A 255      69.054 -43.952  -1.270  1.00  0.00           O1-
ATOM   3861  H   GLU A 255      74.781 -45.115   0.402  1.00  0.00           H  
ATOM   3862  HA  GLU A 255      73.556 -46.148  -1.903  1.00  0.00           H  
ATOM   3863 1HB  GLU A 255      72.328 -45.454   0.128  1.00  0.00           H  
ATOM   3864 2HB  GLU A 255      72.761 -43.776  -0.170  1.00  0.00           H  
ATOM   3865 1HG  GLU A 255      71.486 -43.802  -2.264  1.00  0.00           H  
ATOM   3866 2HG  GLU A 255      71.079 -45.497  -2.006  1.00  0.00           H  
ATOM   3867  N   GLU A 256      74.641 -43.047  -2.174  1.00  0.00           N  
ATOM   3868  CA  GLU A 256      74.977 -42.007  -3.140  1.00  0.00           C  
ATOM   3869  C   GLU A 256      75.925 -42.534  -4.209  1.00  0.00           C  
ATOM   3870  O   GLU A 256      75.716 -42.312  -5.402  1.00  0.00           O  
ATOM   3871  CB  GLU A 256      75.609 -40.806  -2.433  1.00  0.00           C  
ATOM   3872  CG  GLU A 256      75.913 -39.627  -3.347  1.00  0.00           C  
ATOM   3873  CD  GLU A 256      74.675 -39.000  -3.925  1.00  0.00           C  
ATOM   3874  OE1 GLU A 256      73.622 -39.183  -3.364  1.00  0.00           O  
ATOM   3875  OE2 GLU A 256      74.784 -38.336  -4.929  1.00  0.00           O1-
ATOM   3876  H   GLU A 256      74.840 -42.893  -1.196  1.00  0.00           H  
ATOM   3877  HA  GLU A 256      74.058 -41.672  -3.622  1.00  0.00           H  
ATOM   3878 1HB  GLU A 256      74.942 -40.454  -1.646  1.00  0.00           H  
ATOM   3879 2HB  GLU A 256      76.542 -41.111  -1.959  1.00  0.00           H  
ATOM   3880 1HG  GLU A 256      76.458 -38.872  -2.780  1.00  0.00           H  
ATOM   3881 2HG  GLU A 256      76.556 -39.966  -4.158  1.00  0.00           H  
ATOM   3882  N   GLY A 257      76.789 -43.445  -3.875  1.00  0.00           N  
ATOM   3883  CA  GLY A 257      77.508 -44.089  -4.968  1.00  0.00           C  
ATOM   3884  C   GLY A 257      78.776 -43.314  -5.234  1.00  0.00           C  
ATOM   3885  O   GLY A 257      79.229 -43.189  -6.373  1.00  0.00           O  
ATOM   3886  H   GLY A 257      76.976 -43.675  -2.909  1.00  0.00           H  
ATOM   3887 1HA  GLY A 257      77.730 -45.122  -4.699  1.00  0.00           H  
ATOM   3888 2HA  GLY A 257      76.874 -44.118  -5.854  1.00  0.00           H  
ATOM   3889  N   VAL A 258      79.356 -42.811  -4.156  1.00  0.00           N  
ATOM   3890  CA  VAL A 258      80.603 -42.082  -4.208  1.00  0.00           C  
ATOM   3891  C   VAL A 258      81.741 -43.000  -4.632  1.00  0.00           C  
ATOM   3892  O   VAL A 258      81.713 -44.201  -4.363  1.00  0.00           O  
ATOM   3893  CB  VAL A 258      80.919 -41.466  -2.833  1.00  0.00           C  
ATOM   3894  CG1 VAL A 258      79.829 -40.484  -2.426  1.00  0.00           C  
ATOM   3895  CG2 VAL A 258      81.069 -42.566  -1.793  1.00  0.00           C  
ATOM   3896  H   VAL A 258      78.916 -42.951  -3.259  1.00  0.00           H  
ATOM   3897  HA  VAL A 258      80.503 -41.278  -4.939  1.00  0.00           H  
ATOM   3898  HB  VAL A 258      81.849 -40.901  -2.903  1.00  0.00           H  
ATOM   3899 1HG1 VAL A 258      80.070 -40.057  -1.452  1.00  0.00           H  
ATOM   3900 2HG1 VAL A 258      79.765 -39.685  -3.166  1.00  0.00           H  
ATOM   3901 3HG1 VAL A 258      78.874 -41.005  -2.368  1.00  0.00           H  
ATOM   3902 1HG2 VAL A 258      81.292 -42.122  -0.824  1.00  0.00           H  
ATOM   3903 2HG2 VAL A 258      80.140 -43.133  -1.728  1.00  0.00           H  
ATOM   3904 3HG2 VAL A 258      81.881 -43.232  -2.084  1.00  0.00           H  
ATOM   3905  N   ASP A 259      82.725 -42.434  -5.321  1.00  0.00           N  
ATOM   3906  CA  ASP A 259      83.828 -43.216  -5.865  1.00  0.00           C  
ATOM   3907  C   ASP A 259      84.488 -44.045  -4.774  1.00  0.00           C  
ATOM   3908  O   ASP A 259      84.289 -43.770  -3.591  1.00  0.00           O  
ATOM   3909  CB  ASP A 259      84.866 -42.303  -6.522  1.00  0.00           C  
ATOM   3910  CG  ASP A 259      85.908 -43.072  -7.323  1.00  0.00           C  
ATOM   3911  OD1 ASP A 259      85.886 -44.279  -7.286  1.00  0.00           O  
ATOM   3912  OD2 ASP A 259      86.716 -42.444  -7.964  1.00  0.00           O1-
ATOM   3913  H   ASP A 259      82.708 -41.436  -5.472  1.00  0.00           H  
ATOM   3914  HA  ASP A 259      83.432 -43.885  -6.630  1.00  0.00           H  
ATOM   3915 1HB  ASP A 259      84.363 -41.600  -7.187  1.00  0.00           H  
ATOM   3916 2HB  ASP A 259      85.376 -41.720  -5.755  1.00  0.00           H  
ATOM   3917  N   ARG A 260      85.255 -45.076  -5.157  1.00  0.00           N  
ATOM   3918  CA  ARG A 260      85.828 -45.942  -4.130  1.00  0.00           C  
ATOM   3919  C   ARG A 260      86.067 -45.035  -2.955  1.00  0.00           C  
ATOM   3920  O   ARG A 260      85.157 -44.927  -2.130  1.00  0.00           O  
ATOM   3921  CB  ARG A 260      87.126 -46.598  -4.575  1.00  0.00           C  
ATOM   3922  CG  ARG A 260      87.734 -47.562  -3.568  1.00  0.00           C  
ATOM   3923  CD  ARG A 260      88.977 -48.187  -4.086  1.00  0.00           C  
ATOM   3924  NE  ARG A 260      89.581 -49.082  -3.112  1.00  0.00           N  
ATOM   3925  CZ  ARG A 260      89.248 -50.378  -2.954  1.00  0.00           C  
ATOM   3926  NH1 ARG A 260      88.318 -50.915  -3.712  1.00  0.00           N1+
ATOM   3927  NH2 ARG A 260      89.858 -51.110  -2.038  1.00  0.00           N  
ATOM   3928  H   ARG A 260      85.447 -45.271  -6.129  1.00  0.00           H  
ATOM   3929  HA  ARG A 260      85.117 -46.740  -3.914  1.00  0.00           H  
ATOM   3930 1HB  ARG A 260      86.957 -47.150  -5.498  1.00  0.00           H  
ATOM   3931 2HB  ARG A 260      87.869 -45.829  -4.784  1.00  0.00           H  
ATOM   3932 1HG  ARG A 260      87.977 -47.025  -2.650  1.00  0.00           H  
ATOM   3933 2HG  ARG A 260      87.018 -48.355  -3.345  1.00  0.00           H  
ATOM   3934 1HD  ARG A 260      88.749 -48.763  -4.982  1.00  0.00           H  
ATOM   3935 2HD  ARG A 260      89.701 -47.410  -4.330  1.00  0.00           H  
ATOM   3936  HE  ARG A 260      90.302 -48.705  -2.511  1.00  0.00           H  
ATOM   3937 1HH1 ARG A 260      87.852 -50.355  -4.412  1.00  0.00           H  
ATOM   3938 2HH1 ARG A 260      88.068 -51.886  -3.593  1.00  0.00           H  
ATOM   3939 1HH2 ARG A 260      90.574 -50.698  -1.456  1.00  0.00           H  
ATOM   3940 2HH2 ARG A 260      89.609 -52.081  -1.920  1.00  0.00           H  
ATOM   3941  N   GLU A 261      86.861 -43.998  -3.220  1.00  0.00           N  
ATOM   3942  CA  GLU A 261      88.243 -43.906  -2.746  1.00  0.00           C  
ATOM   3943  C   GLU A 261      87.934 -42.892  -1.708  1.00  0.00           C  
ATOM   3944  O   GLU A 261      88.414 -42.921  -0.575  1.00  0.00           O  
ATOM   3945  CB  GLU A 261      89.263 -43.429  -3.782  1.00  0.00           C  
ATOM   3946  CG  GLU A 261      90.704 -43.435  -3.295  1.00  0.00           C  
ATOM   3947  CD  GLU A 261      91.689 -43.093  -4.377  1.00  0.00           C  
ATOM   3948  OE1 GLU A 261      91.271 -42.880  -5.490  1.00  0.00           O  
ATOM   3949  OE2 GLU A 261      92.863 -43.045  -4.092  1.00  0.00           O1-
ATOM   3950  H   GLU A 261      86.385 -43.107  -3.260  1.00  0.00           H  
ATOM   3951  HA  GLU A 261      88.571 -44.901  -2.445  1.00  0.00           H  
ATOM   3952 1HB  GLU A 261      89.207 -44.064  -4.667  1.00  0.00           H  
ATOM   3953 2HB  GLU A 261      89.018 -42.414  -4.093  1.00  0.00           H  
ATOM   3954 1HG  GLU A 261      90.806 -42.712  -2.486  1.00  0.00           H  
ATOM   3955 2HG  GLU A 261      90.938 -44.420  -2.895  1.00  0.00           H  
ATOM   3956  N   SER A 262      86.881 -42.162  -2.076  1.00  0.00           N  
ATOM   3957  CA  SER A 262      86.093 -41.326  -1.189  1.00  0.00           C  
ATOM   3958  C   SER A 262      85.357 -42.134  -0.133  1.00  0.00           C  
ATOM   3959  O   SER A 262      85.346 -41.789   1.047  1.00  0.00           O  
ATOM   3960  CB  SER A 262      85.096 -40.519  -1.998  1.00  0.00           C  
ATOM   3961  OG  SER A 262      85.752 -39.601  -2.830  1.00  0.00           O  
ATOM   3962  H   SER A 262      86.704 -42.129  -3.069  1.00  0.00           H  
ATOM   3963  HA  SER A 262      86.766 -40.642  -0.669  1.00  0.00           H  
ATOM   3964 1HB  SER A 262      84.487 -41.191  -2.601  1.00  0.00           H  
ATOM   3965 2HB  SER A 262      84.427 -39.988  -1.323  1.00  0.00           H  
ATOM   3966  HG  SER A 262      85.121 -39.368  -3.515  1.00  0.00           H  
ATOM   3967  N   LEU A 263      84.713 -43.194  -0.566  1.00  0.00           N  
ATOM   3968  CA  LEU A 263      83.969 -44.054   0.335  1.00  0.00           C  
ATOM   3969  C   LEU A 263      84.859 -44.712   1.377  1.00  0.00           C  
ATOM   3970  O   LEU A 263      84.495 -44.837   2.545  1.00  0.00           O  
ATOM   3971  CB  LEU A 263      83.236 -45.136  -0.467  1.00  0.00           C  
ATOM   3972  CG  LEU A 263      82.305 -46.049   0.343  1.00  0.00           C  
ATOM   3973  CD1 LEU A 263      83.132 -47.103   1.067  1.00  0.00           C  
ATOM   3974  CD2 LEU A 263      81.503 -45.211   1.327  1.00  0.00           C  
ATOM   3975  H   LEU A 263      84.779 -43.464  -1.506  1.00  0.00           H  
ATOM   3976  HA  LEU A 263      83.236 -43.447   0.865  1.00  0.00           H  
ATOM   3977 1HB  LEU A 263      82.637 -44.652  -1.237  1.00  0.00           H  
ATOM   3978 2HB  LEU A 263      83.977 -45.768  -0.956  1.00  0.00           H  
ATOM   3979  HG  LEU A 263      81.624 -46.566  -0.333  1.00  0.00           H  
ATOM   3980 1HD1 LEU A 263      82.471 -47.751   1.642  1.00  0.00           H  
ATOM   3981 2HD1 LEU A 263      83.679 -47.699   0.338  1.00  0.00           H  
ATOM   3982 3HD1 LEU A 263      83.835 -46.614   1.740  1.00  0.00           H  
ATOM   3983 1HD2 LEU A 263      80.842 -45.859   1.902  1.00  0.00           H  
ATOM   3984 2HD2 LEU A 263      82.183 -44.694   2.004  1.00  0.00           H  
ATOM   3985 3HD2 LEU A 263      80.908 -44.478   0.781  1.00  0.00           H  
ATOM   3986  N   GLU A 264      86.014 -45.162   0.944  1.00  0.00           N  
ATOM   3987  CA  GLU A 264      86.990 -45.746   1.845  1.00  0.00           C  
ATOM   3988  C   GLU A 264      87.484 -44.755   2.887  1.00  0.00           C  
ATOM   3989  O   GLU A 264      87.669 -45.092   4.055  1.00  0.00           O  
ATOM   3990  CB  GLU A 264      88.178 -46.288   1.048  1.00  0.00           C  
ATOM   3991  CG  GLU A 264      89.236 -46.986   1.893  1.00  0.00           C  
ATOM   3992  CD  GLU A 264      90.349 -47.571   1.069  1.00  0.00           C  
ATOM   3993  OE1 GLU A 264      90.296 -47.461  -0.132  1.00  0.00           O  
ATOM   3994  OE2 GLU A 264      91.256 -48.129   1.643  1.00  0.00           O1-
ATOM   3995  H   GLU A 264      86.269 -45.050   0.004  1.00  0.00           H  
ATOM   3996  HA  GLU A 264      86.518 -46.571   2.379  1.00  0.00           H  
ATOM   3997 1HB  GLU A 264      87.823 -47.000   0.303  1.00  0.00           H  
ATOM   3998 2HB  GLU A 264      88.663 -45.471   0.515  1.00  0.00           H  
ATOM   3999 1HG  GLU A 264      89.658 -46.267   2.595  1.00  0.00           H  
ATOM   4000 2HG  GLU A 264      88.760 -47.779   2.469  1.00  0.00           H  
ATOM   4001  N   LEU A 265      87.726 -43.538   2.454  1.00  0.00           N  
ATOM   4002  CA  LEU A 265      88.132 -42.477   3.355  1.00  0.00           C  
ATOM   4003  C   LEU A 265      87.070 -42.163   4.397  1.00  0.00           C  
ATOM   4004  O   LEU A 265      87.369 -41.922   5.565  1.00  0.00           O  
ATOM   4005  CB  LEU A 265      88.452 -41.209   2.553  1.00  0.00           C  
ATOM   4006  CG  LEU A 265      88.921 -40.002   3.376  1.00  0.00           C  
ATOM   4007  CD1 LEU A 265      90.196 -40.363   4.126  1.00  0.00           C  
ATOM   4008  CD2 LEU A 265      89.148 -38.814   2.452  1.00  0.00           C  
ATOM   4009  H   LEU A 265      87.572 -43.307   1.514  1.00  0.00           H  
ATOM   4010  HA  LEU A 265      89.028 -42.797   3.885  1.00  0.00           H  
ATOM   4011 1HB  LEU A 265      89.233 -41.442   1.832  1.00  0.00           H  
ATOM   4012 2HB  LEU A 265      87.559 -40.909   2.005  1.00  0.00           H  
ATOM   4013  HG  LEU A 265      88.160 -39.747   4.114  1.00  0.00           H  
ATOM   4014 1HD1 LEU A 265      90.529 -39.506   4.711  1.00  0.00           H  
ATOM   4015 2HD1 LEU A 265      90.000 -41.203   4.794  1.00  0.00           H  
ATOM   4016 3HD1 LEU A 265      90.972 -40.639   3.413  1.00  0.00           H  
ATOM   4017 1HD2 LEU A 265      89.481 -37.957   3.037  1.00  0.00           H  
ATOM   4018 2HD2 LEU A 265      89.909 -39.068   1.714  1.00  0.00           H  
ATOM   4019 3HD2 LEU A 265      88.216 -38.567   1.942  1.00  0.00           H  
ATOM   4020  N   LEU A 266      85.831 -42.135   3.964  1.00  0.00           N  
ATOM   4021  CA  LEU A 266      84.713 -41.920   4.865  1.00  0.00           C  
ATOM   4022  C   LEU A 266      84.589 -43.020   5.907  1.00  0.00           C  
ATOM   4023  O   LEU A 266      84.299 -42.767   7.075  1.00  0.00           O  
ATOM   4024  CB  LEU A 266      83.409 -41.826   4.063  1.00  0.00           C  
ATOM   4025  CG  LEU A 266      82.150 -41.496   4.876  1.00  0.00           C  
ATOM   4026  CD1 LEU A 266      81.129 -40.815   3.976  1.00  0.00           C  
ATOM   4027  CD2 LEU A 266      81.585 -42.774   5.477  1.00  0.00           C  
ATOM   4028  H   LEU A 266      85.629 -42.327   3.024  1.00  0.00           H  
ATOM   4029  HA  LEU A 266      84.872 -40.982   5.394  1.00  0.00           H  
ATOM   4030 1HB  LEU A 266      83.524 -41.056   3.303  1.00  0.00           H  
ATOM   4031 2HB  LEU A 266      83.240 -42.779   3.562  1.00  0.00           H  
ATOM   4032  HG  LEU A 266      82.406 -40.801   5.676  1.00  0.00           H  
ATOM   4033 1HD1 LEU A 266      80.234 -40.580   4.553  1.00  0.00           H  
ATOM   4034 2HD1 LEU A 266      81.553 -39.895   3.575  1.00  0.00           H  
ATOM   4035 3HD1 LEU A 266      80.865 -41.481   3.155  1.00  0.00           H  
ATOM   4036 1HD2 LEU A 266      80.691 -42.539   6.056  1.00  0.00           H  
ATOM   4037 2HD2 LEU A 266      81.328 -43.469   4.678  1.00  0.00           H  
ATOM   4038 3HD2 LEU A 266      82.330 -43.230   6.130  1.00  0.00           H  
ATOM   4039  N   VAL A 267      84.777 -44.246   5.474  1.00  0.00           N  
ATOM   4040  CA  VAL A 267      84.759 -45.382   6.375  1.00  0.00           C  
ATOM   4041  C   VAL A 267      85.863 -45.314   7.417  1.00  0.00           C  
ATOM   4042  O   VAL A 267      85.665 -45.643   8.585  1.00  0.00           O  
ATOM   4043  CB  VAL A 267      84.903 -46.690   5.573  1.00  0.00           C  
ATOM   4044  CG1 VAL A 267      85.087 -47.873   6.511  1.00  0.00           C  
ATOM   4045  CG2 VAL A 267      83.683 -46.889   4.686  1.00  0.00           C  
ATOM   4046  H   VAL A 267      85.001 -44.411   4.534  1.00  0.00           H  
ATOM   4047  HA  VAL A 267      83.803 -45.392   6.900  1.00  0.00           H  
ATOM   4048  HB  VAL A 267      85.797 -46.628   4.953  1.00  0.00           H  
ATOM   4049 1HG1 VAL A 267      85.187 -48.788   5.927  1.00  0.00           H  
ATOM   4050 2HG1 VAL A 267      85.985 -47.725   7.110  1.00  0.00           H  
ATOM   4051 3HG1 VAL A 267      84.220 -47.954   7.167  1.00  0.00           H  
ATOM   4052 1HG2 VAL A 267      83.792 -47.814   4.121  1.00  0.00           H  
ATOM   4053 2HG2 VAL A 267      82.787 -46.944   5.305  1.00  0.00           H  
ATOM   4054 3HG2 VAL A 267      83.595 -46.050   3.994  1.00  0.00           H  
ATOM   4055  N   GLU A 268      87.039 -44.916   6.984  1.00  0.00           N  
ATOM   4056  CA  GLU A 268      88.161 -44.736   7.885  1.00  0.00           C  
ATOM   4057  C   GLU A 268      87.902 -43.661   8.927  1.00  0.00           C  
ATOM   4058  O   GLU A 268      88.261 -43.799  10.095  1.00  0.00           O  
ATOM   4059  CB  GLU A 268      89.420 -44.387   7.088  1.00  0.00           C  
ATOM   4060  CG  GLU A 268      90.678 -44.240   7.933  1.00  0.00           C  
ATOM   4061  CD  GLU A 268      91.907 -43.971   7.110  1.00  0.00           C  
ATOM   4062  OE1 GLU A 268      91.955 -44.411   5.987  1.00  0.00           O  
ATOM   4063  OE2 GLU A 268      92.799 -43.322   7.606  1.00  0.00           O1-
ATOM   4064  H   GLU A 268      87.162 -44.667   6.044  1.00  0.00           H  
ATOM   4065  HA  GLU A 268      88.330 -45.672   8.419  1.00  0.00           H  
ATOM   4066 1HB  GLU A 268      89.606 -45.161   6.343  1.00  0.00           H  
ATOM   4067 2HB  GLU A 268      89.264 -43.448   6.555  1.00  0.00           H  
ATOM   4068 1HG  GLU A 268      90.537 -43.419   8.635  1.00  0.00           H  
ATOM   4069 2HG  GLU A 268      90.825 -45.153   8.509  1.00  0.00           H  
ATOM   4070  N   ILE A 269      87.306 -42.572   8.494  1.00  0.00           N  
ATOM   4071  CA  ILE A 269      86.934 -41.498   9.395  1.00  0.00           C  
ATOM   4072  C   ILE A 269      85.920 -41.940  10.437  1.00  0.00           C  
ATOM   4073  O   ILE A 269      85.993 -41.563  11.605  1.00  0.00           O  
ATOM   4074  CB  ILE A 269      86.364 -40.306   8.605  1.00  0.00           C  
ATOM   4075  CG1 ILE A 269      87.438 -39.708   7.691  1.00  0.00           C  
ATOM   4076  CG2 ILE A 269      85.822 -39.249   9.555  1.00  0.00           C  
ATOM   4077  CD1 ILE A 269      88.644 -39.178   8.432  1.00  0.00           C  
ATOM   4078  H   ILE A 269      87.040 -42.495   7.554  1.00  0.00           H  
ATOM   4079  HA  ILE A 269      87.826 -41.166   9.925  1.00  0.00           H  
ATOM   4080  HB  ILE A 269      85.557 -40.650   7.960  1.00  0.00           H  
ATOM   4081 1HG1 ILE A 269      87.777 -40.466   6.985  1.00  0.00           H  
ATOM   4082 2HG1 ILE A 269      87.008 -38.891   7.112  1.00  0.00           H  
ATOM   4083 1HG2 ILE A 269      85.423 -38.414   8.980  1.00  0.00           H  
ATOM   4084 2HG2 ILE A 269      85.028 -39.681  10.164  1.00  0.00           H  
ATOM   4085 3HG2 ILE A 269      86.623 -38.894  10.202  1.00  0.00           H  
ATOM   4086 1HD1 ILE A 269      89.359 -38.771   7.718  1.00  0.00           H  
ATOM   4087 2HD1 ILE A 269      88.331 -38.392   9.121  1.00  0.00           H  
ATOM   4088 3HD1 ILE A 269      89.111 -39.986   8.992  1.00  0.00           H  
ATOM   4089  N   ALA A 270      84.952 -42.716  10.004  1.00  0.00           N  
ATOM   4090  CA  ALA A 270      83.959 -43.269  10.905  1.00  0.00           C  
ATOM   4091  C   ALA A 270      84.569 -44.191  11.947  1.00  0.00           C  
ATOM   4092  O   ALA A 270      84.186 -44.184  13.115  1.00  0.00           O  
ATOM   4093  CB  ALA A 270      82.893 -44.010  10.111  1.00  0.00           C  
ATOM   4094  H   ALA A 270      84.921 -42.992   9.064  1.00  0.00           H  
ATOM   4095  HA  ALA A 270      83.492 -42.443  11.443  1.00  0.00           H  
ATOM   4096 1HB  ALA A 270      82.144 -44.412  10.794  1.00  0.00           H  
ATOM   4097 2HB  ALA A 270      82.416 -43.323   9.412  1.00  0.00           H  
ATOM   4098 3HB  ALA A 270      83.355 -44.827   9.558  1.00  0.00           H  
ATOM   4099  N   GLU A 271      85.502 -45.010  11.514  1.00  0.00           N  
ATOM   4100  CA  GLU A 271      86.219 -45.892  12.415  1.00  0.00           C  
ATOM   4101  C   GLU A 271      87.021 -45.130  13.457  1.00  0.00           C  
ATOM   4102  O   GLU A 271      87.081 -45.510  14.625  1.00  0.00           O  
ATOM   4103  CB  GLU A 271      87.151 -46.807  11.618  1.00  0.00           C  
ATOM   4104  CG  GLU A 271      86.436 -47.859  10.782  1.00  0.00           C  
ATOM   4105  CD  GLU A 271      87.377 -48.688   9.953  1.00  0.00           C  
ATOM   4106  OE1 GLU A 271      88.546 -48.385   9.935  1.00  0.00           O  
ATOM   4107  OE2 GLU A 271      86.927 -49.625   9.337  1.00  0.00           O1-
ATOM   4108  H   GLU A 271      85.779 -44.992  10.574  1.00  0.00           H  
ATOM   4109  HA  GLU A 271      85.493 -46.506  12.949  1.00  0.00           H  
ATOM   4110 1HB  GLU A 271      87.765 -46.207  10.947  1.00  0.00           H  
ATOM   4111 2HB  GLU A 271      87.824 -47.325  12.302  1.00  0.00           H  
ATOM   4112 1HG  GLU A 271      85.878 -48.519  11.446  1.00  0.00           H  
ATOM   4113 2HG  GLU A 271      85.722 -47.362  10.126  1.00  0.00           H  
ATOM   4114  N   ARG A 272      87.665 -44.070  13.024  1.00  0.00           N  
ATOM   4115  CA  ARG A 272      88.409 -43.210  13.925  1.00  0.00           C  
ATOM   4116  C   ARG A 272      87.520 -42.552  14.967  1.00  0.00           C  
ATOM   4117  O   ARG A 272      87.883 -42.427  16.135  1.00  0.00           O  
ATOM   4118  CB  ARG A 272      89.137 -42.129  13.139  1.00  0.00           C  
ATOM   4119  CG  ARG A 272      90.310 -42.624  12.307  1.00  0.00           C  
ATOM   4120  CD  ARG A 272      90.985 -41.511  11.592  1.00  0.00           C  
ATOM   4121  NE  ARG A 272      92.055 -41.988  10.731  1.00  0.00           N  
ATOM   4122  CZ  ARG A 272      93.311 -42.246  11.144  1.00  0.00           C  
ATOM   4123  NH1 ARG A 272      93.638 -42.069  12.405  1.00  0.00           N1+
ATOM   4124  NH2 ARG A 272      94.214 -42.679  10.281  1.00  0.00           N  
ATOM   4125  H   ARG A 272      87.599 -43.800  12.084  1.00  0.00           H  
ATOM   4126  HA  ARG A 272      89.140 -43.819  14.459  1.00  0.00           H  
ATOM   4127 1HB  ARG A 272      88.438 -41.639  12.463  1.00  0.00           H  
ATOM   4128 2HB  ARG A 272      89.515 -41.372  13.825  1.00  0.00           H  
ATOM   4129 1HG  ARG A 272      91.040 -43.106  12.959  1.00  0.00           H  
ATOM   4130 2HG  ARG A 272      89.955 -43.342  11.567  1.00  0.00           H  
ATOM   4131 1HD  ARG A 272      90.259 -40.984  10.973  1.00  0.00           H  
ATOM   4132 2HD  ARG A 272      91.413 -40.820  12.317  1.00  0.00           H  
ATOM   4133  HE  ARG A 272      91.841 -42.137   9.754  1.00  0.00           H  
ATOM   4134 1HH1 ARG A 272      92.948 -41.739  13.064  1.00  0.00           H  
ATOM   4135 2HH1 ARG A 272      94.580 -42.263  12.714  1.00  0.00           H  
ATOM   4136 1HH2 ARG A 272      93.963 -42.816   9.312  1.00  0.00           H  
ATOM   4137 2HH2 ARG A 272      95.155 -42.872  10.591  1.00  0.00           H  
ATOM   4138  N   ALA A 273      86.364 -42.102  14.534  1.00  0.00           N  
ATOM   4139  CA  ALA A 273      85.388 -41.519  15.435  1.00  0.00           C  
ATOM   4140  C   ALA A 273      84.896 -42.509  16.477  1.00  0.00           C  
ATOM   4141  O   ALA A 273      84.709 -42.173  17.645  1.00  0.00           O  
ATOM   4142  CB  ALA A 273      84.212 -40.968  14.641  1.00  0.00           C  
ATOM   4143  H   ALA A 273      86.109 -42.214  13.594  1.00  0.00           H  
ATOM   4144  HA  ALA A 273      85.869 -40.702  15.973  1.00  0.00           H  
ATOM   4145 1HB  ALA A 273      83.490 -40.521  15.324  1.00  0.00           H  
ATOM   4146 2HB  ALA A 273      84.568 -40.210  13.942  1.00  0.00           H  
ATOM   4147 3HB  ALA A 273      83.736 -41.776  14.088  1.00  0.00           H  
ATOM   4148  N   ALA A 274      84.653 -43.726  16.044  1.00  0.00           N  
ATOM   4149  CA  ALA A 274      84.248 -44.788  16.945  1.00  0.00           C  
ATOM   4150  C   ALA A 274      85.308 -45.102  17.987  1.00  0.00           C  
ATOM   4151  O   ALA A 274      85.010 -45.344  19.155  1.00  0.00           O  
ATOM   4152  CB  ALA A 274      83.909 -46.041  16.151  1.00  0.00           C  
ATOM   4153  H   ALA A 274      84.807 -43.957  15.104  1.00  0.00           H  
ATOM   4154  HA  ALA A 274      83.360 -44.455  17.483  1.00  0.00           H  
ATOM   4155 1HB  ALA A 274      83.593 -46.830  16.834  1.00  0.00           H  
ATOM   4156 2HB  ALA A 274      83.101 -45.822  15.452  1.00  0.00           H  
ATOM   4157 3HB  ALA A 274      84.787 -46.370  15.598  1.00  0.00           H  
ATOM   4158  N   GLU A 275      86.549 -45.129  17.554  1.00  0.00           N  
ATOM   4159  CA  GLU A 275      87.665 -45.344  18.455  1.00  0.00           C  
ATOM   4160  C   GLU A 275      87.790 -44.245  19.497  1.00  0.00           C  
ATOM   4161  O   GLU A 275      88.079 -44.497  20.665  1.00  0.00           O  
ATOM   4162  CB  GLU A 275      88.968 -45.446  17.659  1.00  0.00           C  
ATOM   4163  CG  GLU A 275      89.096 -46.711  16.822  1.00  0.00           C  
ATOM   4164  CD  GLU A 275      90.350 -46.740  15.993  1.00  0.00           C  
ATOM   4165  OE1 GLU A 275      91.050 -45.755  15.975  1.00  0.00           O  
ATOM   4166  OE2 GLU A 275      90.608 -47.747  15.377  1.00  0.00           O1-
ATOM   4167  H   GLU A 275      86.749 -44.937  16.614  1.00  0.00           H  
ATOM   4168  HA  GLU A 275      87.504 -46.281  18.989  1.00  0.00           H  
ATOM   4169 1HB  GLU A 275      89.051 -44.590  16.987  1.00  0.00           H  
ATOM   4170 2HB  GLU A 275      89.816 -45.409  18.342  1.00  0.00           H  
ATOM   4171 1HG  GLU A 275      89.093 -47.575  17.486  1.00  0.00           H  
ATOM   4172 2HG  GLU A 275      88.230 -46.789  16.165  1.00  0.00           H  
ATOM   4173  N   ALA A 276      87.601 -43.019  19.064  1.00  0.00           N  
ATOM   4174  CA  ALA A 276      87.619 -41.882  19.965  1.00  0.00           C  
ATOM   4175  C   ALA A 276      86.515 -41.950  21.007  1.00  0.00           C  
ATOM   4176  O   ALA A 276      86.713 -41.621  22.175  1.00  0.00           O  
ATOM   4177  CB  ALA A 276      87.510 -40.588  19.171  1.00  0.00           C  
ATOM   4178  H   ALA A 276      87.377 -42.853  18.124  1.00  0.00           H  
ATOM   4179  HA  ALA A 276      88.567 -41.891  20.503  1.00  0.00           H  
ATOM   4180 1HB  ALA A 276      87.537 -39.739  19.854  1.00  0.00           H  
ATOM   4181 2HB  ALA A 276      88.343 -40.518  18.472  1.00  0.00           H  
ATOM   4182 3HB  ALA A 276      86.572 -40.579  18.618  1.00  0.00           H  
ATOM   4183  N   ILE A 277      85.340 -42.348  20.574  1.00  0.00           N  
ATOM   4184  CA  ILE A 277      84.217 -42.528  21.475  1.00  0.00           C  
ATOM   4185  C   ILE A 277      84.476 -43.603  22.517  1.00  0.00           C  
ATOM   4186  O   ILE A 277      84.117 -43.465  23.685  1.00  0.00           O  
ATOM   4187  CB  ILE A 277      82.944 -42.883  20.685  1.00  0.00           C  
ATOM   4188  CG1 ILE A 277      82.489 -41.689  19.841  1.00  0.00           C  
ATOM   4189  CG2 ILE A 277      81.837 -43.323  21.631  1.00  0.00           C  
ATOM   4190  CD1 ILE A 277      81.415 -42.028  18.833  1.00  0.00           C  
ATOM   4191  H   ILE A 277      85.216 -42.597  19.634  1.00  0.00           H  
ATOM   4192  HA  ILE A 277      84.045 -41.591  22.005  1.00  0.00           H  
ATOM   4193  HB  ILE A 277      83.160 -43.695  19.992  1.00  0.00           H  
ATOM   4194 1HG1 ILE A 277      82.109 -40.905  20.495  1.00  0.00           H  
ATOM   4195 2HG1 ILE A 277      83.344 -41.278  19.303  1.00  0.00           H  
ATOM   4196 1HG2 ILE A 277      80.944 -43.569  21.056  1.00  0.00           H  
ATOM   4197 2HG2 ILE A 277      82.162 -44.199  22.189  1.00  0.00           H  
ATOM   4198 3HG2 ILE A 277      81.609 -42.514  22.326  1.00  0.00           H  
ATOM   4199 1HD1 ILE A 277      81.146 -41.132  18.273  1.00  0.00           H  
ATOM   4200 2HD1 ILE A 277      81.789 -42.787  18.144  1.00  0.00           H  
ATOM   4201 3HD1 ILE A 277      80.537 -42.409  19.351  1.00  0.00           H  
ATOM   4202  N   ARG A 278      85.072 -44.692  22.084  1.00  0.00           N  
ATOM   4203  CA  ARG A 278      85.444 -45.766  22.985  1.00  0.00           C  
ATOM   4204  C   ARG A 278      86.459 -45.324  24.027  1.00  0.00           C  
ATOM   4205  O   ARG A 278      86.385 -45.701  25.195  1.00  0.00           O  
ATOM   4206  CB  ARG A 278      86.016 -46.937  22.199  1.00  0.00           C  
ATOM   4207  CG  ARG A 278      86.386 -48.150  23.036  1.00  0.00           C  
ATOM   4208  CD  ARG A 278      86.881 -49.268  22.194  1.00  0.00           C  
ATOM   4209  NE  ARG A 278      88.134 -48.937  21.534  1.00  0.00           N  
ATOM   4210  CZ  ARG A 278      88.656 -49.621  20.496  1.00  0.00           C  
ATOM   4211  NH1 ARG A 278      88.023 -50.667  20.013  1.00  0.00           N1+
ATOM   4212  NH2 ARG A 278      89.804 -49.238  19.965  1.00  0.00           N  
ATOM   4213  H   ARG A 278      85.339 -44.770  21.144  1.00  0.00           H  
ATOM   4214  HA  ARG A 278      84.552 -46.098  23.515  1.00  0.00           H  
ATOM   4215 1HB  ARG A 278      85.292 -47.260  21.451  1.00  0.00           H  
ATOM   4216 2HB  ARG A 278      86.913 -46.616  21.668  1.00  0.00           H  
ATOM   4217 1HG  ARG A 278      87.171 -47.879  23.742  1.00  0.00           H  
ATOM   4218 2HG  ARG A 278      85.509 -48.495  23.585  1.00  0.00           H  
ATOM   4219 1HD  ARG A 278      87.046 -50.147  22.817  1.00  0.00           H  
ATOM   4220 2HD  ARG A 278      86.143 -49.501  21.427  1.00  0.00           H  
ATOM   4221  HE  ARG A 278      88.649 -48.139  21.878  1.00  0.00           H  
ATOM   4222 1HH1 ARG A 278      87.146 -50.958  20.419  1.00  0.00           H  
ATOM   4223 2HH1 ARG A 278      88.414 -51.178  19.235  1.00  0.00           H  
ATOM   4224 1HH2 ARG A 278      90.290 -48.434  20.336  1.00  0.00           H  
ATOM   4225 2HH2 ARG A 278      90.195 -49.750  19.187  1.00  0.00           H  
ATOM   4226  N   GLU A 279      87.427 -44.548  23.594  1.00  0.00           N  
ATOM   4227  CA  GLU A 279      88.420 -43.995  24.495  1.00  0.00           C  
ATOM   4228  C   GLU A 279      87.809 -43.073  25.537  1.00  0.00           C  
ATOM   4229  O   GLU A 279      88.194 -43.080  26.705  1.00  0.00           O  
ATOM   4230  CB  GLU A 279      89.484 -43.236  23.698  1.00  0.00           C  
ATOM   4231  CG  GLU A 279      90.394 -44.123  22.862  1.00  0.00           C  
ATOM   4232  CD  GLU A 279      91.375 -43.340  22.033  1.00  0.00           C  
ATOM   4233  OE1 GLU A 279      91.279 -42.136  22.015  1.00  0.00           O  
ATOM   4234  OE2 GLU A 279      92.219 -43.946  21.418  1.00  0.00           O1-
ATOM   4235  H   GLU A 279      87.457 -44.272  22.654  1.00  0.00           H  
ATOM   4236  HA  GLU A 279      88.898 -44.817  25.029  1.00  0.00           H  
ATOM   4237 1HB  GLU A 279      88.999 -42.528  23.027  1.00  0.00           H  
ATOM   4238 2HB  GLU A 279      90.111 -42.664  24.382  1.00  0.00           H  
ATOM   4239 1HG  GLU A 279      90.948 -44.788  23.526  1.00  0.00           H  
ATOM   4240 2HG  GLU A 279      89.782 -44.740  22.206  1.00  0.00           H  
ATOM   4241  N   GLY A 280      86.876 -42.255  25.104  1.00  0.00           N  
ATOM   4242  CA  GLY A 280      86.159 -41.372  26.005  1.00  0.00           C  
ATOM   4243  C   GLY A 280      85.357 -42.134  27.047  1.00  0.00           C  
ATOM   4244  O   GLY A 280      85.297 -41.754  28.215  1.00  0.00           O  
ATOM   4245  H   GLY A 280      86.599 -42.273  24.164  1.00  0.00           H  
ATOM   4246 1HA  GLY A 280      86.868 -40.715  26.511  1.00  0.00           H  
ATOM   4247 2HA  GLY A 280      85.485 -40.737  25.432  1.00  0.00           H  
ATOM   4248  N   VAL A 281      84.713 -43.194  26.614  1.00  0.00           N  
ATOM   4249  CA  VAL A 281      83.969 -44.054  27.515  1.00  0.00           C  
ATOM   4250  C   VAL A 281      84.859 -44.712  28.557  1.00  0.00           C  
ATOM   4251  O   VAL A 281      84.495 -44.837  29.725  1.00  0.00           O  
ATOM   4252  CB  VAL A 281      83.239 -45.148  26.712  1.00  0.00           C  
ATOM   4253  CG1 VAL A 281      82.620 -46.172  27.651  1.00  0.00           C  
ATOM   4254  CG2 VAL A 281      82.177 -44.517  25.825  1.00  0.00           C  
ATOM   4255  H   VAL A 281      84.779 -43.464  25.674  1.00  0.00           H  
ATOM   4256  HA  VAL A 281      83.236 -43.447  28.045  1.00  0.00           H  
ATOM   4257  HB  VAL A 281      83.965 -45.676  26.093  1.00  0.00           H  
ATOM   4258 1HG1 VAL A 281      82.109 -46.939  27.067  1.00  0.00           H  
ATOM   4259 2HG1 VAL A 281      83.403 -46.637  28.250  1.00  0.00           H  
ATOM   4260 3HG1 VAL A 281      81.903 -45.679  28.307  1.00  0.00           H  
ATOM   4261 1HG2 VAL A 281      81.666 -45.296  25.260  1.00  0.00           H  
ATOM   4262 2HG2 VAL A 281      81.455 -43.984  26.444  1.00  0.00           H  
ATOM   4263 3HG2 VAL A 281      82.648 -43.817  25.134  1.00  0.00           H  
ATOM   4264  N   ARG A 282      86.014 -45.162  28.124  1.00  0.00           N  
ATOM   4265  CA  ARG A 282      86.990 -45.746  29.025  1.00  0.00           C  
ATOM   4266  C   ARG A 282      87.484 -44.755  30.067  1.00  0.00           C  
ATOM   4267  O   ARG A 282      87.669 -45.092  31.235  1.00  0.00           O  
ATOM   4268  CB  ARG A 282      88.180 -46.276  28.238  1.00  0.00           C  
ATOM   4269  CG  ARG A 282      89.247 -46.960  29.077  1.00  0.00           C  
ATOM   4270  CD  ARG A 282      90.368 -47.460  28.240  1.00  0.00           C  
ATOM   4271  NE  ARG A 282      91.100 -46.373  27.609  1.00  0.00           N  
ATOM   4272  CZ  ARG A 282      91.951 -46.522  26.576  1.00  0.00           C  
ATOM   4273  NH1 ARG A 282      92.167 -47.716  26.069  1.00  0.00           N1+
ATOM   4274  NH2 ARG A 282      92.570 -45.469  26.072  1.00  0.00           N  
ATOM   4275  H   ARG A 282      86.269 -45.050  27.184  1.00  0.00           H  
ATOM   4276  HA  ARG A 282      86.520 -46.576  29.553  1.00  0.00           H  
ATOM   4277 1HB  ARG A 282      87.834 -46.994  27.496  1.00  0.00           H  
ATOM   4278 2HB  ARG A 282      88.657 -45.455  27.703  1.00  0.00           H  
ATOM   4279 1HG  ARG A 282      89.650 -46.252  29.802  1.00  0.00           H  
ATOM   4280 2HG  ARG A 282      88.809 -47.808  29.604  1.00  0.00           H  
ATOM   4281 1HD  ARG A 282      91.063 -48.023  28.861  1.00  0.00           H  
ATOM   4282 2HD  ARG A 282      89.975 -48.106  27.456  1.00  0.00           H  
ATOM   4283  HE  ARG A 282      90.960 -45.439  27.972  1.00  0.00           H  
ATOM   4284 1HH1 ARG A 282      91.694 -48.521  26.455  1.00  0.00           H  
ATOM   4285 2HH1 ARG A 282      92.806 -47.829  25.295  1.00  0.00           H  
ATOM   4286 1HH2 ARG A 282      92.404 -44.551  26.461  1.00  0.00           H  
ATOM   4287 2HH2 ARG A 282      93.208 -45.581  25.298  1.00  0.00           H  
ATOM   4288  N   GLU A 283      87.763 -43.536  29.581  1.00  0.00           N  
ATOM   4289  CA  GLU A 283      88.417 -42.474  30.345  1.00  0.00           C  
ATOM   4290  C   GLU A 283      87.443 -41.672  31.196  1.00  0.00           C  
ATOM   4291  O   GLU A 283      87.858 -40.877  32.039  1.00  0.00           O  
ATOM   4292  CB  GLU A 283      89.160 -41.528  29.398  1.00  0.00           C  
ATOM   4293  CG  GLU A 283      90.299 -42.179  28.626  1.00  0.00           C  
ATOM   4294  CD  GLU A 283      91.421 -42.640  29.515  1.00  0.00           C  
ATOM   4295  OE1 GLU A 283      91.718 -41.957  30.466  1.00  0.00           O  
ATOM   4296  OE2 GLU A 283      91.981 -43.675  29.242  1.00  0.00           O1-
ATOM   4297  H   GLU A 283      87.538 -43.353  28.613  1.00  0.00           H  
ATOM   4298  HA  GLU A 283      89.142 -42.929  31.020  1.00  0.00           H  
ATOM   4299 1HB  GLU A 283      88.458 -41.114  28.674  1.00  0.00           H  
ATOM   4300 2HB  GLU A 283      89.574 -40.695  29.966  1.00  0.00           H  
ATOM   4301 1HG  GLU A 283      89.910 -43.036  28.078  1.00  0.00           H  
ATOM   4302 2HG  GLU A 283      90.686 -41.464  27.901  1.00  0.00           H  
ATOM   4303  N   PHE A 284      86.152 -41.857  30.956  1.00  0.00           N  
ATOM   4304  CA  PHE A 284      85.131 -41.080  31.648  1.00  0.00           C  
ATOM   4305  C   PHE A 284      84.339 -41.945  32.616  1.00  0.00           C  
ATOM   4306  O   PHE A 284      83.327 -41.518  33.164  1.00  0.00           O  
ATOM   4307  CB  PHE A 284      84.180 -40.431  30.641  1.00  0.00           C  
ATOM   4308  CG  PHE A 284      84.845 -39.443  29.727  1.00  0.00           C  
ATOM   4309  CD1 PHE A 284      85.967 -38.739  30.141  1.00  0.00           C  
ATOM   4310  CD2 PHE A 284      84.353 -39.215  28.451  1.00  0.00           C  
ATOM   4311  CE1 PHE A 284      86.580 -37.830  29.301  1.00  0.00           C  
ATOM   4312  CE2 PHE A 284      84.965 -38.307  27.608  1.00  0.00           C  
ATOM   4313  CZ  PHE A 284      86.079 -37.613  28.035  1.00  0.00           C  
ATOM   4314  H   PHE A 284      85.871 -42.541  30.265  1.00  0.00           H  
ATOM   4315  HA  PHE A 284      85.624 -40.286  32.211  1.00  0.00           H  
ATOM   4316 1HB  PHE A 284      83.717 -41.204  30.028  1.00  0.00           H  
ATOM   4317 2HB  PHE A 284      83.381 -39.917  31.174  1.00  0.00           H  
ATOM   4318  HD1 PHE A 284      86.363 -38.911  31.143  1.00  0.00           H  
ATOM   4319  HD2 PHE A 284      83.472 -39.763  28.114  1.00  0.00           H  
ATOM   4320  HE1 PHE A 284      87.460 -37.282  29.640  1.00  0.00           H  
ATOM   4321  HE2 PHE A 284      84.568 -38.137  26.608  1.00  0.00           H  
ATOM   4322  HZ  PHE A 284      86.562 -36.896  27.372  1.00  0.00           H  
ATOM   4323  N   GLY A 285      84.830 -43.159  32.841  1.00  0.00           N  
ATOM   4324  CA  GLY A 285      84.215 -44.065  33.805  1.00  0.00           C  
ATOM   4325  C   GLY A 285      83.140 -44.945  33.168  1.00  0.00           C  
ATOM   4326  O   GLY A 285      82.023 -45.039  33.676  1.00  0.00           O  
ATOM   4327  H   GLY A 285      85.656 -43.456  32.346  1.00  0.00           H  
ATOM   4328 1HA  GLY A 285      84.983 -44.701  34.247  1.00  0.00           H  
ATOM   4329 2HA  GLY A 285      83.771 -43.487  34.615  1.00  0.00           H  
ATOM   4330  N   GLY A 286      83.521 -45.652  32.108  1.00  0.00           N  
ATOM   4331  CA  GLY A 286      82.697 -46.725  31.555  1.00  0.00           C  
ATOM   4332  C   GLY A 286      83.048 -48.067  32.198  1.00  0.00           C  
ATOM   4333  O   GLY A 286      84.223 -48.428  32.296  1.00  0.00           O  
ATOM   4334  H   GLY A 286      84.429 -45.479  31.709  1.00  0.00           H  
ATOM   4335 1HA  GLY A 286      81.644 -46.499  31.722  1.00  0.00           H  
ATOM   4336 2HA  GLY A 286      82.846 -46.780  30.477  1.00  0.00           H  
ATOM   4337  N   THR A 287      82.031 -48.790  32.653  1.00  0.00           N  
ATOM   4338  CA  THR A 287      82.247 -50.062  33.345  1.00  0.00           C  
ATOM   4339  C   THR A 287      82.771 -51.129  32.402  1.00  0.00           C  
ATOM   4340  O   THR A 287      82.747 -50.958  31.184  1.00  0.00           O  
ATOM   4341  CB  THR A 287      80.950 -50.560  34.009  1.00  0.00           C  
ATOM   4342  CG2 THR A 287      80.427 -49.530  34.998  1.00  0.00           C  
ATOM   4343  OG1 THR A 287      79.956 -50.799  33.004  1.00  0.00           O  
ATOM   4344  H   THR A 287      81.090 -48.451  32.532  1.00  0.00           H  
ATOM   4345  HA  THR A 287      82.983 -49.906  34.135  1.00  0.00           H  
ATOM   4346  HB  THR A 287      81.146 -51.494  34.536  1.00  0.00           H  
ATOM   4347  HG1 THR A 287      79.149 -51.109  33.420  1.00  0.00           H  
ATOM   4348 1HG2 THR A 287      79.510 -49.899  35.458  1.00  0.00           H  
ATOM   4349 2HG2 THR A 287      81.175 -49.354  35.770  1.00  0.00           H  
ATOM   4350 3HG2 THR A 287      80.219 -48.597  34.475  1.00  0.00           H  
ATOM   4351  N   GLU A 288      83.258 -52.226  32.973  1.00  0.00           N  
ATOM   4352  CA  GLU A 288      83.833 -53.291  32.168  1.00  0.00           C  
ATOM   4353  C   GLU A 288      82.801 -53.857  31.206  1.00  0.00           C  
ATOM   4354  O   GLU A 288      83.108 -54.094  30.037  1.00  0.00           O  
ATOM   4355  CB  GLU A 288      84.379 -54.406  33.064  1.00  0.00           C  
ATOM   4356  CG  GLU A 288      85.580 -54.001  33.907  1.00  0.00           C  
ATOM   4357  CD  GLU A 288      85.196 -53.255  35.154  1.00  0.00           C  
ATOM   4358  OE1 GLU A 288      84.024 -53.062  35.371  1.00  0.00           O  
ATOM   4359  OE2 GLU A 288      86.076 -52.877  35.891  1.00  0.00           O1-
ATOM   4360  H   GLU A 288      83.231 -52.328  33.977  1.00  0.00           H  
ATOM   4361  HA  GLU A 288      84.657 -52.877  31.585  1.00  0.00           H  
ATOM   4362 1HB  GLU A 288      83.595 -54.745  33.740  1.00  0.00           H  
ATOM   4363 2HB  GLU A 288      84.673 -55.256  32.449  1.00  0.00           H  
ATOM   4364 1HG  GLU A 288      86.131 -54.899  34.190  1.00  0.00           H  
ATOM   4365 2HG  GLU A 288      86.241 -53.379  33.305  1.00  0.00           H  
ATOM   4366  N   GLU A 289      81.547 -54.009  31.659  1.00  0.00           N  
ATOM   4367  CA  GLU A 289      80.514 -54.484  30.758  1.00  0.00           C  
ATOM   4368  C   GLU A 289      80.131 -53.447  29.716  1.00  0.00           C  
ATOM   4369  O   GLU A 289      79.910 -53.761  28.548  1.00  0.00           O  
ATOM   4370  CB  GLU A 289      79.273 -54.894  31.554  1.00  0.00           C  
ATOM   4371  CG  GLU A 289      78.539 -53.737  32.215  1.00  0.00           C  
ATOM   4372  CD  GLU A 289      77.375 -54.185  33.054  1.00  0.00           C  
ATOM   4373  OE1 GLU A 289      77.118 -55.364  33.099  1.00  0.00           O  
ATOM   4374  OE2 GLU A 289      76.742 -53.347  33.652  1.00  0.00           O1-
ATOM   4375  H   GLU A 289      81.306 -53.871  32.599  1.00  0.00           H  
ATOM   4376  HA  GLU A 289      80.895 -55.356  30.224  1.00  0.00           H  
ATOM   4377 1HB  GLU A 289      78.570 -55.404  30.896  1.00  0.00           H  
ATOM   4378 2HB  GLU A 289      79.559 -55.599  32.336  1.00  0.00           H  
ATOM   4379 1HG  GLU A 289      79.238 -53.190  32.847  1.00  0.00           H  
ATOM   4380 2HG  GLU A 289      78.183 -53.057  31.442  1.00  0.00           H  
ATOM   4381  N   GLU A 290      80.021 -52.211  30.149  1.00  0.00           N  
ATOM   4382  CA  GLU A 290      79.732 -51.112  29.248  1.00  0.00           C  
ATOM   4383  C   GLU A 290      80.821 -50.914  28.206  1.00  0.00           C  
ATOM   4384  O   GLU A 290      80.549 -50.641  27.038  1.00  0.00           O  
ATOM   4385  CB  GLU A 290      79.544 -49.819  30.044  1.00  0.00           C  
ATOM   4386  CG  GLU A 290      78.272 -49.776  30.881  1.00  0.00           C  
ATOM   4387  CD  GLU A 290      78.160 -48.527  31.710  1.00  0.00           C  
ATOM   4388  OE1 GLU A 290      79.172 -48.032  32.145  1.00  0.00           O  
ATOM   4389  OE2 GLU A 290      77.060 -48.066  31.908  1.00  0.00           O1-
ATOM   4390  H   GLU A 290      80.199 -51.998  31.089  1.00  0.00           H  
ATOM   4391  HA  GLU A 290      78.808 -51.335  28.714  1.00  0.00           H  
ATOM   4392 1HB  GLU A 290      80.390 -49.678  30.716  1.00  0.00           H  
ATOM   4393 2HB  GLU A 290      79.522 -48.970  29.361  1.00  0.00           H  
ATOM   4394 1HG  GLU A 290      77.410 -49.836  30.217  1.00  0.00           H  
ATOM   4395 2HG  GLU A 290      78.252 -50.645  31.538  1.00  0.00           H  
ATOM   4396  N   GLU A 291      82.056 -51.020  28.639  1.00  0.00           N  
ATOM   4397  CA  GLU A 291      83.189 -50.927  27.738  1.00  0.00           C  
ATOM   4398  C   GLU A 291      83.195 -52.033  26.696  1.00  0.00           C  
ATOM   4399  O   GLU A 291      83.511 -51.813  25.528  1.00  0.00           O  
ATOM   4400  CB  GLU A 291      84.495 -50.966  28.535  1.00  0.00           C  
ATOM   4401  CG  GLU A 291      85.751 -50.808  27.690  1.00  0.00           C  
ATOM   4402  CD  GLU A 291      87.009 -50.775  28.513  1.00  0.00           C  
ATOM   4403  OE1 GLU A 291      86.913 -50.851  29.714  1.00  0.00           O  
ATOM   4404  OE2 GLU A 291      88.069 -50.675  27.939  1.00  0.00           O1-
ATOM   4405  H   GLU A 291      82.236 -51.232  29.579  1.00  0.00           H  
ATOM   4406  HA  GLU A 291      83.129 -49.977  27.204  1.00  0.00           H  
ATOM   4407 1HB  GLU A 291      84.491 -50.170  29.280  1.00  0.00           H  
ATOM   4408 2HB  GLU A 291      84.568 -51.913  29.068  1.00  0.00           H  
ATOM   4409 1HG  GLU A 291      85.812 -51.638  26.988  1.00  0.00           H  
ATOM   4410 2HG  GLU A 291      85.675 -49.886  27.114  1.00  0.00           H  
ATOM   4411  N   ALA A 292      82.876 -53.232  27.129  1.00  0.00           N  
ATOM   4412  CA  ALA A 292      82.771 -54.364  26.228  1.00  0.00           C  
ATOM   4413  C   ALA A 292      81.681 -54.177  25.186  1.00  0.00           C  
ATOM   4414  O   ALA A 292      81.842 -54.526  24.018  1.00  0.00           O  
ATOM   4415  CB  ALA A 292      82.522 -55.638  27.022  1.00  0.00           C  
ATOM   4416  H   ALA A 292      82.636 -53.372  28.069  1.00  0.00           H  
ATOM   4417  HA  ALA A 292      83.719 -54.475  25.701  1.00  0.00           H  
ATOM   4418 1HB  ALA A 292      82.457 -56.486  26.339  1.00  0.00           H  
ATOM   4419 2HB  ALA A 292      83.343 -55.798  27.721  1.00  0.00           H  
ATOM   4420 3HB  ALA A 292      81.589 -55.546  27.575  1.00  0.00           H  
ATOM   4421  N   ALA A 293      80.555 -53.655  25.619  1.00  0.00           N  
ATOM   4422  CA  ALA A 293      79.459 -53.356  24.718  1.00  0.00           C  
ATOM   4423  C   ALA A 293      79.832 -52.314  23.676  1.00  0.00           C  
ATOM   4424  O   ALA A 293      79.461 -52.412  22.508  1.00  0.00           O  
ATOM   4425  CB  ALA A 293      78.247 -52.891  25.512  1.00  0.00           C  
ATOM   4426  H   ALA A 293      80.460 -53.394  26.559  1.00  0.00           H  
ATOM   4427  HA  ALA A 293      79.187 -54.268  24.188  1.00  0.00           H  
ATOM   4428 1HB  ALA A 293      77.424 -52.680  24.829  1.00  0.00           H  
ATOM   4429 2HB  ALA A 293      77.948 -53.671  26.211  1.00  0.00           H  
ATOM   4430 3HB  ALA A 293      78.500 -51.987  26.065  1.00  0.00           H  
ATOM   4431  N   VAL A 294      80.542 -51.296  24.109  1.00  0.00           N  
ATOM   4432  CA  VAL A 294      81.027 -50.269  23.208  1.00  0.00           C  
ATOM   4433  C   VAL A 294      81.988 -50.817  22.166  1.00  0.00           C  
ATOM   4434  O   VAL A 294      81.956 -50.434  20.998  1.00  0.00           O  
ATOM   4435  CB  VAL A 294      81.733 -49.159  24.010  1.00  0.00           C  
ATOM   4436  CG1 VAL A 294      82.419 -48.178  23.072  1.00  0.00           C  
ATOM   4437  CG2 VAL A 294      80.726 -48.442  24.898  1.00  0.00           C  
ATOM   4438  H   VAL A 294      80.816 -51.247  25.049  1.00  0.00           H  
ATOM   4439  HA  VAL A 294      80.173 -49.838  22.683  1.00  0.00           H  
ATOM   4440  HB  VAL A 294      82.509 -49.608  24.629  1.00  0.00           H  
ATOM   4441 1HG1 VAL A 294      82.912 -47.400  23.656  1.00  0.00           H  
ATOM   4442 2HG1 VAL A 294      83.159 -48.706  22.472  1.00  0.00           H  
ATOM   4443 3HG1 VAL A 294      81.677 -47.722  22.416  1.00  0.00           H  
ATOM   4444 1HG2 VAL A 294      81.231 -47.660  25.463  1.00  0.00           H  
ATOM   4445 2HG2 VAL A 294      79.946 -47.998  24.279  1.00  0.00           H  
ATOM   4446 3HG2 VAL A 294      80.278 -49.157  25.589  1.00  0.00           H  
ATOM   4447  N   GLU A 295      82.867 -51.693  22.599  1.00  0.00           N  
ATOM   4448  CA  GLU A 295      83.795 -52.349  21.698  1.00  0.00           C  
ATOM   4449  C   GLU A 295      83.088 -53.200  20.656  1.00  0.00           C  
ATOM   4450  O   GLU A 295      83.471 -53.235  19.488  1.00  0.00           O  
ATOM   4451  CB  GLU A 295      84.771 -53.218  22.494  1.00  0.00           C  
ATOM   4452  CG  GLU A 295      85.835 -53.904  21.650  1.00  0.00           C  
ATOM   4453  CD  GLU A 295      86.820 -54.688  22.472  1.00  0.00           C  
ATOM   4454  OE1 GLU A 295      86.698 -54.684  23.674  1.00  0.00           O  
ATOM   4455  OE2 GLU A 295      87.696 -55.290  21.899  1.00  0.00           O1-
ATOM   4456  H   GLU A 295      82.868 -51.971  23.539  1.00  0.00           H  
ATOM   4457  HA  GLU A 295      84.359 -51.584  21.164  1.00  0.00           H  
ATOM   4458 1HB  GLU A 295      85.279 -52.606  23.240  1.00  0.00           H  
ATOM   4459 2HB  GLU A 295      84.218 -53.991  23.028  1.00  0.00           H  
ATOM   4460 1HG  GLU A 295      85.348 -54.580  20.947  1.00  0.00           H  
ATOM   4461 2HG  GLU A 295      86.369 -53.150  21.074  1.00  0.00           H  
ATOM   4462  N   ARG A 296      82.073 -53.914  21.089  1.00  0.00           N  
ATOM   4463  CA  ARG A 296      81.265 -54.714  20.188  1.00  0.00           C  
ATOM   4464  C   ARG A 296      80.550 -53.870  19.146  1.00  0.00           C  
ATOM   4465  O   ARG A 296      80.450 -54.240  17.978  1.00  0.00           O  
ATOM   4466  CB  ARG A 296      80.235 -55.512  20.974  1.00  0.00           C  
ATOM   4467  CG  ARG A 296      80.805 -56.653  21.800  1.00  0.00           C  
ATOM   4468  CD  ARG A 296      79.737 -57.559  22.295  1.00  0.00           C  
ATOM   4469  NE  ARG A 296      78.834 -56.883  23.212  1.00  0.00           N  
ATOM   4470  CZ  ARG A 296      79.028 -56.780  24.541  1.00  0.00           C  
ATOM   4471  NH1 ARG A 296      80.095 -57.314  25.092  1.00  0.00           N1+
ATOM   4472  NH2 ARG A 296      78.145 -56.143  25.290  1.00  0.00           N  
ATOM   4473  H   ARG A 296      81.800 -53.866  22.029  1.00  0.00           H  
ATOM   4474  HA  ARG A 296      81.919 -55.405  19.659  1.00  0.00           H  
ATOM   4475 1HB  ARG A 296      79.702 -54.848  21.654  1.00  0.00           H  
ATOM   4476 2HB  ARG A 296      79.501 -55.935  20.288  1.00  0.00           H  
ATOM   4477 1HG  ARG A 296      81.493 -57.237  21.188  1.00  0.00           H  
ATOM   4478 2HG  ARG A 296      81.338 -56.249  22.661  1.00  0.00           H  
ATOM   4479 1HD  ARG A 296      79.154 -57.929  21.452  1.00  0.00           H  
ATOM   4480 2HD  ARG A 296      80.189 -58.401  22.820  1.00  0.00           H  
ATOM   4481  HE  ARG A 296      78.001 -56.460  22.824  1.00  0.00           H  
ATOM   4482 1HH1 ARG A 296      80.770 -57.801  24.520  1.00  0.00           H  
ATOM   4483 2HH1 ARG A 296      80.241 -57.237  26.089  1.00  0.00           H  
ATOM   4484 1HH2 ARG A 296      77.324 -55.734  24.866  1.00  0.00           H  
ATOM   4485 2HH2 ARG A 296      78.290 -56.067  26.286  1.00  0.00           H  
ATOM   4486  N   ALA A 297      80.024 -52.746  19.579  1.00  0.00           N  
ATOM   4487  CA  ALA A 297      79.376 -51.811  18.678  1.00  0.00           C  
ATOM   4488  C   ALA A 297      80.331 -51.254  17.636  1.00  0.00           C  
ATOM   4489  O   ALA A 297      79.984 -51.090  16.468  1.00  0.00           O  
ATOM   4490  CB  ALA A 297      78.747 -50.676  19.472  1.00  0.00           C  
ATOM   4491  H   ALA A 297      80.118 -52.485  20.519  1.00  0.00           H  
ATOM   4492  HA  ALA A 297      78.594 -52.346  18.140  1.00  0.00           H  
ATOM   4493 1HB  ALA A 297      78.253 -49.985  18.789  1.00  0.00           H  
ATOM   4494 2HB  ALA A 297      78.015 -51.081  20.171  1.00  0.00           H  
ATOM   4495 3HB  ALA A 297      79.522 -50.146  20.024  1.00  0.00           H  
ATOM   4496  N   VAL A 298      81.529 -50.930  18.069  1.00  0.00           N  
ATOM   4497  CA  VAL A 298      82.562 -50.455  17.168  1.00  0.00           C  
ATOM   4498  C   VAL A 298      82.946 -51.493  16.126  1.00  0.00           C  
ATOM   4499  O   VAL A 298      83.167 -51.179  14.958  1.00  0.00           O  
ATOM   4500  CB  VAL A 298      83.816 -50.059  17.971  1.00  0.00           C  
ATOM   4501  CG1 VAL A 298      84.973 -49.749  17.032  1.00  0.00           C  
ATOM   4502  CG2 VAL A 298      83.505 -48.862  18.858  1.00  0.00           C  
ATOM   4503  H   VAL A 298      81.771 -51.069  19.009  1.00  0.00           H  
ATOM   4504  HA  VAL A 298      82.186 -49.577  16.643  1.00  0.00           H  
ATOM   4505  HB  VAL A 298      84.121 -50.902  18.590  1.00  0.00           H  
ATOM   4506 1HG1 VAL A 298      85.850 -49.470  17.617  1.00  0.00           H  
ATOM   4507 2HG1 VAL A 298      85.201 -50.630  16.433  1.00  0.00           H  
ATOM   4508 3HG1 VAL A 298      84.698 -48.923  16.376  1.00  0.00           H  
ATOM   4509 1HG2 VAL A 298      84.395 -48.587  19.423  1.00  0.00           H  
ATOM   4510 2HG2 VAL A 298      83.194 -48.021  18.238  1.00  0.00           H  
ATOM   4511 3HG2 VAL A 298      82.702 -49.121  19.549  1.00  0.00           H  
ATOM   4512  N   GLU A 299      83.056 -52.729  16.559  1.00  0.00           N  
ATOM   4513  CA  GLU A 299      83.345 -53.828  15.658  1.00  0.00           C  
ATOM   4514  C   GLU A 299      82.256 -54.025  14.616  1.00  0.00           C  
ATOM   4515  O   GLU A 299      82.527 -54.298  13.448  1.00  0.00           O  
ATOM   4516  CB  GLU A 299      83.533 -55.120  16.454  1.00  0.00           C  
ATOM   4517  CG  GLU A 299      83.908 -56.330  15.610  1.00  0.00           C  
ATOM   4518  CD  GLU A 299      84.158 -57.564  16.433  1.00  0.00           C  
ATOM   4519  OE1 GLU A 299      84.067 -57.482  17.634  1.00  0.00           O  
ATOM   4520  OE2 GLU A 299      84.441 -58.589  15.859  1.00  0.00           O1-
ATOM   4521  H   GLU A 299      82.878 -52.942  17.499  1.00  0.00           H  
ATOM   4522  HA  GLU A 299      84.269 -53.604  15.124  1.00  0.00           H  
ATOM   4523 1HB  GLU A 299      84.316 -54.978  17.200  1.00  0.00           H  
ATOM   4524 2HB  GLU A 299      82.613 -55.358  16.988  1.00  0.00           H  
ATOM   4525 1HG  GLU A 299      83.100 -56.534  14.908  1.00  0.00           H  
ATOM   4526 2HG  GLU A 299      84.802 -56.096  15.034  1.00  0.00           H  
ATOM   4527  N   LEU A 300      81.020 -53.919  15.049  1.00  0.00           N  
ATOM   4528  CA  LEU A 300      79.888 -54.013  14.148  1.00  0.00           C  
ATOM   4529  C   LEU A 300      79.881 -52.907  13.106  1.00  0.00           C  
ATOM   4530  O   LEU A 300      79.566 -53.127  11.938  1.00  0.00           O  
ATOM   4531  CB  LEU A 300      78.581 -53.968  14.950  1.00  0.00           C  
ATOM   4532  CG  LEU A 300      78.293 -55.197  15.822  1.00  0.00           C  
ATOM   4533  CD1 LEU A 300      77.070 -54.929  16.690  1.00  0.00           C  
ATOM   4534  CD2 LEU A 300      78.077 -56.412  14.933  1.00  0.00           C  
ATOM   4535  H   LEU A 300      80.840 -53.707  15.989  1.00  0.00           H  
ATOM   4536  HA  LEU A 300      79.945 -54.962  13.618  1.00  0.00           H  
ATOM   4537 1HB  LEU A 300      78.603 -53.096  15.602  1.00  0.00           H  
ATOM   4538 2HB  LEU A 300      77.750 -53.853  14.254  1.00  0.00           H  
ATOM   4539  HG  LEU A 300      79.139 -55.378  16.486  1.00  0.00           H  
ATOM   4540 1HD1 LEU A 300      76.866 -55.801  17.310  1.00  0.00           H  
ATOM   4541 2HD1 LEU A 300      77.260 -54.067  17.329  1.00  0.00           H  
ATOM   4542 3HD1 LEU A 300      76.210 -54.727  16.053  1.00  0.00           H  
ATOM   4543 1HD2 LEU A 300      77.873 -57.286  15.553  1.00  0.00           H  
ATOM   4544 2HD2 LEU A 300      77.230 -56.232  14.270  1.00  0.00           H  
ATOM   4545 3HD2 LEU A 300      78.972 -56.590  14.337  1.00  0.00           H  
ATOM   4546  N   LEU A 301      80.200 -51.708  13.539  1.00  0.00           N  
ATOM   4547  CA  LEU A 301      80.306 -50.576  12.638  1.00  0.00           C  
ATOM   4548  C   LEU A 301      81.396 -50.762  11.596  1.00  0.00           C  
ATOM   4549  O   LEU A 301      81.234 -50.413  10.428  1.00  0.00           O  
ATOM   4550  CB  LEU A 301      80.578 -49.297  13.440  1.00  0.00           C  
ATOM   4551  CG  LEU A 301      80.692 -48.007  12.618  1.00  0.00           C  
ATOM   4552  CD1 LEU A 301      79.389 -47.767  11.867  1.00  0.00           C  
ATOM   4553  CD2 LEU A 301      81.014 -46.842  13.542  1.00  0.00           C  
ATOM   4554  H   LEU A 301      80.441 -51.568  14.479  1.00  0.00           H  
ATOM   4555  HA  LEU A 301      79.360 -50.467  12.108  1.00  0.00           H  
ATOM   4556 1HB  LEU A 301      79.774 -49.161  14.161  1.00  0.00           H  
ATOM   4557 2HB  LEU A 301      81.512 -49.424  13.989  1.00  0.00           H  
ATOM   4558  HG  LEU A 301      81.488 -48.115  11.879  1.00  0.00           H  
ATOM   4559 1HD1 LEU A 301      79.470 -46.851  11.282  1.00  0.00           H  
ATOM   4560 2HD1 LEU A 301      79.194 -48.606  11.199  1.00  0.00           H  
ATOM   4561 3HD1 LEU A 301      78.571 -47.671  12.580  1.00  0.00           H  
ATOM   4562 1HD2 LEU A 301      81.095 -45.926  12.957  1.00  0.00           H  
ATOM   4563 2HD2 LEU A 301      80.218 -46.733  14.279  1.00  0.00           H  
ATOM   4564 3HD2 LEU A 301      81.958 -47.032  14.052  1.00  0.00           H  
ATOM   4565  N   GLU A 302      82.521 -51.285  12.029  1.00  0.00           N  
ATOM   4566  CA  GLU A 302      83.618 -51.585  11.128  1.00  0.00           C  
ATOM   4567  C   GLU A 302      83.245 -52.626  10.086  1.00  0.00           C  
ATOM   4568  O   GLU A 302      83.616 -52.528   8.918  1.00  0.00           O  
ATOM   4569  CB  GLU A 302      84.832 -52.068  11.925  1.00  0.00           C  
ATOM   4570  CG  GLU A 302      85.504 -50.989  12.761  1.00  0.00           C  
ATOM   4571  CD  GLU A 302      86.642 -51.515  13.590  1.00  0.00           C  
ATOM   4572  OE1 GLU A 302      86.837 -52.708  13.608  1.00  0.00           O  
ATOM   4573  OE2 GLU A 302      87.318 -50.725  14.206  1.00  0.00           O1-
ATOM   4574  H   GLU A 302      82.617 -51.546  12.969  1.00  0.00           H  
ATOM   4575  HA  GLU A 302      83.886 -50.673  10.594  1.00  0.00           H  
ATOM   4576 1HB  GLU A 302      84.530 -52.872  12.596  1.00  0.00           H  
ATOM   4577 2HB  GLU A 302      85.577 -52.475  11.241  1.00  0.00           H  
ATOM   4578 1HG  GLU A 302      85.883 -50.212  12.097  1.00  0.00           H  
ATOM   4579 2HG  GLU A 302      84.762 -50.537  13.417  1.00  0.00           H  
ATOM   4580  N   ALA A 303      82.535 -53.644  10.519  1.00  0.00           N  
ATOM   4581  CA  ALA A 303      82.048 -54.672   9.618  1.00  0.00           C  
ATOM   4582  C   ALA A 303      81.088 -54.124   8.576  1.00  0.00           C  
ATOM   4583  O   ALA A 303      81.121 -54.506   7.408  1.00  0.00           O  
ATOM   4584  CB  ALA A 303      81.378 -55.783  10.412  1.00  0.00           C  
ATOM   4585  H   ALA A 303      82.261 -53.693  11.459  1.00  0.00           H  
ATOM   4586  HA  ALA A 303      82.901 -55.100   9.091  1.00  0.00           H  
ATOM   4587 1HB  ALA A 303      81.027 -56.557   9.729  1.00  0.00           H  
ATOM   4588 2HB  ALA A 303      82.096 -56.214  11.111  1.00  0.00           H  
ATOM   4589 3HB  ALA A 303      80.533 -55.378  10.965  1.00  0.00           H  
ATOM   4590  N   LEU A 304      80.209 -53.247   9.009  1.00  0.00           N  
ATOM   4591  CA  LEU A 304      79.282 -52.590   8.108  1.00  0.00           C  
ATOM   4592  C   LEU A 304      79.988 -51.739   7.066  1.00  0.00           C  
ATOM   4593  O   LEU A 304      79.606 -51.706   5.898  1.00  0.00           O  
ATOM   4594  CB  LEU A 304      78.311 -51.716   8.910  1.00  0.00           C  
ATOM   4595  CG  LEU A 304      77.250 -50.973   8.088  1.00  0.00           C  
ATOM   4596  CD1 LEU A 304      76.391 -51.981   7.337  1.00  0.00           C  
ATOM   4597  CD2 LEU A 304      76.401 -50.112   9.012  1.00  0.00           C  
ATOM   4598  H   LEU A 304      80.209 -52.969   9.949  1.00  0.00           H  
ATOM   4599  HA  LEU A 304      78.715 -53.355   7.578  1.00  0.00           H  
ATOM   4600 1HB  LEU A 304      77.790 -52.344   9.631  1.00  0.00           H  
ATOM   4601 2HB  LEU A 304      78.886 -50.969   9.459  1.00  0.00           H  
ATOM   4602  HG  LEU A 304      77.740 -50.338   7.349  1.00  0.00           H  
ATOM   4603 1HD1 LEU A 304      75.637 -51.454   6.752  1.00  0.00           H  
ATOM   4604 2HD1 LEU A 304      77.021 -52.570   6.669  1.00  0.00           H  
ATOM   4605 3HD1 LEU A 304      75.899 -52.642   8.050  1.00  0.00           H  
ATOM   4606 1HD2 LEU A 304      75.647 -49.584   8.427  1.00  0.00           H  
ATOM   4607 2HD2 LEU A 304      75.909 -50.747   9.749  1.00  0.00           H  
ATOM   4608 3HD2 LEU A 304      77.037 -49.389   9.522  1.00  0.00           H  
ATOM   4609  N   GLY A 305      81.004 -51.027   7.499  1.00  0.00           N  
ATOM   4610  CA  GLY A 305      81.811 -50.227   6.598  1.00  0.00           C  
ATOM   4611  C   GLY A 305      82.526 -51.071   5.556  1.00  0.00           C  
ATOM   4612  O   GLY A 305      82.627 -50.700   4.388  1.00  0.00           O  
ATOM   4613  H   GLY A 305      81.277 -51.074   8.439  1.00  0.00           H  
ATOM   4614 1HA  GLY A 305      81.177 -49.498   6.092  1.00  0.00           H  
ATOM   4615 2HA  GLY A 305      82.549 -49.668   7.171  1.00  0.00           H  
ATOM   4616  N   GLU A 306      83.053 -52.194   5.989  1.00  0.00           N  
ATOM   4617  CA  GLU A 306      83.700 -53.128   5.088  1.00  0.00           C  
ATOM   4618  C   GLU A 306      82.745 -53.687   4.046  1.00  0.00           C  
ATOM   4619  O   GLU A 306      83.093 -53.850   2.878  1.00  0.00           O  
ATOM   4620  CB  GLU A 306      84.321 -54.278   5.885  1.00  0.00           C  
ATOM   4621  CG  GLU A 306      85.529 -53.882   6.721  1.00  0.00           C  
ATOM   4622  CD  GLU A 306      86.064 -55.017   7.549  1.00  0.00           C  
ATOM   4623  OE1 GLU A 306      85.449 -56.055   7.568  1.00  0.00           O  
ATOM   4624  OE2 GLU A 306      87.090 -54.845   8.165  1.00  0.00           O1-
ATOM   4625  H   GLU A 306      82.959 -52.455   6.929  1.00  0.00           H  
ATOM   4626  HA  GLU A 306      84.492 -52.602   4.553  1.00  0.00           H  
ATOM   4627 1HB  GLU A 306      83.574 -54.701   6.557  1.00  0.00           H  
ATOM   4628 2HB  GLU A 306      84.630 -55.068   5.201  1.00  0.00           H  
ATOM   4629 1HG  GLU A 306      86.319 -53.531   6.056  1.00  0.00           H  
ATOM   4630 2HG  GLU A 306      85.251 -53.059   7.377  1.00  0.00           H  
ATOM   4631  N   ALA A 307      81.547 -54.009   4.479  1.00  0.00           N  
ATOM   4632  CA  ALA A 307      80.514 -54.484   3.578  1.00  0.00           C  
ATOM   4633  C   ALA A 307      80.131 -53.447   2.536  1.00  0.00           C  
ATOM   4634  O   ALA A 307      79.910 -53.761   1.368  1.00  0.00           O  
ATOM   4635  CB  ALA A 307      79.286 -54.907   4.372  1.00  0.00           C  
ATOM   4636  H   ALA A 307      81.306 -53.871   5.419  1.00  0.00           H  
ATOM   4637  HA  ALA A 307      80.905 -55.348   3.040  1.00  0.00           H  
ATOM   4638 1HB  ALA A 307      78.520 -55.273   3.689  1.00  0.00           H  
ATOM   4639 2HB  ALA A 307      79.558 -55.697   5.071  1.00  0.00           H  
ATOM   4640 3HB  ALA A 307      78.900 -54.051   4.925  1.00  0.00           H  
ATOM   4641  N   ALA A 308      80.021 -52.211   2.969  1.00  0.00           N  
ATOM   4642  CA  ALA A 308      79.732 -51.112   2.068  1.00  0.00           C  
ATOM   4643  C   ALA A 308      80.821 -50.914   1.026  1.00  0.00           C  
ATOM   4644  O   ALA A 308      80.549 -50.641  -0.142  1.00  0.00           O  
ATOM   4645  CB  ALA A 308      79.530 -49.830   2.862  1.00  0.00           C  
ATOM   4646  H   ALA A 308      80.199 -51.998   3.909  1.00  0.00           H  
ATOM   4647  HA  ALA A 308      78.813 -51.346   1.530  1.00  0.00           H  
ATOM   4648 1HB  ALA A 308      79.301 -49.011   2.179  1.00  0.00           H  
ATOM   4649 2HB  ALA A 308      78.703 -49.961   3.561  1.00  0.00           H  
ATOM   4650 3HB  ALA A 308      80.438 -49.597   3.415  1.00  0.00           H  
ATOM   4651  N   LEU A 309      82.056 -51.020   1.459  1.00  0.00           N  
ATOM   4652  CA  LEU A 309      83.189 -50.927   0.558  1.00  0.00           C  
ATOM   4653  C   LEU A 309      83.136 -51.964  -0.551  1.00  0.00           C  
ATOM   4654  O   LEU A 309      83.340 -51.645  -1.723  1.00  0.00           O  
ATOM   4655  CB  LEU A 309      84.495 -51.089   1.347  1.00  0.00           C  
ATOM   4656  CG  LEU A 309      85.786 -50.925   0.535  1.00  0.00           C  
ATOM   4657  CD1 LEU A 309      85.832 -49.529  -0.071  1.00  0.00           C  
ATOM   4658  CD2 LEU A 309      86.987 -51.170   1.437  1.00  0.00           C  
ATOM   4659  H   LEU A 309      82.236 -51.232   2.399  1.00  0.00           H  
ATOM   4660  HA  LEU A 309      83.178 -49.944   0.089  1.00  0.00           H  
ATOM   4661 1HB  LEU A 309      84.511 -50.351   2.147  1.00  0.00           H  
ATOM   4662 2HB  LEU A 309      84.509 -52.081   1.795  1.00  0.00           H  
ATOM   4663  HG  LEU A 309      85.795 -51.645  -0.284  1.00  0.00           H  
ATOM   4664 1HD1 LEU A 309      86.750 -49.412  -0.647  1.00  0.00           H  
ATOM   4665 2HD1 LEU A 309      84.973 -49.389  -0.726  1.00  0.00           H  
ATOM   4666 3HD1 LEU A 309      85.808 -48.786   0.725  1.00  0.00           H  
ATOM   4667 1HD2 LEU A 309      87.905 -51.054   0.861  1.00  0.00           H  
ATOM   4668 2HD2 LEU A 309      86.980 -50.450   2.256  1.00  0.00           H  
ATOM   4669 3HD2 LEU A 309      86.938 -52.180   1.843  1.00  0.00           H  
ATOM   4670  N   ARG A 310      82.619 -53.138  -0.204  1.00  0.00           N  
ATOM   4671  CA  ARG A 310      82.299 -54.186  -1.170  1.00  0.00           C  
ATOM   4672  C   ARG A 310      81.399 -53.702  -2.307  1.00  0.00           C  
ATOM   4673  O   ARG A 310      81.333 -54.334  -3.362  1.00  0.00           O  
ATOM   4674  CB  ARG A 310      81.621 -55.353  -0.467  1.00  0.00           C  
ATOM   4675  CG  ARG A 310      82.498 -56.099   0.525  1.00  0.00           C  
ATOM   4676  CD  ARG A 310      83.597 -56.831  -0.157  1.00  0.00           C  
ATOM   4677  NE  ARG A 310      84.405 -57.593   0.782  1.00  0.00           N  
ATOM   4678  CZ  ARG A 310      85.542 -58.240   0.462  1.00  0.00           C  
ATOM   4679  NH1 ARG A 310      85.992 -58.208  -0.773  1.00  0.00           N1+
ATOM   4680  NH2 ARG A 310      86.206 -58.907   1.390  1.00  0.00           N  
ATOM   4681  H   ARG A 310      82.459 -53.322   0.777  1.00  0.00           H  
ATOM   4682  HA  ARG A 310      83.228 -54.540  -1.618  1.00  0.00           H  
ATOM   4683 1HB  ARG A 310      80.745 -54.992   0.073  1.00  0.00           H  
ATOM   4684 2HB  ARG A 310      81.274 -56.072  -1.208  1.00  0.00           H  
ATOM   4685 1HG  ARG A 310      82.941 -55.390   1.225  1.00  0.00           H  
ATOM   4686 2HG  ARG A 310      81.894 -56.822   1.074  1.00  0.00           H  
ATOM   4687 1HD  ARG A 310      83.176 -57.524  -0.885  1.00  0.00           H  
ATOM   4688 2HD  ARG A 310      84.246 -56.120  -0.666  1.00  0.00           H  
ATOM   4689  HE  ARG A 310      84.091 -57.640   1.742  1.00  0.00           H  
ATOM   4690 1HH1 ARG A 310      85.485 -57.698  -1.482  1.00  0.00           H  
ATOM   4691 2HH1 ARG A 310      86.844 -58.693  -1.012  1.00  0.00           H  
ATOM   4692 1HH2 ARG A 310      85.860 -58.931   2.340  1.00  0.00           H  
ATOM   4693 2HH2 ARG A 310      87.058 -59.391   1.151  1.00  0.00           H  
ATOM   4694  N   GLY A 311      80.690 -52.602  -2.088  1.00  0.00           N  
ATOM   4695  CA  GLY A 311      79.766 -52.080  -3.095  1.00  0.00           C  
ATOM   4696  C   GLY A 311      78.470 -52.882  -3.134  1.00  0.00           C  
ATOM   4697  O   GLY A 311      78.000 -53.274  -4.200  1.00  0.00           O  
ATOM   4698  H   GLY A 311      80.788 -52.117  -1.207  1.00  0.00           H  
ATOM   4699 1HA  GLY A 311      79.543 -51.036  -2.877  1.00  0.00           H  
ATOM   4700 2HA  GLY A 311      80.242 -52.109  -4.075  1.00  0.00           H  
ATOM   4701  N   ALA A 312      77.875 -53.074  -1.963  1.00  0.00           N  
ATOM   4702  CA  ALA A 312      76.556 -53.684  -1.853  1.00  0.00           C  
ATOM   4703  C   ALA A 312      75.467 -52.726  -2.314  1.00  0.00           C  
ATOM   4704  O   ALA A 312      75.593 -51.510  -2.161  1.00  0.00           O  
ATOM   4705  CB  ALA A 312      76.296 -54.131  -0.422  1.00  0.00           C  
ATOM   4706  H   ALA A 312      78.335 -52.755  -1.123  1.00  0.00           H  
ATOM   4707  HA  ALA A 312      76.532 -54.572  -2.486  1.00  0.00           H  
ATOM   4708 1HB  ALA A 312      75.307 -54.584  -0.356  1.00  0.00           H  
ATOM   4709 2HB  ALA A 312      77.050 -54.861  -0.126  1.00  0.00           H  
ATOM   4710 3HB  ALA A 312      76.346 -53.270   0.242  1.00  0.00           H  
ATOM   4711  N   GLU A 313      74.406 -53.274  -2.892  1.00  0.00           N  
ATOM   4712  CA  GLU A 313      73.314 -52.460  -3.414  1.00  0.00           C  
ATOM   4713  C   GLU A 313      72.678 -51.623  -2.316  1.00  0.00           C  
ATOM   4714  O   GLU A 313      72.740 -51.977  -1.138  1.00  0.00           O  
ATOM   4715  CB  GLU A 313      72.254 -53.346  -4.071  1.00  0.00           C  
ATOM   4716  CG  GLU A 313      72.739 -54.099  -5.303  1.00  0.00           C  
ATOM   4717  CD  GLU A 313      71.666 -54.945  -5.931  1.00  0.00           C  
ATOM   4718  OE1 GLU A 313      70.512 -54.666  -5.712  1.00  0.00           O  
ATOM   4719  OE2 GLU A 313      72.002 -55.871  -6.630  1.00  0.00           O1-
ATOM   4720 1H   GLU A 313      74.805 -53.813  -3.634  1.00  0.00           H  
ATOM   4721 2H   GLU A 313      75.107 -52.680  -2.498  1.00  0.00           H  
ATOM   4722 3H   GLU A 313      74.055 -53.889  -2.186  1.00  0.00           H  
ATOM   4723  HA  GLU A 313      73.717 -51.791  -4.175  1.00  0.00           H  
ATOM   4724 1HB  GLU A 313      71.897 -54.081  -3.350  1.00  0.00           H  
ATOM   4725 2HB  GLU A 313      71.401 -52.736  -4.366  1.00  0.00           H  
ATOM   4726 1HG  GLU A 313      73.093 -53.377  -6.039  1.00  0.00           H  
ATOM   4727 2HG  GLU A 313      73.578 -54.733  -5.022  1.00  0.00           H  
ATOM   4728  N   PRO A 314      72.140 -50.472  -2.700  1.00  0.00           N  
ATOM   4729  CA  PRO A 314      71.721 -49.467  -1.735  1.00  0.00           C  
ATOM   4730  C   PRO A 314      70.724 -50.025  -0.741  1.00  0.00           C  
ATOM   4731  O   PRO A 314      70.837 -49.766   0.458  1.00  0.00           O  
ATOM   4732  CB  PRO A 314      71.089 -48.387  -2.618  1.00  0.00           C  
ATOM   4733  CG  PRO A 314      71.805 -48.512  -3.919  1.00  0.00           C  
ATOM   4734  CD  PRO A 314      71.986 -49.995  -4.105  1.00  0.00           C  
ATOM   4735  HA  PRO A 314      72.600 -49.126  -1.187  1.00  0.00           H  
ATOM   4736 1HB  PRO A 314      70.006 -48.560  -2.707  1.00  0.00           H  
ATOM   4737 2HB  PRO A 314      71.218 -47.398  -2.153  1.00  0.00           H  
ATOM   4738 1HG  PRO A 314      71.212 -48.054  -4.724  1.00  0.00           H  
ATOM   4739 2HG  PRO A 314      72.761 -47.970  -3.880  1.00  0.00           H  
ATOM   4740 1HD  PRO A 314      71.089 -50.417  -4.583  1.00  0.00           H  
ATOM   4741 2HD  PRO A 314      72.878 -50.182  -4.721  1.00  0.00           H  
ATOM   4742  N   VAL A 315      69.764 -50.821  -1.213  1.00  0.00           N  
ATOM   4743  CA  VAL A 315      68.801 -51.388  -0.277  1.00  0.00           C  
ATOM   4744  C   VAL A 315      69.493 -52.259   0.764  1.00  0.00           C  
ATOM   4745  O   VAL A 315      69.225 -52.144   1.960  1.00  0.00           O  
ATOM   4746  CB  VAL A 315      67.753 -52.228  -1.031  1.00  0.00           C  
ATOM   4747  CG1 VAL A 315      66.874 -52.990  -0.051  1.00  0.00           C  
ATOM   4748  CG2 VAL A 315      66.911 -51.328  -1.923  1.00  0.00           C  
ATOM   4749  H   VAL A 315      69.684 -51.042  -2.195  1.00  0.00           H  
ATOM   4750  HA  VAL A 315      68.291 -50.570   0.234  1.00  0.00           H  
ATOM   4751  HB  VAL A 315      68.268 -52.969  -1.644  1.00  0.00           H  
ATOM   4752 1HG1 VAL A 315      66.140 -53.579  -0.601  1.00  0.00           H  
ATOM   4753 2HG1 VAL A 315      67.494 -53.655   0.552  1.00  0.00           H  
ATOM   4754 3HG1 VAL A 315      66.359 -52.284   0.600  1.00  0.00           H  
ATOM   4755 1HG2 VAL A 315      66.173 -51.928  -2.454  1.00  0.00           H  
ATOM   4756 2HG2 VAL A 315      66.401 -50.583  -1.310  1.00  0.00           H  
ATOM   4757 3HG2 VAL A 315      67.556 -50.825  -2.644  1.00  0.00           H  
ATOM   4758  N   ALA A 316      70.382 -53.131   0.302  1.00  0.00           N  
ATOM   4759  CA  ALA A 316      71.111 -54.018   1.188  1.00  0.00           C  
ATOM   4760  C   ALA A 316      71.903 -53.265   2.245  1.00  0.00           C  
ATOM   4761  O   ALA A 316      71.889 -53.610   3.424  1.00  0.00           O  
ATOM   4762  CB  ALA A 316      72.038 -54.912   0.378  1.00  0.00           C  
ATOM   4763  H   ALA A 316      70.557 -53.175  -0.692  1.00  0.00           H  
ATOM   4764  HA  ALA A 316      70.386 -54.639   1.715  1.00  0.00           H  
ATOM   4765 1HB  ALA A 316      72.572 -55.586   1.049  1.00  0.00           H  
ATOM   4766 2HB  ALA A 316      71.452 -55.496  -0.332  1.00  0.00           H  
ATOM   4767 3HB  ALA A 316      72.755 -54.297  -0.163  1.00  0.00           H  
ATOM   4768  N   VAL A 317      72.618 -52.252   1.811  1.00  0.00           N  
ATOM   4769  CA  VAL A 317      73.421 -51.447   2.712  1.00  0.00           C  
ATOM   4770  C   VAL A 317      72.580 -50.729   3.755  1.00  0.00           C  
ATOM   4771  O   VAL A 317      72.950 -50.629   4.922  1.00  0.00           O  
ATOM   4772  CB  VAL A 317      74.226 -50.408   1.909  1.00  0.00           C  
ATOM   4773  CG1 VAL A 317      74.918 -49.430   2.848  1.00  0.00           C  
ATOM   4774  CG2 VAL A 317      75.241 -51.112   1.021  1.00  0.00           C  
ATOM   4775  H   VAL A 317      72.572 -51.979   0.872  1.00  0.00           H  
ATOM   4776  HA  VAL A 317      74.107 -52.106   3.244  1.00  0.00           H  
ATOM   4777  HB  VAL A 317      73.540 -49.829   1.291  1.00  0.00           H  
ATOM   4778 1HG1 VAL A 317      75.481 -48.702   2.263  1.00  0.00           H  
ATOM   4779 2HG1 VAL A 317      74.170 -48.911   3.448  1.00  0.00           H  
ATOM   4780 3HG1 VAL A 317      75.598 -49.974   3.503  1.00  0.00           H  
ATOM   4781 1HG2 VAL A 317      75.805 -50.371   0.456  1.00  0.00           H  
ATOM   4782 2HG2 VAL A 317      75.923 -51.695   1.640  1.00  0.00           H  
ATOM   4783 3HG2 VAL A 317      74.720 -51.776   0.330  1.00  0.00           H  
ATOM   4784  N   ARG A 318      71.457 -50.199   3.321  1.00  0.00           N  
ATOM   4785  CA  ARG A 318      70.525 -49.549   4.222  1.00  0.00           C  
ATOM   4786  C   ARG A 318      69.964 -50.502   5.265  1.00  0.00           C  
ATOM   4787  O   ARG A 318      69.802 -50.154   6.432  1.00  0.00           O  
ATOM   4788  CB  ARG A 318      69.375 -48.937   3.436  1.00  0.00           C  
ATOM   4789  CG  ARG A 318      69.746 -47.722   2.601  1.00  0.00           C  
ATOM   4790  CD  ARG A 318      68.587 -47.217   1.820  1.00  0.00           C  
ATOM   4791  NE  ARG A 318      68.938 -46.054   1.020  1.00  0.00           N  
ATOM   4792  CZ  ARG A 318      68.126 -45.478   0.113  1.00  0.00           C  
ATOM   4793  NH1 ARG A 318      66.924 -45.967  -0.099  1.00  0.00           N1+
ATOM   4794  NH2 ARG A 318      68.538 -44.420  -0.565  1.00  0.00           N  
ATOM   4795  H   ARG A 318      71.196 -50.293   2.382  1.00  0.00           H  
ATOM   4796  HA  ARG A 318      71.053 -48.753   4.749  1.00  0.00           H  
ATOM   4797 1HB  ARG A 318      68.957 -49.684   2.762  1.00  0.00           H  
ATOM   4798 2HB  ARG A 318      68.584 -48.636   4.122  1.00  0.00           H  
ATOM   4799 1HG  ARG A 318      70.091 -46.922   3.257  1.00  0.00           H  
ATOM   4800 2HG  ARG A 318      70.541 -47.988   1.903  1.00  0.00           H  
ATOM   4801 1HD  ARG A 318      68.234 -47.999   1.149  1.00  0.00           H  
ATOM   4802 2HD  ARG A 318      67.786 -46.934   2.501  1.00  0.00           H  
ATOM   4803  HE  ARG A 318      69.855 -45.650   1.155  1.00  0.00           H  
ATOM   4804 1HH1 ARG A 318      66.609 -46.774   0.419  1.00  0.00           H  
ATOM   4805 2HH1 ARG A 318      66.316 -45.535  -0.779  1.00  0.00           H  
ATOM   4806 1HH2 ARG A 318      69.462 -44.045  -0.403  1.00  0.00           H  
ATOM   4807 2HH2 ARG A 318      67.931 -43.989  -1.245  1.00  0.00           H  
ATOM   4808  N   LYS A 319      69.637 -51.700   4.831  1.00  0.00           N  
ATOM   4809  CA  LYS A 319      69.159 -52.730   5.732  1.00  0.00           C  
ATOM   4810  C   LYS A 319      70.196 -53.117   6.775  1.00  0.00           C  
ATOM   4811  O   LYS A 319      69.881 -53.338   7.942  1.00  0.00           O  
ATOM   4812  CB  LYS A 319      68.735 -53.966   4.937  1.00  0.00           C  
ATOM   4813  CG  LYS A 319      67.573 -53.731   3.981  1.00  0.00           C  
ATOM   4814  CD  LYS A 319      66.262 -53.566   4.735  1.00  0.00           C  
ATOM   4815  CE  LYS A 319      65.879 -52.099   4.865  1.00  0.00           C  
ATOM   4816  NZ  LYS A 319      65.290 -51.564   3.608  1.00  0.00           N1+
ATOM   4817  H   LYS A 319      69.775 -51.940   3.892  1.00  0.00           H  
ATOM   4818  HA  LYS A 319      68.297 -52.336   6.270  1.00  0.00           H  
ATOM   4819 1HB  LYS A 319      69.580 -54.330   4.353  1.00  0.00           H  
ATOM   4820 2HB  LYS A 319      68.445 -54.761   5.626  1.00  0.00           H  
ATOM   4821 1HG  LYS A 319      67.761 -52.831   3.394  1.00  0.00           H  
ATOM   4822 2HG  LYS A 319      67.486 -54.576   3.299  1.00  0.00           H  
ATOM   4823 1HD  LYS A 319      65.468 -54.094   4.206  1.00  0.00           H  
ATOM   4824 2HD  LYS A 319      66.359 -53.995   5.732  1.00  0.00           H  
ATOM   4825 1HE  LYS A 319      65.153 -51.983   5.669  1.00  0.00           H  
ATOM   4826 2HE  LYS A 319      66.763 -51.512   5.115  1.00  0.00           H  
ATOM   4827 1HZ  LYS A 319      65.050 -50.590   3.735  1.00  0.00           H  
ATOM   4828 2HZ  LYS A 319      65.962 -51.650   2.858  1.00  0.00           H  
ATOM   4829 3HZ  LYS A 319      64.458 -52.087   3.375  1.00  0.00           H  
ATOM   4830  N   MET A 320      71.431 -53.231   6.341  1.00  0.00           N  
ATOM   4831  CA  MET A 320      72.529 -53.524   7.242  1.00  0.00           C  
ATOM   4832  C   MET A 320      72.731 -52.435   8.285  1.00  0.00           C  
ATOM   4833  O   MET A 320      73.001 -52.707   9.452  1.00  0.00           O  
ATOM   4834  CB  MET A 320      73.813 -53.731   6.441  1.00  0.00           C  
ATOM   4835  CG  MET A 320      73.847 -55.015   5.625  1.00  0.00           C  
ATOM   4836  SD  MET A 320      75.464 -55.331   4.890  1.00  0.00           S  
ATOM   4837  CE  MET A 320      75.480 -54.117   3.575  1.00  0.00           C  
ATOM   4838  H   MET A 320      71.645 -53.054   5.402  1.00  0.00           H  
ATOM   4839  HA  MET A 320      72.298 -54.441   7.783  1.00  0.00           H  
ATOM   4840 1HB  MET A 320      73.952 -52.896   5.755  1.00  0.00           H  
ATOM   4841 2HB  MET A 320      74.668 -53.744   7.119  1.00  0.00           H  
ATOM   4842 1HG  MET A 320      73.587 -55.858   6.264  1.00  0.00           H  
ATOM   4843 2HG  MET A 320      73.111 -54.956   4.824  1.00  0.00           H  
ATOM   4844 1HE  MET A 320      76.419 -54.187   3.026  1.00  0.00           H  
ATOM   4845 2HE  MET A 320      74.648 -54.305   2.895  1.00  0.00           H  
ATOM   4846 3HE  MET A 320      75.382 -53.117   4.000  1.00  0.00           H  
ATOM   4847  N   ALA A 321      72.628 -51.199   7.851  1.00  0.00           N  
ATOM   4848  CA  ALA A 321      72.725 -50.066   8.752  1.00  0.00           C  
ATOM   4849  C   ALA A 321      71.619 -50.058   9.795  1.00  0.00           C  
ATOM   4850  O   ALA A 321      71.839 -49.743  10.962  1.00  0.00           O  
ATOM   4851  CB  ALA A 321      72.705 -48.769   7.958  1.00  0.00           C  
ATOM   4852  H   ALA A 321      72.416 -51.019   6.912  1.00  0.00           H  
ATOM   4853  HA  ALA A 321      73.670 -50.142   9.290  1.00  0.00           H  
ATOM   4854 1HB  ALA A 321      72.791 -47.923   8.640  1.00  0.00           H  
ATOM   4855 2HB  ALA A 321      73.541 -48.757   7.259  1.00  0.00           H  
ATOM   4856 3HB  ALA A 321      71.770 -48.694   7.406  1.00  0.00           H  
ATOM   4857  N   GLU A 322      70.418 -50.373   9.361  1.00  0.00           N  
ATOM   4858  CA  GLU A 322      69.286 -50.474  10.262  1.00  0.00           C  
ATOM   4859  C   GLU A 322      69.469 -51.565  11.305  1.00  0.00           C  
ATOM   4860  O   GLU A 322      69.121 -51.403  12.472  1.00  0.00           O  
ATOM   4861  CB  GLU A 322      68.007 -50.735   9.465  1.00  0.00           C  
ATOM   4862  CG  GLU A 322      67.542 -49.558   8.619  1.00  0.00           C  
ATOM   4863  CD  GLU A 322      67.137 -48.369   9.443  1.00  0.00           C  
ATOM   4864  OE1 GLU A 322      66.184 -48.475  10.178  1.00  0.00           O  
ATOM   4865  OE2 GLU A 322      67.781 -47.351   9.338  1.00  0.00           O1-
ATOM   4866  H   GLU A 322      70.279 -50.613   8.422  1.00  0.00           H  
ATOM   4867  HA  GLU A 322      69.178 -49.526  10.790  1.00  0.00           H  
ATOM   4868 1HB  GLU A 322      68.158 -51.585   8.801  1.00  0.00           H  
ATOM   4869 2HB  GLU A 322      67.198 -50.994  10.149  1.00  0.00           H  
ATOM   4870 1HG  GLU A 322      68.350 -49.264   7.950  1.00  0.00           H  
ATOM   4871 2HG  GLU A 322      66.699 -49.875   8.007  1.00  0.00           H  
ATOM   4872  N   ILE A 323      69.989 -52.693  10.871  1.00  0.00           N  
ATOM   4873  CA  ILE A 323      70.286 -53.790  11.772  1.00  0.00           C  
ATOM   4874  C   ILE A 323      71.328 -53.420  12.815  1.00  0.00           C  
ATOM   4875  O   ILE A 323      71.228 -53.791  13.982  1.00  0.00           O  
ATOM   4876  CB  ILE A 323      70.771 -55.018  10.982  1.00  0.00           C  
ATOM   4877  CG1 ILE A 323      69.632 -55.596  10.138  1.00  0.00           C  
ATOM   4878  CG2 ILE A 323      71.326 -56.073  11.927  1.00  0.00           C  
ATOM   4879  CD1 ILE A 323      70.081 -56.628   9.129  1.00  0.00           C  
ATOM   4880  H   ILE A 323      70.249 -52.788   9.932  1.00  0.00           H  
ATOM   4881  HA  ILE A 323      69.373 -54.057  12.304  1.00  0.00           H  
ATOM   4882  HB  ILE A 323      71.557 -54.718  10.288  1.00  0.00           H  
ATOM   4883 1HG1 ILE A 323      68.893 -56.057  10.792  1.00  0.00           H  
ATOM   4884 2HG1 ILE A 323      69.133 -54.789   9.600  1.00  0.00           H  
ATOM   4885 1HG2 ILE A 323      71.664 -56.936  11.352  1.00  0.00           H  
ATOM   4886 2HG2 ILE A 323      72.163 -55.658  12.485  1.00  0.00           H  
ATOM   4887 3HG2 ILE A 323      70.546 -56.385  12.622  1.00  0.00           H  
ATOM   4888 1HD1 ILE A 323      69.219 -56.989   8.569  1.00  0.00           H  
ATOM   4889 2HD1 ILE A 323      70.797 -56.176   8.441  1.00  0.00           H  
ATOM   4890 3HD1 ILE A 323      70.552 -57.462   9.647  1.00  0.00           H  
ATOM   4891  N   VAL A 324      72.347 -52.713  12.381  1.00  0.00           N  
ATOM   4892  CA  VAL A 324      73.376 -52.231  13.282  1.00  0.00           C  
ATOM   4893  C   VAL A 324      72.831 -51.267  14.325  1.00  0.00           C  
ATOM   4894  O   VAL A 324      73.214 -51.302  15.492  1.00  0.00           O  
ATOM   4895  CB  VAL A 324      74.488 -51.529  12.479  1.00  0.00           C  
ATOM   4896  CG1 VAL A 324      75.471 -50.844  13.417  1.00  0.00           C  
ATOM   4897  CG2 VAL A 324      75.201 -52.538  11.592  1.00  0.00           C  
ATOM   4898  H   VAL A 324      72.398 -52.439  11.442  1.00  0.00           H  
ATOM   4899  HA  VAL A 324      73.804 -53.086  13.807  1.00  0.00           H  
ATOM   4900  HB  VAL A 324      74.040 -50.752  11.860  1.00  0.00           H  
ATOM   4901 1HG1 VAL A 324      76.250 -50.353  12.832  1.00  0.00           H  
ATOM   4902 2HG1 VAL A 324      74.945 -50.101  14.016  1.00  0.00           H  
ATOM   4903 3HG1 VAL A 324      75.925 -51.587  14.073  1.00  0.00           H  
ATOM   4904 1HG2 VAL A 324      75.985 -52.034  11.027  1.00  0.00           H  
ATOM   4905 2HG2 VAL A 324      75.644 -53.318  12.211  1.00  0.00           H  
ATOM   4906 3HG2 VAL A 324      74.486 -52.985  10.901  1.00  0.00           H  
ATOM   4907  N   ARG A 325      71.959 -50.386  13.891  1.00  0.00           N  
ATOM   4908  CA  ARG A 325      71.304 -49.457  14.792  1.00  0.00           C  
ATOM   4909  C   ARG A 325      70.451 -50.161  15.835  1.00  0.00           C  
ATOM   4910  O   ARG A 325      70.418 -49.778  17.002  1.00  0.00           O  
ATOM   4911  CB  ARG A 325      70.431 -48.490  14.005  1.00  0.00           C  
ATOM   4912  CG  ARG A 325      69.722 -47.440  14.845  1.00  0.00           C  
ATOM   4913  CD  ARG A 325      68.890 -46.537  14.009  1.00  0.00           C  
ATOM   4914  NE  ARG A 325      67.814 -47.255  13.344  1.00  0.00           N  
ATOM   4915  CZ  ARG A 325      66.652 -47.605  13.930  1.00  0.00           C  
ATOM   4916  NH1 ARG A 325      66.432 -47.299  15.189  1.00  0.00           N1+
ATOM   4917  NH2 ARG A 325      65.733 -48.257  13.238  1.00  0.00           N  
ATOM   4918  H   ARG A 325      71.680 -50.385  12.952  1.00  0.00           H  
ATOM   4919  HA  ARG A 325      72.070 -48.889  15.320  1.00  0.00           H  
ATOM   4920 1HB  ARG A 325      71.039 -47.968  13.269  1.00  0.00           H  
ATOM   4921 2HB  ARG A 325      69.668 -49.048  13.462  1.00  0.00           H  
ATOM   4922 1HG  ARG A 325      69.073 -47.931  15.571  1.00  0.00           H  
ATOM   4923 2HG  ARG A 325      70.461 -46.835  15.371  1.00  0.00           H  
ATOM   4924 1HD  ARG A 325      68.447 -45.765  14.637  1.00  0.00           H  
ATOM   4925 2HD  ARG A 325      69.512 -46.072  13.245  1.00  0.00           H  
ATOM   4926  HE  ARG A 325      67.945 -47.507  12.374  1.00  0.00           H  
ATOM   4927 1HH1 ARG A 325      67.134 -46.800  15.718  1.00  0.00           H  
ATOM   4928 2HH1 ARG A 325      65.562 -47.562  15.628  1.00  0.00           H  
ATOM   4929 1HH2 ARG A 325      65.902 -48.492  12.270  1.00  0.00           H  
ATOM   4930 2HH2 ARG A 325      64.863 -48.520  13.677  1.00  0.00           H  
ATOM   4931  N   THR A 326      69.735 -51.174  15.401  1.00  0.00           N  
ATOM   4932  CA  THR A 326      68.933 -51.979  16.302  1.00  0.00           C  
ATOM   4933  C   THR A 326      69.774 -52.697  17.345  1.00  0.00           C  
ATOM   4934  O   THR A 326      69.403 -52.796  18.512  1.00  0.00           O  
ATOM   4935  CB  THR A 326      68.103 -53.010  15.516  1.00  0.00           C  
ATOM   4936  CG2 THR A 326      67.298 -53.883  16.466  1.00  0.00           C  
ATOM   4937  OG1 THR A 326      67.209 -52.330  14.625  1.00  0.00           O  
ATOM   4938  H   THR A 326      69.782 -51.448  14.462  1.00  0.00           H
[truncated: 3,415,169 more chars]
