# Supplementary material for: Blueprinting extendable nanomaterials with standardized protein blocks
Source: Nature. 2024 Mar 13;627(8005):898–904. doi: 10.1038/s41586-024-07188-4 (PMC10972742; doi:10.1038/s41586-024-07188-4)
Supplement: Supplementary file 4 — Design models with ideal backbones as well as experimentally determined structures for comparison. For reference to design names, see Supplementary Fig. 1. [file 41586_2024_7188_MOESM4_ESM.zip › R30C_design.pdb]

HEADER                                            09-MAY-22   XXXX              
EXPDTA    THEORETICAL MODEL                                                     
REMARK 220                                                                      
REMARK 220 EXPERIMENTAL DETAILS                                                 
REMARK 220  EXPERIMENT TYPE                : THEORETICAL MODELLING              
REMARK 220  DATE OF DATA COLLECTION        : 09-MAY-22                          
REMARK 220                                                                      
REMARK 220 REMARK: MODEL GENERATED BY ROSETTA                                   
REMARK 220  VERSION 2022.16+HEAD.839b00f59d9                                    
ATOM      1  N   ALA A   1      98.288   1.655   1.045  1.00  0.00           N  
ATOM      2  CA  ALA A   1      97.401   0.636   1.596  1.00  0.00           C  
ATOM      3  C   ALA A   1      95.941   1.024   1.402  1.00  0.00           C  
ATOM      4  O   ALA A   1      95.579   2.192   1.542  1.00  0.00           O  
ATOM      5  CB  ALA A   1      97.699   0.412   3.071  1.00  0.00           C  
ATOM      6 1H   ALA A   1      99.239   1.380   1.183  1.00  0.00           H  
ATOM      7 2H   ALA A   1      98.110   1.758   0.066  1.00  0.00           H  
ATOM      8 3H   ALA A   1      98.123   2.526   1.507  1.00  0.00           H  
ATOM      9  HA  ALA A   1      97.589  -0.304   1.075  1.00  0.00           H  
ATOM     10 1HB  ALA A   1      97.026  -0.349   3.467  1.00  0.00           H  
ATOM     11 2HB  ALA A   1      98.731   0.081   3.188  1.00  0.00           H  
ATOM     12 3HB  ALA A   1      97.553   1.344   3.617  1.00  0.00           H  
ATOM     13  N   PRO A   2      95.109   0.049   1.050  1.00  0.00           N  
ATOM     14  CA  PRO A   2      93.707   0.312   0.752  1.00  0.00           C  
ATOM     15  C   PRO A   2      92.971   0.847   1.966  1.00  0.00           C  
ATOM     16  O   PRO A   2      93.394   0.640   3.104  1.00  0.00           O  
ATOM     17  CB  PRO A   2      93.179  -1.065   0.337  1.00  0.00           C  
ATOM     18  CG  PRO A   2      94.399  -1.815  -0.076  1.00  0.00           C  
ATOM     19  CD  PRO A   2      95.479  -1.307   0.842  1.00  0.00           C  
ATOM     20  HA  PRO A   2      93.656   1.058  -0.042  1.00  0.00           H  
ATOM     21 1HB  PRO A   2      92.653  -1.536   1.180  1.00  0.00           H  
ATOM     22 2HB  PRO A   2      92.448  -0.957  -0.479  1.00  0.00           H  
ATOM     23 1HG  PRO A   2      94.232  -2.898   0.025  1.00  0.00           H  
ATOM     24 2HG  PRO A   2      94.621  -1.626  -1.137  1.00  0.00           H  
ATOM     25 1HD  PRO A   2      95.472  -1.890   1.775  1.00  0.00           H  
ATOM     26 2HD  PRO A   2      96.455  -1.389   0.341  1.00  0.00           H  
ATOM     27  N   PRO A   3      91.890   1.574   1.716  1.00  0.00           N  
ATOM     28  CA  PRO A   3      91.166   2.251   2.781  1.00  0.00           C  
ATOM     29  C   PRO A   3      90.510   1.259   3.728  1.00  0.00           C  
ATOM     30  O   PRO A   3      90.295   1.573   4.898  1.00  0.00           O  
ATOM     31  CB  PRO A   3      90.124   3.074   2.017  1.00  0.00           C  
ATOM     32  CG  PRO A   3      89.973   2.358   0.718  1.00  0.00           C  
ATOM     33  CD  PRO A   3      91.347   1.815   0.428  1.00  0.00           C  
ATOM     34  HA  PRO A   3      91.859   2.905   3.331  1.00  0.00           H  
ATOM     35 1HB  PRO A   3      89.187   3.120   2.591  1.00  0.00           H  
ATOM     36 2HB  PRO A   3      90.477   4.109   1.895  1.00  0.00           H  
ATOM     37 1HG  PRO A   3      89.215   1.566   0.808  1.00  0.00           H  
ATOM     38 2HG  PRO A   3      89.618   3.051  -0.059  1.00  0.00           H  
ATOM     39 1HD  PRO A   3      91.259   0.879  -0.143  1.00  0.00           H  
ATOM     40 2HD  PRO A   3      91.924   2.562  -0.137  1.00  0.00           H  
ATOM     41  N   GLU A   4      90.238   0.037   3.253  1.00  0.00           N  
ATOM     42  CA  GLU A   4      89.744  -0.987   4.153  1.00  0.00           C  
ATOM     43  C   GLU A   4      90.774  -1.389   5.196  1.00  0.00           C  
ATOM     44  O   GLU A   4      90.456  -1.605   6.364  1.00  0.00           O  
ATOM     45  CB  GLU A   4      89.312  -2.220   3.355  1.00  0.00           C  
ATOM     46  CG  GLU A   4      88.101  -1.997   2.461  1.00  0.00           C  
ATOM     47  CD  GLU A   4      88.448  -1.323   1.163  1.00  0.00           C  
ATOM     48  OE1 GLU A   4      89.605  -1.054   0.946  1.00  0.00           O  
ATOM     49  OE2 GLU A   4      87.555  -1.076   0.387  1.00  0.00           O  
ATOM     50  H   GLU A   4      90.372  -0.207   2.313  1.00  0.00           H  
ATOM     51  HA  GLU A   4      88.879  -0.591   4.686  1.00  0.00           H  
ATOM     52 1HB  GLU A   4      90.137  -2.552   2.725  1.00  0.00           H  
ATOM     53 2HB  GLU A   4      89.076  -3.033   4.042  1.00  0.00           H  
ATOM     54 1HG  GLU A   4      87.640  -2.961   2.245  1.00  0.00           H  
ATOM     55 2HG  GLU A   4      87.373  -1.390   2.997  1.00  0.00           H  
ATOM     56  N   VAL A   5      92.008  -1.522   4.763  1.00  0.00           N  
ATOM     57  CA  VAL A   5      93.102  -1.831   5.663  1.00  0.00           C  
ATOM     58  C   VAL A   5      93.319  -0.746   6.706  1.00  0.00           C  
ATOM     59  O   VAL A   5      93.587  -1.022   7.874  1.00  0.00           O  
ATOM     60  CB  VAL A   5      94.402  -2.026   4.860  1.00  0.00           C  
ATOM     61  CG1 VAL A   5      95.593  -2.153   5.797  1.00  0.00           C  
ATOM     62  CG2 VAL A   5      94.281  -3.255   3.972  1.00  0.00           C  
ATOM     63  H   VAL A   5      92.224  -1.348   3.823  1.00  0.00           H  
ATOM     64  HA  VAL A   5      92.867  -2.758   6.188  1.00  0.00           H  
ATOM     65  HB  VAL A   5      94.571  -1.145   4.241  1.00  0.00           H  
ATOM     66 1HG1 VAL A   5      96.503  -2.290   5.212  1.00  0.00           H  
ATOM     67 2HG1 VAL A   5      95.681  -1.247   6.397  1.00  0.00           H  
ATOM     68 3HG1 VAL A   5      95.451  -3.012   6.453  1.00  0.00           H  
ATOM     69 1HG2 VAL A   5      95.203  -3.387   3.406  1.00  0.00           H  
ATOM     70 2HG2 VAL A   5      94.106  -4.136   4.590  1.00  0.00           H  
ATOM     71 3HG2 VAL A   5      93.448  -3.125   3.281  1.00  0.00           H  
ATOM     72  N   ILE A   6      93.236   0.492   6.273  1.00  0.00           N  
ATOM     73  CA  ILE A   6      93.350   1.623   7.173  1.00  0.00           C  
ATOM     74  C   ILE A   6      92.244   1.649   8.216  1.00  0.00           C  
ATOM     75  O   ILE A   6      92.469   1.960   9.384  1.00  0.00           O  
ATOM     76  CB  ILE A   6      93.334   2.944   6.382  1.00  0.00           C  
ATOM     77  CG1 ILE A   6      94.604   3.076   5.538  1.00  0.00           C  
ATOM     78  CG2 ILE A   6      93.193   4.128   7.327  1.00  0.00           C  
ATOM     79  CD1 ILE A   6      94.551   4.200   4.528  1.00  0.00           C  
ATOM     80  H   ILE A   6      93.027   0.675   5.333  1.00  0.00           H  
ATOM     81  HA  ILE A   6      94.297   1.547   7.705  1.00  0.00           H  
ATOM     82  HB  ILE A   6      92.493   2.942   5.689  1.00  0.00           H  
ATOM     83 1HG1 ILE A   6      95.459   3.244   6.191  1.00  0.00           H  
ATOM     84 2HG1 ILE A   6      94.782   2.144   5.000  1.00  0.00           H  
ATOM     85 1HG2 ILE A   6      93.184   5.053   6.751  1.00  0.00           H  
ATOM     86 2HG2 ILE A   6      92.262   4.039   7.885  1.00  0.00           H  
ATOM     87 3HG2 ILE A   6      94.033   4.141   8.021  1.00  0.00           H  
ATOM     88 1HD1 ILE A   6      95.486   4.230   3.968  1.00  0.00           H  
ATOM     89 2HD1 ILE A   6      93.722   4.033   3.840  1.00  0.00           H  
ATOM     90 3HD1 ILE A   6      94.409   5.148   5.046  1.00  0.00           H  
ATOM     91  N   ARG A   7      91.039   1.351   7.783  1.00  0.00           N  
ATOM     92  CA  ARG A   7      89.906   1.267   8.683  1.00  0.00           C  
ATOM     93  C   ARG A   7      90.072   0.174   9.726  1.00  0.00           C  
ATOM     94  O   ARG A   7      89.727   0.341  10.894  1.00  0.00           O  
ATOM     95  CB  ARG A   7      88.629   1.015   7.896  1.00  0.00           C  
ATOM     96  CG  ARG A   7      87.372   0.884   8.741  1.00  0.00           C  
ATOM     97  CD  ARG A   7      87.032   2.160   9.421  1.00  0.00           C  
ATOM     98  NE  ARG A   7      85.851   2.030  10.260  1.00  0.00           N  
ATOM     99  CZ  ARG A   7      84.586   2.207   9.832  1.00  0.00           C  
ATOM    100  NH1 ARG A   7      84.354   2.520   8.577  1.00  0.00           N  
ATOM    101  NH2 ARG A   7      83.578   2.066  10.675  1.00  0.00           N  
ATOM    102  H   ARG A   7      90.895   1.114   6.843  1.00  0.00           H  
ATOM    103  HA  ARG A   7      89.812   2.217   9.210  1.00  0.00           H  
ATOM    104 1HB  ARG A   7      88.469   1.830   7.191  1.00  0.00           H  
ATOM    105 2HB  ARG A   7      88.734   0.097   7.316  1.00  0.00           H  
ATOM    106 1HG  ARG A   7      86.533   0.601   8.105  1.00  0.00           H  
ATOM    107 2HG  ARG A   7      87.523   0.119   9.503  1.00  0.00           H  
ATOM    108 1HD  ARG A   7      87.865   2.469  10.051  1.00  0.00           H  
ATOM    109 2HD  ARG A   7      86.837   2.929   8.675  1.00  0.00           H  
ATOM    110  HE  ARG A   7      85.989   1.790  11.232  1.00  0.00           H  
ATOM    111 1HH1 ARG A   7      85.125   2.628   7.932  1.00  0.00           H  
ATOM    112 2HH1 ARG A   7      83.406   2.653   8.256  1.00  0.00           H  
ATOM    113 1HH2 ARG A   7      83.756   1.825  11.640  1.00  0.00           H  
ATOM    114 2HH2 ARG A   7      82.630   2.199  10.355  1.00  0.00           H  
ATOM    115  N   HIS A   8      90.574  -0.961   9.293  1.00  0.00           N  
ATOM    116  CA  HIS A   8      90.854  -2.063  10.193  1.00  0.00           C  
ATOM    117  C   HIS A   8      91.902  -1.709  11.236  1.00  0.00           C  
ATOM    118  O   HIS A   8      91.797  -2.078  12.404  1.00  0.00           O  
ATOM    119  CB  HIS A   8      91.316  -3.290   9.401  1.00  0.00           C  
ATOM    120  CG  HIS A   8      90.226  -3.940   8.607  1.00  0.00           C  
ATOM    121  ND1 HIS A   8      90.121  -3.804   7.238  1.00  0.00           N  
ATOM    122  CD2 HIS A   8      89.193  -4.727   8.988  1.00  0.00           C  
ATOM    123  CE1 HIS A   8      89.069  -4.482   6.812  1.00  0.00           C  
ATOM    124  NE2 HIS A   8      88.490  -5.050   7.853  1.00  0.00           N  
ATOM    125  H   HIS A   8      90.833  -1.061   8.353  1.00  0.00           H  
ATOM    126  HA  HIS A   8      89.947  -2.329  10.736  1.00  0.00           H  
ATOM    127 1HB  HIS A   8      92.113  -3.001   8.714  1.00  0.00           H  
ATOM    128 2HB  HIS A   8      91.727  -4.032  10.086  1.00  0.00           H  
ATOM    129  HD1 HIS A   8      90.774  -3.342   6.638  1.00  0.00           H  
ATOM    130  HD2 HIS A   8      88.868  -5.104   9.958  1.00  0.00           H  
ATOM    131  HE1 HIS A   8      88.814  -4.502   5.753  1.00  0.00           H  
ATOM    132  N   ILE A   9      92.932  -1.018  10.803  1.00  0.00           N  
ATOM    133  CA  ILE A   9      93.969  -0.551  11.703  1.00  0.00           C  
ATOM    134  C   ILE A   9      93.438   0.420  12.746  1.00  0.00           C  
ATOM    135  O   ILE A   9      93.820   0.380  13.914  1.00  0.00           O  
ATOM    136  CB  ILE A   9      95.105   0.124  10.912  1.00  0.00           C  
ATOM    137  CG1 ILE A   9      95.854  -0.910  10.067  1.00  0.00           C  
ATOM    138  CG2 ILE A   9      96.059   0.837  11.856  1.00  0.00           C  
ATOM    139  CD1 ILE A   9      96.801  -0.302   9.058  1.00  0.00           C  
ATOM    140  H   ILE A   9      92.986  -0.745   9.863  1.00  0.00           H  
ATOM    141  HA  ILE A   9      94.377  -1.409  12.235  1.00  0.00           H  
ATOM    142  HB  ILE A   9      94.683   0.851  10.219  1.00  0.00           H  
ATOM    143 1HG1 ILE A   9      96.427  -1.567  10.721  1.00  0.00           H  
ATOM    144 2HG1 ILE A   9      95.136  -1.530   9.530  1.00  0.00           H  
ATOM    145 1HG2 ILE A   9      96.856   1.308  11.281  1.00  0.00           H  
ATOM    146 2HG2 ILE A   9      95.517   1.599  12.415  1.00  0.00           H  
ATOM    147 3HG2 ILE A   9      96.491   0.117  12.551  1.00  0.00           H  
ATOM    148 1HD1 ILE A   9      97.294  -1.097   8.497  1.00  0.00           H  
ATOM    149 2HD1 ILE A   9      96.241   0.333   8.370  1.00  0.00           H  
ATOM    150 3HD1 ILE A   9      97.550   0.295   9.575  1.00  0.00           H  
ATOM    151  N   THR A  10      92.578   1.315  12.313  1.00  0.00           N  
ATOM    152  CA  THR A  10      91.939   2.254  13.213  1.00  0.00           C  
ATOM    153  C   THR A  10      91.075   1.563  14.256  1.00  0.00           C  
ATOM    154  O   THR A  10      91.048   1.946  15.424  1.00  0.00           O  
ATOM    155  CB  THR A  10      91.082   3.263  12.426  1.00  0.00           C  
ATOM    156  OG1 THR A  10      91.919   4.012  11.535  1.00  0.00           O  
ATOM    157  CG2 THR A  10      90.376   4.218  13.376  1.00  0.00           C  
ATOM    158  H   THR A  10      92.301   1.320  11.373  1.00  0.00           H  
ATOM    159  HA  THR A  10      92.714   2.801  13.750  1.00  0.00           H  
ATOM    160  HB  THR A  10      90.337   2.727  11.838  1.00  0.00           H  
ATOM    161  HG1 THR A  10      92.351   3.412  10.922  1.00  0.00           H  
ATOM    162 1HG2 THR A  10      89.775   4.924  12.802  1.00  0.00           H  
ATOM    163 2HG2 THR A  10      89.730   3.653  14.047  1.00  0.00           H  
ATOM    164 3HG2 THR A  10      91.116   4.764  13.960  1.00  0.00           H  
ATOM    165  N   GLU A  11      90.343   0.561  13.823  1.00  0.00           N  
ATOM    166  CA  GLU A  11      89.529  -0.232  14.723  1.00  0.00           C  
ATOM    167  C   GLU A  11      90.359  -0.963  15.766  1.00  0.00           C  
ATOM    168  O   GLU A  11      89.987  -1.056  16.934  1.00  0.00           O  
ATOM    169  CB  GLU A  11      88.701  -1.242  13.925  1.00  0.00           C  
ATOM    170  CG  GLU A  11      87.599  -0.622  13.078  1.00  0.00           C  
ATOM    171  CD  GLU A  11      86.533   0.045  13.903  1.00  0.00           C  
ATOM    172  OE1 GLU A  11      86.196  -0.477  14.939  1.00  0.00           O  
ATOM    173  OE2 GLU A  11      86.054   1.077  13.496  1.00  0.00           O  
ATOM    174  H   GLU A  11      90.386   0.286  12.883  1.00  0.00           H  
ATOM    175  HA  GLU A  11      88.852   0.436  15.257  1.00  0.00           H  
ATOM    176 1HB  GLU A  11      89.356  -1.806  13.261  1.00  0.00           H  
ATOM    177 2HB  GLU A  11      88.238  -1.953  14.609  1.00  0.00           H  
ATOM    178 1HG  GLU A  11      88.040   0.117  12.410  1.00  0.00           H  
ATOM    179 2HG  GLU A  11      87.144  -1.400  12.466  1.00  0.00           H  
ATOM    180  N   LEU A  12      91.473  -1.509  15.333  1.00  0.00           N  
ATOM    181  CA  LEU A  12      92.396  -2.174  16.233  1.00  0.00           C  
ATOM    182  C   LEU A  12      92.971  -1.229  17.276  1.00  0.00           C  
ATOM    183  O   LEU A  12      93.128  -1.579  18.444  1.00  0.00           O  
ATOM    184  CB  LEU A  12      93.539  -2.807  15.430  1.00  0.00           C  
ATOM    185  CG  LEU A  12      93.154  -4.007  14.556  1.00  0.00           C  
ATOM    186  CD1 LEU A  12      94.340  -4.405  13.688  1.00  0.00           C  
ATOM    187  CD2 LEU A  12      92.714  -5.162  15.444  1.00  0.00           C  
ATOM    188  H   LEU A  12      91.736  -1.420  14.393  1.00  0.00           H  
ATOM    189  HA  LEU A  12      91.858  -2.960  16.762  1.00  0.00           H  
ATOM    190 1HB  LEU A  12      93.968  -2.047  14.779  1.00  0.00           H  
ATOM    191 2HB  LEU A  12      94.311  -3.137  16.125  1.00  0.00           H  
ATOM    192  HG  LEU A  12      92.335  -3.727  13.893  1.00  0.00           H  
ATOM    193 1HD1 LEU A  12      94.066  -5.258  13.067  1.00  0.00           H  
ATOM    194 2HD1 LEU A  12      94.621  -3.568  13.049  1.00  0.00           H  
ATOM    195 3HD1 LEU A  12      95.182  -4.676  14.324  1.00  0.00           H  
ATOM    196 1HD2 LEU A  12      92.439  -6.015  14.823  1.00  0.00           H  
ATOM    197 2HD2 LEU A  12      93.533  -5.444  16.106  1.00  0.00           H  
ATOM    198 3HD2 LEU A  12      91.855  -4.855  16.040  1.00  0.00           H  
ATOM    199  N   GLY A  13      93.316  -0.037  16.843  1.00  0.00           N  
ATOM    200  CA  GLY A  13      93.810   0.987  17.743  1.00  0.00           C  
ATOM    201  C   GLY A  13      92.780   1.389  18.786  1.00  0.00           C  
ATOM    202  O   GLY A  13      93.098   1.605  19.954  1.00  0.00           O  
ATOM    203  H   GLY A  13      93.182   0.207  15.903  1.00  0.00           H  
ATOM    204 1HA  GLY A  13      94.706   0.626  18.248  1.00  0.00           H  
ATOM    205 2HA  GLY A  13      94.098   1.867  17.169  1.00  0.00           H  
ATOM    206  N   ARG A  14      91.546   1.522  18.353  1.00  0.00           N  
ATOM    207  CA  ARG A  14      90.452   1.831  19.253  1.00  0.00           C  
ATOM    208  C   ARG A  14      90.235   0.746  20.296  1.00  0.00           C  
ATOM    209  O   ARG A  14      89.967   1.022  21.464  1.00  0.00           O  
ATOM    210  CB  ARG A  14      89.165   2.030  18.466  1.00  0.00           C  
ATOM    211  CG  ARG A  14      87.953   2.400  19.305  1.00  0.00           C  
ATOM    212  CD  ARG A  14      86.738   2.575  18.468  1.00  0.00           C  
ATOM    213  NE  ARG A  14      86.354   1.340  17.804  1.00  0.00           N  
ATOM    214  CZ  ARG A  14      85.673   0.336  18.390  1.00  0.00           C  
ATOM    215  NH1 ARG A  14      85.309   0.435  19.649  1.00  0.00           N  
ATOM    216  NH2 ARG A  14      85.371  -0.750  17.699  1.00  0.00           N  
ATOM    217  H   ARG A  14      91.330   1.348  17.413  1.00  0.00           H  
ATOM    218  HA  ARG A  14      90.688   2.756  19.780  1.00  0.00           H  
ATOM    219 1HB  ARG A  14      89.309   2.819  17.729  1.00  0.00           H  
ATOM    220 2HB  ARG A  14      88.925   1.116  17.924  1.00  0.00           H  
ATOM    221 1HG  ARG A  14      87.758   1.610  20.031  1.00  0.00           H  
ATOM    222 2HG  ARG A  14      88.145   3.336  19.831  1.00  0.00           H  
ATOM    223 1HD  ARG A  14      85.907   2.897  19.096  1.00  0.00           H  
ATOM    224 2HD  ARG A  14      86.928   3.328  17.704  1.00  0.00           H  
ATOM    225  HE  ARG A  14      86.617   1.226  16.834  1.00  0.00           H  
ATOM    226 1HH1 ARG A  14      85.540   1.265  20.178  1.00  0.00           H  
ATOM    227 2HH1 ARG A  14      84.799  -0.317  20.088  1.00  0.00           H  
ATOM    228 1HH2 ARG A  14      85.651  -0.826  16.730  1.00  0.00           H  
ATOM    229 2HH2 ARG A  14      84.861  -1.502  18.138  1.00  0.00           H  
ATOM    230  N   LEU A  15      90.318  -0.492  19.863  1.00  0.00           N  
ATOM    231  CA  LEU A  15      90.204  -1.623  20.763  1.00  0.00           C  
ATOM    232  C   LEU A  15      91.310  -1.649  21.806  1.00  0.00           C  
ATOM    233  O   LEU A  15      91.085  -1.960  22.974  1.00  0.00           O  
ATOM    234  CB  LEU A  15      90.227  -2.930  19.960  1.00  0.00           C  
ATOM    235  CG  LEU A  15      88.994  -3.196  19.087  1.00  0.00           C  
ATOM    236  CD1 LEU A  15      89.241  -4.422  18.218  1.00  0.00           C  
ATOM    237  CD2 LEU A  15      87.775  -3.392  19.975  1.00  0.00           C  
ATOM    238  H   LEU A  15      90.527  -0.675  18.923  1.00  0.00           H  
ATOM    239  HA  LEU A  15      89.255  -1.549  21.292  1.00  0.00           H  
ATOM    240 1HB  LEU A  15      91.099  -2.921  19.308  1.00  0.00           H  
ATOM    241 2HB  LEU A  15      90.327  -3.763  20.655  1.00  0.00           H  
ATOM    242  HG  LEU A  15      88.827  -2.346  18.424  1.00  0.00           H  
ATOM    243 1HD1 LEU A  15      88.365  -4.611  17.598  1.00  0.00           H  
ATOM    244 2HD1 LEU A  15      90.107  -4.246  17.579  1.00  0.00           H  
ATOM    245 3HD1 LEU A  15      89.428  -5.286  18.854  1.00  0.00           H  
ATOM    246 1HD2 LEU A  15      86.899  -3.580  19.355  1.00  0.00           H  
ATOM    247 2HD2 LEU A  15      87.940  -4.242  20.637  1.00  0.00           H  
ATOM    248 3HD2 LEU A  15      87.611  -2.494  20.572  1.00  0.00           H  
ATOM    249  N   VAL A  16      92.515  -1.351  21.373  1.00  0.00           N  
ATOM    250  CA  VAL A  16      93.648  -1.267  22.273  1.00  0.00           C  
ATOM    251  C   VAL A  16      93.482  -0.174  23.316  1.00  0.00           C  
ATOM    252  O   VAL A  16      93.827  -0.341  24.484  1.00  0.00           O  
ATOM    253  CB  VAL A  16      94.936  -1.006  21.470  1.00  0.00           C  
ATOM    254  CG1 VAL A  16      96.099  -0.717  22.407  1.00  0.00           C  
ATOM    255  CG2 VAL A  16      95.243  -2.203  20.582  1.00  0.00           C  
ATOM    256  H   VAL A  16      92.658  -1.114  20.433  1.00  0.00           H  
ATOM    257  HA  VAL A  16      93.744  -2.218  22.798  1.00  0.00           H  
ATOM    258  HB  VAL A  16      94.794  -0.120  20.851  1.00  0.00           H  
ATOM    259 1HG1 VAL A  16      97.001  -0.535  21.822  1.00  0.00           H  
ATOM    260 2HG1 VAL A  16      95.872   0.164  23.007  1.00  0.00           H  
ATOM    261 3HG1 VAL A  16      96.259  -1.573  23.063  1.00  0.00           H  
ATOM    262 1HG2 VAL A  16      96.155  -2.011  20.016  1.00  0.00           H  
ATOM    263 2HG2 VAL A  16      95.379  -3.090  21.201  1.00  0.00           H  
ATOM    264 3HG2 VAL A  16      94.416  -2.365  19.891  1.00  0.00           H  
ATOM    265  N   ILE A  17      92.980   0.961  22.883  1.00  0.00           N  
ATOM    266  CA  ILE A  17      92.700   2.063  23.783  1.00  0.00           C  
ATOM    267  C   ILE A  17      91.652   1.709  24.826  1.00  0.00           C  
ATOM    268  O   ILE A  17      91.757   2.078  25.994  1.00  0.00           O  
ATOM    269  CB  ILE A  17      92.232   3.298  22.992  1.00  0.00           C  
ATOM    270  CG1 ILE A  17      93.380   3.857  22.147  1.00  0.00           C  
ATOM    271  CG2 ILE A  17      91.695   4.363  23.937  1.00  0.00           C  
ATOM    272  CD1 ILE A  17      92.946   4.895  21.138  1.00  0.00           C  
ATOM    273  H   ILE A  17      92.721   1.061  21.943  1.00  0.00           H  
ATOM    274  HA  ILE A  17      93.616   2.316  24.315  1.00  0.00           H  
ATOM    275  HB  ILE A  17      91.443   3.009  22.299  1.00  0.00           H  
ATOM    276 1HG1 ILE A  17      94.127   4.308  22.801  1.00  0.00           H  
ATOM    277 2HG1 ILE A  17      93.867   3.043  21.610  1.00  0.00           H  
ATOM    278 1HG2 ILE A  17      91.370   5.229  23.361  1.00  0.00           H  
ATOM    279 2HG2 ILE A  17      90.851   3.960  24.495  1.00  0.00           H  
ATOM    280 3HG2 ILE A  17      92.480   4.662  24.631  1.00  0.00           H  
ATOM    281 1HD1 ILE A  17      93.815   5.244  20.578  1.00  0.00           H  
ATOM    282 2HD1 ILE A  17      92.224   4.454  20.450  1.00  0.00           H  
ATOM    283 3HD1 ILE A  17      92.488   5.737  21.655  1.00  0.00           H  
ATOM    284  N   GLU A  18      90.622   1.018  24.393  1.00  0.00           N  
ATOM    285  CA  GLU A  18      89.585   0.551  25.293  1.00  0.00           C  
ATOM    286  C   GLU A  18      90.116  -0.420  26.336  1.00  0.00           C  
ATOM    287  O   GLU A  18      89.734  -0.380  27.504  1.00  0.00           O  
ATOM    288  CB  GLU A  18      88.462  -0.115  24.495  1.00  0.00           C  
ATOM    289  CG  GLU A  18      87.630   0.846  23.658  1.00  0.00           C  
ATOM    290  CD  GLU A  18      86.588   0.148  22.828  1.00  0.00           C  
ATOM    291  OE1 GLU A  18      86.582  -1.059  22.810  1.00  0.00           O  
ATOM    292  OE2 GLU A  18      85.798   0.824  22.212  1.00  0.00           O  
ATOM    293  H   GLU A  18      90.568   0.745  23.453  1.00  0.00           H  
ATOM    294  HA  GLU A  18      89.177   1.410  25.827  1.00  0.00           H  
ATOM    295 1HB  GLU A  18      88.886  -0.862  23.824  1.00  0.00           H  
ATOM    296 2HB  GLU A  18      87.788  -0.633  25.178  1.00  0.00           H  
ATOM    297 1HG  GLU A  18      87.134   1.554  24.322  1.00  0.00           H  
ATOM    298 2HG  GLU A  18      88.293   1.408  23.003  1.00  0.00           H  
ATOM    299  N   ALA A  19      90.975  -1.315  25.903  1.00  0.00           N  
ATOM    300  CA  ALA A  19      91.615  -2.254  26.803  1.00  0.00           C  
ATOM    301  C   ALA A  19      92.479  -1.563  27.846  1.00  0.00           C  
ATOM    302  O   ALA A  19      92.506  -1.946  29.014  1.00  0.00           O  
ATOM    303  CB  ALA A  19      92.449  -3.248  26.008  1.00  0.00           C  
ATOM    304  H   ALA A  19      91.253  -1.320  24.963  1.00  0.00           H  
ATOM    305  HA  ALA A  19      90.835  -2.793  27.341  1.00  0.00           H  
ATOM    306 1HB  ALA A  19      92.916  -3.958  26.690  1.00  0.00           H  
ATOM    307 2HB  ALA A  19      91.808  -3.784  25.308  1.00  0.00           H  
ATOM    308 3HB  ALA A  19      93.221  -2.714  25.456  1.00  0.00           H  
ATOM    309  N   ALA A  20      93.211  -0.561  27.413  1.00  0.00           N  
ATOM    310  CA  ALA A  20      94.025   0.232  28.313  1.00  0.00           C  
ATOM    311  C   ALA A  20      93.194   0.963  29.356  1.00  0.00           C  
ATOM    312  O   ALA A  20      93.567   1.056  30.524  1.00  0.00           O  
ATOM    313  CB  ALA A  20      94.859   1.226  27.518  1.00  0.00           C  
ATOM    314  H   ALA A  20      93.168  -0.286  26.473  1.00  0.00           H  
ATOM    315  HA  ALA A  20      94.691  -0.443  28.851  1.00  0.00           H  
ATOM    316 1HB  ALA A  20      95.478   1.809  28.200  1.00  0.00           H  
ATOM    317 2HB  ALA A  20      95.498   0.687  26.818  1.00  0.00           H  
ATOM    318 3HB  ALA A  20      94.200   1.894  26.966  1.00  0.00           H  
ATOM    319  N   VAL A  21      92.080   1.509  28.923  1.00  0.00           N  
ATOM    320  CA  VAL A  21      91.158   2.174  29.823  1.00  0.00           C  
ATOM    321  C   VAL A  21      90.583   1.229  30.866  1.00  0.00           C  
ATOM    322  O   VAL A  21      90.426   1.579  32.034  1.00  0.00           O  
ATOM    323  CB  VAL A  21      90.004   2.802  29.020  1.00  0.00           C  
ATOM    324  CG1 VAL A  21      88.928   3.329  29.957  1.00  0.00           C  
ATOM    325  CG2 VAL A  21      90.537   3.916  28.131  1.00  0.00           C  
ATOM    326  H   VAL A  21      91.818   1.420  27.983  1.00  0.00           H  
ATOM    327  HA  VAL A  21      91.696   2.965  30.347  1.00  0.00           H  
ATOM    328  HB  VAL A  21      89.542   2.032  28.401  1.00  0.00           H  
ATOM    329 1HG1 VAL A  21      88.119   3.770  29.373  1.00  0.00           H  
ATOM    330 2HG1 VAL A  21      88.535   2.509  30.558  1.00  0.00           H  
ATOM    331 3HG1 VAL A  21      89.355   4.088  30.613  1.00  0.00           H  
ATOM    332 1HG2 VAL A  21      89.716   4.355  27.566  1.00  0.00           H  
ATOM    333 2HG2 VAL A  21      91.004   4.683  28.750  1.00  0.00           H  
ATOM    334 3HG2 VAL A  21      91.275   3.508  27.441  1.00  0.00           H  
ATOM    335  N   ALA A  22      90.238   0.037  30.433  1.00  0.00           N  
ATOM    336  CA  ALA A  22      89.744  -0.987  31.333  1.00  0.00           C  
ATOM    337  C   ALA A  22      90.731  -1.310  32.443  1.00  0.00           C  
ATOM    338  O   ALA A  22      90.360  -1.386  33.614  1.00  0.00           O  
ATOM    339  CB  ALA A  22      89.407  -2.247  30.550  1.00  0.00           C  
ATOM    340  H   ALA A  22      90.372  -0.207  29.493  1.00  0.00           H  
ATOM    341  HA  ALA A  22      88.839  -0.611  31.810  1.00  0.00           H  
ATOM    342 1HB  ALA A  22      89.024  -3.008  31.231  1.00  0.00           H  
ATOM    343 2HB  ALA A  22      88.650  -2.018  29.799  1.00  0.00           H  
ATOM    344 3HB  ALA A  22      90.304  -2.620  30.058  1.00  0.00           H  
ATOM    345  N   ARG A  23      91.992  -1.499  32.069  1.00  0.00           N  
ATOM    346  CA  ARG A  23      93.038  -1.815  33.035  1.00  0.00           C  
ATOM    347  C   ARG A  23      93.144  -0.736  34.105  1.00  0.00           C  
ATOM    348  O   ARG A  23      93.208  -1.035  35.297  1.00  0.00           O  
ATOM    349  CB  ARG A  23      94.382  -1.968  32.338  1.00  0.00           C  
ATOM    350  CG  ARG A  23      95.553  -2.255  33.264  1.00  0.00           C  
ATOM    351  CD  ARG A  23      95.430  -3.589  33.907  1.00  0.00           C  
ATOM    352  NE  ARG A  23      96.524  -3.849  34.830  1.00  0.00           N  
ATOM    353  CZ  ARG A  23      96.542  -3.468  36.122  1.00  0.00           C  
ATOM    354  NH1 ARG A  23      95.521  -2.812  36.628  1.00  0.00           N  
ATOM    355  NH2 ARG A  23      97.586  -3.753  36.880  1.00  0.00           N  
ATOM    356  H   ARG A  23      92.232  -1.423  31.091  1.00  0.00           H  
ATOM    357  HA  ARG A  23      92.790  -2.762  33.516  1.00  0.00           H  
ATOM    358 1HB  ARG A  23      94.326  -2.780  31.615  1.00  0.00           H  
ATOM    359 2HB  ARG A  23      94.613  -1.055  31.788  1.00  0.00           H  
ATOM    360 1HG  ARG A  23      96.482  -2.234  32.693  1.00  0.00           H  
ATOM    361 2HG  ARG A  23      95.592  -1.498  34.048  1.00  0.00           H  
ATOM    362 1HD  ARG A  23      94.495  -3.639  34.464  1.00  0.00           H  
ATOM    363 2HD  ARG A  23      95.438  -4.364  33.142  1.00  0.00           H  
ATOM    364  HE  ARG A  23      97.327  -4.351  34.476  1.00  0.00           H  
ATOM    365 1HH1 ARG A  23      94.723  -2.594  36.048  1.00  0.00           H  
ATOM    366 2HH1 ARG A  23      95.535  -2.526  37.596  1.00  0.00           H  
ATOM    367 1HH2 ARG A  23      98.371  -4.257  36.491  1.00  0.00           H  
ATOM    368 2HH2 ARG A  23      97.600  -3.467  37.848  1.00  0.00           H  
ATOM    369  N   LEU A  24      93.071   0.516  33.686  1.00  0.00           N  
ATOM    370  CA  LEU A  24      92.995   1.618  34.630  1.00  0.00           C  
ATOM    371  C   LEU A  24      91.713   1.567  35.461  1.00  0.00           C  
ATOM    372  O   LEU A  24      91.619   2.205  36.509  1.00  0.00           O  
ATOM    373  CB  LEU A  24      93.073   2.954  33.880  1.00  0.00           C  
ATOM    374  CG  LEU A  24      94.417   3.262  33.209  1.00  0.00           C  
ATOM    375  CD1 LEU A  24      94.294   4.540  32.389  1.00  0.00           C  
ATOM    376  CD2 LEU A  24      95.497   3.397  34.272  1.00  0.00           C  
ATOM    377  H   LEU A  24      93.042   0.707  32.695  1.00  0.00           H  
ATOM    378  HA  LEU A  24      93.846   1.551  35.309  1.00  0.00           H  
ATOM    379 1HB  LEU A  24      92.307   2.963  33.106  1.00  0.00           H  
ATOM    380 2HB  LEU A  24      92.860   3.760  34.582  1.00  0.00           H  
ATOM    381  HG  LEU A  24      94.678   2.453  32.527  1.00  0.00           H  
ATOM    382 1HD1 LEU A  24      95.250   4.759  31.912  1.00  0.00           H  
ATOM    383 2HD1 LEU A  24      93.529   4.409  31.624  1.00  0.00           H  
ATOM    384 3HD1 LEU A  24      94.018   5.366  33.043  1.00  0.00           H  
ATOM    385 1HD2 LEU A  24      96.453   3.615  33.795  1.00  0.00           H  
ATOM    386 2HD2 LEU A  24      95.238   4.207  34.954  1.00  0.00           H  
ATOM    387 3HD2 LEU A  24      95.575   2.464  34.831  1.00  0.00           H  
ATOM    388  N   SER A  25      90.704   0.869  34.946  1.00  0.00           N  
ATOM    389  CA  SER A  25      89.357   0.934  35.504  1.00  0.00           C  
ATOM    390  C   SER A  25      89.021  -0.312  36.316  1.00  0.00           C  
ATOM    391  O   SER A  25      87.852  -0.605  36.565  1.00  0.00           O  
ATOM    392  CB  SER A  25      88.343   1.107  34.390  1.00  0.00           C  
ATOM    393  OG  SER A  25      88.539   2.320  33.716  1.00  0.00           O  
ATOM    394  H   SER A  25      90.860   0.321  34.113  1.00  0.00           H  
ATOM    395  HA  SER A  25      89.297   1.800  36.164  1.00  0.00           H  
ATOM    396 1HB  SER A  25      88.429   0.279  33.687  1.00  0.00           H  
ATOM    397 2HB  SER A  25      87.337   1.079  34.807  1.00  0.00           H  
ATOM    398  HG  SER A  25      89.265   2.169  33.106  1.00  0.00           H  
ATOM    399  N   GLY A  26      90.051  -1.044  36.723  1.00  0.00           N  
ATOM    400  CA  GLY A  26      89.864  -2.263  37.500  1.00  0.00           C  
ATOM    401  C   GLY A  26      89.275  -3.380  36.647  1.00  0.00           C  
ATOM    402  O   GLY A  26      88.420  -4.140  37.104  1.00  0.00           O  
ATOM    403  H   GLY A  26      90.988  -0.752  36.488  1.00  0.00           H  
ATOM    404 1HA  GLY A  26      90.822  -2.583  37.912  1.00  0.00           H  
ATOM    405 2HA  GLY A  26      89.204  -2.060  38.343  1.00  0.00           H  
ATOM    406  N   GLY A  27      89.768  -3.497  35.421  1.00  0.00           N  
ATOM    407  CA  GLY A  27      89.393  -4.594  34.536  1.00  0.00           C  
ATOM    408  C   GLY A  27      90.225  -5.840  34.810  1.00  0.00           C  
ATOM    409  O   GLY A  27      91.445  -5.763  34.956  1.00  0.00           O  
ATOM    410  H   GLY A  27      90.447  -2.821  35.102  1.00  0.00           H  
ATOM    411 1HA  GLY A  27      88.336  -4.824  34.669  1.00  0.00           H  
ATOM    412 2HA  GLY A  27      89.526  -4.287  33.499  1.00  0.00           H  
ATOM    413  N   SER A  28      89.557  -6.983  34.906  1.00  0.00           N  
ATOM    414  CA  SER A  28      90.215  -8.239  35.249  1.00  0.00           C  
ATOM    415  C   SER A  28      91.110  -8.744  34.121  1.00  0.00           C  
ATOM    416  O   SER A  28      90.947  -8.357  32.964  1.00  0.00           O  
ATOM    417  CB  SER A  28      89.175  -9.290  35.585  1.00  0.00           C  
ATOM    418  OG  SER A  28      88.433  -9.643  34.449  1.00  0.00           O  
ATOM    419  H   SER A  28      88.557  -6.978  34.757  1.00  0.00           H  
ATOM    420  HA  SER A  28      90.838  -8.074  36.130  1.00  0.00           H  
ATOM    421 1HB  SER A  28      89.669 -10.174  35.989  1.00  0.00           H  
ATOM    422 2HB  SER A  28      88.507  -8.908  36.355  1.00  0.00           H  
ATOM    423  HG  SER A  28      87.803 -10.306  34.741  1.00  0.00           H  
ATOM    424  N   ARG A  29      92.043  -9.631  34.468  1.00  0.00           N  
ATOM    425  CA  ARG A  29      92.926 -10.246  33.481  1.00  0.00           C  
ATOM    426  C   ARG A  29      92.109 -10.876  32.363  1.00  0.00           C  
ATOM    427  O   ARG A  29      92.498 -10.853  31.195  1.00  0.00           O  
ATOM    428  CB  ARG A  29      93.807 -11.306  34.126  1.00  0.00           C  
ATOM    429  CG  ARG A  29      94.896 -10.763  35.039  1.00  0.00           C  
ATOM    430  CD  ARG A  29      95.730 -11.853  35.606  1.00  0.00           C  
ATOM    431  NE  ARG A  29      94.993 -12.656  36.568  1.00  0.00           N  
ATOM    432  CZ  ARG A  29      95.430 -13.820  37.087  1.00  0.00           C  
ATOM    433  NH1 ARG A  29      96.600 -14.302  36.729  1.00  0.00           N  
ATOM    434  NH2 ARG A  29      94.683 -14.477  37.957  1.00  0.00           N  
ATOM    435  H   ARG A  29      92.132  -9.896  35.438  1.00  0.00           H  
ATOM    436  HA  ARG A  29      93.571  -9.472  33.064  1.00  0.00           H  
ATOM    437 1HB  ARG A  29      93.190 -11.982  34.715  1.00  0.00           H  
ATOM    438 2HB  ARG A  29      94.293 -11.897  33.349  1.00  0.00           H  
ATOM    439 1HG  ARG A  29      95.544 -10.093  34.474  1.00  0.00           H  
ATOM    440 2HG  ARG A  29      94.439 -10.216  35.864  1.00  0.00           H  
ATOM    441 1HD  ARG A  29      96.068 -12.508  34.803  1.00  0.00           H  
ATOM    442 2HD  ARG A  29      96.594 -11.424  36.112  1.00  0.00           H  
ATOM    443  HE  ARG A  29      94.088 -12.318  36.867  1.00  0.00           H  
ATOM    444 1HH1 ARG A  29      97.171 -13.799  36.064  1.00  0.00           H  
ATOM    445 2HH1 ARG A  29      96.927 -15.174  37.119  1.00  0.00           H  
ATOM    446 1HH2 ARG A  29      93.784 -14.107  38.233  1.00  0.00           H  
ATOM    447 2HH2 ARG A  29      95.011 -15.349  38.347  1.00  0.00           H  
ATOM    448  N   GLU A  30      90.954 -11.393  32.737  1.00  0.00           N  
ATOM    449  CA  GLU A  30      89.984 -11.949  31.801  1.00  0.00           C  
ATOM    450  C   GLU A  30      89.570 -10.918  30.759  1.00  0.00           C  
ATOM    451  O   GLU A  30      89.538 -11.208  29.563  1.00  0.00           O  
ATOM    452  CB  GLU A  30      88.749 -12.455  32.550  1.00  0.00           C  
ATOM    453  CG  GLU A  30      89.005 -13.665  33.437  1.00  0.00           C  
ATOM    454  CD  GLU A  30      89.598 -13.299  34.770  1.00  0.00           C  
ATOM    455  OE1 GLU A  30      90.627 -12.668  34.787  1.00  0.00           O  
ATOM    456  OE2 GLU A  30      89.020 -13.652  35.771  1.00  0.00           O  
ATOM    457  H   GLU A  30      90.740 -11.392  33.724  1.00  0.00           H  
ATOM    458  HA  GLU A  30      90.443 -12.797  31.290  1.00  0.00           H  
ATOM    459 1HB  GLU A  30      88.353 -11.658  33.179  1.00  0.00           H  
ATOM    460 2HB  GLU A  30      87.973 -12.724  31.833  1.00  0.00           H  
ATOM    461 1HG  GLU A  30      88.062 -14.187  33.603  1.00  0.00           H  
ATOM    462 2HG  GLU A  30      89.679 -14.346  32.920  1.00  0.00           H  
ATOM    463  N   GLU A  31      89.255  -9.712  31.220  1.00  0.00           N  
ATOM    464  CA  GLU A  31      88.844  -8.640  30.333  1.00  0.00           C  
ATOM    465  C   GLU A  31      89.891  -8.328  29.277  1.00  0.00           C  
ATOM    466  O   GLU A  31      89.586  -8.168  28.097  1.00  0.00           O  
ATOM    467  CB  GLU A  31      88.540  -7.378  31.143  1.00  0.00           C  
ATOM    468  CG  GLU A  31      87.284  -7.467  31.999  1.00  0.00           C  
ATOM    469  CD  GLU A  31      86.025  -7.554  31.183  1.00  0.00           C  
ATOM    470  OE1 GLU A  31      85.950  -6.900  30.170  1.00  0.00           O  
ATOM    471  OE2 GLU A  31      85.137  -8.275  31.572  1.00  0.00           O  
ATOM    472  H   GLU A  31      89.302  -9.538  32.214  1.00  0.00           H  
ATOM    473  HA  GLU A  31      87.938  -8.951  29.811  1.00  0.00           H  
ATOM    474 1HB  GLU A  31      89.380  -7.158  31.803  1.00  0.00           H  
ATOM    475 2HB  GLU A  31      88.424  -6.531  30.467  1.00  0.00           H  
ATOM    476 1HG  GLU A  31      87.353  -8.350  32.635  1.00  0.00           H  
ATOM    477 2HG  GLU A  31      87.234  -6.591  32.644  1.00  0.00           H  
ATOM    478  N   ILE A  32      91.126  -8.208  29.710  1.00  0.00           N  
ATOM    479  CA  ILE A  32      92.224  -7.911  28.809  1.00  0.00           C  
ATOM    480  C   ILE A  32      92.429  -8.998  27.767  1.00  0.00           C  
ATOM    481  O   ILE A  32      92.700  -8.725  26.599  1.00  0.00           O  
ATOM    482  CB  ILE A  32      93.531  -7.712  29.599  1.00  0.00           C  
ATOM    483  CG1 ILE A  32      93.421  -6.489  30.513  1.00  0.00           C  
ATOM    484  CG2 ILE A  32      94.709  -7.566  28.649  1.00  0.00           C  
ATOM    485  CD1 ILE A  32      93.182  -5.193  29.773  1.00  0.00           C  
ATOM    486  H   ILE A  32      91.341  -8.385  30.649  1.00  0.00           H  
ATOM    487  HA  ILE A  32      91.995  -6.988  28.277  1.00  0.00           H  
ATOM    488  HB  ILE A  32      93.700  -8.573  30.244  1.00  0.00           H  
ATOM    489 1HG1 ILE A  32      92.604  -6.635  31.219  1.00  0.00           H  
ATOM    490 2HG1 ILE A  32      94.338  -6.385  31.093  1.00  0.00           H  
ATOM    491 1HG2 ILE A  32      95.625  -7.426  29.223  1.00  0.00           H  
ATOM    492 2HG2 ILE A  32      94.798  -8.465  28.039  1.00  0.00           H  
ATOM    493 3HG2 ILE A  32      94.551  -6.703  28.002  1.00  0.00           H  
ATOM    494 1HD1 ILE A  32      93.116  -4.372  30.487  1.00  0.00           H  
ATOM    495 2HD1 ILE A  32      94.007  -5.009  29.084  1.00  0.00           H  
ATOM    496 3HD1 ILE A  32      92.250  -5.261  29.213  1.00  0.00           H  
ATOM    497  N   VAL A  33      92.333 -10.235  28.200  1.00  0.00           N  
ATOM    498  CA  VAL A  33      92.435 -11.367  27.299  1.00  0.00           C  
ATOM    499  C   VAL A  33      91.328 -11.381  26.257  1.00  0.00           C  
ATOM    500  O   VAL A  33      91.550 -11.695  25.089  1.00  0.00           O  
ATOM    501  CB  VAL A  33      92.389 -12.681  28.102  1.00  0.00           C  
ATOM    502  CG1 VAL A  33      92.294 -13.875  27.163  1.00  0.00           C  
ATOM    503  CG2 VAL A  33      93.620 -12.789  28.989  1.00  0.00           C  
ATOM    504  H   VAL A  33      92.122 -10.416  29.139  1.00  0.00           H  
ATOM    505  HA  VAL A  33      93.389 -11.306  26.774  1.00  0.00           H  
ATOM    506  HB  VAL A  33      91.492 -12.686  28.721  1.00  0.00           H  
ATOM    507 1HG1 VAL A  33      92.262 -14.795  27.748  1.00  0.00           H  
ATOM    508 2HG1 VAL A  33      91.387 -13.795  26.564  1.00  0.00           H  
ATOM    509 3HG1 VAL A  33      93.164 -13.892  26.507  1.00  0.00           H  
ATOM    510 1HG2 VAL A  33      93.581 -13.720  29.553  1.00  0.00           H  
ATOM    511 2HG2 VAL A  33      94.517 -12.778  28.369  1.00  0.00           H  
ATOM    512 3HG2 VAL A  33      93.646 -11.946  29.680  1.00  0.00           H  
ATOM    513  N   ARG A  34      90.127 -11.071  26.690  1.00  0.00           N  
ATOM    514  CA  ARG A  34      88.994 -10.975  25.789  1.00  0.00           C  
ATOM    515  C   ARG A  34      89.173  -9.883  24.747  1.00  0.00           C  
ATOM    516  O   ARG A  34      88.825 -10.047  23.579  1.00  0.00           O  
ATOM    517  CB  ARG A  34      87.719 -10.709  26.575  1.00  0.00           C  
ATOM    518  CG  ARG A  34      86.454 -10.628  25.735  1.00  0.00           C  
ATOM    519  CD  ARG A  34      85.255 -10.366  26.571  1.00  0.00           C  
ATOM    520  NE  ARG A  34      85.329  -9.075  27.236  1.00  0.00           N  
ATOM    521  CZ  ARG A  34      85.045  -7.895  26.650  1.00  0.00           C  
ATOM    522  NH1 ARG A  34      84.669  -7.860  25.391  1.00  0.00           N  
ATOM    523  NH2 ARG A  34      85.143  -6.774  27.342  1.00  0.00           N  
ATOM    524  H   ARG A  34      89.986 -10.832  27.629  1.00  0.00           H  
ATOM    525  HA  ARG A  34      88.890 -11.924  25.262  1.00  0.00           H  
ATOM    526 1HB  ARG A  34      87.575 -11.498  27.312  1.00  0.00           H  
ATOM    527 2HB  ARG A  34      87.815  -9.768  27.118  1.00  0.00           H  
ATOM    528 1HG  ARG A  34      86.550  -9.820  25.010  1.00  0.00           H  
ATOM    529 2HG  ARG A  34      86.306 -11.572  25.209  1.00  0.00           H  
ATOM    530 1HD  ARG A  34      84.365 -10.375  25.943  1.00  0.00           H  
ATOM    531 2HD  ARG A  34      85.168 -11.138  27.334  1.00  0.00           H  
ATOM    532  HE  ARG A  34      85.614  -9.062  28.206  1.00  0.00           H  
ATOM    533 1HH1 ARG A  34      84.594  -8.718  24.862  1.00  0.00           H  
ATOM    534 2HH1 ARG A  34      84.456  -6.976  24.952  1.00  0.00           H  
ATOM    535 1HH2 ARG A  34      85.431  -6.801  28.311  1.00  0.00           H  
ATOM    536 2HH2 ARG A  34      84.930  -5.890  26.904  1.00  0.00           H  
ATOM    537  N   MET A  35      89.687  -8.754  25.180  1.00  0.00           N  
ATOM    538  CA  MET A  35      89.978  -7.655  24.279  1.00  0.00           C  
ATOM    539  C   MET A  35      91.022  -8.020  23.237  1.00  0.00           C  
ATOM    540  O   MET A  35      90.921  -7.650  22.069  1.00  0.00           O  
ATOM    541  CB  MET A  35      90.436  -6.437  25.079  1.00  0.00           C  
ATOM    542  CG  MET A  35      89.343  -5.786  25.916  1.00  0.00           C  
ATOM    543  SD  MET A  35      87.976  -5.169  24.915  1.00  0.00           S  
ATOM    544  CE  MET A  35      88.778  -3.833  24.033  1.00  0.00           C  
ATOM    545  H   MET A  35      89.947  -8.656  26.119  1.00  0.00           H  
ATOM    546  HA  MET A  35      89.067  -7.401  23.738  1.00  0.00           H  
ATOM    547 1HB  MET A  35      91.243  -6.727  25.751  1.00  0.00           H  
ATOM    548 2HB  MET A  35      90.831  -5.682  24.399  1.00  0.00           H  
ATOM    549 1HG  MET A  35      88.950  -6.511  26.628  1.00  0.00           H  
ATOM    550 2HG  MET A  35      89.763  -4.952  26.477  1.00  0.00           H  
ATOM    551 1HE  MET A  35      88.059  -3.351  23.370  1.00  0.00           H  
ATOM    552 2HE  MET A  35      89.160  -3.103  24.748  1.00  0.00           H  
ATOM    553 3HE  MET A  35      89.605  -4.231  23.444  1.00  0.00           H  
ATOM    554  N   ALA A  36      92.045  -8.723  23.670  1.00  0.00           N  
ATOM    555  CA  ALA A  36      93.077  -9.200  22.769  1.00  0.00           C  
ATOM    556  C   ALA A  36      92.536 -10.165  21.727  1.00  0.00           C  
ATOM    557  O   ALA A  36      92.918 -10.130  20.559  1.00  0.00           O  
ATOM    558  CB  ALA A  36      94.195  -9.860  23.563  1.00  0.00           C  
ATOM    559  H   ALA A  36      92.096  -8.996  24.609  1.00  0.00           H  
ATOM    560  HA  ALA A  36      93.480  -8.342  22.231  1.00  0.00           H  
ATOM    561 1HB  ALA A  36      94.971 -10.205  22.880  1.00  0.00           H  
ATOM    562 2HB  ALA A  36      94.620  -9.140  24.262  1.00  0.00           H  
ATOM    563 3HB  ALA A  36      93.796 -10.709  24.116  1.00  0.00           H  
ATOM    564  N   GLY A  37      91.666 -11.051  22.160  1.00  0.00           N  
ATOM    565  CA  GLY A  37      91.017 -11.984  21.259  1.00  0.00           C  
ATOM    566  C   GLY A  37      90.160 -11.283  20.217  1.00  0.00           C  
ATOM    567  O   GLY A  37      90.129 -11.666  19.049  1.00  0.00           O  
ATOM    568  H   GLY A  37      91.389 -11.053  23.099  1.00  0.00           H  
ATOM    569 1HA  GLY A  37      91.772 -12.586  20.753  1.00  0.00           H  
ATOM    570 2HA  GLY A  37      90.392 -12.668  21.832  1.00  0.00           H  
ATOM    571  N   GLU A  38      89.439 -10.273  20.650  1.00  0.00           N  
ATOM    572  CA  GLU A  38      88.634  -9.472  19.749  1.00  0.00           C  
ATOM    573  C   GLU A  38      89.472  -8.750  18.707  1.00  0.00           C  
ATOM    574  O   GLU A  38      89.101  -8.652  17.539  1.00  0.00           O  
ATOM    575  CB  GLU A  38      87.816  -8.453  20.546  1.00  0.00           C  
ATOM    576  CG  GLU A  38      86.880  -7.600  19.701  1.00  0.00           C  
ATOM    577  CD  GLU A  38      86.039  -6.664  20.524  1.00  0.00           C  
ATOM    578  OE1 GLU A  38      86.159  -6.689  21.725  1.00  0.00           O  
ATOM    579  OE2 GLU A  38      85.276  -5.924  19.950  1.00  0.00           O  
ATOM    580  H   GLU A  38      89.485  -9.999  21.589  1.00  0.00           H  
ATOM    581  HA  GLU A  38      87.951 -10.133  19.214  1.00  0.00           H  
ATOM    582 1HB  GLU A  38      87.213  -8.973  21.290  1.00  0.00           H  
ATOM    583 2HB  GLU A  38      88.489  -7.783  21.080  1.00  0.00           H  
ATOM    584 1HG  GLU A  38      87.474  -7.014  18.999  1.00  0.00           H  
ATOM    585 2HG  GLU A  38      86.229  -8.255  19.125  1.00  0.00           H  
ATOM    586  N   ALA A  39      90.592  -8.215  19.140  1.00  0.00           N  
ATOM    587  CA  ALA A  39      91.521  -7.561  18.239  1.00  0.00           C  
ATOM    588  C   ALA A  39      92.086  -8.512  17.197  1.00  0.00           C  
ATOM    589  O   ALA A  39      92.247  -8.163  16.029  1.00  0.00           O  
ATOM    590  CB  ALA A  39      92.652  -6.923  19.033  1.00  0.00           C  
ATOM    591  H   ALA A  39      90.854  -8.308  20.079  1.00  0.00           H  
ATOM    592  HA  ALA A  39      90.980  -6.783  17.701  1.00  0.00           H  
ATOM    593 1HB  ALA A  39      93.339  -6.423  18.350  1.00  0.00           H  
ATOM    594 2HB  ALA A  39      92.240  -6.195  19.732  1.00  0.00           H  
ATOM    595 3HB  ALA A  39      93.187  -7.694  19.586  1.00  0.00           H  
ATOM    596  N   VAL A  40      92.419  -9.707  17.630  1.00  0.00           N  
ATOM    597  CA  VAL A  40      92.902 -10.736  16.729  1.00  0.00           C  
ATOM    598  C   VAL A  40      91.867 -11.128  15.687  1.00  0.00           C  
ATOM    599  O   VAL A  40      92.183 -11.347  14.519  1.00  0.00           O  
ATOM    600  CB  VAL A  40      93.308 -11.986  17.532  1.00  0.00           C  
ATOM    601  CG1 VAL A  40      93.627 -13.141  16.594  1.00  0.00           C  
ATOM    602  CG2 VAL A  40      94.502 -11.667  18.419  1.00  0.00           C  
ATOM    603  H   VAL A  40      92.282  -9.949  18.569  1.00  0.00           H  
ATOM    604  HA  VAL A  40      93.778 -10.353  16.204  1.00  0.00           H  
ATOM    605  HB  VAL A  40      92.467 -12.298  18.151  1.00  0.00           H  
ATOM    606 1HG1 VAL A  40      93.912 -14.017  17.178  1.00  0.00           H  
ATOM    607 2HG1 VAL A  40      92.747 -13.376  15.994  1.00  0.00           H  
ATOM    608 3HG1 VAL A  40      94.450 -12.860  15.937  1.00  0.00           H  
ATOM    609 1HG2 VAL A  40      94.783 -12.555  18.984  1.00  0.00           H  
ATOM    610 2HG2 VAL A  40      95.341 -11.349  17.799  1.00  0.00           H  
ATOM    611 3HG2 VAL A  40      94.238 -10.866  19.110  1.00  0.00           H  
ATOM    612  N   GLU A  41      90.632 -11.247  16.120  1.00  0.00           N  
ATOM    613  CA  GLU A  41      89.535 -11.544  15.219  1.00  0.00           C  
ATOM    614  C   GLU A  41      89.329 -10.457  14.177  1.00  0.00           C  
ATOM    615  O   GLU A  41      89.058 -10.730  13.009  1.00  0.00           O  
ATOM    616  CB  GLU A  41      88.244 -11.743  16.016  1.00  0.00           C  
ATOM    617  CG  GLU A  41      87.037 -12.127  15.171  1.00  0.00           C  
ATOM    618  CD  GLU A  41      85.806 -12.387  15.994  1.00  0.00           C  
ATOM    619  OE1 GLU A  41      85.887 -12.295  17.195  1.00  0.00           O  
ATOM    620  OE2 GLU A  41      84.783 -12.678  15.420  1.00  0.00           O  
ATOM    621  H   GLU A  41      90.417 -11.071  17.059  1.00  0.00           H  
ATOM    622  HA  GLU A  41      89.766 -12.466  14.685  1.00  0.00           H  
ATOM    623 1HB  GLU A  41      88.392 -12.525  16.761  1.00  0.00           H  
ATOM    624 2HB  GLU A  41      88.000 -10.824  16.549  1.00  0.00           H  
ATOM    625 1HG  GLU A  41      86.827 -11.320  14.469  1.00  0.00           H  
ATOM    626 2HG  GLU A  41      87.278 -13.019  14.595  1.00  0.00           H  
ATOM    627  N   LEU A  42      89.426  -9.220  14.610  1.00  0.00           N  
ATOM    628  CA  LEU A  42      89.324  -8.088  13.709  1.00  0.00           C  
ATOM    629  C   LEU A  42      90.430  -8.074  12.667  1.00  0.00           C  
ATOM    630  O   LEU A  42      90.208  -7.761  11.499  1.00  0.00           O  
ATOM    631  CB  LEU A  42      89.360  -6.781  14.511  1.00  0.00           C  
ATOM    632  CG  LEU A  42      89.237  -5.492  13.688  1.00  0.00           C  
ATOM    633  CD1 LEU A  42      87.912  -5.493  12.938  1.00  0.00           C  
ATOM    634  CD2 LEU A  42      89.342  -4.288  14.612  1.00  0.00           C  
ATOM    635  H   LEU A  42      89.637  -9.040  15.549  1.00  0.00           H  
ATOM    636  HA  LEU A  42      88.374  -8.152  13.179  1.00  0.00           H  
ATOM    637 1HB  LEU A  42      88.545  -6.793  15.232  1.00  0.00           H  
ATOM    638 2HB  LEU A  42      90.301  -6.736  15.059  1.00  0.00           H  
ATOM    639  HG  LEU A  42      90.039  -5.454  12.950  1.00  0.00           H  
ATOM    640 1HD1 LEU A  42      87.825  -4.577  12.353  1.00  0.00           H  
ATOM    641 2HD1 LEU A  42      87.873  -6.354  12.270  1.00  0.00           H  
ATOM    642 3HD1 LEU A  42      87.091  -5.547  13.651  1.00  0.00           H  
ATOM    643 1HD2 LEU A  42      89.255  -3.372  14.027  1.00  0.00           H  
ATOM    644 2HD2 LEU A  42      88.540  -4.325  15.350  1.00  0.00           H  
ATOM    645 3HD2 LEU A  42      90.305  -4.303  15.122  1.00  0.00           H  
ATOM    646  N   ALA A  43      91.631  -8.384  13.100  1.00  0.00           N  
ATOM    647  CA  ALA A  43      92.764  -8.481  12.199  1.00  0.00           C  
ATOM    648  C   ALA A  43      92.585  -9.572  11.157  1.00  0.00           C  
ATOM    649  O   ALA A  43      92.933  -9.408   9.989  1.00  0.00           O  
ATOM    650  CB  ALA A  43      94.040  -8.721  12.993  1.00  0.00           C  
ATOM    651  H   ALA A  43      91.772  -8.624  14.039  1.00  0.00           H  
ATOM    652  HA  ALA A  43      92.851  -7.537  11.661  1.00  0.00           H  
ATOM    653 1HB  ALA A  43      94.887  -8.781  12.310  1.00  0.00           H  
ATOM    654 2HB  ALA A  43      94.194  -7.899  13.692  1.00  0.00           H  
ATOM    655 3HB  ALA A  43      93.954  -9.655  13.546  1.00  0.00           H  
ATOM    656  N   GLY A  44      92.071 -10.702  11.590  1.00  0.00           N  
ATOM    657  CA  GLY A  44      91.780 -11.800  10.689  1.00  0.00           C  
ATOM    658  C   GLY A  44      90.736 -11.435   9.647  1.00  0.00           C  
ATOM    659  O   GLY A  44      90.837 -11.806   8.479  1.00  0.00           O  
ATOM    660  H   GLY A  44      91.811 -10.799  12.529  1.00  0.00           H  
ATOM    661 1HA  GLY A  44      92.695 -12.108  10.183  1.00  0.00           H  
ATOM    662 2HA  GLY A  44      91.426 -12.656  11.262  1.00  0.00           H  
ATOM    663  N   ARG A  45      89.713 -10.733  10.080  1.00  0.00           N  
ATOM    664  CA  ARG A  45      88.681 -10.255   9.179  1.00  0.00           C  
ATOM    665  C   ARG A  45      89.222  -9.290   8.137  1.00  0.00           C  
ATOM    666  O   ARG A  45      88.840  -9.325   6.969  1.00  0.00           O  
ATOM    667  CB  ARG A  45      87.574  -9.569   9.965  1.00  0.00           C  
ATOM    668  CG  ARG A  45      86.707 -10.502  10.797  1.00  0.00           C  
ATOM    669  CD  ARG A  45      85.635  -9.764  11.512  1.00  0.00           C  
ATOM    670  NE  ARG A  45      84.856 -10.639  12.373  1.00  0.00           N  
ATOM    671  CZ  ARG A  45      83.817 -11.391  11.961  1.00  0.00           C  
ATOM    672  NH1 ARG A  45      83.445 -11.363  10.700  1.00  0.00           N  
ATOM    673  NH2 ARG A  45      83.171 -12.156  12.824  1.00  0.00           N  
ATOM    674  H   ARG A  45      89.662 -10.460  11.019  1.00  0.00           H  
ATOM    675  HA  ARG A  45      88.259 -11.111   8.652  1.00  0.00           H  
ATOM    676 1HB  ARG A  45      88.009  -8.834  10.641  1.00  0.00           H  
ATOM    677 2HB  ARG A  45      86.917  -9.034   9.279  1.00  0.00           H  
ATOM    678 1HG  ARG A  45      86.240 -11.241  10.146  1.00  0.00           H  
ATOM    679 2HG  ARG A  45      87.326 -11.010  11.537  1.00  0.00           H  
ATOM    680 1HD  ARG A  45      86.080  -8.985  12.131  1.00  0.00           H  
ATOM    681 2HD  ARG A  45      84.960  -9.310  10.787  1.00  0.00           H  
ATOM    682  HE  ARG A  45      85.112 -10.687  13.350  1.00  0.00           H  
ATOM    683 1HH1 ARG A  45      83.939 -10.779  10.040  1.00  0.00           H  
ATOM    684 2HH1 ARG A  45      82.666 -11.927  10.391  1.00  0.00           H  
ATOM    685 1HH2 ARG A  45      83.457 -12.177  13.793  1.00  0.00           H  
ATOM    686 2HH2 ARG A  45      82.393 -12.719  12.515  1.00  0.00           H  
ATOM    687  N   GLY A  46      90.092  -8.405   8.570  1.00  0.00           N  
ATOM    688  CA  GLY A  46      90.741  -7.472   7.669  1.00  0.00           C  
ATOM    689  C   GLY A  46      91.598  -8.172   6.627  1.00  0.00           C  
ATOM    690  O   GLY A  46      91.629  -7.789   5.459  1.00  0.00           O  
ATOM    691  H   GLY A  46      90.370  -8.402   9.509  1.00  0.00           H  
ATOM    692 1HA  GLY A  46      89.986  -6.870   7.163  1.00  0.00           H  
ATOM    693 2HA  GLY A  46      91.366  -6.788   8.242  1.00  0.00           H  
ATOM    694  N   LEU A  47      92.319  -9.182   7.060  1.00  0.00           N  
ATOM    695  CA  LEU A  47      93.125  -9.984   6.159  1.00  0.00           C  
ATOM    696  C   LEU A  47      92.286 -10.706   5.117  1.00  0.00           C  
ATOM    697  O   LEU A  47      92.658 -10.803   3.949  1.00  0.00           O  
ATOM    698  CB  LEU A  47      93.937 -11.009   6.961  1.00  0.00           C  
ATOM    699  CG  LEU A  47      95.059 -10.432   7.834  1.00  0.00           C  
ATOM    700  CD1 LEU A  47      95.647 -11.536   8.701  1.00  0.00           C  
ATOM    701  CD2 LEU A  47      96.125  -9.809   6.945  1.00  0.00           C  
ATOM    702  H   LEU A  47      92.273  -9.456   7.999  1.00  0.00           H  
ATOM    703  HA  LEU A  47      93.811  -9.324   5.629  1.00  0.00           H  
ATOM    704 1HB  LEU A  47      93.259 -11.556   7.613  1.00  0.00           H  
ATOM    705 2HB  LEU A  47      94.389 -11.716   6.265  1.00  0.00           H  
ATOM    706  HG  LEU A  47      94.649  -9.670   8.497  1.00  0.00           H  
ATOM    707 1HD1 LEU A  47      96.445 -11.126   9.322  1.00  0.00           H  
ATOM    708 2HD1 LEU A  47      94.868 -11.951   9.341  1.00  0.00           H  
ATOM    709 3HD1 LEU A  47      96.051 -12.323   8.064  1.00  0.00           H  
ATOM    710 1HD2 LEU A  47      96.922  -9.398   7.565  1.00  0.00           H  
ATOM    711 2HD2 LEU A  47      96.537 -10.570   6.282  1.00  0.00           H  
ATOM    712 3HD2 LEU A  47      95.681  -9.011   6.349  1.00  0.00           H  
ATOM    713  N   VAL A  48      91.166 -11.240   5.550  1.00  0.00           N  
ATOM    714  CA  VAL A  48      90.237 -11.895   4.649  1.00  0.00           C  
ATOM    715  C   VAL A  48      89.672 -10.944   3.607  1.00  0.00           C  
ATOM    716  O   VAL A  48      89.511 -11.293   2.439  1.00  0.00           O  
ATOM    717  CB  VAL A  48      89.076 -12.512   5.451  1.00  0.00           C  
ATOM    718  CG1 VAL A  48      87.995 -13.027   4.513  1.00  0.00           C  
ATOM    719  CG2 VAL A  48      89.597 -13.631   6.339  1.00  0.00           C  
ATOM    720  H   VAL A  48      90.904 -11.148   6.489  1.00  0.00           H  
ATOM    721  HA  VAL A  48      90.767 -12.691   4.124  1.00  0.00           H  
ATOM    722  HB  VAL A  48      88.622 -11.738   6.070  1.00  0.00           H  
ATOM    723 1HG1 VAL A  48      87.182 -13.460   5.096  1.00  0.00           H  
ATOM    724 2HG1 VAL A  48      87.611 -12.202   3.912  1.00  0.00           H  
ATOM    725 3HG1 VAL A  48      88.415 -13.790   3.857  1.00  0.00           H  
ATOM    726 1HG2 VAL A  48      88.771 -14.063   6.904  1.00  0.00           H  
ATOM    727 2HG2 VAL A  48      90.056 -14.403   5.721  1.00  0.00           H  
ATOM    728 3HG2 VAL A  48      90.339 -13.232   7.031  1.00  0.00           H  
ATOM    729  N   GLU A  49      89.340  -9.748   4.040  1.00  0.00           N  
ATOM    730  CA  GLU A  49      88.857  -8.719   3.139  1.00  0.00           C  
ATOM    731  C   GLU A  49      89.891  -8.328   2.097  1.00  0.00           C  
ATOM    732  O   GLU A  49      89.576  -8.109   0.929  1.00  0.00           O  
ATOM    733  CB  GLU A  49      88.438  -7.481   3.935  1.00  0.00           C  
ATOM    734  CG  GLU A  49      87.871  -6.351   3.088  1.00  0.00           C  
ATOM    735  CD  GLU A  49      86.571  -6.712   2.424  1.00  0.00           C  
ATOM    736  OE1 GLU A  49      85.925  -7.623   2.883  1.00  0.00           O  
ATOM    737  OE2 GLU A  49      86.225  -6.076   1.457  1.00  0.00           O  
ATOM    738  H   GLU A  49      89.476  -9.506   4.979  1.00  0.00           H  
ATOM    739  HA  GLU A  49      87.988  -9.106   2.605  1.00  0.00           H  
ATOM    740 1HB  GLU A  49      87.682  -7.760   4.670  1.00  0.00           H  
ATOM    741 2HB  GLU A  49      89.297  -7.092   4.482  1.00  0.00           H  
ATOM    742 1HG  GLU A  49      87.712  -5.480   3.723  1.00  0.00           H  
ATOM    743 2HG  GLU A  49      88.601  -6.082   2.326  1.00  0.00           H  
ATOM    744  N   MET A  50      91.126  -8.208   2.530  1.00  0.00           N  
ATOM    745  CA  MET A  50      92.224  -7.911   1.629  1.00  0.00           C  
ATOM    746  C   MET A  50      92.429  -8.998   0.587  1.00  0.00           C  
ATOM    747  O   MET A  50      92.700  -8.725  -0.581  1.00  0.00           O  
ATOM    748  CB  MET A  50      93.508  -7.700   2.430  1.00  0.00           C  
ATOM    749  CG  MET A  50      93.537  -6.415   3.246  1.00  0.00           C  
ATOM    750  SD  MET A  50      95.153  -6.094   3.980  1.00  0.00           S  
ATOM    751  CE  MET A  50      95.174  -7.308   5.295  1.00  0.00           C  
ATOM    752  H   MET A  50      91.341  -8.385   3.469  1.00  0.00           H  
ATOM    753  HA  MET A  50      91.989  -6.995   1.088  1.00  0.00           H  
ATOM    754 1HB  MET A  50      93.650  -8.534   3.115  1.00  0.00           H  
ATOM    755 2HB  MET A  50      94.361  -7.684   1.751  1.00  0.00           H  
ATOM    756 1HG  MET A  50      93.274  -5.573   2.607  1.00  0.00           H  
ATOM    757 2HG  MET A  50      92.801  -6.477   4.047  1.00  0.00           H  
ATOM    758 1HE  MET A  50      96.114  -7.235   5.843  1.00  0.00           H  
ATOM    759 2HE  MET A  50      94.341  -7.123   5.975  1.00  0.00           H  
ATOM    760 3HE  MET A  50      95.080  -8.308   4.870  1.00  0.00           H  
ATOM    761  N   VAL A  51      92.333 -10.235   1.020  1.00  0.00           N  
ATOM    762  CA  VAL A  51      92.435 -11.367   0.119  1.00  0.00           C  
ATOM    763  C   VAL A  51      91.328 -11.381  -0.923  1.00  0.00           C  
ATOM    764  O   VAL A  51      91.550 -11.695  -2.091  1.00  0.00           O  
ATOM    765  CB  VAL A  51      92.389 -12.681   0.922  1.00  0.00           C  
ATOM    766  CG1 VAL A  51      92.294 -13.875  -0.017  1.00  0.00           C  
ATOM    767  CG2 VAL A  51      93.620 -12.789   1.808  1.00  0.00           C  
ATOM    768  H   VAL A  51      92.122 -10.416   1.959  1.00  0.00           H  
ATOM    769  HA  VAL A  51      93.389 -11.306  -0.406  1.00  0.00           H  
ATOM    770  HB  VAL A  51      91.492 -12.686   1.541  1.00  0.00           H  
ATOM    771 1HG1 VAL A  51      92.262 -14.795   0.568  1.00  0.00           H  
ATOM    772 2HG1 VAL A  51      91.387 -13.795  -0.616  1.00  0.00           H  
ATOM    773 3HG1 VAL A  51      93.164 -13.892  -0.673  1.00  0.00           H  
ATOM    774 1HG2 VAL A  51      93.581 -13.720   2.373  1.00  0.00           H  
ATOM    775 2HG2 VAL A  51      94.517 -12.778   1.189  1.00  0.00           H  
ATOM    776 3HG2 VAL A  51      93.646 -11.946   2.500  1.00  0.00           H  
ATOM    777  N   GLU A  52      90.105 -11.072  -0.499  1.00  0.00           N  
ATOM    778  CA  GLU A  52      88.978 -11.019  -1.432  1.00  0.00           C  
ATOM    779  C   GLU A  52      89.010  -9.751  -2.277  1.00  0.00           C  
ATOM    780  O   GLU A  52      88.544  -9.740  -3.416  1.00  0.00           O  
ATOM    781  CB  GLU A  52      87.652 -11.098  -0.672  1.00  0.00           C  
ATOM    782  CG  GLU A  52      87.394 -12.438   0.003  1.00  0.00           C  
ATOM    783  CD  GLU A  52      86.091 -12.474   0.753  1.00  0.00           C  
ATOM    784  OE1 GLU A  52      85.452 -11.453   0.844  1.00  0.00           O  
ATOM    785  OE2 GLU A  52      85.735 -13.523   1.236  1.00  0.00           O  
ATOM    786  H   GLU A  52      89.958 -10.844   0.474  1.00  0.00           H  
ATOM    787  HA  GLU A  52      89.046 -11.874  -2.106  1.00  0.00           H  
ATOM    788 1HB  GLU A  52      87.627 -10.326   0.097  1.00  0.00           H  
ATOM    789 2HB  GLU A  52      86.827 -10.905  -1.357  1.00  0.00           H  
ATOM    790 1HG  GLU A  52      87.384 -13.220  -0.756  1.00  0.00           H  
ATOM    791 2HG  GLU A  52      88.210 -12.649   0.693  1.00  0.00           H  
ATOM    792  N   ALA A  53      89.576  -8.690  -1.715  1.00  0.00           N  
ATOM    793  CA  ALA A  53      89.713  -7.422  -2.421  1.00  0.00           C  
ATOM    794  C   ALA A  53      90.725  -7.528  -3.556  1.00  0.00           C  
ATOM    795  O   ALA A  53      90.711  -6.728  -4.491  1.00  0.00           O  
ATOM    796  CB  ALA A  53      90.117  -6.319  -1.454  1.00  0.00           C  
ATOM    797  H   ALA A  53      89.930  -8.766  -0.772  1.00  0.00           H  
ATOM    798  HA  ALA A  53      88.744  -7.153  -2.842  1.00  0.00           H  
ATOM    799 1HB  ALA A  53      90.214  -5.378  -1.995  1.00  0.00           H  
ATOM    800 2HB  ALA A  53      89.355  -6.216  -0.681  1.00  0.00           H  
ATOM    801 3HB  ALA A  53      91.070  -6.572  -0.991  1.00  0.00           H  
ATOM    802  N   GLY A  54      91.638  -8.486  -3.435  1.00  0.00           N  
ATOM    803  CA  GLY A  54      92.761  -8.604  -4.357  1.00  0.00           C  
ATOM    804  C   GLY A  54      93.783  -7.498  -4.129  1.00  0.00           C  
ATOM    805  O   GLY A  54      94.294  -6.902  -5.077  1.00  0.00           O  
ATOM    806  H   GLY A  54      91.571  -9.130  -2.660  1.00  0.00           H  
ATOM    807 1HA  GLY A  54      93.238  -9.576  -4.227  1.00  0.00           H  
ATOM    808 2HA  GLY A  54      92.396  -8.560  -5.382  1.00  0.00           H  
ATOM    809  N   VAL A  55      94.079  -7.239  -2.863  1.00  0.00           N  
ATOM    810  CA  VAL A  55      95.056  -6.228  -2.475  1.00  0.00           C  
ATOM    811  C   VAL A  55      96.485  -6.746  -2.578  1.00  0.00           C  
ATOM    812  O   VAL A  55      96.754  -7.914  -2.297  1.00  0.00           O  
ATOM    813  CB  VAL A  55      94.790  -5.762  -1.031  1.00  0.00           C  
ATOM    814  CG1 VAL A  55      95.883  -4.810  -0.569  1.00  0.00           C  
ATOM    815  CG2 VAL A  55      93.424  -5.099  -0.944  1.00  0.00           C  
ATOM    816  H   VAL A  55      93.615  -7.768  -2.139  1.00  0.00           H  
ATOM    817  HA  VAL A  55      94.954  -5.373  -3.145  1.00  0.00           H  
ATOM    818  HB  VAL A  55      94.818  -6.628  -0.369  1.00  0.00           H  
ATOM    819 1HG1 VAL A  55      95.679  -4.491   0.453  1.00  0.00           H  
ATOM    820 2HG1 VAL A  55      96.847  -5.316  -0.605  1.00  0.00           H  
ATOM    821 3HG1 VAL A  55      95.905  -3.938  -1.222  1.00  0.00           H  
ATOM    822 1HG2 VAL A  55      93.242  -4.773   0.080  1.00  0.00           H  
ATOM    823 2HG2 VAL A  55      93.395  -4.237  -1.611  1.00  0.00           H  
ATOM    824 3HG2 VAL A  55      92.654  -5.812  -1.240  1.00  0.00           H  
ATOM    825  N   PRO A  56      97.401  -5.870  -2.975  1.00  0.00           N  
ATOM    826  CA  PRO A  56      98.807  -6.236  -3.097  1.00  0.00           C  
ATOM    827  C   PRO A  56      99.403  -6.597  -1.742  1.00  0.00           C  
ATOM    828  O   PRO A  56      98.792  -6.358  -0.699  1.00  0.00           O  
ATOM    829  CB  PRO A  56      99.444  -4.968  -3.674  1.00  0.00           C  
ATOM    830  CG  PRO A  56      98.301  -4.228  -4.280  1.00  0.00           C  
ATOM    831  CD  PRO A  56      97.132  -4.549  -3.387  1.00  0.00           C  
ATOM    832  HA  PRO A  56      98.884  -7.103  -3.754  1.00  0.00           H  
ATOM    833 1HB  PRO A  56      99.944  -4.401  -2.876  1.00  0.00           H  
ATOM    834 2HB  PRO A  56     100.216  -5.236  -4.410  1.00  0.00           H  
ATOM    835 1HG  PRO A  56      98.522  -3.151  -4.317  1.00  0.00           H  
ATOM    836 2HG  PRO A  56      98.143  -4.555  -5.318  1.00  0.00           H  
ATOM    837 1HD  PRO A  56      97.109  -3.843  -2.544  1.00  0.00           H  
ATOM    838 2HD  PRO A  56      96.199  -4.491  -3.968  1.00  0.00           H  
ATOM    839  N   GLU A  57     100.569  -7.231  -1.767  1.00  0.00           N  
ATOM    840  CA  GLU A  57     101.159  -7.808  -0.566  1.00  0.00           C  
ATOM    841  C   GLU A  57     101.561  -6.750   0.438  1.00  0.00           C  
ATOM    842  O   GLU A  57     101.571  -7.000   1.643  1.00  0.00           O  
ATOM    843  CB  GLU A  57     102.380  -8.656  -0.930  1.00  0.00           C  
ATOM    844  CG  GLU A  57     102.063  -9.890  -1.762  1.00  0.00           C  
ATOM    845  CD  GLU A  57     101.935  -9.590  -3.229  1.00  0.00           C  
ATOM    846  OE1 GLU A  57     102.098  -8.453  -3.600  1.00  0.00           O  
ATOM    847  OE2 GLU A  57     101.674 -10.500  -3.980  1.00  0.00           O  
ATOM    848  H   GLU A  57     101.039  -7.356  -2.653  1.00  0.00           H  
ATOM    849  HA  GLU A  57     100.420  -8.458  -0.096  1.00  0.00           H  
ATOM    850 1HB  GLU A  57     103.091  -8.048  -1.491  1.00  0.00           H  
ATOM    851 2HB  GLU A  57     102.879  -8.985  -0.019  1.00  0.00           H  
ATOM    852 1HG  GLU A  57     102.856 -10.624  -1.620  1.00  0.00           H  
ATOM    853 2HG  GLU A  57     101.133 -10.328  -1.402  1.00  0.00           H  
ATOM    854  N   GLU A  58     101.919  -5.573  -0.053  1.00  0.00           N  
ATOM    855  CA  GLU A  58     102.390  -4.526   0.833  1.00  0.00           C  
ATOM    856  C   GLU A  58     101.362  -4.154   1.890  1.00  0.00           C  
ATOM    857  O   GLU A  58     101.676  -4.013   3.070  1.00  0.00           O  
ATOM    858  CB  GLU A  58     102.765  -3.284   0.021  1.00  0.00           C  
ATOM    859  CG  GLU A  58     103.980  -3.464  -0.878  1.00  0.00           C  
ATOM    860  CD  GLU A  58     103.651  -4.154  -2.173  1.00  0.00           C  
ATOM    861  OE1 GLU A  58     102.506  -4.477  -2.379  1.00  0.00           O  
ATOM    862  OE2 GLU A  58     104.548  -4.358  -2.958  1.00  0.00           O  
ATOM    863  H   GLU A  58     101.881  -5.396  -1.047  1.00  0.00           H  
ATOM    864  HA  GLU A  58     103.276  -4.887   1.355  1.00  0.00           H  
ATOM    865 1HB  GLU A  58     101.924  -2.993  -0.607  1.00  0.00           H  
ATOM    866 2HB  GLU A  58     102.970  -2.455   0.698  1.00  0.00           H  
ATOM    867 1HG  GLU A  58     104.404  -2.485  -1.099  1.00  0.00           H  
ATOM    868 2HG  GLU A  58     104.732  -4.043  -0.344  1.00  0.00           H  
ATOM    869  N   GLY A  59     100.136  -3.964   1.457  1.00  0.00           N  
ATOM    870  CA  GLY A  59      99.058  -3.605   2.357  1.00  0.00           C  
ATOM    871  C   GLY A  59      98.790  -4.678   3.400  1.00  0.00           C  
ATOM    872  O   GLY A  59      98.536  -4.390   4.568  1.00  0.00           O  
ATOM    873  H   GLY A  59      99.912  -4.128   0.517  1.00  0.00           H  
ATOM    874 1HA  GLY A  59      99.302  -2.671   2.863  1.00  0.00           H  
ATOM    875 2HA  GLY A  59      98.148  -3.432   1.784  1.00  0.00           H  
ATOM    876  N   ILE A  60      98.815  -5.919   2.967  1.00  0.00           N  
ATOM    877  CA  ILE A  60      98.649  -7.043   3.867  1.00  0.00           C  
ATOM    878  C   ILE A  60      99.752  -7.120   4.910  1.00  0.00           C  
ATOM    879  O   ILE A  60      99.513  -7.421   6.078  1.00  0.00           O  
ATOM    880  CB  ILE A  60      98.604  -8.363   3.076  1.00  0.00           C  
ATOM    881  CG1 ILE A  60      97.330  -8.437   2.232  1.00  0.00           C  
ATOM    882  CG2 ILE A  60      98.691  -9.552   4.021  1.00  0.00           C  
ATOM    883  CD1 ILE A  60      97.330  -9.562   1.222  1.00  0.00           C  
ATOM    884  H   ILE A  60      99.016  -6.111   2.027  1.00  0.00           H  
ATOM    885  HA  ILE A  60      97.706  -6.923   4.399  1.00  0.00           H  
ATOM    886  HB  ILE A  60      99.444  -8.401   2.383  1.00  0.00           H  
ATOM    887 1HG1 ILE A  60      96.467  -8.565   2.885  1.00  0.00           H  
ATOM    888 2HG1 ILE A  60      97.194  -7.498   1.694  1.00  0.00           H  
ATOM    889 1HG2 ILE A  60      98.657 -10.477   3.446  1.00  0.00           H  
ATOM    890 2HG2 ILE A  60      99.625  -9.506   4.579  1.00  0.00           H  
ATOM    891 3HG2 ILE A  60      97.851  -9.527   4.716  1.00  0.00           H  
ATOM    892 1HD1 ILE A  60      96.395  -9.549   0.662  1.00  0.00           H  
ATOM    893 2HD1 ILE A  60      98.167  -9.434   0.534  1.00  0.00           H  
ATOM    894 3HD1 ILE A  60      97.429 -10.515   1.740  1.00  0.00           H  
ATOM    895  N   GLU A  61     100.969  -6.880   4.477  1.00  0.00           N  
ATOM    896  CA  GLU A  61     102.106  -6.849   5.377  1.00  0.00           C  
ATOM    897  C   GLU A  61     101.990  -5.749   6.420  1.00  0.00           C  
ATOM    898  O   GLU A  61     102.328  -5.932   7.588  1.00  0.00           O  
ATOM    899  CB  GLU A  61     103.399  -6.667   4.579  1.00  0.00           C  
ATOM    900  CG  GLU A  61     103.797  -7.874   3.742  1.00  0.00           C  
ATOM    901  CD  GLU A  61     105.027  -7.631   2.912  1.00  0.00           C  
ATOM    902  OE1 GLU A  61     105.498  -6.519   2.894  1.00  0.00           O  
ATOM    903  OE2 GLU A  61     105.496  -8.558   2.295  1.00  0.00           O  
ATOM    904  H   GLU A  61     101.124  -6.649   3.537  1.00  0.00           H  
ATOM    905  HA  GLU A  61     102.151  -7.799   5.910  1.00  0.00           H  
ATOM    906 1HB  GLU A  61     103.296  -5.814   3.909  1.00  0.00           H  
ATOM    907 2HB  GLU A  61     104.220  -6.448   5.262  1.00  0.00           H  
ATOM    908 1HG  GLU A  61     103.982  -8.718   4.405  1.00  0.00           H  
ATOM    909 2HG  GLU A  61     102.968  -8.137   3.086  1.00  0.00           H  
ATOM    910  N   LEU A  62     101.542  -4.592   5.987  1.00  0.00           N  
ATOM    911  CA  LEU A  62     101.314  -3.478   6.887  1.00  0.00           C  
ATOM    912  C   LEU A  62     100.251  -3.783   7.930  1.00  0.00           C  
ATOM    913  O   LEU A  62     100.373  -3.419   9.098  1.00  0.00           O  
ATOM    914  CB  LEU A  62     100.902  -2.238   6.084  1.00  0.00           C  
ATOM    915  CG  LEU A  62     100.648  -0.968   6.906  1.00  0.00           C  
ATOM    916  CD1 LEU A  62     101.917  -0.585   7.656  1.00  0.00           C  
ATOM    917  CD2 LEU A  62     100.200   0.154   5.981  1.00  0.00           C  
ATOM    918  H   LEU A  62     101.288  -4.479   5.047  1.00  0.00           H  
ATOM    919  HA  LEU A  62     102.242  -3.265   7.416  1.00  0.00           H  
ATOM    920 1HB  LEU A  62     101.687  -2.014   5.363  1.00  0.00           H  
ATOM    921 2HB  LEU A  62      99.988  -2.466   5.536  1.00  0.00           H  
ATOM    922  HG  LEU A  62      99.870  -1.162   7.645  1.00  0.00           H  
ATOM    923 1HD1 LEU A  62     101.736   0.318   8.240  1.00  0.00           H  
ATOM    924 2HD1 LEU A  62     102.203  -1.397   8.324  1.00  0.00           H  
ATOM    925 3HD1 LEU A  62     102.719  -0.400   6.942  1.00  0.00           H  
ATOM    926 1HD2 LEU A  62     100.018   1.057   6.565  1.00  0.00           H  
ATOM    927 2HD2 LEU A  62     100.978   0.350   5.243  1.00  0.00           H  
ATOM    928 3HD2 LEU A  62      99.282  -0.139   5.472  1.00  0.00           H  
ATOM    929  N   LEU A  63      99.189  -4.425   7.497  1.00  0.00           N  
ATOM    930  CA  LEU A  63      98.132  -4.843   8.397  1.00  0.00           C  
ATOM    931  C   LEU A  63      98.617  -5.837   9.440  1.00  0.00           C  
ATOM    932  O   LEU A  63      98.237  -5.780  10.608  1.00  0.00           O  
ATOM    933  CB  LEU A  63      96.982  -5.464   7.594  1.00  0.00           C  
ATOM    934  CG  LEU A  63      95.735  -5.843   8.403  1.00  0.00           C  
ATOM    935  CD1 LEU A  63      95.980  -7.159   9.128  1.00  0.00           C  
ATOM    936  CD2 LEU A  63      95.410  -4.729   9.387  1.00  0.00           C  
ATOM    937  H   LEU A  63      99.123  -4.695   6.557  1.00  0.00           H  
ATOM    938  HA  LEU A  63      97.762  -3.966   8.926  1.00  0.00           H  
ATOM    939 1HB  LEU A  63      96.675  -4.758   6.824  1.00  0.00           H  
ATOM    940 2HB  LEU A  63      97.347  -6.367   7.105  1.00  0.00           H  
ATOM    941  HG  LEU A  63      94.892  -5.987   7.726  1.00  0.00           H  
ATOM    942 1HD1 LEU A  63      95.094  -7.429   9.702  1.00  0.00           H  
ATOM    943 2HD1 LEU A  63      96.191  -7.942   8.399  1.00  0.00           H  
ATOM    944 3HD1 LEU A  63      96.829  -7.051   9.801  1.00  0.00           H  
ATOM    945 1HD2 LEU A  63      94.523  -4.998   9.961  1.00  0.00           H  
ATOM    946 2HD2 LEU A  63      96.251  -4.585  10.065  1.00  0.00           H  
ATOM    947 3HD2 LEU A  63      95.221  -3.805   8.841  1.00  0.00           H  
ATOM    948  N   PHE A  64      99.434  -6.771   9.007  1.00  0.00           N  
ATOM    949  CA  PHE A  64     100.029  -7.740   9.907  1.00  0.00           C  
ATOM    950  C   PHE A  64     100.924  -7.090  10.950  1.00  0.00           C  
ATOM    951  O   PHE A  64     100.933  -7.474  12.118  1.00  0.00           O  
ATOM    952  CB  PHE A  64     100.837  -8.767   9.111  1.00  0.00           C  
ATOM    953  CG  PHE A  64     101.458  -9.839   9.960  1.00  0.00           C  
ATOM    954  CD1 PHE A  64     100.694 -10.893  10.440  1.00  0.00           C  
ATOM    955  CD2 PHE A  64     102.806  -9.797  10.281  1.00  0.00           C  
ATOM    956  CE1 PHE A  64     101.264 -11.880  11.222  1.00  0.00           C  
ATOM    957  CE2 PHE A  64     103.379 -10.783  11.061  1.00  0.00           C  
ATOM    958  CZ  PHE A  64     102.606 -11.826  11.532  1.00  0.00           C  
ATOM    959  H   PHE A  64      99.711  -6.790   8.067  1.00  0.00           H  
ATOM    960  HA  PHE A  64      99.228  -8.256  10.438  1.00  0.00           H  
ATOM    961 1HB  PHE A  64     100.192  -9.246   8.376  1.00  0.00           H  
ATOM    962 2HB  PHE A  64     101.633  -8.260   8.567  1.00  0.00           H  
ATOM    963  HD1 PHE A  64      99.632 -10.936  10.194  1.00  0.00           H  
ATOM    964  HD2 PHE A  64     103.416  -8.973   9.909  1.00  0.00           H  
ATOM    965  HE1 PHE A  64     100.652 -12.702  11.593  1.00  0.00           H  
ATOM    966  HE2 PHE A  64     104.440 -10.739  11.305  1.00  0.00           H  
ATOM    967  HZ  PHE A  64     103.056 -12.603  12.148  1.00  0.00           H  
ATOM    968  N   GLU A  65     101.702  -6.123  10.517  1.00  0.00           N  
ATOM    969  CA  GLU A  65     102.552  -5.369  11.417  1.00  0.00           C  
ATOM    970  C   GLU A  65     101.757  -4.600  12.460  1.00  0.00           C  
ATOM    971  O   GLU A  65     102.133  -4.524  13.628  1.00  0.00           O  
ATOM    972  CB  GLU A  65     103.426  -4.399  10.619  1.00  0.00           C  
ATOM    973  CG  GLU A  65     104.507  -5.069   9.783  1.00  0.00           C  
ATOM    974  CD  GLU A  65     105.294  -4.093   8.953  1.00  0.00           C  
ATOM    975  OE1 GLU A  65     104.941  -2.939   8.934  1.00  0.00           O  
ATOM    976  OE2 GLU A  65     106.249  -4.503   8.336  1.00  0.00           O  
ATOM    977  H   GLU A  65     101.672  -5.847   9.577  1.00  0.00           H  
ATOM    978  HA  GLU A  65     103.196  -6.068  11.951  1.00  0.00           H  
ATOM    979 1HB  GLU A  65     102.799  -3.812   9.948  1.00  0.00           H  
ATOM    980 2HB  GLU A  65     103.915  -3.704  11.302  1.00  0.00           H  
ATOM    981 1HG  GLU A  65     105.191  -5.597  10.447  1.00  0.00           H  
ATOM    982 2HG  GLU A  65     104.041  -5.803   9.127  1.00  0.00           H  
ATOM    983  N   ALA A  66     100.669  -4.002  12.027  1.00  0.00           N  
ATOM    984  CA  ALA A  66      99.779  -3.295  12.927  1.00  0.00           C  
ATOM    985  C   ALA A  66      99.160  -4.212  13.970  1.00  0.00           C  
ATOM    986  O   ALA A  66      99.020  -3.855  15.138  1.00  0.00           O  
ATOM    987  CB  ALA A  66      98.687  -2.594  12.132  1.00  0.00           C  
ATOM    988  H   ALA A  66     100.402  -4.079  11.087  1.00  0.00           H  
ATOM    989  HA  ALA A  66     100.364  -2.549  13.465  1.00  0.00           H  
ATOM    990 1HB  ALA A  66      98.030  -2.055  12.814  1.00  0.00           H  
ATOM    991 2HB  ALA A  66      99.140  -1.892  11.432  1.00  0.00           H  
ATOM    992 3HB  ALA A  66      98.108  -3.333  11.580  1.00  0.00           H  
ATOM    993  N   ALA A  67      98.760  -5.387  13.537  1.00  0.00           N  
ATOM    994  CA  ALA A  67      98.219  -6.386  14.437  1.00  0.00           C  
ATOM    995  C   ALA A  67      99.229  -6.837  15.480  1.00  0.00           C  
ATOM    996  O   ALA A  67      98.901  -7.037  16.648  1.00  0.00           O  
ATOM    997  CB  ALA A  67      97.718  -7.583  13.642  1.00  0.00           C  
ATOM    998  H   ALA A  67      98.882  -5.636  12.597  1.00  0.00           H  
ATOM    999  HA  ALA A  67      97.383  -5.940  14.975  1.00  0.00           H  
ATOM   1000 1HB  ALA A  67      97.301  -8.324  14.324  1.00  0.00           H  
ATOM   1001 2HB  ALA A  67      96.948  -7.259  12.942  1.00  0.00           H  
ATOM   1002 3HB  ALA A  67      98.546  -8.025  13.090  1.00  0.00           H  
ATOM   1003  N   GLU A  68     100.455  -7.027  15.047  1.00  0.00           N  
ATOM   1004  CA  GLU A  68     101.534  -7.386  15.947  1.00  0.00           C  
ATOM   1005  C   GLU A  68     101.802  -6.313  16.990  1.00  0.00           C  
ATOM   1006  O   GLU A  68     102.056  -6.601  18.158  1.00  0.00           O  
ATOM   1007  CB  GLU A  68     102.811  -7.657  15.149  1.00  0.00           C  
ATOM   1008  CG  GLU A  68     103.996  -8.108  15.992  1.00  0.00           C  
ATOM   1009  CD  GLU A  68     105.209  -8.437  15.168  1.00  0.00           C  
ATOM   1010  OE1 GLU A  68     105.132  -8.340  13.967  1.00  0.00           O  
ATOM   1011  OE2 GLU A  68     106.215  -8.785  15.741  1.00  0.00           O  
ATOM   1012  H   GLU A  68     100.680  -6.863  14.107  1.00  0.00           H  
ATOM   1013  HA  GLU A  68     101.252  -8.294  16.481  1.00  0.00           H  
ATOM   1014 1HB  GLU A  68     102.618  -8.429  14.404  1.00  0.00           H  
ATOM   1015 2HB  GLU A  68     103.106  -6.753  14.615  1.00  0.00           H  
ATOM   1016 1HG  GLU A  68     104.251  -7.315  16.695  1.00  0.00           H  
ATOM   1017 2HG  GLU A  68     103.705  -8.986  16.568  1.00  0.00           H  
ATOM   1018  N   ASP A  69     101.776  -5.072  16.557  1.00  0.00           N  
ATOM   1019  CA  ASP A  69     101.943  -3.948  17.457  1.00  0.00           C  
ATOM   1020  C   ASP A  69     100.839  -3.871  18.500  1.00  0.00           C  
ATOM   1021  O   ASP A  69     101.079  -3.570  19.668  1.00  0.00           O  
ATOM   1022  CB  ASP A  69     101.987  -2.641  16.662  1.00  0.00           C  
ATOM   1023  CG  ASP A  69     103.276  -2.473  15.869  1.00  0.00           C  
ATOM   1024  OD1 ASP A  69     104.218  -3.176  16.148  1.00  0.00           O  
ATOM   1025  OD2 ASP A  69     103.306  -1.642  14.992  1.00  0.00           O  
ATOM   1026  H   ASP A  69     101.576  -4.880  15.617  1.00  0.00           H  
ATOM   1027  HA  ASP A  69     102.887  -4.068  17.989  1.00  0.00           H  
ATOM   1028 1HB  ASP A  69     101.145  -2.607  15.971  1.00  0.00           H  
ATOM   1029 2HB  ASP A  69     101.885  -1.796  17.345  1.00  0.00           H  
ATOM   1030  N   ALA A  70      99.622  -4.111  18.067  1.00  0.00           N  
ATOM   1031  CA  ALA A  70      98.486  -4.142  18.967  1.00  0.00           C  
ATOM   1032  C   ALA A  70      98.601  -5.242  20.010  1.00  0.00           C  
ATOM   1033  O   ALA A  70      98.264  -5.059  21.178  1.00  0.00           O  
ATOM   1034  CB  ALA A  70      97.199  -4.307  18.172  1.00  0.00           C  
ATOM   1035  H   ALA A  70      99.467  -4.342  17.127  1.00  0.00           H  
ATOM   1036  HA  ALA A  70      98.454  -3.194  19.505  1.00  0.00           H  
ATOM   1037 1HB  ALA A  70      96.349  -4.317  18.854  1.00  0.00           H  
ATOM   1038 2HB  ALA A  70      97.094  -3.478  17.472  1.00  0.00           H  
ATOM   1039 3HB  ALA A  70      97.231  -5.245  17.620  1.00  0.00           H  
ATOM   1040  N   LEU A  71      99.049  -6.399  19.577  1.00  0.00           N  
ATOM   1041  CA  LEU A  71      99.277  -7.513  20.477  1.00  0.00           C  
ATOM   1042  C   LEU A  71     100.341  -7.208  21.520  1.00  0.00           C  
ATOM   1043  O   LEU A  71     100.218  -7.573  22.688  1.00  0.00           O  
ATOM   1044  CB  LEU A  71      99.688  -8.753  19.674  1.00  0.00           C  
ATOM   1045  CG  LEU A  71      98.590  -9.374  18.801  1.00  0.00           C  
ATOM   1046  CD1 LEU A  71      99.191 -10.471  17.932  1.00  0.00           C  
ATOM   1047  CD2 LEU A  71      97.485  -9.925  19.689  1.00  0.00           C  
ATOM   1048  H   LEU A  71      99.303  -6.512  18.637  1.00  0.00           H  
ATOM   1049  HA  LEU A  71      98.349  -7.725  21.006  1.00  0.00           H  
ATOM   1050 1HB  LEU A  71     100.518  -8.486  19.022  1.00  0.00           H  
ATOM   1051 2HB  LEU A  71     100.032  -9.519  20.369  1.00  0.00           H  
ATOM   1052  HG  LEU A  71      98.178  -8.613  18.138  1.00  0.00           H  
ATOM   1053 1HD1 LEU A  71      98.411 -10.912  17.311  1.00  0.00           H  
ATOM   1054 2HD1 LEU A  71      99.965 -10.046  17.293  1.00  0.00           H  
ATOM   1055 3HD1 LEU A  71      99.627 -11.241  18.568  1.00  0.00           H  
ATOM   1056 1HD2 LEU A  71      96.704 -10.366  19.069  1.00  0.00           H  
ATOM   1057 2HD2 LEU A  71      97.896 -10.687  20.351  1.00  0.00           H  
ATOM   1058 3HD2 LEU A  71      97.061  -9.117  20.286  1.00  0.00           H  
ATOM   1059  N   GLU A  72     101.402  -6.566  21.087  1.00  0.00           N  
ATOM   1060  CA  GLU A  72     102.459  -6.148  21.987  1.00  0.00           C  
ATOM   1061  C   GLU A  72     101.975  -5.154  23.030  1.00  0.00           C  
ATOM   1062  O   GLU A  72     102.355  -5.211  24.198  1.00  0.00           O  
ATOM   1063  CB  GLU A  72     103.612  -5.535  21.189  1.00  0.00           C  
ATOM   1064  CG  GLU A  72     104.391  -6.532  20.342  1.00  0.00           C  
ATOM   1065  CD  GLU A  72     105.118  -7.558  21.166  1.00  0.00           C  
ATOM   1066  OE1 GLU A  72     106.001  -7.185  21.900  1.00  0.00           O  
ATOM   1067  OE2 GLU A  72     104.789  -8.716  21.062  1.00  0.00           O  
ATOM   1068  H   GLU A  72     101.469  -6.296  20.147  1.00  0.00           H  
ATOM   1069  HA  GLU A  72     102.826  -7.025  22.521  1.00  0.00           H  
ATOM   1070 1HB  GLU A  72     103.225  -4.762  20.525  1.00  0.00           H  
ATOM   1071 2HB  GLU A  72     104.314  -5.057  21.873  1.00  0.00           H  
ATOM   1072 1HG  GLU A  72     103.698  -7.043  19.674  1.00  0.00           H  
ATOM   1073 2HG  GLU A  72     105.109  -5.989  19.730  1.00  0.00           H  
ATOM   1074  N   ALA A  73     101.158  -4.220  22.597  1.00  0.00           N  
ATOM   1075  CA  ALA A  73     100.563  -3.251  23.497  1.00  0.00           C  
ATOM   1076  C   ALA A  73      99.668  -3.901  24.540  1.00  0.00           C  
ATOM   1077  O   ALA A  73      99.658  -3.517  25.708  1.00  0.00           O  
ATOM   1078  CB  ALA A  73      99.776  -2.219  22.702  1.00  0.00           C  
ATOM   1079  H   ALA A  73     100.880  -4.201  21.657  1.00  0.00           H  
ATOM   1080  HA  ALA A  73     101.368  -2.749  24.034  1.00  0.00           H  
ATOM   1081 1HB  ALA A  73      99.343  -1.488  23.384  1.00  0.00           H  
ATOM   1082 2HB  ALA A  73     100.442  -1.714  22.002  1.00  0.00           H  
ATOM   1083 3HB  ALA A  73      98.980  -2.716  22.150  1.00  0.00           H  
ATOM   1084  N   LEU A  74      98.890  -4.868  24.107  1.00  0.00           N  
ATOM   1085  CA  LEU A  74      98.039  -5.622  25.007  1.00  0.00           C  
ATOM   1086  C   LEU A  74      98.835  -6.391  26.050  1.00  0.00           C  
ATOM   1087  O   LEU A  74      98.458  -6.467  27.218  1.00  0.00           O  
ATOM   1088  CB  LEU A  74      97.170  -6.598  24.204  1.00  0.00           C  
ATOM   1089  CG  LEU A  74      96.084  -5.958  23.330  1.00  0.00           C  
ATOM   1090  CD1 LEU A  74      95.434  -7.026  22.462  1.00  0.00           C  
ATOM   1091  CD2 LEU A  74      95.055  -5.275  24.219  1.00  0.00           C  
ATOM   1092  H   LEU A  74      98.919  -5.144  23.167  1.00  0.00           H  
ATOM   1093  HA  LEU A  74      97.391  -4.924  25.536  1.00  0.00           H  
ATOM   1094 1HB  LEU A  74      97.817  -7.183  23.552  1.00  0.00           H  
ATOM   1095 2HB  LEU A  74      96.678  -7.278  24.899  1.00  0.00           H  
ATOM   1096  HG  LEU A  74      96.537  -5.220  22.668  1.00  0.00           H  
ATOM   1097 1HD1 LEU A  74      94.662  -6.571  21.841  1.00  0.00           H  
ATOM   1098 2HD1 LEU A  74      96.189  -7.485  21.823  1.00  0.00           H  
ATOM   1099 3HD1 LEU A  74      94.985  -7.788  23.098  1.00  0.00           H  
ATOM   1100 1HD2 LEU A  74      94.283  -4.819  23.598  1.00  0.00           H  
ATOM   1101 2HD2 LEU A  74      94.599  -6.012  24.881  1.00  0.00           H  
ATOM   1102 3HD2 LEU A  74      95.543  -4.504  24.815  1.00  0.00           H  
ATOM   1103  N   ARG A  75      99.922  -6.989  25.617  1.00  0.00           N  
ATOM   1104  CA  ARG A  75     100.812  -7.696  26.517  1.00  0.00           C  
ATOM   1105  C   ARG A  75     101.431  -6.779  27.560  1.00  0.00           C  
ATOM   1106  O   ARG A  75     101.571  -7.136  28.728  1.00  0.00           O  
ATOM   1107  CB  ARG A  75     101.922  -8.377  25.730  1.00  0.00           C  
ATOM   1108  CG  ARG A  75     102.898  -9.185  26.569  1.00  0.00           C  
ATOM   1109  CD  ARG A  75     103.950  -9.817  25.732  1.00  0.00           C  
ATOM   1110  NE  ARG A  75     104.781  -8.826  25.067  1.00  0.00           N  
ATOM   1111  CZ  ARG A  75     105.798  -8.163  25.652  1.00  0.00           C  
ATOM   1112  NH1 ARG A  75     106.096  -8.395  26.911  1.00  0.00           N  
ATOM   1113  NH2 ARG A  75     106.495  -7.279  24.960  1.00  0.00           N  
ATOM   1114  H   ARG A  75     100.189  -6.912  24.677  1.00  0.00           H  
ATOM   1115  HA  ARG A  75     100.237  -8.458  27.044  1.00  0.00           H  
ATOM   1116 1HB  ARG A  75     101.485  -9.049  24.993  1.00  0.00           H  
ATOM   1117 2HB  ARG A  75     102.497  -7.626  25.188  1.00  0.00           H  
ATOM   1118 1HG  ARG A  75     103.383  -8.532  27.294  1.00  0.00           H  
ATOM   1119 2HG  ARG A  75     102.359  -9.974  27.095  1.00  0.00           H  
ATOM   1120 1HD  ARG A  75     104.593 -10.434  26.359  1.00  0.00           H  
ATOM   1121 2HD  ARG A  75     103.484 -10.438  24.968  1.00  0.00           H  
ATOM   1122  HE  ARG A  75     104.582  -8.620  24.097  1.00  0.00           H  
ATOM   1123 1HH1 ARG A  75     105.563  -9.071  27.440  1.00  0.00           H  
ATOM   1124 2HH1 ARG A  75     106.858  -7.898  27.350  1.00  0.00           H  
ATOM   1125 1HH2 ARG A  75     106.266  -7.100  23.992  1.00  0.00           H  
ATOM   1126 2HH2 ARG A  75     107.257  -6.782  25.399  1.00  0.00           H  
ATOM   1127  N   ARG A  76     101.831  -5.604  27.127  1.00  0.00           N  
ATOM   1128  CA  ARG A  76     102.373  -4.605  28.027  1.00  0.00           C  
ATOM   1129  C   ARG A  76     101.362  -4.154  29.070  1.00  0.00           C  
ATOM   1130  O   ARG A  76     101.690  -3.954  30.238  1.00  0.00           O  
ATOM   1131  CB  ARG A  76     102.851  -3.394  27.240  1.00  0.00           C  
ATOM   1132  CG  ARG A  76     104.097  -3.628  26.400  1.00  0.00           C  
ATOM   1133  CD  ARG A  76     104.474  -2.418  25.627  1.00  0.00           C  
ATOM   1134  NE  ARG A  76     105.666  -2.637  24.823  1.00  0.00           N  
ATOM   1135  CZ  ARG A  76     106.154  -1.760  23.924  1.00  0.00           C  
ATOM   1136  NH1 ARG A  76     105.544  -0.613  23.726  1.00  0.00           N  
ATOM   1137  NH2 ARG A  76     107.247  -2.054  23.241  1.00  0.00           N  
ATOM   1138  H   ARG A  76     101.709  -5.355  26.187  1.00  0.00           H  
ATOM   1139  HA  ARG A  76     103.223  -5.039  28.554  1.00  0.00           H  
ATOM   1140 1HB  ARG A  76     102.060  -3.061  26.569  1.00  0.00           H  
ATOM   1141 2HB  ARG A  76     103.065  -2.575  27.926  1.00  0.00           H  
ATOM   1142 1HG  ARG A  76     104.931  -3.892  27.052  1.00  0.00           H  
ATOM   1143 2HG  ARG A  76     103.915  -4.442  25.697  1.00  0.00           H  
ATOM   1144 1HD  ARG A  76     103.658  -2.144  24.959  1.00  0.00           H  
ATOM   1145 2HD  ARG A  76     104.673  -1.595  26.313  1.00  0.00           H  
ATOM   1146  HE  ARG A  76     106.163  -3.509  24.947  1.00  0.00           H  
ATOM   1147 1HH1 ARG A  76     104.708  -0.388  24.248  1.00  0.00           H  
ATOM   1148 2HH1 ARG A  76     105.910   0.045  23.053  1.00  0.00           H  
ATOM   1149 1HH2 ARG A  76     107.716  -2.936  23.393  1.00  0.00           H  
ATOM   1150 2HH2 ARG A  76     107.613  -1.397  22.568  1.00  0.00           H  
ATOM   1151  N   LEU A  77     100.080  -4.241  28.690  1.00  0.00           N  
ATOM   1152  CA  LEU A  77      98.936  -4.054  29.600  1.00  0.00           C  
ATOM   1153  C   LEU A  77      98.756  -5.119  30.699  1.00  0.00           C  
ATOM   1154  O   LEU A  77      98.080  -4.863  31.696  1.00  0.00           O  
ATOM   1155  CB  LEU A  77      97.649  -3.993  28.767  1.00  0.00           C  
ATOM   1156  CG  LEU A  77      97.506  -2.770  27.853  1.00  0.00           C  
ATOM   1157  CD1 LEU A  77      96.256  -2.919  26.997  1.00  0.00           C  
ATOM   1158  CD2 LEU A  77      97.441  -1.507  28.700  1.00  0.00           C  
ATOM   1159  H   LEU A  77      99.886  -4.427  27.715  1.00  0.00           H  
ATOM   1160  HA  LEU A  77      99.069  -3.113  30.133  1.00  0.00           H  
ATOM   1161 1HB  LEU A  77      97.598  -4.882  28.141  1.00  0.00           H  
ATOM   1162 2HB  LEU A  77      96.796  -4.002  29.445  1.00  0.00           H  
ATOM   1163  HG  LEU A  77      98.364  -2.713  27.183  1.00  0.00           H  
ATOM   1164 1HD1 LEU A  77      96.154  -2.050  26.347  1.00  0.00           H  
ATOM   1165 2HD1 LEU A  77      96.338  -3.819  26.387  1.00  0.00           H  
ATOM   1166 3HD1 LEU A  77      95.381  -2.994  27.641  1.00  0.00           H  
ATOM   1167 1HD2 LEU A  77      97.340  -0.638  28.050  1.00  0.00           H  
ATOM   1168 2HD2 LEU A  77      96.582  -1.562  29.369  1.00  0.00           H  
ATOM   1169 3HD2 LEU A  77      98.354  -1.417  29.288  1.00  0.00           H  
ATOM   1170  N   GLY A  78      99.344  -6.300  30.523  1.00  0.00           N  
ATOM   1171  CA  GLY A  78      99.206  -7.376  31.519  1.00  0.00           C  
ATOM   1172  C   GLY A  78      98.090  -8.346  31.128  1.00  0.00           C  
ATOM   1173  O   GLY A  78      97.355  -8.835  31.982  1.00  0.00           O  
ATOM   1174  H   GLY A  78      99.890  -6.463  29.690  1.00  0.00           H  
ATOM   1175 1HA  GLY A  78     100.150  -7.915  31.606  1.00  0.00           H  
ATOM   1176 2HA  GLY A  78      98.993  -6.943  32.495  1.00  0.00           H  
ATOM   1177  N   THR A  79      98.055  -8.709  29.848  1.00  0.00           N  
ATOM   1178  CA  THR A  79      97.307  -9.877  29.386  1.00  0.00           C  
ATOM   1179  C   THR A  79      98.078 -11.159  29.694  1.00  0.00           C  
ATOM   1180  O   THR A  79      99.306 -11.185  29.606  1.00  0.00           O  
ATOM   1181  CB  THR A  79      97.014  -9.793  27.876  1.00  0.00           C  
ATOM   1182  OG1 THR A  79      96.218  -8.632  27.605  1.00  0.00           O  
ATOM   1183  CG2 THR A  79      96.270 -11.034  27.408  1.00  0.00           C  
ATOM   1184  H   THR A  79      98.630  -8.207  29.186  1.00  0.00           H  
ATOM   1185  HA  THR A  79      96.348  -9.901  29.905  1.00  0.00           H  
ATOM   1186  HB  THR A  79      97.952  -9.710  27.328  1.00  0.00           H  
ATOM   1187  HG1 THR A  79      96.784  -7.856  27.580  1.00  0.00           H  
ATOM   1188 1HG2 THR A  79      96.072 -10.958  26.339  1.00  0.00           H  
ATOM   1189 2HG2 THR A  79      96.877 -11.918  27.603  1.00  0.00           H  
ATOM   1190 3HG2 THR A  79      95.327 -11.117  27.946  1.00  0.00           H  
ATOM   1191  N   ASP A  80      97.364 -12.211  30.084  1.00  0.00           N  
ATOM   1192  CA  ASP A  80      98.012 -13.453  30.501  1.00  0.00           C  
ATOM   1193  C   ASP A  80      98.904 -13.997  29.393  1.00  0.00           C  
ATOM   1194  O   ASP A  80      98.585 -13.872  28.210  1.00  0.00           O  
ATOM   1195  CB  ASP A  80      96.968 -14.504  30.887  1.00  0.00           C  
ATOM   1196  CG  ASP A  80      97.586 -15.760  31.486  1.00  0.00           C  
ATOM   1197  OD1 ASP A  80      97.857 -15.762  32.664  1.00  0.00           O  
ATOM   1198  OD2 ASP A  80      97.782 -16.706  30.761  1.00  0.00           O  
ATOM   1199  H   ASP A  80      96.357 -12.142  30.118  1.00  0.00           H  
ATOM   1200  HA  ASP A  80      98.624 -13.246  31.380  1.00  0.00           H  
ATOM   1201 1HB  ASP A  80      96.274 -14.078  31.611  1.00  0.00           H  
ATOM   1202 2HB  ASP A  80      96.391 -14.785  30.006  1.00  0.00           H  
ATOM   1203  N   GLU A  81     100.078 -14.491  29.775  1.00  0.00           N  
ATOM   1204  CA  GLU A  81     101.160 -14.692  28.819  1.00  0.00           C  
ATOM   1205  C   GLU A  81     100.913 -15.867  27.879  1.00  0.00           C  
ATOM   1206  O   GLU A  81     101.279 -15.800  26.706  1.00  0.00           O  
ATOM   1207  CB  GLU A  81     102.480 -14.905  29.564  1.00  0.00           C  
ATOM   1208  CG  GLU A  81     102.990 -13.675  30.302  1.00  0.00           C  
ATOM   1209  CD  GLU A  81     104.272 -13.929  31.045  1.00  0.00           C  
ATOM   1210  OE1 GLU A  81     104.700 -15.058  31.084  1.00  0.00           O  
ATOM   1211  OE2 GLU A  81     104.825 -12.993  31.573  1.00  0.00           O  
ATOM   1212  H   GLU A  81     100.253 -14.648  30.758  1.00  0.00           H  
ATOM   1213  HA  GLU A  81     101.244 -13.799  28.199  1.00  0.00           H  
ATOM   1214 1HB  GLU A  81     102.361 -15.707  30.293  1.00  0.00           H  
ATOM   1215 2HB  GLU A  81     103.250 -15.216  28.859  1.00  0.00           H  
ATOM   1216 1HG  GLU A  81     103.154 -12.874  29.581  1.00  0.00           H  
ATOM   1217 2HG  GLU A  81     102.228 -13.344  31.005  1.00  0.00           H  
ATOM   1218  N   LEU A  82     100.240 -16.926  28.352  1.00  0.00           N  
ATOM   1219  CA  LEU A  82      99.924 -18.018  27.451  1.00  0.00           C  
ATOM   1220  C   LEU A  82      98.889 -17.629  26.408  1.00  0.00           C  
ATOM   1221  O   LEU A  82      98.982 -18.002  25.240  1.00  0.00           O  
ATOM   1222  CB  LEU A  82      99.414 -19.222  28.253  1.00  0.00           C  
ATOM   1223  CG  LEU A  82      99.081 -20.475  27.433  1.00  0.00           C  
ATOM   1224  CD1 LEU A  82     100.324 -20.936  26.682  1.00  0.00           C  
ATOM   1225  CD2 LEU A  82      98.566 -21.566  28.359  1.00  0.00           C  
ATOM   1226  H   LEU A  82      99.978 -17.017  29.291  1.00  0.00           H  
ATOM   1227  HA  LEU A  82     100.833 -18.304  26.922  1.00  0.00           H  
ATOM   1228 1HB  LEU A  82     100.172 -19.497  28.985  1.00  0.00           H  
ATOM   1229 2HB  LEU A  82      98.512 -18.927  28.788  1.00  0.00           H  
ATOM   1230  HG  LEU A  82      98.316 -20.234  26.695  1.00  0.00           H  
ATOM   1231 1HD1 LEU A  82     100.087 -21.826  26.099  1.00  0.00           H  
ATOM   1232 2HD1 LEU A  82     100.659 -20.143  26.013  1.00  0.00           H  
ATOM   1233 3HD1 LEU A  82     101.114 -21.169  27.395  1.00  0.00           H  
ATOM   1234 1HD2 LEU A  82      98.329 -22.457  27.776  1.00  0.00           H  
ATOM   1235 2HD2 LEU A  82      99.331 -21.809  29.097  1.00  0.00           H  
ATOM   1236 3HD2 LEU A  82      97.668 -21.217  28.869  1.00  0.00           H  
ATOM   1237  N   ALA A  83      97.881 -16.904  26.842  1.00  0.00           N  
ATOM   1238  CA  ALA A  83      96.861 -16.404  25.941  1.00  0.00           C  
ATOM   1239  C   ALA A  83      97.423 -15.451  24.898  1.00  0.00           C  
ATOM   1240  O   ALA A  83      97.040 -15.478  23.730  1.00  0.00           O  
ATOM   1241  CB  ALA A  83      95.758 -15.719  26.735  1.00  0.00           C  
ATOM   1242  H   ALA A  83      97.837 -16.630  27.781  1.00  0.00           H  
ATOM   1243  HA  ALA A  83      96.439 -17.253  25.403  1.00  0.00           H  
ATOM   1244 1HB  ALA A  83      94.989 -15.358  26.053  1.00  0.00           H  
ATOM   1245 2HB  ALA A  83      95.318 -16.430  27.435  1.00  0.00           H  
ATOM   1246 3HB  ALA A  83      96.177 -14.879  27.287  1.00  0.00           H  
ATOM   1247  N   MET A  84      98.312 -14.585  25.332  1.00  0.00           N  
ATOM   1248  CA  MET A  84      98.982 -13.667  24.431  1.00  0.00           C  
ATOM   1249  C   MET A  84      99.823 -14.386  23.388  1.00  0.00           C  
ATOM   1250  O   MET A  84      99.863 -14.004  22.220  1.00  0.00           O  
ATOM   1251  CB  MET A  84      99.850 -12.699  25.232  1.00  0.00           C  
ATOM   1252  CG  MET A  84     100.576 -11.659  24.390  1.00  0.00           C  
ATOM   1253  SD  MET A  84     102.151 -12.259  23.749  1.00  0.00           S  
ATOM   1254  CE  MET A  84     102.581 -10.940  22.618  1.00  0.00           C  
ATOM   1255  H   MET A  84      98.590 -14.589  26.271  1.00  0.00           H  
ATOM   1256  HA  MET A  84      98.225 -13.100  23.889  1.00  0.00           H  
ATOM   1257 1HB  MET A  84      99.232 -12.170  25.956  1.00  0.00           H  
ATOM   1258 2HB  MET A  84     100.601 -13.259  25.790  1.00  0.00           H  
ATOM   1259 1HG  MET A  84      99.948 -11.371  23.547  1.00  0.00           H  
ATOM   1260 2HG  MET A  84     100.765 -10.770  24.992  1.00  0.00           H  
ATOM   1261 1HE  MET A  84     103.535 -11.165  22.141  1.00  0.00           H  
ATOM   1262 2HE  MET A  84     101.807 -10.847  21.855  1.00  0.00           H  
ATOM   1263 3HE  MET A  84     102.663 -10.001  23.167  1.00  0.00           H  
ATOM   1264  N   GLU A  85     100.521 -15.412  23.822  1.00  0.00           N  
ATOM   1265  CA  GLU A  85     101.309 -16.231  22.921  1.00  0.00           C  
ATOM   1266  C   GLU A  85     100.455 -16.934  21.878  1.00  0.00           C  
ATOM   1267  O   GLU A  85     100.824 -17.040  20.710  1.00  0.00           O  
ATOM   1268  CB  GLU A  85     102.104 -17.268  23.718  1.00  0.00           C  
ATOM   1269  CG  GLU A  85     103.020 -18.142  22.873  1.00  0.00           C  
ATOM   1270  CD  GLU A  85     103.840 -19.096  23.697  1.00  0.00           C  
ATOM   1271  OE1 GLU A  85     103.720 -19.069  24.898  1.00  0.00           O  
ATOM   1272  OE2 GLU A  85     104.587 -19.854  23.123  1.00  0.00           O  
ATOM   1273  H   GLU A  85     100.469 -15.685  24.761  1.00  0.00           H  
ATOM   1274  HA  GLU A  85     102.007 -15.585  22.387  1.00  0.00           H  
ATOM   1275 1HB  GLU A  85     102.718 -16.762  24.463  1.00  0.00           H  
ATOM   1276 2HB  GLU A  85     101.415 -17.923  24.251  1.00  0.00           H  
ATOM   1277 1HG  GLU A  85     102.414 -18.714  22.171  1.00  0.00           H  
ATOM   1278 2HG  GLU A  85     103.687 -17.501  22.298  1.00  0.00           H  
ATOM   1279  N   ALA A  86      99.323 -17.444  22.312  1.00  0.00           N  
ATOM   1280  CA  ALA A  86      98.380 -18.078  21.411  1.00  0.00           C  
ATOM   1281  C   ALA A  86      97.836 -17.114  20.368  1.00  0.00           C  
ATOM   1282  O   ALA A  86      97.667 -17.460  19.200  1.00  0.00           O  
ATOM   1283  CB  ALA A  86      97.235 -18.690  22.205  1.00  0.00           C  
ATOM   1284  H   ALA A  86      99.064 -17.346  23.251  1.00  0.00           H  
ATOM   1285  HA  ALA A  86      98.904 -18.868  20.873  1.00  0.00           H  
ATOM   1286 1HB  ALA A  86      96.538 -19.176  21.523  1.00  0.00           H  
ATOM   1287 2HB  ALA A  86      97.631 -19.427  22.904  1.00  0.00           H  
ATOM   1288 3HB  ALA A  86      96.717 -17.908  22.757  1.00  0.00           H  
ATOM   1289  N   ALA A  87      97.530 -15.912  20.802  1.00  0.00           N  
ATOM   1290  CA  ALA A  87      97.070 -14.872  19.901  1.00  0.00           C  
ATOM   1291  C   ALA A  87      98.113 -14.504  18.858  1.00  0.00           C  
ATOM   1292  O   ALA A  87      97.802 -14.278  17.690  1.00  0.00           O  
ATOM   1293  CB  ALA A  87      96.667 -13.638  20.695  1.00  0.00           C  
ATOM   1294  H   ALA A  87      97.672 -15.673  21.741  1.00  0.00           H  
ATOM   1295  HA  ALA A  87      96.200 -15.250  19.364  1.00  0.00           H  
ATOM   1296 1HB  ALA A  87      96.311 -12.866  20.013  1.00  0.00           H  
ATOM   1297 2HB  ALA A  87      95.873 -13.899  21.395  1.00  0.00           H  
ATOM   1298 3HB  ALA A  87      97.528 -13.264  21.248  1.00  0.00           H  
ATOM   1299  N   GLU A  88      99.351 -14.412  19.292  1.00  0.00           N  
ATOM   1300  CA  GLU A  88     100.454 -14.139  18.391  1.00  0.00           C  
ATOM   1301  C   GLU A  88     100.636 -15.230  17.348  1.00  0.00           C  
ATOM   1302  O   GLU A  88     100.912 -14.963  16.180  1.00  0.00           O  
ATOM   1303  CB  GLU A  88     101.749 -13.969  19.188  1.00  0.00           C  
ATOM   1304  CG  GLU A  88     102.965 -13.612  18.343  1.00  0.00           C  
ATOM   1305  CD  GLU A  88     104.201 -13.379  19.166  1.00  0.00           C  
ATOM   1306  OE1 GLU A  88     104.118 -13.470  20.368  1.00  0.00           O  
ATOM   1307  OE2 GLU A  88     105.230 -13.111  18.593  1.00  0.00           O  
ATOM   1308  H   GLU A  88      99.561 -14.593  20.231  1.00  0.00           H  
ATOM   1309  HA  GLU A  88     100.243 -13.212  17.857  1.00  0.00           H  
ATOM   1310 1HB  GLU A  88     101.618 -13.184  19.933  1.00  0.00           H  
ATOM   1311 2HB  GLU A  88     101.973 -14.893  19.721  1.00  0.00           H  
ATOM   1312 1HG  GLU A  88     103.157 -14.423  17.641  1.00  0.00           H  
ATOM   1313 2HG  GLU A  88     102.743 -12.714  17.768  1.00  0.00           H  
ATOM   1314  N   ARG A  89     100.512 -16.465  17.782  1.00  0.00           N  
ATOM   1315  CA  ARG A  89     100.588 -17.599  16.881  1.00  0.00           C  
ATOM   1316  C   ARG A  89      99.482 -17.588  15.838  1.00  0.00           C  
ATOM   1317  O   ARG A  89      99.697 -17.907  14.670  1.00  0.00           O  
ATOM   1318  CB  ARG A  89     100.518 -18.900  17.668  1.00  0.00           C  
ATOM   1319  CG  ARG A  89     101.734 -19.190  18.532  1.00  0.00           C  
ATOM   1320  CD  ARG A  89     102.949 -19.426  17.711  1.00  0.00           C  
ATOM   1321  NE  ARG A  89     102.838 -20.636  16.913  1.00  0.00           N  
ATOM   1322  CZ  ARG A  89     103.613 -20.926  15.850  1.00  0.00           C  
ATOM   1323  NH1 ARG A  89     104.549 -20.085  15.471  1.00  0.00           N  
ATOM   1324  NH2 ARG A  89     103.433 -22.056  15.189  1.00  0.00           N  
ATOM   1325  H   ARG A  89     100.297 -16.641  18.721  1.00  0.00           H  
ATOM   1326  HA  ARG A  89     101.541 -17.559  16.354  1.00  0.00           H  
ATOM   1327 1HB  ARG A  89      99.646 -18.883  18.320  1.00  0.00           H  
ATOM   1328 2HB  ARG A  89     100.395 -19.735  16.979  1.00  0.00           H  
ATOM   1329 1HG  ARG A  89     101.924 -18.342  19.190  1.00  0.00           H  
ATOM   1330 2HG  ARG A  89     101.549 -20.081  19.134  1.00  0.00           H  
ATOM   1331 1HD  ARG A  89     103.099 -18.585  17.034  1.00  0.00           H  
ATOM   1332 2HD  ARG A  89     103.815 -19.526  18.363  1.00  0.00           H  
ATOM   1333  HE  ARG A  89     102.128 -21.308  17.175  1.00  0.00           H  
ATOM   1334 1HH1 ARG A  89     104.687 -19.221  15.976  1.00  0.00           H  
ATOM   1335 2HH1 ARG A  89     105.130 -20.302  14.674  1.00  0.00           H  
ATOM   1336 1HH2 ARG A  89     102.713 -22.703  15.481  1.00  0.00           H  
ATOM   1337 2HH2 ARG A  89     104.014 -22.273  14.393  1.00  0.00           H  
ATOM   1338  N   THR A  90      98.288 -17.252  16.272  1.00  0.00           N  
ATOM   1339  CA  THR A  90      97.158 -17.131  15.371  1.00  0.00           C  
ATOM   1340  C   THR A  90      97.360 -16.043  14.328  1.00  0.00           C  
ATOM   1341  O   THR A  90      97.009 -16.199  13.160  1.00  0.00           O  
ATOM   1342  CB  THR A  90      95.864 -16.851  16.157  1.00  0.00           C  
ATOM   1343  OG1 THR A  90      95.597 -17.943  17.048  1.00  0.00           O  
ATOM   1344  CG2 THR A  90      94.689 -16.679  15.207  1.00  0.00           C  
ATOM   1345  H   THR A  90      98.152 -17.009  17.211  1.00  0.00           H  
ATOM   1346  HA  THR A  90      97.041 -18.073  14.834  1.00  0.00           H  
ATOM   1347  HB  THR A  90      95.985 -15.942  16.745  1.00  0.00           H  
ATOM   1348  HG1 THR A  90      96.330 -18.040  17.662  1.00  0.00           H  
ATOM   1349 1HG2 THR A  90      93.783 -16.481  15.780  1.00  0.00           H  
ATOM   1350 2HG2 THR A  90      94.883 -15.842  14.536  1.00  0.00           H  
ATOM   1351 3HG2 THR A  90      94.557 -17.589  14.623  1.00  0.00           H  
ATOM   1352  N   LEU A  91      97.899 -14.925  14.762  1.00  0.00           N  
ATOM   1353  CA  LEU A  91      98.215 -13.833  13.861  1.00  0.00           C  
ATOM   1354  C   LEU A  91      99.251 -14.222  12.818  1.00  0.00           C  
ATOM   1355  O   LEU A  91      99.158 -13.849  11.650  1.00  0.00           O  
ATOM   1356  CB  LEU A  91      98.724 -12.629  14.663  1.00  0.00           C  
ATOM   1357  CG  LEU A  91      99.078 -11.383  13.841  1.00  0.00           C  
ATOM   1358  CD1 LEU A  91      97.844 -10.902  13.090  1.00  0.00           C  
ATOM   1359  CD2 LEU A  91      99.613 -10.300  14.765  1.00  0.00           C  
ATOM   1360  H   LEU A  91      98.161 -14.834  15.701  1.00  0.00           H  
ATOM   1361  HA  LEU A  91      97.307 -13.548  13.332  1.00  0.00           H  
ATOM   1362 1HB  LEU A  91      97.959 -12.343  15.384  1.00  0.00           H  
ATOM   1363 2HB  LEU A  91      99.617 -12.929  15.212  1.00  0.00           H  
ATOM   1364  HG  LEU A  91      99.839 -11.639  13.102  1.00  0.00           H  
ATOM   1365 1HD1 LEU A  91      98.096 -10.017  12.506  1.00  0.00           H  
ATOM   1366 2HD1 LEU A  91      97.494 -11.689  12.423  1.00  0.00           H  
ATOM   1367 3HD1 LEU A  91      97.058 -10.654  13.803  1.00  0.00           H  
ATOM   1368 1HD2 LEU A  91      99.866  -9.415  14.180  1.00  0.00           H  
ATOM   1369 2HD2 LEU A  91      98.853 -10.042  15.503  1.00  0.00           H  
ATOM   1370 3HD2 LEU A  91     100.505 -10.664  15.275  1.00  0.00           H  
ATOM   1371  N   GLU A  92     100.258 -14.946  13.252  1.00  0.00           N  
ATOM   1372  CA  GLU A  92     101.278 -15.447  12.351  1.00  0.00           C  
ATOM   1373  C   GLU A  92     100.716 -16.400  11.308  1.00  0.00           C  
ATOM   1374  O   GLU A  92     101.099 -16.373  10.140  1.00  0.00           O  
ATOM   1375  CB  GLU A  92     102.379 -16.150  13.148  1.00  0.00           C  
ATOM   1376  CG  GLU A  92     103.539 -16.659  12.304  1.00  0.00           C  
ATOM   1377  CD  GLU A  92     104.635 -17.276  13.127  1.00  0.00           C  
ATOM   1378  OE1 GLU A  92     104.810 -16.868  14.250  1.00  0.00           O  
ATOM   1379  OE2 GLU A  92     105.298 -18.157  12.633  1.00  0.00           O  
ATOM   1380  H   GLU A  92     100.303 -15.221  14.191  1.00  0.00           H  
ATOM   1381  HA  GLU A  92     101.713 -14.602  11.817  1.00  0.00           H  
ATOM   1382 1HB  GLU A  92     102.783 -15.464  13.893  1.00  0.00           H  
ATOM   1383 2HB  GLU A  92     101.956 -17.000  13.682  1.00  0.00           H  
ATOM   1384 1HG  GLU A  92     103.165 -17.403  11.602  1.00  0.00           H  
ATOM   1385 2HG  GLU A  92     103.947 -15.829  11.728  1.00  0.00           H  
ATOM   1386  N   HIS A  93      99.827 -17.266  11.742  1.00  0.00           N  
ATOM   1387  CA  HIS A  93      99.157 -18.184  10.841  1.00  0.00           C  
ATOM   1388  C   HIS A  93      98.317 -17.465   9.798  1.00  0.00           C  
ATOM   1389  O   HIS A  93      98.277 -17.847   8.630  1.00  0.00           O  
ATOM   1390  CB  HIS A  93      98.270 -19.151  11.632  1.00  0.00           C  
ATOM   1391  CG  HIS A  93      99.040 -20.160  12.426  1.00  0.00           C  
ATOM   1392  ND1 HIS A  93     100.098 -20.871  11.900  1.00  0.00           N  
ATOM   1393  CD2 HIS A  93      98.905 -20.579  13.706  1.00  0.00           C  
ATOM   1394  CE1 HIS A  93     100.582 -21.683  12.824  1.00  0.00           C  
ATOM   1395  NE2 HIS A  93      99.875 -21.525  13.928  1.00  0.00           N  
ATOM   1396  H   HIS A  93      99.550 -17.262  12.681  1.00  0.00           H  
ATOM   1397  HA  HIS A  93      99.900 -18.768  10.298  1.00  0.00           H  
ATOM   1398 1HB  HIS A  93      97.638 -18.587  12.318  1.00  0.00           H  
ATOM   1399 2HB  HIS A  93      97.613 -19.685  10.946  1.00  0.00           H  
ATOM   1400  HD2 HIS A  93      98.164 -20.231  14.427  1.00  0.00           H  
ATOM   1401  HE1 HIS A  93     101.421 -22.366  12.696  1.00  0.00           H  
ATOM   1402  HE2 HIS A  93     100.020 -22.017  14.798  1.00  0.00           H  
ATOM   1403  N   LEU A  94      97.618 -16.439  10.232  1.00  0.00           N  
ATOM   1404  CA  LEU A  94      96.830 -15.620   9.331  1.00  0.00           C  
ATOM   1405  C   LEU A  94      97.685 -14.917   8.288  1.00  0.00           C  
ATOM   1406  O   LEU A  94      97.315 -14.811   7.120  1.00  0.00           O  
ATOM   1407  CB  LEU A  94      96.041 -14.578  10.133  1.00  0.00           C  
ATOM   1408  CG  LEU A  94      94.907 -15.129  11.006  1.00  0.00           C  
ATOM   1409  CD1 LEU A  94      94.343 -14.012  11.874  1.00  0.00           C  
ATOM   1410  CD2 LEU A  94      93.827 -15.728  10.117  1.00  0.00           C  
ATOM   1411  H   LEU A  94      97.670 -16.166  11.171  1.00  0.00           H  
ATOM   1412  HA  LEU A  94      96.129 -16.265   8.802  1.00  0.00           H  
ATOM   1413 1HB  LEU A  94      96.732 -14.045  10.785  1.00  0.00           H  
ATOM   1414 2HB  LEU A  94      95.605 -13.861   9.437  1.00  0.00           H  
ATOM   1415  HG  LEU A  94      95.300 -15.900  11.669  1.00  0.00           H  
ATOM   1416 1HD1 LEU A  94      93.537 -14.404  12.494  1.00  0.00           H  
ATOM   1417 2HD1 LEU A  94      95.132 -13.615  12.513  1.00  0.00           H  
ATOM   1418 3HD1 LEU A  94      93.957 -13.217  11.237  1.00  0.00           H  
ATOM   1419 1HD2 LEU A  94      93.021 -16.121  10.738  1.00  0.00           H  
ATOM   1420 2HD2 LEU A  94      93.432 -14.958   9.455  1.00  0.00           H  
ATOM   1421 3HD2 LEU A  94      94.253 -16.536   9.521  1.00  0.00           H  
ATOM   1422  N   ARG A  95      98.816 -14.407   8.722  1.00  0.00           N  
ATOM   1423  CA  ARG A  95      99.760 -13.773   7.821  1.00  0.00           C  
ATOM   1424  C   ARG A  95     100.304 -14.737   6.778  1.00  0.00           C  
ATOM   1425  O   ARG A  95     100.472 -14.391   5.610  1.00  0.00           O  
ATOM   1426  CB  ARG A  95     100.921 -13.183   8.608  1.00  0.00           C  
ATOM   1427  CG  ARG A  95     101.915 -12.385   7.779  1.00  0.00           C  
ATOM   1428  CD  ARG A  95     102.991 -13.249   7.230  1.00  0.00           C  
ATOM   1429  NE  ARG A  95     103.729 -13.930   8.282  1.00  0.00           N  
ATOM   1430  CZ  ARG A  95     104.729 -13.378   8.996  1.00  0.00           C  
ATOM   1431  NH1 ARG A  95     105.099 -12.139   8.760  1.00  0.00           N  
ATOM   1432  NH2 ARG A  95     105.339 -14.083   9.934  1.00  0.00           N  
ATOM   1433  H   ARG A  95      99.076 -14.505   9.661  1.00  0.00           H  
ATOM   1434  HA  ARG A  95      99.248 -12.968   7.294  1.00  0.00           H  
ATOM   1435 1HB  ARG A  95     100.536 -12.524   9.385  1.00  0.00           H  
ATOM   1436 2HB  ARG A  95     101.471 -13.984   9.101  1.00  0.00           H  
ATOM   1437 1HG  ARG A  95     101.396 -11.912   6.945  1.00  0.00           H  
ATOM   1438 2HG  ARG A  95     102.375 -11.617   8.402  1.00  0.00           H  
ATOM   1439 1HD  ARG A  95     102.555 -14.003   6.577  1.00  0.00           H  
ATOM   1440 2HD  ARG A  95     103.693 -12.639   6.662  1.00  0.00           H  
ATOM   1441  HE  ARG A  95     103.473 -14.886   8.493  1.00  0.00           H  
ATOM   1442 1HH1 ARG A  95     104.633 -11.601   8.043  1.00  0.00           H  
ATOM   1443 2HH1 ARG A  95     105.849 -11.725   9.295  1.00  0.00           H  
ATOM   1444 1HH2 ARG A  95     105.054 -15.035  10.115  1.00  0.00           H  
ATOM   1445 2HH2 ARG A  95     106.088 -13.669  10.468  1.00  0.00           H  
ATOM   1446  N   ARG A  96     100.609 -15.939   7.212  1.00  0.00           N  
ATOM   1447  CA  ARG A  96     101.069 -16.979   6.311  1.00  0.00           C  
ATOM   1448  C   ARG A  96     100.026 -17.347   5.268  1.00  0.00           C  
ATOM   1449  O   ARG A  96     100.337 -17.573   4.100  1.00  0.00           O  
ATOM   1450  CB  ARG A  96     101.448 -18.225   7.098  1.00  0.00           C  
ATOM   1451  CG  ARG A  96     102.714 -18.096   7.929  1.00  0.00           C  
ATOM   1452  CD  ARG A  96     103.032 -19.358   8.645  1.00  0.00           C  
ATOM   1453  NE  ARG A  96     104.195 -19.215   9.506  1.00  0.00           N  
ATOM   1454  CZ  ARG A  96     105.472 -19.336   9.094  1.00  0.00           C  
ATOM   1455  NH1 ARG A  96     105.733 -19.602   7.834  1.00  0.00           N  
ATOM   1456  NH2 ARG A  96     106.462 -19.188   9.957  1.00  0.00           N  
ATOM   1457  H   ARG A  96     100.467 -16.178   8.151  1.00  0.00           H  
ATOM   1458  HA  ARG A  96     101.951 -16.615   5.784  1.00  0.00           H  
ATOM   1459 1HB  ARG A  96     100.635 -18.490   7.773  1.00  0.00           H  
ATOM   1460 2HB  ARG A  96     101.588 -19.060   6.411  1.00  0.00           H  
ATOM   1461 1HG  ARG A  96     103.553 -17.850   7.279  1.00  0.00           H  
ATOM   1462 2HG  ARG A  96     102.584 -17.306   8.670  1.00  0.00           H  
ATOM   1463 1HD  ARG A  96     102.184 -19.650   9.263  1.00  0.00           H  
ATOM   1464 2HD  ARG A  96     103.240 -20.145   7.920  1.00  0.00           H  
ATOM   1465  HE  ARG A  96     104.034 -19.010  10.483  1.00  0.00           H  
ATOM   1466 1HH1 ARG A  96     104.977 -19.716   7.174  1.00  0.00           H  
ATOM   1467 2HH1 ARG A  96     106.690 -19.693   7.525  1.00  0.00           H  
ATOM   1468 1HH2 ARG A  96     106.261 -18.983  10.927  1.00  0.00           H  
ATOM   1469 2HH2 ARG A  96     107.418 -19.279   9.649  1.00  0.00           H  
ATOM   1470  N   ALA A  97      98.789 -17.439   5.702  1.00  0.00           N  
ATOM   1471  CA  ALA A  97      97.685 -17.712   4.801  1.00  0.00           C  
ATOM   1472  C   ALA A  97      97.504 -16.621   3.758  1.00  0.00           C  
ATOM   1473  O   ALA A  97      97.227 -16.887   2.590  1.00  0.00           O  
ATOM   1474  CB  ALA A  97      96.400 -17.895   5.595  1.00  0.00           C  
ATOM   1475  H   ALA A  97      98.578 -17.258   6.641  1.00  0.00           H  
ATOM   1476  HA  ALA A  97      97.906 -18.634   4.264  1.00  0.00           H  
ATOM   1477 1HB  ALA A  97      95.578 -18.111   4.912  1.00  0.00           H  
ATOM   1478 2HB  ALA A  97      96.519 -18.722   6.294  1.00  0.00           H  
ATOM   1479 3HB  ALA A  97      96.181 -16.982   6.147  1.00  0.00           H  
ATOM   1480  N   ALA A  98      97.628 -15.386   4.192  1.00  0.00           N  
ATOM   1481  CA  ALA A  98      97.551 -14.252   3.291  1.00  0.00           C  
ATOM   1482  C   ALA A  98      98.657 -14.262   2.248  1.00  0.00           C  
ATOM   1483  O   ALA A  98      98.442 -13.944   1.080  1.00  0.00           O  
ATOM   1484  CB  ALA A  98      97.593 -12.955   4.085  1.00  0.00           C  
ATOM   1485  H   ALA A  98      97.843 -15.210   5.131  1.00  0.00           H  
ATOM   1486  HA  ALA A  98      96.605 -14.310   2.753  1.00  0.00           H  
ATOM   1487 1HB  ALA A  98      97.522 -12.108   3.403  1.00  0.00           H  
ATOM   1488 2HB  ALA A  98      96.758 -12.929   4.785  1.00  0.00           H  
ATOM   1489 3HB  ALA A  98      98.530 -12.897   4.638  1.00  0.00           H  
ATOM   1490  N   LEU A  99      99.879 -14.576   2.710  1.00  0.00           N  
ATOM   1491  CA  LEU A  99     101.069 -14.640   1.853  1.00  0.00           C  
ATOM   1492  C   LEU A  99     101.274 -16.029   1.251  1.00  0.00           C  
ATOM   1493  O   LEU A  99     101.815 -16.164   0.154  1.00  0.00           O  
ATOM   1494  CB  LEU A  99     102.315 -14.244   2.655  1.00  0.00           C  
ATOM   1495  CG  LEU A  99     102.604 -12.740   2.735  1.00  0.00           C  
ATOM   1496  CD1 LEU A  99     101.430 -12.031   3.397  1.00  0.00           C  
ATOM   1497  CD2 LEU A  99     103.891 -12.511   3.514  1.00  0.00           C  
ATOM   1498  H   LEU A  99      99.979 -14.805   3.689  1.00  0.00           H  
ATOM   1499  HA  LEU A  99     100.941 -13.937   1.031  1.00  0.00           H  
ATOM   1500 1HB  LEU A  99     102.205 -14.615   3.673  1.00  0.00           H  
ATOM   1501 2HB  LEU A  99     103.184 -14.725   2.207  1.00  0.00           H  
ATOM   1502  HG  LEU A  99     102.713 -12.336   1.728  1.00  0.00           H  
ATOM   1503 1HD1 LEU A  99     101.636 -10.962   3.454  1.00  0.00           H  
ATOM   1504 2HD1 LEU A  99     100.528 -12.195   2.809  1.00  0.00           H  
ATOM   1505 3HD1 LEU A  99     101.287 -12.426   4.402  1.00  0.00           H  
ATOM   1506 1HD2 LEU A  99     104.097 -11.442   3.571  1.00  0.00           H  
ATOM   1507 2HD2 LEU A  99     103.783 -12.913   4.522  1.00  0.00           H  
ATOM   1508 3HD2 LEU A  99     104.716 -13.013   3.009  1.00  0.00           H  
ATOM   1509  N   GLY A 100     100.802 -17.056   1.957  1.00  0.00           N  
ATOM   1510  CA  GLY A 100     100.819 -18.419   1.427  1.00  0.00           C  
ATOM   1511  C   GLY A 100      99.824 -18.554   0.286  1.00  0.00           C  
ATOM   1512  O   GLY A 100      99.898 -19.489  -0.512  1.00  0.00           O  
ATOM   1513  H   GLY A 100     100.396 -16.885   2.863  1.00  0.00           H  
ATOM   1514 1HA  GLY A 100     101.824 -18.662   1.080  1.00  0.00           H  
ATOM   1515 2HA  GLY A 100     100.575 -19.122   2.223  1.00  0.00           H  
ATOM   1516  N   GLY A 101      98.863 -17.637   0.248  1.00  0.00           N  
ATOM   1517  CA  GLY A 101      97.756 -17.713  -0.691  1.00  0.00           C  
ATOM   1518  C   GLY A 101      96.729 -18.754  -0.259  1.00  0.00           C  
ATOM   1519  O   GLY A 101      96.139 -19.444  -1.089  1.00  0.00           O  
ATOM   1520  H   GLY A 101      98.887 -16.879   0.915  1.00  0.00           H  
ATOM   1521 1HA  GLY A 101      97.277 -16.737  -0.768  1.00  0.00           H  
ATOM   1522 2HA  GLY A 101      98.135 -17.963  -1.681  1.00  0.00           H  
ATOM   1523  N   ALA A 102      96.484 -18.816   1.045  1.00  0.00           N  
ATOM   1524  CA  ALA A 102      95.405 -19.629   1.596  1.00  0.00           C  
ATOM   1525  C   ALA A 102      94.057 -18.946   1.402  1.00  0.00           C  
ATOM   1526  O   ALA A 102      93.946 -17.728   1.542  1.00  0.00           O  
ATOM   1527  CB  ALA A 102      95.650 -19.910   3.071  1.00  0.00           C  
ATOM   1528  H   ALA A 102      97.067 -18.281   1.673  1.00  0.00           H  
ATOM   1529  HA  ALA A 102      95.393 -20.587   1.075  1.00  0.00           H  
ATOM   1530 1HB  ALA A 102      94.833 -20.514   3.467  1.00  0.00           H  
ATOM   1531 2HB  ALA A 102      96.590 -20.448   3.188  1.00  0.00           H  
ATOM   1532 3HB  ALA A 102      95.701 -18.968   3.617  1.00  0.00           H  
ATOM   1533  N   PRO A 103      93.041 -19.726   1.050  1.00  0.00           N  
ATOM   1534  CA  PRO A 103      91.724 -19.178   0.752  1.00  0.00           C  
ATOM   1535  C   PRO A 103      91.115 -18.501   1.966  1.00  0.00           C  
ATOM   1536  O   PRO A 103      91.486 -18.792   3.104  1.00  0.00           O  
ATOM   1537  CB  PRO A 103      90.921 -20.415   0.337  1.00  0.00           C  
ATOM   1538  CG  PRO A 103      91.959 -21.402  -0.076  1.00  0.00           C  
ATOM   1539  CD  PRO A 103      93.121 -21.130   0.842  1.00  0.00           C  
ATOM   1540  HA  PRO A 103      91.829 -18.437  -0.042  1.00  0.00           H  
ATOM   1541 1HB  PRO A 103      90.309 -20.766   1.180  1.00  0.00           H  
ATOM   1542 2HB  PRO A 103      90.229 -20.157  -0.479  1.00  0.00           H  
ATOM   1543 1HG  PRO A 103      91.570 -22.427   0.025  1.00  0.00           H  
ATOM   1544 2HG  PRO A 103      92.215 -21.263  -1.137  1.00  0.00           H  
ATOM   1545 1HD  PRO A 103      92.993 -21.698   1.775  1.00  0.00           H  
ATOM   1546 2HD  PRO A 103      94.058 -21.413   0.341  1.00  0.00           H  
ATOM   1547  N   PRO A 104      90.209 -17.565   1.716  1.00  0.00           N  
ATOM   1548  CA  PRO A 104      89.642 -16.753   2.781  1.00  0.00           C  
ATOM   1549  C   PRO A 104      88.794 -17.587   3.728  1.00  0.00           C  
ATOM   1550  O   PRO A 104      88.649 -17.235   4.898  1.00  0.00           O  
ATOM   1551  CB  PRO A 104      88.794 -15.731   2.017  1.00  0.00           C  
ATOM   1552  CG  PRO A 104      88.497 -16.400   0.718  1.00  0.00           C  
ATOM   1553  CD  PRO A 104      89.728 -17.217   0.428  1.00  0.00           C  
ATOM   1554  HA  PRO A 104      90.456 -16.257   3.331  1.00  0.00           H  
ATOM   1555 1HB  PRO A 104      87.887 -15.491   2.591  1.00  0.00           H  
ATOM   1556 2HB  PRO A 104      89.354 -14.792   1.895  1.00  0.00           H  
ATOM   1557 1HG  PRO A 104      87.591 -17.017   0.808  1.00  0.00           H  
ATOM   1558 2HG  PRO A 104      88.294 -15.648  -0.059  1.00  0.00           H  
ATOM   1559 1HD  PRO A 104      89.448 -18.114  -0.143  1.00  0.00           H  
ATOM   1560 2HD  PRO A 104      90.448 -16.606  -0.137  1.00  0.00           H  
ATOM   1561  N   GLU A 105      88.274 -18.725   3.253  1.00  0.00           N  
ATOM   1562  CA  GLU A 105      87.578 -19.624   4.153  1.00  0.00           C  
ATOM   1563  C   GLU A 105      88.502 -20.232   5.196  1.00  0.00           C  
ATOM   1564  O   GLU A 105      88.146 -20.377   6.364  1.00  0.00           O  
ATOM   1565  CB  GLU A 105      86.899 -20.740   3.355  1.00  0.00           C  
ATOM   1566  CG  GLU A 105      85.761 -20.271   2.461  1.00  0.00           C  
ATOM   1567  CD  GLU A 105      86.240 -19.683   1.163  1.00  0.00           C  
ATOM   1568  OE1 GLU A 105      87.428 -19.661   0.946  1.00  0.00           O  
ATOM   1569  OE2 GLU A 105      85.418 -19.256   0.387  1.00  0.00           O  
ATOM   1570  H   GLU A 105      88.354 -18.992   2.313  1.00  0.00           H  
ATOM   1571  HA  GLU A 105      86.814 -19.057   4.686  1.00  0.00           H  
ATOM   1572 1HB  GLU A 105      87.637 -21.237   2.725  1.00  0.00           H  
ATOM   1573 2HB  GLU A 105      86.499 -21.487   4.042  1.00  0.00           H  
ATOM   1574 1HG  GLU A 105      85.109 -21.118   2.245  1.00  0.00           H  
ATOM   1575 2HG  GLU A 105      85.175 -19.525   2.997  1.00  0.00           H  
ATOM   1576  N   VAL A 106      89.681 -20.618   4.763  1.00  0.00           N  
ATOM   1577  CA  VAL A 106      90.687 -21.148   5.663  1.00  0.00           C  
ATOM   1578  C   VAL A 106      91.125 -20.132   6.706  1.00  0.00           C  
ATOM   1579  O   VAL A 106      91.329 -20.457   7.874  1.00  0.00           O  
ATOM   1580  CB  VAL A 106      91.918 -21.609   4.860  1.00  0.00           C  
ATOM   1581  CG1 VAL A 106      93.056 -21.981   5.797  1.00  0.00           C  
ATOM   1582  CG2 VAL A 106      91.544 -22.786   3.972  1.00  0.00           C  
ATOM   1583  H   VAL A 106      89.928 -20.493   3.823  1.00  0.00           H  
ATOM   1584  HA  VAL A 106      90.264 -22.006   6.188  1.00  0.00           H  
ATOM   1585  HB  VAL A 106      92.266 -20.782   4.241  1.00  0.00           H  
ATOM   1586 1HG1 VAL A 106      93.918 -22.304   5.212  1.00  0.00           H  
ATOM   1587 2HG1 VAL A 106      93.331 -21.113   6.397  1.00  0.00           H  
ATOM   1588 3HG1 VAL A 106      92.739 -22.792   6.453  1.00  0.00           H  
ATOM   1589 1HG2 VAL A 106      92.418 -23.107   3.406  1.00  0.00           H  
ATOM   1590 2HG2 VAL A 106      91.190 -23.611   4.590  1.00  0.00           H  
ATOM   1591 3HG2 VAL A 106      90.756 -22.486   3.281  1.00  0.00           H  
ATOM   1592  N   ILE A 107      91.301 -18.904   6.273  1.00  0.00           N  
ATOM   1593  CA  ILE A 107      91.648 -17.821   7.173  1.00  0.00           C  
ATOM   1594  C   ILE A 107      90.571 -17.566   8.216  1.00  0.00           C  
ATOM   1595  O   ILE A 107      90.856 -17.308   9.384  1.00  0.00           O  
ATOM   1596  CB  ILE A 107      91.907 -16.526   6.382  1.00  0.00           C  
ATOM   1597  CG1 ILE A 107      93.176 -16.660   5.538  1.00  0.00           C  
ATOM   1598  CG2 ILE A 107      92.015 -15.338   7.327  1.00  0.00           C  
ATOM   1599  CD1 ILE A 107      93.358 -15.550   4.528  1.00  0.00           C  
ATOM   1600  H   ILE A 107      91.134 -18.681   5.333  1.00  0.00           H  
ATOM   1601  HA  ILE A 107      92.558 -18.092   7.705  1.00  0.00           H  
ATOM   1602  HB  ILE A 107      91.083 -16.353   5.689  1.00  0.00           H  
ATOM   1603 1HG1 ILE A 107      94.047 -16.674   6.191  1.00  0.00           H  
ATOM   1604 2HG1 ILE A 107      93.157 -17.609   5.000  1.00  0.00           H  
ATOM   1605 1HG2 ILE A 107      92.198 -14.431   6.751  1.00  0.00           H  
ATOM   1606 2HG2 ILE A 107      91.086 -15.232   7.885  1.00  0.00           H  
ATOM   1607 3HG2 ILE A 107      92.839 -15.500   8.021  1.00  0.00           H  
ATOM   1608 1HD1 ILE A 107      94.279 -15.715   3.968  1.00  0.00           H  
ATOM   1609 2HD1 ILE A 107      92.512 -15.541   3.840  1.00  0.00           H  
ATOM   1610 3HD1 ILE A 107      93.416 -14.593   5.046  1.00  0.00           H  
ATOM   1611  N   ARG A 108      89.330 -17.607   7.783  1.00  0.00           N  
ATOM   1612  CA  ARG A 108      88.205 -17.453   8.683  1.00  0.00           C  
ATOM   1613  C   ARG A 108      88.140 -18.557   9.726  1.00  0.00           C  
ATOM   1614  O   ARG A 108      87.837 -18.322  10.894  1.00  0.00           O  
ATOM   1615  CB  ARG A 108      86.903 -17.434   7.896  1.00  0.00           C  
ATOM   1616  CG  ARG A 108      85.647 -17.301   8.741  1.00  0.00           C  
ATOM   1617  CD  ARG A 108      85.579 -15.982   9.421  1.00  0.00           C  
ATOM   1618  NE  ARG A 108      84.397 -15.864  10.260  1.00  0.00           N  
ATOM   1619  CZ  ARG A 108      83.196 -15.428   9.832  1.00  0.00           C  
ATOM   1620  NH1 ARG A 108      83.035 -15.073   8.577  1.00  0.00           N  
ATOM   1621  NH2 ARG A 108      82.181 -15.356  10.675  1.00  0.00           N  
ATOM   1622  H   ARG A 108      89.140 -17.808   6.843  1.00  0.00           H  
ATOM   1623  HA  ARG A 108      88.310 -16.504   9.210  1.00  0.00           H  
ATOM   1624 1HB  ARG A 108      86.916 -16.604   7.191  1.00  0.00           H  
ATOM   1625 2HB  ARG A 108      86.815 -18.354   7.316  1.00  0.00           H  
ATOM   1626 1HG  ARG A 108      84.767 -17.403   8.105  1.00  0.00           H  
ATOM   1627 2HG  ARG A 108      85.635 -18.081   9.503  1.00  0.00           H  
ATOM   1628 1HD  ARG A 108      86.458 -15.853  10.051  1.00  0.00           H  
ATOM   1629 2HD  ARG A 108      85.548 -15.189   8.675  1.00  0.00           H  
ATOM   1630  HE  ARG A 108      84.482 -16.127  11.232  1.00  0.00           H  
ATOM   1631 1HH1 ARG A 108      83.811 -15.128   7.932  1.00  0.00           H  
ATOM   1632 2HH1 ARG A 108      82.135 -14.746   8.256  1.00  0.00           H  
ATOM   1633 1HH2 ARG A 108      82.305 -15.629  11.640  1.00  0.00           H  
ATOM   1634 2HH2 ARG A 108      81.282 -15.029  10.355  1.00  0.00           H  
ATOM   1635  N   HIS A 109      88.395 -19.771   9.293  1.00  0.00           N  
ATOM   1636  CA  HIS A 109      88.440 -20.908  10.193  1.00  0.00           C  
ATOM   1637  C   HIS A 109      89.538 -20.779  11.236  1.00  0.00           C  
ATOM   1638  O   HIS A 109      89.359 -21.118  12.404  1.00  0.00           O  
ATOM   1639  CB  HIS A 109      88.636 -22.204   9.401  1.00  0.00           C  
ATOM   1640  CG  HIS A 109      87.435 -22.613   8.607  1.00  0.00           C  
ATOM   1641  ND1 HIS A 109      87.361 -22.458   7.238  1.00  0.00           N  
ATOM   1642  CD2 HIS A 109      86.261 -23.168   8.988  1.00  0.00           C  
ATOM   1643  CE1 HIS A 109      86.191 -22.903   6.812  1.00  0.00           C  
ATOM   1644  NE2 HIS A 109      85.506 -23.338   7.853  1.00  0.00           N  
ATOM   1645  H   HIS A 109      88.627 -19.923   8.353  1.00  0.00           H  
ATOM   1646  HA  HIS A 109      87.497 -20.979  10.736  1.00  0.00           H  
ATOM   1647 1HB  HIS A 109      89.476 -22.087   8.714  1.00  0.00           H  
ATOM   1648 2HB  HIS A 109      88.884 -23.015  10.086  1.00  0.00           H  
ATOM   1649  HD1 HIS A 109      88.096 -22.142   6.638  1.00  0.00           H  
ATOM   1650  HD2 HIS A 109      85.865 -23.469   9.958  1.00  0.00           H  
ATOM   1651  HE1 HIS A 109      85.937 -22.869   5.753  1.00  0.00           H  
ATOM   1652  N   ILE A 110      90.690 -20.317  10.803  1.00  0.00           N  
ATOM   1653  CA  ILE A 110      91.801 -20.076  11.703  1.00  0.00           C  
ATOM   1654  C   ILE A 110      91.483 -19.016  12.746  1.00  0.00           C  
ATOM   1655  O   ILE A 110      91.849 -19.135  13.914  1.00  0.00           O  
ATOM   1656  CB  ILE A 110      93.053 -19.652  10.912  1.00  0.00           C  
ATOM   1657  CG1 ILE A 110      93.570 -20.819  10.067  1.00  0.00           C  
ATOM   1658  CG2 ILE A 110      94.134 -19.153  11.856  1.00  0.00           C  
ATOM   1659  CD1 ILE A 110      94.623 -20.421   9.058  1.00  0.00           C  
ATOM   1660  H   ILE A 110      90.799 -20.062   9.863  1.00  0.00           H  
ATOM   1661  HA  ILE A 110      92.022 -21.000  12.235  1.00  0.00           H  
ATOM   1662  HB  ILE A 110      92.791 -18.853  10.219  1.00  0.00           H  
ATOM   1663 1HG1 ILE A 110      93.994 -21.581  10.721  1.00  0.00           H  
ATOM   1664 2HG1 ILE A 110      92.739 -21.276   9.530  1.00  0.00           H  
ATOM   1665 1HG2 ILE A 110      95.011 -18.858  11.281  1.00  0.00           H  
ATOM   1666 2HG2 ILE A 110      93.762 -18.295  12.415  1.00  0.00           H  
ATOM   1667 3HG2 ILE A 110      94.407 -19.947  12.551  1.00  0.00           H  
ATOM   1668 1HD1 ILE A 110      94.940 -21.302   8.497  1.00  0.00           H  
ATOM   1669 2HD1 ILE A 110      94.207 -19.684   8.370  1.00  0.00           H  
ATOM   1670 3HD1 ILE A 110      95.480 -19.993   9.575  1.00  0.00           H  
ATOM   1671  N   THR A 111      90.828 -17.962  12.313  1.00  0.00           N  
ATOM   1672  CA  THR A 111      90.399 -16.910  13.213  1.00  0.00           C  
ATOM   1673  C   THR A 111      89.410 -17.407  14.256  1.00  0.00           C  
ATOM   1674  O   THR A 111      89.463 -17.026  15.424  1.00  0.00           O  
ATOM   1675  CB  THR A 111      89.770 -15.745  12.426  1.00  0.00           C  
ATOM   1676  OG1 THR A 111      90.744 -15.187  11.535  1.00  0.00           O  
ATOM   1677  CG2 THR A 111      89.278 -14.664  13.376  1.00  0.00           C  
ATOM   1678  H   THR A 111      90.558 -17.899  11.373  1.00  0.00           H  
ATOM   1679  HA  THR A 111      91.270 -16.537  13.750  1.00  0.00           H  
ATOM   1680  HB  THR A 111      88.930 -16.115  11.838  1.00  0.00           H  
ATOM   1681  HG1 THR A 111      91.042 -15.863  10.922  1.00  0.00           H  
ATOM   1682 1HG2 THR A 111      88.837 -13.849  12.802  1.00  0.00           H  
ATOM   1683 2HG2 THR A 111      88.529 -15.083  14.047  1.00  0.00           H  
ATOM   1684 3HG2 THR A 111      90.115 -14.284  13.960  1.00  0.00           H  
ATOM   1685  N   GLU A 112      88.485 -18.235  13.823  1.00  0.00           N  
ATOM   1686  CA  GLU A 112      87.524 -18.841  14.723  1.00  0.00           C  
ATOM   1687  C   GLU A 112      88.184 -19.729  15.766  1.00  0.00           C  
ATOM   1688  O   GLU A 112      87.801 -19.742  16.934  1.00  0.00           O  
ATOM   1689  CB  GLU A 112      86.504 -19.657  13.925  1.00  0.00           C  
ATOM   1690  CG  GLU A 112      85.555 -18.821  13.078  1.00  0.00           C  
ATOM   1691  CD  GLU A 112      84.651 -17.947  13.903  1.00  0.00           C  
ATOM   1692  OE1 GLU A 112      84.213 -18.388  14.939  1.00  0.00           O  
ATOM   1693  OE2 GLU A 112      84.397 -16.838  13.496  1.00  0.00           O  
ATOM   1694  H   GLU A 112      88.470 -18.513  12.883  1.00  0.00           H  
ATOM   1695  HA  GLU A 112      87.001 -18.047  15.257  1.00  0.00           H  
ATOM   1696 1HB  GLU A 112      87.028 -20.345  13.261  1.00  0.00           H  
ATOM   1697 2HB  GLU A 112      85.904 -20.256  14.609  1.00  0.00           H  
ATOM   1698 1HG  GLU A 112      86.140 -18.190  12.410  1.00  0.00           H  
ATOM   1699 2HG  GLU A 112      84.949 -19.488  12.466  1.00  0.00           H  
ATOM   1700  N   LEU A 113      89.160 -20.494  15.333  1.00  0.00           N  
ATOM   1701  CA  LEU A 113      89.925 -21.337  16.233  1.00  0.00           C  
ATOM   1702  C   LEU A 113      90.684 -20.532  17.276  1.00  0.00           C  
ATOM   1703  O   LEU A 113      90.765 -20.907  18.444  1.00  0.00           O  
ATOM   1704  CB  LEU A 113      90.911 -22.194  15.430  1.00  0.00           C  
ATOM   1705  CG  LEU A 113      90.285 -23.287  14.556  1.00  0.00           C  
ATOM   1706  CD1 LEU A 113      91.363 -23.923  13.688  1.00  0.00           C  
ATOM   1707  CD2 LEU A 113      89.615 -24.326  15.444  1.00  0.00           C  
ATOM   1708  H   LEU A 113      89.436 -20.462  14.393  1.00  0.00           H  
ATOM   1709  HA  LEU A 113      89.235 -21.994  16.762  1.00  0.00           H  
ATOM   1710 1HB  LEU A 113      91.489 -21.539  14.779  1.00  0.00           H  
ATOM   1711 2HB  LEU A 113      91.598 -22.677  16.125  1.00  0.00           H  
ATOM   1712  HG  LEU A 113      89.542 -22.843  13.893  1.00  0.00           H  
ATOM   1713 1HD1 LEU A 113      90.917 -24.701  13.067  1.00  0.00           H  
ATOM   1714 2HD1 LEU A 113      91.811 -23.163  13.049  1.00  0.00           H  
ATOM   1715 3HD1 LEU A 113      92.130 -24.363  14.324  1.00  0.00           H  
ATOM   1716 1HD2 LEU A 113      89.168 -25.103  14.823  1.00  0.00           H  
ATOM   1717 2HD2 LEU A 113      90.357 -24.772  16.106  1.00  0.00           H  
ATOM   1718 3HD2 LEU A 113      88.838 -23.847  16.040  1.00  0.00           H  
ATOM   1719  N   GLY A 114      91.269 -19.438  16.843  1.00  0.00           N  
ATOM   1720  CA  GLY A 114      91.965 -18.539  17.743  1.00  0.00           C  
ATOM   1721  C   GLY A 114      91.041 -17.931  18.786  1.00  0.00           C  
ATOM   1722  O   GLY A 114      91.397 -17.786  19.954  1.00  0.00           O  
ATOM   1723  H   GLY A 114      91.189 -19.171  15.903  1.00  0.00           H  
ATOM   1724 1HA  GLY A 114      92.767 -19.078  18.248  1.00  0.00           H  
ATOM   1725 2HA  GLY A 114      92.430 -17.738  17.169  1.00  0.00           H  
ATOM   1726  N   ARG A 115      89.862 -17.545  18.353  1.00  0.00           N  
ATOM   1727  CA  ARG A 115      88.856 -17.015  19.253  1.00  0.00           C  
ATOM   1728  C   ARG A 115      88.418 -18.031  20.296  1.00  0.00           C  
ATOM   1729  O   ARG A 115      88.213 -17.706  21.464  1.00  0.00           O  
ATOM   1730  CB  ARG A 115      87.639 -16.553  18.466  1.00  0.00           C  
ATOM   1731  CG  ARG A 115      86.530 -15.939  19.305  1.00  0.00           C  
ATOM   1732  CD  ARG A 115      85.378 -15.515  18.468  1.00  0.00           C  
ATOM   1733  NE  ARG A 115      84.746 -16.643  17.804  1.00  0.00           N  
ATOM   1734  CZ  ARG A 115      83.871 -17.484  18.390  1.00  0.00           C  
ATOM   1735  NH1 ARG A 115      83.535 -17.311  19.649  1.00  0.00           N  
ATOM   1736  NH2 ARG A 115      83.350 -18.483  17.699  1.00  0.00           N  
ATOM   1737  H   ARG A 115      89.614 -17.670  17.413  1.00  0.00           H  
ATOM   1738  HA  ARG A 115      89.279 -16.159  19.780  1.00  0.00           H  
ATOM   1739 1HB  ARG A 115      87.943 -15.811  17.729  1.00  0.00           H  
ATOM   1740 2HB  ARG A 115      87.214 -17.397  17.924  1.00  0.00           H  
ATOM   1741 1HG  ARG A 115      86.175 -16.671  20.031  1.00  0.00           H  
ATOM   1742 2HG  ARG A 115      86.912 -15.063  19.831  1.00  0.00           H  
ATOM   1743 1HD  ARG A 115      84.632 -15.027  19.096  1.00  0.00           H  
ATOM   1744 2HD  ARG A 115      85.720 -14.818  17.704  1.00  0.00           H  
ATOM   1745  HE  ARG A 115      84.979 -16.809  16.834  1.00  0.00           H  
ATOM   1746 1HH1 ARG A 115      83.934 -16.547  20.178  1.00  0.00           H  
ATOM   1747 2HH1 ARG A 115      82.880 -17.941  20.088  1.00  0.00           H  
ATOM   1748 1HH2 ARG A 115      83.608 -18.616  16.730  1.00  0.00           H  
ATOM   1749 2HH2 ARG A 115      82.694 -19.113  18.138  1.00  0.00           H  
ATOM   1750  N   LEU A 116      88.242 -19.259  19.863  1.00  0.00           N  
ATOM   1751  CA  LEU A 116      87.895 -20.342  20.763  1.00  0.00           C  
ATOM   1752  C   LEU A 116      88.972 -20.597  21.806  1.00  0.00           C  
ATOM   1753  O   LEU A 116      88.687 -20.855  22.974  1.00  0.00           O  
ATOM   1754  CB  LEU A 116      87.646 -21.625  19.960  1.00  0.00           C  
ATOM   1755  CG  LEU A 116      86.385 -21.629  19.087  1.00  0.00           C  
ATOM   1756  CD1 LEU A 116      86.371 -22.880  18.218  1.00  0.00           C  
ATOM   1757  CD2 LEU A 116      85.152 -21.567  19.975  1.00  0.00           C  
ATOM   1758  H   LEU A 116      88.408 -19.482  18.923  1.00  0.00           H  
ATOM   1759  HA  LEU A 116      86.983 -20.072  21.292  1.00  0.00           H  
ATOM   1760 1HB  LEU A 116      88.501 -21.798  19.308  1.00  0.00           H  
ATOM   1761 2HB  LEU A 116      87.571 -22.461  20.655  1.00  0.00           H  
ATOM   1762  HG  LEU A 116      86.398 -20.763  18.424  1.00  0.00           H  
ATOM   1763 1HD1 LEU A 116      85.475 -22.882  17.598  1.00  0.00           H  
ATOM   1764 2HD1 LEU A 116      87.255 -22.888  17.579  1.00  0.00           H  
ATOM   1765 3HD1 LEU A 116      86.375 -23.764  18.854  1.00  0.00           H  
ATOM   1766 1HD2 LEU A 116      84.256 -21.569  19.355  1.00  0.00           H  
ATOM   1767 2HD2 LEU A 116      85.136 -22.433  20.637  1.00  0.00           H  
ATOM   1768 3HD2 LEU A 116      85.178 -20.655  20.572  1.00  0.00           H  
ATOM   1769  N   VAL A 117      90.212 -20.556  21.373  1.00  0.00           N  
ATOM   1770  CA  VAL A 117      91.338 -20.710  22.273  1.00  0.00           C  
ATOM   1771  C   VAL A 117      91.403 -19.606  23.316  1.00  0.00           C  
ATOM   1772  O   VAL A 117      91.706 -19.841  24.484  1.00  0.00           O  
ATOM   1773  CB  VAL A 117      92.652 -20.722  21.470  1.00  0.00           C  
ATOM   1774  CG1 VAL A 117      93.850 -20.681  22.407  1.00  0.00           C  
ATOM   1775  CG2 VAL A 117      92.704 -21.957  20.582  1.00  0.00           C  
ATOM   1776  H   VAL A 117      90.402 -20.354  20.433  1.00  0.00           H  
ATOM   1777  HA  VAL A 117      91.234 -21.660  22.798  1.00  0.00           H  
ATOM   1778  HB  VAL A 117      92.698 -19.826  20.851  1.00  0.00           H  
ATOM   1779 1HG1 VAL A 117      94.770 -20.691  21.822  1.00  0.00           H  
ATOM   1780 2HG1 VAL A 117      93.811 -19.772  23.007  1.00  0.00           H  
ATOM   1781 3HG1 VAL A 117      93.828 -21.552  23.063  1.00  0.00           H  
ATOM   1782 1HG2 VAL A 117      93.636 -21.959  20.016  1.00  0.00           H  
ATOM   1783 2HG2 VAL A 117      92.652 -22.853  21.201  1.00  0.00           H  
ATOM   1784 3HG2 VAL A 117      91.861 -21.944  19.891  1.00  0.00           H  
ATOM   1785  N   ILE A 118      91.148 -18.392  22.883  1.00  0.00           N  
ATOM   1786  CA  ILE A 118      91.103 -17.255  23.783  1.00  0.00           C  
ATOM   1787  C   ILE A 118      90.005 -17.384  24.826  1.00  0.00           C  
ATOM   1788  O   ILE A 118      90.184 -17.045  25.994  1.00  0.00           O  
ATOM   1789  CB  ILE A 118      90.902 -15.950  22.992  1.00  0.00           C  
ATOM   1790  CG1 ILE A 118      92.141 -15.642  22.147  1.00  0.00           C  
ATOM   1791  CG2 ILE A 118      90.598 -14.797  23.937  1.00  0.00           C  
ATOM   1792  CD1 ILE A 118      91.933 -14.537  21.138  1.00  0.00           C  
ATOM   1793  H   ILE A 118      90.915 -18.240  21.943  1.00  0.00           H  
ATOM   1794  HA  ILE A 118      92.052 -17.198  24.315  1.00  0.00           H  
ATOM   1795  HB  ILE A 118      90.070 -16.069  22.299  1.00  0.00           H  
ATOM   1796 1HG1 ILE A 118      92.966 -15.356  22.801  1.00  0.00           H  
ATOM   1797 2HG1 ILE A 118      92.448 -16.540  21.610  1.00  0.00           H  
ATOM   1798 1HG2 ILE A 118      90.461 -13.882  23.361  1.00  0.00           H  
ATOM   1799 2HG2 ILE A 118      89.689 -15.016  24.495  1.00  0.00           H  
ATOM   1800 3HG2 ILE A 118      91.428 -14.668  24.631  1.00  0.00           H  
ATOM   1801 1HD1 ILE A 118      92.855 -14.376  20.578  1.00  0.00           H  
ATOM   1802 2HD1 ILE A 118      91.135 -14.818  20.450  1.00  0.00           H  
ATOM   1803 3HD1 ILE A 118      91.660 -13.618  21.655  1.00  0.00           H  
ATOM   1804  N   GLU A 119      88.853 -17.846  24.393  1.00  0.00           N  
ATOM   1805  CA  GLU A 119      87.742 -18.087  25.293  1.00  0.00           C  
ATOM   1806  C   GLU A 119      88.059 -19.147  26.336  1.00  0.00           C  
ATOM   1807  O   GLU A 119      87.694 -19.028  27.504  1.00  0.00           O  
ATOM   1808  CB  GLU A 119      86.505 -18.505  24.495  1.00  0.00           C  
ATOM   1809  CG  GLU A 119      85.891 -17.392  23.658  1.00  0.00           C  
ATOM   1810  CD  GLU A 119      84.727 -17.858  22.828  1.00  0.00           C  
ATOM   1811  OE1 GLU A 119      84.470 -19.037  22.810  1.00  0.00           O  
ATOM   1812  OE2 GLU A 119      84.094 -17.032  22.212  1.00  0.00           O  
ATOM   1813  H   GLU A 119      88.744 -18.101  23.453  1.00  0.00           H  
ATOM   1814  HA  GLU A 119      87.521 -17.162  25.827  1.00  0.00           H  
ATOM   1815 1HB  GLU A 119      86.764 -19.324  23.824  1.00  0.00           H  
ATOM   1816 2HB  GLU A 119      85.738 -18.871  25.178  1.00  0.00           H  
ATOM   1817 1HG  GLU A 119      85.553 -16.596  24.322  1.00  0.00           H  
ATOM   1818 2HG  GLU A 119      86.656 -16.980  23.003  1.00  0.00           H  
ATOM   1819  N   ALA A 120      88.714 -20.201  25.903  1.00  0.00           N  
ATOM   1820  CA  ALA A 120      89.144 -21.253  26.803  1.00  0.00           C  
ATOM   1821  C   ALA A 120      90.133 -20.756  27.846  1.00  0.00           C  
ATOM   1822  O   ALA A 120      90.080 -21.137  29.014  1.00  0.00           O  
ATOM   1823  CB  ALA A 120      89.753 -22.398  26.008  1.00  0.00           C  
ATOM   1824  H   ALA A 120      88.984 -20.264  24.963  1.00  0.00           H  
ATOM   1825  HA  ALA A 120      88.269 -21.618  27.341  1.00  0.00           H  
ATOM   1826 1HB  ALA A 120      90.063 -23.190  26.690  1.00  0.00           H  
ATOM   1827 2HB  ALA A 120      89.015 -22.789  25.308  1.00  0.00           H  
ATOM   1828 3HB  ALA A 120      90.620 -22.036  25.456  1.00  0.00           H  
ATOM   1829  N   ALA A 121      91.057 -19.928  27.413  1.00  0.00           N  
ATOM   1830  CA  ALA A 121      92.019 -19.322  28.313  1.00  0.00           C  
ATOM   1831  C   ALA A 121      91.358 -18.434  29.356  1.00  0.00           C  
ATOM   1832  O   ALA A 121      91.742 -18.421  30.524  1.00  0.00           O  
ATOM   1833  CB  ALA A 121      93.041 -18.523  27.518  1.00  0.00           C  
ATOM   1834  H   ALA A 121      91.073 -19.650  26.473  1.00  0.00           H  
ATOM   1835  HA  ALA A 121      92.530 -20.121  28.851  1.00  0.00           H  
ATOM   1836 1HB  ALA A 121      93.768 -18.082  28.200  1.00  0.00           H  
ATOM   1837 2HB  ALA A 121      93.554 -19.183  26.818  1.00  0.00           H  
ATOM   1838 3HB  ALA A 121      92.535 -17.733  26.966  1.00  0.00           H  
ATOM   1839  N   VAL A 122      90.382 -17.668  28.923  1.00  0.00           N  
ATOM   1840  CA  VAL A 122      89.618 -16.826  29.823  1.00  0.00           C  
ATOM   1841  C   VAL A 122      88.859 -17.631  30.866  1.00  0.00           C  
ATOM   1842  O   VAL A 122      88.778 -17.256  32.034  1.00  0.00           O  
ATOM   1843  CB  VAL A 122      88.620 -15.972  29.020  1.00  0.00           C  
ATOM   1844  CG1 VAL A 122      87.677 -15.233  29.957  1.00  0.00           C  
ATOM   1845  CG2 VAL A 122      89.373 -14.993  28.131  1.00  0.00           C  
ATOM   1846  H   VAL A 122      90.107 -17.701  27.983  1.00  0.00           H  
ATOM   1847  HA  VAL A 122      90.309 -16.164  30.347  1.00  0.00           H  
ATOM   1848  HB  VAL A 122      88.008 -16.629  28.401  1.00  0.00           H  
ATOM   1849 1HG1 VAL A 122      86.977 -14.633  29.373  1.00  0.00           H  
ATOM   1850 2HG1 VAL A 122      87.122 -15.953  30.558  1.00  0.00           H  
ATOM   1851 3HG1 VAL A 122      88.252 -14.579  30.613  1.00  0.00           H  
ATOM   1852 1HG2 VAL A 122      88.661 -14.393  27.566  1.00  0.00           H  
ATOM   1853 2HG2 VAL A 122      89.989 -14.340  28.750  1.00  0.00           H  
ATOM   1854 3HG2 VAL A 122      90.010 -15.546  27.441  1.00  0.00           H  
ATOM   1855  N   ALA A 123      88.274 -18.725  30.433  1.00  0.00           N  
ATOM   1856  CA  ALA A 123      87.578 -19.624  31.333  1.00  0.00           C  
ATOM   1857  C   ALA A 123      88.476 -20.145  32.443  1.00  0.00           C  
ATOM   1858  O   ALA A 123      88.097 -20.143  33.614  1.00  0.00           O  
ATOM   1859  CB  ALA A 123      86.986 -20.787  30.550  1.00  0.00           C  
ATOM   1860  H   ALA A 123      88.354 -18.992  29.493  1.00  0.00           H  
ATOM   1861  HA  ALA A 123      86.771 -19.068  31.810  1.00  0.00           H  
ATOM   1862 1HB  ALA A 123      86.453 -21.451  31.231  1.00  0.00           H  
ATOM   1863 2HB  ALA A 123      86.293 -20.405  29.799  1.00  0.00           H  
ATOM   1864 3HB  ALA A 123      87.786 -21.338  30.058  1.00  0.00           H  
ATOM   1865  N   ARG A 124      89.670 -20.592  32.069  1.00  0.00           N  
ATOM   1866  CA  ARG A 124      90.628 -21.119  33.035  1.00  0.00           C  
ATOM   1867  C   ARG A 124      90.956 -20.086  34.105  1.00  0.00           C  
ATOM   1868  O   ARG A 124      90.956 -20.391  35.297  1.00  0.00           O  
ATOM   1869  CB  ARG A 124      91.910 -21.548  32.338  1.00  0.00           C  
ATOM   1870  CG  ARG A 124      92.996 -22.072  33.264  1.00  0.00           C  
ATOM   1871  CD  ARG A 124      92.598 -23.352  33.907  1.00  0.00           C  
ATOM   1872  NE  ARG A 124      93.614 -23.833  34.830  1.00  0.00           N  
ATOM   1873  CZ  ARG A 124      93.711 -23.464  36.122  1.00  0.00           C  
ATOM   1874  NH1 ARG A 124      92.849 -22.610  36.628  1.00  0.00           N  
ATOM   1875  NH2 ARG A 124      94.673 -23.960  36.880  1.00  0.00           N  
ATOM   1876  H   ARG A 124      89.921 -20.568  31.091  1.00  0.00           H  
ATOM   1877  HA  ARG A 124      90.188 -21.994  33.516  1.00  0.00           H  
ATOM   1878 1HB  ARG A 124      91.687 -22.331  31.615  1.00  0.00           H  
ATOM   1879 2HB  ARG A 124      92.326 -20.703  31.788  1.00  0.00           H  
ATOM   1880 1HG  ARG A 124      93.909 -22.245  32.693  1.00  0.00           H  
ATOM   1881 2HG  ARG A 124      93.192 -21.340  34.048  1.00  0.00           H  
ATOM   1882 1HD  ARG A 124      91.673 -23.206  34.464  1.00  0.00           H  
ATOM   1883 2HD  ARG A 124      92.445 -24.111  33.142  1.00  0.00           H  
ATOM   1884  HE  ARG A 124      94.296 -24.491  34.476  1.00  0.00           H  
ATOM   1885 1HH1 ARG A 124      92.114 -22.231  36.048  1.00  0.00           H  
ATOM   1886 2HH1 ARG A 124      92.922 -22.334  37.596  1.00  0.00           H  
ATOM   1887 1HH2 ARG A 124      95.336 -24.616  36.491  1.00  0.00           H  
ATOM   1888 2HH2 ARG A 124      94.746 -23.683  37.848  1.00  0.00           H  
ATOM   1889  N   LEU A 125      91.144 -18.846  33.686  1.00  0.00           N  
ATOM   1890  CA  LEU A 125      91.299 -17.752  34.630  1.00  0.00           C  
ATOM   1891  C   LEU A 125      90.035 -17.535  35.461  1.00  0.00           C  
ATOM   1892  O   LEU A 125      90.075 -16.892  36.509  1.00  0.00           O  
ATOM   1893  CB  LEU A 125      91.653 -16.462  33.880  1.00  0.00           C  
ATOM   1894  CG  LEU A 125      93.032 -16.440  33.209  1.00  0.00           C  
ATOM   1895  CD1 LEU A 125      93.177 -15.164  32.389  1.00  0.00           C  
ATOM   1896  CD2 LEU A 125      94.116 -16.532  34.272  1.00  0.00           C  
ATOM   1897  H   LEU A 125      91.156 -18.653  32.695  1.00  0.00           H  
ATOM   1898  HA  LEU A 125      92.118 -17.995  35.309  1.00  0.00           H  
ATOM   1899 1HB  LEU A 125      90.906 -16.293  33.106  1.00  0.00           H  
ATOM   1900 2HB  LEU A 125      91.613 -15.629  34.582  1.00  0.00           H  
ATOM   1901  HG  LEU A 125      93.119 -17.285  32.527  1.00  0.00           H  
ATOM   1902 1HD1 LEU A 125      94.158 -15.149  31.912  1.00  0.00           H  
ATOM   1903 2HD1 LEU A 125      92.402 -15.133  31.624  1.00  0.00           H  
ATOM   1904 3HD1 LEU A 125      93.079 -14.299  33.043  1.00  0.00           H  
ATOM   1905 1HD2 LEU A 125      95.097 -16.518  33.795  1.00  0.00           H  
ATOM   1906 2HD2 LEU A 125      94.032 -15.686  34.954  1.00  0.00           H  
ATOM   1907 3HD2 LEU A 125      93.999 -17.461  34.831  1.00  0.00           H  
ATOM   1908  N   SER A 126      88.903 -18.008  34.946  1.00  0.00           N  
ATOM   1909  CA  SER A 126      87.599 -17.665  35.504  1.00  0.00           C  
ATOM   1910  C   SER A 126      87.011 -18.814  36.316  1.00  0.00           C  
ATOM   1911  O   SER A 126      85.806 -18.857  36.565  1.00  0.00           O  
ATOM   1912  CB  SER A 126      86.643 -17.285  34.390  1.00  0.00           C  
ATOM   1913  OG  SER A 126      87.087 -16.139  33.716  1.00  0.00           O  
ATOM   1914  H   SER A 126      88.941 -18.577  34.113  1.00  0.00           H  
ATOM   1915  HA  SER A 126      87.720 -16.805  36.164  1.00  0.00           H  
ATOM   1916 1HB  SER A 126      86.555 -18.113  33.687  1.00  0.00           H  
ATOM   1917 2HB  SER A 126      85.653 -17.103  34.807  1.00  0.00           H  
ATOM   1918  HG  SER A 126      87.765 -16.438  33.106  1.00  0.00           H  
ATOM   1919  N   GLY A 127      87.866 -19.744  36.723  1.00  0.00           N  
ATOM   1920  CA  GLY A 127      87.430 -20.897  37.500  1.00  0.00           C  
ATOM   1921  C   GLY A 127      86.621 -21.867  36.647  1.00  0.00           C  
ATOM   1922  O   GLY A 127      85.627 -22.433  37.104  1.00  0.00           O  
ATOM   1923  H   GLY A 127      88.843 -19.653  36.488  1.00  0.00           H  
ATOM   1924 1HA  GLY A 127      88.300 -21.410  37.912  1.00  0.00           H  
ATOM   1925 2HA  GLY A 127      86.826 -20.562  38.343  1.00  0.00           H  
ATOM   1926  N   GLY A 128      87.079 -22.084  35.421  1.00  0.00           N  
ATOM   1927  CA  GLY A 128      86.484 -23.079  34.536  1.00  0.00           C  
ATOM   1928  C   GLY A 128      87.039 -24.471  34.810  1.00  0.00           C  
ATOM   1929  O   GLY A 128      88.249 -24.650  34.956  1.00  0.00           O  
ATOM   1930  H   GLY A 128      87.884 -21.564  35.102  1.00  0.00           H  
ATOM   1931 1HA  GLY A 128      85.403 -23.085  34.669  1.00  0.00           H  
ATOM   1932 2HA  GLY A 128      86.678 -22.807  33.499  1.00  0.00           H  
ATOM   1933  N   SER A 129      86.148 -25.450  34.906  1.00  0.00           N  
ATOM   1934  CA  SER A 129      86.531 -26.816  35.249  1.00  0.00           C  
ATOM   1935  C   SER A 129      87.301 -27.496  34.121  1.00  0.00           C  
ATOM   1936  O   SER A 129      87.222 -27.083  32.964  1.00  0.00           O  
ATOM   1937  CB  SER A 129      85.295 -27.628  35.585  1.00  0.00           C  
ATOM   1938  OG  SER A 129      84.496 -27.819  34.449  1.00  0.00           O  
ATOM   1939  H   SER A 129      85.171 -25.238  34.757  1.00  0.00           H  
ATOM   1940  HA  SER A 129      87.174 -26.784  36.130  1.00  0.00           H  
ATOM   1941 1HB  SER A 129      85.594 -28.595  35.989  1.00  0.00           H  
ATOM   1942 2HB  SER A 129      84.721 -27.115  36.355  1.00  0.00           H  
ATOM   1943  HG  SER A 129      83.742 -28.336  34.741  1.00  0.00           H  
ATOM   1944  N   ARG A 130      88.029 -28.557  34.468  1.00  0.00           N  
ATOM   1945  CA  ARG A 130      88.765 -29.343  33.481  1.00  0.00           C  
ATOM   1946  C   ARG A 130      87.835 -29.789  32.363  1.00  0.00           C  
ATOM   1947  O   ARG A 130      88.220 -29.847  31.195  1.00  0.00           O  
ATOM   1948  CB  ARG A 130      89.406 -30.563  34.126  1.00  0.00           C  
ATOM   1949  CG  ARG A 130      90.585 -30.258  35.039  1.00  0.00           C  
ATOM   1950  CD  ARG A 130      91.174 -31.497  35.606  1.00  0.00           C  
ATOM   1951  NE  ARG A 130      90.286 -32.130  36.568  1.00  0.00           N  
ATOM   1952  CZ  ARG A 130      90.471 -33.359  37.087  1.00  0.00           C  
ATOM   1953  NH1 ARG A 130      91.516 -34.074  36.729  1.00  0.00           N  
ATOM   1954  NH2 ARG A 130      89.604 -33.846  37.957  1.00  0.00           N  
ATOM   1955  H   ARG A 130      88.061 -28.835  35.438  1.00  0.00           H  
ATOM   1956  HA  ARG A 130      89.557 -28.720  33.064  1.00  0.00           H  
ATOM   1957 1HB  ARG A 130      88.662 -31.095  34.715  1.00  0.00           H  
ATOM   1958 2HB  ARG A 130      89.759 -31.242  33.349  1.00  0.00           H  
ATOM   1959 1HG  ARG A 130      91.358 -29.737  34.474  1.00  0.00           H  
ATOM   1960 2HG  ARG A 130      90.251 -29.628  35.864  1.00  0.00           H  
ATOM   1961 1HD  ARG A 130      91.368 -32.208  34.803  1.00  0.00           H  
ATOM   1962 2HD  ARG A 130      92.108 -31.257  36.112  1.00  0.00           H  
ATOM   1963  HE  ARG A 130      89.471 -31.611  36.867  1.00  0.00           H  
ATOM   1964 1HH1 ARG A 130      92.179 -33.700  36.064  1.00  0.00           H  
ATOM   1965 2HH1 ARG A 130      91.654 -34.995  37.119  1.00  0.00           H  
ATOM   1966 1HH2 ARG A 130      88.802 -33.298  38.233  1.00  0.00           H  
ATOM   1967 2HH2 ARG A 130      89.744 -34.767  38.347  1.00  0.00           H  
ATOM   1968  N   GLU A 131      86.598 -30.054  32.737  1.00  0.00           N  
ATOM   1969  CA  GLU A 131      85.533 -30.397  31.801  1.00  0.00           C  
ATOM   1970  C   GLU A 131      85.343 -29.302  30.759  1.00  0.00           C  
ATOM   1971  O   GLU A 131      85.251 -29.579  29.563  1.00  0.00           O  
ATOM   1972  CB  GLU A 131      84.220 -30.635  32.550  1.00  0.00           C  
ATOM   1973  CG  GLU A 131      84.219 -31.872  33.437  1.00  0.00           C  
ATOM   1974  CD  GLU A 131      84.875 -31.637  34.770  1.00  0.00           C  
ATOM   1975  OE1 GLU A 131      86.013 -31.234  34.787  1.00  0.00           O  
ATOM   1976  OE2 GLU A 131      84.236 -31.862  35.771  1.00  0.00           O  
ATOM   1977  H   GLU A 131      86.389 -30.009  33.724  1.00  0.00           H  
ATOM   1978  HA  GLU A 131      85.806 -31.322  31.290  1.00  0.00           H  
ATOM   1979 1HB  GLU A 131      83.998 -29.773  33.179  1.00  0.00           H  
ATOM   1980 2HB  GLU A 131      83.405 -30.737  31.833  1.00  0.00           H  
ATOM   1981 1HG  GLU A 131      83.188 -32.186  33.603  1.00  0.00           H  
ATOM   1982 2HG  GLU A 131      84.737 -32.678  32.920  1.00  0.00           H  
ATOM   1983  N   GLU A 132      85.285 -28.057  31.220  1.00  0.00           N  
ATOM   1984  CA  GLU A 132      85.106 -26.923  30.333  1.00  0.00           C  
ATOM   1985  C   GLU A 132      86.195 -26.835  29.277  1.00  0.00           C  
ATOM   1986  O   GLU A 132      85.930 -26.615  28.097  1.00  0.00           O  
ATOM   1987  CB  GLU A 132      85.071 -25.625  31.143  1.00  0.00           C  
ATOM   1988  CG  GLU A 132      83.824 -25.451  31.999  1.00  0.00           C  
ATOM   1989  CD  GLU A 132      82.575 -25.275  31.183  1.00  0.00           C  
ATOM   1990  OE1 GLU A 132      82.637 -24.619  30.170  1.00  0.00           O  
ATOM   1991  OE2 GLU A 132      81.556 -25.795  31.572  1.00  0.00           O  
ATOM   1992  H   GLU A 132      85.367 -27.897  32.214  1.00  0.00           H  
ATOM   1993  HA  GLU A 132      84.155 -27.039  29.811  1.00  0.00           H  
ATOM   1994 1HB  GLU A 132      85.939 -25.585  31.803  1.00  0.00           H  
ATOM   1995 2HB  GLU A 132      85.134 -24.773  30.467  1.00  0.00           H  
ATOM   1996 1HG  GLU A 132      83.708 -26.329  32.635  1.00  0.00           H  
ATOM   1997 2HG  GLU A 132      83.957 -24.584  32.644  1.00  0.00           H  
ATOM   1998  N   ILE A 133      87.428 -26.975  29.710  1.00  0.00           N  
ATOM   1999  CA  ILE A 133      88.564 -26.913  28.809  1.00  0.00           C  
ATOM   2000  C   ILE A 133      88.538 -28.018  27.767  1.00  0.00           C  
ATOM   2001  O   ILE A 133      88.860 -27.808  26.599  1.00  0.00           O  
ATOM   2002  CB  ILE A 133      89.884 -26.990  29.599  1.00  0.00           C  
ATOM   2003  CG1 ILE A 133      90.030 -25.771  30.513  1.00  0.00           C  
ATOM   2004  CG2 ILE A 133      91.066 -27.092  28.649  1.00  0.00           C  
ATOM   2005  CD1 ILE A 133      90.066 -24.453  29.773  1.00  0.00           C  
ATOM   2006  H   ILE A 133      87.602 -27.193  30.649  1.00  0.00           H  
ATOM   2007  HA  ILE A 133      88.532 -25.962  28.277  1.00  0.00           H  
ATOM   2008  HB  ILE A 133      89.870 -27.867  30.244  1.00  0.00           H  
ATOM   2009 1HG1 ILE A 133      89.201 -25.743  31.219  1.00  0.00           H  
ATOM   2010 2HG1 ILE A 133      90.949 -25.859  31.093  1.00  0.00           H  
ATOM   2011 1HG2 ILE A 133      91.991 -27.145  29.223  1.00  0.00           H  
ATOM   2012 2HG2 ILE A 133      90.966 -27.990  28.039  1.00  0.00           H  
ATOM   2013 3HG2 ILE A 133      91.091 -26.215  28.002  1.00  0.00           H  
ATOM   2014 1HD1 ILE A 133      90.172 -23.636  30.487  1.00  0.00           H  
ATOM   2015 2HD1 ILE A 133      90.911 -24.445  29.084  1.00  0.00           H  
ATOM   2016 3HD1 ILE A 133      89.140 -24.326  29.213  1.00  0.00           H  
ATOM   2017  N   VAL A 134      88.187 -29.208  28.200  1.00  0.00           N  
ATOM   2018  CA  VAL A 134      88.052 -30.337  27.299  1.00  0.00           C  
ATOM   2019  C   VAL A 134      86.966 -30.120  26.257  1.00  0.00           C  
ATOM   2020  O   VAL A 134      87.118 -30.474  25.089  1.00  0.00           O  
ATOM   2021  CB  VAL A 134      87.734 -31.613  28.102  1.00  0.00           C  
ATOM   2022  CG1 VAL A 134      87.392 -32.761  27.163  1.00  0.00           C  
ATOM   2023  CG2 VAL A 134      88.915 -31.974  28.989  1.00  0.00           C  
ATOM   2024  H   VAL A 134      87.943 -29.342  29.139  1.00  0.00           H  
ATOM   2025  HA  VAL A 134      88.998 -30.476  26.774  1.00  0.00           H  
ATOM   2026  HB  VAL A 134      86.855 -31.431  28.721  1.00  0.00           H  
ATOM   2027 1HG1 VAL A 134      87.170 -33.654  27.748  1.00  0.00           H  
ATOM   2028 2HG1 VAL A 134      86.522 -32.494  26.564  1.00  0.00           H  
ATOM   2029 3HG1 VAL A 134      88.240 -32.958  26.507  1.00  0.00           H  
ATOM   2030 1HG2 VAL A 134      88.683 -32.877  29.553  1.00  0.00           H  
ATOM   2031 2HG2 VAL A 134      89.795 -32.150  28.369  1.00  0.00           H  
ATOM   2032 3HG2 VAL A 134      89.116 -31.155  29.680  1.00  0.00           H  
ATOM   2033  N   ARG A 135      85.856 -29.568  26.690  1.00  0.00           N  
ATOM   2034  CA  ARG A 135      84.767 -29.238  25.789  1.00  0.00           C  
ATOM   2035  C   ARG A 135      85.170 -28.207  24.747  1.00  0.00           C  
ATOM   2036  O   ARG A 135      84.795 -28.295  23.579  1.00  0.00           O  
ATOM   2037  CB  ARG A 135      83.576 -28.713  26.575  1.00  0.00           C  
ATOM   2038  CG  ARG A 135      82.355 -28.371  25.735  1.00  0.00           C  
ATOM   2039  CD  ARG A 135      81.237 -27.865  26.571  1.00  0.00           C  
ATOM   2040  NE  ARG A 135      81.578 -26.618  27.236  1.00  0.00           N  
ATOM   2041  CZ  ARG A 135      81.545 -25.404  26.650  1.00  0.00           C  
ATOM   2042  NH1 ARG A 135      81.185 -25.292  25.391  1.00  0.00           N  
ATOM   2043  NH2 ARG A 135      81.874 -24.328  27.342  1.00  0.00           N  
ATOM   2044  H   ARG A 135      85.767 -29.304  27.629  1.00  0.00           H  
ATOM   2045  HA  ARG A 135      84.468 -30.145  25.262  1.00  0.00           H  
ATOM   2046 1HB  ARG A 135      83.271 -29.455  27.312  1.00  0.00           H  
ATOM   2047 2HB  ARG A 135      83.865 -27.812  27.118  1.00  0.00           H  
ATOM   2048 1HG  ARG A 135      82.617 -27.600  25.010  1.00  0.00           H  
ATOM   2049 2HG  ARG A 135      82.014 -29.263  25.209  1.00  0.00           H  
ATOM   2050 1HD  ARG A 135      80.364 -27.689  25.943  1.00  0.00           H  
ATOM   2051 2HD  ARG A 135      80.991 -28.602  27.334  1.00  0.00           H  
ATOM   2052  HE  ARG A 135      81.859 -26.664  28.206  1.00  0.00           H  
ATOM   2053 1HH1 ARG A 135      80.933 -26.116  24.862  1.00  0.00           H  
ATOM   2054 2HH1 ARG A 135      81.160 -24.383  24.952  1.00  0.00           H  
ATOM   2055 1HH2 ARG A 135      82.150 -24.414  28.311  1.00  0.00           H  
ATOM   2056 2HH2 ARG A 135      81.849 -23.419  26.904  1.00  0.00           H  
ATOM   2057  N   MET A 136      85.907 -27.210  25.180  1.00  0.00           N  
ATOM   2058  CA  MET A 136      86.420 -26.195  24.279  1.00  0.00           C  
ATOM   2059  C   MET A 136      87.365 -26.769  23.237  1.00  0.00           C  
ATOM   2060  O   MET A 136      87.344 -26.386  22.069  1.00  0.00           O  
ATOM   2061  CB  MET A 136      87.121 -25.099  25.079  1.00  0.00           C  
ATOM   2062  CG  MET A 136      86.188 -24.235  25.916  1.00  0.00           C  
ATOM   2063  SD  MET A 136      84.979 -23.347  24.915  1.00  0.00           S  
ATOM   2064  CE  MET A 136      86.041 -22.207  24.033  1.00  0.00           C  
ATOM   2065  H   MET A 136      86.182 -27.168  26.119  1.00  0.00           H  
ATOM   2066  HA  MET A 136      85.582 -25.757  23.738  1.00  0.00           H  
ATOM   2067 1HB  MET A 136      87.850 -25.550  25.751  1.00  0.00           H  
ATOM   2068 2HB  MET A 136      87.665 -24.443  24.399  1.00  0.00           H  
ATOM   2069 1HG  MET A 136      85.653 -24.862  26.628  1.00  0.00           H  
ATOM   2070 2HG  MET A 136      86.772 -23.507  26.477  1.00  0.00           H  
ATOM   2071 1HE  MET A 136      85.438 -21.586  23.370  1.00  0.00           H  
ATOM   2072 2HE  MET A 136      86.566 -21.573  24.748  1.00  0.00           H  
ATOM   2073 3HE  MET A 136      86.767 -22.768  23.444  1.00  0.00           H  
ATOM   2074  N   ALA A 137      88.220 -27.670  23.670  1.00  0.00           N  
ATOM   2075  CA  ALA A 137      89.130 -28.351  22.769  1.00  0.00           C  
ATOM   2076  C   ALA A 137      88.400 -29.182  21.727  1.00  0.00           C  
ATOM   2077  O   ALA A 137      88.781 -29.227  20.559  1.00  0.00           O  
ATOM   2078  CB  ALA A 137      90.087 -29.229  23.563  1.00  0.00           C  
ATOM   2079  H   ALA A 137      88.213 -27.947  24.609  1.00  0.00           H  
ATOM   2080  HA  ALA A 137      89.703 -27.595  22.231  1.00  0.00           H  
ATOM   2081 1HB  ALA A 137      90.774 -29.728  22.880  1.00  0.00           H  
ATOM   2082 2HB  ALA A 137      90.652 -28.613  24.262  1.00  0.00           H  
ATOM   2083 3HB  ALA A 137      89.520 -29.976  24.116  1.00  0.00           H  
ATOM   2084  N   GLY A 138      87.365 -29.868  22.160  1.00  0.00           N  
ATOM   2085  CA  GLY A 138      86.536 -30.646  21.259  1.00  0.00           C  
ATOM   2086  C   GLY A 138      85.844 -29.782  20.217  1.00  0.00           C  
ATOM   2087  O   GLY A 138      85.734 -30.150  19.049  1.00  0.00           O  
ATOM   2088  H   GLY A 138      87.094 -29.812  23.099  1.00  0.00           H  
ATOM   2089 1HA  GLY A 138      87.150 -31.391  20.753  1.00  0.00           H  
ATOM   2090 2HA  GLY A 138      85.783 -31.185  21.832  1.00  0.00           H  
ATOM   2091  N   GLU A 139      85.349 -28.644  20.650  1.00  0.00           N  
ATOM   2092  CA  GLU A 139      84.728 -27.693  19.749  1.00  0.00           C  
ATOM   2093  C   GLU A 139      85.698 -27.161  18.707  1.00  0.00           C  
ATOM   2094  O   GLU A 139      85.355 -26.988  17.539  1.00  0.00           O  
ATOM   2095  CB  GLU A 139      84.140 -26.526  20.546  1.00  0.00           C  
ATOM   2096  CG  GLU A 139      83.401 -25.497  19.701  1.00  0.00           C  
ATOM   2097  CD  GLU A 139      82.773 -24.407  20.524  1.00  0.00           C  
ATOM   2098  OE1 GLU A 139      82.885 -24.456  21.725  1.00  0.00           O  
ATOM   2099  OE2 GLU A 139      82.181 -23.524  19.950  1.00  0.00           O  
ATOM   2100  H   GLU A 139      85.451 -28.385  21.589  1.00  0.00           H  
ATOM   2101  HA  GLU A 139      83.922 -28.198  19.214  1.00  0.00           H  
ATOM   2102 1HB  GLU A 139      83.442 -26.910  21.290  1.00  0.00           H  
ATOM   2103 2HB  GLU A 139      84.937 -26.011  21.080  1.00  0.00           H  
ATOM   2104 1HG  GLU A 139      84.104 -25.048  18.999  1.00  0.00           H  
ATOM   2105 2HG  GLU A 139      82.628 -26.003  19.125  1.00  0.00           H  
ATOM   2106  N   ALA A 140      86.904 -26.871  19.140  1.00  0.00           N  
ATOM   2107  CA  ALA A 140      87.949 -26.424  18.239  1.00  0.00           C  
ATOM   2108  C   ALA A 140      88.304 -27.472  17.197  1.00  0.00           C  
ATOM   2109  O   ALA A 140      88.534 -27.164  16.029  1.00  0.00           O  
ATOM   2110  CB  ALA A 140      89.188 -26.035  19.033  1.00  0.00           C  
ATOM   2111  H   ALA A 140      87.141 -27.016  20.079  1.00  0.00           H  
ATOM   2112  HA  ALA A 140      87.582 -25.551  17.701  1.00  0.00           H  
ATOM   2113 1HB  ALA A 140      89.964 -25.689  18.350  1.00  0.00           H  
ATOM   2114 2HB  ALA A 140      88.936 -25.237  19.732  1.00  0.00           H  
ATOM   2115 3HB  ALA A 140      89.551 -26.901  19.586  1.00  0.00           H  
ATOM   2116  N   VAL A 141      88.381 -28.710  17.630  1.00  0.00           N  
ATOM   2117  CA  VAL A 141      88.640 -29.817  16.729  1.00  0.00           C  
ATOM   2118  C   VAL A 141      87.546 -29.985  15.687  1.00  0.00           C  
ATOM   2119  O   VAL A 141      87.809 -30.265  14.519  1.00  0.00           O  
ATOM   2120  CB  VAL A 141      88.777 -31.124  17.532  1.00  0.00           C  
ATOM   2121  CG1 VAL A 141      88.849 -32.320  16.594  1.00  0.00           C  
ATOM   2122  CG2 VAL A 141      90.011 -31.060  18.419  1.00  0.00           C  
ATOM   2123  H   VAL A 141      88.197 -28.918  18.569  1.00  0.00           H  
ATOM   2124  HA  VAL A 141      89.576 -29.624  16.204  1.00  0.00           H  
ATOM   2125  HB  VAL A 141      87.889 -31.254  18.151  1.00  0.00           H  
ATOM   2126 1HG1 VAL A 141      88.945 -33.236  17.178  1.00  0.00           H  
ATOM   2127 2HG1 VAL A 141      87.939 -32.367  15.994  1.00  0.00           H  
ATOM   2128 3HG1 VAL A 141      89.712 -32.216  15.937  1.00  0.00           H  
ATOM   2129 1HG2 VAL A 141      90.101 -31.987  18.984  1.00  0.00           H  
ATOM   2130 2HG2 VAL A 141      90.898 -30.924  17.799  1.00  0.00           H  
ATOM   2131 3HG2 VAL A 141      89.920 -30.222  19.110  1.00  0.00           H  
ATOM   2132  N   GLU A 142      86.313 -29.845  16.120  1.00  0.00           N  
ATOM   2133  CA  GLU A 142      85.178 -29.907  15.219  1.00  0.00           C  
ATOM   2134  C   GLU A 142      85.203 -28.801  14.177  1.00  0.00           C  
ATOM   2135  O   GLU A 142      84.881 -29.012  13.009  1.00  0.00           O  
ATOM   2136  CB  GLU A 142      83.874 -29.833  16.016  1.00  0.00           C  
ATOM   2137  CG  GLU A 142      82.614 -29.958  15.171  1.00  0.00           C  
ATOM   2138  CD  GLU A 142      81.356 -29.956  15.994  1.00  0.00           C  
ATOM   2139  OE1 GLU A 142      81.454 -29.883  17.195  1.00  0.00           O  
ATOM   2140  OE2 GLU A 142      80.294 -30.028  15.420  1.00  0.00           O  
ATOM   2141  H   GLU A 142      86.139 -29.628  17.059  1.00  0.00           H  
ATOM   2142  HA  GLU A 142      85.213 -30.857  14.685  1.00  0.00           H  
ATOM   2143 1HB  GLU A 142      83.856 -30.629  16.761  1.00  0.00           H  
ATOM   2144 2HB  GLU A 142      83.827 -28.884  16.549  1.00  0.00           H  
ATOM   2145 1HG  GLU A 142      82.576 -29.125  14.469  1.00  0.00           H  
ATOM   2146 2HG  GLU A 142      82.664 -30.881  14.595  1.00  0.00           H  
ATOM   2147  N   LEU A 143      85.555 -27.611  14.610  1.00  0.00           N  
ATOM   2148  CA  LEU A 143      85.690 -26.483  13.709  1.00  0.00           C  
ATOM   2149  C   LEU A 143      86.775 -26.699  12.667  1.00  0.00           C  
ATOM   2150  O   LEU A 143      86.623 -26.347  11.499  1.00  0.00           O  
ATOM   2151  CB  LEU A 143      85.997 -25.212  14.511  1.00  0.00           C  
ATOM   2152  CG  LEU A 143      86.145 -23.925  13.688  1.00  0.00           C  
ATOM   2153  CD1 LEU A 143      84.849 -23.651  12.938  1.00  0.00           C  
ATOM   2154  CD2 LEU A 143      86.498 -22.770  14.612  1.00  0.00           C  
ATOM   2155  H   LEU A 143      85.799 -27.479  15.549  1.00  0.00           H  
ATOM   2156  HA  LEU A 143      84.748 -26.348  13.179  1.00  0.00           H  
ATOM   2157 1HB  LEU A 143      85.198 -25.054  15.232  1.00  0.00           H  
ATOM   2158 2HB  LEU A 143      86.927 -25.363  15.059  1.00  0.00           H  
ATOM   2159  HG  LEU A 143      86.937 -24.055  12.950  1.00  0.00           H  
ATOM   2160 1HD1 LEU A 143      84.954 -22.737  12.353  1.00  0.00           H  
ATOM   2161 2HD1 LEU A 143      84.632 -24.485  12.270  1.00  0.00           H  
ATOM   2162 3HD1 LEU A 143      84.035 -23.533  13.651  1.00  0.00           H  
ATOM   2163 1HD2 LEU A 143      86.603 -21.855  14.027  1.00  0.00           H  
ATOM   2164 2HD2 LEU A 143      85.706 -22.639  15.350  1.00  0.00           H  
ATOM   2165 3HD2 LEU A 143      87.437 -22.984  15.122  1.00  0.00           H  
ATOM   2166  N   ALA A 144      87.886 -27.252  13.100  1.00  0.00           N  
ATOM   2167  CA  ALA A 144      88.974 -27.582  12.199  1.00  0.00           C  
ATOM   2168  C   ALA A 144      88.572 -28.612  11.157  1.00  0.00           C  
ATOM   2169  O   ALA A 144      88.946 -28.524   9.989  1.00  0.00           O  
ATOM   2170  CB  ALA A 144      90.172 -28.082  12.993  1.00  0.00           C  
ATOM   2171  H   ALA A 144      87.974 -27.516  14.039  1.00  0.00           H  
ATOM   2172  HA  ALA A 144      89.255 -26.677  11.661  1.00  0.00           H  
ATOM   2173 1HB  ALA A 144      90.988 -28.317  12.310  1.00  0.00           H  
ATOM   2174 2HB  ALA A 144      90.493 -27.310  13.692  1.00  0.00           H  
ATOM   2175 3HB  ALA A 144      89.893 -28.978  13.546  1.00  0.00           H  
ATOM   2176  N   GLY A 145      87.834 -29.611  11.590  1.00  0.00           N  
ATOM   2177  CA  GLY A 145      87.321 -30.624  10.689  1.00  0.00           C  
ATOM   2178  C   GLY A 145      86.376 -30.050   9.647  1.00  0.00           C  
ATOM   2179  O   GLY A 145      86.397 -30.434   8.479  1.00  0.00           O  
ATOM   2180  H   GLY A 145      87.559 -29.652  12.529  1.00  0.00           H  
ATOM   2181 1HA  GLY A 145      88.152 -31.116  10.183  1.00  0.00           H  
ATOM   2182 2HA  GLY A 145      86.797 -31.388  11.262  1.00  0.00           H  
ATOM   2183  N   ARG A 146      85.521 -29.151  10.080  1.00  0.00           N  
ATOM   2184  CA  ARG A 146      84.611 -28.469   9.179  1.00  0.00           C  
ATOM   2185  C   ARG A 146      85.341 -27.637   8.137  1.00  0.00           C  
ATOM   2186  O   ARG A 146      84.960 -27.592   6.969  1.00  0.00           O  
ATOM   2187  CB  ARG A 146      83.671 -27.568   9.965  1.00  0.00           C  
ATOM   2188  CG  ARG A 146      82.629 -28.300  10.797  1.00  0.00           C  
ATOM   2189  CD  ARG A 146      81.734 -27.355  11.512  1.00  0.00           C  
ATOM   2190  NE  ARG A 146      80.790 -28.049  12.373  1.00  0.00           N  
ATOM   2191  CZ  ARG A 146      79.617 -28.569  11.961  1.00  0.00           C  
ATOM   2192  NH1 ARG A 146      79.259 -28.464  10.700  1.00  0.00           N  
ATOM   2193  NH2 ARG A 146      78.826 -29.183  12.824  1.00  0.00           N  
ATOM   2194  H   ARG A 146      85.528 -28.873  11.019  1.00  0.00           H  
ATOM   2195  HA  ARG A 146      84.020 -29.218   8.652  1.00  0.00           H  
ATOM   2196 1HB  ARG A 146      84.249 -26.939  10.641  1.00  0.00           H  
ATOM   2197 2HB  ARG A 146      83.139 -26.908   9.279  1.00  0.00           H  
ATOM   2198 1HG  ARG A 146      82.018 -28.926  10.146  1.00  0.00           H  
ATOM   2199 2HG  ARG A 146      83.129 -28.926  11.537  1.00  0.00           H  
ATOM   2200 1HD  ARG A 146      82.331 -26.686  12.131  1.00  0.00           H  
ATOM   2201 2HD  ARG A 146      81.168 -26.771  10.787  1.00  0.00           H  
ATOM   2202  HE  ARG A 146      81.030 -28.149  13.350  1.00  0.00           H  
ATOM   2203 1HH1 ARG A 146      79.864 -27.995  10.040  1.00  0.00           H  
ATOM   2204 2HH1 ARG A 146      78.380 -28.854  10.391  1.00  0.00           H  
ATOM   2205 1HH2 ARG A 146      79.102 -29.263  13.793  1.00  0.00           H  
ATOM   2206 2HH2 ARG A 146      77.948 -29.572  12.515  1.00  0.00           H  
ATOM   2207  N   GLY A 147      86.376 -26.953   8.570  1.00  0.00           N  
ATOM   2208  CA  GLY A 147      87.205 -26.175   7.669  1.00  0.00           C  
ATOM   2209  C   GLY A 147      87.897 -27.038   6.627  1.00  0.00           C  
ATOM   2210  O   GLY A 147      88.007 -26.670   5.459  1.00  0.00           O  
ATOM   2211  H   GLY A 147      86.648 -27.007   9.509  1.00  0.00           H  
ATOM   2212 1HA  GLY A 147      86.591 -25.429   7.163  1.00  0.00           H  
ATOM   2213 2HA  GLY A 147      87.958 -25.636   8.242  1.00  0.00           H  
ATOM   2214  N   LEU A 148      88.393 -28.176   7.060  1.00  0.00           N  
ATOM   2215  CA  LEU A 148      89.014 -29.128   6.159  1.00  0.00           C  
ATOM   2216  C   LEU A 148      88.043 -29.659   5.117  1.00  0.00           C  
ATOM   2217  O   LEU A 148      88.387 -29.832   3.949  1.00  0.00           O  
ATOM   2218  CB  LEU A 148      89.595 -30.299   6.961  1.00  0.00           C  
ATOM   2219  CG  LEU A 148      90.813 -29.968   7.834  1.00  0.00           C  
ATOM   2220  CD1 LEU A 148      91.158 -31.170   8.701  1.00  0.00           C  
ATOM   2221  CD2 LEU A 148      91.985 -29.580   6.945  1.00  0.00           C  
ATOM   2222  H   LEU A 148      88.291 -28.434   7.999  1.00  0.00           H  
ATOM   2223  HA  LEU A 148      89.822 -28.625   5.629  1.00  0.00           H  
ATOM   2224 1HB  LEU A 148      88.818 -30.693   7.613  1.00  0.00           H  
ATOM   2225 2HB  LEU A 148      89.890 -31.085   6.265  1.00  0.00           H  
ATOM   2226  HG  LEU A 148      90.570 -29.137   8.497  1.00  0.00           H  
ATOM   2227 1HD1 LEU A 148      92.024 -30.935   9.322  1.00  0.00           H  
ATOM   2228 2HD1 LEU A 148      90.310 -31.414   9.341  1.00  0.00           H  
ATOM   2229 3HD1 LEU A 148      91.390 -32.024   8.064  1.00  0.00           H  
ATOM   2230 1HD2 LEU A 148      92.850 -29.344   7.565  1.00  0.00           H  
ATOM   2231 2HD2 LEU A 148      92.230 -30.410   6.282  1.00  0.00           H  
ATOM   2232 3HD2 LEU A 148      91.717 -28.707   6.349  1.00  0.00           H  
ATOM   2233  N   VAL A 149      86.837 -29.949   5.550  1.00  0.00           N  
ATOM   2234  CA  VAL A 149      85.792 -30.396   4.649  1.00  0.00           C  
ATOM   2235  C   VAL A 149      85.437 -29.349   3.607  1.00  0.00           C  
ATOM   2236  O   VAL A 149      85.207 -29.657   2.439  1.00  0.00           O  
ATOM   2237  CB  VAL A 149      84.528 -30.759   5.451  1.00  0.00           C  
ATOM   2238  CG1 VAL A 149      83.364 -31.038   4.513  1.00  0.00           C  
ATOM   2239  CG2 VAL A 149      84.805 -31.961   6.339  1.00  0.00           C  
ATOM   2240  H   VAL A 149      86.600 -29.804   6.489  1.00  0.00           H  
ATOM   2241  HA  VAL A 149      86.145 -31.285   4.124  1.00  0.00           H  
ATOM   2242  HB  VAL A 149      84.245 -29.907   6.070  1.00  0.00           H  
ATOM   2243 1HG1 VAL A 149      82.478 -31.292   5.096  1.00  0.00           H  
ATOM   2244 2HG1 VAL A 149      83.160 -30.151   3.912  1.00  0.00           H  
ATOM   2245 3HG1 VAL A 149      83.616 -31.871   3.857  1.00  0.00           H  
ATOM   2246 1HG2 VAL A 149      83.907 -32.212   6.904  1.00  0.00           H  
ATOM   2247 2HG2 VAL A 149      85.094 -32.812   5.721  1.00  0.00           H  
ATOM   2248 3HG2 VAL A 149      85.614 -31.725   7.031  1.00  0.00           H  
ATOM   2249  N   GLU A 150      85.361 -28.110   4.040  1.00  0.00           N  
ATOM   2250  CA  GLU A 150      85.102 -27.003   3.139  1.00  0.00           C  
ATOM   2251  C   GLU A 150      86.195 -26.835   2.097  1.00  0.00           C  
ATOM   2252  O   GLU A 150      85.933 -26.556   0.929  1.00  0.00           O  
ATOM   2253  CB  GLU A 150      84.950 -25.705   3.935  1.00  0.00           C  
ATOM   2254  CG  GLU A 150      84.630 -24.482   3.088  1.00  0.00           C  
ATOM   2255  CD  GLU A 150      83.284 -24.564   2.424  1.00  0.00           C  
ATOM   2256  OE1 GLU A 150      82.462 -25.321   2.883  1.00  0.00           O  
ATOM   2257  OE2 GLU A 150      83.078 -23.870   1.457  1.00  0.00           O  
ATOM   2258  H   GLU A 150      85.544 -27.901   4.979  1.00  0.00           H  
ATOM   2259  HA  GLU A 150      84.172 -27.201   2.605  1.00  0.00           H  
ATOM   2260 1HB  GLU A 150      84.153 -25.821   4.670  1.00  0.00           H  
ATOM   2261 2HB  GLU A 150      85.871 -25.503   4.482  1.00  0.00           H  
ATOM   2262 1HG  GLU A 150      84.656 -23.597   3.723  1.00  0.00           H  
ATOM   2263 2HG  GLU A 150      85.400 -24.370   2.326  1.00  0.00           H  
ATOM   2264  N   MET A 151      87.428 -26.975   2.530  1.00  0.00           N  
ATOM   2265  CA  MET A 151      88.564 -26.913   1.629  1.00  0.00           C  
ATOM   2266  C   MET A 151      88.538 -28.018   0.587  1.00  0.00           C  
ATOM   2267  O   MET A 151      88.860 -27.808  -0.581  1.00  0.00           O  
ATOM   2268  CB  MET A 151      89.864 -26.973   2.430  1.00  0.00           C  
ATOM   2269  CG  MET A 151      90.159 -25.722   3.246  1.00  0.00           C  
ATOM   2270  SD  MET A 151      91.807 -25.744   3.980  1.00  0.00           S  
ATOM   2271  CE  MET A 151      91.575 -26.936   5.295  1.00  0.00           C  
ATOM   2272  H   MET A 151      87.602 -27.193   3.469  1.00  0.00           H  
ATOM   2273  HA  MET A 151      88.524 -25.968   1.088  1.00  0.00           H  
ATOM   2274 1HB  MET A 151      89.829 -27.818   3.115  1.00  0.00           H  
ATOM   2275 2HB  MET A 151      90.701 -27.135   1.751  1.00  0.00           H  
ATOM   2276 1HG  MET A 151      90.077 -24.844   2.607  1.00  0.00           H  
ATOM   2277 2HG  MET A 151      89.426 -25.630   4.047  1.00  0.00           H  
ATOM   2278 1HE  MET A 151      92.509 -27.060   5.843  1.00  0.00           H  
ATOM   2279 2HE  MET A 151      90.798 -26.582   5.975  1.00  0.00           H  
ATOM   2280 3HE  MET A 151      91.275 -27.895   4.870  1.00  0.00           H  
ATOM   2281  N   VAL A 152      88.187 -29.208   1.020  1.00  0.00           N  
ATOM   2282  CA  VAL A 152      88.052 -30.337   0.119  1.00  0.00           C  
ATOM   2283  C   VAL A 152      86.966 -30.120  -0.923  1.00  0.00           C  
ATOM   2284  O   VAL A 152      87.118 -30.474  -2.091  1.00  0.00           O  
ATOM   2285  CB  VAL A 152      87.734 -31.613   0.922  1.00  0.00           C  
ATOM   2286  CG1 VAL A 152      87.392 -32.761  -0.017  1.00  0.00           C  
ATOM   2287  CG2 VAL A 152      88.915 -31.974   1.808  1.00  0.00           C  
ATOM   2288  H   VAL A 152      87.943 -29.342   1.959  1.00  0.00           H  
ATOM   2289  HA  VAL A 152      88.998 -30.476  -0.406  1.00  0.00           H  
ATOM   2290  HB  VAL A 152      86.855 -31.431   1.541  1.00  0.00           H  
ATOM   2291 1HG1 VAL A 152      87.170 -33.654   0.568  1.00  0.00           H  
ATOM   2292 2HG1 VAL A 152      86.522 -32.494  -0.616  1.00  0.00           H  
ATOM   2293 3HG1 VAL A 152      88.240 -32.958  -0.673  1.00  0.00           H  
ATOM   2294 1HG2 VAL A 152      88.683 -32.877   2.373  1.00  0.00           H  
ATOM   2295 2HG2 VAL A 152      89.795 -32.150   1.189  1.00  0.00           H  
ATOM   2296 3HG2 VAL A 152      89.116 -31.155   2.500  1.00  0.00           H  
ATOM   2297  N   GLU A 153      85.834 -29.564  -0.499  1.00  0.00           N  
ATOM   2298  CA  GLU A 153      84.743 -29.278  -1.432  1.00  0.00           C  
ATOM   2299  C   GLU A 153      85.038 -28.044  -2.277  1.00  0.00           C  
ATOM   2300  O   GLU A 153      84.584 -27.936  -3.416  1.00  0.00           O  
ATOM   2301  CB  GLU A 153      83.429 -29.079  -0.672  1.00  0.00           C  
ATOM   2302  CG  GLU A 153      82.898 -30.336   0.003  1.00  0.00           C  
ATOM   2303  CD  GLU A 153      81.616 -30.101   0.753  1.00  0.00           C  
ATOM   2304  OE1 GLU A 153      81.203 -28.969   0.844  1.00  0.00           O  
ATOM   2305  OE2 GLU A 153      81.050 -31.053   1.236  1.00  0.00           O  
ATOM   2306  H   GLU A 153      85.738 -29.310   0.474  1.00  0.00           H  
ATOM   2307  HA  GLU A 153      84.631 -30.128  -2.106  1.00  0.00           H  
ATOM   2308 1HB  GLU A 153      83.565 -28.319   0.097  1.00  0.00           H  
ATOM   2309 2HB  GLU A 153      82.662 -28.719  -1.357  1.00  0.00           H  
ATOM   2310 1HG  GLU A 153      82.726 -31.099  -0.756  1.00  0.00           H  
ATOM   2311 2HG  GLU A 153      83.653 -30.712   0.693  1.00  0.00           H  
ATOM   2312  N   ALA A 154      85.812 -27.124  -1.715  1.00  0.00           N  
ATOM   2313  CA  ALA A 154      86.209 -25.912  -2.421  1.00  0.00           C  
ATOM   2314  C   ALA A 154      87.177 -26.226  -3.556  1.00  0.00           C  
ATOM   2315  O   ALA A 154      87.330 -25.441  -4.491  1.00  0.00           O  
ATOM   2316  CB  ALA A 154      86.834 -24.917  -1.454  1.00  0.00           C  
ATOM   2317  H   ALA A 154      86.142 -27.272  -0.772  1.00  0.00           H  
ATOM   2318  HA  ALA A 154      85.318 -25.448  -2.842  1.00  0.00           H  
ATOM   2319 1HB  ALA A 154      87.124 -24.017  -1.995  1.00  0.00           H  
ATOM   2320 2HB  ALA A 154      86.110 -24.658  -0.681  1.00  0.00           H  
ATOM   2321 3HB  ALA A 154      87.714 -25.363  -0.991  1.00  0.00           H  
ATOM   2322  N   GLY A 155      87.871 -27.353  -3.435  1.00  0.00           N  
ATOM   2323  CA  GLY A 155      88.945 -27.702  -4.357  1.00  0.00           C  
ATOM   2324  C   GLY A 155      90.175 -26.833  -4.129  1.00  0.00           C  
ATOM   2325  O   GLY A 155      90.798 -26.356  -5.077  1.00  0.00           O  
ATOM   2326  H   GLY A 155      87.672 -27.969  -2.660  1.00  0.00           H  
ATOM   2327 1HA  GLY A 155      89.210 -28.752  -4.227  1.00  0.00           H  
ATOM   2328 2HA  GLY A 155      88.597 -27.583  -5.382  1.00  0.00           H  
ATOM   2329  N   VAL A 156      90.518 -26.641  -2.863  1.00  0.00           N  
ATOM   2330  CA  VAL A 156      91.684 -25.855  -2.475  1.00  0.00           C  
ATOM   2331  C   VAL A 156      92.974 -26.659  -2.578  1.00  0.00           C  
ATOM   2332  O   VAL A 156      92.994 -27.857  -2.297  1.00  0.00           O  
ATOM   2333  CB  VAL A 156      91.521 -25.344  -1.031  1.00  0.00           C  
ATOM   2334  CG1 VAL A 156      92.788 -24.640  -0.569  1.00  0.00           C  
ATOM   2335  CG2 VAL A 156      90.322 -24.412  -0.944  1.00  0.00           C  
ATOM   2336  H   VAL A 156      89.954 -27.062  -2.139  1.00  0.00           H  
ATOM   2337  HA  VAL A 156      91.762 -24.998  -3.145  1.00  0.00           H  
ATOM   2338  HB  VAL A 156      91.368 -26.197  -0.369  1.00  0.00           H  
ATOM   2339 1HG1 VAL A 156      92.654 -24.286   0.453  1.00  0.00           H  
ATOM   2340 2HG1 VAL A 156      93.625 -25.335  -0.605  1.00  0.00           H  
ATOM   2341 3HG1 VAL A 156      92.990 -23.792  -1.222  1.00  0.00           H  
ATOM   2342 1HG2 VAL A 156      90.212 -24.055   0.080  1.00  0.00           H  
ATOM   2343 2HG2 VAL A 156      90.473 -23.562  -1.611  1.00  0.00           H  
ATOM   2344 3HG2 VAL A 156      89.421 -24.949  -1.240  1.00  0.00           H  
ATOM   2345  N   PRO A 157      94.052 -25.993  -2.975  1.00  0.00           N  
ATOM   2346  CA  PRO A 157      95.351 -26.643  -3.097  1.00  0.00           C  
ATOM   2347  C   PRO A 157      95.859 -27.120  -1.742  1.00  0.00           C  
ATOM   2348  O   PRO A 157      95.311 -26.759  -0.699  1.00  0.00           O  
ATOM   2349  CB  PRO A 157      96.238 -25.535  -3.674  1.00  0.00           C  
ATOM   2350  CG  PRO A 157      95.274 -24.574  -4.280  1.00  0.00           C  
ATOM   2351  CD  PRO A 157      94.064 -24.644  -3.387  1.00  0.00           C  
ATOM   2352  HA  PRO A 157      95.246 -27.507  -3.754  1.00  0.00           H  
ATOM   2353 1HB  PRO A 157      96.845 -25.084  -2.876  1.00  0.00           H  
ATOM   2354 2HB  PRO A 157      96.937 -25.958  -4.410  1.00  0.00           H  
ATOM   2355 1HG  PRO A 157      95.714 -23.566  -4.317  1.00  0.00           H  
ATOM   2356 2HG  PRO A 157      95.051 -24.861  -5.318  1.00  0.00           H  
ATOM   2357 1HD  PRO A 157      94.188 -23.949  -2.544  1.00  0.00           H  
ATOM   2358 2HD  PRO A 157      93.163 -24.394  -3.968  1.00  0.00           H  
ATOM   2359  N   GLU A 158      96.868 -27.982  -1.767  1.00  0.00           N  
ATOM   2360  CA  GLU A 158      97.325 -28.670  -0.566  1.00  0.00           C  
ATOM   2361  C   GLU A 158      97.938 -27.718   0.438  1.00  0.00           C  
ATOM   2362  O   GLU A 158      97.896 -27.965   1.643  1.00  0.00           O  
ATOM   2363  CB  GLU A 158      98.343 -29.753  -0.930  1.00  0.00           C  
ATOM   2364  CG  GLU A 158      97.776 -30.894  -1.762  1.00  0.00           C  
ATOM   2365  CD  GLU A 158      97.714 -30.574  -3.229  1.00  0.00           C  
ATOM   2366  OE1 GLU A 158      98.109 -29.496  -3.600  1.00  0.00           O  
ATOM   2367  OE2 GLU A 158      97.269 -31.410  -3.980  1.00  0.00           O  
ATOM   2368  H   GLU A 158      97.302 -28.202  -2.653  1.00  0.00           H  
ATOM   2369  HA  GLU A 158      96.467 -29.152  -0.096  1.00  0.00           H  
ATOM   2370 1HB  GLU A 158      99.165 -29.306  -1.491  1.00  0.00           H  
ATOM   2371 2HB  GLU A 158      98.763 -30.178  -0.019  1.00  0.00           H  
ATOM   2372 1HG  GLU A 158      98.399 -31.777  -1.620  1.00  0.00           H  
ATOM   2373 2HG  GLU A 158      96.776 -31.129  -1.402  1.00  0.00           H  
ATOM   2374  N   GLU A 159      98.533 -26.641  -0.053  1.00  0.00           N  
ATOM   2375  CA  GLU A 159      99.212 -25.715   0.833  1.00  0.00           C  
ATOM   2376  C   GLU A 159      98.283 -25.138   1.890  1.00  0.00           C  
ATOM   2377  O   GLU A 159      98.620 -25.065   3.070  1.00  0.00           O  
ATOM   2378  CB  GLU A 159      99.837 -24.578   0.021  1.00  0.00           C  
ATOM   2379  CG  GLU A 159     100.988 -25.007  -0.878  1.00  0.00           C  
ATOM   2380  CD  GLU A 159     100.522 -25.613  -2.173  1.00  0.00           C  
ATOM   2381  OE1 GLU A 159      99.335 -25.691  -2.379  1.00  0.00           O  
ATOM   2382  OE2 GLU A 159     101.357 -26.000  -2.958  1.00  0.00           O  
ATOM   2383  H   GLU A 159      98.533 -26.460  -1.047  1.00  0.00           H  
ATOM   2384  HA  GLU A 159     100.003 -26.252   1.355  1.00  0.00           H  
ATOM   2385 1HB  GLU A 159      99.074 -24.119  -0.607  1.00  0.00           H  
ATOM   2386 2HB  GLU A 159     100.209 -23.810   0.698  1.00  0.00           H  
ATOM   2387 1HG  GLU A 159     101.606 -24.138  -1.099  1.00  0.00           H  
ATOM   2388 2HG  GLU A 159     101.603 -25.730  -0.344  1.00  0.00           H  
ATOM   2389  N   GLY A 160      97.124 -24.697   1.457  1.00  0.00           N  
ATOM   2390  CA  GLY A 160      96.144 -24.122   2.357  1.00  0.00           C  
ATOM   2391  C   GLY A 160      95.659 -25.115   3.400  1.00  0.00           C  
ATOM   2392  O   GLY A 160      95.470 -24.781   4.568  1.00  0.00           O  
ATOM   2393  H   GLY A 160      96.870 -24.811   0.517  1.00  0.00           H  
ATOM   2394 1HA  GLY A 160      96.577 -23.259   2.863  1.00  0.00           H  
ATOM   2395 2HA  GLY A 160      95.290 -23.763   1.784  1.00  0.00           H  
ATOM   2396  N   ILE A 161      95.425 -26.334   2.967  1.00  0.00           N  
ATOM   2397  CA  ILE A 161      95.029 -27.399   3.867  1.00  0.00           C  
ATOM   2398  C   ILE A 161      96.092 -27.704   4.910  1.00  0.00           C  
ATOM   2399  O   ILE A 161      95.795 -27.949   6.078  1.00  0.00           O  
ATOM   2400  CB  ILE A 161      94.711 -28.681   3.076  1.00  0.00           C  
ATOM   2401  CG1 ILE A 161      93.449 -28.489   2.232  1.00  0.00           C  
ATOM   2402  CG2 ILE A 161      94.548 -29.862   4.021  1.00  0.00           C  
ATOM   2403  CD1 ILE A 161      93.215 -29.589   1.222  1.00  0.00           C  
ATOM   2404  H   ILE A 161      95.582 -26.564   2.027  1.00  0.00           H  
ATOM   2405  HA  ILE A 161      94.132 -27.086   4.399  1.00  0.00           H  
ATOM   2406  HB  ILE A 161      95.524 -28.893   2.383  1.00  0.00           H  
ATOM   2407 1HG1 ILE A 161      92.578 -28.434   2.885  1.00  0.00           H  
ATOM   2408 2HG1 ILE A 161      93.511 -27.542   1.694  1.00  0.00           H  
ATOM   2409 1HG2 ILE A 161      94.323 -30.760   3.446  1.00  0.00           H  
ATOM   2410 2HG2 ILE A 161      95.472 -30.011   4.579  1.00  0.00           H  
ATOM   2411 3HG2 ILE A 161      93.732 -29.663   4.716  1.00  0.00           H  
ATOM   2412 1HD1 ILE A 161      92.303 -29.382   0.662  1.00  0.00           H  
ATOM   2413 2HD1 ILE A 161      94.060 -29.638   0.534  1.00  0.00           H  
ATOM   2414 3HD1 ILE A 161      93.114 -30.542   1.740  1.00  0.00           H  
ATOM   2415  N   GLU A 162      97.332 -27.722   4.477  1.00  0.00           N  
ATOM   2416  CA  GLU A 162      98.451 -27.928   5.377  1.00  0.00           C  
ATOM   2417  C   GLU A 162      98.566 -26.828   6.420  1.00  0.00           C  
ATOM   2418  O   GLU A 162      98.859 -27.078   7.588  1.00  0.00           O  
ATOM   2419  CB  GLU A 162      99.753 -28.019   4.579  1.00  0.00           C  
ATOM   2420  CG  GLU A 162      99.892 -29.283   3.742  1.00  0.00           C  
ATOM   2421  CD  GLU A 162     101.145 -29.301   2.912  1.00  0.00           C  
ATOM   2422  OE1 GLU A 162     101.837 -28.311   2.894  1.00  0.00           O  
ATOM   2423  OE2 GLU A 162     101.411 -30.305   2.295  1.00  0.00           O  
ATOM   2424  H   GLU A 162      97.532 -27.529   3.537  1.00  0.00           H  
ATOM   2425  HA  GLU A 162      98.297 -28.867   5.910  1.00  0.00           H  
ATOM   2426 1HB  GLU A 162      99.830 -27.163   3.909  1.00  0.00           H  
ATOM   2427 2HB  GLU A 162     100.602 -27.976   5.262  1.00  0.00           H  
ATOM   2428 1HG  GLU A 162      99.897 -30.147   4.405  1.00  0.00           H  
ATOM   2429 2HG  GLU A 162      99.026 -29.367   3.086  1.00  0.00           H  
ATOM   2430  N   LEU A 163      98.368 -25.603   5.987  1.00  0.00           N  
ATOM   2431  CA  LEU A 163      98.377 -24.466   6.887  1.00  0.00           C  
ATOM   2432  C   LEU A 163      97.274 -24.544   7.930  1.00  0.00           C  
ATOM   2433  O   LEU A 163      97.469 -24.213   9.098  1.00  0.00           O  
ATOM   2434  CB  LEU A 163      98.232 -23.168   6.084  1.00  0.00           C  
ATOM   2435  CG  LEU A 163      98.247 -21.873   6.906  1.00  0.00           C  
ATOM   2436  CD1 LEU A 163      99.568 -21.762   7.656  1.00  0.00           C  
ATOM   2437  CD2 LEU A 163      98.042 -20.682   5.981  1.00  0.00           C  
ATOM   2438  H   LEU A 163      98.143 -25.440   5.047  1.00  0.00           H  
ATOM   2439  HA  LEU A 163      99.329 -24.451   7.416  1.00  0.00           H  
ATOM   2440 1HB  LEU A 163      99.046 -23.112   5.363  1.00  0.00           H  
ATOM   2441 2HB  LEU A 163      97.290 -23.201   5.536  1.00  0.00           H  
ATOM   2442  HG  LEU A 163      97.446 -21.901   7.645  1.00  0.00           H  
ATOM   2443 1HD1 LEU A 163      99.579 -20.841   8.240  1.00  0.00           H  
ATOM   2444 2HD1 LEU A 163      99.679 -22.616   8.324  1.00  0.00           H  
ATOM   2445 3HD1 LEU A 163     100.391 -21.748   6.942  1.00  0.00           H  
ATOM   2446 1HD2 LEU A 163      98.052 -19.761   6.565  1.00  0.00           H  
ATOM   2447 2HD2 LEU A 163      98.844 -20.652   5.243  1.00  0.00           H  
ATOM   2448 3HD2 LEU A 163      97.084 -20.778   5.472  1.00  0.00           H  
ATOM   2449  N   LEU A 164      96.101 -24.951   7.497  1.00  0.00           N  
ATOM   2450  CA  LEU A 164      94.981 -25.140   8.397  1.00  0.00           C  
ATOM   2451  C   LEU A 164      95.248 -26.213   9.440  1.00  0.00           C  
ATOM   2452  O   LEU A 164      94.889 -26.078  10.608  1.00  0.00           O  
ATOM   2453  CB  LEU A 164      93.727 -25.508   7.594  1.00  0.00           C  
ATOM   2454  CG  LEU A 164      92.428 -25.620   8.403  1.00  0.00           C  
ATOM   2455  CD1 LEU A 164      92.394 -26.958   9.128  1.00  0.00           C  
ATOM   2456  CD2 LEU A 164      92.342 -24.463   9.387  1.00  0.00           C  
ATOM   2457  H   LEU A 164      95.981 -25.201   6.557  1.00  0.00           H  
ATOM   2458  HA  LEU A 164      94.801 -24.205   8.926  1.00  0.00           H  
ATOM   2459 1HB  LEU A 164      93.573 -24.754   6.824  1.00  0.00           H  
ATOM   2460 2HB  LEU A 164      93.896 -26.467   7.105  1.00  0.00           H  
ATOM   2461  HG  LEU A 164      91.574 -25.585   7.726  1.00  0.00           H  
ATOM   2462 1HD1 LEU A 164      91.471 -27.038   9.702  1.00  0.00           H  
ATOM   2463 2HD1 LEU A 164      92.438 -27.768   8.399  1.00  0.00           H  
ATOM   2464 3HD1 LEU A 164      93.247 -27.029   9.801  1.00  0.00           H  
ATOM   2465 1HD2 LEU A 164      91.418 -24.541   9.961  1.00  0.00           H  
ATOM   2466 2HD2 LEU A 164      93.194 -24.497  10.065  1.00  0.00           H  
ATOM   2467 3HD2 LEU A 164      92.349 -23.519   8.841  1.00  0.00           H  
ATOM   2468  N   PHE A 165      95.853 -27.297   9.007  1.00  0.00           N  
ATOM   2469  CA  PHE A 165      96.234 -28.368   9.907  1.00  0.00           C  
ATOM   2470  C   PHE A 165      97.244 -27.918  10.950  1.00  0.00           C  
ATOM   2471  O   PHE A 165      97.173 -28.296  12.118  1.00  0.00           O  
ATOM   2472  CB  PHE A 165      96.811 -29.541   9.111  1.00  0.00           C  
ATOM   2473  CG  PHE A 165      97.195 -30.718   9.960  1.00  0.00           C  
ATOM   2474  CD1 PHE A 165      96.229 -31.590  10.440  1.00  0.00           C  
ATOM   2475  CD2 PHE A 165      98.523 -30.957  10.281  1.00  0.00           C  
ATOM   2476  CE1 PHE A 165      96.581 -32.674  11.222  1.00  0.00           C  
ATOM   2477  CE2 PHE A 165      98.878 -32.041  11.061  1.00  0.00           C  
ATOM   2478  CZ  PHE A 165      97.905 -32.901  11.532  1.00  0.00           C  
ATOM   2479  H   PHE A 165      96.120 -27.373   8.067  1.00  0.00           H  
ATOM   2480  HA  PHE A 165      95.343 -28.706  10.438  1.00  0.00           H  
ATOM   2481 1HB  PHE A 165      96.080 -29.875   8.376  1.00  0.00           H  
ATOM   2482 2HB  PHE A 165      97.695 -29.210   8.567  1.00  0.00           H  
ATOM   2483  HD1 PHE A 165      95.181 -31.412  10.194  1.00  0.00           H  
ATOM   2484  HD2 PHE A 165      99.291 -30.278   9.909  1.00  0.00           H  
ATOM   2485  HE1 PHE A 165      95.812 -33.351  11.593  1.00  0.00           H  
ATOM   2486  HE2 PHE A 165      99.925 -32.219  11.305  1.00  0.00           H  
ATOM   2487  HZ  PHE A 165      98.184 -33.754  12.148  1.00  0.00           H  
ATOM   2488  N   GLU A 166      98.207 -27.134  10.517  1.00  0.00           N  
ATOM   2489  CA  GLU A 166      99.195 -26.573  11.417  1.00  0.00           C  
ATOM   2490  C   GLU A 166      98.577 -25.656  12.460  1.00  0.00           C  
ATOM   2491  O   GLU A 166      98.961 -25.660  13.628  1.00  0.00           O  
ATOM   2492  CB  GLU A 166     100.251 -25.806  10.619  1.00  0.00           C  
ATOM   2493  CG  GLU A 166     101.169 -26.686   9.783  1.00  0.00           C  
ATOM   2494  CD  GLU A 166     102.142 -25.895   8.953  1.00  0.00           C  
ATOM   2495  OE1 GLU A 166     102.037 -24.693   8.934  1.00  0.00           O  
ATOM   2496  OE2 GLU A 166     102.991 -26.495   8.336  1.00  0.00           O  
ATOM   2497  H   GLU A 166      98.235 -26.858   9.577  1.00  0.00           H  
ATOM   2498  HA  GLU A 166      99.679 -27.391  11.951  1.00  0.00           H  
ATOM   2499 1HB  GLU A 166      99.760 -25.102   9.948  1.00  0.00           H  
ATOM   2500 2HB  GLU A 166     100.874 -25.228  11.302  1.00  0.00           H  
ATOM   2501 1HG  GLU A 166     101.729 -27.345  10.447  1.00  0.00           H  
ATOM   2502 2HG  GLU A 166     100.561 -27.308   9.127  1.00  0.00           H  
ATOM   2503  N   ALA A 167      97.637 -24.845  12.027  1.00  0.00           N  
ATOM   2504  CA  ALA A 167      96.914 -23.968  12.927  1.00  0.00           C  
ATOM   2505  C   ALA A 167      96.117 -24.736  13.970  1.00  0.00           C  
ATOM   2506  O   ALA A 167      96.055 -24.358  15.138  1.00  0.00           O  
ATOM   2507  CB  ALA A 167      95.991 -23.055  12.132  1.00  0.00           C  
ATOM   2508  H   ALA A 167      97.360 -24.865  11.087  1.00  0.00           H  
ATOM   2509  HA  ALA A 167      97.641 -23.360  13.465  1.00  0.00           H  
ATOM   2510 1HB  ALA A 167      95.461 -22.392  12.814  1.00  0.00           H  
ATOM   2511 2HB  ALA A 167      96.580 -22.463  11.432  1.00  0.00           H  
ATOM   2512 3HB  ALA A 167      95.271 -23.658  11.580  1.00  0.00           H  
ATOM   2513  N   ALA A 168      95.482 -25.803  13.537  1.00  0.00           N  
ATOM   2514  CA  ALA A 168      94.745 -26.667  14.437  1.00  0.00           C  
ATOM   2515  C   ALA A 168      95.639 -27.318  15.480  1.00  0.00           C  
ATOM   2516  O   ALA A 168      95.277 -27.446  16.648  1.00  0.00           O  
ATOM   2517  CB  ALA A 168      94.006 -27.734  13.642  1.00  0.00           C  
ATOM   2518  H   ALA A 168      95.549 -26.072  12.597  1.00  0.00           H  
ATOM   2519  HA  ALA A 168      94.020 -26.057  14.975  1.00  0.00           H  
ATOM   2520 1HB  ALA A 168      93.444 -28.372  14.324  1.00  0.00           H  
ATOM   2521 2HB  ALA A 168      93.320 -27.257  12.942  1.00  0.00           H  
ATOM   2522 3HB  ALA A 168      94.724 -28.338  13.090  1.00  0.00           H  
ATOM   2523  N   GLU A 169      96.799 -27.759  15.047  1.00  0.00           N  
ATOM   2524  CA  GLU A 169      97.780 -28.335  15.947  1.00  0.00           C  
ATOM   2525  C   GLU A 169      98.265 -27.341  16.990  1.00  0.00           C  
ATOM   2526  O   GLU A 169      98.453 -27.675  18.158  1.00  0.00           O  
ATOM   2527  CB  GLU A 169      98.972 -28.865  15.149  1.00  0.00           C  
ATOM   2528  CG  GLU A 169     100.038 -29.553  15.992  1.00  0.00           C  
ATOM   2529  CD  GLU A 169     101.156 -30.127  15.168  1.00  0.00           C  
ATOM   2530  OE1 GLU A 169     101.101 -30.016  13.967  1.00  0.00           O  
ATOM   2531  OE2 GLU A 169     102.067 -30.676  15.741  1.00  0.00           O  
ATOM   2532  H   GLU A 169      97.053 -27.646  14.107  1.00  0.00           H  
ATOM   2533  HA  GLU A 169      97.315 -29.164  16.481  1.00  0.00           H  
ATOM   2534 1HB  GLU A 169      98.623 -29.580  14.404  1.00  0.00           H  
ATOM   2535 2HB  GLU A 169      99.449 -28.042  14.615  1.00  0.00           H  
ATOM   2536 1HG  GLU A 169     100.452 -28.830  16.695  1.00  0.00           H  
ATOM   2537 2HG  GLU A 169      99.571 -30.351  16.568  1.00  0.00           H  
ATOM   2538  N   ASP A 170      98.497 -26.122  16.557  1.00  0.00           N  
ATOM   2539  CA  ASP A 170      98.894 -25.057  17.457  1.00  0.00           C  
ATOM   2540  C   ASP A 170      97.831 -24.752  18.500  1.00  0.00           C  
ATOM   2541  O   ASP A 170      98.128 -24.507  19.668  1.00  0.00           O  
ATOM   2542  CB  ASP A 170      99.209 -23.788  16.662  1.00  0.00           C  
ATOM   2543  CG  ASP A 170     100.505 -23.891  15.869  1.00  0.00           C  
ATOM   2544  OD1 ASP A 170     101.280 -24.775  16.148  1.00  0.00           O  
ATOM   2545  OD2 ASP A 170     100.707 -23.085  14.992  1.00  0.00           O  
ATOM   2546  H   ASP A 170      98.342 -25.892  15.617  1.00  0.00           H  
ATOM   2547  HA  ASP A 170      99.793 -25.371  17.989  1.00  0.00           H  
ATOM   2548 1HB  ASP A 170      98.393 -23.579  15.971  1.00  0.00           H  
ATOM   2549 2HB  ASP A 170      99.285 -22.940  17.345  1.00  0.00           H  
ATOM   2550  N   ALA A 171      96.590 -24.734  18.067  1.00  0.00           N  
ATOM   2551  CA  ALA A 171      95.473 -24.528  18.967  1.00  0.00           C  
ATOM   2552  C   ALA A 171      95.356 -25.628  20.010  1.00  0.00           C  
ATOM   2553  O   ALA A 171      95.065 -25.379  21.178  1.00  0.00           O  
ATOM   2554  CB  ALA A 171      94.179 -24.422  18.172  1.00  0.00           C  
ATOM   2555  H   ALA A 171      96.391 -24.927  17.127  1.00  0.00           H  
ATOM   2556  HA  ALA A 171      95.638 -23.594  19.505  1.00  0.00           H  
ATOM   2557 1HB  ALA A 171      93.346 -24.255  18.854  1.00  0.00           H  
ATOM   2558 2HB  ALA A 171      94.249 -23.589  17.472  1.00  0.00           H  
ATOM   2559 3HB  ALA A 171      94.016 -25.346  17.620  1.00  0.00           H  
ATOM   2560  N   LEU A 172      95.554 -26.853  19.577  1.00  0.00           N  
ATOM   2561  CA  LEU A 172      95.546 -27.990  20.477  1.00  0.00           C  
ATOM   2562  C   LEU A 172      96.650 -27.913  21.520  1.00  0.00           C  
ATOM   2563  O   LEU A 172      96.453 -28.244  22.688  1.00  0.00           O  
ATOM   2564  CB  LEU A 172      95.690 -29.288  19.674  1.00  0.00           C  
ATOM   2565  CG  LEU A 172      94.487 -29.667  18.801  1.00  0.00           C  
ATOM   2566  CD1 LEU A 172      94.846 -30.865  17.932  1.00  0.00           C  
ATOM   2567  CD2 LEU A 172      93.291 -29.976  19.689  1.00  0.00           C  
ATOM   2568  H   LEU A 172      95.779 -27.016  18.637  1.00  0.00           H  
ATOM   2569  HA  LEU A 172      94.594 -28.004  21.006  1.00  0.00           H  
ATOM   2570 1HB  LEU A 172      96.557 -29.199  19.022  1.00  0.00           H  
ATOM   2571 2HB  LEU A 172      95.867 -30.109  20.369  1.00  0.00           H  
ATOM   2572  HG  LEU A 172      94.242 -28.837  18.138  1.00  0.00           H  
ATOM   2573 1HD1 LEU A 172      93.992 -31.134  17.311  1.00  0.00           H  
ATOM   2574 2HD1 LEU A 172      95.692 -30.610  17.293  1.00  0.00           H  
ATOM   2575 3HD1 LEU A 172      95.113 -31.709  18.568  1.00  0.00           H  
ATOM   2576 1HD2 LEU A 172      92.436 -30.245  19.069  1.00  0.00           H  
ATOM   2577 2HD2 LEU A 172      93.535 -30.807  20.351  1.00  0.00           H  
ATOM   2578 3HD2 LEU A 172      93.044 -29.098  20.286  1.00  0.00           H  
ATOM   2579  N   GLU A 173      97.821 -27.505  21.087  1.00  0.00           N  
ATOM   2580  CA  GLU A 173      98.942 -27.316  21.987  1.00  0.00           C  
ATOM   2581  C   GLU A 173      98.675 -26.243  23.030  1.00  0.00           C  
ATOM   2582  O   GLU A 173      99.035 -26.378  24.198  1.00  0.00           O  
ATOM   2583  CB  GLU A 173     100.197 -26.956  21.189  1.00  0.00           C  
ATOM   2584  CG  GLU A 173     100.752 -28.093  20.342  1.00  0.00           C  
ATOM   2585  CD  GLU A 173     101.250 -29.248  21.166  1.00  0.00           C  
ATOM   2586  OE1 GLU A 173     102.191 -29.067  21.900  1.00  0.00           O  
ATOM   2587  OE2 GLU A 173     100.687 -30.312  21.062  1.00  0.00           O  
ATOM   2588  H   GLU A 173      97.943 -27.255  20.147  1.00  0.00           H  
ATOM   2589  HA  GLU A 173      99.118 -28.250  22.521  1.00  0.00           H  
ATOM   2590 1HB  GLU A 173      99.979 -26.120  20.525  1.00  0.00           H  
ATOM   2591 2HB  GLU A 173     100.983 -26.635  21.873  1.00  0.00           H  
ATOM   2592 1HG  GLU A 173      99.968 -28.449  19.674  1.00  0.00           H  
ATOM   2593 2HG  GLU A 173     101.567 -27.712  19.730  1.00  0.00           H  
ATOM   2594  N   ALA A 174      98.070 -25.160  22.597  1.00  0.00           N  
ATOM   2595  CA  ALA A 174      97.690 -24.088  23.497  1.00  0.00           C  
ATOM   2596  C   ALA A 174      96.679 -24.538  24.540  1.00  0.00           C  
ATOM   2597  O   ALA A 174      96.749 -24.160  25.708  1.00  0.00           O  
ATOM   2598  CB  ALA A 174      97.134 -22.915  22.702  1.00  0.00           C  
ATOM   2599  H   ALA A 174      97.802 -25.083  21.657  1.00  0.00           H  
ATOM   2600  HA  ALA A 174      98.581 -23.765  24.034  1.00  0.00           H  
ATOM   2601 1HB  ALA A 174      96.863 -22.110  23.384  1.00  0.00           H  
ATOM   2602 2HB  ALA A 174      97.891 -22.560  22.002  1.00  0.00           H  
ATOM   2603 3HB  ALA A 174      96.252 -23.236  22.150  1.00  0.00           H  
ATOM   2604  N   LEU A 175      95.717 -25.322  24.107  1.00  0.00           N  
ATOM   2605  CA  LEU A 175      94.728 -25.883  25.007  1.00  0.00           C  
ATOM   2606  C   LEU A 175      95.346 -26.800  26.050  1.00  0.00           C  
ATOM   2607  O   LEU A 175      94.962 -26.796  27.218  1.00  0.00           O  
ATOM   2608  CB  LEU A 175      93.675 -26.657  24.204  1.00  0.00           C  
ATOM   2609  CG  LEU A 175      92.746 -25.805  23.330  1.00  0.00           C  
ATOM   2610  CD1 LEU A 175      91.888 -26.714  22.462  1.00  0.00           C  
ATOM   2611  CD2 LEU A 175      91.881 -24.923  24.219  1.00  0.00           C  
ATOM   2612  H   LEU A 175      95.688 -25.598  23.167  1.00  0.00           H  
ATOM   2613  HA  LEU A 175      94.239 -25.065  25.536  1.00  0.00           H  
ATOM   2614 1HB  LEU A 175      94.186 -27.363  23.552  1.00  0.00           H  
ATOM   2615 2HB  LEU A 175      93.052 -27.219  24.899  1.00  0.00           H  
ATOM   2616  HG  LEU A 175      93.342 -25.177  22.668  1.00  0.00           H  
ATOM   2617 1HD1 LEU A 175      91.227 -26.109  21.841  1.00  0.00           H  
ATOM   2618 2HD1 LEU A 175      92.531 -27.320  21.823  1.00  0.00           H  
ATOM   2619 3HD1 LEU A 175      91.290 -27.366  23.098  1.00  0.00           H  
ATOM   2620 1HD2 LEU A 175      91.221 -24.316  23.598  1.00  0.00           H  
ATOM   2621 2HD2 LEU A 175      91.282 -25.549  24.881  1.00  0.00           H  
ATOM   2622 3HD2 LEU A 175      92.519 -24.270  24.815  1.00  0.00           H  
ATOM   2623  N   ARG A 176      96.285 -27.611  25.617  1.00  0.00           N  
ATOM   2624  CA  ARG A 176      97.009 -28.488  26.517  1.00  0.00           C  
ATOM   2625  C   ARG A 176      97.805 -27.720  27.560  1.00  0.00           C  
ATOM   2626  O   ARG A 176      97.868 -28.098  28.728  1.00  0.00           O  
ATOM   2627  CB  ARG A 176      97.953 -29.385  25.730  1.00  0.00           C  
ATOM   2628  CG  ARG A 176      98.740 -30.378  26.569  1.00  0.00           C  
ATOM   2629  CD  ARG A 176      99.637 -31.215  25.732  1.00  0.00           C  
ATOM   2630  NE  ARG A 176     100.656 -30.418  25.067  1.00  0.00           N  
ATOM   2631  CZ  ARG A 176     101.789 -29.981  25.652  1.00  0.00           C  
ATOM   2632  NH1 ARG A 176     102.032 -30.270  26.911  1.00  0.00           N  
ATOM   2633  NH2 ARG A 176     102.654 -29.261  24.960  1.00  0.00           N  
ATOM   2634  H   ARG A 176      96.563 -27.591  24.677  1.00  0.00           H  
ATOM   2635  HA  ARG A 176      96.288 -29.114  27.044  1.00  0.00           H  
ATOM   2636 1HB  ARG A 176      97.386 -29.951  24.993  1.00  0.00           H  
ATOM   2637 2HB  ARG A 176      98.672 -28.770  25.188  1.00  0.00           H  
ATOM   2638 1HG  ARG A 176      99.350 -29.840  27.294  1.00  0.00           H  
ATOM   2639 2HG  ARG A 176      98.048 -31.038  27.095  1.00  0.00           H  
ATOM   2640 1HD  ARG A 176     100.138 -31.952  26.359  1.00  0.00           H  
ATOM   2641 2HD  ARG A 176      99.052 -31.725  24.968  1.00  0.00           H  
ATOM   2642  HE  ARG A 176     100.504 -30.175  24.097  1.00  0.00           H  
ATOM   2643 1HH1 ARG A 176     101.370 -30.821  27.440  1.00  0.00           H  
ATOM   2644 2HH1 ARG A 176     102.881 -29.942  27.350  1.00  0.00           H  
ATOM   2645 1HH2 ARG A 176     102.468 -29.039  23.992  1.00  0.00           H  
ATOM   2646 2HH2 ARG A 176     103.503 -28.934  25.399  1.00  0.00           H  
ATOM   2647  N   ARG A 177      98.441 -26.653  27.127  1.00  0.00           N  
ATOM   2648  CA  ARG A 177      99.178 -25.789  28.027  1.00  0.00           C  
ATOM   2649  C   ARG A 177      98.283 -25.138  29.070  1.00  0.00           C  
ATOM   2650  O   ARG A 177      98.646 -25.010  30.238  1.00  0.00           O  
ATOM   2651  CB  ARG A 177      99.898 -24.704  27.240  1.00  0.00           C  
ATOM   2652  CG  ARG A 177     101.068 -25.192  26.400  1.00  0.00           C  
ATOM   2653  CD  ARG A 177     101.688 -24.087  25.627  1.00  0.00           C  
ATOM   2654  NE  ARG A 177     102.809 -24.549  24.823  1.00  0.00           N  
ATOM   2655  CZ  ARG A 177     103.468 -23.792  23.924  1.00  0.00           C  
ATOM   2656  NH1 ARG A 177     103.110 -22.543  23.726  1.00  0.00           N  
ATOM   2657  NH2 ARG A 177     104.476 -24.307  23.241  1.00  0.00           N  
ATOM   2658  H   ARG A 177      98.373 -26.384  26.187  1.00  0.00           H  
ATOM   2659  HA  ARG A 177      99.920 -26.390  28.554  1.00  0.00           H  
ATOM   2660 1HB  ARG A 177      99.193 -24.214  26.569  1.00  0.00           H  
ATOM   2661 2HB  ARG A 177     100.277 -23.947  27.926  1.00  0.00           H  
ATOM   2662 1HG  ARG A 177     101.829 -25.623  27.052  1.00  0.00           H  
ATOM   2663 2HG  ARG A 177     100.721 -25.950  25.697  1.00  0.00           H  
ATOM   2664 1HD  ARG A 177     100.947 -23.649  24.959  1.00  0.00           H  
ATOM   2665 2HD  ARG A 177     102.054 -23.323  26.313  1.00  0.00           H  
ATOM   2666  HE  ARG A 177     103.114 -25.505  24.947  1.00  0.00           H  
ATOM   2667 1HH1 ARG A 177     102.339 -22.150  24.248  1.00  0.00           H  
ATOM   2668 2HH1 ARG A 177     103.605 -21.976  23.053  1.00  0.00           H  
ATOM   2669 1HH2 ARG A 177     104.752 -25.267  23.393  1.00  0.00           H  
ATOM   2670 2HH2 ARG A 177     104.971 -23.740  22.568  1.00  0.00           H  
ATOM   2671  N   LEU A 178      97.011 -24.956  28.690  1.00  0.00           N  
ATOM   2672  CA  LEU A 178      95.931 -24.535  29.600  1.00  0.00           C  
ATOM   2673  C   LEU A 178      95.534 -25.540  30.699  1.00  0.00           C  
ATOM   2674  O   LEU A 178      94.926 -25.149  31.696  1.00  0.00           O  
ATOM   2675  CB  LEU A 178      94.685 -24.208  28.767  1.00  0.00           C  
ATOM   2676  CG  LEU A 178      94.799 -22.982  27.853  1.00  0.00           C  
ATOM   2677  CD1 LEU A 178      93.546 -22.868  26.997  1.00  0.00           C  
ATOM   2678  CD2 LEU A 178      94.998 -21.733  28.700  1.00  0.00           C  
ATOM   2679  H   LEU A 178      96.783 -25.098  27.715  1.00  0.00           H  
ATOM   2680  HA  LEU A 178      96.257 -23.643  30.133  1.00  0.00           H  
ATOM   2681 1HB  LEU A 178      94.450 -25.067  28.141  1.00  0.00           H  
ATOM   2682 2HB  LEU A 178      93.849 -24.040  29.445  1.00  0.00           H  
ATOM   2683  HG  LEU A 178      95.650 -23.105  27.183  1.00  0.00           H  
ATOM   2684 1HD1 LEU A 178      93.627 -21.997  26.347  1.00  0.00           H  
ATOM   2685 2HD1 LEU A 178      93.439 -23.765  26.387  1.00  0.00           H  
ATOM   2686 3HD1 LEU A 178      92.674 -22.759  27.641  1.00  0.00           H  
ATOM   2687 1HD2 LEU A 178      95.080 -20.862  28.050  1.00  0.00           H  
ATOM   2688 2HD2 LEU A 178      94.147 -21.608  29.369  1.00  0.00           H  
ATOM   2689 3HD2 LEU A 178      95.910 -21.835  29.288  1.00  0.00           H  
ATOM   2690  N   GLY A 179      95.863 -26.817  30.523  1.00  0.00           N  
ATOM   2691  CA  GLY A 179      95.505 -27.841  31.519  1.00  0.00           C  
ATOM   2692  C   GLY A 179      94.211 -28.558  31.128  1.00  0.00           C  
ATOM   2693  O   GLY A 179      93.391 -28.883  31.982  1.00  0.00           O  
ATOM   2694  H   GLY A 179      96.363 -27.090  29.690  1.00  0.00           H  
ATOM   2695 1HA  GLY A 179      96.316 -28.564  31.606  1.00  0.00           H  
ATOM   2696 2HA  GLY A 179      95.386 -27.373  32.495  1.00  0.00           H  
ATOM   2697  N   THR A 180      94.102 -28.905  29.848  1.00  0.00           N  
ATOM   2698  CA  THR A 180      93.127 -29.892  29.386  1.00  0.00           C  
ATOM   2699  C   THR A 180      93.615 -31.307  29.694  1.00  0.00           C  
ATOM   2700  O   THR A 180      94.810 -31.587  29.606  1.00  0.00           O  
ATOM   2701  CB  THR A 180      92.858 -29.749  27.876  1.00  0.00           C  
ATOM   2702  OG1 THR A 180      92.321 -28.448  27.605  1.00  0.00           O  
ATOM   2703  CG2 THR A 180      91.872 -30.809  27.408  1.00  0.00           C  
ATOM   2704  H   THR A 180      94.768 -28.534  29.186  1.00  0.00           H  
ATOM   2705  HA  THR A 180      92.184 -29.717  29.905  1.00  0.00           H  
ATOM   2706  HB  THR A 180      93.793 -29.863  27.328  1.00  0.00           H  
ATOM   2707  HG1 THR A 180      93.036 -27.807  27.580  1.00  0.00           H  
ATOM   2708 1HG2 THR A 180      91.694 -30.693  26.339  1.00  0.00           H  
ATOM   2709 2HG2 THR A 180      92.282 -31.799  27.603  1.00  0.00           H  
ATOM   2710 3HG2 THR A 180      90.933 -30.694  27.946  1.00  0.00           H  
ATOM   2711  N   ASP A 181      92.698 -32.187  30.084  1.00  0.00           N  
ATOM   2712  CA  ASP A 181      93.073 -33.537  30.501  1.00  0.00           C  
ATOM   2713  C   ASP A 181      93.833 -34.254  29.393  1.00  0.00           C  
ATOM   2714  O   ASP A 181      93.547 -34.066  28.210  1.00  0.00           O  
ATOM   2715  CB  ASP A 181      91.833 -34.348  30.887  1.00  0.00           C  
ATOM   2716  CG  ASP A 181      92.177 -35.705  31.486  1.00  0.00           C  
ATOM   2717  OD1 ASP A 181      92.441 -35.763  32.664  1.00  0.00           O  
ATOM   2718  OD2 ASP A 181      92.172 -36.671  30.761  1.00  0.00           O  
ATOM   2719  H   ASP A 181      91.727 -31.910  30.118  1.00  0.00           H  
ATOM   2720  HA  ASP A 181      93.715 -33.462  31.380  1.00  0.00           H  
ATOM   2721 1HB  ASP A 181      91.243 -33.787  31.611  1.00  0.00           H  
ATOM   2722 2HB  ASP A 181      91.211 -34.503  30.006  1.00  0.00           H  
ATOM   2723  N   GLU A 182      94.878 -34.982  29.775  1.00  0.00           N  
ATOM   2724  CA  GLU A 182      95.895 -35.403  28.819  1.00  0.00           C  
ATOM   2725  C   GLU A 182      95.409 -36.501  27.879  1.00  0.00           C  
ATOM   2726  O   GLU A 182      95.781 -36.512  26.706  1.00  0.00           O  
ATOM   2727  CB  GLU A 182      97.142 -35.886  29.564  1.00  0.00           C  
ATOM   2728  CG  GLU A 182      97.896 -34.789  30.302  1.00  0.00           C  
ATOM   2729  CD  GLU A 182      99.097 -35.304  31.045  1.00  0.00           C  
ATOM   2730  OE1 GLU A 182      99.281 -36.497  31.084  1.00  0.00           O  
ATOM   2731  OE2 GLU A 182      99.833 -34.503  31.573  1.00  0.00           O  
ATOM   2732  H   GLU A 182      95.017 -35.172  30.758  1.00  0.00           H  
ATOM   2733  HA  GLU A 182      96.163 -34.547  28.199  1.00  0.00           H  
ATOM   2734 1HB  GLU A 182      96.858 -36.646  30.293  1.00  0.00           H  
ATOM   2735 2HB  GLU A 182      97.830 -36.350  28.859  1.00  0.00           H  
ATOM   2736 1HG  GLU A 182      98.223 -34.040  29.581  1.00  0.00           H  
ATOM   2737 2HG  GLU A 182      97.220 -34.307  31.005  1.00  0.00           H  
ATOM   2738  N   LEU A 183      94.530 -37.397  28.352  1.00  0.00           N  
ATOM   2739  CA  LEU A 183      93.994 -38.400  27.451  1.00  0.00           C  
ATOM   2740  C   LEU A 183      93.063 -37.804  26.408  1.00  0.00           C  
ATOM   2741  O   LEU A 183      93.076 -38.188  25.240  1.00  0.00           O  
ATOM   2742  CB  LEU A 183      93.245 -39.471  28.253  1.00  0.00           C  
ATOM   2743  CG  LEU A 183      92.659 -40.628  27.433  1.00  0.00           C  
ATOM   2744  CD1 LEU A 183      93.779 -41.337  26.682  1.00  0.00           C  
ATOM   2745  CD2 LEU A 183      91.928 -41.588  28.359  1.00  0.00           C  
ATOM   2746  H   LEU A 183      94.255 -37.432  29.291  1.00  0.00           H  
ATOM   2747  HA  LEU A 183      94.824 -38.868  26.922  1.00  0.00           H  
ATOM   2748 1HB  LEU A 183      93.929 -39.898  28.985  1.00  0.00           H  
ATOM   2749 2HB  LEU A 183      92.424 -38.995  28.788  1.00  0.00           H  
ATOM   2750  HG  LEU A 183      91.961 -40.233  26.695  1.00  0.00           H  
ATOM   2751 1HD1 LEU A 183      93.362 -42.158  26.099  1.00  0.00           H  
ATOM   2752 2HD1 LEU A 183      94.271 -40.631  26.013  1.00  0.00           H  
ATOM   2753 3HD1 LEU A 183      94.503 -41.729  27.395  1.00  0.00           H  
ATOM   2754 1HD2 LEU A 183      91.511 -42.410  27.776  1.00  0.00           H  
ATOM   2755 2HD2 LEU A 183      92.626 -41.984  29.097  1.00  0.00           H  
ATOM   2756 3HD2 LEU A 183      91.122 -41.060  28.869  1.00  0.00           H  
ATOM   2757  N   ALA A 184      92.228 -36.885  26.842  1.00  0.00           N  
ATOM   2758  CA  ALA A 184      91.334 -36.184  25.941  1.00  0.00           C  
ATOM   2759  C   ALA A 184      92.082 -35.369  24.898  1.00  0.00           C  
ATOM   2760  O   ALA A 184      91.701 -35.316  23.730  1.00  0.00           O  
ATOM   2761  CB  ALA A 184      90.397 -35.285  26.735  1.00  0.00           C  
ATOM   2762  H   ALA A 184      92.241 -36.608  27.781  1.00  0.00           H  
ATOM   2763  HA  ALA A 184      90.744 -36.927  25.403  1.00  0.00           H  
ATOM   2764 1HB  ALA A 184      89.720 -34.772  26.053  1.00  0.00           H  
ATOM   2765 2HB  ALA A 184      89.819 -35.889  27.435  1.00  0.00           H  
ATOM   2766 3HB  ALA A 184      90.982 -34.550  27.287  1.00  0.00           H  
ATOM   2767  N   MET A 185      93.131 -34.706  25.332  1.00  0.00           N  
ATOM   2768  CA  MET A 185      93.977 -33.948  24.431  1.00  0.00           C  
ATOM   2769  C   MET A 185      94.651 -34.826  23.388  1.00  0.00           C  
ATOM   2770  O   MET A 185      94.769 -34.461  22.220  1.00  0.00           O  
ATOM   2771  CB  MET A 185      95.028 -33.181  25.232  1.00  0.00           C  
ATOM   2772  CG  MET A 185      95.954 -32.315  24.390  1.00  0.00           C  
ATOM   2773  SD  MET A 185      97.370 -33.229  23.749  1.00  0.00           S  
ATOM   2774  CE  MET A 185      98.065 -32.029  22.618  1.00  0.00           C  
ATOM   2775  H   MET A 185      93.402 -34.768  26.271  1.00  0.00           H  
ATOM   2776  HA  MET A 185      93.355 -33.236  23.889  1.00  0.00           H  
ATOM   2777 1HB  MET A 185      94.533 -32.536  25.956  1.00  0.00           H  
ATOM   2778 2HB  MET A 185      95.646 -33.885  25.790  1.00  0.00           H  
ATOM   2779 1HG  MET A 185      95.400 -31.903  23.547  1.00  0.00           H  
ATOM   2780 2HG  MET A 185      96.324 -31.485  24.992  1.00  0.00           H  
ATOM   2781 1HE  MET A 185      98.951 -32.447  22.141  1.00  0.00           H  
ATOM   2782 2HE  MET A 185      97.327 -31.777  21.855  1.00  0.00           H  
ATOM   2783 3HE  MET A 185      98.340 -31.127  23.167  1.00  0.00           H  
ATOM   2784  N   GLU A 186      95.120 -35.975  23.822  1.00  0.00           N  
ATOM   2785  CA  GLU A 186      95.721 -36.940  22.921  1.00  0.00           C  
ATOM   2786  C   GLU A 186      94.739 -37.450  21.878  1.00  0.00           C  
ATOM   2787  O   GLU A 186      95.078 -37.630  20.710  1.00  0.00           O  
ATOM   2788  CB  GLU A 186      96.283 -38.119  23.718  1.00  0.00           C  
ATOM   2789  CG  GLU A 186      96.997 -39.165  22.873  1.00  0.00           C  
ATOM   2790  CD  GLU A 186      97.601 -40.268  23.697  1.00  0.00           C  
ATOM   2791  OE1 GLU A 186      97.489 -40.217  24.898  1.00  0.00           O  
ATOM   2792  OE2 GLU A 186      98.174 -41.165  23.123  1.00  0.00           O  
ATOM   2793  H   GLU A 186      95.012 -36.231  24.761  1.00  0.00           H  
ATOM   2794  HA  GLU A 186      96.538 -36.453  22.387  1.00  0.00           H  
ATOM   2795 1HB  GLU A 186      96.988 -37.752  24.463  1.00  0.00           H  
ATOM   2796 2HB  GLU A 186      95.472 -38.617  24.251  1.00  0.00           H  
ATOM   2797 1HG  GLU A 186      96.285 -39.598  22.171  1.00  0.00           H  
ATOM   2798 2HG  GLU A 186      97.783 -38.676  22.298  1.00  0.00           H  
ATOM   2799  N   ALA A 187      93.526 -37.713  22.312  1.00  0.00           N  
ATOM   2800  CA  ALA A 187      92.472 -38.137  21.411  1.00  0.00           C  
ATOM   2801  C   ALA A 187      92.140 -37.081  20.368  1.00  0.00           C  
ATOM   2802  O   ALA A 187      91.903 -37.385  19.200  1.00  0.00           O  
ATOM   2803  CB  ALA A 187      91.224 -38.498  22.205  1.00  0.00           C  
ATOM   2804  H   ALA A 187      93.293 -37.564  23.251  1.00  0.00           H  
ATOM   2805  HA  ALA A 187      92.820 -39.019  20.873  1.00  0.00           H  
ATOM   2806 1HB  ALA A 187      90.441 -38.828  21.523  1.00  0.00           H  
ATOM   2807 2HB  ALA A 187      91.458 -39.301  22.904  1.00  0.00           H  
ATOM   2808 3HB  ALA A 187      90.880 -37.625  22.757  1.00  0.00           H  
ATOM   2809  N   ALA A 188      92.090 -35.842  20.802  1.00  0.00           N  
ATOM   2810  CA  ALA A 188      91.857 -34.729  19.901  1.00  0.00           C  
ATOM   2811  C   ALA A 188      92.953 -34.586  18.858  1.00  0.00           C  
ATOM   2812  O   ALA A 188      92.696 -34.300  17.690  1.00  0.00           O  
ATOM   2813  CB  ALA A 188      91.719 -33.438  20.695  1.00  0.00           C  
ATOM   2814  H   ALA A 188      92.279 -35.638  21.741  1.00  0.00           H  
ATOM   2815  HA  ALA A 188      90.927 -34.918  19.364  1.00  0.00           H  
ATOM   2816 1HB  ALA A 188      91.531 -32.609  20.013  1.00  0.00           H  
ATOM   2817 2HB  ALA A 188      90.888 -33.528  21.395  1.00  0.00           H  
ATOM   2818 3HB  ALA A 188      92.639 -33.251  21.248  1.00  0.00           H  
ATOM   2819  N   GLU A 189      94.184 -34.753  19.292  1.00  0.00           N  
ATOM   2820  CA  GLU A 189      95.319 -34.716  18.391  1.00  0.00           C  
ATOM   2821  C   GLU A 189      95.270 -35.821  17.348  1.00  0.00           C  
ATOM   2822  O   GLU A 189      95.596 -35.617  16.180  1.00  0.00           O  
ATOM   2823  CB  GLU A 189      96.621 -34.819  19.188  1.00  0.00           C  
ATOM   2824  CG  GLU A 189      97.885 -34.722  18.343  1.00  0.00           C  
ATOM   2825  CD  GLU A 189      99.142 -34.751  19.166  1.00  0.00           C  
ATOM   2826  OE1 GLU A 189      99.042 -34.823  20.368  1.00  0.00           O  
ATOM   2827  OE2 GLU A 189     100.205 -34.703  18.593  1.00  0.00           O  
ATOM   2828  H   GLU A 189      94.351 -34.974  20.231  1.00  0.00           H  
ATOM   2829  HA  GLU A 189      95.306 -33.765  17.857  1.00  0.00           H  
ATOM   2830 1HB  GLU A 189      96.656 -34.023  19.933  1.00  0.00           H  
ATOM   2831 2HB  GLU A 189      96.648 -35.769  19.721  1.00  0.00           H  
ATOM   2832 1HG  GLU A 189      97.904 -35.555  17.641  1.00  0.00           H  
ATOM   2833 2HG  GLU A 189      97.854 -33.798  17.768  1.00  0.00           H  
ATOM   2834  N   ARG A 190      94.892 -37.003  17.782  1.00  0.00           N  
ATOM   2835  CA  ARG A 190      94.731 -38.128  16.881  1.00  0.00           C  
ATOM   2836  C   ARG A 190      93.651 -37.887  15.838  1.00  0.00           C  
ATOM   2837  O   ARG A 190      93.795 -38.244  14.670  1.00  0.00           O  
ATOM   2838  CB  ARG A 190      94.392 -39.386  17.668  1.00  0.00           C  
ATOM   2839  CG  ARG A 190      95.521 -39.922  18.532  1.00  0.00           C  
ATOM   2840  CD  ARG A 190      96.660 -40.406  17.711  1.00  0.00           C  
ATOM   2841  NE  ARG A 190      96.300 -41.566  16.913  1.00  0.00           N  
ATOM   2842  CZ  ARG A 190      96.998 -42.011  15.850  1.00  0.00           C  
ATOM   2843  NH1 ARG A 190      98.088 -41.383  15.471  1.00  0.00           N  
ATOM   2844  NH2 ARG A 190      96.587 -43.079  15.189  1.00  0.00           N  
ATOM   2845  H   ARG A 190      94.645 -37.130  18.721  1.00  0.00           H  
ATOM   2846  HA  ARG A 190      95.671 -38.287  16.354  1.00  0.00           H  
ATOM   2847 1HB  ARG A 190      93.542 -39.188  18.320  1.00  0.00           H  
ATOM   2848 2HB  ARG A 190      94.098 -40.177  16.979  1.00  0.00           H  
ATOM   2849 1HG  ARG A 190      95.883 -39.132  19.190  1.00  0.00           H  
ATOM   2850 2HG  ARG A 190      95.155 -40.755  19.134  1.00  0.00           H  
ATOM   2851 1HD  ARG A 190      96.982 -39.614  17.034  1.00  0.00           H  
ATOM   2852 2HD  ARG A 190      97.487 -40.684  18.363  1.00  0.00           H  
ATOM   2853  HE  ARG A 190      95.466 -42.076  17.175  1.00  0.00           H  
ATOM   2854 1HH1 ARG A 190      98.403 -40.567  15.976  1.00  0.00           H  
ATOM   2855 2HH1 ARG A 190      98.612 -41.716  14.674  1.00  0.00           H  
ATOM   2856 1HH2 ARG A 190      95.748 -43.562  15.481  1.00  0.00           H  
ATOM   2857 2HH2 ARG A 190      97.110 -43.412  14.393  1.00  0.00           H  
ATOM   2858  N   THR A 191      92.553 -37.310  16.272  1.00  0.00           N  
ATOM   2859  CA  THR A 191      91.473 -36.957  15.371  1.00  0.00           C  
ATOM   2860  C   THR A 191      91.897 -35.935  14.328  1.00  0.00           C  
ATOM   2861  O   THR A 191      91.521 -36.014  13.160  1.00  0.00           O  
ATOM   2862  CB  THR A 191      90.266 -36.414  16.157  1.00  0.00           C  
ATOM   2863  OG1 THR A 191      89.777 -37.427  17.048  1.00  0.00           O  
ATOM   2864  CG2 THR A 191      89.152 -36.001  15.207  1.00  0.00           C  
ATOM   2865  H   THR A 191      92.471 -37.044  17.211  1.00  0.00           H  
ATOM   2866  HA  THR A 191      91.163 -37.854  14.834  1.00  0.00           H  
ATOM   2867  HB  THR A 191      90.573 -35.550  16.745  1.00  0.00           H  
ATOM   2868  HG1 THR A 191      90.474 -37.674  17.662  1.00  0.00           H  
ATOM   2869 1HG2 THR A 191      88.307 -35.619  15.780  1.00  0.00           H  
ATOM   2870 2HG2 THR A 191      89.516 -35.223  14.536  1.00  0.00           H  
ATOM   2871 3HG2 THR A 191      88.834 -36.864  14.623  1.00  0.00           H  
ATOM   2872  N   LEU A 192      92.657 -34.953  14.762  1.00  0.00           N  
ATOM   2873  CA  LEU A 192      93.193 -33.951  13.861  1.00  0.00           C  
ATOM   2874  C   LEU A 192      94.125 -34.547  12.818  1.00  0.00           C  
ATOM   2875  O   LEU A 192      94.112 -34.162  11.650  1.00  0.00           O  
ATOM   2876  CB  LEU A 192      93.941 -32.879  14.663  1.00  0.00           C  
ATOM   2877  CG  LEU A 192      94.546 -31.734  13.841  1.00  0.00           C  
ATOM   2878  CD1 LEU A 192      93.439 -31.007  13.090  1.00  0.00           C  
ATOM   2879  CD2 LEU A 192      95.295 -30.786  14.765  1.00  0.00           C  
ATOM   2880  H   LEU A 192      92.932 -34.919  15.701  1.00  0.00           H  
ATOM   2881  HA  LEU A 192      92.364 -33.483  13.332  1.00  0.00           H  
ATOM   2882 1HB  LEU A 192      93.252 -32.440  15.384  1.00  0.00           H  
ATOM   2883 2HB  LEU A 192      94.752 -33.358  15.212  1.00  0.00           H  
ATOM   2884  HG  LEU A 192      95.237 -32.142  13.102  1.00  0.00           H  
ATOM   2885 1HD1 LEU A 192      93.870 -30.193  12.506  1.00  0.00           H  
ATOM   2886 2HD1 LEU A 192      92.933 -31.704  12.423  1.00  0.00           H  
ATOM   2887 3HD1 LEU A 192      92.722 -30.601  13.803  1.00  0.00           H  
ATOM   2888 1HD2 LEU A 192      95.726 -29.973  14.180  1.00  0.00           H  
ATOM   2889 2HD2 LEU A 192      94.605 -30.375  15.503  1.00  0.00           H  
ATOM   2890 3HD2 LEU A 192      96.092 -31.327  15.275  1.00  0.00           H  
ATOM   2891  N   GLU A 193      94.960 -35.464  13.252  1.00  0.00           N  
ATOM   2892  CA  GLU A 193      95.853 -36.166  12.351  1.00  0.00           C  
ATOM   2893  C   GLU A 193      95.105 -36.982  11.308  1.00  0.00           C  
ATOM   2894  O   GLU A 193      95.486 -37.035  10.140  1.00  0.00           O  
ATOM   2895  CB  GLU A 193      96.784 -37.083  13.148  1.00  0.00           C  
ATOM   2896  CG  GLU A 193      97.813 -37.822  12.304  1.00  0.00           C  
ATOM   2897  CD  GLU A 193      98.757 -38.653  13.127  1.00  0.00           C  
ATOM   2898  OE1 GLU A 193      99.013 -38.291  14.250  1.00  0.00           O  
ATOM   2899  OE2 GLU A 193      99.222 -39.653  12.633  1.00  0.00           O  
ATOM   2900  H   GLU A 193      94.947 -35.743  14.191  1.00  0.00           H  
ATOM   2901  HA  GLU A 193      96.454 -35.430  11.817  1.00  0.00           H  
ATOM   2902 1HB  GLU A 193      97.322 -36.496  13.893  1.00  0.00           H  
ATOM   2903 2HB  GLU A 193      96.194 -37.826  13.682  1.00  0.00           H  
ATOM   2904 1HG  GLU A 193      97.292 -38.472  11.602  1.00  0.00           H  
ATOM   2905 2HG  GLU A 193      98.384 -37.095  11.728  1.00  0.00           H  
ATOM   2906  N   HIS A 194      94.056 -37.644  11.742  1.00  0.00           N  
ATOM   2907  CA  HIS A 194      93.210 -38.403  10.841  1.00  0.00           C  
ATOM   2908  C   HIS A 194      92.537 -37.525   9.798  1.00  0.00           C  
ATOM   2909  O   HIS A 194      92.419 -37.890   8.630  1.00  0.00           O  
ATOM   2910  CB  HIS A 194      92.141 -39.164  11.632  1.00  0.00           C  
ATOM   2911  CG  HIS A 194      92.684 -40.311  12.426  1.00  0.00           C  
ATOM   2912  ND1 HIS A 194      93.571 -41.226  11.900  1.00  0.00           N  
ATOM   2913  CD2 HIS A 194      92.465 -40.693  13.706  1.00  0.00           C  
ATOM   2914  CE1 HIS A 194      93.876 -42.121  12.824  1.00  0.00           C  
ATOM   2915  NE2 HIS A 194      93.217 -41.820  13.928  1.00  0.00           N  
ATOM   2916  H   HIS A 194      93.786 -37.582  12.681  1.00  0.00           H  
ATOM   2917  HA  HIS A 194      93.815 -39.128  10.298  1.00  0.00           H  
ATOM   2918 1HB  HIS A 194      91.640 -38.481  12.318  1.00  0.00           H  
ATOM   2919 2HB  HIS A 194      91.387 -39.550  10.946  1.00  0.00           H  
ATOM   2920  HD2 HIS A 194      91.813 -40.198  14.427  1.00  0.00           H  
ATOM   2921  HE1 HIS A 194      94.555 -42.964  12.696  1.00  0.00           H  
ATOM   2922  HE2 HIS A 194      93.257 -42.331  14.798  1.00  0.00           H  
ATOM   2923  N   LEU A 195      92.067 -36.376  10.232  1.00  0.00           N  
ATOM   2924  CA  LEU A 195      91.466 -35.411   9.331  1.00  0.00           C  
ATOM   2925  C   LEU A 195      92.449 -34.901   8.288  1.00  0.00           C  
ATOM   2926  O   LEU A 195      92.109 -34.720   7.120  1.00  0.00           O  
ATOM   2927  CB  LEU A 195      90.911 -34.227  10.133  1.00  0.00           C  
ATOM   2928  CG  LEU A 195      89.688 -34.531  11.006  1.00  0.00           C  
ATOM   2929  CD1 LEU A 195      89.368 -33.321  11.874  1.00  0.00           C  
ATOM   2930  CD2 LEU A 195      88.507 -34.892  10.117  1.00  0.00           C  
ATOM   2931  H   LEU A 195      92.175 -36.119  11.171  1.00  0.00           H  
ATOM   2932  HA  LEU A 195      90.647 -35.896   8.802  1.00  0.00           H  
ATOM   2933 1HB  LEU A 195      91.698 -33.850  10.785  1.00  0.00           H  
ATOM   2934 2HB  LEU A 195      90.634 -33.436   9.437  1.00  0.00           H  
ATOM   2935  HG  LEU A 195      89.912 -35.367  11.669  1.00  0.00           H  
ATOM   2936 1HD1 LEU A 195      88.498 -33.537  12.494  1.00  0.00           H  
ATOM   2937 2HD1 LEU A 195      90.222 -33.097  12.513  1.00  0.00           H  
ATOM   2938 3HD1 LEU A 195      89.156 -32.463  11.237  1.00  0.00           H  
ATOM   2939 1HD2 LEU A 195      87.637 -35.109  10.738  1.00  0.00           H  
ATOM   2940 2HD2 LEU A 195      88.280 -34.057   9.455  1.00  0.00           H  
ATOM   2941 3HD2 LEU A 195      88.755 -35.771   9.521  1.00  0.00           H  
ATOM   2942  N   ARG A 196      93.661 -34.637   8.722  1.00  0.00           N  
ATOM   2943  CA  ARG A 196      94.716 -34.213   7.821  1.00  0.00           C  
ATOM   2944  C   ARG A 196      95.048 -35.269   6.778  1.00  0.00           C  
ATOM   2945  O   ARG A 196      95.284 -34.966   5.610  1.00  0.00           O  
ATOM   2946  CB  ARG A 196      95.975 -33.878   8.608  1.00  0.00           C  
ATOM   2947  CG  ARG A 196      97.113 -33.304   7.779  1.00  0.00           C  
ATOM   2948  CD  ARG A 196      97.986 -34.373   7.230  1.00  0.00           C  
ATOM   2949  NE  ARG A 196      98.566 -35.192   8.282  1.00  0.00           N  
ATOM   2950  CZ  ARG A 196      99.659 -34.860   8.996  1.00  0.00           C  
ATOM   2951  NH1 ARG A 196     100.278 -33.725   8.760  1.00  0.00           N  
ATOM   2952  NH2 ARG A 196     100.109 -35.676   9.934  1.00  0.00           N  
ATOM   2953  H   ARG A 196      93.895 -34.787   9.661  1.00  0.00           H  
ATOM   2954  HA  ARG A 196      94.383 -33.319   7.294  1.00  0.00           H  
ATOM   2955 1HB  ARG A 196      95.735 -33.153   9.385  1.00  0.00           H  
ATOM   2956 2HB  ARG A 196      96.346 -34.775   9.101  1.00  0.00           H  
ATOM   2957 1HG  ARG A 196      96.704 -32.733   6.945  1.00  0.00           H  
ATOM   2958 2HG  ARG A 196      97.723 -32.648   8.402  1.00  0.00           H  
ATOM   2959 1HD  ARG A 196      97.403 -35.019   6.577  1.00  0.00           H  
ATOM   2960 2HD  ARG A 196      98.799 -33.922   6.662  1.00  0.00           H  
ATOM   2961  HE  ARG A 196      98.117 -36.074   8.493  1.00  0.00           H  
ATOM   2962 1HH1 ARG A 196      99.935 -33.102   8.043  1.00  0.00           H  
ATOM   2963 2HH1 ARG A 196     101.098 -33.476   9.295  1.00  0.00           H  
ATOM   2964 1HH2 ARG A 196      99.632 -36.548  10.115  1.00  0.00           H  
ATOM   2965 2HH2 ARG A 196     100.928 -35.427  10.468  1.00  0.00           H  
ATOM   2966  N   ARG A 197      95.097 -36.508   7.212  1.00  0.00           N  
ATOM   2967  CA  ARG A 197      95.330 -37.621   6.311  1.00  0.00           C  
ATOM   2968  C   ARG A 197      94.234 -37.765   5.268  1.00  0.00           C  
ATOM   2969  O   ARG A 197      94.491 -38.050   4.100  1.00  0.00           O  
ATOM   2970  CB  ARG A 197      95.442 -38.919   7.098  1.00  0.00           C  
ATOM   2971  CG  ARG A 197      96.707 -39.056   7.929  1.00  0.00           C  
ATOM   2972  CD  ARG A 197      96.756 -40.357   8.645  1.00  0.00           C  
ATOM   2973  NE  ARG A 197      97.923 -40.458   9.506  1.00  0.00           N  
ATOM   2974  CZ  ARG A 197      99.147 -40.842   9.094  1.00  0.00           C  
ATOM   2975  NH1 ARG A 197      99.347 -41.157   7.834  1.00  0.00           N  
ATOM   2976  NH2 ARG A 197     100.146 -40.903   9.957  1.00  0.00           N  
ATOM   2977  H   ARG A 197      94.908 -36.713   8.151  1.00  0.00           H  
ATOM   2978  HA  ARG A 197      96.269 -37.449   5.784  1.00  0.00           H  
ATOM   2979 1HB  ARG A 197      94.592 -39.009   7.773  1.00  0.00           H  
ATOM   2980 2HB  ARG A 197      95.405 -39.765   6.411  1.00  0.00           H  
ATOM   2981 1HG  ARG A 197      97.579 -38.990   7.279  1.00  0.00           H  
ATOM   2982 2HG  ARG A 197      96.744 -38.256   8.670  1.00  0.00           H  
ATOM   2983 1HD  ARG A 197      95.866 -40.466   9.263  1.00  0.00           H  
ATOM   2984 2HD  ARG A 197      96.796 -41.170   7.920  1.00  0.00           H  
ATOM   2985  HE  ARG A 197      97.808 -40.224  10.483  1.00  0.00           H  
ATOM   2986 1HH1 ARG A 197      98.584 -41.111   7.174  1.00  0.00           H  
ATOM   2987 2HH1 ARG A 197     100.264 -41.445   7.525  1.00  0.00           H  
ATOM   2988 1HH2 ARG A 197      99.992 -40.661  10.927  1.00  0.00           H  
ATOM   2989 2HH2 ARG A 197     101.062 -41.191   9.649  1.00  0.00           H  
ATOM   2990  N   ALA A 198      93.004 -37.597   5.702  1.00  0.00           N  
ATOM   2991  CA  ALA A 198      91.868 -37.635   4.801  1.00  0.00           C  
ATOM   2992  C   ALA A 198      91.918 -36.530   3.758  1.00  0.00           C  
ATOM   2993  O   ALA A 198      91.591 -36.733   2.590  1.00  0.00           O  
ATOM   2994  CB  ALA A 198      90.573 -37.547   5.595  1.00  0.00           C  
ATOM   2995  H   ALA A 198      92.836 -37.376   6.641  1.00  0.00           H  
ATOM   2996  HA  ALA A 198      91.892 -38.583   4.264  1.00  0.00           H  
ATOM   2997 1HB  ALA A 198      89.724 -37.587   4.912  1.00  0.00           H  
ATOM   2998 2HB  ALA A 198      90.517 -38.380   6.294  1.00  0.00           H  
ATOM   2999 3HB  ALA A 198      90.548 -36.608   6.147  1.00  0.00           H  
ATOM   3000  N   ALA A 199      92.296 -35.348   4.192  1.00  0.00           N  
ATOM   3001  CA  ALA A 199      92.456 -34.223   3.291  1.00  0.00           C  
ATOM   3002  C   ALA A 199      93.536 -34.462   2.248  1.00  0.00           C  
ATOM   3003  O   ALA A 199      93.392 -34.107   1.080  1.00  0.00           O  
ATOM   3004  CB  ALA A 199      92.767 -32.963   4.085  1.00  0.00           C  
ATOM   3005  H   ALA A 199      92.543 -35.220   5.131  1.00  0.00           H  
ATOM   3006  HA  ALA A 199      91.519 -34.083   2.753  1.00  0.00           H  
ATOM   3007 1HB  ALA A 199      92.874 -32.119   3.403  1.00  0.00           H  
ATOM   3008 2HB  ALA A 199      91.956 -32.764   4.785  1.00  0.00           H  
ATOM   3009 3HB  ALA A 199      93.695 -33.101   4.638  1.00  0.00           H  
ATOM   3010  N   LEU A 200      94.666 -35.023   2.710  1.00  0.00           N  
ATOM   3011  CA  LEU A 200      95.817 -35.334   1.853  1.00  0.00           C  
ATOM   3012  C   LEU A 200      95.728 -36.735   1.251  1.00  0.00           C  
ATOM   3013  O   LEU A 200      96.229 -36.979   0.154  1.00  0.00           O  
ATOM   3014  CB  LEU A 200      97.118 -35.205   2.655  1.00  0.00           C  
ATOM   3015  CG  LEU A 200      97.713 -33.794   2.735  1.00  0.00           C  
ATOM   3016  CD1 LEU A 200      96.712 -32.857   3.397  1.00  0.00           C  
ATOM   3017  CD2 LEU A 200      99.020 -33.838   3.514  1.00  0.00           C  
ATOM   3018  H   LEU A 200      94.716 -35.268   3.689  1.00  0.00           H  
ATOM   3019  HA  LEU A 200      95.838 -34.619   1.031  1.00  0.00           H  
ATOM   3020 1HB  LEU A 200      96.933 -35.545   3.673  1.00  0.00           H  
ATOM   3021 2HB  LEU A 200      97.868 -35.856   2.207  1.00  0.00           H  
ATOM   3022  HG  LEU A 200      97.904 -33.422   1.728  1.00  0.00           H  
ATOM   3023 1HD1 LEU A 200      97.136 -31.854   3.454  1.00  0.00           H  
ATOM   3024 2HD1 LEU A 200      95.796 -32.829   2.809  1.00  0.00           H  
ATOM   3025 3HD1 LEU A 200      96.490 -33.213   4.402  1.00  0.00           H  
ATOM   3026 1HD2 LEU A 200      99.443 -32.835   3.571  1.00  0.00           H  
ATOM   3027 2HD2 LEU A 200      98.830 -34.209   4.522  1.00  0.00           H  
ATOM   3028 3HD2 LEU A 200      99.722 -34.500   3.009  1.00  0.00           H  
ATOM   3029  N   GLY A 201      95.053 -37.641   1.957  1.00  0.00           N  
ATOM   3030  CA  GLY A 201      94.786 -38.978   1.427  1.00  0.00           C  
ATOM   3031  C   GLY A 201      93.785 -38.903   0.286  1.00  0.00           C  
ATOM   3032  O   GLY A 201      93.663 -39.833  -0.512  1.00  0.00           O  
ATOM   3033  H   GLY A 201      94.692 -37.390   2.863  1.00  0.00           H  
ATOM   3034 1HA  GLY A 201      95.719 -39.425   1.080  1.00  0.00           H  
ATOM   3035 2HA  GLY A 201      94.402 -39.615   2.223  1.00  0.00           H  
ATOM   3036  N   GLY A 202      93.036 -37.806   0.248  1.00  0.00           N  
ATOM   3037  CA  GLY A 202      91.937 -37.651  -0.691  1.00  0.00           C  
ATOM   3038  C   GLY A 202      90.716 -38.455  -0.259  1.00  0.00           C  
ATOM   3039  O   GLY A 202      89.995 -39.008  -1.089  1.00  0.00           O  
ATOM   3040  H   GLY A 202      93.217 -37.070   0.915  1.00  0.00           H  
ATOM   3041 1HA  GLY A 202      91.671 -36.596  -0.768  1.00  0.00           H  
ATOM   3042 2HA  GLY A 202      92.256 -37.974  -1.681  1.00  0.00           H  
ATOM   3043  N   ALA A 203      90.464 -38.465   1.045  1.00  0.00           N  
ATOM   3044  CA  ALA A 203      89.239 -39.036   1.596  1.00  0.00           C  
ATOM   3045  C   ALA A 203      88.063 -38.087   1.402  1.00  0.00           C  
ATOM   3046  O   ALA A 203      88.207 -36.873   1.542  1.00  0.00           O  
ATOM   3047  CB  ALA A 203      89.420 -39.361   3.071  1.00  0.00           C  
ATOM   3048  H   ALA A 203      91.145 -38.063   1.673  1.00  0.00           H  
ATOM   3049  HA  ALA A 203      89.028 -39.971   1.075  1.00  0.00           H  
ATOM   3050 1HB  ALA A 203      88.496 -39.783   3.467  1.00  0.00           H  
ATOM   3051 2HB  ALA A 203      90.228 -40.084   3.188  1.00  0.00           H  
ATOM   3052 3HB  ALA A 203      89.666 -38.451   3.617  1.00  0.00           H  
ATOM   3053  N   PRO A 204      86.906 -38.640   1.050  1.00  0.00           N  
ATOM   3054  CA  PRO A 204      85.733 -37.829   0.752  1.00  0.00           C  
ATOM   3055  C   PRO A 204      85.278 -37.041   1.966  1.00  0.00           C  
ATOM   3056  O   PRO A 204      85.580 -37.402   3.104  1.00  0.00           O  
ATOM   3057  CB  PRO A 204      84.690 -38.872   0.337  1.00  0.00           C  
ATOM   3058  CG  PRO A 204      85.500 -40.054  -0.076  1.00  0.00           C  
ATOM   3059  CD  PRO A 204      86.693 -40.029   0.842  1.00  0.00           C  
ATOM   3060  HA  PRO A 204      85.989 -37.127  -0.042  1.00  0.00           H  
ATOM   3061 1HB  PRO A 204      84.018 -39.089   1.180  1.00  0.00           H  
ATOM   3062 2HB  PRO A 204      84.066 -38.476  -0.479  1.00  0.00           H  
ATOM   3063 1HG  PRO A 204      84.906 -40.975   0.025  1.00  0.00           H  
ATOM   3064 2HG  PRO A 204      85.779 -39.971  -1.137  1.00  0.00           H  
ATOM   3065 1HD  PRO A 204      86.449 -40.559   1.775  1.00  0.00           H  
ATOM   3066 2HD  PRO A 204      87.551 -40.501   0.341  1.00  0.00           H  
ATOM   3067  N   PRO A 205      84.586 -35.937   1.716  1.00  0.00           N  
ATOM   3068  CA  PRO A 205      84.200 -35.024   2.781  1.00  0.00           C  
ATOM   3069  C   PRO A 205      83.197 -35.664   3.728  1.00  0.00           C  
ATOM   3070  O   PRO A 205      83.128 -35.289   4.898  1.00  0.00           O  
ATOM   3071  CB  PRO A 205      83.583 -33.848   2.017  1.00  0.00           C  
ATOM   3072  CG  PRO A 205      83.154 -34.441   0.718  1.00  0.00           C  
ATOM   3073  CD  PRO A 205      84.188 -35.496   0.428  1.00  0.00           C  
ATOM   3074  HA  PRO A 205      85.099 -34.709   3.331  1.00  0.00           H  
ATOM   3075 1HB  PRO A 205      82.745 -33.425   2.591  1.00  0.00           H  
ATOM   3076 2HB  PRO A 205      84.326 -33.047   1.895  1.00  0.00           H  
ATOM   3077 1HG  PRO A 205      82.139 -34.856   0.808  1.00  0.00           H  
ATOM   3078 2HG  PRO A 205      83.111 -33.664  -0.059  1.00  0.00           H  
ATOM   3079 1HD  PRO A 205      83.727 -36.315  -0.143  1.00  0.00           H  
ATOM   3080 2HD  PRO A 205      85.019 -35.048  -0.137  1.00  0.00           H  
ATOM   3081  N   GLU A 206      82.452 -36.669   3.253  1.00  0.00           N  
ATOM   3082  CA  GLU A 206      81.584 -37.404   4.153  1.00  0.00           C  
ATOM   3083  C   GLU A 206      82.361 -38.190   5.196  1.00  0.00           C  
ATOM   3084  O   GLU A 206      81.983 -38.258   6.364  1.00  0.00           O  
ATOM   3085  CB  GLU A 206      80.688 -38.355   3.355  1.00  0.00           C  
ATOM   3086  CG  GLU A 206      79.672 -37.658   2.461  1.00  0.00           C  
ATOM   3087  CD  GLU A 206      80.263 -37.184   1.163  1.00  0.00           C  
ATOM   3088  OE1 GLU A 206      81.430 -37.409   0.946  1.00  0.00           O  
ATOM   3089  OE2 GLU A 206      79.548 -36.595   0.387  1.00  0.00           O  
ATOM   3090  H   GLU A 206      82.475 -36.947   2.313  1.00  0.00           H  
ATOM   3091  HA  GLU A 206      80.955 -36.690   4.686  1.00  0.00           H  
ATOM   3092 1HB  GLU A 206      81.306 -38.993   2.725  1.00  0.00           H  
ATOM   3093 2HB  GLU A 206      80.141 -39.001   4.042  1.00  0.00           H  
ATOM   3094 1HG  GLU A 206      78.859 -38.351   2.245  1.00  0.00           H  
ATOM   3095 2HG  GLU A 206      79.254 -36.808   2.997  1.00  0.00           H  
ATOM   3096  N   VAL A 207      83.434 -38.813   4.763  1.00  0.00           N  
ATOM   3097  CA  VAL A 207      84.308 -39.541   5.663  1.00  0.00           C  
ATOM   3098  C   VAL A 207      84.948 -38.638   6.706  1.00  0.00           C  
ATOM   3099  O   VAL A 207      85.080 -38.999   7.874  1.00  0.00           O  
ATOM   3100  CB  VAL A 207      85.416 -40.248   4.860  1.00  0.00           C  
ATOM   3101  CG1 VAL A 207      86.453 -40.848   5.797  1.00  0.00           C  
ATOM   3102  CG2 VAL A 207      84.806 -41.321   3.972  1.00  0.00           C  
ATOM   3103  H   VAL A 207      83.703 -38.742   3.823  1.00  0.00           H  
ATOM   3104  HA  VAL A 207      83.716 -40.292   6.188  1.00  0.00           H  
ATOM   3105  HB  VAL A 207      85.929 -39.512   4.241  1.00  0.00           H  
ATOM   3106 1HG1 VAL A 207      87.228 -41.343   5.212  1.00  0.00           H  
ATOM   3107 2HG1 VAL A 207      86.902 -40.056   6.397  1.00  0.00           H  
ATOM   3108 3HG1 VAL A 207      85.974 -41.575   6.453  1.00  0.00           H  
ATOM   3109 1HG2 VAL A 207      85.595 -41.817   3.406  1.00  0.00           H  
ATOM   3110 2HG2 VAL A 207      84.288 -42.055   4.590  1.00  0.00           H  
ATOM   3111 3HG2 VAL A 207      84.098 -40.864   3.281  1.00  0.00           H  
ATOM   3112  N   ILE A 208      85.375 -37.473   6.273  1.00  0.00           N  
ATOM   3113  CA  ILE A 208      85.940 -36.486   7.173  1.00  0.00           C  
ATOM   3114  C   ILE A 208      84.940 -36.013   8.216  1.00  0.00           C  
ATOM   3115  O   ILE A 208      85.272 -35.820   9.384  1.00  0.00           O  
ATOM   3116  CB  ILE A 208      86.462 -35.273   6.382  1.00  0.00           C  
ATOM   3117  CG1 ILE A 208      87.676 -35.669   5.538  1.00  0.00           C  
ATOM   3118  CG2 ILE A 208      86.815 -34.134   7.327  1.00  0.00           C  
ATOM   3119  CD1 ILE A 208      88.085 -34.620   4.528  1.00  0.00           C  
ATOM   3120  H   ILE A 208      85.259 -37.221   5.333  1.00  0.00           H  
ATOM   3121  HA  ILE A 208      86.774 -36.941   7.705  1.00  0.00           H  
ATOM   3122  HB  ILE A 208      85.693 -34.933   5.689  1.00  0.00           H  
ATOM   3123 1HG1 ILE A 208      88.526 -35.863   6.191  1.00  0.00           H  
ATOM   3124 2HG1 ILE A 208      87.460 -36.593   5.000  1.00  0.00           H  
ATOM   3125 1HG2 ILE A 208      87.183 -33.285   6.751  1.00  0.00           H  
ATOM   3126 2HG2 ILE A 208      85.928 -33.837   7.885  1.00  0.00           H  
ATOM   3127 3HG2 ILE A 208      87.588 -34.464   8.021  1.00  0.00           H  
ATOM   3128 1HD1 ILE A 208      88.951 -34.973   3.968  1.00  0.00           H  
ATOM   3129 2HD1 ILE A 208      87.260 -34.436   3.840  1.00  0.00           H  
ATOM   3130 3HD1 ILE A 208      88.341 -33.697   5.046  1.00  0.00           H  
ATOM   3131  N   ARG A 209      83.718 -35.795   7.783  1.00  0.00           N  
ATOM   3132  CA  ARG A 209      82.649 -35.411   8.683  1.00  0.00           C  
ATOM   3133  C   ARG A 209      82.356 -36.477   9.726  1.00  0.00           C  
ATOM   3134  O   ARG A 209      82.108 -36.184  10.894  1.00  0.00           O  
ATOM   3135  CB  ARG A 209      81.379 -35.121   7.896  1.00  0.00           C  
ATOM   3136  CG  ARG A 209      80.178 -34.730   8.741  1.00  0.00           C  
ATOM   3137  CD  ARG A 209      80.386 -33.426   9.421  1.00  0.00           C  
ATOM   3138  NE  ARG A 209      79.254 -33.064  10.260  1.00  0.00           N  
ATOM   3139  CZ  ARG A 209      78.171 -32.388   9.832  1.00  0.00           C  
ATOM   3140  NH1 ARG A 209      78.086 -32.008   8.577  1.00  0.00           N  
ATOM   3141  NH2 ARG A 209      77.193 -32.107  10.675  1.00  0.00           N  
ATOM   3142  H   ARG A 209      83.490 -35.953   6.843  1.00  0.00           H  
ATOM   3143  HA  ARG A 209      82.949 -34.505   9.210  1.00  0.00           H  
ATOM   3144 1HB  ARG A 209      81.565 -34.312   7.191  1.00  0.00           H  
ATOM   3145 2HB  ARG A 209      81.102 -36.003   7.316  1.00  0.00           H  
ATOM   3146 1HG  ARG A 209      79.296 -34.647   8.105  1.00  0.00           H  
ATOM   3147 2HG  ARG A 209      80.005 -35.490   9.503  1.00  0.00           H  
ATOM   3148 1HD  ARG A 209      81.273 -33.482  10.051  1.00  0.00           H  
ATOM   3149 2HD  ARG A 209      80.521 -32.644   8.675  1.00  0.00           H  
ATOM   3150  HE  ARG A 209      79.283 -33.340  11.232  1.00  0.00           H  
ATOM   3151 1HH1 ARG A 209      78.834 -32.223   7.932  1.00  0.00           H  
ATOM   3152 2HH1 ARG A 209      77.274 -31.501   8.256  1.00  0.00           H  
ATOM   3153 1HH2 ARG A 209      77.257 -32.399  11.640  1.00  0.00           H  
ATOM   3154 2HH2 ARG A 209      76.381 -31.600  10.355  1.00  0.00           H  
ATOM   3155  N   HIS A 210      82.353 -37.718   9.293  1.00  0.00           N  
ATOM   3156  CA  HIS A 210      82.160 -38.838  10.193  1.00  0.00           C  
ATOM   3157  C   HIS A 210      83.262 -38.941  11.236  1.00  0.00           C  
ATOM   3158  O   HIS A 210      83.016 -39.236  12.404  1.00  0.00           O  
ATOM   3159  CB  HIS A 210      82.083 -40.147   9.401  1.00  0.00           C  
ATOM   3160  CG  HIS A 210      80.823 -40.298   8.607  1.00  0.00           C  
ATOM   3161  ND1 HIS A 210      80.782 -40.131   7.238  1.00  0.00           N  
ATOM   3162  CD2 HIS A 210      79.559 -40.596   8.988  1.00  0.00           C  
ATOM   3163  CE1 HIS A 210      79.546 -40.322   6.812  1.00  0.00           C  
ATOM   3164  NE2 HIS A 210      78.786 -40.606   7.853  1.00  0.00           N  
ATOM   3165  H   HIS A 210      82.549 -37.914   8.353  1.00  0.00           H  
ATOM   3166  HA  HIS A 210      81.223 -38.712  10.736  1.00  0.00           H  
ATOM   3167 1HB  HIS A 210      82.929 -40.207   8.714  1.00  0.00           H  
ATOM   3168 2HB  HIS A 210      82.157 -40.992  10.086  1.00  0.00           H  
ATOM   3169  HD1 HIS A 210      81.567 -39.974   6.638  1.00  0.00           H  
ATOM   3170  HD2 HIS A 210      79.109 -40.809   9.958  1.00  0.00           H  
ATOM   3171  HE1 HIS A 210      79.304 -40.237   5.753  1.00  0.00           H  
ATOM   3172  N   ILE A 211      84.484 -38.729  10.803  1.00  0.00           N  
ATOM   3173  CA  ILE A 211      85.621 -38.724  11.703  1.00  0.00           C  
ATOM   3174  C   ILE A 211      85.531 -37.621  12.746  1.00  0.00           C  
ATOM   3175  O   ILE A 211      85.863 -37.813  13.914  1.00  0.00           O  
ATOM   3176  CB  ILE A 211      86.933 -38.569  10.912  1.00  0.00           C  
ATOM   3177  CG1 ILE A 211      87.197 -39.819  10.067  1.00  0.00           C  
ATOM   3178  CG2 ILE A 211      88.095 -38.306  11.856  1.00  0.00           C  
ATOM   3179  CD1 ILE A 211      88.309 -39.648   9.058  1.00  0.00           C  
ATOM   3180  H   ILE A 211      84.644 -38.501   9.863  1.00  0.00           H  
ATOM   3181  HA  ILE A 211      85.645 -39.674  12.235  1.00  0.00           H  
ATOM   3182  HB  ILE A 211      86.843 -37.734  10.219  1.00  0.00           H  
ATOM   3183 1HG1 ILE A 211      87.453 -40.652  10.721  1.00  0.00           H  
ATOM   3184 2HG1 ILE A 211      86.289 -40.093   9.530  1.00  0.00           H  
ATOM   3185 1HG2 ILE A 211      89.014 -38.200  11.281  1.00  0.00           H  
ATOM   3186 2HG2 ILE A 211      87.909 -37.390  12.415  1.00  0.00           H  
ATOM   3187 3HG2 ILE A 211      88.197 -39.140  12.551  1.00  0.00           H  
ATOM   3188 1HD1 ILE A 211      88.436 -40.575   8.497  1.00  0.00           H  
ATOM   3189 2HD1 ILE A 211      88.056 -38.841   8.370  1.00  0.00           H  
ATOM   3190 3HD1 ILE A 211      89.236 -39.408   9.575  1.00  0.00           H  
ATOM   3191  N   THR A 212      85.109 -36.454  12.313  1.00  0.00           N  
ATOM   3192  CA  THR A 212      84.907 -35.336  13.213  1.00  0.00           C  
ATOM   3193  C   THR A 212      83.837 -35.616  14.256  1.00  0.00           C  
ATOM   3194  O   THR A 212      83.968 -35.255  15.424  1.00  0.00           O  
ATOM   3195  CB  THR A 212      84.535 -34.065  12.426  1.00  0.00           C  
ATOM   3196  OG1 THR A 212      85.604 -33.722  11.535  1.00  0.00           O  
ATOM   3197  CG2 THR A 212      84.278 -32.906  13.376  1.00  0.00           C  
ATOM   3198  H   THR A 212      84.858 -36.336  11.373  1.00  0.00           H  
ATOM   3199  HA  THR A 212      85.838 -35.151  13.750  1.00  0.00           H  
ATOM   3200  HB  THR A 212      83.636 -34.252  11.838  1.00  0.00           H  
ATOM   3201  HG1 THR A 212      85.755 -34.446  10.922  1.00  0.00           H  
ATOM   3202 1HG2 THR A 212      84.016 -32.016  12.802  1.00  0.00           H  
ATOM   3203 2HG2 THR A 212      83.458 -33.159  14.047  1.00  0.00           H  
ATOM   3204 3HG2 THR A 212      85.176 -32.708  13.960  1.00  0.00           H  
ATOM   3205  N   GLU A 213      82.761 -36.233  13.823  1.00  0.00           N  
ATOM   3206  CA  GLU A 213      81.694 -36.627  14.723  1.00  0.00           C  
ATOM   3207  C   GLU A 213      82.155 -37.632  15.766  1.00  0.00           C  
ATOM   3208  O   GLU A 213      81.778 -37.566  16.934  1.00  0.00           O  
ATOM   3209  CB  GLU A 213      80.527 -37.213  13.925  1.00  0.00           C  
ATOM   3210  CG  GLU A 213      79.773 -36.198  13.078  1.00  0.00           C  
ATOM   3211  CD  GLU A 213      79.070 -35.155  13.903  1.00  0.00           C  
ATOM   3212  OE1 GLU A 213      78.550 -35.495  14.939  1.00  0.00           O  
ATOM   3213  OE2 GLU A 213      79.052 -34.017  13.496  1.00  0.00           O  
ATOM   3214  H   GLU A 213      82.688 -36.502  12.883  1.00  0.00           H  
ATOM   3215  HA  GLU A 213      81.348 -35.741  15.257  1.00  0.00           H  
ATOM   3216 1HB  GLU A 213      80.896 -37.994  13.261  1.00  0.00           H  
ATOM   3217 2HB  GLU A 213      79.815 -37.674  14.609  1.00  0.00           H  
ATOM   3218 1HG  GLU A 213      80.476 -35.702  12.410  1.00  0.00           H  
ATOM   3219 2HG  GLU A 213      79.041 -36.724  12.466  1.00  0.00           H  
ATOM   3220  N   LEU A 214      82.951 -38.584  15.333  1.00  0.00           N  
ATOM   3221  CA  LEU A 214      83.524 -39.567  16.233  1.00  0.00           C  
ATOM   3222  C   LEU A 214      84.433 -38.937  17.276  1.00  0.00           C  
ATOM   3223  O   LEU A 214      84.434 -39.321  18.444  1.00  0.00           O  
ATOM   3224  CB  LEU A 214      84.310 -40.610  15.430  1.00  0.00           C  
ATOM   3225  CG  LEU A 214      83.471 -41.550  14.556  1.00  0.00           C  
ATOM   3226  CD1 LEU A 214      84.392 -42.396  13.688  1.00  0.00           C  
ATOM   3227  CD2 LEU A 214      82.599 -42.426  15.444  1.00  0.00           C  
ATOM   3228  H   LEU A 214      83.227 -38.610  14.393  1.00  0.00           H  
ATOM   3229  HA  LEU A 214      82.713 -40.066  16.762  1.00  0.00           H  
ATOM   3230 1HB  LEU A 214      85.011 -40.090  14.779  1.00  0.00           H  
ATOM   3231 2HB  LEU A 214      84.881 -41.226  16.125  1.00  0.00           H  
ATOM   3232  HG  LEU A 214      82.836 -40.961  13.893  1.00  0.00           H  
ATOM   3233 1HD1 LEU A 214      83.795 -43.064  13.067  1.00  0.00           H  
ATOM   3234 2HD1 LEU A 214      84.989 -41.745  13.049  1.00  0.00           H  
ATOM   3235 3HD1 LEU A 214      85.051 -42.986  14.324  1.00  0.00           H  
ATOM   3236 1HD2 LEU A 214      82.001 -43.093  14.823  1.00  0.00           H  
ATOM   3237 2HD2 LEU A 214      83.232 -43.017  16.106  1.00  0.00           H  
ATOM   3238 3HD2 LEU A 214      81.939 -41.796  16.040  1.00  0.00           H  
ATOM   3239  N   GLY A 215      85.233 -37.989  16.843  1.00  0.00           N  
ATOM   3240  CA  GLY A 215      86.101 -37.254  17.743  1.00  0.00           C  
ATOM   3241  C   GLY A 215      85.324 -36.468  18.786  1.00  0.00           C  
ATOM   3242  O   GLY A 215      85.702 -36.400  19.954  1.00  0.00           O  
ATOM   3243  H   GLY A 215      85.210 -37.711  15.903  1.00  0.00           H  
ATOM   3244 1HA  GLY A 215      86.773 -37.949  18.248  1.00  0.00           H  
ATOM   3245 2HA  GLY A 215      86.722 -36.568  17.169  1.00  0.00           H  
ATOM   3246  N   ARG A 216      84.250 -35.845  18.353  1.00  0.00           N  
ATOM   3247  CA  ARG A 216      83.377 -35.117  19.253  1.00  0.00           C  
ATOM   3248  C   ARG A 216      82.737 -36.020  20.296  1.00  0.00           C  
ATOM   3249  O   ARG A 216      82.605 -35.659  21.464  1.00  0.00           O  
ATOM   3250  CB  ARG A 216      82.282 -34.412  18.466  1.00  0.00           C  
ATOM   3251  CG  ARG A 216      81.325 -33.581  19.305  1.00  0.00           C  
ATOM   3252  CD  ARG A 216      80.286 -32.927  18.468  1.00  0.00           C  
ATOM   3253  NE  ARG A 216      79.433 -33.899  17.804  1.00  0.00           N  
ATOM   3254  CZ  ARG A 216      78.403 -34.539  18.390  1.00  0.00           C  
ATOM   3255  NH1 ARG A 216      78.111 -34.301  19.649  1.00  0.00           N  
ATOM   3256  NH2 ARG A 216      77.685 -35.409  17.699  1.00  0.00           N  
ATOM   3257  H   ARG A 216      83.982 -35.916  17.413  1.00  0.00           H  
ATOM   3258  HA  ARG A 216      83.969 -34.368  19.780  1.00  0.00           H  
ATOM   3259 1HB  ARG A 216      82.734 -33.750  17.729  1.00  0.00           H  
ATOM   3260 2HB  ARG A 216      81.691 -35.150  17.924  1.00  0.00           H  
ATOM   3261 1HG  ARG A 216      80.826 -34.224  20.031  1.00  0.00           H  
ATOM   3262 2HG  ARG A 216      81.881 -32.804  19.831  1.00  0.00           H  
ATOM   3263 1HD  ARG A 216      79.658 -32.295  19.096  1.00  0.00           H  
ATOM   3264 2HD  ARG A 216      80.766 -32.317  17.704  1.00  0.00           H  
ATOM   3265  HE  ARG A 216      79.627 -34.110  16.834  1.00  0.00           H  
ATOM   3266 1HH1 ARG A 216      78.659 -33.637  20.178  1.00  0.00           H  
ATOM   3267 2HH1 ARG A 216      77.339 -34.780  20.088  1.00  0.00           H  
ATOM   3268 1HH2 ARG A 216      77.910 -35.592  16.730  1.00  0.00           H  
ATOM   3269 2HH2 ARG A 216      76.913 -35.888  18.138  1.00  0.00           H  
ATOM   3270  N   LEU A 217      82.309 -37.185  19.863  1.00  0.00           N  
ATOM   3271  CA  LEU A 217      81.745 -38.172  20.763  1.00  0.00           C  
ATOM   3272  C   LEU A 217      82.745 -38.646  21.806  1.00  0.00           C  
ATOM   3273  O   LEU A 217      82.413 -38.838  22.974  1.00  0.00           O  
ATOM   3274  CB  LEU A 217      81.235 -39.375  19.960  1.00  0.00           C  
ATOM   3275  CG  LEU A 217      80.000 -39.117  19.087  1.00  0.00           C  
ATOM   3276  CD1 LEU A 217      79.727 -40.337  18.218  1.00  0.00           C  
ATOM   3277  CD2 LEU A 217      78.807 -38.800  19.975  1.00  0.00           C  
ATOM   3278  H   LEU A 217      82.426 -37.437  18.923  1.00  0.00           H  
ATOM   3279  HA  LEU A 217      80.908 -37.718  21.292  1.00  0.00           H  
ATOM   3280 1HB  LEU A 217      82.035 -39.722  19.308  1.00  0.00           H  
ATOM   3281 2HB  LEU A 217      80.987 -40.177  20.655  1.00  0.00           H  
ATOM   3282  HG  LEU A 217      80.193 -38.272  18.424  1.00  0.00           H  
ATOM   3283 1HD1 LEU A 217      78.850 -40.154  17.598  1.00  0.00           H  
ATOM   3284 2HD1 LEU A 217      80.590 -40.529  17.579  1.00  0.00           H  
ATOM   3285 3HD1 LEU A 217      79.547 -41.203  18.854  1.00  0.00           H  
ATOM   3286 1HD2 LEU A 217      77.930 -38.616  19.355  1.00  0.00           H  
ATOM   3287 2HD2 LEU A 217      78.612 -39.644  20.637  1.00  0.00           H  
ATOM   3288 3HD2 LEU A 217      79.022 -37.913  20.572  1.00  0.00           H  
ATOM   3289  N   VAL A 218      83.967 -38.863  21.373  1.00  0.00           N  
ATOM   3290  CA  VAL A 218      85.036 -39.248  22.273  1.00  0.00           C  
ATOM   3291  C   VAL A 218      85.329 -38.182  23.316  1.00  0.00           C  
ATOM   3292  O   VAL A 218      85.577 -38.474  24.484  1.00  0.00           O  
ATOM   3293  CB  VAL A 218      86.319 -39.533  21.470  1.00  0.00           C  
ATOM   3294  CG1 VAL A 218      87.499 -39.742  22.407  1.00  0.00           C  
ATOM   3295  CG2 VAL A 218      86.113 -40.751  20.582  1.00  0.00           C  
ATOM   3296  H   VAL A 218      84.194 -38.705  20.433  1.00  0.00           H  
ATOM   3297  HA  VAL A 218      84.737 -40.155  22.798  1.00  0.00           H  
ATOM   3298  HB  VAL A 218      86.550 -38.666  20.851  1.00  0.00           H  
ATOM   3299 1HG1 VAL A 218      88.397 -39.943  21.822  1.00  0.00           H  
ATOM   3300 2HG1 VAL A 218      87.650 -38.845  23.007  1.00  0.00           H  
ATOM   3301 3HG1 VAL A 218      87.297 -40.589  23.063  1.00  0.00           H  
ATOM   3302 1HG2 VAL A 218      87.024 -40.947  20.016  1.00  0.00           H  
ATOM   3303 2HG2 VAL A 218      85.876 -41.617  21.201  1.00  0.00           H  
ATOM   3304 3HG2 VAL A 218      85.291 -40.563  19.891  1.00  0.00           H  
ATOM   3305  N   ILE A 219      85.332 -36.940  22.883  1.00  0.00           N  
ATOM   3306  CA  ILE A 219      85.525 -35.820  23.783  1.00  0.00           C  
ATOM   3307  C   ILE A 219      84.423 -35.717  24.826  1.00  0.00           C  
ATOM   3308  O   ILE A 219      84.669 -35.423  25.994  1.00  0.00           O  
ATOM   3309  CB  ILE A 219      85.600 -34.501  22.992  1.00  0.00           C  
ATOM   3310  CG1 ILE A 219      86.876 -34.458  22.147  1.00  0.00           C  
ATOM   3311  CG2 ILE A 219      85.542 -33.310  23.937  1.00  0.00           C  
ATOM   3312  CD1 ILE A 219      86.901 -33.333  21.138  1.00  0.00           C  
ATOM   3313  H   ILE A 219      85.136 -36.744  21.943  1.00  0.00           H  
ATOM   3314  HA  ILE A 219      86.464 -35.961  24.315  1.00  0.00           H  
ATOM   3315  HB  ILE A 219      84.761 -34.444  22.299  1.00  0.00           H  
ATOM   3316 1HG1 ILE A 219      87.742 -34.349  22.801  1.00  0.00           H  
ATOM   3317 2HG1 ILE A 219      86.989 -35.399  21.610  1.00  0.00           H  
ATOM   3318 1HG2 ILE A 219      85.597 -32.387  23.361  1.00  0.00           H  
ATOM   3319 2HG2 ILE A 219      84.607 -33.335  24.495  1.00  0.00           H  
ATOM   3320 3HG2 ILE A 219      86.381 -33.356  24.631  1.00  0.00           H  
ATOM   3321 1HD1 ILE A 219      87.837 -33.367  20.578  1.00  0.00           H  
ATOM   3322 2HD1 ILE A 219      86.062 -33.442  20.450  1.00  0.00           H  
ATOM   3323 3HD1 ILE A 219      86.825 -32.377  21.655  1.00  0.00           H  
ATOM   3324  N   GLU A 220      83.201 -35.929  24.393  1.00  0.00           N  
ATOM   3325  CA  GLU A 220      82.064 -35.934  25.293  1.00  0.00           C  
ATOM   3326  C   GLU A 220      82.154 -37.037  26.336  1.00  0.00           C  
ATOM   3327  O   GLU A 220      81.822 -36.845  27.504  1.00  0.00           O  
ATOM   3328  CB  GLU A 220      80.767 -36.086  24.495  1.00  0.00           C  
ATOM   3329  CG  GLU A 220      80.398 -34.869  23.658  1.00  0.00           C  
ATOM   3330  CD  GLU A 220      79.162 -35.083  22.828  1.00  0.00           C  
ATOM   3331  OE1 GLU A 220      78.666 -36.184  22.810  1.00  0.00           O  
ATOM   3332  OE2 GLU A 220      78.716 -34.144  22.212  1.00  0.00           O  
ATOM   3333  H   GLU A 220      83.041 -36.157  23.453  1.00  0.00           H  
ATOM   3334  HA  GLU A 220      82.041 -34.983  25.827  1.00  0.00           H  
ATOM   3335 1HB  GLU A 220      80.851 -36.941  23.824  1.00  0.00           H  
ATOM   3336 2HB  GLU A 220      79.941 -36.285  25.178  1.00  0.00           H  
ATOM   3337 1HG  GLU A 220      80.233 -34.021  24.322  1.00  0.00           H  
ATOM   3338 2HG  GLU A 220      81.232 -34.626  23.003  1.00  0.00           H  
ATOM   3339  N   ALA A 221      82.575 -38.204  25.903  1.00  0.00           N  
ATOM   3340  CA  ALA A 221      82.778 -39.322  26.803  1.00  0.00           C  
ATOM   3341  C   ALA A 221      83.848 -39.042  27.846  1.00  0.00           C  
ATOM   3342  O   ALA A 221      83.717 -39.403  29.014  1.00  0.00           O  
ATOM   3343  CB  ALA A 221      83.135 -40.570  26.008  1.00  0.00           C  
ATOM   3344  H   ALA A 221      82.827 -38.322  24.963  1.00  0.00           H  
ATOM   3345  HA  ALA A 221      81.846 -39.497  27.341  1.00  0.00           H  
ATOM   3346 1HB  ALA A 221      83.273 -41.408  26.690  1.00  0.00           H  
ATOM   3347 2HB  ALA A 221      82.332 -40.799  25.308  1.00  0.00           H  
ATOM   3348 3HB  ALA A 221      84.058 -40.396  25.456  1.00  0.00           H  
ATOM   3349  N   ALA A 222      84.924 -38.425  27.413  1.00  0.00           N  
ATOM   3350  CA  ALA A 222      85.990 -38.031  28.313  1.00  0.00           C  
ATOM   3351  C   ALA A 222      85.529 -37.026  29.356  1.00  0.00           C  
ATOM   3352  O   ALA A 222      85.907 -37.092  30.524  1.00  0.00           O  
ATOM   3353  CB  ALA A 222      87.157 -37.463  27.518  1.00  0.00           C  
ATOM   3354  H   ALA A 222      84.997 -38.156  26.473  1.00  0.00           H  
ATOM   3355  HA  ALA A 222      86.324 -38.919  28.851  1.00  0.00           H  
ATOM   3356 1HB  ALA A 222      87.959 -37.182  28.200  1.00  0.00           H  
ATOM   3357 2HB  ALA A 222      87.521 -38.215  26.818  1.00  0.00           H  
ATOM   3358 3HB  ALA A 222      86.826 -36.584  26.966  1.00  0.00           H  
ATOM   3359  N   VAL A 223      84.733 -36.074  28.923  1.00  0.00           N  
ATOM   3360  CA  VAL A 223      84.161 -35.091  29.823  1.00  0.00           C  
ATOM   3361  C   VAL A 223      83.252 -35.721  30.866  1.00  0.00           C  
ATOM   3362  O   VAL A 223      83.250 -35.337  32.034  1.00  0.00           O  
ATOM   3363  CB  VAL A 223      83.362 -34.048  29.020  1.00  0.00           C  
ATOM   3364  CG1 VAL A 223      82.594 -33.129  29.957  1.00  0.00           C  
ATOM   3365  CG2 VAL A 223      84.302 -33.247  28.131  1.00  0.00           C  
ATOM   3366  H   VAL A 223      84.457 -36.049  27.983  1.00  0.00           H  
ATOM   3367  HA  VAL A 223      84.974 -34.587  30.347  1.00  0.00           H  
ATOM   3368  HB  VAL A 223      82.627 -34.564  28.401  1.00  0.00           H  
ATOM   3369 1HG1 VAL A 223      82.034 -32.397  29.373  1.00  0.00           H  
ATOM   3370 2HG1 VAL A 223      81.901 -33.718  30.558  1.00  0.00           H  
ATOM   3371 3HG1 VAL A 223      83.293 -32.609  30.613  1.00  0.00           H  
ATOM   3372 1HG2 VAL A 223      83.731 -32.512  27.566  1.00  0.00           H  
ATOM   3373 2HG2 VAL A 223      85.041 -32.737  28.750  1.00  0.00           H  
ATOM   3374 3HG2 VAL A 223      84.811 -33.920  27.441  1.00  0.00           H  
ATOM   3375  N   ALA A 224      82.452 -36.669  30.433  1.00  0.00           N  
ATOM   3376  CA  ALA A 224      81.584 -37.404  31.333  1.00  0.00           C  
ATOM   3377  C   ALA A 224      82.354 -38.100  32.443  1.00  0.00           C  
ATOM   3378  O   ALA A 224      81.984 -38.019  33.614  1.00  0.00           O  
ATOM   3379  CB  ALA A 224      80.763 -38.418  30.550  1.00  0.00           C  
ATOM   3380  H   ALA A 224      82.475 -36.947  29.493  1.00  0.00           H  
ATOM   3381  HA  ALA A 224      80.910 -36.692  31.810  1.00  0.00           H  
ATOM   3382 1HB  ALA A 224      80.104 -38.957  31.231  1.00  0.00           H  
ATOM   3383 2HB  ALA A 224      80.165 -37.901  29.799  1.00  0.00           H  
ATOM   3384 3HB  ALA A 224      81.431 -39.123  30.058  1.00  0.00           H  
ATOM   3385  N   ARG A 225      83.429 -38.786  32.069  1.00  0.00           N  
ATOM   3386  CA  ARG A 225      84.256 -39.500  33.035  1.00  0.00           C  
ATOM   3387  C   ARG A 225      84.792 -38.557  34.105  1.00  0.00           C  
ATOM   3388  O   ARG A 225      84.729 -38.857  35.297  1.00  0.00           O  
ATOM   3389  CB  ARG A 225      85.422 -40.186  32.338  1.00  0.00           C  
ATOM   3390  CG  ARG A 225      86.375 -40.925  33.264  1.00  0.00           C  
ATOM   3391  CD  ARG A 225      85.720 -42.094  33.907  1.00  0.00           C  
ATOM   3392  NE  ARG A 225      86.614 -42.776  34.830  1.00  0.00           N  
ATOM   3393  CZ  ARG A 225      86.785 -42.435  36.122  1.00  0.00           C  
ATOM   3394  NH1 ARG A 225      86.119 -41.421  36.628  1.00  0.00           N  
ATOM   3395  NH2 ARG A 225      87.623 -43.120  36.880  1.00  0.00           N  
ATOM   3396  H   ARG A 225      83.679 -38.814  31.091  1.00  0.00           H  
ATOM   3397  HA  ARG A 225      83.644 -40.264  33.516  1.00  0.00           H  
ATOM   3398 1HB  ARG A 225      85.040 -40.905  31.615  1.00  0.00           H  
ATOM   3399 2HB  ARG A 225      86.004 -39.446  31.788  1.00  0.00           H  
ATOM   3400 1HG  ARG A 225      87.232 -41.284  32.693  1.00  0.00           H  
ATOM   3401 2HG  ARG A 225      86.718 -40.249  34.048  1.00  0.00           H  
ATOM   3402 1HD  ARG A 225      84.845 -41.759  34.464  1.00  0.00           H  
ATOM   3403 2HD  ARG A 225      85.412 -42.805  33.142  1.00  0.00           H  
ATOM   3404  HE  ARG A 225      87.143 -43.561  34.476  1.00  0.00           H  
ATOM   3405 1HH1 ARG A 225      85.479 -40.897  36.048  1.00  0.00           H  
ATOM   3406 2HH1 ARG A 225      86.248 -41.165  37.596  1.00  0.00           H  
ATOM   3407 1HH2 ARG A 225      88.135 -43.900  36.491  1.00  0.00           H  
ATOM   3408 2HH2 ARG A 225      87.752 -42.865  37.848  1.00  0.00           H  
ATOM   3409  N   LEU A 226      85.234 -37.384  33.686  1.00  0.00           N  
ATOM   3410  CA  LEU A 226      85.613 -36.346  34.630  1.00  0.00           C  
ATOM   3411  C   LEU A 226      84.421 -35.872  35.461  1.00  0.00           C  
ATOM   3412  O   LEU A 226      84.595 -35.250  36.509  1.00  0.00           O  
ATOM   3413  CB  LEU A 226      86.228 -35.158  33.880  1.00  0.00           C  
ATOM   3414  CG  LEU A 226      87.581 -35.423  33.209  1.00  0.00           C  
ATOM   3415  CD1 LEU A 226      87.988 -34.205  32.389  1.00  0.00           C  
ATOM   3416  CD2 LEU A 226      88.623 -35.739  34.272  1.00  0.00           C  
ATOM   3417  H   LEU A 226      85.286 -37.198  32.695  1.00  0.00           H  
ATOM   3418  HA  LEU A 226      86.363 -36.754  35.309  1.00  0.00           H  
ATOM   3419 1HB  LEU A 226      85.532 -34.838  33.106  1.00  0.00           H  
ATOM   3420 2HB  LEU A 226      86.361 -34.335  34.582  1.00  0.00           H  
ATOM   3421  HG  LEU A 226      87.490 -36.268  32.527  1.00  0.00           H  
ATOM   3422 1HD1 LEU A 226      88.951 -34.394  31.912  1.00  0.00           H  
ATOM   3423 2HD1 LEU A 226      87.236 -34.014  31.624  1.00  0.00           H  
ATOM   3424 3HD1 LEU A 226      88.072 -33.338  33.043  1.00  0.00           H  
ATOM   3425 1HD2 LEU A 226      89.585 -35.929  33.795  1.00  0.00           H  
ATOM   3426 2HD2 LEU A 226      88.715 -34.893  34.954  1.00  0.00           H  
ATOM   3427 3HD2 LEU A 226      88.314 -36.623  34.831  1.00  0.00           H  
ATOM   3428  N   SER A 227      83.216 -36.099  34.946  1.00  0.00           N  
ATOM   3429  CA  SER A 227      82.012 -35.492  35.504  1.00  0.00           C  
ATOM   3430  C   SER A 227      81.198 -36.493  36.316  1.00  0.00           C  
ATOM   3431  O   SER A 227      80.011 -36.285  36.565  1.00  0.00           O  
ATOM   3432  CB  SER A 227      81.156 -34.921  34.390  1.00  0.00           C  
ATOM   3433  OG  SER A 227      81.828 -33.893  33.716  1.00  0.00           O  
ATOM   3434  H   SER A 227      83.135 -36.663  34.113  1.00  0.00           H  
ATOM   3435  HA  SER A 227      82.309 -34.676  36.164  1.00  0.00           H  
ATOM   3436 1HB  SER A 227      80.897 -35.712  33.687  1.00  0.00           H  
ATOM   3437 2HB  SER A 227      80.225 -34.537  34.807  1.00  0.00           H  
ATOM   3438  HG  SER A 227      82.430 -34.326  33.106  1.00  0.00           H  
ATOM   3439  N   GLY A 228      81.841 -37.581  36.723  1.00  0.00           N  
ATOM   3440  CA  GLY A 228      81.174 -38.618  37.500  1.00  0.00           C  
ATOM   3441  C   GLY A 228      80.182 -39.399  36.647  1.00  0.00           C  
ATOM   3442  O   GLY A 228      79.092 -39.746  37.104  1.00  0.00           O  
ATOM   3443  H   GLY A 228      82.816 -37.695  36.488  1.00  0.00           H  
ATOM   3444 1HA  GLY A 228      81.919 -39.300  37.912  1.00  0.00           H  
ATOM   3445 2HA  GLY A 228      80.654 -38.164  38.343  1.00  0.00           H  
ATOM   3446  N   GLY A 229      80.585 -39.707  35.421  1.00  0.00           N  
ATOM   3447  CA  GLY A 229      79.796 -40.556  34.536  1.00  0.00           C  
ATOM   3448  C   GLY A 229      80.049 -42.033  34.810  1.00  0.00           C  
ATOM   3449  O   GLY A 229      81.195 -42.459  34.956  1.00  0.00           O  
ATOM   3450  H   GLY A 229      81.480 -39.365  35.102  1.00  0.00           H  
ATOM   3451 1HA  GLY A 229      78.737 -40.336  34.669  1.00  0.00           H  
ATOM   3452 2HA  GLY A 229      80.042 -40.330  33.499  1.00  0.00           H  
ATOM   3453  N   SER A 230      78.974 -42.805  34.906  1.00  0.00           N  
ATOM   3454  CA  SER A 230      79.064 -44.220  35.249  1.00  0.00           C  
ATOM   3455  C   SER A 230      79.677 -45.046  34.121  1.00  0.00           C  
ATOM   3456  O   SER A 230      79.685 -44.626  32.964  1.00  0.00           O  
ATOM   3457  CB  SER A 230      77.687 -44.758  35.585  1.00  0.00           C  
ATOM   3458  OG  SER A 230      76.865 -44.778  34.449  1.00  0.00           O  
ATOM   3459  H   SER A 230      78.063 -42.394  34.757  1.00  0.00           H  
ATOM   3460  HA  SER A 230      79.701 -44.323  36.130  1.00  0.00           H  
ATOM   3461 1HB  SER A 230      77.779 -45.766  35.989  1.00  0.00           H  
ATOM   3462 2HB  SER A 230      77.232 -44.137  36.355  1.00  0.00           H  
ATOM   3463  HG  SER A 230      76.020 -45.128  34.741  1.00  0.00           H  
ATOM   3464  N   ARG A 231      80.168 -46.236  34.468  1.00  0.00           N  
ATOM   3465  CA  ARG A 231      80.725 -47.157  33.481  1.00  0.00           C  
ATOM   3466  C   ARG A 231      79.722 -47.400  32.363  1.00  0.00           C  
ATOM   3467  O   ARG A 231      80.087 -47.537  31.195  1.00  0.00           O  
ATOM   3468  CB  ARG A 231      81.098 -48.483  34.126  1.00  0.00           C  
ATOM   3469  CG  ARG A 231      82.314 -48.430  35.039  1.00  0.00           C  
ATOM   3470  CD  ARG A 231      82.633 -49.765  35.606  1.00  0.00           C  
ATOM   3471  NE  ARG A 231      81.633 -50.199  36.568  1.00  0.00           N  
ATOM   3472  CZ  ARG A 231      81.559 -51.440  37.087  1.00  0.00           C  
ATOM   3473  NH1 ARG A 231      82.431 -52.356  36.729  1.00  0.00           N  
ATOM   3474  NH2 ARG A 231      80.609 -51.736  37.957  1.00  0.00           N  
ATOM   3475  H   ARG A 231      80.142 -46.514  35.438  1.00  0.00           H  
ATOM   3476  HA  ARG A 231      81.629 -46.712  33.064  1.00  0.00           H  
ATOM   3477 1HB  ARG A 231      80.260 -48.850  34.715  1.00  0.00           H  
ATOM   3478 2HB  ARG A 231      81.302 -49.221  33.349  1.00  0.00           H  
ATOM   3479 1HG  ARG A 231      83.179 -48.082  34.474  1.00  0.00           H  
ATOM   3480 2HG  ARG A 231      82.119 -47.745  35.864  1.00  0.00           H  
ATOM   3481 1HD  ARG A 231      82.675 -50.501  34.803  1.00  0.00           H  
ATOM   3482 2HD  ARG A 231      83.596 -49.725  36.112  1.00  0.00           H  
ATOM   3483  HE  ARG A 231      80.943 -49.522  36.867  1.00  0.00           H  
ATOM   3484 1HH1 ARG A 231      83.158 -52.129  36.064  1.00  0.00           H  
ATOM   3485 2HH1 ARG A 231      82.375 -53.286  37.119  1.00  0.00           H  
ATOM   3486 1HH2 ARG A 231      79.938 -51.033  38.233  1.00  0.00           H  
ATOM   3487 2HH2 ARG A 231      80.554 -52.666  38.347  1.00  0.00           H  
ATOM   3488  N   GLU A 232      78.457 -47.402  32.737  1.00  0.00           N  
ATOM   3489  CA  GLU A 232      77.344 -47.516  31.801  1.00  0.00           C  
ATOM   3490  C   GLU A 232      77.386 -46.405  30.759  1.00  0.00           C  
ATOM   3491  O   GLU A 232      77.238 -46.657  29.563  1.00  0.00           O  
ATOM   3492  CB  GLU A 232      76.010 -47.476  32.550  1.00  0.00           C  
ATOM   3493  CG  GLU A 232      75.752 -48.685  33.437  1.00  0.00           C  
ATOM   3494  CD  GLU A 232      76.443 -48.592  34.770  1.00  0.00           C  
ATOM   3495  OE1 GLU A 232      77.639 -48.434  34.787  1.00  0.00           O  
ATOM   3496  OE2 GLU A 232      75.771 -48.679  35.771  1.00  0.00           O  
ATOM   3497  H   GLU A 232      78.262 -47.314  33.724  1.00  0.00           H  
ATOM   3498  HA  GLU A 232      77.419 -48.477  31.290  1.00  0.00           H  
ATOM   3499 1HB  GLU A 232      75.973 -46.587  33.179  1.00  0.00           H  
ATOM   3500 2HB  GLU A 232      75.192 -47.406  31.833  1.00  0.00           H  
ATOM   3501 1HG  GLU A 232      74.678 -48.779  33.603  1.00  0.00           H  
ATOM   3502 2HG  GLU A 232      76.091 -49.581  32.920  1.00  0.00           H  
ATOM   3503  N   GLU A 233      77.588 -45.176  31.220  1.00  0.00           N  
ATOM   3504  CA  GLU A 233      77.649 -44.029  30.333  1.00  0.00           C  
ATOM   3505  C   GLU A 233      78.732 -44.170  29.277  1.00  0.00           C  
ATOM   3506  O   GLU A 233      78.519 -43.900  28.097  1.00  0.00           O  
ATOM   3507  CB  GLU A 233      77.884 -42.753  31.143  1.00  0.00           C  
ATOM   3508  CG  GLU A 233      76.701 -42.323  31.999  1.00  0.00           C  
ATOM   3509  CD  GLU A 233      75.515 -41.890  31.183  1.00  0.00           C  
ATOM   3510  OE1 GLU A 233      75.713 -41.262  30.170  1.00  0.00           O  
ATOM   3511  OE2 GLU A 233      74.411 -42.188  31.572  1.00  0.00           O  
ATOM   3512  H   GLU A 233      77.702 -45.036  32.214  1.00  0.00           H  
ATOM   3513  HA  GLU A 233      76.695 -43.945  29.811  1.00  0.00           H  
ATOM   3514 1HB  GLU A 233      78.741 -42.893  31.803  1.00  0.00           H  
ATOM   3515 2HB  GLU A 233      78.123 -41.932  30.467  1.00  0.00           H  
ATOM   3516 1HG  GLU A 233      76.405 -43.158  32.635  1.00  0.00           H  
ATOM   3517 2HG  GLU A 233      77.011 -41.502  32.644  1.00  0.00           H  
ATOM   3518  N   ILE A 234      79.909 -44.563  29.710  1.00  0.00           N  
ATOM   3519  CA  ILE A 234      81.033 -44.738  28.809  1.00  0.00           C  
ATOM   3520  C   ILE A 234      80.778 -45.814  27.767  1.00  0.00           C  
ATOM   3521  O   ILE A 234      81.137 -45.675  26.599  1.00  0.00           O  
ATOM   3522  CB  ILE A 234      82.308 -45.088  29.599  1.00  0.00           C  
ATOM   3523  CG1 ILE A 234      82.705 -43.926  30.513  1.00  0.00           C  
ATOM   3524  CG2 ILE A 234      83.444 -45.434  28.649  1.00  0.00           C  
ATOM   3525  CD1 ILE A 234      83.014 -42.645  29.773  1.00  0.00           C  
ATOM   3526  H   ILE A 234      80.034 -44.812  30.649  1.00  0.00           H  
ATOM   3527  HA  ILE A 234      81.199 -43.802  28.277  1.00  0.00           H  
ATOM   3528  HB  ILE A 234      82.112 -45.943  30.244  1.00  0.00           H  
ATOM   3529 1HG1 ILE A 234      81.899 -43.727  31.219  1.00  0.00           H  
ATOM   3530 2HG1 ILE A 234      83.585 -44.204  31.093  1.00  0.00           H  
ATOM   3531 1HG2 ILE A 234      84.337 -45.678  29.223  1.00  0.00           H  
ATOM   3532 2HG2 ILE A 234      83.159 -46.291  28.039  1.00  0.00           H  
ATOM   3533 3HG2 ILE A 234      83.650 -44.581  28.002  1.00  0.00           H  
ATOM   3534 1HD1 ILE A 234      83.287 -41.868  30.487  1.00  0.00           H  
ATOM   3535 2HD1 ILE A 234      83.842 -42.812  29.084  1.00  0.00           H  
ATOM   3536 3HD1 ILE A 234      82.135 -42.328  29.213  1.00  0.00           H  
ATOM   3537  N   VAL A 235      80.187 -46.905  28.200  1.00  0.00           N  
ATOM   3538  CA  VAL A 235      79.820 -47.981  27.299  1.00  0.00           C  
ATOM   3539  C   VAL A 235      78.803 -47.544  26.257  1.00  0.00           C  
ATOM   3540  O   VAL A 235      78.878 -47.921  25.089  1.00  0.00           O  
ATOM   3541  CB  VAL A 235      79.244 -49.163  28.102  1.00  0.00           C  
ATOM   3542  CG1 VAL A 235      78.671 -50.215  27.163  1.00  0.00           C  
ATOM   3543  CG2 VAL A 235      80.324 -49.762  28.989  1.00  0.00           C  
ATOM   3544  H   VAL A 235      79.921 -46.985  29.139  1.00  0.00           H  
ATOM   3545  HA  VAL A 235      80.717 -48.313  26.774  1.00  0.00           H  
ATOM   3546  HB  VAL A 235      78.422 -48.802  28.721  1.00  0.00           H  
ATOM   3547 1HG1 VAL A 235      78.268 -51.042  27.748  1.00  0.00           H  
ATOM   3548 2HG1 VAL A 235      77.875 -49.773  26.564  1.00  0.00           H  
ATOM   3549 3HG1 VAL A 235      79.459 -50.584  26.507  1.00  0.00           H  
ATOM   3550 1HG2 VAL A 235      79.910 -50.597  29.553  1.00  0.00           H  
ATOM   3551 2HG2 VAL A 235      81.148 -50.117  28.369  1.00  0.00           H  
ATOM   3552 3HG2 VAL A 235      80.691 -49.002  29.680  1.00  0.00           H  
ATOM   3553  N   ARG A 236      77.832 -46.772  26.690  1.00  0.00           N  
ATOM   3554  CA  ARG A 236      76.836 -46.223  25.789  1.00  0.00           C  
ATOM   3555  C   ARG A 236      77.444 -45.298  24.747  1.00  0.00           C  
ATOM   3556  O   ARG A 236      77.059 -45.307  23.579  1.00  0.00           O  
ATOM   3557  CB  ARG A 236      75.780 -45.462  26.575  1.00  0.00           C  
ATOM   3558  CG  ARG A 236      74.657 -44.873  25.735  1.00  0.00           C  
ATOM   3559  CD  ARG A 236      73.668 -44.146  26.571  1.00  0.00           C  
ATOM   3560  NE  ARG A 236      74.261 -42.997  27.236  1.00  0.00           N  
ATOM   3561  CZ  ARG A 236      74.481 -41.803  26.650  1.00  0.00           C  
ATOM   3562  NH1 ARG A 236      74.152 -41.618  25.391  1.00  0.00           N  
ATOM   3563  NH2 ARG A 236      75.027 -40.819  27.342  1.00  0.00           N  
ATOM   3564  H   ARG A 236      77.801 -46.496  27.629  1.00  0.00           H  
ATOM   3565  HA  ARG A 236      76.355 -47.048  25.262  1.00  0.00           H  
ATOM   3566 1HB  ARG A 236      75.327 -46.124  27.312  1.00  0.00           H  
ATOM   3567 2HB  ARG A 236      76.250 -44.641  27.118  1.00  0.00           H  
ATOM   3568 1HG  ARG A 236      75.073 -44.174  25.010  1.00  0.00           H  
ATOM   3569 2HG  ARG A 236      74.138 -45.675  25.209  1.00  0.00           H  
ATOM   3570 1HD  ARG A 236      72.851 -43.792  25.943  1.00  0.00           H  
ATOM   3571 2HD  ARG A 236      73.275 -44.816  27.334  1.00  0.00           H  
ATOM   3572  HE  ARG A 236      74.526 -43.101  28.206  1.00  0.00           H  
ATOM   3573 1HH1 ARG A 236      73.735 -42.372  24.862  1.00  0.00           H  
ATOM   3574 2HH1 ARG A 236      74.317 -40.724  24.952  1.00  0.00           H  
ATOM   3575 1HH2 ARG A 236      75.279 -40.961  28.311  1.00  0.00           H  
ATOM   3576 2HH2 ARG A 236      75.192 -39.925  26.904  1.00  0.00           H  
ATOM   3577  N   MET A 237      78.373 -44.476  25.180  1.00  0.00           N  
ATOM   3578  CA  MET A 237      79.085 -43.591  24.279  1.00  0.00           C  
ATOM   3579  C   MET A 237      79.891 -44.349  23.237  1.00  0.00           C  
ATOM   3580  O   MET A 237      79.949 -43.970  22.069  1.00  0.00           O  
ATOM   3581  CB  MET A 237      79.999 -42.664  25.079  1.00  0.00           C  
ATOM   3582  CG  MET A 237      79.266 -41.625  25.916  1.00  0.00           C  
ATOM   3583  SD  MET A 237      78.268 -40.505  24.915  1.00  0.00           S  
ATOM   3584  CE  MET A 237      79.544 -39.611  24.033  1.00  0.00           C  
ATOM   3585  H   MET A 237      78.650 -44.492  26.119  1.00  0.00           H  
ATOM   3586  HA  MET A 237      78.356 -42.988  23.738  1.00  0.00           H  
ATOM   3587 1HB  MET A 237      80.619 -43.257  25.751  1.00  0.00           H  
ATOM   3588 2HB  MET A 237      80.667 -42.135  24.399  1.00  0.00           H  
ATOM   3589 1HG  MET A 237      78.612 -42.127  26.628  1.00  0.00           H  
ATOM   3590 2HG  MET A 237      79.988 -41.034  26.477  1.00  0.00           H  
ATOM   3591 1HE  MET A 237      79.083 -38.878  23.370  1.00  0.00           H  
ATOM   3592 2HE  MET A 237      80.190 -39.099  24.748  1.00  0.00           H  
ATOM   3593 3HE  MET A 237      80.137 -40.311  23.444  1.00  0.00           H  
ATOM   3594  N   ALA A 238      80.539 -45.407  23.670  1.00  0.00           N  
ATOM   3595  CA  ALA A 238      81.288 -46.262  22.769  1.00  0.00           C  
ATOM   3596  C   ALA A 238      80.401 -46.924  21.727  1.00  0.00           C  
ATOM   3597  O   ALA A 238      80.765 -47.047  20.559  1.00  0.00           O  
ATOM   3598  CB  ALA A 238      82.041 -47.320  23.563  1.00  0.00           C  
ATOM   3599  H   ALA A 238      80.475 -45.677  24.609  1.00  0.00           H  
ATOM   3600  HA  ALA A 238      82.005 -45.643  22.231  1.00  0.00           H  
ATOM   3601 1HB  ALA A 238      82.610 -47.951  22.880  1.00  0.00           H  
ATOM   3602 2HB  ALA A 238      82.722 -46.835  24.262  1.00  0.00           H  
ATOM   3603 3HB  ALA A 238      81.331 -47.933  24.116  1.00  0.00           H  
ATOM   3604  N   GLY A 239      79.246 -47.380  22.160  1.00  0.00           N  
ATOM   3605  CA  GLY A 239      78.274 -47.968  21.259  1.00  0.00           C  
ATOM   3606  C   GLY A 239      77.776 -46.979  20.217  1.00  0.00           C  
ATOM   3607  O   GLY A 239      77.592 -47.316  19.049  1.00  0.00           O  
ATOM   3608  H   GLY A 239      78.992 -47.269  23.099  1.00  0.00           H  
ATOM   3609 1HA  GLY A 239      78.719 -48.825  20.753  1.00  0.00           H  
ATOM   3610 2HA  GLY A 239      77.425 -48.339  21.832  1.00  0.00           H  
ATOM   3611  N   GLU A 240      77.528 -45.763  20.650  1.00  0.00           N  
ATOM   3612  CA  GLU A 240      77.119 -44.704  19.749  1.00  0.00           C  
ATOM   3613  C   GLU A 240      78.178 -44.385  18.707  1.00  0.00           C  
ATOM   3614  O   GLU A 240      77.879 -44.145  17.539  1.00  0.00           O  
ATOM   3615  CB  GLU A 240      76.786 -43.440  20.546  1.00  0.00           C  
ATOM   3616  CG  GLU A 240      76.278 -42.280  19.701  1.00  0.00           C  
ATOM   3617  CD  GLU A 240      75.890 -41.083  20.524  1.00  0.00           C  
ATOM   3618  OE1 GLU A 240      75.990 -41.155  21.725  1.00  0.00           O  
ATOM   3619  OE2 GLU A 240      75.494 -40.097  19.950  1.00  0.00           O  
ATOM   3620  H   GLU A 240      77.682 -45.531  21.589  1.00  0.00           H  
ATOM   3621  HA  GLU A 240      76.226 -45.030  19.214  1.00  0.00           H  
ATOM   3622 1HB  GLU A 240      76.023 -43.670  21.290  1.00  0.00           H  
ATOM   3623 2HB  GLU A 240      77.673 -43.102  21.080  1.00  0.00           H  
ATOM   3624 1HG  GLU A 240      77.059 -41.986  18.999  1.00  0.00           H  
ATOM   3625 2HG  GLU A 240      75.417 -42.614  19.125  1.00  0.00           H  
ATOM   3626  N   ALA A 241      79.419 -44.352  19.140  1.00  0.00           N  
ATOM   3627  CA  ALA A 241      80.533 -44.132  18.239  1.00  0.00           C  
ATOM   3628  C   ALA A 241      80.663 -45.231  17.197  1.00  0.00           C  
ATOM   3629  O   ALA A 241      80.952 -44.978  16.029  1.00  0.00           O  
ATOM   3630  CB  ALA A 241      81.826 -44.009  19.033  1.00  0.00           C  
ATOM   3631  H   ALA A 241      79.620 -44.543  20.079  1.00  0.00           H  
ATOM   3632  HA  ALA A 241      80.355 -43.201  17.701  1.00  0.00           H  
ATOM   3633 1HB  ALA A 241      82.657 -43.832  18.350  1.00  0.00           H  
ATOM   3634 2HB  ALA A 241      81.746 -43.177  19.732  1.00  0.00           H  
ATOM   3635 3HB  ALA A 241      82.001 -44.931  19.586  1.00  0.00           H  
ATOM   3636  N   VAL A 242      80.481 -46.458  17.630  1.00  0.00           N  
ATOM   3637  CA  VAL A 242      80.503 -47.594  16.729  1.00  0.00           C  
ATOM   3638  C   VAL A 242      79.399 -47.532  15.687  1.00  0.00           C  
ATOM   3639  O   VAL A 242      79.598 -47.860  14.519  1.00  0.00           O  
ATOM   3640  CB  VAL A 242      80.366 -48.902  17.532  1.00  0.00           C  
ATOM   3641  CG1 VAL A 242      80.188 -50.086  16.594  1.00  0.00           C  
ATOM   3642  CG2 VAL A 242      81.586 -49.096  18.419  1.00  0.00           C  
ATOM   3643  H   VAL A 242      80.257 -46.623  18.569  1.00  0.00           H  
ATOM   3644  HA  VAL A 242      81.460 -47.601  16.204  1.00  0.00           H  
ATOM   3645  HB  VAL A 242      79.471 -48.844  18.151  1.00  0.00           H  
ATOM   3646 1HG1 VAL A 242      80.092 -51.003  17.178  1.00  0.00           H  
ATOM   3647 2HG1 VAL A 242      79.288 -49.943  15.994  1.00  0.00           H  
ATOM   3648 3HG1 VAL A 242      81.054 -50.164  15.937  1.00  0.00           H  
ATOM   3649 1HG2 VAL A 242      81.482 -50.021  18.984  1.00  0.00           H  
ATOM   3650 2HG2 VAL A 242      82.482 -49.147  17.799  1.00  0.00           H  
ATOM   3651 3HG2 VAL A 242      81.671 -48.257  19.110  1.00  0.00           H  
ATOM   3652  N   GLU A 243      78.222 -47.138  16.120  1.00  0.00           N  
ATOM   3653  CA  GLU A 243      77.099 -46.963  15.219  1.00  0.00           C  
ATOM   3654  C   GLU A 243      77.353 -45.886  14.177  1.00  0.00           C  
ATOM   3655  O   GLU A 243      76.994 -46.025  13.009  1.00  0.00           O  
ATOM   3656  CB  GLU A 243      75.839 -46.620  16.016  1.00  0.00           C  
ATOM   3657  CG  GLU A 243      74.580 -46.480  15.171  1.00  0.00           C  
ATOM   3658  CD  GLU A 243      73.349 -46.217  15.994  1.00  0.00           C  
ATOM   3659  OE1 GLU A 243      73.461 -46.165  17.195  1.00  0.00           O  
ATOM   3660  OE2 GLU A 243      72.297 -46.066  15.420  1.00  0.00           O  
ATOM   3661  H   GLU A 243      78.097 -46.890  17.059  1.00  0.00           H  
ATOM   3662  HA  GLU A 243      76.935 -47.899  14.685  1.00  0.00           H  
ATOM   3663 1HB  GLU A 243      75.656 -47.394  16.761  1.00  0.00           H  
ATOM   3664 2HB  GLU A 243      75.989 -45.681  16.549  1.00  0.00           H  
ATOM   3665 1HG  GLU A 243      74.716 -45.657  14.469  1.00  0.00           H  
ATOM   3666 2HG  GLU A 243      74.437 -47.393  14.595  1.00  0.00           H  
ATOM   3667  N   LEU A 244      77.945 -44.796  14.610  1.00  0.00           N  
ATOM   3668  CA  LEU A 244      78.312 -43.720  13.709  1.00  0.00           C  
ATOM   3669  C   LEU A 244      79.328 -44.157  12.667  1.00  0.00           C  
ATOM   3670  O   LEU A 244      79.252 -43.781  11.499  1.00  0.00           O  
ATOM   3671  CB  LEU A 244      78.876 -42.541  14.511  1.00  0.00           C  
ATOM   3672  CG  LEU A 244      79.288 -41.313  13.688  1.00  0.00           C  
ATOM   3673  CD1 LEU A 244      78.077 -40.775  12.938  1.00  0.00           C  
ATOM   3674  CD2 LEU A 244      79.874 -40.256  14.612  1.00  0.00           C  
ATOM   3675  H   LEU A 244      78.211 -44.717  15.549  1.00  0.00           H  
ATOM   3676  HA  LEU A 244      77.418 -43.392  13.179  1.00  0.00           H  
ATOM   3677 1HB  LEU A 244      78.127 -42.220  15.232  1.00  0.00           H  
ATOM   3678 2HB  LEU A 244      79.754 -42.882  15.059  1.00  0.00           H  
ATOM   3679  HG  LEU A 244      80.036 -41.605  12.950  1.00  0.00           H  
ATOM   3680 1HD1 LEU A 244      78.370 -39.903  12.353  1.00  0.00           H  
ATOM   3681 2HD1 LEU A 244      77.692 -41.546  12.270  1.00  0.00           H  
ATOM   3682 3HD1 LEU A 244      77.305 -40.491  13.651  1.00  0.00           H  
ATOM   3683 1HD2 LEU A 244      80.167 -39.384  14.027  1.00  0.00           H  
ATOM   3684 2HD2 LEU A 244      79.126 -39.964  15.350  1.00  0.00           H  
ATOM   3685 3HD2 LEU A 244      80.748 -40.661  15.122  1.00  0.00           H  
ATOM   3686  N   ALA A 245      80.299 -44.929  13.100  1.00  0.00           N  
ATOM   3687  CA  ALA A 245      81.295 -45.478  12.199  1.00  0.00           C  
ATOM   3688  C   ALA A 245      80.687 -46.402  11.157  1.00  0.00           C  
ATOM   3689  O   ALA A 245      81.072 -46.394   9.989  1.00  0.00           O  
ATOM   3690  CB  ALA A 245      82.363 -46.217  12.993  1.00  0.00           C  
ATOM   3691  H   ALA A 245      80.330 -45.205  14.039  1.00  0.00           H  
ATOM   3692  HA  ALA A 245      81.758 -44.651  11.661  1.00  0.00           H  
ATOM   3693 1HB  ALA A 245      83.112 -46.616  12.310  1.00  0.00           H  
ATOM   3694 2HB  ALA A 245      82.838 -45.528  13.692  1.00  0.00           H  
ATOM   3695 3HB  ALA A 245      81.904 -47.035  13.546  1.00  0.00           H  
ATOM   3696  N   GLY A 246      79.758 -47.225  11.590  1.00  0.00           N  
ATOM   3697  CA  GLY A 246      79.046 -48.110  10.689  1.00  0.00           C  
ATOM   3698  C   GLY A 246      78.240 -47.352   9.647  1.00  0.00           C  
ATOM   3699  O   GLY A 246      78.182 -47.732   8.479  1.00  0.00           O  
ATOM   3700  H   GLY A 246      79.481 -47.208  12.529  1.00  0.00           H  
ATOM   3701 1HA  GLY A 246      79.756 -48.764  10.183  1.00  0.00           H  
ATOM   3702 2HA  GLY A 246      78.374 -48.748  11.262  1.00  0.00           H  
ATOM   3703  N   ARG A 247      77.591 -46.295  10.080  1.00  0.00           N  
ATOM   3704  CA  ARG A 247      76.843 -45.438   9.179  1.00  0.00           C  
ATOM   3705  C   ARG A 247      77.730 -44.777   8.137  1.00  0.00           C  
ATOM   3706  O   ARG A 247      77.367 -44.653   6.969  1.00  0.00           O  
ATOM   3707  CB  ARG A 247      76.111 -44.361   9.965  1.00  0.00           C  
ATOM   3708  CG  ARG A 247      74.939 -44.861  10.797  1.00  0.00           C  
ATOM   3709  CD  ARG A 247      74.260 -43.751  11.512  1.00  0.00           C  
ATOM   3710  NE  ARG A 247      73.193 -44.233  12.373  1.00  0.00           N  
ATOM   3711  CZ  ARG A 247      71.938 -44.498  11.961  1.00  0.00           C  
ATOM   3712  NH1 ARG A 247      71.609 -44.321  10.700  1.00  0.00           N  
ATOM   3713  NH2 ARG A 247      71.036 -44.934  12.824  1.00  0.00           N  
ATOM   3714  H   ARG A 247      77.656 -46.025  11.019  1.00  0.00           H  
ATOM   3715  HA  ARG A 247      76.109 -46.049   8.652  1.00  0.00           H  
ATOM   3716 1HB  ARG A 247      76.807 -43.867  10.641  1.00  0.00           H  
ATOM   3717 2HB  ARG A 247      75.728 -43.605   9.279  1.00  0.00           H  
ATOM   3718 1HG  ARG A 247      74.212 -45.346  10.146  1.00  0.00           H  
ATOM   3719 2HG  ARG A 247      75.298 -45.577  11.537  1.00  0.00           H  
ATOM   3720 1HD  ARG A 247      74.983 -43.220  12.131  1.00  0.00           H  
ATOM   3721 2HD  ARG A 247      73.828 -43.061  10.787  1.00  0.00           H  
ATOM   3722  HE  ARG A 247      73.407 -44.381  13.350  1.00  0.00           H  
ATOM   3723 1HH1 ARG A 247      72.298 -43.988  10.040  1.00  0.00           H  
ATOM   3724 2HH1 ARG A 247      70.668 -44.519  10.391  1.00  0.00           H  
ATOM   3725 1HH2 ARG A 247      71.289 -45.069  13.793  1.00  0.00           H  
ATOM   3726 2HH2 ARG A 247      70.096 -45.132  12.515  1.00  0.00           H  
ATOM   3727  N   GLY A 248      78.885 -44.322   8.570  1.00  0.00           N  
ATOM   3728  CA  GLY A 248      79.857 -43.734   7.669  1.00  0.00           C  
ATOM   3729  C   GLY A 248      80.355 -44.722   6.627  1.00  0.00           C  
ATOM   3730  O   GLY A 248      80.539 -44.384   5.459  1.00  0.00           O  
ATOM   3731  H   GLY A 248      79.140 -44.432   9.509  1.00  0.00           H  
ATOM   3732 1HA  GLY A 248      79.412 -42.877   7.163  1.00  0.00           H  
ATOM   3733 2HA  GLY A 248      80.706 -43.363   8.242  1.00  0.00           H  
ATOM   3734  N   LEU A 249      80.603 -45.938   7.060  1.00  0.00           N  
ATOM   3735  CA  LEU A 249      81.013 -46.998   6.159  1.00  0.00           C  
ATOM   3736  C   LEU A 249      79.953 -47.317   5.117  1.00  0.00           C  
ATOM   3737  O   LEU A 249      80.253 -47.556   3.949  1.00  0.00           O  
ATOM   3738  CB  LEU A 249      81.338 -48.265   6.961  1.00  0.00           C  
ATOM   3739  CG  LEU A 249      82.598 -48.194   7.834  1.00  0.00           C  
ATOM   3740  CD1 LEU A 249      82.686 -49.442   8.701  1.00  0.00           C  
ATOM   3741  CD2 LEU A 249      83.825 -48.059   6.945  1.00  0.00           C  
ATOM   3742  H   LEU A 249      80.449 -46.169   7.999  1.00  0.00           H  
ATOM   3743  HA  LEU A 249      81.908 -46.674   5.629  1.00  0.00           H  
ATOM   3744 1HB  LEU A 249      80.496 -48.489   7.613  1.00  0.00           H  
ATOM   3745 2HB  LEU A 249      81.463 -49.095   6.265  1.00  0.00           H  
ATOM   3746  HG  LEU A 249      82.533 -47.331   8.497  1.00  0.00           H  
ATOM   3747 1HD1 LEU A 249      83.582 -49.392   9.322  1.00  0.00           H  
ATOM   3748 2HD1 LEU A 249      81.805 -49.504   9.341  1.00  0.00           H  
ATOM   3749 3HD1 LEU A 249      82.735 -50.325   8.064  1.00  0.00           H  
ATOM   3750 1HD2 LEU A 249      84.720 -48.007   7.565  1.00  0.00           H  
ATOM   3751 2HD2 LEU A 249      83.892 -48.921   6.282  1.00  0.00           H  
ATOM   3752 3HD2 LEU A 249      83.744 -47.149   6.349  1.00  0.00           H  
ATOM   3753  N   VAL A 250      78.713 -47.349   5.550  1.00  0.00           N  
ATOM   3754  CA  VAL A 250      77.597 -47.569   4.649  1.00  0.00           C  
ATOM   3755  C   VAL A 250      77.468 -46.471   3.607  1.00  0.00           C  
ATOM   3756  O   VAL A 250      77.179 -46.724   2.439  1.00  0.00           O  
ATOM   3757  CB  VAL A 250      76.286 -47.661   5.451  1.00  0.00           C  
ATOM   3758  CG1 VAL A 250      75.089 -47.692   4.513  1.00  0.00           C  
ATOM   3759  CG2 VAL A 250      76.307 -48.895   6.339  1.00  0.00           C  
ATOM   3760  H   VAL A 250      78.511 -47.158   6.489  1.00  0.00           H  
ATOM   3761  HA  VAL A 250      77.758 -48.512   4.124  1.00  0.00           H  
ATOM   3762  HB  VAL A 250      76.186 -46.769   6.070  1.00  0.00           H  
ATOM   3763 1HG1 VAL A 250      74.170 -47.756   5.096  1.00  0.00           H  
ATOM   3764 2HG1 VAL A 250      75.074 -46.782   3.912  1.00  0.00           H  
ATOM   3765 3HG1 VAL A 250      75.162 -48.559   3.857  1.00  0.00           H  
ATOM   3766 1HG2 VAL A 250      75.376 -48.954   6.904  1.00  0.00           H  
ATOM   3767 2HG2 VAL A 250      76.412 -49.787   5.721  1.00  0.00           H  
ATOM   3768 3HG2 VAL A 250      77.147 -48.832   7.031  1.00  0.00           H  
ATOM   3769  N   GLU A 251      77.651 -45.243   4.040  1.00  0.00           N  
ATOM   3770  CA  GLU A 251      77.629 -44.107   3.139  1.00  0.00           C  
ATOM   3771  C   GLU A 251      78.732 -44.170   2.097  1.00  0.00           C  
ATOM   3772  O   GLU A 251      78.534 -43.842   0.929  1.00  0.00           O  
ATOM   3773  CB  GLU A 251      77.749 -42.805   3.935  1.00  0.00           C  
ATOM   3774  CG  GLU A 251      77.691 -41.542   3.088  1.00  0.00           C  
ATOM   3775  CD  GLU A 251      76.357 -41.343   2.424  1.00  0.00           C  
ATOM   3776  OE1 GLU A 251      75.396 -41.913   2.883  1.00  0.00           O  
ATOM   3777  OE2 GLU A 251      76.299 -40.622   1.457  1.00  0.00           O  
ATOM   3778  H   GLU A 251      77.874 -45.077   4.979  1.00  0.00           H  
ATOM   3779  HA  GLU A 251      76.677 -44.107   2.605  1.00  0.00           H  
ATOM   3780 1HB  GLU A 251      76.945 -42.753   4.670  1.00  0.00           H  
ATOM   3781 2HB  GLU A 251      78.692 -42.799   4.482  1.00  0.00           H  
ATOM   3782 1HG  GLU A 251      77.900 -40.682   3.723  1.00  0.00           H  
ATOM   3783 2HG  GLU A 251      78.467 -41.593   2.326  1.00  0.00           H  
ATOM   3784  N   MET A 252      79.909 -44.563   2.530  1.00  0.00           N  
ATOM   3785  CA  MET A 252      81.033 -44.738   1.629  1.00  0.00           C  
ATOM   3786  C   MET A 252      80.778 -45.814   0.587  1.00  0.00           C  
ATOM   3787  O   MET A 252      81.137 -45.675  -0.581  1.00  0.00           O  
ATOM   3788  CB  MET A 252      82.292 -45.067   2.430  1.00  0.00           C  
ATOM   3789  CG  MET A 252      82.841 -43.905   3.246  1.00  0.00           C  
ATOM   3790  SD  MET A 252      84.448 -44.269   3.980  1.00  0.00           S  
ATOM   3791  CE  MET A 252      83.973 -45.387   5.295  1.00  0.00           C  
ATOM   3792  H   MET A 252      80.034 -44.812   3.469  1.00  0.00           H  
ATOM   3793  HA  MET A 252      81.191 -43.806   1.088  1.00  0.00           H  
ATOM   3794 1HB  MET A 252      82.082 -45.887   3.115  1.00  0.00           H  
ATOM   3795 2HB  MET A 252      83.078 -45.400   1.751  1.00  0.00           H  
ATOM   3796 1HG  MET A 252      82.943 -43.029   2.607  1.00  0.00           H  
ATOM   3797 2HG  MET A 252      82.143 -43.663   4.047  1.00  0.00           H  
ATOM   3798 1HE  MET A 252      84.862 -45.703   5.843  1.00  0.00           H  
ATOM   3799 2HE  MET A 252      83.288 -44.879   5.975  1.00  0.00           H  
ATOM   3800 3HE  MET A 252      83.481 -46.262   4.870  1.00  0.00           H  
ATOM   3801  N   VAL A 253      80.187 -46.905   1.020  1.00  0.00           N  
ATOM   3802  CA  VAL A 253      79.820 -47.981   0.119  1.00  0.00           C  
ATOM   3803  C   VAL A 253      78.803 -47.544  -0.923  1.00  0.00           C  
ATOM   3804  O   VAL A 253      78.878 -47.921  -2.091  1.00  0.00           O  
ATOM   3805  CB  VAL A 253      79.244 -49.163   0.922  1.00  0.00           C  
ATOM   3806  CG1 VAL A 253      78.671 -50.215  -0.017  1.00  0.00           C  
ATOM   3807  CG2 VAL A 253      80.324 -49.762   1.808  1.00  0.00           C  
ATOM   3808  H   VAL A 253      79.921 -46.985   1.959  1.00  0.00           H  
ATOM   3809  HA  VAL A 253      80.717 -48.313  -0.406  1.00  0.00           H  
ATOM   3810  HB  VAL A 253      78.422 -48.802   1.541  1.00  0.00           H  
ATOM   3811 1HG1 VAL A 253      78.268 -51.042   0.568  1.00  0.00           H  
ATOM   3812 2HG1 VAL A 253      77.875 -49.773  -0.616  1.00  0.00           H  
ATOM   3813 3HG1 VAL A 253      79.459 -50.584  -0.673  1.00  0.00           H  
ATOM   3814 1HG2 VAL A 253      79.910 -50.597   2.373  1.00  0.00           H  
ATOM   3815 2HG2 VAL A 253      81.148 -50.117   1.189  1.00  0.00           H  
ATOM   3816 3HG2 VAL A 253      80.691 -49.002   2.500  1.00  0.00           H  
ATOM   3817  N   GLU A 254      77.812 -46.764  -0.499  1.00  0.00           N  
ATOM   3818  CA  GLU A 254      76.804 -46.257  -1.432  1.00  0.00           C  
ATOM   3819  C   GLU A 254      77.349 -45.112  -2.277  1.00  0.00           C  
ATOM   3820  O   GLU A 254      76.927 -44.912  -3.416  1.00  0.00           O  
ATOM   3821  CB  GLU A 254      75.560 -45.790  -0.672  1.00  0.00           C  
ATOM   3822  CG  GLU A 254      74.779 -46.909   0.003  1.00  0.00           C  
ATOM   3823  CD  GLU A 254      73.574 -46.412   0.753  1.00  0.00           C  
ATOM   3824  OE1 GLU A 254      73.406 -45.219   0.844  1.00  0.00           O  
ATOM   3825  OE2 GLU A 254      72.823 -47.225   1.236  1.00  0.00           O  
ATOM   3826  H   GLU A 254      77.770 -46.496   0.474  1.00  0.00           H  
ATOM   3827  HA  GLU A 254      76.518 -47.066  -2.106  1.00  0.00           H  
ATOM   3828 1HB  GLU A 254      75.851 -45.074   0.097  1.00  0.00           H  
ATOM   3829 2HB  GLU A 254      74.885 -45.278  -1.357  1.00  0.00           H  
ATOM   3830 1HG  GLU A 254      74.452 -47.619  -0.756  1.00  0.00           H  
ATOM   3831 2HG  GLU A 254      75.439 -47.434   0.693  1.00  0.00           H  
ATOM   3832  N   ALA A 255      78.297 -44.373  -1.715  1.00  0.00           N  
ATOM   3833  CA  ALA A 255      78.938 -43.270  -2.421  1.00  0.00           C  
ATOM   3834  C   ALA A 255      79.819 -43.778  -3.556  1.00  0.00           C  
ATOM   3835  O   ALA A 255      80.132 -43.042  -4.491  1.00  0.00           O  
ATOM   3836  CB  ALA A 255      79.756 -42.427  -1.454  1.00  0.00           C  
ATOM   3837  H   ALA A 255      78.590 -44.586  -0.772  1.00  0.00           H  
ATOM   3838  HA  ALA A 255      78.162 -42.630  -2.842  1.00  0.00           H  
ATOM   3839 1HB  ALA A 255      80.227 -41.606  -1.995  1.00  0.00           H  
ATOM   3840 2HB  ALA A 255      79.102 -42.023  -0.681  1.00  0.00           H  
ATOM   3841 3HB  ALA A 255      80.524 -43.045  -0.991  1.00  0.00           H  
ATOM   3842  N   GLY A 256      80.264 -45.025  -3.435  1.00  0.00           N  
ATOM   3843  CA  GLY A 256      81.242 -45.589  -4.357  1.00  0.00           C  
ATOM   3844  C   GLY A 256      82.625 -44.995  -4.129  1.00  0.00           C  
ATOM   3845  O   GLY A 256      83.335 -44.658  -5.077  1.00  0.00           O  
ATOM   3846  H   GLY A 256      79.941 -45.586  -2.660  1.00  0.00           H  
ATOM   3847 1HA  GLY A 256      81.282 -46.671  -4.227  1.00  0.00           H  
ATOM   3848 2HA  GLY A 256      80.926 -45.401  -5.382  1.00  0.00           H  
ATOM   3849  N   VAL A 257      83.001 -44.879  -2.863  1.00  0.00           N  
ATOM   3850  CA  VAL A 257      84.305 -44.352  -2.475  1.00  0.00           C  
ATOM   3851  C   VAL A 257      85.400 -45.407  -2.578  1.00  0.00           C  
ATOM   3852  O   VAL A 257      85.170 -46.583  -2.297  1.00  0.00           O  
ATOM   3853  CB  VAL A 257      84.251 -43.818  -1.031  1.00  0.00           C  
ATOM   3854  CG1 VAL A 257      85.637 -43.393  -0.569  1.00  0.00           C  
ATOM   3855  CG2 VAL A 257      83.273 -42.657  -0.944  1.00  0.00           C  
ATOM   3856  H   VAL A 257      82.362 -45.173  -2.139  1.00  0.00           H  
ATOM   3857  HA  VAL A 257      84.559 -43.530  -3.145  1.00  0.00           H  
ATOM   3858  HB  VAL A 257      83.925 -44.621  -0.369  1.00  0.00           H  
ATOM   3859 1HG1 VAL A 257      85.580 -43.019   0.453  1.00  0.00           H  
ATOM   3860 2HG1 VAL A 257      86.312 -44.248  -0.605  1.00  0.00           H  
ATOM   3861 3HG1 VAL A 257      86.012 -42.606  -1.222  1.00  0.00           H  
ATOM   3862 1HG2 VAL A 257      83.239 -42.285   0.080  1.00  0.00           H  
ATOM   3863 2HG2 VAL A 257      83.597 -41.858  -1.611  1.00  0.00           H  
ATOM   3864 3HG2 VAL A 257      82.280 -42.995  -1.240  1.00  0.00           H  
ATOM   3865  N   PRO A 258      86.593 -44.979  -2.975  1.00  0.00           N  
ATOM   3866  CA  PRO A 258      87.728 -45.885  -3.097  1.00  0.00           C  
ATOM   3867  C   PRO A 258      88.126 -46.458  -1.742  1.00  0.00           C  
ATOM   3868  O   PRO A 258      87.665 -45.991  -0.699  1.00  0.00           O  
ATOM   3869  CB  PRO A 258      88.826 -44.986  -3.674  1.00  0.00           C  
ATOM   3870  CG  PRO A 258      88.083 -43.845  -4.280  1.00  0.00           C  
ATOM   3871  CD  PRO A 258      86.884 -43.663  -3.387  1.00  0.00           C  
ATOM   3872  HA  PRO A 258      87.446 -46.709  -3.754  1.00  0.00           H  
ATOM   3873 1HB  PRO A 258      89.513 -44.671  -2.876  1.00  0.00           H  
ATOM   3874 2HB  PRO A 258      89.422 -45.545  -4.410  1.00  0.00           H  
ATOM   3875 1HG  PRO A 258      88.723 -42.951  -4.317  1.00  0.00           H  
ATOM   3876 2HG  PRO A 258      87.805 -44.080  -5.318  1.00  0.00           H  
ATOM   3877 1HD  PRO A 258      87.150 -43.009  -2.544  1.00  0.00           H  
ATOM   3878 2HD  PRO A 258      86.056 -43.230  -3.968  1.00  0.00           H  
ATOM   3879  N   GLU A 259      88.933 -47.511  -1.767  1.00  0.00           N  
ATOM   3880  CA  GLU A 259      89.238 -48.278  -0.566  1.00  0.00           C  
ATOM   3881  C   GLU A 259      90.035 -47.475   0.438  1.00  0.00           C  
ATOM   3882  O   GLU A 259      89.943 -47.707   1.643  1.00  0.00           O  
ATOM   3883  CB  GLU A 259      90.008 -49.549  -0.930  1.00  0.00           C  
ATOM   3884  CG  GLU A 259      89.217 -50.548  -1.762  1.00  0.00           C  
ATOM   3885  CD  GLU A 259      89.222 -50.222  -3.229  1.00  0.00           C  
ATOM   3886  OE1 GLU A 259      89.833 -49.249  -3.600  1.00  0.00           O  
ATOM   3887  OE2 GLU A 259      88.613 -50.947  -3.980  1.00  0.00           O  
ATOM   3888  H   GLU A 259      89.312 -47.816  -2.653  1.00  0.00           H  
ATOM   3889  HA  GLU A 259      88.298 -48.571  -0.096  1.00  0.00           H  
ATOM   3890 1HB  GLU A 259      90.905 -49.283  -1.491  1.00  0.00           H  
ATOM   3891 2HB  GLU A 259      90.330 -50.053  -0.019  1.00  0.00           H  
ATOM   3892 1HG  GLU A 259      89.642 -51.541  -1.620  1.00  0.00           H  
ATOM   3893 2HG  GLU A 259      88.189 -50.570  -1.402  1.00  0.00           H  
ATOM   3894  N   GLU A 260      90.841 -46.545  -0.053  1.00  0.00           N  
ATOM   3895  CA  GLU A 260      91.697 -45.780   0.833  1.00  0.00           C  
ATOM   3896  C   GLU A 260      90.909 -45.023   1.890  1.00  0.00           C  
ATOM   3897  O   GLU A 260      91.253 -45.021   3.070  1.00  0.00           O  
ATOM   3898  CB  GLU A 260      92.545 -44.798   0.021  1.00  0.00           C  
ATOM   3899  CG  GLU A 260      93.582 -45.457  -0.878  1.00  0.00           C  
ATOM   3900  CD  GLU A 260      93.000 -45.954  -2.173  1.00  0.00           C  
ATOM   3901  OE1 GLU A 260      91.823 -45.783  -2.379  1.00  0.00           O  
ATOM   3902  OE2 GLU A 260      93.737 -46.505  -2.958  1.00  0.00           O  
ATOM   3903  H   GLU A 260      90.878 -46.368  -1.047  1.00  0.00           H  
ATOM   3904  HA  GLU A 260      92.360 -46.471   1.355  1.00  0.00           H  
ATOM   3905 1HB  GLU A 260      91.895 -44.190  -0.607  1.00  0.00           H  
ATOM   3906 2HB  GLU A 260      93.069 -44.124   0.698  1.00  0.00           H  
ATOM   3907 1HG  GLU A 260      94.367 -44.735  -1.099  1.00  0.00           H  
ATOM   3908 2HG  GLU A 260      94.033 -46.292  -0.344  1.00  0.00           H  
ATOM   3909  N   GLY A 261      89.866 -44.350   1.457  1.00  0.00           N  
ATOM   3910  CA  GLY A 261      89.028 -43.584   2.357  1.00  0.00           C  
ATOM   3911  C   GLY A 261      88.346 -44.455   3.400  1.00  0.00           C  
ATOM   3912  O   GLY A 261      88.232 -44.089   4.568  1.00  0.00           O  
ATOM   3913  H   GLY A 261      89.595 -44.409   0.517  1.00  0.00           H  
ATOM   3914 1HA  GLY A 261      89.630 -42.830   2.863  1.00  0.00           H  
ATOM   3915 2HA  GLY A 261      88.267 -43.056   1.784  1.00  0.00           H  
ATOM   3916  N   ILE A 262      87.865 -45.599   2.967  1.00  0.00           N  
ATOM   3917  CA  ILE A 262      87.256 -46.558   3.867  1.00  0.00           C  
ATOM   3918  C   ILE A 262      88.232 -47.077   4.910  1.00  0.00           C  
ATOM   3919  O   ILE A 262      87.891 -47.255   6.078  1.00  0.00           O  
ATOM   3920  CB  ILE A 262      86.678 -47.746   3.076  1.00  0.00           C  
ATOM   3921  CG1 ILE A 262      85.484 -47.295   2.232  1.00  0.00           C  
ATOM   3922  CG2 ILE A 262      86.274 -48.867   4.021  1.00  0.00           C  
ATOM   3923  CD1 ILE A 262      85.026 -48.323   1.222  1.00  0.00           C  
ATOM   3924  H   ILE A 262      87.970 -45.856   2.027  1.00  0.00           H  
ATOM   3925  HA  ILE A 262      86.443 -46.065   4.399  1.00  0.00           H  
ATOM   3926  HB  ILE A 262      87.430 -48.122   2.383  1.00  0.00           H  
ATOM   3927 1HG1 ILE A 262      84.643 -47.061   2.885  1.00  0.00           H  
ATOM   3928 2HG1 ILE A 262      85.741 -46.382   1.694  1.00  0.00           H  
ATOM   3929 1HG2 ILE A 262      85.866 -49.699   3.446  1.00  0.00           H  
ATOM   3930 2HG2 ILE A 262      87.146 -49.205   4.579  1.00  0.00           H  
ATOM   3931 3HG2 ILE A 262      85.516 -48.503   4.716  1.00  0.00           H  
ATOM   3932 1HD1 ILE A 262      84.177 -47.931   0.662  1.00  0.00           H  
ATOM   3933 2HD1 ILE A 262      85.843 -48.547   0.534  1.00  0.00           H  
ATOM   3934 3HD1 ILE A 262      84.729 -49.234   1.740  1.00  0.00           H  
ATOM   3935  N   GLU A 263      89.441 -47.353   4.477  1.00  0.00           N  
ATOM   3936  CA  GLU A 263      90.493 -47.787   5.377  1.00  0.00           C  
ATOM   3937  C   GLU A 263      90.834 -46.735   6.420  1.00  0.00           C  
ATOM   3938  O   GLU A 263      91.069 -47.040   7.588  1.00  0.00           O  
ATOM   3939  CB  GLU A 263      91.748 -48.147   4.579  1.00  0.00           C  
ATOM   3940  CG  GLU A 263      91.621 -49.411   3.742  1.00  0.00           C  
ATOM   3941  CD  GLU A 263      92.843 -49.690   2.912  1.00  0.00           C  
ATOM   3942  OE1 GLU A 263      93.726 -48.865   2.894  1.00  0.00           O  
ATOM   3943  OE2 GLU A 263      92.895 -50.727   2.295  1.00  0.00           O  
ATOM   3944  H   GLU A 263      89.677 -47.205   3.537  1.00  0.00           H  
ATOM   3945  HA  GLU A 263      90.147 -48.673   5.910  1.00  0.00           H  
ATOM   3946 1HB  GLU A 263      92.001 -47.326   3.909  1.00  0.00           H  
ATOM   3947 2HB  GLU A 263      92.587 -48.281   5.262  1.00  0.00           H  
ATOM   3948 1HG  GLU A 263      91.446 -50.258   4.405  1.00  0.00           H  
ATOM   3949 2HG  GLU A 263      90.756 -49.314   3.086  1.00  0.00           H  
ATOM   3950  N   LEU A 264      90.895 -45.496   5.987  1.00  0.00           N  
ATOM   3951  CA  LEU A 264      91.140 -44.385   6.887  1.00  0.00           C  
ATOM   3952  C   LEU A 264      90.045 -44.232   7.930  1.00  0.00           C  
ATOM   3953  O   LEU A 264      90.305 -43.949   9.098  1.00  0.00           O  
ATOM   3954  CB  LEU A 264      91.268 -43.085   6.084  1.00  0.00           C  
ATOM   3955  CG  LEU A 264      91.553 -41.822   6.906  1.00  0.00           C  
ATOM   3956  CD1 LEU A 264      92.868 -41.988   7.656  1.00  0.00           C  
ATOM   3957  CD2 LEU A 264      91.600 -40.614   5.981  1.00  0.00           C  
ATOM   3958  H   LEU A 264      90.709 -45.289   5.047  1.00  0.00           H  
ATOM   3959  HA  LEU A 264      92.075 -44.568   7.416  1.00  0.00           H  
ATOM   3960 1HB  LEU A 264      92.077 -43.200   5.363  1.00  0.00           H  
ATOM   3961 2HB  LEU A 264      90.341 -42.922   5.536  1.00  0.00           H  
ATOM   3962  HG  LEU A 264      90.763 -41.682   7.645  1.00  0.00           H  
ATOM   3963 1HD1 LEU A 264      93.070 -41.089   8.240  1.00  0.00           H  
ATOM   3964 2HD1 LEU A 264      92.799 -42.846   8.324  1.00  0.00           H  
ATOM   3965 3HD1 LEU A 264      93.676 -42.145   6.942  1.00  0.00           H  
ATOM   3966 1HD2 LEU A 264      91.801 -39.715   6.565  1.00  0.00           H  
ATOM   3967 2HD2 LEU A 264      92.390 -40.752   5.243  1.00  0.00           H  
ATOM   3968 3HD2 LEU A 264      90.642 -40.509   5.472  1.00  0.00           H  
ATOM   3969  N   LEU A 265      88.814 -44.386   7.497  1.00  0.00           N  
ATOM   3970  CA  LEU A 265      87.678 -44.338   8.397  1.00  0.00           C  
ATOM   3971  C   LEU A 265      87.717 -45.444   9.440  1.00  0.00           C  
ATOM   3972  O   LEU A 265      87.393 -45.237  10.608  1.00  0.00           O  
ATOM   3973  CB  LEU A 265      86.375 -44.438   7.594  1.00  0.00           C  
ATOM   3974  CG  LEU A 265      85.082 -44.277   8.403  1.00  0.00           C  
ATOM   3975  CD1 LEU A 265      84.770 -45.579   9.128  1.00  0.00           C  
ATOM   3976  CD2 LEU A 265      85.238 -43.127   9.387  1.00  0.00           C  
ATOM   3977  H   LEU A 265      88.644 -44.606   6.557  1.00  0.00           H  
ATOM   3978  HA  LEU A 265      87.697 -43.387   8.926  1.00  0.00           H  
ATOM   3979 1HB  LEU A 265      86.382 -43.668   6.824  1.00  0.00           H  
ATOM   3980 2HB  LEU A 265      86.341 -45.411   7.105  1.00  0.00           H  
ATOM   3981  HG  LEU A 265      84.253 -44.065   7.726  1.00  0.00           H  
ATOM   3982 1HD1 LEU A 265      83.851 -45.465   9.702  1.00  0.00           H  
ATOM   3983 2HD1 LEU A 265      84.645 -46.380   8.399  1.00  0.00           H  
ATOM   3984 3HD1 LEU A 265      85.590 -45.825   9.801  1.00  0.00           H  
ATOM   3985 1HD2 LEU A 265      84.318 -43.012   9.961  1.00  0.00           H  
ATOM   3986 2HD2 LEU A 265      86.065 -43.337  10.065  1.00  0.00           H  
ATOM   3987 3HD2 LEU A 265      85.441 -42.206   8.841  1.00  0.00           H  
ATOM   3988  N   PHE A 266      88.083 -46.629   9.007  1.00  0.00           N  
ATOM   3989  CA  PHE A 266      88.233 -47.756   9.907  1.00  0.00           C  
ATOM   3990  C   PHE A 266      89.315 -47.527  10.950  1.00  0.00           C  
ATOM   3991  O   PHE A 266      89.167 -47.881  12.118  1.00  0.00           O  
ATOM   3992  CB  PHE A 266      88.553 -49.023   9.111  1.00  0.00           C  
ATOM   3993  CG  PHE A 266      88.685 -50.255   9.960  1.00  0.00           C  
ATOM   3994  CD1 PHE A 266      87.558 -50.907  10.440  1.00  0.00           C  
ATOM   3995  CD2 PHE A 266      89.933 -50.765  10.281  1.00  0.00           C  
ATOM   3996  CE1 PHE A 266      87.677 -52.041  11.222  1.00  0.00           C  
ATOM   3997  CE2 PHE A 266      90.056 -51.899  11.061  1.00  0.00           C  
ATOM   3998  CZ  PHE A 266      88.925 -52.537  11.532  1.00  0.00           C  
ATOM   3999  H   PHE A 266      88.329 -46.759   8.067  1.00  0.00           H  
ATOM   4000  HA  PHE A 266      87.291 -47.902  10.438  1.00  0.00           H  
ATOM   4001 1HB  PHE A 266      87.769 -49.198   8.376  1.00  0.00           H  
ATOM   4002 2HB  PHE A 266      89.487 -48.884   8.567  1.00  0.00           H  
ATOM   4003  HD1 PHE A 266      86.570 -50.515  10.194  1.00  0.00           H  
ATOM   4004  HD2 PHE A 266      90.826 -50.260   9.909  1.00  0.00           H  
ATOM   4005  HE1 PHE A 266      86.784 -52.543  11.593  1.00  0.00           H  
ATOM   4006  HE2 PHE A 266      91.043 -52.290  11.305  1.00  0.00           H  
ATOM   4007  HZ  PHE A 266      89.020 -53.430  12.148  1.00  0.00           H  
ATOM   4008  N   GLU A 267      90.419 -46.960  10.517  1.00  0.00           N  
ATOM   4009  CA  GLU A 267      91.502 -46.616  11.417  1.00  0.00           C  
ATOM   4010  C   GLU A 267      91.089 -45.591  12.460  1.00  0.00           C  
ATOM   4011  O   GLU A 267      91.463 -45.674  13.628  1.00  0.00           O  
ATOM   4012  CB  GLU A 267      92.695 -46.086  10.619  1.00  0.00           C  
ATOM   4013  CG  GLU A 267      93.410 -47.138   9.783  1.00  0.00           C  
ATOM   4014  CD  GLU A 267      94.526 -46.566   8.953  1.00  0.00           C  
ATOM   4015  OE1 GLU A 267      94.673 -45.368   8.934  1.00  0.00           O  
ATOM   4016  OE2 GLU A 267      95.232 -47.329   8.336  1.00  0.00           O  
ATOM   4017  H   GLU A 267      90.504 -46.695   9.577  1.00  0.00           H  
ATOM   4018  HA  GLU A 267      91.806 -47.517  11.951  1.00  0.00           H  
ATOM   4019 1HB  GLU A 267      92.361 -45.295   9.948  1.00  0.00           H  
ATOM   4020 2HB  GLU A 267      93.425 -45.650  11.302  1.00  0.00           H  
ATOM   4021 1HG  GLU A 267      93.820 -47.898  10.447  1.00  0.00           H  
ATOM   4022 2HG  GLU A 267      92.686 -47.619   9.127  1.00  0.00           H  
ATOM   4023  N   ALA A 268      90.338 -44.602  12.027  1.00  0.00           N  
ATOM   4024  CA  ALA A 268      89.812 -43.594  12.927  1.00  0.00           C  
ATOM   4025  C   ALA A 268      88.874 -44.180  13.970  1.00  0.00           C  
ATOM   4026  O   ALA A 268      88.891 -43.797  15.138  1.00  0.00           O  
ATOM   4027  CB  ALA A 268      89.100 -42.509  12.132  1.00  0.00           C  
ATOM   4028  H   ALA A 268      90.063 -44.564  11.087  1.00  0.00           H  
ATOM   4029  HA  ALA A 268      90.650 -43.150  13.465  1.00  0.00           H  
ATOM   4030 1HB  ALA A 268      88.719 -41.750  12.814  1.00  0.00           H  
ATOM   4031 2HB  ALA A 268      89.799 -42.052  11.432  1.00  0.00           H  
ATOM   4032 3HB  ALA A 268      88.270 -42.949  11.580  1.00  0.00           H  
ATOM   4033  N   ALA A 269      88.031 -45.091  13.537  1.00  0.00           N  
ATOM   4034  CA  ALA A 269      87.130 -45.783  14.437  1.00  0.00           C  
ATOM   4035  C   ALA A 269      87.869 -46.606  15.480  1.00  0.00           C  
ATOM   4036  O   ALA A 269      87.488 -46.655  16.648  1.00  0.00           O  
ATOM   4037  CB  ALA A 269      86.186 -46.673  13.642  1.00  0.00           C  
ATOM   4038  H   ALA A 269      88.041 -45.368  12.597  1.00  0.00           H  
ATOM   4039  HA  ALA A 269      86.548 -45.036  14.975  1.00  0.00           H  
ATOM   4040 1HB  ALA A 269      85.503 -47.180  14.324  1.00  0.00           H  
ATOM   4041 2HB  ALA A 269      85.614 -46.064  12.942  1.00  0.00           H  
ATOM   4042 3HB  ALA A 269      86.762 -47.413  13.090  1.00  0.00           H  
ATOM   4043  N   GLU A 270      88.912 -47.278  15.047  1.00  0.00           N  
ATOM   4044  CA  GLU A 270      89.752 -48.045  15.947  1.00  0.00           C  
ATOM   4045  C   GLU A 270      90.433 -47.174  16.990  1.00  0.00           C  
ATOM   4046  O   GLU A 270      90.548 -47.540  18.158  1.00  0.00           O  
ATOM   4047  CB  GLU A 270      90.808 -48.812  15.149  1.00  0.00           C  
ATOM   4048  CG  GLU A 270      91.707 -49.706  15.992  1.00  0.00           C  
ATOM   4049  CD  GLU A 270      92.682 -50.500  15.168  1.00  0.00           C  
ATOM   4050  OE1 GLU A 270      92.651 -50.380  13.967  1.00  0.00           O  
ATOM   4051  OE2 GLU A 270      93.459 -51.227  15.741  1.00  0.00           O  
ATOM   4052  H   GLU A 270      89.184 -47.220  14.107  1.00  0.00           H  
ATOM   4053  HA  GLU A 270      89.125 -48.760  16.481  1.00  0.00           H  
ATOM   4054 1HB  GLU A 270      90.318 -49.439  14.404  1.00  0.00           H  
ATOM   4055 2HB  GLU A 270      91.445 -48.106  14.615  1.00  0.00           H  
ATOM   4056 1HG  GLU A 270      92.263 -49.085  16.695  1.00  0.00           H  
ATOM   4057 2HG  GLU A 270      91.084 -50.390  16.568  1.00  0.00           H  
ATOM   4058  N   ASP A 271      90.914 -46.030  16.557  1.00  0.00           N  
ATOM   4059  CA  ASP A 271      91.524 -45.071  17.457  1.00  0.00           C  
ATOM   4060  C   ASP A 271      90.547 -44.551  18.500  1.00  0.00           C  
ATOM   4061  O   ASP A 271      90.888 -44.374  19.668  1.00  0.00           O  
ATOM   4062  CB  ASP A 271      92.096 -43.895  16.662  1.00  0.00           C  
ATOM   4063  CG  ASP A 271      93.341 -44.265  15.869  1.00  0.00           C  
ATOM   4064  OD1 ASP A 271      93.916 -45.291  16.148  1.00  0.00           O  
ATOM   4065  OD2 ASP A 271      93.707 -43.518  14.992  1.00  0.00           O  
ATOM   4066  H   ASP A 271      90.809 -45.773  15.617  1.00  0.00           H  
ATOM   4067  HA  ASP A 271      92.337 -45.564  17.989  1.00  0.00           H  
ATOM   4068 1HB  ASP A 271      91.340 -43.521  15.971  1.00  0.00           H  
ATOM   4069 2HB  ASP A 271      92.346 -43.081  17.345  1.00  0.00           H  
ATOM   4070  N   ALA A 272      89.337 -44.276  18.067  1.00  0.00           N  
ATOM   4071  CA  ALA A 272      88.287 -43.842  18.967  1.00  0.00           C  
ATOM   4072  C   ALA A 272      87.944 -44.893  20.010  1.00  0.00           C  
ATOM   4073  O   ALA A 272      87.711 -44.589  21.178  1.00  0.00           O  
ATOM   4074  CB  ALA A 272      87.044 -43.469  18.172  1.00  0.00           C  
ATOM   4075  H   ALA A 272      89.102 -44.423  17.127  1.00  0.00           H  
ATOM   4076  HA  ALA A 272      88.643 -42.963  19.505  1.00  0.00           H  
ATOM   4077 1HB  ALA A 272      86.263 -43.132  18.854  1.00  0.00           H  
ATOM   4078 2HB  ALA A 272      87.285 -42.669  17.472  1.00  0.00           H  
ATOM   4079 3HB  ALA A 272      86.692 -44.339  17.620  1.00  0.00           H  
ATOM   4080  N   LEU A 273      87.883 -46.133  19.577  1.00  0.00           N  
ATOM   4081  CA  LEU A 273      87.638 -47.243  20.477  1.00  0.00           C  
ATOM   4082  C   LEU A 273      88.734 -47.397  21.520  1.00  0.00           C  
ATOM   4083  O   LEU A 273      88.473 -47.681  22.688  1.00  0.00           O  
ATOM   4084  CB  LEU A 273      87.509 -48.543  19.674  1.00  0.00           C  
ATOM   4085  CG  LEU A 273      86.254 -48.664  18.801  1.00  0.00           C  
ATOM   4086  CD1 LEU A 273      86.357 -49.910  17.932  1.00  0.00           C  
ATOM   4087  CD2 LEU A 273      85.020 -48.718  19.689  1.00  0.00           C  
ATOM   4088  H   LEU A 273      88.069 -46.339  18.637  1.00  0.00           H  
ATOM   4089  HA  LEU A 273      86.704 -47.059  21.006  1.00  0.00           H  
ATOM   4090 1HB  LEU A 273      88.376 -48.637  19.022  1.00  0.00           H  
ATOM   4091 2HB  LEU A 273      87.512 -49.383  20.369  1.00  0.00           H  
ATOM   4092  HG  LEU A 273      86.187 -47.801  18.138  1.00  0.00           H  
ATOM   4093 1HD1 LEU A 273      85.465 -49.996  17.311  1.00  0.00           H  
ATOM   4094 2HD1 LEU A 273      87.236 -49.837  17.293  1.00  0.00           H  
ATOM   4095 3HD1 LEU A 273      86.442 -50.791  18.568  1.00  0.00           H  
ATOM   4096 1HD2 LEU A 273      84.127 -48.803  19.069  1.00  0.00           H  
ATOM   4097 2HD2 LEU A 273      85.086 -49.581  20.351  1.00  0.00           H  
ATOM   4098 3HD2 LEU A 273      84.961 -47.807  20.286  1.00  0.00           H  
ATOM   4099  N   GLU A 274      89.965 -47.242  21.087  1.00  0.00           N  
ATOM   4100  CA  GLU A 274      91.100 -47.290  21.987  1.00  0.00           C  
ATOM   4101  C   GLU A 274      91.062 -46.185  23.030  1.00  0.00           C  
ATOM   4102  O   GLU A 274      91.386 -46.392  24.198  1.00  0.00           O  
ATOM   4103  CB  GLU A 274      92.403 -47.199  21.189  1.00  0.00           C  
ATOM   4104  CG  GLU A 274      92.709 -48.427  20.342  1.00  0.00           C  
ATOM   4105  CD  GLU A 274      92.956 -49.660  21.166  1.00  0.00           C  
ATOM   4106  OE1 GLU A 274      93.914 -49.678  21.900  1.00  0.00           O  
ATOM   4107  OE2 GLU A 274      92.184 -50.584  21.062  1.00  0.00           O  
ATOM   4108  H   GLU A 274      90.136 -47.023  20.147  1.00  0.00           H  
ATOM   4109  HA  GLU A 274      91.079 -48.241  22.521  1.00  0.00           H  
ATOM   4110 1HB  GLU A 274      92.364 -46.336  20.525  1.00  0.00           H  
ATOM   4111 2HB  GLU A 274      93.239 -47.048  21.873  1.00  0.00           H  
ATOM   4112 1HG  GLU A 274      91.868 -48.612  19.674  1.00  0.00           H  
ATOM   4113 2HG  GLU A 274      93.586 -48.223  19.730  1.00  0.00           H  
ATOM   4114  N   ALA A 275      90.696 -45.000  22.597  1.00  0.00           N  
ATOM   4115  CA  ALA A 275      90.547 -43.873  23.497  1.00  0.00           C  
ATOM   4116  C   ALA A 275      89.465 -44.102  24.540  1.00  0.00           C  
ATOM   4117  O   ALA A 275      89.612 -43.747  25.708  1.00  0.00           O  
ATOM   4118  CB  ALA A 275      90.247 -42.610  22.702  1.00  0.00           C  
ATOM   4119  H   ALA A 275      90.450 -44.869  21.657  1.00  0.00           H  
ATOM   4120  HA  ALA A 275      91.486 -43.741  24.034  1.00  0.00           H  
ATOM   4121 1HB  ALA A 275      90.149 -41.766  23.384  1.00  0.00           H  
ATOM   4122 2HB  ALA A 275      91.061 -42.419  22.002  1.00  0.00           H  
ATOM   4123 3HB  ALA A 275      89.318 -42.740  22.150  1.00  0.00           H  
ATOM   4124  N   LEU A 276      88.361 -44.669  24.107  1.00  0.00           N  
ATOM   4125  CA  LEU A 276      87.276 -45.012  25.007  1.00  0.00           C  
ATOM   4126  C   LEU A 276      87.691 -46.038  26.050  1.00  0.00           C  
ATOM   4127  O   LEU A 276      87.315 -45.954  27.218  1.00  0.00           O  
ATOM   4128  CB  LEU A 276      86.086 -45.550  24.204  1.00  0.00           C  
ATOM   4129  CG  LEU A 276      85.354 -44.524  23.330  1.00  0.00           C  
ATOM   4130  CD1 LEU A 276      84.326 -45.235  22.462  1.00  0.00           C  
ATOM   4131  CD2 LEU A 276      84.692 -43.481  24.219  1.00  0.00           C  
ATOM   4132  H   LEU A 276      88.275 -44.933  23.167  1.00  0.00           H  
ATOM   4133  HA  LEU A 276      86.968 -44.111  25.536  1.00  0.00           H  
ATOM   4134 1HB  LEU A 276      86.439 -46.348  23.552  1.00  0.00           H  
ATOM   4135 2HB  LEU A 276      85.360 -45.971  24.899  1.00  0.00           H  
ATOM   4136  HG  LEU A 276      86.068 -44.034  22.668  1.00  0.00           H  
ATOM   4137 1HD1 LEU A 276      83.805 -44.505  21.841  1.00  0.00           H  
ATOM   4138 2HD1 LEU A 276      84.829 -45.961  21.823  1.00  0.00           H  
ATOM   4139 3HD1 LEU A 276      83.605 -45.749  23.098  1.00  0.00           H  
ATOM   4140 1HD2 LEU A 276      84.172 -42.751  23.598  1.00  0.00           H  
ATOM   4141 2HD2 LEU A 276      83.975 -43.969  24.881  1.00  0.00           H  
ATOM   4142 3HD2 LEU A 276      85.451 -42.975  24.815  1.00  0.00           H  
ATOM   4143  N   ARG A 277      88.441 -47.027  25.617  1.00  0.00           N  
ATOM   4144  CA  ARG A 277      88.966 -48.035  26.517  1.00  0.00           C  
ATOM   4145  C   ARG A 277      89.905 -47.449  27.560  1.00  0.00           C  
ATOM   4146  O   ARG A 277      89.887 -47.832  28.728  1.00  0.00           O  
ATOM   4147  CB  ARG A 277      89.703 -49.108  25.730  1.00  0.00           C  
ATOM   4148  CG  ARG A 277      90.266 -50.243  26.569  1.00  0.00           C  
ATOM   4149  CD  ARG A 277      90.970 -51.249  25.732  1.00  0.00           C  
ATOM   4150  NE  ARG A 277      92.132 -50.681  25.067  1.00  0.00           N  
ATOM   4151  CZ  ARG A 277      93.331 -50.489  25.652  1.00  0.00           C  
ATOM   4152  NH1 ARG A 277      93.509 -50.822  26.911  1.00  0.00           N  
ATOM   4153  NH2 ARG A 277      94.327 -49.965  24.960  1.00  0.00           N  
ATOM   4154  H   ARG A 277      88.716 -47.065  24.677  1.00  0.00           H  
ATOM   4155  HA  ARG A 277      88.131 -48.497  27.044  1.00  0.00           H  
ATOM   4156 1HB  ARG A 277      89.031 -49.544  24.993  1.00  0.00           H  
ATOM   4157 2HB  ARG A 277      90.534 -48.656  25.188  1.00  0.00           H  
ATOM   4158 1HG  ARG A 277      90.975 -49.844  27.294  1.00  0.00           H  
ATOM   4159 2HG  ARG A 277      89.453 -50.745  27.095  1.00  0.00           H  
ATOM   4160 1HD  ARG A 277      91.307 -52.074  26.359  1.00  0.00           H  
ATOM   4161 2HD  ARG A 277      90.292 -51.626  24.968  1.00  0.00           H  
ATOM   4162  HE  ARG A 277      92.034 -50.412  24.097  1.00  0.00           H  
ATOM   4163 1HH1 ARG A 277      92.747 -51.223  27.440  1.00  0.00           H  
ATOM   4164 2HH1 ARG A 277      94.407 -50.678  27.350  1.00  0.00           H  
ATOM   4165 1HH2 ARG A 277      94.191 -49.708  23.992  1.00  0.00           H  
ATOM   4166 2HH2 ARG A 277      95.226 -49.821  25.399  1.00  0.00           H  
ATOM   4167  N   ARG A 278      90.748 -46.538  27.127  1.00  0.00           N  
ATOM   4168  CA  ARG A 278      91.649 -45.846  28.027  1.00  0.00           C  
ATOM   4169  C   ARG A 278      90.909 -45.023  29.070  1.00  0.00           C  
ATOM   4170  O   ARG A 278      91.290 -44.973  30.238  1.00  0.00           O  
ATOM   4171  CB  ARG A 278      92.579 -44.934  27.240  1.00  0.00           C  
ATOM   4172  CG  ARG A 278      93.622 -45.654  26.400  1.00  0.00           C  
ATOM   4173  CD  ARG A 278      94.458 -44.702  25.627  1.00  0.00           C  
ATOM   4174  NE  ARG A 278      95.458 -45.387  24.823  1.00  0.00           N  
ATOM   4175  CZ  ARG A 278      96.261 -44.785  23.924  1.00  0.00           C  
ATOM   4176  NH1 ARG A 278      96.170 -43.489  23.726  1.00  0.00           N  
ATOM   4177  NH2 ARG A 278      97.140 -45.498  23.241  1.00  0.00           N  
ATOM   4178  H   ARG A 278      90.738 -46.261  26.187  1.00  0.00           H  
ATOM   4179  HA  ARG A 278      92.249 -46.588  28.554  1.00  0.00           H  
ATOM   4180 1HB  ARG A 278      91.991 -44.308  26.569  1.00  0.00           H  
ATOM   4181 2HB  ARG A 278      93.107 -44.273  27.926  1.00  0.00           H  
ATOM   4182 1HG  ARG A 278      94.276 -46.235  27.052  1.00  0.00           H  
ATOM   4183 2HG  ARG A 278      93.124 -46.324  25.697  1.00  0.00           H  
ATOM   4184 1HD  ARG A 278      93.824 -44.120  24.959  1.00  0.00           H  
ATOM   4185 2HD  ARG A 278      94.975 -44.031  26.313  1.00  0.00           H  
ATOM   4186  HE  ARG A 278      95.557 -46.386  24.947  1.00  0.00           H  
ATOM   4187 1HH1 ARG A 278      95.498 -42.943  24.248  1.00  0.00           H  
ATOM   4188 2HH1 ARG A 278      96.772 -43.036  23.053  1.00  0.00           H  
ATOM   4189 1HH2 ARG A 278      97.209 -46.494  23.393  1.00  0.00           H  
ATOM   4190 2HH2 ARG A 278      97.741 -45.046  22.568  1.00  0.00           H  
ATOM   4191  N   LEU A 279      89.703 -44.581  28.690  1.00  0.00           N  
ATOM   4192  CA  LEU A 279      88.734 -43.944  29.600  1.00  0.00           C  
ATOM   4193  C   LEU A 279      88.136 -44.844  30.699  1.00  0.00           C  
ATOM   4194  O   LEU A 279      87.623 -44.335  31.696  1.00  0.00           O  
ATOM   4195  CB  LEU A 279      87.583 -43.365  28.767  1.00  0.00           C  
ATOM   4196  CG  LEU A 279      87.950 -42.190  27.853  1.00  0.00           C  
ATOM   4197  CD1 LEU A 279      86.747 -41.817  26.997  1.00  0.00           C  
ATOM   4198  CD2 LEU A 279      88.404 -41.010  28.700  1.00  0.00           C  
ATOM   4199  H   LEU A 279      89.450 -44.672  27.715  1.00  0.00           H  
ATOM   4200  HA  LEU A 279      89.238 -43.139  30.133  1.00  0.00           H  
ATOM   4201 1HB  LEU A 279      87.175 -44.157  28.141  1.00  0.00           H  
ATOM   4202 2HB  LEU A 279      86.800 -43.026  29.445  1.00  0.00           H  
ATOM   4203  HG  LEU A 279      88.757 -42.487  27.183  1.00  0.00           H  
ATOM   4204 1HD1 LEU A 279      87.007 -40.982  26.347  1.00  0.00           H  
ATOM   4205 2HD1 LEU A 279      86.456 -42.673  26.387  1.00  0.00           H  
ATOM   4206 3HD1 LEU A 279      85.917 -41.530  27.641  1.00  0.00           H  
ATOM   4207 1HD2 LEU A 279      88.665 -40.175  28.050  1.00  0.00           H  
ATOM   4208 2HD2 LEU A 279      87.597 -40.710  29.369  1.00  0.00           H  
ATOM   4209 3HD2 LEU A 279      89.275 -41.299  29.288  1.00  0.00           H  
ATOM   4210  N   GLY A 280      88.193 -46.162  30.523  1.00  0.00           N  
ATOM   4211  CA  GLY A 280      87.629 -47.089  31.519  1.00  0.00           C  
ATOM   4212  C   GLY A 280      86.215 -47.521  31.128  1.00  0.00           C  
ATOM   4213  O   GLY A 280      85.345 -47.669  31.982  1.00  0.00           O  
ATOM   4214  H   GLY A 280      88.625 -46.533  29.690  1.00  0.00           H  
ATOM   4215 1HA  GLY A 280      88.272 -47.965  31.606  1.00  0.00           H  
ATOM   4216 2HA  GLY A 280      87.611 -46.607  32.495  1.00  0.00           H  
ATOM   4217  N   THR A 281      86.035 -47.839  29.848  1.00  0.00           N  
ATOM   4218  CA  THR A 281      84.877 -48.601  29.386  1.00  0.00           C  
ATOM   4219  C   THR A 281      85.060 -50.086  29.694  1.00  0.00           C  
ATOM   4220  O   THR A 281      86.171 -50.609  29.606  1.00  0.00           O  
ATOM   4221  CB  THR A 281      84.644 -48.405  27.876  1.00  0.00           C  
ATOM   4222  OG1 THR A 281      84.389 -47.021  27.605  1.00  0.00           O  
ATOM   4223  CG2 THR A 281      83.459 -49.237  27.408  1.00  0.00           C  
ATOM   4224  H   THR A 281      86.765 -47.614  29.186  1.00  0.00           H  
ATOM   4225  HA  THR A 281      83.991 -48.233  29.905  1.00  0.00           H  
ATOM   4226  HB  THR A 281      85.534 -48.711  27.328  1.00  0.00           H  
ATOM   4227  HG1 THR A 281      85.221 -46.542  27.580  1.00  0.00           H  
ATOM   4228 1HG2 THR A 281      83.309 -49.087  26.339  1.00  0.00           H  
ATOM   4229 2HG2 THR A 281      83.654 -50.291  27.603  1.00  0.00           H  
ATOM   4230 3HG2 THR A 281      82.564 -48.929  27.946  1.00  0.00           H  
ATOM   4231  N   ASP A 282      83.980 -50.757  30.084  1.00  0.00           N  
ATOM   4232  CA  ASP A 282      84.067 -52.155  30.501  1.00  0.00           C  
ATOM   4233  C   ASP A 282      84.660 -53.015  29.393  1.00  0.00           C  
ATOM   4234  O   ASP A 282      84.420 -52.771  28.210  1.00  0.00           O  
ATOM   4235  CB  ASP A 282      82.685 -52.691  30.887  1.00  0.00           C  
ATOM   4236  CG  ASP A 282      82.739 -54.089  31.486  1.00  0.00           C  
ATOM   4237  OD1 ASP A 282      82.986 -54.201  32.664  1.00  0.00           O  
ATOM   4238  OD2 ASP A 282      82.533 -55.033  30.761  1.00  0.00           O  
ATOM   4239  H   ASP A 282      83.088 -50.284  30.118  1.00  0.00           H  
ATOM   4240  HA  ASP A 282      84.710 -52.215  31.380  1.00  0.00           H  
ATOM   4241 1HB  ASP A 282      82.225 -52.019  31.611  1.00  0.00           H  
ATOM   4242 2HB  ASP A 282      82.044 -52.713  30.006  1.00  0.00           H  
ATOM   4243  N   GLU A 283      85.532 -53.944  29.775  1.00  0.00           N  
ATOM   4244  CA  GLU A 283      86.438 -54.567  28.819  1.00  0.00           C  
ATOM   4245  C   GLU A 283      85.735 -55.540  27.879  1.00  0.00           C  
ATOM   4246  O   GLU A 283      86.097 -55.628  26.706  1.00  0.00           O  
ATOM   4247  CB  GLU A 283      87.558 -55.299  29.564  1.00  0.00           C  
ATOM   4248  CG  GLU A 283      88.524 -54.383  30.302  1.00  0.00           C  
ATOM   4249  CD  GLU A 283      89.592 -55.136  31.045  1.00  0.00           C  
ATOM   4250  OE1 GLU A 283      89.524 -56.341  31.084  1.00  0.00           O  
ATOM   4251  OE2 GLU A 283      90.478 -54.506  31.573  1.00  0.00           O  
ATOM   4252  H   GLU A 283      85.628 -54.158  30.758  1.00  0.00           H  
ATOM   4253  HA  GLU A 283      86.878 -53.786  28.199  1.00  0.00           H  
ATOM   4254 1HB  GLU A 283      87.123 -55.983  30.293  1.00  0.00           H  
ATOM   4255 2HB  GLU A 283      88.135 -55.896  28.859  1.00  0.00           H  
ATOM   4256 1HG  GLU A 283      89.000 -53.717  29.581  1.00  0.00           H  
ATOM   4257 2HG  GLU A 283      87.962 -53.770  31.005  1.00  0.00           H  
ATOM   4258  N   LEU A 284      84.689 -56.234  28.352  1.00  0.00           N  
ATOM   4259  CA  LEU A 284      83.957 -57.103  27.451  1.00  0.00           C  
ATOM   4260  C   LEU A 284      83.169 -56.327  26.408  1.00  0.00           C  
ATOM   4261  O   LEU A 284      83.102 -56.705  25.240  1.00  0.00           O  
ATOM   4262  CB  LEU A 284      83.001 -57.995  28.253  1.00  0.00           C  
ATOM   4263  CG  LEU A 284      82.187 -59.005  27.433  1.00  0.00           C  
ATOM   4264  CD1 LEU A 284      83.135 -59.931  26.682  1.00  0.00           C  
ATOM   4265  CD2 LEU A 284      81.273 -59.792  28.359  1.00  0.00           C  
ATOM   4266  H   LEU A 284      84.413 -56.211  29.291  1.00  0.00           H  
ATOM   4267  HA  LEU A 284      84.671 -57.734  26.922  1.00  0.00           H  
ATOM   4268 1HB  LEU A 284      83.582 -58.555  28.985  1.00  0.00           H  
ATOM   4269 2HB  LEU A 284      82.297 -57.359  28.788  1.00  0.00           H  
ATOM   4270  HG  LEU A 284      81.586 -58.473  26.695  1.00  0.00           H  
ATOM   4271 1HD1 LEU A 284      82.557 -60.648  26.099  1.00  0.00           H  
ATOM   4272 2HD1 LEU A 284      83.764 -59.343  26.013  1.00  0.00           H  
ATOM   4273 3HD1 LEU A 284      83.762 -60.466  27.395  1.00  0.00           H  
ATOM   4274 1HD2 LEU A 284      80.694 -60.509  27.776  1.00  0.00           H  
ATOM   4275 2HD2 LEU A 284      81.873 -60.325  29.097  1.00  0.00           H  
ATOM   4276 3HD2 LEU A 284      80.594 -59.108  28.869  1.00  0.00           H  
ATOM   4277  N   ALA A 285      82.543 -55.254  26.842  1.00  0.00           N  
ATOM   4278  CA  ALA A 285      81.815 -54.383  25.941  1.00  0.00           C  
ATOM   4279  C   ALA A 285      82.716 -53.741  24.898  1.00  0.00           C  
ATOM   4280  O   ALA A 285      82.355 -53.610  23.730  1.00  0.00           O  
ATOM   4281  CB  ALA A 285      81.086 -53.308  26.735  1.00  0.00           C  
ATOM   4282  H   ALA A 285      82.615 -54.986  27.781  1.00  0.00           H  
ATOM   4283  HA  ALA A 285      81.084 -54.987  25.403  1.00  0.00           H  
ATOM   4284 1HB  ALA A 285      80.530 -52.666  26.053  1.00  0.00           H  
ATOM   4285 2HB  ALA A 285      80.395 -53.779  27.435  1.00  0.00           H  
ATOM   4286 3HB  ALA A 285      81.810 -52.711  27.287  1.00  0.00           H  
ATOM   4287  N   MET A 286      83.880 -53.311  25.332  1.00  0.00           N  
ATOM   4288  CA  MET A 286      84.866 -52.745  24.431  1.00  0.00           C  
ATOM   4289  C   MET A 286      85.342 -53.744  23.388  1.00  0.00           C  
ATOM   4290  O   MET A 286      85.533 -53.411  22.220  1.00  0.00           O  
ATOM   4291  CB  MET A 286      86.052 -52.214  25.232  1.00  0.00           C  
ATOM   4292  CG  MET A 286      87.139 -51.559  24.390  1.00  0.00           C  
ATOM   4293  SD  MET A 286      88.333 -52.748  23.749  1.00  0.00           S  
ATOM   4294  CE  MET A 286      89.263 -51.718  22.618  1.00  0.00           C  
ATOM   4295  H   MET A 286      84.133 -53.428  26.271  1.00  0.00           H  
ATOM   4296  HA  MET A 286      84.405 -51.919  23.889  1.00  0.00           H  
ATOM   4297 1HB  MET A 286      85.703 -51.479  25.956  1.00  0.00           H  
ATOM   4298 2HB  MET A 286      86.511 -53.031  25.790  1.00  0.00           H  
ATOM   4299 1HG  MET A 286      86.682 -51.040  23.547  1.00  0.00           H  
ATOM   4300 2HG  MET A 286      87.673 -50.824  24.992  1.00  0.00           H  
ATOM   4301 1HE  MET A 286      90.043 -52.311  22.141  1.00  0.00           H  
ATOM   4302 2HE  MET A 286      88.593 -51.318  21.855  1.00  0.00           H  
ATOM   4303 3HE  MET A 286      89.720 -50.893  23.167  1.00  0.00           H  
ATOM   4304  N   GLU A 287      85.562 -54.965  23.822  1.00  0.00           N  
ATOM   4305  CA  GLU A 287      85.949 -56.034  22.921  1.00  0.00           C  
ATOM   4306  C   GLU A 287      84.883 -56.329  21.878  1.00  0.00           C  
ATOM   4307  O   GLU A 287      85.177 -56.576  20.710  1.00  0.00           O  
ATOM   4308  CB  GLU A 287      86.253 -57.305  23.718  1.00  0.00           C  
ATOM   4309  CG  GLU A 287      86.734 -58.476  22.873  1.00  0.00           C  
ATOM   4310  CD  GLU A 287      87.096 -59.681  23.697  1.00  0.00           C  
ATOM   4311  OE1 GLU A 287      86.997 -59.607  24.898  1.00  0.00           O  
ATOM   4312  OE2 GLU A 287      87.470 -60.677  23.123  1.00  0.00           O  
ATOM   4313  H   GLU A 287      85.403 -55.193  24.761  1.00  0.00           H  
ATOM   4314  HA  GLU A 287      86.849 -55.728  22.387  1.00  0.00           H  
ATOM   4315 1HB  GLU A 287      87.020 -57.092  24.463  1.00  0.00           H  
ATOM   4316 2HB  GLU A 287      85.357 -57.623  24.251  1.00  0.00           H  
ATOM   4317 1HG  GLU A 287      85.948 -58.752  22.171  1.00  0.00           H  
ATOM   4318 2HG  GLU A 287      87.604 -58.161  22.298  1.00  0.00           H  
ATOM   4319  N   ALA A 288      83.641 -56.334  22.312  1.00  0.00           N  
ATOM   4320  CA  ALA A 288      82.522 -56.530  21.411  1.00  0.00           C  
ATOM   4321  C   ALA A 288      82.417 -55.428  20.368  1.00  0.00           C  
ATOM   4322  O   ALA A 288      82.122 -55.675  19.200  1.00  0.00           O  
ATOM   4323  CB  ALA A 288      81.227 -56.623  22.205  1.00  0.00           C  
ATOM   4324  H   ALA A 288      83.444 -56.139  23.251  1.00  0.00           H  
ATOM   4325  HA  ALA A 288      82.679 -57.465  20.873  1.00  0.00           H  
ATOM   4326 1HB  ALA A 288      80.392 -56.784  21.523  1.00  0.00           H  
ATOM   4327 2HB  ALA A 288      81.289 -57.458  22.904  1.00  0.00           H  
ATOM   4328 3HB  ALA A 288      81.072 -55.698  22.757  1.00  0.00           H  
ATOM   4329  N   ALA A 289      82.626 -54.205  20.802  1.00  0.00           N  
ATOM   4330  CA  ALA A 289      82.629 -53.068  19.901  1.00  0.00           C  
ATOM   4331  C   ALA A 289      83.731 -53.156  18.858  1.00  0.00           C  
ATOM   4332  O   ALA A 289      83.539 -52.823  17.690  1.00  0.00           O  
ATOM   4333  CB  ALA A 289      82.763 -51.777  20.695  1.00  0.00           C  
ATOM   4334  H   ALA A 289      82.853 -54.045  21.741  1.00  0.00           H  
ATOM   4335  HA  ALA A 289      81.680 -53.060  19.364  1.00  0.00           H  
ATOM   4336 1HB  ALA A 289      82.751 -50.927  20.013  1.00  0.00           H  
ATOM   4337 2HB  ALA A 289      81.931 -51.692  21.395  1.00  0.00           H  
ATOM   4338 3HB  ALA A 289      83.701 -51.785  21.248  1.00  0.00           H  
ATOM   4339  N   GLU A 290      84.900 -53.576  19.292  1.00  0.00           N  
ATOM   4340  CA  GLU A 290      86.018 -53.775  18.391  1.00  0.00           C  
ATOM   4341  C   GLU A 290      85.741 -54.846  17.348  1.00  0.00           C  
ATOM   4342  O   GLU A 290      86.102 -54.714  16.180  1.00  0.00           O  
ATOM   4343  CB  GLU A 290      87.271 -54.146  19.188  1.00  0.00           C  
ATOM   4344  CG  GLU A 290      88.527 -54.315  18.343  1.00  0.00           C  
ATOM   4345  CD  GLU A 290      89.751 -54.605  19.166  1.00  0.00           C  
ATOM   4346  OE1 GLU A 290      89.638 -54.654  20.368  1.00  0.00           O  
ATOM   4347  OE2 GLU A 290      90.800 -54.778  18.593  1.00  0.00           O  
ATOM   4348  H   GLU A 290      85.018 -53.826  20.231  1.00  0.00           H  
ATOM   4349  HA  GLU A 290      86.203 -52.842  17.857  1.00  0.00           H  
ATOM   4350 1HB  GLU A 290      87.470 -53.376  19.933  1.00  0.00           H  
ATOM   4351 2HB  GLU A 290      87.099 -55.082  19.721  1.00  0.00           H  
ATOM   4352 1HG  GLU A 290      88.372 -55.134  17.641  1.00  0.00           H  
ATOM   4353 2HG  GLU A 290      88.689 -53.404  17.768  1.00  0.00           H  
ATOM   4354  N   ARG A 291      85.125 -55.923  17.782  1.00  0.00           N  
ATOM   4355  CA  ARG A 291      84.734 -56.990  16.881  1.00  0.00           C  
ATOM   4356  C   ARG A 291      83.728 -56.530  15.838  1.00  0.00           C  
ATOM   4357  O   ARG A 291      83.794 -56.909  14.670  1.00  0.00           O  
ATOM   4358  CB  ARG A 291      84.140 -58.150  17.668  1.00  0.00           C  
ATOM   4359  CG  ARG A 291      85.133 -58.910  18.532  1.00  0.00           C  
ATOM   4360  CD  ARG A 291      86.147 -59.620  17.711  1.00  0.00           C  
ATOM   4361  NE  ARG A 291      85.554 -60.680  16.913  1.00  0.00           N  
ATOM   4362  CZ  ARG A 291      86.144 -61.260  15.850  1.00  0.00           C  
ATOM   4363  NH1 ARG A 291      87.341 -60.872  15.471  1.00  0.00           N  
ATOM   4364  NH2 ARG A 291      85.520 -62.219  15.189  1.00  0.00           N  
ATOM   4365  H   ARG A 291      84.857 -55.997  18.721  1.00  0.00           H  
ATOM   4366  HA  ARG A 291      85.620 -57.341  16.354  1.00  0.00           H  
ATOM   4367 1HB  ARG A 291      83.351 -57.780  18.320  1.00  0.00           H  
ATOM   4368 2HB  ARG A 291      83.688 -58.863  16.979  1.00  0.00           H  
ATOM   4369 1HG  ARG A 291      85.652 -58.212  19.190  1.00  0.00           H  
ATOM   4370 2HG  ARG A 291      84.602 -59.649  19.134  1.00  0.00           H  
ATOM   4371 1HD  ARG A 291      86.626 -58.912  17.034  1.00  0.00           H  
ATOM   4372 2HD  ARG A 291      86.898 -60.063  18.363  1.00  0.00           H  
ATOM   4373  HE  ARG A 291      84.632 -61.005  17.175  1.00  0.00           H  
ATOM   4374 1HH1 ARG A 291      87.818 -60.139  15.976  1.00  0.00           H  
ATOM   4375 2HH1 ARG A 291      87.783 -61.307  14.674  1.00  0.00           H  
ATOM   4376 1HH2 ARG A 291      84.599 -62.517  15.481  1.00  0.00           H  
ATOM   4377 2HH2 ARG A 291      85.962 -62.654  14.393  1.00  0.00           H  
ATOM   4378  N   THR A 292      82.774 -55.738  16.272  1.00  0.00           N  
ATOM   4379  CA  THR A 292      81.790 -55.168  15.371  1.00  0.00           C  
ATOM   4380  C   THR A 292      82.418 -54.256  14.328  1.00  0.00           C  
ATOM   4381  O   THR A 292      82.033 -54.256  13.160  1.00  0.00           O  
ATOM   4382  CB  THR A 292      80.722 -54.386  16.157  1.00  0.00           C  
ATOM   4383  OG1 THR A 292      80.034 -55.275  17.048  1.00  0.00           O  
ATOM   4384  CG2 THR A 292      79.719 -53.751  15.207  1.00  0.00           C  
ATOM   4385  H   THR A 292      82.748 -55.461  17.211  1.00  0.00           H  
ATOM   4386  HA  THR A 292      81.300 -55.981  14.834  1.00  0.00           H  
ATOM   4387  HB  THR A 292      81.202 -53.604  16.745  1.00  0.00           H  
ATOM   4388  HG1 THR A 292      80.664 -55.661  17.662  1.00  0.00           H  
ATOM   4389 1HG2 THR A 292      78.972 -53.201  15.780  1.00  0.00           H  
ATOM   4390 2HG2 THR A 292      80.236 -53.065  14.536  1.00  0.00           H  
ATOM   4391 3HG2 THR A 292      79.228 -54.528  14.623  1.00  0.00           H  
ATOM   4392  N   LEU A 293      83.365 -53.454  14.762  1.00  0.00           N  
ATOM   4393  CA  LEU A 293      84.097 -52.585  13.861  1.00  0.00           C  
ATOM   4394  C   LEU A 293      84.886 -53.361  12.818  1.00  0.00           C  
ATOM   4395  O   LEU A 293      84.952 -52.983  11.650  1.00  0.00           O  
ATOM   4396  CB  LEU A 293      85.052 -51.692  14.663  1.00  0.00           C  
ATOM   4397  CG  LEU A 293      85.882 -50.698  13.841  1.00  0.00           C  
ATOM   4398  CD1 LEU A 293      84.951 -49.756  13.090  1.00  0.00           C  
ATOM   4399  CD2 LEU A 293      86.812 -49.926  14.765  1.00  0.00           C  
ATOM   4400  H   LEU A 293      83.641 -53.477  15.701  1.00  0.00           H  
ATOM   4401  HA  LEU A 293      83.384 -51.955  13.332  1.00  0.00           H  
ATOM   4402 1HB  LEU A 293      84.470 -51.119  15.384  1.00  0.00           H  
ATOM   4403 2HB  LEU A 293      85.746 -52.329  15.212  1.00  0.00           H  
ATOM   4404  HG  LEU A 293      86.473 -51.241  13.102  1.00  0.00           H  
ATOM   4405 1HD1 LEU A 293      85.541 -49.050  12.506  1.00  0.00           H  
ATOM   4406 2HD1 LEU A 293      84.311 -50.333  12.423  1.00  0.00           H  
ATOM   4407 3HD1 LEU A 293      84.334 -49.210  13.803  1.00  0.00           H  
ATOM   4408 1HD2 LEU A 293      87.403 -49.220  14.180  1.00  0.00           H  
ATOM   4409 2HD2 LEU A 293      86.222 -49.381  15.503  1.00  0.00           H  
ATOM   4410 3HD2 LEU A 293      87.478 -50.621  15.275  1.00  0.00           H  
ATOM   4411  N   GLU A 294      85.511 -54.432  13.252  1.00  0.00           N  
ATOM   4412  CA  GLU A 294      86.239 -55.305  12.351  1.00  0.00           C  
ATOM   4413  C   GLU A 294      85.338 -55.947  11.308  1.00  0.00           C  
ATOM   4414  O   GLU A 294      85.699 -56.078  10.140  1.00  0.00           O  
ATOM   4415  CB  GLU A 294      86.959 -56.395  13.148  1.00  0.00           C  
ATOM   4416  CG  GLU A 294      87.812 -57.332  12.304  1.00  0.00           C  
ATOM   4417  CD  GLU A 294      88.562 -58.341  13.127  1.00  0.00           C  
ATOM   4418  OE1 GLU A 294      88.888 -58.040  14.250  1.00  0.00           O  
ATOM   4419  OE2 GLU A 294      88.809 -59.416  12.633  1.00  0.00           O  
ATOM   4420  H   GLU A 294      85.440 -54.702  14.191  1.00  0.00           H  
ATOM   4421  HA  GLU A 294      86.980 -54.710  11.817  1.00  0.00           H  
ATOM   4422 1HB  GLU A 294      87.607 -55.933  13.893  1.00  0.00           H  
ATOM   4423 2HB  GLU A 294      86.227 -57.000  13.682  1.00  0.00           H  
ATOM   4424 1HG  GLU A 294      87.167 -57.859  11.602  1.00  0.00           H  
ATOM   4425 2HG  GLU A 294      88.522 -56.740  11.728  1.00  0.00           H  
ATOM   4426  N   HIS A 295      84.174 -56.377  11.742  1.00  0.00           N  
ATOM   4427  CA  HIS A 295      83.188 -56.943  10.841  1.00  0.00           C  
ATOM   4428  C   HIS A 295      82.713 -55.944   9.798  1.00  0.00           C  
ATOM   4429  O   HIS A 295      82.521 -56.277   8.630  1.00  0.00           O  
ATOM   4430  CB  HIS A 295      81.985 -57.465  11.632  1.00  0.00           C  
ATOM   4431  CG  HIS A 295      82.278 -58.700  12.426  1.00  0.00           C  
ATOM   4432  ND1 HIS A 295      82.955 -59.780  11.900  1.00  0.00           N  
ATOM   4433  CD2 HIS A 295      81.984 -59.028  13.706  1.00  0.00           C  
ATOM   4434  CE1 HIS A 295      83.067 -60.719  12.824  1.00  0.00           C  
ATOM   4435  NE2 HIS A 295      82.485 -60.287  13.928  1.00  0.00           N  
ATOM   4436  H   HIS A 295      83.922 -56.260  12.681  1.00  0.00           H  
ATOM   4437  HA  HIS A 295      83.630 -57.778  10.298  1.00  0.00           H  
ATOM   4438 1HB  HIS A 295      81.637 -56.693  12.318  1.00  0.00           H  
ATOM   4439 2HB  HIS A 295      81.167 -57.686  10.946  1.00  0.00           H  
ATOM   4440  HD2 HIS A 295      81.449 -58.409  14.427  1.00  0.00           H  
ATOM   4441  HE1 HIS A 295      83.556 -61.684  12.696  1.00  0.00           H  
ATOM   4442  HE2 HIS A 295      82.418 -60.795  14.798  1.00  0.00           H  
ATOM   4443  N   LEU A 296      82.492 -54.723  10.232  1.00  0.00           N  
ATOM   4444  CA  LEU A 296      82.105 -53.654   9.331  1.00  0.00           C  
ATOM   4445  C   LEU A 296      83.172 -53.359   8.288  1.00  0.00           C  
ATOM   4446  O   LEU A 296      82.877 -53.112   7.120  1.00  0.00           O  
ATOM   4447  CB  LEU A 296      81.808 -52.381  10.133  1.00  0.00           C  
ATOM   4448  CG  LEU A 296      80.548 -52.423  11.006  1.00  0.00           C  
ATOM   4449  CD1 LEU A 296      80.487 -51.173  11.874  1.00  0.00           C  
ATOM   4450  CD2 LEU A 296      79.318 -52.531  10.117  1.00  0.00           C  
ATOM   4451  H   LEU A 296      82.651 -54.494  11.171  1.00  0.00           H  
ATOM   4452  HA  LEU A 296      81.203 -53.958   8.802  1.00  0.00           H  
ATOM   4453 1HB  LEU A 296      82.656 -52.175  10.785  1.00  0.00           H  
ATOM   4454 2HB  LEU A 296      81.702 -51.549   9.437  1.00  0.00           H  
ATOM   4455  HG  LEU A 296      80.594 -53.287  11.669  1.00  0.00           H  
ATOM   4456 1HD1 LEU A 296      79.592 -51.204  12.494  1.00  0.00           H  
ATOM   4457 2HD1 LEU A 296      81.370 -51.132  12.513  1.00  0.00           H  
ATOM   4458 3HD1 LEU A 296      80.458 -50.290  11.237  1.00  0.00           H  
ATOM   4459 1HD2 LEU A 296      78.422 -52.562  10.738  1.00  0.00           H  
ATOM   4460 2HD2 LEU A 296      79.270 -51.667   9.455  1.00  0.00           H  
ATOM   4461 3HD2 LEU A 296      79.379 -53.443   9.521  1.00  0.00           H  
ATOM   4462  N   ARG A 297      84.413 -53.354   8.722  1.00  0.00           N  
ATOM   4463  CA  ARG A 297      85.533 -53.158   7.821  1.00  0.00           C  
ATOM   4464  C   ARG A 297      85.638 -54.260   6.778  1.00  0.00           C  
ATOM   4465  O   ARG A 297      85.932 -54.012   5.610  1.00  0.00           O  
ATOM   4466  CB  ARG A 297      86.834 -53.092   8.608  1.00  0.00           C  
ATOM   4467  CG  ARG A 297      88.067 -52.767   7.779  1.00  0.00           C  
ATOM   4468  CD  ARG A 297      88.698 -53.994   7.230  1.00  0.00           C  
ATOM   4469  NE  ARG A 297      89.095 -54.916   8.282  1.00  0.00           N  
ATOM   4470  CZ  ARG A 297      90.233 -54.819   8.996  1.00  0.00           C  
ATOM   4471  NH1 ARG A 297      91.075 -53.837   8.760  1.00  0.00           N  
ATOM   4472  NH2 ARG A 297      90.504 -55.711   9.934  1.00  0.00           N  
ATOM   4473  H   ARG A 297      84.611 -53.549   9.661  1.00  0.00           H  
ATOM   4474  HA  ARG A 297      85.393 -52.215   7.294  1.00  0.00           H  
ATOM   4475 1HB  ARG A 297      86.750 -52.333   9.385  1.00  0.00           H  
ATOM   4476 2HB  ARG A 297      87.011 -54.047   9.101  1.00  0.00           H  
ATOM   4477 1HG  ARG A 297      87.785 -52.124   6.945  1.00  0.00           H  
ATOM   4478 2HG  ARG A 297      88.799 -52.252   8.402  1.00  0.00           H  
ATOM   4479 1HD  ARG A 297      87.993 -54.505   6.577  1.00  0.00           H  
ATOM   4480 2HD  ARG A 297      89.588 -53.722   6.662  1.00  0.00           H  
ATOM   4481  HE  ARG A 297      88.473 -55.685   8.493  1.00  0.00           H  
ATOM   4482 1HH1 ARG A 297      90.868 -53.156   8.043  1.00  0.00           H  
ATOM   4483 2HH1 ARG A 297      91.929 -53.764   9.295  1.00  0.00           H  
ATOM   4484 1HH2 ARG A 297      89.856 -56.464  10.115  1.00  0.00           H  
ATOM   4485 2HH2 ARG A 297      91.357 -55.637  10.468  1.00  0.00           H  
ATOM   4486  N   ARG A 298      85.428 -55.482   7.212  1.00  0.00           N  
ATOM   4487  CA  ARG A 298      85.425 -56.620   6.311  1.00  0.00           C  
ATOM   4488  C   ARG A 298      84.323 -56.532   5.268  1.00  0.00           C  
ATOM   4489  O   ARG A 298      84.515 -56.864   4.100  1.00  0.00           O  
ATOM   4490  CB  ARG A 298      85.265 -57.912   7.098  1.00  0.00           C  
ATOM   4491  CG  ARG A 298      86.474 -58.309   7.929  1.00  0.00           C  
ATOM   4492  CD  ARG A 298      86.251 -59.591   8.645  1.00  0.00           C  
ATOM   4493  NE  ARG A 298      87.371 -59.934   9.506  1.00  0.00           N  
ATOM   4494  CZ  ARG A 298      88.489 -60.564   9.094  1.00  0.00           C  
ATOM   4495  NH1 ARG A 298      88.619 -60.913   7.834  1.00  0.00           N  
ATOM   4496  NH2 ARG A 298      89.453 -60.831   9.957  1.00  0.00           N  
ATOM   4497  H   ARG A 298      85.201 -55.643   8.151  1.00  0.00           H  
ATOM   4498  HA  ARG A 298      86.379 -56.646   5.784  1.00  0.00           H  
ATOM   4499 1HB  ARG A 298      84.414 -57.823   7.773  1.00  0.00           H  
ATOM   4500 2HB  ARG A 298      85.053 -58.732   6.411  1.00  0.00           H  
ATOM   4501 1HG  ARG A 298      87.340 -58.426   7.279  1.00  0.00           H  
ATOM   4502 2HG  ARG A 298      86.676 -57.534   8.670  1.00  0.00           H  
ATOM   4503 1HD  ARG A 298      85.357 -59.513   9.263  1.00  0.00           H  
ATOM   4504 2HD  ARG A 298      86.121 -60.395   7.920  1.00  0.00           H  
ATOM   4505  HE  ARG A 298      87.308 -59.681  10.483  1.00  0.00           H  
ATOM   4506 1HH1 ARG A 298      87.882 -60.709   7.174  1.00  0.00           H  
ATOM   4507 2HH1 ARG A 298      89.456 -61.385   7.525  1.00  0.00           H  
ATOM   4508 1HH2 ARG A 298      89.353 -60.562  10.927  1.00  0.00           H  
ATOM   4509 2HH2 ARG A 298      90.290 -61.303   9.649  1.00  0.00           H  
ATOM   4510  N   ALA A 299      83.155 -56.112   5.702  1.00  0.00           N  
ATOM   4511  CA  ALA A 299      82.036 -55.913   4.801  1.00  0.00           C  
ATOM   4512  C   ALA A 299      82.314 -54.842   3.758  1.00  0.00           C  
ATOM   4513  O   ALA A 299      81.953 -54.973   2.590  1.00  0.00           O  
ATOM   4514  CB  ALA A 299      80.787 -55.557   5.595  1.00  0.00           C  
ATOM   4515  H   ALA A 299      83.036 -55.861   6.641  1.00  0.00           H  
ATOM   4516  HA  ALA A 299      81.862 -56.845   4.264  1.00  0.00           H  
ATOM   4517 1HB  ALA A 299      79.948 -55.420   4.912  1.00  0.00           H  
ATOM   4518 2HB  ALA A 299      80.560 -56.361   6.294  1.00  0.00           H  
ATOM   4519 3HB  ALA A 299      80.959 -54.634   6.147  1.00  0.00           H  
ATOM   4520  N   ALA A 300      82.930 -53.765   4.192  1.00  0.00           N  
ATOM   4521  CA  ALA A 300      83.320 -52.697   3.291  1.00  0.00           C  
ATOM   4522  C   ALA A 300      84.327 -53.156   2.248  1.00  0.00           C  
ATOM   4523  O   ALA A 300      84.260 -52.778   1.080  1.00  0.00           O  
ATOM   4524  CB  ALA A 300      83.886 -51.530   4.085  1.00  0.00           C  
ATOM   4525  H   ALA A 300      83.198 -53.691   5.131  1.00  0.00           H  
ATOM   4526  HA  ALA A 300      82.433 -52.366   2.753  1.00  0.00           H  
ATOM   4527 1HB  ALA A 300      84.166 -50.727   3.403  1.00  0.00           H  
ATOM   4528 2HB  ALA A 300      83.134 -51.166   4.785  1.00  0.00           H  
ATOM   4529 3HB  ALA A 300      84.766 -51.858   4.638  1.00  0.00           H  
ATOM   4530  N   LEU A 301      85.315 -53.940   2.710  1.00  0.00           N  
ATOM   4531  CA  LEU A 301      86.377 -54.483   1.853  1.00  0.00           C  
ATOM   4532  C   LEU A 301      85.999 -55.835   1.251  1.00  0.00           C  
ATOM   4533  O   LEU A 301      86.438 -56.178   0.154  1.00  0.00           O  
ATOM   4534  CB  LEU A 301      87.676 -54.628   2.655  1.00  0.00           C  
ATOM   4535  CG  LEU A 301      88.552 -53.371   2.735  1.00  0.00           C  
ATOM   4536  CD1 LEU A 301      87.767 -52.246   3.397  1.00  0.00           C  
ATOM   4537  CD2 LEU A 301      89.820 -53.686   3.514  1.00  0.00           C  
ATOM   4538  H   LEU A 301      85.314 -54.190   3.689  1.00  0.00           H  
ATOM   4539  HA  LEU A 301      86.546 -53.788   1.031  1.00  0.00           H  
ATOM   4540 1HB  LEU A 301      87.424 -54.922   3.673  1.00  0.00           H  
ATOM   4541 2HB  LEU A 301      88.274 -55.421   2.207  1.00  0.00           H  
ATOM   4542  HG  LEU A 301      88.815 -53.047   1.728  1.00  0.00           H  
ATOM   4543 1HD1 LEU A 301      88.390 -51.353   3.454  1.00  0.00           H  
ATOM   4544 2HD1 LEU A 301      86.877 -52.029   2.809  1.00  0.00           H  
ATOM   4545 3HD1 LEU A 301      87.476 -52.549   4.402  1.00  0.00           H  
ATOM   4546 1HD2 LEU A 301      90.443 -52.793   3.571  1.00  0.00           H  
ATOM   4547 2HD2 LEU A 301      89.558 -54.009   4.522  1.00  0.00           H  
ATOM   4548 3HD2 LEU A 301      90.370 -54.480   3.009  1.00  0.00           H  
ATOM   4549  N   GLY A 302      85.150 -56.581   1.957  1.00  0.00           N  
ATOM   4550  CA  GLY A 302      84.611 -57.833   1.427  1.00  0.00           C  
ATOM   4551  C   GLY A 302      83.647 -57.552   0.286  1.00  0.00           C  
ATOM   4552  O   GLY A 302      83.334 -58.436  -0.512  1.00  0.00           O  
ATOM   4553  H   GLY A 302      84.849 -56.260   2.863  1.00  0.00           H  
ATOM   4554 1HA  GLY A 302      85.430 -58.464   1.080  1.00  0.00           H  
ATOM   4555 2HA  GLY A 302      84.102 -58.376   2.223  1.00  0.00           H  
ATOM   4556  N   GLY A 303      83.142 -56.323   0.248  1.00  0.00           N  
ATOM   4557  CA  GLY A 303      82.100 -55.943  -0.691  1.00  0.00           C  
ATOM   4558  C   GLY A 303      80.738 -56.476  -0.259  1.00  0.00           C  
ATOM   4559  O   GLY A 303      79.919 -56.866  -1.089  1.00  0.00           O  
ATOM   4560  H   GLY A 303      83.472 -55.641   0.915  1.00  0.00           H  
ATOM   4561 1HA  GLY A 303      82.059 -54.856  -0.768  1.00  0.00           H  
ATOM   4562 2HA  GLY A 303      82.345 -56.325  -1.681  1.00  0.00           H  
ATOM   4563  N   ALA A 304      80.489 -56.433   1.045  1.00  0.00           N  
ATOM   4564  CA  ALA A 304      79.173 -56.736   1.596  1.00  0.00           C  
ATOM   4565  C   ALA A 304      78.220 -55.564   1.402  1.00  0.00           C  
ATOM   4566  O   ALA A 304      78.613 -54.407   1.542  1.00  0.00           O  
ATOM   4567  CB  ALA A 304      79.282 -57.093   3.071  1.00  0.00           C  
ATOM   4568  H   ALA A 304      81.239 -56.182   1.673  1.00  0.00           H  
ATOM   4569  HA  ALA A 304      78.772 -57.607   1.075  1.00  0.00           H  
ATOM   4570 1HB  ALA A 304      78.291 -57.313   3.467  1.00  0.00           H  
ATOM   4571 2HB  ALA A 304      79.923 -57.967   3.188  1.00  0.00           H  
ATOM   4572 3HB  ALA A 304      79.712 -56.253   3.617  1.00  0.00           H  
ATOM   4573  N   PRO A 305      76.974 -55.864   1.050  1.00  0.00           N  
ATOM   4574  CA  PRO A 305      75.994 -54.827   0.752  1.00  0.00           C  
ATOM   4575  C   PRO A 305      75.713 -53.962   1.966  1.00  0.00           C  
ATOM   4576  O   PRO A 305      75.934 -54.378   3.104  1.00  0.00           O  
ATOM   4577  CB  PRO A 305      74.757 -55.631   0.337  1.00  0.00           C  
ATOM   4578  CG  PRO A 305      75.304 -56.955  -0.076  1.00  0.00           C  
ATOM   4579  CD  PRO A 305      76.476 -57.179   0.842  1.00  0.00           C  
ATOM   4580  HA  PRO A 305      76.391 -54.194  -0.042  1.00  0.00           H  
ATOM   4581 1HB  PRO A 305      74.055 -55.703   1.180  1.00  0.00           H  
ATOM   4582 2HB  PRO A 305      74.229 -55.114  -0.479  1.00  0.00           H  
ATOM   4583 1HG  PRO A 305      74.532 -57.733   0.025  1.00  0.00           H  
ATOM   4584 2HG  PRO A 305      75.594 -56.932  -1.137  1.00  0.00           H  
ATOM   4585 1HD  PRO A 305      76.128 -57.646   1.775  1.00  0.00           H  
ATOM   4586 2HD  PRO A 305      77.217 -57.819   0.341  1.00  0.00           H  
ATOM   4587  N   PRO A 306      75.266 -52.738   1.716  1.00  0.00           N  
ATOM   4588  CA  PRO A 306      75.078 -51.765   2.781  1.00  0.00           C  
ATOM   4589  C   PRO A 306      73.964 -52.182   3.728  1.00  0.00           C  
ATOM   4590  O   PRO A 306      73.975 -51.801   4.898  1.00  0.00           O  
ATOM   4591  CB  PRO A 306      74.719 -50.487   2.017  1.00  0.00           C  
ATOM   4592  CG  PRO A 306      74.176 -50.977   0.718  1.00  0.00           C  
ATOM   4593  CD  PRO A 306      74.968 -52.224   0.428  1.00  0.00           C  
ATOM   4594  HA  PRO A 306      76.023 -51.643   3.331  1.00  0.00           H  
ATOM   4595 1HB  PRO A 306      73.988 -49.899   2.591  1.00  0.00           H  
ATOM   4596 2HB  PRO A 306      75.613 -49.857   1.895  1.00  0.00           H  
ATOM   4597 1HG  PRO A 306      73.097 -51.172   0.808  1.00  0.00           H  
ATOM   4598 2HG  PRO A 306      74.296 -50.208  -0.059  1.00  0.00           H  
ATOM   4599 1HD  PRO A 306      74.347 -52.930  -0.143  1.00  0.00           H  
ATOM   4600 2HD  PRO A 306      75.874 -51.959  -0.137  1.00  0.00           H  
ATOM   4601  N   GLU A 307      73.026 -53.011   3.253  1.00  0.00           N  
ATOM   4602  CA  GLU A 307      72.024 -53.549   4.153  1.00  0.00           C  
ATOM   4603  C   GLU A 307      72.621 -54.479   5.196  1.00  0.00           C  
ATOM   4604  O   GLU A 307      72.237 -54.467   6.364  1.00  0.00           O  
ATOM   4605  CB  GLU A 307      70.950 -54.292   3.355  1.00  0.00           C  
ATOM   4606  CG  GLU A 307      70.101 -53.400   2.461  1.00  0.00           C  
ATOM   4607  CD  GLU A 307      70.778 -53.059   1.163  1.00  0.00           C  
ATOM   4608  OE1 GLU A 307      71.872 -53.521   0.946  1.00  0.00           O  
ATOM   4609  OE2 GLU A 307      70.201 -52.334   0.387  1.00  0.00           O  
ATOM   4610  H   GLU A 307      72.991 -53.287   2.313  1.00  0.00           H  
ATOM   4611  HA  GLU A 307      71.557 -52.720   4.686  1.00  0.00           H  
ATOM   4612 1HB  GLU A 307      71.422 -55.046   2.725  1.00  0.00           H  
ATOM   4613 2HB  GLU A 307      70.281 -54.811   4.042  1.00  0.00           H  
ATOM   4614 1HG  GLU A 307      69.162 -53.909   2.245  1.00  0.00           H  
ATOM   4615 2HG  GLU A 307      69.869 -52.481   2.997  1.00  0.00           H  
ATOM   4616  N   VAL A 308      73.541 -55.312   4.763  1.00  0.00           N  
ATOM   4617  CA  VAL A 308      74.245 -56.205   5.663  1.00  0.00           C  
ATOM   4618  C   VAL A 308      75.058 -55.455   6.706  1.00  0.00           C  
ATOM   4619  O   VAL A 308      75.113 -55.836   7.874  1.00  0.00           O  
ATOM   4620  CB  VAL A 308      75.182 -57.127   4.860  1.00  0.00           C  
ATOM   4621  CG1 VAL A 308      76.071 -57.930   5.797  1.00  0.00           C  
ATOM   4622  CG2 VAL A 308      74.362 -58.050   3.972  1.00  0.00           C  
ATOM   4623  H   VAL A 308      73.818 -55.298   3.823  1.00  0.00           H  
ATOM   4624  HA  VAL A 308      73.510 -56.817   6.188  1.00  0.00           H  
ATOM   4625  HB  VAL A 308      75.837 -56.514   4.241  1.00  0.00           H  
ATOM   4626 1HG1 VAL A 308      76.727 -58.576   5.212  1.00  0.00           H  
ATOM   4627 2HG1 VAL A 308      76.675 -57.249   6.397  1.00  0.00           H  
ATOM   4628 3HG1 VAL A 308      75.451 -58.541   6.453  1.00  0.00           H  
ATOM   4629 1HG2 VAL A 308      75.030 -58.699   3.406  1.00  0.00           H  
ATOM   4630 2HG2 VAL A 308      73.702 -58.660   4.590  1.00  0.00           H  
ATOM   4631 3HG2 VAL A 308      73.764 -57.456   3.281  1.00  0.00           H  
ATOM   4632  N   ILE A 309      75.719 -54.405   6.273  1.00  0.00           N  
ATOM   4633  CA  ILE A 309      76.476 -53.557   7.173  1.00  0.00           C  
ATOM   4634  C   ILE A 309      75.596 -52.886   8.216  1.00  0.00           C  
ATOM   4635  O   ILE A 309      75.961 -52.766   9.384  1.00  0.00           O  
ATOM   4636  CB  ILE A 309      77.239 -52.479   6.382  1.00  0.00           C  
ATOM   4637  CG1 ILE A 309      78.344 -53.118   5.538  1.00  0.00           C  
ATOM   4638  CG2 ILE A 309      77.821 -51.438   7.327  1.00  0.00           C  
ATOM   4639  CD1 ILE A 309      78.962 -52.178   4.528  1.00  0.00           C  
ATOM   4640  H   ILE A 309      75.657 -54.134   5.333  1.00  0.00           H  
ATOM   4641  HA  ILE A 309      77.197 -54.175   7.705  1.00  0.00           H  
ATOM   4642  HB  ILE A 309      76.558 -51.986   5.689  1.00  0.00           H  
ATOM   4643 1HG1 ILE A 309      79.135 -53.485   6.191  1.00  0.00           H  
ATOM   4644 2HG1 ILE A 309      77.940 -53.977   5.000  1.00  0.00           H  
ATOM   4645 1HG2 ILE A 309      78.358 -50.684   6.751  1.00  0.00           H  
ATOM   4646 2HG2 ILE A 309      77.016 -50.963   7.885  1.00  0.00           H  
ATOM   4647 3HG2 ILE A 309      78.508 -51.921   8.021  1.00  0.00           H  
ATOM   4648 1HD1 ILE A 309      79.736 -52.703   3.968  1.00  0.00           H  
ATOM   4649 2HD1 ILE A 309      78.193 -51.826   3.840  1.00  0.00           H  
ATOM   4650 3HD1 ILE A 309      79.404 -51.327   5.046  1.00  0.00           H  
ATOM   4651  N   ARG A 310      74.446 -52.418   7.783  1.00  0.00           N  
ATOM   4652  CA  ARG A 310      73.480 -51.820   8.683  1.00  0.00           C  
ATOM   4653  C   ARG A 310      72.972 -52.802   9.726  1.00  0.00           C  
ATOM   4654  O   ARG A 310      72.791 -52.464  10.894  1.00  0.00           O  
ATOM   4655  CB  ARG A 310      72.299 -51.274   7.896  1.00  0.00           C  
ATOM   4656  CG  ARG A 310      71.205 -50.641   8.741  1.00  0.00           C  
ATOM   4657  CD  ARG A 310      71.680 -49.409   9.421  1.00  0.00           C  
ATOM   4658  NE  ARG A 310      70.648 -48.820  10.260  1.00  0.00           N  
ATOM   4659  CZ  ARG A 310      69.729 -47.933   9.832  1.00  0.00           C  
ATOM   4660  NH1 ARG A 310      69.725 -47.543   8.577  1.00  0.00           N  
ATOM   4661  NH2 ARG A 310      68.830 -47.454  10.675  1.00  0.00           N  
ATOM   4662  H   ARG A 310      74.190 -52.525   6.843  1.00  0.00           H  
ATOM   4663  HA  ARG A 310      73.963 -50.997   9.210  1.00  0.00           H  
ATOM   4664 1HB  ARG A 310      72.649 -50.520   7.191  1.00  0.00           H  
ATOM   4665 2HB  ARG A 310      71.844 -52.078   7.316  1.00  0.00           H  
ATOM   4666 1HG  ARG A 310      70.360 -50.377   8.105  1.00  0.00           H  
ATOM   4667 2HG  ARG A 310      70.878 -51.348   9.503  1.00  0.00           H  
ATOM   4668 1HD  ARG A 310      72.536 -49.648  10.051  1.00  0.00           H  
ATOM   4669 2HD  ARG A 310      71.974 -48.672   8.675  1.00  0.00           H  
ATOM   4670  HE  ARG A 310      70.619 -49.095  11.232  1.00  0.00           H  
ATOM   4671 1HH1 ARG A 310      70.412 -47.909   7.932  1.00  0.00           H  
ATOM   4672 2HH1 ARG A 310      69.036 -46.878   8.256  1.00  0.00           H  
ATOM   4673 1HH2 ARG A 310      68.833 -47.754  11.640  1.00  0.00           H  
ATOM   4674 2HH2 ARG A 310      68.142 -46.790  10.355  1.00  0.00           H  
ATOM   4675  N   HIS A 311      72.711 -54.016   9.293  1.00  0.00           N  
ATOM   4676  CA  HIS A 311      72.290 -55.072  10.193  1.00  0.00           C  
ATOM   4677  C   HIS A 311      73.346 -55.401  11.236  1.00  0.00           C  
ATOM   4678  O   HIS A 311      73.044 -55.638  12.404  1.00  0.00           O  
ATOM   4679  CB  HIS A 311      71.942 -56.336   9.401  1.00  0.00           C  
ATOM   4680  CG  HIS A 311      70.678 -56.221   8.607  1.00  0.00           C  
ATOM   4681  ND1 HIS A 311      70.673 -56.049   7.238  1.00  0.00           N  
ATOM   4682  CD2 HIS A 311      69.380 -56.251   8.988  1.00  0.00           C  
ATOM   4683  CE1 HIS A 311      69.424 -55.979   6.812  1.00  0.00           C  
ATOM   4684  NE2 HIS A 311      68.622 -56.099   7.853  1.00  0.00           N  
ATOM   4685  H   HIS A 311      72.862 -54.249   8.353  1.00  0.00           H  
ATOM   4686  HA  HIS A 311      71.400 -54.754  10.736  1.00  0.00           H  
ATOM   4687 1HB  HIS A 311      72.757 -56.571   8.714  1.00  0.00           H  
ATOM   4688 2HB  HIS A 311      71.839 -57.178  10.086  1.00  0.00           H  
ATOM   4689  HD1 HIS A 311      71.473 -56.059   6.638  1.00  0.00           H  
ATOM   4690  HD2 HIS A 311      68.896 -56.365   9.958  1.00  0.00           H  
ATOM   4691  HE1 HIS A 311      69.206 -55.846   5.753  1.00  0.00           H  
ATOM   4692  N   ILE A 312      74.585 -55.448  10.803  1.00  0.00           N  
ATOM   4693  CA  ILE A 312      75.699 -55.679  11.703  1.00  0.00           C  
ATOM   4694  C   ILE A 312      75.840 -54.582  12.746  1.00  0.00           C  
ATOM   4695  O   ILE A 312      76.125 -54.839  13.914  1.00  0.00           O  
ATOM   4696  CB  ILE A 312      77.014 -55.801  10.912  1.00  0.00           C  
ATOM   4697  CG1 ILE A 312      77.013 -57.078  10.067  1.00  0.00           C  
ATOM   4698  CG2 ILE A 312      78.205 -55.785  11.856  1.00  0.00           C  
ATOM   4699  CD1 ILE A 312      78.136 -57.143   9.058  1.00  0.00           C  
ATOM   4700  H   ILE A 312      74.789 -55.259   9.863  1.00  0.00           H  
ATOM   4701  HA  ILE A 312      75.524 -56.613  12.235  1.00  0.00           H  
ATOM   4702  HB  ILE A 312      77.100 -54.965  10.219  1.00  0.00           H  
ATOM   4703 1HG1 ILE A 312      77.090 -57.946  10.721  1.00  0.00           H  
ATOM   4704 2HG1 ILE A 312      76.067 -57.157   9.530  1.00  0.00           H  
ATOM   4705 1HG2 ILE A 312      79.127 -55.872  11.281  1.00  0.00           H  
ATOM   4706 2HG2 ILE A 312      78.215 -54.850  12.415  1.00  0.00           H  
ATOM   4707 3HG2 ILE A 312      78.132 -56.621  12.551  1.00  0.00           H  
ATOM   4708 1HD1 ILE A 312      78.068 -58.075   8.497  1.00  0.00           H  
ATOM   4709 2HD1 ILE A 312      78.056 -56.300   8.370  1.00  0.00           H  
ATOM   4710 3HD1 ILE A 312      79.093 -57.100   9.575  1.00  0.00           H  
ATOM   4711  N   THR A 313      75.670 -53.352  12.313  1.00  0.00           N  
ATOM   4712  CA  THR A 313      75.705 -52.217  13.213  1.00  0.00           C  
ATOM   4713  C   THR A 313      74.600 -52.268  14.256  1.00  0.00           C  
ATOM   4714  O   THR A 313      74.803 -51.942  15.424  1.00  0.00           O  
ATOM   4715  CB  THR A 313      75.605 -50.897  12.426  1.00  0.00           C  
ATOM   4716  OG1 THR A 313      76.722 -50.783  11.535  1.00  0.00           O  
ATOM   4717  CG2 THR A 313      75.595 -49.709  13.376  1.00  0.00           C  
ATOM   4718  H   THR A 313      75.449 -53.185  11.373  1.00  0.00           H  
ATOM   4719  HA  THR A 313      76.654 -52.230  13.750  1.00  0.00           H  
ATOM   4720  HB  THR A 313      74.687 -50.893  11.838  1.00  0.00           H  
ATOM   4721  HG1 THR A 313      76.719 -51.522  10.922  1.00  0.00           H  
ATOM   4722 1HG2 THR A 313      75.524 -48.785  12.802  1.00  0.00           H  
ATOM   4723 2HG2 THR A 313      74.740 -49.787  14.047  1.00  0.00           H  
ATOM   4724 3HG2 THR A 313      76.515 -49.702  13.960  1.00  0.00           H  
ATOM   4725  N   GLU A 314      73.419 -52.648  13.823  1.00  0.00           N  
ATOM   4726  CA  GLU A 314      72.294 -52.812  14.723  1.00  0.00           C  
ATOM   4727  C   GLU A 314      72.536 -53.891  15.766  1.00  0.00           C  
ATOM   4728  O   GLU A 314      72.180 -53.747  16.934  1.00  0.00           O  
ATOM   4729  CB  GLU A 314      71.031 -53.142  13.925  1.00  0.00           C  
ATOM   4730  CG  GLU A 314      70.503 -51.993  13.078  1.00  0.00           C  
ATOM   4731  CD  GLU A 314      70.033 -50.826  13.903  1.00  0.00           C  
ATOM   4732  OE1 GLU A 314      69.454 -51.051  14.939  1.00  0.00           O  
ATOM   4733  OE2 GLU A 314      70.252 -49.710  13.496  1.00  0.00           O  
ATOM   4734  H   GLU A 314      73.292 -52.896  12.883  1.00  0.00           H  
ATOM   4735  HA  GLU A 314      72.139 -51.873  15.257  1.00  0.00           H  
ATOM   4736 1HB  GLU A 314      71.229 -53.983  13.261  1.00  0.00           H  
ATOM   4737 2HB  GLU A 314      70.238 -53.445  14.609  1.00  0.00           H  
ATOM   4738 1HG  GLU A 314      71.295 -51.654  12.410  1.00  0.00           H  
ATOM   4739 2HG  GLU A 314      69.678 -52.355  12.466  1.00  0.00           H  
ATOM   4740  N   LEU A 315      73.116 -54.987  15.333  1.00  0.00           N  
ATOM   4741  CA  LEU A 315      73.472 -56.068  16.233  1.00  0.00           C  
ATOM   4742  C   LEU A 315      74.493 -55.641  17.276  1.00  0.00           C  
ATOM   4743  O   LEU A 315      74.414 -56.017  18.444  1.00  0.00           O  
ATOM   4744  CB  LEU A 315      74.025 -57.252  15.430  1.00  0.00           C  
ATOM   4745  CG  LEU A 315      73.008 -57.996  14.556  1.00  0.00           C  
ATOM   4746  CD1 LEU A 315      73.733 -59.015  13.688  1.00  0.00           C  
ATOM   4747  CD2 LEU A 315      71.973 -58.672  15.444  1.00  0.00           C  
ATOM   4748  H   LEU A 315      73.381 -55.070  14.393  1.00  0.00           H  
ATOM   4749  HA  LEU A 315      72.575 -56.387  16.762  1.00  0.00           H  
ATOM   4750 1HB  LEU A 315      74.819 -56.889  14.779  1.00  0.00           H  
ATOM   4751 2HB  LEU A 315      74.455 -57.973  16.125  1.00  0.00           H  
ATOM   4752  HG  LEU A 315      72.510 -57.288  13.893  1.00  0.00           H  
ATOM   4753 1HD1 LEU A 315      73.010 -59.544  13.067  1.00  0.00           H  
ATOM   4754 2HD1 LEU A 315      74.453 -58.503  13.049  1.00  0.00           H  
ATOM   4755 3HD1 LEU A 315      74.255 -59.730  14.324  1.00  0.00           H  
ATOM   4756 1HD2 LEU A 315      71.249 -59.201  14.823  1.00  0.00           H  
ATOM   4757 2HD2 LEU A 315      72.470 -59.382  16.106  1.00  0.00           H  
ATOM   4758 3HD2 LEU A 315      71.459 -57.919  16.040  1.00  0.00           H  
ATOM   4759  N   GLY A 316      75.472 -54.880  16.843  1.00  0.00           N  
ATOM   4760  CA  GLY A 316      76.474 -54.342  17.743  1.00  0.00           C  
ATOM   4761  C   GLY A 316      75.877 -53.411  18.786  1.00  0.00           C  
ATOM   4762  O   GLY A 316      76.261 -53.423  19.954  1.00  0.00           O  
ATOM   4763  H   GLY A 316      75.507 -54.604  15.903  1.00  0.00           H  
ATOM   4764 1HA  GLY A 316      76.987 -55.160  18.248  1.00  0.00           H  
ATOM   4765 2HA  GLY A 316      77.224 -53.799  17.169  1.00  0.00           H  
ATOM   4766  N   ARG A 317      74.957 -52.578  18.353  1.00  0.00           N  
ATOM   4767  CA  ARG A 317      74.253 -51.685  19.253  1.00  0.00           C  
ATOM   4768  C   ARG A 317      73.440 -52.435  20.296  1.00  0.00           C  
ATOM   4769  O   ARG A 317      73.386 -52.054  21.464  1.00  0.00           O  
ATOM   4770  CB  ARG A 317      73.329 -50.768  18.466  1.00  0.00           C  
ATOM   4771  CG  ARG A 317      72.566 -49.756  19.305  1.00  0.00           C  
ATOM   4772  CD  ARG A 317      71.686 -48.900  18.468  1.00  0.00           C  
ATOM   4773  NE  ARG A 317      70.649 -49.674  17.804  1.00  0.00           N  
ATOM   4774  CZ  ARG A 317      69.508 -50.085  18.390  1.00  0.00           C  
ATOM   4775  NH1 ARG A 317      69.272 -49.791  19.649  1.00  0.00           N  
ATOM   4776  NH2 ARG A 317      68.626 -50.787  17.699  1.00  0.00           N  
ATOM   4777  H   ARG A 317      74.680 -52.592  17.413  1.00  0.00           H  
ATOM   4778  HA  ARG A 317      74.988 -51.075  19.780  1.00  0.00           H  
ATOM   4779 1HB  ARG A 317      73.909 -50.214  17.729  1.00  0.00           H  
ATOM   4780 2HB  ARG A 317      72.598 -51.366  17.924  1.00  0.00           H  
ATOM   4781 1HG  ARG A 317      71.944 -50.280  20.031  1.00  0.00           H  
ATOM   4782 2HG  ARG A 317      73.272 -49.111  19.831  1.00  0.00           H  
ATOM   4783 1HD  ARG A 317      71.203 -48.151  19.096  1.00  0.00           H  
ATOM   4784 2HD  ARG A 317      72.282 -48.403  17.704  1.00  0.00           H  
ATOM   4785  HE  ARG A 317      70.795 -49.920  16.834  1.00  0.00           H  
ATOM   4786 1HH1 ARG A 317      69.947 -49.256  20.178  1.00  0.00           H  
ATOM   4787 2HH1 ARG A 317      68.418 -50.100  20.088  1.00  0.00           H  
ATOM   4788 1HH2 ARG A 317      68.808 -51.013  16.730  1.00  0.00           H  
ATOM   4789 2HH2 ARG A 317      67.771 -51.095  18.138  1.00  0.00           H  
ATOM   4790  N   LEU A 318      72.780 -53.486  19.863  1.00  0.00           N  
ATOM   4791  CA  LEU A 318      72.023 -54.334  20.763  1.00  0.00           C  
ATOM   4792  C   LEU A 318      72.902 -55.005  21.806  1.00  0.00           C  
ATOM   4793  O   LEU A 318      72.537 -55.124  22.974  1.00  0.00           O  
ATOM   4794  CB  LEU A 318      71.273 -55.405  19.960  1.00  0.00           C  
ATOM   4795  CG  LEU A 318      70.119 -54.895  19.087  1.00  0.00           C  
ATOM   4796  CD1 LEU A 318      69.598 -56.032  18.218  1.00  0.00           C  
ATOM   4797  CD2 LEU A 318      69.018 -54.337  19.975  1.00  0.00           C  
ATOM   4798  H   LEU A 318      72.841 -53.757  18.923  1.00  0.00           H  
ATOM   4799  HA  LEU A 318      71.298 -53.716  21.292  1.00  0.00           H  
ATOM   4800 1HB  LEU A 318      71.984 -55.910  19.308  1.00  0.00           H  
ATOM   4801 2HB  LEU A 318      70.864 -56.137  20.655  1.00  0.00           H  
ATOM   4802  HG  LEU A 318      70.484 -54.109  18.424  1.00  0.00           H  
ATOM   4803 1HD1 LEU A 318      68.779 -55.670  17.598  1.00  0.00           H  
ATOM   4804 2HD1 LEU A 318      70.402 -56.399  17.579  1.00  0.00           H  
ATOM   4805 3HD1 LEU A 318      69.242 -56.841  18.854  1.00  0.00           H  
ATOM   4806 1HD2 LEU A 318      68.198 -53.974  19.355  1.00  0.00           H  
ATOM   4807 2HD2 LEU A 318      68.652 -55.122  20.637  1.00  0.00           H  
ATOM   4808 3HD2 LEU A 318      69.413 -53.514  20.572  1.00  0.00           H  
ATOM   4809  N   VAL A 319      74.052 -55.472  21.373  1.00  0.00           N  
ATOM   4810  CA  VAL A 319      75.018 -56.070  22.273  1.00  0.00           C  
ATOM   4811  C   VAL A 319      75.526 -55.088  23.316  1.00  0.00           C  
ATOM   4812  O   VAL A 319      75.707 -55.426  24.484  1.00  0.00           O  
ATOM   4813  CB  VAL A 319      76.214 -56.616  21.470  1.00  0.00           C  
ATOM   4814  CG1 VAL A 319      77.324 -57.066  22.407  1.00  0.00           C  
ATOM   4815  CG2 VAL A 319      75.758 -57.765  20.582  1.00  0.00           C  
ATOM   4816  H   VAL A 319      74.307 -55.364  20.433  1.00  0.00           H  
ATOM   4817  HA  VAL A 319      74.537 -56.896  22.798  1.00  0.00           H  
ATOM   4818  HB  VAL A 319      76.619 -55.816  20.851  1.00  0.00           H  
ATOM   4819 1HG1 VAL A 319      78.161 -57.449  21.822  1.00  0.00           H  
ATOM   4820 2HG1 VAL A 319      77.658 -56.219  23.007  1.00  0.00           H  
ATOM   4821 3HG1 VAL A 319      76.951 -57.852  23.063  1.00  0.00           H  
ATOM   4822 1HG2 VAL A 319      76.609 -58.145  20.016  1.00  0.00           H  
ATOM   4823 2HG2 VAL A 319      75.347 -58.562  21.201  1.00  0.00           H  
ATOM   4824 3HG2 VAL A 319      74.994 -57.410  19.891  1.00  0.00           H  
ATOM   4825  N   ILE A 320      75.787 -53.875  22.883  1.00  0.00           N  
ATOM   4826  CA  ILE A 320      76.208 -52.819  23.783  1.00  0.00           C  
ATOM   4827  C   ILE A 320      75.153 -52.489  24.826  1.00  0.00           C  
ATOM   4828  O   ILE A 320      75.454 -52.252  25.994  1.00  0.00           O  
ATOM   4829  CB  ILE A 320      76.556 -51.544  22.992  1.00  0.00           C  
ATOM   4830  CG1 ILE A 320      77.813 -51.767  22.147  1.00  0.00           C  
ATOM   4831  CG2 ILE A 320      76.747 -50.367  23.937  1.00  0.00           C  
ATOM   4832  CD1 ILE A 320      78.072 -50.672  21.138  1.00  0.00           C  
ATOM   4833  H   ILE A 320      75.637 -53.642  21.943  1.00  0.00           H  
ATOM   4834  HA  ILE A 320      77.098 -53.152  24.315  1.00  0.00           H  
ATOM   4835  HB  ILE A 320      75.748 -51.315  22.299  1.00  0.00           H  
ATOM   4836 1HG1 ILE A 320      78.683 -51.841  22.801  1.00  0.00           H  
ATOM   4837 2HG1 ILE A 320      77.729 -52.712  21.610  1.00  0.00           H  
ATOM   4838 1HG2 ILE A 320      76.993 -49.476  23.361  1.00  0.00           H  
ATOM   4839 2HG2 ILE A 320      75.828 -50.197  24.495  1.00  0.00           H  
ATOM   4840 3HG2 ILE A 320      77.558 -50.587  24.631  1.00  0.00           H  
ATOM   4841 1HD1 ILE A 320      78.980 -50.901  20.578  1.00  0.00           H  
ATOM   4842 2HD1 ILE A 320      77.229 -50.605  20.450  1.00  0.00           H  
ATOM   4843 3HD1 ILE A 320      78.196 -49.722  21.655  1.00  0.00           H  
ATOM   4844  N   GLU A 321      73.913 -52.443  24.393  1.00  0.00           N  
ATOM   4845  CA  GLU A 321      72.800 -52.211  25.293  1.00  0.00           C  
ATOM   4846  C   GLU A 321      72.659 -53.309  26.336  1.00  0.00           C  
ATOM   4847  O   GLU A 321      72.373 -53.052  27.504  1.00  0.00           O  
ATOM   4848  CB  GLU A 321      71.500 -52.090  24.495  1.00  0.00           C  
ATOM   4849  CG  GLU A 321      71.391 -50.823  23.658  1.00  0.00           C  
ATOM   4850  CD  GLU A 321      70.138 -50.775  22.828  1.00  0.00           C  
ATOM   4851  OE1 GLU A 321      69.424 -51.748  22.810  1.00  0.00           O  
ATOM   4852  OE2 GLU A 321      69.896 -49.764  22.212  1.00  0.00           O  
ATOM   4853  H   GLU A 321      73.709 -52.632  23.453  1.00  0.00           H  
ATOM   4854  HA  GLU A 321      72.974 -51.276  25.827  1.00  0.00           H  
ATOM   4855 1HB  GLU A 321      71.404 -52.943  23.824  1.00  0.00           H  
ATOM   4856 2HB  GLU A 321      70.650 -52.113  25.178  1.00  0.00           H  
ATOM   4857 1HG  GLU A 321      71.406 -49.959  24.322  1.00  0.00           H  
ATOM   4858 2HG  GLU A 321      72.258 -50.758  23.003  1.00  0.00           H  
ATOM   4859  N   ALA A 322      72.827 -54.538  25.903  1.00  0.00           N  
ATOM   4860  CA  ALA A 322      72.793 -55.673  26.803  1.00  0.00           C  
ATOM   4861  C   ALA A 322      73.898 -55.622  27.846  1.00  0.00           C  
ATOM   4862  O   ALA A 322      73.695 -55.948  29.014  1.00  0.00           O  
ATOM   4863  CB  ALA A 322      72.884 -56.968  26.008  1.00  0.00           C  
ATOM   4864  H   ALA A 322      73.049 -54.705  24.963  1.00  0.00           H  
ATOM   4865  HA  ALA A 322      71.845 -55.651  27.341  1.00  0.00           H  
ATOM   4866 1HB  ALA A 322      72.844 -57.817  26.690  1.00  0.00           H  
ATOM   4867 2HB  ALA A 322      72.050 -57.025  25.308  1.00  0.00           H  
ATOM   4868 3HB  ALA A 322      73.822 -56.990  25.456  1.00  0.00           H  
ATOM   4869  N   ALA A 323      75.080 -55.242  27.413  1.00  0.00           N  
ATOM   4870  CA  ALA A 323      76.204 -55.079  28.313  1.00  0.00           C  
ATOM   4871  C   ALA A 323      75.962 -53.999  29.356  1.00  0.00           C  
ATOM   4872  O   ALA A 323      76.318 -54.143  30.524  1.00  0.00           O  
ATOM   4873  CB  ALA A 323      77.463 -54.765  27.518  1.00  0.00           C  
ATOM   4874  H   ALA A 323      75.206 -54.994  26.473  1.00  0.00           H  
ATOM   4875  HA  ALA A 323      76.346 -56.016  28.851  1.00  0.00           H  
ATOM   4876 1HB  ALA A 323      78.307 -54.657  28.200  1.00  0.00           H  
ATOM   4877 2HB  ALA A 323      77.663 -55.577  26.818  1.00  0.00           H  
ATOM   4878 3HB  ALA A 323      77.323 -53.837  26.966  1.00  0.00           H  
ATOM   4879  N   VAL A 324      75.381 -52.902  28.923  1.00  0.00           N  
ATOM   4880  CA  VAL A 324      75.026 -51.823  29.823  1.00  0.00           C  
ATOM   4881  C   VAL A 324      74.006 -52.249  30.866  1.00  0.00           C  
ATOM   4882  O   VAL A 324      74.084 -51.874  32.034  1.00  0.00           O  
ATOM   4883  CB  VAL A 324      74.462 -50.636  29.020  1.00  0.00           C  
ATOM   4884  CG1 VAL A 324      73.901 -49.577  29.957  1.00  0.00           C  
ATOM   4885  CG2 VAL A 324      75.548 -50.048  28.131  1.00  0.00           C  
ATOM   4886  H   VAL A 324      75.117 -52.820  27.983  1.00  0.00           H  
ATOM   4887  HA  VAL A 324      75.926 -51.499  30.347  1.00  0.00           H  
ATOM   4888  HB  VAL A 324      73.635 -50.988  28.401  1.00  0.00           H  
ATOM   4889 1HG1 VAL A 324      73.506 -48.745  29.373  1.00  0.00           H  
ATOM   4890 2HG1 VAL A 324      73.101 -50.010  30.558  1.00  0.00           H  
ATOM   4891 3HG1 VAL A 324      74.693 -49.214  30.613  1.00  0.00           H  
ATOM   4892 1HG2 VAL A 324      75.142 -49.210  27.566  1.00  0.00           H  
ATOM   4893 2HG2 VAL A 324      76.376 -49.702  28.750  1.00  0.00           H  
ATOM   4894 3HG2 VAL A 324      75.905 -50.812  27.441  1.00  0.00           H  
ATOM   4895  N   ALA A 325      73.026 -53.011  30.433  1.00  0.00           N  
ATOM   4896  CA  ALA A 325      72.024 -53.549  31.333  1.00  0.00           C  
ATOM   4897  C   ALA A 325      72.633 -54.390  32.443  1.00  0.00           C  
ATOM   4898  O   ALA A 325      72.288 -54.234  33.614  1.00  0.00           O  
ATOM   4899  CB  ALA A 325      71.011 -54.370  30.550  1.00  0.00           C  
ATOM   4900  H   ALA A 325      72.991 -53.287  29.493  1.00  0.00           H  
ATOM   4901  HA  ALA A 325      71.513 -52.713  31.810  1.00  0.00           H  
ATOM   4902 1HB  ALA A 325      70.254 -54.761  31.231  1.00  0.00           H  
ATOM   4903 2HB  ALA A 325      70.533 -53.740  29.799  1.00  0.00           H  
ATOM   4904 3HB  ALA A 325      71.517 -55.199  30.058  1.00  0.00           H  
ATOM   4905  N   ARG A 326      73.542 -55.284  32.069  1.00  0.00           N  
ATOM   4906  CA  ARG A 326      74.202 -56.155  33.035  1.00  0.00           C  
ATOM   4907  C   ARG A 326      74.922 -55.344  34.105  1.00  0.00           C  
ATOM   4908  O   ARG A 326      74.798 -55.624  35.297  1.00  0.00           O  
ATOM   4909  CB  ARG A 326      75.200 -57.068  32.338  1.00  0.00           C  
ATOM   4910  CG  ARG A 326      75.979 -57.989  33.264  1.00  0.00           C  
ATOM   4911  CD  ARG A 326      75.095 -58.996  33.907  1.00  0.00           C  
ATOM   4912  NE  ARG A 326      75.827 -59.849  34.830  1.00  0.00           N  
ATOM   4913  CZ  ARG A 326      76.066 -59.552  36.122  1.00  0.00           C  
ATOM   4914  NH1 ARG A 326      75.625 -58.421  36.628  1.00  0.00           N  
ATOM   4915  NH2 ARG A 326      76.743 -60.396  36.880  1.00  0.00           N  
ATOM   4916  H   ARG A 326      73.781 -55.364  31.091  1.00  0.00           H  
ATOM   4917  HA  ARG A 326      73.445 -56.775  33.516  1.00  0.00           H  
ATOM   4918 1HB  ARG A 326      74.677 -57.692  31.615  1.00  0.00           H  
ATOM   4919 2HB  ARG A 326      75.923 -56.466  31.788  1.00  0.00           H  
ATOM   4920 1HG  ARG A 326      76.742 -58.518  32.693  1.00  0.00           H  
ATOM   4921 2HG  ARG A 326      76.455 -57.399  34.048  1.00  0.00           H  
ATOM   4922 1HD  ARG A 326      74.309 -58.487  34.464  1.00  0.00           H  
ATOM   4923 2HD  ARG A 326      74.646 -59.628  33.142  1.00  0.00           H  
ATOM   4924  HE  ARG A 326      76.182 -60.727  34.476  1.00  0.00           H  
ATOM   4925 1HH1 ARG A 326      75.108 -57.775  36.048  1.00  0.00           H  
ATOM   4926 2HH1 ARG A 326      75.805 -58.198  37.596  1.00  0.00           H  
ATOM   4927 1HH2 ARG A 326      77.082 -61.265  36.491  1.00  0.00           H  
ATOM   4928 2HH2 ARG A 326      76.922 -60.173  37.848  1.00  0.00           H  
ATOM   4929  N   LEU A 327      75.599 -54.288  33.686  1.00  0.00           N
[truncated: 3,551,076 more chars]
