# Supplementary material for: Blueprinting extendable nanomaterials with standardized protein blocks
Source: Nature. 2024 Mar 13;627(8005):898–904. doi: 10.1038/s41586-024-07188-4 (PMC10972742; doi:10.1038/s41586-024-07188-4)
Supplement: Supplementary file 4 — Design models with ideal backbones as well as experimentally determined structures for comparison. For reference to design names, see Supplementary Fig. 1. [file 41586_2024_7188_MOESM4_ESM.zip › R30D_design.pdb]

HEADER                                            09-MAY-22   XXXX              
EXPDTA    THEORETICAL MODEL                                                     
REMARK 220                                                                      
REMARK 220 EXPERIMENTAL DETAILS                                                 
REMARK 220  EXPERIMENT TYPE                : THEORETICAL MODELLING              
REMARK 220  DATE OF DATA COLLECTION        : 09-MAY-22                          
REMARK 220                                                                      
REMARK 220 REMARK: MODEL GENERATED BY ROSETTA                                   
REMARK 220  VERSION 2022.16+HEAD.839b00f59d9                                    
ATOM      1  N   SER A   1      90.355   1.618  -1.744  1.00  0.00           N  
ATOM      2  CA  SER A   1      89.118   0.894  -2.031  1.00  0.00           C  
ATOM      3  C   SER A   1      88.010   1.299  -1.066  1.00  0.00           C  
ATOM      4  O   SER A   1      88.246   1.442   0.134  1.00  0.00           O  
ATOM      5  CB  SER A   1      89.354  -0.601  -1.945  1.00  0.00           C  
ATOM      6  OG  SER A   1      90.250  -1.026  -2.935  1.00  0.00           O  
ATOM      7 1H   SER A   1      91.065   1.335  -2.389  1.00  0.00           H  
ATOM      8 2H   SER A   1      90.195   2.601  -1.835  1.00  0.00           H  
ATOM      9 3H   SER A   1      90.653   1.414  -0.811  1.00  0.00           H  
ATOM     10  HA  SER A   1      88.804   1.134  -3.047  1.00  0.00           H  
ATOM     11 1HB  SER A   1      89.750  -0.851  -0.961  1.00  0.00           H  
ATOM     12 2HB  SER A   1      88.406  -1.126  -2.059  1.00  0.00           H  
ATOM     13  HG  SER A   1      90.346  -1.974  -2.816  1.00  0.00           H  
ATOM     14  N   GLU A   2      86.810   1.522  -1.599  1.00  0.00           N  
ATOM     15  CA  GLU A   2      85.711   2.030  -0.788  1.00  0.00           C  
ATOM     16  C   GLU A   2      85.226   0.980   0.213  1.00  0.00           C  
ATOM     17  O   GLU A   2      84.921   1.305   1.361  1.00  0.00           O  
ATOM     18  CB  GLU A   2      84.551   2.471  -1.684  1.00  0.00           C  
ATOM     19  CG  GLU A   2      84.863   3.667  -2.573  1.00  0.00           C  
ATOM     20  CD  GLU A   2      85.618   3.290  -3.817  1.00  0.00           C  
ATOM     21  OE1 GLU A   2      85.874   2.124  -4.004  1.00  0.00           O  
ATOM     22  OE2 GLU A   2      85.939   4.168  -4.582  1.00  0.00           O  
ATOM     23  H   GLU A   2      86.654   1.338  -2.580  1.00  0.00           H  
ATOM     24  HA  GLU A   2      86.069   2.889  -0.219  1.00  0.00           H  
ATOM     25 1HB  GLU A   2      84.254   1.644  -2.328  1.00  0.00           H  
ATOM     26 2HB  GLU A   2      83.692   2.729  -1.065  1.00  0.00           H  
ATOM     27 1HG  GLU A   2      83.928   4.146  -2.860  1.00  0.00           H  
ATOM     28 2HG  GLU A   2      85.449   4.387  -2.003  1.00  0.00           H  
ATOM     29  N   VAL A   3      85.244  -0.288  -0.196  1.00  0.00           N  
ATOM     30  CA  VAL A   3      84.977  -1.393   0.705  1.00  0.00           C  
ATOM     31  C   VAL A   3      86.069  -1.570   1.748  1.00  0.00           C  
ATOM     32  O   VAL A   3      85.803  -1.847   2.916  1.00  0.00           O  
ATOM     33  CB  VAL A   3      84.830  -2.699  -0.098  1.00  0.00           C  
ATOM     34  CG1 VAL A   3      84.726  -3.892   0.840  1.00  0.00           C  
ATOM     35  CG2 VAL A   3      83.610  -2.616  -1.003  1.00  0.00           C  
ATOM     36  H   VAL A   3      85.426  -0.498  -1.135  1.00  0.00           H  
ATOM     37  HA  VAL A   3      84.042  -1.193   1.230  1.00  0.00           H  
ATOM     38  HB  VAL A   3      85.724  -2.845  -0.704  1.00  0.00           H  
ATOM     39 1HG1 VAL A   3      84.623  -4.807   0.256  1.00  0.00           H  
ATOM     40 2HG1 VAL A   3      85.625  -3.953   1.453  1.00  0.00           H  
ATOM     41 3HG1 VAL A   3      83.854  -3.774   1.484  1.00  0.00           H  
ATOM     42 1HG2 VAL A   3      83.513  -3.543  -1.568  1.00  0.00           H  
ATOM     43 2HG2 VAL A   3      82.717  -2.465  -0.397  1.00  0.00           H  
ATOM     44 3HG2 VAL A   3      83.726  -1.781  -1.694  1.00  0.00           H  
ATOM     45  N   GLY A   4      87.303  -1.439   1.314  1.00  0.00           N  
ATOM     46  CA  GLY A   4      88.437  -1.511   2.215  1.00  0.00           C  
ATOM     47  C   GLY A   4      88.421  -0.405   3.258  1.00  0.00           C  
ATOM     48  O   GLY A   4      88.741  -0.618   4.426  1.00  0.00           O  
ATOM     49  H   GLY A   4      87.478  -1.223   0.375  1.00  0.00           H  
ATOM     50 1HA  GLY A   4      88.439  -2.477   2.721  1.00  0.00           H  
ATOM     51 2HA  GLY A   4      89.361  -1.446   1.642  1.00  0.00           H  
ATOM     52  N   LEU A   5      88.079   0.788   2.824  1.00  0.00           N  
ATOM     53  CA  LEU A   5      87.953   1.917   3.725  1.00  0.00           C  
ATOM     54  C   LEU A   5      86.866   1.710   4.768  1.00  0.00           C  
ATOM     55  O   LEU A   5      87.021   2.062   5.936  1.00  0.00           O  
ATOM     56  CB  LEU A   5      87.657   3.190   2.923  1.00  0.00           C  
ATOM     57  CG  LEU A   5      87.520   4.478   3.745  1.00  0.00           C  
ATOM     58  CD1 LEU A   5      88.818   4.742   4.496  1.00  0.00           C  
ATOM     59  CD2 LEU A   5      87.177   5.637   2.821  1.00  0.00           C  
ATOM     60  H   LEU A   5      87.836   0.923   1.885  1.00  0.00           H  
ATOM     61  HA  LEU A   5      88.897   2.043   4.255  1.00  0.00           H  
ATOM     62 1HB  LEU A   5      88.459   3.341   2.202  1.00  0.00           H  
ATOM     63 2HB  LEU A   5      86.726   3.047   2.374  1.00  0.00           H  
ATOM     64  HG  LEU A   5      86.727   4.356   4.484  1.00  0.00           H  
ATOM     65 1HD1 LEU A   5      88.721   5.657   5.080  1.00  0.00           H  
ATOM     66 2HD1 LEU A   5      89.029   3.907   5.163  1.00  0.00           H  
ATOM     67 3HD1 LEU A   5      89.634   4.852   3.783  1.00  0.00           H  
ATOM     68 1HD2 LEU A   5      87.079   6.552   3.406  1.00  0.00           H  
ATOM     69 2HD2 LEU A   5      87.970   5.761   2.083  1.00  0.00           H  
ATOM     70 3HD2 LEU A   5      86.236   5.430   2.311  1.00  0.00           H  
ATOM     71  N   GLU A   6      85.751   1.166   4.334  1.00  0.00           N  
ATOM     72  CA  GLU A   6      84.660   0.845   5.235  1.00  0.00           C  
ATOM     73  C   GLU A   6      85.054  -0.189   6.278  1.00  0.00           C  
ATOM     74  O   GLU A   6      84.680  -0.098   7.446  1.00  0.00           O  
ATOM     75  CB  GLU A   6      83.456   0.338   4.438  1.00  0.00           C  
ATOM     76  CG  GLU A   6      82.227   0.033   5.282  1.00  0.00           C  
ATOM     77  CD  GLU A   6      81.042  -0.391   4.459  1.00  0.00           C  
ATOM     78  OE1 GLU A   6      81.160  -0.428   3.258  1.00  0.00           O  
ATOM     79  OE2 GLU A   6      80.018  -0.679   5.033  1.00  0.00           O  
ATOM     80  H   GLU A   6      85.660   0.903   3.395  1.00  0.00           H  
ATOM     81  HA  GLU A   6      84.378   1.750   5.774  1.00  0.00           H  
ATOM     82 1HB  GLU A   6      83.173   1.082   3.693  1.00  0.00           H  
ATOM     83 2HB  GLU A   6      83.730  -0.572   3.905  1.00  0.00           H  
ATOM     84 1HG  GLU A   6      82.470  -0.764   5.985  1.00  0.00           H  
ATOM     85 2HG  GLU A   6      81.965   0.920   5.858  1.00  0.00           H  
ATOM     86  N   GLY A   7      85.783  -1.193   5.844  1.00  0.00           N  
ATOM     87  CA  GLY A   7      86.288  -2.211   6.745  1.00  0.00           C  
ATOM     88  C   GLY A   7      87.238  -1.644   7.788  1.00  0.00           C  
ATOM     89  O   GLY A   7      87.213  -2.028   8.956  1.00  0.00           O  
ATOM     90  H   GLY A   7      86.057  -1.236   4.905  1.00  0.00           H  
ATOM     91 1HA  GLY A   7      85.453  -2.696   7.251  1.00  0.00           H  
ATOM     92 2HA  GLY A   7      86.806  -2.979   6.172  1.00  0.00           H  
ATOM     93  N   ILE A   8      88.100  -0.752   7.354  1.00  0.00           N  
ATOM     94  CA  ILE A   8      89.015  -0.077   8.255  1.00  0.00           C  
ATOM     95  C   ILE A   8      88.292   0.760   9.298  1.00  0.00           C  
ATOM     96  O   ILE A   8      88.674   0.802  10.466  1.00  0.00           O  
ATOM     97  CB  ILE A   8      89.983   0.822   7.465  1.00  0.00           C  
ATOM     98  CG1 ILE A   8      90.935  -0.030   6.621  1.00  0.00           C  
ATOM     99  CG2 ILE A   8      90.766   1.721   8.410  1.00  0.00           C  
ATOM    100  CD1 ILE A   8      91.733   0.764   5.611  1.00  0.00           C  
ATOM    101  H   ILE A   8      88.095  -0.474   6.415  1.00  0.00           H  
ATOM    102  HA  ILE A   8      89.595  -0.830   8.787  1.00  0.00           H  
ATOM    103  HB  ILE A   8      89.418   1.444   6.771  1.00  0.00           H  
ATOM    104 1HG1 ILE A   8      91.633  -0.551   7.274  1.00  0.00           H  
ATOM    105 2HG1 ILE A   8      90.364  -0.788   6.083  1.00  0.00           H  
ATOM    106 1HG2 ILE A   8      91.446   2.349   7.835  1.00  0.00           H  
ATOM    107 2HG2 ILE A   8      90.074   2.351   8.968  1.00  0.00           H  
ATOM    108 3HG2 ILE A   8      91.339   1.107   9.105  1.00  0.00           H  
ATOM    109 1HD1 ILE A   8      92.383   0.091   5.052  1.00  0.00           H  
ATOM    110 2HD1 ILE A   8      91.052   1.267   4.924  1.00  0.00           H  
ATOM    111 3HD1 ILE A   8      92.339   1.505   6.130  1.00  0.00           H  
ATOM    112  N   ALA A   9      87.263   1.454   8.864  1.00  0.00           N  
ATOM    113  CA  ALA A   9      86.440   2.238   9.765  1.00  0.00           C  
ATOM    114  C   ALA A   9      85.741   1.380  10.808  1.00  0.00           C  
ATOM    115  O   ALA A   9      85.634   1.749  11.976  1.00  0.00           O  
ATOM    116  CB  ALA A   9      85.415   3.035   8.971  1.00  0.00           C  
ATOM    117  H   ALA A   9      86.991   1.401   7.925  1.00  0.00           H  
ATOM    118  HA  ALA A   9      87.090   2.929  10.303  1.00  0.00           H  
ATOM    119 1HB  ALA A   9      84.809   3.631   9.653  1.00  0.00           H  
ATOM    120 2HB  ALA A   9      85.929   3.694   8.271  1.00  0.00           H  
ATOM    121 3HB  ALA A   9      84.772   2.351   8.418  1.00  0.00           H  
ATOM    122  N   GLU A  10      85.237   0.247  10.374  1.00  0.00           N  
ATOM    123  CA  GLU A  10      84.608  -0.700  11.275  1.00  0.00           C  
ATOM    124  C   GLU A  10      85.573  -1.239  12.318  1.00  0.00           C  
ATOM    125  O   GLU A  10      85.229  -1.409  13.486  1.00  0.00           O  
ATOM    126  CB  GLU A  10      84.012  -1.862  10.478  1.00  0.00           C  
ATOM    127  CG  GLU A  10      82.803  -1.490   9.631  1.00  0.00           C  
ATOM    128  CD  GLU A  10      81.621  -1.062  10.455  1.00  0.00           C  
ATOM    129  OE1 GLU A  10      81.108  -1.873  11.190  1.00  0.00           O  
ATOM    130  OE2 GLU A  10      81.229   0.076  10.350  1.00  0.00           O  
ATOM    131  H   GLU A  10      85.336  -0.013   9.435  1.00  0.00           H  
ATOM    132  HA  GLU A  10      83.806  -0.189  11.809  1.00  0.00           H  
ATOM    133 1HB  GLU A  10      84.771  -2.276   9.814  1.00  0.00           H  
ATOM    134 2HB  GLU A  10      83.709  -2.655  11.163  1.00  0.00           H  
ATOM    135 1HG  GLU A  10      83.079  -0.675   8.962  1.00  0.00           H  
ATOM    136 2HG  GLU A  10      82.523  -2.346   9.019  1.00  0.00           H  
ATOM    137  N   ILE A  11      86.778  -1.539  11.884  1.00  0.00           N  
ATOM    138  CA  ILE A  11      87.819  -1.995  12.785  1.00  0.00           C  
ATOM    139  C   ILE A  11      88.183  -0.950  13.828  1.00  0.00           C  
ATOM    140  O   ILE A  11      88.410  -1.260  14.996  1.00  0.00           O  
ATOM    141  CB  ILE A  11      89.081  -2.386  11.995  1.00  0.00           C  
ATOM    142  CG1 ILE A  11      88.818  -3.635  11.151  1.00  0.00           C  
ATOM    143  CG2 ILE A  11      90.251  -2.615  12.940  1.00  0.00           C  
ATOM    144  CD1 ILE A  11      89.904  -3.931  10.142  1.00  0.00           C  
ATOM    145  H   ILE A  11      87.016  -1.396  10.945  1.00  0.00           H  
ATOM    146  HA  ILE A  11      87.457  -2.876  13.314  1.00  0.00           H  
ATOM    147  HB  ILE A  11      89.339  -1.585  11.302  1.00  0.00           H  
ATOM    148 1HG1 ILE A  11      88.714  -4.500  11.804  1.00  0.00           H  
ATOM    149 2HG1 ILE A  11      87.877  -3.518  10.612  1.00  0.00           H  
ATOM    150 1HG2 ILE A  11      91.134  -2.891  12.366  1.00  0.00           H  
ATOM    151 2HG2 ILE A  11      90.452  -1.702  13.499  1.00  0.00           H  
ATOM    152 3HG2 ILE A  11      90.004  -3.419  13.635  1.00  0.00           H  
ATOM    153 1HD1 ILE A  11      89.645  -4.830   9.582  1.00  0.00           H  
ATOM    154 2HD1 ILE A  11      90.001  -3.090   9.454  1.00  0.00           H  
ATOM    155 3HD1 ILE A  11      90.849  -4.087  10.660  1.00  0.00           H  
ATOM    156  N   GLY A  12      88.269   0.288  13.394  1.00  0.00           N  
ATOM    157  CA  GLY A  12      88.536   1.393  14.295  1.00  0.00           C  
ATOM    158  C   GLY A  12      87.444   1.569  15.338  1.00  0.00           C  
ATOM    159  O   GLY A  12      87.710   1.847  16.506  1.00  0.00           O  
ATOM    160  H   GLY A  12      88.087   0.498  12.455  1.00  0.00           H  
ATOM    161 1HA  GLY A  12      89.488   1.228  14.801  1.00  0.00           H  
ATOM    162 2HA  GLY A  12      88.632   2.314  13.722  1.00  0.00           H  
ATOM    163  N   ARG A  13      86.210   1.439  14.904  1.00  0.00           N  
ATOM    164  CA  ARG A  13      85.076   1.511  15.805  1.00  0.00           C  
ATOM    165  C   ARG A  13      85.092   0.405  16.848  1.00  0.00           C  
ATOM    166  O   ARG A  13      84.772   0.618  18.016  1.00  0.00           O  
ATOM    167  CB  ARG A  13      83.776   1.436  15.019  1.00  0.00           C  
ATOM    168  CG  ARG A  13      83.467   2.662  14.174  1.00  0.00           C  
ATOM    169  CD  ARG A  13      82.217   2.488  13.391  1.00  0.00           C  
ATOM    170  NE  ARG A  13      81.046   2.404  14.249  1.00  0.00           N  
ATOM    171  CZ  ARG A  13      79.831   1.984  13.847  1.00  0.00           C  
ATOM    172  NH1 ARG A  13      79.643   1.614  12.600  1.00  0.00           N  
ATOM    173  NH2 ARG A  13      78.828   1.943  14.707  1.00  0.00           N  
ATOM    174  H   ARG A  13      86.035   1.224  13.965  1.00  0.00           H  
ATOM    175  HA  ARG A  13      85.115   2.462  16.334  1.00  0.00           H  
ATOM    176 1HB  ARG A  13      83.803   0.575  14.352  1.00  0.00           H  
ATOM    177 2HB  ARG A  13      82.942   1.291  15.706  1.00  0.00           H  
ATOM    178 1HG  ARG A  13      83.348   3.530  14.823  1.00  0.00           H  
ATOM    179 2HG  ARG A  13      84.287   2.839  13.477  1.00  0.00           H  
ATOM    180 1HD  ARG A  13      82.087   3.337  12.720  1.00  0.00           H  
ATOM    181 2HD  ARG A  13      82.278   1.571  12.807  1.00  0.00           H  
ATOM    182  HE  ARG A  13      81.152   2.681  15.216  1.00  0.00           H  
ATOM    183 1HH1 ARG A  13      80.410   1.644  11.943  1.00  0.00           H  
ATOM    184 2HH1 ARG A  13      78.733   1.298  12.298  1.00  0.00           H  
ATOM    185 1HH2 ARG A  13      78.972   2.228  15.666  1.00  0.00           H  
ATOM    186 2HH2 ARG A  13      77.918   1.628  14.405  1.00  0.00           H  
ATOM    187  N   LYS A  14      85.434  -0.788  16.414  1.00  0.00           N  
ATOM    188  CA  LYS A  14      85.560  -1.917  17.315  1.00  0.00           C  
ATOM    189  C   LYS A  14      86.647  -1.710  18.358  1.00  0.00           C  
ATOM    190  O   LYS A  14      86.492  -2.062  19.526  1.00  0.00           O  
ATOM    191  CB  LYS A  14      85.838  -3.194  16.520  1.00  0.00           C  
ATOM    192  CG  LYS A  14      84.683  -3.652  15.641  1.00  0.00           C  
ATOM    193  CD  LYS A  14      83.500  -4.115  16.479  1.00  0.00           C  
ATOM    194  CE  LYS A  14      82.391  -4.684  15.607  1.00  0.00           C  
ATOM    195  NZ  LYS A  14      81.763  -3.640  14.753  1.00  0.00           N  
ATOM    196  H   LYS A  14      85.677  -0.923  15.475  1.00  0.00           H  
ATOM    197  HA  LYS A  14      84.616  -2.042  17.847  1.00  0.00           H  
ATOM    198 1HB  LYS A  14      86.707  -3.041  15.878  1.00  0.00           H  
ATOM    199 2HB  LYS A  14      86.078  -4.005  17.207  1.00  0.00           H  
ATOM    200 1HG  LYS A  14      84.363  -2.829  15.001  1.00  0.00           H  
ATOM    201 2HG  LYS A  14      85.012  -4.475  15.007  1.00  0.00           H  
ATOM    202 1HD  LYS A  14      83.830  -4.882  17.181  1.00  0.00           H  
ATOM    203 2HD  LYS A  14      83.105  -3.272  17.047  1.00  0.00           H  
ATOM    204 1HE  LYS A  14      82.798  -5.465  14.965  1.00  0.00           H  
ATOM    205 2HE  LYS A  14      81.623  -5.129  16.239  1.00  0.00           H  
ATOM    206 1HZ  LYS A  14      81.034  -4.058  14.191  1.00  0.00           H  
ATOM    207 2HZ  LYS A  14      81.365  -2.920  15.339  1.00  0.00           H  
ATOM    208 3HZ  LYS A  14      82.462  -3.234  14.148  1.00  0.00           H  
ATOM    209  N   VAL A  15      87.762  -1.166  17.924  1.00  0.00           N  
ATOM    210  CA  VAL A  15      88.853  -0.845  18.825  1.00  0.00           C  
ATOM    211  C   VAL A  15      88.460   0.189  19.868  1.00  0.00           C  
ATOM    212  O   VAL A  15      88.833   0.098  21.036  1.00  0.00           O  
ATOM    213  CB  VAL A  15      90.058  -0.319  18.022  1.00  0.00           C  
ATOM    214  CG1 VAL A  15      91.133   0.209  18.960  1.00  0.00           C  
ATOM    215  CG2 VAL A  15      90.610  -1.423  17.134  1.00  0.00           C  
ATOM    216  H   VAL A  15      87.853  -0.903  16.985  1.00  0.00           H  
ATOM    217  HA  VAL A  15      89.148  -1.755  19.350  1.00  0.00           H  
ATOM    218  HB  VAL A  15      89.733   0.518  17.403  1.00  0.00           H  
ATOM    219 1HG1 VAL A  15      91.977   0.577  18.376  1.00  0.00           H  
ATOM    220 2HG1 VAL A  15      90.726   1.022  19.560  1.00  0.00           H  
ATOM    221 3HG1 VAL A  15      91.470  -0.594  19.616  1.00  0.00           H  
ATOM    222 1HG2 VAL A  15      91.461  -1.044  16.569  1.00  0.00           H  
ATOM    223 2HG2 VAL A  15      90.930  -2.262  17.753  1.00  0.00           H  
ATOM    224 3HG2 VAL A  15      89.836  -1.757  16.444  1.00  0.00           H  
ATOM    225  N   ALA A  16      87.730   1.193  19.434  1.00  0.00           N  
ATOM    226  CA  ALA A  16      87.225   2.211  20.335  1.00  0.00           C  
ATOM    227  C   ALA A  16      86.275   1.644  21.378  1.00  0.00           C  
ATOM    228  O   ALA A  16      86.300   2.028  22.546  1.00  0.00           O  
ATOM    229  CB  ALA A  16      86.534   3.310  19.541  1.00  0.00           C  
ATOM    230  H   ALA A  16      87.456   1.236  18.495  1.00  0.00           H  
ATOM    231  HA  ALA A  16      88.072   2.638  20.873  1.00  0.00           H  
ATOM    232 1HB  ALA A  16      86.169   4.077  20.223  1.00  0.00           H  
ATOM    233 2HB  ALA A  16      87.243   3.754  18.842  1.00  0.00           H  
ATOM    234 3HB  ALA A  16      85.696   2.888  18.989  1.00  0.00           H  
ATOM    235  N   GLU A  17      85.413   0.752  20.944  1.00  0.00           N  
ATOM    236  CA  GLU A  17      84.498   0.077  21.845  1.00  0.00           C  
ATOM    237  C   GLU A  17      85.221  -0.760  22.888  1.00  0.00           C  
ATOM    238  O   GLU A  17      84.839  -0.802  24.056  1.00  0.00           O  
ATOM    239  CB  GLU A  17      83.540  -0.811  21.048  1.00  0.00           C  
ATOM    240  CG  GLU A  17      82.523  -0.047  20.211  1.00  0.00           C  
ATOM    241  CD  GLU A  17      81.652  -0.949  19.382  1.00  0.00           C  
ATOM    242  OE1 GLU A  17      81.900  -2.131  19.364  1.00  0.00           O  
ATOM    243  OE2 GLU A  17      80.737  -0.456  18.766  1.00  0.00           O  
ATOM    244  H   GLU A  17      85.418   0.474  20.005  1.00  0.00           H  
ATOM    245  HA  GLU A  17      83.916   0.830  22.374  1.00  0.00           H  
ATOM    246 1HB  GLU A  17      84.112  -1.452  20.377  1.00  0.00           H  
ATOM    247 2HB  GLU A  17      82.991  -1.459  21.731  1.00  0.00           H  
ATOM    248 1HG  GLU A  17      81.890   0.540  20.875  1.00  0.00           H  
ATOM    249 2HG  GLU A  17      83.053   0.642  19.555  1.00  0.00           H  
ATOM    250  N   ALA A  18      86.250  -1.454  22.454  1.00  0.00           N  
ATOM    251  CA  ALA A  18      87.073  -2.238  23.355  1.00  0.00           C  
ATOM    252  C   ALA A  18      87.772  -1.380  24.398  1.00  0.00           C  
ATOM    253  O   ALA A  18      87.879  -1.749  25.566  1.00  0.00           O  
ATOM    254  CB  ALA A  18      88.098  -3.035  22.561  1.00  0.00           C  
ATOM    255  H   ALA A  18      86.522  -1.401  21.515  1.00  0.00           H  
ATOM    256  HA  ALA A  18      86.423  -2.929  23.893  1.00  0.00           H  
ATOM    257 1HB  ALA A  18      88.704  -3.631  23.243  1.00  0.00           H  
ATOM    258 2HB  ALA A  18      87.584  -3.694  21.861  1.00  0.00           H  
ATOM    259 3HB  ALA A  18      88.741  -2.351  22.008  1.00  0.00           H  
ATOM    260  N   ALA A  19      88.276  -0.247  23.964  1.00  0.00           N  
ATOM    261  CA  ALA A  19      88.905   0.700  24.865  1.00  0.00           C  
ATOM    262  C   ALA A  19      87.940   1.239  25.908  1.00  0.00           C  
ATOM    263  O   ALA A  19      88.284   1.409  27.076  1.00  0.00           O  
ATOM    264  CB  ALA A  19      89.511   1.848  24.071  1.00  0.00           C  
ATOM    265  H   ALA A  19      88.177   0.013  23.025  1.00  0.00           H  
ATOM    266  HA  ALA A  19      89.698   0.180  25.402  1.00  0.00           H  
ATOM    267 1HB  ALA A  19      89.992   2.548  24.753  1.00  0.00           H  
ATOM    268 2HB  ALA A  19      90.250   1.457  23.371  1.00  0.00           H  
ATOM    269 3HB  ALA A  19      88.725   2.362  23.519  1.00  0.00           H  
ATOM    270  N   VAL A  20      86.736   1.539  25.474  1.00  0.00           N  
ATOM    271  CA  VAL A  20      85.694   1.995  26.375  1.00  0.00           C  
ATOM    272  C   VAL A  20      85.330   0.950  27.418  1.00  0.00           C  
ATOM    273  O   VAL A  20      85.103   1.260  28.586  1.00  0.00           O  
ATOM    274  CB  VAL A  20      84.433   2.367  25.572  1.00  0.00           C  
ATOM    275  CG1 VAL A  20      83.270   2.655  26.510  1.00  0.00           C  
ATOM    276  CG2 VAL A  20      84.720   3.568  24.684  1.00  0.00           C  
ATOM    277  H   VAL A  20      86.497   1.396  24.535  1.00  0.00           H  
ATOM    278  HA  VAL A  20      86.054   2.881  26.900  1.00  0.00           H  
ATOM    279  HB  VAL A  20      84.144   1.517  24.953  1.00  0.00           H  
ATOM    280 1HG1 VAL A  20      82.388   2.916  25.926  1.00  0.00           H  
ATOM    281 2HG1 VAL A  20      83.059   1.770  27.110  1.00  0.00           H  
ATOM    282 3HG1 VAL A  20      83.529   3.486  27.166  1.00  0.00           H  
ATOM    283 1HG2 VAL A  20      83.825   3.825  24.119  1.00  0.00           H  
ATOM    284 2HG2 VAL A  20      85.015   4.416  25.303  1.00  0.00           H  
ATOM    285 3HG2 VAL A  20      85.528   3.325  23.993  1.00  0.00           H  
ATOM    286  N   THR A  21      85.244  -0.288  26.984  1.00  0.00           N  
ATOM    287  CA  THR A  21      84.977  -1.393  27.885  1.00  0.00           C  
ATOM    288  C   THR A  21      86.069  -1.569  28.928  1.00  0.00           C  
ATOM    289  O   THR A  21      85.803  -1.847  30.096  1.00  0.00           O  
ATOM    290  CB  THR A  21      84.805  -2.706  27.099  1.00  0.00           C  
ATOM    291  OG1 THR A  21      83.688  -2.589  26.208  1.00  0.00           O  
ATOM    292  CG2 THR A  21      84.571  -3.870  28.049  1.00  0.00           C  
ATOM    293  H   THR A  21      85.426  -0.498  26.045  1.00  0.00           H  
ATOM    294  HA  THR A  21      84.051  -1.186  28.421  1.00  0.00           H  
ATOM    295  HB  THR A  21      85.702  -2.898  26.511  1.00  0.00           H  
ATOM    296  HG1 THR A  21      83.955  -2.106  25.422  1.00  0.00           H  
ATOM    297 1HG2 THR A  21      84.453  -4.789  27.476  1.00  0.00           H  
ATOM    298 2HG2 THR A  21      85.424  -3.968  28.721  1.00  0.00           H  
ATOM    299 3HG2 THR A  21      83.670  -3.688  28.633  1.00  0.00           H  
ATOM    300  N   ALA A  22      87.303  -1.439  28.494  1.00  0.00           N  
ATOM    301  CA  ALA A  22      88.437  -1.511  29.395  1.00  0.00           C  
ATOM    302  C   ALA A  22      88.421  -0.405  30.438  1.00  0.00           C  
ATOM    303  O   ALA A  22      88.741  -0.618  31.606  1.00  0.00           O  
ATOM    304  CB  ALA A  22      89.734  -1.462  28.601  1.00  0.00           C  
ATOM    305  H   ALA A  22      87.478  -1.224  27.555  1.00  0.00           H  
ATOM    306  HA  ALA A  22      88.383  -2.458  29.932  1.00  0.00           H  
ATOM    307 1HB  ALA A  22      90.581  -1.530  29.284  1.00  0.00           H  
ATOM    308 2HB  ALA A  22      89.764  -2.298  27.902  1.00  0.00           H  
ATOM    309 3HB  ALA A  22      89.788  -0.525  28.049  1.00  0.00           H  
ATOM    310  N   ILE A  23      88.060   0.810  30.011  1.00  0.00           N  
ATOM    311  CA  ILE A  23      88.095   1.987  30.896  1.00  0.00           C  
ATOM    312  C   ILE A  23      86.951   2.055  31.909  1.00  0.00           C  
ATOM    313  O   ILE A  23      87.073   2.719  32.937  1.00  0.00           O  
ATOM    314  CB  ILE A  23      88.083   3.279  30.058  1.00  0.00           C  
ATOM    315  CG1 ILE A  23      89.383   3.409  29.259  1.00  0.00           C  
ATOM    316  CG2 ILE A  23      87.882   4.491  30.954  1.00  0.00           C  
ATOM    317  CD1 ILE A  23      89.352   4.504  28.218  1.00  0.00           C  
ATOM    318  H   ILE A  23      87.784   0.928  29.045  1.00  0.00           H  
ATOM    319  HA  ILE A  23      89.015   1.954  31.479  1.00  0.00           H  
ATOM    320  HB  ILE A  23      87.271   3.235  29.334  1.00  0.00           H  
ATOM    321 1HG1 ILE A  23      90.210   3.608  29.940  1.00  0.00           H  
ATOM    322 2HG1 ILE A  23      89.596   2.466  28.755  1.00  0.00           H  
ATOM    323 1HG2 ILE A  23      87.876   5.396  30.346  1.00  0.00           H  
ATOM    324 2HG2 ILE A  23      86.931   4.402  31.479  1.00  0.00           H  
ATOM    325 3HG2 ILE A  23      88.693   4.547  31.680  1.00  0.00           H  
ATOM    326 1HD1 ILE A  23      90.307   4.534  27.693  1.00  0.00           H  
ATOM    327 2HD1 ILE A  23      88.552   4.305  27.504  1.00  0.00           H  
ATOM    328 3HD1 ILE A  23      89.175   5.463  28.703  1.00  0.00           H  
ATOM    329  N   THR A  24      85.816   1.444  31.587  1.00  0.00           N  
ATOM    330  CA  THR A  24      84.599   1.662  32.374  1.00  0.00           C  
ATOM    331  C   THR A  24      84.182   0.420  33.148  1.00  0.00           C  
ATOM    332  O   THR A  24      83.779   0.510  34.308  1.00  0.00           O  
ATOM    333  CB  THR A  24      83.434   2.112  31.473  1.00  0.00           C  
ATOM    334  OG1 THR A  24      83.789   3.328  30.801  1.00  0.00           O  
ATOM    335  CG2 THR A  24      82.178   2.341  32.299  1.00  0.00           C  
ATOM    336  H   THR A  24      85.779   0.871  30.756  1.00  0.00           H  
ATOM    337  HA  THR A  24      84.790   2.461  33.092  1.00  0.00           H  
ATOM    338  HB  THR A  24      83.235   1.344  30.725  1.00  0.00           H  
ATOM    339  HG1 THR A  24      84.348   3.125  30.047  1.00  0.00           H  
ATOM    340 1HG2 THR A  24      81.366   2.658  31.646  1.00  0.00           H  
ATOM    341 2HG2 THR A  24      81.900   1.415  32.802  1.00  0.00           H  
ATOM    342 3HG2 THR A  24      82.368   3.114  33.042  1.00  0.00           H  
ATOM    343  N   VAL A  25      84.231  -0.736  32.491  1.00  0.00           N  
ATOM    344  CA  VAL A  25      83.728  -1.956  33.106  1.00  0.00           C  
ATOM    345  C   VAL A  25      84.635  -2.388  34.251  1.00  0.00           C  
ATOM    346  O   VAL A  25      85.842  -2.550  34.074  1.00  0.00           O  
ATOM    347  CB  VAL A  25      83.638  -3.087  32.064  1.00  0.00           C  
ATOM    348  CG1 VAL A  25      83.209  -4.388  32.726  1.00  0.00           C  
ATOM    349  CG2 VAL A  25      82.667  -2.698  30.960  1.00  0.00           C  
ATOM    350  H   VAL A  25      84.591  -0.764  31.548  1.00  0.00           H  
ATOM    351  HA  VAL A  25      82.728  -1.761  33.495  1.00  0.00           H  
ATOM    352  HB  VAL A  25      84.627  -3.254  31.637  1.00  0.00           H  
ATOM    353 1HG1 VAL A  25      83.151  -5.176  31.976  1.00  0.00           H  
ATOM    354 2HG1 VAL A  25      83.938  -4.666  33.488  1.00  0.00           H  
ATOM    355 3HG1 VAL A  25      82.231  -4.256  33.189  1.00  0.00           H  
ATOM    356 1HG2 VAL A  25      82.608  -3.502  30.227  1.00  0.00           H  
ATOM    357 2HG2 VAL A  25      81.679  -2.525  31.389  1.00  0.00           H  
ATOM    358 3HG2 VAL A  25      83.015  -1.787  30.473  1.00  0.00           H  
ATOM    359  N   GLU A  26      84.055  -2.499  35.441  1.00  0.00           N  
ATOM    360  CA  GLU A  26      84.832  -2.692  36.661  1.00  0.00           C  
ATOM    361  C   GLU A  26      85.324  -4.124  36.826  1.00  0.00           C  
ATOM    362  O   GLU A  26      86.480  -4.355  37.181  1.00  0.00           O  
ATOM    363  CB  GLU A  26      83.997  -2.297  37.881  1.00  0.00           C  
ATOM    364  CG  GLU A  26      83.700  -0.807  37.984  1.00  0.00           C  
ATOM    365  CD  GLU A  26      82.836  -0.463  39.165  1.00  0.00           C  
ATOM    366  OE1 GLU A  26      82.380  -1.365  39.826  1.00  0.00           O  
ATOM    367  OE2 GLU A  26      82.631   0.703  39.406  1.00  0.00           O  
ATOM    368  H   GLU A  26      83.053  -2.398  35.509  1.00  0.00           H  
ATOM    369  HA  GLU A  26      85.708  -2.043  36.619  1.00  0.00           H  
ATOM    370 1HB  GLU A  26      83.044  -2.827  37.857  1.00  0.00           H  
ATOM    371 2HB  GLU A  26      84.516  -2.598  38.791  1.00  0.00           H  
ATOM    372 1HG  GLU A  26      84.641  -0.265  38.067  1.00  0.00           H  
ATOM    373 2HG  GLU A  26      83.204  -0.482  37.070  1.00  0.00           H  
ATOM    374  N   ASP A  27      84.439  -5.083  36.585  1.00  0.00           N  
ATOM    375  CA  ASP A  27      84.776  -6.488  36.764  1.00  0.00           C  
ATOM    376  C   ASP A  27      85.723  -6.953  35.676  1.00  0.00           C  
ATOM    377  O   ASP A  27      85.552  -6.615  34.504  1.00  0.00           O  
ATOM    378  CB  ASP A  27      83.514  -7.354  36.757  1.00  0.00           C  
ATOM    379  CG  ASP A  27      83.794  -8.813  37.089  1.00  0.00           C  
ATOM    380  OD1 ASP A  27      83.876  -9.132  38.251  1.00  0.00           O  
ATOM    381  OD2 ASP A  27      83.925  -9.595  36.177  1.00  0.00           O  
ATOM    382  H   ASP A  27      83.508  -4.835  36.284  1.00  0.00           H  
ATOM    383  HA  ASP A  27      85.262  -6.606  37.734  1.00  0.00           H  
ATOM    384 1HB  ASP A  27      82.800  -6.962  37.481  1.00  0.00           H  
ATOM    385 2HB  ASP A  27      83.044  -7.304  35.774  1.00  0.00           H  
ATOM    386  N   GLU A  28      86.760  -7.673  36.076  1.00  0.00           N  
ATOM    387  CA  GLU A  28      87.838  -7.998  35.161  1.00  0.00           C  
ATOM    388  C   GLU A  28      87.448  -9.104  34.192  1.00  0.00           C  
ATOM    389  O   GLU A  28      87.638  -8.954  32.986  1.00  0.00           O  
ATOM    390  CB  GLU A  28      89.085  -8.413  35.944  1.00  0.00           C  
ATOM    391  CG  GLU A  28      89.715  -7.295  36.763  1.00  0.00           C  
ATOM    392  CD  GLU A  28      89.007  -7.055  38.067  1.00  0.00           C  
ATOM    393  OE1 GLU A  28      88.067  -7.758  38.349  1.00  0.00           O  
ATOM    394  OE2 GLU A  28      89.408  -6.167  38.783  1.00  0.00           O  
ATOM    395  H   GLU A  28      86.823  -7.962  37.043  1.00  0.00           H  
ATOM    396  HA  GLU A  28      88.080  -7.107  34.581  1.00  0.00           H  
ATOM    397 1HB  GLU A  28      88.833  -9.225  36.626  1.00  0.00           H  
ATOM    398 2HB  GLU A  28      89.841  -8.788  35.254  1.00  0.00           H  
ATOM    399 1HG  GLU A  28      90.754  -7.550  36.968  1.00  0.00           H  
ATOM    400 2HG  GLU A  28      89.704  -6.378  36.175  1.00  0.00           H  
ATOM    401  N   ALA A  29      86.901 -10.222  34.689  1.00  0.00           N  
ATOM    402  CA  ALA A  29      86.591 -11.295  33.752  1.00  0.00           C  
ATOM    403  C   ALA A  29      85.575 -10.843  32.711  1.00  0.00           C  
ATOM    404  O   ALA A  29      85.753 -11.073  31.515  1.00  0.00           O  
ATOM    405  CB  ALA A  29      86.075 -12.517  34.498  1.00  0.00           C  
ATOM    406  H   ALA A  29      86.747 -10.371  35.676  1.00  0.00           H  
ATOM    407  HA  ALA A  29      87.511 -11.584  33.241  1.00  0.00           H  
ATOM    408 1HB  ALA A  29      85.849 -13.310  33.785  1.00  0.00           H  
ATOM    409 2HB  ALA A  29      86.836 -12.864  35.198  1.00  0.00           H  
ATOM    410 3HB  ALA A  29      85.172 -12.253  35.046  1.00  0.00           H  
ATOM    411  N   GLU A  30      84.510 -10.198  33.173  1.00  0.00           N  
ATOM    412  CA  GLU A  30      83.468  -9.714  32.288  1.00  0.00           C  
ATOM    413  C   GLU A  30      84.001  -8.760  31.232  1.00  0.00           C  
ATOM    414  O   GLU A  30      83.670  -8.857  30.052  1.00  0.00           O  
ATOM    415  CB  GLU A  30      82.372  -9.021  33.101  1.00  0.00           C  
ATOM    416  CG  GLU A  30      81.201  -8.512  32.272  1.00  0.00           C  
ATOM    417  CD  GLU A  30      80.130  -7.867  33.106  1.00  0.00           C  
ATOM    418  OE1 GLU A  30      80.277  -7.833  34.304  1.00  0.00           O  
ATOM    419  OE2 GLU A  30      79.163  -7.408  32.545  1.00  0.00           O  
ATOM    420  H   GLU A  30      84.423 -10.040  34.167  1.00  0.00           H  
ATOM    421  HA  GLU A  30      83.028 -10.568  31.772  1.00  0.00           H  
ATOM    422 1HB  GLU A  30      81.979  -9.712  33.846  1.00  0.00           H  
ATOM    423 2HB  GLU A  30      82.798  -8.171  33.635  1.00  0.00           H  
ATOM    424 1HG  GLU A  30      81.570  -7.784  31.549  1.00  0.00           H  
ATOM    425 2HG  GLU A  30      80.772  -9.346  31.719  1.00  0.00           H  
ATOM    426  N   ALA A  31      84.804  -7.814  31.665  1.00  0.00           N  
ATOM    427  CA  ALA A  31      85.384  -6.836  30.764  1.00  0.00           C  
ATOM    428  C   ALA A  31      86.289  -7.473  29.722  1.00  0.00           C  
ATOM    429  O   ALA A  31      86.293  -7.089  28.554  1.00  0.00           O  
ATOM    430  CB  ALA A  31      86.155  -5.791  31.558  1.00  0.00           C  
ATOM    431  H   ALA A  31      85.081  -7.791  32.605  1.00  0.00           H  
ATOM    432  HA  ALA A  31      84.571  -6.347  30.226  1.00  0.00           H  
ATOM    433 1HB  ALA A  31      86.577  -5.054  30.875  1.00  0.00           H  
ATOM    434 2HB  ALA A  31      85.481  -5.295  32.257  1.00  0.00           H  
ATOM    435 3HB  ALA A  31      86.959  -6.275  32.111  1.00  0.00           H  
ATOM    436  N   ALA A  32      87.081  -8.428  30.155  1.00  0.00           N  
ATOM    437  CA  ALA A  32      87.943  -9.169  29.254  1.00  0.00           C  
ATOM    438  C   ALA A  32      87.159  -9.950  28.212  1.00  0.00           C  
ATOM    439  O   ALA A  32      87.536 -10.020  27.044  1.00  0.00           O  
ATOM    440  CB  ALA A  32      88.838 -10.109  30.048  1.00  0.00           C  
ATOM    441  H   ALA A  32      87.056  -8.704  31.095  1.00  0.00           H  
ATOM    442  HA  ALA A  32      88.565  -8.454  28.716  1.00  0.00           H  
ATOM    443 1HB  ALA A  32      89.491 -10.653  29.365  1.00  0.00           H  
ATOM    444 2HB  ALA A  32      89.443  -9.532  30.747  1.00  0.00           H  
ATOM    445 3HB  ALA A  32      88.222 -10.817  30.601  1.00  0.00           H  
ATOM    446  N   ALA A  33      86.081 -10.564  28.645  1.00  0.00           N  
ATOM    447  CA  ALA A  33      85.201 -11.284  27.744  1.00  0.00           C  
ATOM    448  C   ALA A  33      84.569 -10.376  26.702  1.00  0.00           C  
ATOM    449  O   ALA A  33      84.434 -10.736  25.534  1.00  0.00           O  
ATOM    450  CB  ALA A  33      84.119 -12.001  28.538  1.00  0.00           C  
ATOM    451  H   ALA A  33      85.813 -10.491  29.585  1.00  0.00           H  
ATOM    452  HA  ALA A  33      85.797 -12.022  27.206  1.00  0.00           H  
ATOM    453 1HB  ALA A  33      83.470 -12.549  27.855  1.00  0.00           H  
ATOM    454 2HB  ALA A  33      84.582 -12.698  29.237  1.00  0.00           H  
ATOM    455 3HB  ALA A  33      83.530 -11.271  29.091  1.00  0.00           H  
ATOM    456  N   GLU A  34      84.151  -9.208  27.135  1.00  0.00           N  
ATOM    457  CA  GLU A  34      83.595  -8.216  26.234  1.00  0.00           C  
ATOM    458  C   GLU A  34      84.598  -7.751  25.192  1.00  0.00           C  
ATOM    459  O   GLU A  34      84.268  -7.556  24.024  1.00  0.00           O  
ATOM    460  CB  GLU A  34      83.087  -7.012  27.031  1.00  0.00           C  
ATOM    461  CG  GLU A  34      81.854  -7.293  27.877  1.00  0.00           C  
ATOM    462  CD  GLU A  34      80.643  -7.631  27.053  1.00  0.00           C  
ATOM    463  OE1 GLU A  34      80.193  -6.784  26.318  1.00  0.00           O  
ATOM    464  OE2 GLU A  34      80.167  -8.736  27.158  1.00  0.00           O  
ATOM    465  H   GLU A  34      84.270  -8.957  28.075  1.00  0.00           H  
ATOM    466  HA  GLU A  34      82.754  -8.663  25.705  1.00  0.00           H  
ATOM    467 1HB  GLU A  34      83.875  -6.657  27.695  1.00  0.00           H  
ATOM    468 2HB  GLU A  34      82.845  -6.199  26.346  1.00  0.00           H  
ATOM    469 1HG  GLU A  34      82.068  -8.126  28.546  1.00  0.00           H  
ATOM    470 2HG  GLU A  34      81.639  -6.418  28.489  1.00  0.00           H  
ATOM    471  N   ILE A  35      85.822  -7.543  25.625  1.00  0.00           N  
ATOM    472  CA  ILE A  35      86.894  -7.167  24.724  1.00  0.00           C  
ATOM    473  C   ILE A  35      87.178  -8.236  23.682  1.00  0.00           C  
ATOM    474  O   ILE A  35      87.428  -7.945  22.514  1.00  0.00           O  
ATOM    475  CB  ILE A  35      88.183  -6.872  25.513  1.00  0.00           C  
ATOM    476  CG1 ILE A  35      88.014  -5.606  26.358  1.00  0.00           C  
ATOM    477  CG2 ILE A  35      89.365  -6.731  24.568  1.00  0.00           C  
ATOM    478  CD1 ILE A  35      89.120  -5.393  27.366  1.00  0.00           C  
ATOM    479  H   ILE A  35      86.048  -7.703  26.565  1.00  0.00           H  
ATOM    480  HA  ILE A  35      86.597  -6.264  24.192  1.00  0.00           H  
ATOM    481  HB  ILE A  35      88.379  -7.689  26.207  1.00  0.00           H  
ATOM    482 1HG1 ILE A  35      87.975  -4.736  25.704  1.00  0.00           H  
ATOM    483 2HG1 ILE A  35      87.067  -5.652  26.896  1.00  0.00           H  
ATOM    484 1HG2 ILE A  35      90.268  -6.523  25.142  1.00  0.00           H  
ATOM    485 2HG2 ILE A  35      89.497  -7.657  24.010  1.00  0.00           H  
ATOM    486 3HG2 ILE A  35      89.180  -5.912  23.873  1.00  0.00           H  
ATOM    487 1HD1 ILE A  35      88.930  -4.477  27.926  1.00  0.00           H  
ATOM    488 2HD1 ILE A  35      89.153  -6.238  28.054  1.00  0.00           H  
ATOM    489 3HD1 ILE A  35      90.073  -5.309  26.847  1.00  0.00           H  
ATOM    490  N   ILE A  36      87.171  -9.477  24.115  1.00  0.00           N  
ATOM    491  CA  ILE A  36      87.355 -10.599  23.214  1.00  0.00           C  
ATOM    492  C   ILE A  36      86.253 -10.693  22.172  1.00  0.00           C  
ATOM    493  O   ILE A  36      86.497 -10.990  21.004  1.00  0.00           O  
ATOM    494  CB  ILE A  36      87.421 -11.919  24.004  1.00  0.00           C  
ATOM    495  CG1 ILE A  36      88.649 -11.934  24.918  1.00  0.00           C  
ATOM    496  CG2 ILE A  36      87.446 -13.106  23.054  1.00  0.00           C  
ATOM    497  CD1 ILE A  36      89.962 -11.826  24.178  1.00  0.00           C  
ATOM    498  H   ILE A  36      86.974  -9.673  25.055  1.00  0.00           H  
ATOM    499  HA  ILE A  36      88.302 -10.470  22.689  1.00  0.00           H  
ATOM    500  HB  ILE A  36      86.547 -12.001  24.649  1.00  0.00           H  
ATOM    501 1HG1 ILE A  36      88.586 -11.107  25.624  1.00  0.00           H  
ATOM    502 2HG1 ILE A  36      88.660 -12.857  25.497  1.00  0.00           H  
ATOM    503 1HG2 ILE A  36      87.493 -14.031  23.628  1.00  0.00           H  
ATOM    504 2HG2 ILE A  36      86.544 -13.104  22.444  1.00  0.00           H  
ATOM    505 3HG2 ILE A  36      88.321 -13.036  22.407  1.00  0.00           H  
ATOM    506 1HD1 ILE A  36      90.785 -11.844  24.892  1.00  0.00           H  
ATOM    507 2HD1 ILE A  36      90.062 -12.666  23.489  1.00  0.00           H  
ATOM    508 3HD1 ILE A  36      89.989 -10.892  23.618  1.00  0.00           H  
ATOM    509  N   ARG A  37      85.032 -10.470  22.605  1.00  0.00           N  
ATOM    510  CA  ARG A  37      83.895 -10.456  21.704  1.00  0.00           C  
ATOM    511  C   ARG A  37      83.994  -9.355  20.662  1.00  0.00           C  
ATOM    512  O   ARG A  37      83.660  -9.543  19.494  1.00  0.00           O  
ATOM    513  CB  ARG A  37      82.604 -10.282  22.490  1.00  0.00           C  
ATOM    514  CG  ARG A  37      81.337 -10.293  21.650  1.00  0.00           C  
ATOM    515  CD  ARG A  37      80.122 -10.117  22.486  1.00  0.00           C  
ATOM    516  NE  ARG A  37      80.103  -8.824  23.150  1.00  0.00           N  
ATOM    517  CZ  ARG A  37      79.734  -7.668  22.565  1.00  0.00           C  
ATOM    518  NH1 ARG A  37      79.358  -7.661  21.305  1.00  0.00           N  
ATOM    519  NH2 ARG A  37      79.752  -6.542  23.256  1.00  0.00           N  
ATOM    520  H   ARG A  37      84.874 -10.242  23.545  1.00  0.00           H  
ATOM    521  HA  ARG A  37      83.862 -11.408  21.175  1.00  0.00           H  
ATOM    522 1HB  ARG A  37      82.517 -11.080  23.227  1.00  0.00           H  
ATOM    523 2HB  ARG A  37      82.632  -9.337  23.032  1.00  0.00           H  
ATOM    524 1HG  ARG A  37      81.375  -9.480  20.924  1.00  0.00           H  
ATOM    525 2HG  ARG A  37      81.257 -11.245  21.124  1.00  0.00           H  
ATOM    526 1HD  ARG A  37      79.234 -10.191  21.857  1.00  0.00           H  
ATOM    527 2HD  ARG A  37      80.091 -10.894  23.249  1.00  0.00           H  
ATOM    528  HE  ARG A  37      80.386  -8.790  24.121  1.00  0.00           H  
ATOM    529 1HH1 ARG A  37      79.345  -8.521  20.776  1.00  0.00           H  
ATOM    530 2HH1 ARG A  37      79.082  -6.794  20.866  1.00  0.00           H  
ATOM    531 1HH2 ARG A  37      80.041  -6.548  24.225  1.00  0.00           H  
ATOM    532 2HH2 ARG A  37      79.476  -5.676  22.817  1.00  0.00           H  
ATOM    533  N   LEU A  38      84.425  -8.191  21.095  1.00  0.00           N  
ATOM    534  CA  LEU A  38      84.636  -7.074  20.194  1.00  0.00           C  
ATOM    535  C   LEU A  38      85.704  -7.363  19.152  1.00  0.00           C  
ATOM    536  O   LEU A  38      85.576  -7.001  17.984  1.00  0.00           O  
ATOM    537  CB  LEU A  38      85.028  -5.827  20.996  1.00  0.00           C  
ATOM    538  CG  LEU A  38      83.921  -5.222  21.869  1.00  0.00           C  
ATOM    539  CD1 LEU A  38      84.505  -4.115  22.736  1.00  0.00           C  
ATOM    540  CD2 LEU A  38      82.807  -4.689  20.980  1.00  0.00           C  
ATOM    541  H   LEU A  38      84.678  -8.075  22.035  1.00  0.00           H  
ATOM    542  HA  LEU A  38      83.705  -6.876  19.664  1.00  0.00           H  
ATOM    543 1HB  LEU A  38      85.862  -6.081  21.648  1.00  0.00           H  
ATOM    544 2HB  LEU A  38      85.360  -5.056  20.300  1.00  0.00           H  
ATOM    545  HG  LEU A  38      83.521  -5.989  22.532  1.00  0.00           H  
ATOM    546 1HD1 LEU A  38      83.719  -3.685  23.356  1.00  0.00           H  
ATOM    547 2HD1 LEU A  38      85.286  -4.527  23.375  1.00  0.00           H  
ATOM    548 3HD1 LEU A  38      84.929  -3.339  22.099  1.00  0.00           H  
ATOM    549 1HD2 LEU A  38      82.020  -4.260  21.600  1.00  0.00           H  
ATOM    550 2HD2 LEU A  38      83.206  -3.921  20.317  1.00  0.00           H  
ATOM    551 3HD2 LEU A  38      82.396  -5.504  20.384  1.00  0.00           H  
ATOM    552  N   GLY A  39      86.775  -7.989  19.585  1.00  0.00           N  
ATOM    553  CA  GLY A  39      87.838  -8.391  18.684  1.00  0.00           C  
ATOM    554  C   GLY A  39      87.369  -9.393  17.642  1.00  0.00           C  
ATOM    555  O   GLY A  39      87.748  -9.330  16.474  1.00  0.00           O  
ATOM    556  H   GLY A  39      86.846  -8.258  20.525  1.00  0.00           H  
ATOM    557 1HA  GLY A  39      88.238  -7.512  18.178  1.00  0.00           H  
ATOM    558 2HA  GLY A  39      88.654  -8.830  19.257  1.00  0.00           H  
ATOM    559  N   GLY A  40      86.566 -10.339  18.075  1.00  0.00           N  
ATOM    560  CA  GLY A  40      85.985 -11.316  17.174  1.00  0.00           C  
ATOM    561  C   GLY A  40      85.081 -10.680  16.132  1.00  0.00           C  
ATOM    562  O   GLY A  40      85.077 -11.064  14.964  1.00  0.00           O  
ATOM    563  H   GLY A  40      86.289 -10.362  19.015  1.00  0.00           H  
ATOM    564 1HA  GLY A  40      86.781 -11.863  16.668  1.00  0.00           H  
ATOM    565 2HA  GLY A  40      85.410 -12.043  17.747  1.00  0.00           H  
ATOM    566  N   GLU A  41      84.288  -9.725  16.565  1.00  0.00           N  
ATOM    567  CA  GLU A  41      83.427  -8.983  15.664  1.00  0.00           C  
ATOM    568  C   GLU A  41      84.211  -8.203  14.622  1.00  0.00           C  
ATOM    569  O   GLU A  41      83.833  -8.132  13.454  1.00  0.00           O  
ATOM    570  CB  GLU A  41      82.538  -8.025  16.461  1.00  0.00           C  
ATOM    571  CG  GLU A  41      81.467  -8.710  17.297  1.00  0.00           C  
ATOM    572  CD  GLU A  41      80.666  -7.746  18.126  1.00  0.00           C  
ATOM    573  OE1 GLU A  41      81.002  -6.586  18.144  1.00  0.00           O  
ATOM    574  OE2 GLU A  41      79.716  -8.169  18.741  1.00  0.00           O  
ATOM    575  H   GLU A  41      84.314  -9.448  17.505  1.00  0.00           H  
ATOM    576  HA  GLU A  41      82.790  -9.690  15.134  1.00  0.00           H  
ATOM    577 1HB  GLU A  41      83.156  -7.429  17.132  1.00  0.00           H  
ATOM    578 2HB  GLU A  41      82.040  -7.337  15.777  1.00  0.00           H  
ATOM    579 1HG  GLU A  41      80.791  -9.249  16.632  1.00  0.00           H  
ATOM    580 2HG  GLU A  41      81.943  -9.438  17.953  1.00  0.00           H  
ATOM    581  N   MET A  42      85.289  -7.588  15.055  1.00  0.00           N  
ATOM    582  CA  MET A  42      86.168  -6.869  14.154  1.00  0.00           C  
ATOM    583  C   MET A  42      86.801  -7.776  13.112  1.00  0.00           C  
ATOM    584  O   MET A  42      86.936  -7.416  11.944  1.00  0.00           O  
ATOM    585  CB  MET A  42      87.252  -6.150  14.955  1.00  0.00           C  
ATOM    586  CG  MET A  42      88.243  -5.363  14.108  1.00  0.00           C  
ATOM    587  SD  MET A  42      89.578  -6.391  13.465  1.00  0.00           S  
ATOM    588  CE  MET A  42      90.505  -6.716  14.962  1.00  0.00           C  
ATOM    589  H   MET A  42      85.557  -7.662  15.995  1.00  0.00           H  
ATOM    590  HA  MET A  42      85.578  -6.130  13.612  1.00  0.00           H  
ATOM    591 1HB  MET A  42      86.787  -5.457  15.655  1.00  0.00           H  
ATOM    592 2HB  MET A  42      87.816  -6.878  15.540  1.00  0.00           H  
ATOM    593 1HG  MET A  42      87.721  -4.909  13.266  1.00  0.00           H  
ATOM    594 2HG  MET A  42      88.681  -4.565  14.708  1.00  0.00           H  
ATOM    595 1HE  MET A  42      91.366  -7.343  14.728  1.00  0.00           H  
ATOM    596 2HE  MET A  42      90.848  -5.773  15.390  1.00  0.00           H  
ATOM    597 3HE  MET A  42      89.867  -7.230  15.681  1.00  0.00           H  
ATOM    598  N   VAL A  43      87.219  -8.945  13.545  1.00  0.00           N  
ATOM    599  CA  VAL A  43      87.775  -9.936  12.644  1.00  0.00           C  
ATOM    600  C   VAL A  43      86.771 -10.401  11.602  1.00  0.00           C  
ATOM    601  O   VAL A  43      87.102 -10.597  10.434  1.00  0.00           O  
ATOM    602  CB  VAL A  43      88.270 -11.154  13.446  1.00  0.00           C  
ATOM    603  CG1 VAL A  43      88.671 -12.282  12.508  1.00  0.00           C  
ATOM    604  CG2 VAL A  43      89.438 -10.750  14.334  1.00  0.00           C  
ATOM    605  H   VAL A  43      87.100  -9.196  14.485  1.00  0.00           H  
ATOM    606  HA  VAL A  43      88.621  -9.490  12.119  1.00  0.00           H  
ATOM    607  HB  VAL A  43      87.454 -11.526  14.065  1.00  0.00           H  
ATOM    608 1HG1 VAL A  43      89.019 -13.135  13.092  1.00  0.00           H  
ATOM    609 2HG1 VAL A  43      87.811 -12.580  11.908  1.00  0.00           H  
ATOM    610 3HG1 VAL A  43      89.473 -11.943  11.852  1.00  0.00           H  
ATOM    611 1HG2 VAL A  43      89.782 -11.615  14.898  1.00  0.00           H  
ATOM    612 2HG2 VAL A  43      90.252 -10.372  13.715  1.00  0.00           H  
ATOM    613 3HG2 VAL A  43      89.116  -9.970  15.025  1.00  0.00           H  
ATOM    614  N   GLU A  44      85.548 -10.610  12.035  1.00  0.00           N  
ATOM    615  CA  GLU A  44      84.475 -10.985  11.134  1.00  0.00           C  
ATOM    616  C   GLU A  44      84.191  -9.916  10.092  1.00  0.00           C  
ATOM    617  O   GLU A  44      83.941 -10.208   8.924  1.00  0.00           O  
ATOM    618  CB  GLU A  44      83.201 -11.276  11.931  1.00  0.00           C  
ATOM    619  CG  GLU A  44      82.025 -11.745  11.086  1.00  0.00           C  
ATOM    620  CD  GLU A  44      80.816 -12.093  11.909  1.00  0.00           C  
ATOM    621  OE1 GLU A  44      80.983 -12.504  13.032  1.00  0.00           O  
ATOM    622  OE2 GLU A  44      79.723 -11.947  11.414  1.00  0.00           O  
ATOM    623  H   GLU A  44      85.321 -10.449  12.975  1.00  0.00           H  
ATOM    624  HA  GLU A  44      84.775 -11.884  10.594  1.00  0.00           H  
ATOM    625 1HB  GLU A  44      83.406 -12.046  12.676  1.00  0.00           H  
ATOM    626 2HB  GLU A  44      82.893 -10.378  12.465  1.00  0.00           H  
ATOM    627 1HG  GLU A  44      81.758 -10.956  10.384  1.00  0.00           H  
ATOM    628 2HG  GLU A  44      82.330 -12.618  10.510  1.00  0.00           H  
ATOM    629  N   ALA A  45      84.198  -8.675  10.525  1.00  0.00           N  
ATOM    630  CA  ALA A  45      84.015  -7.553   9.624  1.00  0.00           C  
ATOM    631  C   ALA A  45      85.117  -7.460   8.582  1.00  0.00           C  
ATOM    632  O   ALA A  45      84.873  -7.163   7.414  1.00  0.00           O  
ATOM    633  CB  ALA A  45      83.936  -6.257  10.418  1.00  0.00           C  
ATOM    634  H   ALA A  45      84.396  -8.480  11.465  1.00  0.00           H  
ATOM    635  HA  ALA A  45      83.078  -7.700   9.086  1.00  0.00           H  
ATOM    636 1HB  ALA A  45      83.786  -5.421   9.735  1.00  0.00           H  
ATOM    637 2HB  ALA A  45      83.101  -6.309  11.117  1.00  0.00           H  
ATOM    638 3HB  ALA A  45      84.863  -6.112  10.971  1.00  0.00           H  
ATOM    639  N   ALA A  46      86.338  -7.682   9.015  1.00  0.00           N  
ATOM    640  CA  ALA A  46      87.474  -7.696   8.114  1.00  0.00           C  
ATOM    641  C   ALA A  46      87.375  -8.798   7.072  1.00  0.00           C  
ATOM    642  O   ALA A  46      87.710  -8.609   5.904  1.00  0.00           O  
ATOM    643  CB  ALA A  46      88.764  -7.841   8.908  1.00  0.00           C  
ATOM    644  H   ALA A  46      86.496  -7.910   9.955  1.00  0.00           H  
ATOM    645  HA  ALA A  46      87.491  -6.748   7.576  1.00  0.00           H  
ATOM    646 1HB  ALA A  46      89.614  -7.838   8.225  1.00  0.00           H  
ATOM    647 2HB  ALA A  46      88.857  -7.010   9.607  1.00  0.00           H  
ATOM    648 3HB  ALA A  46      88.747  -8.779   9.461  1.00  0.00           H  
ATOM    649  N   VAL A  47      86.944  -9.961   7.505  1.00  0.00           N  
ATOM    650  CA  VAL A  47      86.733 -11.078   6.604  1.00  0.00           C  
ATOM    651  C   VAL A  47      85.665 -10.790   5.562  1.00  0.00           C  
ATOM    652  O   VAL A  47      85.793 -11.152   4.394  1.00  0.00           O  
ATOM    653  CB  VAL A  47      86.330 -12.329   7.406  1.00  0.00           C  
ATOM    654  CG1 VAL A  47      85.912 -13.452   6.468  1.00  0.00           C  
ATOM    655  CG2 VAL A  47      87.484 -12.769   8.294  1.00  0.00           C  
ATOM    656  H   VAL A  47      86.692 -10.077   8.445  1.00  0.00           H  
ATOM    657  HA  VAL A  47      87.663 -11.273   6.072  1.00  0.00           H  
ATOM    658  HB  VAL A  47      85.465 -12.090   8.026  1.00  0.00           H  
ATOM    659 1HG1 VAL A  47      85.630 -14.328   7.052  1.00  0.00           H  
ATOM    660 2HG1 VAL A  47      85.062 -13.127   5.869  1.00  0.00           H  
ATOM    661 3HG1 VAL A  47      86.744 -13.706   5.812  1.00  0.00           H  
ATOM    662 1HG2 VAL A  47      87.192 -13.654   8.859  1.00  0.00           H  
ATOM    663 2HG2 VAL A  47      88.350 -13.004   7.675  1.00  0.00           H  
ATOM    664 3HG2 VAL A  47      87.739 -11.966   8.985  1.00  0.00           H  
ATOM    665  N   GLU A  48      84.594 -10.163   5.995  1.00  0.00           N  
ATOM    666  CA  GLU A  48      83.531  -9.761   5.094  1.00  0.00           C  
ATOM    667  C   GLU A  48      84.001  -8.760   4.052  1.00  0.00           C  
ATOM    668  O   GLU A  48      83.622  -8.822   2.884  1.00  0.00           O  
ATOM    669  CB  GLU A  48      82.368  -9.165   5.890  1.00  0.00           C  
ATOM    670  CG  GLU A  48      81.604 -10.173   6.737  1.00  0.00           C  
ATOM    671  CD  GLU A  48      80.894 -11.211   5.913  1.00  0.00           C  
ATOM    672  OE1 GLU A  48      80.005 -10.852   5.178  1.00  0.00           O  
ATOM    673  OE2 GLU A  48      81.240 -12.364   6.018  1.00  0.00           O  
ATOM    674  H   GLU A  48      84.524  -9.894   6.935  1.00  0.00           H  
ATOM    675  HA  GLU A  48      83.178 -10.644   4.560  1.00  0.00           H  
ATOM    676 1HB  GLU A  48      82.743  -8.386   6.555  1.00  0.00           H  
ATOM    677 2HB  GLU A  48      81.660  -8.698   5.206  1.00  0.00           H  
ATOM    678 1HG  GLU A  48      82.303 -10.674   7.406  1.00  0.00           H  
ATOM    679 2HG  GLU A  48      80.876  -9.641   7.348  1.00  0.00           H  
ATOM    680  N   ALA A  49      84.804  -7.814   4.485  1.00  0.00           N  
ATOM    681  CA  ALA A  49      85.384  -6.836   3.584  1.00  0.00           C  
ATOM    682  C   ALA A  49      86.289  -7.473   2.542  1.00  0.00           C  
ATOM    683  O   ALA A  49      86.293  -7.089   1.374  1.00  0.00           O  
ATOM    684  CB  ALA A  49      86.155  -5.791   4.378  1.00  0.00           C  
ATOM    685  H   ALA A  49      85.081  -7.791   5.425  1.00  0.00           H  
ATOM    686  HA  ALA A  49      84.571  -6.347   3.046  1.00  0.00           H  
ATOM    687 1HB  ALA A  49      86.577  -5.054   3.695  1.00  0.00           H  
ATOM    688 2HB  ALA A  49      85.481  -5.295   5.077  1.00  0.00           H  
ATOM    689 3HB  ALA A  49      86.959  -6.275   4.931  1.00  0.00           H  
ATOM    690  N   LEU A  50      87.081  -8.428   2.975  1.00  0.00           N  
ATOM    691  CA  LEU A  50      87.943  -9.169   2.074  1.00  0.00           C  
ATOM    692  C   LEU A  50      87.159  -9.950   1.032  1.00  0.00           C  
ATOM    693  O   LEU A  50      87.536 -10.020  -0.136  1.00  0.00           O  
ATOM    694  CB  LEU A  50      88.828 -10.132   2.876  1.00  0.00           C  
ATOM    695  CG  LEU A  50      89.905  -9.475   3.749  1.00  0.00           C  
ATOM    696  CD1 LEU A  50      90.572 -10.534   4.616  1.00  0.00           C  
ATOM    697  CD2 LEU A  50      90.922  -8.776   2.860  1.00  0.00           C  
ATOM    698  H   LEU A  50      87.056  -8.704   3.915  1.00  0.00           H  
ATOM    699  HA  LEU A  50      88.579  -8.461   1.544  1.00  0.00           H  
ATOM    700 1HB  LEU A  50      88.191 -10.727   3.528  1.00  0.00           H  
ATOM    701 2HB  LEU A  50      89.329 -10.804   2.180  1.00  0.00           H  
ATOM    702  HG  LEU A  50      89.440  -8.745   4.412  1.00  0.00           H  
ATOM    703 1HD1 LEU A  50      91.337 -10.067   5.236  1.00  0.00           H  
ATOM    704 2HD1 LEU A  50      89.825 -11.004   5.255  1.00  0.00           H  
ATOM    705 3HD1 LEU A  50      91.032 -11.288   3.979  1.00  0.00           H  
ATOM    706 1HD2 LEU A  50      91.687  -8.308   3.480  1.00  0.00           H  
ATOM    707 2HD2 LEU A  50      91.388  -9.505   2.197  1.00  0.00           H  
ATOM    708 3HD2 LEU A  50      90.421  -8.012   2.264  1.00  0.00           H  
ATOM    709  N   LYS A  51      86.081 -10.564   1.465  1.00  0.00           N  
ATOM    710  CA  LYS A  51      85.201 -11.284   0.564  1.00  0.00           C  
ATOM    711  C   LYS A  51      84.657 -10.399  -0.545  1.00  0.00           C  
ATOM    712  O   LYS A  51      84.670 -10.777  -1.717  1.00  0.00           O  
ATOM    713  CB  LYS A  51      84.044 -11.907   1.346  1.00  0.00           C  
ATOM    714  CG  LYS A  51      83.075 -12.718   0.496  1.00  0.00           C  
ATOM    715  CD  LYS A  51      82.028 -13.408   1.358  1.00  0.00           C  
ATOM    716  CE  LYS A  51      81.042 -12.407   1.941  1.00  0.00           C  
ATOM    717  NZ  LYS A  51      79.949 -13.078   2.697  1.00  0.00           N  
ATOM    718  H   LYS A  51      85.813 -10.491   2.405  1.00  0.00           H  
ATOM    719  HA  LYS A  51      85.772 -12.078   0.083  1.00  0.00           H  
ATOM    720 1HB  LYS A  51      84.440 -12.565   2.121  1.00  0.00           H  
ATOM    721 2HB  LYS A  51      83.476 -11.121   1.844  1.00  0.00           H  
ATOM    722 1HG  LYS A  51      82.572 -12.059  -0.212  1.00  0.00           H  
ATOM    723 2HG  LYS A  51      83.626 -13.472  -0.065  1.00  0.00           H  
ATOM    724 1HD  LYS A  51      81.482 -14.135   0.756  1.00  0.00           H  
ATOM    725 2HD  LYS A  51      82.520 -13.936   2.175  1.00  0.00           H  
ATOM    726 1HE  LYS A  51      81.566 -11.728   2.612  1.00  0.00           H  
ATOM    727 2HE  LYS A  51      80.602 -11.819   1.136  1.00  0.00           H  
ATOM    728 1HZ  LYS A  51      79.317 -12.381   3.066  1.00  0.00           H  
ATOM    729 2HZ  LYS A  51      79.443 -13.697   2.079  1.00  0.00           H  
ATOM    730 3HZ  LYS A  51      80.343 -13.611   3.458  1.00  0.00           H  
ATOM    731  N   LYS A  52      84.355  -9.145  -0.249  1.00  0.00           N  
ATOM    732  CA  LYS A  52      84.067  -8.192  -1.336  1.00  0.00           C  
ATOM    733  C   LYS A  52      85.289  -7.826  -2.194  1.00  0.00           C  
ATOM    734  O   LYS A  52      85.161  -7.624  -3.402  1.00  0.00           O  
ATOM    735  CB  LYS A  52      83.458  -6.916  -0.754  1.00  0.00           C  
ATOM    736  CG  LYS A  52      82.044  -7.084  -0.212  1.00  0.00           C  
ATOM    737  CD  LYS A  52      81.514  -5.780   0.364  1.00  0.00           C  
ATOM    738  CE  LYS A  52      80.105  -5.948   0.913  1.00  0.00           C  
ATOM    739  NZ  LYS A  52      79.588  -4.689   1.515  1.00  0.00           N  
ATOM    740  H   LYS A  52      84.334  -8.840   0.714  1.00  0.00           H  
ATOM    741  HA  LYS A  52      83.334  -8.643  -2.006  1.00  0.00           H  
ATOM    742 1HB  LYS A  52      84.086  -6.550   0.059  1.00  0.00           H  
ATOM    743 2HB  LYS A  52      83.432  -6.142  -1.521  1.00  0.00           H  
ATOM    744 1HG  LYS A  52      81.383  -7.411  -1.015  1.00  0.00           H  
ATOM    745 2HG  LYS A  52      82.042  -7.844   0.569  1.00  0.00           H  
ATOM    746 1HD  LYS A  52      82.171  -5.444   1.168  1.00  0.00           H  
ATOM    747 2HD  LYS A  52      81.502  -5.016  -0.414  1.00  0.00           H  
ATOM    748 1HE  LYS A  52      79.436  -6.253   0.110  1.00  0.00           H  
ATOM    749 2HE  LYS A  52      80.102  -6.727   1.675  1.00  0.00           H  
ATOM    750 1HZ  LYS A  52      78.653  -4.842   1.866  1.00  0.00           H  
ATOM    751 2HZ  LYS A  52      80.191  -4.406   2.275  1.00  0.00           H  
ATOM    752 3HZ  LYS A  52      79.568  -3.963   0.813  1.00  0.00           H  
ATOM    753  N   LEU A  53      86.443  -7.646  -1.554  1.00  0.00           N  
ATOM    754  CA  LEU A  53      87.598  -7.013  -2.205  1.00  0.00           C  
ATOM    755  C   LEU A  53      88.366  -7.980  -3.104  1.00  0.00           C  
ATOM    756  O   LEU A  53      88.669  -9.105  -2.704  1.00  0.00           O  
ATOM    757  CB  LEU A  53      88.549  -6.444  -1.145  1.00  0.00           C  
ATOM    758  CG  LEU A  53      87.972  -5.329  -0.263  1.00  0.00           C  
ATOM    759  CD1 LEU A  53      88.989  -4.946   0.803  1.00  0.00           C  
ATOM    760  CD2 LEU A  53      87.610  -4.132  -1.129  1.00  0.00           C  
ATOM    761  H   LEU A  53      86.506  -7.892  -0.577  1.00  0.00           H  
ATOM    762  HA  LEU A  53      87.238  -6.192  -2.826  1.00  0.00           H  
ATOM    763 1HB  LEU A  53      88.864  -7.254  -0.490  1.00  0.00           H  
ATOM    764 2HB  LEU A  53      89.431  -6.046  -1.647  1.00  0.00           H  
ATOM    765  HG  LEU A  53      87.078  -5.693   0.245  1.00  0.00           H  
ATOM    766 1HD1 LEU A  53      88.579  -4.154   1.430  1.00  0.00           H  
ATOM    767 2HD1 LEU A  53      89.215  -5.816   1.420  1.00  0.00           H  
ATOM    768 3HD1 LEU A  53      89.902  -4.593   0.324  1.00  0.00           H  
ATOM    769 1HD2 LEU A  53      87.199  -3.340  -0.503  1.00  0.00           H  
ATOM    770 2HD2 LEU A  53      88.503  -3.766  -1.636  1.00  0.00           H  
ATOM    771 3HD2 LEU A  53      86.868  -4.430  -1.871  1.00  0.00           H  
ATOM    772  N   LYS A  54      88.682  -7.534  -4.320  1.00  0.00           N  
ATOM    773  CA  LYS A  54      89.428  -8.359  -5.270  1.00  0.00           C  
ATOM    774  C   LYS A  54      90.788  -7.759  -5.617  1.00  0.00           C  
ATOM    775  O   LYS A  54      91.624  -8.418  -6.235  1.00  0.00           O  
ATOM    776  CB  LYS A  54      88.611  -8.563  -6.547  1.00  0.00           C  
ATOM    777  CG  LYS A  54      87.320  -9.347  -6.349  1.00  0.00           C  
ATOM    778  CD  LYS A  54      86.581  -9.536  -7.665  1.00  0.00           C  
ATOM    779  CE  LYS A  54      85.271 -10.283  -7.463  1.00  0.00           C  
ATOM    780  NZ  LYS A  54      85.491 -11.676  -6.989  1.00  0.00           N  
ATOM    781  H   LYS A  54      88.404  -6.602  -4.591  1.00  0.00           H  
ATOM    782  HA  LYS A  54      89.597  -9.338  -4.820  1.00  0.00           H  
ATOM    783 1HB  LYS A  54      88.352  -7.594  -6.972  1.00  0.00           H  
ATOM    784 2HB  LYS A  54      89.215  -9.094  -7.284  1.00  0.00           H  
ATOM    785 1HG  LYS A  54      87.550 -10.326  -5.927  1.00  0.00           H  
ATOM    786 2HG  LYS A  54      86.674  -8.813  -5.653  1.00  0.00           H  
ATOM    787 1HD  LYS A  54      86.370  -8.562  -8.108  1.00  0.00           H  
ATOM    788 2HD  LYS A  54      87.207 -10.101  -8.356  1.00  0.00           H  
ATOM    789 1HE  LYS A  54      84.661  -9.755  -6.732  1.00  0.00           H  
ATOM    790 2HE  LYS A  54      84.722 -10.316  -8.405  1.00  0.00           H  
ATOM    791 1HZ  LYS A  54      84.600 -12.136  -6.868  1.00  0.00           H  
ATOM    792 2HZ  LYS A  54      86.041 -12.181  -7.670  1.00  0.00           H  
ATOM    793 3HZ  LYS A  54      85.983 -11.658  -6.107  1.00  0.00           H  
ATOM    794  N   ASP A  55      91.015  -6.517  -5.204  1.00  0.00           N  
ATOM    795  CA  ASP A  55      92.302  -5.865  -5.424  1.00  0.00           C  
ATOM    796  C   ASP A  55      93.343  -6.399  -4.450  1.00  0.00           C  
ATOM    797  O   ASP A  55      93.061  -6.569  -3.264  1.00  0.00           O  
ATOM    798  CB  ASP A  55      92.175  -4.348  -5.269  1.00  0.00           C  
ATOM    799  CG  ASP A  55      91.383  -3.701  -6.397  1.00  0.00           C  
ATOM    800  OD1 ASP A  55      91.611  -4.048  -7.532  1.00  0.00           O  
ATOM    801  OD2 ASP A  55      90.558  -2.865  -6.114  1.00  0.00           O  
ATOM    802  H   ASP A  55      90.286  -6.019  -4.715  1.00  0.00           H  
ATOM    803  HA  ASP A  55      92.626  -6.073  -6.445  1.00  0.00           H  
ATOM    804 1HB  ASP A  55      91.684  -4.118  -4.323  1.00  0.00           H  
ATOM    805 2HB  ASP A  55      93.169  -3.900  -5.239  1.00  0.00           H  
ATOM    806  N   GLU A  56      94.531  -6.713  -4.958  1.00  0.00           N  
ATOM    807  CA  GLU A  56      95.540  -7.382  -4.143  1.00  0.00           C  
ATOM    808  C   GLU A  56      96.190  -6.419  -3.136  1.00  0.00           C  
ATOM    809  O   GLU A  56      96.258  -6.727  -1.947  1.00  0.00           O  
ATOM    810  CB  GLU A  56      96.614  -8.000  -5.041  1.00  0.00           C  
ATOM    811  CG  GLU A  56      96.131  -9.171  -5.884  1.00  0.00           C  
ATOM    812  CD  GLU A  56      95.703 -10.351  -5.057  1.00  0.00           C  
ATOM    813  OE1 GLU A  56      95.935 -10.337  -3.872  1.00  0.00           O  
ATOM    814  OE2 GLU A  56      95.143 -11.267  -5.610  1.00  0.00           O  
ATOM    815  H   GLU A  56      94.723  -6.521  -5.931  1.00  0.00           H  
ATOM    816  HA  GLU A  56      95.056  -8.185  -3.585  1.00  0.00           H  
ATOM    817 1HB  GLU A  56      97.005  -7.239  -5.717  1.00  0.00           H  
ATOM    818 2HB  GLU A  56      97.444  -8.350  -4.427  1.00  0.00           H  
ATOM    819 1HG  GLU A  56      95.289  -8.844  -6.493  1.00  0.00           H  
ATOM    820 2HG  GLU A  56      96.932  -9.476  -6.556  1.00  0.00           H  
ATOM    821  N   GLU A  57      96.601  -5.221  -3.590  1.00  0.00           N  
ATOM    822  CA  GLU A  57      97.065  -4.205  -2.653  1.00  0.00           C  
ATOM    823  C   GLU A  57      95.999  -3.887  -1.612  1.00  0.00           C  
ATOM    824  O   GLU A  57      96.284  -3.828  -0.416  1.00  0.00           O  
ATOM    825  CB  GLU A  57      97.458  -2.929  -3.401  1.00  0.00           C  
ATOM    826  CG  GLU A  57      98.688  -3.073  -4.286  1.00  0.00           C  
ATOM    827  CD  GLU A  57      98.379  -3.695  -5.620  1.00  0.00           C  
ATOM    828  OE1 GLU A  57      97.236  -4.001  -5.861  1.00  0.00           O  
ATOM    829  OE2 GLU A  57      99.288  -3.864  -6.399  1.00  0.00           O  
ATOM    830  H   GLU A  57      96.581  -5.008  -4.577  1.00  0.00           H  
ATOM    831  HA  GLU A  57      97.951  -4.584  -2.142  1.00  0.00           H  
ATOM    832 1HB  GLU A  57      96.628  -2.607  -4.031  1.00  0.00           H  
ATOM    833 2HB  GLU A  57      97.653  -2.132  -2.684  1.00  0.00           H  
ATOM    834 1HG  GLU A  57      99.122  -2.087  -4.450  1.00  0.00           H  
ATOM    835 2HG  GLU A  57      99.426  -3.683  -3.768  1.00  0.00           H  
ATOM    836  N   SER A  58      94.770  -3.683  -2.075  1.00  0.00           N  
ATOM    837  CA  SER A  58      93.664  -3.373  -1.189  1.00  0.00           C  
ATOM    838  C   SER A  58      93.448  -4.444  -0.133  1.00  0.00           C  
ATOM    839  O   SER A  58      93.260  -4.155   1.047  1.00  0.00           O  
ATOM    840  CB  SER A  58      92.395  -3.194  -1.999  1.00  0.00           C  
ATOM    841  OG  SER A  58      92.484  -2.071  -2.831  1.00  0.00           O  
ATOM    842  H   SER A  58      94.602  -3.746  -3.069  1.00  0.00           H  
ATOM    843  HA  SER A  58      93.890  -2.443  -0.666  1.00  0.00           H  
ATOM    844 1HB  SER A  58      92.220  -4.085  -2.602  1.00  0.00           H  
ATOM    845 2HB  SER A  58      91.546  -3.084  -1.325  1.00  0.00           H  
ATOM    846  HG  SER A  58      91.650  -2.026  -3.306  1.00  0.00           H  
ATOM    847  N   ARG A  59      93.442  -5.685  -0.566  1.00  0.00           N  
ATOM    848  CA  ARG A  59      93.246  -6.805   0.335  1.00  0.00           C  
ATOM    849  C   ARG A  59      94.347  -6.911   1.377  1.00  0.00           C  
ATOM    850  O   ARG A  59      94.100  -7.205   2.545  1.00  0.00           O  
ATOM    851  CB  ARG A  59      93.178  -8.106  -0.451  1.00  0.00           C  
ATOM    852  CG  ARG A  59      91.917  -8.286  -1.282  1.00  0.00           C  
ATOM    853  CD  ARG A  59      91.960  -9.537  -2.081  1.00  0.00           C  
ATOM    854  NE  ARG A  59      92.010 -10.719  -1.236  1.00  0.00           N  
ATOM    855  CZ  ARG A  59      90.931 -11.325  -0.704  1.00  0.00           C  
ATOM    856  NH1 ARG A  59      89.728 -10.849  -0.937  1.00  0.00           N  
ATOM    857  NH2 ARG A  59      91.082 -12.398   0.053  1.00  0.00           N  
ATOM    858  H   ARG A  59      93.637  -5.883  -1.506  1.00  0.00           H  
ATOM    859  HA  ARG A  59      92.302  -6.664   0.862  1.00  0.00           H  
ATOM    860 1HB  ARG A  59      94.029  -8.167  -1.128  1.00  0.00           H  
ATOM    861 2HB  ARG A  59      93.244  -8.950   0.235  1.00  0.00           H  
ATOM    862 1HG  ARG A  59      91.050  -8.330  -0.622  1.00  0.00           H  
ATOM    863 2HG  ARG A  59      91.809  -7.444  -1.967  1.00  0.00           H  
ATOM    864 1HD  ARG A  59      91.068  -9.601  -2.705  1.00  0.00           H  
ATOM    865 2HD  ARG A  59      92.846  -9.533  -2.715  1.00  0.00           H  
ATOM    866  HE  ARG A  59      92.919 -11.115  -1.034  1.00  0.00           H  
ATOM    867 1HH1 ARG A  59      89.612 -10.029  -1.516  1.00  0.00           H  
ATOM    868 2HH1 ARG A  59      88.919 -11.303  -0.538  1.00  0.00           H  
ATOM    869 1HH2 ARG A  59      92.007 -12.764   0.233  1.00  0.00           H  
ATOM    870 2HH2 ARG A  59      90.273 -12.852   0.452  1.00  0.00           H  
ATOM    871  N   GLU A  60      95.570  -6.702   0.944  1.00  0.00           N  
ATOM    872  CA  GLU A  60      96.707  -6.700   1.845  1.00  0.00           C  
ATOM    873  C   GLU A  60      96.620  -5.597   2.887  1.00  0.00           C  
ATOM    874  O   GLU A  60      96.952  -5.789   4.055  1.00  0.00           O  
ATOM    875  CB  GLU A  60      98.005  -6.552   1.048  1.00  0.00           C  
ATOM    876  CG  GLU A  60      98.372  -7.770   0.212  1.00  0.00           C  
ATOM    877  CD  GLU A  60      99.608  -7.560  -0.617  1.00  0.00           C  
ATOM    878  OE1 GLU A  60     100.109  -6.461  -0.635  1.00  0.00           O  
ATOM    879  OE2 GLU A  60     100.053  -8.500  -1.233  1.00  0.00           O  
ATOM    880  H   GLU A  60      95.731  -6.475   0.004  1.00  0.00           H  
ATOM    881  HA  GLU A  60      96.727  -7.650   2.379  1.00  0.00           H  
ATOM    882 1HB  GLU A  60      97.925  -5.697   0.377  1.00  0.00           H  
ATOM    883 2HB  GLU A  60      98.831  -6.355   1.732  1.00  0.00           H  
ATOM    884 1HG  GLU A  60      98.533  -8.619   0.876  1.00  0.00           H  
ATOM    885 2HG  GLU A  60      97.537  -8.012  -0.444  1.00  0.00           H  
ATOM    886  N   ILE A  61      96.201  -4.429   2.454  1.00  0.00           N  
ATOM    887  CA  ILE A  61      96.002  -3.310   3.355  1.00  0.00           C  
ATOM    888  C   ILE A  61      94.931  -3.587   4.397  1.00  0.00           C  
ATOM    889  O   ILE A  61      95.063  -3.226   5.565  1.00  0.00           O  
ATOM    890  CB  ILE A  61      95.626  -2.043   2.565  1.00  0.00           C  
ATOM    891  CG1 ILE A  61      96.812  -1.569   1.721  1.00  0.00           C  
ATOM    892  CG2 ILE A  61      95.168  -0.943   3.511  1.00  0.00           C  
ATOM    893  CD1 ILE A  61      96.455  -0.501   0.713  1.00  0.00           C  
ATOM    894  H   ILE A  61      95.950  -4.310   1.514  1.00  0.00           H  
ATOM    895  HA  ILE A  61      96.934  -3.125   3.887  1.00  0.00           H  
ATOM    896  HB  ILE A  61      94.818  -2.273   1.872  1.00  0.00           H  
ATOM    897 1HG1 ILE A  61      97.589  -1.175   2.375  1.00  0.00           H  
ATOM    898 2HG1 ILE A  61      97.238  -2.416   1.183  1.00  0.00           H  
ATOM    899 1HG2 ILE A  61      94.907  -0.055   2.936  1.00  0.00           H  
ATOM    900 2HG2 ILE A  61      94.297  -1.283   4.069  1.00  0.00           H  
ATOM    901 3HG2 ILE A  61      95.973  -0.702   4.206  1.00  0.00           H  
ATOM    902 1HD1 ILE A  61      97.347  -0.216   0.153  1.00  0.00           H  
ATOM    903 2HD1 ILE A  61      95.702  -0.887   0.024  1.00  0.00           H  
ATOM    904 3HD1 ILE A  61      96.060   0.372   1.231  1.00  0.00           H  
ATOM    905  N   LEU A  62      93.854  -4.202   3.964  1.00  0.00           N  
ATOM    906  CA  LEU A  62      92.786  -4.592   4.865  1.00  0.00           C  
ATOM    907  C   LEU A  62      93.245  -5.599   5.907  1.00  0.00           C  
ATOM    908  O   LEU A  62      92.867  -5.532   7.075  1.00  0.00           O  
ATOM    909  CB  LEU A  62      91.619  -5.182   4.063  1.00  0.00           C  
ATOM    910  CG  LEU A  62      90.363  -5.527   4.873  1.00  0.00           C  
ATOM    911  CD1 LEU A  62      90.573  -6.850   5.598  1.00  0.00           C  
ATOM    912  CD2 LEU A  62      90.068  -4.405   5.857  1.00  0.00           C  
ATOM    913  H   LEU A  62      93.780  -4.470   3.024  1.00  0.00           H  
ATOM    914  HA  LEU A  62      92.439  -3.705   5.395  1.00  0.00           H  
ATOM    915 1HB  LEU A  62      91.331  -4.468   3.293  1.00  0.00           H  
ATOM    916 2HB  LEU A  62      91.959  -6.094   3.574  1.00  0.00           H  
ATOM    917  HG  LEU A  62      89.516  -5.648   4.197  1.00  0.00           H  
ATOM    918 1HD1 LEU A  62      89.680  -7.095   6.173  1.00  0.00           H  
ATOM    919 2HD1 LEU A  62      90.762  -7.638   4.869  1.00  0.00           H  
ATOM    920 3HD1 LEU A  62      91.425  -6.764   6.270  1.00  0.00           H  
ATOM    921 1HD2 LEU A  62      89.175  -4.650   6.432  1.00  0.00           H  
ATOM    922 2HD2 LEU A  62      90.914  -4.284   6.534  1.00  0.00           H  
ATOM    923 3HD2 LEU A  62      89.905  -3.476   5.311  1.00  0.00           H  
ATOM    924  N   ALA A  63      94.038  -6.553   5.474  1.00  0.00           N  
ATOM    925  CA  ALA A  63      94.608  -7.537   6.375  1.00  0.00           C  
ATOM    926  C   ALA A  63      95.519  -6.910   7.417  1.00  0.00           C  
ATOM    927  O   ALA A  63      95.519  -7.294   8.585  1.00  0.00           O  
ATOM    928  CB  ALA A  63      95.369  -8.589   5.581  1.00  0.00           C  
ATOM    929  H   ALA A  63      94.314  -6.579   4.534  1.00  0.00           H  
ATOM    930  HA  ALA A  63      93.794  -8.032   6.906  1.00  0.00           H  
ATOM    931 1HB  ALA A  63      95.783  -9.331   6.264  1.00  0.00           H  
ATOM    932 2HB  ALA A  63      94.690  -9.079   4.882  1.00  0.00           H  
ATOM    933 3HB  ALA A  63      96.177  -8.113   5.028  1.00  0.00           H  
ATOM    934  N   GLU A  64      96.322  -5.964   6.984  1.00  0.00           N  
ATOM    935  CA  GLU A  64      97.191  -5.232   7.885  1.00  0.00           C  
ATOM    936  C   GLU A  64      96.416  -4.443   8.927  1.00  0.00           C  
ATOM    937  O   GLU A  64      96.794  -4.376  10.095  1.00  0.00           O  
ATOM    938  CB  GLU A  64      98.091  -4.285   7.088  1.00  0.00           C  
ATOM    939  CG  GLU A  64      99.154  -4.982   6.252  1.00  0.00           C  
ATOM    940  CD  GLU A  64      99.967  -4.027   5.424  1.00  0.00           C  
ATOM    941  OE1 GLU A  64      99.644  -2.863   5.405  1.00  0.00           O  
ATOM    942  OE2 GLU A  64     100.912  -4.461   4.808  1.00  0.00           O  
ATOM    943  H   GLU A  64      96.299  -5.687   6.044  1.00  0.00           H  
ATOM    944  HA  GLU A  64      97.817  -5.947   8.419  1.00  0.00           H  
ATOM    945 1HB  GLU A  64      97.480  -3.681   6.417  1.00  0.00           H  
ATOM    946 2HB  GLU A  64      98.597  -3.603   7.772  1.00  0.00           H  
ATOM    947 1HG  GLU A  64      99.824  -5.528   6.917  1.00  0.00           H  
ATOM    948 2HG  GLU A  64      98.670  -5.704   5.596  1.00  0.00           H  
ATOM    949  N   ALA A  65      95.344  -3.817   8.494  1.00  0.00           N  
ATOM    950  CA  ALA A  65      94.472  -3.088   9.395  1.00  0.00           C  
ATOM    951  C   ALA A  65      93.830  -3.988  10.437  1.00  0.00           C  
ATOM    952  O   ALA A  65      93.699  -3.627  11.605  1.00  0.00           O  
ATOM    953  CB  ALA A  65      93.398  -2.359   8.601  1.00  0.00           C  
ATOM    954  H   ALA A  65      95.076  -3.887   7.554  1.00  0.00           H  
ATOM    955  HA  ALA A  65      95.076  -2.357   9.933  1.00  0.00           H  
ATOM    956 1HB  ALA A  65      92.754  -1.804   9.284  1.00  0.00           H  
ATOM    957 2HB  ALA A  65      93.868  -1.667   7.902  1.00  0.00           H  
ATOM    958 3HB  ALA A  65      92.801  -3.083   8.048  1.00  0.00           H  
ATOM    959  N   ALA A  66      93.400  -5.152  10.004  1.00  0.00           N  
ATOM    960  CA  ALA A  66      92.833  -6.137  10.905  1.00  0.00           C  
ATOM    961  C   ALA A  66      93.832  -6.614  11.947  1.00  0.00           C  
ATOM    962  O   ALA A  66      93.499  -6.805  13.115  1.00  0.00           O  
ATOM    963  CB  ALA A  66      92.300  -7.321  10.111  1.00  0.00           C  
ATOM    964  H   ALA A  66      93.516  -5.405   9.064  1.00  0.00           H  
ATOM    965  HA  ALA A  66      92.009  -5.669  11.443  1.00  0.00           H  
ATOM    966 1HB  ALA A  66      91.865  -8.050  10.793  1.00  0.00           H  
ATOM    967 2HB  ALA A  66      91.538  -6.977   9.412  1.00  0.00           H  
ATOM    968 3HB  ALA A  66      93.116  -7.784   9.558  1.00  0.00           H  
ATOM    969  N   GLU A  67      95.053  -6.835  11.514  1.00  0.00           N  
ATOM    970  CA  GLU A  67      96.121  -7.222  12.415  1.00  0.00           C  
ATOM    971  C   GLU A  67      96.417  -6.156  13.457  1.00  0.00           C  
ATOM    972  O   GLU A  67      96.663  -6.451  14.625  1.00  0.00           O  
ATOM    973  CB  GLU A  67      97.391  -7.528  11.618  1.00  0.00           C  
ATOM    974  CG  GLU A  67      97.318  -8.798  10.782  1.00  0.00           C  
ATOM    975  CD  GLU A  67      98.552  -9.025   9.954  1.00  0.00           C  
ATOM    976  OE1 GLU A  67      99.399  -8.164   9.935  1.00  0.00           O  
ATOM    977  OE2 GLU A  67      98.648 -10.060   9.338  1.00  0.00           O  
ATOM    978  H   GLU A  67      95.281  -6.677  10.574  1.00  0.00           H  
ATOM    979  HA  GLU A  67      95.814  -8.122  12.949  1.00  0.00           H  
ATOM    980 1HB  GLU A  67      97.609  -6.698  10.947  1.00  0.00           H  
ATOM    981 2HB  GLU A  67      98.235  -7.626  12.302  1.00  0.00           H  
ATOM    982 1HG  GLU A  67      97.179  -9.651  11.446  1.00  0.00           H  
ATOM    983 2HG  GLU A  67      96.451  -8.739  10.126  1.00  0.00           H  
ATOM    984  N   ASP A  68      96.423  -4.915  13.024  1.00  0.00           N  
ATOM    985  CA  ASP A  68      96.619  -3.796  13.925  1.00  0.00           C  
ATOM    986  C   ASP A  68      95.517  -3.690  14.967  1.00  0.00           C  
ATOM    987  O   ASP A  68      95.765  -3.396  16.135  1.00  0.00           O  
ATOM    988  CB  ASP A  68      96.698  -2.490  13.131  1.00  0.00           C  
ATOM    989  CG  ASP A  68      97.992  -2.355  12.339  1.00  0.00           C  
ATOM    990  OD1 ASP A  68      98.915  -3.084  12.618  1.00  0.00           O  
ATOM    991  OD2 ASP A  68      98.045  -1.526  11.463  1.00  0.00           O  
ATOM    992  H   ASP A  68      96.228  -4.718  12.084  1.00  0.00           H  
ATOM    993  HA  ASP A  68      97.559  -3.942  14.458  1.00  0.00           H  
ATOM    994 1HB  ASP A  68      95.858  -2.433  12.439  1.00  0.00           H  
ATOM    995 2HB  ASP A  68      96.618  -1.643  13.814  1.00  0.00           H  
ATOM    996  N   GLY A  69      94.294  -3.899  14.534  1.00  0.00           N  
ATOM    997  CA  GLY A  69      93.158  -3.901  15.435  1.00  0.00           C  
ATOM    998  C   GLY A  69      93.245  -5.004  16.477  1.00  0.00           C  
ATOM    999  O   GLY A  69      92.912  -4.811  17.645  1.00  0.00           O  
ATOM   1000  H   GLY A  69      94.134  -4.126  13.594  1.00  0.00           H  
ATOM   1001 1HA  GLY A  69      93.093  -2.938  15.941  1.00  0.00           H  
ATOM   1002 2HA  GLY A  69      92.240  -4.025  14.862  1.00  0.00           H  
ATOM   1003  N   ILE A  70      93.663  -6.172  16.044  1.00  0.00           N  
ATOM   1004  CA  ILE A  70      93.862  -7.291  16.945  1.00  0.00           C  
ATOM   1005  C   ILE A  70      94.933  -7.014  17.987  1.00  0.00           C  
ATOM   1006  O   ILE A  70      94.802  -7.375  19.155  1.00  0.00           O  
ATOM   1007  CB  ILE A  70      94.238  -8.558  16.155  1.00  0.00           C  
ATOM   1008  CG1 ILE A  70      93.052  -9.033  15.311  1.00  0.00           C  
ATOM   1009  CG2 ILE A  70      94.696  -9.658  17.101  1.00  0.00           C  
ATOM   1010  CD1 ILE A  70      93.409 -10.101  14.303  1.00  0.00           C  
ATOM   1011  H   ILE A  70      93.914  -6.291  15.104  1.00  0.00           H  
ATOM   1012  HA  ILE A  70      92.930  -7.476  17.477  1.00  0.00           H  
ATOM   1013  HB  ILE A  70      95.046  -8.328  15.462  1.00  0.00           H  
ATOM   1014 1HG1 ILE A  70      92.275  -9.427  15.965  1.00  0.00           H  
ATOM   1015 2HG1 ILE A  70      92.626  -8.185  14.773  1.00  0.00           H  
ATOM   1016 1HG2 ILE A  70      94.957 -10.546  16.526  1.00  0.00           H  
ATOM   1017 2HG2 ILE A  70      95.568  -9.318  17.659  1.00  0.00           H  
ATOM   1018 3HG2 ILE A  70      93.892  -9.899  17.796  1.00  0.00           H  
ATOM   1019 1HD1 ILE A  70      92.517 -10.385  13.743  1.00  0.00           H  
ATOM   1020 2HD1 ILE A  70      94.161  -9.714  13.614  1.00  0.00           H  
ATOM   1021 3HD1 ILE A  70      93.804 -10.973  14.821  1.00  0.00           H  
ATOM   1022  N   GLU A  71      96.011  -6.399  17.554  1.00  0.00           N  
ATOM   1023  CA  GLU A  71      97.079  -6.008  18.455  1.00  0.00           C  
ATOM   1024  C   GLU A  71      96.620  -5.002  19.497  1.00  0.00           C  
ATOM   1025  O   GLU A  71      96.998  -5.069  20.665  1.00  0.00           O  
ATOM   1026  CB  GLU A  71      98.248  -5.424  17.658  1.00  0.00           C  
ATOM   1027  CG  GLU A  71      99.446  -5.020  18.505  1.00  0.00           C  
ATOM   1028  CD  GLU A  71     100.115  -6.192  19.169  1.00  0.00           C  
ATOM   1029  OE1 GLU A  71      99.933  -7.294  18.711  1.00  0.00           O  
ATOM   1030  OE2 GLU A  71     100.809  -5.984  20.137  1.00  0.00           O  
ATOM   1031  H   GLU A  71      96.084  -6.131  16.614  1.00  0.00           H  
ATOM   1032  HA  GLU A  71      97.423  -6.894  18.989  1.00  0.00           H  
ATOM   1033 1HB  GLU A  71      98.589  -6.155  16.924  1.00  0.00           H  
ATOM   1034 2HB  GLU A  71      97.912  -4.543  17.112  1.00  0.00           H  
ATOM   1035 1HG  GLU A  71     100.173  -4.514  17.870  1.00  0.00           H  
ATOM   1036 2HG  GLU A  71      99.118  -4.316  19.268  1.00  0.00           H  
ATOM   1037  N   SER A  72      95.827  -4.047  19.064  1.00  0.00           N  
ATOM   1038  CA  SER A  72      95.257  -3.064  19.965  1.00  0.00           C  
ATOM   1039  C   SER A  72      94.345  -3.691  21.007  1.00  0.00           C  
ATOM   1040  O   SER A  72      94.346  -3.306  22.175  1.00  0.00           O  
ATOM   1041  CB  SER A  72      94.485  -2.029  19.170  1.00  0.00           C  
ATOM   1042  OG  SER A  72      93.923  -1.063  20.016  1.00  0.00           O  
ATOM   1043  H   SER A  72      95.550  -4.022  18.124  1.00  0.00           H  
ATOM   1044  HA  SER A  72      96.074  -2.584  20.503  1.00  0.00           H  
ATOM   1045 1HB  SER A  72      95.152  -1.547  18.456  1.00  0.00           H  
ATOM   1046 2HB  SER A  72      93.697  -2.521  18.601  1.00  0.00           H  
ATOM   1047  HG  SER A  72      93.456  -0.450  19.443  1.00  0.00           H  
ATOM   1048  N   ILE A  73      93.543  -4.637  20.574  1.00  0.00           N  
ATOM   1049  CA  ILE A  73      92.673  -5.369  21.475  1.00  0.00           C  
ATOM   1050  C   ILE A  73      93.449  -6.158  22.517  1.00  0.00           C  
ATOM   1051  O   ILE A  73      93.071  -6.224  23.685  1.00  0.00           O  
ATOM   1052  CB  ILE A  73      91.764  -6.328  20.685  1.00  0.00           C  
ATOM   1053  CG1 ILE A  73      90.822  -5.540  19.771  1.00  0.00           C  
ATOM   1054  CG2 ILE A  73      90.971  -7.213  21.635  1.00  0.00           C  
ATOM   1055  CD1 ILE A  73      89.895  -4.603  20.512  1.00  0.00           C  
ATOM   1056  H   ILE A  73      93.566  -4.914  19.634  1.00  0.00           H  
ATOM   1057  HA  ILE A  73      92.044  -4.653  22.007  1.00  0.00           H  
ATOM   1058  HB  ILE A  73      92.374  -6.959  20.040  1.00  0.00           H  
ATOM   1059 1HG1 ILE A  73      91.408  -4.952  19.065  1.00  0.00           H  
ATOM   1060 2HG1 ILE A  73      90.212  -6.233  19.191  1.00  0.00           H  
ATOM   1061 1HG2 ILE A  73      90.334  -7.884  21.061  1.00  0.00           H  
ATOM   1062 2HG2 ILE A  73      91.658  -7.799  22.245  1.00  0.00           H  
ATOM   1063 3HG2 ILE A  73      90.353  -6.590  22.282  1.00  0.00           H  
ATOM   1064 1HD1 ILE A  73      89.258  -4.080  19.797  1.00  0.00           H  
ATOM   1065 2HD1 ILE A  73      89.273  -5.176  21.200  1.00  0.00           H  
ATOM   1066 3HD1 ILE A  73      90.483  -3.877  21.072  1.00  0.00           H  
ATOM   1067  N   ARG A  74      94.520  -6.784  22.084  1.00  0.00           N  
ATOM   1068  CA  ARG A  74      95.392  -7.513  22.985  1.00  0.00           C  
ATOM   1069  C   ARG A  74      96.034  -6.612  24.027  1.00  0.00           C  
ATOM   1070  O   ARG A  74      96.166  -6.973  25.195  1.00  0.00           O  
ATOM   1071  CB  ARG A  74      96.485  -8.222  22.199  1.00  0.00           C  
ATOM   1072  CG  ARG A  74      97.321  -9.201  23.007  1.00  0.00           C  
ATOM   1073  CD  ARG A  74      98.538  -8.555  23.563  1.00  0.00           C  
ATOM   1074  NE  ARG A  74      99.354  -9.493  24.317  1.00  0.00           N  
ATOM   1075  CZ  ARG A  74     100.440  -9.155  25.039  1.00  0.00           C  
ATOM   1076  NH1 ARG A  74     100.826  -7.899  25.095  1.00  0.00           N  
ATOM   1077  NH2 ARG A  74     101.116 -10.084  25.691  1.00  0.00           N  
ATOM   1078  H   ARG A  74      94.789  -6.713  21.144  1.00  0.00           H  
ATOM   1079  HA  ARG A  74      94.798  -8.260  23.513  1.00  0.00           H  
ATOM   1080 1HB  ARG A  74      96.038  -8.774  21.373  1.00  0.00           H  
ATOM   1081 2HB  ARG A  74      97.163  -7.484  21.771  1.00  0.00           H  
ATOM   1082 1HG  ARG A  74      96.729  -9.588  23.836  1.00  0.00           H  
ATOM   1083 2HG  ARG A  74      97.634 -10.028  22.367  1.00  0.00           H  
ATOM   1084 1HD  ARG A  74      99.142  -8.156  22.749  1.00  0.00           H  
ATOM   1085 2HD  ARG A  74      98.247  -7.745  24.230  1.00  0.00           H  
ATOM   1086  HE  ARG A  74      99.088 -10.469  24.297  1.00  0.00           H  
ATOM   1087 1HH1 ARG A  74     100.309  -7.189  24.597  1.00  0.00           H  
ATOM   1088 2HH1 ARG A  74     101.640  -7.645  25.637  1.00  0.00           H  
ATOM   1089 1HH2 ARG A  74     100.819 -11.049  25.647  1.00  0.00           H  
ATOM   1090 2HH2 ARG A  74     101.929  -9.830  26.232  1.00  0.00           H  
ATOM   1091  N   GLU A  75      96.465  -5.448  23.594  1.00  0.00           N  
ATOM   1092  CA  GLU A  75      97.032  -4.463  24.495  1.00  0.00           C  
ATOM   1093  C   GLU A  75      96.033  -3.987  25.537  1.00  0.00           C  
ATOM   1094  O   GLU A  75      96.366  -3.795  26.705  1.00  0.00           O  
ATOM   1095  CB  GLU A  75      97.554  -3.265  23.699  1.00  0.00           C  
ATOM   1096  CG  GLU A  75      98.232  -2.196  24.543  1.00  0.00           C  
ATOM   1097  CD  GLU A  75      98.797  -1.072  23.720  1.00  0.00           C  
ATOM   1098  OE1 GLU A  75      98.688  -1.127  22.519  1.00  0.00           O  
ATOM   1099  OE2 GLU A  75      99.339  -0.156  24.294  1.00  0.00           O  
ATOM   1100  H   GLU A  75      96.349  -5.196  22.654  1.00  0.00           H  
ATOM   1101  HA  GLU A  75      97.860  -4.924  25.034  1.00  0.00           H  
ATOM   1102 1HB  GLU A  75      98.272  -3.608  22.953  1.00  0.00           H  
ATOM   1103 2HB  GLU A  75      96.727  -2.795  23.165  1.00  0.00           H  
ATOM   1104 1HG  GLU A  75      97.506  -1.787  25.245  1.00  0.00           H  
ATOM   1105 2HG  GLU A  75      99.033  -2.657  25.119  1.00  0.00           H  
ATOM   1106  N   LEU A  76      94.812  -3.765  25.104  1.00  0.00           N  
ATOM   1107  CA  LEU A  76      93.743  -3.378  26.005  1.00  0.00           C  
ATOM   1108  C   LEU A  76      93.448  -4.444  27.047  1.00  0.00           C  
ATOM   1109  O   LEU A  76      93.201  -4.150  28.215  1.00  0.00           O  
ATOM   1110  CB  LEU A  76      92.470  -3.081  25.203  1.00  0.00           C  
ATOM   1111  CG  LEU A  76      92.512  -1.820  24.330  1.00  0.00           C  
ATOM   1112  CD1 LEU A  76      91.262  -1.760  23.463  1.00  0.00           C  
ATOM   1113  CD2 LEU A  76      92.621  -0.590  25.219  1.00  0.00           C  
ATOM   1114  H   LEU A  76      94.584  -3.924  24.164  1.00  0.00           H  
ATOM   1115  HA  LEU A  76      94.047  -2.476  26.534  1.00  0.00           H  
ATOM   1116 1HB  LEU A  76      92.264  -3.928  24.551  1.00  0.00           H  
ATOM   1117 2HB  LEU A  76      91.638  -2.974  25.899  1.00  0.00           H  
ATOM   1118  HG  LEU A  76      93.376  -1.866  23.667  1.00  0.00           H  
ATOM   1119 1HD1 LEU A  76      91.293  -0.864  22.843  1.00  0.00           H  
ATOM   1120 2HD1 LEU A  76      91.220  -2.642  22.824  1.00  0.00           H  
ATOM   1121 3HD1 LEU A  76      90.379  -1.730  24.100  1.00  0.00           H  
ATOM   1122 1HD2 LEU A  76      92.652   0.306  24.599  1.00  0.00           H  
ATOM   1123 2HD2 LEU A  76      91.757  -0.543  25.882  1.00  0.00           H  
ATOM   1124 3HD2 LEU A  76      93.532  -0.651  25.815  1.00  0.00           H  
ATOM   1125  N   ILE A  77      93.442  -5.685  26.614  1.00  0.00           N  
ATOM   1126  CA  ILE A  77      93.246  -6.805  27.515  1.00  0.00           C  
ATOM   1127  C   ILE A  77      94.347  -6.911  28.557  1.00  0.00           C  
ATOM   1128  O   ILE A  77      94.100  -7.205  29.725  1.00  0.00           O  
ATOM   1129  CB  ILE A  77      93.166  -8.124  26.725  1.00  0.00           C  
ATOM   1130  CG1 ILE A  77      91.890  -8.164  25.881  1.00  0.00           C  
ATOM   1131  CG2 ILE A  77      93.220  -9.314  27.671  1.00  0.00           C  
ATOM   1132  CD1 ILE A  77      91.860  -9.290  24.872  1.00  0.00           C  
ATOM   1133  H   ILE A  77      93.637  -5.883  25.674  1.00  0.00           H  
ATOM   1134  HA  ILE A  77      92.307  -6.660  28.047  1.00  0.00           H  
ATOM   1135  HB  ILE A  77      94.004  -8.185  26.032  1.00  0.00           H  
ATOM   1136 1HG1 ILE A  77      91.024  -8.269  26.535  1.00  0.00           H  
ATOM   1137 2HG1 ILE A  77      91.780  -7.223  25.342  1.00  0.00           H  
ATOM   1138 1HG2 ILE A  77      93.162 -10.238  27.096  1.00  0.00           H  
ATOM   1139 2HG2 ILE A  77      94.155  -9.293  28.229  1.00  0.00           H  
ATOM   1140 3HG2 ILE A  77      92.382  -9.266  28.366  1.00  0.00           H  
ATOM   1141 1HD1 ILE A  77      90.925  -9.252  24.312  1.00  0.00           H  
ATOM   1142 2HD1 ILE A  77      92.699  -9.185  24.184  1.00  0.00           H  
ATOM   1143 3HD1 ILE A  77      91.933 -10.245  25.391  1.00  0.00           H  
ATOM   1144  N   GLU A  78      95.570  -6.702  28.124  1.00  0.00           N  
ATOM   1145  CA  GLU A  78      96.707  -6.700  29.025  1.00  0.00           C  
ATOM   1146  C   GLU A  78      96.620  -5.597  30.067  1.00  0.00           C  
ATOM   1147  O   GLU A  78      96.952  -5.789  31.235  1.00  0.00           O  
ATOM   1148  CB  GLU A  78      98.005  -6.552  28.228  1.00  0.00           C  
ATOM   1149  CG  GLU A  78      99.272  -6.643  29.068  1.00  0.00           C  
ATOM   1150  CD  GLU A  78     100.526  -6.594  28.241  1.00  0.00           C  
ATOM   1151  OE1 GLU A  78     100.708  -5.636  27.528  1.00  0.00           O  
ATOM   1152  OE2 GLU A  78     101.304  -7.515  28.322  1.00  0.00           O  
ATOM   1153  H   GLU A  78      95.731  -6.475  27.184  1.00  0.00           H  
ATOM   1154  HA  GLU A  78      96.727  -7.650  29.559  1.00  0.00           H  
ATOM   1155 1HB  GLU A  78      98.054  -7.329  27.465  1.00  0.00           H  
ATOM   1156 2HB  GLU A  78      98.011  -5.590  27.717  1.00  0.00           H  
ATOM   1157 1HG  GLU A  78      99.285  -5.816  29.777  1.00  0.00           H  
ATOM   1158 2HG  GLU A  78      99.253  -7.572  29.636  1.00  0.00           H  
ATOM   1159  N   LEU A  79      96.059  -4.466  29.636  1.00  0.00           N  
ATOM   1160  CA  LEU A  79      95.717  -3.367  30.534  1.00  0.00           C  
ATOM   1161  C   LEU A  79      94.505  -3.644  31.426  1.00  0.00           C  
ATOM   1162  O   LEU A  79      94.347  -3.031  32.479  1.00  0.00           O  
ATOM   1163  CB  LEU A  79      95.454  -2.101  29.709  1.00  0.00           C  
ATOM   1164  CG  LEU A  79      96.670  -1.519  28.977  1.00  0.00           C  
ATOM   1165  CD1 LEU A  79      96.227  -0.354  28.103  1.00  0.00           C  
ATOM   1166  CD2 LEU A  79      97.710  -1.075  29.994  1.00  0.00           C  
ATOM   1167  H   LEU A  79      95.839  -4.377  28.657  1.00  0.00           H  
ATOM   1168  HA  LEU A  79      96.558  -3.207  31.209  1.00  0.00           H  
ATOM   1169 1HB  LEU A  79      94.693  -2.325  28.963  1.00  0.00           H  
ATOM   1170 2HB  LEU A  79      95.065  -1.328  30.373  1.00  0.00           H  
ATOM   1171  HG  LEU A  79      97.100  -2.280  28.325  1.00  0.00           H  
ATOM   1172 1HD1 LEU A  79      97.091   0.060  27.582  1.00  0.00           H  
ATOM   1173 2HD1 LEU A  79      95.497  -0.703  27.372  1.00  0.00           H  
ATOM   1174 3HD1 LEU A  79      95.776   0.418  28.726  1.00  0.00           H  
ATOM   1175 1HD2 LEU A  79      98.575  -0.662  29.473  1.00  0.00           H  
ATOM   1176 2HD2 LEU A  79      97.281  -0.314  30.645  1.00  0.00           H  
ATOM   1177 3HD2 LEU A  79      98.022  -1.931  30.593  1.00  0.00           H  
ATOM   1178  N   LYS A  80      93.620  -4.542  30.978  1.00  0.00           N  
ATOM   1179  CA  LYS A  80      92.355  -4.768  31.664  1.00  0.00           C  
ATOM   1180  C   LYS A  80      92.418  -5.960  32.609  1.00  0.00           C  
ATOM   1181  O   LYS A  80      92.013  -5.876  33.764  1.00  0.00           O  
ATOM   1182  CB  LYS A  80      91.231  -4.970  30.646  1.00  0.00           C  
ATOM   1183  CG  LYS A  80      89.854  -5.179  31.263  1.00  0.00           C  
ATOM   1184  CD  LYS A  80      89.395  -3.942  32.022  1.00  0.00           C  
ATOM   1185  CE  LYS A  80      87.920  -4.029  32.382  1.00  0.00           C  
ATOM   1186  NZ  LYS A  80      87.633  -5.183  33.277  1.00  0.00           N  
ATOM   1187  H   LYS A  80      93.821  -5.040  30.119  1.00  0.00           H  
ATOM   1188  HA  LYS A  80      92.118  -3.881  32.253  1.00  0.00           H  
ATOM   1189 1HB  LYS A  80      91.175  -4.102  29.989  1.00  0.00           H  
ATOM   1190 2HB  LYS A  80      91.454  -5.838  30.025  1.00  0.00           H  
ATOM   1191 1HG  LYS A  80      89.133  -5.401  30.476  1.00  0.00           H  
ATOM   1192 2HG  LYS A  80      89.888  -6.024  31.950  1.00  0.00           H  
ATOM   1193 1HD  LYS A  80      89.979  -3.839  32.937  1.00  0.00           H  
ATOM   1194 2HD  LYS A  80      89.557  -3.057  31.406  1.00  0.00           H  
ATOM   1195 1HE  LYS A  80      87.613  -3.112  32.883  1.00  0.00           H  
ATOM   1196 2HE  LYS A  80      87.328  -4.136  31.473  1.00  0.00           H  
ATOM   1197 1HZ  LYS A  80      86.646  -5.206  33.492  1.00  0.00           H  
ATOM   1198 2HZ  LYS A  80      87.896  -6.042  32.815  1.00  0.00           H  
ATOM   1199 3HZ  LYS A  80      88.161  -5.086  34.132  1.00  0.00           H  
ATOM   1200  N   ALA A  81      92.879  -7.095  32.087  1.00  0.00           N  
ATOM   1201  CA  ALA A  81      92.785  -8.361  32.803  1.00  0.00           C  
ATOM   1202  C   ALA A  81      93.893  -8.531  33.828  1.00  0.00           C  
ATOM   1203  O   ALA A  81      95.066  -8.301  33.541  1.00  0.00           O  
ATOM   1204  CB  ALA A  81      92.806  -9.521  31.818  1.00  0.00           C  
ATOM   1205  H   ALA A  81      93.259  -7.081  31.152  1.00  0.00           H  
ATOM   1206  HA  ALA A  81      91.831  -8.391  33.331  1.00  0.00           H  
ATOM   1207 1HB  ALA A  81      92.726 -10.462  32.362  1.00  0.00           H  
ATOM   1208 2HB  ALA A  81      91.966  -9.428  31.129  1.00  0.00           H  
ATOM   1209 3HB  ALA A  81      93.739  -9.505  31.257  1.00  0.00           H  
ATOM   1210  N   GLU A  82      93.509  -8.934  35.036  1.00  0.00           N  
ATOM   1211  CA  GLU A  82      94.464  -9.123  36.124  1.00  0.00           C  
ATOM   1212  C   GLU A  82      94.617 -10.595  36.475  1.00  0.00           C  
ATOM   1213  O   GLU A  82      95.735 -11.080  36.674  1.00  0.00           O  
ATOM   1214  CB  GLU A  82      94.025  -8.339  37.363  1.00  0.00           C  
ATOM   1215  CG  GLU A  82      94.026  -6.827  37.182  1.00  0.00           C  
ATOM   1216  CD  GLU A  82      93.566  -6.091  38.410  1.00  0.00           C  
ATOM   1217  OE1 GLU A  82      93.153  -6.734  39.345  1.00  0.00           O  
ATOM   1218  OE2 GLU A  82      93.628  -4.884  38.413  1.00  0.00           O  
ATOM   1219  H   GLU A  82      92.533  -9.110  35.206  1.00  0.00           H  
ATOM   1220  HA  GLU A  82      95.433  -8.737  35.805  1.00  0.00           H  
ATOM   1221 1HB  GLU A  82      93.017  -8.641  37.647  1.00  0.00           H  
ATOM   1222 2HB  GLU A  82      94.686  -8.576  38.197  1.00  0.00           H  
ATOM   1223 1HG  GLU A  82      95.036  -6.502  36.935  1.00  0.00           H  
ATOM   1224 2HG  GLU A  82      93.376  -6.571  36.347  1.00  0.00           H  
ATOM   1225  N   ASP A  83      93.497 -11.295  36.606  1.00  0.00           N  
ATOM   1226  CA  ASP A  83      93.500 -12.668  37.075  1.00  0.00           C  
ATOM   1227  C   ASP A  83      94.200 -13.575  36.077  1.00  0.00           C  
ATOM   1228  O   ASP A  83      93.953 -13.493  34.869  1.00  0.00           O  
ATOM   1229  CB  ASP A  83      92.070 -13.160  37.311  1.00  0.00           C  
ATOM   1230  CG  ASP A  83      92.016 -14.546  37.939  1.00  0.00           C  
ATOM   1231  OD1 ASP A  83      92.126 -14.638  39.139  1.00  0.00           O  
ATOM   1232  OD2 ASP A  83      91.865 -15.499  37.213  1.00  0.00           O  
ATOM   1233  H   ASP A  83      92.611 -10.847  36.398  1.00  0.00           H  
ATOM   1234  HA  ASP A  83      94.033 -12.708  38.026  1.00  0.00           H  
ATOM   1235 1HB  ASP A  83      91.548 -12.460  37.965  1.00  0.00           H  
ATOM   1236 2HB  ASP A  83      91.532 -13.185  36.363  1.00  0.00           H  
ATOM   1237  N   GLU A  84      95.124 -14.391  36.563  1.00  0.00           N  
ATOM   1238  CA  GLU A  84      96.012 -15.141  35.682  1.00  0.00           C  
ATOM   1239  C   GLU A  84      95.236 -16.068  34.763  1.00  0.00           C  
ATOM   1240  O   GLU A  84      95.466 -16.044  33.552  1.00  0.00           O  
ATOM   1241  CB  GLU A  84      97.016 -15.952  36.504  1.00  0.00           C  
ATOM   1242  CG  GLU A  84      98.072 -15.115  37.212  1.00  0.00           C  
ATOM   1243  CD  GLU A  84      98.982 -15.935  38.083  1.00  0.00           C  
ATOM   1244  OE1 GLU A  84      98.735 -17.108  38.229  1.00  0.00           O  
ATOM   1245  OE2 GLU A  84      99.925 -15.387  38.604  1.00  0.00           O  
ATOM   1246  H   GLU A  84      95.259 -14.445  37.564  1.00  0.00           H  
ATOM   1247  HA  GLU A  84      96.569 -14.433  35.068  1.00  0.00           H  
ATOM   1248 1HB  GLU A  84      96.485 -16.530  37.260  1.00  0.00           H  
ATOM   1249 2HB  GLU A  84      97.532 -16.659  35.853  1.00  0.00           H  
ATOM   1250 1HG  GLU A  84      98.672 -14.598  36.464  1.00  0.00           H  
ATOM   1251 2HG  GLU A  84      97.574 -14.362  37.822  1.00  0.00           H  
ATOM   1252  N   ARG A  85      94.286 -16.850  35.295  1.00  0.00           N  
ATOM   1253  CA  ARG A  85      93.579 -17.715  34.359  1.00  0.00           C  
ATOM   1254  C   ARG A  85      92.825 -16.899  33.317  1.00  0.00           C  
ATOM   1255  O   ARG A  85      92.898 -17.182  32.121  1.00  0.00           O  
ATOM   1256  CB  ARG A  85      92.601 -18.617  35.098  1.00  0.00           C  
ATOM   1257  CG  ARG A  85      91.827 -19.581  34.213  1.00  0.00           C  
ATOM   1258  CD  ARG A  85      90.854 -20.385  34.996  1.00  0.00           C  
ATOM   1259  NE  ARG A  85      89.829 -19.552  35.606  1.00  0.00           N  
ATOM   1260  CZ  ARG A  85      88.760 -19.056  34.954  1.00  0.00           C  
ATOM   1261  NH1 ARG A  85      88.590 -19.315  33.676  1.00  0.00           N  
ATOM   1262  NH2 ARG A  85      87.882 -18.307  35.598  1.00  0.00           N  
ATOM   1263  H   ARG A  85      94.085 -16.925  36.282  1.00  0.00           H  
ATOM   1264  HA  ARG A  85      94.309 -18.344  33.849  1.00  0.00           H  
ATOM   1265 1HB  ARG A  85      93.139 -19.208  35.837  1.00  0.00           H  
ATOM   1266 2HB  ARG A  85      91.875 -18.005  35.633  1.00  0.00           H  
ATOM   1267 1HG  ARG A  85      91.278 -19.020  33.456  1.00  0.00           H  
ATOM   1268 2HG  ARG A  85      92.522 -20.265  33.725  1.00  0.00           H  
ATOM   1269 1HD  ARG A  85      90.364 -21.104  34.340  1.00  0.00           H  
ATOM   1270 2HD  ARG A  85      91.377 -20.917  35.790  1.00  0.00           H  
ATOM   1271  HE  ARG A  85      89.926 -19.331  36.588  1.00  0.00           H  
ATOM   1272 1HH1 ARG A  85      89.261 -19.888  33.183  1.00  0.00           H  
ATOM   1273 2HH1 ARG A  85      87.789 -18.943  33.188  1.00  0.00           H  
ATOM   1274 1HH2 ARG A  85      88.013 -18.107  36.581  1.00  0.00           H  
ATOM   1275 2HH2 ARG A  85      87.081 -17.935  35.110  1.00  0.00           H  
ATOM   1276  N   VAL A  86      92.100 -15.885  33.777  1.00  0.00           N  
ATOM   1277  CA  VAL A  86      91.335 -15.030  32.890  1.00  0.00           C  
ATOM   1278  C   VAL A  86      92.201 -14.365  31.834  1.00  0.00           C  
ATOM   1279  O   VAL A  86      91.859 -14.326  30.654  1.00  0.00           O  
ATOM   1280  CB  VAL A  86      90.611 -13.943  33.706  1.00  0.00           C  
ATOM   1281  CG1 VAL A  86      89.982 -12.912  32.780  1.00  0.00           C  
ATOM   1282  CG2 VAL A  86      89.558 -14.580  34.599  1.00  0.00           C  
ATOM   1283  H   VAL A  86      92.081 -15.705  34.771  1.00  0.00           H  
ATOM   1284  HA  VAL A  86      90.591 -15.641  32.377  1.00  0.00           H  
ATOM   1285  HB  VAL A  86      91.341 -13.417  34.322  1.00  0.00           H  
ATOM   1286 1HG1 VAL A  86      89.475 -12.151  33.374  1.00  0.00           H  
ATOM   1287 2HG1 VAL A  86      90.759 -12.443  32.177  1.00  0.00           H  
ATOM   1288 3HG1 VAL A  86      89.260 -13.403  32.128  1.00  0.00           H  
ATOM   1289 1HG2 VAL A  86      89.051 -13.806  35.173  1.00  0.00           H  
ATOM   1290 2HG2 VAL A  86      88.831 -15.110  33.983  1.00  0.00           H  
ATOM   1291 3HG2 VAL A  86      90.036 -15.283  35.281  1.00  0.00           H  
ATOM   1292  N   GLU A  87      93.312 -13.812  32.267  1.00  0.00           N  
ATOM   1293  CA  GLU A  87      94.231 -13.143  31.366  1.00  0.00           C  
ATOM   1294  C   GLU A  87      94.812 -14.085  30.324  1.00  0.00           C  
ATOM   1295  O   GLU A  87      94.967 -13.733  29.156  1.00  0.00           O  
ATOM   1296  CB  GLU A  87      95.366 -12.496  32.163  1.00  0.00           C  
ATOM   1297  CG  GLU A  87      96.357 -11.707  31.319  1.00  0.00           C  
ATOM   1298  CD  GLU A  87      97.413 -11.024  32.142  1.00  0.00           C  
ATOM   1299  OE1 GLU A  87      97.370 -11.139  33.343  1.00  0.00           O  
ATOM   1300  OE2 GLU A  87      98.265 -10.387  31.568  1.00  0.00           O  
ATOM   1301  H   GLU A  87      93.576 -13.901  33.207  1.00  0.00           H  
ATOM   1302  HA  GLU A  87      93.686 -12.364  30.831  1.00  0.00           H  
ATOM   1303 1HB  GLU A  87      94.947 -11.819  32.908  1.00  0.00           H  
ATOM   1304 2HB  GLU A  87      95.921 -13.267  32.697  1.00  0.00           H  
ATOM   1305 1HG  GLU A  87      96.841 -12.385  30.617  1.00  0.00           H  
ATOM   1306 2HG  GLU A  87      95.813 -10.960  30.742  1.00  0.00           H  
ATOM   1307  N   GLU A  88      95.163 -15.275  30.757  1.00  0.00           N  
ATOM   1308  CA  GLU A  88      95.663 -16.296  29.856  1.00  0.00           C  
ATOM   1309  C   GLU A  88      94.634 -16.704  28.814  1.00  0.00           C  
ATOM   1310  O   GLU A  88      94.954 -16.918  27.646  1.00  0.00           O  
ATOM   1311  CB  GLU A  88      96.103 -17.526  30.653  1.00  0.00           C  
ATOM   1312  CG  GLU A  88      97.358 -17.318  31.489  1.00  0.00           C  
ATOM   1313  CD  GLU A  88      97.715 -18.520  32.318  1.00  0.00           C  
ATOM   1314  OE1 GLU A  88      96.950 -19.454  32.336  1.00  0.00           O  
ATOM   1315  OE2 GLU A  88      98.754 -18.505  32.934  1.00  0.00           O  
ATOM   1316  H   GLU A  88      95.030 -15.519  31.697  1.00  0.00           H  
ATOM   1317  HA  GLU A  88      96.525 -15.894  29.322  1.00  0.00           H  
ATOM   1318 1HB  GLU A  88      95.300 -17.832  31.324  1.00  0.00           H  
ATOM   1319 2HB  GLU A  88      96.291 -18.354  29.969  1.00  0.00           H  
ATOM   1320 1HG  GLU A  88      98.191 -17.088  30.825  1.00  0.00           H  
ATOM   1321 2HG  GLU A  88      97.206 -16.462  32.146  1.00  0.00           H  
ATOM   1322  N   ILE A  89      93.401 -16.844  29.247  1.00  0.00           N  
ATOM   1323  CA  ILE A  89      92.309 -17.158  28.346  1.00  0.00           C  
ATOM   1324  C   ILE A  89      92.086 -16.075  27.304  1.00  0.00           C  
ATOM   1325  O   ILE A  89      91.820 -16.352  26.136  1.00  0.00           O  
ATOM   1326  CB  ILE A  89      91.006 -17.379  29.136  1.00  0.00           C  
ATOM   1327  CG1 ILE A  89      91.102 -18.652  29.980  1.00  0.00           C  
ATOM   1328  CG2 ILE A  89      89.817 -17.451  28.190  1.00  0.00           C  
ATOM   1329  CD1 ILE A  89      89.986 -18.802  30.988  1.00  0.00           C  
ATOM   1330  H   ILE A  89      93.184 -16.670  30.187  1.00  0.00           H  
ATOM   1331  HA  ILE A  89      92.553 -18.076  27.814  1.00  0.00           H  
ATOM   1332  HB  ILE A  89      90.857 -16.552  29.829  1.00  0.00           H  
ATOM   1333 1HG1 ILE A  89      91.090 -19.523  29.326  1.00  0.00           H  
ATOM   1334 2HG1 ILE A  89      92.050 -18.661  30.518  1.00  0.00           H  
ATOM   1335 1HG2 ILE A  89      88.904 -17.608  28.765  1.00  0.00           H  
ATOM   1336 2HG2 ILE A  89      89.739 -16.519  27.632  1.00  0.00           H  
ATOM   1337 3HG2 ILE A  89      89.955 -18.279  27.495  1.00  0.00           H  
ATOM   1338 1HD1 ILE A  89      90.123 -19.728  31.548  1.00  0.00           H  
ATOM   1339 2HD1 ILE A  89      90.001 -17.956  31.676  1.00  0.00           H  
ATOM   1340 3HD1 ILE A  89      89.029 -18.831  30.470  1.00  0.00           H  
ATOM   1341  N   ALA A  90      92.163 -14.836  27.737  1.00  0.00           N  
ATOM   1342  CA  ALA A  90      92.042 -13.706  26.836  1.00  0.00           C  
ATOM   1343  C   ALA A  90      93.148 -13.674  25.794  1.00  0.00           C  
ATOM   1344  O   ALA A  90      92.921 -13.364  24.626  1.00  0.00           O  
ATOM   1345  CB  ALA A  90      92.034 -12.408  27.630  1.00  0.00           C  
ATOM   1346  H   ALA A  90      92.371 -14.652  28.677  1.00  0.00           H  
ATOM   1347  HA  ALA A  90      91.099 -13.801  26.298  1.00  0.00           H  
ATOM   1348 1HB  ALA A  90      91.930 -11.564  26.947  1.00  0.00           H  
ATOM   1349 2HB  ALA A  90      91.197 -12.414  28.329  1.00  0.00           H  
ATOM   1350 3HB  ALA A  90      92.967 -12.314  28.183  1.00  0.00           H  
ATOM   1351  N   GLU A  91      94.354 -13.965  26.227  1.00  0.00           N  
ATOM   1352  CA  GLU A  91      95.488 -14.043  25.326  1.00  0.00           C  
ATOM   1353  C   GLU A  91      95.328 -15.137  24.284  1.00  0.00           C  
ATOM   1354  O   GLU A  91      95.672 -14.968  23.116  1.00  0.00           O  
ATOM   1355  CB  GLU A  91      96.773 -14.277  26.123  1.00  0.00           C  
ATOM   1356  CG  GLU A  91      98.037 -14.331  25.276  1.00  0.00           C  
ATOM   1357  CD  GLU A  91      98.352 -13.020  24.611  1.00  0.00           C  
ATOM   1358  OE1 GLU A  91      97.870 -12.012  25.069  1.00  0.00           O  
ATOM   1359  OE2 GLU A  91      99.077 -13.026  23.644  1.00  0.00           O  
ATOM   1360  H   GLU A  91      94.500 -14.202  27.167  1.00  0.00           H  
ATOM   1361  HA  GLU A  91      95.571 -13.096  24.792  1.00  0.00           H  
ATOM   1362 1HB  GLU A  91      96.897 -13.481  26.857  1.00  0.00           H  
ATOM   1363 2HB  GLU A  91      96.697 -15.217  26.669  1.00  0.00           H  
ATOM   1364 1HG  GLU A  91      98.876 -14.615  25.911  1.00  0.00           H  
ATOM   1365 2HG  GLU A  91      97.918 -15.100  24.514  1.00  0.00           H  
ATOM   1366  N   ILE A  92      94.832 -16.275  24.717  1.00  0.00           N  
ATOM   1367  CA  ILE A  92      94.558 -17.378  23.816  1.00  0.00           C  
ATOM   1368  C   ILE A  92      93.508 -17.030  22.774  1.00  0.00           C  
ATOM   1369  O   ILE A  92      93.616 -17.399  21.606  1.00  0.00           O  
ATOM   1370  CB  ILE A  92      94.098 -18.617  24.606  1.00  0.00           C  
ATOM   1371  CG1 ILE A  92      95.221 -19.115  25.519  1.00  0.00           C  
ATOM   1372  CG2 ILE A  92      93.652 -19.718  23.656  1.00  0.00           C  
ATOM   1373  CD1 ILE A  92      96.470 -19.535  24.778  1.00  0.00           C  
ATOM   1374  H   ILE A  92      94.573 -16.376  25.657  1.00  0.00           H  
ATOM   1375  HA  ILE A  92      95.475 -17.625  23.283  1.00  0.00           H  
ATOM   1376  HB  ILE A  92      93.263 -18.347  25.252  1.00  0.00           H  
ATOM   1377 1HG1 ILE A  92      95.490 -18.330  26.225  1.00  0.00           H  
ATOM   1378 2HG1 ILE A  92      94.867 -19.968  26.099  1.00  0.00           H  
ATOM   1379 1HG2 ILE A  92      93.331 -20.586  24.231  1.00  0.00           H  
ATOM   1380 2HG2 ILE A  92      92.823 -19.359  23.047  1.00  0.00           H  
ATOM   1381 3HG2 ILE A  92      94.483 -19.999  23.009  1.00  0.00           H  
ATOM   1382 1HD1 ILE A  92      97.220 -19.876  25.493  1.00  0.00           H  
ATOM   1383 2HD1 ILE A  92      96.230 -20.345  24.090  1.00  0.00           H  
ATOM   1384 3HD1 ILE A  92      96.863 -18.687  24.218  1.00  0.00           H  
ATOM   1385  N   GLY A  93      92.474 -16.344  23.207  1.00  0.00           N  
ATOM   1386  CA  GLY A  93      91.435 -15.883  22.306  1.00  0.00           C  
ATOM   1387  C   GLY A  93      91.961 -14.909  21.264  1.00  0.00           C  
ATOM   1388  O   GLY A  93      91.579 -14.951  20.096  1.00  0.00           O  
ATOM   1389  H   GLY A  93      92.419 -16.072  24.147  1.00  0.00           H  
ATOM   1390 1HA  GLY A  93      90.987 -16.738  21.800  1.00  0.00           H  
ATOM   1391 2HA  GLY A  93      90.645 -15.399  22.879  1.00  0.00           H  
ATOM   1392  N   ILE A  94      92.816 -14.010  21.697  1.00  0.00           N  
ATOM   1393  CA  ILE A  94      93.450 -13.067  20.796  1.00  0.00           C  
ATOM   1394  C   ILE A  94      94.318 -13.753  19.754  1.00  0.00           C  
ATOM   1395  O   ILE A  94      94.343 -13.370  18.586  1.00  0.00           O  
ATOM   1396  CB  ILE A  94      94.305 -12.060  21.586  1.00  0.00           C  
ATOM   1397  CG1 ILE A  94      93.420 -11.208  22.499  1.00  0.00           C  
ATOM   1398  CG2 ILE A  94      95.100 -11.177  20.636  1.00  0.00           C  
ATOM   1399  CD1 ILE A  94      92.389 -10.388  21.759  1.00  0.00           C  
ATOM   1400  H   ILE A  94      93.093 -14.003  22.637  1.00  0.00           H  
ATOM   1401  HA  ILE A  94      92.672 -12.521  20.263  1.00  0.00           H  
ATOM   1402  HB  ILE A  94      94.998 -12.598  22.231  1.00  0.00           H  
ATOM   1403 1HG1 ILE A  94      92.899 -11.854  23.206  1.00  0.00           H  
ATOM   1404 2HG1 ILE A  94      94.044 -10.527  23.079  1.00  0.00           H  
ATOM   1405 1HG2 ILE A  94      95.698 -10.470  21.211  1.00  0.00           H  
ATOM   1406 2HG2 ILE A  94      95.757 -11.797  20.027  1.00  0.00           H  
ATOM   1407 3HG2 ILE A  94      94.415 -10.629  19.989  1.00  0.00           H  
ATOM   1408 1HD1 ILE A  94      91.801  -9.811  22.473  1.00  0.00           H  
ATOM   1409 2HD1 ILE A  94      92.891  -9.707  21.070  1.00  0.00           H  
ATOM   1410 3HD1 ILE A  94      91.731 -11.050  21.199  1.00  0.00           H  
ATOM   1411  N   GLU A  95      95.055 -14.751  20.187  1.00  0.00           N  
ATOM   1412  CA  GLU A  95      95.873 -15.540  19.286  1.00  0.00           C  
ATOM   1413  C   GLU A  95      95.047 -16.275  18.244  1.00  0.00           C  
ATOM   1414  O   GLU A  95      95.420 -16.367  17.076  1.00  0.00           O  
ATOM   1415  CB  GLU A  95      96.707 -16.546  20.083  1.00  0.00           C  
ATOM   1416  CG  GLU A  95      97.815 -15.922  20.919  1.00  0.00           C  
ATOM   1417  CD  GLU A  95      98.561 -16.930  21.748  1.00  0.00           C  
ATOM   1418  OE1 GLU A  95      98.160 -18.069  21.766  1.00  0.00           O  
ATOM   1419  OE2 GLU A  95      99.533 -16.560  22.363  1.00  0.00           O  
ATOM   1420  H   GLU A  95      95.014 -15.026  21.127  1.00  0.00           H  
ATOM   1421  HA  GLU A  95      96.546 -14.868  18.752  1.00  0.00           H  
ATOM   1422 1HB  GLU A  95      96.057 -17.107  20.754  1.00  0.00           H  
ATOM   1423 2HB  GLU A  95      97.166 -17.260  19.399  1.00  0.00           H  
ATOM   1424 1HG  GLU A  95      98.520 -15.422  20.255  1.00  0.00           H  
ATOM   1425 2HG  GLU A  95      97.380 -15.169  21.575  1.00  0.00           H  
ATOM   1426  N   GLY A  96      93.936 -16.828  18.677  1.00  0.00           N  
ATOM   1427  CA  GLY A  96      93.017 -17.497  17.776  1.00  0.00           C  
ATOM   1428  C   GLY A  96      92.437 -16.555  16.734  1.00  0.00           C  
ATOM   1429  O   GLY A  96      92.282 -16.907  15.566  1.00  0.00           O  
ATOM   1430  H   GLY A  96      93.672 -16.740  19.617  1.00  0.00           H  
ATOM   1431 1HA  GLY A  96      93.533 -18.313  17.270  1.00  0.00           H  
ATOM   1432 2HA  GLY A  96      92.202 -17.938  18.349  1.00  0.00           H  
ATOM   1433  N   LEU A  97      92.085 -15.365  17.167  1.00  0.00           N  
ATOM   1434  CA  LEU A  97      91.586 -14.344  16.266  1.00  0.00           C  
ATOM   1435  C   LEU A  97      92.614 -13.936  15.224  1.00  0.00           C  
ATOM   1436  O   LEU A  97      92.295 -13.722  14.056  1.00  0.00           O  
ATOM   1437  CB  LEU A  97      91.154 -13.110  17.068  1.00  0.00           C  
ATOM   1438  CG  LEU A  97      89.904 -13.288  17.940  1.00  0.00           C  
ATOM   1439  CD1 LEU A  97      89.710 -12.052  18.808  1.00  0.00           C  
ATOM   1440  CD2 LEU A  97      88.694 -13.528  17.051  1.00  0.00           C  
ATOM   1441  H   LEU A  97      92.218 -15.121  18.107  1.00  0.00           H  
ATOM   1442  HA  LEU A  97      90.722 -14.743  15.736  1.00  0.00           H  
ATOM   1443 1HB  LEU A  97      91.974 -12.815  17.720  1.00  0.00           H  
ATOM   1444 2HB  LEU A  97      90.958 -12.294  16.372  1.00  0.00           H  
ATOM   1445  HG  LEU A  97      90.042 -14.142  18.604  1.00  0.00           H  
ATOM   1446 1HD1 LEU A  97      88.823 -12.178  19.428  1.00  0.00           H  
ATOM   1447 2HD1 LEU A  97      90.582 -11.915  19.447  1.00  0.00           H  
ATOM   1448 3HD1 LEU A  97      89.586 -11.177  18.171  1.00  0.00           H  
ATOM   1449 1HD2 LEU A  97      87.806 -13.655  17.671  1.00  0.00           H  
ATOM   1450 2HD2 LEU A  97      88.554 -12.673  16.388  1.00  0.00           H  
ATOM   1451 3HD2 LEU A  97      88.852 -14.427  16.455  1.00  0.00           H  
ATOM   1452  N   GLU A  98      93.847 -13.797  15.657  1.00  0.00           N  
ATOM   1453  CA  GLU A  98      94.939 -13.482  14.756  1.00  0.00           C  
ATOM   1454  C   GLU A  98      95.162 -14.566  13.714  1.00  0.00           C  
ATOM   1455  O   GLU A  98      95.428 -14.288  12.546  1.00  0.00           O  
ATOM   1456  CB  GLU A  98      96.227 -13.262  15.552  1.00  0.00           C  
ATOM   1457  CG  GLU A  98      97.427 -12.859  14.708  1.00  0.00           C  
ATOM   1458  CD  GLU A  98      98.654 -12.579  15.530  1.00  0.00           C  
ATOM   1459  OE1 GLU A  98      98.575 -12.672  16.732  1.00  0.00           O  
ATOM   1460  OE2 GLU A  98      99.672 -12.272  14.957  1.00  0.00           O  
ATOM   1461  H   GLU A  98      94.064 -13.970  16.597  1.00  0.00           H  
ATOM   1462  HA  GLU A  98      94.693 -12.564  14.222  1.00  0.00           H  
ATOM   1463 1HB  GLU A  98      96.066 -12.483  16.298  1.00  0.00           H  
ATOM   1464 2HB  GLU A  98      96.486 -14.177  16.086  1.00  0.00           H  
ATOM   1465 1HG  GLU A  98      97.651 -13.662  14.006  1.00  0.00           H  
ATOM   1466 2HG  GLU A  98      97.171 -11.971  14.132  1.00  0.00           H  
ATOM   1467  N   LYS A  99      95.086 -15.804  14.147  1.00  0.00           N  
ATOM   1468  CA  LYS A  99      95.206 -16.934  13.246  1.00  0.00           C  
ATOM   1469  C   LYS A  99      94.100 -16.966  12.204  1.00  0.00           C  
ATOM   1470  O   LYS A  99      94.327 -17.276  11.036  1.00  0.00           O  
ATOM   1471  CB  LYS A  99      95.209 -18.241  14.041  1.00  0.00           C  
ATOM   1472  CG  LYS A  99      96.452 -18.455  14.895  1.00  0.00           C  
ATOM   1473  CD  LYS A  99      97.689 -18.648  14.031  1.00  0.00           C  
ATOM   1474  CE  LYS A  99      98.919 -18.936  14.880  1.00  0.00           C  
ATOM   1475  NZ  LYS A  99     100.143 -19.097  14.050  1.00  0.00           N  
ATOM   1476  H   LYS A  99      94.878 -15.988  15.087  1.00  0.00           H  
ATOM   1477  HA  LYS A  99      96.150 -16.848  12.706  1.00  0.00           H  
ATOM   1478 1HB  LYS A  99      94.341 -18.268  14.700  1.00  0.00           H  
ATOM   1479 2HB  LYS A  99      95.125 -19.084  13.355  1.00  0.00           H  
ATOM   1480 1HG  LYS A  99      96.602 -17.590  15.542  1.00  0.00           H  
ATOM   1481 2HG  LYS A  99      96.315 -19.335  15.521  1.00  0.00           H  
ATOM   1482 1HD  LYS A  99      97.528 -19.481  13.345  1.00  0.00           H  
ATOM   1483 2HD  LYS A  99      97.868 -17.747  13.445  1.00  0.00           H  
ATOM   1484 1HE  LYS A  99      99.075 -18.119  15.582  1.00  0.00           H  
ATOM   1485 2HE  LYS A  99      98.760 -19.851  15.451  1.00  0.00           H  
ATOM   1486 1HZ  LYS A  99     100.934 -19.287  14.649  1.00  0.00           H  
ATOM   1487 2HZ  LYS A  99     100.016 -19.866  13.407  1.00  0.00           H  
ATOM   1488 3HZ  LYS A  99     100.312 -18.248  13.530  1.00  0.00           H  
ATOM   1489  N   MET A 100      92.894 -16.675  12.637  1.00  0.00           N  
ATOM   1490  CA  MET A 100      91.760 -16.598  11.736  1.00  0.00           C  
ATOM   1491  C   MET A 100      91.920 -15.503  10.694  1.00  0.00           C  
ATOM   1492  O   MET A 100      91.576 -15.673   9.526  1.00  0.00           O  
ATOM   1493  CB  MET A 100      90.478 -16.380  12.537  1.00  0.00           C  
ATOM   1494  CG  MET A 100      90.093 -17.545  13.439  1.00  0.00           C  
ATOM   1495  SD  MET A 100      89.806 -19.070  12.520  1.00  0.00           S  
ATOM   1496  CE  MET A 100      91.383 -19.892  12.728  1.00  0.00           C  
ATOM   1497  H   MET A 100      92.749 -16.438  13.577  1.00  0.00           H  
ATOM   1498  HA  MET A 100      91.690 -17.543  11.198  1.00  0.00           H  
ATOM   1499 1HB  MET A 100      90.585 -15.495  13.162  1.00  0.00           H  
ATOM   1500 2HB  MET A 100      89.648 -16.199  11.853  1.00  0.00           H  
ATOM   1501 1HG  MET A 100      90.888 -17.722  14.162  1.00  0.00           H  
ATOM   1502 2HG  MET A 100      89.184 -17.296  13.986  1.00  0.00           H  
ATOM   1503 1HE  MET A 100      91.363 -20.854  12.215  1.00  0.00           H  
ATOM   1504 2HE  MET A 100      92.175 -19.272  12.307  1.00  0.00           H  
ATOM   1505 3HE  MET A 100      91.573 -20.052  13.790  1.00  0.00           H  
ATOM   1506  N   LEU A 101      92.416 -14.365  11.127  1.00  0.00           N  
ATOM   1507  CA  LEU A 101      92.690 -13.262  10.226  1.00  0.00           C  
ATOM   1508  C   LEU A 101      93.740 -13.611   9.184  1.00  0.00           C  
ATOM   1509  O   LEU A 101      93.633 -13.242   8.016  1.00  0.00           O  
ATOM   1510  CB  LEU A 101      93.152 -12.039  11.028  1.00  0.00           C  
ATOM   1511  CG  LEU A 101      93.362 -10.753  10.218  1.00  0.00           C  
ATOM   1512  CD1 LEU A 101      94.699 -10.821   9.493  1.00  0.00           C  
ATOM   1513  CD2 LEU A 101      92.215 -10.580   9.234  1.00  0.00           C  
ATOM   1514  H   LEU A 101      92.675 -14.264  12.067  1.00  0.00           H  
ATOM   1515  HA  LEU A 101      91.771 -13.012   9.696  1.00  0.00           H  
ATOM   1516 1HB  LEU A 101      92.411 -11.828  11.798  1.00  0.00           H  
ATOM   1517 2HB  LEU A 101      94.096 -12.280  11.517  1.00  0.00           H  
ATOM   1518  HG  LEU A 101      93.392  -9.898  10.894  1.00  0.00           H  
ATOM   1519 1HD1 LEU A 101      94.849  -9.908   8.918  1.00  0.00           H  
ATOM   1520 2HD1 LEU A 101      95.503 -10.925  10.222  1.00  0.00           H  
ATOM   1521 3HD1 LEU A 101      94.705 -11.678   8.821  1.00  0.00           H  
ATOM   1522 1HD2 LEU A 101      92.364  -9.665   8.658  1.00  0.00           H  
ATOM   1523 2HD2 LEU A 101      92.185 -11.434   8.556  1.00  0.00           H  
ATOM   1524 3HD2 LEU A 101      91.273 -10.516   9.779  1.00  0.00           H  
ATOM   1525  N   GLU A 102      94.774 -14.296   9.617  1.00  0.00           N  
ATOM   1526  CA  GLU A 102      95.813 -14.757   8.716  1.00  0.00           C  
ATOM   1527  C   GLU A 102      95.288 -15.731   7.674  1.00  0.00           C  
ATOM   1528  O   GLU A 102      95.669 -15.689   6.506  1.00  0.00           O  
ATOM   1529  CB  GLU A 102      96.941 -15.416   9.513  1.00  0.00           C  
ATOM   1530  CG  GLU A 102      98.120 -15.879   8.668  1.00  0.00           C  
ATOM   1531  CD  GLU A 102      99.239 -16.453   9.491  1.00  0.00           C  
ATOM   1532  OE1 GLU A 102      99.119 -16.473  10.693  1.00  0.00           O  
ATOM   1533  OE2 GLU A 102     100.217 -16.872   8.918  1.00  0.00           O  
ATOM   1534  H   GLU A 102      94.829 -14.569  10.557  1.00  0.00           H  
ATOM   1535  HA  GLU A 102      96.215 -13.896   8.182  1.00  0.00           H  
ATOM   1536 1HB  GLU A 102      97.318 -14.715  10.258  1.00  0.00           H  
ATOM   1537 2HB  GLU A 102      96.551 -16.283  10.047  1.00  0.00           H  
ATOM   1538 1HG  GLU A 102      97.775 -16.638   7.966  1.00  0.00           H  
ATOM   1539 2HG  GLU A 102      98.494 -15.035   8.092  1.00  0.00           H  
ATOM   1540  N   HIS A 103      94.433 -16.630   8.107  1.00  0.00           N  
ATOM   1541  CA  HIS A 103      93.798 -17.573   7.206  1.00  0.00           C  
ATOM   1542  C   HIS A 103      92.931 -16.887   6.164  1.00  0.00           C  
ATOM   1543  O   HIS A 103      92.905 -17.270   4.996  1.00  0.00           O  
ATOM   1544  CB  HIS A 103      92.949 -18.573   7.997  1.00  0.00           C  
ATOM   1545  CG  HIS A 103      93.757 -19.553   8.791  1.00  0.00           C  
ATOM   1546  ND1 HIS A 103      93.901 -19.462  10.159  1.00  0.00           N  
ATOM   1547  CD2 HIS A 103      94.464 -20.642   8.409  1.00  0.00           C  
ATOM   1548  CE1 HIS A 103      94.662 -20.455  10.585  1.00  0.00           C  
ATOM   1549  NE2 HIS A 103      95.017 -21.184   9.543  1.00  0.00           N  
ATOM   1550  H   HIS A 103      94.155 -16.637   9.047  1.00  0.00           H  
ATOM   1551  HA  HIS A 103      94.562 -18.128   6.663  1.00  0.00           H  
ATOM   1552 1HB  HIS A 103      92.296 -18.034   8.684  1.00  0.00           H  
ATOM   1553 2HB  HIS A 103      92.313 -19.132   7.311  1.00  0.00           H  
ATOM   1554  HD1 HIS A 103      93.441 -18.808  10.760  1.00  0.00           H  
ATOM   1555  HD2 HIS A 103      94.643 -21.106   7.439  1.00  0.00           H  
ATOM   1556  HE1 HIS A 103      94.896 -20.560  11.644  1.00  0.00           H  
ATOM   1557  N   ALA A 104      92.193 -15.889   6.597  1.00  0.00           N  
ATOM   1558  CA  ALA A 104      91.375 -15.100   5.696  1.00  0.00           C  
ATOM   1559  C   ALA A 104      92.201 -14.365   4.654  1.00  0.00           C  
ATOM   1560  O   ALA A 104      91.828 -14.274   3.486  1.00  0.00           O  
ATOM   1561  CB  ALA A 104      90.535 -14.110   6.490  1.00  0.00           C  
ATOM   1562  H   ALA A 104      92.235 -15.614   7.537  1.00  0.00           H  
ATOM   1563  HA  ALA A 104      90.713 -15.778   5.158  1.00  0.00           H  
ATOM   1564 1HB  ALA A 104      89.914 -13.530   5.807  1.00  0.00           H  
ATOM   1565 2HB  ALA A 104      89.898 -14.652   7.189  1.00  0.00           H  
ATOM   1566 3HB  ALA A 104      91.191 -13.439   7.043  1.00  0.00           H  
ATOM   1567  N   ARG A 105      93.312 -13.812   5.087  1.00  0.00           N  
ATOM   1568  CA  ARG A 105      94.231 -13.143   4.186  1.00  0.00           C  
ATOM   1569  C   ARG A 105      94.812 -14.085   3.144  1.00  0.00           C  
ATOM   1570  O   ARG A 105      94.967 -13.733   1.976  1.00  0.00           O  
ATOM   1571  CB  ARG A 105      95.368 -12.508   4.973  1.00  0.00           C  
ATOM   1572  CG  ARG A 105      96.383 -11.750   4.131  1.00  0.00           C  
ATOM   1573  CD  ARG A 105      97.532 -12.610   3.750  1.00  0.00           C  
ATOM   1574  NE  ARG A 105      98.481 -11.904   2.905  1.00  0.00           N  
ATOM   1575  CZ  ARG A 105      98.368 -11.777   1.568  1.00  0.00           C  
ATOM   1576  NH1 ARG A 105      97.344 -12.313   0.941  1.00  0.00           N  
ATOM   1577  NH2 ARG A 105      99.286 -11.114   0.887  1.00  0.00           N  
ATOM   1578  H   ARG A 105      93.576 -13.901   6.027  1.00  0.00           H  
ATOM   1579  HA  ARG A 105      93.684 -12.369   3.646  1.00  0.00           H  
ATOM   1580 1HB  ARG A 105      94.960 -11.812   5.704  1.00  0.00           H  
ATOM   1581 2HB  ARG A 105      95.907 -13.281   5.522  1.00  0.00           H  
ATOM   1582 1HG  ARG A 105      95.905 -11.393   3.219  1.00  0.00           H  
ATOM   1583 2HG  ARG A 105      96.764 -10.900   4.698  1.00  0.00           H  
ATOM   1584 1HD  ARG A 105      98.055 -12.938   4.649  1.00  0.00           H  
ATOM   1585 2HD  ARG A 105      97.170 -13.480   3.203  1.00  0.00           H  
ATOM   1586  HE  ARG A 105      99.283 -11.478   3.351  1.00  0.00           H  
ATOM   1587 1HH1 ARG A 105      96.642 -12.820   1.462  1.00  0.00           H  
ATOM   1588 2HH1 ARG A 105      97.259 -12.217  -0.060  1.00  0.00           H  
ATOM   1589 1HH2 ARG A 105     100.074 -10.702   1.369  1.00  0.00           H  
ATOM   1590 2HH2 ARG A 105      99.202 -11.018  -0.114  1.00  0.00           H  
ATOM   1591  N   LYS A 106      95.045 -15.331   3.516  1.00  0.00           N  
ATOM   1592  CA  LYS A 106      95.511 -16.309   2.529  1.00  0.00           C  
ATOM   1593  C   LYS A 106      94.436 -16.774   1.535  1.00  0.00           C  
ATOM   1594  O   LYS A 106      94.755 -17.192   0.422  1.00  0.00           O  
ATOM   1595  CB  LYS A 106      96.092 -17.525   3.252  1.00  0.00           C  
ATOM   1596  CG  LYS A 106      97.404 -17.257   3.979  1.00  0.00           C  
ATOM   1597  CD  LYS A 106      97.915 -18.509   4.676  1.00  0.00           C  
ATOM   1598  CE  LYS A 106      99.226 -18.243   5.401  1.00  0.00           C  
ATOM   1599  NZ  LYS A 106      99.720 -19.450   6.118  1.00  0.00           N  
ATOM   1600  H   LYS A 106      94.909 -15.608   4.478  1.00  0.00           H  
ATOM   1601  HA  LYS A 106      96.291 -15.846   1.924  1.00  0.00           H  
ATOM   1602 1HB  LYS A 106      95.373 -17.891   3.985  1.00  0.00           H  
ATOM   1603 2HB  LYS A 106      96.266 -18.327   2.534  1.00  0.00           H  
ATOM   1604 1HG  LYS A 106      98.154 -16.917   3.264  1.00  0.00           H  
ATOM   1605 2HG  LYS A 106      97.254 -16.474   4.721  1.00  0.00           H  
ATOM   1606 1HD  LYS A 106      97.173 -18.853   5.398  1.00  0.00           H  
ATOM   1607 2HD  LYS A 106      98.072 -19.297   3.939  1.00  0.00           H  
ATOM   1608 1HE  LYS A 106      99.982 -17.928   4.683  1.00  0.00           H  
ATOM   1609 2HE  LYS A 106      99.086 -17.439   6.123  1.00  0.00           H  
ATOM   1610 1HZ  LYS A 106     100.589 -19.233   6.586  1.00  0.00           H  
ATOM   1611 2HZ  LYS A 106      99.034 -19.741   6.801  1.00  0.00           H  
ATOM   1612 3HZ  LYS A 106      99.872 -20.197   5.456  1.00  0.00           H  
ATOM   1613  N   ASN A 107      93.174 -16.751   1.957  1.00  0.00           N  
ATOM   1614  CA  ASN A 107      92.079 -17.331   1.169  1.00  0.00           C  
ATOM   1615  C   ASN A 107      91.512 -16.331   0.165  1.00  0.00           C  
ATOM   1616  O   ASN A 107      91.286 -15.167   0.495  1.00  0.00           O  
ATOM   1617  CB  ASN A 107      90.980 -17.843   2.081  1.00  0.00           C  
ATOM   1618  CG  ASN A 107      89.905 -18.581   1.333  1.00  0.00           C  
ATOM   1619  OD1 ASN A 107      88.955 -17.973   0.826  1.00  0.00           O  
ATOM   1620  ND2 ASN A 107      90.035 -19.881   1.253  1.00  0.00           N  
ATOM   1621  H   ASN A 107      92.968 -16.358   2.864  1.00  0.00           H  
ATOM   1622  HA  ASN A 107      92.467 -18.189   0.617  1.00  0.00           H  
ATOM   1623 1HB  ASN A 107      91.409 -18.511   2.829  1.00  0.00           H  
ATOM   1624 2HB  ASN A 107      90.527 -17.005   2.612  1.00  0.00           H  
ATOM   1625 1HD2 ASN A 107      89.350 -20.424   0.767  1.00  0.00           H  
ATOM   1626 2HD2 ASN A 107      90.820 -20.331   1.678  1.00  0.00           H  
ATOM   1627  N   LYS A 108      91.285 -16.791  -1.062  1.00  0.00           N  
ATOM   1628  CA  LYS A 108      90.758 -15.930  -2.119  1.00  0.00           C  
ATOM   1629  C   LYS A 108      89.325 -16.296  -2.502  1.00  0.00           C  
ATOM   1630  O   LYS A 108      88.785 -15.771  -3.477  1.00  0.00           O  
ATOM   1631  CB  LYS A 108      91.659 -15.997  -3.353  1.00  0.00           C  
ATOM   1632  CG  LYS A 108      93.064 -15.451  -3.137  1.00  0.00           C  
ATOM   1633  CD  LYS A 108      93.886 -15.519  -4.415  1.00  0.00           C  
ATOM   1634  CE  LYS A 108      95.303 -15.012  -4.190  1.00  0.00           C  
ATOM   1635  NZ  LYS A 108      95.328 -13.566  -3.839  1.00  0.00           N  
ATOM   1636  H   LYS A 108      91.489 -17.758  -1.270  1.00  0.00           H  
ATOM   1637  HA  LYS A 108      90.759 -14.900  -1.759  1.00  0.00           H  
ATOM   1638 1HB  LYS A 108      91.750 -17.033  -3.682  1.00  0.00           H  
ATOM   1639 2HB  LYS A 108      91.203 -15.434  -4.168  1.00  0.00           H  
ATOM   1640 1HG  LYS A 108      93.005 -14.413  -2.807  1.00  0.00           H  
ATOM   1641 2HG  LYS A 108      93.564 -16.031  -2.362  1.00  0.00           H  
ATOM   1642 1HD  LYS A 108      93.930 -16.551  -4.766  1.00  0.00           H  
ATOM   1643 2HD  LYS A 108      93.412 -14.911  -5.185  1.00  0.00           H  
ATOM   1644 1HE  LYS A 108      95.768 -15.577  -3.384  1.00  0.00           H  
ATOM   1645 2HE  LYS A 108      95.891 -15.162  -5.095  1.00  0.00           H  
ATOM   1646 1HZ  LYS A 108      96.283 -13.269  -3.699  1.00  0.00           H  
ATOM   1647 2HZ  LYS A 108      94.916 -13.029  -4.589  1.00  0.00           H  
ATOM   1648 3HZ  LYS A 108      94.801 -13.416  -2.990  1.00  0.00           H  
ATOM   1649  N   SER A 109      88.717 -17.203  -1.744  1.00  0.00           N  
ATOM   1650  CA  SER A 109      87.356 -17.654  -2.031  1.00  0.00           C  
ATOM   1651  C   SER A 109      86.357 -17.028  -1.066  1.00  0.00           C  
ATOM   1652  O   SER A 109      86.617 -16.937   0.134  1.00  0.00           O  
ATOM   1653  CB  SER A 109      87.276 -19.166  -1.945  1.00  0.00           C  
ATOM   1654  OG  SER A 109      88.065 -19.768  -2.935  1.00  0.00           O  
ATOM   1655  H   SER A 109      89.207 -17.591  -0.950  1.00  0.00           H  
ATOM   1656  HA  SER A 109      87.099 -17.354  -3.047  1.00  0.00           H  
ATOM   1657 1HB  SER A 109      87.612 -19.492  -0.961  1.00  0.00           H  
ATOM   1658 2HB  SER A 109      86.240 -19.482  -2.059  1.00  0.00           H  
ATOM   1659  HG  SER A 109      87.961 -20.715  -2.816  1.00  0.00           H  
ATOM   1660  N   GLU A 110      85.229 -16.560  -1.599  1.00  0.00           N  
ATOM   1661  CA  GLU A 110      84.260 -15.835  -0.788  1.00  0.00           C  
ATOM   1662  C   GLU A 110      83.567 -16.761   0.213  1.00  0.00           C  
ATOM   1663  O   GLU A 110      83.337 -16.380   1.361  1.00  0.00           O  
ATOM   1664  CB  GLU A 110      83.217 -15.162  -1.684  1.00  0.00           C  
ATOM   1665  CG  GLU A 110      83.771 -14.057  -2.573  1.00  0.00           C  
ATOM   1666  CD  GLU A 110      84.431 -14.583  -3.817  1.00  0.00           C  
ATOM   1667  OE1 GLU A 110      84.439 -15.777  -4.004  1.00  0.00           O  
ATOM   1668  OE2 GLU A 110      84.928 -13.791  -4.582  1.00  0.00           O  
ATOM   1669  H   GLU A 110      85.039 -16.708  -2.580  1.00  0.00           H  
ATOM   1670  HA  GLU A 110      84.789 -15.069  -0.219  1.00  0.00           H  
ATOM   1671 1HB  GLU A 110      82.755 -15.909  -2.328  1.00  0.00           H  
ATOM   1672 2HB  GLU A 110      82.431 -14.731  -1.065  1.00  0.00           H  
ATOM   1673 1HG  GLU A 110      82.956 -13.394  -2.860  1.00  0.00           H  
ATOM   1674 2HG  GLU A 110      84.494 -13.475  -2.003  1.00  0.00           H  
ATOM   1675  N   VAL A 111      83.321 -18.005  -0.196  1.00  0.00           N  
ATOM   1676  CA  VAL A 111      82.830 -19.030   0.705  1.00  0.00           C  
ATOM   1677  C   VAL A 111      83.862 -19.430   1.748  1.00  0.00           C  
ATOM   1678  O   VAL A 111      83.544 -19.646   2.916  1.00  0.00           O  
ATOM   1679  CB  VAL A 111      82.415 -20.277  -0.098  1.00  0.00           C  
ATOM   1680  CG1 VAL A 111      82.065 -21.422   0.840  1.00  0.00           C  
ATOM   1681  CG2 VAL A 111      81.239 -19.942  -1.003  1.00  0.00           C  
ATOM   1682  H   VAL A 111      83.456 -18.248  -1.135  1.00  0.00           H  
ATOM   1683  HA  VAL A 111      81.957 -18.640   1.230  1.00  0.00           H  
ATOM   1684  HB  VAL A 111      83.259 -20.606  -0.704  1.00  0.00           H  
ATOM   1685 1HG1 VAL A 111      81.774 -22.296   0.256  1.00  0.00           H  
ATOM   1686 2HG1 VAL A 111      82.932 -21.669   1.453  1.00  0.00           H  
ATOM   1687 3HG1 VAL A 111      81.237 -21.126   1.484  1.00  0.00           H  
ATOM   1688 1HG2 VAL A 111      80.951 -20.829  -1.568  1.00  0.00           H  
ATOM   1689 2HG2 VAL A 111      80.397 -19.609  -0.397  1.00  0.00           H  
ATOM   1690 3HG2 VAL A 111      81.526 -19.150  -1.694  1.00  0.00           H  
ATOM   1691  N   GLY A 112      85.096 -19.559   1.314  1.00  0.00           N  
ATOM   1692  CA  GLY A 112      86.190 -19.865   2.215  1.00  0.00           C  
ATOM   1693  C   GLY A 112      86.405 -18.780   3.258  1.00  0.00           C  
ATOM   1694  O   GLY A 112      86.673 -19.055   4.426  1.00  0.00           O  
ATOM   1695  H   GLY A 112      85.312 -19.384   0.375  1.00  0.00           H  
ATOM   1696 1HA  GLY A 112      85.991 -20.810   2.721  1.00  0.00           H  
ATOM   1697 2HA  GLY A 112      87.108 -19.994   1.642  1.00  0.00           H  
ATOM   1698  N   LEU A 113      86.318 -17.542   2.824  1.00  0.00           N  
ATOM   1699  CA  LEU A 113      86.430 -16.411   3.725  1.00  0.00           C  
ATOM   1700  C   LEU A 113      85.323 -16.388   4.768  1.00  0.00           C  
ATOM   1701  O   LEU A 113      85.548 -16.076   5.936  1.00  0.00           O  
ATOM   1702  CB  LEU A 113      86.405 -15.105   2.923  1.00  0.00           C  
ATOM   1703  CG  LEU A 113      86.539 -13.816   3.745  1.00  0.00           C  
ATOM   1704  CD1 LEU A 113      87.863 -13.828   4.496  1.00  0.00           C  
ATOM   1705  CD2 LEU A 113      86.444 -12.611   2.821  1.00  0.00           C  
ATOM   1706  H   LEU A 113      86.108 -17.359   1.885  1.00  0.00           H  
ATOM   1707  HA  LEU A 113      87.379 -16.484   4.255  1.00  0.00           H  
ATOM   1708 1HB  LEU A 113      87.221 -15.124   2.202  1.00  0.00           H  
ATOM   1709 2HB  LEU A 113      85.464 -15.051   2.374  1.00  0.00           H  
ATOM   1710  HG  LEU A 113      85.737 -13.771   4.484  1.00  0.00           H  
ATOM   1711 1HD1 LEU A 113      87.958 -12.913   5.080  1.00  0.00           H  
ATOM   1712 2HD1 LEU A 113      87.896 -14.689   5.163  1.00  0.00           H  
ATOM   1713 3HD1 LEU A 113      88.684 -13.890   3.783  1.00  0.00           H  
ATOM   1714 1HD2 LEU A 113      86.538 -11.696   3.406  1.00  0.00           H  
ATOM   1715 2HD2 LEU A 113      87.245 -12.655   2.083  1.00  0.00           H  
ATOM   1716 3HD2 LEU A 113      85.480 -12.618   2.311  1.00  0.00           H  
ATOM   1717  N   GLU A 114      84.120 -16.688   4.334  1.00  0.00           N  
ATOM   1718  CA  GLU A 114      82.986 -16.775   5.235  1.00  0.00           C  
ATOM   1719  C   GLU A 114      83.156 -17.869   6.278  1.00  0.00           C  
ATOM   1720  O   GLU A 114      82.809 -17.702   7.446  1.00  0.00           O  
ATOM   1721  CB  GLU A 114      81.703 -17.021   4.438  1.00  0.00           C  
ATOM   1722  CG  GLU A 114      80.437 -17.064   5.282  1.00  0.00           C  
ATOM   1723  CD  GLU A 114      79.190 -17.232   4.459  1.00  0.00           C  
ATOM   1724  OE1 GLU A 114      79.297 -17.293   3.258  1.00  0.00           O  
ATOM   1725  OE2 GLU A 114      78.128 -17.301   5.033  1.00  0.00           O  
ATOM   1726  H   GLU A 114      83.976 -16.926   3.395  1.00  0.00           H  
ATOM   1727  HA  GLU A 114      82.898 -15.831   5.774  1.00  0.00           H  
ATOM   1728 1HB  GLU A 114      81.580 -16.234   3.693  1.00  0.00           H  
ATOM   1729 2HB  GLU A 114      81.781 -17.968   3.905  1.00  0.00           H  
ATOM   1730 1HG  GLU A 114      80.509 -17.894   5.985  1.00  0.00           H  
ATOM   1731 2HG  GLU A 114      80.365 -16.142   5.858  1.00  0.00           H  
ATOM   1732  N   GLY A 115      83.660 -19.002   5.844  1.00  0.00           N  
ATOM   1733  CA  GLY A 115      83.943 -20.103   6.745  1.00  0.00           C  
ATOM   1734  C   GLY A 115      84.990 -19.746   7.788  1.00  0.00           C  
ATOM   1735  O   GLY A 115      84.886 -20.116   8.956  1.00  0.00           O  
ATOM   1736  H   GLY A 115      83.919 -19.101   4.905  1.00  0.00           H  
ATOM   1737 1HA  GLY A 115      83.025 -20.404   7.251  1.00  0.00           H  
ATOM   1738 2HA  GLY A 115      84.290 -20.962   6.172  1.00  0.00           H  
ATOM   1739  N   ILE A 116      86.018 -19.053   7.354  1.00  0.00           N  
ATOM   1740  CA  ILE A 116      87.054 -18.583   8.255  1.00  0.00           C  
ATOM   1741  C   ILE A 116      86.521 -17.614   9.298  1.00  0.00           C  
ATOM   1742  O   ILE A 116      86.903 -17.652  10.466  1.00  0.00           O  
ATOM   1743  CB  ILE A 116      88.188 -17.904   7.465  1.00  0.00           C  
ATOM   1744  CG1 ILE A 116      88.942 -18.936   6.621  1.00  0.00           C  
ATOM   1745  CG2 ILE A 116      89.140 -17.188   8.410  1.00  0.00           C  
ATOM   1746  CD1 ILE A 116      89.887 -18.325   5.611  1.00  0.00           C  
ATOM   1747  H   ILE A 116      86.071 -18.780   6.415  1.00  0.00           H  
ATOM   1748  HA  ILE A 116      87.465 -19.440   8.787  1.00  0.00           H  
ATOM   1749  HB  ILE A 116      87.764 -17.179   6.771  1.00  0.00           H  
ATOM   1750 1HG1 ILE A 116      89.516 -19.591   7.274  1.00  0.00           H  
ATOM   1751 2HG1 ILE A 116      88.225 -19.559   6.083  1.00  0.00           H  
ATOM   1752 1HG2 ILE A 116      89.936 -16.715   7.835  1.00  0.00           H  
ATOM   1753 2HG2 ILE A 116      88.594 -16.428   8.968  1.00  0.00           H  
ATOM   1754 3HG2 ILE A 116      89.573 -17.908   9.105  1.00  0.00           H  
ATOM   1755 1HD1 ILE A 116      90.383 -19.118   5.052  1.00  0.00           H  
ATOM   1756 2HD1 ILE A 116      89.326 -17.691   4.924  1.00  0.00           H  
ATOM   1757 3HD1 ILE A 116      90.634 -17.726   6.130  1.00  0.00           H  
ATOM   1758  N   ALA A 117      85.658 -16.721   8.864  1.00  0.00           N  
ATOM   1759  CA  ALA A 117      85.016 -15.783   9.765  1.00  0.00           C  
ATOM   1760  C   ALA A 117      84.154 -16.477  10.808  1.00  0.00           C  
ATOM   1761  O   ALA A 117      84.126 -16.094  11.976  1.00  0.00           O  
ATOM   1762  CB  ALA A 117      84.179 -14.790   8.971  1.00  0.00           C  
ATOM   1763  H   ALA A 117      85.381 -16.716   7.925  1.00  0.00           H  
ATOM   1764  HA  ALA A 117      85.796 -15.242  10.303  1.00  0.00           H  
ATOM   1765 1HB  ALA A 117      83.711 -14.081   9.653  1.00  0.00           H  
ATOM   1766 2HB  ALA A 117      84.819 -14.252   8.271  1.00  0.00           H  
ATOM   1767 3HB  ALA A 117      83.408 -15.325   8.418  1.00  0.00           H  
ATOM   1768  N   GLU A 118      83.426 -17.480  10.374  1.00  0.00           N  
ATOM   1769  CA  GLU A 118      82.614 -18.276  11.275  1.00  0.00           C  
ATOM   1770  C   GLU A 118      83.445 -19.004  12.318  1.00  0.00           C  
ATOM   1771  O   GLU A 118      83.074 -19.098  13.486  1.00  0.00           O  
ATOM   1772  CB  GLU A 118      81.789 -19.288  10.478  1.00  0.00           C  
ATOM   1773  CG  GLU A 118      80.684 -18.673   9.631  1.00  0.00           C  
ATOM   1774  CD  GLU A 118      79.617 -18.009  10.455  1.00  0.00           C  
ATOM   1775  OE1 GLU A 118      78.946 -18.695  11.190  1.00  0.00           O  
ATOM   1776  OE2 GLU A 118      79.470 -16.814  10.350  1.00  0.00           O  
ATOM   1777  H   GLU A 118      83.469 -17.755   9.435  1.00  0.00           H  
ATOM   1778  HA  GLU A 118      81.935 -17.609  11.809  1.00  0.00           H  
ATOM   1779 1HB  GLU A 118      82.445 -19.851   9.814  1.00  0.00           H  
ATOM   1780 2HB  GLU A 118      81.328 -20.001  11.163  1.00  0.00           H  
ATOM   1781 1HG  GLU A 118      81.123 -17.933   8.962  1.00  0.00           H  
ATOM   1782 2HG  GLU A 118      80.232 -19.452   9.019  1.00  0.00           H  
ATOM   1783  N   ILE A 119      84.562 -19.548  11.884  1.00  0.00           N  
ATOM   1784  CA  ILE A 119      85.485 -20.210  12.785  1.00  0.00           C  
ATOM   1785  C   ILE A 119      86.058 -19.264  13.828  1.00  0.00           C  
ATOM   1786  O   ILE A 119      86.216 -19.614  14.996  1.00  0.00           O  
ATOM   1787  CB  ILE A 119      86.638 -20.855  11.995  1.00  0.00           C  
ATOM   1788  CG1 ILE A 119      86.121 -22.022  11.151  1.00  0.00           C  
ATOM   1789  CG2 ILE A 119      87.735 -21.322  12.940  1.00  0.00           C  
ATOM   1790  CD1 ILE A 119      87.122 -22.537  10.142  1.00  0.00           C  
ATOM   1791  H   ILE A 119      84.824 -19.457  10.945  1.00  0.00           H  
ATOM   1792  HA  ILE A 119      84.948 -20.996  13.314  1.00  0.00           H  
ATOM   1793  HB  ILE A 119      87.057 -20.125  11.302  1.00  0.00           H  
ATOM   1794 1HG1 ILE A 119      85.840 -22.846  11.804  1.00  0.00           H  
ATOM   1795 2HG1 ILE A 119      85.225 -21.712  10.612  1.00  0.00           H  
ATOM   1796 1HG2 ILE A 119      88.541 -21.776  12.366  1.00  0.00           H  
ATOM   1797 2HG2 ILE A 119      88.122 -20.471  13.499  1.00  0.00           H  
ATOM   1798 3HG2 ILE A 119      87.326 -22.057  13.635  1.00  0.00           H  
ATOM   1799 1HD1 ILE A 119      86.682 -23.363   9.582  1.00  0.00           H  
ATOM   1800 2HD1 ILE A 119      87.392 -21.735   9.454  1.00  0.00           H  
ATOM   1801 3HD1 ILE A 119      88.014 -22.886  10.660  1.00  0.00           H  
ATOM   1802  N   GLY A 120      86.400 -18.070  13.394  1.00  0.00           N  
ATOM   1803  CA  GLY A 120      86.891 -17.045  14.295  1.00  0.00           C  
ATOM   1804  C   GLY A 120      85.859 -16.646  15.338  1.00  0.00           C  
ATOM   1805  O   GLY A 120      86.177 -16.429  16.506  1.00  0.00           O  
ATOM   1806  H   GLY A 120      86.266 -17.827  12.455  1.00  0.00           H  
ATOM   1807 1HA  GLY A 120      87.788 -17.404  14.801  1.00  0.00           H  
ATOM   1808 2HA  GLY A 120      87.176 -16.164  13.722  1.00  0.00           H  
ATOM   1809  N   ARG A 121      84.625 -16.517  14.904  1.00  0.00           N  
ATOM   1810  CA  ARG A 121      83.531 -16.210  15.805  1.00  0.00           C  
ATOM   1811  C   ARG A 121      83.317 -17.295  16.848  1.00  0.00           C  
ATOM   1812  O   ARG A 121      83.048 -17.021  18.016  1.00  0.00           O  
ATOM   1813  CB  ARG A 121      82.244 -16.013  15.019  1.00  0.00           C  
ATOM   1814  CG  ARG A 121      82.197 -14.750  14.174  1.00  0.00           C  
ATOM   1815  CD  ARG A 121      80.938 -14.660  13.391  1.00  0.00           C  
ATOM   1816  NE  ARG A 121      79.775 -14.499  14.249  1.00  0.00           N  
ATOM   1817  CZ  ARG A 121      78.499 -14.657  13.847  1.00  0.00           C  
ATOM   1818  NH1 ARG A 121      78.238 -14.980  12.600  1.00  0.00           N  
ATOM   1819  NH2 ARG A 121      77.509 -14.489  14.707  1.00  0.00           N  
ATOM   1820  H   ARG A 121      84.409 -16.690  13.965  1.00  0.00           H  
ATOM   1821  HA  ARG A 121      83.767 -15.288  16.334  1.00  0.00           H  
ATOM   1822 1HB  ARG A 121      82.091 -16.861  14.352  1.00  0.00           H  
ATOM   1823 2HB  ARG A 121      81.398 -15.982  15.706  1.00  0.00           H  
ATOM   1824 1HG  ARG A 121      82.261 -13.876  14.823  1.00  0.00           H  
ATOM   1825 2HG  ARG A 121      83.035 -14.747  13.477  1.00  0.00           H  
ATOM   1826 1HD  ARG A 121      80.987 -13.803  12.720  1.00  0.00           H  
ATOM   1827 2HD  ARG A 121      80.807 -15.570  12.807  1.00  0.00           H  
ATOM   1828  HE  ARG A 121      79.936 -14.250  15.216  1.00  0.00           H  
ATOM   1829 1HH1 ARG A 121      78.995 -15.110  11.943  1.00  0.00           H  
ATOM   1830 2HH1 ARG A 121      77.282 -15.100  12.298  1.00  0.00           H  
ATOM   1831 1HH2 ARG A 121      77.709 -14.240  15.666  1.00  0.00           H  
ATOM   1832 2HH2 ARG A 121      76.554 -14.608  14.405  1.00  0.00           H  
ATOM   1833  N   LYS A 122      83.403 -18.534  16.414  1.00  0.00           N  
ATOM   1834  CA  LYS A 122      83.292 -19.664  17.315  1.00  0.00           C  
ATOM   1835  C   LYS A 122      84.398 -19.688  18.358  1.00  0.00           C  
ATOM   1836  O   LYS A 122      84.173 -20.000  19.526  1.00  0.00           O  
ATOM   1837  CB  LYS A 122      83.298 -20.971  16.520  1.00  0.00           C  
ATOM   1838  CG  LYS A 122      82.073 -21.179  15.641  1.00  0.00           C  
ATOM   1839  CD  LYS A 122      80.820 -21.386  16.479  1.00  0.00           C  
ATOM   1840  CE  LYS A 122      79.617 -21.712  15.607  1.00  0.00           C  
ATOM   1841  NZ  LYS A 122      79.219 -20.560  14.753  1.00  0.00           N  
ATOM   1842  H   LYS A 122      83.613 -18.716  15.475  1.00  0.00           H  
ATOM   1843  HA  LYS A 122      82.342 -19.590  17.847  1.00  0.00           H  
ATOM   1844 1HB  LYS A 122      84.180 -21.002  15.878  1.00  0.00           H  
ATOM   1845 2HB  LYS A 122      83.364 -21.814  17.207  1.00  0.00           H  
ATOM   1846 1HG  LYS A 122      81.931 -20.307  15.001  1.00  0.00           H  
ATOM   1847 2HG  LYS A 122      82.224 -22.052  15.007  1.00  0.00           H  
ATOM   1848 1HD  LYS A 122      80.983 -22.205  17.181  1.00  0.00           H  
ATOM   1849 2HD  LYS A 122      80.609 -20.479  17.047  1.00  0.00           H  
ATOM   1850 1HE  LYS A 122      79.852 -22.560  14.965  1.00  0.00           H  
ATOM   1851 2HE  LYS A 122      78.773 -21.987  16.239  1.00  0.00           H  
ATOM   1852 1HZ  LYS A 122      78.420 -20.817  14.191  1.00  0.00           H  
ATOM   1853 2HZ  LYS A 122      78.980 -19.773  15.339  1.00  0.00           H  
ATOM   1854 3HZ  LYS A 122      79.988 -20.308  14.148  1.00  0.00           H  
ATOM   1855  N   VAL A 123      85.602 -19.387  17.924  1.00  0.00           N  
ATOM   1856  CA  VAL A 123      86.736 -19.300  18.825  1.00  0.00           C  
ATOM   1857  C   VAL A 123      86.566 -18.207  19.868  1.00  0.00           C  
ATOM   1858  O   VAL A 123      86.912 -18.374  21.036  1.00  0.00           O  
ATOM   1859  CB  VAL A 123      88.024 -19.036  18.022  1.00  0.00           C  
ATOM   1860  CG1 VAL A 123      89.185 -18.743  18.960  1.00  0.00           C  
ATOM   1861  CG2 VAL A 123      88.334 -20.231  17.134  1.00  0.00           C  
ATOM   1862  H   VAL A 123      85.745 -19.149  16.985  1.00  0.00           H  
ATOM   1863  HA  VAL A 123      86.835 -20.252  19.350  1.00  0.00           H  
ATOM   1864  HB  VAL A 123      87.880 -18.150  17.403  1.00  0.00           H  
ATOM   1865 1HG1 VAL A 123      90.087 -18.559  18.376  1.00  0.00           H  
ATOM   1866 2HG1 VAL A 123      88.956 -17.863  19.560  1.00  0.00           H  
ATOM   1867 3HG1 VAL A 123      89.348 -19.599  19.616  1.00  0.00           H  
ATOM   1868 1HG2 VAL A 123      89.245 -20.037  16.569  1.00  0.00           H  
ATOM   1869 2HG2 VAL A 123      88.473 -21.118  17.753  1.00  0.00           H  
ATOM   1870 3HG2 VAL A 123      87.508 -20.397  16.444  1.00  0.00           H  
ATOM   1871  N   ALA A 124      86.061 -17.073  19.434  1.00  0.00           N  
ATOM   1872  CA  ALA A 124      85.779 -15.972  20.335  1.00  0.00           C  
ATOM   1873  C   ALA A 124      84.731 -16.330  21.378  1.00  0.00           C  
ATOM   1874  O   ALA A 124      84.836 -15.959  22.546  1.00  0.00           O  
ATOM   1875  CB  ALA A 124      85.331 -14.754  19.541  1.00  0.00           C  
ATOM   1876  H   ALA A 124      85.802 -16.974  18.495  1.00  0.00           H  
ATOM   1877  HA  ALA A 124      86.696 -15.731  20.873  1.00  0.00           H  
ATOM   1878 1HB  ALA A 124      85.134 -13.928  20.223  1.00  0.00           H  
ATOM   1879 2HB  ALA A 124      86.117 -14.467  18.842  1.00  0.00           H  
ATOM   1880 3HB  ALA A 124      84.424 -14.992  18.989  1.00  0.00           H  
ATOM   1881  N   GLU A 125      83.703 -17.023  20.944  1.00  0.00           N  
ATOM   1882  CA  GLU A 125      82.668 -17.493  21.845  1.00  0.00           C  
ATOM   1883  C   GLU A 125      83.201 -18.462  22.888  1.00  0.00           C  
ATOM   1884  O   GLU A 125      82.818 -18.423  24.056  1.00  0.00           O  
ATOM   1885  CB  GLU A 125      81.546 -18.162  21.048  1.00  0.00           C  
ATOM   1886  CG  GLU A 125      80.710 -17.203  20.211  1.00  0.00           C  
ATOM   1887  CD  GLU A 125      79.670 -17.905  19.382  1.00  0.00           C  
ATOM   1888  OE1 GLU A 125      79.667 -19.112  19.364  1.00  0.00           O  
ATOM   1889  OE2 GLU A 125      78.878 -17.232  18.766  1.00  0.00           O  
ATOM   1890  H   GLU A 125      83.650 -17.296  20.005  1.00  0.00           H  
ATOM   1891  HA  GLU A 125      82.255 -16.635  22.374  1.00  0.00           H  
ATOM   1892 1HB  GLU A 125      81.972 -18.908  20.377  1.00  0.00           H  
ATOM   1893 2HB  GLU A 125      80.874 -18.682  21.731  1.00  0.00           H  
ATOM   1894 1HG  GLU A 125      80.213 -16.498  20.875  1.00  0.00           H  
ATOM   1895 2HG  GLU A 125      81.372 -16.640  19.555  1.00  0.00           H  
ATOM   1896  N   ALA A 126      84.063 -19.355  22.454  1.00  0.00           N  
ATOM   1897  CA  ALA A 126      84.705 -20.293  23.355  1.00  0.00           C  
ATOM   1898  C   ALA A 126      85.567 -19.599  24.398  1.00  0.00           C  
ATOM   1899  O   ALA A 126      85.595 -19.982  25.566  1.00  0.00           O  
ATOM   1900  CB  ALA A 126      85.542 -21.285  22.561  1.00  0.00           C  
ATOM   1901  H   ALA A 126      84.340 -19.359  21.515  1.00  0.00           H  
ATOM   1902  HA  ALA A 126      83.925 -20.833  23.893  1.00  0.00           H  
ATOM   1903 1HB  ALA A 126      86.011 -21.994  23.243  1.00  0.00           H  
ATOM   1904 2HB  ALA A 126      84.902 -21.823  21.861  1.00  0.00           H  
ATOM   1905 3HB  ALA A 126      86.313 -20.750  22.008  1.00  0.00           H  
ATOM   1906  N   ALA A 127      86.296 -18.595  23.964  1.00  0.00           N  
ATOM   1907  CA  ALA A 127      87.108 -17.800  24.865  1.00  0.00           C  
ATOM   1908  C   ALA A 127      86.276 -17.072  25.908  1.00  0.00           C  
ATOM   1909  O   ALA A 127      86.648 -16.977  27.076  1.00  0.00           O  
ATOM   1910  CB  ALA A 127      87.939 -16.803  24.071  1.00  0.00           C  
ATOM   1911  H   ALA A 127      86.253 -18.320  23.025  1.00  0.00           H  
ATOM   1912  HA  ALA A 127      87.775 -18.473  25.402  1.00  0.00           H  
ATOM   1913 1HB  ALA A 127      88.555 -16.218  24.753  1.00  0.00           H  
ATOM   1914 2HB  ALA A 127      88.581 -17.339  23.371  1.00  0.00           H  
ATOM   1915 3HB  ALA A 127      87.277 -16.137  23.519  1.00  0.00           H  
ATOM   1916  N   VAL A 128      85.161 -16.528  25.474  1.00  0.00           N  
ATOM   1917  CA  VAL A 128      84.236 -15.865  26.375  1.00  0.00           C  
ATOM   1918  C   VAL A 128      83.663 -16.812  27.418  1.00  0.00           C  
ATOM   1919  O   VAL A 128      83.505 -16.461  28.586  1.00  0.00           O  
ATOM   1920  CB  VAL A 128      83.080 -15.239  25.572  1.00  0.00           C  
ATOM   1921  CG1 VAL A 128      82.002 -14.716  26.510  1.00  0.00           C  
ATOM   1922  CG2 VAL A 128      83.610 -14.124  24.684  1.00  0.00           C  
ATOM   1923  H   VAL A 128      84.897 -16.618  24.535  1.00  0.00           H  
ATOM   1924  HA  VAL A 128      84.773 -15.074  26.900  1.00  0.00           H  
ATOM   1925  HB  VAL A 128      82.621 -16.011  24.953  1.00  0.00           H  
ATOM   1926 1HG1 VAL A 128      81.194 -14.277  25.926  1.00  0.00           H  
ATOM   1927 2HG1 VAL A 128      81.612 -15.538  27.110  1.00  0.00           H  
ATOM   1928 3HG1 VAL A 128      82.428 -13.957  27.166  1.00  0.00           H  
ATOM   1929 1HG2 VAL A 128      82.788 -13.687  24.119  1.00  0.00           H  
ATOM   1930 2HG2 VAL A 128      84.075 -13.356  25.303  1.00  0.00           H  
ATOM   1931 3HG2 VAL A 128      84.350 -14.530  23.993  1.00  0.00           H  
ATOM   1932  N   THR A 129      83.321 -18.005  26.984  1.00  0.00           N  
ATOM   1933  CA  THR A 129      82.830 -19.030  27.885  1.00  0.00           C  
ATOM   1934  C   THR A 129      83.862 -19.429  28.928  1.00  0.00           C  
ATOM   1935  O   THR A 129      83.544 -19.646  30.096  1.00  0.00           O  
ATOM   1936  CB  THR A 129      82.389 -20.279  27.099  1.00  0.00           C  
ATOM   1937  OG1 THR A 129      81.321 -19.932  26.208  1.00  0.00           O  
ATOM   1938  CG2 THR A 129      81.918 -21.369  28.049  1.00  0.00           C  
ATOM   1939  H   THR A 129      83.456 -18.248  26.045  1.00  0.00           H  
ATOM   1940  HA  THR A 129      81.968 -18.635  28.421  1.00  0.00           H  
ATOM   1941  HB  THR A 129      83.227 -20.653  26.511  1.00  0.00           H  
ATOM   1942  HG1 THR A 129      81.683 -19.515  25.422  1.00  0.00           H  
ATOM   1943 1HG2 THR A 129      81.612 -22.243  27.476  1.00  0.00           H  
ATOM   1944 2HG2 THR A 129      82.732 -21.642  28.721  1.00  0.00           H  
ATOM   1945 3HG2 THR A 129      81.075 -21.003  28.633  1.00  0.00           H  
ATOM   1946  N   ALA A 130      85.096 -19.559  28.494  1.00  0.00           N  
ATOM   1947  CA  ALA A 130      86.190 -19.865  29.395  1.00  0.00           C  
ATOM   1948  C   ALA A 130      86.405 -18.780  30.438  1.00  0.00           C  
ATOM   1949  O   ALA A 130      86.673 -19.055  31.606  1.00  0.00           O  
ATOM   1950  CB  ALA A 130      87.469 -20.087  28.601  1.00  0.00           C  
ATOM   1951  H   ALA A 130      85.312 -19.385  27.555  1.00  0.00           H  
ATOM   1952  HA  ALA A 130      85.941 -20.780  29.932  1.00  0.00           H  
ATOM   1953 1HB  ALA A 130      88.283 -20.329  29.284  1.00  0.00           H  
ATOM   1954 2HB  ALA A 130      87.325 -20.911  27.902  1.00  0.00           H  
ATOM   1955 3HB  ALA A 130      87.717 -19.182  28.049  1.00  0.00           H  
ATOM   1956  N   ILE A 131      86.304 -17.516  30.011  1.00  0.00           N  
ATOM   1957  CA  ILE A 131      86.583 -16.372  30.896  1.00  0.00           C  
ATOM   1958  C   ILE A 131      85.478 -16.068  31.909  1.00  0.00           C  
ATOM   1959  O   ILE A 131      85.736 -15.444  32.937  1.00  0.00           O  
ATOM   1960  CB  ILE A 131      86.840 -15.106  30.058  1.00  0.00           C  
ATOM   1961  CG1 ILE A 131      88.139 -15.249  29.259  1.00  0.00           C  
ATOM   1962  CG2 ILE A 131      86.895 -13.879  30.954  1.00  0.00           C  
ATOM   1963  CD1 ILE A 131      88.336 -14.172  28.218  1.00  0.00           C  
ATOM   1964  H   ILE A 131      86.059 -17.344  29.045  1.00  0.00           H  
ATOM   1965  HA  ILE A 131      87.476 -16.596  31.479  1.00  0.00           H  
ATOM   1966  HB  ILE A 131      86.037 -14.980  29.334  1.00  0.00           H  
ATOM   1967 1HG1 ILE A 131      88.989 -15.227  29.940  1.00  0.00           H  
ATOM   1968 2HG1 ILE A 131      88.151 -16.216  28.755  1.00  0.00           H  
ATOM   1969 1HG2 ILE A 131      87.078 -12.992  30.346  1.00  0.00           H  
ATOM   1970 2HG2 ILE A 131      85.947 -13.768  31.479  1.00  0.00           H  
ATOM   1971 3HG2 ILE A 131      87.700 -13.993  31.680  1.00  0.00           H  
ATOM   1972 1HD1 ILE A 131      89.276 -14.341  27.693  1.00  0.00           H  
ATOM   1973 2HD1 ILE A 131      87.512 -14.200  27.504  1.00  0.00           H  
ATOM   1974 3HD1 ILE A 131      88.362 -13.197  28.703  1.00  0.00           H  
ATOM   1975  N   THR A 132      84.241 -16.430  31.587  1.00  0.00           N  
ATOM   1976  CA  THR A 132      83.096 -15.963  32.374  1.00  0.00           C  
ATOM   1977  C   THR A 132      82.430 -17.092  33.148  1.00  0.00           C  
ATOM   1978  O   THR A 132      82.054 -16.920  34.308  1.00  0.00           O  
ATOM   1979  CB  THR A 132      82.050 -15.281  31.473  1.00  0.00           C  
ATOM   1980  OG1 THR A 132      82.650 -14.165  30.801  1.00  0.00           O  
ATOM   1981  CG2 THR A 132      80.869 -14.796  32.299  1.00  0.00           C  
ATOM   1982  H   THR A 132      84.086 -16.982  30.756  1.00  0.00           H  
ATOM   1983  HA  THR A 132      83.449 -15.222  33.092  1.00  0.00           H  
ATOM   1984  HB  THR A 132      81.696 -15.991  30.725  1.00  0.00           H  
ATOM   1985  HG1 THR A 132      83.155 -14.480  30.047  1.00  0.00           H  
ATOM   1986 1HG2 THR A 132      80.141 -14.317  31.646  1.00  0.00           H  
ATOM   1987 2HG2 THR A 132      80.404 -15.644  32.802  1.00  0.00           H  
ATOM   1988 3HG2 THR A 132      81.215 -14.079  33.042  1.00  0.00           H  
ATOM   1989  N   VAL A 133      82.237 -18.233  32.491  1.00  0.00           N  
ATOM   1990  CA  VAL A 133      81.492 -19.321  33.106  1.00  0.00           C  
ATOM   1991  C   VAL A 133      82.289 -19.932  34.251  1.00  0.00           C  
ATOM   1992  O   VAL A 133      83.436 -20.342  34.074  1.00  0.00           O  
ATOM   1993  CB  VAL A 133      81.168 -20.409  32.064  1.00  0.00           C  
ATOM   1994  CG1 VAL A 133      80.478 -21.592  32.726  1.00  0.00           C  
ATOM   1995  CG2 VAL A 133      80.300 -19.826  30.960  1.00  0.00           C  
ATOM   1996  H   VAL A 133      82.584 -18.335  31.548  1.00  0.00           H  
ATOM   1997  HA  VAL A 133      80.554 -18.923  33.495  1.00  0.00           H  
ATOM   1998  HB  VAL A 133      82.101 -20.778  31.637  1.00  0.00           H  
ATOM   1999 1HG1 VAL A 133      80.258 -22.351  31.976  1.00  0.00           H  
ATOM   2000 2HG1 VAL A 133      81.134 -22.016  33.488  1.00  0.00           H  
ATOM   2001 3HG1 VAL A 133      79.549 -21.260  33.189  1.00  0.00           H  
ATOM   2002 1HG2 VAL A 133      80.075 -20.601  30.227  1.00  0.00           H  
ATOM   2003 2HG2 VAL A 133      79.369 -19.452  31.389  1.00  0.00           H  
ATOM   2004 3HG2 VAL A 133      80.829 -19.008  30.473  1.00  0.00           H  
ATOM   2005  N   GLU A 134      81.699 -19.920  35.441  1.00  0.00           N  
ATOM   2006  CA  GLU A 134      82.419 -20.271  36.661  1.00  0.00           C  
ATOM   2007  C   GLU A 134      82.602 -21.774  36.826  1.00  0.00           C  
ATOM   2008  O   GLU A 134      83.685 -22.240  37.181  1.00  0.00           O  
ATOM   2009  CB  GLU A 134      81.684 -19.711  37.881  1.00  0.00           C  
ATOM   2010  CG  GLU A 134      81.703 -18.192  37.984  1.00  0.00           C  
ATOM   2011  CD  GLU A 134      80.930 -17.675  39.165  1.00  0.00           C  
ATOM   2012  OE1 GLU A 134      80.296 -18.463  39.826  1.00  0.00           O  
ATOM   2013  OE2 GLU A 134      80.971 -16.492  39.406  1.00  0.00           O  
ATOM   2014  H   GLU A 134      80.740 -19.613  35.509  1.00  0.00           H  
ATOM   2015  HA  GLU A 134      83.410 -19.818  36.619  1.00  0.00           H  
ATOM   2016 1HB  GLU A 134      80.642 -20.031  37.857  1.00  0.00           H  
ATOM   2017 2HB  GLU A 134      82.129 -20.113  38.791  1.00  0.00           H  
ATOM   2018 1HG  GLU A 134      82.736 -17.857  38.067  1.00  0.00           H  
ATOM   2019 2HG  GLU A 134      81.286 -17.771  37.070  1.00  0.00           H  
ATOM   2020  N   ASP A 135      81.537 -22.528  36.585  1.00  0.00           N  
ATOM   2021  CA  ASP A 135      81.575 -23.972  36.764  1.00  0.00           C  
ATOM   2022  C   ASP A 135      82.404 -24.624  35.676  1.00  0.00           C  
ATOM   2023  O   ASP A 135      82.307 -24.258  34.504  1.00  0.00           O  
ATOM   2024  CB  ASP A 135      80.160 -24.557  36.757  1.00  0.00           C  
ATOM   2025  CG  ASP A 135      80.131 -26.042  37.089  1.00  0.00           C  
ATOM   2026  OD1 ASP A 135      80.144 -26.371  38.251  1.00  0.00           O  
ATOM   2027  OD2 ASP A 135      80.096 -26.834  36.177  1.00  0.00           O  
ATOM   2028  H   ASP A 135      80.678 -22.092  36.284  1.00  0.00           H  
ATOM   2029  HA  ASP A 135      82.025 -24.189  37.734  1.00  0.00           H  
ATOM   2030 1HB  ASP A 135      79.543 -24.025  37.481  1.00  0.00           H  
ATOM   2031 2HB  ASP A 135      79.711 -24.410  35.774  1.00  0.00           H  
ATOM   2032  N   GLU A 136      83.269 -25.544  36.076  1.00  0.00           N  
ATOM   2033  CA  GLU A 136      84.256 -26.086  35.161  1.00  0.00           C  
ATOM   2034  C   GLU A 136      83.644 -27.087  34.192  1.00  0.00           C  
ATOM   2035  O   GLU A 136      83.861 -26.979  32.986  1.00  0.00           O  
ATOM   2036  CB  GLU A 136      85.389 -26.751  35.944  1.00  0.00           C  
ATOM   2037  CG  GLU A 136      86.238 -25.788  36.763  1.00  0.00           C  
ATOM   2038  CD  GLU A 136      85.595 -25.406  38.067  1.00  0.00           C  
ATOM   2039  OE1 GLU A 136      84.530 -25.899  38.349  1.00  0.00           O  
ATOM   2040  OE2 GLU A 136      86.172 -24.621  38.783  1.00  0.00           O  
ATOM   2041  H   GLU A 136      83.270 -25.840  37.043  1.00  0.00           H  
ATOM   2042  HA  GLU A 136      84.678 -25.265  34.581  1.00  0.00           H  
ATOM   2043 1HB  GLU A 136      84.974 -27.493  36.626  1.00  0.00           H  
ATOM   2044 2HB  GLU A 136      86.051 -27.275  35.254  1.00  0.00           H  
ATOM   2045 1HG  GLU A 136      87.201 -26.254  36.968  1.00  0.00           H  
ATOM   2046 2HG  GLU A 136      86.418 -24.889  36.175  1.00  0.00           H  
ATOM   2047  N   ALA A 137      82.877 -28.066  34.689  1.00  0.00           N  
ATOM   2048  CA  ALA A 137      82.350 -29.051  33.752  1.00  0.00           C  
ATOM   2049  C   ALA A 137      81.451 -28.398  32.711  1.00  0.00           C  
ATOM   2050  O   ALA A 137      81.577 -28.660  31.515  1.00  0.00           O  
ATOM   2051  CB  ALA A 137      81.592 -30.139  34.498  1.00  0.00           C  
ATOM   2052  H   ALA A 137      82.695 -28.180  35.676  1.00  0.00           H  
ATOM   2053  HA  ALA A 137      83.190 -29.525  33.241  1.00  0.00           H  
ATOM   2054 1HB  ALA A 137      81.206 -30.868  33.785  1.00  0.00           H  
ATOM   2055 2HB  ALA A 137      82.264 -30.637  35.198  1.00  0.00           H  
ATOM   2056 3HB  ALA A 137      80.763 -29.693  35.046  1.00  0.00           H  
ATOM   2057  N   GLU A 138      80.543 -27.546  33.173  1.00  0.00           N  
ATOM   2058  CA  GLU A 138      79.624 -26.856  32.288  1.00  0.00           C  
ATOM   2059  C   GLU A 138      80.344 -26.033  31.232  1.00  0.00           C  
ATOM   2060  O   GLU A 138      80.000 -26.059  30.052  1.00  0.00           O  
ATOM   2061  CB  GLU A 138      78.696 -25.950  33.101  1.00  0.00           C  
ATOM   2062  CG  GLU A 138      77.657 -25.209  32.272  1.00  0.00           C  
ATOM   2063  CD  GLU A 138      76.743 -24.355  33.106  1.00  0.00           C  
ATOM   2064  OE1 GLU A 138      76.894 -24.352  34.304  1.00  0.00           O  
ATOM   2065  OE2 GLU A 138      75.893 -23.705  32.545  1.00  0.00           O  
ATOM   2066  H   GLU A 138      80.491 -27.373  34.167  1.00  0.00           H  
ATOM   2067  HA  GLU A 138      79.016 -27.600  31.772  1.00  0.00           H  
ATOM   2068 1HB  GLU A 138      78.168 -26.544  33.846  1.00  0.00           H  
ATOM   2069 2HB  GLU A 138      79.290 -25.207  33.635  1.00  0.00           H  
ATOM   2070 1HG  GLU A 138      78.169 -24.573  31.549  1.00  0.00           H  
ATOM   2071 2HG  GLU A 138      77.064 -25.935  31.719  1.00  0.00           H  
ATOM   2072  N   ALA A 139      81.326 -25.275  31.665  1.00  0.00           N  
ATOM   2073  CA  ALA A 139      82.097 -24.439  30.764  1.00  0.00           C  
ATOM   2074  C   ALA A 139      82.850 -25.250  29.722  1.00  0.00           C  
ATOM   2075  O   ALA A 139      82.933 -24.875  28.554  1.00  0.00           O  
ATOM   2076  CB  ALA A 139      83.068 -23.577  31.558  1.00  0.00           C  
ATOM   2077  H   ALA A 139      81.602 -25.310  32.605  1.00  0.00           H  
ATOM   2078  HA  ALA A 139      81.403 -23.792  30.226  1.00  0.00           H  
ATOM   2079 1HB  ALA A 139      83.634 -22.944  30.875  1.00  0.00           H  
ATOM   2080 2HB  ALA A 139      82.512 -22.952  32.257  1.00  0.00           H  
ATOM   2081 3HB  ALA A 139      83.754 -24.218  32.111  1.00  0.00           H  
ATOM   2082  N   ALA A 140      83.426 -26.349  30.155  1.00  0.00           N  
ATOM   2083  CA  ALA A 140      84.115 -27.253  29.254  1.00  0.00           C  
ATOM   2084  C   ALA A 140      83.186 -27.854  28.212  1.00  0.00           C  
ATOM   2085  O   ALA A 140      83.540 -28.001  27.044  1.00  0.00           O  
ATOM   2086  CB  ALA A 140      84.795 -28.359  30.048  1.00  0.00           C  
ATOM   2087  H   ALA A 140      83.344 -26.614  31.095  1.00  0.00           H  
ATOM   2088  HA  ALA A 140      84.872 -26.683  28.716  1.00  0.00           H  
ATOM   2089 1HB  ALA A 140      85.321 -29.026  29.365  1.00  0.00           H  
ATOM   2090 2HB  ALA A 140      85.507 -27.920  30.747  1.00  0.00           H  
ATOM   2091 3HB  ALA A 140      84.045 -28.923  30.601  1.00  0.00           H  
ATOM   2092  N   ALA A 141      82.004 -28.230  28.645  1.00  0.00           N  
ATOM   2093  CA  ALA A 141      80.993 -28.752  27.744  1.00  0.00           C  
ATOM   2094  C   ALA A 141      80.564 -27.732  26.702  1.00  0.00           C  
ATOM   2095  O   ALA A 141      80.357 -28.056  25.534  1.00  0.00           O  
ATOM   2096  CB  ALA A 141      79.786 -29.228  28.538  1.00  0.00           C  
ATOM   2097  H   ALA A 141      81.757 -28.103  29.585  1.00  0.00           H  
ATOM   2098  HA  ALA A 141      81.423 -29.597  27.206  1.00  0.00           H  
ATOM   2099 1HB  ALA A 141      79.037 -29.629  27.855  1.00  0.00           H  
ATOM   2100 2HB  ALA A 141      80.094 -30.006  29.237  1.00  0.00           H  
ATOM   2101 3HB  ALA A 141      79.361 -28.392  29.091  1.00  0.00           H  
ATOM   2102  N   GLU A 142      80.398 -26.503  27.135  1.00  0.00           N  
ATOM   2103  CA  GLU A 142      80.060 -25.417  26.234  1.00  0.00           C  
ATOM   2104  C   GLU A 142      81.138 -25.171  25.192  1.00  0.00           C  
ATOM   2105  O   GLU A 142      80.856 -24.911  24.024  1.00  0.00           O  
ATOM   2106  CB  GLU A 142      79.813 -24.134  27.031  1.00  0.00           C  
ATOM   2107  CG  GLU A 142      78.549 -24.152  27.877  1.00  0.00           C  
ATOM   2108  CD  GLU A 142      77.294 -24.231  27.053  1.00  0.00           C  
ATOM   2109  OE1 GLU A 142      77.030 -23.309  26.318  1.00  0.00           O  
ATOM   2110  OE2 GLU A 142      76.599 -25.213  27.158  1.00  0.00           O  
ATOM   2111  H   GLU A 142      80.566 -26.282  28.075  1.00  0.00           H  
ATOM   2112  HA  GLU A 142      79.144 -25.679  25.705  1.00  0.00           H  
ATOM   2113 1HB  GLU A 142      80.658 -23.950  27.695  1.00  0.00           H  
ATOM   2114 2HB  GLU A 142      79.746 -23.288  26.346  1.00  0.00           H  
ATOM   2115 1HG  GLU A 142      78.585 -25.011  28.546  1.00  0.00           H  
ATOM   2116 2HG  GLU A 142      78.521 -23.251  28.489  1.00  0.00           H  
ATOM   2117  N   ILE A 143      82.378 -25.222  25.625  1.00  0.00           N  
ATOM   2118  CA  ILE A 143      83.505 -25.077  24.724  1.00  0.00           C  
ATOM   2119  C   ILE A 143      83.561 -26.181  23.682  1.00  0.00           C  
ATOM   2120  O   ILE A 143      83.866 -25.949  22.514  1.00  0.00           O  
ATOM   2121  CB  ILE A 143      84.827 -25.056  25.513  1.00  0.00           C  
ATOM   2122  CG1 ILE A 143      84.925 -23.783  26.358  1.00  0.00           C  
ATOM   2123  CG2 ILE A 143      86.013 -25.164  24.568  1.00  0.00           C  
ATOM   2124  CD1 ILE A 143      86.051 -23.804  27.366  1.00  0.00           C  
ATOM   2125  H   ILE A 143      82.566 -25.425  26.565  1.00  0.00           H  
ATOM   2126  HA  ILE A 143      83.402 -24.132  24.192  1.00  0.00           H  
ATOM   2127  HB  ILE A 143      84.849 -25.896  26.207  1.00  0.00           H  
ATOM   2128 1HG1 ILE A 143      85.068 -22.924  25.704  1.00  0.00           H  
ATOM   2129 2HG1 ILE A 143      83.989 -23.631  26.896  1.00  0.00           H  
ATOM   2130 1HG2 ILE A 143      86.939 -25.148  25.142  1.00  0.00           H  
ATOM   2131 2HG2 ILE A 143      85.949 -26.097  24.010  1.00  0.00           H  
ATOM   2132 3HG2 ILE A 143      86.002 -24.324  23.873  1.00  0.00           H  
ATOM   2133 1HD1 ILE A 143      86.056 -22.869  27.926  1.00  0.00           H  
ATOM   2134 2HD1 ILE A 143      85.908 -24.638  28.054  1.00  0.00           H  
ATOM   2135 3HD1 ILE A 143      87.001 -23.920  26.847  1.00  0.00           H  
ATOM   2136  N   ILE A 144      83.296 -27.394  24.115  1.00  0.00           N  
ATOM   2137  CA  ILE A 144      83.242 -28.530  23.214  1.00  0.00           C  
ATOM   2138  C   ILE A 144      82.145 -28.392  22.172  1.00  0.00           C  
ATOM   2139  O   ILE A 144      82.322 -28.734  21.004  1.00  0.00           O  
ATOM   2140  CB  ILE A 144      83.033 -29.834  24.004  1.00  0.00           C  
ATOM   2141  CG1 ILE A 144      84.231 -30.104  24.918  1.00  0.00           C  
ATOM   2142  CG2 ILE A 144      82.810 -31.001  23.054  1.00  0.00           C  
ATOM   2143  CD1 ILE A 144      85.537 -30.272  24.178  1.00  0.00           C  
ATOM   2144  H   ILE A 144      83.062 -27.545  25.055  1.00  0.00           H  
ATOM   2145  HA  ILE A 144      84.196 -28.600  22.689  1.00  0.00           H  
ATOM   2146  HB  ILE A 144      82.161 -29.733  24.649  1.00  0.00           H  
ATOM   2147 1HG1 ILE A 144      84.341 -29.282  25.624  1.00  0.00           H  
ATOM   2148 2HG1 ILE A 144      84.049 -31.009  25.497  1.00  0.00           H  
ATOM   2149 1HG2 ILE A 144      82.664 -31.915  23.628  1.00  0.00           H  
ATOM   2150 2HG2 ILE A 144      81.928 -30.811  22.444  1.00  0.00           H  
ATOM   2151 3HG2 ILE A 144      83.681 -31.114  22.407  1.00  0.00           H  
ATOM   2152 1HD1 ILE A 144      86.339 -30.460  24.892  1.00  0.00           H  
ATOM   2153 2HD1 ILE A 144      85.461 -31.114  23.489  1.00  0.00           H  
ATOM   2154 3HD1 ILE A 144      85.758 -29.364  23.618  1.00  0.00           H  
ATOM   2155  N   ARG A 145      80.997 -27.920  22.605  1.00  0.00           N  
ATOM   2156  CA  ARG A 145      79.888 -27.670  21.704  1.00  0.00           C  
ATOM   2157  C   ARG A 145      80.214 -26.614  20.662  1.00  0.00           C  
ATOM   2158  O   ARG A 145      79.848 -26.728  19.494  1.00  0.00           O  
ATOM   2159  CB  ARG A 145      78.661 -27.232  22.490  1.00  0.00           C  
ATOM   2160  CG  ARG A 145      77.420 -26.979  21.650  1.00  0.00           C  
ATOM   2161  CD  ARG A 145      76.268 -26.554  22.486  1.00  0.00           C  
ATOM   2162  NE  ARG A 145      76.518 -25.286  23.150  1.00  0.00           N  
ATOM   2163  CZ  ARG A 145      76.397 -24.078  22.565  1.00  0.00           C  
ATOM   2164  NH1 ARG A 145      76.031 -23.993  21.305  1.00  0.00           N  
ATOM   2165  NH2 ARG A 145      76.649 -22.980  23.256  1.00  0.00           N  
ATOM   2166  H   ARG A 145      80.890 -27.664  23.545  1.00  0.00           H  
ATOM   2167  HA  ARG A 145      79.658 -28.595  21.175  1.00  0.00           H  
ATOM   2168 1HB  ARG A 145      78.410 -27.994  23.227  1.00  0.00           H  
ATOM   2169 2HB  ARG A 145      78.885 -26.313  23.032  1.00  0.00           H  
ATOM   2170 1HG  ARG A 145      77.626 -26.192  20.924  1.00  0.00           H  
ATOM   2171 2HG  ARG A 145      77.143 -27.894  21.124  1.00  0.00           H  
ATOM   2172 1HD  ARG A 145      75.384 -26.442  21.857  1.00  0.00           H  
ATOM   2173 2HD  ARG A 145      76.076 -27.308  23.249  1.00  0.00           H  
ATOM   2174  HE  ARG A 145      76.802 -25.311  24.121  1.00  0.00           H  
ATOM   2175 1HH1 ARG A 145      75.840 -24.832  20.776  1.00  0.00           H  
ATOM   2176 2HH1 ARG A 145      75.941 -23.088  20.866  1.00  0.00           H  
ATOM   2177 1HH2 ARG A 145      76.931 -23.046  24.225  1.00  0.00           H  
ATOM   2178 2HH2 ARG A 145      76.559 -22.076  22.817  1.00  0.00           H  
ATOM   2179  N   LEU A 146      80.877 -25.565  21.095  1.00  0.00           N  
ATOM   2180  CA  LEU A 146      81.316 -24.516  20.194  1.00  0.00           C  
ATOM   2181  C   LEU A 146      82.300 -25.021  19.152  1.00  0.00           C  
ATOM   2182  O   LEU A 146      82.250 -24.640  17.984  1.00  0.00           O  
ATOM   2183  CB  LEU A 146      81.958 -23.378  20.996  1.00  0.00           C  
ATOM   2184  CG  LEU A 146      81.001 -22.556  21.869  1.00  0.00           C  
ATOM   2185  CD1 LEU A 146      81.803 -21.595  22.736  1.00  0.00           C  
ATOM   2186  CD2 LEU A 146      80.023 -21.803  20.980  1.00  0.00           C  
ATOM   2187  H   LEU A 146      81.149 -25.504  22.035  1.00  0.00           H  
ATOM   2188  HA  LEU A 146      80.446 -24.129  19.664  1.00  0.00           H  
ATOM   2189 1HB  LEU A 146      82.721 -23.800  21.648  1.00  0.00           H  
ATOM   2190 2HB  LEU A 146      82.443 -22.693  20.300  1.00  0.00           H  
ATOM   2191  HG  LEU A 146      80.451 -23.223  22.532  1.00  0.00           H  
ATOM   2192 1HD1 LEU A 146      81.123 -21.011  23.356  1.00  0.00           H  
ATOM   2193 2HD1 LEU A 146      82.481 -22.160  23.375  1.00  0.00           H  
ATOM   2194 3HD1 LEU A 146      82.379 -20.924  22.099  1.00  0.00           H  
ATOM   2195 1HD2 LEU A 146      79.342 -21.220  21.600  1.00  0.00           H  
ATOM   2196 2HD2 LEU A 146      80.573 -21.135  20.317  1.00  0.00           H  
ATOM   2197 3HD2 LEU A 146      79.451 -22.515  20.384  1.00  0.00           H  
ATOM   2198  N   GLY A 147      83.218 -25.856  19.585  1.00  0.00           N  
ATOM   2199  CA  GLY A 147      84.174 -26.470  18.684  1.00  0.00           C  
ATOM   2200  C   GLY A 147      83.507 -27.353  17.642  1.00  0.00           C  
ATOM   2201  O   GLY A 147      83.891 -27.370  16.474  1.00  0.00           O  
ATOM   2202  H   GLY A 147      83.231 -26.134  20.525  1.00  0.00           H  
ATOM   2203 1HA  GLY A 147      84.748 -25.694  18.178  1.00  0.00           H  
ATOM   2204 2HA  GLY A 147      84.881 -27.069  19.257  1.00  0.00           H  
ATOM   2205  N   GLY A 148      82.525 -28.111  18.075  1.00  0.00           N  
ATOM   2206  CA  GLY A 148      81.753 -28.946  17.174  1.00  0.00           C  
ATOM   2207  C   GLY A 148      81.001 -28.136  16.132  1.00  0.00           C  
ATOM   2208  O   GLY A 148      80.918 -28.511  14.964  1.00  0.00           O  
ATOM   2209  H   GLY A 148      82.249 -28.076  19.015  1.00  0.00           H  
ATOM   2210 1HA  GLY A 148      82.418 -29.647  16.668  1.00  0.00           H  
ATOM   2211 2HA  GLY A 148      81.040 -29.538  17.747  1.00  0.00           H  
ATOM   2212  N   GLU A 149      80.424 -27.037  16.565  1.00  0.00           N  
ATOM   2213  CA  GLU A 149      79.736 -26.132  15.664  1.00  0.00           C  
ATOM   2214  C   GLU A 149      80.665 -25.532  14.622  1.00  0.00           C  
ATOM   2215  O   GLU A 149      80.310 -25.384  13.454  1.00  0.00           O  
ATOM   2216  CB  GLU A 149      79.066 -25.010  16.461  1.00  0.00           C  
ATOM   2217  CG  GLU A 149      77.876 -25.458  17.297  1.00  0.00           C  
ATOM   2218  CD  GLU A 149      77.293 -24.348  18.126  1.00  0.00           C  
ATOM   2219  OE1 GLU A 149      77.863 -23.283  18.144  1.00  0.00           O  
ATOM   2220  OE2 GLU A 149      76.276 -24.564  18.741  1.00  0.00           O  
ATOM   2221  H   GLU A 149      80.507 -26.771  17.505  1.00  0.00           H  
ATOM   2222  HA  GLU A 149      78.966 -26.691  15.134  1.00  0.00           H  
ATOM   2223 1HB  GLU A 149      79.794 -24.556  17.132  1.00  0.00           H  
ATOM   2224 2HB  GLU A 149      78.722 -24.234  15.777  1.00  0.00           H  
ATOM   2225 1HG  GLU A 149      77.103 -25.844  16.632  1.00  0.00           H  
ATOM   2226 2HG  GLU A 149      78.190 -26.269  17.953  1.00  0.00           H  
ATOM   2227  N   MET A 150      81.848 -25.155  15.055  1.00  0.00           N  
ATOM   2228  CA  MET A 150      82.857 -24.634  14.154  1.00  0.00           C  
ATOM   2229  C   MET A 150      83.287 -25.653  13.112  1.00  0.00           C  
ATOM   2230  O   MET A 150      83.494 -25.329  11.944  1.00  0.00           O  
ATOM   2231  CB  MET A 150      84.067 -24.156  14.955  1.00  0.00           C  
ATOM   2232  CG  MET A 150      85.200 -23.593  14.108  1.00  0.00           C  
ATOM   2233  SD  MET A 150      86.292 -24.876  13.465  1.00  0.00           S  
ATOM   2234  CE  MET A 150      87.131 -25.386  14.962  1.00  0.00           C  
ATOM   2235  H   MET A 150      82.094 -25.283  15.995  1.00  0.00           H  
ATOM   2236  HA  MET A 150      82.433 -23.789  13.612  1.00  0.00           H  
ATOM   2237 1HB  MET A 150      83.756 -23.382  15.655  1.00  0.00           H  
ATOM   2238 2HB  MET A 150      84.467 -24.986  15.540  1.00  0.00           H  
ATOM   2239 1HG  MET A 150      84.783 -23.040  13.266  1.00  0.00           H  
ATOM   2240 2HG  MET A 150      85.794 -22.903  14.708  1.00  0.00           H  
ATOM   2241 1HE  MET A 150      87.843 -26.179  14.728  1.00  0.00           H  
ATOM   2242 2HE  MET A 150      87.662 -24.535  15.390  1.00  0.00           H  
ATOM   2243 3HE  MET A 150      86.400 -25.756  15.681  1.00  0.00           H  
ATOM   2244  N   VAL A 151      83.453 -26.883  13.545  1.00  0.00           N  
ATOM   2245  CA  VAL A 151      83.791 -27.968  12.644  1.00  0.00           C  
ATOM   2246  C   VAL A 151      82.712 -28.214  11.602  1.00  0.00           C  
ATOM   2247  O   VAL A 151      82.995 -28.475  10.434  1.00  0.00           O  
ATOM   2248  CB  VAL A 151      84.022 -29.263  13.446  1.00  0.00           C  
ATOM   2249  CG1 VAL A 151      84.180 -30.449  12.508  1.00  0.00           C  
ATOM   2250  CG2 VAL A 151      85.249 -29.110  14.334  1.00  0.00           C  
ATOM   2251  H   VAL A 151      83.285 -27.104  14.485  1.00  0.00           H  
ATOM   2252  HA  VAL A 151      84.711 -27.708  12.119  1.00  0.00           H  
ATOM   2253  HB  VAL A 151      83.147 -29.457  14.065  1.00  0.00           H  
ATOM   2254 1HG1 VAL A 151      84.343 -31.356  13.092  1.00  0.00           H  
ATOM   2255 2HG1 VAL A 151      83.277 -30.562  11.908  1.00  0.00           H  
ATOM   2256 3HG1 VAL A 151      85.035 -30.284  11.852  1.00  0.00           H  
ATOM   2257 1HG2 VAL A 151      85.405 -30.028  14.898  1.00  0.00           H  
ATOM   2258 2HG2 VAL A 151      86.123 -28.910  13.715  1.00  0.00           H  
ATOM   2259 3HG2 VAL A 151      85.096 -28.280  15.025  1.00  0.00           H  
ATOM   2260  N   GLU A 152      81.473 -28.165  12.035  1.00  0.00           N  
ATOM   2261  CA  GLU A 152      80.345 -28.308  11.134  1.00  0.00           C  
ATOM   2262  C   GLU A 152      80.290 -27.204  10.092  1.00  0.00           C  
ATOM   2263  O   GLU A 152      79.984 -27.437   8.924  1.00  0.00           O  
ATOM   2264  CB  GLU A 152      79.038 -28.328  11.931  1.00  0.00           C  
ATOM   2265  CG  GLU A 152      77.791 -28.542  11.086  1.00  0.00           C  
ATOM   2266  CD  GLU A 152      76.536 -28.631  11.909  1.00  0.00           C  
ATOM   2267  OE1 GLU A 152      76.614 -29.068  13.032  1.00  0.00           O  
ATOM   2268  OE2 GLU A 152      75.497 -28.261  11.414  1.00  0.00           O  
ATOM   2269  H   GLU A 152      81.284 -27.960  12.975  1.00  0.00           H  
ATOM   2270  HA  GLU A 152      80.452 -29.250  10.594  1.00  0.00           H  
ATOM   2271 1HB  GLU A 152      79.079 -29.124  12.676  1.00  0.00           H  
ATOM   2272 2HB  GLU A 152      78.924 -27.386  12.465  1.00  0.00           H  
ATOM   2273 1HG  GLU A 152      77.694 -27.715  10.384  1.00  0.00           H  
ATOM   2274 2HG  GLU A 152      77.907 -29.460  10.510  1.00  0.00           H  
ATOM   2275  N   ALA A 153      80.554 -25.991  10.525  1.00  0.00           N  
ATOM   2276  CA  ALA A 153      80.609 -24.856   9.624  1.00  0.00           C  
ATOM   2277  C   ALA A 153      81.706 -24.994   8.582  1.00  0.00           C  
ATOM   2278  O   ALA A 153      81.529 -24.653   7.414  1.00  0.00           O  
ATOM   2279  CB  ALA A 153      80.801 -23.572  10.418  1.00  0.00           C  
ATOM   2280  H   ALA A 153      80.789 -25.842  11.465  1.00  0.00           H  
ATOM   2281  HA  ALA A 153      79.662 -24.805   9.086  1.00  0.00           H  
ATOM   2282 1HB  ALA A 153      80.828 -22.723   9.735  1.00  0.00           H  
ATOM   2283 2HB  ALA A 153      79.973 -23.449  11.117  1.00  0.00           H  
ATOM   2284 3HB  ALA A 153      81.738 -23.622  10.971  1.00  0.00           H  
ATOM   2285  N   ALA A 154      82.854 -25.465   9.015  1.00  0.00           N  
ATOM   2286  CA  ALA A 154      83.962 -25.715   8.114  1.00  0.00           C  
ATOM   2287  C   ALA A 154      83.636 -26.772   7.072  1.00  0.00           C  
ATOM   2288  O   ALA A 154      84.003 -26.657   5.904  1.00  0.00           O  
ATOM   2289  CB  ALA A 154      85.194 -26.125   8.908  1.00  0.00           C  
ATOM   2290  H   ALA A 154      82.961 -25.721   9.955  1.00  0.00           H  
ATOM   2291  HA  ALA A 154      84.176 -24.791   7.576  1.00  0.00           H  
ATOM   2292 1HB  ALA A 154      86.026 -26.299   8.225  1.00  0.00           H  
ATOM   2293 2HB  ALA A 154      85.458 -25.331   9.607  1.00  0.00           H  
ATOM   2294 3HB  ALA A 154      84.982 -27.039   9.461  1.00  0.00           H  
ATOM   2295  N   VAL A 155      82.973 -27.820   7.505  1.00  0.00           N  
ATOM   2296  CA  VAL A 155      82.534 -28.869   6.604  1.00  0.00           C  
ATOM   2297  C   VAL A 155      81.550 -28.365   5.562  1.00  0.00           C  
ATOM   2298  O   VAL A 155      81.600 -28.746   4.394  1.00  0.00           O  
ATOM   2299  CB  VAL A 155      81.880 -30.009   7.406  1.00  0.00           C  
ATOM   2300  CG1 VAL A 155      81.238 -31.020   6.468  1.00  0.00           C  
ATOM   2301  CG2 VAL A 155      82.917 -30.679   8.294  1.00  0.00           C  
ATOM   2302  H   VAL A 155      82.702 -27.881   8.445  1.00  0.00           H  
ATOM   2303  HA  VAL A 155      83.404 -29.253   6.072  1.00  0.00           H  
ATOM   2304  HB  VAL A 155      81.084 -29.595   8.026  1.00  0.00           H  
ATOM   2305 1HG1 VAL A 155      80.780 -31.818   7.052  1.00  0.00           H  
ATOM   2306 2HG1 VAL A 155      80.474 -30.526   5.869  1.00  0.00           H  
ATOM   2307 3HG1 VAL A 155      81.999 -31.442   5.812  1.00  0.00           H  
ATOM   2308 1HG2 VAL A 155      82.448 -31.484   8.859  1.00  0.00           H  
ATOM   2309 2HG2 VAL A 155      83.716 -31.089   7.675  1.00  0.00           H  
ATOM   2310 3HG2 VAL A 155      83.334 -29.946   8.985  1.00  0.00           H  
ATOM   2311  N   GLU A 156      80.632 -27.529   5.995  1.00  0.00           N  
ATOM   2312  CA  GLU A 156      79.676 -26.915   5.094  1.00  0.00           C  
ATOM   2313  C   GLU A 156      80.344 -26.033   4.052  1.00  0.00           C  
ATOM   2314  O   GLU A 156      79.960 -26.015   2.884  1.00  0.00           O  
ATOM   2315  CB  GLU A 156      78.663 -26.090   5.890  1.00  0.00           C  
ATOM   2316  CG  GLU A 156      77.706 -26.917   6.737  1.00  0.00           C  
ATOM   2317  CD  GLU A 156      76.795 -27.785   5.913  1.00  0.00           C  
ATOM   2318  OE1 GLU A 156      76.000 -27.249   5.178  1.00  0.00           O  
ATOM   2319  OE2 GLU A 156      76.894 -28.985   6.018  1.00  0.00           O  
ATOM   2320  H   GLU A 156      80.620 -27.251   6.935  1.00  0.00           H  
ATOM   2321  HA  GLU A 156      79.147 -27.705   4.560  1.00  0.00           H  
ATOM   2322 1HB  GLU A 156      79.191 -25.406   6.555  1.00  0.00           H  
ATOM   2323 2HB  GLU A 156      78.067 -25.486   5.206  1.00  0.00           H  
ATOM   2324 1HG  GLU A 156      78.285 -27.553   7.406  1.00  0.00           H  
ATOM   2325 2HG  GLU A 156      77.104 -26.245   7.348  1.00  0.00           H  
ATOM   2326  N   ALA A 157      81.326 -25.275   4.485  1.00  0.00           N  
ATOM   2327  CA  ALA A 157      82.097 -24.439   3.584  1.00  0.00           C  
ATOM   2328  C   ALA A 157      82.850 -25.250   2.542  1.00  0.00           C  
ATOM   2329  O   ALA A 157      82.933 -24.875   1.374  1.00  0.00           O  
ATOM   2330  CB  ALA A 157      83.068 -23.577   4.378  1.00  0.00           C  
ATOM   2331  H   ALA A 157      81.602 -25.310   5.425  1.00  0.00           H  
ATOM   2332  HA  ALA A 157      81.403 -23.792   3.046  1.00  0.00           H  
ATOM   2333 1HB  ALA A 157      83.634 -22.944   3.695  1.00  0.00           H  
ATOM   2334 2HB  ALA A 157      82.512 -22.952   5.077  1.00  0.00           H  
ATOM   2335 3HB  ALA A 157      83.754 -24.218   4.931  1.00  0.00           H  
ATOM   2336  N   LEU A 158      83.426 -26.349   2.975  1.00  0.00           N  
ATOM   2337  CA  LEU A 158      84.115 -27.253   2.074  1.00  0.00           C  
ATOM   2338  C   LEU A 158      83.186 -27.854   1.032  1.00  0.00           C  
ATOM   2339  O   LEU A 158      83.540 -28.001  -0.136  1.00  0.00           O  
ATOM   2340  CB  LEU A 158      84.780 -28.379   2.876  1.00  0.00           C  
ATOM   2341  CG  LEU A 158      85.970 -27.960   3.749  1.00  0.00           C  
ATOM   2342  CD1 LEU A 158      86.403 -29.135   4.616  1.00  0.00           C  
ATOM   2343  CD2 LEU A 158      87.111 -27.488   2.860  1.00  0.00           C  
ATOM   2344  H   LEU A 158      83.344 -26.614   3.915  1.00  0.00           H  
ATOM   2345  HA  LEU A 158      84.884 -26.693   1.544  1.00  0.00           H  
ATOM   2346 1HB  LEU A 158      84.034 -28.829   3.528  1.00  0.00           H  
ATOM   2347 2HB  LEU A 158      85.131 -29.140   2.180  1.00  0.00           H  
ATOM   2348  HG  LEU A 158      85.667 -27.150   4.412  1.00  0.00           H  
ATOM   2349 1HD1 LEU A 158      87.248 -28.837   5.236  1.00  0.00           H  
ATOM   2350 2HD1 LEU A 158      85.574 -29.439   5.255  1.00  0.00           H  
ATOM   2351 3HD1 LEU A 158      86.696 -29.968   3.979  1.00  0.00           H  
ATOM   2352 1HD2 LEU A 158      87.956 -27.189   3.480  1.00  0.00           H  
ATOM   2353 2HD2 LEU A 158      87.415 -28.298   2.197  1.00  0.00           H  
ATOM   2354 3HD2 LEU A 158      86.779 -26.637   2.264  1.00  0.00           H  
ATOM   2355  N   LYS A 159      82.004 -28.230   1.465  1.00  0.00           N  
ATOM   2356  CA  LYS A 159      80.993 -28.752   0.564  1.00  0.00           C  
ATOM   2357  C   LYS A 159      80.645 -27.773  -0.545  1.00  0.00           C  
ATOM   2358  O   LYS A 159      80.579 -28.145  -1.717  1.00  0.00           O  
ATOM   2359  CB  LYS A 159      79.732 -29.121   1.346  1.00  0.00           C  
ATOM   2360  CG  LYS A 159      78.615 -29.712   0.496  1.00  0.00           C  
ATOM   2361  CD  LYS A 159      77.448 -30.170   1.358  1.00  0.00           C  
ATOM   2362  CE  LYS A 159      76.691 -28.985   1.941  1.00  0.00           C  
ATOM   2363  NZ  LYS A 159      75.483 -29.415   2.697  1.00  0.00           N  
ATOM   2364  H   LYS A 159      81.757 -28.103   2.405  1.00  0.00           H  
ATOM   2365  HA  LYS A 159      81.387 -29.647   0.083  1.00  0.00           H  
ATOM   2366 1HB  LYS A 159      79.982 -29.846   2.121  1.00  0.00           H  
ATOM   2367 2HB  LYS A 159      79.340 -28.234   1.844  1.00  0.00           H  
ATOM   2368 1HG  LYS A 159      78.260 -28.963  -0.212  1.00  0.00           H  
ATOM   2369 2HG  LYS A 159      78.998 -30.564  -0.065  1.00  0.00           H  
ATOM   2370 1HD  LYS A 159      76.763 -30.767   0.756  1.00  0.00           H  
ATOM   2371 2HD  LYS A 159      77.819 -30.788   2.175  1.00  0.00           H  
ATOM   2372 1HE  LYS A 159      77.345 -28.430   2.612  1.00  0.00           H  
ATOM   2373 2HE  LYS A 159      76.383 -28.319   1.136  1.00  0.00           H  
ATOM   2374 1HZ  LYS A 159      75.010 -28.601   3.066  1.00  0.00           H  
ATOM   2375 2HZ  LYS A 159      74.859 -29.915   2.079  1.00  0.00           H  
ATOM   2376 3HZ  LYS A 159      75.757 -30.018   3.458  1.00  0.00           H  
ATOM   2377  N   LYS A 160      80.610 -26.484  -0.249  1.00  0.00           N  
ATOM   2378  CA  LYS A 160      80.527 -25.491  -1.336  1.00  0.00           C  
ATOM   2379  C   LYS A 160      81.798 -25.388  -2.194  1.00  0.00           C  
ATOM   2380  O   LYS A 160      81.715 -25.163  -3.402  1.00  0.00           O  
ATOM   2381  CB  LYS A 160      80.196 -24.117  -0.754  1.00  0.00           C  
ATOM   2382  CG  LYS A 160      78.778 -23.987  -0.212  1.00  0.00           C  
ATOM   2383  CD  LYS A 160      78.531 -22.601   0.364  1.00  0.00           C  
ATOM   2384  CE  LYS A 160      77.118 -22.473   0.913  1.00  0.00           C  
ATOM   2385  NZ  LYS A 160      76.874 -21.134   1.515  1.00  0.00           N  
ATOM   2386  H   LYS A 160      80.653 -26.181   0.714  1.00  0.00           H  
ATOM   2387  HA  LYS A 160      79.716 -25.780  -2.006  1.00  0.00           H  
ATOM   2388 1HB  LYS A 160      80.887 -23.889   0.059  1.00  0.00           H  
ATOM   2389 2HB  LYS A 160      80.332 -23.354  -1.521  1.00  0.00           H  
ATOM   2390 1HG  LYS A 160      78.064 -24.170  -1.015  1.00  0.00           H  
ATOM   2391 2HG  LYS A 160      78.618 -24.730   0.569  1.00  0.00           H  
ATOM   2392 1HD  LYS A 160      79.243 -22.409   1.168  1.00  0.00           H  
ATOM   2393 2HD  LYS A 160      78.678 -21.852  -0.414  1.00  0.00           H  
ATOM   2394 1HE  LYS A 160      76.400 -22.632   0.110  1.00  0.00           H  
ATOM   2395 2HE  LYS A 160      76.953 -23.234   1.675  1.00  0.00           H  
ATOM   2396 1HZ  LYS A 160      75.928 -21.089   1.866  1.00  0.00           H  
ATOM   2397 2HZ  LYS A 160      77.523 -20.982   2.275  1.00  0.00           H  
ATOM   2398 3HZ  LYS A 160      77.005 -20.420   0.813  1.00  0.00           H  
ATOM   2399  N   LEU A 161      82.964 -25.451  -1.554  1.00  0.00           N  
ATOM   2400  CA  LEU A 161      84.226 -25.072  -2.205  1.00  0.00           C  
ATOM   2401  C   LEU A 161      84.776 -26.178  -3.104  1.00  0.00           C  
ATOM   2402  O   LEU A 161      84.838 -27.341  -2.704  1.00  0.00           O  
ATOM   2403  CB  LEU A 161      85.274 -24.714  -1.145  1.00  0.00           C  
ATOM   2404  CG  LEU A 161      84.942 -23.503  -0.263  1.00  0.00           C  
ATOM   2405  CD1 LEU A 161      86.016 -23.340   0.803  1.00  0.00           C  
ATOM   2406  CD2 LEU A 161      84.836 -22.257  -1.129  1.00  0.00           C  
ATOM   2407  H   LEU A 161      82.975 -25.705  -0.577  1.00  0.00           H  
ATOM   2408  HA  LEU A 161      84.044 -24.194  -2.826  1.00  0.00           H  
ATOM   2409 1HB  LEU A 161      85.414 -25.571  -0.490  1.00  0.00           H  
ATOM   2410 2HB  LEU A 161      86.220 -24.508  -1.647  1.00  0.00           H  
ATOM   2411  HG  LEU A 161      83.991 -23.673   0.245  1.00  0.00           H  
ATOM   2412 1HD1 LEU A 161      85.780 -22.480   1.430  1.00  0.00           H  
ATOM   2413 2HD1 LEU A 161      86.056 -24.238   1.420  1.00  0.00           H  
ATOM   2414 3HD1 LEU A 161      86.982 -23.184   0.324  1.00  0.00           H  
ATOM   2415 1HD2 LEU A 161      84.599 -21.397  -0.503  1.00  0.00           H  
ATOM   2416 2HD2 LEU A 161      85.786 -22.085  -1.636  1.00  0.00           H  
ATOM   2417 3HD2 LEU A 161      84.049 -22.394  -1.871  1.00  0.00           H  
ATOM   2418  N   LYS A 162      85.178 -25.807  -4.320  1.00  0.00           N  
ATOM   2419  CA  LYS A 162      85.736 -26.769  -5.270  1.00  0.00           C  
ATOM   2420  C   LYS A 162      87.191 -26.465  -5.617  1.00  0.00           C  
ATOM   2421  O   LYS A 162      87.872 -27.284  -6.235  1.00  0.00           O  
ATOM   2422  CB  LYS A 162      84.894 -26.799  -6.547  1.00  0.00           C  
ATOM   2423  CG  LYS A 162      83.468 -27.298  -6.349  1.00  0.00           C  
ATOM   2424  CD  LYS A 162      82.706 -27.329  -7.665  1.00  0.00           C  
ATOM   2425  CE  LYS A 162      81.270 -27.787  -7.463  1.00  0.00           C  
ATOM   2426  NZ  LYS A 162      81.195 -29.195  -6.989  1.00  0.00           N  
ATOM   2427  H   LYS A 162      85.100 -24.838  -4.591  1.00  0.00           H  
ATOM   2428  HA  LYS A 162      85.698 -27.762  -4.820  1.00  0.00           H  
ATOM   2429 1HB  LYS A 162      84.842 -25.797  -6.972  1.00  0.00           H  
ATOM   2430 2HB  LYS A 162      85.375 -27.444  -7.284  1.00  0.00           H  
ATOM   2431 1HG  LYS A 162      83.490 -28.303  -5.927  1.00  0.00           H  
ATOM   2432 2HG  LYS A 162      82.948 -26.641  -5.653  1.00  0.00           H  
ATOM   2433 1HD  LYS A 162      82.702 -26.332  -8.108  1.00  0.00           H  
ATOM   2434 2HD  LYS A 162      83.201 -28.012  -8.356  1.00  0.00           H  
ATOM   2435 1HE  LYS A 162      80.783 -27.144  -6.732  1.00  0.00           H  
ATOM   2436 2HE  LYS A 162      80.726 -27.705  -8.405  1.00  0.00           H  
ATOM   2437 1HZ  LYS A 162      80.228 -29.460  -6.868  1.00  0.00           H  
ATOM   2438 2HZ  LYS A 162      81.628 -29.804  -7.670  1.00  0.00           H  
ATOM   2439 3HZ  LYS A 162      81.680 -29.280  -6.107  1.00  0.00           H  
ATOM   2440  N   ASP A 163      87.671 -25.298  -5.204  1.00  0.00           N  
ATOM   2441  CA  ASP A 163      89.066 -24.928  -5.424  1.00  0.00           C  
ATOM   2442  C   ASP A 163      89.973 -25.666  -4.450  1.00  0.00           C  
ATOM   2443  O   ASP A 163      89.662 -25.774  -3.264  1.00  0.00           O  
ATOM   2444  CB  ASP A 163      89.257 -23.417  -5.269  1.00  0.00           C  
ATOM   2445  CG  ASP A 163      88.617 -22.620  -6.397  1.00  0.00           C  
ATOM   2446  OD1 ASP A 163      88.767 -23.007  -7.532  1.00  0.00           O  
ATOM   2447  OD2 ASP A 163      87.983 -21.630  -6.114  1.00  0.00           O  
ATOM   2448  H   ASP A 163      87.062 -24.659  -4.715  1.00  0.00           H  
ATOM   2449  HA  ASP A 163      89.339 -25.198  -6.445  1.00  0.00           H  
ATOM   2450 1HB  ASP A 163      88.824 -23.090  -4.323  1.00  0.00           H  
ATOM   2451 2HB  ASP A 163      90.322 -23.186  -5.239  1.00  0.00           H  
ATOM   2452  N   GLU A 164      91.070 -26.220  -4.958  1.00  0.00           N  
ATOM   2453  CA  GLU A 164      91.917 -27.085  -4.143  1.00  0.00           C  
ATOM   2454  C   GLU A 164      92.753 -26.278  -3.136  1.00  0.00           C  
ATOM   2455  O   GLU A 164      92.756 -26.593  -1.947  1.00  0.00           O  
ATOM   2456  CB  GLU A 164      92.839 -27.912  -5.041  1.00  0.00           C  
ATOM   2457  CG  GLU A 164      92.124 -28.957  -5.884  1.00  0.00           C  
ATOM   2458  CD  GLU A 164      91.460 -30.023  -5.057  1.00  0.00           C  
ATOM   2459  OE1 GLU A 164      91.689 -30.057  -3.872  1.00  0.00           O  
ATOM   2460  OE2 GLU A 164      90.721 -30.802  -5.610  1.00  0.00           O  
ATOM   2461  H   GLU A 164      91.297 -26.073  -5.931  1.00  0.00           H  
ATOM   2462  HA  GLU A 164      91.277 -27.769  -3.585  1.00  0.00           H  
ATOM   2463 1HB  GLU A 164      93.380 -27.249  -5.717  1.00  0.00           H  
ATOM   2464 2HB  GLU A 164      93.579 -28.427  -4.427  1.00  0.00           H  
ATOM   2465 1HG  GLU A 164      91.368 -28.462  -6.493  1.00  0.00           H  
ATOM   2466 2HG  GLU A 164      92.844 -29.422  -6.556  1.00  0.00           H  
ATOM   2467  N   GLU A 165      93.405 -25.191  -3.590  1.00  0.00           N  
ATOM   2468  CA  GLU A 165      94.070 -24.294  -2.653  1.00  0.00           C  
ATOM   2469  C   GLU A 165      93.093 -23.761  -1.612  1.00  0.00           C  
ATOM   2470  O   GLU A 165      93.384 -23.763  -0.416  1.00  0.00           O  
ATOM   2471  CB  GLU A 165      94.719 -23.128  -3.401  1.00  0.00           C  
ATOM   2472  CG  GLU A 165      95.893 -23.524  -4.286  1.00  0.00           C  
ATOM   2473  CD  GLU A 165      95.461 -24.068  -5.620  1.00  0.00           C  
ATOM   2474  OE1 GLU A 165      94.279 -24.130  -5.861  1.00  0.00           O  
ATOM   2475  OE2 GLU A 165      96.315 -24.423  -6.399  1.00  0.00           O  
ATOM   2476  H   GLU A 165      93.429 -24.979  -4.577  1.00  0.00           H  
ATOM   2477  HA  GLU A 165      94.857 -24.849  -2.142  1.00  0.00           H  
ATOM   2478 1HB  GLU A 165      93.974 -22.640  -4.031  1.00  0.00           H  
ATOM   2479 2HB  GLU A 165      95.076 -22.389  -2.684  1.00  0.00           H  
ATOM   2480 1HG  GLU A 165      96.522 -22.650  -4.450  1.00  0.00           H  
ATOM   2481 2HG  GLU A 165      96.488 -24.274  -3.768  1.00  0.00           H  
ATOM   2482  N   SER A 166      91.933 -23.306  -2.075  1.00  0.00           N  
ATOM   2483  CA  SER A 166      90.916 -22.773  -1.189  1.00  0.00           C  
ATOM   2484  C   SER A 166      90.482 -23.776  -0.133  1.00  0.00           C  
ATOM   2485  O   SER A 166      90.358 -23.454   1.047  1.00  0.00           O  
ATOM   2486  CB  SER A 166      89.712 -22.334  -1.999  1.00  0.00           C  
ATOM   2487  OG  SER A 166      90.032 -21.254  -2.831  1.00  0.00           O  
ATOM   2488  H   SER A 166      91.756 -23.333  -3.069  1.00  0.00           H  
ATOM   2489  HA  SER A 166      91.330 -21.910  -0.666  1.00  0.00           H  
ATOM   2490 1HB  SER A 166      89.355 -23.169  -2.602  1.00  0.00           H  
ATOM   2491 2HB  SER A 166      88.904 -22.050  -1.325  1.00  0.00           H  
ATOM   2492  HG  SER A 166      89.226 -21.037  -3.306  1.00  0.00           H  
ATOM   2493  N   ARG A 167      90.218 -24.988  -0.566  1.00  0.00           N  
ATOM   2494  CA  ARG A 167      89.794 -26.043   0.335  1.00  0.00           C  
ATOM   2495  C   ARG A 167      90.848 -26.376   1.377  1.00  0.00           C  
ATOM   2496  O   ARG A 167      90.546 -26.612   2.545  1.00  0.00           O  
ATOM   2497  CB  ARG A 167      89.457 -27.302  -0.451  1.00  0.00           C  
ATOM   2498  CG  ARG A 167      88.186 -27.216  -1.282  1.00  0.00           C  
ATOM   2499  CD  ARG A 167      87.968 -28.448  -2.081  1.00  0.00           C  
ATOM   2500  NE  ARG A 167      87.771 -29.615  -1.236  1.00  0.00           N  
ATOM   2501  CZ  ARG A 167      86.589 -29.983  -0.704  1.00  0.00           C  
ATOM   2502  NH1 ARG A 167      85.512 -29.267  -0.937  1.00  0.00           N  
ATOM   2503  NH2 ARG A 167      86.514 -31.064   0.053  1.00  0.00           N  
ATOM   2504  H   ARG A 167      90.368 -25.223  -1.506  1.00  0.00           H  
ATOM   2505  HA  ARG A 167      88.899 -25.709   0.862  1.00  0.00           H  
ATOM   2506 1HB  ARG A 167      90.276 -27.538  -1.128  1.00  0.00           H  
ATOM   2507 2HB  ARG A 167      89.346 -28.141   0.235  1.00  0.00           H  
ATOM   2508 1HG  ARG A 167      87.328 -27.078  -0.622  1.00  0.00           H  
ATOM   2509 2HG  ARG A 167      88.255 -26.369  -1.967  1.00  0.00           H  
ATOM   2510 1HD  ARG A 167      87.082 -28.325  -2.705  1.00  0.00           H  
ATOM   2511 2HD  ARG A 167      88.835 -28.628  -2.715  1.00  0.00           H  
ATOM   2512  HE  ARG A 167      88.578 -30.191  -1.034  1.00  0.00           H  
ATOM   2513 1HH1 ARG A 167      85.569 -28.441  -1.516  1.00  0.00           H  
ATOM   2514 2HH1 ARG A 167      84.626 -29.543  -0.538  1.00  0.00           H  
ATOM   2515 1HH2 ARG A 167      87.343 -31.614   0.233  1.00  0.00           H  
ATOM   2516 2HH2 ARG A 167      85.628 -31.340   0.452  1.00  0.00           H  
ATOM   2517  N   GLU A 168      92.088 -26.426   0.944  1.00  0.00           N  
ATOM   2518  CA  GLU A 168      93.201 -26.660   1.845  1.00  0.00           C  
ATOM   2519  C   GLU A 168      93.345 -25.563   2.887  1.00  0.00           C  
ATOM   2520  O   GLU A 168      93.630 -25.820   4.055  1.00  0.00           O  
ATOM   2521  CB  GLU A 168      94.501 -26.785   1.048  1.00  0.00           C  
ATOM   2522  CG  GLU A 168      94.607 -28.053   0.212  1.00  0.00           C  
ATOM   2523  CD  GLU A 168      95.860 -28.104  -0.617  1.00  0.00           C  
ATOM   2524  OE1 GLU A 168      96.578 -27.134  -0.635  1.00  0.00           O  
ATOM   2525  OE2 GLU A 168      96.099 -29.116  -1.233  1.00  0.00           O  
ATOM   2526  H   GLU A 168      92.293 -26.237   0.004  1.00  0.00           H  
ATOM   2527  HA  GLU A 168      93.023 -27.594   2.379  1.00  0.00           H  
ATOM   2528 1HB  GLU A 168      94.601 -25.932   0.377  1.00  0.00           H  
ATOM   2529 2HB  GLU A 168      95.350 -26.764   1.732  1.00  0.00           H  
ATOM   2530 1HG  GLU A 168      94.588 -28.917   0.876  1.00  0.00           H  
ATOM   2531 2HG  GLU A 168      93.740 -28.116  -0.444  1.00  0.00           H  
ATOM   2532  N   ILE A 169      93.178 -24.334   2.454  1.00  0.00           N  
ATOM   2533  CA  ILE A 169      93.216 -23.198   3.355  1.00  0.00           C  
ATOM   2534  C   ILE A 169      92.111 -23.246   4.397  1.00  0.00           C  
ATOM   2535  O   ILE A 169      92.315 -22.920   5.565  1.00  0.00           O  
ATOM   2536  CB  ILE A 169      93.112 -21.880   2.565  1.00  0.00           C  
ATOM   2537  CG1 ILE A 169      94.370 -21.663   1.721  1.00  0.00           C  
ATOM   2538  CG2 ILE A 169      92.892 -20.709   3.511  1.00  0.00           C  
ATOM   2539  CD1 ILE A 169      94.243 -20.544   0.713  1.00  0.00           C  
ATOM   2540  H   ILE A 169      92.957 -24.165   1.514  1.00  0.00           H  
ATOM   2541  HA  ILE A 169      94.166 -23.210   3.887  1.00  0.00           H  
ATOM   2542  HB  ILE A 169      92.273 -21.937   1.872  1.00  0.00           H  
ATOM   2543 1HG1 ILE A 169      95.212 -21.439   2.375  1.00  0.00           H  
ATOM   2544 2HG1 ILE A 169      94.611 -22.580   1.183  1.00  0.00           H  
ATOM   2545 1HG2 ILE A 169      92.822 -19.786   2.936  1.00  0.00           H  
ATOM   2546 2HG2 ILE A 169      91.970 -20.860   4.069  1.00  0.00           H  
ATOM   2547 3HG2 ILE A 169      93.730 -20.641   4.206  1.00  0.00           H  
ATOM   2548 1HD1 ILE A 169      95.175 -20.451   0.153  1.00  0.00           H  
ATOM   2549 2HD1 ILE A 169      93.426 -20.765   0.024  1.00  0.00           H  
ATOM   2550 3HD1 ILE A 169      94.038 -19.608   1.231  1.00  0.00           H  
ATOM   2551  N   LEU A 170      90.929 -23.624   3.964  1.00  0.00           N  
ATOM   2552  CA  LEU A 170      89.804 -23.783   4.865  1.00  0.00           C  
ATOM   2553  C   LEU A 170      90.043 -24.863   5.907  1.00  0.00           C  
ATOM   2554  O   LEU A 170      89.687 -24.719   7.075  1.00  0.00           O  
ATOM   2555  CB  LEU A 170      88.540 -24.117   4.063  1.00  0.00           C  
ATOM   2556  CG  LEU A 170      87.239 -24.194   4.873  1.00  0.00           C  
ATOM   2557  CD1 LEU A 170      87.170 -25.531   5.598  1.00  0.00           C  
ATOM   2558  CD2 LEU A 170      87.184 -23.035   5.857  1.00  0.00           C  
ATOM   2559  H   LEU A 170      90.801 -23.870   3.024  1.00  0.00           H  
ATOM   2560  HA  LEU A 170      89.649 -22.843   5.395  1.00  0.00           H  
ATOM   2561 1HB  LEU A 170      88.406 -23.359   3.293  1.00  0.00           H  
ATOM   2562 2HB  LEU A 170      88.682 -25.080   3.574  1.00  0.00           H  
ATOM   2563  HG  LEU A 170      86.386 -24.136   4.197  1.00  0.00           H  
ATOM   2564 1HD1 LEU A 170      86.245 -25.585   6.173  1.00  0.00           H  
ATOM   2565 2HD1 LEU A 170      87.191 -26.342   4.869  1.00  0.00           H  
ATOM   2566 3HD1 LEU A 170      88.021 -25.625   6.270  1.00  0.00           H  
ATOM   2567 1HD2 LEU A 170      86.260 -23.089   6.432  1.00  0.00           H  
ATOM   2568 2HD2 LEU A 170      88.037 -23.092   6.534  1.00  0.00           H  
ATOM   2569 3HD2 LEU A 170      87.218 -22.092   5.311  1.00  0.00           H  
ATOM   2570  N   ALA A 171      90.621 -25.961   5.474  1.00  0.00           N  
ATOM   2571  CA  ALA A 171      90.974 -27.042   6.375  1.00  0.00           C  
ATOM   2572  C   ALA A 171      91.995 -26.619   7.417  1.00  0.00           C  
ATOM   2573  O   ALA A 171      91.915 -26.994   8.585  1.00  0.00           O  
ATOM   2574  CB  ALA A 171      91.499 -28.230   5.581  1.00  0.00           C  
ATOM   2575  H   ALA A 171      90.885 -26.044   4.534  1.00  0.00           H  
ATOM   2576  HA  ALA A 171      90.074 -27.357   6.906  1.00  0.00           H  
ATOM   2577 1HB  ALA A 171      91.750 -29.042   6.264  1.00  0.00           H  
ATOM   2578 2HB  ALA A 171      90.733 -28.568   4.882  1.00  0.00           H  
ATOM   2579 3HB  ALA A 171      92.389 -27.932   5.028  1.00  0.00           H  
ATOM   2580  N   GLU A 172      92.977 -25.860   6.984  1.00  0.00           N  
ATOM   2581  CA  GLU A 172      93.979 -25.325   7.885  1.00  0.00           C  
ATOM   2582  C   GLU A 172      93.385 -24.392   8.927  1.00  0.00           C  
ATOM   2583  O   GLU A 172      93.769 -24.405  10.095  1.00  0.00           O  
ATOM   2584  CB  GLU A 172      95.057 -24.586   7.088  1.00  0.00           C  
ATOM   2585  CG  GLU A 172      95.951 -25.488   6.252  1.00  0.00           C  
ATOM   2586  CD  GLU A 172      96.945 -24.723   5.424  1.00  0.00           C  
ATOM   2587  OE1 GLU A 172      96.871 -23.518   5.405  1.00  0.00           O  
ATOM   2588  OE2 GLU A 172      97.779 -25.344   4.808  1.00  0.00           O  
ATOM   2589  H   GLU A 172      93.012 -25.584   6.044  1.00  0.00           H  
ATOM   2590  HA  GLU A 172      94.443 -26.154   8.419  1.00  0.00           H  
ATOM   2591 1HB  GLU A 172      94.585 -23.868   6.417  1.00  0.00           H  
ATOM   2592 2HB  GLU A 172      95.693 -24.024   7.772  1.00  0.00           H  
ATOM   2593 1HG  GLU A 172      96.493 -26.162   6.917  1.00  0.00           H  
ATOM   2594 2HG  GLU A 172      95.328 -26.094   5.596  1.00  0.00           H  
ATOM   2595  N   ALA A 173      92.467 -23.557   8.494  1.00  0.00           N  
ATOM   2596  CA  ALA A 173      91.766 -22.662   9.395  1.00  0.00           C  
ATOM   2597  C   ALA A 173      90.950 -23.409  10.437  1.00  0.00           C  
ATOM   2598  O   ALA A 173      90.897 -23.029  11.605  1.00  0.00           O  
ATOM   2599  CB  ALA A 173      90.867 -21.726   8.601  1.00  0.00           C  
ATOM   2600  H   ALA A 173      92.190 -23.569   7.554  1.00  0.00           H  
ATOM   2601  HA  ALA A 173      92.508 -22.073   9.933  1.00  0.00           H  
ATOM   2602 1HB  ALA A 173      90.352 -21.049   9.284  1.00  0.00           H  
ATOM   2603 2HB  ALA A 173      91.470 -21.147   7.902  1.00  0.00           H  
ATOM   2604 3HB  ALA A 173      90.132 -22.310   8.048  1.00  0.00           H  
ATOM   2605  N   ALA A 174      90.288 -24.458  10.004  1.00  0.00           N  
ATOM   2606  CA  ALA A 174      89.528 -25.304  10.905  1.00  0.00           C  
ATOM   2607  C   ALA A 174      90.406 -25.978  11.947  1.00  0.00           C  
ATOM   2608  O   ALA A 174      90.041 -26.096  13.115  1.00  0.00           O  
ATOM   2609  CB  ALA A 174      88.761 -26.351  10.111  1.00  0.00           C  
ATOM   2610  H   ALA A 174      90.349 -24.730   9.064  1.00  0.00           H  
ATOM   2611  HA  ALA A 174      88.820 -24.675  11.443  1.00  0.00           H  
ATOM   2612 1HB  ALA A 174      88.184 -26.974  10.793  1.00  0.00           H  
ATOM   2613 2HB  ALA A 174      88.087 -25.856   9.412  1.00  0.00           H  
ATOM   2614 3HB  ALA A 174      89.463 -26.974   9.558  1.00  0.00           H  
ATOM   2615  N   GLU A 175      91.555 -26.448  11.514  1.00  0.00           N  
ATOM   2616  CA  GLU A 175      92.519 -27.049  12.415  1.00  0.00           C  
ATOM   2617  C   GLU A 175      93.030 -26.068  13.457  1.00  0.00           C  
ATOM   2618  O   GLU A 175      93.209 -26.407  14.625  1.00  0.00           O  
ATOM   2619  CB  GLU A 175      93.698 -27.612  11.618  1.00  0.00           C  
ATOM   2620  CG  GLU A 175      93.362 -28.839  10.782  1.00  0.00           C  
ATOM   2621  CD  GLU A 175      94.522 -29.318   9.954  1.00  0.00           C  
ATOM   2622  OE1 GLU A 175      95.530 -28.652   9.935  1.00  0.00           O  
ATOM   2623  OE2 GLU A 175      94.401 -30.350   9.338  1.00  0.00           O  
ATOM   2624  H   GLU A 175      91.811 -26.341  10.574  1.00  0.00           H  
ATOM   2625  HA  GLU A 175      92.032 -27.865  12.949  1.00  0.00           H  
ATOM   2626 1HB  GLU A 175      94.083 -26.846  10.947  1.00  0.00           H  
ATOM   2627 2HB  GLU A 175      94.503 -27.884  12.302  1.00  0.00           H  
ATOM   2628 1HG  GLU A 175      93.049 -29.645  11.446  1.00  0.00           H  
ATOM   2629 2HG  GLU A 175      92.526 -28.601  10.126  1.00  0.00           H  
ATOM   2630  N   ASP A 176      93.294 -24.855  13.024  1.00  0.00           N  
ATOM   2631  CA  ASP A 176      93.718 -23.801  13.925  1.00  0.00           C  
ATOM   2632  C   ASP A 176      92.663 -23.468  14.967  1.00  0.00           C  
ATOM   2633  O   ASP A 176      92.966 -23.232  16.135  1.00  0.00           O  
ATOM   2634  CB  ASP A 176      94.067 -22.540  13.131  1.00  0.00           C  
ATOM   2635  CG  ASP A 176      95.361 -22.677  12.339  1.00  0.00           C  
ATOM   2636  OD1 ASP A 176      96.112 -23.582  12.618  1.00  0.00           O  
ATOM   2637  OD2 ASP A 176      95.585 -21.877  11.463  1.00  0.00           O  
ATOM   2638  H   ASP A 176      93.144 -24.622  12.084  1.00  0.00           H  
ATOM   2639  HA  ASP A 176      94.608 -24.140  14.458  1.00  0.00           H  
ATOM   2640 1HB  ASP A 176      93.257 -22.310  12.439  1.00  0.00           H  
ATOM   2641 2HB  ASP A 176      94.165 -21.695  13.814  1.00  0.00           H  
ATOM   2642  N   GLY A 177      91.423 -23.419  14.534  1.00  0.00           N  
ATOM   2643  CA  GLY A 177      90.311 -23.184  15.435  1.00  0.00           C  
ATOM   2644  C   GLY A 177      90.167 -24.281  16.477  1.00  0.00           C  
ATOM   2645  O   GLY A 177      89.881 -24.023  17.645  1.00  0.00           O  
ATOM   2646  H   GLY A 177      91.219 -23.607  13.594  1.00  0.00           H  
ATOM   2647 1HA  GLY A 177      90.448 -22.229  15.941  1.00  0.00           H  
ATOM   2648 2HA  GLY A 177      89.387 -23.115  14.862  1.00  0.00           H  
ATOM   2649  N   ILE A 178      90.333 -25.511  16.044  1.00  0.00           N  
ATOM   2650  CA  ILE A 178      90.295 -26.647  16.945  1.00  0.00           C  
ATOM   2651  C   ILE A 178      91.400 -26.598  17.987  1.00  0.00           C  
ATOM   2652  O   ILE A 178      91.197 -26.924  19.155  1.00  0.00           O  
ATOM   2653  CB  ILE A 178      90.399 -27.964  16.155  1.00  0.00           C  
ATOM   2654  CG1 ILE A 178      89.141 -28.182  15.311  1.00  0.00           C  
ATOM   2655  CG2 ILE A 178      90.619 -29.135  17.101  1.00  0.00           C  
ATOM   2656  CD1 ILE A 178      89.268 -29.301  14.303  1.00  0.00           C  
ATOM   2657  H   ILE A 178      90.554 -25.679  15.104  1.00  0.00           H  
ATOM   2658  HA  ILE A 178      89.345 -26.634  17.477  1.00  0.00           H  
ATOM   2659  HB  ILE A 178      91.238 -27.907  15.462  1.00  0.00           H  
ATOM   2660 1HG1 ILE A 178      88.299 -28.406  15.965  1.00  0.00           H  
ATOM   2661 2HG1 ILE A 178      88.900 -27.264  14.773  1.00  0.00           H  
ATOM   2662 1HG2 ILE A 178      90.689 -30.058  16.526  1.00  0.00           H  
ATOM   2663 2HG2 ILE A 178      91.542 -28.984  17.659  1.00  0.00           H  
ATOM   2664 3HG2 ILE A 178      89.782 -29.204  17.796  1.00  0.00           H  
ATOM   2665 1HD1 ILE A 178      88.336 -29.393  13.743  1.00  0.00           H  
ATOM   2666 2HD1 ILE A 178      90.084 -29.079  13.614  1.00  0.00           H  
ATOM   2667 3HD1 ILE A 178      89.473 -30.236  14.821  1.00  0.00           H  
ATOM   2668  N   GLU A 179      92.583 -26.221  17.554  1.00  0.00           N  
ATOM   2669  CA  GLU A 179      93.708 -26.061  18.455  1.00  0.00           C  
ATOM   2670  C   GLU A 179      93.469 -24.981  19.497  1.00  0.00           C  
ATOM   2671  O   GLU A 179      93.824 -25.125  20.665  1.00  0.00           O  
ATOM   2672  CB  GLU A 179      94.973 -25.732  17.658  1.00  0.00           C  
ATOM   2673  CG  GLU A 179      96.229 -25.586  18.505  1.00  0.00           C  
ATOM   2674  CD  GLU A 179      96.640 -26.872  19.169  1.00  0.00           C  
ATOM   2675  OE1 GLU A 179      96.233 -27.912  18.711  1.00  0.00           O  
ATOM   2676  OE2 GLU A 179      97.362 -26.813  20.137  1.00  0.00           O  
ATOM   2677  H   GLU A 179      92.710 -25.974  16.614  1.00  0.00           H  
ATOM   2678  HA  GLU A 179      93.861 -26.999  18.989  1.00  0.00           H  
ATOM   2679 1HB  GLU A 179      95.155 -26.518  16.924  1.00  0.00           H  
ATOM   2680 2HB  GLU A 179      94.828 -24.801  17.112  1.00  0.00           H  
ATOM   2681 1HG  GLU A 179      97.045 -25.242  17.870  1.00  0.00           H  
ATOM   2682 2HG  GLU A 179      96.055 -24.829  19.268  1.00  0.00           H  
ATOM   2683  N   SER A 180      92.892 -23.882  19.064  1.00  0.00           N  
ATOM   2684  CA  SER A 180      92.538 -22.802  19.965  1.00  0.00           C  
ATOM   2685  C   SER A 180      91.516 -23.226  21.007  1.00  0.00           C  
ATOM   2686  O   SER A 180      91.597 -22.849  22.175  1.00  0.00           O  
ATOM   2687  CB  SER A 180      91.998 -21.629  19.170  1.00  0.00           C  
ATOM   2688  OG  SER A 180      91.650 -20.567  20.016  1.00  0.00           O  
ATOM   2689  H   SER A 180      92.626 -23.800  18.124  1.00  0.00           H  
ATOM   2690  HA  SER A 180      93.437 -22.502  20.503  1.00  0.00           H  
ATOM   2691 1HB  SER A 180      92.751 -21.296  18.456  1.00  0.00           H  
ATOM   2692 2HB  SER A 180      91.125 -21.947  18.601  1.00  0.00           H  
ATOM   2693  HG  SER A 180      91.320 -19.871  19.443  1.00  0.00           H  
ATOM   2694  N   ILE A 181      90.535 -23.984  20.574  1.00  0.00           N  
ATOM   2695  CA  ILE A 181      89.532 -24.519  21.475  1.00  0.00           C  
ATOM   2696  C   ILE A 181      90.127 -25.453  22.517  1.00  0.00           C  
ATOM   2697  O   ILE A 181      89.743 -25.439  23.685  1.00  0.00           O  
ATOM   2698  CB  ILE A 181      88.443 -25.269  20.685  1.00  0.00           C  
ATOM   2699  CG1 ILE A 181      87.685 -24.302  19.771  1.00  0.00           C  
ATOM   2700  CG2 ILE A 181      87.483 -25.969  21.635  1.00  0.00           C  
ATOM   2701  CD1 ILE A 181      86.974 -23.193  20.512  1.00  0.00           C  
ATOM   2702  H   ILE A 181      90.500 -24.260  19.634  1.00  0.00           H  
ATOM   2703  HA  ILE A 181      89.065 -23.688  22.007  1.00  0.00           H  
ATOM   2704  HB  ILE A 181      88.909 -26.013  20.040  1.00  0.00           H  
ATOM   2705 1HG1 ILE A 181      88.381 -23.849  19.065  1.00  0.00           H  
ATOM   2706 2HG1 ILE A 181      86.945 -24.853  19.191  1.00  0.00           H  
ATOM   2707 1HG2 ILE A 181      86.721 -26.493  21.061  1.00  0.00           H  
ATOM   2708 2HG2 ILE A 181      88.034 -26.685  22.245  1.00  0.00           H  
ATOM   2709 3HG2 ILE A 181      87.008 -25.231  22.282  1.00  0.00           H  
ATOM   2710 1HD1 ILE A 181      86.459 -22.549  19.797  1.00  0.00           H  
ATOM   2711 2HD1 ILE A 181      86.246 -23.624  21.200  1.00  0.00           H  
ATOM   2712 3HD1 ILE A 181      87.700 -22.605  21.072  1.00  0.00           H  
ATOM   2713  N   ARG A 182      91.044 -26.288  22.084  1.00  0.00           N  
ATOM   2714  CA  ARG A 182      91.745 -27.182  22.985  1.00  0.00           C  
ATOM   2715  C   ARG A 182      92.561 -26.434  24.027  1.00  0.00           C  
ATOM   2716  O   ARG A 182      92.615 -26.815  25.195  1.00  0.00           O  
ATOM   2717  CB  ARG A 182      92.667 -28.103  22.199  1.00  0.00           C  
ATOM   2718  CG  ARG A 182      93.281 -29.234  23.007  1.00  0.00           C  
ATOM   2719  CD  ARG A 182      94.606 -28.855  23.563  1.00  0.00           C  
ATOM   2720  NE  ARG A 182      95.209 -29.942  24.317  1.00  0.00           N  
ATOM   2721  CZ  ARG A 182      96.342 -29.838  25.039  1.00  0.00           C  
ATOM   2722  NH1 ARG A 182      96.980 -28.689  25.095  1.00  0.00           N  
ATOM   2723  NH2 ARG A 182      96.810 -30.887  25.691  1.00  0.00           N  
ATOM   2724  H   ARG A 182      91.322 -26.274  21.144  1.00  0.00           H  
ATOM   2725  HA  ARG A 182      91.009 -27.789  23.513  1.00  0.00           H  
ATOM   2726 1HB  ARG A 182      92.115 -28.550  21.373  1.00  0.00           H  
ATOM   2727 2HB  ARG A 182      93.484 -27.522  21.771  1.00  0.00           H  
ATOM   2728 1HG  ARG A 182      92.622 -29.490  23.836  1.00  0.00           H  
ATOM   2729 2HG  ARG A 182      93.416 -30.108  22.367  1.00  0.00           H  
ATOM   2730 1HD  ARG A 182      95.280 -28.591  22.749  1.00  0.00           H  
ATOM   2731 2HD  ARG A 182      94.490 -28.002  24.230  1.00  0.00           H  
ATOM   2732  HE  ARG A 182      94.746 -30.842  24.297  1.00  0.00           H  
ATOM   2733 1HH1 ARG A 182      96.622 -27.887  24.597  1.00  0.00           H  
ATOM   2734 2HH1 ARG A 182      97.829 -28.610  25.637  1.00  0.00           H  
ATOM   2735 1HH2 ARG A 182      96.319 -31.769  25.647  1.00  0.00           H  
ATOM   2736 2HH2 ARG A 182      97.658 -30.807  26.232  1.00  0.00           H  
ATOM   2737  N   GLU A 183      93.224 -25.385  23.594  1.00  0.00           N  
ATOM   2738  CA  GLU A 183      93.984 -24.540  24.495  1.00  0.00           C  
ATOM   2739  C   GLU A 183      93.106 -23.866  25.537  1.00  0.00           C  
ATOM   2740  O   GLU A 183      93.471 -23.748  26.705  1.00  0.00           O  
ATOM   2741  CB  GLU A 183      94.743 -23.476  23.699  1.00  0.00           C  
ATOM   2742  CG  GLU A 183      95.629 -22.572  24.543  1.00  0.00           C  
ATOM   2743  CD  GLU A 183      96.415 -21.590  23.720  1.00  0.00           C  
ATOM   2744  OE1 GLU A 183      96.297 -21.621  22.519  1.00  0.00           O  
ATOM   2745  OE2 GLU A 183      97.136 -20.806  24.294  1.00  0.00           O  
ATOM   2746  H   GLU A 183      93.163 -25.115  22.654  1.00  0.00           H  
ATOM   2747  HA  GLU A 183      94.698 -25.163  25.034  1.00  0.00           H  
ATOM   2748 1HB  GLU A 183      95.374 -23.961  22.953  1.00  0.00           H  
ATOM   2749 2HB  GLU A 183      94.032 -22.845  23.165  1.00  0.00           H  
ATOM   2750 1HG  GLU A 183      95.004 -22.021  25.245  1.00  0.00           H  
ATOM   2751 2HG  GLU A 183      96.316 -23.189  25.119  1.00  0.00           H  
ATOM   2752  N   LEU A 184      91.957 -23.395  25.104  1.00  0.00           N  
ATOM   2753  CA  LEU A 184      90.992 -22.794  26.005  1.00  0.00           C  
ATOM   2754  C   LEU A 184      90.482 -23.776  27.047  1.00  0.00           C  
ATOM   2755  O   LEU A 184      90.302 -23.437  28.215  1.00  0.00           O  
ATOM   2756  CB  LEU A 184      89.809 -22.239  25.203  1.00  0.00           C  
ATOM   2757  CG  LEU A 184      90.112 -21.015  24.330  1.00  0.00           C  
ATOM   2758  CD1 LEU A 184      88.902 -20.696  23.463  1.00  0.00           C  
ATOM   2759  CD2 LEU A 184      90.474 -19.834  25.219  1.00  0.00           C  
ATOM   2760  H   LEU A 184      91.701 -23.503  24.164  1.00  0.00           H  
ATOM   2761  HA  LEU A 184      91.477 -21.975  26.534  1.00  0.00           H  
ATOM   2762 1HB  LEU A 184      89.431 -23.025  24.551  1.00  0.00           H  
ATOM   2763 2HB  LEU A 184      89.017 -21.962  25.899  1.00  0.00           H  
ATOM   2764  HG  LEU A 184      90.948 -21.239  23.667  1.00  0.00           H  
ATOM   2765 1HD1 LEU A 184      89.118 -19.826  22.843  1.00  0.00           H  
ATOM   2766 2HD1 LEU A 184      88.677 -21.550  22.824  1.00  0.00           H  
ATOM   2767 3HD1 LEU A 184      88.044 -20.483  24.100  1.00  0.00           H  
ATOM   2768 1HD2 LEU A 184      90.691 -18.964  24.599  1.00  0.00           H  
ATOM   2769 2HD2 LEU A 184      89.639 -19.608  25.882  1.00  0.00           H  
ATOM   2770 3HD2 LEU A 184      91.353 -20.083  25.815  1.00  0.00           H  
ATOM   2771  N   ILE A 185      90.218 -24.988  26.614  1.00  0.00           N  
ATOM   2772  CA  ILE A 185      89.794 -26.043  27.515  1.00  0.00           C  
ATOM   2773  C   ILE A 185      90.848 -26.376  28.557  1.00  0.00           C  
ATOM   2774  O   ILE A 185      90.546 -26.612  29.725  1.00  0.00           O  
ATOM   2775  CB  ILE A 185      89.441 -27.317  26.725  1.00  0.00           C  
ATOM   2776  CG1 ILE A 185      88.185 -27.091  25.881  1.00  0.00           C  
ATOM   2777  CG2 ILE A 185      89.246 -28.492  27.671  1.00  0.00           C  
ATOM   2778  CD1 ILE A 185      87.921 -28.186  24.872  1.00  0.00           C  
ATOM   2779  H   ILE A 185      90.368 -25.223  25.674  1.00  0.00           H  
ATOM   2780  HA  ILE A 185      88.905 -25.706  28.047  1.00  0.00           H  
ATOM   2781  HB  ILE A 185      90.248 -27.551  26.032  1.00  0.00           H  
ATOM   2782 1HG1 ILE A 185      87.316 -27.013  26.535  1.00  0.00           H  
ATOM   2783 2HG1 ILE A 185      88.273 -26.147  25.342  1.00  0.00           H  
ATOM   2784 1HG2 ILE A 185      88.998 -29.384  27.096  1.00  0.00           H  
ATOM   2785 2HG2 ILE A 185      90.165 -28.666  28.229  1.00  0.00           H  
ATOM   2786 3HG2 ILE A 185      88.437 -28.271  28.366  1.00  0.00           H  
ATOM   2787 1HD1 ILE A 185      87.014 -27.954  24.312  1.00  0.00           H  
ATOM   2788 2HD1 ILE A 185      88.764 -28.257  24.184  1.00  0.00           H  
ATOM   2789 3HD1 ILE A 185      87.794 -29.135  25.391  1.00  0.00           H  
ATOM   2790  N   GLU A 186      92.088 -26.426  28.124  1.00  0.00           N  
ATOM   2791  CA  GLU A 186      93.201 -26.660  29.025  1.00  0.00           C  
ATOM   2792  C   GLU A 186      93.345 -25.563  30.067  1.00  0.00           C  
ATOM   2793  O   GLU A 186      93.630 -25.820  31.235  1.00  0.00           O  
ATOM   2794  CB  GLU A 186      94.501 -26.785  28.228  1.00  0.00           C  
ATOM   2795  CG  GLU A 186      95.722 -27.138  29.068  1.00  0.00           C  
ATOM   2796  CD  GLU A 186      96.958 -27.350  28.241  1.00  0.00           C  
ATOM   2797  OE1 GLU A 186      97.335 -26.451  27.528  1.00  0.00           O  
ATOM   2798  OE2 GLU A 186      97.528 -28.413  28.322  1.00  0.00           O  
ATOM   2799  H   GLU A 186      92.293 -26.237  27.184  1.00  0.00           H  
ATOM   2800  HA  GLU A 186      93.023 -27.594  29.559  1.00  0.00           H  
ATOM   2801 1HB  GLU A 186      94.388 -27.555  27.465  1.00  0.00           H  
ATOM   2802 2HB  GLU A 186      94.707 -25.845  27.717  1.00  0.00           H  
ATOM   2803 1HG  GLU A 186      95.906 -26.331  29.777  1.00  0.00           H  
ATOM   2804 2HG  GLU A 186      95.510 -28.042  29.636  1.00  0.00           H  
ATOM   2805  N   LEU A 187      93.031 -24.340  29.636  1.00  0.00           N  
ATOM   2806  CA  LEU A 187      92.925 -23.194  30.534  1.00  0.00           C  
ATOM   2807  C   LEU A 187      91.682 -23.213  31.426  1.00  0.00           C  
ATOM   2808  O   LEU A 187      91.655 -22.581  32.479  1.00  0.00           O  
ATOM   2809  CB  LEU A 187      92.931 -21.901  29.709  1.00  0.00           C  
ATOM   2810  CG  LEU A 187      94.242 -21.585  28.977  1.00  0.00           C  
ATOM   2811  CD1 LEU A 187      94.051 -20.353  28.103  1.00  0.00           C  
ATOM   2812  CD2 LEU A 187      95.351 -21.367  29.994  1.00  0.00           C  
ATOM   2813  H   LEU A 187      92.835 -24.207  28.657  1.00  0.00           H  
ATOM   2814  HA  LEU A 187      93.781 -23.212  31.209  1.00  0.00           H  
ATOM   2815 1HB  LEU A 187      92.140 -21.962  28.963  1.00  0.00           H  
ATOM   2816 2HB  LEU A 187      92.711 -21.064  30.373  1.00  0.00           H  
ATOM   2817  HG  LEU A 187      94.504 -22.418  28.325  1.00  0.00           H  
ATOM   2818 1HD1 LEU A 187      94.982 -20.128  27.582  1.00  0.00           H  
ATOM   2819 2HD1 LEU A 187      93.264 -20.543  27.372  1.00  0.00           H  
ATOM   2820 3HD1 LEU A 187      93.770 -19.504  28.726  1.00  0.00           H  
ATOM   2821 1HD2 LEU A 187      96.283 -21.142  29.473  1.00  0.00           H  
ATOM   2822 2HD2 LEU A 187      95.090 -20.533  30.645  1.00  0.00           H  
ATOM   2823 3HD2 LEU A 187      95.479 -22.269  30.593  1.00  0.00           H  
ATOM   2824  N   LYS A 188      90.630 -23.907  30.978  1.00  0.00           N  
ATOM   2825  CA  LYS A 188      89.345 -23.865  31.664  1.00  0.00           C  
ATOM   2826  C   LYS A 188      89.159 -25.045  32.609  1.00  0.00           C  
ATOM   2827  O   LYS A 188      88.781 -24.878  33.764  1.00  0.00           O  
ATOM   2828  CB  LYS A 188      88.204 -23.829  30.646  1.00  0.00           C  
ATOM   2829  CG  LYS A 188      86.814 -23.748  31.263  1.00  0.00           C  
ATOM   2830  CD  LYS A 188      86.622 -22.442  32.022  1.00  0.00           C  
ATOM   2831  CE  LYS A 188      85.161 -22.221  32.382  1.00  0.00           C  
ATOM   2832  NZ  LYS A 188      84.640 -23.290  33.277  1.00  0.00           N  
ATOM   2833  H   LYS A 188      90.723 -24.436  30.119  1.00  0.00           H  
ATOM   2834  HA  LYS A 188      89.298 -22.949  32.253  1.00  0.00           H  
ATOM   2835 1HB  LYS A 188      88.330 -22.969  29.989  1.00  0.00           H  
ATOM   2836 2HB  LYS A 188      88.242 -24.725  30.025  1.00  0.00           H  
ATOM   2837 1HG  LYS A 188      86.062 -23.815  30.476  1.00  0.00           H  
ATOM   2838 2HG  LYS A 188      86.671 -24.581  31.950  1.00  0.00           H  
ATOM   2839 1HD  LYS A 188      87.215 -22.463  32.937  1.00  0.00           H  
ATOM   2840 2HD  LYS A 188      86.964 -21.610  31.406  1.00  0.00           H  
ATOM   2841 1HE  LYS A 188      85.051 -21.260  32.883  1.00  0.00           H  
ATOM   2842 2HE  LYS A 188      84.560 -22.202  31.473  1.00  0.00           H  
ATOM   2843 1HZ  LYS A 188      83.670 -23.107  33.492  1.00  0.00           H  
ATOM   2844 2HZ  LYS A 188      84.719 -24.185  32.815  1.00  0.00           H  
ATOM   2845 3HZ  LYS A 188      85.177 -23.305  34.132  1.00  0.00           H  
ATOM   2846  N   ALA A 189      89.374 -26.251  32.087  1.00  0.00           N  
ATOM   2847  CA  ALA A 189      89.019 -27.469  32.803  1.00  0.00           C  
ATOM   2848  C   ALA A 189      90.068 -27.866  33.828  1.00  0.00           C  
ATOM   2849  O   ALA A 189      91.263 -27.885  33.541  1.00  0.00           O  
ATOM   2850  CB  ALA A 189      88.798 -28.608  31.818  1.00  0.00           C  
ATOM   2851  H   ALA A 189      89.749 -26.316  31.152  1.00  0.00           H  
ATOM   2852  HA  ALA A 189      88.080 -27.300  33.331  1.00  0.00           H  
ATOM   2853 1HB  ALA A 189      88.525 -29.512  32.362  1.00  0.00           H  
ATOM   2854 2HB  ALA A 189      87.996 -28.343  31.129  1.00  0.00           H  
ATOM   2855 3HB  ALA A 189      89.714 -28.787  31.257  1.00  0.00           H  
ATOM   2856  N   GLU A 190      89.608 -28.180  35.036  1.00  0.00           N  
ATOM   2857  CA  GLU A 190      90.503 -28.564  36.124  1.00  0.00           C  
ATOM   2858  C   GLU A 190      90.347 -30.035  36.475  1.00  0.00           C  
ATOM   2859  O   GLU A 190      91.339 -30.742  36.674  1.00  0.00           O  
ATOM   2860  CB  GLU A 190      90.237 -27.706  37.363  1.00  0.00           C  
ATOM   2861  CG  GLU A 190      90.552 -26.227  37.182  1.00  0.00           C  
ATOM   2862  CD  GLU A 190      90.255 -25.411  38.410  1.00  0.00           C  
ATOM   2863  OE1 GLU A 190      89.717 -25.954  39.345  1.00  0.00           O  
ATOM   2864  OE2 GLU A 190      90.567 -24.244  38.413  1.00  0.00           O  
ATOM   2865  H   GLU A 190      88.617 -28.150  35.206  1.00  0.00           H  
ATOM   2866  HA  GLU A 190      91.531 -28.388  35.805  1.00  0.00           H  
ATOM   2867 1HB  GLU A 190      89.188 -27.791  37.647  1.00  0.00           H  
ATOM   2868 2HB  GLU A 190      90.834 -28.075  38.197  1.00  0.00           H  
ATOM   2869 1HG  GLU A 190      91.607 -26.119  36.935  1.00  0.00           H  
ATOM   2870 2HG  GLU A 190      89.969 -25.841  36.347  1.00  0.00           H  
ATOM   2871  N   ASP A 191      89.106 -30.487  36.606  1.00  0.00           N  
ATOM   2872  CA  ASP A 191      88.823 -31.831  37.075  1.00  0.00           C  
ATOM   2873  C   ASP A 191      89.319 -32.864  36.077  1.00  0.00           C  
ATOM   2874  O   ASP A 191      89.095 -32.732  34.869  1.00  0.00           O  
ATOM   2875  CB  ASP A 191      87.322 -32.015  37.311  1.00  0.00           C  
ATOM   2876  CG  ASP A 191      86.981 -33.359  37.939  1.00  0.00           C  
ATOM   2877  OD1 ASP A 191      87.069 -33.472  39.139  1.00  0.00           O  
ATOM   2878  OD2 ASP A 191      86.635 -34.260  37.213  1.00  0.00           O  
ATOM   2879  H   ASP A 191      88.332 -29.865  36.398  1.00  0.00           H  
ATOM   2880  HA  ASP A 191      89.336 -31.981  38.026  1.00  0.00           H  
ATOM   2881 1HB  ASP A 191      86.957 -31.222  37.965  1.00  0.00           H  
ATOM   2882 2HB  ASP A 191      86.790 -31.927  36.363  1.00  0.00           H  
ATOM   2883  N   GLU A 192      90.053 -33.854  36.563  1.00  0.00           N  
ATOM   2884  CA  GLU A 192      90.766 -34.772  35.682  1.00  0.00           C  
ATOM   2885  C   GLU A 192      89.814 -35.518  34.763  1.00  0.00           C  
ATOM   2886  O   GLU A 192      90.044 -35.542  33.552  1.00  0.00           O  
ATOM   2887  CB  GLU A 192      91.579 -35.774  36.504  1.00  0.00           C  
ATOM   2888  CG  GLU A 192      92.786 -35.175  37.212  1.00  0.00           C  
ATOM   2889  CD  GLU A 192      93.506 -36.166  38.083  1.00  0.00           C  
ATOM   2890  OE1 GLU A 192      93.020 -37.262  38.229  1.00  0.00           O  
ATOM   2891  OE2 GLU A 192      94.542 -35.826  38.604  1.00  0.00           O  
ATOM   2892  H   GLU A 192      90.174 -33.935  37.564  1.00  0.00           H  
ATOM   2893  HA  GLU A 192      91.458 -34.195  35.068  1.00  0.00           H  
ATOM   2894 1HB  GLU A 192      90.940 -36.229  37.260  1.00  0.00           H  
ATOM   2895 2HB  GLU A 192      91.937 -36.573  35.853  1.00  0.00           H  
ATOM   2896 1HG  GLU A 192      93.481 -34.794  36.464  1.00  0.00           H  
ATOM   2897 2HG  GLU A 192      92.456 -34.335  37.822  1.00  0.00           H  
ATOM   2898  N   ARG A 193      88.722 -36.085  35.295  1.00  0.00           N  
ATOM   2899  CA  ARG A 193      87.851 -36.784  34.359  1.00  0.00           C  
ATOM   2900  C   ARG A 193      87.283 -35.829  33.317  1.00  0.00           C  
ATOM   2901  O   ARG A 193      87.296 -36.121  32.121  1.00  0.00           O  
ATOM   2902  CB  ARG A 193      86.707 -37.463  35.098  1.00  0.00           C  
ATOM   2903  CG  ARG A 193      85.749 -38.245  34.213  1.00  0.00           C  
ATOM   2904  CD  ARG A 193      84.630 -38.829  34.996  1.00  0.00           C  
ATOM   2905  NE  ARG A 193      83.801 -37.801  35.606  1.00  0.00           N  
ATOM   2906  CZ  ARG A 193      82.858 -37.094  34.954  1.00  0.00           C  
ATOM   2907  NH1 ARG A 193      82.638 -37.312  33.676  1.00  0.00           N  
ATOM   2908  NH2 ARG A 193      82.155 -36.179  35.598  1.00  0.00           N  
ATOM   2909  H   ARG A 193      88.510 -36.117  36.282  1.00  0.00           H  
ATOM   2910  HA  ARG A 193      88.434 -37.551  33.849  1.00  0.00           H  
ATOM   2911 1HB  ARG A 193      87.110 -38.153  35.837  1.00  0.00           H  
ATOM   2912 2HB  ARG A 193      86.124 -36.713  35.633  1.00  0.00           H  
ATOM   2913 1HG  ARG A 193      85.329 -37.582  33.456  1.00  0.00           H  
ATOM   2914 2HG  ARG A 193      86.287 -39.059  33.725  1.00  0.00           H  
ATOM   2915 1HD  ARG A 193      84.002 -39.431  34.340  1.00  0.00           H  
ATOM   2916 2HD  ARG A 193      85.031 -39.458  35.790  1.00  0.00           H  
ATOM   2917  HE  ARG A 193      83.942 -37.605  36.588  1.00  0.00           H  
ATOM   2918 1HH1 ARG A 193      83.175 -38.012  33.183  1.00  0.00           H  
ATOM   2919 2HH1 ARG A 193      81.932 -36.781  33.188  1.00  0.00           H  
ATOM   2920 1HH2 ARG A 193      82.325 -36.010  36.581  1.00  0.00           H  
ATOM   2921 2HH2 ARG A 193      81.449 -35.648  35.110  1.00  0.00           H  
ATOM   2922  N   VAL A 194      86.785 -34.687  33.777  1.00  0.00           N  
ATOM   2923  CA  VAL A 194      86.214 -33.691  32.890  1.00  0.00           C  
ATOM   2924  C   VAL A 194      87.200 -33.221  31.834  1.00  0.00           C  
ATOM   2925  O   VAL A 194      86.873 -33.112  30.654  1.00  0.00           O  
ATOM   2926  CB  VAL A 194      85.732 -32.477  33.706  1.00  0.00           C  
ATOM   2927  CG1 VAL A 194      85.331 -31.338  32.780  1.00  0.00           C  
ATOM   2928  CG2 VAL A 194      84.570 -32.882  34.599  1.00  0.00           C  
ATOM   2929  H   VAL A 194      86.804 -34.507  34.771  1.00  0.00           H  
ATOM   2930  HA  VAL A 194      85.359 -34.134  32.377  1.00  0.00           H  
ATOM   2931  HB  VAL A 194      86.555 -32.115  34.322  1.00  0.00           H  
ATOM   2932 1HG1 VAL A 194      84.993 -30.488  33.374  1.00  0.00           H  
ATOM   2933 2HG1 VAL A 194      86.189 -31.041  32.177  1.00  0.00           H  
ATOM   2934 3HG1 VAL A 194      84.523 -31.668  32.128  1.00  0.00           H  
ATOM   2935 1HG2 VAL A 194      84.235 -32.019  35.173  1.00  0.00           H  
ATOM   2936 2HG2 VAL A 194      83.748 -33.249  33.983  1.00  0.00           H  
ATOM   2937 3HG2 VAL A 194      84.891 -33.669  35.281  1.00  0.00           H  
ATOM   2938  N   GLU A 195      88.401 -32.911  32.267  1.00  0.00           N  
ATOM   2939  CA  GLU A 195      89.439 -32.448  31.366  1.00  0.00           C  
ATOM   2940  C   GLU A 195      89.812 -33.490  30.324  1.00  0.00           C  
ATOM   2941  O   GLU A 195      90.036 -33.178  29.156  1.00  0.00           O  
ATOM   2942  CB  GLU A 195      90.684 -32.051  32.163  1.00  0.00           C  
ATOM   2943  CG  GLU A 195      91.817 -31.485  31.319  1.00  0.00           C  
ATOM   2944  CD  GLU A 195      92.992 -31.036  32.142  1.00  0.00           C  
ATOM   2945  OE1 GLU A 195      92.926 -31.140  33.343  1.00  0.00           O  
ATOM   2946  OE2 GLU A 195      93.958 -30.590  31.568  1.00  0.00           O  
ATOM   2947  H   GLU A 195      88.641 -33.053  33.207  1.00  0.00           H  
ATOM   2948  HA  GLU A 195      89.068 -31.572  30.831  1.00  0.00           H  
ATOM   2949 1HB  GLU A 195      90.415 -31.301  32.908  1.00  0.00           H  
ATOM   2950 2HB  GLU A 195      91.067 -32.920  32.697  1.00  0.00           H  
ATOM   2951 1HG  GLU A 195      92.150 -32.249  30.617  1.00  0.00           H  
ATOM   2952 2HG  GLU A 195      91.441 -30.641  30.742  1.00  0.00           H  
ATOM   2953  N   GLU A 196      89.908 -34.727  30.757  1.00  0.00           N  
ATOM   2954  CA  GLU A 196      90.184 -35.829  29.856  1.00  0.00           C  
ATOM   2955  C   GLU A 196      89.093 -36.014  28.814  1.00  0.00           C  
ATOM   2956  O   GLU A 196      89.362 -36.290  27.646  1.00  0.00           O  
ATOM   2957  CB  GLU A 196      90.359 -37.124  30.653  1.00  0.00           C  
ATOM   2958  CG  GLU A 196      91.630 -37.181  31.489  1.00  0.00           C  
ATOM   2959  CD  GLU A 196      91.729 -38.431  32.318  1.00  0.00           C  
ATOM   2960  OE1 GLU A 196      90.787 -39.186  32.336  1.00  0.00           O  
ATOM   2961  OE2 GLU A 196      92.749 -38.633  32.934  1.00  0.00           O  
ATOM   2962  H   GLU A 196      89.727 -34.938  31.697  1.00  0.00           H  
ATOM   2963  HA  GLU A 196      91.111 -35.615  29.322  1.00  0.00           H  
ATOM   2964 1HB  GLU A 196      89.510 -37.256  31.324  1.00  0.00           H  
ATOM   2965 2HB  GLU A 196      90.371 -37.973  29.969  1.00  0.00           H  
ATOM   2966 1HG  GLU A 196      92.492 -37.130  30.825  1.00  0.00           H  
ATOM   2967 2HG  GLU A 196      91.659 -36.313  32.146  1.00  0.00           H  
ATOM   2968  N   ILE A 197      87.858 -35.895  29.247  1.00  0.00           N  
ATOM   2969  CA  ILE A 197      86.724 -35.975  28.346  1.00  0.00           C  
ATOM   2970  C   ILE A 197      86.732 -34.869  27.304  1.00  0.00           C  
ATOM   2971  O   ILE A 197      86.414 -35.085  26.136  1.00  0.00           O  
ATOM   2972  CB  ILE A 197      85.404 -35.920  29.136  1.00  0.00           C  
ATOM   2973  CG1 ILE A 197      85.233 -37.186  29.980  1.00  0.00           C  
ATOM   2974  CG2 ILE A 197      84.226 -35.744  28.190  1.00  0.00           C  
ATOM   2975  CD1 ILE A 197      84.110 -37.100  30.988  1.00  0.00           C  
ATOM   2976  H   ILE A 197      87.682 -35.680  30.187  1.00  0.00           H  
ATOM   2977  HA  ILE A 197      86.772 -36.924  27.814  1.00  0.00           H  
ATOM   2978  HB  ILE A 197      85.430 -35.081  29.829  1.00  0.00           H  
ATOM   2979 1HG1 ILE A 197      85.040 -38.035  29.326  1.00  0.00           H  
ATOM   2980 2HG1 ILE A 197      86.159 -37.391  30.518  1.00  0.00           H  
ATOM   2981 1HG2 ILE A 197      83.300 -35.707  28.765  1.00  0.00           H  
ATOM   2982 2HG2 ILE A 197      84.343 -34.816  27.632  1.00  0.00           H  
ATOM   2983 3HG2 ILE A 197      84.189 -36.582  27.495  1.00  0.00           H  
ATOM   2984 1HD1 ILE A 197      84.052 -38.035  31.548  1.00  0.00           H  
ATOM   2985 2HD1 ILE A 197      84.301 -36.276  31.676  1.00  0.00           H  
ATOM   2986 3HD1 ILE A 197      83.168 -36.930  30.470  1.00  0.00           H  
ATOM   2987  N   ALA A 198      87.064 -33.674  27.737  1.00  0.00           N  
ATOM   2988  CA  ALA A 198      87.181 -32.543  26.836  1.00  0.00           C  
ATOM   2989  C   ALA A 198      88.270 -32.742  25.794  1.00  0.00           C  
ATOM   2990  O   ALA A 198      88.112 -32.391  24.626  1.00  0.00           O  
ATOM   2991  CB  ALA A 198      87.443 -31.272  27.630  1.00  0.00           C  
ATOM   2992  H   ALA A 198      87.306 -33.537  28.677  1.00  0.00           H  
ATOM   2993  HA  ALA A 198      86.239 -32.440  26.298  1.00  0.00           H  
ATOM   2994 1HB  ALA A 198      87.517 -30.425  26.947  1.00  0.00           H  
ATOM   2995 2HB  ALA A 198      86.623 -31.104  28.329  1.00  0.00           H  
ATOM   2996 3HB  ALA A 198      88.375 -31.374  28.183  1.00  0.00           H  
ATOM   2997  N   GLU A 199      89.389 -33.277  26.227  1.00  0.00           N  
ATOM   2998  CA  GLU A 199      90.482 -33.589  25.326  1.00  0.00           C  
ATOM   2999  C   GLU A 199      90.098 -34.626  24.284  1.00  0.00           C  
ATOM   3000  O   GLU A 199      90.469 -34.532  23.116  1.00  0.00           O  
ATOM   3001  CB  GLU A 199      91.690 -34.085  26.123  1.00  0.00           C  
ATOM   3002  CG  GLU A 199      92.915 -34.401  25.276  1.00  0.00           C  
ATOM   3003  CD  GLU A 199      93.496 -33.184  24.611  1.00  0.00           C  
ATOM   3004  OE1 GLU A 199      93.234 -32.098  25.069  1.00  0.00           O  
ATOM   3005  OE2 GLU A 199      94.204 -33.341  23.644  1.00  0.00           O  
ATOM   3006  H   GLU A 199      89.482 -33.539  27.167  1.00  0.00           H  
ATOM   3007  HA  GLU A 199      90.760 -32.680  24.792  1.00  0.00           H  
ATOM   3008 1HB  GLU A 199      91.977 -33.332  26.857  1.00  0.00           H  
ATOM   3009 2HB  GLU A 199      91.420 -34.989  26.669  1.00  0.00           H  
ATOM   3010 1HG  GLU A 199      93.677 -34.853  25.911  1.00  0.00           H  
ATOM   3011 2HG  GLU A 199      92.639 -35.128  24.514  1.00  0.00           H  
ATOM   3012  N   ILE A 200      89.376 -35.636  24.717  1.00  0.00           N  
ATOM   3013  CA  ILE A 200      88.879 -36.658  23.816  1.00  0.00           C  
ATOM   3014  C   ILE A 200      87.924 -36.099  22.774  1.00  0.00           C  
ATOM   3015  O   ILE A 200      87.953 -36.483  21.606  1.00  0.00           O  
ATOM   3016  CB  ILE A 200      88.171 -37.774  24.606  1.00  0.00           C  
ATOM   3017  CG1 ILE A 200      89.166 -38.495  25.519  1.00  0.00           C  
ATOM   3018  CG2 ILE A 200      87.506 -38.758  23.656  1.00  0.00           C  
ATOM   3019  CD1 ILE A 200      90.300 -39.165  24.778  1.00  0.00           C  
ATOM   3020  H   ILE A 200      89.102 -35.681  25.657  1.00  0.00           H  
ATOM   3021  HA  ILE A 200      89.724 -37.090  23.283  1.00  0.00           H  
ATOM   3022  HB  ILE A 200      87.410 -37.337  25.252  1.00  0.00           H  
ATOM   3023 1HG1 ILE A 200      89.592 -37.783  26.225  1.00  0.00           H  
ATOM   3024 2HG1 ILE A 200      88.642 -39.256  26.099  1.00  0.00           H  
ATOM   3025 1HG2 ILE A 200      87.011 -39.541  24.231  1.00  0.00           H  
ATOM   3026 2HG2 ILE A 200      86.770 -38.235  23.047  1.00  0.00           H  
ATOM   3027 3HG2 ILE A 200      88.260 -39.206  23.009  1.00  0.00           H  
ATOM   3028 1HD1 ILE A 200      90.963 -39.655  25.493  1.00  0.00           H  
ATOM   3029 2HD1 ILE A 200      89.897 -39.908  24.090  1.00  0.00           H  
ATOM   3030 3HD1 ILE A 200      90.861 -38.418  24.218  1.00  0.00           H  
ATOM   3031  N   GLY A 201      87.055 -35.213  23.207  1.00  0.00           N  
ATOM   3032  CA  GLY A 201      86.135 -34.546  22.306  1.00  0.00           C  
ATOM   3033  C   GLY A 201      86.852 -33.703  21.264  1.00  0.00           C  
ATOM   3034  O   GLY A 201      86.469 -33.665  20.096  1.00  0.00           O  
ATOM   3035  H   GLY A 201      87.058 -34.936  24.147  1.00  0.00           H  
ATOM   3036 1HA  GLY A 201      85.519 -35.289  21.800  1.00  0.00           H  
ATOM   3037 2HA  GLY A 201      85.463 -33.909  22.879  1.00  0.00           H  
ATOM   3038  N   ILE A 202      87.875 -33.001  21.697  1.00  0.00           N  
ATOM   3039  CA  ILE A 202      88.691 -32.211  20.796  1.00  0.00           C  
ATOM   3040  C   ILE A 202      89.398 -33.062  19.754  1.00  0.00           C  
ATOM   3041  O   ILE A 202      89.502 -32.693  18.586  1.00  0.00           O  
ATOM   3042  CB  ILE A 202      89.737 -31.404  21.586  1.00  0.00           C  
ATOM   3043  CG1 ILE A 202      89.048 -30.386  22.499  1.00  0.00           C  
ATOM   3044  CG2 ILE A 202      90.698 -30.705  20.636  1.00  0.00           C  
ATOM   3045  CD1 ILE A 202      88.210 -29.370  21.759  1.00  0.00           C  
ATOM   3046  H   ILE A 202      88.147 -33.052  22.637  1.00  0.00           H  
ATOM   3047  HA  ILE A 202      88.044 -31.515  20.263  1.00  0.00           H  
ATOM   3048  HB  ILE A 202      90.303 -32.074  22.231  1.00  0.00           H  
ATOM   3049 1HG1 ILE A 202      88.404 -30.910  23.206  1.00  0.00           H  
ATOM   3050 2HG1 ILE A 202      89.800 -29.850  23.079  1.00  0.00           H  
ATOM   3051 1HG2 ILE A 202      91.430 -30.138  21.211  1.00  0.00           H  
ATOM   3052 2HG2 ILE A 202      91.212 -31.448  20.027  1.00  0.00           H  
ATOM   3053 3HG2 ILE A 202      90.142 -30.027  19.989  1.00  0.00           H  
ATOM   3054 1HD1 ILE A 202      87.755 -28.683  22.473  1.00  0.00           H  
ATOM   3055 2HD1 ILE A 202      88.843 -28.808  21.070  1.00  0.00           H  
ATOM   3056 3HD1 ILE A 202      87.429 -29.880  21.199  1.00  0.00           H  
ATOM   3057  N   GLU A 203      89.911 -34.192  20.187  1.00  0.00           N  
ATOM   3058  CA  GLU A 203      90.547 -35.134  19.286  1.00  0.00           C  
ATOM   3059  C   GLU A 203      89.586 -35.681  18.244  1.00  0.00           C  
ATOM   3060  O   GLU A 203      89.932 -35.848  17.076  1.00  0.00           O  
ATOM   3061  CB  GLU A 203      91.154 -36.291  20.083  1.00  0.00           C  
ATOM   3062  CG  GLU A 203      92.367 -35.911  20.919  1.00  0.00           C  
ATOM   3063  CD  GLU A 203      92.887 -37.052  21.748  1.00  0.00           C  
ATOM   3064  OE1 GLU A 203      92.258 -38.083  21.766  1.00  0.00           O  
ATOM   3065  OE2 GLU A 203      93.915 -36.892  22.363  1.00  0.00           O  
ATOM   3066  H   GLU A 203      89.814 -34.452  21.127  1.00  0.00           H  
ATOM   3067  HA  GLU A 203      91.345 -34.616  18.752  1.00  0.00           H  
ATOM   3068 1HB  GLU A 203      90.401 -36.705  20.754  1.00  0.00           H  
ATOM   3069 2HB  GLU A 203      91.454 -37.085  19.399  1.00  0.00           H  
ATOM   3070 1HG  GLU A 203      93.161 -35.568  20.255  1.00  0.00           H  
ATOM   3071 2HG  GLU A 203      92.098 -35.084  21.575  1.00  0.00           H  
ATOM   3072  N   GLY A 204      88.385 -35.991  18.677  1.00  0.00           N  
ATOM   3073  CA  GLY A 204      87.347 -36.454  17.776  1.00  0.00           C  
ATOM   3074  C   GLY A 204      86.975 -35.412  16.734  1.00  0.00           C  
ATOM   3075  O   GLY A 204      86.750 -35.724  15.566  1.00  0.00           O  
ATOM   3076  H   GLY A 204      88.145 -35.850  19.617  1.00  0.00           H  
ATOM   3077 1HA  GLY A 204      87.682 -37.359  17.270  1.00  0.00           H  
ATOM   3078 2HA  GLY A 204      86.458 -36.716  18.349  1.00  0.00           H  
ATOM   3079  N   LEU A 205      86.878 -34.175  17.167  1.00  0.00           N  
ATOM   3080  CA  LEU A 205      86.602 -33.072  16.266  1.00  0.00           C  
ATOM   3081  C   LEU A 205      87.693 -32.887  15.224  1.00  0.00           C  
ATOM   3082  O   LEU A 205      87.425 -32.611  14.056  1.00  0.00           O  
ATOM   3083  CB  LEU A 205      86.436 -31.775  17.068  1.00  0.00           C  
ATOM   3084  CG  LEU A 205      85.177 -31.690  17.940  1.00  0.00           C  
ATOM   3085  CD1 LEU A 205      85.244 -30.440  18.808  1.00  0.00           C  
ATOM   3086  CD2 LEU A 205      83.943 -31.673  17.051  1.00  0.00           C  
ATOM   3087  H   LEU A 205      87.059 -33.964  18.107  1.00  0.00           H  
ATOM   3088  HA  LEU A 205      85.674 -33.283  15.736  1.00  0.00           H  
ATOM   3089 1HB  LEU A 205      87.300 -31.657  17.720  1.00  0.00           H  
ATOM   3090 2HB  LEU A 205      86.414 -30.937  16.372  1.00  0.00           H  
ATOM   3091  HG  LEU A 205      85.134 -32.554  18.604  1.00  0.00           H  
ATOM   3092 1HD1 LEU A 205      84.350 -30.379  19.428  1.00  0.00           H  
ATOM   3093 2HD1 LEU A 205      86.125 -30.488  19.447  1.00  0.00           H  
ATOM   3094 3HD1 LEU A 205      85.305 -29.559  18.171  1.00  0.00           H  
ATOM   3095 1HD2 LEU A 205      83.048 -31.612  17.671  1.00  0.00           H  
ATOM   3096 2HD2 LEU A 205      83.984 -30.807  16.388  1.00  0.00           H  
ATOM   3097 3HD2 LEU A 205      83.911 -32.585  16.455  1.00  0.00           H  
ATOM   3098  N   GLU A 206      88.928 -33.007  15.657  1.00  0.00           N  
ATOM   3099  CA  GLU A 206      90.061 -32.926  14.756  1.00  0.00           C  
ATOM   3100  C   GLU A 206      90.054 -34.033  13.714  1.00  0.00           C  
ATOM   3101  O   GLU A 206      90.372 -33.816  12.546  1.00  0.00           O  
ATOM   3102  CB  GLU A 206      91.367 -32.979  15.552  1.00  0.00           C  
ATOM   3103  CG  GLU A 206      92.624 -32.834  14.708  1.00  0.00           C  
ATOM   3104  CD  GLU A 206      93.883 -32.815  15.530  1.00  0.00           C  
ATOM   3105  OE1 GLU A 206      93.786 -32.890  16.732  1.00  0.00           O  
ATOM   3106  OE2 GLU A 206      94.942 -32.727  14.957  1.00  0.00           O  
ATOM   3107  H   GLU A 206      89.104 -33.222  16.597  1.00  0.00           H  
ATOM   3108  HA  GLU A 206      90.012 -31.977  14.222  1.00  0.00           H  
ATOM   3109 1HB  GLU A 206      91.371 -32.183  16.298  1.00  0.00           H  
ATOM   3110 2HB  GLU A 206      91.430 -33.928  16.086  1.00  0.00           H  
ATOM   3111 1HG  GLU A 206      92.677 -33.666  14.006  1.00  0.00           H  
ATOM   3112 2HG  GLU A 206      92.559 -31.912  14.132  1.00  0.00           H  
ATOM   3113  N   LYS A 207      89.722 -35.228  14.147  1.00  0.00           N  
ATOM   3114  CA  LYS A 207      89.605 -36.358  13.246  1.00  0.00           C  
ATOM   3115  C   LYS A 207      88.516 -36.160  12.204  1.00  0.00           C  
ATOM   3116  O   LYS A 207      88.674 -36.510  11.036  1.00  0.00           O  
ATOM   3117  CB  LYS A 207      89.336 -37.637  14.041  1.00  0.00           C  
ATOM   3118  CG  LYS A 207      90.507 -38.105  14.895  1.00  0.00           C  
ATOM   3119  CD  LYS A 207      91.677 -38.551  14.031  1.00  0.00           C  
ATOM   3120  CE  LYS A 207      92.820 -39.089  14.880  1.00  0.00           C  
ATOM   3121  NZ  LYS A 207      93.984 -39.501  14.050  1.00  0.00           N  
ATOM   3122  H   LYS A 207      89.481 -35.365  15.087  1.00  0.00           H  
ATOM   3123  HA  LYS A 207      90.546 -36.471  12.706  1.00  0.00           H  
ATOM   3124 1HB  LYS A 207      88.481 -37.483  14.700  1.00  0.00           H  
ATOM   3125 2HB  LYS A 207      89.079 -38.445  13.355  1.00  0.00           H  
ATOM   3126 1HG  LYS A 207      90.834 -37.290  15.542  1.00  0.00           H  
ATOM   3127 2HG  LYS A 207      90.190 -38.937  15.521  1.00  0.00           H  
ATOM   3128 1HD  LYS A 207      91.346 -39.333  13.345  1.00  0.00           H  
ATOM   3129 2HD  LYS A 207      92.040 -37.707  13.445  1.00  0.00           H  
ATOM   3130 1HE  LYS A 207      93.143 -38.322  15.582  1.00  0.00           H  
ATOM   3131 2HE  LYS A 207      92.475 -39.951  15.451  1.00  0.00           H  
ATOM   3132 1HZ  LYS A 207      94.718 -39.851  14.649  1.00  0.00           H  
ATOM   3133 2HZ  LYS A 207      93.700 -40.226  13.407  1.00  0.00           H  
ATOM   3134 3HZ  LYS A 207      94.326 -38.705  13.530  1.00  0.00           H  
ATOM   3135  N   MET A 208      87.397 -35.624  12.637  1.00  0.00           N  
ATOM   3136  CA  MET A 208      86.304 -35.313  11.736  1.00  0.00           C  
ATOM   3137  C   MET A 208      86.688 -34.275  10.694  1.00  0.00           C  
ATOM   3138  O   MET A 208      86.316 -34.370   9.526  1.00  0.00           O  
ATOM   3139  CB  MET A 208      85.095 -34.833  12.537  1.00  0.00           C  
ATOM   3140  CG  MET A 208      84.476 -35.893  13.439  1.00  0.00           C  
ATOM   3141  SD  MET A 208      83.879 -37.325  12.520  1.00  0.00           S  
ATOM   3142  CE  MET A 208      85.250 -38.457  12.728  1.00  0.00           C  
ATOM   3143  H   MET A 208      87.305 -35.362  13.577  1.00  0.00           H  
ATOM   3144  HA  MET A 208      86.039 -36.223  11.198  1.00  0.00           H  
ATOM   3145 1HB  MET A 208      85.384 -33.990  13.162  1.00  0.00           H  
ATOM   3146 2HB  MET A 208      84.321 -34.484  11.853  1.00  0.00           H  
ATOM   3147 1HG  MET A 208      85.217 -36.231  14.162  1.00  0.00           H  
ATOM   3148 2HG  MET A 208      83.639 -35.460  13.986  1.00  0.00           H  
ATOM   3149 1HE  MET A 208      85.031 -39.394  12.215  1.00  0.00           H  
ATOM   3150 2HE  MET A 208      86.154 -38.015  12.307  1.00  0.00           H  
ATOM   3151 3HE  MET A 208      85.403 -38.653  13.790  1.00  0.00           H  
ATOM   3152  N   LEU A 209      87.410 -33.265  11.127  1.00  0.00           N  
ATOM   3153  CA  LEU A 209      87.907 -32.244  10.226  1.00  0.00           C  
ATOM   3154  C   LEU A 209      88.862 -32.803   9.184  1.00  0.00           C  
ATOM   3155  O   LEU A 209      88.834 -32.420   8.016  1.00  0.00           O  
ATOM   3156  CB  LEU A 209      88.613 -31.143  11.028  1.00  0.00           C  
ATOM   3157  CG  LEU A 209      89.086 -29.929  10.218  1.00  0.00           C  
ATOM   3158  CD1 LEU A 209      90.380 -30.274   9.493  1.00  0.00           C  
ATOM   3159  CD2 LEU A 209      88.000 -29.521   9.234  1.00  0.00           C  
ATOM   3160  H   LEU A 209      87.684 -33.221  12.067  1.00  0.00           H  
ATOM   3161  HA  LEU A 209      87.060 -31.808   9.696  1.00  0.00           H  
ATOM   3162 1HB  LEU A 209      87.932 -30.783  11.798  1.00  0.00           H  
ATOM   3163 2HB  LEU A 209      89.487 -31.575  11.517  1.00  0.00           H  
ATOM   3164  HG  LEU A 209      89.293 -29.099  10.894  1.00  0.00           H  
ATOM   3165 1HD1 LEU A 209      90.716 -29.412   8.918  1.00  0.00           H  
ATOM   3166 2HD1 LEU A 209      91.145 -30.542  10.222  1.00  0.00           H  
ATOM   3167 3HD1 LEU A 209      90.207 -31.113   8.821  1.00  0.00           H  
ATOM   3168 1HD2 LEU A 209      88.336 -28.657   8.658  1.00  0.00           H  
ATOM   3169 2HD2 LEU A 209      87.793 -30.350   8.556  1.00  0.00           H  
ATOM   3170 3HD2 LEU A 209      87.092 -29.263   9.779  1.00  0.00           H  
ATOM   3171  N   GLU A 210      89.731 -33.688   9.617  1.00  0.00           N  
ATOM   3172  CA  GLU A 210      90.651 -34.355   8.716  1.00  0.00           C  
ATOM   3173  C   GLU A 210      89.935 -35.199   7.674  1.00  0.00           C  
ATOM   3174  O   GLU A 210      90.316 -35.237   6.506  1.00  0.00           O  
ATOM   3175  CB  GLU A 210      91.617 -35.234   9.513  1.00  0.00           C  
ATOM   3176  CG  GLU A 210      92.674 -35.932   8.668  1.00  0.00           C  
ATOM   3177  CD  GLU A 210      93.650 -36.726   9.491  1.00  0.00           C  
ATOM   3178  OE1 GLU A 210      93.528 -36.721  10.693  1.00  0.00           O  
ATOM   3179  OE2 GLU A 210      94.519 -37.340   8.918  1.00  0.00           O  
ATOM   3180  H   GLU A 210      89.728 -33.967  10.557  1.00  0.00           H  
ATOM   3181  HA  GLU A 210      91.223 -33.597   8.182  1.00  0.00           H  
ATOM   3182 1HB  GLU A 210      92.132 -34.627  10.258  1.00  0.00           H  
ATOM   3183 2HB  GLU A 210      91.056 -36.001  10.047  1.00  0.00           H  
ATOM   3184 1HG  GLU A 210      92.179 -36.603   7.966  1.00  0.00           H  
ATOM   3185 2HG  GLU A 210      93.216 -35.185   8.092  1.00  0.00           H  
ATOM   3186  N   HIS A 211      88.912 -35.900   8.107  1.00  0.00           N  
ATOM   3187  CA  HIS A 211      88.095 -36.691   7.206  1.00  0.00           C  
ATOM   3188  C   HIS A 211      87.389 -35.839   6.164  1.00  0.00           C  
ATOM   3189  O   HIS A 211      87.284 -36.209   4.996  1.00  0.00           O  
ATOM   3190  CB  HIS A 211      87.056 -37.492   7.997  1.00  0.00           C  
ATOM   3191  CG  HIS A 211      87.643 -38.619   8.791  1.00  0.00           C  
ATOM   3192  ND1 HIS A 211      87.803 -38.560  10.159  1.00  0.00           N  
ATOM   3193  CD2 HIS A 211      88.108 -39.831   8.409  1.00  0.00           C  
ATOM   3194  CE1 HIS A 211      88.341 -39.689  10.585  1.00  0.00           C  
ATOM   3195  NE2 HIS A 211      88.536 -40.476   9.543  1.00  0.00           N  
ATOM   3196  H   HIS A 211      88.638 -35.849   9.047  1.00  0.00           H  
ATOM   3197  HA  HIS A 211      88.727 -37.392   6.663  1.00  0.00           H  
ATOM   3198 1HB  HIS A 211      86.530 -36.829   8.684  1.00  0.00           H  
ATOM   3199 2HB  HIS A 211      86.318 -37.907   7.311  1.00  0.00           H  
ATOM   3200  HD1 HIS A 211      87.489 -37.824  10.760  1.00  0.00           H  
ATOM   3201  HD2 HIS A 211      88.187 -40.322   7.439  1.00  0.00           H  
ATOM   3202  HE1 HIS A 211      88.548 -39.841  11.644  1.00  0.00           H  
ATOM   3203  N   ALA A 212      86.875 -34.710   6.597  1.00  0.00           N  
ATOM   3204  CA  ALA A 212      86.239 -33.768   5.696  1.00  0.00           C  
ATOM   3205  C   ALA A 212      87.200 -33.221   4.654  1.00  0.00           C  
ATOM   3206  O   ALA A 212      86.854 -33.054   3.486  1.00  0.00           O  
ATOM   3207  CB  ALA A 212      85.623 -32.625   6.490  1.00  0.00           C  
ATOM   3208  H   ALA A 212      86.973 -34.450   7.537  1.00  0.00           H  
ATOM   3209  HA  ALA A 212      85.450 -34.294   5.158  1.00  0.00           H  
ATOM   3210 1HB  ALA A 212      85.136 -31.929   5.807  1.00  0.00           H  
ATOM   3211 2HB  ALA A 212      84.887 -33.023   7.189  1.00  0.00           H  
ATOM   3212 3HB  ALA A 212      86.404 -32.105   7.043  1.00  0.00           H  
ATOM   3213  N   ARG A 213      88.401 -32.911   5.087  1.00  0.00           N  
ATOM   3214  CA  ARG A 213      89.439 -32.448   4.186  1.00  0.00           C  
ATOM   3215  C   ARG A 213      89.812 -33.490   3.144  1.00  0.00           C  
ATOM   3216  O   ARG A 213      90.036 -33.178   1.976  1.00  0.00           O  
ATOM   3217  CB  ARG A 213      90.683 -32.063   4.973  1.00  0.00           C  
ATOM   3218  CG  ARG A 213      91.834 -31.532   4.131  1.00  0.00           C  
ATOM   3219  CD  ARG A 213      92.779 -32.612   3.750  1.00  0.00           C  
ATOM   3220  NE  ARG A 213      93.854 -32.119   2.905  1.00  0.00           N  
ATOM   3221  CZ  ARG A 213      93.770 -31.972   1.568  1.00  0.00           C  
ATOM   3222  NH1 ARG A 213      92.657 -32.283   0.941  1.00  0.00           N  
ATOM   3223  NH2 ARG A 213      94.806 -31.514   0.887  1.00  0.00           N  
ATOM   3224  H   ARG A 213      88.641 -33.053   6.027  1.00  0.00           H  
ATOM   3225  HA  ARG A 213      89.065 -31.577   3.646  1.00  0.00           H  
ATOM   3226 1HB  ARG A 213      90.429 -31.297   5.704  1.00  0.00           H  
ATOM   3227 2HB  ARG A 213      91.050 -32.931   5.522  1.00  0.00           H  
ATOM   3228 1HG  ARG A 213      91.441 -31.084   3.219  1.00  0.00           H  
ATOM   3229 2HG  ARG A 213      92.383 -30.780   4.698  1.00  0.00           H  
ATOM   3230 1HD  ARG A 213      93.222 -33.042   4.649  1.00  0.00           H  
ATOM   3231 2HD  ARG A 213      92.244 -33.388   3.203  1.00  0.00           H  
ATOM   3232  HE  ARG A 213      94.727 -31.869   3.351  1.00  0.00           H  
ATOM   3233 1HH1 ARG A 213      91.865 -32.633   1.462  1.00  0.00           H  
ATOM   3234 2HH1 ARG A 213      92.594 -32.171  -0.060  1.00  0.00           H  
ATOM   3235 1HH2 ARG A 213      95.662 -31.275   1.369  1.00  0.00           H  
ATOM   3236 2HH2 ARG A 213      94.743 -31.402  -0.114  1.00  0.00           H  
ATOM   3237  N   LYS A 214      89.781 -34.757   3.516  1.00  0.00           N  
ATOM   3238  CA  LYS A 214      90.033 -35.810   2.529  1.00  0.00           C  
ATOM   3239  C   LYS A 214      88.885 -36.042   1.535  1.00  0.00           C  
ATOM   3240  O   LYS A 214      89.110 -36.517   0.422  1.00  0.00           O  
ATOM   3241  CB  LYS A 214      90.349 -37.121   3.252  1.00  0.00           C  
ATOM   3242  CG  LYS A 214      91.688 -37.131   3.979  1.00  0.00           C  
ATOM   3243  CD  LYS A 214      91.927 -38.462   4.676  1.00  0.00           C  
ATOM   3244  CE  LYS A 214      93.265 -38.475   5.401  1.00  0.00           C  
ATOM   3245  NZ  LYS A 214      93.497 -39.758   6.118  1.00  0.00           N  
ATOM   3246  H   LYS A 214      89.590 -35.000   4.478  1.00  0.00           H  
ATOM   3247  HA  LYS A 214      90.892 -35.520   1.924  1.00  0.00           H  
ATOM   3248 1HB  LYS A 214      89.569 -37.329   3.985  1.00  0.00           H  
ATOM   3249 2HB  LYS A 214      90.352 -37.941   2.534  1.00  0.00           H  
ATOM   3250 1HG  LYS A 214      92.492 -36.955   3.264  1.00  0.00           H  
ATOM   3251 2HG  LYS A 214      91.704 -36.334   4.721  1.00  0.00           H  
ATOM   3252 1HD  LYS A 214      91.130 -38.644   5.398  1.00  0.00           H  
ATOM   3253 2HD  LYS A 214      91.917 -39.266   3.939  1.00  0.00           H  
ATOM   3254 1HE  LYS A 214      94.070 -38.324   4.683  1.00  0.00           H  
ATOM   3255 2HE  LYS A 214      93.295 -37.659   6.123  1.00  0.00           H  
ATOM   3256 1HZ  LYS A 214      94.392 -39.726   6.586  1.00  0.00           H  
ATOM   3257 2HZ  LYS A 214      92.765 -39.900   6.801  1.00  0.00           H  
ATOM   3258 3HZ  LYS A 214      93.490 -40.520   5.456  1.00  0.00           H  
ATOM   3259  N   ASN A 215      87.655 -35.757   1.957  1.00  0.00           N  
ATOM   3260  CA  ASN A 215      86.464 -36.097   1.169  1.00  0.00           C  
ATOM   3261  C   ASN A 215      86.117 -35.001   0.165  1.00  0.00           C  
ATOM   3262  O   ASN A 215      86.138 -33.815   0.495  1.00  0.00           O  
ATOM   3263  CB  ASN A 215      85.282 -36.369   2.081  1.00  0.00           C  
ATOM   3264  CG  ASN A 215      84.077 -36.867   1.333  1.00  0.00           C  
ATOM   3265  OD1 ASN A 215      83.274 -36.075   0.826  1.00  0.00           O  
ATOM   3266  ND2 ASN A 215      83.934 -38.166   1.253  1.00  0.00           N  
ATOM   3267  H   ASN A 215      87.535 -35.330   2.864  1.00  0.00           H  
ATOM   3268  HA  ASN A 215      86.665 -37.016   0.617  1.00  0.00           H  
ATOM   3269 1HB  ASN A 215      85.563 -37.111   2.829  1.00  0.00           H  
ATOM   3270 2HB  ASN A 215      85.013 -35.455   2.612  1.00  0.00           H  
ATOM   3271 1HD2 ASN A 215      83.151 -38.555   0.767  1.00  0.00           H  
ATOM   3272 2HD2 ASN A 215      84.608 -38.769   1.678  1.00  0.00           H  
ATOM   3273  N   LYS A 216      85.799 -35.403  -1.062  1.00  0.00           N  
ATOM   3274  CA  LYS A 216      85.463 -34.452  -2.119  1.00  0.00           C  
ATOM   3275  C   LYS A 216      83.985 -34.512  -2.502  1.00  0.00           C  
ATOM   3276  O   LYS A 216      83.566 -33.886  -3.477  1.00  0.00           O  
ATOM   3277  CB  LYS A 216      86.330 -34.704  -3.353  1.00  0.00           C  
ATOM   3278  CG  LYS A 216      87.818 -34.462  -3.137  1.00  0.00           C  
ATOM   3279  CD  LYS A 216      88.608 -34.700  -4.415  1.00  0.00           C  
ATOM   3280  CE  LYS A 216      90.099 -34.499  -4.190  1.00  0.00           C  
ATOM   3281  NZ  LYS A 216      90.424 -33.089  -3.839  1.00  0.00           N  
ATOM   3282  H   LYS A 216      85.798 -36.392  -1.270  1.00  0.00           H  
ATOM   3283  HA  LYS A 216      85.678 -33.444  -1.759  1.00  0.00           H  
ATOM   3284 1HB  LYS A 216      86.204 -35.737  -3.682  1.00  0.00           H  
ATOM   3285 2HB  LYS A 216      86.001 -34.059  -4.168  1.00  0.00           H  
ATOM   3286 1HG  LYS A 216      87.976 -33.435  -2.807  1.00  0.00           H  
ATOM   3287 2HG  LYS A 216      88.186 -35.134  -2.362  1.00  0.00           H  
ATOM   3288 1HD  LYS A 216      88.436 -35.718  -4.766  1.00  0.00           H  
ATOM   3289 2HD  LYS A 216      88.271 -34.007  -5.185  1.00  0.00           H  
ATOM   3290 1HE  LYS A 216      90.437 -35.148  -3.384  1.00  0.00           H  
ATOM   3291 2HE  LYS A 216      90.643 -34.768  -5.095  1.00  0.00           H  
ATOM   3292 1HZ  LYS A 216      91.420 -32.997  -3.699  1.00  0.00           H  
ATOM   3293 2HZ  LYS A 216      90.133 -32.478  -4.589  1.00  0.00           H  
ATOM   3294 3HZ  LYS A 216      89.940 -32.833  -2.990  1.00  0.00           H  
ATOM   3295  N   SER A 217      83.201 -35.273  -1.744  1.00  0.00           N  
ATOM   3296  CA  SER A 217      81.777 -35.431  -2.031  1.00  0.00           C  
ATOM   3297  C   SER A 217      80.929 -34.610  -1.066  1.00  0.00           C  
ATOM   3298  O   SER A 217      81.203 -34.576   0.134  1.00  0.00           O  
ATOM   3299  CB  SER A 217      81.384 -36.893  -1.945  1.00  0.00           C  
ATOM   3300  OG  SER A 217      82.030 -37.645  -2.935  1.00  0.00           O  
ATOM   3301  H   SER A 217      83.599 -35.754  -0.950  1.00  0.00           H  
ATOM   3302  HA  SER A 217      81.588 -35.084  -3.047  1.00  0.00           H  
ATOM   3303 1HB  SER A 217      81.645 -37.282  -0.961  1.00  0.00           H  
ATOM   3304 2HB  SER A 217      80.305 -36.987  -2.059  1.00  0.00           H  
ATOM   3305  HG  SER A 217      81.732 -38.550  -2.816  1.00  0.00           H  
ATOM   3306  N   GLU A 218      79.924 -33.918  -1.599  1.00  0.00           N  
ATOM   3307  CA  GLU A 218      79.127 -33.007  -0.788  1.00  0.00           C  
ATOM   3308  C   GLU A 218      78.256 -33.769   0.213  1.00  0.00           C  
ATOM   3309  O   GLU A 218      78.110 -33.348   1.361  1.00  0.00           O  
ATOM   3310  CB  GLU A 218      78.246 -32.133  -1.684  1.00  0.00           C  
ATOM   3311  CG  GLU A 218      79.018 -31.167  -2.573  1.00  0.00           C  
ATOM   3312  CD  GLU A 218      79.554 -31.818  -3.817  1.00  0.00           C  
ATOM   3313  OE1 GLU A 218      79.314 -32.988  -4.004  1.00  0.00           O  
ATOM   3314  OE2 GLU A 218      80.204 -31.147  -4.582  1.00  0.00           O  
ATOM   3315  H   GLU A 218      79.707 -34.023  -2.580  1.00  0.00           H  
ATOM   3316  HA  GLU A 218      79.803 -32.368  -0.219  1.00  0.00           H  
ATOM   3317 1HB  GLU A 218      77.639 -32.767  -2.328  1.00  0.00           H  
ATOM   3318 2HB  GLU A 218      77.566 -31.548  -1.065  1.00  0.00           H  
ATOM   3319 1HG  GLU A 218      78.358 -30.349  -2.860  1.00  0.00           H  
ATOM   3320 2HG  GLU A 218      79.846 -30.748  -2.003  1.00  0.00           H  
ATOM   3321  N   VAL A 219      77.757 -34.935  -0.196  1.00  0.00           N  
ATOM   3322  CA  VAL A 219      77.064 -35.836   0.705  1.00  0.00           C  
ATOM   3323  C   VAL A 219      77.989 -36.442   1.748  1.00  0.00           C  
ATOM   3324  O   VAL A 219      77.634 -36.587   2.916  1.00  0.00           O  
ATOM   3325  CB  VAL A 219      76.398 -36.969  -0.098  1.00  0.00           C  
ATOM   3326  CG1 VAL A 219      75.818 -38.017   0.840  1.00  0.00           C  
ATOM   3327  CG2 VAL A 219      75.318 -36.397  -1.003  1.00  0.00           C  
ATOM   3328  H   VAL A 219      77.838 -35.201  -1.135  1.00  0.00           H  
ATOM   3329  HA  VAL A 219      76.291 -35.273   1.230  1.00  0.00           H  
ATOM   3330  HB  VAL A 219      77.156 -37.466  -0.704  1.00  0.00           H  
ATOM   3331 1HG1 VAL A 219      75.352 -38.811   0.256  1.00  0.00           H  
ATOM   3332 2HG1 VAL A 219      76.614 -38.438   1.453  1.00  0.00           H  
ATOM   3333 3HG1 VAL A 219      75.069 -37.554   1.484  1.00  0.00           H  
ATOM   3334 1HG2 VAL A 219      74.852 -37.204  -1.568  1.00  0.00           H  
ATOM   3335 2HG2 VAL A 219      74.563 -35.896  -0.397  1.00  0.00           H  
ATOM   3336 3HG2 VAL A 219      75.763 -35.681  -1.694  1.00  0.00           H  
ATOM   3337  N   GLY A 220      79.170 -36.824   1.314  1.00  0.00           N  
ATOM   3338  CA  GLY A 220      80.177 -37.351   2.215  1.00  0.00           C  
ATOM   3339  C   GLY A 220      80.612 -36.334   3.258  1.00  0.00           C  
ATOM   3340  O   GLY A 220      80.818 -36.659   4.426  1.00  0.00           O  
ATOM   3341  H   GLY A 220      79.418 -36.698   0.375  1.00  0.00           H  
ATOM   3342 1HA  GLY A 220      79.786 -38.234   2.721  1.00  0.00           H  
ATOM   3343 2HA  GLY A 220      81.047 -37.667   1.642  1.00  0.00           H  
ATOM   3344  N   LEU A 221      80.785 -35.105   2.824  1.00  0.00           N  
ATOM   3345  CA  LEU A 221      81.129 -34.022   3.725  1.00  0.00           C  
ATOM   3346  C   LEU A 221      80.052 -33.769   4.768  1.00  0.00           C  
ATOM   3347  O   LEU A 221      80.336 -33.511   5.936  1.00  0.00           O  
ATOM   3348  CB  LEU A 221      81.376 -32.739   2.923  1.00  0.00           C  
ATOM   3349  CG  LEU A 221      81.775 -31.507   3.745  1.00  0.00           C  
ATOM   3350  CD1 LEU A 221      83.068 -31.794   4.496  1.00  0.00           C  
ATOM   3351  CD2 LEU A 221      81.933 -30.308   2.821  1.00  0.00           C  
ATOM   3352  H   LEU A 221      80.618 -34.883   1.885  1.00  0.00           H  
ATOM   3353  HA  LEU A 221      82.042 -34.291   4.255  1.00  0.00           H  
ATOM   3354 1HB  LEU A 221      82.170 -32.927   2.202  1.00  0.00           H  
ATOM   3355 2HB  LEU A 221      80.467 -32.491   2.374  1.00  0.00           H  
ATOM   3356  HG  LEU A 221      81.001 -31.296   4.484  1.00  0.00           H  
ATOM   3357 1HD1 LEU A 221      83.352 -30.918   5.080  1.00  0.00           H  
ATOM   3358 2HD1 LEU A 221      82.921 -32.642   5.163  1.00  0.00           H  
ATOM   3359 3HD1 LEU A 221      83.858 -32.025   3.783  1.00  0.00           H  
ATOM   3360 1HD2 LEU A 221      82.216 -29.433   3.406  1.00  0.00           H  
ATOM   3361 2HD2 LEU A 221      82.708 -30.518   2.083  1.00  0.00           H  
ATOM   3362 3HD2 LEU A 221      80.989 -30.115   2.311  1.00  0.00           H  
ATOM   3363  N   GLU A 222      78.812 -33.813   4.334  1.00  0.00           N  
ATOM   3364  CA  GLU A 222      77.684 -33.662   5.235  1.00  0.00           C  
ATOM   3365  C   GLU A 222      77.624 -34.767   6.278  1.00  0.00           C  
ATOM   3366  O   GLU A 222      77.319 -34.532   7.446  1.00  0.00           O  
ATOM   3367  CB  GLU A 222      76.378 -33.636   4.438  1.00  0.00           C  
ATOM   3368  CG  GLU A 222      75.132 -33.415   5.282  1.00  0.00           C  
ATOM   3369  CD  GLU A 222      73.877 -33.320   4.459  1.00  0.00           C  
ATOM   3370  OE1 GLU A 222      73.969 -33.402   3.258  1.00  0.00           O  
ATOM   3371  OE2 GLU A 222      72.824 -33.167   5.033  1.00  0.00           O  
ATOM   3372  H   GLU A 222      78.622 -34.016   3.395  1.00  0.00           H  
ATOM   3373  HA  GLU A 222      77.795 -32.721   5.774  1.00  0.00           H  
ATOM   3374 1HB  GLU A 222      76.422 -32.841   3.693  1.00  0.00           H  
ATOM   3375 2HB  GLU A 222      76.259 -34.579   3.905  1.00  0.00           H  
ATOM   3376 1HG  GLU A 222      75.029 -34.242   5.985  1.00  0.00           H  
ATOM   3377 2HG  GLU A 222      75.253 -32.498   5.858  1.00  0.00           H  
ATOM   3378  N   GLY A 223      77.881 -35.981   5.844  1.00  0.00           N  
ATOM   3379  CA  GLY A 223      77.929 -37.116   6.745  1.00  0.00           C  
ATOM   3380  C   GLY A 223      79.027 -36.985   7.788  1.00  0.00           C  
ATOM   3381  O   GLY A 223      78.848 -37.325   8.956  1.00  0.00           O  
ATOM   3382  H   GLY A 223      78.114 -36.132   4.905  1.00  0.00           H  
ATOM   3383 1HA  GLY A 223      76.969 -37.220   7.251  1.00  0.00           H  
ATOM   3384 2HA  GLY A 223      78.090 -38.029   6.172  1.00  0.00           H  
ATOM   3385  N   ILE A 224      80.177 -36.520   7.354  1.00  0.00           N  
ATOM   3386  CA  ILE A 224      81.288 -36.276   8.255  1.00  0.00           C  
ATOM   3387  C   ILE A 224      80.968 -35.217   9.298  1.00  0.00           C  
ATOM   3388  O   ILE A 224      81.334 -35.334  10.466  1.00  0.00           O  
ATOM   3389  CB  ILE A 224      82.538 -35.848   7.465  1.00  0.00           C  
ATOM   3390  CG1 ILE A 224      83.061 -37.014   6.621  1.00  0.00           C  
ATOM   3391  CG2 ILE A 224      83.619 -35.346   8.410  1.00  0.00           C  
ATOM   3392  CD1 ILE A 224      84.113 -36.613   5.611  1.00  0.00           C  
ATOM   3393  H   ILE A 224      80.286 -36.264   6.415  1.00  0.00           H  
ATOM   3394  HA  ILE A 224      81.512 -37.200   8.787  1.00  0.00           H  
ATOM   3395  HB  ILE A 224      82.275 -35.050   6.771  1.00  0.00           H  
ATOM   3396 1HG1 ILE A 224      83.487 -37.774   7.274  1.00  0.00           H  
ATOM   3397 2HG1 ILE A 224      82.231 -37.474   6.083  1.00  0.00           H  
ATOM   3398 1HG2 ILE A 224      84.496 -35.049   7.835  1.00  0.00           H  
ATOM   3399 2HG2 ILE A 224      83.243 -34.489   8.968  1.00  0.00           H  
ATOM   3400 3HG2 ILE A 224      83.893 -36.140   9.105  1.00  0.00           H  
ATOM   3401 1HD1 ILE A 224      84.433 -37.492   5.052  1.00  0.00           H  
ATOM   3402 2HD1 ILE A 224      83.695 -35.877   4.924  1.00  0.00           H  
ATOM   3403 3HD1 ILE A 224      84.968 -36.183   6.130  1.00  0.00           H  
ATOM   3404  N   ALA A 225      80.310 -34.165   8.864  1.00  0.00           N  
ATOM   3405  CA  ALA A 225      79.877 -33.114   9.765  1.00  0.00           C  
ATOM   3406  C   ALA A 225      78.890 -33.613  10.808  1.00  0.00           C  
ATOM   3407  O   ALA A 225      78.942 -33.233  11.976  1.00  0.00           O  
ATOM   3408  CB  ALA A 225      79.265 -31.969   8.971  1.00  0.00           C  
ATOM   3409  H   ALA A 225      80.040 -34.103   7.925  1.00  0.00           H  
ATOM   3410  HA  ALA A 225      80.752 -32.747  10.303  1.00  0.00           H  
ATOM   3411 1HB  ALA A 225      78.954 -31.178   9.653  1.00  0.00           H  
ATOM   3412 2HB  ALA A 225      80.003 -31.576   8.271  1.00  0.00           H  
ATOM   3413 3HB  ALA A 225      78.399 -32.332   8.418  1.00  0.00           H  
ATOM   3414  N   GLU A 226      77.968 -34.443  10.374  1.00  0.00           N  
ATOM   3415  CA  GLU A 226      77.009 -35.053  11.275  1.00  0.00           C  
ATOM   3416  C   GLU A 226      77.671 -35.938  12.318  1.00  0.00           C  
ATOM   3417  O   GLU A 226      77.287 -35.953  13.486  1.00  0.00           O  
ATOM   3418  CB  GLU A 226      75.991 -35.872  10.478  1.00  0.00           C  
ATOM   3419  CG  GLU A 226      75.038 -35.040   9.631  1.00  0.00           C  
ATOM   3420  CD  GLU A 226      74.133 -34.168  10.455  1.00  0.00           C  
ATOM   3421  OE1 GLU A 226      73.334 -34.701  11.190  1.00  0.00           O  
ATOM   3422  OE2 GLU A 226      74.237 -32.969  10.350  1.00  0.00           O  
ATOM   3423  H   GLU A 226      77.953 -34.721   9.435  1.00  0.00           H  
ATOM   3424  HA  GLU A 226      76.484 -34.260  11.809  1.00  0.00           H  
ATOM   3425 1HB  GLU A 226      76.516 -36.559   9.814  1.00  0.00           H  
ATOM   3426 2HB  GLU A 226      75.392 -36.473  11.163  1.00  0.00           H  
ATOM   3427 1HG  GLU A 226      75.622 -34.408   8.962  1.00  0.00           H  
ATOM   3428 2HG  GLU A 226      74.434 -35.708   9.019  1.00  0.00           H  
ATOM   3429  N   ILE A 227      78.650 -36.702  11.884  1.00  0.00           N  
ATOM   3430  CA  ILE A 227      79.415 -37.542  12.785  1.00  0.00           C  
ATOM   3431  C   ILE A 227      80.173 -36.735  13.828  1.00  0.00           C  
ATOM   3432  O   ILE A 227      80.254 -37.111  14.996  1.00  0.00           O  
ATOM   3433  CB  ILE A 227      80.409 -38.412  11.995  1.00  0.00           C  
ATOM   3434  CG1 ILE A 227      79.661 -39.446  11.151  1.00  0.00           C  
ATOM   3435  CG2 ILE A 227      81.385 -39.097  12.940  1.00  0.00           C  
ATOM   3436  CD1 ILE A 227      80.533 -40.158  10.142  1.00  0.00           C  
ATOM   3437  H   ILE A 227      78.925 -36.668  10.945  1.00  0.00           H  
ATOM   3438  HA  ILE A 227      78.726 -38.199  13.314  1.00  0.00           H  
ATOM   3439  HB  ILE A 227      80.971 -37.785  11.302  1.00  0.00           H  
ATOM   3440 1HG1 ILE A 227      79.214 -40.194  11.804  1.00  0.00           H  
ATOM   3441 2HG1 ILE A 227      78.849 -38.957  10.612  1.00  0.00           H  
ATOM   3442 1HG2 ILE A 227      82.079 -39.709  12.366  1.00  0.00           H  
ATOM   3443 2HG2 ILE A 227      81.940 -38.345  13.499  1.00  0.00           H  
ATOM   3444 3HG2 ILE A 227      80.832 -39.731  13.635  1.00  0.00           H  
ATOM   3445 1HD1 ILE A 227      79.930 -40.874   9.582  1.00  0.00           H  
ATOM   3446 2HD1 ILE A 227      80.963 -39.430   9.454  1.00  0.00           H  
ATOM   3447 3HD1 ILE A 227      81.332 -40.685  10.660  1.00  0.00           H  
ATOM   3448  N   GLY A 228      80.755 -35.639  13.394  1.00  0.00           N  
ATOM   3449  CA  GLY A 228      81.448 -34.738  14.295  1.00  0.00           C  
ATOM   3450  C   GLY A 228      80.522 -34.133  15.338  1.00  0.00           C  
ATOM   3451  O   GLY A 228      80.878 -33.988  16.506  1.00  0.00           O  
ATOM   3452  H   GLY A 228      80.674 -35.373  12.455  1.00  0.00           H  
ATOM   3453 1HA  GLY A 228      82.251 -35.276  14.801  1.00  0.00           H  
ATOM   3454 2HA  GLY A 228      81.911 -33.936  13.722  1.00  0.00           H  
ATOM   3455  N   ARG A 229      79.342 -33.750  14.904  1.00  0.00           N  
ATOM   3456  CA  ARG A 229      78.335 -33.223  15.805  1.00  0.00           C  
ATOM   3457  C   ARG A 229      77.900 -34.240  16.848  1.00  0.00           C  
ATOM   3458  O   ARG A 229      77.694 -33.915  18.016  1.00  0.00           O  
ATOM   3459  CB  ARG A 229      77.117 -32.763  15.019  1.00  0.00           C  
ATOM   3460  CG  ARG A 229      77.334 -31.517  14.174  1.00  0.00           C  
ATOM   3461  CD  ARG A 229      76.121 -31.168  13.391  1.00  0.00           C  
ATOM   3462  NE  ARG A 229      75.017 -30.768  14.249  1.00  0.00           N  
ATOM   3463  CZ  ARG A 229      73.736 -30.658  13.847  1.00  0.00           C  
ATOM   3464  NH1 ARG A 229      73.414 -30.919  12.600  1.00  0.00           N  
ATOM   3465  NH2 ARG A 229      72.803 -30.287  14.707  1.00  0.00           N  
ATOM   3466  H   ARG A 229      79.095 -33.875  13.965  1.00  0.00           H  
ATOM   3467  HA  ARG A 229      78.758 -32.370  16.334  1.00  0.00           H  
ATOM   3468 1HB  ARG A 229      76.792 -33.560  14.352  1.00  0.00           H  
ATOM   3469 2HB  ARG A 229      76.296 -32.556  15.706  1.00  0.00           H  
ATOM   3470 1HG  ARG A 229      77.578 -30.676  14.823  1.00  0.00           H  
ATOM   3471 2HG  ARG A 229      78.155 -31.689  13.477  1.00  0.00           H  
ATOM   3472 1HD  ARG A 229      76.347 -30.339  12.720  1.00  0.00           H  
ATOM   3473 2HD  ARG A 229      75.804 -32.030  12.807  1.00  0.00           H  
ATOM   3474  HE  ARG A 229      75.227 -30.558  15.216  1.00  0.00           H  
ATOM   3475 1HH1 ARG A 229      74.127 -31.204  11.943  1.00  0.00           H  
ATOM   3476 2HH1 ARG A 229      72.454 -30.838  12.298  1.00  0.00           H  
ATOM   3477 1HH2 ARG A 229      73.051 -30.085  15.666  1.00  0.00           H  
ATOM   3478 2HH2 ARG A 229      71.844 -30.205  14.405  1.00  0.00           H  
ATOM   3479  N   LYS A 230      77.727 -35.469  16.414  1.00  0.00           N  
ATOM   3480  CA  LYS A 230      77.383 -36.552  17.315  1.00  0.00           C  
ATOM   3481  C   LYS A 230      78.460 -36.805  18.358  1.00  0.00           C  
ATOM   3482  O   LYS A 230      78.176 -37.063  19.526  1.00  0.00           O  
ATOM   3483  CB  LYS A 230      77.118 -37.831  16.520  1.00  0.00           C  
ATOM   3484  CG  LYS A 230      75.876 -37.780  15.641  1.00  0.00           C  
ATOM   3485  CD  LYS A 230      74.607 -37.722  16.479  1.00  0.00           C  
ATOM   3486  CE  LYS A 230      73.363 -37.790  15.607  1.00  0.00           C  
ATOM   3487  NZ  LYS A 230      73.214 -36.581  14.753  1.00  0.00           N  
ATOM   3488  H   LYS A 230      77.894 -35.691  15.475  1.00  0.00           H  
ATOM   3489  HA  LYS A 230      76.470 -36.282  17.847  1.00  0.00           H  
ATOM   3490 1HB  LYS A 230      77.974 -38.045  15.878  1.00  0.00           H  
ATOM   3491 2HB  LYS A 230      77.007 -38.670  17.207  1.00  0.00           H  
ATOM   3492 1HG  LYS A 230      75.919 -36.898  15.001  1.00  0.00           H  
ATOM   3493 2HG  LYS A 230      75.842 -38.666  15.007  1.00  0.00           H  
ATOM   3494 1HD  LYS A 230      74.597 -38.557  17.181  1.00  0.00           H  
ATOM   3495 2HD  LYS A 230      74.589 -36.791  17.047  1.00  0.00           H  
ATOM   3496 1HE  LYS A 230      73.417 -38.670  14.965  1.00  0.00           H  
ATOM   3497 2HE  LYS A 230      72.480 -37.885  16.239  1.00  0.00           H  
ATOM   3498 1HZ  LYS A 230      72.378 -36.667  14.191  1.00  0.00           H  
ATOM   3499 2HZ  LYS A 230      73.143 -35.762  15.339  1.00  0.00           H  
ATOM   3500 3HZ  LYS A 230      74.017 -36.495  14.148  1.00  0.00           H  
ATOM   3501  N   VAL A 231      79.700 -36.761  17.924  1.00  0.00           N  
ATOM   3502  CA  VAL A 231      80.828 -36.912  18.825  1.00  0.00           C  
ATOM   3503  C   VAL A 231      80.889 -35.807  19.868  1.00  0.00           C  
ATOM   3504  O   VAL A 231      81.193 -36.042  21.036  1.00  0.00           O  
ATOM   3505  CB  VAL A 231      82.142 -36.921  18.022  1.00  0.00           C  
ATOM   3506  CG1 VAL A 231      83.339 -36.876  18.960  1.00  0.00           C  
ATOM   3507  CG2 VAL A 231      82.198 -38.154  17.134  1.00  0.00           C  
ATOM   3508  H   VAL A 231      79.890 -36.558  16.985  1.00  0.00           H  
ATOM   3509  HA  VAL A 231      80.727 -37.863  19.350  1.00  0.00           H  
ATOM   3510  HB  VAL A 231      82.186 -36.024  17.403  1.00  0.00           H  
ATOM   3511 1HG1 VAL A 231      84.260 -36.883  18.376  1.00  0.00           H  
ATOM   3512 2HG1 VAL A 231      83.298 -35.968  19.560  1.00  0.00           H  
ATOM   3513 3HG1 VAL A 231      83.320 -37.747  19.616  1.00  0.00           H  
ATOM   3514 1HG2 VAL A 231      83.129 -38.154  16.569  1.00  0.00           H  
ATOM   3515 2HG2 VAL A 231      82.149 -39.051  17.753  1.00  0.00           H  
ATOM   3516 3HG2 VAL A 231      81.355 -38.145  16.444  1.00  0.00           H  
ATOM   3517  N   ALA A 232      80.631 -34.593  19.434  1.00  0.00           N  
ATOM   3518  CA  ALA A 232      80.583 -33.458  20.335  1.00  0.00           C  
ATOM   3519  C   ALA A 232      79.485 -33.589  21.378  1.00  0.00           C  
ATOM   3520  O   ALA A 232      79.664 -33.249  22.546  1.00  0.00           O  
ATOM   3521  CB  ALA A 232      80.399 -32.173  19.541  1.00  0.00           C  
ATOM   3522  H   ALA A 232      80.398 -34.442  18.495  1.00  0.00           H  
ATOM   3523  HA  ALA A 232      81.531 -33.412  20.873  1.00  0.00           H  
ATOM   3524 1HB  ALA A 232      80.378 -31.324  20.223  1.00  0.00           H  
ATOM   3525 2HB  ALA A 232      81.227 -32.055  18.842  1.00  0.00           H  
ATOM   3526 3HB  ALA A 232      79.462 -32.217  18.989  1.00  0.00           H  
ATOM   3527  N   GLU A 233      78.335 -34.054  20.944  1.00  0.00           N  
ATOM   3528  CA  GLU A 233      77.224 -34.298  21.845  1.00  0.00           C  
ATOM   3529  C   GLU A 233      77.544 -35.357  22.888  1.00  0.00           C  
ATOM   3530  O   GLU A 233      77.178 -35.240  24.056  1.00  0.00           O  
ATOM   3531  CB  GLU A 233      75.988 -34.720  21.048  1.00  0.00           C  
ATOM   3532  CG  GLU A 233      75.369 -33.608  20.211  1.00  0.00           C  
ATOM   3533  CD  GLU A 233      74.207 -34.078  19.382  1.00  0.00           C  
ATOM   3534  OE1 GLU A 233      73.953 -35.258  19.364  1.00  0.00           O  
ATOM   3535  OE2 GLU A 233      73.571 -33.255  18.766  1.00  0.00           O  
ATOM   3536  H   GLU A 233      78.226 -34.310  20.005  1.00  0.00           H  
ATOM   3537  HA  GLU A 233      76.999 -33.373  22.374  1.00  0.00           H  
ATOM   3538 1HB  GLU A 233      76.250 -35.538  20.377  1.00  0.00           H  
ATOM   3539 2HB  GLU A 233      75.223 -35.088  21.731  1.00  0.00           H  
ATOM   3540 1HG  GLU A 233      75.030 -32.814  20.875  1.00  0.00           H  
ATOM   3541 2HG  GLU A 233      76.134 -33.194  19.555  1.00  0.00           H  
ATOM   3542  N   ALA A 234      78.202 -36.409  22.454  1.00  0.00           N  
ATOM   3543  CA  ALA A 234      78.635 -37.460  23.355  1.00  0.00           C  
ATOM   3544  C   ALA A 234      79.622 -36.961  24.398  1.00  0.00           C  
ATOM   3545  O   ALA A 234      79.570 -37.341  25.566  1.00  0.00           O  
ATOM   3546  CB  ALA A 234      79.247 -38.605  22.561  1.00  0.00           C  
ATOM   3547  H   ALA A 234      78.472 -36.472  21.515  1.00  0.00           H  
ATOM   3548  HA  ALA A 234      77.760 -37.827  23.893  1.00  0.00           H  
ATOM   3549 1HB  ALA A 234      79.558 -39.396  23.243  1.00  0.00           H  
ATOM   3550 2HB  ALA A 234      78.509 -38.998  21.861  1.00  0.00           H  
ATOM   3551 3HB  ALA A 234      80.113 -38.242  22.008  1.00  0.00           H  
ATOM   3552  N   ALA A 235      80.544 -36.131  23.964  1.00  0.00           N  
ATOM   3553  CA  ALA A 235      81.503 -35.521  24.865  1.00  0.00           C  
ATOM   3554  C   ALA A 235      80.841 -34.637  25.908  1.00  0.00           C  
ATOM   3555  O   ALA A 235      81.225 -34.621  27.076  1.00  0.00           O  
ATOM   3556  CB  ALA A 235      82.524 -34.719  24.071  1.00  0.00           C  
ATOM   3557  H   ALA A 235      80.559 -35.853  23.025  1.00  0.00           H  
ATOM   3558  HA  ALA A 235      82.016 -36.319  25.402  1.00  0.00           H  
ATOM   3559 1HB  ALA A 235      83.248 -34.275  24.753  1.00  0.00           H  
ATOM   3560 2HB  ALA A 235      83.040 -35.377  23.371  1.00  0.00           H  
ATOM   3561 3HB  ALA A 235      82.015 -33.930  23.519  1.00  0.00           H  
ATOM   3562  N   VAL A 236      79.863 -33.873  25.474  1.00  0.00           N  
ATOM   3563  CA  VAL A 236      79.097 -33.032  26.375  1.00  0.00           C  
ATOM   3564  C   VAL A 236      78.339 -33.839  27.418  1.00  0.00           C  
ATOM   3565  O   VAL A 236      78.258 -33.463  28.586  1.00  0.00           O  
ATOM   3566  CB  VAL A 236      78.096 -32.180  25.572  1.00  0.00           C  
ATOM   3567  CG1 VAL A 236      77.151 -31.443  26.510  1.00  0.00           C  
ATOM   3568  CG2 VAL A 236      78.847 -31.199  24.684  1.00  0.00           C  
ATOM   3569  H   VAL A 236      79.587 -33.906  24.535  1.00  0.00           H  
ATOM   3570  HA  VAL A 236      79.786 -32.369  26.900  1.00  0.00           H  
ATOM   3571  HB  VAL A 236      77.486 -32.839  24.953  1.00  0.00           H  
ATOM   3572 1HG1 VAL A 236      76.451 -30.846  25.926  1.00  0.00           H  
ATOM   3573 2HG1 VAL A 236      76.598 -32.166  27.110  1.00  0.00           H  
ATOM   3574 3HG1 VAL A 236      77.725 -30.790  27.166  1.00  0.00           H  
ATOM   3575 1HG2 VAL A 236      78.134 -30.600  24.119  1.00  0.00           H  
ATOM   3576 2HG2 VAL A 236      79.461 -30.544  25.303  1.00  0.00           H  
ATOM   3577 3HG2 VAL A 236      79.486 -31.750  23.993  1.00  0.00           H  
ATOM   3578  N   THR A 237      77.757 -34.935  26.984  1.00  0.00           N  
ATOM   3579  CA  THR A 237      77.064 -35.836  27.885  1.00  0.00           C  
ATOM   3580  C   THR A 237      77.990 -36.441  28.928  1.00  0.00           C  
ATOM   3581  O   THR A 237      77.634 -36.587  30.096  1.00  0.00           O  
ATOM   3582  CB  THR A 237      76.373 -36.965  27.099  1.00  0.00           C  
ATOM   3583  OG1 THR A 237      75.400 -36.404  26.208  1.00  0.00           O  
ATOM   3584  CG2 THR A 237      75.685 -37.934  28.049  1.00  0.00           C  
ATOM   3585  H   THR A 237      77.838 -35.201  26.045  1.00  0.00           H  
ATOM   3586  HA  THR A 237      76.302 -35.270  28.421  1.00  0.00           H  
ATOM   3587  HB  THR A 237      77.114 -37.506  26.511  1.00  0.00           H  
ATOM   3588  HG1 THR A 237      75.840 -36.072  25.422  1.00  0.00           H  
ATOM   3589 1HG2 THR A 237      75.204 -38.725  27.476  1.00  0.00           H  
ATOM   3590 2HG2 THR A 237      76.425 -38.370  28.721  1.00  0.00           H  
ATOM   3591 3HG2 THR A 237      74.936 -37.401  28.633  1.00  0.00           H  
ATOM   3592  N   ALA A 238      79.170 -36.824  28.494  1.00  0.00           N  
ATOM   3593  CA  ALA A 238      80.177 -37.351  29.395  1.00  0.00           C  
ATOM   3594  C   ALA A 238      80.612 -36.334  30.438  1.00  0.00           C  
ATOM   3595  O   ALA A 238      80.818 -36.659  31.606  1.00  0.00           O  
ATOM   3596  CB  ALA A 238      81.381 -37.834  28.601  1.00  0.00           C  
ATOM   3597  H   ALA A 238      79.417 -36.699  27.555  1.00  0.00           H  
ATOM   3598  HA  ALA A 238      79.742 -38.194  29.932  1.00  0.00           H  
ATOM   3599 1HB  ALA A 238      82.128 -38.240  29.284  1.00  0.00           H  
ATOM   3600 2HB  ALA A 238      81.069 -38.610  27.902  1.00  0.00           H  
ATOM   3601 3HB  ALA A 238      81.812 -37.000  28.049  1.00  0.00           H  
ATOM   3602  N   ILE A 239      80.776 -35.077  30.011  1.00  0.00           N  
ATOM   3603  CA  ILE A 239      81.287 -34.016  30.896  1.00  0.00           C  
ATOM   3604  C   ILE A 239      80.270 -33.489  31.909  1.00  0.00           C  
ATOM   3605  O   ILE A 239      80.651 -32.932  32.937  1.00  0.00           O  
ATOM   3606  CB  ILE A 239      81.802 -32.831  30.058  1.00  0.00           C  
ATOM   3607  CG1 ILE A 239      83.042 -33.241  29.259  1.00  0.00           C  
ATOM   3608  CG2 ILE A 239      82.111 -31.642  30.954  1.00  0.00           C  
ATOM   3609  CD1 ILE A 239      83.459 -32.228  28.218  1.00  0.00           C  
ATOM   3610  H   ILE A 239      80.572 -34.857  29.045  1.00  0.00           H  
ATOM   3611  HA  ILE A 239      82.114 -34.421  31.479  1.00  0.00           H  
ATOM   3612  HB  ILE A 239      81.042 -32.541  29.334  1.00  0.00           H  
ATOM   3613 1HG1 ILE A 239      83.878 -33.396  29.940  1.00  0.00           H  
ATOM   3614 2HG1 ILE A 239      82.853 -34.189  28.755  1.00  0.00           H  
ATOM   3615 1HG2 ILE A 239      82.473 -30.813  30.346  1.00  0.00           H  
ATOM   3616 2HG2 ILE A 239      81.206 -31.337  31.479  1.00  0.00           H  
ATOM   3617 3HG2 ILE A 239      82.875 -31.921  31.680  1.00  0.00           H  
ATOM   3618 1HD1 ILE A 239      84.344 -32.589  27.693  1.00  0.00           H  
ATOM   3619 2HD1 ILE A 239      82.647 -32.085  27.504  1.00  0.00           H  
ATOM   3620 3HD1 ILE A 239      83.687 -31.280  28.703  1.00  0.00           H  
ATOM   3621  N   THR A 240      78.984 -33.585  31.587  1.00  0.00           N  
ATOM   3622  CA  THR A 240      77.961 -32.891  32.374  1.00  0.00           C  
ATOM   3623  C   THR A 240      77.075 -33.856  33.148  1.00  0.00           C  
ATOM   3624  O   THR A 240      76.743 -33.610  34.308  1.00  0.00           O  
ATOM   3625  CB  THR A 240      77.080 -32.006  31.473  1.00  0.00           C  
ATOM   3626  OG1 THR A 240      77.899 -31.040  30.801  1.00  0.00           O  
ATOM   3627  CG2 THR A 240      76.026 -31.286  32.299  1.00  0.00           C  
ATOM   3628  H   THR A 240      78.717 -34.094  30.756  1.00  0.00           H  
ATOM   3629  HA  THR A 240      78.460 -32.239  33.092  1.00  0.00           H  
ATOM   3630  HB  THR A 240      76.586 -32.627  30.725  1.00  0.00           H  
ATOM   3631  HG1 THR A 240      78.327 -31.453  30.047  1.00  0.00           H  
ATOM   3632 1HG2 THR A 240      75.413 -30.666  31.646  1.00  0.00           H  
ATOM   3633 2HG2 THR A 240      75.395 -32.019  32.802  1.00  0.00           H  
ATOM   3634 3HG2 THR A 240      76.513 -30.657  33.042  1.00  0.00           H  
ATOM   3635  N   VAL A 241      76.649 -34.932  32.491  1.00  0.00           N  
ATOM   3636  CA  VAL A 241      75.694 -35.842  33.106  1.00  0.00           C  
ATOM   3637  C   VAL A 241      76.347 -36.606  34.251  1.00  0.00           C  
ATOM   3638  O   VAL A 241      77.383 -37.245  34.074  1.00  0.00           O  
ATOM   3639  CB  VAL A 241      75.152 -36.839  32.064  1.00  0.00           C  
ATOM   3640  CG1 VAL A 241      74.230 -37.853  32.726  1.00  0.00           C  
ATOM   3641  CG2 VAL A 241      74.423 -36.088  30.960  1.00  0.00           C  
ATOM   3642  H   VAL A 241      76.967 -35.104  31.548  1.00  0.00           H  
ATOM   3643  HA  VAL A 241      74.860 -35.257  33.495  1.00  0.00           H  
ATOM   3644  HB  VAL A 241      75.987 -37.394  31.637  1.00  0.00           H  
ATOM   3645 1HG1 VAL A 241      73.857 -38.549  31.976  1.00  0.00           H  
ATOM   3646 2HG1 VAL A 241      74.783 -38.403  33.488  1.00  0.00           H  
ATOM   3647 3HG1 VAL A 241      73.391 -37.334  33.189  1.00  0.00           H  
ATOM   3648 1HG2 VAL A 241      74.042 -36.799  30.227  1.00  0.00           H  
ATOM   3649 2HG2 VAL A 241      73.590 -35.529  31.389  1.00  0.00           H  
ATOM   3650 3HG2 VAL A 241      75.111 -35.398  30.473  1.00  0.00           H  
ATOM   3651  N   GLU A 242      75.772 -36.471  35.441  1.00  0.00           N  
ATOM   3652  CA  GLU A 242      76.403 -36.964  36.661  1.00  0.00           C  
ATOM   3653  C   GLU A 242      76.270 -38.472  36.826  1.00  0.00           C  
ATOM   3654  O   GLU A 242      77.232 -39.153  37.181  1.00  0.00           O  
ATOM   3655  CB  GLU A 242      75.801 -36.263  37.881  1.00  0.00           C  
ATOM   3656  CG  GLU A 242      76.136 -34.781  37.984  1.00  0.00           C  
ATOM   3657  CD  GLU A 242      75.486 -34.115  39.165  1.00  0.00           C  
ATOM   3658  OE1 GLU A 242      74.703 -34.754  39.826  1.00  0.00           O  
ATOM   3659  OE2 GLU A 242      75.773 -32.967  39.406  1.00  0.00           O  
ATOM   3660  H   GLU A 242      74.897 -35.971  35.509  1.00  0.00           H  
ATOM   3661  HA  GLU A 242      77.467 -36.727  36.619  1.00  0.00           H  
ATOM   3662 1HB  GLU A 242      74.715 -36.360  37.857  1.00  0.00           H  
ATOM   3663 2HB  GLU A 242      76.153 -36.749  38.791  1.00  0.00           H  
ATOM   3664 1HG  GLU A 242      77.216 -34.669  38.067  1.00  0.00           H  
ATOM   3665 2HG  GLU A 242      75.815 -34.282  37.070  1.00  0.00           H  
ATOM   3666  N   ASP A 243      75.071 -38.988  36.585  1.00  0.00           N  
ATOM   3667  CA  ASP A 243      74.808 -40.409  36.764  1.00  0.00           C  
ATOM   3668  C   ASP A 243      75.484 -41.219  35.676  1.00  0.00           C  
ATOM   3669  O   ASP A 243      75.465 -40.840  34.504  1.00  0.00           O  
ATOM   3670  CB  ASP A 243      73.303 -40.686  36.757  1.00  0.00           C  
ATOM   3671  CG  ASP A 243      72.965 -42.133  37.089  1.00  0.00           C  
ATOM   3672  OD1 ASP A 243      72.910 -42.458  38.251  1.00  0.00           O  
ATOM   3673  OD2 ASP A 243      72.767 -42.901  36.177  1.00  0.00           O  
ATOM   3674  H   ASP A 243      74.322 -38.383  36.284  1.00  0.00           H  
ATOM   3675  HA  ASP A 243      75.204 -40.714  37.734  1.00  0.00           H  
ATOM   3676 1HB  ASP A 243      72.810 -40.038  37.481  1.00  0.00           H  
ATOM   3677 2HB  ASP A 243      72.894 -40.450  35.774  1.00  0.00           H  
ATOM   3678  N   GLU A 244      76.138 -42.298  36.076  1.00  0.00           N  
ATOM   3679  CA  GLU A 244      76.991 -43.033  35.161  1.00  0.00           C  
ATOM   3680  C   GLU A 244      76.185 -43.885  34.192  1.00  0.00           C  
ATOM   3681  O   GLU A 244      76.419 -43.825  32.986  1.00  0.00           O  
ATOM   3682  CB  GLU A 244      77.961 -43.920  35.944  1.00  0.00           C  
ATOM   3683  CG  GLU A 244      78.992 -43.155  36.763  1.00  0.00           C  
ATOM   3684  CD  GLU A 244      78.442 -42.647  38.067  1.00  0.00           C  
ATOM   3685  OE1 GLU A 244      77.298 -42.907  38.349  1.00  0.00           O  
ATOM   3686  OE2 GLU A 244      79.170 -41.999  38.783  1.00  0.00           O  
ATOM   3687  H   GLU A 244      76.078 -42.588  37.043  1.00  0.00           H  
ATOM   3688  HA  GLU A 244      77.574 -42.318  34.581  1.00  0.00           H  
ATOM   3689 1HB  GLU A 244      77.401 -44.559  36.626  1.00  0.00           H  
ATOM   3690 2HB  GLU A 244      78.499 -44.570  35.254  1.00  0.00           H  
ATOM   3691 1HG  GLU A 244      79.837 -43.810  36.968  1.00  0.00           H  
ATOM   3692 2HG  GLU A 244      79.355 -42.312  36.175  1.00  0.00           H  
ATOM   3693  N   ALA A 245      75.230 -44.684  34.689  1.00  0.00           N  
ATOM   3694  CA  ALA A 245      74.511 -45.538  33.752  1.00  0.00           C  
ATOM   3695  C   ALA A 245      73.766 -44.712  32.711  1.00  0.00           C  
ATOM   3696  O   ALA A 245      73.835 -44.995  31.515  1.00  0.00           O  
ATOM   3697  CB  ALA A 245      73.542 -46.445  34.498  1.00  0.00           C  
ATOM   3698  H   ALA A 245      75.029 -44.758  35.676  1.00  0.00           H  
ATOM   3699  HA  ALA A 245      75.234 -46.176  33.241  1.00  0.00           H  
ATOM   3700 1HB  ALA A 245      73.013 -47.077  33.785  1.00  0.00           H  
ATOM   3701 2HB  ALA A 245      74.096 -47.071  35.198  1.00  0.00           H  
ATOM   3702 3HB  ALA A 245      72.825 -45.836  35.046  1.00  0.00           H  
ATOM   3703  N   GLU A 246      73.056 -43.690  33.173  1.00  0.00           N  
ATOM   3704  CA  GLU A 246      72.301 -42.824  32.288  1.00  0.00           C  
ATOM   3705  C   GLU A 246      73.176 -42.169  31.232  1.00  0.00           C  
ATOM   3706  O   GLU A 246      72.834 -42.123  30.052  1.00  0.00           O  
ATOM   3707  CB  GLU A 246      71.581 -41.745  33.101  1.00  0.00           C  
ATOM   3708  CG  GLU A 246      70.719 -40.804  32.272  1.00  0.00           C  
ATOM   3709  CD  GLU A 246      70.003 -39.779  33.106  1.00  0.00           C  
ATOM   3710  OE1 GLU A 246      70.151 -39.807  34.304  1.00  0.00           O  
ATOM   3711  OE2 GLU A 246      69.306 -38.966  32.545  1.00  0.00           O  
ATOM   3712  H   GLU A 246      73.041 -43.510  34.167  1.00  0.00           H  
ATOM   3713  HA  GLU A 246      71.551 -43.425  31.772  1.00  0.00           H  
ATOM   3714 1HB  GLU A 246      70.941 -42.216  33.846  1.00  0.00           H  
ATOM   3715 2HB  GLU A 246      72.316 -41.142  33.635  1.00  0.00           H  
ATOM   3716 1HG  GLU A 246      71.352 -40.289  31.549  1.00  0.00           H  
ATOM   3717 2HG  GLU A 246      69.988 -41.391  31.719  1.00  0.00           H  
ATOM   3718  N   ALA A 247      74.294 -41.631  31.665  1.00  0.00           N  
ATOM   3719  CA  ALA A 247      75.222 -40.974  30.764  1.00  0.00           C  
ATOM   3720  C   ALA A 247      75.789 -41.924  29.722  1.00  0.00           C  
ATOM   3721  O   ALA A 247      75.949 -41.575  28.554  1.00  0.00           O  
ATOM   3722  CB  ALA A 247      76.351 -40.333  31.558  1.00  0.00           C  
ATOM   3723  H   ALA A 247      74.556 -41.723  32.605  1.00  0.00           H  
ATOM   3724  HA  ALA A 247      74.678 -40.196  30.226  1.00  0.00           H  
ATOM   3725 1HB  ALA A 247      77.036 -39.831  30.875  1.00  0.00           H  
ATOM   3726 2HB  ALA A 247      75.937 -39.605  32.257  1.00  0.00           H  
ATOM   3727 3HB  ALA A 247      76.889 -41.102  32.111  1.00  0.00           H  
ATOM   3728  N   ALA A 248      76.124 -43.118  30.155  1.00  0.00           N  
ATOM   3729  CA  ALA A 248      76.611 -44.146  29.254  1.00  0.00           C  
ATOM   3730  C   ALA A 248      75.577 -44.541  28.212  1.00  0.00           C  
ATOM   3731  O   ALA A 248      75.893 -44.758  27.044  1.00  0.00           O  
ATOM   3732  CB  ALA A 248      77.046 -45.369  30.048  1.00  0.00           C  
ATOM   3733  H   ALA A 248      75.989 -43.360  31.095  1.00  0.00           H  
ATOM   3734  HA  ALA A 248      77.470 -43.746  28.716  1.00  0.00           H  
ATOM   3735 1HB  ALA A 248      77.421 -46.131  29.365  1.00  0.00           H  
ATOM   3736 2HB  ALA A 248      77.833 -45.088  30.747  1.00  0.00           H  
ATOM   3737 3HB  ALA A 248      76.195 -45.765  30.601  1.00  0.00           H  
ATOM   3738  N   ALA A 249      74.342 -44.663  28.645  1.00  0.00           N  
ATOM   3739  CA  ALA A 249      73.245 -44.963  27.744  1.00  0.00           C  
ATOM   3740  C   ALA A 249      73.037 -43.876  26.702  1.00  0.00           C  
ATOM   3741  O   ALA A 249      72.768 -44.150  25.534  1.00  0.00           O  
ATOM   3742  CB  ALA A 249      71.965 -45.178  28.538  1.00  0.00           C  
ATOM   3743  H   ALA A 249      74.127 -44.487  29.585  1.00  0.00           H  
ATOM   3744  HA  ALA A 249      73.490 -45.879  27.206  1.00  0.00           H  
ATOM   3745 1HB  ALA A 249      71.150 -45.414  27.855  1.00  0.00           H  
ATOM   3746 2HB  ALA A 249      72.105 -46.003  29.237  1.00  0.00           H  
ATOM   3747 3HB  ALA A 249      71.724 -44.271  29.091  1.00  0.00           H  
ATOM   3748  N   GLU A 250      73.131 -42.639  27.135  1.00  0.00           N  
ATOM   3749  CA  GLU A 250      73.026 -41.507  26.234  1.00  0.00           C  
ATOM   3750  C   GLU A 250      74.132 -41.490  25.192  1.00  0.00           C  
ATOM   3751  O   GLU A 250      73.909 -41.178  24.024  1.00  0.00           O  
ATOM   3752  CB  GLU A 250      73.052 -40.200  27.031  1.00  0.00           C  
ATOM   3753  CG  GLU A 250      71.811 -39.956  27.877  1.00  0.00           C  
ATOM   3754  CD  GLU A 250      70.567 -39.772  27.053  1.00  0.00           C  
ATOM   3755  OE1 GLU A 250      70.501 -38.815  26.318  1.00  0.00           O  
ATOM   3756  OE2 GLU A 250      69.683 -40.588  27.158  1.00  0.00           O  
ATOM   3757  H   GLU A 250      73.341 -42.458  28.075  1.00  0.00           H  
ATOM   3758  HA  GLU A 250      72.076 -41.573  25.705  1.00  0.00           H  
ATOM   3759 1HB  GLU A 250      73.916 -40.197  27.695  1.00  0.00           H  
ATOM   3760 2HB  GLU A 250      73.161 -39.359  26.346  1.00  0.00           H  
ATOM   3761 1HG  GLU A 250      71.668 -40.804  28.546  1.00  0.00           H  
ATOM   3762 2HG  GLU A 250      71.971 -39.069  28.489  1.00  0.00           H  
ATOM   3763  N   ILE A 251      75.334 -41.798  25.625  1.00  0.00           N  
ATOM   3764  CA  ILE A 251      76.467 -41.890  24.724  1.00  0.00           C  
ATOM   3765  C   ILE A 251      76.291 -42.982  23.682  1.00  0.00           C  
ATOM   3766  O   ILE A 251      76.638 -42.818  22.514  1.00  0.00           O  
ATOM   3767  CB  ILE A 251      77.764 -42.145  25.513  1.00  0.00           C  
ATOM   3768  CG1 ILE A 251      78.125 -40.920  26.358  1.00  0.00           C  
ATOM   3769  CG2 ILE A 251      78.901 -42.497  24.568  1.00  0.00           C  
ATOM   3770  CD1 ILE A 251      79.222 -41.175  27.366  1.00  0.00           C  
ATOM   3771  H   ILE A 251      75.476 -42.036  26.565  1.00  0.00           H  
ATOM   3772  HA  ILE A 251      76.562 -40.945  24.192  1.00  0.00           H  
ATOM   3773  HB  ILE A 251      77.611 -42.971  26.207  1.00  0.00           H  
ATOM   3774 1HG1 ILE A 251      78.443 -40.109  25.704  1.00  0.00           H  
ATOM   3775 2HG1 ILE A 251      77.241 -40.577  26.896  1.00  0.00           H  
ATOM   3776 1HG2 ILE A 251      79.811 -42.674  25.142  1.00  0.00           H  
ATOM   3777 2HG2 ILE A 251      78.645 -43.397  24.010  1.00  0.00           H  
ATOM   3778 3HG2 ILE A 251      79.065 -41.674  23.873  1.00  0.00           H  
ATOM   3779 1HD1 ILE A 251      79.421 -40.261  27.926  1.00  0.00           H  
ATOM   3780 2HD1 ILE A 251      78.908 -41.960  28.054  1.00  0.00           H  
ATOM   3781 3HD1 ILE A 251      80.126 -41.486  26.847  1.00  0.00           H  
ATOM   3782  N   ILE A 252      75.780 -44.113  24.115  1.00  0.00           N  
ATOM   3783  CA  ILE A 252      75.492 -45.213  23.214  1.00  0.00           C  
ATOM   3784  C   ILE A 252      74.447 -44.851  22.172  1.00  0.00           C  
ATOM   3785  O   ILE A 252      74.549 -45.221  21.004  1.00  0.00           O  
ATOM   3786  CB  ILE A 252      75.015 -46.446  24.004  1.00  0.00           C  
ATOM   3787  CG1 ILE A 252      76.131 -46.959  24.918  1.00  0.00           C  
ATOM   3788  CG2 ILE A 252      74.555 -47.540  23.054  1.00  0.00           C  
ATOM   3789  CD1 ILE A 252      77.374 -47.394  24.178  1.00  0.00           C  
ATOM   3790  H   ILE A 252      75.520 -44.212  25.055  1.00  0.00           H  
ATOM   3791  HA  ILE A 252      76.409 -45.480  22.689  1.00  0.00           H  
ATOM   3792  HB  ILE A 252      74.183 -46.165  24.649  1.00  0.00           H  
ATOM   3793 1HG1 ILE A 252      76.410 -46.178  25.624  1.00  0.00           H  
ATOM   3794 2HG1 ILE A 252      75.766 -47.807  25.497  1.00  0.00           H  
ATOM   3795 1HG2 ILE A 252      74.222 -48.405  23.628  1.00  0.00           H  
ATOM   3796 2HG2 ILE A 252      73.732 -47.172  22.444  1.00  0.00           H  
ATOM   3797 3HG2 ILE A 252      75.383 -47.832  22.407  1.00  0.00           H  
ATOM   3798 1HD1 ILE A 252      78.119 -47.746  24.892  1.00  0.00           H  
ATOM   3799 2HD1 ILE A 252      77.124 -48.202  23.489  1.00  0.00           H  
ATOM   3800 3HD1 ILE A 252      77.779 -46.552  23.618  1.00  0.00           H  
ATOM   3801  N   ARG A 253      73.422 -44.150  22.605  1.00  0.00           N  
ATOM   3802  CA  ARG A 253      72.389 -43.675  21.704  1.00  0.00           C  
ATOM   3803  C   ARG A 253      72.927 -42.710  20.662  1.00  0.00           C  
ATOM   3804  O   ARG A 253      72.546 -42.746  19.494  1.00  0.00           O  
ATOM   3805  CB  ARG A 253      71.280 -42.991  22.490  1.00  0.00           C  
ATOM   3806  CG  ARG A 253      70.119 -42.486  21.650  1.00  0.00           C  
ATOM   3807  CD  ARG A 253      69.080 -41.831  22.486  1.00  0.00           C  
ATOM   3808  NE  ARG A 253      69.589 -40.642  23.150  1.00  0.00           N  
ATOM   3809  CZ  ARG A 253      69.722 -39.436  22.565  1.00  0.00           C  
ATOM   3810  NH1 ARG A 253      69.381 -39.276  21.305  1.00  0.00           N  
ATOM   3811  NH2 ARG A 253      70.196 -38.414  23.256  1.00  0.00           N  
ATOM   3812  H   ARG A 253      73.370 -43.878  23.545  1.00  0.00           H  
ATOM   3813  HA  ARG A 253      71.972 -44.531  21.175  1.00  0.00           H  
ATOM   3814 1HB  ARG A 253      70.876 -43.685  23.227  1.00  0.00           H  
ATOM   3815 2HB  ARG A 253      71.690 -42.139  23.032  1.00  0.00           H  
ATOM   3816 1HG  ARG A 253      70.484 -41.759  20.924  1.00  0.00           H  
ATOM   3817 2HG  ARG A 253      69.658 -43.323  21.124  1.00  0.00           H  
ATOM   3818 1HD  ARG A 253      68.239 -41.537  21.857  1.00  0.00           H  
ATOM   3819 2HD  ARG A 253      68.736 -42.528  23.249  1.00  0.00           H  
ATOM   3820  HE  ARG A 253      69.861 -40.726  24.121  1.00  0.00           H  
ATOM   3821 1HH1 ARG A 253      69.019 -40.057  20.776  1.00  0.00           H  
ATOM   3822 2HH1 ARG A 253      69.482 -38.372  20.866  1.00  0.00           H  
ATOM   3823 1HH2 ARG A 253      70.458 -38.538  24.225  1.00  0.00           H  
ATOM   3824 2HH2 ARG A 253      70.296 -37.511  22.817  1.00  0.00           H  
ATOM   3825  N   LEU A 254      73.794 -41.822  21.095  1.00  0.00           N  
ATOM   3826  CA  LEU A 254      74.442 -40.887  20.194  1.00  0.00           C  
ATOM   3827  C   LEU A 254      75.300 -41.585  19.152  1.00  0.00           C  
ATOM   3828  O   LEU A 254      75.330 -41.203  17.984  1.00  0.00           O  
ATOM   3829  CB  LEU A 254      75.307 -39.907  20.996  1.00  0.00           C  
ATOM   3830  CG  LEU A 254      74.542 -38.904  21.869  1.00  0.00           C  
ATOM   3831  CD1 LEU A 254      75.525 -38.131  22.736  1.00  0.00           C  
ATOM   3832  CD2 LEU A 254      73.741 -37.964  20.980  1.00  0.00           C  
ATOM   3833  H   LEU A 254      74.073 -41.819  22.035  1.00  0.00           H  
ATOM   3834  HA  LEU A 254      73.672 -40.327  19.664  1.00  0.00           H  
ATOM   3835 1HB  LEU A 254      75.965 -40.478  21.648  1.00  0.00           H  
ATOM   3836 2HB  LEU A 254      75.924 -39.338  20.300  1.00  0.00           H  
ATOM   3837  HG  LEU A 254      73.864 -39.442  22.532  1.00  0.00           H  
ATOM   3838 1HD1 LEU A 254      74.982 -37.418  23.356  1.00  0.00           H  
ATOM   3839 2HD1 LEU A 254      76.071 -38.825  23.375  1.00  0.00           H  
ATOM   3840 3HD1 LEU A 254      76.228 -37.594  22.099  1.00  0.00           H  
ATOM   3841 1HD2 LEU A 254      73.196 -37.252  21.600  1.00  0.00           H  
ATOM   3842 2HD2 LEU A 254      74.418 -37.425  20.317  1.00  0.00           H  
ATOM   3843 3HD2 LEU A 254      73.034 -38.542  20.384  1.00  0.00           H  
ATOM   3844  N   GLY A 255      76.023 -42.593  19.585  1.00  0.00           N  
ATOM   3845  CA  GLY A 255      76.831 -43.392  18.684  1.00  0.00           C  
ATOM   3846  C   GLY A 255      75.995 -44.117  17.642  1.00  0.00           C  
ATOM   3847  O   GLY A 255      76.367 -44.214  16.474  1.00  0.00           O  
ATOM   3848  H   GLY A 255      75.979 -42.868  20.525  1.00  0.00           H  
ATOM   3849 1HA  GLY A 255      77.554 -42.752  18.178  1.00  0.00           H  
ATOM   3850 2HA  GLY A 255      77.398 -44.125  19.257  1.00  0.00           H  
ATOM   3851  N   GLY A 256      74.877 -44.655  18.075  1.00  0.00           N  
ATOM   3852  CA  GLY A 256      73.949 -45.311  17.174  1.00  0.00           C  
ATOM   3853  C   GLY A 256      73.381 -44.362  16.132  1.00  0.00           C  
ATOM   3854  O   GLY A 256      73.222 -44.711  14.964  1.00  0.00           O  
ATOM   3855  H   GLY A 256      74.614 -44.563  19.015  1.00  0.00           H  
ATOM   3856 1HA  GLY A 256      74.453 -46.134  16.668  1.00  0.00           H  
ATOM   3857 2HA  GLY A 256      73.128 -45.741  17.747  1.00  0.00           H  
ATOM   3858  N   GLU A 257      73.045 -43.167  16.565  1.00  0.00           N  
ATOM   3859  CA  GLU A 257      72.561 -42.139  15.664  1.00  0.00           C  
ATOM   3860  C   GLU A 257      73.594 -41.746  14.622  1.00  0.00           C  
ATOM   3861  O   GLU A 257      73.278 -41.527  13.454  1.00  0.00           O  
ATOM   3862  CB  GLU A 257      72.138 -40.902  16.461  1.00  0.00           C  
ATOM   3863  CG  GLU A 257      70.881 -41.093  17.297  1.00  0.00           C  
ATOM   3864  CD  GLU A 257      70.541 -39.886  18.126  1.00  0.00           C  
ATOM   3865  OE1 GLU A 257      71.320 -38.963  18.144  1.00  0.00           O  
ATOM   3866  OE2 GLU A 257      69.502 -39.886  18.741  1.00  0.00           O  
ATOM   3867  H   GLU A 257      73.182 -42.925  17.505  1.00  0.00           H  
ATOM   3868  HA  GLU A 257      71.691 -42.526  15.134  1.00  0.00           H  
ATOM   3869 1HB  GLU A 257      72.945 -40.609  17.132  1.00  0.00           H  
ATOM   3870 2HB  GLU A 257      71.963 -40.071  15.777  1.00  0.00           H  
ATOM   3871 1HG  GLU A 257      70.044 -41.310  16.632  1.00  0.00           H  
ATOM   3872 2HG  GLU A 257      71.020 -41.951  17.953  1.00  0.00           H  
ATOM   3873  N   MET A 258      74.829 -41.622  15.055  1.00  0.00           N  
ATOM   3874  CA  MET A 258      75.925 -41.323  14.154  1.00  0.00           C  
ATOM   3875  C   MET A 258      76.134 -42.409  13.112  1.00  0.00           C  
ATOM   3876  O   MET A 258      76.404 -42.135  11.944  1.00  0.00           O  
ATOM   3877  CB  MET A 258      77.207 -41.107  14.955  1.00  0.00           C  
ATOM   3878  CG  MET A 258      78.433 -40.791  14.108  1.00  0.00           C  
ATOM   3879  SD  MET A 258      79.234 -42.273  13.465  1.00  0.00           S  
ATOM   3880  CE  MET A 258      79.949 -42.947  14.962  1.00  0.00           C  
ATOM   3881  H   MET A 258      75.044 -41.799  15.995  1.00  0.00           H  
ATOM   3882  HA  MET A 258      75.686 -40.408  13.612  1.00  0.00           H  
ATOM   3883 1HB  MET A 258      77.064 -40.285  15.655  1.00  0.00           H  
ATOM   3884 2HB  MET A 258      77.426 -42.001  15.540  1.00  0.00           H  
ATOM   3885 1HG  MET A 258      78.140 -40.164  13.266  1.00  0.00           H  
ATOM   3886 2HG  MET A 258      79.157 -40.240  14.708  1.00  0.00           H  
ATOM   3887 1HE  MET A 258      80.480 -43.870  14.728  1.00  0.00           H  
ATOM   3888 2HE  MET A 258      80.646 -42.225  15.390  1.00  0.00           H  
ATOM   3889 3HE  MET A 258      79.157 -43.157  15.681  1.00  0.00           H  
ATOM   3890  N   VAL A 259      76.040 -43.647  13.545  1.00  0.00           N  
ATOM   3891  CA  VAL A 259      76.145 -44.778  12.644  1.00  0.00           C  
ATOM   3892  C   VAL A 259      75.039 -44.795  11.602  1.00  0.00           C  
ATOM   3893  O   VAL A 259      75.261 -45.108  10.434  1.00  0.00           O  
ATOM   3894  CB  VAL A 259      76.102 -46.092  13.446  1.00  0.00           C  
ATOM   3895  CG1 VAL A 259      76.009 -47.286  12.508  1.00  0.00           C  
ATOM   3896  CG2 VAL A 259      77.333 -46.198  14.334  1.00  0.00           C  
ATOM   3897  H   VAL A 259      75.829 -43.828  14.485  1.00  0.00           H  
ATOM   3898  HA  VAL A 259      77.099 -44.715  12.119  1.00  0.00           H  
ATOM   3899  HB  VAL A 259      75.205 -46.100  14.065  1.00  0.00           H  
ATOM   3900 1HG1 VAL A 259      75.980 -48.207  13.092  1.00  0.00           H  
ATOM   3901 2HG1 VAL A 259      75.103 -47.208  11.908  1.00  0.00           H  
ATOM   3902 3HG1 VAL A 259      76.880 -47.302  11.852  1.00  0.00           H  
ATOM   3903 1HG2 VAL A 259      77.296 -47.128  14.898  1.00  0.00           H  
ATOM   3904 2HG2 VAL A 259      78.231 -46.184  13.715  1.00  0.00           H  
ATOM   3905 3HG2 VAL A 259      77.356 -45.355  15.025  1.00  0.00           H  
ATOM   3906  N   GLU A 260      73.837 -44.488  12.035  1.00  0.00           N  
ATOM   3907  CA  GLU A 260      72.704 -44.394  11.134  1.00  0.00           C  
ATOM   3908  C   GLU A 260      72.879 -43.302  10.092  1.00  0.00           C  
ATOM   3909  O   GLU A 260      72.532 -43.467   8.924  1.00  0.00           O  
ATOM   3910  CB  GLU A 260      71.422 -44.142  11.931  1.00  0.00           C  
ATOM   3911  CG  GLU A 260      70.156 -44.092  11.086  1.00  0.00           C  
ATOM   3912  CD  GLU A 260      68.910 -43.918  11.909  1.00  0.00           C  
ATOM   3913  OE1 GLU A 260      68.896 -44.362  13.032  1.00  0.00           O  
ATOM   3914  OE2 GLU A 260      67.971 -43.340  11.414  1.00  0.00           O  
ATOM   3915  H   GLU A 260      73.695 -44.249  12.975  1.00  0.00           H  
ATOM   3916  HA  GLU A 260      72.612 -45.338  10.594  1.00  0.00           H  
ATOM   3917 1HB  GLU A 260      71.296 -44.929  12.676  1.00  0.00           H  
ATOM   3918 2HB  GLU A 260      71.505 -43.196  12.465  1.00  0.00           H  
ATOM   3919 1HG  GLU A 260      70.233 -43.263  10.384  1.00  0.00           H  
ATOM   3920 2HG  GLU A 260      70.080 -45.014  10.510  1.00  0.00           H  
ATOM   3921  N   ALA A 261      73.390 -42.171  10.525  1.00  0.00           N  
ATOM   3922  CA  ALA A 261      73.679 -41.072   9.624  1.00  0.00           C  
ATOM   3923  C   ALA A 261      74.724 -41.435   8.582  1.00  0.00           C  
ATOM   3924  O   ALA A 261      74.622 -41.065   7.414  1.00  0.00           O  
ATOM   3925  CB  ALA A 261      74.134 -39.856  10.418  1.00  0.00           C  
ATOM   3926  H   ALA A 261      73.650 -42.074  11.465  1.00  0.00           H  
ATOM   3927  HA  ALA A 261      72.764 -40.825   9.086  1.00  0.00           H  
ATOM   3928 1HB  ALA A 261      74.337 -39.031   9.735  1.00  0.00           H  
ATOM   3929 2HB  ALA A 261      73.350 -39.564  11.117  1.00  0.00           H  
ATOM   3930 3HB  ALA A 261      75.040 -40.100  10.971  1.00  0.00           H  
ATOM   3931  N   ALA A 262      75.749 -42.135   9.015  1.00  0.00           N  
ATOM   3932  CA  ALA A 262      76.781 -42.610   8.114  1.00  0.00           C  
ATOM   3933  C   ALA A 262      76.243 -43.576   7.072  1.00  0.00           C  
ATOM   3934  O   ALA A 262      76.625 -43.540   5.904  1.00  0.00           O  
ATOM   3935  CB  ALA A 262      77.901 -43.267   8.908  1.00  0.00           C  
ATOM   3936  H   ALA A 262      75.801 -42.407   9.955  1.00  0.00           H  
ATOM   3937  HA  ALA A 262      77.182 -41.750   7.576  1.00  0.00           H  
ATOM   3938 1HB  ALA A 262      78.678 -43.610   8.225  1.00  0.00           H  
ATOM   3939 2HB  ALA A 262      78.324 -42.545   9.607  1.00  0.00           H  
ATOM   3940 3HB  ALA A 262      77.504 -44.117   9.461  1.00  0.00           H  
ATOM   3941  N   VAL A 263      75.376 -44.463   7.505  1.00  0.00           N  
ATOM   3942  CA  VAL A 263      74.729 -45.398   6.604  1.00  0.00           C  
ATOM   3943  C   VAL A 263      73.870 -44.700   5.562  1.00  0.00           C  
ATOM   3944  O   VAL A 263      73.840 -45.083   4.394  1.00  0.00           O  
ATOM   3945  CB  VAL A 263      73.852 -46.377   7.406  1.00  0.00           C  
ATOM   3946  CG1 VAL A 263      73.013 -47.233   6.468  1.00  0.00           C  
ATOM   3947  CG2 VAL A 263      74.727 -47.248   8.294  1.00  0.00           C  
ATOM   3948  H   VAL A 263      75.098 -44.467   8.445  1.00  0.00           H  
ATOM   3949  HA  VAL A 263      75.499 -45.954   6.072  1.00  0.00           H  
ATOM   3950  HB  VAL A 263      73.159 -45.807   8.026  1.00  0.00           H  
ATOM   3951 1HG1 VAL A 263      72.399 -47.918   7.052  1.00  0.00           H  
ATOM   3952 2HG1 VAL A 263      72.369 -46.590   5.869  1.00  0.00           H  
ATOM   3953 3HG1 VAL A 263      73.670 -47.803   5.812  1.00  0.00           H  
ATOM   3954 1HG2 VAL A 263      74.100 -47.938   8.859  1.00  0.00           H  
ATOM   3955 2HG2 VAL A 263      75.423 -47.815   7.675  1.00  0.00           H  
ATOM   3956 3HG2 VAL A 263      75.287 -46.618   8.985  1.00  0.00           H  
ATOM   3957  N   GLU A 264      73.147 -43.692   5.995  1.00  0.00           N  
ATOM   3958  CA  GLU A 264      72.339 -42.892   5.094  1.00  0.00           C  
ATOM   3959  C   GLU A 264      73.176 -42.169   4.052  1.00  0.00           C  
ATOM   3960  O   GLU A 264      72.804 -42.071   2.884  1.00  0.00           O  
ATOM   3961  CB  GLU A 264      71.519 -41.875   5.890  1.00  0.00           C  
ATOM   3962  CG  GLU A 264      70.411 -42.485   6.737  1.00  0.00           C  
ATOM   3963  CD  GLU A 264      69.340 -43.144   5.913  1.00  0.00           C  
ATOM   3964  OE1 GLU A 264      68.674 -42.455   5.178  1.00  0.00           O  
ATOM   3965  OE2 GLU A 264      69.188 -44.338   6.018  1.00  0.00           O  
ATOM   3966  H   GLU A 264      73.192 -43.418   6.935  1.00  0.00           H  
ATOM   3967  HA  GLU A 264      71.658 -43.555   4.560  1.00  0.00           H  
ATOM   3968 1HB  GLU A 264      72.179 -41.316   6.555  1.00  0.00           H  
ATOM   3969 2HB  GLU A 264      71.062 -41.160   5.206  1.00  0.00           H  
ATOM   3970 1HG  GLU A 264      70.846 -43.227   7.406  1.00  0.00           H  
ATOM   3971 2HG  GLU A 264      69.963 -41.703   7.348  1.00  0.00           H  
ATOM   3972  N   ALA A 265      74.294 -41.631   4.485  1.00  0.00           N  
ATOM   3973  CA  ALA A 265      75.222 -40.974   3.584  1.00  0.00           C  
ATOM   3974  C   ALA A 265      75.789 -41.924   2.542  1.00  0.00           C  
ATOM   3975  O   ALA A 265      75.949 -41.575   1.374  1.00  0.00           O  
ATOM   3976  CB  ALA A 265      76.351 -40.333   4.378  1.00  0.00           C  
ATOM   3977  H   ALA A 265      74.556 -41.723   5.425  1.00  0.00           H  
ATOM   3978  HA  ALA A 265      74.678 -40.196   3.046  1.00  0.00           H  
ATOM   3979 1HB  ALA A 265      77.036 -39.831   3.695  1.00  0.00           H  
ATOM   3980 2HB  ALA A 265      75.937 -39.605   5.077  1.00  0.00           H  
ATOM   3981 3HB  ALA A 265      76.889 -41.102   4.931  1.00  0.00           H  
ATOM   3982  N   LEU A 266      76.124 -43.118   2.975  1.00  0.00           N  
ATOM   3983  CA  LEU A 266      76.611 -44.146   2.074  1.00  0.00           C  
ATOM   3984  C   LEU A 266      75.577 -44.541   1.032  1.00  0.00           C  
ATOM   3985  O   LEU A 266      75.893 -44.758  -0.136  1.00  0.00           O  
ATOM   3986  CB  LEU A 266      77.027 -45.386   2.876  1.00  0.00           C  
ATOM   3987  CG  LEU A 266      78.278 -45.224   3.749  1.00  0.00           C  
ATOM   3988  CD1 LEU A 266      78.457 -46.462   4.616  1.00  0.00           C  
ATOM   3989  CD2 LEU A 266      79.492 -44.999   2.860  1.00  0.00           C  
ATOM   3990  H   LEU A 266      75.989 -43.360   3.915  1.00  0.00           H  
ATOM   3991  HA  LEU A 266      77.480 -43.758   1.544  1.00  0.00           H  
ATOM   3992 1HB  LEU A 266      76.203 -45.670   3.528  1.00  0.00           H  
ATOM   3993 2HB  LEU A 266      77.212 -46.203   2.180  1.00  0.00           H  
ATOM   3994  HG  LEU A 266      78.151 -44.367   4.412  1.00  0.00           H  
ATOM   3995 1HD1 LEU A 266      79.346 -46.347   5.236  1.00  0.00           H  
ATOM   3996 2HD1 LEU A 266      77.583 -46.588   5.255  1.00  0.00           H  
ATOM   3997 3HD1 LEU A 266      78.571 -47.338   3.979  1.00  0.00           H  
ATOM   3998 1HD2 LEU A 266      80.381 -44.882   3.480  1.00  0.00           H  
ATOM   3999 2HD2 LEU A 266      79.621 -45.854   2.197  1.00  0.00           H  
ATOM   4000 3HD2 LEU A 266      79.345 -44.097   2.264  1.00  0.00           H  
ATOM   4001  N   LYS A 267      74.342 -44.663   1.465  1.00  0.00           N  
ATOM   4002  CA  LYS A 267      73.245 -44.963   0.564  1.00  0.00           C  
ATOM   4003  C   LYS A 267      73.108 -43.933  -0.545  1.00  0.00           C  
ATOM   4004  O   LYS A 267      72.966 -44.284  -1.717  1.00  0.00           O  
ATOM   4005  CB  LYS A 267      71.935 -45.061   1.346  1.00  0.00           C  
ATOM   4006  CG  LYS A 267      70.720 -45.408   0.496  1.00  0.00           C  
ATOM   4007  CD  LYS A 267      69.483 -45.613   1.358  1.00  0.00           C  
ATOM   4008  CE  LYS A 267      68.989 -44.297   1.941  1.00  0.00           C  
ATOM   4009  NZ  LYS A 267      67.718 -44.466   2.697  1.00  0.00           N  
ATOM   4010  H   LYS A 267      74.127 -44.487   2.405  1.00  0.00           H  
ATOM   4011  HA  LYS A 267      73.444 -45.920   0.083  1.00  0.00           H  
ATOM   4012 1HB  LYS A 267      72.029 -45.824   2.121  1.00  0.00           H  
ATOM   4013 2HB  LYS A 267      71.736 -44.112   1.844  1.00  0.00           H  
ATOM   4014 1HG  LYS A 267      70.528 -44.602  -0.212  1.00  0.00           H  
ATOM   4015 2HG  LYS A 267      70.917 -46.321  -0.065  1.00  0.00           H  
ATOM   4016 1HD  LYS A 267      68.688 -46.055   0.756  1.00  0.00           H  
ATOM   4017 2HD  LYS A 267      69.717 -46.295   2.175  1.00  0.00           H  
ATOM   4018 1HE  LYS A 267      69.744 -43.890   2.612  1.00  0.00           H  
ATOM   4019 2HE  LYS A 267      68.826 -43.581   1.136  1.00  0.00           H  
ATOM   4020 1HZ  LYS A 267      67.424 -43.572   3.066  1.00  0.00           H  
ATOM   4021 2HZ  LYS A 267      67.004 -44.825   2.079  1.00  0.00           H  
ATOM   4022 3HZ  LYS A 267      67.861 -45.113   3.458  1.00  0.00           H  
ATOM   4023  N   LYS A 268      73.343 -42.665  -0.249  1.00  0.00           N  
ATOM   4024  CA  LYS A 268      73.467 -41.677  -1.336  1.00  0.00           C  
ATOM   4025  C   LYS A 268      74.732 -41.840  -2.194  1.00  0.00           C  
ATOM   4026  O   LYS A 268      74.697 -41.603  -3.402  1.00  0.00           O  
ATOM   4027  CB  LYS A 268      73.430 -40.264  -0.754  1.00  0.00           C  
ATOM   4028  CG  LYS A 268      72.070 -39.842  -0.212  1.00  0.00           C  
ATOM   4029  CD  LYS A 268      72.116 -38.435   0.364  1.00  0.00           C  
ATOM   4030  CE  LYS A 268      70.760 -38.015   0.913  1.00  0.00           C  
ATOM   4031  NZ  LYS A 268      70.800 -36.655   1.515  1.00  0.00           N  
ATOM   4032  H   LYS A 268      73.447 -42.377   0.714  1.00  0.00           H  
ATOM   4033  HA  LYS A 268      72.614 -41.791  -2.006  1.00  0.00           H  
ATOM   4034 1HB  LYS A 268      74.152 -40.185   0.059  1.00  0.00           H  
ATOM   4035 2HB  LYS A 268      73.721 -39.546  -1.521  1.00  0.00           H  
ATOM   4036 1HG  LYS A 268      71.333 -39.872  -1.015  1.00  0.00           H  
ATOM   4037 2HG  LYS A 268      71.759 -40.535   0.569  1.00  0.00           H  
ATOM   4038 1HD  LYS A 268      72.853 -38.395   1.168  1.00  0.00           H  
ATOM   4039 2HD  LYS A 268      72.416 -37.732  -0.414  1.00  0.00           H  
ATOM   4040 1HE  LYS A 268      70.025 -38.022   0.110  1.00  0.00           H  
ATOM   4041 2HE  LYS A 268      70.441 -38.726   1.675  1.00  0.00           H  
ATOM   4042 1HZ  LYS A 268      69.884 -36.414   1.866  1.00  0.00           H  
ATOM   4043 2HZ  LYS A 268      71.466 -36.642   2.275  1.00  0.00           H  
ATOM   4044 3HZ  LYS A 268      71.077 -35.984   0.813  1.00  0.00           H  
ATOM   4045  N   LEU A 269      75.860 -42.145  -1.554  1.00  0.00           N  
ATOM   4046  CA  LEU A 269      77.172 -42.036  -2.205  1.00  0.00           C  
ATOM   4047  C   LEU A 269      77.481 -43.232  -3.104  1.00  0.00           C  
ATOM   4048  O   LEU A 269      77.300 -44.383  -2.704  1.00  0.00           O  
ATOM   4049  CB  LEU A 269      78.273 -41.903  -1.145  1.00  0.00           C  
ATOM   4050  CG  LEU A 269      78.199 -40.650  -0.263  1.00  0.00           C  
ATOM   4051  CD1 LEU A 269      79.284 -40.713   0.803  1.00  0.00           C  
ATOM   4052  CD2 LEU A 269      78.355 -39.409  -1.129  1.00  0.00           C  
ATOM   4053  H   LEU A 269      75.817 -42.395  -0.577  1.00  0.00           H  
ATOM   4054  HA  LEU A 269      77.177 -41.140  -2.826  1.00  0.00           H  
ATOM   4055 1HB  LEU A 269      78.231 -42.771  -0.490  1.00  0.00           H  
ATOM   4056 2HB  LEU A 269      79.240 -41.898  -1.647  1.00  0.00           H  
ATOM   4057  HG  LEU A 269      77.234 -40.619   0.245  1.00  0.00           H  
ATOM   4058 1HD1 LEU A 269      79.231 -39.823   1.430  1.00  0.00           H  
ATOM   4059 2HD1 LEU A 269      79.136 -41.600   1.420  1.00  0.00           H  
ATOM   4060 3HD1 LEU A 269      80.261 -40.762   0.324  1.00  0.00           H  
ATOM   4061 1HD2 LEU A 269      78.302 -38.518  -0.503  1.00  0.00           H  
ATOM   4062 2HD2 LEU A 269      79.320 -39.438  -1.636  1.00  0.00           H  
ATOM   4063 3HD2 LEU A 269      77.556 -39.379  -1.871  1.00  0.00           H  
ATOM   4064  N   LYS A 270      77.951 -42.953  -4.320  1.00  0.00           N  
ATOM   4065  CA  LYS A 270      78.297 -44.010  -5.270  1.00  0.00           C  
ATOM   4066  C   LYS A 270      79.783 -44.015  -5.617  1.00  0.00           C  
ATOM   4067  O   LYS A 270      80.279 -44.957  -6.235  1.00  0.00           O  
ATOM   4068  CB  LYS A 270      77.467 -43.864  -6.547  1.00  0.00           C  
ATOM   4069  CG  LYS A 270      75.969 -44.055  -6.349  1.00  0.00           C  
ATOM   4070  CD  LYS A 270      75.217 -43.927  -7.665  1.00  0.00           C  
ATOM   4071  CE  LYS A 270      73.716 -44.077  -7.463  1.00  0.00           C  
ATOM   4072  NZ  LYS A 270      73.351 -45.439  -6.989  1.00  0.00           N  
ATOM   4073  H   LYS A 270      78.076 -41.988  -4.591  1.00  0.00           H  
ATOM   4074  HA  LYS A 270      78.053 -44.973  -4.820  1.00  0.00           H  
ATOM   4075 1HB  LYS A 270      77.625 -42.873  -6.972  1.00  0.00           H  
ATOM   4076 2HB  LYS A 270      77.803 -44.595  -7.284  1.00  0.00           H  
ATOM   4077 1HG  LYS A 270      75.781 -45.043  -5.927  1.00  0.00           H  
ATOM   4078 2HG  LYS A 270      75.596 -43.305  -5.653  1.00  0.00           H  
ATOM   4079 1HD  LYS A 270      75.420 -42.952  -8.108  1.00  0.00           H  
ATOM   4080 2HD  LYS A 270      75.559 -44.698  -8.356  1.00  0.00           H  
ATOM   4081 1HE  LYS A 270      73.374 -43.346  -6.732  1.00  0.00           H  
ATOM   4082 2HE  LYS A 270      73.202 -43.884  -8.405  1.00  0.00           H  
ATOM   4083 1HZ  LYS A 270      72.350 -45.497  -6.868  1.00  0.00           H  
ATOM   4084 2HZ  LYS A 270      73.648 -46.124  -7.670  1.00  0.00           H  
ATOM   4085 3HZ  LYS A 270      73.808 -45.623  -6.107  1.00  0.00           H  
ATOM   4086  N   ASP A 271      80.496 -42.973  -5.204  1.00  0.00           N  
ATOM   4087  CA  ASP A 271      81.937 -42.901  -5.424  1.00  0.00           C  
ATOM   4088  C   ASP A 271      82.670 -43.812  -4.450  1.00  0.00           C  
ATOM   4089  O   ASP A 271      82.344 -43.852  -3.264  1.00  0.00           O  
ATOM   4090  CB  ASP A 271      82.438 -41.463  -5.269  1.00  0.00           C  
ATOM   4091  CG  ASP A 271      81.977 -40.550  -6.397  1.00  0.00           C  
ATOM   4092  OD1 ASP A 271      82.044 -40.960  -7.532  1.00  0.00           O  
ATOM   4093  OD2 ASP A 271      81.564 -39.451  -6.114  1.00  0.00           O  
ATOM   4094  H   ASP A 271      80.032 -42.221  -4.715  1.00  0.00           H  
ATOM   4095  HA  ASP A 271      82.148 -43.222  -6.445  1.00  0.00           H  
ATOM   4096 1HB  ASP A 271      82.083 -41.053  -4.323  1.00  0.00           H  
ATOM   4097 2HB  ASP A 271      83.528 -41.458  -5.239  1.00  0.00           H  
ATOM   4098  N   GLU A 272      83.628 -44.582  -4.958  1.00  0.00           N  
ATOM   4099  CA  GLU A 272      84.278 -45.603  -4.143  1.00  0.00           C  
ATOM   4100  C   GLU A 272      85.263 -44.988  -3.136  1.00  0.00           C  
ATOM   4101  O   GLU A 272      85.200 -45.297  -1.947  1.00  0.00           O  
ATOM   4102  CB  GLU A 272      85.007 -46.605  -5.041  1.00  0.00           C  
ATOM   4103  CG  GLU A 272      84.090 -47.478  -5.884  1.00  0.00           C  
ATOM   4104  CD  GLU A 272      83.219 -48.382  -5.057  1.00  0.00           C  
ATOM   4105  OE1 GLU A 272      83.437 -48.464  -3.872  1.00  0.00           O  
ATOM   4106  OE2 GLU A 272      82.335 -48.991  -5.610  1.00  0.00           O  
ATOM   4107  H   GLU A 272      83.881 -44.485  -5.931  1.00  0.00           H  
ATOM   4108  HA  GLU A 272      83.509 -46.140  -3.585  1.00  0.00           H  
ATOM   4109 1HB  GLU A 272      85.674 -46.069  -5.717  1.00  0.00           H  
ATOM   4110 2HB  GLU A 272      85.623 -47.262  -4.427  1.00  0.00           H  
ATOM   4111 1HG  GLU A 272      83.454 -46.837  -6.493  1.00  0.00           H  
ATOM   4112 2HG  GLU A 272      84.698 -48.083  -6.556  1.00  0.00           H  
ATOM   4113  N   GLU A 273      86.126 -44.061  -3.590  1.00  0.00           N  
ATOM   4114  CA  GLU A 273      86.963 -43.321  -2.653  1.00  0.00           C  
ATOM   4115  C   GLU A 273      86.118 -42.597  -1.612  1.00  0.00           C  
ATOM   4116  O   GLU A 273      86.403 -42.659  -0.416  1.00  0.00           O  
ATOM   4117  CB  GLU A 273      87.841 -42.316  -3.401  1.00  0.00           C  
ATOM   4118  CG  GLU A 273      88.906 -42.947  -4.286  1.00  0.00           C  
ATOM   4119  CD  GLU A 273      88.371 -43.390  -5.620  1.00  0.00           C  
ATOM   4120  OE1 GLU A 273      87.202 -43.205  -5.861  1.00  0.00           O  
ATOM   4121  OE2 GLU A 273      89.132 -43.914  -6.399  1.00  0.00           O  
ATOM   4122  H   GLU A 273      86.194 -43.858  -4.577  1.00  0.00           H  
ATOM   4123  HA  GLU A 273      87.618 -44.028  -2.142  1.00  0.00           H  
ATOM   4124 1HB  GLU A 273      87.214 -41.684  -4.031  1.00  0.00           H  
ATOM   4125 2HB  GLU A 273      88.343 -41.667  -2.684  1.00  0.00           H  
ATOM   4126 1HG  GLU A 273      89.704 -42.223  -4.450  1.00  0.00           H  
ATOM   4127 2HG  GLU A 273      89.332 -43.805  -3.768  1.00  0.00           H  
ATOM   4128  N   SER A 274      85.079 -41.911  -2.075  1.00  0.00           N  
ATOM   4129  CA  SER A 274      84.194 -41.178  -1.189  1.00  0.00           C  
ATOM   4130  C   SER A 274      83.561 -42.069  -0.133  1.00  0.00           C  
ATOM   4131  O   SER A 274      83.507 -41.728   1.047  1.00  0.00           O  
ATOM   4132  CB  SER A 274      83.108 -40.498  -1.999  1.00  0.00           C  
ATOM   4133  OG  SER A 274      83.646 -39.509  -2.831  1.00  0.00           O  
ATOM   4134  H   SER A 274      84.900 -41.900  -3.069  1.00  0.00           H  
ATOM   4135  HA  SER A 274      84.779 -40.420  -0.666  1.00  0.00           H  
ATOM   4136 1HB  SER A 274      82.586 -41.241  -2.602  1.00  0.00           H  
ATOM   4137 2HB  SER A 274      82.377 -40.052  -1.325  1.00  0.00           H  
ATOM   4138  HG  SER A 274      82.902 -39.128  -3.306  1.00  0.00           H  
ATOM   4139  N   ARG A 275      83.051 -43.200  -0.566  1.00  0.00           N  
ATOM   4140  CA  ARG A 275      82.417 -44.143   0.335  1.00  0.00           C  
ATOM   4141  C   ARG A 275      83.379 -44.688   1.377  1.00  0.00           C  
ATOM   4142  O   ARG A 275      83.034 -44.856   2.545  1.00  0.00           O  
ATOM   4143  CB  ARG A 275      81.825 -45.304  -0.451  1.00  0.00           C  
ATOM   4144  CG  ARG A 275      80.600 -44.956  -1.282  1.00  0.00           C  
ATOM   4145  CD  ARG A 275      80.131 -46.116  -2.081  1.00  0.00           C  
ATOM   4146  NE  ARG A 275      79.696 -47.216  -1.236  1.00  0.00           N  
ATOM   4147  CZ  ARG A 275      78.463 -47.331  -0.704  1.00  0.00           C  
ATOM   4148  NH1 ARG A 275      77.558 -46.407  -0.937  1.00  0.00           N  
ATOM   4149  NH2 ARG A 275      78.165 -48.373   0.053  1.00  0.00           N  
ATOM   4150  H   ARG A 275      83.149 -43.460  -1.506  1.00  0.00           H  
ATOM   4151  HA  ARG A 275      81.612 -43.630   0.862  1.00  0.00           H  
ATOM   4152 1HB  ARG A 275      82.578 -45.706  -1.128  1.00  0.00           H  
ATOM   4153 2HB  ARG A 275      81.542 -46.102   0.235  1.00  0.00           H  
ATOM   4154 1HG  ARG A 275      79.790 -44.643  -0.622  1.00  0.00           H  
ATOM   4155 2HG  ARG A 275      80.844 -44.143  -1.967  1.00  0.00           H  
ATOM   4156 1HD  ARG A 275      79.290 -45.812  -2.705  1.00  0.00           H  
ATOM   4157 2HD  ARG A 275      80.942 -46.473  -2.715  1.00  0.00           H  
ATOM   4158  HE  ARG A 275      80.365 -47.948  -1.034  1.00  0.00           H  
ATOM   4159 1HH1 ARG A 275      77.785 -45.610  -1.516  1.00  0.00           H  
ATOM   4160 2HH1 ARG A 275      76.634 -46.492  -0.538  1.00  0.00           H  
ATOM   4161 1HH2 ARG A 275      78.861 -49.083   0.233  1.00  0.00           H  
ATOM   4162 2HH2 ARG A 275      77.241 -48.458   0.452  1.00  0.00           H  
ATOM   4163  N   GLU A 276      84.582 -44.994   0.944  1.00  0.00           N  
ATOM   4164  CA  GLU A 276      85.621 -45.455   1.845  1.00  0.00           C  
ATOM   4165  C   GLU A 276      85.990 -44.412   2.887  1.00  0.00           C  
ATOM   4166  O   GLU A 276      86.215 -44.722   4.055  1.00  0.00           O  
ATOM   4167  CB  GLU A 276      86.867 -45.848   1.048  1.00  0.00           C  
ATOM   4168  CG  GLU A 276      86.707 -47.110   0.212  1.00  0.00           C  
ATOM   4169  CD  GLU A 276      87.922 -47.421  -0.617  1.00  0.00           C  
ATOM   4170  OE1 GLU A 276      88.826 -46.620  -0.635  1.00  0.00           O  
ATOM   4171  OE2 GLU A 276      87.946 -48.460  -1.233  1.00  0.00           O  
ATOM   4172  H   GLU A 276      84.821 -44.853   0.004  1.00  0.00           H  
ATOM   4173  HA  GLU A 276      85.253 -46.331   2.379  1.00  0.00           H  
ATOM   4174 1HB  GLU A 276      87.142 -45.034   0.377  1.00  0.00           H  
ATOM   4175 2HB  GLU A 276      87.702 -46.004   1.732  1.00  0.00           H  
ATOM   4176 1HG  GLU A 276      86.509 -47.951   0.876  1.00  0.00           H  
ATOM   4177 2HG  GLU A 276      85.846 -46.991  -0.444  1.00  0.00           H  
ATOM   4178  N   ILE A 277      86.083 -43.175   2.454  1.00  0.00           N  
ATOM   4179  CA  ILE A 277      86.356 -42.071   3.355  1.00  0.00           C  
ATOM   4180  C   ILE A 277      85.265 -41.889   4.397  1.00  0.00           C  
ATOM   4181  O   ILE A 277      85.532 -41.613   5.565  1.00  0.00           O  
ATOM   4182  CB  ILE A 277      86.528 -40.761   2.565  1.00  0.00           C  
ATOM   4183  CG1 ILE A 277      87.804 -40.810   1.721  1.00  0.00           C  
ATOM   4184  CG2 ILE A 277      86.557 -39.570   3.511  1.00  0.00           C  
ATOM   4185  CD1 ILE A 277      87.912 -39.689   0.713  1.00  0.00           C  
ATOM   4186  H   ILE A 277      85.902 -42.964   1.514  1.00  0.00           H  
ATOM   4187  HA  ILE A 277      87.283 -42.281   3.887  1.00  0.00           H  
ATOM   4188  HB  ILE A 277      85.696 -40.642   1.872  1.00  0.00           H  
ATOM   4189 1HG1 ILE A 277      88.674 -40.766   2.375  1.00  0.00           H  
ATOM   4190 2HG1 ILE A 277      87.849 -41.757   1.183  1.00  0.00           H  
ATOM   4191 1HG2 ILE A 277      86.679 -38.652   2.936  1.00  0.00           H  
ATOM   4192 2HG2 ILE A 277      85.623 -39.526   4.069  1.00  0.00           H  
ATOM   4193 3HG2 ILE A 277      87.390 -39.677   4.206  1.00  0.00           H  
ATOM   4194 1HD1 ILE A 277      88.843 -39.792   0.153  1.00  0.00           H  
ATOM   4195 2HD1 ILE A 277      87.067 -39.736   0.024  1.00  0.00           H  
ATOM   4196 3HD1 ILE A 277      87.906 -38.731   1.231  1.00  0.00           H  
ATOM   4197  N   LEU A 278      84.031 -42.013   3.964  1.00  0.00           N  
ATOM   4198  CA  LEU A 278      82.896 -41.934   4.865  1.00  0.00           C  
ATOM   4199  C   LEU A 278      82.906 -43.041   5.907  1.00  0.00           C  
ATOM   4200  O   LEU A 278      82.588 -42.826   7.075  1.00  0.00           O  
ATOM   4201  CB  LEU A 278      81.590 -41.999   4.063  1.00  0.00           C  
ATOM   4202  CG  LEU A 278      80.303 -41.803   4.873  1.00  0.00           C  
ATOM   4203  CD1 LEU A 278      79.956 -43.097   5.598  1.00  0.00           C  
ATOM   4204  CD2 LEU A 278      80.490 -40.658   5.857  1.00  0.00           C  
ATOM   4205  H   LEU A 278      83.854 -42.227   3.024  1.00  0.00           H  
ATOM   4206  HA  LEU A 278      82.940 -40.983   5.395  1.00  0.00           H  
ATOM   4207 1HB  LEU A 278      81.618 -41.229   3.293  1.00  0.00           H  
ATOM   4208 2HB  LEU A 278      81.530 -42.970   3.574  1.00  0.00           H  
ATOM   4209  HG  LEU A 278      79.480 -41.569   4.197  1.00  0.00           H  
ATOM   4210 1HD1 LEU A 278      79.041 -42.958   6.173  1.00  0.00           H  
ATOM   4211 2HD1 LEU A 278      79.809 -43.894   4.869  1.00  0.00           H  
ATOM   4212 3HD1 LEU A 278      80.770 -43.365   6.270  1.00  0.00           H  
ATOM   4213 1HD2 LEU A 278      79.574 -40.519   6.432  1.00  0.00           H  
ATOM   4214 2HD2 LEU A 278      81.312 -40.892   6.534  1.00  0.00           H  
ATOM   4215 3HD2 LEU A 278      80.718 -39.743   5.311  1.00  0.00           H  
ATOM   4216  N   ALA A 279      83.243 -44.235   5.474  1.00  0.00           N  
ATOM   4217  CA  ALA A 279      83.363 -45.366   6.375  1.00  0.00           C  
ATOM   4218  C   ALA A 279      84.450 -45.164   7.417  1.00  0.00           C  
ATOM   4219  O   ALA A 279      84.294 -45.514   8.585  1.00  0.00           O  
ATOM   4220  CB  ALA A 279      83.630 -46.637   5.581  1.00  0.00           C  
ATOM   4221  H   ALA A 279      83.484 -44.371   4.534  1.00  0.00           H  
ATOM   4222  HA  ALA A 279      82.418 -45.487   6.906  1.00  0.00           H  
ATOM   4223 1HB  ALA A 279      83.707 -47.483   6.264  1.00  0.00           H  
ATOM   4224 2HB  ALA A 279      82.811 -46.808   4.882  1.00  0.00           H  
ATOM   4225 3HB  ALA A 279      84.562 -46.530   5.028  1.00  0.00           H  
ATOM   4226  N   GLU A 280      85.569 -44.626   6.984  1.00  0.00           N  
ATOM   4227  CA  GLU A 280      86.660 -44.311   7.885  1.00  0.00           C  
ATOM   4228  C   GLU A 280      86.273 -43.275   8.927  1.00  0.00           C  
ATOM   4229  O   GLU A 280      86.646 -43.367  10.095  1.00  0.00           O  
ATOM   4230  CB  GLU A 280      87.868 -43.812   7.088  1.00  0.00           C  
ATOM   4231  CG  GLU A 280      88.555 -44.881   6.252  1.00  0.00           C  
ATOM   4232  CD  GLU A 280      89.686 -44.339   5.424  1.00  0.00           C  
ATOM   4233  OE1 GLU A 280      89.865 -43.144   5.405  1.00  0.00           O  
ATOM   4234  OE2 GLU A 280      90.373 -45.120   4.808  1.00  0.00           O  
ATOM   4235  H   GLU A 280      85.660 -44.364   6.044  1.00  0.00           H  
ATOM   4236  HA  GLU A 280      86.941 -45.219   8.419  1.00  0.00           H  
ATOM   4237 1HB  GLU A 280      87.555 -43.011   6.417  1.00  0.00           H  
ATOM   4238 2HB  GLU A 280      88.607 -43.395   7.772  1.00  0.00           H  
ATOM   4239 1HG  GLU A 280      88.945 -45.652   6.917  1.00  0.00           H  
ATOM   4240 2HG  GLU A 280      87.820 -45.344   5.596  1.00  0.00           H  
ATOM   4241  N   ALA A 281      85.549 -42.267   8.494  1.00  0.00           N  
ATOM   4242  CA  ALA A 281      85.048 -41.246   9.395  1.00  0.00           C  
ATOM   4243  C   ALA A 281      84.096 -41.807  10.437  1.00  0.00           C  
ATOM   4244  O   ALA A 281      84.123 -41.424  11.605  1.00  0.00           O  
ATOM   4245  CB  ALA A 281      84.364 -40.143   8.601  1.00  0.00           C  
ATOM   4246  H   ALA A 281      85.275 -42.222   7.554  1.00  0.00           H  
ATOM   4247  HA  ALA A 281      85.898 -40.824   9.933  1.00  0.00           H  
ATOM   4248 1HB  ALA A 281      84.001 -39.374   9.284  1.00  0.00           H  
ATOM   4249 2HB  ALA A 281      85.075 -39.702   7.902  1.00  0.00           H  
ATOM   4250 3HB  ALA A 281      83.524 -40.562   8.048  1.00  0.00           H  
ATOM   4251  N   ALA A 282      83.230 -42.696  10.004  1.00  0.00           N  
ATOM   4252  CA  ALA A 282      82.311 -43.365  10.905  1.00  0.00           C  
ATOM   4253  C   ALA A 282      83.030 -44.207  11.947  1.00  0.00           C  
ATOM   4254  O   ALA A 282      82.648 -44.246  13.115  1.00  0.00           O  
ATOM   4255  CB  ALA A 282      81.343 -44.230  10.111  1.00  0.00           C  
ATOM   4256  H   ALA A 282      83.233 -42.974   9.064  1.00  0.00           H  
ATOM   4257  HA  ALA A 282      81.749 -42.602  11.443  1.00  0.00           H  
ATOM   4258 1HB  ALA A 282      80.649 -44.719  10.793  1.00  0.00           H  
ATOM   4259 2HB  ALA A 282      80.786 -43.606   9.412  1.00  0.00           H  
ATOM   4260 3HB  ALA A 282      81.900 -44.985   9.558  1.00  0.00           H  
ATOM   4261  N   GLU A 283      84.055 -44.906  11.514  1.00  0.00           N  
ATOM   4262  CA  GLU A 283      84.873 -45.694  12.415  1.00  0.00           C  
ATOM   4263  C   GLU A 283      85.577 -44.840  13.457  1.00  0.00           C  
ATOM   4264  O   GLU A 283      85.682 -45.210  14.625  1.00  0.00           O  
ATOM   4265  CB  GLU A 283      85.909 -46.490  11.618  1.00  0.00           C  
ATOM   4266  CG  GLU A 283      85.326 -47.620  10.782  1.00  0.00           C  
ATOM   4267  CD  GLU A 283      86.361 -48.329   9.954  1.00  0.00           C  
ATOM   4268  OE1 GLU A 283      87.485 -47.887   9.935  1.00  0.00           O  
ATOM   4269  OE2 GLU A 283      86.028 -49.314   9.338  1.00  0.00           O  
ATOM   4270  H   GLU A 283      84.328 -44.854  10.574  1.00  0.00           H  
ATOM   4271  HA  GLU A 283      84.227 -46.391  12.949  1.00  0.00           H  
ATOM   4272 1HB  GLU A 283      86.446 -45.820  10.947  1.00  0.00           H  
ATOM   4273 2HB  GLU A 283      86.640 -46.922  12.302  1.00  0.00           H  
ATOM   4274 1HG  GLU A 283      84.852 -48.343  11.446  1.00  0.00           H  
ATOM   4275 2HG  GLU A 283      84.558 -47.214  10.126  1.00  0.00           H  
ATOM   4276  N   ASP A 284      86.088 -43.709  13.024  1.00  0.00           N  
ATOM   4277  CA  ASP A 284      86.722 -42.766  13.925  1.00  0.00           C  
ATOM   4278  C   ASP A 284      85.758 -42.221  14.967  1.00  0.00           C  
ATOM   4279  O   ASP A 284      86.104 -42.054  16.135  1.00  0.00           O  
ATOM   4280  CB  ASP A 284      87.325 -41.605  13.131  1.00  0.00           C  
ATOM   4281  CG  ASP A 284      88.562 -42.008  12.339  1.00  0.00           C  
ATOM   4282  OD1 ASP A 284      89.109 -43.050  12.618  1.00  0.00           O  
ATOM   4283  OD2 ASP A 284      88.948 -41.273  11.463  1.00  0.00           O  
ATOM   4284  H   ASP A 284      85.990 -43.450  12.084  1.00  0.00           H  
ATOM   4285  HA  ASP A 284      87.521 -43.282  14.458  1.00  0.00           H  
ATOM   4286 1HB  ASP A 284      86.581 -41.212  12.439  1.00  0.00           H  
ATOM   4287 2HB  ASP A 284      87.597 -40.799  13.814  1.00  0.00           H  
ATOM   4288  N   GLY A 285      84.556 -41.915  14.534  1.00  0.00           N  
ATOM   4289  CA  GLY A 285      83.517 -41.455  15.435  1.00  0.00           C  
ATOM   4290  C   GLY A 285      83.148 -42.498  16.477  1.00  0.00           C  
ATOM   4291  O   GLY A 285      82.923 -42.186  17.645  1.00  0.00           O  
ATOM   4292  H   GLY A 285      84.317 -42.057  13.594  1.00  0.00           H  
ATOM   4293 1HA  GLY A 285      83.850 -40.548  15.941  1.00  0.00           H  
ATOM   4294 2HA  GLY A 285      82.628 -41.194  14.862  1.00  0.00           H  
ATOM   4295  N   ILE A 286      83.055 -43.735  16.044  1.00  0.00           N  
ATOM   4296  CA  ILE A 286      82.782 -44.838  16.945  1.00  0.00           C  
ATOM   4297  C   ILE A 286      83.873 -45.020  17.987  1.00  0.00           C  
ATOM   4298  O   ILE A 286      83.606 -45.297  19.155  1.00  0.00           O  
ATOM   4299  CB  ILE A 286      82.610 -46.148  16.155  1.00  0.00           C  
ATOM   4300  CG1 ILE A 286      81.333 -46.100  15.311  1.00  0.00           C  
ATOM   4301  CG2 ILE A 286      82.581 -47.339  17.101  1.00  0.00           C  
ATOM   4302  CD1 ILE A 286      81.225 -47.221  14.303  1.00  0.00           C  
ATOM   4303  H   ILE A 286      83.236 -43.945  15.104  1.00  0.00           H  
ATOM   4304  HA  ILE A 286      81.855 -44.628  17.477  1.00  0.00           H  
ATOM   4305  HB  ILE A 286      83.442 -46.267  15.462  1.00  0.00           H  
ATOM   4306 1HG1 ILE A 286      80.463 -46.144  15.965  1.00  0.00           H  
ATOM   4307 2HG1 ILE A 286      81.289 -45.152  14.773  1.00  0.00           H  
ATOM   4308 1HG2 ILE A 286      82.458 -48.257  16.526  1.00  0.00           H  
ATOM   4309 2HG2 ILE A 286      83.516 -47.383  17.659  1.00  0.00           H  
ATOM   4310 3HG2 ILE A 286      81.748 -47.233  17.796  1.00  0.00           H  
ATOM   4311 1HD1 ILE A 286      80.295 -47.117  13.743  1.00  0.00           H  
ATOM   4312 2HD1 ILE A 286      82.069 -47.173  13.614  1.00  0.00           H  
ATOM   4313 3HD1 ILE A 286      81.231 -48.178  14.821  1.00  0.00           H  
ATOM   4314  N   GLU A 287      85.108 -44.897  17.554  1.00  0.00           N  
ATOM   4315  CA  GLU A 287      86.242 -44.974  18.455  1.00  0.00           C  
ATOM   4316  C   GLU A 287      86.232 -43.868  19.497  1.00  0.00           C  
ATOM   4317  O   GLU A 287      86.550 -44.083  20.665  1.00  0.00           O  
ATOM   4318  CB  GLU A 287      87.548 -44.916  17.658  1.00  0.00           C  
ATOM   4319  CG  GLU A 287      88.807 -45.034  18.505  1.00  0.00           C  
ATOM   4320  CD  GLU A 287      88.941 -46.377  19.169  1.00  0.00           C  
ATOM   4321  OE1 GLU A 287      88.327 -47.310  18.711  1.00  0.00           O  
ATOM   4322  OE2 GLU A 287      89.660 -46.469  20.137  1.00  0.00           O  
ATOM   4323  H   GLU A 287      85.283 -44.682  16.614  1.00  0.00           H  
ATOM   4324  HA  GLU A 287      86.196 -45.923  18.989  1.00  0.00           H  
ATOM   4325 1HB  GLU A 287      87.562 -45.723  16.924  1.00  0.00           H  
ATOM   4326 2HB  GLU A 287      87.599 -43.975  17.112  1.00  0.00           H  
ATOM   4327 1HG  GLU A 287      89.677 -44.868  17.870  1.00  0.00           H  
ATOM   4328 2HG  GLU A 287      88.793 -44.258  19.268  1.00  0.00           H  
ATOM   4329  N   SER A 288      85.896 -42.673  19.064  1.00  0.00           N  
ATOM   4330  CA  SER A 288      85.775 -41.544  19.965  1.00  0.00           C  
ATOM   4331  C   SER A 288      84.687 -41.745  21.007  1.00  0.00           C  
ATOM   4332  O   SER A 288      84.845 -41.394  22.175  1.00  0.00           O  
ATOM   4333  CB  SER A 288      85.491 -40.284  19.170  1.00  0.00           C  
ATOM   4334  OG  SER A 288      85.371 -39.173  20.016  1.00  0.00           O  
ATOM   4335  H   SER A 288      85.653 -42.538  18.124  1.00  0.00           H  
ATOM   4336  HA  SER A 288      86.717 -41.437  20.503  1.00  0.00           H  
ATOM   4337 1HB  SER A 288      86.296 -40.115  18.456  1.00  0.00           H  
ATOM   4338 2HB  SER A 288      84.571 -40.413  18.601  1.00  0.00           H  
ATOM   4339  HG  SER A 288      85.193 -38.423  19.443  1.00  0.00           H  
ATOM   4340  N   ILE A 289      83.570 -42.283  20.574  1.00  0.00           N  
ATOM   4341  CA  ILE A 289      82.477 -42.598  21.475  1.00  0.00           C  
ATOM   4342  C   ILE A 289      82.865 -43.635  22.517  1.00  0.00           C  
ATOM   4343  O   ILE A 289      82.493 -43.541  23.685  1.00  0.00           O  
ATOM   4344  CB  ILE A 289      81.257 -43.105  20.685  1.00  0.00           C  
ATOM   4345  CG1 ILE A 289      80.717 -42.002  19.771  1.00  0.00           C  
ATOM   4346  CG2 ILE A 289      80.172 -43.591  21.635  1.00  0.00           C  
ATOM   4347  CD1 ILE A 289      80.251 -40.769  20.512  1.00  0.00           C  
ATOM   4348  H   ILE A 289      83.478 -42.546  19.634  1.00  0.00           H  
ATOM   4349  HA  ILE A 289      82.194 -41.688  22.007  1.00  0.00           H  
ATOM   4350  HB  ILE A 289      81.557 -43.929  20.040  1.00  0.00           H  
ATOM   4351 1HG1 ILE A 289      81.491 -41.703  19.065  1.00  0.00           H  
ATOM   4352 2HG1 ILE A 289      79.878 -42.387  19.191  1.00  0.00           H  
ATOM   4353 1HG2 ILE A 289      79.318 -43.945  21.061  1.00  0.00           H  
ATOM   4354 2HG2 ILE A 289      80.562 -44.405  22.245  1.00  0.00           H  
ATOM   4355 3HG2 ILE A 289      79.861 -42.770  22.282  1.00  0.00           H  
ATOM   4356 1HD1 ILE A 289      79.882 -40.032  19.797  1.00  0.00           H  
ATOM   4357 2HD1 ILE A 289      79.450 -41.039  21.200  1.00  0.00           H  
ATOM   4358 3HD1 ILE A 289      81.083 -40.345  21.072  1.00  0.00           H  
ATOM   4359  N   ARG A 290      83.589 -44.642  22.084  1.00  0.00           N  
ATOM   4360  CA  ARG A 290      84.089 -45.663  22.985  1.00  0.00           C  
ATOM   4361  C   ARG A 290      85.042 -45.101  24.027  1.00  0.00           C  
ATOM   4362  O   ARG A 290      85.016 -45.484  25.195  1.00  0.00           O  
ATOM   4363  CB  ARG A 290      84.799 -46.755  22.199  1.00  0.00           C  
ATOM   4364  CG  ARG A 290      85.165 -47.990  23.007  1.00  0.00           C  
ATOM   4365  CD  ARG A 290      86.539 -47.894  23.563  1.00  0.00           C  
ATOM   4366  NE  ARG A 290      86.903 -49.083  24.317  1.00  0.00           N  
ATOM   4367  CZ  ARG A 290      88.033 -49.216  25.039  1.00  0.00           C  
ATOM   4368  NH1 ARG A 290      88.896 -48.226  25.095  1.00  0.00           N  
ATOM   4369  NH2 ARG A 290      88.273 -50.340  25.691  1.00  0.00           N  
ATOM   4370  H   ARG A 290      83.864 -44.687  21.144  1.00  0.00           H  
ATOM   4371  HA  ARG A 290      83.243 -46.104  23.513  1.00  0.00           H  
ATOM   4372 1HB  ARG A 290      84.166 -47.078  21.373  1.00  0.00           H  
ATOM   4373 2HB  ARG A 290      85.719 -46.357  21.771  1.00  0.00           H  
ATOM   4374 1HG  ARG A 290      84.467 -48.102  23.836  1.00  0.00           H  
ATOM   4375 2HG  ARG A 290      85.114 -48.872  22.367  1.00  0.00           H  
ATOM   4376 1HD  ARG A 290      87.253 -47.776  22.749  1.00  0.00           H  
ATOM   4377 2HD  ARG A 290      86.603 -47.036  24.230  1.00  0.00           H  
ATOM   4378  HE  ARG A 290      86.263 -49.867  24.297  1.00  0.00           H  
ATOM   4379 1HH1 ARG A 290      88.713 -47.367  24.597  1.00  0.00           H  
ATOM   4380 2HH1 ARG A 290      89.743 -48.325  25.637  1.00  0.00           H  
ATOM   4381 1HH2 ARG A 290      87.609 -51.101  25.647  1.00  0.00           H  
ATOM   4382 2HH2 ARG A 290      89.119 -50.438  26.232  1.00  0.00           H  
ATOM   4383  N   GLU A 291      85.909 -44.213  23.594  1.00  0.00           N  
ATOM   4384  CA  GLU A 291      86.828 -43.544  24.495  1.00  0.00           C  
ATOM   4385  C   GLU A 291      86.109 -42.702  25.537  1.00  0.00           C  
ATOM   4386  O   GLU A 291      86.491 -42.662  26.705  1.00  0.00           O  
ATOM   4387  CB  GLU A 291      87.792 -42.662  23.699  1.00  0.00           C  
ATOM   4388  CG  GLU A 291      88.846 -41.961  24.543  1.00  0.00           C  
ATOM   4389  CD  GLU A 291      89.820 -41.164  23.720  1.00  0.00           C  
ATOM   4390  OE1 GLU A 291      89.698 -41.170  22.519  1.00  0.00           O  
ATOM   4391  OE2 GLU A 291      90.687 -40.547  24.294  1.00  0.00           O  
ATOM   4392  H   GLU A 291      85.906 -43.935  22.654  1.00  0.00           H  
ATOM   4393  HA  GLU A 291      87.397 -44.302  25.034  1.00  0.00           H  
ATOM   4394 1HB  GLU A 291      88.308 -43.267  22.953  1.00  0.00           H  
ATOM   4395 2HB  GLU A 291      87.228 -41.896  23.165  1.00  0.00           H  
ATOM   4396 1HG  GLU A 291      88.349 -41.292  25.245  1.00  0.00           H  
ATOM   4397 2HG  GLU A 291      89.390 -42.708  25.119  1.00  0.00           H  
ATOM   4398  N   LEU A 292      85.084 -42.003  25.104  1.00  0.00           N  
ATOM   4399  CA  LEU A 292      84.265 -41.215  26.005  1.00  0.00           C  
ATOM   4400  C   LEU A 292      83.561 -42.069  27.047  1.00  0.00           C  
ATOM   4401  O   LEU A 292      83.455 -41.699  28.215  1.00  0.00           O  
ATOM   4402  CB  LEU A 292      83.222 -40.426  25.203  1.00  0.00           C  
ATOM   4403  CG  LEU A 292      83.774 -39.291  24.330  1.00  0.00           C  
ATOM   4404  CD1 LEU A 292      82.656 -38.727  23.463  1.00  0.00           C  
ATOM   4405  CD2 LEU A 292      84.374 -38.211  25.219  1.00  0.00           C  
ATOM   4406  H   LEU A 292      84.811 -42.056  24.164  1.00  0.00           H  
ATOM   4407  HA  LEU A 292      84.909 -40.514  26.534  1.00  0.00           H  
ATOM   4408 1HB  LEU A 292      82.690 -41.116  24.551  1.00  0.00           H  
ATOM   4409 2HB  LEU A 292      82.506 -39.989  25.899  1.00  0.00           H  
ATOM   4410  HG  LEU A 292      84.544 -39.684  23.667  1.00  0.00           H  
ATOM   4411 1HD1 LEU A 292      83.049 -37.922  22.843  1.00  0.00           H  
ATOM   4412 2HD1 LEU A 292      82.259 -39.516  22.824  1.00  0.00           H  
ATOM   4413 3HD1 LEU A 292      81.862 -38.341  24.100  1.00  0.00           H  
ATOM   4414 1HD2 LEU A 292      84.766 -37.405  24.599  1.00  0.00           H  
ATOM   4415 2HD2 LEU A 292      83.603 -37.817  25.882  1.00  0.00           H  
ATOM   4416 3HD2 LEU A 292      85.181 -38.638  25.815  1.00  0.00           H  
ATOM   4417  N   ILE A 293      83.051 -43.200  26.614  1.00  0.00           N  
ATOM   4418  CA  ILE A 293      82.417 -44.143  27.515  1.00  0.00           C  
ATOM   4419  C   ILE A 293      83.379 -44.688  28.557  1.00  0.00           C  
ATOM   4420  O   ILE A 293      83.034 -44.856  29.725  1.00  0.00           O  
ATOM   4421  CB  ILE A 293      81.807 -45.316  26.725  1.00  0.00           C  
ATOM   4422  CG1 ILE A 293      80.625 -44.833  25.881  1.00  0.00           C  
ATOM   4423  CG2 ILE A 293      81.372 -46.425  27.671  1.00  0.00           C  
ATOM   4424  CD1 ILE A 293      80.140 -45.850  24.872  1.00  0.00           C  
ATOM   4425  H   ILE A 293      83.149 -43.460  25.674  1.00  0.00           H  
ATOM   4426  HA  ILE A 293      81.618 -43.629  28.047  1.00  0.00           H  
ATOM   4427  HB  ILE A 293      82.548 -45.712  26.032  1.00  0.00           H  
ATOM   4428 1HG1 ILE A 293      79.791 -44.577  26.535  1.00  0.00           H  
ATOM   4429 2HG1 ILE A 293      80.907 -43.929  25.342  1.00  0.00           H  
ATOM   4430 1HG2 ILE A 293      80.944 -47.245  27.096  1.00  0.00           H  
ATOM   4431 2HG2 ILE A 293      82.235 -46.786  28.229  1.00  0.00           H  
ATOM   4432 3HG2 ILE A 293      80.626 -46.040  28.366  1.00  0.00           H  
ATOM   4433 1HD1 ILE A 293      79.301 -45.435  24.312  1.00  0.00           H  
ATOM   4434 2HD1 ILE A 293      80.949 -46.095  24.184  1.00  0.00           H  
ATOM   4435 3HD1 ILE A 293      79.818 -46.752  25.391  1.00  0.00           H  
ATOM   4436  N   GLU A 294      84.582 -44.994  28.124  1.00  0.00           N  
ATOM   4437  CA  GLU A 294      85.621 -45.455  29.025  1.00  0.00           C  
ATOM   4438  C   GLU A 294      85.990 -44.412  30.067  1.00  0.00           C  
ATOM   4439  O   GLU A 294      86.215 -44.722  31.235  1.00  0.00           O  
ATOM   4440  CB  GLU A 294      86.867 -45.848  28.228  1.00  0.00           C  
ATOM   4441  CG  GLU A 294      87.988 -46.446  29.068  1.00  0.00           C  
ATOM   4442  CD  GLU A 294      89.153 -46.912  28.241  1.00  0.00           C  
ATOM   4443  OE1 GLU A 294      89.709 -46.110  27.528  1.00  0.00           O  
ATOM   4444  OE2 GLU A 294      89.489 -48.069  28.322  1.00  0.00           O  
ATOM   4445  H   GLU A 294      84.821 -44.853  27.184  1.00  0.00           H  
ATOM   4446  HA  GLU A 294      85.253 -46.331  29.559  1.00  0.00           H  
ATOM   4447 1HB  GLU A 294      86.596 -46.578  27.465  1.00  0.00           H  
ATOM   4448 2HB  GLU A 294      87.264 -44.971  27.717  1.00  0.00           H  
ATOM   4449 1HG  GLU A 294      88.336 -45.696  29.777  1.00  0.00           H  
ATOM   4450 2HG  GLU A 294      87.592 -47.287  29.636  1.00  0.00           H  
ATOM   4451  N   LEU A 295      85.938 -43.151  29.636  1.00  0.00           N  
ATOM   4452  CA  LEU A 295      86.072 -42.008  30.534  1.00  0.00           C  
ATOM   4453  C   LEU A 295      84.852 -41.768  31.426  1.00  0.00           C  
ATOM   4454  O   LEU A 295      84.957 -41.143  32.479  1.00  0.00           O  
ATOM   4455  CB  LEU A 295      86.347 -40.744  29.709  1.00  0.00           C  
ATOM   4456  CG  LEU A 295      87.695 -40.707  28.977  1.00  0.00           C  
ATOM   4457  CD1 LEU A 295      87.764 -39.462  28.103  1.00  0.00           C  
ATOM   4458  CD2 LEU A 295      88.825 -40.724  29.994  1.00  0.00           C  
ATOM   4459  H   LEU A 295      85.773 -42.980  28.657  1.00  0.00           H  
ATOM   4460  HA  LEU A 295      86.906 -42.203  31.209  1.00  0.00           H  
ATOM   4461 1HB  LEU A 295      85.561 -40.639  28.963  1.00  0.00           H  
ATOM   4462 2HB  LEU A 295      86.306 -39.880  30.373  1.00  0.00           H  
ATOM   4463  HG  LEU A 295      87.778 -41.577  28.325  1.00  0.00           H  
ATOM   4464 1HD1 LEU A 295      88.721 -39.436  27.582  1.00  0.00           H  
ATOM   4465 2HD1 LEU A 295      86.955 -39.484  27.372  1.00  0.00           H  
ATOM   4466 3HD1 LEU A 295      87.666 -38.574  28.726  1.00  0.00           H  
ATOM   4467 1HD2 LEU A 295      89.783 -40.699  29.473  1.00  0.00           H  
ATOM   4468 2HD2 LEU A 295      88.743 -39.855  30.645  1.00  0.00           H  
ATOM   4469 3HD2 LEU A 295      88.762 -41.633  30.593  1.00  0.00           H  
ATOM   4470  N   LYS A 296      83.679 -42.228  30.978  1.00  0.00           N  
ATOM   4471  CA  LYS A 296      82.431 -41.920  31.664  1.00  0.00           C  
ATOM   4472  C   LYS A 296      82.004 -43.035  32.609  1.00  0.00           C  
ATOM   4473  O   LYS A 296      81.668 -42.793  33.764  1.00  0.00           O  
ATOM   4474  CB  LYS A 296      81.322 -41.647  30.646  1.00  0.00           C  
ATOM   4475  CG  LYS A 296      79.979 -41.278  31.263  1.00  0.00           C  
ATOM   4476  CD  LYS A 296      80.063 -39.961  32.022  1.00  0.00           C  
ATOM   4477  CE  LYS A 296      78.680 -39.441  32.382  1.00  0.00           C  
ATOM   4478  NZ  LYS A 296      77.949 -40.378  33.277  1.00  0.00           N  
ATOM   4479  H   LYS A 296      83.660 -42.765  30.119  1.00  0.00           H  
ATOM   4480  HA  LYS A 296      82.575 -41.013  32.253  1.00  0.00           H  
ATOM   4481 1HB  LYS A 296      81.624 -40.832  29.989  1.00  0.00           H  
ATOM   4482 2HB  LYS A 296      81.173 -42.531  30.025  1.00  0.00           H  
ATOM   4483 1HG  LYS A 296      79.230 -41.188  30.476  1.00  0.00           H  
ATOM   4484 2HG  LYS A 296      79.667 -42.064  31.950  1.00  0.00           H  
ATOM   4485 1HD  LYS A 296      80.638 -40.105  32.937  1.00  0.00           H  
ATOM   4486 2HD  LYS A 296      80.571 -39.219  31.406  1.00  0.00           H  
ATOM   4487 1HE  LYS A 296      78.773 -38.478  32.883  1.00  0.00           H  
ATOM   4488 2HE  LYS A 296      78.096 -39.298  31.473  1.00  0.00           H  
ATOM   4489 1HZ  LYS A 296      77.038 -39.998  33.492  1.00  0.00           H  
ATOM   4490 2HZ  LYS A 296      77.839 -41.270  32.815  1.00  0.00           H  
ATOM   4491 3HZ  LYS A 296      78.470 -40.505  34.132  1.00  0.00           H  
ATOM   4492  N   ALA A 297      81.963 -44.259  32.087  1.00  0.00           N  
ATOM   4493  CA  ALA A 297      81.363 -45.377  32.803  1.00  0.00           C  
ATOM   4494  C   ALA A 297      82.306 -45.983  33.828  1.00  0.00           C  
ATOM   4495  O   ALA A 297      83.471 -46.250  33.541  1.00  0.00           O  
ATOM   4496  CB  ALA A 297      80.910 -46.445  31.818  1.00  0.00           C  
ATOM   4497  H   ALA A 297      82.316 -44.401  31.152  1.00  0.00           H  
ATOM   4498  HA  ALA A 297      80.479 -45.017  33.331  1.00  0.00           H  
ATOM   4499 1HB  ALA A 297      80.454 -47.273  32.362  1.00  0.00           H  
ATOM   4500 2HB  ALA A 297      80.180 -46.019  31.129  1.00  0.00           H  
ATOM   4501 3HB  ALA A 297      81.769 -46.810  31.257  1.00  0.00           H  
ATOM   4502  N   GLU A 298      81.791 -46.195  35.036  1.00  0.00           N  
ATOM   4503  CA  GLU A 298      82.586 -46.756  36.124  1.00  0.00           C  
ATOM   4504  C   GLU A 298      82.128 -48.163  36.475  1.00  0.00           C  
ATOM   4505  O   GLU A 298      82.952 -49.061  36.674  1.00  0.00           O  
ATOM   4506  CB  GLU A 298      82.504 -45.861  37.363  1.00  0.00           C  
ATOM   4507  CG  GLU A 298      83.120 -44.481  37.182  1.00  0.00           C  
ATOM   4508  CD  GLU A 298      82.999 -43.621  38.410  1.00  0.00           C  
ATOM   4509  OE1 GLU A 298      82.361 -44.041  39.345  1.00  0.00           O  
ATOM   4510  OE2 GLU A 298      83.547 -42.544  38.413  1.00  0.00           O  
ATOM   4511  H   GLU A 298      80.828 -45.959  35.206  1.00  0.00           H  
ATOM   4512  HA  GLU A 298      83.629 -46.798  35.805  1.00  0.00           H  
ATOM   4513 1HB  GLU A 298      81.461 -45.727  37.647  1.00  0.00           H  
ATOM   4514 2HB  GLU A 298      83.012 -46.347  38.197  1.00  0.00           H  
ATOM   4515 1HG  GLU A 298      84.175 -44.594  36.935  1.00  0.00           H  
ATOM   4516 2HG  GLU A 298      82.631 -43.982  36.347  1.00  0.00           H  
ATOM   4517  N   ASP A 299      80.820 -48.347  36.606  1.00  0.00           N  
ATOM   4518  CA  ASP A 299      80.264 -49.603  37.075  1.00  0.00           C  
ATOM   4519  C   ASP A 299      80.535 -50.716  36.077  1.00  0.00           C  
ATOM   4520  O   ASP A 299      80.342 -50.541  34.869  1.00  0.00           O  
ATOM   4521  CB  ASP A 299      78.757 -49.471  37.311  1.00  0.00           C  
ATOM   4522  CG  ASP A 299      78.144 -50.715  37.939  1.00  0.00           C  
ATOM   4523  OD1 ASP A 299      78.207 -50.843  39.139  1.00  0.00           O  
ATOM   4524  OD2 ASP A 299      77.619 -51.524  37.213  1.00  0.00           O  
ATOM   4525  H   ASP A 299      80.192 -47.578  36.398  1.00  0.00           H  
ATOM   4526  HA  ASP A 299      80.735 -49.856  38.026  1.00  0.00           H  
ATOM   4527 1HB  ASP A 299      78.565 -48.619  37.965  1.00  0.00           H  
ATOM   4528 2HB  ASP A 299      78.256 -49.275  36.363  1.00  0.00           H  
ATOM   4529  N   GLU A 300      81.047 -51.837  36.563  1.00  0.00           N  
ATOM   4530  CA  GLU A 300      81.553 -52.884  35.682  1.00  0.00           C  
ATOM   4531  C   GLU A 300      80.467 -53.415  34.763  1.00  0.00           C  
ATOM   4532  O   GLU A 300      80.687 -53.486  33.552  1.00  0.00           O  
ATOM   4533  CB  GLU A 300      82.140 -54.033  36.504  1.00  0.00           C  
ATOM   4534  CG  GLU A 300      83.445 -53.698  37.212  1.00  0.00           C  
ATOM   4535  CD  GLU A 300      83.943 -54.817  38.083  1.00  0.00           C  
ATOM   4536  OE1 GLU A 300      83.240 -55.788  38.229  1.00  0.00           O  
ATOM   4537  OE2 GLU A 300      85.028 -54.700  38.604  1.00  0.00           O  
ATOM   4538  H   GLU A 300      81.148 -51.941  37.564  1.00  0.00           H  
ATOM   4539  HA  GLU A 300      82.350 -52.463  35.068  1.00  0.00           H  
ATOM   4540 1HB  GLU A 300      81.420 -54.345  37.260  1.00  0.00           H  
ATOM   4541 2HB  GLU A 300      82.324 -54.889  35.853  1.00  0.00           H  
ATOM   4542 1HG  GLU A 300      84.204 -53.469  36.464  1.00  0.00           H  
ATOM   4543 2HG  GLU A 300      83.297 -52.807  37.822  1.00  0.00           H  
ATOM   4544  N   ARG A 301      79.281 -53.743  35.295  1.00  0.00           N  
ATOM   4545  CA  ARG A 301      78.283 -54.245  34.359  1.00  0.00           C  
ATOM   4546  C   ARG A 301      77.926 -53.193  33.317  1.00  0.00           C  
ATOM   4547  O   ARG A 301      77.878 -53.482  32.121  1.00  0.00           O  
ATOM   4548  CB  ARG A 301      77.023 -54.672  35.098  1.00  0.00           C  
ATOM   4549  CG  ARG A 301      75.924 -55.238  34.213  1.00  0.00           C  
ATOM   4550  CD  ARG A 301      74.708 -55.576  34.996  1.00  0.00           C  
ATOM   4551  NE  ARG A 301      74.110 -54.398  35.606  1.00  0.00           N  
ATOM   4552  CZ  ARG A 301      73.336 -53.510  34.954  1.00  0.00           C  
ATOM   4553  NH1 ARG A 301      73.075 -53.678  33.676  1.00  0.00           N  
ATOM   4554  NH2 ARG A 301      72.838 -52.469  35.598  1.00  0.00           N  
ATOM   4555  H   ARG A 301      79.067 -53.730  36.282  1.00  0.00           H  
ATOM   4556  HA  ARG A 301      78.694 -55.117  33.849  1.00  0.00           H  
ATOM   4557 1HB  ARG A 301      77.274 -55.430  35.837  1.00  0.00           H  
ATOM   4558 2HB  ARG A 301      76.609 -53.817  35.633  1.00  0.00           H  
ATOM   4559 1HG  ARG A 301      75.650 -54.502  33.456  1.00  0.00           H  
ATOM   4560 2HG  ARG A 301      76.281 -56.145  33.725  1.00  0.00           H  
ATOM   4561 1HD  ARG A 301      73.968 -56.034  34.340  1.00  0.00           H  
ATOM   4562 2HD  ARG A 301      74.969 -56.275  35.790  1.00  0.00           H  
ATOM   4563  HE  ARG A 301      74.289 -54.236  36.588  1.00  0.00           H  
ATOM   4564 1HH1 ARG A 301      73.455 -54.474  33.183  1.00  0.00           H  
ATOM   4565 2HH1 ARG A 301      72.494 -53.012  33.188  1.00  0.00           H  
ATOM   4566 1HH2 ARG A 301      73.039 -52.340  36.581  1.00  0.00           H  
ATOM   4567 2HH2 ARG A 301      72.258 -51.803  35.110  1.00  0.00           H  
ATOM   4568  N   VAL A 302      77.677 -51.972  33.777  1.00  0.00           N  
ATOM   4569  CA  VAL A 302      77.325 -50.880  32.890  1.00  0.00           C  
ATOM   4570  C   VAL A 302      78.387 -50.625  31.834  1.00  0.00           C  
ATOM   4571  O   VAL A 302      78.090 -50.450  30.654  1.00  0.00           O  
ATOM   4572  CB  VAL A 302      77.106 -49.592  33.706  1.00  0.00           C  
ATOM   4573  CG1 VAL A 302      76.951 -48.395  32.780  1.00  0.00           C  
ATOM   4574  CG2 VAL A 302      75.885 -49.746  34.599  1.00  0.00           C  
ATOM   4575  H   VAL A 302      77.732 -51.800  34.771  1.00  0.00           H  
ATOM   4576  HA  VAL A 302      76.397 -51.135  32.377  1.00  0.00           H  
ATOM   4577  HB  VAL A 302      77.987 -49.409  34.322  1.00  0.00           H  
ATOM   4578 1HG1 VAL A 302      76.797 -47.493  33.374  1.00  0.00           H  
ATOM   4579 2HG1 VAL A 302      77.851 -48.282  32.177  1.00  0.00           H  
ATOM   4580 3HG1 VAL A 302      76.092 -48.550  32.128  1.00  0.00           H  
ATOM   4581 1HG2 VAL A 302      75.737 -48.833  35.173  1.00  0.00           H  
ATOM   4582 2HG2 VAL A 302      75.005 -49.934  33.983  1.00  0.00           H  
ATOM   4583 3HG2 VAL A 302      76.036 -50.583  35.281  1.00  0.00           H  
ATOM   4584  N   GLU A 303      79.627 -50.571  32.267  1.00  0.00           N  
ATOM   4585  CA  GLU A 303      80.739 -50.334  31.366  1.00  0.00           C  
ATOM   4586  C   GLU A 303      80.886 -51.431  30.324  1.00  0.00           C  
ATOM   4587  O   GLU A 303      81.171 -51.172  29.156  1.00  0.00           O  
ATOM   4588  CB  GLU A 303      82.039 -50.205  32.163  1.00  0.00           C  
ATOM   4589  CG  GLU A 303      83.265 -49.887  31.319  1.00  0.00           C  
ATOM   4590  CD  GLU A 303      84.507 -49.692  32.142  1.00  0.00           C  
ATOM   4591  OE1 GLU A 303      84.421 -49.780  33.343  1.00  0.00           O  
ATOM   4592  OE2 GLU A 303      85.545 -49.457  31.568  1.00  0.00           O  
ATOM   4593  H   GLU A 303      79.832 -50.760  33.207  1.00  0.00           H  
ATOM   4594  HA  GLU A 303      80.558 -49.401  30.831  1.00  0.00           H  
ATOM   4595 1HB  GLU A 303      81.931 -49.416  32.908  1.00  0.00           H  
ATOM   4596 2HB  GLU A 303      82.232 -51.135  32.697  1.00  0.00           H  
ATOM   4597 1HG  GLU A 303      83.431 -50.703  30.617  1.00  0.00           H  
ATOM   4598 2HG  GLU A 303      83.072 -48.983  30.742  1.00  0.00           H  
ATOM   4599  N   GLU A 304      80.723 -52.661  30.757  1.00  0.00           N  
ATOM   4600  CA  GLU A 304      80.764 -53.797  29.856  1.00  0.00           C  
ATOM   4601  C   GLU A 304      79.658 -53.751  28.814  1.00  0.00           C  
ATOM   4602  O   GLU A 304      79.864 -54.077  27.646  1.00  0.00           O  
ATOM   4603  CB  GLU A 304      80.666 -55.099  30.653  1.00  0.00           C  
ATOM   4604  CG  GLU A 304      81.897 -55.420  31.489  1.00  0.00           C  
ATOM   4605  CD  GLU A 304      81.734 -56.663  32.318  1.00  0.00           C  
ATOM   4606  OE1 GLU A 304      80.656 -57.205  32.336  1.00  0.00           O  
ATOM   4607  OE2 GLU A 304      82.690 -57.072  32.934  1.00  0.00           O  
ATOM   4608  H   GLU A 304      80.502 -52.829  31.697  1.00  0.00           H  
ATOM   4609  HA  GLU A 304      81.715 -53.780  29.322  1.00  0.00           H  
ATOM   4610 1HB  GLU A 304      79.808 -55.052  31.324  1.00  0.00           H  
ATOM   4611 2HB  GLU A 304      80.501 -55.932  29.969  1.00  0.00           H  
ATOM   4612 1HG  GLU A 304      82.752 -55.549  30.825  1.00  0.00           H  
ATOM   4613 2HG  GLU A 304      82.106 -54.576  32.146  1.00  0.00           H  
ATOM   4614  N   ILE A 305      78.475 -53.377  29.247  1.00  0.00           N  
ATOM   4615  CA  ILE A 305      77.350 -53.220  28.346  1.00  0.00           C  
ATOM   4616  C   ILE A 305      77.586 -52.140  27.304  1.00  0.00           C  
ATOM   4617  O   ILE A 305      77.231 -52.285  26.136  1.00  0.00           O  
ATOM   4618  CB  ILE A 305      76.069 -52.892  29.136  1.00  0.00           C  
ATOM   4619  CG1 ILE A 305      75.639 -54.094  29.980  1.00  0.00           C  
ATOM   4620  CG2 ILE A 305      74.954 -52.474  28.190  1.00  0.00           C  
ATOM   4621  CD1 ILE A 305      74.559 -53.777  30.988  1.00  0.00           C  
ATOM   4622  H   ILE A 305      78.348 -53.130  30.187  1.00  0.00           H  
ATOM   4623  HA  ILE A 305      77.199 -54.158  27.814  1.00  0.00           H  
ATOM   4624  HB  ILE A 305      76.270 -52.076  29.829  1.00  0.00           H  
ATOM   4625 1HG1 ILE A 305      75.274 -54.885  29.326  1.00  0.00           H  
ATOM   4626 2HG1 ILE A 305      76.502 -54.488  30.518  1.00  0.00           H  
ATOM   4627 1HG2 ILE A 305      74.056 -52.246  28.765  1.00  0.00           H  
ATOM   4628 2HG2 ILE A 305      75.262 -51.591  27.632  1.00  0.00           H  
ATOM   4629 3HG2 ILE A 305      74.743 -53.287  27.495  1.00  0.00           H  
ATOM   4630 1HD1 ILE A 305      74.307 -54.679  31.548  1.00  0.00           H  
ATOM   4631 2HD1 ILE A 305      74.917 -53.010  31.676  1.00  0.00           H  
ATOM   4632 3HD1 ILE A 305      73.673 -53.414  30.470  1.00  0.00           H  
ATOM   4633  N   ALA A 306      78.161 -51.039  27.737  1.00  0.00           N  
ATOM   4634  CA  ALA A 306      78.510 -49.958  26.836  1.00  0.00           C  
ATOM   4635  C   ALA A 306      79.533 -50.379  25.794  1.00  0.00           C  
ATOM   4636  O   ALA A 306      79.452 -50.003  24.626  1.00  0.00           O  
ATOM   4637  CB  ALA A 306      79.030 -48.769  27.630  1.00  0.00           C  
ATOM   4638  H   ALA A 306      78.426 -50.956  28.677  1.00  0.00           H  
ATOM   4639  HA  ALA A 306      77.610 -49.661  26.298  1.00  0.00           H  
ATOM   4640 1HB  ALA A 306      79.279 -47.956  26.947  1.00  0.00           H  
ATOM   4641 2HB  ALA A 306      78.263 -48.434  28.329  1.00  0.00           H  
ATOM   4642 3HB  ALA A 306      79.921 -49.062  28.183  1.00  0.00           H  
ATOM   4643  N   GLU A 307      80.517 -51.135  26.227  1.00  0.00           N  
ATOM   4644  CA  GLU A 307      81.521 -51.667  25.326  1.00  0.00           C  
ATOM   4645  C   GLU A 307      80.930 -52.602  24.284  1.00  0.00           C  
ATOM   4646  O   GLU A 307      81.313 -52.587  23.116  1.00  0.00           O  
ATOM   4647  CB  GLU A 307      82.600 -52.404  26.123  1.00  0.00           C  
ATOM   4648  CG  GLU A 307      83.732 -52.967  25.276  1.00  0.00           C  
ATOM   4649  CD  GLU A 307      84.553 -51.898  24.611  1.00  0.00           C  
ATOM   4650  OE1 GLU A 307      84.523 -50.781  25.069  1.00  0.00           O  
ATOM   4651  OE2 GLU A 307      85.213 -52.198  23.644  1.00  0.00           O  
ATOM   4652  H   GLU A 307      80.554 -51.411  27.167  1.00  0.00           H  
ATOM   4653  HA  GLU A 307      81.982 -50.836  24.792  1.00  0.00           H  
ATOM   4654 1HB  GLU A 307      83.037 -51.727  26.857  1.00  0.00           H  
ATOM   4655 2HB  GLU A 307      82.148 -53.232  26.669  1.00  0.00           H  
ATOM   4656 1HG  GLU A 307      84.383 -53.568  25.911  1.00  0.00           H  
ATOM   4657 2HG  GLU A 307      83.311 -53.621  24.514  1.00  0.00           H  
ATOM   4658  N   ILE A 308      80.014 -53.440  24.717  1.00  0.00           N  
ATOM   4659  CA  ILE A 308      79.315 -54.336  23.816  1.00  0.00           C  
ATOM   4660  C   ILE A 308      78.497 -53.591  22.774  1.00  0.00           C  
ATOM   4661  O   ILE A 308      78.446 -53.972  21.606  1.00  0.00           O  
ATOM   4662  CB  ILE A 308      78.391 -55.281  24.606  1.00  0.00           C  
ATOM   4663  CG1 ILE A 308      79.214 -56.192  25.519  1.00  0.00           C  
ATOM   4664  CG2 ILE A 308      77.535 -56.105  23.656  1.00  0.00           C  
ATOM   4665  CD1 ILE A 308      80.184 -57.084  24.778  1.00  0.00           C  
ATOM   4666  H   ILE A 308      79.736 -53.427  25.657  1.00  0.00           H  
ATOM   4667  HA  ILE A 308      80.052 -54.934  23.283  1.00  0.00           H  
ATOM   4668  HB  ILE A 308      77.738 -54.694  25.252  1.00  0.00           H  
ATOM   4669 1HG1 ILE A 308      79.779 -55.585  26.225  1.00  0.00           H  
ATOM   4670 2HG1 ILE A 308      78.544 -56.828  26.099  1.00  0.00           H  
ATOM   4671 1HG2 ILE A 308      76.889 -56.767  24.231  1.00  0.00           H  
ATOM   4672 2HG2 ILE A 308      76.924 -55.440  23.047  1.00  0.00           H  
ATOM   4673 3HG2 ILE A 308      78.180 -56.700  23.009  1.00  0.00           H  
ATOM   4674 1HD1 ILE A 308      80.731 -57.701  25.493  1.00  0.00           H  
ATOM   4675 2HD1 ILE A 308      79.635 -57.726  24.090  1.00  0.00           H  
ATOM   4676 3HD1 ILE A 308      80.888 -56.469  24.218  1.00  0.00           H  
ATOM   4677  N   GLY A 309      77.831 -52.544  23.207  1.00  0.00           N  
ATOM   4678  CA  GLY A 309      77.070 -51.700  22.306  1.00  0.00           C  
ATOM   4679  C   GLY A 309      77.947 -51.024  21.264  1.00  0.00           C  
ATOM   4680  O   GLY A 309      77.580 -50.907  20.096  1.00  0.00           O  
ATOM   4681  H   GLY A 309      77.892 -52.273  24.147  1.00  0.00           H  
ATOM   4682 1HA  GLY A 309      76.313 -52.299  21.800  1.00  0.00           H  
ATOM   4683 2HA  GLY A 309      76.545 -50.936  22.879  1.00  0.00           H  
ATOM   4684  N   ILE A 310      79.093 -50.550  21.697  1.00  0.00           N  
ATOM   4685  CA  ILE A 310      80.056 -49.947  20.796  1.00  0.00           C  
ATOM   4686  C   ILE A 310      80.570 -50.927  19.754  1.00  0.00           C  
ATOM   4687  O   ILE A 310      80.749 -50.587  18.586  1.00  0.00           O  
ATOM   4688  CB  ILE A 310      81.247 -49.375  21.586  1.00  0.00           C  
ATOM   4689  CG1 ILE A 310      80.785 -48.236  22.499  1.00  0.00           C  
ATOM   4690  CG2 ILE A 310      82.332 -48.891  20.636  1.00  0.00           C  
ATOM   4691  CD1 ILE A 310      80.176 -47.068  21.759  1.00  0.00           C  
ATOM   4692  H   ILE A 310      79.349 -50.657  22.637  1.00  0.00           H  
ATOM   4693  HA  ILE A 310      79.567 -49.132  20.263  1.00  0.00           H  
ATOM   4694  HB  ILE A 310      81.661 -50.148  22.231  1.00  0.00           H  
ATOM   4695 1HG1 ILE A 310      80.046 -48.615  23.206  1.00  0.00           H  
ATOM   4696 2HG1 ILE A 310      81.632 -47.868  23.079  1.00  0.00           H  
ATOM   4697 1HG2 ILE A 310      83.166 -48.489  21.211  1.00  0.00           H  
ATOM   4698 2HG2 ILE A 310      82.680 -49.725  20.027  1.00  0.00           H  
ATOM   4699 3HG2 ILE A 310      81.929 -48.112  19.989  1.00  0.00           H  
ATOM   4700 1HD1 ILE A 310      79.874 -46.302  22.473  1.00  0.00           H  
ATOM   4701 2HD1 ILE A 310      80.912 -46.650  21.070  1.00  0.00           H  
ATOM   4702 3HD1 ILE A 310      79.306 -47.405  21.199  1.00  0.00           H  
ATOM   4703  N   GLU A 311      80.837 -52.138  20.187  1.00  0.00           N  
ATOM   4704  CA  GLU A 311      81.264 -53.192  19.286  1.00  0.00           C  
ATOM   4705  C   GLU A 311      80.210 -53.527  18.244  1.00  0.00           C  
ATOM   4706  O   GLU A 311      80.513 -53.763  17.076  1.00  0.00           O  
ATOM   4707  CB  GLU A 311      81.616 -54.450  20.083  1.00  0.00           C  
ATOM   4708  CG  GLU A 311      82.882 -54.330  20.919  1.00  0.00           C  
ATOM   4709  CD  GLU A 311      83.154 -55.555  21.748  1.00  0.00           C  
ATOM   4710  OE1 GLU A 311      82.324 -56.432  21.766  1.00  0.00           O  
ATOM   4711  OE2 GLU A 311      84.192 -55.612  22.363  1.00  0.00           O  
ATOM   4712  H   GLU A 311      80.688 -52.373  21.127  1.00  0.00           H  
ATOM   4713  HA  GLU A 311      82.152 -52.851  18.752  1.00  0.00           H  
ATOM   4714 1HB  GLU A 311      80.794 -54.698  20.754  1.00  0.00           H  
ATOM   4715 2HB  GLU A 311      81.745 -55.289  19.399  1.00  0.00           H  
ATOM   4716 1HG  GLU A 311      83.730 -54.160  20.255  1.00  0.00           H  
ATOM   4717 2HG  GLU A 311      82.791 -53.466  21.575  1.00  0.00           H  
ATOM   4718  N   GLY A 312      78.970 -53.580  18.677  1.00  0.00           N  
ATOM   4719  CA  GLY A 312      77.859 -53.818  17.776  1.00  0.00           C  
ATOM   4720  C   GLY A 312      77.712 -52.721  16.734  1.00  0.00           C  
ATOM   4721  O   GLY A 312      77.427 -52.980  15.566  1.00  0.00           O  
ATOM   4722  H   GLY A 312      78.765 -53.393  19.617  1.00  0.00           H  
ATOM   4723 1HA  GLY A 312      77.998 -54.773  17.270  1.00  0.00           H  
ATOM   4724 2HA  GLY A 312      76.935 -53.889  18.349  1.00  0.00           H  
ATOM   4725  N   LEU A 313      77.874 -51.491  17.167  1.00  0.00           N  
ATOM   4726  CA  LEU A 313      77.834 -50.355  16.266  1.00  0.00           C  
ATOM   4727  C   LEU A 313      78.939 -50.401  15.224  1.00  0.00           C  
ATOM   4728  O   LEU A 313      78.734 -50.075  14.056  1.00  0.00           O  
ATOM   4729  CB  LEU A 313      77.941 -49.052  17.068  1.00  0.00           C  
ATOM   4730  CG  LEU A 313      76.727 -48.706  17.940  1.00  0.00           C  
ATOM   4731  CD1 LEU A 313      77.052 -47.498  18.808  1.00  0.00           C  
ATOM   4732  CD2 LEU A 313      75.524 -48.434  17.051  1.00  0.00           C  
ATOM   4733  H   LEU A 313      78.095 -51.322  18.107  1.00  0.00           H  
ATOM   4734  HA  LEU A 313      76.882 -50.368  15.736  1.00  0.00           H  
ATOM   4735 1HB  LEU A 313      78.810 -49.116  17.720  1.00  0.00           H  
ATOM   4736 2HB  LEU A 313      78.094 -48.227  16.372  1.00  0.00           H  
ATOM   4737  HG  LEU A 313      76.505 -49.543  18.604  1.00  0.00           H  
ATOM   4738 1HD1 LEU A 313      76.191 -47.253  19.428  1.00  0.00           H  
ATOM   4739 2HD1 LEU A 313      77.905 -47.728  19.447  1.00  0.00           H  
ATOM   4740 3HD1 LEU A 313      77.295 -46.649  18.171  1.00  0.00           H  
ATOM   4741 1HD2 LEU A 313      74.661 -48.188  17.671  1.00  0.00           H  
ATOM   4742 2HD2 LEU A 313      75.744 -47.596  16.388  1.00  0.00           H  
ATOM   4743 3HD2 LEU A 313      75.302 -49.319  16.455  1.00  0.00           H  
ATOM   4744  N   GLU A 314      80.122 -50.775  15.657  1.00  0.00           N  
ATOM   4745  CA  GLU A 314      81.247 -50.932  14.756  1.00  0.00           C  
ATOM   4746  C   GLU A 314      81.010 -52.013  13.714  1.00  0.00           C  
ATOM   4747  O   GLU A 314      81.366 -51.867  12.546  1.00  0.00           O  
ATOM   4748  CB  GLU A 314      82.514 -51.254  15.552  1.00  0.00           C  
ATOM   4749  CG  GLU A 314      83.774 -51.374  14.708  1.00  0.00           C  
ATOM   4750  CD  GLU A 314      85.009 -51.618  15.530  1.00  0.00           C  
ATOM   4751  OE1 GLU A 314      84.899 -51.671  16.732  1.00  0.00           O  
ATOM   4752  OE2 GLU A 314      86.063 -51.751  14.957  1.00  0.00           O  
ATOM   4753  H   GLU A 314      80.250 -51.022  16.597  1.00  0.00           H  
ATOM   4754  HA  GLU A 314      81.396 -49.993  14.222  1.00  0.00           H  
ATOM   4755 1HB  GLU A 314      82.683 -50.477  16.298  1.00  0.00           H  
ATOM   4756 2HB  GLU A 314      82.378 -52.196  16.086  1.00  0.00           H  
ATOM   4757 1HG  GLU A 314      83.652 -52.199  14.006  1.00  0.00           H  
ATOM   4758 2HG  GLU A 314      83.901 -50.459  14.132  1.00  0.00           H  
ATOM   4759  N   LYS A 315      80.437 -53.113  14.147  1.00  0.00           N  
ATOM   4760  CA  LYS A 315      80.087 -54.194  13.246  1.00  0.00           C  
ATOM   4761  C   LYS A 315      79.064 -53.773  12.204  1.00  0.00           C  
ATOM   4762  O   LYS A 315      79.145 -54.149  11.036  1.00  0.00           O  
ATOM   4763  CB  LYS A 315      79.558 -55.389  14.041  1.00  0.00           C  
ATOM   4764  CG  LYS A 315      80.607 -56.090  14.895  1.00  0.00           C  
ATOM   4765  CD  LYS A 315      81.659 -56.769  14.031  1.00  0.00           C  
ATOM   4766  CE  LYS A 315      82.665 -57.533  14.880  1.00  0.00           C  
ATOM   4767  NZ  LYS A 315      83.718 -58.178  14.050  1.00  0.00           N  
ATOM   4768  H   LYS A 315      80.172 -53.196  15.087  1.00  0.00           H  
ATOM   4769  HA  LYS A 315      80.985 -54.499  12.706  1.00  0.00           H  
ATOM   4770 1HB  LYS A 315      78.755 -55.061  14.700  1.00  0.00           H  
ATOM   4771 2HB  LYS A 315      79.139 -56.125  13.355  1.00  0.00           H  
ATOM   4772 1HG  LYS A 315      81.096 -55.361  15.542  1.00  0.00           H  
ATOM   4773 2HG  LYS A 315      80.124 -56.838  15.521  1.00  0.00           H  
ATOM   4774 1HD  LYS A 315      81.173 -57.465  13.345  1.00  0.00           H  
ATOM   4775 2HD  LYS A 315      82.189 -56.019  13.445  1.00  0.00           H  
ATOM   4776 1HE  LYS A 315      83.140 -56.850  15.582  1.00  0.00           H  
ATOM   4777 2HE  LYS A 315      82.148 -58.304  15.451  1.00  0.00           H  
ATOM   4778 1HZ  LYS A 315      84.363 -58.673  14.649  1.00  0.00           H  
ATOM   4779 2HZ  LYS A 315      83.289 -58.829  13.407  1.00  0.00           H  
ATOM   4780 3HZ  LYS A 315      84.217 -57.471  13.530  1.00  0.00           H  
ATOM   4781  N   MET A 316      78.081 -53.017  12.637  1.00  0.00           N  
ATOM   4782  CA  MET A 316      77.076 -52.485  11.736  1.00  0.00           C  
ATOM   4783  C   MET A 316      77.667 -51.550  10.694  1.00  0.00           C  
ATOM   4784  O   MET A 316      77.284 -51.565   9.526  1.00  0.00           O  
ATOM   4785  CB  MET A 316      75.993 -51.765  12.537  1.00  0.00           C  
ATOM   4786  CG  MET A 316      75.168 -52.672  13.439  1.00  0.00           C  
ATOM   4787  SD  MET A 316      74.285 -53.949  12.520  1.00  0.00           S  
ATOM   4788  CE  MET A 316      75.392 -55.341  12.728  1.00  0.00           C  
ATOM   4789  H   MET A 316      78.044 -52.741  13.577  1.00  0.00           H  
ATOM   4790  HA  MET A 316      76.628 -53.320  11.198  1.00  0.00           H  
ATOM   4791 1HB  MET A 316      76.451 -51.000  13.162  1.00  0.00           H  
ATOM   4792 2HB  MET A 316      75.309 -51.262  11.853  1.00  0.00           H  
ATOM   4793 1HG  MET A 316      75.822 -53.157  14.162  1.00  0.00           H  
ATOM   4794 2HG  MET A 316      74.439 -52.075  13.986  1.00  0.00           H  
ATOM   4795 1HE  MET A 316      74.982 -56.212  12.215  1.00  0.00           H  
ATOM   4796 2HE  MET A 316      76.367 -55.097  12.307  1.00  0.00           H  
ATOM   4797 3HE  MET A 316      75.500 -55.565  13.790  1.00  0.00           H  
ATOM   4798  N   LEU A 317      78.583 -50.712  11.127  1.00  0.00           N  
ATOM   4799  CA  LEU A 317      79.282 -49.816  10.226  1.00  0.00           C  
ATOM   4800  C   LEU A 317      80.100 -50.562   9.184  1.00  0.00           C  
ATOM   4801  O   LEU A 317      80.152 -50.181   8.016  1.00  0.00           O  
ATOM   4802  CB  LEU A 317      80.202 -48.887  11.028  1.00  0.00           C  
ATOM   4803  CG  LEU A 317      80.917 -47.797  10.218  1.00  0.00           C  
ATOM   4804  CD1 LEU A 317      82.111 -48.403   9.493  1.00  0.00           C  
ATOM   4805  CD2 LEU A 317      79.939 -47.173   9.234  1.00  0.00           C  
ATOM   4806  H   LEU A 317      78.861 -50.725  12.067  1.00  0.00           H  
ATOM   4807  HA  LEU A 317      78.545 -49.214   9.696  1.00  0.00           H  
ATOM   4808 1HB  LEU A 317      79.611 -48.392  11.798  1.00  0.00           H  
ATOM   4809 2HB  LEU A 317      80.966 -49.491  11.517  1.00  0.00           H  
ATOM   4810  HG  LEU A 317      81.292 -47.028  10.894  1.00  0.00           H  
ATOM   4811 1HD1 LEU A 317      82.619 -47.630   8.918  1.00  0.00           H  
ATOM   4812 2HD1 LEU A 317      82.803 -48.825  10.222  1.00  0.00           H  
ATOM   4813 3HD1 LEU A 317      81.767 -49.188   8.821  1.00  0.00           H  
ATOM   4814 1HD2 LEU A 317      80.448 -46.397   8.658  1.00  0.00           H  
ATOM   4815 2HD2 LEU A 317      79.565 -47.940   8.556  1.00  0.00           H  
ATOM   4816 3HD2 LEU A 317      79.105 -46.731   9.779  1.00  0.00           H  
ATOM   4817  N   GLU A 318      80.766 -51.608   9.617  1.00  0.00           N  
ATOM   4818  CA  GLU A 318      81.527 -52.452   8.716  1.00  0.00           C  
ATOM   4819  C   GLU A 318      80.652 -53.128   7.674  1.00  0.00           C  
ATOM   4820  O   GLU A 318      81.017 -53.245   6.506  1.00  0.00           O  
ATOM   4821  CB  GLU A 318      82.290 -53.513   9.513  1.00  0.00           C  
ATOM   4822  CG  GLU A 318      83.179 -54.415   8.668  1.00  0.00           C  
ATOM   4823  CD  GLU A 318      83.967 -55.395   9.491  1.00  0.00           C  
ATOM   4824  OE1 GLU A 318      83.850 -55.364  10.693  1.00  0.00           O  
ATOM   4825  OE2 GLU A 318      84.690 -56.175   8.918  1.00  0.00           O  
ATOM   4826  H   GLU A 318      80.705 -51.880  10.557  1.00  0.00           H  
ATOM   4827  HA  GLU A 318      82.245 -51.829   8.182  1.00  0.00           H  
ATOM   4828 1HB  GLU A 318      82.919 -53.026  10.258  1.00  0.00           H  
ATOM   4829 2HB  GLU A 318      81.581 -54.146  10.047  1.00  0.00           H  
ATOM   4830 1HG  GLU A 318      82.555 -54.968   7.966  1.00  0.00           H  
ATOM   4831 2HG  GLU A 318      83.863 -53.796   8.092  1.00  0.00           H  
ATOM   4832  N   HIS A 319      79.505 -53.602   8.107  1.00  0.00           N  
ATOM   4833  CA  HIS A 319      78.541 -54.205   7.206  1.00  0.00           C  
ATOM   4834  C   HIS A 319      78.028 -53.225   6.164  1.00  0.00           C  
ATOM   4835  O   HIS A 319      77.849 -53.565   4.996  1.00  0.00           O  
ATOM   4836  CB  HIS A 319      77.359 -54.773   7.997  1.00  0.00           C  
ATOM   4837  CG  HIS A 319      77.698 -55.997   8.791  1.00  0.00           C  
ATOM   4838  ND1 HIS A 319      77.867 -55.972  10.159  1.00  0.00           N  
ATOM   4839  CD2 HIS A 319      77.901 -57.279   8.409  1.00  0.00           C  
ATOM   4840  CE1 HIS A 319      78.158 -57.189  10.585  1.00  0.00           C  
ATOM   4841  NE2 HIS A 319      78.186 -57.999   9.543  1.00  0.00           N  
ATOM   4842  H   HIS A 319      79.248 -53.495   9.047  1.00  0.00           H  
ATOM   4843  HA  HIS A 319      79.013 -55.023   6.663  1.00  0.00           H  
ATOM   4844 1HB  HIS A 319      76.982 -54.015   8.684  1.00  0.00           H  
ATOM   4845 2HB  HIS A 319      76.550 -55.025   7.311  1.00  0.00           H  
ATOM   4846  HD1 HIS A 319      77.713 -55.188  10.760  1.00  0.00           H  
ATOM   4847  HD2 HIS A 319      77.876 -57.776   7.439  1.00  0.00           H  
ATOM   4848  HE1 HIS A 319      78.329 -57.380  11.644  1.00  0.00           H  
ATOM   4849  N   ALA A 320      77.760 -52.014   6.597  1.00  0.00           N  
ATOM   4850  CA  ALA A 320      77.333 -50.960   5.696  1.00  0.00           C  
ATOM   4851  C   ALA A 320      78.387 -50.625   4.654  1.00  0.00           C  
ATOM   4852  O   ALA A 320      78.083 -50.390   3.486  1.00  0.00           O  
ATOM   4853  CB  ALA A 320      76.969 -49.714   6.490  1.00  0.00           C  
ATOM   4854  H   ALA A 320      77.910 -51.779   7.537  1.00  0.00           H  
ATOM   4855  HA  ALA A 320      76.453 -51.310   5.158  1.00  0.00           H  
ATOM   4856 1HB  ALA A 320      76.637 -48.932   5.807  1.00  0.00           H  
ATOM   4857 2HB  ALA A 320      76.166 -49.950   7.189  1.00  0.00           H  
ATOM   4858 3HB  ALA A 320      77.841 -49.368   7.043  1.00  0.00           H  
ATOM   4859  N   ARG A 321      79.627 -50.571   5.087  1.00  0.00           N  
ATOM   4860  CA  ARG A 321      80.739 -50.334   4.186  1.00  0.00           C  
ATOM   4861  C   ARG A 321      80.886 -51.431   3.144  1.00  0.00           C  
ATOM   4862  O   ARG A 321      81.171 -51.172   1.976  1.00  0.00           O  
ATOM   4863  CB  ARG A 321      82.036 -50.216   4.973  1.00  0.00           C  
ATOM   4864  CG  ARG A 321      83.271 -49.937   4.131  1.00  0.00           C  
ATOM   4865  CD  ARG A 321      83.971 -51.190   3.750  1.00  0.00           C  
ATOM   4866  NE  ARG A 321      85.125 -50.931   2.905  1.00  0.00           N  
ATOM   4867  CZ  ARG A 321      85.074 -50.769   1.568  1.00  0.00           C  
ATOM   4868  NH1 ARG A 321      83.920 -50.842   0.941  1.00  0.00           N  
ATOM   4869  NH2 ARG A 321      86.182 -50.536   0.887  1.00  0.00           N  
ATOM   4870  H   ARG A 321      79.832 -50.760   6.027  1.00  0.00           H  
ATOM   4871  HA  ARG A 321      80.554 -49.404   3.646  1.00  0.00           H  
ATOM   4872 1HB  ARG A 321      81.946 -49.415   5.704  1.00  0.00           H  
ATOM   4873 2HB  ARG A 321      82.214 -51.142   5.522  1.00  0.00           H  
ATOM   4874 1HG  ARG A 321      82.980 -49.416   3.219  1.00  0.00           H  
ATOM   4875 2HG  ARG A 321      83.965 -49.315   4.698  1.00  0.00           H  
ATOM   4876 1HD  ARG A 321      84.315 -51.702   4.649  1.00  0.00           H  
ATOM   4877 2HD  ARG A 321      83.286 -51.837   3.203  1.00  0.00           H  
ATOM   4878  HE  ARG A 321      86.031 -50.868   3.351  1.00  0.00           H  
ATOM   4879 1HH1 ARG A 321      83.072 -51.019   1.462  1.00  0.00           H  
ATOM   4880 2HH1 ARG A 321      83.881 -50.720  -0.060  1.00  0.00           H  
ATOM   4881 1HH2 ARG A 321      87.069 -50.481   1.369  1.00  0.00           H  
ATOM   4882 2HH2 ARG A 321      86.144 -50.415  -0.114  1.00  0.00           H  
ATOM   4883  N   LYS A 322      80.592 -52.664   3.516  1.00  0.00           N  
ATOM   4884  CA  LYS A 322      80.620 -53.747   2.529  1.00  0.00           C  
ATOM   4885  C   LYS A 322      79.449 -53.734   1.535  1.00  0.00           C  
ATOM   4886  O   LYS A 322      79.570 -54.246   0.422  1.00  0.00           O  
ATOM   4887  CB  LYS A 322      80.656 -55.094   3.252  1.00  0.00           C  
ATOM   4888  CG  LYS A 322      81.964 -55.383   3.979  1.00  0.00           C  
ATOM   4889  CD  LYS A 322      81.922 -56.734   4.676  1.00  0.00           C  
ATOM   4890  CE  LYS A 322      83.227 -57.025   5.401  1.00  0.00           C  
ATOM   4891  NZ  LYS A 322      83.188 -58.328   6.118  1.00  0.00           N  
ATOM   4892  H   LYS A 322      80.355 -52.862   4.478  1.00  0.00           H  
ATOM   4893  HA  LYS A 322      81.521 -53.641   1.924  1.00  0.00           H  
ATOM   4894 1HB  LYS A 322      79.851 -55.136   3.985  1.00  0.00           H  
ATOM   4895 2HB  LYS A 322      80.489 -55.897   2.534  1.00  0.00           H  
ATOM   4896 1HG  LYS A 322      82.787 -55.377   3.264  1.00  0.00           H  
ATOM   4897 2HG  LYS A 322      82.145 -54.607   4.721  1.00  0.00           H  
ATOM   4898 1HD  LYS A 322      81.104 -56.747   5.398  1.00  0.00           H  
ATOM   4899 2HD  LYS A 322      81.744 -57.518   3.939  1.00  0.00           H  
ATOM   4900 1HE  LYS A 322      84.046 -57.044   4.683  1.00  0.00           H  
ATOM   4901 2HE  LYS A 322      83.426 -56.233   6.123  1.00  0.00           H  
ATOM   4902 1HZ  LYS A 322      84.070 -58.483   6.586  1.00  0.00           H  
ATOM   4903 2HZ  LYS A 322      82.443 -58.315   6.801  1.00  0.00           H  
ATOM   4904 3HZ  LYS A 322      83.023 -59.072   5.456  1.00  0.00           H  
ATOM   4905  N   ASN A 323      78.305 -53.200   1.957  1.00  0.00           N  
ATOM   4906  CA  ASN A 323      77.069 -53.285   1.169  1.00  0.00           C  
ATOM   4907  C   ASN A 323      76.958 -52.140   0.165  1.00  0.00           C  
ATOM   4908  O   ASN A 323      77.225 -50.985   0.495  1.00  0.00           O  
ATOM   4909  CB  ASN A 323      75.857 -53.305   2.081  1.00  0.00           C  
ATOM   4910  CG  ASN A 323      74.575 -53.542   1.333  1.00  0.00           C  
ATOM   4911  OD1 ASN A 323      73.954 -52.600   0.826  1.00  0.00           O  
ATOM   4912  ND2 ASN A 323      74.165 -54.783   1.253  1.00  0.00           N  
ATOM   4913  H   ASN A 323      78.277 -52.757   2.864  1.00  0.00           H  
ATOM   4914  HA  ASN A 323      77.075 -54.226   0.617  1.00  0.00           H  
ATOM   4915 1HB  ASN A 323      75.977 -54.090   2.829  1.00  0.00           H  
ATOM   4916 2HB  ASN A 323      75.784 -52.355   2.612  1.00  0.00           H  
ATOM   4917 1HD2 ASN A 323      73.318 -55.000   0.767  1.00  0.00           H  
ATOM   4918 2HD2 ASN A 323      74.699 -55.513   1.678  1.00  0.00           H  
ATOM   4919  N   LYS A 324      76.563 -52.468  -1.062  1.00  0.00           N  
ATOM   4920  CA  LYS A 324      76.432 -51.467  -2.119  1.00  0.00           C  
ATOM   4921  C   LYS A 324      74.974 -51.219  -2.502  1.00  0.00           C  
ATOM   4922  O   LYS A 324      74.694 -50.520  -3.477  1.00  0.00           O  
ATOM   4923  CB  LYS A 324      77.228 -51.895  -3.353  1.00  0.00           C  
ATOM   4924  CG  LYS A 324      78.734 -51.968  -3.137  1.00  0.00           C  
ATOM   4925  CD  LYS A 324      79.457 -52.364  -4.415  1.00  0.00           C  
ATOM   4926  CE  LYS A 324      80.958 -52.477  -4.190  1.00  0.00           C  
ATOM   4927  NZ  LYS A 324      81.569 -51.167  -3.839  1.00  0.00           N  
ATOM   4928  H   LYS A 324      76.357 -53.435  -1.270  1.00  0.00           H  
ATOM   4929  HA  LYS A 324      76.852 -50.527  -1.759  1.00  0.00           H
[truncated: 3,876,557 more chars]
