# Supplementary material for: Blueprinting extendable nanomaterials with standardized protein blocks
Source: Nature. 2024 Mar 13;627(8005):898–904. doi: 10.1038/s41586-024-07188-4 (PMC10972742; doi:10.1038/s41586-024-07188-4)
Supplement: Supplementary file 4 — Design models with ideal backbones as well as experimentally determined structures for comparison. For reference to design names, see Supplementary Fig. 1. [file 41586_2024_7188_MOESM4_ESM.zip › R30E_design.pdb]

HEADER                                            09-MAY-22   XXXX              
EXPDTA    THEORETICAL MODEL                                                     
REMARK 220                                                                      
REMARK 220 EXPERIMENTAL DETAILS                                                 
REMARK 220  EXPERIMENT TYPE                : THEORETICAL MODELLING              
REMARK 220  DATE OF DATA COLLECTION        : 09-MAY-22                          
REMARK 220                                                                      
REMARK 220 REMARK: MODEL GENERATED BY ROSETTA                                   
REMARK 220  VERSION 2022.16+HEAD.839b00f59d9                                    
ATOM      1  N   PRO A   1      89.404   1.933  -3.229  1.00  0.00           N  
ATOM      2  CA  PRO A   1      88.459   2.582  -2.334  1.00  0.00           C  
ATOM      3  C   PRO A   1      87.832   1.587  -1.357  1.00  0.00           C  
ATOM      4  O   PRO A   1      87.730   1.864  -0.163  1.00  0.00           O  
ATOM      5  CB  PRO A   1      87.419   3.157  -3.300  1.00  0.00           C  
ATOM      6  CG  PRO A   1      87.528   2.294  -4.511  1.00  0.00           C  
ATOM      7  CD  PRO A   1      88.988   1.936  -4.585  1.00  0.00           C  
ATOM      8  HA  PRO A   1      88.992   3.340  -1.757  1.00  0.00           H  
ATOM      9 1HB  PRO A   1      86.420   3.124  -2.841  1.00  0.00           H  
ATOM     10 2HB  PRO A   1      87.642   4.214  -3.508  1.00  0.00           H  
ATOM     11 1HG  PRO A   1      86.879   1.412  -4.408  1.00  0.00           H  
ATOM     12 2HG  PRO A   1      87.180   2.842  -5.400  1.00  0.00           H  
ATOM     13 1HD  PRO A   1      89.098   0.936  -5.031  1.00  0.00           H  
ATOM     14 2HD  PRO A   1      89.521   2.689  -5.184  1.00  0.00           H  
ATOM     15 1H   PRO A   1      89.644   1.028  -2.880  1.00  0.00           H  
ATOM     16 2H   PRO A   1      90.188   2.558  -3.057  1.00  0.00           H  
ATOM     17  N   GLU A   2      87.368   0.455  -1.880  1.00  0.00           N  
ATOM     18  CA  GLU A   2      86.598  -0.488  -1.074  1.00  0.00           C  
ATOM     19  C   GLU A   2      87.464  -1.162  -0.025  1.00  0.00           C  
ATOM     20  O   GLU A   2      87.116  -1.204   1.155  1.00  0.00           O  
ATOM     21  CB  GLU A   2      85.951  -1.549  -1.967  1.00  0.00           C  
ATOM     22  CG  GLU A   2      85.071  -2.544  -1.224  1.00  0.00           C  
ATOM     23  CD  GLU A   2      84.391  -3.523  -2.141  1.00  0.00           C  
ATOM     24  OE1 GLU A   2      84.578  -3.422  -3.330  1.00  0.00           O  
ATOM     25  OE2 GLU A   2      83.684  -4.372  -1.652  1.00  0.00           O  
ATOM     26  H   GLU A   2      87.515   0.263  -2.861  1.00  0.00           H  
ATOM     27  HA  GLU A   2      85.802   0.058  -0.568  1.00  0.00           H  
ATOM     28 1HB  GLU A   2      85.339  -1.062  -2.726  1.00  0.00           H  
ATOM     29 2HB  GLU A   2      86.728  -2.112  -2.485  1.00  0.00           H  
ATOM     30 1HG  GLU A   2      85.684  -3.096  -0.513  1.00  0.00           H  
ATOM     31 2HG  GLU A   2      84.316  -1.996  -0.662  1.00  0.00           H  
ATOM     32  N   GLY A   3      88.625  -1.615  -0.456  1.00  0.00           N  
ATOM     33  CA  GLY A   3      89.641  -2.150   0.431  1.00  0.00           C  
ATOM     34  C   GLY A   3      90.077  -1.148   1.488  1.00  0.00           C  
ATOM     35  O   GLY A   3      90.199  -1.470   2.668  1.00  0.00           O  
ATOM     36  H   GLY A   3      88.804  -1.589  -1.449  1.00  0.00           H  
ATOM     37 1HA  GLY A   3      89.259  -3.043   0.925  1.00  0.00           H  
ATOM     38 2HA  GLY A   3      90.511  -2.451  -0.152  1.00  0.00           H  
ATOM     39  N   ARG A   4      90.343   0.064   1.054  1.00  0.00           N  
ATOM     40  CA  ARG A   4      90.769   1.117   1.955  1.00  0.00           C  
ATOM     41  C   ARG A   4      89.714   1.452   2.998  1.00  0.00           C  
ATOM     42  O   ARG A   4      90.017   1.688   4.166  1.00  0.00           O  
ATOM     43  CB  ARG A   4      91.109   2.374   1.168  1.00  0.00           C  
ATOM     44  CG  ARG A   4      91.542   3.561   2.015  1.00  0.00           C  
ATOM     45  CD  ARG A   4      92.836   3.305   2.697  1.00  0.00           C  
ATOM     46  NE  ARG A   4      93.232   4.419   3.545  1.00  0.00           N  
ATOM     47  CZ  ARG A   4      92.835   4.587   4.821  1.00  0.00           C  
ATOM     48  NH1 ARG A   4      92.034   3.708   5.382  1.00  0.00           N  
ATOM     49  NH2 ARG A   4      93.251   5.635   5.510  1.00  0.00           N  
ATOM     50  H   ARG A   4      90.193   0.298   0.115  1.00  0.00           H  
ATOM     51  HA  ARG A   4      91.662   0.780   2.483  1.00  0.00           H  
ATOM     52 1HB  ARG A   4      91.914   2.158   0.468  1.00  0.00           H  
ATOM     53 2HB  ARG A   4      90.242   2.684   0.585  1.00  0.00           H  
ATOM     54 1HG  ARG A   4      91.657   4.439   1.379  1.00  0.00           H  
ATOM     55 2HG  ARG A   4      90.787   3.760   2.776  1.00  0.00           H  
ATOM     56 1HD  ARG A   4      92.749   2.416   3.321  1.00  0.00           H  
ATOM     57 2HD  ARG A   4      93.616   3.151   1.952  1.00  0.00           H  
ATOM     58  HE  ARG A   4      93.848   5.116   3.148  1.00  0.00           H  
ATOM     59 1HH1 ARG A   4      91.716   2.906   4.855  1.00  0.00           H  
ATOM     60 2HH1 ARG A   4      91.737   3.834   6.338  1.00  0.00           H  
ATOM     61 1HH2 ARG A   4      93.867   6.311   5.079  1.00  0.00           H  
ATOM     62 2HH2 ARG A   4      92.954   5.761   6.466  1.00  0.00           H  
ATOM     63  N   ARG A   5      88.475   1.504   2.564  1.00  0.00           N  
ATOM     64  CA  ARG A   5      87.363   1.741   3.465  1.00  0.00           C  
ATOM     65  C   ARG A   5      87.217   0.644   4.508  1.00  0.00           C  
ATOM     66  O   ARG A   5      86.932   0.902   5.676  1.00  0.00           O  
ATOM     67  CB  ARG A   5      86.066   1.857   2.678  1.00  0.00           C  
ATOM     68  CG  ARG A   5      84.835   2.167   3.516  1.00  0.00           C  
ATOM     69  CD  ARG A   5      83.622   2.321   2.673  1.00  0.00           C  
ATOM     70  NE  ARG A   5      83.258   1.077   2.014  1.00  0.00           N  
ATOM     71  CZ  ARG A   5      82.404   0.983   0.976  1.00  0.00           C  
ATOM     72  NH1 ARG A   5      81.836   2.065   0.492  1.00  0.00           N  
ATOM     73  NH2 ARG A   5      82.138  -0.198   0.445  1.00  0.00           N  
ATOM     74  H   ARG A   5      88.270   1.316   1.625  1.00  0.00           H  
ATOM     75  HA  ARG A   5      87.539   2.679   3.992  1.00  0.00           H  
ATOM     76 1HB  ARG A   5      86.162   2.643   1.931  1.00  0.00           H  
ATOM     77 2HB  ARG A   5      85.877   0.923   2.149  1.00  0.00           H  
ATOM     78 1HG  ARG A   5      84.662   1.355   4.222  1.00  0.00           H  
ATOM     79 2HG  ARG A   5      84.993   3.097   4.064  1.00  0.00           H  
ATOM     80 1HD  ARG A   5      82.784   2.634   3.296  1.00  0.00           H  
ATOM     81 2HD  ARG A   5      83.805   3.072   1.906  1.00  0.00           H  
ATOM     82  HE  ARG A   5      83.675   0.223   2.359  1.00  0.00           H  
ATOM     83 1HH1 ARG A   5      82.039   2.967   0.898  1.00  0.00           H  
ATOM     84 2HH1 ARG A   5      81.196   1.994  -0.286  1.00  0.00           H  
ATOM     85 1HH2 ARG A   5      82.575  -1.030   0.817  1.00  0.00           H  
ATOM     86 2HH2 ARG A   5      81.498  -0.269  -0.332  1.00  0.00           H  
ATOM     87  N   ALA A   6      87.381  -0.586   4.074  1.00  0.00           N  
ATOM     88  CA  ALA A   6      87.341  -1.722   4.975  1.00  0.00           C  
ATOM     89  C   ALA A   6      88.446  -1.676   6.018  1.00  0.00           C  
ATOM     90  O   ALA A   6      88.242  -2.001   7.186  1.00  0.00           O  
ATOM     91  CB  ALA A   6      87.426  -3.017   4.181  1.00  0.00           C  
ATOM     92  H   ALA A   6      87.602  -0.755   3.135  1.00  0.00           H  
ATOM     93  HA  ALA A   6      86.393  -1.703   5.514  1.00  0.00           H  
ATOM     94 1HB  ALA A   6      87.382  -3.866   4.863  1.00  0.00           H  
ATOM     95 2HB  ALA A   6      86.591  -3.070   3.481  1.00  0.00           H  
ATOM     96 3HB  ALA A   6      88.364  -3.044   3.628  1.00  0.00           H  
ATOM     97  N   LEU A   7      89.629  -1.300   5.584  1.00  0.00           N  
ATOM     98  CA  LEU A   7      90.755  -1.142   6.485  1.00  0.00           C  
ATOM     99  C   LEU A   7      90.517  -0.062   7.528  1.00  0.00           C  
ATOM    100  O   LEU A   7      90.873  -0.207   8.696  1.00  0.00           O  
ATOM    101  CB  LEU A   7      92.019  -0.809   5.683  1.00  0.00           C  
ATOM    102  CG  LEU A   7      93.317  -0.714   6.495  1.00  0.00           C  
ATOM    103  CD1 LEU A   7      94.504  -1.027   5.595  1.00  0.00           C  
ATOM    104  CD2 LEU A   7      93.439   0.679   7.097  1.00  0.00           C  
ATOM    105  H   LEU A   7      89.757  -1.054   4.645  1.00  0.00           H  
ATOM    106  HA  LEU A   7      90.909  -2.082   7.014  1.00  0.00           H  
ATOM    107 1HB  LEU A   7      92.160  -1.575   4.922  1.00  0.00           H  
ATOM    108 2HB  LEU A   7      91.871   0.148   5.182  1.00  0.00           H  
ATOM    109  HG  LEU A   7      93.300  -1.454   7.295  1.00  0.00           H  
ATOM    110 1HD1 LEU A   7      95.426  -0.960   6.173  1.00  0.00           H  
ATOM    111 2HD1 LEU A   7      94.401  -2.035   5.194  1.00  0.00           H  
ATOM    112 3HD1 LEU A   7      94.537  -0.311   4.775  1.00  0.00           H  
ATOM    113 1HD2 LEU A   7      94.361   0.746   7.675  1.00  0.00           H  
ATOM    114 2HD2 LEU A   7      93.457   1.420   6.298  1.00  0.00           H  
ATOM    115 3HD2 LEU A   7      92.587   0.869   7.749  1.00  0.00           H  
ATOM    116  N   GLY A   8      89.942   1.038   7.094  1.00  0.00           N  
ATOM    117  CA  GLY A   8      89.591   2.119   7.995  1.00  0.00           C  
ATOM    118  C   GLY A   8      88.568   1.697   9.038  1.00  0.00           C  
ATOM    119  O   GLY A   8      88.649   2.073  10.206  1.00  0.00           O  
ATOM    120  H   GLY A   8      89.677   1.121   6.155  1.00  0.00           H  
ATOM    121 1HA  GLY A   8      90.488   2.477   8.501  1.00  0.00           H  
ATOM    122 2HA  GLY A   8      89.191   2.954   7.422  1.00  0.00           H  
ATOM    123  N   GLU A   9      87.585   0.940   8.604  1.00  0.00           N  
ATOM    124  CA  GLU A   9      86.582   0.406   9.505  1.00  0.00           C  
ATOM    125  C   GLU A   9      87.174  -0.528  10.548  1.00  0.00           C  
ATOM    126  O   GLU A   9      86.791  -0.513  11.716  1.00  0.00           O  
ATOM    127  CB  GLU A   9      85.504  -0.332   8.708  1.00  0.00           C  
ATOM    128  CG  GLU A   9      84.362  -0.879   9.552  1.00  0.00           C  
ATOM    129  CD  GLU A   9      83.286  -1.531   8.729  1.00  0.00           C  
ATOM    130  OE1 GLU A   9      83.098  -1.129   7.606  1.00  0.00           O  
ATOM    131  OE2 GLU A   9      82.652  -2.433   9.223  1.00  0.00           O  
ATOM    132  H   GLU A   9      87.549   0.664   7.665  1.00  0.00           H  
ATOM    133  HA  GLU A   9      86.120   1.237  10.039  1.00  0.00           H  
ATOM    134 1HB  GLU A   9      85.078   0.340   7.963  1.00  0.00           H  
ATOM    135 2HB  GLU A   9      85.955  -1.168   8.174  1.00  0.00           H  
ATOM    136 1HG  GLU A   9      84.760  -1.611  10.254  1.00  0.00           H  
ATOM    137 2HG  GLU A   9      83.927  -0.063  10.128  1.00  0.00           H  
ATOM    138  N   LEU A  10      88.091  -1.364  10.114  1.00  0.00           N  
ATOM    139  CA  LEU A  10      88.791  -2.260  11.015  1.00  0.00           C  
ATOM    140  C   LEU A  10      89.607  -1.514  12.058  1.00  0.00           C  
ATOM    141  O   LEU A  10      89.660  -1.894  13.226  1.00  0.00           O  
ATOM    142  CB  LEU A  10      89.712  -3.188  10.213  1.00  0.00           C  
ATOM    143  CG  LEU A  10      90.443  -4.264  11.026  1.00  0.00           C  
ATOM    144  CD1 LEU A  10      90.766  -5.449  10.125  1.00  0.00           C  
ATOM    145  CD2 LEU A  10      91.710  -3.673  11.627  1.00  0.00           C  
ATOM    146  H   LEU A  10      88.368  -1.352   9.175  1.00  0.00           H  
ATOM    147  HA  LEU A  10      88.054  -2.863  11.544  1.00  0.00           H  
ATOM    148 1HB  LEU A  10      89.119  -3.693   9.452  1.00  0.00           H  
ATOM    149 2HB  LEU A  10      90.467  -2.581   9.712  1.00  0.00           H  
ATOM    150  HG  LEU A  10      89.794  -4.620  11.825  1.00  0.00           H  
ATOM    151 1HD1 LEU A  10      91.286  -6.214  10.703  1.00  0.00           H  
ATOM    152 2HD1 LEU A  10      89.841  -5.864   9.724  1.00  0.00           H  
ATOM    153 3HD1 LEU A  10      91.403  -5.119   9.305  1.00  0.00           H  
ATOM    154 1HD2 LEU A  10      92.229  -4.438  12.205  1.00  0.00           H  
ATOM    155 2HD2 LEU A  10      92.361  -3.318  10.828  1.00  0.00           H  
ATOM    156 3HD2 LEU A  10      91.448  -2.840  12.280  1.00  0.00           H  
ATOM    157  N   GLY A  11      90.272  -0.466  11.624  1.00  0.00           N  
ATOM    158  CA  GLY A  11      91.033   0.379  12.525  1.00  0.00           C  
ATOM    159  C   GLY A  11      90.156   1.053  13.568  1.00  0.00           C  
ATOM    160  O   GLY A  11      90.522   1.171  14.736  1.00  0.00           O  
ATOM    161  H   GLY A  11      90.212  -0.195  10.685  1.00  0.00           H  
ATOM    162 1HA  GLY A  11      91.792  -0.219  13.030  1.00  0.00           H  
ATOM    163 2HA  GLY A  11      91.556   1.144  11.952  1.00  0.00           H  
ATOM    164  N   VAL A  12      89.009   1.526  13.134  1.00  0.00           N  
ATOM    165  CA  VAL A  12      88.045   2.128  14.035  1.00  0.00           C  
ATOM    166  C   VAL A  12      87.533   1.148  15.078  1.00  0.00           C  
ATOM    167  O   VAL A  12      87.353   1.488  16.246  1.00  0.00           O  
ATOM    168  CB  VAL A  12      86.852   2.679  13.232  1.00  0.00           C  
ATOM    169  CG1 VAL A  12      85.743   3.133  14.170  1.00  0.00           C  
ATOM    170  CG2 VAL A  12      87.310   3.826  12.345  1.00  0.00           C  
ATOM    171  H   VAL A  12      88.752   1.419  12.195  1.00  0.00           H  
ATOM    172  HA  VAL A  12      88.530   2.952  14.560  1.00  0.00           H  
ATOM    173  HB  VAL A  12      86.442   1.881  12.613  1.00  0.00           H  
ATOM    174 1HG1 VAL A  12      84.907   3.519  13.586  1.00  0.00           H  
ATOM    175 2HG1 VAL A  12      85.405   2.288  14.770  1.00  0.00           H  
ATOM    176 3HG1 VAL A  12      86.119   3.917  14.826  1.00  0.00           H  
ATOM    177 1HG2 VAL A  12      86.461   4.211  11.780  1.00  0.00           H  
ATOM    178 2HG2 VAL A  12      87.725   4.622  12.964  1.00  0.00           H  
ATOM    179 3HG2 VAL A  12      88.074   3.469  11.654  1.00  0.00           H  
ATOM    180  N   ARG A  13      87.266  -0.064  14.644  1.00  0.00           N  
ATOM    181  CA  ARG A  13      86.840  -1.118  15.545  1.00  0.00           C  
ATOM    182  C   ARG A  13      87.895  -1.452  16.588  1.00  0.00           C  
ATOM    183  O   ARG A  13      87.592  -1.688  17.756  1.00  0.00           O  
ATOM    184  CB  ARG A  13      86.501  -2.376  14.758  1.00  0.00           C  
ATOM    185  CG  ARG A  13      85.231  -2.287  13.927  1.00  0.00           C  
ATOM    186  CD  ARG A  13      84.954  -3.559  13.211  1.00  0.00           C  
ATOM    187  NE  ARG A  13      83.787  -3.453  12.350  1.00  0.00           N  
ATOM    188  CZ  ARG A  13      82.515  -3.616  12.762  1.00  0.00           C  
ATOM    189  NH1 ARG A  13      82.262  -3.890  14.023  1.00  0.00           N  
ATOM    190  NH2 ARG A  13      81.521  -3.499  11.899  1.00  0.00           N  
ATOM    191  H   ARG A  13      87.416  -0.298  13.705  1.00  0.00           H  
ATOM    192  HA  ARG A  13      85.952  -0.780  16.077  1.00  0.00           H  
ATOM    193 1HB  ARG A  13      87.322  -2.614  14.083  1.00  0.00           H  
ATOM    194 2HB  ARG A  13      86.388  -3.215  15.445  1.00  0.00           H  
ATOM    195 1HG  ARG A  13      84.385  -2.068  14.578  1.00  0.00           H  
ATOM    196 2HG  ARG A  13      85.335  -1.493  13.187  1.00  0.00           H  
ATOM    197 1HD  ARG A  13      85.811  -3.823  12.593  1.00  0.00           H  
ATOM    198 2HD  ARG A  13      84.772  -4.352  13.936  1.00  0.00           H  
ATOM    199  HE  ARG A  13      83.941  -3.243  11.373  1.00  0.00           H  
ATOM    200 1HH1 ARG A  13      83.022  -3.979  14.683  1.00  0.00           H  
ATOM    201 2HH1 ARG A  13      81.309  -4.012  14.332  1.00  0.00           H  
ATOM    202 1HH2 ARG A  13      81.715  -3.288  10.930  1.00  0.00           H  
ATOM    203 2HH2 ARG A  13      80.568  -3.621  12.208  1.00  0.00           H  
ATOM    204  N   ALA A  14      89.135  -1.504  16.154  1.00  0.00           N  
ATOM    205  CA  ALA A  14      90.247  -1.740  17.055  1.00  0.00           C  
ATOM    206  C   ALA A  14      90.393  -0.644  18.098  1.00  0.00           C  
ATOM    207  O   ALA A  14      90.677  -0.901  19.266  1.00  0.00           O  
ATOM    208  CB  ALA A  14      91.537  -1.881  16.261  1.00  0.00           C  
ATOM    209  H   ALA A  14      89.339  -1.316  15.215  1.00  0.00           H  
ATOM    210  HA  ALA A  14      90.056  -2.669  17.593  1.00  0.00           H  
ATOM    211 1HB  ALA A  14      92.366  -2.071  16.943  1.00  0.00           H  
ATOM    212 2HB  ALA A  14      91.445  -2.712  15.561  1.00  0.00           H  
ATOM    213 3HB  ALA A  14      91.726  -0.961  15.708  1.00  0.00           H  
ATOM    214  N   ALA A  15      90.228   0.586  17.664  1.00  0.00           N  
ATOM    215  CA  ALA A  15      90.268   1.722  18.565  1.00  0.00           C  
ATOM    216  C   ALA A  15      89.163   1.676  19.608  1.00  0.00           C  
ATOM    217  O   ALA A  15      89.367   2.001  20.776  1.00  0.00           O  
ATOM    218  CB  ALA A  15      90.183   3.017  17.771  1.00  0.00           C  
ATOM    219  H   ALA A  15      90.008   0.755  16.725  1.00  0.00           H  
ATOM    220  HA  ALA A  15      91.224   1.714  19.090  1.00  0.00           H  
ATOM    221 1HB  ALA A  15      90.227   3.866  18.453  1.00  0.00           H  
ATOM    222 2HB  ALA A  15      91.018   3.070  17.071  1.00  0.00           H  
ATOM    223 3HB  ALA A  15      89.245   3.044  17.218  1.00  0.00           H  
ATOM    224  N   ARG A  16      87.980   1.300  19.174  1.00  0.00           N  
ATOM    225  CA  ARG A  16      86.855   1.142  20.075  1.00  0.00           C  
ATOM    226  C   ARG A  16      87.092   0.062  21.118  1.00  0.00           C  
ATOM    227  O   ARG A  16      86.737   0.207  22.286  1.00  0.00           O  
ATOM    228  CB  ARG A  16      85.596   0.807  19.288  1.00  0.00           C  
ATOM    229  CG  ARG A  16      85.040   1.950  18.454  1.00  0.00           C  
ATOM    230  CD  ARG A  16      83.848   1.531  17.673  1.00  0.00           C  
ATOM    231  NE  ARG A  16      83.313   2.621  16.874  1.00  0.00           N  
ATOM    232  CZ  ARG A  16      82.326   2.491  15.966  1.00  0.00           C  
ATOM    233  NH1 ARG A  16      81.779   1.314  15.754  1.00  0.00           N  
ATOM    234  NH2 ARG A  16      81.908   3.546  15.288  1.00  0.00           N  
ATOM    235  H   ARG A  16      87.852   1.054  18.235  1.00  0.00           H  
ATOM    236  HA  ARG A  16      86.705   2.081  20.609  1.00  0.00           H  
ATOM    237 1HB  ARG A  16      85.799  -0.024  18.615  1.00  0.00           H  
ATOM    238 2HB  ARG A  16      84.812   0.488  19.975  1.00  0.00           H  
ATOM    239 1HG  ARG A  16      84.749   2.771  19.110  1.00  0.00           H  
ATOM    240 2HG  ARG A  16      85.803   2.297  17.757  1.00  0.00           H  
ATOM    241 1HD  ARG A  16      84.122   0.718  17.001  1.00  0.00           H  
ATOM    242 2HD  ARG A  16      83.068   1.192  18.354  1.00  0.00           H  
ATOM    243  HE  ARG A  16      83.709   3.542  17.009  1.00  0.00           H  
ATOM    244 1HH1 ARG A  16      82.099   0.508  16.272  1.00  0.00           H  
ATOM    245 2HH1 ARG A  16      81.040   1.217  15.073  1.00  0.00           H  
ATOM    246 1HH2 ARG A  16      82.329   4.450  15.451  1.00  0.00           H  
ATOM    247 2HH2 ARG A  16      81.169   3.448  14.608  1.00  0.00           H  
ATOM    248  N   GLN A  17      87.667  -1.038  20.684  1.00  0.00           N  
ATOM    249  CA  GLN A  17      88.018  -2.119  21.585  1.00  0.00           C  
ATOM    250  C   GLN A  17      89.041  -1.697  22.628  1.00  0.00           C  
ATOM    251  O   GLN A  17      88.960  -2.073  23.796  1.00  0.00           O  
ATOM    252  CB  GLN A  17      88.553  -3.313  20.789  1.00  0.00           C  
ATOM    253  CG  GLN A  17      87.513  -3.999  19.921  1.00  0.00           C  
ATOM    254  CD  GLN A  17      86.399  -4.626  20.737  1.00  0.00           C  
ATOM    255  OE1 GLN A  17      85.518  -5.299  20.197  1.00  0.00           O  
ATOM    256  NE2 GLN A  17      86.433  -4.408  22.047  1.00  0.00           N  
ATOM    257  H   GLN A  17      87.933  -1.121  19.745  1.00  0.00           H  
ATOM    258  HA  GLN A  17      87.119  -2.430  22.119  1.00  0.00           H  
ATOM    259 1HB  GLN A  17      89.367  -2.983  20.143  1.00  0.00           H  
ATOM    260 2HB  GLN A  17      88.960  -4.054  21.476  1.00  0.00           H  
ATOM    261 1HG  GLN A  17      87.072  -3.261  19.250  1.00  0.00           H  
ATOM    262 2HG  GLN A  17      87.999  -4.785  19.343  1.00  0.00           H  
ATOM    263 1HE2 GLN A  17      85.724  -4.797  22.638  1.00  0.00           H  
ATOM    264 2HE2 GLN A  17      87.166  -3.856  22.444  1.00  0.00           H  
ATOM    265  N   LEU A  18      90.024  -0.940  22.194  1.00  0.00           N  
ATOM    266  CA  LEU A  18      91.028  -0.406  23.095  1.00  0.00           C  
ATOM    267  C   LEU A  18      90.435   0.528  24.138  1.00  0.00           C  
ATOM    268  O   LEU A  18      90.819   0.513  25.306  1.00  0.00           O  
ATOM    269  CB  LEU A  18      92.102   0.339  22.293  1.00  0.00           C  
ATOM    270  CG  LEU A  18      93.009  -0.537  21.420  1.00  0.00           C  
ATOM    271  CD1 LEU A  18      93.891   0.350  20.552  1.00  0.00           C  
ATOM    272  CD2 LEU A  18      93.849  -1.442  22.309  1.00  0.00           C  
ATOM    273  H   LEU A  18      90.060  -0.664  21.255  1.00  0.00           H  
ATOM    274  HA  LEU A  18      91.494  -1.236  23.625  1.00  0.00           H  
ATOM    275 1HB  LEU A  18      91.611   1.060  21.641  1.00  0.00           H  
ATOM    276 2HB  LEU A  18      92.739   0.886  22.988  1.00  0.00           H  
ATOM    277  HG  LEU A  18      92.395  -1.148  20.757  1.00  0.00           H  
ATOM    278 1HD1 LEU A  18      94.535  -0.274  19.931  1.00  0.00           H  
ATOM    279 2HD1 LEU A  18      93.265   0.972  19.913  1.00  0.00           H  
ATOM    280 3HD1 LEU A  18      94.505   0.985  21.188  1.00  0.00           H  
ATOM    281 1HD2 LEU A  18      94.493  -2.066  21.688  1.00  0.00           H  
ATOM    282 2HD2 LEU A  18      94.463  -0.833  22.971  1.00  0.00           H  
ATOM    283 3HD2 LEU A  18      93.193  -2.077  22.904  1.00  0.00           H  
ATOM    284  N   ALA A  19      89.518   1.364  23.704  1.00  0.00           N  
ATOM    285  CA  ALA A  19      88.819   2.260  24.605  1.00  0.00           C  
ATOM    286  C   ALA A  19      88.002   1.514  25.648  1.00  0.00           C  
ATOM    287  O   ALA A  19      87.950   1.894  26.816  1.00  0.00           O  
ATOM    288  CB  ALA A  19      87.922   3.198  23.811  1.00  0.00           C  
ATOM    289  H   ALA A  19      89.241   1.352  22.765  1.00  0.00           H  
ATOM    290  HA  ALA A  19      89.557   2.859  25.139  1.00  0.00           H  
ATOM    291 1HB  ALA A  19      87.410   3.877  24.493  1.00  0.00           H  
ATOM    292 2HB  ALA A  19      88.527   3.775  23.111  1.00  0.00           H  
ATOM    293 3HB  ALA A  19      87.186   2.616  23.259  1.00  0.00           H  
ATOM    294  N   GLU A  20      87.337   0.466  25.214  1.00  0.00           N  
ATOM    295  CA  GLU A  20      86.577  -0.379  26.115  1.00  0.00           C  
ATOM    296  C   GLU A  20      87.453  -1.053  27.158  1.00  0.00           C  
ATOM    297  O   GLU A  20      87.088  -1.171  28.326  1.00  0.00           O  
ATOM    298  CB  GLU A  20      85.817  -1.442  25.318  1.00  0.00           C  
ATOM    299  CG  GLU A  20      84.931  -2.347  26.163  1.00  0.00           C  
ATOM    300  CD  GLU A  20      84.145  -3.329  25.340  1.00  0.00           C  
ATOM    301  OE1 GLU A  20      84.264  -3.298  24.138  1.00  0.00           O  
ATOM    302  OE2 GLU A  20      83.424  -4.111  25.913  1.00  0.00           O  
ATOM    303  H   GLU A  20      87.398   0.195  24.275  1.00  0.00           H  
ATOM    304  HA  GLU A  20      85.858   0.243  26.649  1.00  0.00           H  
ATOM    305 1HB  GLU A  20      85.187  -0.957  24.573  1.00  0.00           H  
ATOM    306 2HB  GLU A  20      86.528  -2.073  24.785  1.00  0.00           H  
ATOM    307 1HG  GLU A  20      85.556  -2.897  26.865  1.00  0.00           H  
ATOM    308 2HG  GLU A  20      84.243  -1.729  26.738  1.00  0.00           H  
ATOM    309  N   VAL A  21      88.601  -1.526  26.724  1.00  0.00           N  
ATOM    310  CA  VAL A  21      89.564  -2.128  27.625  1.00  0.00           C  
ATOM    311  C   VAL A  21      90.077  -1.148  28.668  1.00  0.00           C  
ATOM    312  O   VAL A  21      90.256  -1.488  29.836  1.00  0.00           O  
ATOM    313  CB  VAL A  21      90.757  -2.681  26.822  1.00  0.00           C  
ATOM    314  CG1 VAL A  21      91.865  -3.135  27.760  1.00  0.00           C  
ATOM    315  CG2 VAL A  21      90.297  -3.828  25.935  1.00  0.00           C  
ATOM    316  H   VAL A  21      88.857  -1.419  25.785  1.00  0.00           H  
ATOM    317  HA  VAL A  21      89.079  -2.951  28.150  1.00  0.00           H  
ATOM    318  HB  VAL A  21      91.167  -1.883  26.203  1.00  0.00           H  
ATOM    319 1HG1 VAL A  21      92.700  -3.522  27.176  1.00  0.00           H  
ATOM    320 2HG1 VAL A  21      92.204  -2.290  28.360  1.00  0.00           H  
ATOM    321 3HG1 VAL A  21      91.488  -3.919  28.416  1.00  0.00           H  
ATOM    322 1HG2 VAL A  21      91.145  -4.213  25.370  1.00  0.00           H  
ATOM    323 2HG2 VAL A  21      89.882  -4.623  26.555  1.00  0.00           H  
ATOM    324 3HG2 VAL A  21      89.533  -3.470  25.244  1.00  0.00           H  
ATOM    325  N   ILE A  22      90.343   0.064  28.234  1.00  0.00           N  
ATOM    326  CA  ILE A  22      90.769   1.118  29.135  1.00  0.00           C  
ATOM    327  C   ILE A  22      89.714   1.452  30.178  1.00  0.00           C  
ATOM    328  O   ILE A  22      90.018   1.688  31.346  1.00  0.00           O  
ATOM    329  CB  ILE A  22      91.123   2.391  28.345  1.00  0.00           C  
ATOM    330  CG1 ILE A  22      92.380   2.163  27.501  1.00  0.00           C  
ATOM    331  CG2 ILE A  22      91.319   3.566  29.290  1.00  0.00           C  
ATOM    332  CD1 ILE A  22      92.644   3.257  26.492  1.00  0.00           C  
ATOM    333  H   ILE A  22      90.193   0.298  27.295  1.00  0.00           H  
ATOM    334  HA  ILE A  22      91.660   0.781  29.664  1.00  0.00           H  
ATOM    335  HB  ILE A  22      90.316   2.625  27.652  1.00  0.00           H  
ATOM    336 1HG1 ILE A  22      93.248   2.085  28.154  1.00  0.00           H  
ATOM    337 2HG1 ILE A  22      92.290   1.219  26.962  1.00  0.00           H  
ATOM    338 1HG2 ILE A  22      91.569   4.458  28.715  1.00  0.00           H  
ATOM    339 2HG2 ILE A  22      90.400   3.741  29.848  1.00  0.00           H  
ATOM    340 3HG2 ILE A  22      92.129   3.343  29.985  1.00  0.00           H  
ATOM    341 1HD1 ILE A  22      93.550   3.025  25.932  1.00  0.00           H  
ATOM    342 2HD1 ILE A  22      91.801   3.330  25.804  1.00  0.00           H  
ATOM    343 3HD1 ILE A  22      92.772   4.207  27.010  1.00  0.00           H  
ATOM    344  N   ARG A  23      88.475   1.504  29.744  1.00  0.00           N  
ATOM    345  CA  ARG A  23      87.363   1.740  30.645  1.00  0.00           C  
ATOM    346  C   ARG A  23      87.217   0.644  31.688  1.00  0.00           C  
ATOM    347  O   ARG A  23      86.932   0.901  32.856  1.00  0.00           O  
ATOM    348  CB  ARG A  23      86.066   1.855  29.858  1.00  0.00           C  
ATOM    349  CG  ARG A  23      85.933   3.119  29.024  1.00  0.00           C  
ATOM    350  CD  ARG A  23      84.670   3.131  28.243  1.00  0.00           C  
ATOM    351  NE  ARG A  23      84.539   4.339  27.443  1.00  0.00           N  
ATOM    352  CZ  ARG A  23      83.567   4.553  26.535  1.00  0.00           C  
ATOM    353  NH1 ARG A  23      82.651   3.634  26.323  1.00  0.00           N  
ATOM    354  NH2 ARG A  23      83.534   5.687  25.857  1.00  0.00           N  
ATOM    355  H   ARG A  23      88.270   1.316  28.805  1.00  0.00           H  
ATOM    356  HA  ARG A  23      87.542   2.674  31.179  1.00  0.00           H  
ATOM    357 1HB  ARG A  23      85.973   1.004  29.185  1.00  0.00           H  
ATOM    358 2HB  ARG A  23      85.220   1.822  30.545  1.00  0.00           H  
ATOM    359 1HG  ARG A  23      85.939   3.990  29.680  1.00  0.00           H  
ATOM    360 2HG  ARG A  23      86.769   3.184  28.326  1.00  0.00           H  
ATOM    361 1HD  ARG A  23      84.649   2.274  27.571  1.00  0.00           H  
ATOM    362 2HD  ARG A  23      83.821   3.079  28.923  1.00  0.00           H  
ATOM    363  HE  ARG A  23      85.225   5.069  27.578  1.00  0.00           H  
ATOM    364 1HH1 ARG A  23      82.676   2.767  26.841  1.00  0.00           H  
ATOM    365 2HH1 ARG A  23      81.923   3.794  25.642  1.00  0.00           H  
ATOM    366 1HH2 ARG A  23      84.238   6.394  26.020  1.00  0.00           H  
ATOM    367 2HH2 ARG A  23      82.806   5.847  25.177  1.00  0.00           H  
ATOM    368  N   THR A  24      87.381  -0.586  31.254  1.00  0.00           N  
ATOM    369  CA  THR A  24      87.341  -1.722  32.155  1.00  0.00           C  
ATOM    370  C   THR A  24      88.375  -1.620  33.265  1.00  0.00           C  
ATOM    371  O   THR A  24      88.066  -1.839  34.436  1.00  0.00           O  
ATOM    372  CB  THR A  24      87.550  -3.037  31.381  1.00  0.00           C  
ATOM    373  OG1 THR A  24      86.498  -3.202  30.421  1.00  0.00           O  
ATOM    374  CG2 THR A  24      87.552  -4.222  32.334  1.00  0.00           C  
ATOM    375  H   THR A  24      87.602  -0.755  30.315  1.00  0.00           H  
ATOM    376  HA  THR A  24      86.361  -1.741  32.632  1.00  0.00           H  
ATOM    377  HB  THR A  24      88.503  -3.001  30.853  1.00  0.00           H  
ATOM    378  HG1 THR A  24      86.509  -2.464  29.806  1.00  0.00           H  
ATOM    379 1HG2 THR A  24      87.701  -5.143  31.770  1.00  0.00           H  
ATOM    380 2HG2 THR A  24      88.358  -4.106  33.059  1.00  0.00           H  
ATOM    381 3HG2 THR A  24      86.598  -4.269  32.858  1.00  0.00           H  
ATOM    382  N   LEU A  25      89.582  -1.177  32.955  1.00  0.00           N  
ATOM    383  CA  LEU A  25      90.682  -1.297  33.925  1.00  0.00           C  
ATOM    384  C   LEU A  25      90.220  -1.116  35.381  1.00  0.00           C  
ATOM    385  O   LEU A  25      90.861  -1.620  36.301  1.00  0.00           O  
ATOM    386  CB  LEU A  25      91.768  -0.262  33.606  1.00  0.00           C  
ATOM    387  CG  LEU A  25      92.519  -0.472  32.284  1.00  0.00           C  
ATOM    388  CD1 LEU A  25      93.449   0.707  32.035  1.00  0.00           C  
ATOM    389  CD2 LEU A  25      93.295  -1.779  32.343  1.00  0.00           C  
ATOM    390  H   LEU A  25      89.780  -0.886  32.010  1.00  0.00           H  
ATOM    391  HA  LEU A  25      91.114  -2.294  33.837  1.00  0.00           H  
ATOM    392 1HB  LEU A  25      91.309   0.724  33.573  1.00  0.00           H  
ATOM    393 2HB  LEU A  25      92.504  -0.272  34.409  1.00  0.00           H  
ATOM    394  HG  LEU A  25      91.803  -0.511  31.462  1.00  0.00           H  
ATOM    395 1HD1 LEU A  25      93.982   0.559  31.096  1.00  0.00           H  
ATOM    396 2HD1 LEU A  25      92.865   1.626  31.979  1.00  0.00           H  
ATOM    397 3HD1 LEU A  25      94.167   0.782  32.852  1.00  0.00           H  
ATOM    398 1HD2 LEU A  25      93.828  -1.928  31.403  1.00  0.00           H  
ATOM    399 2HD2 LEU A  25      94.012  -1.740  33.163  1.00  0.00           H  
ATOM    400 3HD2 LEU A  25      92.604  -2.606  32.503  1.00  0.00           H  
ATOM    401  N   SER A  26      89.107  -0.418  35.587  1.00  0.00           N  
ATOM    402  CA  SER A  26      88.551  -0.233  36.932  1.00  0.00           C  
ATOM    403  C   SER A  26      88.114  -1.552  37.588  1.00  0.00           C  
ATOM    404  O   SER A  26      88.068  -1.655  38.815  1.00  0.00           O  
ATOM    405  CB  SER A  26      87.369   0.714  36.867  1.00  0.00           C  
ATOM    406  OG  SER A  26      87.777   2.002  36.495  1.00  0.00           O  
ATOM    407  H   SER A  26      88.624  -0.016  34.794  1.00  0.00           H  
ATOM    408  HA  SER A  26      89.319   0.210  37.566  1.00  0.00           H  
ATOM    409 1HB  SER A  26      86.641   0.339  36.148  1.00  0.00           H  
ATOM    410 2HB  SER A  26      86.879   0.752  37.839  1.00  0.00           H  
ATOM    411  HG  SER A  26      86.980   2.537  36.477  1.00  0.00           H  
ATOM    412  N   ARG A  27      87.713  -2.522  36.770  1.00  0.00           N  
ATOM    413  CA  ARG A  27      87.011  -3.715  37.255  1.00  0.00           C  
ATOM    414  C   ARG A  27      87.963  -4.835  37.671  1.00  0.00           C  
ATOM    415  O   ARG A  27      89.164  -4.778  37.410  1.00  0.00           O  
ATOM    416  CB  ARG A  27      86.069  -4.243  36.183  1.00  0.00           C  
ATOM    417  CG  ARG A  27      84.919  -3.313  35.828  1.00  0.00           C  
ATOM    418  CD  ARG A  27      84.038  -3.902  34.787  1.00  0.00           C  
ATOM    419  NE  ARG A  27      82.948  -3.009  34.431  1.00  0.00           N  
ATOM    420  CZ  ARG A  27      82.016  -3.274  33.495  1.00  0.00           C  
ATOM    421  NH1 ARG A  27      82.056  -4.408  32.831  1.00  0.00           N  
ATOM    422  NH2 ARG A  27      81.062  -2.395  33.244  1.00  0.00           N  
ATOM    423  H   ARG A  27      87.837  -2.403  35.775  1.00  0.00           H  
ATOM    424  HA  ARG A  27      86.422  -3.437  38.131  1.00  0.00           H  
ATOM    425 1HB  ARG A  27      86.630  -4.437  35.270  1.00  0.00           H  
ATOM    426 2HB  ARG A  27      85.639  -5.189  36.510  1.00  0.00           H  
ATOM    427 1HG  ARG A  27      84.318  -3.123  36.718  1.00  0.00           H  
ATOM    428 2HG  ARG A  27      85.316  -2.371  35.449  1.00  0.00           H  
ATOM    429 1HD  ARG A  27      84.622  -4.103  33.889  1.00  0.00           H  
ATOM    430 2HD  ARG A  27      83.610  -4.833  35.156  1.00  0.00           H  
ATOM    431  HE  ARG A  27      82.884  -2.126  34.921  1.00  0.00           H  
ATOM    432 1HH1 ARG A  27      82.785  -5.081  33.022  1.00  0.00           H  
ATOM    433 2HH1 ARG A  27      81.357  -4.607  32.129  1.00  0.00           H  
ATOM    434 1HH2 ARG A  27      81.031  -1.523  33.754  1.00  0.00           H  
ATOM    435 2HH2 ARG A  27      80.364  -2.594  32.543  1.00  0.00           H  
ATOM    436  N   PRO A  28      87.405  -5.852  38.327  1.00  0.00           N  
ATOM    437  CA  PRO A  28      88.161  -7.009  38.813  1.00  0.00           C  
ATOM    438  C   PRO A  28      88.780  -7.806  37.671  1.00  0.00           C  
ATOM    439  O   PRO A  28      88.296  -7.767  36.538  1.00  0.00           O  
ATOM    440  CB  PRO A  28      87.097  -7.826  39.553  1.00  0.00           C  
ATOM    441  CG  PRO A  28      86.032  -6.834  39.874  1.00  0.00           C  
ATOM    442  CD  PRO A  28      86.043  -5.882  38.707  1.00  0.00           C  
ATOM    443  HA  PRO A  28      88.966  -6.651  39.456  1.00  0.00           H  
ATOM    444 1HB  PRO A  28      86.739  -8.645  38.912  1.00  0.00           H  
ATOM    445 2HB  PRO A  28      87.534  -8.288  40.450  1.00  0.00           H  
ATOM    446 1HG  PRO A  28      85.064  -7.342  39.997  1.00  0.00           H  
ATOM    447 2HG  PRO A  28      86.253  -6.335  40.829  1.00  0.00           H  
ATOM    448 1HD  PRO A  28      85.395  -6.273  37.909  1.00  0.00           H  
ATOM    449 2HD  PRO A  28      85.697  -4.892  39.038  1.00  0.00           H  
ATOM    450  N   PRO A  29      89.893  -8.472  37.961  1.00  0.00           N  
ATOM    451  CA  PRO A  29      90.715  -9.098  36.932  1.00  0.00           C  
ATOM    452  C   PRO A  29      89.931 -10.107  36.099  1.00  0.00           C  
ATOM    453  O   PRO A  29      90.239 -10.316  34.926  1.00  0.00           O  
ATOM    454  CB  PRO A  29      91.815  -9.782  37.750  1.00  0.00           C  
ATOM    455  CG  PRO A  29      91.890  -8.980  39.005  1.00  0.00           C  
ATOM    456  CD  PRO A  29      90.463  -8.591  39.286  1.00  0.00           C  
ATOM    457  HA  PRO A  29      91.082  -8.320  36.262  1.00  0.00           H  
ATOM    458 1HB  PRO A  29      91.551 -10.834  37.931  1.00  0.00           H  
ATOM    459 2HB  PRO A  29      92.760  -9.780  37.186  1.00  0.00           H  
ATOM    460 1HG  PRO A  29      92.332  -9.580  39.813  1.00  0.00           H  
ATOM    461 2HG  PRO A  29      92.545  -8.109  38.860  1.00  0.00           H  
ATOM    462 1HD  PRO A  29      89.974  -9.384  39.871  1.00  0.00           H  
ATOM    463 2HD  PRO A  29      90.443  -7.637  39.833  1.00  0.00           H  
ATOM    464  N   GLU A  30      88.910 -10.713  36.693  1.00  0.00           N  
ATOM    465  CA  GLU A  30      88.072 -11.643  35.944  1.00  0.00           C  
ATOM    466  C   GLU A  30      87.274 -10.895  34.879  1.00  0.00           C  
ATOM    467  O   GLU A  30      87.298 -11.262  33.705  1.00  0.00           O  
ATOM    468  CB  GLU A  30      87.124 -12.391  36.884  1.00  0.00           C  
ATOM    469  CG  GLU A  30      87.817 -13.341  37.850  1.00  0.00           C  
ATOM    470  CD  GLU A  30      88.401 -12.637  39.043  1.00  0.00           C  
ATOM    471  OE1 GLU A  30      88.250 -11.443  39.138  1.00  0.00           O  
ATOM    472  OE2 GLU A  30      89.000 -13.295  39.861  1.00  0.00           O  
ATOM    473  H   GLU A  30      88.703 -10.519  37.663  1.00  0.00           H  
ATOM    474  HA  GLU A  30      88.717 -12.377  35.461  1.00  0.00           H  
ATOM    475 1HB  GLU A  30      86.553 -11.673  37.472  1.00  0.00           H  
ATOM    476 2HB  GLU A  30      86.413 -12.972  36.296  1.00  0.00           H  
ATOM    477 1HG  GLU A  30      87.095 -14.081  38.197  1.00  0.00           H  
ATOM    478 2HG  GLU A  30      88.609 -13.868  37.321  1.00  0.00           H  
ATOM    479  N   GLU A  31      86.642  -9.794  35.280  1.00  0.00           N  
ATOM    480  CA  GLU A  31      85.938  -8.926  34.344  1.00  0.00           C  
ATOM    481  C   GLU A  31      86.890  -8.353  33.302  1.00  0.00           C  
ATOM    482  O   GLU A  31      86.598  -8.367  32.106  1.00  0.00           O  
ATOM    483  CB  GLU A  31      85.241  -7.788  35.093  1.00  0.00           C  
ATOM    484  CG  GLU A  31      84.055  -8.227  35.940  1.00  0.00           C  
ATOM    485  CD  GLU A  31      82.907  -8.741  35.117  1.00  0.00           C  
ATOM    486  OE1 GLU A  31      82.656  -8.191  34.072  1.00  0.00           O  
ATOM    487  OE2 GLU A  31      82.279  -9.685  35.535  1.00  0.00           O  
ATOM    488  H   GLU A  31      86.610  -9.582  36.267  1.00  0.00           H  
ATOM    489  HA  GLU A  31      85.174  -9.514  33.834  1.00  0.00           H  
ATOM    490 1HB  GLU A  31      85.956  -7.293  35.750  1.00  0.00           H  
ATOM    491 2HB  GLU A  31      84.885  -7.046  34.378  1.00  0.00           H  
ATOM    492 1HG  GLU A  31      84.379  -9.013  36.622  1.00  0.00           H  
ATOM    493 2HG  GLU A  31      83.717  -7.382  36.539  1.00  0.00           H  
ATOM    494  N   VAL A  32      88.030  -7.848  33.762  1.00  0.00           N  
ATOM    495  CA  VAL A  32      89.022  -7.272  32.875  1.00  0.00           C  
ATOM    496  C   VAL A  32      89.497  -8.256  31.819  1.00  0.00           C  
ATOM    497  O   VAL A  32      89.606  -7.928  30.639  1.00  0.00           O  
ATOM    498  CB  VAL A  32      90.234  -6.784  33.691  1.00  0.00           C  
ATOM    499  CG1 VAL A  32      91.370  -6.376  32.765  1.00  0.00           C  
ATOM    500  CG2 VAL A  32      89.823  -5.623  34.584  1.00  0.00           C  
ATOM    501  H   VAL A  32      88.210  -7.867  34.756  1.00  0.00           H  
ATOM    502  HA  VAL A  32      88.574  -6.420  32.362  1.00  0.00           H  
ATOM    503  HB  VAL A  32      90.600  -7.605  34.307  1.00  0.00           H  
ATOM    504 1HG1 VAL A  32      92.218  -6.034  33.358  1.00  0.00           H  
ATOM    505 2HG1 VAL A  32      91.672  -7.232  32.161  1.00  0.00           H  
ATOM    506 3HG1 VAL A  32      91.036  -5.570  32.112  1.00  0.00           H  
ATOM    507 1HG2 VAL A  32      90.684  -5.283  35.158  1.00  0.00           H  
ATOM    508 2HG2 VAL A  32      89.451  -4.804  33.968  1.00  0.00           H  
ATOM    509 3HG2 VAL A  32      89.038  -5.949  35.266  1.00  0.00           H  
ATOM    510  N   GLY A  33      89.813  -9.456  32.252  1.00  0.00           N  
ATOM    511  CA  GLY A  33      90.281 -10.492  31.351  1.00  0.00           C  
ATOM    512  C   GLY A  33      89.241 -10.868  30.309  1.00  0.00           C  
ATOM    513  O   GLY A  33      89.554 -11.092  29.141  1.00  0.00           O  
ATOM    514  H   GLY A  33      89.673  -9.696  33.192  1.00  0.00           H  
ATOM    515 1HA  GLY A  33      91.185 -10.153  30.845  1.00  0.00           H  
ATOM    516 2HA  GLY A  33      90.547 -11.379  31.924  1.00  0.00           H  
ATOM    517  N   ALA A  34      88.004 -10.970  30.742  1.00  0.00           N  
ATOM    518  CA  ALA A  34      86.903 -11.252  29.841  1.00  0.00           C  
ATOM    519  C   ALA A  34      86.713 -10.162  28.799  1.00  0.00           C  
ATOM    520  O   ALA A  34      86.438 -10.431  27.631  1.00  0.00           O  
ATOM    521  CB  ALA A  34      85.619 -11.446  30.635  1.00  0.00           C  
ATOM    522  H   ALA A  34      87.792 -10.791  31.682  1.00  0.00           H  
ATOM    523  HA  ALA A  34      87.117 -12.182  29.314  1.00  0.00           H  
ATOM    524 1HB  ALA A  34      84.800 -11.670  29.952  1.00  0.00           H  
ATOM    525 2HB  ALA A  34      85.745 -12.273  31.334  1.00  0.00           H  
ATOM    526 3HB  ALA A  34      85.392 -10.536  31.187  1.00  0.00           H  
ATOM    527  N   THR A  35      86.827  -8.927  29.232  1.00  0.00           N  
ATOM    528  CA  THR A  35      86.741  -7.793  28.331  1.00  0.00           C  
ATOM    529  C   THR A  35      87.847  -7.795  27.289  1.00  0.00           C  
ATOM    530  O   THR A  35      87.630  -7.478  26.121  1.00  0.00           O  
ATOM    531  CB  THR A  35      86.782  -6.469  29.117  1.00  0.00           C  
ATOM    532  OG1 THR A  35      85.661  -6.405  30.008  1.00  0.00           O  
ATOM    533  CG2 THR A  35      86.739  -5.283  28.166  1.00  0.00           C  
ATOM    534  H   THR A  35      87.040  -8.749  30.172  1.00  0.00           H  
ATOM    535  HA  THR A  35      85.788  -7.842  27.804  1.00  0.00           H  
ATOM    536  HB  THR A  35      87.699  -6.423  29.704  1.00  0.00           H  
ATOM    537  HG1 THR A  35      85.847  -6.925  30.794  1.00  0.00           H  
ATOM    538 1HG2 THR A  35      86.769  -4.356  28.739  1.00  0.00           H  
ATOM    539 2HG2 THR A  35      87.596  -5.323  27.495  1.00  0.00           H  
ATOM    540 3HG2 THR A  35      85.820  -5.318  27.583  1.00  0.00           H  
ATOM    541  N   ALA A  36      89.044  -8.122  27.722  1.00  0.00           N  
ATOM    542  CA  ALA A  36      90.175  -8.234  26.821  1.00  0.00           C  
ATOM    543  C   ALA A  36      89.981  -9.323  25.779  1.00  0.00           C  
ATOM    544  O   ALA A  36      90.331  -9.164  24.611  1.00  0.00           O  
ATOM    545  CB  ALA A  36      91.448  -8.491  27.615  1.00  0.00           C  
ATOM    546  H   ALA A  36      89.182  -8.363  28.662  1.00  0.00           H  
ATOM    547  HA  ALA A  36      90.274  -7.291  26.283  1.00  0.00           H  
ATOM    548 1HB  ALA A  36      92.294  -8.561  26.932  1.00  0.00           H  
ATOM    549 2HB  ALA A  36      91.612  -7.671  28.314  1.00  0.00           H  
ATOM    550 3HB  ALA A  36      91.349  -9.424  28.168  1.00  0.00           H  
ATOM    551  N   ALA A  37      89.452 -10.445  26.212  1.00  0.00           N  
ATOM    552  CA  ALA A  37      89.145 -11.540  25.311  1.00  0.00           C  
ATOM    553  C   ALA A  37      88.106 -11.160  24.269  1.00  0.00           C  
ATOM    554  O   ALA A  37      88.202 -11.532  23.101  1.00  0.00           O  
ATOM    555  CB  ALA A  37      88.671 -12.749  26.105  1.00  0.00           C  
ATOM    556  H   ALA A  37      89.190 -10.539  27.152  1.00  0.00           H  
ATOM    557  HA  ALA A  37      90.056 -11.802  24.773  1.00  0.00           H  
ATOM    558 1HB  ALA A  37      88.454 -13.570  25.422  1.00  0.00           H  
ATOM    559 2HB  ALA A  37      89.450 -13.053  26.804  1.00  0.00           H  
ATOM    560 3HB  ALA A  37      87.770 -12.489  26.658  1.00  0.00           H  
ATOM    561  N   ASP A  38      87.093 -10.443  24.702  1.00  0.00           N  
ATOM    562  CA  ASP A  38      86.068  -9.951  23.801  1.00  0.00           C  
ATOM    563  C   ASP A  38      86.623  -8.994  22.759  1.00  0.00           C  
ATOM    564  O   ASP A  38      86.240  -9.023  21.591  1.00  0.00           O  
ATOM    565  CB  ASP A  38      84.960  -9.254  24.595  1.00  0.00           C  
ATOM    566  CG  ASP A  38      84.098 -10.227  25.388  1.00  0.00           C  
ATOM    567  OD1 ASP A  38      84.153 -11.402  25.110  1.00  0.00           O  
ATOM    568  OD2 ASP A  38      83.393  -9.787  26.264  1.00  0.00           O  
ATOM    569  H   ASP A  38      87.046 -10.169  25.642  1.00  0.00           H  
ATOM    570  HA  ASP A  38      85.640 -10.800  23.267  1.00  0.00           H  
ATOM    571 1HB  ASP A  38      85.403  -8.538  25.286  1.00  0.00           H  
ATOM    572 2HB  ASP A  38      84.319  -8.697  23.912  1.00  0.00           H  
ATOM    573  N   ALA A  39      87.504  -8.120  23.192  1.00  0.00           N  
ATOM    574  CA  ALA A  39      88.167  -7.197  22.291  1.00  0.00           C  
ATOM    575  C   ALA A  39      89.014  -7.909  21.249  1.00  0.00           C  
ATOM    576  O   ALA A  39      89.051  -7.527  20.081  1.00  0.00           O  
ATOM    577  CB  ALA A  39      89.025  -6.223  23.085  1.00  0.00           C  
ATOM    578  H   ALA A  39      87.782  -8.122  24.132  1.00  0.00           H  
ATOM    579  HA  ALA A  39      87.400  -6.640  21.752  1.00  0.00           H  
ATOM    580 1HB  ALA A  39      89.510  -5.525  22.403  1.00  0.00           H  
ATOM    581 2HB  ALA A  39      88.397  -5.671  23.784  1.00  0.00           H  
ATOM    582 3HB  ALA A  39      89.784  -6.775  23.638  1.00  0.00           H  
ATOM    583  N   LEU A  40      89.720  -8.929  21.682  1.00  0.00           N  
ATOM    584  CA  LEU A  40      90.515  -9.742  20.781  1.00  0.00           C  
ATOM    585  C   LEU A  40      89.666 -10.452  19.739  1.00  0.00           C  
ATOM    586  O   LEU A  40      90.036 -10.555  18.571  1.00  0.00           O  
ATOM    587  CB  LEU A  40      91.313 -10.778  21.583  1.00  0.00           C  
ATOM    588  CG  LEU A  40      92.443 -10.217  22.456  1.00  0.00           C  
ATOM    589  CD1 LEU A  40      93.015 -11.330  23.323  1.00  0.00           C  
ATOM    590  CD2 LEU A  40      93.517  -9.609  21.567  1.00  0.00           C  
ATOM    591  H   LEU A  40      89.671  -9.203  22.622  1.00  0.00           H  
ATOM    592  HA  LEU A  40      91.208  -9.091  20.249  1.00  0.00           H  
ATOM    593 1HB  LEU A  40      90.627 -11.316  22.235  1.00  0.00           H  
ATOM    594 2HB  LEU A  40      91.755 -11.491  20.887  1.00  0.00           H  
ATOM    595  HG  LEU A  40      92.043  -9.449  23.119  1.00  0.00           H  
ATOM    596 1HD1 LEU A  40      93.818 -10.931  23.944  1.00  0.00           H  
ATOM    597 2HD1 LEU A  40      92.230 -11.734  23.962  1.00  0.00           H  
ATOM    598 3HD1 LEU A  40      93.408 -12.121  22.686  1.00  0.00           H  
ATOM    599 1HD2 LEU A  40      94.320  -9.209  22.188  1.00  0.00           H  
ATOM    600 2HD2 LEU A  40      93.918 -10.376  20.904  1.00  0.00           H  
ATOM    601 3HD2 LEU A  40      93.084  -8.805  20.972  1.00  0.00           H  
ATOM    602  N   VAL A  41      88.539 -10.971  20.172  1.00  0.00           N  
ATOM    603  CA  VAL A  41      87.600 -11.612  19.271  1.00  0.00           C  
ATOM    604  C   VAL A  41      87.049 -10.653  18.229  1.00  0.00           C  
ATOM    605  O   VAL A  41      86.883 -11.000  17.061  1.00  0.00           O  
ATOM    606  CB  VAL A  41      86.430 -12.212  20.073  1.00  0.00           C  
ATOM    607  CG1 VAL A  41      85.341 -12.710  19.135  1.00  0.00           C  
ATOM    608  CG2 VAL A  41      86.935 -13.339  20.961  1.00  0.00           C  
ATOM    609  H   VAL A  41      88.278 -10.875  21.112  1.00  0.00           H  
ATOM    610  HA  VAL A  41      88.121 -12.408  18.737  1.00  0.00           H  
ATOM    611  HB  VAL A  41      85.988 -11.431  20.692  1.00  0.00           H  
ATOM    612 1HG1 VAL A  41      84.521 -13.130  19.719  1.00  0.00           H  
ATOM    613 2HG1 VAL A  41      84.969 -11.879  18.535  1.00  0.00           H  
ATOM    614 3HG1 VAL A  41      85.749 -13.478  18.479  1.00  0.00           H  
ATOM    615 1HG2 VAL A  41      86.102 -13.758  21.526  1.00  0.00           H  
ATOM    616 2HG2 VAL A  41      87.382 -14.117  20.342  1.00  0.00           H  
ATOM    617 3HG2 VAL A  41      87.683 -12.951  21.652  1.00  0.00           H  
ATOM    618  N   GLU A  42      86.733  -9.453  18.662  1.00  0.00           N  
ATOM    619  CA  GLU A  42      86.265  -8.417  17.761  1.00  0.00           C  
ATOM    620  C   GLU A  42      87.305  -8.041  16.719  1.00  0.00           C  
ATOM    621  O   GLU A  42      86.993  -7.817  15.551  1.00  0.00           O  
ATOM    622  CB  GLU A  42      85.863  -7.174  18.557  1.00  0.00           C  
ATOM    623  CG  GLU A  42      85.313  -6.035  17.710  1.00  0.00           C  
ATOM    624  CD  GLU A  42      84.009  -6.377  17.047  1.00  0.00           C  
ATOM    625  OE1 GLU A  42      83.349  -7.278  17.505  1.00  0.00           O  
ATOM    626  OE2 GLU A  42      83.671  -5.736  16.079  1.00  0.00           O  
ATOM    627  H   GLU A  42      86.873  -9.213  19.602  1.00  0.00           H  
ATOM    628  HA  GLU A  42      85.391  -8.792  17.227  1.00  0.00           H  
ATOM    629 1HB  GLU A  42      85.103  -7.441  19.292  1.00  0.00           H  
ATOM    630 2HB  GLU A  42      86.728  -6.797  19.104  1.00  0.00           H  
ATOM    631 1HG  GLU A  42      85.167  -5.161  18.345  1.00  0.00           H  
ATOM    632 2HG  GLU A  42      86.047  -5.776  16.948  1.00  0.00           H  
ATOM    633  N   ILE A  43      88.542  -7.939  17.152  1.00  0.00           N  
ATOM    634  CA  ILE A  43      89.643  -7.657  16.251  1.00  0.00           C  
ATOM    635  C   ILE A  43      89.834  -8.747  15.209  1.00  0.00           C  
ATOM    636  O   ILE A  43      90.108  -8.478  14.041  1.00  0.00           O  
ATOM    637  CB  ILE A  43      90.952  -7.475  17.041  1.00  0.00           C  
ATOM    638  CG1 ILE A  43      90.893  -6.199  17.885  1.00  0.00           C  
ATOM    639  CG2 ILE A  43      92.143  -7.437  16.095  1.00  0.00           C  
ATOM    640  CD1 ILE A  43      92.013  -6.081  18.893  1.00  0.00           C  
ATOM    641  H   ILE A  43      88.754  -8.118  18.092  1.00  0.00           H  
ATOM    642  HA  ILE A  43      89.426  -6.732  15.719  1.00  0.00           H  
ATOM    643  HB  ILE A  43      91.077  -8.305  17.734  1.00  0.00           H  
ATOM    644 1HG1 ILE A  43      90.930  -5.328  17.231  1.00  0.00           H  
ATOM    645 2HG1 ILE A  43      89.945  -6.162  18.423  1.00  0.00           H  
ATOM    646 1HG2 ILE A  43      93.059  -7.306  16.670  1.00  0.00           H  
ATOM    647 2HG2 ILE A  43      92.194  -8.371  15.537  1.00  0.00           H  
ATOM    648 3HG2 ILE A  43      92.029  -6.604  15.400  1.00  0.00           H  
ATOM    649 1HD1 ILE A  43      91.903  -5.152  19.453  1.00  0.00           H  
ATOM    650 2HD1 ILE A  43      91.973  -6.926  19.581  1.00  0.00           H  
ATOM    651 3HD1 ILE A  43      92.970  -6.080  18.375  1.00  0.00           H  
ATOM    652  N   THR A  44      89.719  -9.982  15.642  1.00  0.00           N  
ATOM    653  CA  THR A  44      89.805 -11.116  14.741  1.00  0.00           C  
ATOM    654  C   THR A  44      88.699 -11.114  13.699  1.00  0.00           C  
ATOM    655  O   THR A  44      88.916 -11.431  12.531  1.00  0.00           O  
ATOM    656  CB  THR A  44      89.764 -12.440  15.527  1.00  0.00           C  
ATOM    657  OG1 THR A  44      90.885 -12.504  16.418  1.00  0.00           O  
ATOM    658  CG2 THR A  44      89.808 -13.626  14.576  1.00  0.00           C  
ATOM    659  H   THR A  44      89.506 -10.160  16.582  1.00  0.00           H  
ATOM    660  HA  THR A  44      90.751 -11.050  14.203  1.00  0.00           H  
ATOM    661  HB  THR A  44      88.847 -12.486  16.114  1.00  0.00           H  
ATOM    662  HG1 THR A  44      90.699 -11.984  17.204  1.00  0.00           H  
ATOM    663 1HG2 THR A  44      89.777 -14.553  15.149  1.00  0.00           H  
ATOM    664 2HG2 THR A  44      88.950 -13.586  13.905  1.00  0.00           H  
ATOM    665 3HG2 THR A  44      90.727 -13.591  13.993  1.00  0.00           H  
ATOM    666  N   ARG A  45      87.502 -10.787  14.132  1.00  0.00           N  
ATOM    667  CA  ARG A  45      86.371 -10.675  13.231  1.00  0.00           C  
ATOM    668  C   ARG A  45      86.565  -9.586  12.189  1.00  0.00           C  
ATOM    669  O   ARG A  45      86.215  -9.745  11.021  1.00  0.00           O  
ATOM    670  CB  ARG A  45      85.100 -10.391  14.017  1.00  0.00           C  
ATOM    671  CG  ARG A  45      83.848 -10.224  13.170  1.00  0.00           C  
ATOM    672  CD  ARG A  45      83.473 -11.489  12.488  1.00  0.00           C  
ATOM    673  NE  ARG A  45      82.303 -11.322  11.640  1.00  0.00           N  
ATOM    674  CZ  ARG A  45      82.339 -10.893  10.364  1.00  0.00           C  
ATOM    675  NH1 ARG A  45      83.490 -10.593   9.803  1.00  0.00           N  
ATOM    676  NH2 ARG A  45      81.218 -10.774   9.675  1.00  0.00           N  
ATOM    677  H   ARG A  45      87.364 -10.546  15.072  1.00  0.00           H  
ATOM    678  HA  ARG A  45      86.259 -11.619  12.697  1.00  0.00           H  
ATOM    679 1HB  ARG A  45      84.917 -11.204  14.718  1.00  0.00           H  
ATOM    680 2HB  ARG A  45      85.228  -9.479  14.600  1.00  0.00           H  
ATOM    681 1HG  ARG A  45      83.017  -9.917  13.806  1.00  0.00           H  
ATOM    682 2HG  ARG A  45      84.023  -9.462  12.409  1.00  0.00           H  
ATOM    683 1HD  ARG A  45      84.301 -11.825  11.865  1.00  0.00           H  
ATOM    684 2HD  ARG A  45      83.247 -12.250  13.234  1.00  0.00           H  
ATOM    685  HE  ARG A  45      81.400 -11.543  12.037  1.00  0.00           H  
ATOM    686 1HH1 ARG A  45      84.347 -10.684  10.330  1.00  0.00           H  
ATOM    687 2HH1 ARG A  45      83.517 -10.271   8.846  1.00  0.00           H  
ATOM    688 1HH2 ARG A  45      80.333 -11.005  10.106  1.00  0.00           H  
ATOM    689 2HH2 ARG A  45      81.245 -10.453   8.718  1.00  0.00           H  
ATOM    690  N   ALA A  46      87.095  -8.464  12.622  1.00  0.00           N  
ATOM    691  CA  ALA A  46      87.401  -7.369  11.721  1.00  0.00           C  
ATOM    692  C   ALA A  46      88.440  -7.749  10.679  1.00  0.00           C  
ATOM    693  O   ALA A  46      88.344  -7.377   9.511  1.00  0.00           O  
ATOM    694  CB  ALA A  46      87.874  -6.160  12.515  1.00  0.00           C  
ATOM    695  H   ALA A  46      87.356  -8.370  13.562  1.00  0.00           H  
ATOM    696  HA  ALA A  46      86.489  -7.108  11.183  1.00  0.00           H  
ATOM    697 1HB  ALA A  46      88.091  -5.338  11.832  1.00  0.00           H  
ATOM    698 2HB  ALA A  46      87.095  -5.856  13.214  1.00  0.00           H  
ATOM    699 3HB  ALA A  46      88.776  -6.419  13.067  1.00  0.00           H  
ATOM    700  N   LEU A  47      89.453  -8.466  11.112  1.00  0.00           N  
ATOM    701  CA  LEU A  47      90.478  -8.958  10.211  1.00  0.00           C  
ATOM    702  C   LEU A  47      89.923  -9.915   9.169  1.00  0.00           C  
ATOM    703  O   LEU A  47      90.306  -9.885   8.001  1.00  0.00           O  
ATOM    704  CB  LEU A  47      91.582  -9.659  11.013  1.00  0.00           C  
ATOM    705  CG  LEU A  47      92.752 -10.213  10.190  1.00  0.00           C  
ATOM    706  CD1 LEU A  47      93.430  -9.075   9.440  1.00  0.00           C  
ATOM    707  CD2 LEU A  47      93.733 -10.920  11.114  1.00  0.00           C  
ATOM    708  H   LEU A  47      89.500  -8.740  12.052  1.00  0.00           H  
ATOM    709  HA  LEU A  47      90.909  -8.109   9.682  1.00  0.00           H  
ATOM    710 1HB  LEU A  47      91.990  -8.952  11.734  1.00  0.00           H  
ATOM    711 2HB  LEU A  47      91.139 -10.490  11.561  1.00  0.00           H  
ATOM    712  HG  LEU A  47      92.374 -10.921   9.451  1.00  0.00           H  
ATOM    713 1HD1 LEU A  47      94.261  -9.469   8.855  1.00  0.00           H  
ATOM    714 2HD1 LEU A  47      92.711  -8.599   8.772  1.00  0.00           H  
ATOM    715 3HD1 LEU A  47      93.804  -8.341  10.153  1.00  0.00           H  
ATOM    716 1HD2 LEU A  47      94.564 -11.315  10.529  1.00  0.00           H  
ATOM    717 2HD2 LEU A  47      94.112 -10.213  11.852  1.00  0.00           H  
ATOM    718 3HD2 LEU A  47      93.226 -11.740  11.623  1.00  0.00           H  
ATOM    719  N   ALA A  48      89.042 -10.788   9.602  1.00  0.00           N  
ATOM    720  CA  ALA A  48      88.379 -11.712   8.701  1.00  0.00           C  
ATOM    721  C   ALA A  48      87.532 -11.000   7.659  1.00  0.00           C  
ATOM    722  O   ALA A  48      87.495 -11.382   6.491  1.00  0.00           O  
ATOM    723  CB  ALA A  48      87.521 -12.686   9.495  1.00  0.00           C  
ATOM    724  H   ALA A  48      88.764 -10.787  10.542  1.00  0.00           H  
ATOM    725  HA  ALA A  48      89.146 -12.269   8.163  1.00  0.00           H  
ATOM    726 1HB  ALA A  48      87.036 -13.384   8.813  1.00  0.00           H  
ATOM    727 2HB  ALA A  48      88.149 -13.238  10.194  1.00  0.00           H  
ATOM    728 3HB  ALA A  48      86.762 -12.134  10.048  1.00  0.00           H  
ATOM    729  N   GLU A  49      86.826  -9.980   8.092  1.00  0.00           N  
ATOM    730  CA  GLU A  49      86.031  -9.167   7.191  1.00  0.00           C  
ATOM    731  C   GLU A  49      86.880  -8.457   6.149  1.00  0.00           C  
ATOM    732  O   GLU A  49      86.510  -8.354   4.981  1.00  0.00           O  
ATOM    733  CB  GLU A  49      85.227  -8.137   7.988  1.00  0.00           C  
ATOM    734  CG  GLU A  49      84.320  -7.256   7.141  1.00  0.00           C  
ATOM    735  CD  GLU A  49      83.212  -8.025   6.476  1.00  0.00           C  
ATOM    736  OE1 GLU A  49      82.902  -9.098   6.934  1.00  0.00           O  
ATOM    737  OE2 GLU A  49      82.675  -7.538   5.509  1.00  0.00           O  
ATOM    738  H   GLU A  49      86.875  -9.706   9.032  1.00  0.00           H  
ATOM    739  HA  GLU A  49      85.338  -9.819   6.657  1.00  0.00           H  
ATOM    740 1HB  GLU A  49      84.605  -8.649   8.722  1.00  0.00           H  
ATOM    741 2HB  GLU A  49      85.910  -7.486   8.534  1.00  0.00           H  
ATOM    742 1HG  GLU A  49      83.882  -6.486   7.776  1.00  0.00           H  
ATOM    743 2HG  GLU A  49      84.920  -6.761   6.378  1.00  0.00           H  
ATOM    744  N   VAL A  50      88.007  -7.938   6.582  1.00  0.00           N  
ATOM    745  CA  VAL A  50      88.946  -7.297   5.681  1.00  0.00           C  
ATOM    746  C   VAL A  50      89.497  -8.256   4.639  1.00  0.00           C  
ATOM    747  O   VAL A  50      89.663  -7.909   3.471  1.00  0.00           O  
ATOM    748  CB  VAL A  50      90.116  -6.697   6.483  1.00  0.00           C  
ATOM    749  CG1 VAL A  50      91.205  -6.199   5.545  1.00  0.00           C  
ATOM    750  CG2 VAL A  50      89.611  -5.570   7.371  1.00  0.00           C  
ATOM    751  H   VAL A  50      88.268  -8.034   7.522  1.00  0.00           H  
ATOM    752  HA  VAL A  50      88.428  -6.493   5.156  1.00  0.00           H  
ATOM    753  HB  VAL A  50      90.558  -7.478   7.102  1.00  0.00           H  
ATOM    754 1HG1 VAL A  50      92.025  -5.779   6.129  1.00  0.00           H  
ATOM    755 2HG1 VAL A  50      91.577  -7.030   4.945  1.00  0.00           H  
ATOM    756 3HG1 VAL A  50      90.797  -5.431   4.889  1.00  0.00           H  
ATOM    757 1HG2 VAL A  50      90.444  -5.151   7.936  1.00  0.00           H  
ATOM    758 2HG2 VAL A  50      89.164  -4.792   6.752  1.00  0.00           H  
ATOM    759 3HG2 VAL A  50      88.863  -5.958   8.062  1.00  0.00           H  
ATOM    760  N   GLY A  51      89.813  -9.456   5.072  1.00  0.00           N  
ATOM    761  CA  GLY A  51      90.281 -10.492   4.171  1.00  0.00           C  
ATOM    762  C   GLY A  51      89.241 -10.868   3.129  1.00  0.00           C  
ATOM    763  O   GLY A  51      89.554 -11.092   1.961  1.00  0.00           O  
ATOM    764  H   GLY A  51      89.673  -9.696   6.012  1.00  0.00           H  
ATOM    765 1HA  GLY A  51      91.185 -10.153   3.665  1.00  0.00           H  
ATOM    766 2HA  GLY A  51      90.547 -11.379   4.744  1.00  0.00           H  
ATOM    767  N   ALA A  52      87.968 -10.884   3.567  1.00  0.00           N  
ATOM    768  CA  ALA A  52      86.806 -11.241   2.735  1.00  0.00           C  
ATOM    769  C   ALA A  52      86.414 -10.186   1.697  1.00  0.00           C  
ATOM    770  O   ALA A  52      85.585 -10.451   0.823  1.00  0.00           O  
ATOM    771  CB  ALA A  52      85.611 -11.534   3.631  1.00  0.00           C  
ATOM    772  H   ALA A  52      87.801 -10.668   4.539  1.00  0.00           H  
ATOM    773  HA  ALA A  52      87.059 -12.136   2.166  1.00  0.00           H  
ATOM    774 1HB  ALA A  52      84.758 -11.824   3.017  1.00  0.00           H  
ATOM    775 2HB  ALA A  52      85.859 -12.347   4.314  1.00  0.00           H  
ATOM    776 3HB  ALA A  52      85.360 -10.643   4.204  1.00  0.00           H  
ATOM    777  N   ARG A  53      86.994  -8.997   1.794  1.00  0.00           N  
ATOM    778  CA  ARG A  53      86.691  -7.913   0.854  1.00  0.00           C  
ATOM    779  C   ARG A  53      87.797  -7.796  -0.183  1.00  0.00           C  
ATOM    780  O   ARG A  53      88.922  -8.238   0.052  1.00  0.00           O  
ATOM    781  CB  ARG A  53      86.536  -6.586   1.581  1.00  0.00           C  
ATOM    782  CG  ARG A  53      85.438  -6.557   2.633  1.00  0.00           C  
ATOM    783  CD  ARG A  53      84.087  -6.613   2.018  1.00  0.00           C  
ATOM    784  NE  ARG A  53      83.033  -6.486   3.012  1.00  0.00           N  
ATOM    785  CZ  ARG A  53      81.715  -6.513   2.736  1.00  0.00           C  
ATOM    786  NH1 ARG A  53      81.305  -6.664   1.496  1.00  0.00           N  
ATOM    787  NH2 ARG A  53      80.833  -6.388   3.713  1.00  0.00           N  
ATOM    788  H   ARG A  53      87.666  -8.838   2.531  1.00  0.00           H  
ATOM    789  HA  ARG A  53      85.748  -8.141   0.355  1.00  0.00           H  
ATOM    790 1HB  ARG A  53      87.472  -6.330   2.076  1.00  0.00           H  
ATOM    791 2HB  ARG A  53      86.321  -5.798   0.859  1.00  0.00           H  
ATOM    792 1HG  ARG A  53      85.548  -7.415   3.297  1.00  0.00           H  
ATOM    793 2HG  ARG A  53      85.513  -5.637   3.213  1.00  0.00           H  
ATOM    794 1HD  ARG A  53      83.980  -5.800   1.301  1.00  0.00           H  
ATOM    795 2HD  ARG A  53      83.959  -7.567   1.507  1.00  0.00           H  
ATOM    796  HE  ARG A  53      83.309  -6.368   3.978  1.00  0.00           H  
ATOM    797 1HH1 ARG A  53      81.979  -6.760   0.750  1.00  0.00           H  
ATOM    798 2HH1 ARG A  53      80.317  -6.685   1.290  1.00  0.00           H  
ATOM    799 1HH2 ARG A  53      81.148  -6.272   4.667  1.00  0.00           H  
ATOM    800 2HH2 ARG A  53      79.845  -6.409   3.507  1.00  0.00           H  
ATOM    801  N   PRO A  54      87.479  -7.234  -1.351  1.00  0.00           N  
ATOM    802  CA  PRO A  54      88.460  -7.174  -2.416  1.00  0.00           C  
ATOM    803  C   PRO A  54      89.515  -6.139  -2.078  1.00  0.00           C  
ATOM    804  O   PRO A  54      89.388  -4.961  -2.407  1.00  0.00           O  
ATOM    805  CB  PRO A  54      87.631  -6.769  -3.639  1.00  0.00           C  
ATOM    806  CG  PRO A  54      86.512  -5.964  -3.073  1.00  0.00           C  
ATOM    807  CD  PRO A  54      86.227  -6.605  -1.740  1.00  0.00           C  
ATOM    808  HA  PRO A  54      88.926  -8.156  -2.514  1.00  0.00           H  
ATOM    809 1HB  PRO A  54      88.254  -6.198  -4.343  1.00  0.00           H  
ATOM    810 2HB  PRO A  54      87.285  -7.667  -4.172  1.00  0.00           H  
ATOM    811 1HG  PRO A  54      86.811  -4.910  -2.981  1.00  0.00           H  
ATOM    812 2HG  PRO A  54      85.645  -5.991  -3.749  1.00  0.00           H  
ATOM    813 1HD  PRO A  54      85.949  -5.829  -1.012  1.00  0.00           H  
ATOM    814 2HD  PRO A  54      85.417  -7.340  -1.852  1.00  0.00           H  
ATOM    815  N   VAL A  55      90.573  -6.606  -1.425  1.00  0.00           N  
ATOM    816  CA  VAL A  55      91.707  -5.766  -1.087  1.00  0.00           C  
ATOM    817  C   VAL A  55      92.989  -6.444  -1.536  1.00  0.00           C  
ATOM    818  O   VAL A  55      93.214  -7.617  -1.237  1.00  0.00           O  
ATOM    819  CB  VAL A  55      91.759  -5.503   0.430  1.00  0.00           C  
ATOM    820  CG1 VAL A  55      91.839  -6.815   1.195  1.00  0.00           C  
ATOM    821  CG2 VAL A  55      92.947  -4.612   0.760  1.00  0.00           C  
ATOM    822  H   VAL A  55      90.597  -7.580  -1.173  1.00  0.00           H  
ATOM    823  HA  VAL A  55      91.596  -4.810  -1.601  1.00  0.00           H  
ATOM    824  HB  VAL A  55      90.837  -5.008   0.735  1.00  0.00           H  
ATOM    825 1HG1 VAL A  55      91.874  -6.610   2.266  1.00  0.00           H  
ATOM    826 2HG1 VAL A  55      90.961  -7.421   0.972  1.00  0.00           H  
ATOM    827 3HG1 VAL A  55      92.739  -7.354   0.900  1.00  0.00           H  
ATOM    828 1HG2 VAL A  55      92.977  -4.430   1.834  1.00  0.00           H  
ATOM    829 2HG2 VAL A  55      93.868  -5.104   0.450  1.00  0.00           H  
ATOM    830 3HG2 VAL A  55      92.847  -3.663   0.234  1.00  0.00           H  
ATOM    831  N   ASP A  56      93.827  -5.721  -2.261  1.00  0.00           N  
ATOM    832  CA  ASP A  56      95.059  -6.301  -2.759  1.00  0.00           C  
ATOM    833  C   ASP A  56      95.989  -6.639  -1.606  1.00  0.00           C  
ATOM    834  O   ASP A  56      95.613  -6.512  -0.440  1.00  0.00           O  
ATOM    835  CB  ASP A  56      95.755  -5.342  -3.728  1.00  0.00           C  
ATOM    836  CG  ASP A  56      96.289  -4.091  -3.043  1.00  0.00           C  
ATOM    837  OD1 ASP A  56      96.223  -4.023  -1.839  1.00  0.00           O  
ATOM    838  OD2 ASP A  56      96.757  -3.216  -3.731  1.00  0.00           O  
ATOM    839  H   ASP A  56      93.599  -4.757  -2.481  1.00  0.00           H  
ATOM    840  HA  ASP A  56      94.817  -7.220  -3.294  1.00  0.00           H  
ATOM    841 1HB  ASP A  56      96.585  -5.855  -4.214  1.00  0.00           H  
ATOM    842 2HB  ASP A  56      95.054  -5.041  -4.508  1.00  0.00           H  
ATOM    843  N   GLU A  57      97.149  -7.189  -1.928  1.00  0.00           N  
ATOM    844  CA  GLU A  57      97.926  -7.911  -0.928  1.00  0.00           C  
ATOM    845  C   GLU A  57      98.676  -7.001   0.013  1.00  0.00           C  
ATOM    846  O   GLU A  57      98.847  -7.337   1.190  1.00  0.00           O  
ATOM    847  CB  GLU A  57      98.919  -8.851  -1.614  1.00  0.00           C  
ATOM    848  CG  GLU A  57      98.273  -9.982  -2.402  1.00  0.00           C  
ATOM    849  CD  GLU A  57      97.822  -9.558  -3.772  1.00  0.00           C  
ATOM    850  OE1 GLU A  57      98.023  -8.418  -4.116  1.00  0.00           O  
ATOM    851  OE2 GLU A  57      97.275 -10.375  -4.475  1.00  0.00           O  
ATOM    852  H   GLU A  57      97.507  -7.114  -2.869  1.00  0.00           H  
ATOM    853  HA  GLU A  57      97.243  -8.511  -0.326  1.00  0.00           H  
ATOM    854 1HB  GLU A  57      99.546  -8.281  -2.300  1.00  0.00           H  
ATOM    855 2HB  GLU A  57      99.575  -9.297  -0.866  1.00  0.00           H  
ATOM    856 1HG  GLU A  57      98.991 -10.796  -2.504  1.00  0.00           H  
ATOM    857 2HG  GLU A  57      97.417 -10.358  -1.843  1.00  0.00           H  
ATOM    858  N   GLU A  58      99.082  -5.829  -0.452  1.00  0.00           N  
ATOM    859  CA  GLU A  58      99.749  -4.909   0.448  1.00  0.00           C  
ATOM    860  C   GLU A  58      98.806  -4.331   1.491  1.00  0.00           C  
ATOM    861  O   GLU A  58      99.157  -4.175   2.659  1.00  0.00           O  
ATOM    862  CB  GLU A  58     100.392  -3.772  -0.349  1.00  0.00           C  
ATOM    863  CG  GLU A  58     101.577  -4.197  -1.206  1.00  0.00           C  
ATOM    864  CD  GLU A  58     102.143  -3.069  -2.023  1.00  0.00           C  
ATOM    865  OE1 GLU A  58     101.564  -2.009  -2.019  1.00  0.00           O  
ATOM    866  OE2 GLU A  58     103.155  -3.267  -2.652  1.00  0.00           O  
ATOM    867  H   GLU A  58      98.993  -5.566  -1.392  1.00  0.00           H  
ATOM    868  HA  GLU A  58     100.530  -5.452   0.982  1.00  0.00           H  
ATOM    869 1HB  GLU A  58      99.648  -3.323  -1.007  1.00  0.00           H  
ATOM    870 2HB  GLU A  58     100.736  -2.996   0.335  1.00  0.00           H  
ATOM    871 1HG  GLU A  58     102.360  -4.588  -0.556  1.00  0.00           H  
ATOM    872 2HG  GLU A  58     101.261  -4.999  -1.872  1.00  0.00           H  
ATOM    873  N   THR A  59      97.615  -3.982   1.058  1.00  0.00           N  
ATOM    874  CA  THR A  59      96.592  -3.485   1.958  1.00  0.00           C  
ATOM    875  C   THR A  59      96.187  -4.515   3.001  1.00  0.00           C  
ATOM    876  O   THR A  59      95.973  -4.196   4.169  1.00  0.00           O  
ATOM    877  CB  THR A  59      95.347  -3.037   1.171  1.00  0.00           C  
ATOM    878  OG1 THR A  59      95.699  -1.971   0.280  1.00  0.00           O  
ATOM    879  CG2 THR A  59      94.258  -2.560   2.120  1.00  0.00           C  
ATOM    880  H   THR A  59      97.371  -4.116   0.118  1.00  0.00           H  
ATOM    881  HA  THR A  59      96.992  -2.624   2.494  1.00  0.00           H  
ATOM    882  HB  THR A  59      94.967  -3.873   0.583  1.00  0.00           H  
ATOM    883  HG1 THR A  59      96.115  -2.335  -0.505  1.00  0.00           H  
ATOM    884 1HG2 THR A  59      93.386  -2.248   1.547  1.00  0.00           H  
ATOM    885 2HG2 THR A  59      93.980  -3.372   2.792  1.00  0.00           H  
ATOM    886 3HG2 THR A  59      94.628  -1.718   2.704  1.00  0.00           H  
ATOM    887  N   LEU A  60      96.051  -5.748   2.568  1.00  0.00           N  
ATOM    888  CA  LEU A  60      95.739  -6.841   3.468  1.00  0.00           C  
ATOM    889  C   LEU A  60      96.823  -7.062   4.511  1.00  0.00           C  
ATOM    890  O   LEU A  60      96.547  -7.328   5.679  1.00  0.00           O  
ATOM    891  CB  LEU A  60      95.531  -8.131   2.665  1.00  0.00           C  
ATOM    892  CG  LEU A  60      95.169  -9.375   3.486  1.00  0.00           C  
ATOM    893  CD1 LEU A  60      93.867  -9.128   4.237  1.00  0.00           C  
ATOM    894  CD2 LEU A  60      95.047 -10.577   2.561  1.00  0.00           C  
ATOM    895  H   LEU A  60      96.224  -5.965   1.628  1.00  0.00           H  
ATOM    896  HA  LEU A  60      94.818  -6.601   3.997  1.00  0.00           H  
ATOM    897 1HB  LEU A  60      94.732  -7.966   1.944  1.00  0.00           H  
ATOM    898 2HB  LEU A  60      96.447  -8.351   2.117  1.00  0.00           H  
ATOM    899  HG  LEU A  60      95.949  -9.563   4.225  1.00  0.00           H  
ATOM    900 1HD1 LEU A  60      93.610 -10.012   4.821  1.00  0.00           H  
ATOM    901 2HD1 LEU A  60      93.989  -8.275   4.905  1.00  0.00           H  
ATOM    902 3HD1 LEU A  60      93.070  -8.920   3.523  1.00  0.00           H  
ATOM    903 1HD2 LEU A  60      94.791 -11.461   3.146  1.00  0.00           H  
ATOM    904 2HD2 LEU A  60      94.267 -10.390   1.823  1.00  0.00           H  
ATOM    905 3HD2 LEU A  60      95.997 -10.741   2.052  1.00  0.00           H  
ATOM    906  N   GLU A  61      98.061  -6.982   4.078  1.00  0.00           N  
ATOM    907  CA  GLU A  61      99.192  -7.099   4.978  1.00  0.00           C  
ATOM    908  C   GLU A  61      99.221  -5.993   6.021  1.00  0.00           C  
ATOM    909  O   GLU A  61      99.531  -6.219   7.189  1.00  0.00           O  
ATOM    910  CB  GLU A  61     100.498  -7.087   4.180  1.00  0.00           C  
ATOM    911  CG  GLU A  61     100.734  -8.337   3.343  1.00  0.00           C  
ATOM    912  CD  GLU A  61     101.985  -8.256   2.513  1.00  0.00           C  
ATOM    913  OE1 GLU A  61     102.598  -7.216   2.495  1.00  0.00           O  
ATOM    914  OE2 GLU A  61     102.329  -9.237   1.897  1.00  0.00           O  
ATOM    915  H   GLU A  61      98.245  -6.773   3.138  1.00  0.00           H  
ATOM    916  HA  GLU A  61      99.113  -8.047   5.512  1.00  0.00           H  
ATOM    917 1HB  GLU A  61     100.507  -6.228   3.509  1.00  0.00           H  
ATOM    918 2HB  GLU A  61     101.340  -6.978   4.863  1.00  0.00           H  
ATOM    919 1HG  GLU A  61     100.807  -9.198   4.007  1.00  0.00           H  
ATOM    920 2HG  GLU A  61      99.878  -8.489   2.688  1.00  0.00           H  
ATOM    921  N   ASP A  62      98.927  -4.787   5.588  1.00  0.00           N  
ATOM    922  CA  ASP A  62      98.846  -3.654   6.488  1.00  0.00           C  
ATOM    923  C   ASP A  62      97.752  -3.817   7.531  1.00  0.00           C  
ATOM    924  O   ASP A  62      97.921  -3.472   8.699  1.00  0.00           O  
ATOM    925  CB  ASP A  62      98.606  -2.368   5.693  1.00  0.00           C  
ATOM    926  CG  ASP A  62      99.828  -1.925   4.900  1.00  0.00           C  
ATOM    927  OD1 ASP A  62     100.900  -2.407   5.179  1.00  0.00           O  
ATOM    928  OD2 ASP A  62      99.678  -1.108   4.024  1.00  0.00           O  
ATOM    929  H   ASP A  62      98.690  -4.643   4.648  1.00  0.00           H  
ATOM    930  HA  ASP A  62      99.794  -3.565   7.018  1.00  0.00           H  
ATOM    931 1HB  ASP A  62      97.777  -2.518   5.001  1.00  0.00           H  
ATOM    932 2HB  ASP A  62      98.323  -1.566   6.375  1.00  0.00           H  
ATOM    933  N   ALA A  63      96.616  -4.316   7.098  1.00  0.00           N  
ATOM    934  CA  ALA A  63      95.513  -4.593   7.998  1.00  0.00           C  
ATOM    935  C   ALA A  63      95.864  -5.642   9.041  1.00  0.00           C  
ATOM    936  O   ALA A  63      95.495  -5.535  10.209  1.00  0.00           O  
ATOM    937  CB  ALA A  63      94.293  -5.034   7.203  1.00  0.00           C  
ATOM    938  H   ALA A  63      96.515  -4.575   6.158  1.00  0.00           H  
ATOM    939  HA  ALA A  63      95.276  -3.675   8.536  1.00  0.00           H  
ATOM    940 1HB  ALA A  63      93.465  -5.228   7.885  1.00  0.00           H  
ATOM    941 2HB  ALA A  63      94.010  -4.247   6.503  1.00  0.00           H  
ATOM    942 3HB  ALA A  63      94.528  -5.942   6.651  1.00  0.00           H  
ATOM    943  N   LEU A  64      96.553  -6.674   8.608  1.00  0.00           N  
ATOM    944  CA  LEU A  64      97.017  -7.712   9.508  1.00  0.00           C  
ATOM    945  C   LEU A  64      97.989  -7.184  10.551  1.00  0.00           C  
ATOM    946  O   LEU A  64      97.948  -7.566  11.719  1.00  0.00           O  
ATOM    947  CB  LEU A  64      97.688  -8.834   8.705  1.00  0.00           C  
ATOM    948  CG  LEU A  64      98.211 -10.019   9.527  1.00  0.00           C  
ATOM    949  CD1 LEU A  64      97.055 -10.667  10.277  1.00  0.00           C  
ATOM    950  CD2 LEU A  64      98.891 -11.017   8.602  1.00  0.00           C  
ATOM    951  H   LEU A  64      96.825  -6.728   7.668  1.00  0.00           H  
ATOM    952  HA  LEU A  64      96.158  -8.112  10.047  1.00  0.00           H  
ATOM    953 1HB  LEU A  64      96.970  -9.222   7.984  1.00  0.00           H  
ATOM    954 2HB  LEU A  64      98.530  -8.413   8.157  1.00  0.00           H  
ATOM    955  HG  LEU A  64      98.928  -9.661  10.265  1.00  0.00           H  
ATOM    956 1HD1 LEU A  64      97.426 -11.509  10.861  1.00  0.00           H  
ATOM    957 2HD1 LEU A  64      96.599  -9.936  10.945  1.00  0.00           H  
ATOM    958 3HD1 LEU A  64      96.311 -11.021   9.563  1.00  0.00           H  
ATOM    959 1HD2 LEU A  64      99.263 -11.859   9.186  1.00  0.00           H  
ATOM    960 2HD2 LEU A  64      98.173 -11.377   7.864  1.00  0.00           H  
ATOM    961 3HD2 LEU A  64      99.723 -10.533   8.092  1.00  0.00           H  
ATOM    962  N   GLU A  65      98.886  -6.327  10.118  1.00  0.00           N  
ATOM    963  CA  GLU A  65      99.827  -5.690  11.018  1.00  0.00           C  
ATOM    964  C   GLU A  65      99.139  -4.824  12.061  1.00  0.00           C  
ATOM    965  O   GLU A  65      99.522  -4.797  13.229  1.00  0.00           O  
ATOM    966  CB  GLU A  65     100.820  -4.842  10.220  1.00  0.00           C  
ATOM    967  CG  GLU A  65     101.899  -4.177  11.064  1.00  0.00           C  
ATOM    968  CD  GLU A  65     102.899  -3.415  10.240  1.00  0.00           C  
ATOM    969  OE1 GLU A  65     103.128  -3.795   9.116  1.00  0.00           O  
ATOM    970  OE2 GLU A  65     103.434  -2.451  10.734  1.00  0.00           O  
ATOM    971  H   GLU A  65      98.892  -6.049   9.178  1.00  0.00           H  
ATOM    972  HA  GLU A  65     100.375  -6.467  11.552  1.00  0.00           H  
ATOM    973 1HB  GLU A  65     101.315  -5.466   9.475  1.00  0.00           H  
ATOM    974 2HB  GLU A  65     100.283  -4.058   9.686  1.00  0.00           H  
ATOM    975 1HG  GLU A  65     101.425  -3.492  11.766  1.00  0.00           H  
ATOM    976 2HG  GLU A  65     102.418  -4.942  11.639  1.00  0.00           H  
ATOM    977  N   LEU A  66      98.139  -4.089  11.628  1.00  0.00           N  
ATOM    978  CA  LEU A  66      97.348  -3.273  12.528  1.00  0.00           C  
ATOM    979  C   LEU A  66      96.615  -4.101  13.571  1.00  0.00           C  
ATOM    980  O   LEU A  66      96.522  -3.728  14.739  1.00  0.00           O  
ATOM    981  CB  LEU A  66      96.334  -2.448  11.725  1.00  0.00           C  
ATOM    982  CG  LEU A  66      96.926  -1.334  10.852  1.00  0.00           C  
ATOM    983  CD1 LEU A  66      95.829  -0.733   9.983  1.00  0.00           C  
ATOM    984  CD2 LEU A  66      97.562  -0.276  11.741  1.00  0.00           C  
ATOM    985  H   LEU A  66      97.864  -4.131  10.688  1.00  0.00           H  
ATOM    986  HA  LEU A  66      98.016  -2.595  13.058  1.00  0.00           H  
ATOM    987 1HB  LEU A  66      95.779  -3.120  11.073  1.00  0.00           H  
ATOM    988 2HB  LEU A  66      95.633  -1.987  12.420  1.00  0.00           H  
ATOM    989  HG  LEU A  66      97.683  -1.754  10.189  1.00  0.00           H  
ATOM    990 1HD1 LEU A  66      96.250   0.059   9.363  1.00  0.00           H  
ATOM    991 2HD1 LEU A  66      95.406  -1.507   9.344  1.00  0.00           H  
ATOM    992 3HD1 LEU A  66      95.048  -0.318  10.619  1.00  0.00           H  
ATOM    993 1HD2 LEU A  66      97.983   0.516  11.120  1.00  0.00           H  
ATOM    994 2HD2 LEU A  66      96.805   0.146  12.403  1.00  0.00           H  
ATOM    995 3HD2 LEU A  66      98.353  -0.729  12.337  1.00  0.00           H  
ATOM    996  N   ALA A  67      96.065  -5.214  13.138  1.00  0.00           N  
ATOM    997  CA  ALA A  67      95.398  -6.134  14.038  1.00  0.00           C  
ATOM    998  C   ALA A  67      96.342  -6.712  15.081  1.00  0.00           C  
ATOM    999  O   ALA A  67      95.991  -6.868  16.249  1.00  0.00           O  
ATOM   1000  CB  ALA A  67      94.746  -7.256  13.243  1.00  0.00           C  
ATOM   1001  H   ALA A  67      96.154  -5.477  12.198  1.00  0.00           H  
ATOM   1002  HA  ALA A  67      94.627  -5.582  14.576  1.00  0.00           H  
ATOM   1003 1HB  ALA A  67      94.235  -7.936  13.925  1.00  0.00           H  
ATOM   1004 2HB  ALA A  67      94.024  -6.834  12.544  1.00  0.00           H  
ATOM   1005 3HB  ALA A  67      95.509  -7.801  12.691  1.00  0.00           H  
ATOM   1006  N   GLU A  68      97.533  -7.060  14.648  1.00  0.00           N  
ATOM   1007  CA  GLU A  68      98.555  -7.557  15.548  1.00  0.00           C  
ATOM   1008  C   GLU A  68      98.960  -6.528  16.591  1.00  0.00           C  
ATOM   1009  O   GLU A  68      99.175  -6.847  17.759  1.00  0.00           O  
ATOM   1010  CB  GLU A  68      99.786  -7.993  14.751  1.00  0.00           C  
ATOM   1011  CG  GLU A  68      99.582  -9.247  13.913  1.00  0.00           C  
ATOM   1012  CD  GLU A  68     100.785  -9.600  13.084  1.00  0.00           C  
ATOM   1013  OE1 GLU A  68     101.716  -8.831  13.066  1.00  0.00           O  
ATOM   1014  OE2 GLU A  68     100.772 -10.639  12.467  1.00  0.00           O  
ATOM   1015  H   GLU A  68      97.776  -6.927  13.708  1.00  0.00           H  
ATOM   1016  HA  GLU A  68      98.156  -8.420  16.082  1.00  0.00           H  
ATOM   1017 1HB  GLU A  68     100.089  -7.188  14.080  1.00  0.00           H  
ATOM   1018 2HB  GLU A  68     100.615  -8.178  15.434  1.00  0.00           H  
ATOM   1019 1HG  GLU A  68      99.355 -10.081  14.577  1.00  0.00           H  
ATOM   1020 2HG  GLU A  68      98.725  -9.098  13.257  1.00  0.00           H  
ATOM   1021  N   ARG A  69      99.096  -5.295  16.158  1.00  0.00           N  
ATOM   1022  CA  ARG A  69      99.408  -4.202  17.058  1.00  0.00           C  
ATOM   1023  C   ARG A  69      98.324  -3.981  18.101  1.00  0.00           C  
ATOM   1024  O   ARG A  69      98.601  -3.714  19.269  1.00  0.00           O  
ATOM   1025  CB  ARG A  69      99.612  -2.916  16.271  1.00  0.00           C  
ATOM   1026  CG  ARG A  69     100.884  -2.870  15.439  1.00  0.00           C  
ATOM   1027  CD  ARG A  69     101.025  -1.577  14.723  1.00  0.00           C  
ATOM   1028  NE  ARG A  69     102.196  -1.559  13.861  1.00  0.00           N  
ATOM   1029  CZ  ARG A  69     103.444  -1.263  14.273  1.00  0.00           C  
ATOM   1030  NH1 ARG A  69     103.667  -0.962  15.533  1.00  0.00           N  
ATOM   1031  NH2 ARG A  69     104.445  -1.274  13.410  1.00  0.00           N  
ATOM   1032  H   ARG A  69      98.923  -5.078  15.218  1.00  0.00           H  
ATOM   1033  HA  ARG A  69     100.332  -4.441  17.585  1.00  0.00           H  
ATOM   1034 1HB  ARG A  69      98.771  -2.766  15.595  1.00  0.00           H  
ATOM   1035 2HB  ARG A  69      99.635  -2.069  16.956  1.00  0.00           H  
ATOM   1036 1HG  ARG A  69     101.749  -2.998  16.090  1.00  0.00           H  
ATOM   1037 2HG  ARG A  69     100.864  -3.671  14.699  1.00  0.00           H  
ATOM   1038 1HD  ARG A  69     100.144  -1.405  14.104  1.00  0.00           H  
ATOM   1039 2HD  ARG A  69     101.122  -0.769  15.447  1.00  0.00           H  
ATOM   1040  HE  ARG A  69     102.065  -1.785  12.884  1.00  0.00           H  
ATOM   1041 1HH1 ARG A  69     102.902  -0.954  16.193  1.00  0.00           H  
ATOM   1042 2HH1 ARG A  69     104.602  -0.740  15.842  1.00  0.00           H  
ATOM   1043 1HH2 ARG A  69     104.274  -1.505  12.441  1.00  0.00           H  
ATOM   1044 2HH2 ARG A  69     105.380  -1.052  13.718  1.00  0.00           H  
ATOM   1045  N   ALA A  70      97.086  -4.061  17.668  1.00  0.00           N  
ATOM   1046  CA  ALA A  70      95.955  -3.944  18.568  1.00  0.00           C  
ATOM   1047  C   ALA A  70      95.926  -5.050  19.611  1.00  0.00           C  
ATOM   1048  O   ALA A  70      95.616  -4.824  20.779  1.00  0.00           O  
ATOM   1049  CB  ALA A  70      94.658  -3.941  17.773  1.00  0.00           C  
ATOM   1050  H   ALA A  70      96.902  -4.270  16.728  1.00  0.00           H  
ATOM   1051  HA  ALA A  70      96.046  -3.000  19.106  1.00  0.00           H  
ATOM   1052 1HB  ALA A  70      93.813  -3.839  18.455  1.00  0.00           H  
ATOM   1053 2HB  ALA A  70      94.662  -3.105  17.073  1.00  0.00           H  
ATOM   1054 3HB  ALA A  70      94.567  -4.875  17.221  1.00  0.00           H  
ATOM   1055  N   ARG A  71      96.220  -6.255  19.178  1.00  0.00           N  
ATOM   1056  CA  ARG A  71      96.301  -7.389  20.078  1.00  0.00           C  
ATOM   1057  C   ARG A  71      97.395  -7.226  21.121  1.00  0.00           C  
ATOM   1058  O   ARG A  71      97.227  -7.571  22.289  1.00  0.00           O  
ATOM   1059  CB  ARG A  71      96.550  -8.667  19.290  1.00  0.00           C  
ATOM   1060  CG  ARG A  71      95.380  -9.130  18.436  1.00  0.00           C  
ATOM   1061  CD  ARG A  71      95.656 -10.439  17.790  1.00  0.00           C  
ATOM   1062  NE  ARG A  71      94.554 -10.869  16.945  1.00  0.00           N  
ATOM   1063  CZ  ARG A  71      94.470 -10.637  15.620  1.00  0.00           C  
ATOM   1064  NH1 ARG A  71      95.429  -9.980  15.006  1.00  0.00           N  
ATOM   1065  NH2 ARG A  71      93.425 -11.071  14.938  1.00  0.00           N  
ATOM   1066  H   ARG A  71      96.458  -6.400  18.238  1.00  0.00           H  
ATOM   1067  HA  ARG A  71      95.358  -7.469  20.619  1.00  0.00           H  
ATOM   1068 1HB  ARG A  71      97.405  -8.527  18.631  1.00  0.00           H  
ATOM   1069 2HB  ARG A  71      96.796  -9.476  19.978  1.00  0.00           H  
ATOM   1070 1HG  ARG A  71      94.493  -9.235  19.061  1.00  0.00           H  
ATOM   1071 2HG  ARG A  71      95.188  -8.395  17.654  1.00  0.00           H  
ATOM   1072 1HD  ARG A  71      96.549 -10.358  17.172  1.00  0.00           H  
ATOM   1073 2HD  ARG A  71      95.813 -11.196  18.557  1.00  0.00           H  
ATOM   1074  HE  ARG A  71      93.797 -11.378  17.382  1.00  0.00           H  
ATOM   1075 1HH1 ARG A  71      96.228  -9.649  15.527  1.00  0.00           H  
ATOM   1076 2HH1 ARG A  71      95.366  -9.807  14.013  1.00  0.00           H  
ATOM   1077 1HH2 ARG A  71      92.687 -11.577  15.411  1.00  0.00           H  
ATOM   1078 2HH2 ARG A  71      93.362 -10.898  13.946  1.00  0.00           H  
ATOM   1079  N   GLU A  72      98.531  -6.727  20.688  1.00  0.00           N  
ATOM   1080  CA  GLU A  72      99.634  -6.450  21.588  1.00  0.00           C  
ATOM   1081  C   GLU A  72      99.283  -5.401  22.631  1.00  0.00           C  
ATOM   1082  O   GLU A  72      99.652  -5.507  23.799  1.00  0.00           O  
ATOM   1083  CB  GLU A  72     100.857  -5.992  20.790  1.00  0.00           C  
ATOM   1084  CG  GLU A  72     101.507  -7.085  19.953  1.00  0.00           C  
ATOM   1085  CD  GLU A  72     102.655  -6.581  19.123  1.00  0.00           C  
ATOM   1086  OE1 GLU A  72     102.874  -5.394  19.105  1.00  0.00           O  
ATOM   1087  OE2 GLU A  72     103.313  -7.385  18.506  1.00  0.00           O  
ATOM   1088  H   GLU A  72      98.632  -6.468  19.748  1.00  0.00           H  
ATOM   1089  HA  GLU A  72      99.884  -7.368  22.122  1.00  0.00           H  
ATOM   1090 1HB  GLU A  72     100.571  -5.182  20.119  1.00  0.00           H  
ATOM   1091 2HB  GLU A  72     101.611  -5.601  21.473  1.00  0.00           H  
ATOM   1092 1HG  GLU A  72     101.870  -7.869  20.617  1.00  0.00           H  
ATOM   1093 2HG  GLU A  72     100.754  -7.521  19.298  1.00  0.00           H  
ATOM   1094  N   ALA A  73      98.594  -4.369  22.198  1.00  0.00           N  
ATOM   1095  CA  ALA A  73      98.131  -3.331  23.098  1.00  0.00           C  
ATOM   1096  C   ALA A  73      97.158  -3.859  24.141  1.00  0.00           C  
ATOM   1097  O   ALA A  73      97.199  -3.477  25.309  1.00  0.00           O  
ATOM   1098  CB  ALA A  73      97.486  -2.205  22.303  1.00  0.00           C  
ATOM   1099  H   ALA A  73      98.322  -4.314  21.258  1.00  0.00           H  
ATOM   1100  HA  ALA A  73      98.994  -2.939  23.636  1.00  0.00           H  
ATOM   1101 1HB  ALA A  73      97.153  -1.423  22.985  1.00  0.00           H  
ATOM   1102 2HB  ALA A  73      98.213  -1.791  21.603  1.00  0.00           H  
ATOM   1103 3HB  ALA A  73      96.632  -2.593  21.751  1.00  0.00           H  
ATOM   1104  N   VAL A  74      96.261  -4.716  23.708  1.00  0.00           N  
ATOM   1105  CA  VAL A  74      95.320  -5.353  24.608  1.00  0.00           C  
ATOM   1106  C   VAL A  74      96.009  -6.219  25.651  1.00  0.00           C  
ATOM   1107  O   VAL A  74      95.625  -6.245  26.819  1.00  0.00           O  
ATOM   1108  CB  VAL A  74      94.332  -6.220  23.804  1.00  0.00           C  
ATOM   1109  CG1 VAL A  74      93.468  -7.050  24.742  1.00  0.00           C  
ATOM   1110  CG2 VAL A  74      93.470  -5.335  22.917  1.00  0.00           C  
ATOM   1111  H   VAL A  74      96.255  -4.994  22.768  1.00  0.00           H  
ATOM   1112  HA  VAL A  74      94.763  -4.576  25.133  1.00  0.00           H  
ATOM   1113  HB  VAL A  74      94.896  -6.918  23.185  1.00  0.00           H  
ATOM   1114 1HG1 VAL A  74      92.776  -7.656  24.157  1.00  0.00           H  
ATOM   1115 2HG1 VAL A  74      94.103  -7.701  25.341  1.00  0.00           H  
ATOM   1116 3HG1 VAL A  74      92.903  -6.387  25.398  1.00  0.00           H  
ATOM   1117 1HG2 VAL A  74      92.775  -5.954  22.351  1.00  0.00           H  
ATOM   1118 2HG2 VAL A  74      92.911  -4.633  23.536  1.00  0.00           H  
ATOM   1119 3HG2 VAL A  74      94.107  -4.782  22.227  1.00  0.00           H  
ATOM   1120  N   LEU A  75      97.009  -6.954  25.218  1.00  0.00           N  
ATOM   1121  CA  LEU A  75      97.799  -7.770  26.118  1.00  0.00           C  
ATOM   1122  C   LEU A  75      98.532  -6.942  27.161  1.00  0.00           C  
ATOM   1123  O   LEU A  75      98.625  -7.314  28.329  1.00  0.00           O  
ATOM   1124  CB  LEU A  75      98.812  -8.595  25.315  1.00  0.00           C  
ATOM   1125  CG  LEU A  75      98.220  -9.709  24.442  1.00  0.00           C  
ATOM   1126  CD1 LEU A  75      99.317 -10.311  23.574  1.00  0.00           C  
ATOM   1127  CD2 LEU A  75      97.584 -10.767  25.331  1.00  0.00           C  
ATOM   1128  H   LEU A  75      97.283  -6.912  24.278  1.00  0.00           H  
ATOM   1129  HA  LEU A  75      97.130  -8.448  26.648  1.00  0.00           H  
ATOM   1130 1HB  LEU A  75      99.368  -7.924  24.663  1.00  0.00           H  
ATOM   1131 2HB  LEU A  75      99.514  -9.057  26.010  1.00  0.00           H  
ATOM   1132  HG  LEU A  75      97.464  -9.289  23.779  1.00  0.00           H  
ATOM   1133 1HD1 LEU A  75      98.896 -11.103  22.953  1.00  0.00           H  
ATOM   1134 2HD1 LEU A  75      99.741  -9.537  22.935  1.00  0.00           H  
ATOM   1135 3HD1 LEU A  75     100.098 -10.726  24.210  1.00  0.00           H  
ATOM   1136 1HD2 LEU A  75      97.162 -11.558  24.710  1.00  0.00           H  
ATOM   1137 2HD2 LEU A  75      98.340 -11.189  25.993  1.00  0.00           H  
ATOM   1138 3HD2 LEU A  75      96.792 -10.313  25.927  1.00  0.00           H  
ATOM   1139  N   GLU A  76      99.082  -5.829  26.728  1.00  0.00           N  
ATOM   1140  CA  GLU A  76      99.749  -4.909  27.628  1.00  0.00           C  
ATOM   1141  C   GLU A  76      98.806  -4.331  28.671  1.00  0.00           C  
ATOM   1142  O   GLU A  76      99.157  -4.175  29.839  1.00  0.00           O  
ATOM   1143  CB  GLU A  76     100.392  -3.772  26.831  1.00  0.00           C  
ATOM   1144  CG  GLU A  76     101.592  -4.192  25.993  1.00  0.00           C  
ATOM   1145  CD  GLU A  76     102.149  -3.069  25.164  1.00  0.00           C  
ATOM   1146  OE1 GLU A  76     101.554  -2.018  25.146  1.00  0.00           O  
ATOM   1147  OE2 GLU A  76     103.170  -3.262  24.547  1.00  0.00           O  
ATOM   1148  H   GLU A  76      98.993  -5.566  25.788  1.00  0.00           H  
ATOM   1149  HA  GLU A  76     100.536  -5.450  28.155  1.00  0.00           H  
ATOM   1150 1HB  GLU A  76      99.653  -3.335  26.159  1.00  0.00           H  
ATOM   1151 2HB  GLU A  76     100.719  -2.988  27.514  1.00  0.00           H  
ATOM   1152 1HG  GLU A  76     102.374  -4.560  26.657  1.00  0.00           H  
ATOM   1153 2HG  GLU A  76     101.296  -5.010  25.338  1.00  0.00           H  
ATOM   1154  N   LEU A  77      97.615  -3.982  28.238  1.00  0.00           N  
ATOM   1155  CA  LEU A  77      96.592  -3.485  29.138  1.00  0.00           C  
ATOM   1156  C   LEU A  77      96.187  -4.515  30.181  1.00  0.00           C  
ATOM   1157  O   LEU A  77      95.973  -4.196  31.349  1.00  0.00           O  
ATOM   1158  CB  LEU A  77      95.357  -3.057  28.335  1.00  0.00           C  
ATOM   1159  CG  LEU A  77      95.532  -1.808  27.461  1.00  0.00           C  
ATOM   1160  CD1 LEU A  77      94.296  -1.618  26.593  1.00  0.00           C  
ATOM   1161  CD2 LEU A  77      95.768  -0.596  28.350  1.00  0.00           C  
ATOM   1162  H   LEU A  77      97.371  -4.116  27.298  1.00  0.00           H  
ATOM   1163  HA  LEU A  77      96.988  -2.619  29.667  1.00  0.00           H  
ATOM   1164 1HB  LEU A  77      95.065  -3.878  27.683  1.00  0.00           H  
ATOM   1165 2HB  LEU A  77      94.540  -2.863  29.030  1.00  0.00           H  
ATOM   1166  HG  LEU A  77      96.387  -1.944  26.799  1.00  0.00           H  
ATOM   1167 1HD1 LEU A  77      94.420  -0.731  25.972  1.00  0.00           H  
ATOM   1168 2HD1 LEU A  77      94.162  -2.491  25.954  1.00  0.00           H  
ATOM   1169 3HD1 LEU A  77      93.420  -1.496  27.229  1.00  0.00           H  
ATOM   1170 1HD2 LEU A  77      95.893   0.292  27.729  1.00  0.00           H  
ATOM   1171 2HD2 LEU A  77      94.912  -0.458  29.012  1.00  0.00           H  
ATOM   1172 3HD2 LEU A  77      96.667  -0.751  28.947  1.00  0.00           H  
ATOM   1173  N   ALA A  78      96.051  -5.748  29.748  1.00  0.00           N  
ATOM   1174  CA  ALA A  78      95.739  -6.841  30.648  1.00  0.00           C  
ATOM   1175  C   ALA A  78      96.767  -6.990  31.758  1.00  0.00           C  
ATOM   1176  O   ALA A  78      96.414  -7.129  32.930  1.00  0.00           O  
ATOM   1177  CB  ALA A  78      95.622  -8.141  29.865  1.00  0.00           C  
ATOM   1178  H   ALA A  78      96.224  -5.965  28.808  1.00  0.00           H  
ATOM   1179  HA  ALA A  78      94.783  -6.625  31.125  1.00  0.00           H  
ATOM   1180 1HB  ALA A  78      95.375  -8.955  30.546  1.00  0.00           H  
ATOM   1181 2HB  ALA A  78      94.838  -8.044  29.115  1.00  0.00           H  
ATOM   1182 3HB  ALA A  78      96.570  -8.355  29.373  1.00  0.00           H  
ATOM   1183  N   GLU A  79      98.042  -6.962  31.386  1.00  0.00           N  
ATOM   1184  CA  GLU A  79      99.126  -7.094  32.352  1.00  0.00           C  
ATOM   1185  C   GLU A  79      99.045  -6.013  33.422  1.00  0.00           C  
ATOM   1186  O   GLU A  79      99.159  -6.297  34.614  1.00  0.00           O  
ATOM   1187  CB  GLU A  79     100.482  -7.025  31.645  1.00  0.00           C  
ATOM   1188  CG  GLU A  79     100.808  -8.242  30.791  1.00  0.00           C  
ATOM   1189  CD  GLU A  79     102.105  -8.102  30.045  1.00  0.00           C  
ATOM   1190  OE1 GLU A  79     102.687  -7.045  30.095  1.00  0.00           O  
ATOM   1191  OE2 GLU A  79     102.516  -9.054  29.424  1.00  0.00           O  
ATOM   1192  H   GLU A  79      98.266  -6.846  30.408  1.00  0.00           H  
ATOM   1193  HA  GLU A  79      99.043  -8.070  32.833  1.00  0.00           H  
ATOM   1194 1HB  GLU A  79     100.512  -6.146  31.001  1.00  0.00           H  
ATOM   1195 2HB  GLU A  79     101.273  -6.915  32.387  1.00  0.00           H  
ATOM   1196 1HG  GLU A  79     100.865  -9.120  31.434  1.00  0.00           H  
ATOM   1197 2HG  GLU A  79      99.999  -8.399  30.078  1.00  0.00           H  
ATOM   1198  N   LEU A  80      98.811  -4.770  32.988  1.00  0.00           N  
ATOM   1199  CA  LEU A  80      98.674  -3.644  33.915  1.00  0.00           C  
ATOM   1200  C   LEU A  80      97.469  -3.807  34.835  1.00  0.00           C  
ATOM   1201  O   LEU A  80      97.527  -3.456  36.013  1.00  0.00           O  
ATOM   1202  CB  LEU A  80      98.546  -2.331  33.133  1.00  0.00           C  
ATOM   1203  CG  LEU A  80      99.805  -1.877  32.383  1.00  0.00           C  
ATOM   1204  CD1 LEU A  80      99.476  -0.662  31.526  1.00  0.00           C  
ATOM   1205  CD2 LEU A  80     100.905  -1.558  33.385  1.00  0.00           C  
ATOM   1206  H   LEU A  80      98.725  -4.605  31.998  1.00  0.00           H  
ATOM   1207  HA  LEU A  80      99.571  -3.593  34.533  1.00  0.00           H  
ATOM   1208 1HB  LEU A  80      97.746  -2.438  32.402  1.00  0.00           H  
ATOM   1209 2HB  LEU A  80      98.271  -1.538  33.829  1.00  0.00           H  
ATOM   1210  HG  LEU A  80     100.139  -2.674  31.718  1.00  0.00           H  
ATOM   1211 1HD1 LEU A  80     100.371  -0.340  30.993  1.00  0.00           H  
ATOM   1212 2HD1 LEU A  80      98.700  -0.924  30.806  1.00  0.00           H  
ATOM   1213 3HD1 LEU A  80      99.122   0.147  32.163  1.00  0.00           H  
ATOM   1214 1HD2 LEU A  80     101.800  -1.237  32.851  1.00  0.00           H  
ATOM   1215 2HD2 LEU A  80     100.572  -0.761  34.049  1.00  0.00           H  
ATOM   1216 3HD2 LEU A  80     101.132  -2.448  33.971  1.00  0.00           H  
ATOM   1217  N   ALA A  81      96.386  -4.361  34.299  1.00  0.00           N  
ATOM   1218  CA  ALA A  81      95.192  -4.636  35.094  1.00  0.00           C  
ATOM   1219  C   ALA A  81      95.474  -5.700  36.146  1.00  0.00           C  
ATOM   1220  O   ALA A  81      94.768  -5.800  37.149  1.00  0.00           O  
ATOM   1221  CB  ALA A  81      94.042  -5.070  34.197  1.00  0.00           C  
ATOM   1222  H   ALA A  81      96.396  -4.611  33.321  1.00  0.00           H  
ATOM   1223  HA  ALA A  81      94.890  -3.716  35.595  1.00  0.00           H  
ATOM   1224 1HB  ALA A  81      93.162  -5.275  34.807  1.00  0.00           H  
ATOM   1225 2HB  ALA A  81      93.814  -4.275  33.487  1.00  0.00           H  
ATOM   1226 3HB  ALA A  81      94.324  -5.970  33.654  1.00  0.00           H  
ATOM   1227  N   GLY A  82      96.495  -6.512  35.895  1.00  0.00           N  
ATOM   1228  CA  GLY A  82      96.825  -7.633  36.768  1.00  0.00           C  
ATOM   1229  C   GLY A  82      95.838  -8.784  36.602  1.00  0.00           C  
ATOM   1230  O   GLY A  82      95.301  -9.303  37.581  1.00  0.00           O  
ATOM   1231  H   GLY A  82      97.050  -6.361  35.063  1.00  0.00           H  
ATOM   1232 1HA  GLY A  82      97.833  -7.983  36.545  1.00  0.00           H  
ATOM   1233 2HA  GLY A  82      96.823  -7.299  37.805  1.00  0.00           H  
ATOM   1234  N   VAL A  83      95.640  -9.204  35.358  1.00  0.00           N  
ATOM   1235  CA  VAL A  83      94.820 -10.366  35.041  1.00  0.00           C  
ATOM   1236  C   VAL A  83      95.511 -11.660  35.442  1.00  0.00           C  
ATOM   1237  O   VAL A  83      96.736 -11.768  35.375  1.00  0.00           O  
ATOM   1238  CB  VAL A  83      94.507 -10.403  33.533  1.00  0.00           C  
ATOM   1239  CG1 VAL A  83      93.742  -9.155  33.118  1.00  0.00           C  
ATOM   1240  CG2 VAL A  83      95.798 -10.533  32.740  1.00  0.00           C  
ATOM   1241  H   VAL A  83      96.095  -8.710  34.603  1.00  0.00           H  
ATOM   1242  HA  VAL A  83      93.882 -10.288  35.592  1.00  0.00           H  
ATOM   1243  HB  VAL A  83      93.864 -11.258  33.326  1.00  0.00           H  
ATOM   1244 1HG1 VAL A  83      93.529  -9.198  32.049  1.00  0.00           H  
ATOM   1245 2HG1 VAL A  83      92.805  -9.102  33.672  1.00  0.00           H  
ATOM   1246 3HG1 VAL A  83      94.343  -8.272  33.332  1.00  0.00           H  
ATOM   1247 1HG2 VAL A  83      95.570 -10.559  31.675  1.00  0.00           H  
ATOM   1248 2HG2 VAL A  83      96.444  -9.680  32.952  1.00  0.00           H  
ATOM   1249 3HG2 VAL A  83      96.309 -11.454  33.024  1.00  0.00           H  
ATOM   1250  N   PRO A  84      94.722 -12.637  35.878  1.00  0.00           N  
ATOM   1251  CA  PRO A  84      95.268 -13.904  36.349  1.00  0.00           C  
ATOM   1252  C   PRO A  84      96.057 -14.606  35.247  1.00  0.00           C  
ATOM   1253  O   PRO A  84      95.787 -14.418  34.060  1.00  0.00           O  
ATOM   1254  CB  PRO A  84      94.015 -14.694  36.740  1.00  0.00           C  
ATOM   1255  CG  PRO A  84      92.990 -13.646  37.009  1.00  0.00           C  
ATOM   1256  CD  PRO A  84      93.295 -12.560  36.011  1.00  0.00           C  
ATOM   1257  HA  PRO A  84      95.938 -13.702  37.186  1.00  0.00           H  
ATOM   1258 1HB  PRO A  84      93.728 -15.373  35.923  1.00  0.00           H  
ATOM   1259 2HB  PRO A  84      94.225 -15.321  37.619  1.00  0.00           H  
ATOM   1260 1HG  PRO A  84      91.980 -14.063  36.886  1.00  0.00           H  
ATOM   1261 2HG  PRO A  84      93.067 -13.298  38.050  1.00  0.00           H  
ATOM   1262 1HD  PRO A  84      92.778 -12.776  35.064  1.00  0.00           H  
ATOM   1263 2HD  PRO A  84      92.974 -11.589  36.416  1.00  0.00           H  
ATOM   1264  N   GLU A  85      97.077 -15.360  35.647  1.00  0.00           N  
ATOM   1265  CA  GLU A  85      98.042 -15.914  34.701  1.00  0.00           C  
ATOM   1266  C   GLU A  85      97.355 -16.678  33.574  1.00  0.00           C  
ATOM   1267  O   GLU A  85      97.720 -16.554  32.407  1.00  0.00           O  
ATOM   1268  CB  GLU A  85      99.024 -16.837  35.426  1.00  0.00           C  
ATOM   1269  CG  GLU A  85      99.959 -16.125  36.394  1.00  0.00           C  
ATOM   1270  CD  GLU A  85      99.330 -15.874  37.736  1.00  0.00           C  
ATOM   1271  OE1 GLU A  85      98.194 -16.243  37.917  1.00  0.00           O  
ATOM   1272  OE2 GLU A  85      99.986 -15.313  38.581  1.00  0.00           O  
ATOM   1273  H   GLU A  85      97.217 -15.510  36.635  1.00  0.00           H  
ATOM   1274  HA  GLU A  85      98.608 -15.091  34.261  1.00  0.00           H  
ATOM   1275 1HB  GLU A  85      98.470 -17.589  35.988  1.00  0.00           H  
ATOM   1276 2HB  GLU A  85      99.638 -17.362  34.694  1.00  0.00           H  
ATOM   1277 1HG  GLU A  85     100.853 -16.732  36.532  1.00  0.00           H  
ATOM   1278 2HG  GLU A  85     100.262 -15.175  35.957  1.00  0.00           H  
ATOM   1279  N   ALA A  86      96.338 -17.436  33.941  1.00  0.00           N  
ATOM   1280  CA  ALA A  86      95.531 -18.208  33.005  1.00  0.00           C  
ATOM   1281  C   ALA A  86      94.882 -17.306  31.963  1.00  0.00           C  
ATOM   1282  O   ALA A  86      94.920 -17.595  30.767  1.00  0.00           O  
ATOM   1283  CB  ALA A  86      94.470 -19.003  33.752  1.00  0.00           C  
ATOM   1284  H   ALA A  86      96.130 -17.486  34.928  1.00  0.00           H  
ATOM   1285  HA  ALA A  86      96.189 -18.902  32.482  1.00  0.00           H  
ATOM   1286 1HB  ALA A  86      93.875 -19.575  33.039  1.00  0.00           H  
ATOM   1287 2HB  ALA A  86      94.952 -19.685  34.452  1.00  0.00           H  
ATOM   1288 3HB  ALA A  86      93.822 -18.320  34.299  1.00  0.00           H  
ATOM   1289  N   ARG A  87      94.286 -16.211  32.424  1.00  0.00           N  
ATOM   1290  CA  ARG A  87      93.631 -15.269  31.537  1.00  0.00           C  
ATOM   1291  C   ARG A  87      94.572 -14.714  30.481  1.00  0.00           C  
ATOM   1292  O   ARG A  87      94.237 -14.634  29.301  1.00  0.00           O  
ATOM   1293  CB  ARG A  87      93.045 -14.115  32.337  1.00  0.00           C  
ATOM   1294  CG  ARG A  87      91.658 -14.371  32.906  1.00  0.00           C  
ATOM   1295  CD  ARG A  87      91.688 -15.385  33.991  1.00  0.00           C  
ATOM   1296  NE  ARG A  87      90.368 -15.616  34.555  1.00  0.00           N  
ATOM   1297  CZ  ARG A  87      90.086 -16.547  35.487  1.00  0.00           C  
ATOM   1298  NH1 ARG A  87      91.040 -17.324  35.949  1.00  0.00           N  
ATOM   1299  NH2 ARG A  87      88.850 -16.679  35.936  1.00  0.00           N  
ATOM   1300  H   ARG A  87      94.290 -16.031  33.418  1.00  0.00           H  
ATOM   1301  HA  ARG A  87      92.834 -15.790  31.006  1.00  0.00           H  
ATOM   1302 1HB  ARG A  87      93.705 -13.879  33.171  1.00  0.00           H  
ATOM   1303 2HB  ARG A  87      92.984 -13.228  31.706  1.00  0.00           H  
ATOM   1304 1HG  ARG A  87      91.256 -13.443  33.315  1.00  0.00           H  
ATOM   1305 2HG  ARG A  87      91.002 -14.734  32.115  1.00  0.00           H  
ATOM   1306 1HD  ARG A  87      92.060 -16.330  33.596  1.00  0.00           H  
ATOM   1307 2HD  ARG A  87      92.345 -15.043  34.791  1.00  0.00           H  
ATOM   1308  HE  ARG A  87      89.608 -15.036  34.223  1.00  0.00           H  
ATOM   1309 1HH1 ARG A  87      91.984 -17.224  35.605  1.00  0.00           H  
ATOM   1310 2HH1 ARG A  87      90.828 -18.022  36.647  1.00  0.00           H  
ATOM   1311 1HH2 ARG A  87      88.116 -16.081  35.581  1.00  0.00           H  
ATOM   1312 2HH2 ARG A  87      88.639 -17.376  36.634  1.00  0.00           H  
ATOM   1313  N   LEU A  88      95.742 -14.301  30.914  1.00  0.00           N  
ATOM   1314  CA  LEU A  88      96.736 -13.749  30.013  1.00  0.00           C  
ATOM   1315  C   LEU A  88      97.197 -14.754  28.971  1.00  0.00           C  
ATOM   1316  O   LEU A  88      97.394 -14.424  27.803  1.00  0.00           O  
ATOM   1317  CB  LEU A  88      97.946 -13.253  30.815  1.00  0.00           C  
ATOM   1318  CG  LEU A  88      99.075 -12.619  29.992  1.00  0.00           C  
ATOM   1319  CD1 LEU A  88      98.538 -11.408  29.242  1.00  0.00           C  
ATOM   1320  CD2 LEU A  88     100.218 -12.227  30.916  1.00  0.00           C  
ATOM   1321  H   LEU A  88      95.993 -14.421  31.854  1.00  0.00           H  
ATOM   1322  HA  LEU A  88      96.293 -12.906  29.483  1.00  0.00           H  
ATOM   1323 1HB  LEU A  88      97.605 -12.512  31.536  1.00  0.00           H  
ATOM   1324 2HB  LEU A  88      98.368 -14.095  31.363  1.00  0.00           H  
ATOM   1325  HG  LEU A  88      99.434 -13.336  29.254  1.00  0.00           H  
ATOM   1326 1HD1 LEU A  88      99.340 -10.957  28.657  1.00  0.00           H  
ATOM   1327 2HD1 LEU A  88      97.735 -11.720  28.574  1.00  0.00           H  
ATOM   1328 3HD1 LEU A  88      98.155 -10.678  29.955  1.00  0.00           H  
ATOM   1329 1HD2 LEU A  88     101.021 -11.777  30.331  1.00  0.00           H  
ATOM   1330 2HD2 LEU A  88      99.860 -11.509  31.654  1.00  0.00           H  
ATOM   1331 3HD2 LEU A  88     100.594 -13.114  31.426  1.00  0.00           H  
ATOM   1332  N   ARG A  89      97.401 -15.978  29.404  1.00  0.00           N  
ATOM   1333  CA  ARG A  89      97.772 -17.053  28.503  1.00  0.00           C  
ATOM   1334  C   ARG A  89      96.702 -17.332  27.461  1.00  0.00           C  
ATOM   1335  O   ARG A  89      96.993 -17.583  26.293  1.00  0.00           O  
ATOM   1336  CB  ARG A  89      98.045 -18.327  29.289  1.00  0.00           C  
ATOM   1337  CG  ARG A  89      99.295 -18.289  30.154  1.00  0.00           C  
ATOM   1338  CD  ARG A  89     100.529 -18.197  29.333  1.00  0.00           C  
ATOM   1339  NE  ARG A  89     100.740 -19.394  28.535  1.00  0.00           N  
ATOM   1340  CZ  ARG A  89     101.564 -19.469  27.472  1.00  0.00           C  
ATOM   1341  NH1 ARG A  89     102.247 -18.411  27.093  1.00  0.00           N  
ATOM   1342  NH2 ARG A  89     101.687 -20.607  26.810  1.00  0.00           N  
ATOM   1343  H   ARG A  89      97.239 -16.204  30.344  1.00  0.00           H  
ATOM   1344  HA  ARG A  89      98.677 -16.760  27.969  1.00  0.00           H  
ATOM   1345 1HB  ARG A  89      97.199 -18.540  29.941  1.00  0.00           H  
ATOM   1346 2HB  ARG A  89      98.146 -19.165  28.600  1.00  0.00           H  
ATOM   1347 1HG  ARG A  89      99.256 -17.420  30.813  1.00  0.00           H  
ATOM   1348 2HG  ARG A  89      99.350 -19.197  30.755  1.00  0.00           H  
ATOM   1349 1HD  ARG A  89     100.453 -17.345  28.657  1.00  0.00           H  
ATOM   1350 2HD  ARG A  89     101.391 -18.066  29.985  1.00  0.00           H  
ATOM   1351  HE  ARG A  89     100.231 -20.228  28.796  1.00  0.00           H  
ATOM   1352 1HH1 ARG A  89     102.153 -17.542  27.599  1.00  0.00           H  
ATOM   1353 2HH1 ARG A  89     102.865 -18.468  26.297  1.00  0.00           H  
ATOM   1354 1HH2 ARG A  89     101.162 -21.420  27.101  1.00  0.00           H  
ATOM   1355 2HH2 ARG A  89     102.305 -20.663  26.014  1.00  0.00           H  
ATOM   1356  N   GLY A  90      95.461 -17.320  27.894  1.00  0.00           N  
ATOM   1357  CA  GLY A  90      94.339 -17.500  26.993  1.00  0.00           C  
ATOM   1358  C   GLY A  90      94.249 -16.397  25.951  1.00  0.00           C  
ATOM   1359  O   GLY A  90      93.951 -16.640  24.783  1.00  0.00           O  
ATOM   1360  H   GLY A  90      95.266 -17.122  28.834  1.00  0.00           H  
ATOM   1361 1HA  GLY A  90      94.429 -18.461  26.487  1.00  0.00           H  
ATOM   1362 2HA  GLY A  90      93.413 -17.525  27.566  1.00  0.00           H  
ATOM   1363  N   LEU A  91      94.476 -15.177  26.384  1.00  0.00           N  
ATOM   1364  CA  LEU A  91      94.495 -14.041  25.483  1.00  0.00           C  
ATOM   1365  C   LEU A  91      95.596 -14.144  24.441  1.00  0.00           C  
ATOM   1366  O   LEU A  91      95.409 -13.808  23.273  1.00  0.00           O  
ATOM   1367  CB  LEU A  91      94.670 -12.745  26.285  1.00  0.00           C  
ATOM   1368  CG  LEU A  91      93.476 -12.337  27.157  1.00  0.00           C  
ATOM   1369  CD1 LEU A  91      93.864 -11.147  28.025  1.00  0.00           C  
ATOM   1370  CD2 LEU A  91      92.288 -12.000  26.268  1.00  0.00           C  
ATOM   1371  H   LEU A  91      94.705 -15.020  27.324  1.00  0.00           H  
ATOM   1372  HA  LEU A  91      93.544 -14.004  24.953  1.00  0.00           H  
ATOM   1373 1HB  LEU A  91      95.535 -12.855  26.937  1.00  0.00           H  
ATOM   1374 2HB  LEU A  91      94.867 -11.930  25.589  1.00  0.00           H  
ATOM   1375  HG  LEU A  91      93.211 -13.160  27.821  1.00  0.00           H  
ATOM   1376 1HD1 LEU A  91      93.016 -10.857  28.645  1.00  0.00           H  
ATOM   1377 2HD1 LEU A  91      94.703 -11.421  28.665  1.00  0.00           H  
ATOM   1378 3HD1 LEU A  91      94.151 -10.311  27.388  1.00  0.00           H  
ATOM   1379 1HD2 LEU A  91      91.440 -11.711  26.888  1.00  0.00           H  
ATOM   1380 2HD2 LEU A  91      92.552 -11.176  25.605  1.00  0.00           H  
ATOM   1381 3HD2 LEU A  91      92.021 -12.873  25.672  1.00  0.00           H  
ATOM   1382  N   GLU A  92      96.758 -14.579  24.874  1.00  0.00           N  
ATOM   1383  CA  GLU A  92      97.874 -14.795  23.973  1.00  0.00           C  
ATOM   1384  C   GLU A  92      97.581 -15.862  22.931  1.00  0.00           C  
ATOM   1385  O   GLU A  92      97.944 -15.735  21.763  1.00  0.00           O  
ATOM   1386  CB  GLU A  92      99.121 -15.184  24.770  1.00  0.00           C  
ATOM   1387  CG  GLU A  92      99.710 -14.057  25.606  1.00  0.00           C  
ATOM   1388  CD  GLU A  92     100.885 -14.496  26.435  1.00  0.00           C  
ATOM   1389  OE1 GLU A  92     101.170 -15.669  26.453  1.00  0.00           O  
ATOM   1390  OE2 GLU A  92     101.499 -13.656  27.050  1.00  0.00           O  
ATOM   1391  H   GLU A  92      96.873 -14.832  25.814  1.00  0.00           H  
ATOM   1392  HA  GLU A  92      98.072 -13.865  23.439  1.00  0.00           H  
ATOM   1393 1HB  GLU A  92      98.881 -16.009  25.441  1.00  0.00           H  
ATOM   1394 2HB  GLU A  92      99.895 -15.533  24.086  1.00  0.00           H  
ATOM   1395 1HG  GLU A  92     100.029 -13.254  24.941  1.00  0.00           H  
ATOM   1396 2HG  GLU A  92      98.936 -13.662  26.262  1.00  0.00           H  
ATOM   1397  N   HIS A  93      96.950 -16.930  23.364  1.00  0.00           N  
ATOM   1398  CA  HIS A  93      96.544 -17.992  22.463  1.00  0.00           C  
ATOM   1399  C   HIS A  93      95.545 -17.518  21.421  1.00  0.00           C  
ATOM   1400  O   HIS A  93      95.606 -17.897  20.253  1.00  0.00           O  
ATOM   1401  CB  HIS A  93      95.942 -19.158  23.254  1.00  0.00           C  
ATOM   1402  CG  HIS A  93      96.949 -19.930  24.048  1.00  0.00           C  
ATOM   1403  ND1 HIS A  93      98.157 -20.338  23.521  1.00  0.00           N  
ATOM   1404  CD2 HIS A  93      96.928 -20.370  25.328  1.00  0.00           C  
ATOM   1405  CE1 HIS A  93      98.836 -20.995  24.445  1.00  0.00           C  
ATOM   1406  NE2 HIS A  93      98.113 -21.028  25.549  1.00  0.00           N  
ATOM   1407  H   HIS A  93      96.681 -17.000  24.304  1.00  0.00           H  
ATOM   1408  HA  HIS A  93      97.424 -18.342  21.922  1.00  0.00           H  
ATOM   1409 1HB  HIS A  93      95.183 -18.779  23.940  1.00  0.00           H  
ATOM   1410 2HB  HIS A  93      95.448 -19.846  22.568  1.00  0.00           H  
ATOM   1411  HD2 HIS A  93      96.122 -20.228  26.048  1.00  0.00           H  
ATOM   1412  HE1 HIS A  93      99.825 -21.434  24.318  1.00  0.00           H  
ATOM   1413  HE2 HIS A  93      98.382 -21.466  26.419  1.00  0.00           H  
ATOM   1414  N   LEU A  94      94.602 -16.712  21.854  1.00  0.00           N  
ATOM   1415  CA  LEU A  94      93.627 -16.127  20.953  1.00  0.00           C  
ATOM   1416  C   LEU A  94      94.267 -15.225  19.911  1.00  0.00           C  
ATOM   1417  O   LEU A  94      93.883 -15.220  18.743  1.00  0.00           O  
ATOM   1418  CB  LEU A  94      92.593 -15.327  21.755  1.00  0.00           C  
ATOM   1419  CG  LEU A  94      91.479 -14.667  20.932  1.00  0.00           C  
ATOM   1420  CD1 LEU A  94      90.698 -15.737  20.182  1.00  0.00           C  
ATOM   1421  CD2 LEU A  94      90.568 -13.872  21.857  1.00  0.00           C  
ATOM   1422  H   LEU A  94      94.580 -16.435  22.794  1.00  0.00           H  
ATOM   1423  HA  LEU A  94      93.134 -16.937  20.415  1.00  0.00           H  
ATOM   1424 1HB  LEU A  94      92.121 -15.994  22.476  1.00  0.00           H  
ATOM   1425 2HB  LEU A  94      93.111 -14.541  22.304  1.00  0.00           H  
ATOM   1426  HG  LEU A  94      91.920 -13.997  20.194  1.00  0.00           H  
ATOM   1427 1HD1 LEU A  94      89.907 -15.268  19.597  1.00  0.00           H  
ATOM   1428 2HD1 LEU A  94      91.370 -16.277  19.514  1.00  0.00           H  
ATOM   1429 3HD1 LEU A  94      90.258 -16.433  20.895  1.00  0.00           H  
ATOM   1430 1HD2 LEU A  94      89.777 -13.402  21.272  1.00  0.00           H  
ATOM   1431 2HD2 LEU A  94      90.125 -14.542  22.594  1.00  0.00           H  
ATOM   1432 3HD2 LEU A  94      91.148 -13.103  22.366  1.00  0.00           H  
ATOM   1433  N   ALA A  95      95.225 -14.437  20.344  1.00  0.00           N  
ATOM   1434  CA  ALA A  95      95.970 -13.578  19.443  1.00  0.00           C  
ATOM   1435  C   ALA A  95      96.747 -14.365  18.401  1.00  0.00           C  
ATOM   1436  O   ALA A  95      96.819 -13.987  17.233  1.00  0.00           O  
ATOM   1437  CB  ALA A  95      96.915 -12.688  20.237  1.00  0.00           C  
ATOM   1438  H   ALA A  95      95.501 -14.463  21.284  1.00  0.00           H  
ATOM   1439  HA  ALA A  95      95.258 -12.952  18.905  1.00  0.00           H  
ATOM   1440 1HB  ALA A  95      97.462 -12.037  19.554  1.00  0.00           H  
ATOM   1441 2HB  ALA A  95      96.340 -12.079  20.936  1.00  0.00           H  
ATOM   1442 3HB  ALA A  95      97.619 -13.307  20.790  1.00  0.00           H  
ATOM   1443  N   GLU A  96      97.357 -15.445  18.834  1.00  0.00           N  
ATOM   1444  CA  GLU A  96      98.074 -16.328  17.933  1.00  0.00           C  
ATOM   1445  C   GLU A  96      97.163 -16.957  16.891  1.00  0.00           C  
ATOM   1446  O   GLU A  96      97.523 -17.093  15.723  1.00  0.00           O  
ATOM   1447  CB  GLU A  96      98.779 -17.428  18.730  1.00  0.00           C  
ATOM   1448  CG  GLU A  96      99.619 -18.376  17.885  1.00  0.00           C  
ATOM   1449  CD  GLU A  96     100.356 -19.395  18.708  1.00  0.00           C  
ATOM   1450  OE1 GLU A  96     100.239 -19.358  19.910  1.00  0.00           O  
ATOM   1451  OE2 GLU A  96     101.037 -20.213  18.135  1.00  0.00           O  
ATOM   1452  H   GLU A  96      97.283 -15.713  19.774  1.00  0.00           H  
ATOM   1453  HA  GLU A  96      98.824 -15.743  17.399  1.00  0.00           H  
ATOM   1454 1HB  GLU A  96      99.434 -16.975  19.475  1.00  0.00           H  
ATOM   1455 2HB  GLU A  96      98.038 -18.023  19.263  1.00  0.00           H  
ATOM   1456 1HG  GLU A  96      98.967 -18.895  17.183  1.00  0.00           H  
ATOM   1457 2HG  GLU A  96     100.337 -17.793  17.309  1.00  0.00           H  
ATOM   1458  N   VAL A  97      95.993 -17.370  17.324  1.00  0.00           N  
ATOM   1459  CA  VAL A  97      95.000 -17.922  16.423  1.00  0.00           C  
ATOM   1460  C   VAL A  97      94.539 -16.917  15.381  1.00  0.00           C  
ATOM   1461  O   VAL A  97      94.342 -17.247  14.213  1.00  0.00           O  
ATOM   1462  CB  VAL A  97      93.780 -18.412  17.225  1.00  0.00           C  
ATOM   1463  CG1 VAL A  97      92.650 -18.809  16.287  1.00  0.00           C  
ATOM   1464  CG2 VAL A  97      94.179 -19.581  18.113  1.00  0.00           C  
ATOM   1465  H   VAL A  97      95.743 -17.250  18.264  1.00  0.00           H  
ATOM   1466  HA  VAL A  97      95.442 -18.770  15.898  1.00  0.00           H  
ATOM   1467  HB  VAL A  97      93.411 -17.594  17.844  1.00  0.00           H  
ATOM   1468 1HG1 VAL A  97      91.796 -19.153  16.870  1.00  0.00           H  
ATOM   1469 2HG1 VAL A  97      92.356 -17.948  15.687  1.00  0.00           H  
ATOM   1470 3HG1 VAL A  97      92.987 -19.612  15.631  1.00  0.00           H  
ATOM   1471 1HG2 VAL A  97      93.312 -19.922  18.677  1.00  0.00           H  
ATOM   1472 2HG2 VAL A  97      94.554 -20.397  17.494  1.00  0.00           H  
ATOM   1473 3HG2 VAL A  97      94.960 -19.263  18.804  1.00  0.00           H  
ATOM   1474  N   GLY A  98      94.335 -15.693  15.814  1.00  0.00           N  
ATOM   1475  CA  GLY A  98      93.963 -14.618  14.913  1.00  0.00           C  
ATOM   1476  C   GLY A  98      95.034 -14.339  13.871  1.00  0.00           C  
ATOM   1477  O   GLY A  98      94.743 -14.088  12.703  1.00  0.00           O  
ATOM   1478  H   GLY A  98      94.496 -15.467  16.754  1.00  0.00           H  
ATOM   1479 1HA  GLY A  98      93.032 -14.873  14.407  1.00  0.00           H  
ATOM   1480 2HA  GLY A  98      93.779 -13.710  15.486  1.00  0.00           H  
ATOM   1481  N   GLU A  99      96.275 -14.351  14.304  1.00  0.00           N  
ATOM   1482  CA  GLU A  99      97.397 -14.171  13.403  1.00  0.00           C  
ATOM   1483  C   GLU A  99      97.487 -15.274  12.361  1.00  0.00           C  
ATOM   1484  O   GLU A  99      97.784 -15.031  11.193  1.00  0.00           O  
ATOM   1485  CB  GLU A  99      98.702 -14.109  14.199  1.00  0.00           C  
ATOM   1486  CG  GLU A  99      98.869 -12.848  15.036  1.00  0.00           C  
ATOM   1487  CD  GLU A  99     100.123 -12.858  15.864  1.00  0.00           C  
ATOM   1488  OE1 GLU A  99     100.793 -13.862  15.882  1.00  0.00           O  
ATOM   1489  OE2 GLU A  99     100.412 -11.859  16.480  1.00  0.00           O  
ATOM   1490  H   GLU A  99      96.469 -14.549  15.244  1.00  0.00           H  
ATOM   1491  HA  GLU A  99      97.264 -13.230  12.869  1.00  0.00           H  
ATOM   1492 1HB  GLU A  99      98.760 -14.966  14.871  1.00  0.00           H  
ATOM   1493 2HB  GLU A  99      99.549 -14.171  13.516  1.00  0.00           H  
ATOM   1494 1HG  GLU A  99      98.892 -11.985  14.372  1.00  0.00           H  
ATOM   1495 2HG  GLU A  99      98.006 -12.744  15.693  1.00  0.00           H  
ATOM   1496  N   LEU A 100      97.260 -16.494  12.794  1.00  0.00           N  
ATOM   1497  CA  LEU A 100      97.241 -17.630  11.893  1.00  0.00           C  
ATOM   1498  C   LEU A 100      96.140 -17.527  10.851  1.00  0.00           C  
ATOM   1499  O   LEU A 100      96.327 -17.863   9.683  1.00  0.00           O  
ATOM   1500  CB  LEU A 100      97.066 -18.926  12.695  1.00  0.00           C  
ATOM   1501  CG  LEU A 100      98.260 -19.334  13.567  1.00  0.00           C  
ATOM   1502  CD1 LEU A 100      97.872 -20.524  14.435  1.00  0.00           C  
ATOM   1503  CD2 LEU A 100      99.448 -19.671  12.678  1.00  0.00           C  
ATOM   1504  H   LEU A 100      97.030 -16.651  13.734  1.00  0.00           H  
ATOM   1505  HA  LEU A 100      98.192 -17.667  11.363  1.00  0.00           H  
ATOM   1506 1HB  LEU A 100      96.201 -18.816  13.347  1.00  0.00           H  
ATOM   1507 2HB  LEU A 100      96.869 -19.741  11.999  1.00  0.00           H  
ATOM   1508  HG  LEU A 100      98.525 -18.511  14.231  1.00  0.00           H  
ATOM   1509 1HD1 LEU A 100      98.720 -20.814  15.055  1.00  0.00           H  
ATOM   1510 2HD1 LEU A 100      97.033 -20.250  15.075  1.00  0.00           H  
ATOM   1511 3HD1 LEU A 100      97.585 -21.360  13.798  1.00  0.00           H  
ATOM   1512 1HD2 LEU A 100     100.296 -19.960  13.298  1.00  0.00           H  
ATOM   1513 2HD2 LEU A 100      99.184 -20.495  12.015  1.00  0.00           H  
ATOM   1514 3HD2 LEU A 100      99.715 -18.798  12.082  1.00  0.00           H  
ATOM   1515  N   THR A 101      94.978 -17.092  11.284  1.00  0.00           N  
ATOM   1516  CA  THR A 101      93.862 -16.876  10.383  1.00  0.00           C  
ATOM   1517  C   THR A 101      94.155 -15.809   9.341  1.00  0.00           C  
ATOM   1518  O   THR A 101      93.792 -15.936   8.173  1.00  0.00           O  
ATOM   1519  CB  THR A 101      92.596 -16.488  11.169  1.00  0.00           C  
ATOM   1520  OG1 THR A 101      92.238 -17.553  12.059  1.00  0.00           O  
ATOM   1521  CG2 THR A 101      91.440 -16.217  10.219  1.00  0.00           C  
ATOM   1522  H   THR A 101      94.863 -16.839  12.224  1.00  0.00           H  
ATOM   1523  HA  THR A 101      93.666 -17.804   9.846  1.00  0.00           H  
ATOM   1524  HB  THR A 101      92.793 -15.592  11.757  1.00  0.00           H  
ATOM   1525  HG1 THR A 101      92.959 -17.712  12.673  1.00  0.00           H  
ATOM   1526 1HG2 THR A 101      90.554 -15.944  10.792  1.00  0.00           H  
ATOM   1527 2HG2 THR A 101      91.704 -15.400   9.548  1.00  0.00           H  
ATOM   1528 3HG2 THR A 101      91.232 -17.113   9.634  1.00  0.00           H  
ATOM   1529  N   GLY A 102      94.785 -14.741   9.774  1.00  0.00           N  
ATOM   1530  CA  GLY A 102      95.191 -13.679   8.873  1.00  0.00           C  
ATOM   1531  C   GLY A 102      96.191 -14.153   7.831  1.00  0.00           C  
ATOM   1532  O   GLY A 102      96.130 -13.774   6.663  1.00  0.00           O  
ATOM   1533  H   GLY A 102      95.054 -14.671  10.714  1.00  0.00           H  
ATOM   1534 1HA  GLY A 102      94.314 -13.276   8.367  1.00  0.00           H  
ATOM   1535 2HA  GLY A 102      95.633 -12.865   9.446  1.00  0.00           H  
ATOM   1536  N   GLU A 103      97.134 -14.959   8.264  1.00  0.00           N  
ATOM   1537  CA  GLU A 103      98.109 -15.544   7.363  1.00  0.00           C  
ATOM   1538  C   GLU A 103      97.469 -16.446   6.321  1.00  0.00           C  
ATOM   1539  O   GLU A 103      97.853 -16.451   5.153  1.00  0.00           O  
ATOM   1540  CB  GLU A 103      99.148 -16.337   8.160  1.00  0.00           C  
ATOM   1541  CG  GLU A 103     100.087 -15.479   8.996  1.00  0.00           C  
ATOM   1542  CD  GLU A 103     101.040 -16.294   9.825  1.00  0.00           C  
ATOM   1543  OE1 GLU A 103     100.906 -17.494   9.843  1.00  0.00           O  
ATOM   1544  OE2 GLU A 103     101.905 -15.716  10.441  1.00  0.00           O  
ATOM   1545  H   GLU A 103      97.156 -15.236   9.204  1.00  0.00           H  
ATOM   1546  HA  GLU A 103      98.614 -14.738   6.829  1.00  0.00           H  
ATOM   1547 1HB  GLU A 103      98.640 -17.029   8.831  1.00  0.00           H  
ATOM   1548 2HB  GLU A 103      99.755 -16.930   7.476  1.00  0.00           H  
ATOM   1549 1HG  GLU A 103     100.661 -14.834   8.332  1.00  0.00           H  
ATOM   1550 2HG  GLU A 103      99.494 -14.844   9.652  1.00  0.00           H  
ATOM   1551  N   ALA A 104      96.511 -17.234   6.754  1.00  0.00           N  
ATOM   1552  CA  ALA A 104      95.766 -18.093   5.853  1.00  0.00           C  
ATOM   1553  C   ALA A 104      94.989 -17.306   4.811  1.00  0.00           C  
ATOM   1554  O   ALA A 104      94.917 -17.684   3.643  1.00  0.00           O  
ATOM   1555  CB  ALA A 104      94.821 -18.983   6.647  1.00  0.00           C  
ATOM   1556  H   ALA A 104      96.234 -17.208   7.694  1.00  0.00           H  
ATOM   1557  HA  ALA A 104      96.478 -18.719   5.315  1.00  0.00           H  
ATOM   1558 1HB  ALA A 104      94.274 -19.634   5.964  1.00  0.00           H  
ATOM   1559 2HB  ALA A 104      95.396 -19.592   7.346  1.00  0.00           H  
ATOM   1560 3HB  ALA A 104      94.117 -18.364   7.200  1.00  0.00           H  
ATOM   1561  N   LEU A 105      94.378 -16.226   5.244  1.00  0.00           N  
ATOM   1562  CA  LEU A 105      93.662 -15.343   4.343  1.00  0.00           C  
ATOM   1563  C   LEU A 105      94.572 -14.714   3.301  1.00  0.00           C  
ATOM   1564  O   LEU A 105      94.213 -14.578   2.133  1.00  0.00           O  
ATOM   1565  CB  LEU A 105      92.963 -14.238   5.145  1.00  0.00           C  
ATOM   1566  CG  LEU A 105      91.786 -14.692   6.018  1.00  0.00           C  
ATOM   1567  CD1 LEU A 105      91.319 -13.532   6.885  1.00  0.00           C  
ATOM   1568  CD2 LEU A 105      90.660 -15.198   5.128  1.00  0.00           C  
ATOM   1569  H   LEU A 105      94.453 -15.958   6.184  1.00  0.00           H  
ATOM   1570  HA  LEU A 105      92.910 -15.926   3.813  1.00  0.00           H  
ATOM   1571 1HB  LEU A 105      93.696 -13.766   5.798  1.00  0.00           H  
ATOM   1572 2HB  LEU A 105      92.590 -13.487   4.449  1.00  0.00           H  
ATOM   1573  HG  LEU A 105      92.112 -15.494   6.681  1.00  0.00           H  
ATOM   1574 1HD1 LEU A 105      90.482 -13.855   7.505  1.00  0.00           H  
ATOM   1575 2HD1 LEU A 105      92.138 -13.203   7.525  1.00  0.00           H  
ATOM   1576 3HD1 LEU A 105      91.001 -12.707   6.249  1.00  0.00           H  
ATOM   1577 1HD2 LEU A 105      89.824 -15.522   5.748  1.00  0.00           H  
ATOM   1578 2HD2 LEU A 105      90.332 -14.397   4.465  1.00  0.00           H  
ATOM   1579 3HD2 LEU A 105      91.017 -16.038   4.532  1.00  0.00           H  
ATOM   1580  N   LEU A 106      95.742 -14.301   3.734  1.00  0.00           N  
ATOM   1581  CA  LEU A 106      96.736 -13.749   2.833  1.00  0.00           C  
ATOM   1582  C   LEU A 106      97.197 -14.754   1.791  1.00  0.00           C  
ATOM   1583  O   LEU A 106      97.394 -14.424   0.623  1.00  0.00           O  
ATOM   1584  CB  LEU A 106      97.946 -13.253   3.635  1.00  0.00           C  
ATOM   1585  CG  LEU A 106      99.043 -12.556   2.821  1.00  0.00           C  
ATOM   1586  CD1 LEU A 106      98.460 -11.336   2.121  1.00  0.00           C  
ATOM   1587  CD2 LEU A 106     100.188 -12.163   3.743  1.00  0.00           C  
ATOM   1588  H   LEU A 106      95.993 -14.421   4.674  1.00  0.00           H  
ATOM   1589  HA  LEU A 106      96.293 -12.906   2.303  1.00  0.00           H  
ATOM   1590 1HB  LEU A 106      97.597 -12.551   4.390  1.00  0.00           H  
ATOM   1591 2HB  LEU A 106      98.399 -14.105   4.142  1.00  0.00           H  
ATOM   1592  HG  LEU A 106      99.413 -13.235   2.052  1.00  0.00           H  
ATOM   1593 1HD1 LEU A 106      99.240 -10.841   1.543  1.00  0.00           H  
ATOM   1594 2HD1 LEU A 106      97.657 -11.648   1.454  1.00  0.00           H  
ATOM   1595 3HD1 LEU A 106      98.066 -10.644   2.865  1.00  0.00           H  
ATOM   1596 1HD2 LEU A 106     100.968 -11.668   3.164  1.00  0.00           H  
ATOM   1597 2HD2 LEU A 106      99.819 -11.482   4.511  1.00  0.00           H  
ATOM   1598 3HD2 LEU A 106     100.597 -13.056   4.216  1.00  0.00           H  
ATOM   1599  N   ARG A 107      97.284 -16.024   2.173  1.00  0.00           N  
ATOM   1600  CA  ARG A 107      97.645 -17.070   1.210  1.00  0.00           C  
ATOM   1601  C   ARG A 107      96.510 -17.521   0.274  1.00  0.00           C  
ATOM   1602  O   ARG A 107      96.773 -18.090  -0.786  1.00  0.00           O  
ATOM   1603  CB  ARG A 107      98.163 -18.288   1.960  1.00  0.00           C  
ATOM   1604  CG  ARG A 107      99.517 -18.102   2.625  1.00  0.00           C  
ATOM   1605  CD  ARG A 107     100.076 -19.392   3.104  1.00  0.00           C  
ATOM   1606  NE  ARG A 107      99.258 -19.983   4.150  1.00  0.00           N  
ATOM   1607  CZ  ARG A 107      99.384 -19.714   5.464  1.00  0.00           C  
ATOM   1608  NH1 ARG A 107     100.297 -18.864   5.876  1.00  0.00           N  
ATOM   1609  NH2 ARG A 107      98.589 -20.305   6.339  1.00  0.00           N  
ATOM   1610  H   ARG A 107      97.108 -16.269   3.136  1.00  0.00           H  
ATOM   1611  HA  ARG A 107      98.419 -16.673   0.553  1.00  0.00           H  
ATOM   1612 1HB  ARG A 107      97.451 -18.568   2.735  1.00  0.00           H  
ATOM   1613 2HB  ARG A 107      98.247 -19.130   1.272  1.00  0.00           H  
ATOM   1614 1HG  ARG A 107     100.217 -17.669   1.911  1.00  0.00           H  
ATOM   1615 2HG  ARG A 107      99.413 -17.434   3.482  1.00  0.00           H  
ATOM   1616 1HD  ARG A 107     100.129 -20.096   2.274  1.00  0.00           H  
ATOM   1617 2HD  ARG A 107     101.076 -19.229   3.505  1.00  0.00           H  
ATOM   1618  HE  ARG A 107      98.543 -20.643   3.872  1.00  0.00           H  
ATOM   1619 1HH1 ARG A 107     100.905 -18.412   5.208  1.00  0.00           H  
ATOM   1620 2HH1 ARG A 107     100.392 -18.662   6.861  1.00  0.00           H  
ATOM   1621 1HH2 ARG A 107      97.886 -20.959   6.022  1.00  0.00           H  
ATOM   1622 2HH2 ARG A 107      98.683 -20.104   7.323  1.00  0.00           H  
ATOM   1623  N   THR A 108      95.258 -17.340   0.693  1.00  0.00           N  
ATOM   1624  CA  THR A 108      94.126 -17.940  -0.026  1.00  0.00           C  
ATOM   1625  C   THR A 108      93.632 -17.041  -1.157  1.00  0.00           C  
ATOM   1626  O   THR A 108      93.289 -15.880  -0.934  1.00  0.00           O  
ATOM   1627  CB  THR A 108      92.959 -18.242   0.933  1.00  0.00           C  
ATOM   1628  OG1 THR A 108      93.390 -19.171   1.936  1.00  0.00           O  
ATOM   1629  CG2 THR A 108      91.782 -18.832   0.171  1.00  0.00           C  
ATOM   1630  H   THR A 108      95.088 -16.822   1.543  1.00  0.00           H  
ATOM   1631  HA  THR A 108      94.452 -18.887  -0.457  1.00  0.00           H  
ATOM   1632  HB  THR A 108      92.643 -17.321   1.422  1.00  0.00           H  
ATOM   1633  HG1 THR A 108      94.120 -18.791   2.431  1.00  0.00           H  
ATOM   1634 1HG2 THR A 108      90.967 -19.039   0.865  1.00  0.00           H  
ATOM   1635 2HG2 THR A 108      91.445 -18.123  -0.585  1.00  0.00           H  
ATOM   1636 3HG2 THR A 108      92.090 -19.759  -0.312  1.00  0.00           H  
ATOM   1637  N   GLU A 109      93.603 -17.587  -2.371  1.00  0.00           N  
ATOM   1638  CA  GLU A 109      93.159 -16.840  -3.547  1.00  0.00           C  
ATOM   1639  C   GLU A 109      91.646 -16.870  -3.723  1.00  0.00           C  
ATOM   1640  O   GLU A 109      91.032 -15.852  -4.043  1.00  0.00           O  
ATOM   1641  CB  GLU A 109      93.829 -17.396  -4.806  1.00  0.00           C  
ATOM   1642  CG  GLU A 109      95.332 -17.163  -4.872  1.00  0.00           C  
ATOM   1643  CD  GLU A 109      95.961 -17.754  -6.103  1.00  0.00           C  
ATOM   1644  OE1 GLU A 109      95.274 -18.426  -6.834  1.00  0.00           O  
ATOM   1645  OE2 GLU A 109      97.131 -17.533  -6.313  1.00  0.00           O  
ATOM   1646  H   GLU A 109      93.900 -18.546  -2.483  1.00  0.00           H  
ATOM   1647  HA  GLU A 109      93.461 -15.799  -3.429  1.00  0.00           H  
ATOM   1648 1HB  GLU A 109      93.654 -18.470  -4.867  1.00  0.00           H  
ATOM   1649 2HB  GLU A 109      93.381 -16.939  -5.688  1.00  0.00           H  
ATOM   1650 1HG  GLU A 109      95.524 -16.091  -4.859  1.00  0.00           H  
ATOM   1651 2HG  GLU A 109      95.796 -17.599  -3.988  1.00  0.00           H  
ATOM   1652  N   ASP A 110      91.052 -18.047  -3.557  1.00  0.00           N  
ATOM   1653  CA  ASP A 110      89.630 -18.223  -3.823  1.00  0.00           C  
ATOM   1654  C   ASP A 110      88.797 -17.507  -2.771  1.00  0.00           C  
ATOM   1655  O   ASP A 110      89.030 -17.660  -1.572  1.00  0.00           O  
ATOM   1656  CB  ASP A 110      89.264 -19.709  -3.852  1.00  0.00           C  
ATOM   1657  CG  ASP A 110      87.816 -19.955  -4.254  1.00  0.00           C  
ATOM   1658  OD1 ASP A 110      87.542 -19.976  -5.430  1.00  0.00           O  
ATOM   1659  OD2 ASP A 110      86.999 -20.120  -3.380  1.00  0.00           O  
ATOM   1660  H   ASP A 110      91.604 -18.843  -3.266  1.00  0.00           H  
ATOM   1661  HA  ASP A 110      89.406 -17.800  -4.803  1.00  0.00           H  
ATOM   1662 1HB  ASP A 110      89.915 -20.230  -4.555  1.00  0.00           H  
ATOM   1663 2HB  ASP A 110      89.432 -20.145  -2.867  1.00  0.00           H  
ATOM   1664  N   PRO A 111      87.852 -16.697  -3.229  1.00  0.00           N  
ATOM   1665  CA  PRO A 111      87.063 -15.866  -2.334  1.00  0.00           C  
ATOM   1666  C   PRO A 111      86.243 -16.709  -1.357  1.00  0.00           C  
ATOM   1667  O   PRO A 111      86.200 -16.417  -0.163  1.00  0.00           O  
ATOM   1668  CB  PRO A 111      86.165 -15.087  -3.300  1.00  0.00           C  
ATOM   1669  CG  PRO A 111      86.092 -15.954  -4.511  1.00  0.00           C  
ATOM   1670  CD  PRO A 111      87.446 -16.608  -4.585  1.00  0.00           C  
ATOM   1671  HA  PRO A 111      87.742 -15.235  -1.757  1.00  0.00           H  
ATOM   1672 1HB  PRO A 111      85.181 -14.912  -2.841  1.00  0.00           H  
ATOM   1673 2HB  PRO A 111      86.603 -14.100  -3.508  1.00  0.00           H  
ATOM   1674 1HG  PRO A 111      85.274 -16.682  -4.408  1.00  0.00           H  
ATOM   1675 2HG  PRO A 111      85.866 -15.346  -5.400  1.00  0.00           H  
ATOM   1676 1HD  PRO A 111      87.346 -17.609  -5.031  1.00  0.00           H  
ATOM   1677 2HD  PRO A 111      88.124 -15.982  -5.184  1.00  0.00           H  
ATOM   1678  N   GLU A 112      85.553 -17.720  -1.880  1.00  0.00           N  
ATOM   1679  CA  GLU A 112      84.604 -18.482  -1.074  1.00  0.00           C  
ATOM   1680  C   GLU A 112      85.311 -19.321  -0.025  1.00  0.00           C  
ATOM   1681  O   GLU A 112      84.962 -19.290   1.155  1.00  0.00           O  
ATOM   1682  CB  GLU A 112      83.751 -19.385  -1.967  1.00  0.00           C  
ATOM   1683  CG  GLU A 112      82.683 -20.176  -1.224  1.00  0.00           C  
ATOM   1684  CD  GLU A 112      81.814 -20.992  -2.141  1.00  0.00           C  
ATOM   1685  OE1 GLU A 112      82.018 -20.932  -3.330  1.00  0.00           O  
ATOM   1686  OE2 GLU A 112      80.946 -21.675  -1.652  1.00  0.00           O  
ATOM   1687  H   GLU A 112      85.657 -17.938  -2.861  1.00  0.00           H  
ATOM   1688  HA  GLU A 112      83.939 -17.783  -0.568  1.00  0.00           H  
ATOM   1689 1HB  GLU A 112      83.253 -18.782  -2.726  1.00  0.00           H  
ATOM   1690 2HB  GLU A 112      84.394 -20.098  -2.485  1.00  0.00           H  
ATOM   1691 1HG  GLU A 112      83.168 -20.843  -0.513  1.00  0.00           H  
ATOM   1692 2HG  GLU A 112      82.059 -19.483  -0.662  1.00  0.00           H  
ATOM   1693  N   GLY A 113      86.353 -20.006  -0.456  1.00  0.00           N  
ATOM   1694  CA  GLY A 113      87.235 -20.740   0.431  1.00  0.00           C  
ATOM   1695  C   GLY A 113      87.870 -19.851   1.488  1.00  0.00           C  
ATOM   1696  O   GLY A 113      87.922 -20.191   2.668  1.00  0.00           O  
ATOM   1697  H   GLY A 113      86.533 -20.018  -1.449  1.00  0.00           H  
ATOM   1698 1HA  GLY A 113      86.676 -21.534   0.925  1.00  0.00           H  
ATOM   1699 2HA  GLY A 113      88.024 -21.216  -0.152  1.00  0.00           H  
ATOM   1700  N   ARG A 114      88.382 -18.721   1.054  1.00  0.00           N  
ATOM   1701  CA  ARG A 114      89.018 -17.779   1.955  1.00  0.00           C  
ATOM   1702  C   ARG A 114      88.055 -17.232   2.998  1.00  0.00           C  
ATOM   1703  O   ARG A 114      88.401 -17.064   4.166  1.00  0.00           O  
ATOM   1704  CB  ARG A 114      89.612 -16.621   1.168  1.00  0.00           C  
ATOM   1705  CG  ARG A 114      90.282 -15.549   2.015  1.00  0.00           C  
ATOM   1706  CD  ARG A 114      91.494 -16.069   2.697  1.00  0.00           C  
ATOM   1707  NE  ARG A 114      92.113 -15.062   3.545  1.00  0.00           N  
ATOM   1708  CZ  ARG A 114      91.760 -14.815   4.821  1.00  0.00           C  
ATOM   1709  NH1 ARG A 114      90.794 -15.508   5.382  1.00  0.00           N  
ATOM   1710  NH2 ARG A 114      92.385 -13.876   5.510  1.00  0.00           N  
ATOM   1711  H   ARG A 114      88.284 -18.461   0.115  1.00  0.00           H  
ATOM   1712  HA  ARG A 114      89.821 -18.295   2.483  1.00  0.00           H  
ATOM   1713 1HB  ARG A 114      90.354 -16.999   0.468  1.00  0.00           H  
ATOM   1714 2HB  ARG A 114      88.828 -16.137   0.585  1.00  0.00           H  
ATOM   1715 1HG  ARG A 114      90.577 -14.715   1.379  1.00  0.00           H  
ATOM   1716 2HG  ARG A 114      89.585 -15.198   2.776  1.00  0.00           H  
ATOM   1717 1HD  ARG A 114      91.225 -16.920   3.321  1.00  0.00           H  
ATOM   1718 2HD  ARG A 114      92.225 -16.382   1.952  1.00  0.00           H  
ATOM   1719  HE  ARG A 114      92.861 -14.508   3.148  1.00  0.00           H  
ATOM   1720 1HH1 ARG A 114      90.316 -16.226   4.855  1.00  0.00           H  
ATOM   1721 2HH1 ARG A 114      90.529 -15.323   6.338  1.00  0.00           H  
ATOM   1722 1HH2 ARG A 114      93.128 -13.343   5.079  1.00  0.00           H  
ATOM   1723 2HH2 ARG A 114      92.121 -13.691   6.466  1.00  0.00           H  
ATOM   1724  N   ARG A 115      86.854 -16.924   2.564  1.00  0.00           N  
ATOM   1725  CA  ARG A 115      85.816 -16.461   3.465  1.00  0.00           C  
ATOM   1726  C   ARG A 115      85.445 -17.504   4.508  1.00  0.00           C  
ATOM   1727  O   ARG A 115      85.220 -17.192   5.676  1.00  0.00           O  
ATOM   1728  CB  ARG A 115      84.571 -16.078   2.678  1.00  0.00           C  
ATOM   1729  CG  ARG A 115      83.432 -15.519   3.516  1.00  0.00           C  
ATOM   1730  CD  ARG A 115      82.277 -15.116   2.673  1.00  0.00           C  
ATOM   1731  NE  ARG A 115      81.663 -16.257   2.014  1.00  0.00           N  
ATOM   1732  CZ  ARG A 115      80.808 -16.171   0.976  1.00  0.00           C  
ATOM   1733  NH1 ARG A 115      80.477 -14.995   0.492  1.00  0.00           N  
ATOM   1734  NH2 ARG A 115      80.302 -17.271   0.445  1.00  0.00           N  
ATOM   1735  H   ARG A 115      86.615 -17.065   1.625  1.00  0.00           H  
ATOM   1736  HA  ARG A 115      86.183 -15.580   3.992  1.00  0.00           H  
ATOM   1737 1HB  ARG A 115      84.829 -15.329   1.931  1.00  0.00           H  
ATOM   1738 2HB  ARG A 115      84.192 -16.952   2.149  1.00  0.00           H  
ATOM   1739 1HG  ARG A 115      83.094 -16.277   4.222  1.00  0.00           H  
ATOM   1740 2HG  ARG A 115      83.780 -14.642   4.064  1.00  0.00           H  
ATOM   1741 1HD  ARG A 115      81.523 -14.635   3.296  1.00  0.00           H  
ATOM   1742 2HD  ARG A 115      82.612 -14.419   1.906  1.00  0.00           H  
ATOM   1743  HE  ARG A 115      81.893 -17.179   2.359  1.00  0.00           H  
ATOM   1744 1HH1 ARG A 115      80.863 -14.155   0.898  1.00  0.00           H  
ATOM   1745 2HH1 ARG A 115      79.836 -14.931  -0.286  1.00  0.00           H  
ATOM   1746 1HH2 ARG A 115      80.556 -18.176   0.817  1.00  0.00           H  
ATOM   1747 2HH2 ARG A 115      79.661 -17.208  -0.332  1.00  0.00           H  
ATOM   1748  N   ALA A 116      85.350 -18.741   4.074  1.00  0.00           N  
ATOM   1749  CA  ALA A 116      85.074 -19.844   4.975  1.00  0.00           C  
ATOM   1750  C   ALA A 116      86.165 -20.028   6.018  1.00  0.00           C  
ATOM   1751  O   ALA A 116      85.898 -20.304   7.186  1.00  0.00           O  
ATOM   1752  CB  ALA A 116      84.888 -21.128   4.181  1.00  0.00           C  
ATOM   1753  H   ALA A 116      85.531 -18.952   3.135  1.00  0.00           H  
ATOM   1754  HA  ALA A 116      84.151 -19.628   5.514  1.00  0.00           H  
ATOM   1755 1HB  ALA A 116      84.669 -21.949   4.863  1.00  0.00           H  
ATOM   1756 2HB  ALA A 116      84.060 -21.006   3.481  1.00  0.00           H  
ATOM   1757 3HB  ALA A 116      85.800 -21.349   3.628  1.00  0.00           H  
ATOM   1758  N   LEU A 117      87.400 -19.907   5.584  1.00  0.00           N  
ATOM   1759  CA  LEU A 117      88.534 -19.986   6.485  1.00  0.00           C  
ATOM   1760  C   LEU A 117      88.526 -18.880   7.528  1.00  0.00           C  
ATOM   1761  O   LEU A 117      88.844 -19.096   8.696  1.00  0.00           O  
ATOM   1762  CB  LEU A 117      89.840 -19.923   5.683  1.00  0.00           C  
ATOM   1763  CG  LEU A 117      91.129 -20.100   6.495  1.00  0.00           C  
ATOM   1764  CD1 LEU A 117      92.225 -20.653   5.595  1.00  0.00           C  
ATOM   1765  CD2 LEU A 117      91.538 -18.763   7.097  1.00  0.00           C  
ATOM   1766  H   LEU A 117      87.576 -19.692   4.645  1.00  0.00           H  
ATOM   1767  HA  LEU A 117      88.490 -20.938   7.014  1.00  0.00           H  
ATOM   1768 1HB  LEU A 117      89.819 -20.702   4.922  1.00  0.00           H  
ATOM   1769 2HB  LEU A 117      89.894 -18.956   5.182  1.00  0.00           H  
ATOM   1770  HG  LEU A 117      90.959 -20.820   7.295  1.00  0.00           H  
ATOM   1771 1HD1 LEU A 117      93.141 -20.779   6.173  1.00  0.00           H  
ATOM   1772 2HD1 LEU A 117      91.915 -21.618   5.194  1.00  0.00           H  
ATOM   1773 3HD1 LEU A 117      92.406 -19.960   4.775  1.00  0.00           H  
ATOM   1774 1HD2 LEU A 117      92.454 -18.889   7.675  1.00  0.00           H  
ATOM   1775 2HD2 LEU A 117      91.710 -18.042   6.298  1.00  0.00           H  
ATOM   1776 3HD2 LEU A 117      90.744 -18.400   7.749  1.00  0.00           H  
ATOM   1777  N   GLY A 118      88.192 -17.685   7.094  1.00  0.00           N  
ATOM   1778  CA  GLY A 118      88.074 -16.554   7.995  1.00  0.00           C  
ATOM   1779  C   GLY A 118      86.985 -16.754   9.038  1.00  0.00           C  
ATOM   1780  O   GLY A 118      87.143 -16.403  10.206  1.00  0.00           O  
ATOM   1781  H   GLY A 118      87.950 -17.548   6.155  1.00  0.00           H  
ATOM   1782 1HA  GLY A 118      89.026 -16.391   8.501  1.00  0.00           H  
ATOM   1783 2HA  GLY A 118      87.856 -15.654   7.422  1.00  0.00           H  
ATOM   1784  N   GLU A 119      85.866 -17.290   8.604  1.00  0.00           N  
ATOM   1785  CA  GLU A 119      84.774 -17.604   9.505  1.00  0.00           C  
ATOM   1786  C   GLU A 119      85.159 -18.641  10.548  1.00  0.00           C  
ATOM   1787  O   GLU A 119      84.788 -18.547  11.716  1.00  0.00           O  
ATOM   1788  CB  GLU A 119      83.567 -18.102   8.708  1.00  0.00           C  
ATOM   1789  CG  GLU A 119      82.336 -18.400   9.552  1.00  0.00           C  
ATOM   1790  CD  GLU A 119      81.148 -18.814   8.729  1.00  0.00           C  
ATOM   1791  OE1 GLU A 119      81.047 -18.381   7.606  1.00  0.00           O  
ATOM   1792  OE2 GLU A 119      80.340 -19.564   9.223  1.00  0.00           O  
ATOM   1793  H   GLU A 119      85.774 -17.553   7.665  1.00  0.00           H  
ATOM   1794  HA  GLU A 119      84.495 -16.695  10.039  1.00  0.00           H  
ATOM   1795 1HB  GLU A 119      83.290 -17.356   7.963  1.00  0.00           H  
ATOM   1796 2HB  GLU A 119      83.834 -19.014   8.174  1.00  0.00           H  
ATOM   1797 1HG  GLU A 119      82.573 -19.198  10.254  1.00  0.00           H  
ATOM   1798 2HG  GLU A 119      82.080 -17.511  10.128  1.00  0.00           H  
ATOM   1799  N   LEU A 120      85.882 -19.649  10.114  1.00  0.00           N  
ATOM   1800  CA  LEU A 120      86.381 -20.671  11.015  1.00  0.00           C  
ATOM   1801  C   LEU A 120      87.334 -20.111  12.058  1.00  0.00           C  
ATOM   1802  O   LEU A 120      87.307 -20.494  13.226  1.00  0.00           O  
ATOM   1803  CB  LEU A 120      87.089 -21.771  10.213  1.00  0.00           C  
ATOM   1804  CG  LEU A 120      87.580 -22.975  11.026  1.00  0.00           C  
ATOM   1805  CD1 LEU A 120      87.650 -24.201  10.125  1.00  0.00           C  
ATOM   1806  CD2 LEU A 120      88.942 -22.660  11.627  1.00  0.00           C  
ATOM   1807  H   LEU A 120      86.156 -19.695   9.175  1.00  0.00           H  
ATOM   1808  HA  LEU A 120      85.535 -21.108  11.544  1.00  0.00           H  
ATOM   1809 1HB  LEU A 120      86.404 -22.141   9.452  1.00  0.00           H  
ATOM   1810 2HB  LEU A 120      87.953 -21.334   9.712  1.00  0.00           H  
ATOM   1811  HG  LEU A 120      86.871 -23.188  11.825  1.00  0.00           H  
ATOM   1812 1HD1 LEU A 120      87.999 -25.058  10.703  1.00  0.00           H  
ATOM   1813 2HD1 LEU A 120      86.659 -24.415   9.724  1.00  0.00           H  
ATOM   1814 3HD1 LEU A 120      88.341 -24.011   9.305  1.00  0.00           H  
ATOM   1815 1HD2 LEU A 120      89.291 -23.517  12.205  1.00  0.00           H  
ATOM   1816 2HD2 LEU A 120      89.653 -22.448  10.828  1.00  0.00           H  
ATOM   1817 3HD2 LEU A 120      88.859 -21.791  12.280  1.00  0.00           H  
ATOM   1818  N   GLY A 121      88.202 -19.224  11.624  1.00  0.00           N  
ATOM   1819  CA  GLY A 121      89.123 -18.556  12.525  1.00  0.00           C  
ATOM   1820  C   GLY A 121      88.405 -17.714  13.568  1.00  0.00           C  
ATOM   1821  O   GLY A 121      88.787 -17.675  14.736  1.00  0.00           O  
ATOM   1822  H   GLY A 121      88.200 -18.947  10.685  1.00  0.00           H  
ATOM   1823 1HA  GLY A 121      89.741 -19.299  13.030  1.00  0.00           H  
ATOM   1824 2HA  GLY A 121      89.793 -17.917  11.952  1.00  0.00           H  
ATOM   1825  N   VAL A 122      87.381 -17.013  13.134  1.00  0.00           N  
ATOM   1826  CA  VAL A 122      86.563 -16.224  14.035  1.00  0.00           C  
ATOM   1827  C   VAL A 122      85.859 -17.076  15.078  1.00  0.00           C  
ATOM   1828  O   VAL A 122      85.753 -16.706  16.246  1.00  0.00           O  
ATOM   1829  CB  VAL A 122      85.511 -15.437  13.232  1.00  0.00           C  
ATOM   1830  CG1 VAL A 122      84.521 -14.762  14.170  1.00  0.00           C  
ATOM   1831  CG2 VAL A 122      86.198 -14.410  12.345  1.00  0.00           C  
ATOM   1832  H   VAL A 122      87.108 -17.065  12.195  1.00  0.00           H  
ATOM   1833  HA  VAL A 122      87.209 -15.519  14.560  1.00  0.00           H  
ATOM   1834  HB  VAL A 122      84.944 -16.132  12.613  1.00  0.00           H  
ATOM   1835 1HG1 VAL A 122      83.783 -14.211  13.586  1.00  0.00           H  
ATOM   1836 2HG1 VAL A 122      84.014 -15.519  14.770  1.00  0.00           H  
ATOM   1837 3HG1 VAL A 122      85.051 -14.074  14.826  1.00  0.00           H  
ATOM   1838 1HG2 VAL A 122      85.447 -13.857  11.780  1.00  0.00           H  
ATOM   1839 2HG2 VAL A 122      86.769 -13.718  12.964  1.00  0.00           H  
ATOM   1840 3HG2 VAL A 122      86.871 -14.918  11.654  1.00  0.00           H  
ATOM   1841  N   ARG A 123      85.346 -18.206  14.644  1.00  0.00           N  
ATOM   1842  CA  ARG A 123      84.710 -19.149  15.545  1.00  0.00           C  
ATOM   1843  C   ARG A 123      85.672 -19.695  16.588  1.00  0.00           C  
ATOM   1844  O   ARG A 123      85.327 -19.863  17.756  1.00  0.00           O  
ATOM   1845  CB  ARG A 123      84.117 -20.309  14.758  1.00  0.00           C  
ATOM   1846  CG  ARG A 123      82.893 -19.958  13.927  1.00  0.00           C  
ATOM   1847  CD  ARG A 123      82.358 -21.144  13.211  1.00  0.00           C  
ATOM   1848  NE  ARG A 123      81.238 -20.798  12.350  1.00  0.00           N  
ATOM   1849  CZ  ARG A 123      79.960 -20.693  12.762  1.00  0.00           C  
ATOM   1850  NH1 ARG A 123      79.656 -20.908  14.023  1.00  0.00           N  
ATOM   1851  NH2 ARG A 123      79.012 -20.372  11.899  1.00  0.00           N  
ATOM   1852  H   ARG A 123      85.444 -18.466  13.705  1.00  0.00           H  
ATOM   1853  HA  ARG A 123      83.912 -18.633  16.077  1.00  0.00           H  
ATOM   1854 1HB  ARG A 123      84.870 -20.712  14.083  1.00  0.00           H  
ATOM   1855 2HB  ARG A 123      83.832 -21.106  15.445  1.00  0.00           H  
ATOM   1856 1HG  ARG A 123      82.111 -19.567  14.578  1.00  0.00           H  
ATOM   1857 2HG  ARG A 123      83.160 -19.203  13.187  1.00  0.00           H  
ATOM   1858 1HD  ARG A 123      83.141 -21.581  12.593  1.00  0.00           H  
ATOM   1859 2HD  ARG A 123      82.015 -21.882  13.936  1.00  0.00           H  
ATOM   1860  HE  ARG A 123      81.432 -20.624  11.373  1.00  0.00           H  
ATOM   1861 1HH1 ARG A 123      80.380 -21.153  14.683  1.00  0.00           H  
ATOM   1862 2HH1 ARG A 123      78.698 -20.829  14.332  1.00  0.00           H  
ATOM   1863 1HH2 ARG A 123      79.246 -20.206  10.930  1.00  0.00           H  
ATOM   1864 2HH2 ARG A 123      78.055 -20.293  12.208  1.00  0.00           H  
ATOM   1865  N   ALA A 124      86.874 -20.003  16.154  1.00  0.00           N  
ATOM   1866  CA  ALA A 124      87.913 -20.465  17.055  1.00  0.00           C  
ATOM   1867  C   ALA A 124      88.284 -19.424  18.098  1.00  0.00           C  
ATOM   1868  O   ALA A 124      88.508 -19.734  19.266  1.00  0.00           O  
ATOM   1869  CB  ALA A 124      89.146 -20.872  16.261  1.00  0.00           C  
ATOM   1870  H   ALA A 124      87.113 -19.862  15.215  1.00  0.00           H  
ATOM   1871  HA  ALA A 124      87.533 -21.334  17.593  1.00  0.00           H  
ATOM   1872 1HB  ALA A 124      89.917 -21.230  16.943  1.00  0.00           H  
ATOM   1873 2HB  ALA A 124      88.883 -21.665  15.561  1.00  0.00           H  
ATOM   1874 3HB  ALA A 124      89.522 -20.011  15.708  1.00  0.00           H  
ATOM   1875  N   ALA A 125      88.378 -18.186  17.664  1.00  0.00           N  
ATOM   1876  CA  ALA A 125      88.653 -17.083  18.565  1.00  0.00           C  
ATOM   1877  C   ALA A 125      87.563 -16.899  19.608  1.00  0.00           C  
ATOM   1878  O   ALA A 125      87.830 -16.623  20.776  1.00  0.00           O  
ATOM   1879  CB  ALA A 125      88.840 -15.799  17.771  1.00  0.00           C  
ATOM   1880  H   ALA A 125      88.198 -17.975  16.725  1.00  0.00           H  
ATOM   1881  HA  ALA A 125      89.587 -17.290  19.090  1.00  0.00           H  
ATOM   1882 1HB  ALA A 125      89.059 -14.978  18.453  1.00  0.00           H  
ATOM   1883 2HB  ALA A 125      89.667 -15.921  17.071  1.00  0.00           H  
ATOM   1884 3HB  ALA A 125      87.928 -15.578  17.218  1.00  0.00           H  
ATOM   1885  N   ARG A 126      86.328 -17.020  19.174  1.00  0.00           N  
ATOM   1886  CA  ARG A 126      85.194 -16.941  20.075  1.00  0.00           C  
ATOM   1887  C   ARG A 126      85.202 -18.047  21.118  1.00  0.00           C  
ATOM   1888  O   ARG A 126      84.885 -17.831  22.286  1.00  0.00           O  
ATOM   1889  CB  ARG A 126      83.893 -17.007  19.288  1.00  0.00           C  
ATOM   1890  CG  ARG A 126      83.587 -15.773  18.454  1.00  0.00           C  
ATOM   1891  CD  ARG A 126      82.334 -15.935  17.673  1.00  0.00           C  
ATOM   1892  NE  ARG A 126      82.037 -14.758  16.874  1.00  0.00           N  
ATOM   1893  CZ  ARG A 126      81.045 -14.680  15.966  1.00  0.00           C  
ATOM   1894  NH1 ARG A 126      80.265 -15.718  15.754  1.00  0.00           N  
ATOM   1895  NH2 ARG A 126      80.855 -13.561  15.288  1.00  0.00           N  
ATOM   1896  H   ARG A 126      86.151 -17.234  18.235  1.00  0.00           H  
ATOM   1897  HA  ARG A 126      85.243 -15.991  20.609  1.00  0.00           H  
ATOM   1898 1HB  ARG A 126      83.919 -17.862  18.615  1.00  0.00           H  
ATOM   1899 2HB  ARG A 126      83.060 -17.156  19.975  1.00  0.00           H  
ATOM   1900 1HG  ARG A 126      83.473 -14.910  19.110  1.00  0.00           H  
ATOM   1901 2HG  ARG A 126      84.406 -15.593  17.757  1.00  0.00           H  
ATOM   1902 1HD  ARG A 126      82.433 -16.788  17.001  1.00  0.00           H  
ATOM   1903 2HD  ARG A 126      81.501 -16.105  18.354  1.00  0.00           H  
ATOM   1904  HE  ARG A 126      82.616 -13.939  17.009  1.00  0.00           H  
ATOM   1905 1HH1 ARG A 126      80.411 -16.572  16.272  1.00  0.00           H  
ATOM   1906 2HH1 ARG A 126      79.522 -15.659  15.073  1.00  0.00           H  
ATOM   1907 1HH2 ARG A 126      81.455 -12.764  15.451  1.00  0.00           H  
ATOM   1908 2HH2 ARG A 126      80.112 -13.503  14.608  1.00  0.00           H  
ATOM   1909  N   GLN A 127      85.535 -19.242  20.684  1.00  0.00           N  
ATOM   1910  CA  GLN A 127      85.654 -20.373  21.585  1.00  0.00           C  
ATOM   1911  C   GLN A 127      86.742 -20.173  22.628  1.00  0.00           C  
ATOM   1912  O   GLN A 127      86.585 -20.524  23.796  1.00  0.00           O  
ATOM   1913  CB  GLN A 127      85.929 -21.652  20.789  1.00  0.00           C  
ATOM   1914  CG  GLN A 127      84.769 -22.107  19.921  1.00  0.00           C  
ATOM   1915  CD  GLN A 127      83.549 -22.488  20.737  1.00  0.00           C  
ATOM   1916  OE1 GLN A 127      82.548 -22.963  20.197  1.00  0.00           O  
ATOM   1917  NE2 GLN A 127      83.628 -22.282  22.047  1.00  0.00           N  
ATOM   1918  H   GLN A 127      85.778 -19.379  19.745  1.00  0.00           H  
ATOM   1919  HA  GLN A 127      84.710 -20.490  22.119  1.00  0.00           H  
ATOM   1920 1HB  GLN A 127      86.794 -21.498  20.143  1.00  0.00           H  
ATOM   1921 2HB  GLN A 127      86.173 -22.461  21.476  1.00  0.00           H  
ATOM   1922 1HG  GLN A 127      84.491 -21.293  19.250  1.00  0.00           H  
ATOM   1923 2HG  GLN A 127      85.081 -22.976  19.343  1.00  0.00           H  
ATOM   1924 1HE2 GLN A 127      82.853 -22.515  22.638  1.00  0.00           H  
ATOM   1925 2HE2 GLN A 127      84.460 -21.895  22.444  1.00  0.00           H  
ATOM   1926  N   LEU A 128      87.861 -19.637  22.194  1.00  0.00           N  
ATOM   1927  CA  LEU A 128      88.954 -19.323  23.095  1.00  0.00           C  
ATOM   1928  C   LEU A 128      88.569 -18.286  24.138  1.00  0.00           C  
ATOM   1929  O   LEU A 128      88.941 -18.381  25.306  1.00  0.00           O  
ATOM   1930  CB  LEU A 128      90.160 -18.817  22.293  1.00  0.00           C  
ATOM   1931  CG  LEU A 128      90.865 -19.863  21.420  1.00  0.00           C  
ATOM   1932  CD1 LEU A 128      91.912 -19.179  20.552  1.00  0.00           C  
ATOM   1933  CD2 LEU A 128      91.498 -20.923  22.309  1.00  0.00           C  
ATOM   1934  H   LEU A 128      87.954 -19.374  21.255  1.00  0.00           H  
ATOM   1935  HA  LEU A 128      89.238 -20.232  23.625  1.00  0.00           H  
ATOM   1936 1HB  LEU A 128      89.829 -18.010  21.641  1.00  0.00           H  
ATOM   1937 2HB  LEU A 128      90.897 -18.415  22.988  1.00  0.00           H  
ATOM   1938  HG  LEU A 128      90.137 -20.333  20.757  1.00  0.00           H  
ATOM   1939 1HD1 LEU A 128      92.412 -19.923  19.931  1.00  0.00           H  
ATOM   1940 2HD1 LEU A 128      91.429 -18.440  19.913  1.00  0.00           H  
ATOM   1941 3HD1 LEU A 128      92.645 -18.685  21.188  1.00  0.00           H  
ATOM   1942 1HD2 LEU A 128      91.999 -21.667  21.688  1.00  0.00           H  
ATOM   1943 2HD2 LEU A 128      92.226 -20.455  22.971  1.00  0.00           H  
ATOM   1944 3HD2 LEU A 128      90.725 -21.408  22.904  1.00  0.00           H  
ATOM   1945  N   ALA A 129      87.845 -17.278  23.704  1.00  0.00           N  
ATOM   1946  CA  ALA A 129      87.348 -16.256  24.605  1.00  0.00           C  
ATOM   1947  C   ALA A 129      86.394 -16.816  25.648  1.00  0.00           C  
ATOM   1948  O   ALA A 129      86.422 -16.433  26.816  1.00  0.00           O  
ATOM   1949  CB  ALA A 129      86.666 -15.152  23.811  1.00  0.00           C  
ATOM   1950  H   ALA A 129      87.572 -17.232  22.765  1.00  0.00           H  
ATOM   1951  HA  ALA A 129      88.194 -15.823  25.139  1.00  0.00           H  
ATOM   1952 1HB  ALA A 129      86.306 -14.381  24.493  1.00  0.00           H  
ATOM   1953 2HB  ALA A 129      87.377 -14.713  23.111  1.00  0.00           H  
ATOM   1954 3HB  ALA A 129      85.825 -15.568  23.259  1.00  0.00           H  
ATOM   1955  N   GLU A 130      85.525 -17.703  25.214  1.00  0.00           N  
ATOM   1956  CA  GLU A 130      84.606 -18.371  26.115  1.00  0.00           C  
ATOM   1957  C   GLU A 130      85.323 -19.212  27.158  1.00  0.00           C  
ATOM   1958  O   GLU A 130      84.941 -19.252  28.326  1.00  0.00           O  
ATOM   1959  CB  GLU A 130      83.642 -19.253  25.318  1.00  0.00           C  
ATOM   1960  CG  GLU A 130      82.587 -19.954  26.163  1.00  0.00           C  
ATOM   1961  CD  GLU A 130      81.614 -20.751  25.340  1.00  0.00           C  
ATOM   1962  OE1 GLU A 130      81.737 -20.745  24.138  1.00  0.00           O  
ATOM   1963  OE2 GLU A 130      80.746 -21.366  25.913  1.00  0.00           O  
ATOM   1964  H   GLU A 130      85.529 -17.980  24.275  1.00  0.00           H  
ATOM   1965  HA  GLU A 130      84.032 -17.613  26.649  1.00  0.00           H  
ATOM   1966 1HB  GLU A 130      83.126 -18.647  24.573  1.00  0.00           H  
ATOM   1967 2HB  GLU A 130      84.206 -20.018  24.785  1.00  0.00           H  
ATOM   1968 1HG  GLU A 130      83.084 -20.622  26.865  1.00  0.00           H  
ATOM   1969 2HG  GLU A 130      82.043 -19.206  26.738  1.00  0.00           H  
ATOM   1970  N   VAL A 131      86.348 -19.914  26.724  1.00  0.00           N  
ATOM   1971  CA  VAL A 131      87.164 -20.703  27.625  1.00  0.00           C  
ATOM   1972  C   VAL A 131      87.870 -19.851  28.668  1.00  0.00           C  
ATOM   1973  O   VAL A 131      87.974 -20.221  29.836  1.00  0.00           O  
ATOM   1974  CB  VAL A 131      88.216 -21.492  26.822  1.00  0.00           C  
ATOM   1975  CG1 VAL A 131      89.206 -22.166  27.760  1.00  0.00           C  
ATOM   1976  CG2 VAL A 131      87.528 -22.518  25.935  1.00  0.00           C  
ATOM   1977  H   VAL A 131      86.620 -19.862  25.785  1.00  0.00           H  
ATOM   1978  HA  VAL A 131      86.519 -21.407  28.150  1.00  0.00           H  
ATOM   1979  HB  VAL A 131      88.783 -20.797  26.203  1.00  0.00           H  
ATOM   1980 1HG1 VAL A 131      89.942 -22.718  27.176  1.00  0.00           H  
ATOM   1981 2HG1 VAL A 131      89.713 -21.410  28.360  1.00  0.00           H  
ATOM   1982 3HG1 VAL A 131      88.674 -22.855  28.416  1.00  0.00           H  
ATOM   1983 1HG2 VAL A 131      88.277 -23.071  25.370  1.00  0.00           H  
ATOM   1984 2HG2 VAL A 131      86.957 -23.209  26.555  1.00  0.00           H  
ATOM   1985 3HG2 VAL A 131      86.855 -22.009  25.244  1.00  0.00           H  
ATOM   1986  N   ILE A 132      88.382 -18.721  28.234  1.00  0.00           N  
ATOM   1987  CA  ILE A 132      89.018 -17.778  29.135  1.00  0.00           C  
ATOM   1988  C   ILE A 132      88.055 -17.232  30.178  1.00  0.00           C  
ATOM   1989  O   ILE A 132      88.402 -17.065  31.346  1.00  0.00           O  
ATOM   1990  CB  ILE A 132      89.629 -16.607  28.345  1.00  0.00           C  
ATOM   1991  CG1 ILE A 132      90.811 -17.091  27.501  1.00  0.00           C  
ATOM   1992  CG2 ILE A 132      90.065 -15.498  29.290  1.00  0.00           C  
ATOM   1993  CD1 ILE A 132      91.297 -16.076  26.492  1.00  0.00           C  
ATOM   1994  H   ILE A 132      88.284 -18.461  27.295  1.00  0.00           H  
ATOM   1995  HA  ILE A 132      89.819 -18.293  29.664  1.00  0.00           H  
ATOM   1996  HB  ILE A 132      88.888 -16.210  27.652  1.00  0.00           H  
ATOM   1997 1HG1 ILE A 132      91.644 -17.348  28.154  1.00  0.00           H  
ATOM   1998 2HG1 ILE A 132      90.527 -17.996  26.962  1.00  0.00           H  
ATOM   1999 1HG2 ILE A 132      90.495 -14.678  28.715  1.00  0.00           H  
ATOM   2000 2HG2 ILE A 132      89.202 -15.136  29.848  1.00  0.00           H  
ATOM   2001 3HG2 ILE A 132      90.811 -15.885  29.985  1.00  0.00           H  
ATOM   2002 1HD1 ILE A 132      92.135 -16.491  25.932  1.00  0.00           H  
ATOM   2003 2HD1 ILE A 132      90.487 -15.829  25.804  1.00  0.00           H  
ATOM   2004 3HD1 ILE A 132      91.619 -15.173  27.010  1.00  0.00           H  
ATOM   2005  N   ARG A 133      86.854 -16.924  29.744  1.00  0.00           N  
ATOM   2006  CA  ARG A 133      85.816 -16.462  30.645  1.00  0.00           C  
ATOM   2007  C   ARG A 133      85.445 -17.504  31.688  1.00  0.00           C  
ATOM   2008  O   ARG A 133      85.220 -17.193  32.856  1.00  0.00           O  
ATOM   2009  CB  ARG A 133      84.571 -16.080  29.858  1.00  0.00           C  
ATOM   2010  CG  ARG A 133      84.704 -14.816  29.024  1.00  0.00           C  
ATOM   2011  CD  ARG A 133      83.471 -14.541  28.243  1.00  0.00           C  
ATOM   2012  NE  ARG A 133      83.594 -13.332  27.443  1.00  0.00           N  
ATOM   2013  CZ  ARG A 133      82.687 -12.921  26.535  1.00  0.00           C  
ATOM   2014  NH1 ARG A 133      81.600 -13.630  26.323  1.00  0.00           N  
ATOM   2015  NH2 ARG A 133      82.891 -11.805  25.857  1.00  0.00           N  
ATOM   2016  H   ARG A 133      86.615 -17.065  28.805  1.00  0.00           H  
ATOM   2017  HA  ARG A 133      86.185 -15.585  31.179  1.00  0.00           H  
ATOM   2018 1HB  ARG A 133      84.303 -16.893  29.185  1.00  0.00           H  
ATOM   2019 2HB  ARG A 133      83.737 -15.936  30.545  1.00  0.00           H  
ATOM   2020 1HG  ARG A 133      84.891 -13.965  29.680  1.00  0.00           H  
ATOM   2021 2HG  ARG A 133      85.535 -14.926  28.326  1.00  0.00           H  
ATOM   2022 1HD  ARG A 133      83.272 -15.375  27.571  1.00  0.00           H  
ATOM   2023 2HD  ARG A 133      82.629 -14.416  28.923  1.00  0.00           H  
ATOM   2024  HE  ARG A 133      84.417 -12.761  27.578  1.00  0.00           H  
ATOM   2025 1HH1 ARG A 133      81.445 -14.483  26.841  1.00  0.00           H  
ATOM   2026 2HH1 ARG A 133      80.922 -13.322  25.642  1.00  0.00           H  
ATOM   2027 1HH2 ARG A 133      83.727 -11.260  26.020  1.00  0.00           H  
ATOM   2028 2HH2 ARG A 133      82.212 -11.497  25.177  1.00  0.00           H  
ATOM   2029  N   THR A 134      85.350 -18.741  31.254  1.00  0.00           N  
ATOM   2030  CA  THR A 134      85.074 -19.844  32.155  1.00  0.00           C  
ATOM   2031  C   THR A 134      86.107 -19.959  33.265  1.00  0.00           C  
ATOM   2032  O   THR A 134      85.759 -20.109  34.436  1.00  0.00           O  
ATOM   2033  CB  THR A 134      85.005 -21.173  31.381  1.00  0.00           C  
ATOM   2034  OG1 THR A 134      83.942 -21.116  30.421  1.00  0.00           O  
ATOM   2035  CG2 THR A 134      84.761 -22.333  32.334  1.00  0.00           C  
ATOM   2036  H   THR A 134      85.531 -18.952  30.315  1.00  0.00           H  
ATOM   2037  HA  THR A 134      84.112 -19.658  32.632  1.00  0.00           H  
ATOM   2038  HB  THR A 134      85.945 -21.336  30.853  1.00  0.00           H  
ATOM   2039  HG1 THR A 134      84.106 -20.396  29.806  1.00  0.00           H  
ATOM   2040 1HG2 THR A 134      84.715 -23.265  31.770  1.00  0.00           H  
ATOM   2041 2HG2 THR A 134      85.573 -22.387  33.059  1.00  0.00           H  
ATOM   2042 3HG2 THR A 134      83.818 -22.180  32.858  1.00  0.00           H  
ATOM   2043  N   LEU A 135      87.380 -19.776  32.955  1.00  0.00           N  
ATOM   2044  CA  LEU A 135      88.431 -20.123  33.925  1.00  0.00           C  
ATOM   2045  C   LEU A 135      88.016 -19.849  35.381  1.00  0.00           C  
ATOM   2046  O   LEU A 135      88.539 -20.476  36.301  1.00  0.00           O  
ATOM   2047  CB  LEU A 135      89.708 -19.336  33.606  1.00  0.00           C  
ATOM   2048  CG  LEU A 135      90.399 -19.697  32.284  1.00  0.00           C  
ATOM   2049  CD1 LEU A 135      91.554 -18.738  32.035  1.00  0.00           C  
ATOM   2050  CD2 LEU A 135      90.886 -21.137  32.343  1.00  0.00           C  
ATOM   2051  H   LEU A 135      87.634 -19.533  32.010  1.00  0.00           H  
ATOM   2052  HA  LEU A 135      88.646 -21.188  33.837  1.00  0.00           H  
ATOM   2053 1HB  LEU A 135      89.464 -18.276  33.573  1.00  0.00           H  
ATOM   2054 2HB  LEU A 135      90.426 -19.499  34.409  1.00  0.00           H  
ATOM   2055  HG  LEU A 135      89.691 -19.587  31.462  1.00  0.00           H  
ATOM   2056 1HD1 LEU A 135      92.044 -18.993  31.096  1.00  0.00           H  
ATOM   2057 2HD1 LEU A 135      91.174 -17.717  31.979  1.00  0.00           H  
ATOM   2058 3HD1 LEU A 135      92.272 -18.814  32.852  1.00  0.00           H  
ATOM   2059 1HD2 LEU A 135      91.377 -21.394  31.403  1.00  0.00           H  
ATOM   2060 2HD2 LEU A 135      91.596 -21.248  33.163  1.00  0.00           H  
ATOM   2061 3HD2 LEU A 135      90.039 -21.803  32.503  1.00  0.00           H  
ATOM   2062  N   SER A 136      87.073 -18.935  35.587  1.00  0.00           N  
ATOM   2063  CA  SER A 136      86.568 -18.639  36.932  1.00  0.00           C  
ATOM   2064  C   SER A 136      85.866 -19.838  37.588  1.00  0.00           C  
ATOM   2065  O   SER A 136      85.799 -19.929  38.815  1.00  0.00           O  
ATOM   2066  CB  SER A 136      85.608 -17.467  36.867  1.00  0.00           C  
ATOM   2067  OG  SER A 136      86.275 -16.292  36.495  1.00  0.00           O  
ATOM   2068  H   SER A 136      86.684 -18.442  34.794  1.00  0.00           H  
ATOM   2069  HA  SER A 136      87.411 -18.365  37.566  1.00  0.00           H  
ATOM   2070 1HB  SER A 136      84.818 -17.682  36.148  1.00  0.00           H  
ATOM   2071 2HB  SER A 136      85.137 -17.328  37.839  1.00  0.00           H  
ATOM   2072  HG  SER A 136      85.607 -15.603  36.477  1.00  0.00           H  
ATOM   2073  N   ARG A 137      85.272 -20.703  36.770  1.00  0.00           N  
ATOM   2074  CA  ARG A 137      84.337 -21.724  37.255  1.00  0.00           C  
ATOM   2075  C   ARG A 137      85.036 -23.018  37.671  1.00  0.00           C  
ATOM   2076  O   ARG A 137      86.222 -23.212  37.410  1.00  0.00           O  
ATOM   2077  CB  ARG A 137      83.306 -22.045  36.183  1.00  0.00           C  
ATOM   2078  CG  ARG A 137      82.375 -20.896  35.828  1.00  0.00           C  
ATOM   2079  CD  ARG A 137      81.390 -21.289  34.787  1.00  0.00           C  
ATOM   2080  NE  ARG A 137      80.510 -20.189  34.431  1.00  0.00           N  
ATOM   2081  CZ  ARG A 137      79.543 -20.255  33.495  1.00  0.00           C  
ATOM   2082  NH1 ARG A 137      79.346 -21.372  32.831  1.00  0.00           N  
ATOM   2083  NH2 ARG A 137      78.793 -19.196  33.244  1.00  0.00           N  
ATOM   2084  H   ARG A 137      85.418 -20.613  35.775  1.00  0.00           H  
ATOM   2085  HA  ARG A 137      83.819 -21.330  38.131  1.00  0.00           H  
ATOM   2086 1HB  ARG A 137      83.814 -22.351  35.270  1.00  0.00           H  
ATOM   2087 2HB  ARG A 137      82.689 -22.881  36.510  1.00  0.00           H  
ATOM   2088 1HG  ARG A 137      81.826 -20.585  36.718  1.00  0.00           H  
ATOM   2089 2HG  ARG A 137      82.959 -20.057  35.449  1.00  0.00           H  
ATOM   2090 1HD  ARG A 137      81.920 -21.607  33.889  1.00  0.00           H  
ATOM   2091 2HD  ARG A 137      80.778 -22.111  35.156  1.00  0.00           H  
ATOM   2092  HE  ARG A 137      80.631 -19.312  34.921  1.00  0.00           H  
ATOM   2093 1HH1 ARG A 137      79.920 -22.182  33.022  1.00  0.00           H  
ATOM   2094 2HH1 ARG A 137      78.621 -21.421  32.129  1.00  0.00           H  
ATOM   2095 1HH2 ARG A 137      78.944 -18.337  33.754  1.00  0.00           H  
ATOM   2096 2HH2 ARG A 137      78.069 -19.246  32.543  1.00  0.00           H  
ATOM   2097  N   PRO A 138      84.278 -23.897  38.327  1.00  0.00           N  
ATOM   2098  CA  PRO A 138      84.777 -25.186  38.813  1.00  0.00           C  
ATOM   2099  C   PRO A 138      85.217 -26.094  37.671  1.00  0.00           C  
ATOM   2100  O   PRO A 138      84.752 -25.955  36.538  1.00  0.00           O  
ATOM   2101  CB  PRO A 138      83.567 -25.763  39.553  1.00  0.00           C  
ATOM   2102  CG  PRO A 138      82.731 -24.572  39.874  1.00  0.00           C  
ATOM   2103  CD  PRO A 138      82.940 -23.643  38.707  1.00  0.00           C  
ATOM   2104  HA  PRO A 138      85.639 -25.003  39.456  1.00  0.00           H  
ATOM   2105 1HB  PRO A 138      83.046 -26.490  38.912  1.00  0.00           H  
ATOM   2106 2HB  PRO A 138      83.898 -26.306  40.450  1.00  0.00           H  
ATOM   2107 1HG  PRO A 138      81.679 -24.867  39.997  1.00  0.00           H  
ATOM   2108 2HG  PRO A 138      83.051 -24.130  40.829  1.00  0.00           H  
ATOM   2109 1HD  PRO A 138      82.225 -23.891  37.909  1.00  0.00           H  
ATOM   2110 2HD  PRO A 138      82.807 -22.603  39.038  1.00  0.00           H  
ATOM   2111  N   PRO A 139      86.167 -26.977  37.961  1.00  0.00           N  
ATOM   2112  CA  PRO A 139      86.841 -27.760  36.932  1.00  0.00           C  
ATOM   2113  C   PRO A 139      85.864 -28.584  36.099  1.00  0.00           C  
ATOM   2114  O   PRO A 139      86.122 -28.852  34.926  1.00  0.00           O  
ATOM   2115  CB  PRO A 139      87.775 -28.658  37.750  1.00  0.00           C  
ATOM   2116  CG  PRO A 139      88.015 -27.889  39.005  1.00  0.00           C  
ATOM   2117  CD  PRO A 139      86.700 -27.212  39.286  1.00  0.00           C  
ATOM   2118  HA  PRO A 139      87.362 -27.075  36.262  1.00  0.00           H  
ATOM   2119 1HB  PRO A 139      87.298 -29.632  37.931  1.00  0.00           H  
ATOM   2120 2HB  PRO A 139      88.700 -28.852  37.186  1.00  0.00           H  
ATOM   2121 1HG  PRO A 139      88.323 -28.568  39.813  1.00  0.00           H  
ATOM   2122 2HG  PRO A 139      88.837 -27.173  38.860  1.00  0.00           H  
ATOM   2123 1HD  PRO A 139      86.057 -27.886  39.871  1.00  0.00           H  
ATOM   2124 2HD  PRO A 139      86.879 -26.274  39.833  1.00  0.00           H  
ATOM   2125  N   GLU A 140      84.740 -28.964  36.693  1.00  0.00           N  
ATOM   2126  CA  GLU A 140      83.727 -29.700  35.944  1.00  0.00           C  
ATOM   2127  C   GLU A 140      83.102 -28.802  34.879  1.00  0.00           C  
ATOM   2128  O   GLU A 140      83.049 -29.166  33.705  1.00  0.00           O  
ATOM   2129  CB  GLU A 140      82.644 -30.234  36.884  1.00  0.00           C  
ATOM   2130  CG  GLU A 140      83.124 -31.308  37.850  1.00  0.00           C  
ATOM   2131  CD  GLU A 140      83.842 -30.740  39.043  1.00  0.00           C  
ATOM   2132  OE1 GLU A 140      83.942 -29.541  39.138  1.00  0.00           O  
ATOM   2133  OE2 GLU A 140      84.291 -31.509  39.861  1.00  0.00           O  
ATOM   2134  H   GLU A 140      84.578 -28.732  37.663  1.00  0.00           H  
ATOM   2135  HA  GLU A 140      84.205 -30.552  35.461  1.00  0.00           H  
ATOM   2136 1HB  GLU A 140      82.235 -29.413  37.472  1.00  0.00           H  
ATOM   2137 2HB  GLU A 140      81.828 -30.655  36.296  1.00  0.00           H  
ATOM   2138 1HG  GLU A 140      82.264 -31.881  38.197  1.00  0.00           H  
ATOM   2139 2HG  GLU A 140      83.789 -31.988  37.321  1.00  0.00           H  
ATOM   2140  N   GLU A 141      82.712 -27.594  35.280  1.00  0.00           N  
ATOM   2141  CA  GLU A 141      82.204 -26.598  34.344  1.00  0.00           C  
ATOM   2142  C   GLU A 141      83.255 -26.236  33.302  1.00  0.00           C  
ATOM   2143  O   GLU A 141      82.966 -26.189  32.106  1.00  0.00           O  
ATOM   2144  CB  GLU A 141      81.759 -25.340  35.093  1.00  0.00           C  
ATOM   2145  CG  GLU A 141      80.508 -25.523  35.940  1.00  0.00           C  
ATOM   2146  CD  GLU A 141      79.278 -25.787  35.117  1.00  0.00           C  
ATOM   2147  OE1 GLU A 141      79.147 -25.197  34.072  1.00  0.00           O  
ATOM   2148  OE2 GLU A 141      78.467 -26.580  35.535  1.00  0.00           O  
ATOM   2149  H   GLU A 141      82.725 -27.380  36.267  1.00  0.00           H  
ATOM   2150  HA  GLU A 141      81.335 -27.015  33.834  1.00  0.00           H  
ATOM   2151 1HB  GLU A 141      82.561 -25.005  35.750  1.00  0.00           H  
ATOM   2152 2HB  GLU A 141      81.565 -24.541  34.378  1.00  0.00           H  
ATOM   2153 1HG  GLU A 141      80.661 -26.359  36.622  1.00  0.00           H  
ATOM   2154 2HG  GLU A 141      80.353 -24.626  36.539  1.00  0.00           H  
ATOM   2155  N   VAL A 142      84.475 -25.979  33.762  1.00  0.00           N  
ATOM   2156  CA  VAL A 142      85.565 -25.622  32.875  1.00  0.00           C  
ATOM   2157  C   VAL A 142      85.825 -26.683  31.819  1.00  0.00           C  
ATOM   2158  O   VAL A 142      86.000 -26.385  30.639  1.00  0.00           O  
ATOM   2159  CB  VAL A 142      86.852 -25.396  33.691  1.00  0.00           C  
ATOM   2160  CG1 VAL A 142      88.048 -25.234  32.765  1.00  0.00           C  
ATOM   2161  CG2 VAL A 142      86.691 -24.175  34.584  1.00  0.00           C  
ATOM   2162  H   VAL A 142      84.647 -26.035  34.756  1.00  0.00           H  
ATOM   2163  HA  VAL A 142      85.304 -24.695  32.362  1.00  0.00           H  
ATOM   2164  HB  VAL A 142      87.039 -26.276  34.307  1.00  0.00           H  
ATOM   2165 1HG1 VAL A 142      88.948 -25.075  33.358  1.00  0.00           H  
ATOM   2166 2HG1 VAL A 142      88.165 -26.134  32.161  1.00  0.00           H  
ATOM   2167 3HG1 VAL A 142      87.889 -24.376  32.112  1.00  0.00           H  
ATOM   2168 1HG2 VAL A 142      87.604 -24.022  35.158  1.00  0.00           H  
ATOM   2169 2HG2 VAL A 142      86.497 -23.297  33.968  1.00  0.00           H  
ATOM   2170 3HG2 VAL A 142      85.855 -24.331  35.266  1.00  0.00           H  
ATOM   2171  N   GLY A 143      85.884 -27.923  32.252  1.00  0.00           N  
ATOM   2172  CA  GLY A 143      86.127 -29.033  31.351  1.00  0.00           C  
ATOM   2173  C   GLY A 143      85.031 -29.185  30.309  1.00  0.00           C  
ATOM   2174  O   GLY A 143      85.291 -29.469  29.141  1.00  0.00           O  
ATOM   2175  H   GLY A 143      85.698 -28.128  33.192  1.00  0.00           H  
ATOM   2176 1HA  GLY A 143      87.081 -28.890  30.845  1.00  0.00           H  
ATOM   2177 2HA  GLY A 143      86.203 -29.956  31.924  1.00  0.00           H  
ATOM   2178  N   ALA A 144      83.800 -29.027  30.742  1.00  0.00           N  
ATOM   2179  CA  ALA A 144      82.665 -29.074  29.841  1.00  0.00           C  
ATOM   2180  C   ALA A 144      82.705 -27.969  28.799  1.00  0.00           C  
ATOM   2181  O   ALA A 144      82.380 -28.175  27.631  1.00  0.00           O  
ATOM   2182  CB  ALA A 144      81.368 -28.997  30.635  1.00  0.00           C  
ATOM   2183  H   ALA A 144      83.630 -28.808  31.682  1.00  0.00           H  
ATOM   2184  HA  ALA A 144      82.681 -30.028  29.314  1.00  0.00           H  
ATOM   2185 1HB  ALA A 144      80.521 -29.046  29.952  1.00  0.00           H  
ATOM   2186 2HB  ALA A 144      81.320 -29.832  31.334  1.00  0.00           H  
ATOM   2187 3HB  ALA A 144      81.335 -28.060  31.187  1.00  0.00           H  
ATOM   2188  N   THR A 145      83.074 -26.784  29.232  1.00  0.00           N  
ATOM   2189  CA  THR A 145      83.225 -25.657  28.331  1.00  0.00           C  
ATOM   2190  C   THR A 145      84.307 -25.889  27.289  1.00  0.00           C  
ATOM   2191  O   THR A 145      84.160 -25.534  26.121  1.00  0.00           O  
ATOM   2192  CB  THR A 145      83.541 -24.371  29.117  1.00  0.00           C  
ATOM   2193  OG1 THR A 145      82.457 -24.075  30.008  1.00  0.00           O  
ATOM   2194  CG2 THR A 145      83.745 -23.202  28.166  1.00  0.00           C  
ATOM   2195  H   THR A 145      83.319 -26.654  30.172  1.00  0.00           H  
ATOM   2196  HA  THR A 145      82.283 -25.507  27.804  1.00  0.00           H  
ATOM   2197  HB  THR A 145      84.447 -24.516  29.704  1.00  0.00           H  
ATOM   2198  HG1 THR A 145      82.531 -24.622  30.794  1.00  0.00           H  
ATOM   2199 1HG2 THR A 145      83.967 -22.301  28.739  1.00  0.00           H  
ATOM   2200 2HG2 THR A 145      84.575 -23.419  27.495  1.00  0.00           H  
ATOM   2201 3HG2 THR A 145      82.839 -23.045  27.583  1.00  0.00           H  
ATOM   2202  N   ALA A 146      85.410 -26.458  27.722  1.00  0.00           N  
ATOM   2203  CA  ALA A 146      86.493 -26.803  26.821  1.00  0.00           C  
ATOM   2204  C   ALA A 146      86.076 -27.827  25.779  1.00  0.00           C  
ATOM   2205  O   ALA A 146      86.452 -27.745  24.611  1.00  0.00           O  
ATOM   2206  CB  ALA A 146      87.684 -27.319  27.615  1.00  0.00           C  
ATOM   2207  H   ALA A 146      85.494 -26.722  28.662  1.00  0.00           H  
ATOM   2208  HA  ALA A 146      86.785 -25.901  26.283  1.00  0.00           H  
ATOM   2209 1HB  ALA A 146      88.497 -27.563  26.932  1.00  0.00           H  
ATOM   2210 2HB  ALA A 146      88.015 -26.551  28.314  1.00  0.00           H  
ATOM   2211 3HB  ALA A 146      87.393 -28.211  28.168  1.00  0.00           H  
ATOM   2212  N   ALA A 147      85.326 -28.815  26.212  1.00  0.00           N  
ATOM   2213  CA  ALA A 147      84.798 -29.822  25.311  1.00  0.00           C  
ATOM   2214  C   ALA A 147      83.860 -29.234  24.269  1.00  0.00           C  
ATOM   2215  O   ALA A 147      83.877 -29.618  23.101  1.00  0.00           O  
ATOM   2216  CB  ALA A 147      84.083 -30.906  26.105  1.00  0.00           C  
ATOM   2217  H   ALA A 147      85.050 -28.852  27.152  1.00  0.00           H  
ATOM   2218  HA  ALA A 147      85.634 -30.268  24.773  1.00  0.00           H  
ATOM   2219 1HB  ALA A 147      83.700 -31.664  25.422  1.00  0.00           H  
ATOM   2220 2HB  ALA A 147      84.781 -31.365  26.804  1.00  0.00           H  
ATOM   2221 3HB  ALA A 147      83.255 -30.464  26.658  1.00  0.00           H  
ATOM   2222  N   ASP A 148      83.019 -28.322  24.702  1.00  0.00           N  
ATOM   2223  CA  ASP A 148      82.118 -27.628  23.801  1.00  0.00           C  
ATOM   2224  C   ASP A 148      82.860 -26.807  22.759  1.00  0.00           C  
ATOM   2225  O   ASP A 148      82.479 -26.756  21.591  1.00  0.00           O  
ATOM   2226  CB  ASP A 148      81.179 -26.716  24.595  1.00  0.00           C  
ATOM   2227  CG  ASP A 148      80.134 -27.488  25.388  1.00  0.00           C  
ATOM   2228  OD1 ASP A 148      79.943 -28.649  25.110  1.00  0.00           O  
ATOM   2229  OD2 ASP A 148      79.536 -26.912  26.264  1.00  0.00           O  
ATOM   2230  H   ASP A 148      83.030 -28.045  25.642  1.00  0.00           H  
ATOM   2231  HA  ASP A 148      81.523 -28.370  23.267  1.00  0.00           H  
ATOM   2232 1HB  ASP A 148      81.762 -26.108  25.286  1.00  0.00           H  
ATOM   2233 2HB  ASP A 148      80.668 -26.038  23.912  1.00  0.00           H  
ATOM   2234  N   ALA A 149      83.904 -26.136  23.192  1.00  0.00           N  
ATOM   2235  CA  ALA A 149      84.744 -25.371  22.291  1.00  0.00           C  
ATOM   2236  C   ALA A 149      85.424 -26.243  21.249  1.00  0.00           C  
ATOM   2237  O   ALA A 149      85.540 -25.877  20.081  1.00  0.00           O  
ATOM   2238  CB  ALA A 149      85.786 -24.596  23.085  1.00  0.00           C  
ATOM   2239  H   ALA A 149      84.175 -26.195  24.132  1.00  0.00           H  
ATOM   2240  HA  ALA A 149      84.110 -24.666  21.752  1.00  0.00           H  
ATOM   2241 1HB  ALA A 149      86.405 -24.014  22.403  1.00  0.00           H  
ATOM   2242 2HB  ALA A 149      85.286 -23.926  23.784  1.00  0.00           H  
ATOM   2243 3HB  ALA A 149      86.413 -25.294  23.638  1.00  0.00           H  
ATOM   2244  N   LEU A 150      85.903 -27.388  21.682  1.00  0.00           N  
ATOM   2245  CA  LEU A 150      86.512 -28.348  20.781  1.00  0.00           C  
ATOM   2246  C   LEU A 150      85.533 -28.866  19.739  1.00  0.00           C  
ATOM   2247  O   LEU A 150      85.874 -29.044  18.571  1.00  0.00           O  
ATOM   2248  CB  LEU A 150      87.077 -29.528  21.583  1.00  0.00           C  
ATOM   2249  CG  LEU A 150      88.299 -29.214  22.456  1.00  0.00           C  
ATOM   2250  CD1 LEU A 150      88.627 -30.421  23.323  1.00  0.00           C  
ATOM   2251  CD2 LEU A 150      89.476 -28.842  21.567  1.00  0.00           C  
ATOM   2252  H   LEU A 150      85.798 -27.646  22.622  1.00  0.00           H  
ATOM   2253  HA  LEU A 150      87.325 -27.856  20.249  1.00  0.00           H  
ATOM   2254 1HB  LEU A 150      86.294 -29.911  22.235  1.00  0.00           H  
ATOM   2255 2HB  LEU A 150      87.361 -30.317  20.887  1.00  0.00           H  
ATOM   2256  HG  LEU A 150      88.067 -28.379  23.119  1.00  0.00           H  
ATOM   2257 1HD1 LEU A 150      89.495 -30.198  23.944  1.00  0.00           H  
ATOM   2258 2HD1 LEU A 150      87.775 -30.653  23.962  1.00  0.00           H  
ATOM   2259 3HD1 LEU A 150      88.847 -31.277  22.686  1.00  0.00           H  
ATOM   2260 1HD2 LEU A 150      90.344 -28.618  22.188  1.00  0.00           H  
ATOM   2261 2HD2 LEU A 150      89.708 -29.676  20.904  1.00  0.00           H  
ATOM   2262 3HD2 LEU A 150      89.219 -27.966  20.972  1.00  0.00           H  
ATOM   2263  N   VAL A 151      84.323 -29.140  20.172  1.00  0.00           N  
ATOM   2264  CA  VAL A 151      83.271 -29.571  19.271  1.00  0.00           C  
ATOM   2265  C   VAL A 151      82.932 -28.519  18.229  1.00  0.00           C  
ATOM   2266  O   VAL A 151      82.697 -28.824  17.061  1.00  0.00           O  
ATOM   2267  CB  VAL A 151      82.002 -29.915  20.073  1.00  0.00           C  
ATOM   2268  CG1 VAL A 151      80.834 -30.176  19.135  1.00  0.00           C  
ATOM   2269  CG2 VAL A 151      82.262 -31.122  20.961  1.00  0.00           C  
ATOM   2270  H   VAL A 151      84.088 -28.991  21.112  1.00  0.00           H  
ATOM   2271  HA  VAL A 151      83.616 -30.458  18.737  1.00  0.00           H  
ATOM   2272  HB  VAL A 151      81.732 -29.059  20.692  1.00  0.00           H  
ATOM   2273 1HG1 VAL A 151      79.944 -30.416  19.719  1.00  0.00           H  
ATOM   2274 2HG1 VAL A 151      80.642 -29.285  18.535  1.00  0.00           H  
ATOM   2275 3HG1 VAL A 151      81.073 -31.012  18.479  1.00  0.00           H  
ATOM   2276 1HG2 VAL A 151      81.360 -31.359  21.526  1.00  0.00           H  
ATOM   2277 2HG2 VAL A 151      82.537 -31.976  20.342  1.00  0.00           H  
ATOM   2278 3HG2 VAL A 151      83.074 -30.898  21.652  1.00  0.00           H  
ATOM   2279  N   GLU A 152      82.872 -27.279  18.662  1.00  0.00           N  
ATOM   2280  CA  GLU A 152      82.630 -26.169  17.761  1.00  0.00           C  
ATOM   2281  C   GLU A 152      83.725 -26.017  16.719  1.00  0.00           C  
ATOM   2282  O   GLU A 152      83.467 -25.733  15.551  1.00  0.00           O  
ATOM   2283  CB  GLU A 152      82.495 -24.869  18.557  1.00  0.00           C  
ATOM   2284  CG  GLU A 152      82.194 -23.641  17.710  1.00  0.00           C  
ATOM   2285  CD  GLU A 152      80.847 -23.704  17.047  1.00  0.00           C  
ATOM   2286  OE1 GLU A 152      80.014 -24.448  17.505  1.00  0.00           O  
ATOM   2287  OE2 GLU A 152      80.650 -23.007  16.079  1.00  0.00           O  
ATOM   2288  H   GLU A 152      83.059 -27.074  19.602  1.00  0.00           H  
ATOM   2289  HA  GLU A 152      81.697 -26.354  17.227  1.00  0.00           H  
ATOM   2290 1HB  GLU A 152      81.696 -24.972  19.292  1.00  0.00           H  
ATOM   2291 2HB  GLU A 152      83.420 -24.680  19.104  1.00  0.00           H  
ATOM   2292 1HG  GLU A 152      82.233 -22.755  18.345  1.00  0.00           H  
ATOM   2293 2HG  GLU A 152      82.966 -23.540  16.948  1.00  0.00           H  
ATOM   2294  N   ILE A 153      84.957 -26.174  17.152  1.00  0.00           N  
ATOM   2295  CA  ILE A 153      86.092 -26.128  16.251  1.00  0.00           C  
ATOM   2296  C   ILE A 153      86.052 -27.233  15.209  1.00  0.00           C  
ATOM   2297  O   ILE A 153      86.376 -27.027  14.041  1.00  0.00           O  
ATOM   2298  CB  ILE A 153      87.410 -26.222  17.041  1.00  0.00           C  
ATOM   2299  CG1 ILE A 153      87.618 -24.961  17.885  1.00  0.00           C  
ATOM   2300  CG2 ILE A 153      88.583 -26.432  16.095  1.00  0.00           C  
ATOM   2301  CD1 ILE A 153      88.738 -25.079  18.893  1.00  0.00           C  
ATOM   2302  H   ILE A 153      85.127 -26.394  18.092  1.00  0.00           H  
ATOM   2303  HA  ILE A 153      86.072 -25.178  15.719  1.00  0.00           H  
ATOM   2304  HB  ILE A 153      87.360 -27.059  17.734  1.00  0.00           H  
ATOM   2305 1HG1 ILE A 153      87.835 -24.117  17.231  1.00  0.00           H  
ATOM   2306 2HG1 ILE A 153      86.698 -24.728  18.423  1.00  0.00           H  
ATOM   2307 1HG2 ILE A 153      89.506 -26.494  16.670  1.00  0.00           H  
ATOM   2308 2HG2 ILE A 153      88.439 -27.356  15.537  1.00  0.00           H  
ATOM   2309 3HG2 ILE A 153      88.645 -25.594  15.400  1.00  0.00           H  
ATOM   2310 1HD1 ILE A 153      88.824 -24.147  19.453  1.00  0.00           H  
ATOM   2311 2HD1 ILE A 153      88.523 -25.897  19.581  1.00  0.00           H  
ATOM   2312 3HD1 ILE A 153      89.674 -25.277  18.375  1.00  0.00           H  
ATOM   2313  N   THR A 154      85.683 -28.417  15.642  1.00  0.00           N  
ATOM   2314  CA  THR A 154      85.531 -29.545  14.741  1.00  0.00           C  
ATOM   2315  C   THR A 154      84.450 -29.313  13.699  1.00  0.00           C  
ATOM   2316  O   THR A 154      84.596 -29.668  12.531  1.00  0.00           O  
ATOM   2317  CB  THR A 154      85.216 -30.831  15.527  1.00  0.00           C  
ATOM   2318  OG1 THR A 154      86.299 -31.127  16.418  1.00  0.00           O  
ATOM   2319  CG2 THR A 154      85.012 -32.000  14.576  1.00  0.00           C  
ATOM   2320  H   THR A 154      85.438 -28.547  16.582  1.00  0.00           H  
ATOM   2321  HA  THR A 154      86.470 -29.677  14.203  1.00  0.00           H  
ATOM   2322  HB  THR A 154      84.309 -30.685  16.114  1.00  0.00           H  
ATOM   2323  HG1 THR A 154      86.225 -30.580  17.204  1.00  0.00           H  
ATOM   2324 1HG2 THR A 154      84.789 -32.901  15.149  1.00  0.00           H  
ATOM   2325 2HG2 THR A 154      84.182 -31.783  13.905  1.00  0.00           H  
ATOM   2326 3HG2 THR A 154      85.919 -32.157  13.993  1.00  0.00           H  
ATOM   2327  N   ARG A 155      83.347 -28.744  14.132  1.00  0.00           N  
ATOM   2328  CA  ARG A 155      82.264 -28.399  13.231  1.00  0.00           C  
ATOM   2329  C   ARG A 155      82.680 -27.374  12.189  1.00  0.00           C  
ATOM   2330  O   ARG A 155      82.305 -27.457  11.021  1.00  0.00           O  
ATOM   2331  CB  ARG A 155      81.080 -27.857  14.017  1.00  0.00           C  
ATOM   2332  CG  ARG A 155      79.890 -27.434  13.170  1.00  0.00           C  
ATOM   2333  CD  ARG A 155      79.260 -28.593  12.488  1.00  0.00           C  
ATOM   2334  NE  ARG A 155      78.151 -28.186  11.640  1.00  0.00           N  
ATOM   2335  CZ  ARG A 155      78.275 -27.774  10.364  1.00  0.00           C  
ATOM   2336  NH1 ARG A 155      79.463 -27.720   9.803  1.00  0.00           N  
ATOM   2337  NH2 ARG A 155      77.203 -27.425   9.675  1.00  0.00           N  
ATOM   2338  H   ARG A 155      83.262 -28.480  15.072  1.00  0.00           H  
ATOM   2339  HA  ARG A 155      81.958 -29.299  12.697  1.00  0.00           H  
ATOM   2340 1HB  ARG A 155      80.732 -28.614  14.718  1.00  0.00           H  
ATOM   2341 2HB  ARG A 155      81.395 -26.992  14.600  1.00  0.00           H  
ATOM   2342 1HG  ARG A 155      79.141 -26.960  13.806  1.00  0.00           H  
ATOM   2343 2HG  ARG A 155      80.220 -26.725  12.409  1.00  0.00           H  
ATOM   2344 1HD  ARG A 155      80.000 -29.094  11.865  1.00  0.00           H  
ATOM   2345 2HD  ARG A 155      78.881 -29.290  13.234  1.00  0.00           H  
ATOM   2346  HE  ARG A 155      77.221 -28.215  12.037  1.00  0.00           H  
ATOM   2347 1HH1 ARG A 155      80.282 -27.987  10.330  1.00  0.00           H  
ATOM   2348 2HH1 ARG A 155      79.556 -27.411   8.846  1.00  0.00           H  
ATOM   2349 1HH2 ARG A 155      76.289 -27.467  10.106  1.00  0.00           H  
ATOM   2350 2HH2 ARG A 155      77.296 -27.116   8.718  1.00  0.00           H  
ATOM   2351  N   ALA A 156      83.432 -26.387  12.622  1.00  0.00           N  
ATOM   2352  CA  ALA A 156      83.959 -25.380  11.721  1.00  0.00           C  
ATOM   2353  C   ALA A 156      84.896 -25.967  10.679  1.00  0.00           C  
ATOM   2354  O   ALA A 156      84.880 -25.584   9.511  1.00  0.00           O  
ATOM   2355  CB  ALA A 156      84.673 -24.295  12.515  1.00  0.00           C  
ATOM   2356  H   ALA A 156      83.707 -26.349  13.562  1.00  0.00           H  
ATOM   2357  HA  ALA A 156      83.121 -24.935  11.183  1.00  0.00           H  
ATOM   2358 1HB  ALA A 156      85.056 -23.537  11.832  1.00  0.00           H  
ATOM   2359 2HB  ALA A 156      83.974 -23.836  13.214  1.00  0.00           H  
ATOM   2360 3HB  ALA A 156      85.501 -24.736  13.067  1.00  0.00           H  
ATOM   2361  N   LEU A 157      85.738 -26.879  11.112  1.00  0.00           N  
ATOM   2362  CA  LEU A 157      86.638 -27.574  10.211  1.00  0.00           C  
ATOM   2363  C   LEU A 157      85.897 -28.394   9.169  1.00  0.00           C  
ATOM   2364  O   LEU A 157      86.277 -28.445   8.001  1.00  0.00           O  
ATOM   2365  CB  LEU A 157      87.572 -28.489  11.013  1.00  0.00           C  
ATOM   2366  CG  LEU A 157      88.602 -29.274  10.190  1.00  0.00           C  
ATOM   2367  CD1 LEU A 157      89.502 -28.302   9.440  1.00  0.00           C  
ATOM   2368  CD2 LEU A 157      89.414 -30.170  11.114  1.00  0.00           C  
ATOM   2369  H   LEU A 157      85.727 -27.157  12.052  1.00  0.00           H  
ATOM   2370  HA  LEU A 157      87.236 -26.833   9.682  1.00  0.00           H  
ATOM   2371 1HB  LEU A 157      88.119 -27.882  11.734  1.00  0.00           H  
ATOM   2372 2HB  LEU A 157      86.966 -29.210  11.561  1.00  0.00           H  
ATOM   2373  HG  LEU A 157      88.085 -29.888   9.451  1.00  0.00           H  
ATOM   2374 1HD1 LEU A 157      90.232 -28.860   8.855  1.00  0.00           H  
ATOM   2375 2HD1 LEU A 157      88.897 -27.687   8.772  1.00  0.00           H  
ATOM   2376 3HD1 LEU A 157      90.020 -27.662  10.153  1.00  0.00           H  
ATOM   2377 1HD2 LEU A 157      90.145 -30.729  10.529  1.00  0.00           H  
ATOM   2378 2HD2 LEU A 157      89.932 -29.557  11.852  1.00  0.00           H  
ATOM   2379 3HD2 LEU A 157      88.748 -30.866  11.623  1.00  0.00           H  
ATOM   2380  N   ALA A 158      84.853 -29.065   9.602  1.00  0.00           N  
ATOM   2381  CA  ALA A 158      84.013 -29.831   8.701  1.00  0.00           C  
ATOM   2382  C   ALA A 158      83.332 -28.959   7.659  1.00  0.00           C  
ATOM   2383  O   ALA A 158      83.217 -29.325   6.491  1.00  0.00           O  
ATOM   2384  CB  ALA A 158      82.971 -30.605   9.495  1.00  0.00           C  
ATOM   2385  H   ALA A 158      84.582 -29.006  10.542  1.00  0.00           H  
ATOM   2386  HA  ALA A 158      84.647 -30.535   8.163  1.00  0.00           H  
ATOM   2387 1HB  ALA A 158      82.351 -31.187   8.813  1.00  0.00           H  
ATOM   2388 2HB  ALA A 158      83.470 -31.276  10.194  1.00  0.00           H  
ATOM   2389 3HB  ALA A 158      82.343 -29.908  10.048  1.00  0.00           H  
ATOM   2390  N   GLU A 159      82.854 -27.814   8.092  1.00  0.00           N  
ATOM   2391  CA  GLU A 159      82.245 -26.854   7.191  1.00  0.00           C  
ATOM   2392  C   GLU A 159      83.223 -26.336   6.149  1.00  0.00           C  
ATOM   2393  O   GLU A 159      82.883 -26.158   4.981  1.00  0.00           O  
ATOM   2394  CB  GLU A 159      81.673 -25.679   7.988  1.00  0.00           C  
ATOM   2395  CG  GLU A 159      80.969 -24.629   7.141  1.00  0.00           C  
ATOM   2396  CD  GLU A 159      79.725 -25.150   6.476  1.00  0.00           C  
ATOM   2397  OE1 GLU A 159      79.199 -26.135   6.934  1.00  0.00           O  
ATOM   2398  OE2 GLU A 159      79.301 -24.562   5.509  1.00  0.00           O  
ATOM   2399  H   GLU A 159      82.959 -27.556   9.032  1.00  0.00           H  
ATOM   2400  HA  GLU A 159      81.432 -27.347   6.657  1.00  0.00           H  
ATOM   2401 1HB  GLU A 159      80.958 -26.050   8.722  1.00  0.00           H  
ATOM   2402 2HB  GLU A 159      82.476 -25.184   8.534  1.00  0.00           H  
ATOM   2403 1HG  GLU A 159      80.700 -23.784   7.776  1.00  0.00           H  
ATOM   2404 2HG  GLU A 159      81.659 -24.269   6.378  1.00  0.00           H  
ATOM   2405  N   VAL A 160      84.433 -26.062   6.582  1.00  0.00           N  
ATOM   2406  CA  VAL A 160      85.485 -25.630   5.681  1.00  0.00           C  
ATOM   2407  C   VAL A 160      85.825 -26.683   4.639  1.00  0.00           C  
ATOM   2408  O   VAL A 160      86.059 -26.378   3.471  1.00  0.00           O  
ATOM   2409  CB  VAL A 160      86.754 -25.287   6.483  1.00  0.00           C  
ATOM   2410  CG1 VAL A 160      87.923 -25.026   5.545  1.00  0.00           C  
ATOM   2411  CG2 VAL A 160      86.495 -24.079   7.371  1.00  0.00           C  
ATOM   2412  H   VAL A 160      84.669 -26.210   7.522  1.00  0.00           H  
ATOM   2413  HA  VAL A 160      85.146 -24.736   5.156  1.00  0.00           H  
ATOM   2414  HB  VAL A 160      87.024 -26.143   7.102  1.00  0.00           H  
ATOM   2415 1HG1 VAL A 160      88.813 -24.786   6.129  1.00  0.00           H  
ATOM   2416 2HG1 VAL A 160      88.114 -25.916   4.945  1.00  0.00           H  
ATOM   2417 3HG1 VAL A 160      87.684 -24.190   4.889  1.00  0.00           H  
ATOM   2418 1HG2 VAL A 160      87.397 -23.843   7.936  1.00  0.00           H  
ATOM   2419 2HG2 VAL A 160      86.219 -23.226   6.752  1.00  0.00           H  
ATOM   2420 3HG2 VAL A 160      85.682 -24.303   8.062  1.00  0.00           H  
ATOM   2421  N   GLY A 161      85.884 -27.923   5.072  1.00  0.00           N  
ATOM   2422  CA  GLY A 161      86.127 -29.033   4.171  1.00  0.00           C  
ATOM   2423  C   GLY A 161      85.031 -29.185   3.129  1.00  0.00           C  
ATOM   2424  O   GLY A 161      85.291 -29.469   1.961  1.00  0.00           O  
ATOM   2425  H   GLY A 161      85.698 -28.128   6.012  1.00  0.00           H  
ATOM   2426 1HA  GLY A 161      87.081 -28.890   3.665  1.00  0.00           H  
ATOM   2427 2HA  GLY A 161      86.203 -29.956   4.744  1.00  0.00           H  
ATOM   2428  N   ALA A 162      83.783 -28.936   3.567  1.00  0.00           N  
ATOM   2429  CA  ALA A 162      82.572 -29.043   2.735  1.00  0.00           C  
ATOM   2430  C   ALA A 162      82.408 -27.930   1.697  1.00  0.00           C  
ATOM   2431  O   ALA A 162      81.542 -28.017   0.823  1.00  0.00           O  
ATOM   2432  CB  ALA A 162      81.342 -29.081   3.631  1.00  0.00           C  
ATOM   2433  H   ALA A 162      83.664 -28.690   4.539  1.00  0.00           H  
ATOM   2434  HA  ALA A 162      82.633 -29.971   2.166  1.00  0.00           H  
ATOM   2435 1HB  ALA A 162      80.447 -29.188   3.017  1.00  0.00           H  
ATOM   2436 2HB  ALA A 162      81.416 -29.928   4.314  1.00  0.00           H  
ATOM   2437 3HB  ALA A 162      81.282 -28.158   4.204  1.00  0.00           H  
ATOM   2438  N   ARG A 163      83.222 -26.887   1.794  1.00  0.00           N  
ATOM   2439  CA  ARG A 163      83.151 -25.764   0.854  1.00  0.00           C  
ATOM   2440  C   ARG A 163      84.258 -25.880  -0.183  1.00  0.00           C  
ATOM   2441  O   ARG A 163      85.266 -26.546   0.052  1.00  0.00           O  
ATOM   2442  CB  ARG A 163      83.276 -24.434   1.581  1.00  0.00           C  
ATOM   2443  CG  ARG A 163      82.208 -24.177   2.633  1.00  0.00           C  
ATOM   2444  CD  ARG A 163      80.875 -23.951   2.018  1.00  0.00           C  
ATOM   2445  NE  ARG A 163      79.870 -23.608   3.012  1.00  0.00           N  
ATOM   2446  CZ  ARG A 163      78.575 -23.360   2.736  1.00  0.00           C  
ATOM   2447  NH1 ARG A 163      78.143 -23.423   1.496  1.00  0.00           N  
ATOM   2448  NH2 ARG A 163      77.738 -23.055   3.713  1.00  0.00           N  
ATOM   2449  H   ARG A 163      83.913 -26.872   2.531  1.00  0.00           H  
ATOM   2450  HA  ARG A 163      82.182 -25.791   0.355  1.00  0.00           H  
ATOM   2451 1HB  ARG A 163      84.244 -24.378   2.076  1.00  0.00           H  
ATOM   2452 2HB  ARG A 163      83.229 -23.618   0.859  1.00  0.00           H  
ATOM   2453 1HG  ARG A 163      82.137 -25.039   3.297  1.00  0.00           H  
ATOM   2454 2HG  ARG A 163      82.472 -23.293   3.213  1.00  0.00           H  
ATOM   2455 1HD  ARG A 163      80.939 -23.134   1.301  1.00  0.00           H  
ATOM   2456 2HD  ARG A 163      80.551 -24.858   1.507  1.00  0.00           H  
ATOM   2457  HE  ARG A 163      80.165 -23.550   3.978  1.00  0.00           H  
ATOM   2458 1HH1 ARG A 163      78.782 -23.657   0.750  1.00  0.00           H  
ATOM   2459 2HH1 ARG A 163      77.172 -23.238   1.290  1.00  0.00           H  
ATOM   2460 1HH2 ARG A 163      78.071 -23.007   4.667  1.00  0.00           H  
ATOM   2461 2HH2 ARG A 163      76.768 -22.870   3.507  1.00  0.00           H  
ATOM   2462  N   PRO A 164      84.063 -25.264  -1.351  1.00  0.00           N  
ATOM   2463  CA  PRO A 164      85.035 -25.409  -2.416  1.00  0.00           C  
ATOM   2464  C   PRO A 164      86.283 -24.616  -2.078  1.00  0.00           C  
ATOM   2465  O   PRO A 164      86.403 -23.437  -2.407  1.00  0.00           O  
ATOM   2466  CB  PRO A 164      84.309 -24.841  -3.639  1.00  0.00           C  
ATOM   2467  CG  PRO A 164      83.382 -23.821  -3.073  1.00  0.00           C  
ATOM   2468  CD  PRO A 164      82.969 -24.388  -1.740  1.00  0.00           C  
ATOM   2469  HA  PRO A 164      85.287 -26.467  -2.514  1.00  0.00           H  
ATOM   2470 1HB  PRO A 164      85.037 -24.412  -4.343  1.00  0.00           H  
ATOM   2471 2HB  PRO A 164      83.784 -25.647  -4.172  1.00  0.00           H  
ATOM   2472 1HG  PRO A 164      83.893 -22.852  -2.981  1.00  0.00           H  
ATOM   2473 2HG  PRO A 164      82.528 -23.667  -3.749  1.00  0.00           H  
ATOM   2474 1HD  PRO A 164      82.859 -23.571  -1.012  1.00  0.00           H  
ATOM   2475 2HD  PRO A 164      82.024 -24.939  -1.852  1.00  0.00           H  
ATOM   2476  N   VAL A 165      87.220 -25.293  -1.425  1.00  0.00           N  
ATOM   2477  CA  VAL A 165      88.504 -24.707  -1.087  1.00  0.00           C  
ATOM   2478  C   VAL A 165      89.617 -25.637  -1.536  1.00  0.00           C  
ATOM   2479  O   VAL A 165      89.593 -26.831  -1.237  1.00  0.00           O  
ATOM   2480  CB  VAL A 165      88.610 -24.461   0.430  1.00  0.00           C  
ATOM   2481  CG1 VAL A 165      88.415 -25.760   1.195  1.00  0.00           C  
ATOM   2482  CG2 VAL A 165      89.957 -23.836   0.760  1.00  0.00           C  
ATOM   2483  H   VAL A 165      87.041 -26.251  -1.173  1.00  0.00           H  
ATOM   2484  HA  VAL A 165      88.594 -23.749  -1.601  1.00  0.00           H  
ATOM   2485  HB  VAL A 165      87.811 -23.785   0.735  1.00  0.00           H  
ATOM   2486 1HG1 VAL A 165      88.492 -25.567   2.266  1.00  0.00           H  
ATOM   2487 2HG1 VAL A 165      87.430 -26.171   0.972  1.00  0.00           H  
ATOM   2488 3HG1 VAL A 165      89.183 -26.475   0.900  1.00  0.00           H  
ATOM   2489 1HG2 VAL A 165      90.024 -23.664   1.834  1.00  0.00           H  
ATOM   2490 2HG2 VAL A 165      90.756 -24.509   0.450  1.00  0.00           H  
ATOM   2491 3HG2 VAL A 165      90.056 -22.887   0.234  1.00  0.00           H  
ATOM   2492  N   ASP A 166      90.587 -25.104  -2.261  1.00  0.00           N  
ATOM   2493  CA  ASP A 166      91.672 -25.927  -2.759  1.00  0.00           C  
ATOM   2494  C   ASP A 166      92.511 -26.451  -1.606  1.00  0.00           C  
ATOM   2495  O   ASP A 166      92.170 -26.249  -0.440  1.00  0.00           O  
ATOM   2496  CB  ASP A 166      92.552 -25.134  -3.728  1.00  0.00           C  
ATOM   2497  CG  ASP A 166      93.334 -24.021  -3.043  1.00  0.00           C  
ATOM   2498  OD1 ASP A 166      93.284 -23.941  -1.839  1.00  0.00           O  
ATOM   2499  OD2 ASP A 166      93.974 -23.263  -3.731  1.00  0.00           O  
ATOM   2500  H   ASP A 166      90.565 -24.113  -2.481  1.00  0.00           H  
ATOM   2501  HA  ASP A 166      91.244 -26.776  -3.294  1.00  0.00           H  
ATOM   2502 1HB  ASP A 166      93.257 -25.808  -4.214  1.00  0.00           H  
ATOM   2503 2HB  ASP A 166      91.929 -24.694  -4.508  1.00  0.00           H  
ATOM   2504  N   GLU A 167      93.531 -27.230  -1.928  1.00  0.00           N  
ATOM   2505  CA  GLU A 167      94.141 -28.098  -0.928  1.00  0.00           C  
ATOM   2506  C   GLU A 167      95.064 -27.364   0.013  1.00  0.00           C  
ATOM   2507  O   GLU A 167      95.162 -27.728   1.190  1.00  0.00           O  
ATOM   2508  CB  GLU A 167      94.917 -29.224  -1.614  1.00  0.00           C  
ATOM   2509  CG  GLU A 167      94.050 -30.196  -2.402  1.00  0.00           C  
ATOM   2510  CD  GLU A 167      93.697 -29.687  -3.772  1.00  0.00           C  
ATOM   2511  OE1 GLU A 167      94.131 -28.614  -4.116  1.00  0.00           O  
ATOM   2512  OE2 GLU A 167      92.992 -30.373  -4.475  1.00  0.00           O  
ATOM   2513  H   GLU A 167      93.897 -27.231  -2.869  1.00  0.00           H  
ATOM   2514  HA  GLU A 167      93.348 -28.543  -0.326  1.00  0.00           H  
ATOM   2515 1HB  GLU A 167      95.649 -28.797  -2.300  1.00  0.00           H  
ATOM   2516 2HB  GLU A 167      95.466 -29.797  -0.866  1.00  0.00           H  
ATOM   2517 1HG  GLU A 167      94.583 -31.141  -2.504  1.00  0.00           H  
ATOM   2518 2HG  GLU A 167      93.135 -30.386  -1.843  1.00  0.00           H  
ATOM   2519  N   GLU A 168      95.705 -26.302  -0.452  1.00  0.00           N  
ATOM   2520  CA  GLU A 168      96.549 -25.541   0.448  1.00  0.00           C  
ATOM   2521  C   GLU A 168      95.746 -24.779   1.491  1.00  0.00           C  
ATOM   2522  O   GLU A 168      96.122 -24.700   2.659  1.00  0.00           O  
ATOM   2523  CB  GLU A 168      97.414 -24.562  -0.349  1.00  0.00           C  
ATOM   2524  CG  GLU A 168      98.485 -25.224  -1.206  1.00  0.00           C  
ATOM   2525  CD  GLU A 168      99.273 -24.239  -2.023  1.00  0.00           C  
ATOM   2526  OE1 GLU A 168      98.927 -23.081  -2.019  1.00  0.00           O  
ATOM   2527  OE2 GLU A 168     100.222 -24.643  -2.652  1.00  0.00           O  
ATOM   2528  H   GLU A 168      95.673 -26.026  -1.392  1.00  0.00           H  
ATOM   2529  HA  GLU A 168      97.200 -26.234   0.982  1.00  0.00           H  
ATOM   2530 1HB  GLU A 168      96.780 -23.968  -1.007  1.00  0.00           H  
ATOM   2531 2HB  GLU A 168      97.912 -23.875   0.335  1.00  0.00           H  
ATOM   2532 1HG  GLU A 168      99.169 -25.770  -0.556  1.00  0.00           H  
ATOM   2533 2HG  GLU A 168      98.009 -25.943  -1.872  1.00  0.00           H  
ATOM   2534  N   THR A 169      94.654 -24.190   1.058  1.00  0.00           N  
ATOM   2535  CA  THR A 169      93.757 -23.491   1.958  1.00  0.00           C  
ATOM   2536  C   THR A 169      93.146 -24.415   3.001  1.00  0.00           C  
ATOM   2537  O   THR A 169      93.003 -24.058   4.169  1.00  0.00           O  
ATOM   2538  CB  THR A 169      92.632 -22.794   1.171  1.00  0.00           C  
ATOM   2539  OG1 THR A 169      93.198 -21.825   0.280  1.00  0.00           O  
ATOM   2540  CG2 THR A 169      91.666 -22.101   2.120  1.00  0.00           C  
ATOM   2541  H   THR A 169      94.387 -24.271   0.118  1.00  0.00           H  
ATOM   2542  HA  THR A 169      94.327 -22.732   2.494  1.00  0.00           H  
ATOM   2543  HB  THR A 169      92.087 -23.533   0.583  1.00  0.00           H  
ATOM   2544  HG1 THR A 169      93.529 -22.267  -0.505  1.00  0.00           H  
ATOM   2545 1HG2 THR A 169      90.878 -21.615   1.547  1.00  0.00           H  
ATOM   2546 2HG2 THR A 169      91.225 -22.838   2.792  1.00  0.00           H  
ATOM   2547 3HG2 THR A 169      92.203 -21.355   2.704  1.00  0.00           H  
ATOM   2548  N   LEU A 170      92.757 -25.593   2.568  1.00  0.00           N  
ATOM   2549  CA  LEU A 170      92.225 -26.597   3.468  1.00  0.00           C  
ATOM   2550  C   LEU A 170      93.239 -27.038   4.511  1.00  0.00           C  
ATOM   2551  O   LEU A 170      92.914 -27.241   5.679  1.00  0.00           O  
ATOM   2552  CB  LEU A 170      91.753 -27.815   2.665  1.00  0.00           C  
ATOM   2553  CG  LEU A 170      91.140 -28.957   3.486  1.00  0.00           C  
ATOM   2554  CD1 LEU A 170      89.918 -28.445   4.237  1.00  0.00           C  
ATOM   2555  CD2 LEU A 170      90.771 -30.107   2.561  1.00  0.00           C  
ATOM   2556  H   LEU A 170      92.881 -25.841   1.628  1.00  0.00           H  
ATOM   2557  HA  LEU A 170      91.374 -26.171   3.997  1.00  0.00           H  
ATOM   2558 1HB  LEU A 170      91.006 -27.488   1.944  1.00  0.00           H  
ATOM   2559 2HB  LEU A 170      92.603 -28.221   2.117  1.00  0.00           H  
ATOM   2560  HG  LEU A 170      91.864 -29.303   4.225  1.00  0.00           H  
ATOM   2561 1HD1 LEU A 170      89.483 -29.256   4.821  1.00  0.00           H  
ATOM   2562 2HD1 LEU A 170      90.215 -27.636   4.905  1.00  0.00           H  
ATOM   2563 3HD1 LEU A 170      89.182 -28.075   3.523  1.00  0.00           H  
ATOM   2564 1HD2 LEU A 170      90.337 -30.919   3.146  1.00  0.00           H  
ATOM   2565 2HD2 LEU A 170      90.047 -29.762   1.823  1.00  0.00           H  
ATOM   2566 3HD2 LEU A 170      91.666 -30.465   2.052  1.00  0.00           H  
ATOM   2567  N   GLU A 171      94.466 -27.217   4.078  1.00  0.00           N  
ATOM   2568  CA  GLU A 171      95.548 -27.567   4.978  1.00  0.00           C  
ATOM   2569  C   GLU A 171      95.807 -26.491   6.021  1.00  0.00           C  
ATOM   2570  O   GLU A 171      96.063 -26.777   7.189  1.00  0.00           O  
ATOM   2571  CB  GLU A 171      96.828 -27.827   4.180  1.00  0.00           C  
ATOM   2572  CG  GLU A 171      96.799 -29.099   3.343  1.00  0.00           C  
ATOM   2573  CD  GLU A 171      98.040 -29.279   2.513  1.00  0.00           C  
ATOM   2574  OE1 GLU A 171      98.856 -28.390   2.495  1.00  0.00           O  
ATOM   2575  OE2 GLU A 171      98.172 -30.311   1.897  1.00  0.00           O  
ATOM   2576  H   GLU A 171      94.690 -27.051   3.138  1.00  0.00           H  
ATOM   2577  HA  GLU A 171      95.274 -28.478   5.512  1.00  0.00           H  
ATOM   2578 1HB  GLU A 171      97.016 -26.988   3.509  1.00  0.00           H  
ATOM   2579 2HB  GLU A 171      97.675 -27.895   4.863  1.00  0.00           H  
ATOM   2580 1HG  GLU A 171      96.692 -29.956   4.007  1.00  0.00           H  
ATOM   2581 2HG  GLU A 171      95.930 -29.069   2.688  1.00  0.00           H  
ATOM   2582  N   ASP A 172      95.770 -25.250   5.588  1.00  0.00           N  
ATOM   2583  CA  ASP A 172      95.926 -24.125   6.488  1.00  0.00           C  
ATOM   2584  C   ASP A 172      94.822 -24.057   7.531  1.00  0.00           C  
ATOM   2585  O   ASP A 172      95.059 -23.755   8.699  1.00  0.00           O  
ATOM   2586  CB  ASP A 172      95.959 -22.818   5.693  1.00  0.00           C  
ATOM   2587  CG  ASP A 172      97.246 -22.638   4.900  1.00  0.00           C  
ATOM   2588  OD1 ASP A 172      98.195 -23.333   5.179  1.00  0.00           O  
ATOM   2589  OD2 ASP A 172      97.269 -21.808   4.024  1.00  0.00           O  
ATOM   2590  H   ASP A 172      95.568 -25.060   4.648  1.00  0.00           H  
ATOM   2591  HA  ASP A 172      96.872 -24.235   7.018  1.00  0.00           H  
ATOM   2592 1HB  ASP A 172      95.117 -22.792   5.001  1.00  0.00           H  
ATOM   2593 2HB  ASP A 172      95.849 -21.974   6.375  1.00  0.00           H  
ATOM   2594  N   ALA A 173      93.607 -24.309   7.098  1.00  0.00           N  
ATOM   2595  CA  ALA A 173      92.471 -24.351   7.998  1.00  0.00           C  
ATOM   2596  C   ALA A 173      92.596 -25.450   9.041  1.00  0.00           C  
ATOM   2597  O   ALA A 173      92.257 -25.269  10.209  1.00  0.00           O  
ATOM   2598  CB  ALA A 173      91.186 -24.529   7.203  1.00  0.00           C  
ATOM   2599  H   ALA A 173      93.455 -24.542   6.158  1.00  0.00           H  
ATOM   2600  HA  ALA A 173      92.430 -23.404   8.536  1.00  0.00           H  
ATOM   2601 1HB  ALA A 173      90.336 -24.546   7.885  1.00  0.00           H  
ATOM   2602 2HB  ALA A 173      91.073 -23.700   6.503  1.00  0.00           H  
ATOM   2603 3HB  ALA A 173      91.227 -25.466   6.651  1.00  0.00           H  
ATOM   2604  N   LEU A 174      93.055 -26.603   8.608  1.00  0.00           N  
ATOM   2605  CA  LEU A 174      93.294 -27.714   9.508  1.00  0.00           C  
ATOM   2606  C   LEU A 174      94.354 -27.400  10.551  1.00  0.00           C  
ATOM   2607  O   LEU A 174      94.235 -27.765  11.719  1.00  0.00           O  
ATOM   2608  CB  LEU A 174      93.717 -28.951   8.705  1.00  0.00           C  
ATOM   2609  CG  LEU A 174      93.982 -30.219   9.527  1.00  0.00           C  
ATOM   2610  CD1 LEU A 174      92.716 -30.613  10.277  1.00  0.00           C  
ATOM   2611  CD2 LEU A 174      94.439 -31.337   8.602  1.00  0.00           C  
ATOM   2612  H   LEU A 174      93.310 -26.712   7.668  1.00  0.00           H  
ATOM   2613  HA  LEU A 174      92.370 -27.927  10.047  1.00  0.00           H  
ATOM   2614 1HB  LEU A 174      92.934 -29.182   7.984  1.00  0.00           H  
ATOM   2615 2HB  LEU A 174      94.628 -28.715   8.157  1.00  0.00           H  
ATOM   2616  HG  LEU A 174      94.758 -30.018  10.265  1.00  0.00           H  
ATOM   2617 1HD1 LEU A 174      92.904 -31.514  10.861  1.00  0.00           H  
ATOM   2618 2HD1 LEU A 174      92.422 -29.803  10.945  1.00  0.00           H  
ATOM   2619 3HD1 LEU A 174      91.915 -30.804   9.563  1.00  0.00           H  
ATOM   2620 1HD2 LEU A 174      94.628 -32.238   9.186  1.00  0.00           H  
ATOM   2621 2HD2 LEU A 174      93.662 -31.540   7.864  1.00  0.00           H  
ATOM   2622 3HD2 LEU A 174      95.354 -31.036   8.092  1.00  0.00           H  
ATOM   2623  N   GLU A 175      95.410 -26.748  10.118  1.00  0.00           N  
ATOM   2624  CA  GLU A 175      96.463 -26.321  11.018  1.00  0.00           C  
ATOM   2625  C   GLU A 175      95.970 -25.331  12.061  1.00  0.00           C  
ATOM   2626  O   GLU A 175      96.350 -25.384  13.229  1.00  0.00           O  
ATOM   2627  CB  GLU A 175      97.610 -25.698  10.220  1.00  0.00           C  
ATOM   2628  CG  GLU A 175      98.804 -25.272  11.064  1.00  0.00           C  
ATOM   2629  CD  GLU A 175      99.940 -24.734  10.240  1.00  0.00           C  
ATOM   2630  OE1 GLU A 175     100.085 -25.154   9.116  1.00  0.00           O  
ATOM   2631  OE2 GLU A 175     100.664 -23.903  10.734  1.00  0.00           O  
ATOM   2632  H   GLU A 175      95.473 -26.478   9.178  1.00  0.00           H  
ATOM   2633  HA  GLU A 175      96.837 -27.195  11.552  1.00  0.00           H  
ATOM   2634 1HB  GLU A 175      97.965 -26.411   9.475  1.00  0.00           H  
ATOM   2635 2HB  GLU A 175      97.248 -24.819   9.686  1.00  0.00           H  
ATOM   2636 1HG  GLU A 175      98.483 -24.503  11.766  1.00  0.00           H  
ATOM   2637 2HG  GLU A 175      99.152 -26.128  11.639  1.00  0.00           H  
ATOM   2638  N   LEU A 176      95.144 -24.404  11.628  1.00  0.00           N  
ATOM   2639  CA  LEU A 176      94.540 -23.441  12.528  1.00  0.00           C  
ATOM   2640  C   LEU A 176      93.651 -24.099  13.571  1.00  0.00           C  
ATOM   2641  O   LEU A 176      93.638 -23.715  14.739  1.00  0.00           O  
ATOM   2642  CB  LEU A 176      93.720 -22.423  11.725  1.00  0.00           C  
ATOM   2643  CG  LEU A 176      94.531 -21.457  10.852  1.00  0.00           C  
ATOM   2644  CD1 LEU A 176      93.583 -20.641   9.983  1.00  0.00           C  
ATOM   2645  CD2 LEU A 176      95.373 -20.554  11.741  1.00  0.00           C  
ATOM   2646  H   LEU A 176      94.867 -24.388  10.688  1.00  0.00           H  
ATOM   2647  HA  LEU A 176      95.335 -22.917  13.058  1.00  0.00           H  
ATOM   2648 1HB  LEU A 176      93.037 -22.965  11.073  1.00  0.00           H  
ATOM   2649 2HB  LEU A 176      93.130 -21.827  12.420  1.00  0.00           H  
ATOM   2650  HG  LEU A 176      95.184 -22.025  10.189  1.00  0.00           H  
ATOM   2651 1HD1 LEU A 176      94.159 -19.954   9.363  1.00  0.00           H  
ATOM   2652 2HD1 LEU A 176      93.008 -21.310   9.344  1.00  0.00           H  
ATOM   2653 3HD1 LEU A 176      92.905 -20.073  10.619  1.00  0.00           H  
ATOM   2654 1HD2 LEU A 176      95.949 -19.867  11.120  1.00  0.00           H  
ATOM   2655 2HD2 LEU A 176      94.720 -19.984  12.403  1.00  0.00           H  
ATOM   2656 3HD2 LEU A 176      96.052 -21.162  12.337  1.00  0.00           H  
ATOM   2657  N   ALA A 177      92.882 -25.073  13.138  1.00  0.00           N  
ATOM   2658  CA  ALA A 177      92.038 -25.834  14.038  1.00  0.00           C  
ATOM   2659  C   ALA A 177      92.841 -26.596  15.081  1.00  0.00           C  
ATOM   2660  O   ALA A 177      92.465 -26.676  16.249  1.00  0.00           O  
ATOM   2661  CB  ALA A 177      91.167 -26.796  13.243  1.00  0.00           C  
ATOM   2662  H   ALA A 177      92.914 -25.349  12.198  1.00  0.00           H  
ATOM   2663  HA  ALA A 177      91.399 -25.134  14.576  1.00  0.00           H  
ATOM   2664 1HB  ALA A 177      90.526 -27.355  13.925  1.00  0.00           H  
ATOM   2665 2HB  ALA A 177      90.548 -26.233  12.544  1.00  0.00           H  
ATOM   2666 3HB  ALA A 177      91.800 -27.488  12.691  1.00  0.00           H  
ATOM   2667  N   GLU A 178      93.934 -27.184  14.648  1.00  0.00           N  
ATOM   2668  CA  GLU A 178      94.830 -27.883  15.548  1.00  0.00           C  
ATOM   2669  C   GLU A 178      95.440 -26.960  16.591  1.00  0.00           C  
ATOM   2670  O   GLU A 178      95.584 -27.317  17.759  1.00  0.00           O  
ATOM   2671  CB  GLU A 178      95.944 -28.565  14.751  1.00  0.00           C  
ATOM   2672  CG  GLU A 178      95.483 -29.749  13.913  1.00  0.00           C  
ATOM   2673  CD  GLU A 178      96.587 -30.345  13.084  1.00  0.00           C  
ATOM   2674  OE1 GLU A 178      97.657 -29.786  13.066  1.00  0.00           O  
ATOM   2675  OE2 GLU A 178      96.358 -31.358  12.467  1.00  0.00           O  
ATOM   2676  H   GLU A 178      94.199 -27.104  13.708  1.00  0.00           H  
ATOM   2677  HA  GLU A 178      94.260 -28.644  16.082  1.00  0.00           H  
ATOM   2678 1HB  GLU A 178      96.407 -27.841  14.080  1.00  0.00           H  
ATOM   2679 2HB  GLU A 178      96.716 -28.918  15.434  1.00  0.00           H  
ATOM   2680 1HG  GLU A 178      95.088 -30.518  14.577  1.00  0.00           H  
ATOM   2681 2HG  GLU A 178      94.676 -29.425  13.257  1.00  0.00           H  
ATOM   2682  N   ARG A 179      95.830 -25.783  16.158  1.00  0.00           N  
ATOM   2683  CA  ARG A 179      96.362 -24.778  17.058  1.00  0.00           C  
ATOM   2684  C   ARG A 179      95.348 -24.337  18.101  1.00  0.00           C  
ATOM   2685  O   ARG A 179      95.674 -24.133  19.269  1.00  0.00           O  
ATOM   2686  CB  ARG A 179      96.829 -23.563  16.271  1.00  0.00           C  
ATOM   2687  CG  ARG A 179      98.083 -23.782  15.439  1.00  0.00           C  
ATOM   2688  CD  ARG A 179      98.489 -22.547  14.723  1.00  0.00           C  
ATOM   2689  NE  ARG A 179      99.639 -22.773  13.861  1.00  0.00           N  
ATOM   2690  CZ  ARG A 179     100.921 -22.743  14.273  1.00  0.00           C  
ATOM   2691  NH1 ARG A 179     101.202 -22.495  15.533  1.00  0.00           N  
ATOM   2692  NH2 ARG A 179     101.898 -22.961  13.410  1.00  0.00           N  
ATOM   2693  H   ARG A 179      95.706 -25.534  15.218  1.00  0.00           H  
ATOM   2694  HA  ARG A 179      97.216 -25.204  17.585  1.00  0.00           H  
ATOM   2695 1HB  ARG A 179      96.038 -23.241  15.595  1.00  0.00           H  
ATOM   2696 2HB  ARG A 179      97.028 -22.739  16.956  1.00  0.00           H  
ATOM   2697 1HG  ARG A 179      98.902 -24.087  16.090  1.00  0.00           H  
ATOM   2698 2HG  ARG A 179      97.897 -24.562  14.699  1.00  0.00           H  
ATOM   2699 1HD  ARG A 179      97.663 -22.195  14.104  1.00  0.00           H  
ATOM   2700 2HD  ARG A 179      98.752 -21.777  15.447  1.00  0.00           H  
ATOM   2701  HE  ARG A 179      99.464 -22.967  12.884  1.00  0.00           H  
ATOM   2702 1HH1 ARG A 179     100.455 -22.328  16.193  1.00  0.00           H  
ATOM   2703 2HH1 ARG A 179     102.162 -22.472  15.842  1.00  0.00           H  
ATOM   2704 1HH2 ARG A 179     101.682 -23.152  12.441  1.00  0.00           H  
ATOM   2705 2HH2 ARG A 179     102.858 -22.939  13.718  1.00  0.00           H  
ATOM   2706  N   ALA A 180      94.120 -24.158  17.668  1.00  0.00           N  
ATOM   2707  CA  ALA A 180      93.038 -23.808  18.568  1.00  0.00           C  
ATOM   2708  C   ALA A 180      92.780 -24.884  19.611  1.00  0.00           C  
ATOM   2709  O   ALA A 180      92.524 -24.598  20.779  1.00  0.00           O  
ATOM   2710  CB  ALA A 180      91.770 -23.535  17.773  1.00  0.00           C  
ATOM   2711  H   ALA A 180      93.897 -24.324  16.728  1.00  0.00           H  
ATOM   2712  HA  ALA A 180      93.323 -22.904  19.106  1.00  0.00           H  
ATOM   2713 1HB  ALA A 180      90.965 -23.260  18.455  1.00  0.00           H  
ATOM   2714 2HB  ALA A 180      91.948 -22.718  17.073  1.00  0.00           H  
ATOM   2715 3HB  ALA A 180      91.487 -24.430  17.221  1.00  0.00           H  
ATOM   2716  N   ARG A 181      92.817 -26.124  19.178  1.00  0.00           N  
ATOM   2717  CA  ARG A 181      92.660 -27.250  20.078  1.00  0.00           C  
ATOM   2718  C   ARG A 181      93.764 -27.318  21.121  1.00  0.00           C  
ATOM   2719  O   ARG A 181      93.528 -27.620  22.289  1.00  0.00           O  
ATOM   2720  CB  ARG A 181      92.638 -28.551  19.290  1.00  0.00           C  
ATOM   2721  CG  ARG A 181      91.397 -28.761  18.436  1.00  0.00           C  
ATOM   2722  CD  ARG A 181      91.395 -30.099  17.790  1.00  0.00           C  
ATOM   2723  NE  ARG A 181      90.228 -30.290  16.945  1.00  0.00           N  
ATOM   2724  CZ  ARG A 181      90.194 -30.046  15.620  1.00  0.00           C  
ATOM   2725  NH1 ARG A 181      91.269 -29.603  15.006  1.00  0.00           N  
ATOM   2726  NH2 ARG A 181      89.082 -30.253  14.938  1.00  0.00           N  
ATOM   2727  H   ARG A 181      93.020 -26.315  18.238  1.00  0.00           H  
ATOM   2728  HA  ARG A 181      91.721 -27.132  20.619  1.00  0.00           H  
ATOM   2729 1HB  ARG A 181      93.504 -28.592  18.631  1.00  0.00           H  
ATOM   2730 2HB  ARG A 181      92.711 -29.394  19.978  1.00  0.00           H  
ATOM   2731 1HG  ARG A 181      90.508 -28.679  19.061  1.00  0.00           H  
ATOM   2732 2HG  ARG A 181      91.362 -28.002  17.654  1.00  0.00           H  
ATOM   2733 1HD  ARG A 181      92.286 -30.205  17.172  1.00  0.00           H  
ATOM   2734 2HD  ARG A 181      91.391 -30.872  18.557  1.00  0.00           H  
ATOM   2735  HE  ARG A 181      89.382 -30.631  17.382  1.00  0.00           H  
ATOM   2736 1HH1 ARG A 181      92.119 -29.445  15.527  1.00  0.00           H  
ATOM   2737 2HH1 ARG A 181      91.243 -29.420  14.013  1.00  0.00           H  
ATOM   2738 1HH2 ARG A 181      88.255 -30.595  15.411  1.00  0.00           H  
ATOM   2739 2HH2 ARG A 181      89.056 -30.071  13.946  1.00  0.00           H  
ATOM   2740  N   GLU A 182      94.979 -27.066  20.688  1.00  0.00           N  
ATOM   2741  CA  GLU A 182      96.116 -27.024  21.588  1.00  0.00           C  
ATOM   2742  C   GLU A 182      95.990 -25.925  22.631  1.00  0.00           C  
ATOM   2743  O   GLU A 182      96.329 -26.105  23.799  1.00  0.00           O  
ATOM   2744  CB  GLU A 182      97.407 -26.830  20.790  1.00  0.00           C  
ATOM   2745  CG  GLU A 182      97.816 -28.035  19.953  1.00  0.00           C  
ATOM   2746  CD  GLU A 182      99.043 -27.780  19.123  1.00  0.00           C  
ATOM   2747  OE1 GLU A 182      99.504 -26.665  19.105  1.00  0.00           O  
ATOM   2748  OE2 GLU A 182      99.520 -28.704  18.506  1.00  0.00           O  
ATOM   2749  H   GLU A 182      95.132 -26.833  19.748  1.00  0.00           H  
ATOM   2750  HA  GLU A 182      96.169 -27.974  22.122  1.00  0.00           H  
ATOM   2751 1HB  GLU A 182      97.296 -25.979  20.119  1.00  0.00           H  
ATOM   2752 2HB  GLU A 182      98.226 -26.605  21.473  1.00  0.00           H  
ATOM   2753 1HG  GLU A 182      98.008 -28.877  20.617  1.00  0.00           H  
ATOM   2754 2HG  GLU A 182      96.989 -28.305  19.298  1.00  0.00           H  
ATOM   2755  N   ALA A 183      95.531 -24.772  22.198  1.00  0.00           N  
ATOM   2756  CA  ALA A 183      95.294 -23.661  23.098  1.00  0.00           C  
ATOM   2757  C   ALA A 183      94.233 -23.975  24.141  1.00  0.00           C  
ATOM   2758  O   ALA A 183      94.352 -23.610  25.309  1.00  0.00           O  
ATOM   2759  CB  ALA A 183      94.897 -22.425  22.303  1.00  0.00           C  
ATOM   2760  H   ALA A 183      95.276 -24.662  21.258  1.00  0.00           H  
ATOM   2761  HA  ALA A 183      96.220 -23.457  23.636  1.00  0.00           H  
ATOM   2762 1HB  ALA A 183      94.734 -21.591  22.985  1.00  0.00           H  
ATOM   2763 2HB  ALA A 183      95.694 -22.171  21.603  1.00  0.00           H  
ATOM   2764 3HB  ALA A 183      93.981 -22.627  21.751  1.00  0.00           H  
ATOM   2765  N   VAL A 184      93.177 -24.627  23.708  1.00  0.00           N  
ATOM   2766  CA  VAL A 184      92.124 -25.054  24.608  1.00  0.00           C  
ATOM   2767  C   VAL A 184      92.618 -26.044  25.651  1.00  0.00           C  
ATOM   2768  O   VAL A 184      92.237 -25.990  26.819  1.00  0.00           O  
ATOM   2769  CB  VAL A 184      90.977 -25.697  23.804  1.00  0.00           C  
ATOM   2770  CG1 VAL A 184      89.960 -26.329  24.742  1.00  0.00           C  
ATOM   2771  CG2 VAL A 184      90.318 -24.652  22.917  1.00  0.00           C  
ATOM   2772  H   VAL A 184      93.113 -24.897  22.768  1.00  0.00           H  
ATOM   2773  HA  VAL A 184      91.741 -24.178  25.133  1.00  0.00           H  
ATOM   2774  HB  VAL A 184      91.384 -26.497  23.185  1.00  0.00           H  
ATOM   2775 1HG1 VAL A 184      89.157 -26.778  24.157  1.00  0.00           H  
ATOM   2776 2HG1 VAL A 184      90.445 -27.098  25.341  1.00  0.00           H  
ATOM   2777 3HG1 VAL A 184      89.545 -25.563  25.398  1.00  0.00           H  
ATOM   2778 1HG2 VAL A 184      89.510 -25.113  22.351  1.00  0.00           H  
ATOM   2779 2HG2 VAL A 184      89.917 -23.849  23.536  1.00  0.00           H  
ATOM   2780 3HG2 VAL A 184      91.056 -24.243  22.227  1.00  0.00           H  
ATOM   2781  N   LEU A 185      93.443 -26.971  25.218  1.00  0.00           N  
ATOM   2782  CA  LEU A 185      94.046 -27.934  26.118  1.00  0.00           C  
ATOM   2783  C   LEU A 185      94.936 -27.276  27.161  1.00  0.00           C  
ATOM   2784  O   LEU A 185      94.949 -27.659  28.329  1.00  0.00           O  
ATOM   2785  CB  LEU A 185      94.866 -28.951  25.315  1.00  0.00           C  
ATOM   2786  CG  LEU A 185      94.055 -29.918  24.442  1.00  0.00           C  
ATOM   2787  CD1 LEU A 185      95.003 -30.735  23.574  1.00  0.00           C  
ATOM   2788  CD2 LEU A 185      93.213 -30.821  25.331  1.00  0.00           C  
ATOM   2789  H   LEU A 185      93.720 -26.987  24.278  1.00  0.00           H  
ATOM   2790  HA  LEU A 185      93.251 -28.458  26.648  1.00  0.00           H  
ATOM   2791 1HB  LEU A 185      95.549 -28.411  24.663  1.00  0.00           H  
ATOM   2792 2HB  LEU A 185      95.456 -29.549  26.010  1.00  0.00           H  
ATOM   2793  HG  LEU A 185      93.403 -29.350  23.779  1.00  0.00           H  
ATOM   2794 1HD1 LEU A 185      94.426 -31.422  22.953  1.00  0.00           H  
ATOM   2795 2HD1 LEU A 185      95.579 -30.066  22.935  1.00  0.00           H  
ATOM   2796 3HD1 LEU A 185      95.681 -31.303  24.210  1.00  0.00           H  
ATOM   2797 1HD2 LEU A 185      92.636 -31.507  24.710  1.00  0.00           H  
ATOM   2798 2HD2 LEU A 185      93.865 -31.391  25.993  1.00  0.00           H  
ATOM   2799 3HD2 LEU A 185      92.533 -30.212  25.927  1.00  0.00           H  
ATOM   2800  N   GLU A 186      95.705 -26.302  26.728  1.00  0.00           N  
ATOM   2801  CA  GLU A 186      96.549 -25.541  27.628  1.00  0.00           C  
ATOM   2802  C   GLU A 186      95.746 -24.779  28.671  1.00  0.00           C  
ATOM   2803  O   GLU A 186      96.122 -24.700  29.839  1.00  0.00           O  
ATOM   2804  CB  GLU A 186      97.414 -24.562  26.831  1.00  0.00           C  
ATOM   2805  CG  GLU A 186      98.500 -25.223  25.993  1.00  0.00           C  
ATOM   2806  CD  GLU A 186      99.279 -24.240  25.164  1.00  0.00           C  
ATOM   2807  OE1 GLU A 186      98.915 -23.088  25.146  1.00  0.00           O  
ATOM   2808  OE2 GLU A 186     100.237 -24.641  24.547  1.00  0.00           O  
ATOM   2809  H   GLU A 186      95.673 -26.026  25.788  1.00  0.00           H  
ATOM   2810  HA  GLU A 186      97.206 -26.234  28.155  1.00  0.00           H  
ATOM   2811 1HB  GLU A 186      96.782 -23.981  26.159  1.00  0.00           H  
ATOM   2812 2HB  GLU A 186      97.897 -23.863  27.514  1.00  0.00           H  
ATOM   2813 1HG  GLU A 186      99.189 -25.745  26.657  1.00  0.00           H  
ATOM   2814 2HG  GLU A 186      98.041 -25.961  25.338  1.00  0.00           H  
ATOM   2815  N   LEU A 187      94.654 -24.190  28.238  1.00  0.00           N  
ATOM   2816  CA  LEU A 187      93.757 -23.491  29.138  1.00  0.00           C  
ATOM   2817  C   LEU A 187      93.146 -24.415  30.181  1.00  0.00           C  
ATOM   2818  O   LEU A 187      93.003 -24.058  31.349  1.00  0.00           O  
ATOM   2819  CB  LEU A 187      92.638 -22.816  28.335  1.00  0.00           C  
ATOM   2820  CG  LEU A 187      93.068 -21.631  27.461  1.00  0.00           C  
ATOM   2821  CD1 LEU A 187      91.899 -21.188  26.593  1.00  0.00           C  
ATOM   2822  CD2 LEU A 187      93.551 -20.494  28.350  1.00  0.00           C  
ATOM   2823  H   LEU A 187      94.387 -24.271  27.298  1.00  0.00           H  
ATOM   2824  HA  LEU A 187      94.324 -22.727  29.667  1.00  0.00           H  
ATOM   2825 1HB  LEU A 187      92.181 -23.558  27.683  1.00  0.00           H  
ATOM   2826 2HB  LEU A 187      91.879 -22.456  29.030  1.00  0.00           H  
ATOM   2827  HG  LEU A 187      93.877 -21.942  26.799  1.00  0.00           H  
ATOM   2828 1HD1 LEU A 187      92.205 -20.346  25.972  1.00  0.00           H  
ATOM   2829 2HD1 LEU A 187      91.586 -22.014  25.954  1.00  0.00           H  
ATOM   2830 3HD1 LEU A 187      91.068 -20.886  27.229  1.00  0.00           H  
ATOM   2831 1HD2 LEU A 187      93.858 -19.652  27.729  1.00  0.00           H  
ATOM   2832 2HD2 LEU A 187      92.743 -20.181  29.012  1.00  0.00           H  
ATOM   2833 3HD2 LEU A 187      94.398 -20.833  28.947  1.00  0.00           H  
ATOM   2834  N   ALA A 188      92.757 -25.593  29.748  1.00  0.00           N  
ATOM   2835  CA  ALA A 188      92.225 -26.597  30.648  1.00  0.00           C  
ATOM   2836  C   ALA A 188      93.199 -26.956  31.758  1.00  0.00           C  
ATOM   2837  O   ALA A 188      92.825 -27.019  32.930  1.00  0.00           O  
ATOM   2838  CB  ALA A 188      91.840 -27.844  29.865  1.00  0.00           C  
ATOM   2839  H   ALA A 188      92.881 -25.841  28.808  1.00  0.00           H  
ATOM   2840  HA  ALA A 188      91.334 -26.187  31.125  1.00  0.00           H  
ATOM   2841 1HB  ALA A 188      91.429 -28.589  30.546  1.00  0.00           H  
ATOM   2842 2HB  ALA A 188      91.093 -27.586  29.115  1.00  0.00           H  
ATOM   2843 3HB  ALA A 188      92.723 -28.250  29.373  1.00  0.00           H  
ATOM   2844  N   GLU A 189      94.452 -27.194  31.386  1.00  0.00           N  
ATOM   2845  CA  GLU A 189      95.485 -27.548  32.352  1.00  0.00           C  
ATOM   2846  C   GLU A 189      95.630 -26.474  33.422  1.00  0.00           C  
ATOM   2847  O   GLU A 189      95.683 -26.776  34.614  1.00  0.00           O  
ATOM   2848  CB  GLU A 189      96.826 -27.763  31.645  1.00  0.00           C  
ATOM   2849  CG  GLU A 189      96.891 -29.021  30.791  1.00  0.00           C  
ATOM   2850  CD  GLU A 189      98.189 -29.154  30.045  1.00  0.00           C  
ATOM   2851  OE1 GLU A 189      98.978 -28.241  30.095  1.00  0.00           O  
ATOM   2852  OE2 GLU A 189      98.393 -30.170  29.424  1.00  0.00           O  
ATOM   2853  H   GLU A 189      94.695 -27.127  30.408  1.00  0.00           H  
ATOM   2854  HA  GLU A 189      95.201 -28.486  32.833  1.00  0.00           H  
ATOM   2855 1HB  GLU A 189      97.038 -26.909  31.001  1.00  0.00           H  
ATOM   2856 2HB  GLU A 189      97.622 -27.820  32.387  1.00  0.00           H  
ATOM   2857 1HG  GLU A 189      96.765 -29.892  31.434  1.00  0.00           H  
ATOM   2858 2HG  GLU A 189      96.068 -29.006  30.078  1.00  0.00           H  
ATOM   2859  N   LEU A 190      95.660 -25.210  32.988  1.00  0.00           N  
ATOM   2860  CA  LEU A 190      95.760 -24.080  33.915  1.00  0.00           C  
ATOM   2861  C   LEU A 190      94.548 -23.989  34.835  1.00  0.00           C  
ATOM   2862  O   LEU A 190      94.677 -23.657  36.013  1.00  0.00           O  
ATOM   2863  CB  LEU A 190      95.908 -22.769  33.133  1.00  0.00           C  
ATOM   2864  CG  LEU A 190      97.234 -22.587  32.383  1.00  0.00           C  
ATOM   2865  CD1 LEU A 190      97.165 -21.330  31.526  1.00  0.00           C  
ATOM   2866  CD2 LEU A 190      98.376 -22.503  33.385  1.00  0.00           C  
ATOM   2867  H   LEU A 190      95.610 -25.030  31.998  1.00  0.00           H  
ATOM   2868  HA  LEU A 190      96.648 -24.216  34.533  1.00  0.00           H  
ATOM   2869 1HB  LEU A 190      95.103 -22.707  32.402  1.00  0.00           H  
ATOM   2870 2HB  LEU A 190      95.804 -21.936  33.829  1.00  0.00           H  
ATOM   2871  HG  LEU A 190      97.395 -23.436  31.718  1.00  0.00           H  
ATOM   2872 1HD1 LEU A 190      98.107 -21.201  30.993  1.00  0.00           H  
ATOM   2873 2HD1 LEU A 190      96.351 -21.425  30.806  1.00  0.00           H  
ATOM   2874 3HD1 LEU A 190      96.987 -20.465  32.163  1.00  0.00           H  
ATOM   2875 1HD2 LEU A 190      99.318 -22.375  32.851  1.00  0.00           H  
ATOM   2876 2HD2 LEU A 190      98.216 -21.654  34.049  1.00  0.00           H  
ATOM   2877 3HD2 LEU A 190      98.413 -23.421  33.971  1.00  0.00           H  
ATOM   2878  N   ALA A 191      93.373 -24.305  34.299  1.00  0.00           N  
ATOM   2879  CA  ALA A 191      92.148 -24.326  35.094  1.00  0.00           C  
ATOM   2880  C   ALA A 191      92.203 -25.426  36.146  1.00  0.00           C  
ATOM   2881  O   ALA A 191      91.491 -25.377  37.149  1.00  0.00           O  
ATOM   2882  CB  ALA A 191      90.933 -24.512  34.197  1.00  0.00           C  
ATOM   2883  H   ALA A 191      93.331 -24.552  33.321  1.00  0.00           H  
ATOM   2884  HA  ALA A 191      92.044 -23.364  35.595  1.00  0.00           H  
ATOM   2885 1HB  ALA A 191      90.029 -24.529  34.807  1.00  0.00           H  
ATOM   2886 2HB  ALA A 191      90.875 -23.687  33.487  1.00  0.00           H  
ATOM   2887 3HB  ALA A 191      91.022 -25.451  33.654  1.00  0.00           H  
ATOM   2888  N   GLY A 192      93.032 -26.432  35.895  1.00  0.00           N  
ATOM   2889  CA  GLY A 192      93.122 -27.597  36.768  1.00  0.00           C  
ATOM   2890  C   GLY A 192      91.917 -28.518  36.602  1.00  0.00           C  
ATOM   2891  O   GLY A 192      91.284 -28.914  37.581  1.00  0.00           O  
ATOM   2892  H   GLY A 192      93.607 -26.400  35.063  1.00  0.00           H  
ATOM   2893 1HA  GLY A 192      94.035 -28.149  36.545  1.00  0.00           H  
ATOM   2894 2HA  GLY A 192      93.190 -27.270  37.805  1.00  0.00           H  
ATOM   2895  N   VAL A 193      91.636 -28.888  35.358  1.00  0.00           N  
ATOM   2896  CA  VAL A 193      90.593 -29.854  35.041  1.00  0.00           C  
ATOM   2897  C   VAL A 193      91.000 -31.263  35.442  1.00  0.00           C  
ATOM   2898  O   VAL A 193      92.175 -31.623  35.375  1.00  0.00           O  
ATOM   2899  CB  VAL A 193      90.279 -29.825  33.533  1.00  0.00           C  
ATOM   2900  CG1 VAL A 193      89.790 -28.445  33.118  1.00  0.00           C  
ATOM   2901  CG2 VAL A 193      91.515 -30.220  32.740  1.00  0.00           C  
ATOM   2902  H   VAL A 193      92.184 -28.499  34.603  1.00  0.00           H  
ATOM   2903  HA  VAL A 193      89.691 -29.582  35.592  1.00  0.00           H  
ATOM   2904  HB  VAL A 193      89.472 -30.527  33.326  1.00  0.00           H  
ATOM   2905 1HG1 VAL A 193      89.573 -28.443  32.049  1.00  0.00           H  
ATOM   2906 2HG1 VAL A 193      88.885 -28.198  33.672  1.00  0.00           H  
ATOM   2907 3HG1 VAL A 193      90.562 -27.706  33.332  1.00  0.00           H  
ATOM   2908 1HG2 VAL A 193      91.286 -30.198  31.675  1.00  0.00           H  
ATOM   2909 2HG2 VAL A 193      92.324 -29.520  32.952  1.00  0.00           H  
ATOM   2910 3HG2 VAL A 193      91.823 -31.227  33.024  1.00  0.00           H  
ATOM   2911  N   PRO A 194      90.025 -32.055  35.878  1.00  0.00           N  
ATOM   2912  CA  PRO A 194      90.295 -33.407  36.349  1.00  0.00           C  
ATOM   2913  C   PRO A 194      90.921 -34.258  35.247  1.00  0.00           C  
ATOM   2914  O   PRO A 194      90.696 -34.018  34.060  1.00  0.00           O  
ATOM   2915  CB  PRO A 194      88.905 -33.920  36.740  1.00  0.00           C  
ATOM   2916  CG  PRO A 194      88.121 -32.682  37.009  1.00  0.00           C  
ATOM   2917  CD  PRO A 194      88.645 -31.683  36.011  1.00  0.00           C  
ATOM   2918  HA  PRO A 194      90.993 -33.349  37.186  1.00  0.00           H  
ATOM   2919 1HB  PRO A 194      88.484 -34.524  35.923  1.00  0.00           H  
ATOM   2920 2HB  PRO A 194      88.981 -34.577  37.619  1.00  0.00           H  
ATOM   2921 1HG  PRO A 194      87.046 -32.879  36.886  1.00  0.00           H  
ATOM   2922 2HG  PRO A 194      88.268 -32.357  38.050  1.00  0.00           H  
ATOM   2923 1HD  PRO A 194      88.094 -31.786  35.064  1.00  0.00           H  
ATOM   2924 2HD  PRO A 194      88.533 -30.666  36.416  1.00  0.00           H  
ATOM   2925  N   GLU A 195      91.762 -35.208  35.647  1.00  0.00           N  
ATOM   2926  CA  GLU A 195      92.591 -35.950  34.701  1.00  0.00           C  
ATOM   2927  C   GLU A 195      91.760 -36.555  33.574  1.00  0.00           C  
ATOM   2928  O   GLU A 195      92.143 -36.509  32.407  1.00  0.00           O  
ATOM   2929  CB  GLU A 195      93.359 -37.057  35.426  1.00  0.00           C  
ATOM   2930  CG  GLU A 195      94.422 -36.555  36.394  1.00  0.00           C  
ATOM   2931  CD  GLU A 195      93.859 -36.179  37.736  1.00  0.00           C  
ATOM   2932  OE1 GLU A 195      92.671 -36.304  37.917  1.00  0.00           O  
ATOM   2933  OE2 GLU A 195      94.617 -35.767  38.581  1.00  0.00           O  
ATOM   2934  H   GLU A 195      91.868 -35.384  36.635  1.00  0.00           H  
ATOM   2935  HA  GLU A 195      93.316 -35.263  34.261  1.00  0.00           H  
ATOM   2936 1HB  GLU A 195      92.661 -37.678  35.988  1.00  0.00           H  
ATOM   2937 2HB  GLU A 195      93.851 -37.699  34.694  1.00  0.00           H  
ATOM   2938 1HG  GLU A 195      95.170 -37.335  36.532  1.00  0.00           H  
ATOM   2939 2HG  GLU A 195      94.916 -35.689  35.957  1.00  0.00           H  
ATOM   2940  N   ALA A 196      90.608 -37.085  33.941  1.00  0.00           N  
ATOM   2941  CA  ALA A 196      89.658 -37.672  33.005  1.00  0.00           C  
ATOM   2942  C   ALA A 196      89.210 -36.655  31.963  1.00  0.00           C  
ATOM   2943  O   ALA A 196      89.188 -36.945  30.767  1.00  0.00           O  
ATOM   2944  CB  ALA A 196      88.455 -38.229  33.752  1.00  0.00           C  
ATOM   2945  H   ALA A 196      90.394 -37.090  34.928  1.00  0.00           H  
ATOM   2946  HA  ALA A 196      90.157 -38.488  32.482  1.00  0.00           H  
ATOM   2947 1HB  ALA A 196      87.754 -38.665  33.039  1.00  0.00           H  
ATOM   2948 2HB  ALA A 196      88.784 -38.996  34.452  1.00  0.00           H  
ATOM   2949 3HB  ALA A 196      87.963 -37.426  34.299  1.00  0.00           H  
ATOM   2950  N   ARG A 197      88.855 -35.460  32.424  1.00  0.00           N  
ATOM   2951  CA  ARG A 197      88.410 -34.402  31.537  1.00  0.00           C  
ATOM   2952  C   ARG A 197      89.446 -34.055  30.481  1.00  0.00           C  
ATOM   2953  O   ARG A 197      89.135 -33.907  29.301  1.00  0.00           O  
ATOM   2954  CB  ARG A 197      88.077 -33.152  32.337  1.00  0.00           C  
ATOM   2955  CG  ARG A 197      86.667 -33.114  32.906  1.00  0.00           C  
ATOM   2956  CD  ARG A 197      86.486 -34.112  33.991  1.00  0.00           C  
ATOM   2957  NE  ARG A 197      85.146 -34.063  34.555  1.00  0.00           N  
ATOM   2958  CZ  ARG A 197      84.677 -34.915  35.487  1.00  0.00           C  
ATOM   2959  NH1 ARG A 197      85.449 -35.874  35.949  1.00  0.00           N  
ATOM   2960  NH2 ARG A 197      83.441 -34.787  35.936  1.00  0.00           N  
ATOM   2961  H   ARG A 197      88.897 -35.285  33.418  1.00  0.00           H  
ATOM   2962  HA  ARG A 197      87.522 -34.746  31.006  1.00  0.00           H  
ATOM   2963 1HB  ARG A 197      88.772 -33.058  33.171  1.00  0.00           H  
ATOM   2964 2HB  ARG A 197      88.202 -32.271  31.706  1.00  0.00           H  
ATOM   2965 1HG  ARG A 197      86.467 -32.122  33.315  1.00  0.00           H  
ATOM   2966 2HG  ARG A 197      85.950 -33.332  32.115  1.00  0.00           H  
ATOM   2967 1HD  ARG A 197      86.653 -35.114  33.596  1.00  0.00           H  
ATOM   2968 2HD  ARG A 197      87.199 -33.914  34.791  1.00  0.00           H  
ATOM   2969  HE  ARG A 197      84.524 -33.338  34.223  1.00  0.00           H  
ATOM   2970 1HH1 ARG A 197      86.393 -35.972  35.605  1.00  0.00           H  
ATOM   2971 2HH1 ARG A 197      85.096 -36.512  36.647  1.00  0.00           H  
ATOM   2972 1HH2 ARG A 197      82.847 -34.050  35.581  1.00  0.00           H  
ATOM   2973 2HH2 ARG A 197      83.089 -35.425  36.634  1.00  0.00           H  
ATOM   2974  N   LEU A 198      90.676 -33.894  30.914  1.00  0.00           N  
ATOM   2975  CA  LEU A 198      91.764 -33.561  30.013  1.00  0.00           C  
ATOM   2976  C   LEU A 198      92.005 -34.640  28.971  1.00  0.00           C  
ATOM   2977  O   LEU A 198      92.267 -34.358  27.803  1.00  0.00           O  
ATOM   2978  CB  LEU A 198      93.050 -33.328  30.815  1.00  0.00           C  
ATOM   2979  CG  LEU A 198      94.286 -32.942  29.992  1.00  0.00           C  
ATOM   2980  CD1 LEU A 198      94.013 -31.646  29.242  1.00  0.00           C  
ATOM   2981  CD2 LEU A 198      95.486 -32.796  30.916  1.00  0.00           C  
ATOM   2982  H   LEU A 198      90.897 -34.064  31.854  1.00  0.00           H  
ATOM   2983  HA  LEU A 198      91.505 -32.644  29.483  1.00  0.00           H  
ATOM   2984 1HB  LEU A 198      92.871 -32.532  31.536  1.00  0.00           H  
ATOM   2985 2HB  LEU A 198      93.288 -34.239  31.363  1.00  0.00           H  
ATOM   2986  HG  LEU A 198      94.488 -33.718  29.254  1.00  0.00           H  
ATOM   2987 1HD1 LEU A 198      94.891 -31.372  28.657  1.00  0.00           H  
ATOM   2988 2HD1 LEU A 198      93.163 -31.784  28.574  1.00  0.00           H  
ATOM   2989 3HD1 LEU A 198      93.790 -30.852  29.955  1.00  0.00           H  
ATOM   2990 1HD2 LEU A 198      96.365 -32.523  30.331  1.00  0.00           H  
ATOM   2991 2HD2 LEU A 198      95.285 -32.020  31.654  1.00  0.00           H  
ATOM   2992 3HD2 LEU A 198      95.669 -33.742  31.426  1.00  0.00           H  
ATOM   2993  N   ARG A 199      91.951 -35.880  29.404  1.00  0.00           N  
ATOM   2994  CA  ARG A 199      92.090 -37.008  28.503  1.00  0.00           C  
ATOM   2995  C   ARG A 199      90.985 -37.059  27.461  1.00  0.00           C  
ATOM   2996  O   ARG A 199      91.218 -37.365  26.293  1.00  0.00           O  
ATOM   2997  CB  ARG A 199      92.092 -38.311  29.289  1.00  0.00           C  
ATOM   2998  CG  ARG A 199      93.323 -38.534  30.154  1.00  0.00           C  
ATOM   2999  CD  ARG A 199      94.549 -38.701  29.333  1.00  0.00           C  
ATOM   3000  NE  ARG A 199      94.506 -39.915  28.535  1.00  0.00           N  
ATOM   3001  CZ  ARG A 199      95.297 -40.160  27.472  1.00  0.00           C  
ATOM   3002  NH1 ARG A 199      96.185 -39.267  27.093  1.00  0.00           N  
ATOM   3003  NH2 ARG A 199      95.180 -41.299  26.810  1.00  0.00           N  
ATOM   3004  H   ARG A 199      91.745 -36.067  30.344  1.00  0.00           H  
ATOM   3005  HA  ARG A 199      93.036 -36.910  27.969  1.00  0.00           H  
ATOM   3006 1HB  ARG A 199      91.220 -38.344  29.941  1.00  0.00           H  
ATOM   3007 2HB  ARG A 199      92.017 -39.152  28.600  1.00  0.00           H  
ATOM   3008 1HG  ARG A 199      93.465 -37.676  30.813  1.00  0.00           H  
ATOM   3009 2HG  ARG A 199      93.188 -39.434  30.755  1.00  0.00           H  
ATOM   3010 1HD  ARG A 199      94.652 -37.851  28.657  1.00  0.00           H  
ATOM   3011 2HD  ARG A 199      95.419 -38.752  29.985  1.00  0.00           H  
ATOM   3012  HE  ARG A 199      93.835 -40.625  28.796  1.00  0.00           H  
ATOM   3013 1HH1 ARG A 199      96.274 -38.397  27.599  1.00  0.00           H  
ATOM   3014 2HH1 ARG A 199      96.777 -39.451  26.297  1.00  0.00           H  
ATOM   3015 1HH2 ARG A 199      94.498 -41.985  27.101  1.00  0.00           H  
ATOM   3016 2HH2 ARG A 199      95.773 -41.482  26.014  1.00  0.00           H  
ATOM   3017  N   GLY A 200      89.774 -36.789  27.894  1.00  0.00           N  
ATOM   3018  CA  GLY A 200      88.639 -36.732  26.993  1.00  0.00           C  
ATOM   3019  C   GLY A 200      88.780 -35.634  25.951  1.00  0.00           C  
ATOM   3020  O   GLY A 200      88.438 -35.810  24.783  1.00  0.00           O  
ATOM   3021  H   GLY A 200      89.624 -36.555  28.834  1.00  0.00           H  
ATOM   3022 1HA  GLY A 200      88.527 -37.690  26.487  1.00  0.00           H  
ATOM   3023 2HA  GLY A 200      87.728 -36.564  27.566  1.00  0.00           H  
ATOM   3024  N   LEU A 201      89.256 -34.488  26.384  1.00  0.00           N  
ATOM   3025  CA  LEU A 201      89.511 -33.381  25.483  1.00  0.00           C  
ATOM   3026  C   LEU A 201      90.566 -33.710  24.441  1.00  0.00           C  
ATOM   3027  O   LEU A 201      90.453 -33.343  23.273  1.00  0.00           O  
ATOM   3028  CB  LEU A 201      89.951 -32.149  26.285  1.00  0.00           C  
ATOM   3029  CG  LEU A 201      88.868 -31.502  27.157  1.00  0.00           C  
ATOM   3030  CD1 LEU A 201      89.495 -30.419  28.025  1.00  0.00           C  
ATOM   3031  CD2 LEU A 201      87.776 -30.926  26.268  1.00  0.00           C  
ATOM   3032  H   LEU A 201      89.513 -34.382  27.324  1.00  0.00           H  
ATOM   3033  HA  LEU A 201      88.588 -33.147  24.953  1.00  0.00           H  
ATOM   3034 1HB  LEU A 201      90.775 -32.437  26.937  1.00  0.00           H  
ATOM   3035 2HB  LEU A 201      90.314 -31.393  25.589  1.00  0.00           H  
ATOM   3036  HG  LEU A 201      88.438 -32.252  27.821  1.00  0.00           H  
ATOM   3037 1HD1 LEU A 201      88.726 -29.959  28.645  1.00  0.00           H  
ATOM   3038 2HD1 LEU A 201      90.259 -30.861  28.665  1.00  0.00           H  
ATOM   3039 3HD1 LEU A 201      89.950 -29.661  27.388  1.00  0.00           H  
ATOM   3040 1HD2 LEU A 201      87.007 -30.467  26.888  1.00  0.00           H  
ATOM   3041 2HD2 LEU A 201      88.206 -30.174  25.605  1.00  0.00           H  
ATOM   3042 3HD2 LEU A 201      87.334 -31.724  25.672  1.00  0.00           H  
ATOM   3043  N   GLU A 202      91.612 -34.378  24.874  1.00  0.00           N  
ATOM   3044  CA  GLU A 202      92.659 -34.821  23.973  1.00  0.00           C  
ATOM   3045  C   GLU A 202      92.151 -35.804  22.931  1.00  0.00           C  
ATOM   3046  O   GLU A 202      92.532 -35.755  21.763  1.00  0.00           O  
ATOM   3047  CB  GLU A 202      93.798 -35.461  24.770  1.00  0.00           C  
ATOM   3048  CG  GLU A 202      94.608 -34.481  25.606  1.00  0.00           C  
ATOM   3049  CD  GLU A 202      95.667 -35.154  26.435  1.00  0.00           C  
ATOM   3050  OE1 GLU A 202      95.701 -36.361  26.453  1.00  0.00           O  
ATOM   3051  OE2 GLU A 202      96.442 -34.460  27.050  1.00  0.00           O  
ATOM   3052  H   GLU A 202      91.672 -34.649  25.814  1.00  0.00           H  
ATOM   3053  HA  GLU A 202      93.046 -33.952  23.439  1.00  0.00           H  
ATOM   3054 1HB  GLU A 202      93.392 -36.218  25.441  1.00  0.00           H  
ATOM   3055 2HB  GLU A 202      94.483 -35.963  24.086  1.00  0.00           H  
ATOM   3056 1HG  GLU A 202      95.087 -33.762  24.941  1.00  0.00           H  
ATOM   3057 2HG  GLU A 202      93.934 -33.933  26.262  1.00  0.00           H  
ATOM   3058  N   HIS A 203      91.311 -36.717  23.364  1.00  0.00           N  
ATOM   3059  CA  HIS A 203      90.694 -37.671  22.463  1.00  0.00           C  
ATOM   3060  C   HIS A 203      89.815 -37.000  21.421  1.00  0.00           C  
ATOM   3061  O   HIS A 203      89.796 -37.384  20.253  1.00  0.00           O  
ATOM   3062  CB  HIS A 203      89.862 -38.687  23.254  1.00  0.00           C  
ATOM   3063  CG  HIS A 203      90.687 -39.651  24.048  1.00  0.00           C  
ATOM   3064  ND1 HIS A 203      91.784 -40.302  23.521  1.00  0.00           N  
ATOM   3065  CD2 HIS A 203      90.575 -40.077  25.328  1.00  0.00           C  
ATOM   3066  CE1 HIS A 203      92.311 -41.085  24.445  1.00  0.00           C  
ATOM   3067  NE2 HIS A 203      91.597 -40.967  25.549  1.00  0.00           N  
ATOM   3068  H   HIS A 203      91.034 -36.730  24.304  1.00  0.00           H  
ATOM   3069  HA  HIS A 203      91.482 -38.197  21.922  1.00  0.00           H  
ATOM   3070 1HB  HIS A 203      89.199 -38.158  23.940  1.00  0.00           H  
ATOM   3071 2HB  HIS A 203      89.236 -39.257  22.568  1.00  0.00           H  
ATOM   3072  HD2 HIS A 203      89.816 -39.771  26.048  1.00  0.00           H  
ATOM   3073  HE1 HIS A 203      93.187 -41.720  24.318  1.00  0.00           H  
ATOM   3074  HE2 HIS A 203      91.769 -41.452  26.419  1.00  0.00           H  
ATOM   3075  N   LEU A 204      89.060 -36.016  21.854  1.00  0.00           N  
ATOM   3076  CA  LEU A 204      88.228 -35.241  20.953  1.00  0.00           C  
ATOM   3077  C   LEU A 204      89.042 -34.492  19.911  1.00  0.00           C  
ATOM   3078  O   LEU A 204      88.667 -34.407  18.743  1.00  0.00           O  
ATOM   3079  CB  LEU A 204      87.383 -34.243  21.755  1.00  0.00           C  
ATOM   3080  CG  LEU A 204      86.431 -33.366  20.932  1.00  0.00           C  
ATOM   3081  CD1 LEU A 204      85.444 -34.250  20.182  1.00  0.00           C  
ATOM   3082  CD2 LEU A 204      85.705 -32.399  21.857  1.00  0.00           C  
ATOM   3083  H   LEU A 204      89.096 -35.740  22.794  1.00  0.00           H  
ATOM   3084  HA  LEU A 204      87.577 -35.931  20.415  1.00  0.00           H  
ATOM   3085 1HB  LEU A 204      86.783 -34.798  22.476  1.00  0.00           H  
ATOM   3086 2HB  LEU A 204      88.053 -33.582  22.304  1.00  0.00           H  
ATOM   3087  HG  LEU A 204      87.001 -32.802  20.194  1.00  0.00           H  
ATOM   3088 1HD1 LEU A 204      84.768 -33.627  19.597  1.00  0.00           H  
ATOM   3089 2HD1 LEU A 204      85.989 -34.918  19.514  1.00  0.00           H  
ATOM   3090 3HD1 LEU A 204      84.869 -34.840  20.895  1.00  0.00           H  
ATOM   3091 1HD2 LEU A 204      85.029 -31.775  21.272  1.00  0.00           H  
ATOM   3092 2HD2 LEU A 204      85.132 -32.962  22.594  1.00  0.00           H  
ATOM   3093 3HD2 LEU A 204      86.432 -31.767  22.366  1.00  0.00           H  
ATOM   3094  N   ALA A 205      90.142 -33.920  20.344  1.00  0.00           N  
ATOM   3095  CA  ALA A 205      91.050 -33.235  19.443  1.00  0.00           C  
ATOM   3096  C   ALA A 205      91.646 -34.166  18.401  1.00  0.00           C  
ATOM   3097  O   ALA A 205      91.795 -33.811  17.233  1.00  0.00           O  
ATOM   3098  CB  ALA A 205      92.159 -32.560  20.237  1.00  0.00           C  
ATOM   3099  H   ALA A 205      90.407 -34.003  21.284  1.00  0.00           H  
ATOM   3100  HA  ALA A 205      90.484 -32.474  18.905  1.00  0.00           H  
ATOM   3101 1HB  ALA A 205      92.830 -32.037  19.554  1.00  0.00           H  
ATOM   3102 2HB  ALA A 205      91.723 -31.845  20.936  1.00  0.00           H  
ATOM   3103 3HB  ALA A 205      92.719 -33.312  20.790  1.00  0.00           H  
ATOM   3104  N   GLU A 206      92.018 -35.349  18.834  1.00  0.00           N  
ATOM   3105  CA  GLU A 206      92.536 -36.362  17.933  1.00  0.00           C  
ATOM   3106  C   GLU A 206      91.514 -36.788  16.891  1.00  0.00           C  
ATOM   3107  O   GLU A 206      91.838 -36.996  15.723  1.00  0.00           O  
ATOM   3108  CB  GLU A 206      92.997 -37.584  18.730  1.00  0.00           C  
ATOM   3109  CG  GLU A 206      93.622 -38.686  17.885  1.00  0.00           C  
ATOM   3110  CD  GLU A 206      94.131 -39.836  18.708  1.00  0.00           C  
ATOM   3111  OE1 GLU A 206      94.024 -39.776  19.910  1.00  0.00           O  
ATOM   3112  OE2 GLU A 206      94.627 -40.778  18.135  1.00  0.00           O  
ATOM   3113  H   GLU A 206      91.890 -35.596  19.774  1.00  0.00           H  
ATOM   3114  HA  GLU A 206      93.391 -35.946  17.399  1.00  0.00           H  
ATOM   3115 1HB  GLU A 206      93.732 -37.278  19.475  1.00  0.00           H  
ATOM   3116 2HB  GLU A 206      92.148 -38.012  19.263  1.00  0.00           H  
ATOM   3117 1HG  GLU A 206      92.876 -39.058  17.183  1.00  0.00           H  
ATOM   3118 2HG  GLU A 206      94.445 -38.265  17.309  1.00  0.00           H  
ATOM   3119  N   VAL A 207      90.284 -36.948  17.324  1.00  0.00           N  
ATOM   3120  CA  VAL A 207      89.198 -37.282  16.423  1.00  0.00           C  
ATOM   3121  C   VAL A 207      88.956 -36.203  15.381  1.00  0.00           C  
ATOM   3122  O   VAL A 207      88.695 -36.485  14.213  1.00  0.00           O  
ATOM   3123  CB  VAL A 207      87.903 -37.508  17.225  1.00  0.00           C  
ATOM   3124  CG1 VAL A 207      86.715 -37.661  16.287  1.00  0.00           C  
ATOM   3125  CG2 VAL A 207      88.050 -38.734  18.113  1.00  0.00           C  
ATOM   3126  H   VAL A 207      90.064 -36.779  18.264  1.00  0.00           H  
ATOM   3127  HA  VAL A 207      89.454 -38.203  15.898  1.00  0.00           H  
ATOM   3128  HB  VAL A 207      87.712 -36.631  17.844  1.00  0.00           H  
ATOM   3129 1HG1 VAL A 207      85.808 -37.820  16.870  1.00  0.00           H  
ATOM   3130 2HG1 VAL A 207      86.606 -36.758  15.687  1.00  0.00           H  
ATOM   3131 3HG1 VAL A 207      86.877 -38.517  15.631  1.00  0.00           H  
ATOM   3132 1HG2 VAL A 207      87.131 -38.887  18.677  1.00  0.00           H  
ATOM   3133 2HG2 VAL A 207      88.247 -39.610  17.494  1.00  0.00           H  
ATOM   3134 3HG2 VAL A 207      88.880 -38.585  18.804  1.00  0.00           H  
ATOM   3135  N   GLY A 208      89.011 -34.963  15.814  1.00  0.00           N  
ATOM   3136  CA  GLY A 208      88.870 -33.835  14.913  1.00  0.00           C  
ATOM   3137  C   GLY A 208      89.976 -33.784  13.871  1.00  0.00           C  
ATOM   3138  O   GLY A 208      89.744 -33.478  12.703  1.00  0.00           O  
ATOM   3139  H   GLY A 208      89.215 -34.776  16.754  1.00  0.00           H  
ATOM   3140 1HA  GLY A 208      87.907 -33.890  14.407  1.00  0.00           H  
ATOM   3141 2HA  GLY A 208      88.879 -32.908  15.486  1.00  0.00           H  
ATOM   3142  N   GLU A 209      91.187 -34.054  14.304  1.00  0.00           N  
ATOM   3143  CA  GLU A 209      92.322 -34.111  13.403  1.00  0.00           C  
ATOM   3144  C   GLU A 209      92.181 -35.209  12.361  1.00  0.00           C  
ATOM   3145  O   GLU A 209      92.522 -35.033  11.193  1.00  0.00           O  
ATOM   3146  CB  GLU A 209      93.612 -34.322  14.199  1.00  0.00           C  
ATOM   3147  CG  GLU A 209      94.037 -33.123  15.036  1.00  0.00           C  
ATOM   3148  CD  GLU A 209      95.262 -33.394  15.864  1.00  0.00           C  
ATOM   3149  OE1 GLU A 209      95.708 -34.515  15.882  1.00  0.00           O  
ATOM   3150  OE2 GLU A 209      95.752 -32.477  16.480  1.00  0.00           O  
ATOM   3151  H   GLU A 209      91.336 -34.288  15.244  1.00  0.00           H  
ATOM   3152  HA  GLU A 209      92.388 -33.163  12.869  1.00  0.00           H  
ATOM   3153 1HB  GLU A 209      93.490 -35.172  14.871  1.00  0.00           H  
ATOM   3154 2HB  GLU A 209      94.427 -34.559  13.516  1.00  0.00           H  
ATOM   3155 1HG  GLU A 209      94.239 -32.284  14.372  1.00  0.00           H  
ATOM   3156 2HG  GLU A 209      93.215 -32.842  15.693  1.00  0.00           H  
ATOM   3157  N   LEU A 210      91.705 -36.355  12.794  1.00  0.00           N  
ATOM   3158  CA  LEU A 210      91.451 -37.462  11.893  1.00  0.00           C  
ATOM   3159  C   LEU A 210      90.395 -37.133  10.851  1.00  0.00           C  
ATOM   3160  O   LEU A 210      90.508 -37.500   9.683  1.00  0.00           O  
ATOM   3161  CB  LEU A 210      91.010 -38.694  12.695  1.00  0.00           C  
ATOM   3162  CG  LEU A 210      92.093 -39.341  13.567  1.00  0.00           C  
ATOM   3163  CD1 LEU A 210      91.466 -40.424  14.435  1.00  0.00           C  
ATOM   3164  CD2 LEU A 210      93.185 -39.918  12.678  1.00  0.00           C  
ATOM   3165  H   LEU A 210      91.448 -36.461  13.734  1.00  0.00           H  
ATOM   3166  HA  LEU A 210      92.373 -37.696  11.363  1.00  0.00           H  
ATOM   3167 1HB  LEU A 210      90.187 -38.406  13.347  1.00  0.00           H  
ATOM   3168 2HB  LEU A 210      90.648 -39.450  11.999  1.00  0.00           H  
ATOM   3169  HG  LEU A 210      92.523 -38.591  14.231  1.00  0.00           H  
ATOM   3170 1HD1 LEU A 210      92.235 -40.884  15.055  1.00  0.00           H  
ATOM   3171 2HD1 LEU A 210      90.702 -39.982  15.075  1.00  0.00           H  
ATOM   3172 3HD1 LEU A 210      91.012 -41.182  13.798  1.00  0.00           H  
ATOM   3173 1HD2 LEU A 210      93.954 -40.377  13.298  1.00  0.00           H  
ATOM   3174 2HD2 LEU A 210      92.755 -40.669  12.015  1.00  0.00           H  
ATOM   3175 3HD2 LEU A 210      93.628 -39.119  12.082  1.00  0.00           H  
ATOM   3176  N   THR A 211      89.349 -36.466  11.284  1.00  0.00           N  
ATOM   3177  CA  THR A 211      88.302 -36.022  10.383  1.00  0.00           C  
ATOM   3178  C   THR A 211      88.811 -35.039   9.341  1.00  0.00           C  
ATOM   3179  O   THR A 211      88.429 -35.088   8.173  1.00  0.00           O  
ATOM   3180  CB  THR A 211      87.145 -35.379  11.169  1.00  0.00           C  
ATOM   3181  OG1 THR A 211      86.573 -36.347  12.059  1.00  0.00           O  
ATOM   3182  CG2 THR A 211      86.070 -34.874  10.219  1.00  0.00           C  
ATOM   3183  H   THR A 211      89.289 -36.194  12.224  1.00  0.00           H  
ATOM   3184  HA  THR A 211      87.918 -36.889   9.846  1.00  0.00           H  
ATOM   3185  HB  THR A 211      87.523 -34.544  11.757  1.00  0.00           H  
ATOM   3186  HG1 THR A 211      87.245 -36.652  12.673  1.00  0.00           H  
ATOM   3187 1HG2 THR A 211      85.260 -34.423  10.792  1.00  0.00           H  
ATOM   3188 2HG2 THR A 211      86.498 -34.130   9.548  1.00  0.00           H  
ATOM   3189 3HG2 THR A 211      85.680 -35.707   9.634  1.00  0.00           H  
ATOM   3190  N   GLY A 212      89.649 -34.126   9.774  1.00  0.00           N  
ATOM   3191  CA  GLY A 212      90.267 -33.171   8.873  1.00  0.00           C  
ATOM   3192  C   GLY A 212      91.146 -33.843   7.831  1.00  0.00           C  
ATOM   3193  O   GLY A 212      91.166 -33.460   6.663  1.00  0.00           O  
ATOM   3194  H   GLY A 212      89.927 -34.113  10.714  1.00  0.00           H  
ATOM   3195 1HA  GLY A 212      89.493 -32.595   8.367  1.00  0.00           H  
ATOM   3196 2HA  GLY A 212      90.868 -32.467   9.446  1.00  0.00           H  
ATOM   3197  N   GLU A 213      91.901 -34.827   8.264  1.00  0.00           N  
ATOM   3198  CA  GLU A 213      92.733 -35.602   7.363  1.00  0.00           C  
ATOM   3199  C   GLU A 213      91.920 -36.352   6.321  1.00  0.00           C  
ATOM   3200  O   GLU A 213      92.294 -36.436   5.153  1.00  0.00           O  
ATOM   3201  CB  GLU A 213      93.585 -36.594   8.160  1.00  0.00           C  
ATOM   3202  CG  GLU A 213      94.682 -35.950   8.996  1.00  0.00           C  
ATOM   3203  CD  GLU A 213      95.444 -36.945   9.825  1.00  0.00           C  
ATOM   3204  OE1 GLU A 213      95.064 -38.091   9.843  1.00  0.00           O  
ATOM   3205  OE2 GLU A 213      96.411 -36.560  10.441  1.00  0.00           O  
ATOM   3206  H   GLU A 213      91.865 -35.103   9.204  1.00  0.00           H  
ATOM   3207  HA  GLU A 213      93.395 -34.919   6.829  1.00  0.00           H  
ATOM   3208 1HB  GLU A 213      92.944 -37.165   8.831  1.00  0.00           H  
ATOM   3209 2HB  GLU A 213      94.055 -37.300   7.476  1.00  0.00           H  
ATOM   3210 1HG  GLU A 213      95.377 -35.438   8.332  1.00  0.00           H  
ATOM   3211 2HG  GLU A 213      94.234 -35.206   9.652  1.00  0.00           H  
ATOM   3212  N   ALA A 214      90.819 -36.923   6.754  1.00  0.00           N  
ATOM   3213  CA  ALA A 214      89.912 -37.608   5.853  1.00  0.00           C  
ATOM   3214  C   ALA A 214      89.315 -36.677   4.811  1.00  0.00           C  
ATOM   3215  O   ALA A 214      89.166 -37.032   3.643  1.00  0.00           O  
ATOM   3216  CB  ALA A 214      88.802 -38.283   6.647  1.00  0.00           C  
ATOM   3217  H   ALA A 214      90.553 -36.840   7.694  1.00  0.00           H  
ATOM   3218  HA  ALA A 214      90.478 -38.369   5.315  1.00  0.00           H  
ATOM   3219 1HB  ALA A 214      88.132 -38.806   5.964  1.00  0.00           H  
ATOM   3220 2HB  ALA A 214      89.238 -38.998   7.346  1.00  0.00           H  
ATOM   3221 3HB  ALA A 214      88.242 -37.531   7.200  1.00  0.00           H  
ATOM   3222  N   LEU A 215      88.942 -35.494   5.244  1.00  0.00           N  
ATOM   3223  CA  LEU A 215      88.425 -34.481   4.343  1.00  0.00           C  
ATOM   3224  C   LEU A 215      89.446 -34.055   3.301  1.00  0.00           C  
ATOM   3225  O   LEU A 215      89.123 -33.847   2.133  1.00  0.00           O  
ATOM   3226  CB  LEU A 215      87.971 -33.255   5.145  1.00  0.00           C  
ATOM   3227  CG  LEU A 215      86.726 -33.454   6.018  1.00  0.00           C  
ATOM   3228  CD1 LEU A 215      86.510 -32.223   6.885  1.00  0.00           C  
ATOM   3229  CD2 LEU A 215      85.519 -33.715   5.128  1.00  0.00           C  
ATOM   3230  H   LEU A 215      89.071 -35.247   6.184  1.00  0.00           H  
ATOM   3231  HA  LEU A 215      87.568 -34.895   3.813  1.00  0.00           H  
ATOM   3232 1HB  LEU A 215      88.786 -32.946   5.798  1.00  0.00           H  
ATOM   3233 2HB  LEU A 215      87.763 -32.443   4.449  1.00  0.00           H  
ATOM   3234  HG  LEU A 215      86.878 -34.307   6.681  1.00  0.00           H  
ATOM   3235 1HD1 LEU A 215      85.624 -32.365   7.505  1.00  0.00           H  
ATOM   3236 2HD1 LEU A 215      87.380 -32.071   7.525  1.00  0.00           H  
ATOM   3237 3HD1 LEU A 215      86.370 -31.349   6.249  1.00  0.00           H  
ATOM   3238 1HD2 LEU A 215      84.634 -33.858   5.748  1.00  0.00           H  
ATOM   3239 2HD2 LEU A 215      85.365 -32.863   4.465  1.00  0.00           H  
ATOM   3240 3HD2 LEU A 215      85.694 -34.611   4.532  1.00  0.00           H  
ATOM   3241  N   LEU A 216      90.676 -33.894   3.734  1.00  0.00           N  
ATOM   3242  CA  LEU A 216      91.764 -33.561   2.833  1.00  0.00           C  
ATOM   3243  C   LEU A 216      92.005 -34.640   1.791  1.00  0.00           C  
ATOM   3244  O   LEU A 216      92.267 -34.358   0.623  1.00  0.00           O  
ATOM   3245  CB  LEU A 216      93.050 -33.328   3.635  1.00  0.00           C  
ATOM   3246  CG  LEU A 216      94.268 -32.874   2.821  1.00  0.00           C  
ATOM   3247  CD1 LEU A 216      93.952 -31.559   2.121  1.00  0.00           C  
ATOM   3248  CD2 LEU A 216      95.470 -32.727   3.743  1.00  0.00           C  
ATOM   3249  H   LEU A 216      90.897 -34.064   4.674  1.00  0.00           H  
ATOM   3250  HA  LEU A 216      91.505 -32.644   2.303  1.00  0.00           H  
ATOM   3251 1HB  LEU A 216      92.855 -32.568   4.390  1.00  0.00           H  
ATOM   3252 2HB  LEU A 216      93.316 -34.255   4.142  1.00  0.00           H  
ATOM   3253  HG  LEU A 216      94.489 -33.615   2.052  1.00  0.00           H  
ATOM   3254 1HD1 LEU A 216      94.817 -31.237   1.543  1.00  0.00           H  
ATOM   3255 2HD1 LEU A 216      93.101 -31.697   1.454  1.00  0.00           H  
ATOM   3256 3HD1 LEU A 216      93.710 -30.800   2.865  1.00  0.00           H  
ATOM   3257 1HD2 LEU A 216      96.336 -32.405   3.164  1.00  0.00           H  
ATOM   3258 2HD2 LEU A 216      95.250 -31.985   4.511  1.00  0.00           H  
ATOM   3259 3HD2 LEU A 216      95.684 -33.686   4.216  1.00  0.00           H  
ATOM   3260  N   ARG A 217      91.827 -35.900   2.173  1.00  0.00           N  
ATOM   3261  CA  ARG A 217      91.962 -36.999   1.210  1.00  0.00           C  
ATOM   3262  C   ARG A 217      90.758 -37.204   0.274  1.00  0.00           C  
ATOM   3263  O   ARG A 217      90.897 -37.815  -0.786  1.00  0.00           O  
ATOM   3264  CB  ARG A 217      92.216 -38.298   1.960  1.00  0.00           C  
ATOM   3265  CG  ARG A 217      93.579 -38.397   2.625  1.00  0.00           C  
ATOM   3266  CD  ARG A 217      93.857 -39.775   3.104  1.00  0.00           C  
ATOM   3267  NE  ARG A 217      92.934 -40.183   4.150  1.00  0.00           N  
ATOM   3268  CZ  ARG A 217      93.113 -39.946   5.464  1.00  0.00           C  
ATOM   3269  NH1 ARG A 217      94.183 -39.305   5.876  1.00  0.00           N  
ATOM   3270  NH2 ARG A 217      92.213 -40.359   6.339  1.00  0.00           N  
ATOM   3271  H   ARG A 217      91.603 -36.103   3.136  1.00  0.00           H  
ATOM   3272  HA  ARG A 217      92.802 -36.771   0.553  1.00  0.00           H  
ATOM   3273 1HB  ARG A 217      91.461 -38.423   2.735  1.00  0.00           H  
ATOM   3274 2HB  ARG A 217      92.123 -39.139   1.272  1.00  0.00           H  
ATOM   3275 1HG  ARG A 217      94.353 -38.119   1.911  1.00  0.00           H  
ATOM   3276 2HG  ARG A 217      93.616 -37.722   3.482  1.00  0.00           H  
ATOM   3277 1HD  ARG A 217      93.763 -40.475   2.274  1.00  0.00           H  
ATOM   3278 2HD  ARG A 217      94.869 -39.824   3.505  1.00  0.00           H  
ATOM   3279  HE  ARG A 217      92.098 -40.680   3.872  1.00  0.00           H  
ATOM   3280 1HH1 ARG A 217      94.872 -38.989   5.208  1.00  0.00           H  
ATOM   3281 2HH1 ARG A 217      94.318 -39.127   6.861  1.00  0.00           H  
ATOM   3282 1HH2 ARG A 217      91.389 -40.853   6.022  1.00  0.00           H  
ATOM   3283 2HH2 ARG A 217      92.347 -40.182   7.323  1.00  0.00           H  
ATOM   3284  N   THR A 218      89.571 -36.766   0.693  1.00  0.00           N  
ATOM   3285  CA  THR A 218      88.339 -37.118  -0.026  1.00  0.00           C  
ATOM   3286  C   THR A 218      88.043 -36.136  -1.157  1.00  0.00           C  
ATOM   3287  O   THR A 218      87.949 -34.929  -0.934  1.00  0.00           O  
ATOM   3288  CB  THR A 218      87.135 -37.171   0.933  1.00  0.00           C  
ATOM   3289  OG1 THR A 218      87.363 -38.169   1.936  1.00  0.00           O  
ATOM   3290  CG2 THR A 218      85.861 -37.503   0.171  1.00  0.00           C  
ATOM   3291  H   THR A 218      89.513 -36.224   1.543  1.00  0.00           H  
ATOM   3292  HA  THR A 218      88.461 -38.112  -0.457  1.00  0.00           H  
ATOM   3293  HB  THR A 218      87.017 -36.204   1.422  1.00  0.00           H  
ATOM   3294  HG1 THR A 218      88.156 -37.949   2.431  1.00  0.00           H  
ATOM   3295 1HG2 THR A 218      85.021 -37.536   0.865  1.00  0.00           H  
ATOM   3296 2HG2 THR A 218      85.679 -36.739  -0.585  1.00  0.00           H  
ATOM   3297 3HG2 THR A 218      85.969 -38.474  -0.312  1.00  0.00           H  
ATOM   3298  N   GLU A 219      87.901 -36.664  -2.371  1.00  0.00           N  
ATOM   3299  CA  GLU A 219      87.622 -35.841  -3.547  1.00  0.00           C  
ATOM   3300  C   GLU A 219      86.136 -35.556  -3.723  1.00  0.00           C  
ATOM   3301  O   GLU A 219      85.747 -34.432  -4.043  1.00  0.00           O  
ATOM   3302  CB  GLU A 219      88.162 -36.524  -4.806  1.00  0.00           C  
ATOM   3303  CG  GLU A 219      89.680 -36.609  -4.872  1.00  0.00           C  
ATOM   3304  CD  GLU A 219      90.173 -37.317  -6.103  1.00  0.00           C  
ATOM   3305  OE1 GLU A 219      89.361 -37.832  -6.834  1.00  0.00           O  
ATOM   3306  OE2 GLU A 219      91.363 -37.345  -6.313  1.00  0.00           O  
ATOM   3307  H   GLU A 219      87.992 -37.664  -2.483  1.00  0.00           H  
ATOM   3308  HA  GLU A 219      88.134 -34.885  -3.429  1.00  0.00           H  
ATOM   3309 1HB  GLU A 219      87.767 -37.538  -4.867  1.00  0.00           H  
ATOM   3310 2HB  GLU A 219      87.819 -35.984  -5.688  1.00  0.00           H  
ATOM   3311 1HG  GLU A 219      90.091 -35.600  -4.859  1.00  0.00           H  
ATOM   3312 2HG  GLU A 219      90.044 -37.132  -3.988  1.00  0.00           H  
ATOM   3313  N   ASP A 220      85.310 -36.583  -3.557  1.00  0.00           N  
ATOM   3314  CA  ASP A 220      83.883 -36.460  -3.823  1.00  0.00           C  
ATOM   3315  C   ASP A 220      83.217 -35.586  -2.771  1.00  0.00           C  
ATOM   3316  O   ASP A 220      83.413 -35.784  -1.572  1.00  0.00           O  
ATOM   3317  CB  ASP A 220      83.216 -37.837  -3.852  1.00  0.00           C  
ATOM   3318  CG  ASP A 220      81.748 -37.777  -4.254  1.00  0.00           C  
ATOM   3319  OD1 ASP A 220      81.476 -37.740  -5.430  1.00  0.00           O  
ATOM   3320  OD2 ASP A 220      80.915 -37.768  -3.380  1.00  0.00           O  
ATOM   3321  H   ASP A 220      85.685 -37.477  -3.266  1.00  0.00           H  
ATOM   3322  HA  ASP A 220      83.751 -36.000  -4.803  1.00  0.00           H  
ATOM   3323 1HB  ASP A 220      83.744 -38.482  -4.555  1.00  0.00           H  
ATOM   3324 2HB  ASP A 220      83.289 -38.299  -2.867  1.00  0.00           H  
ATOM   3325  N   PRO A 221      82.461 -34.598  -3.229  1.00  0.00           N  
ATOM   3326  CA  PRO A 221      81.862 -33.621  -2.334  1.00  0.00           C  
ATOM   3327  C   PRO A 221      80.884 -34.275  -1.357  1.00  0.00           C  
ATOM   3328  O   PRO A 221      80.904 -33.980  -0.163  1.00  0.00           O  
ATOM   3329  CB  PRO A 221      81.145 -32.672  -3.300  1.00  0.00           C  
ATOM   3330  CG  PRO A 221      80.894 -33.505  -4.511  1.00  0.00           C  
ATOM   3331  CD  PRO A 221      82.082 -34.426  -4.585  1.00  0.00           C  
ATOM   3332  HA  PRO A 221      82.657 -33.145  -1.757  1.00  0.00           H  
ATOM   3333 1HB  PRO A 221      80.219 -32.296  -2.841  1.00  0.00           H  
ATOM   3334 2HB  PRO A 221      81.779 -31.798  -3.508  1.00  0.00           H  
ATOM   3335 1HG  PRO A 221      79.942 -34.047  -4.408  1.00  0.00           H  
ATOM   3336 2HG  PRO A 221      80.799 -32.863  -5.400  1.00  0.00           H  
ATOM   3337 1HD  PRO A 221      81.776 -35.384  -5.031  1.00  0.00           H  
ATOM   3338 2HD  PRO A 221      82.875 -33.955  -5.184  1.00  0.00           H  
ATOM   3339  N   GLU A 222      80.000 -35.120  -1.880  1.00  0.00           N  
ATOM   3340  CA  GLU A 222      78.913 -35.668  -1.074  1.00  0.00           C  
ATOM   3341  C   GLU A 222      79.430 -36.636  -0.025  1.00  0.00           C  
ATOM   3342  O   GLU A 222      79.095 -36.533   1.155  1.00  0.00           O  
ATOM   3343  CB  GLU A 222      77.890 -36.375  -1.967  1.00  0.00           C  
ATOM   3344  CG  GLU A 222      76.681 -36.926  -1.224  1.00  0.00           C  
ATOM   3345  CD  GLU A 222      75.662 -37.543  -2.141  1.00  0.00           C  
ATOM   3346  OE1 GLU A 222      75.874 -37.527  -3.330  1.00  0.00           O  
ATOM   3347  OE2 GLU A 222      74.671 -38.031  -1.652  1.00  0.00           O  
ATOM   3348  H   GLU A 222      80.056 -35.355  -2.861  1.00  0.00           H  
ATOM   3349  HA  GLU A 222      78.408 -34.846  -0.568  1.00  0.00           H  
ATOM   3350 1HB  GLU A 222      77.529 -35.681  -2.726  1.00  0.00           H  
ATOM   3351 2HB  GLU A 222      78.371 -37.205  -2.485  1.00  0.00           H  
ATOM   3352 1HG  GLU A 222      77.017 -37.679  -0.513  1.00  0.00           H  
ATOM   3353 2HG  GLU A 222      76.215 -36.118  -0.662  1.00  0.00           H  
ATOM   3354  N   GLY A 223      80.306 -37.522  -0.456  1.00  0.00           N  
ATOM   3355  CA  GLY A 223      81.017 -38.424   0.431  1.00  0.00           C  
ATOM   3356  C   GLY A 223      81.823 -37.686   1.488  1.00  0.00           C  
ATOM   3357  O   GLY A 223      81.803 -38.030   2.668  1.00  0.00           O  
ATOM   3358  H   GLY A 223      80.480 -37.571  -1.449  1.00  0.00           H  
ATOM   3359 1HA  GLY A 223      80.304 -39.085   0.925  1.00  0.00           H  
ATOM   3360 2HA  GLY A 223      81.689 -39.053  -0.152  1.00  0.00           H  
ATOM   3361  N   ARG A 224      82.558 -36.687   1.054  1.00  0.00           N  
ATOM   3362  CA  ARG A 224      83.376 -35.899   1.955  1.00  0.00           C  
ATOM   3363  C   ARG A 224      82.548 -35.164   2.998  1.00  0.00           C  
ATOM   3364  O   ARG A 224      82.921 -35.071   4.166  1.00  0.00           O  
ATOM   3365  CB  ARG A 224      84.198 -34.889   1.168  1.00  0.00           C  
ATOM   3366  CG  ARG A 224      85.076 -33.980   2.015  1.00  0.00           C  
ATOM   3367  CD  ARG A 224      86.154 -34.741   2.697  1.00  0.00           C  
ATOM   3368  NE  ARG A 224      86.969 -33.884   3.545  1.00  0.00           N  
ATOM   3369  CZ  ARG A 224      86.675 -33.569   4.821  1.00  0.00           C  
ATOM   3370  NH1 ARG A 224      85.585 -34.046   5.382  1.00  0.00           N  
ATOM   3371  NH2 ARG A 224      87.481 -32.781   5.510  1.00  0.00           N  
ATOM   3372  H   ARG A 224      82.517 -36.413   0.115  1.00  0.00           H  
ATOM   3373  HA  ARG A 224      84.055 -36.570   2.483  1.00  0.00           H  
ATOM   3374 1HB  ARG A 224      84.845 -35.413   0.468  1.00  0.00           H  
ATOM   3375 2HB  ARG A 224      83.532 -34.253   0.585  1.00  0.00           H  
ATOM   3376 1HG  ARG A 224      85.538 -33.225   1.379  1.00  0.00           H  
ATOM   3377 2HG  ARG A 224      84.467 -33.491   2.776  1.00  0.00           H  
ATOM   3378 1HD  ARG A 224      85.713 -35.517   3.321  1.00  0.00           H  
ATOM   3379 2HD  ARG A 224      86.804 -35.198   1.952  1.00  0.00           H  
ATOM   3380  HE  ARG A 224      87.815 -33.498   3.148  1.00  0.00           H  
ATOM   3381 1HH1 ARG A 224      84.969 -34.649   4.855  1.00  0.00           H  
ATOM   3382 2HH1 ARG A 224      85.365 -33.810   6.338  1.00  0.00           H  
ATOM   3383 1HH2 ARG A 224      88.319 -32.414   5.079  1.00  0.00           H  
ATOM   3384 2HH2 ARG A 224      87.261 -32.545   6.466  1.00  0.00           H  
ATOM   3385  N   ARG A 225      81.438 -34.612   2.564  1.00  0.00           N  
ATOM   3386  CA  ARG A 225      80.518 -33.943   3.465  1.00  0.00           C  
ATOM   3387  C   ARG A 225      79.939 -34.886   4.508  1.00  0.00           C  
ATOM   3388  O   ARG A 225      79.783 -34.534   5.676  1.00  0.00           O  
ATOM   3389  CB  ARG A 225      79.381 -33.310   2.678  1.00  0.00           C  
ATOM   3390  CG  ARG A 225      78.382 -32.526   3.516  1.00  0.00           C  
ATOM   3391  CD  ARG A 225      77.337 -31.892   2.673  1.00  0.00           C  
ATOM   3392  NE  ARG A 225      76.498 -32.880   2.014  1.00  0.00           N  
ATOM   3393  CZ  ARG A 225      75.680 -32.619   0.976  1.00  0.00           C  
ATOM   3394  NH1 ARG A 225      75.601 -31.399   0.492  1.00  0.00           N  
ATOM   3395  NH2 ARG A 225      74.956 -33.589   0.445  1.00  0.00           N  
ATOM   3396  H   ARG A 225      81.174 -34.700   1.625  1.00  0.00           H  
ATOM   3397  HA  ARG A 225      81.061 -33.158   3.992  1.00  0.00           H  
ATOM   3398 1HB  ARG A 225      79.788 -32.631   1.931  1.00  0.00           H  
ATOM   3399 2HB  ARG A 225      78.828 -34.086   2.149  1.00  0.00           H  
ATOM   3400 1HG  ARG A 225      77.894 -33.197   4.222  1.00  0.00           H  
ATOM   3401 2HG  ARG A 225      78.905 -31.741   4.064  1.00  0.00           H  
ATOM   3402 1HD  ARG A 225      76.698 -31.265   3.296  1.00  0.00           H  
ATOM   3403 2HD  ARG A 225      77.809 -31.280   1.906  1.00  0.00           H  
ATOM   3404  HE  ARG A 225      76.532 -33.830   2.359  1.00  0.00           H  
ATOM   3405 1HH1 ARG A 225      76.153 -30.658   0.898  1.00  0.00           H  
ATOM   3406 2HH1 ARG A 225      74.987 -31.204  -0.286  1.00  0.00           H  
ATOM   3407 1HH2 ARG A 225      75.017 -34.527   0.817  1.00  0.00           H  
ATOM   3408 2HH2 ARG A 225      74.343 -33.394  -0.332  1.00  0.00           H  
ATOM   3409  N   ALA A 226      79.588 -36.076   4.074  1.00  0.00           N  
ATOM   3410  CA  ALA A 226      79.090 -37.098   4.975  1.00  0.00           C  
ATOM   3411  C   ALA A 226      80.118 -37.505   6.018  1.00  0.00           C  
ATOM   3412  O   ALA A 226      79.799 -37.719   7.186  1.00  0.00           O  
ATOM   3413  CB  ALA A 226      78.641 -38.316   4.181  1.00  0.00           C  
ATOM   3414  H   ALA A 226      79.721 -36.321   3.135  1.00  0.00           H  
ATOM   3415  HA  ALA A 226      78.231 -36.695   5.514  1.00  0.00           H  
ATOM   3416 1HB  ALA A 226      78.255 -39.073   4.863  1.00  0.00           H  
ATOM   3417 2HB  ALA A 226      77.856 -38.024   3.481  1.00  0.00           H  
ATOM   3418 3HB  ALA A 226      79.486 -38.722   3.628  1.00  0.00           H  
ATOM   3419  N   LEU A 227      81.351 -37.643   5.584  1.00  0.00           N  
ATOM   3420  CA  LEU A 227      82.444 -37.957   6.485  1.00  0.00           C  
ATOM   3421  C   LEU A 227      82.666 -36.873   7.528  1.00  0.00           C  
ATOM   3422  O   LEU A 227      82.932 -37.150   8.696  1.00  0.00           O  
ATOM   3423  CB  LEU A 227      83.734 -38.167   5.683  1.00  0.00           C  
ATOM   3424  CG  LEU A 227      84.959 -38.608   6.495  1.00  0.00           C  
ATOM   3425  CD1 LEU A 227      85.916 -39.376   5.595  1.00  0.00           C  
ATOM   3426  CD2 LEU A 227      85.637 -37.385   7.097  1.00  0.00           C  
ATOM   3427  H   LEU A 227      81.568 -37.470   4.645  1.00  0.00           H  
ATOM   3428  HA  LEU A 227      82.203 -38.878   7.014  1.00  0.00           H  
ATOM   3429 1HB  LEU A 227      83.552 -38.924   4.922  1.00  0.00           H  
ATOM   3430 2HB  LEU A 227      83.989 -37.232   5.182  1.00  0.00           H  
ATOM   3431  HG  LEU A 227      84.642 -39.277   7.295  1.00  0.00           H  
ATOM   3432 1HD1 LEU A 227      86.786 -39.690   6.173  1.00  0.00           H  
ATOM   3433 2HD1 LEU A 227      85.412 -40.255   5.194  1.00  0.00           H  
ATOM   3434 3HD1 LEU A 227      86.237 -38.736   4.775  1.00  0.00           H  
ATOM   3435 1HD2 LEU A 227      86.506 -37.699   7.675  1.00  0.00           H  
ATOM   3436 2HD2 LEU A 227      85.955 -36.715   6.298  1.00  0.00           H  
ATOM   3437 3HD2 LEU A 227      84.936 -36.865   7.749  1.00  0.00           H  
ATOM   3438  N   GLY A 228      82.588 -35.634   7.094  1.00  0.00           N  
ATOM   3439  CA  GLY A 228      82.707 -34.504   7.995  1.00  0.00           C  
ATOM   3440  C   GLY A 228      81.601 -34.474   9.038  1.00  0.00           C  
ATOM   3441  O   GLY A 228      81.828 -34.163  10.206  1.00  0.00           O  
ATOM   3442  H   GLY A 228      82.380 -35.451   6.155  1.00  0.00           H  
ATOM   3443 1HA  GLY A 228      83.672 -34.542   8.501  1.00  0.00           H  
ATOM   3444 2HA  GLY A 228      82.682 -33.579   7.422  1.00  0.00           H  
ATOM   3445  N   GLU A 229      80.395 -34.765   8.604  1.00  0.00           N  
ATOM   3446  CA  GLU A 229      79.262 -34.845   9.505  1.00  0.00           C  
ATOM   3447  C   GLU A 229      79.423 -35.939  10.548  1.00  0.00           C  
ATOM   3448  O   GLU A 229      79.079 -35.770  11.716  1.00  0.00           O  
ATOM   3449  CB  GLU A 229      77.977 -35.081   8.708  1.00  0.00           C  
ATOM   3450  CG  GLU A 229      76.711 -35.116   9.552  1.00  0.00           C  
ATOM   3451  CD  GLU A 229      75.463 -35.274   8.729  1.00  0.00           C  
ATOM   3452  OE1 GLU A 229      75.455 -34.830   7.606  1.00  0.00           O  
ATOM   3453  OE2 GLU A 229      74.517 -35.840   9.223  1.00  0.00           O  
ATOM   3454  H   GLU A 229      80.250 -35.003   7.665  1.00  0.00           H  
ATOM   3455  HA  GLU A 229      79.178 -33.898  10.039  1.00  0.00           H  
ATOM   3456 1HB  GLU A 229      77.861 -34.294   7.963  1.00  0.00           H  
ATOM   3457 2HB  GLU A 229      78.049 -36.028   8.174  1.00  0.00           H  
ATOM   3458 1HG  GLU A 229      76.777 -35.947  10.254  1.00  0.00           H  
ATOM   3459 2HG  GLU A 229      76.646 -34.194  10.128  1.00  0.00           H  
ATOM   3460  N   LEU A 230      79.920 -37.076  10.114  1.00  0.00           N  
ATOM   3461  CA  LEU A 230      80.195 -38.179  11.015  1.00  0.00           C  
ATOM   3462  C   LEU A 230      81.244 -37.830  12.058  1.00  0.00           C  
ATOM   3463  O   LEU A 230      81.138 -38.198  13.226  1.00  0.00           O  
ATOM   3464  CB  LEU A 230      80.659 -39.402  10.213  1.00  0.00           C  
ATOM   3465  CG  LEU A 230      80.889 -40.682  11.026  1.00  0.00           C  
ATOM   3466  CD1 LEU A 230      80.703 -41.896  10.125  1.00  0.00           C  
ATOM   3467  CD2 LEU A 230      82.287 -40.657  11.627  1.00  0.00           C  
ATOM   3468  H   LEU A 230      80.178 -37.178   9.175  1.00  0.00           H  
ATOM   3469  HA  LEU A 230      79.277 -38.430  11.544  1.00  0.00           H  
ATOM   3470 1HB  LEU A 230      79.912 -39.622   9.452  1.00  0.00           H  
ATOM   3471 2HB  LEU A 230      81.596 -39.154   9.712  1.00  0.00           H  
ATOM   3472  HG  LEU A 230      80.152 -40.743  11.825  1.00  0.00           H  
ATOM   3473 1HD1 LEU A 230      80.866 -42.806  10.703  1.00  0.00           H  
ATOM   3474 2HD1 LEU A 230      79.689 -41.899   9.724  1.00  0.00           H  
ATOM   3475 3HD1 LEU A 230      81.419 -41.853   9.305  1.00  0.00           H  
ATOM   3476 1HD2 LEU A 230      82.450 -41.567  12.205  1.00  0.00           H  
ATOM   3477 2HD2 LEU A 230      83.026 -40.598  10.828  1.00  0.00           H  
ATOM   3478 3HD2 LEU A 230      82.387 -39.790  12.280  1.00  0.00           H  
ATOM   3479  N   GLY A 231      82.278 -37.143  11.624  1.00  0.00           N  
ATOM   3480  CA  GLY A 231      83.317 -36.680  12.525  1.00  0.00           C  
ATOM   3481  C   GLY A 231      82.790 -35.708  13.568  1.00  0.00           C  
ATOM   3482  O   GLY A 231      83.172 -35.749  14.736  1.00  0.00           O  
ATOM   3483  H   GLY A 231      82.333 -36.871  10.685  1.00  0.00           H  
ATOM   3484 1HA  GLY A 231      83.767 -37.535  13.030  1.00  0.00           H  
ATOM   3485 2HA  GLY A 231      84.106 -36.194  11.952  1.00  0.00           H  
ATOM   3486  N   VAL A 232      81.934 -34.809  13.134  1.00  0.00           N  
ATOM   3487  CA  VAL A 232      81.299 -33.867  14.035  1.00  0.00           C  
ATOM   3488  C   VAL A 232      80.432 -34.554  15.078  1.00  0.00           C  
ATOM   3489  O   VAL A 232      80.406 -34.170  16.246  1.00  0.00           O  
ATOM   3490  CB  VAL A 232      80.433 -32.879  13.232  1.00  0.00           C  
ATOM   3491  CG1 VAL A 232      79.604 -32.013  14.170  1.00  0.00           C  
ATOM   3492  CG2 VAL A 232      81.318 -32.017  12.345  1.00  0.00           C  
ATOM   3493  H   VAL A 232      81.656 -34.802  12.195  1.00  0.00           H  
ATOM   3494  HA  VAL A 232      82.077 -33.312  14.560  1.00  0.00           H  
ATOM   3495  HB  VAL A 232      79.734 -33.441  12.613  1.00  0.00           H  
ATOM   3496 1HG1 VAL A 232      78.998 -31.320  13.586  1.00  0.00           H  
ATOM   3497 2HG1 VAL A 232      78.952 -32.647  14.770  1.00  0.00           H  
ATOM   3498 3HG1 VAL A 232      80.267 -31.449  14.826  1.00  0.00           H  
ATOM   3499 1HG2 VAL A 232      80.699 -31.320  11.780  1.00  0.00           H  
ATOM   3500 2HG2 VAL A 232      82.021 -31.459  12.964  1.00  0.00           H  
ATOM   3501 3HG2 VAL A 232      81.871 -32.654  11.654  1.00  0.00           H  
ATOM   3502  N   ARG A 233      79.695 -35.553  14.644  1.00  0.00           N  
ATOM   3503  CA  ARG A 233      78.878 -36.342  15.545  1.00  0.00           C  
ATOM   3504  C   ARG A 233      79.705 -37.077  16.588  1.00  0.00           C  
ATOM   3505  O   ARG A 233      79.333 -37.169  17.756  1.00  0.00           O  
ATOM   3506  CB  ARG A 233      78.056 -37.354  14.758  1.00  0.00           C  
ATOM   3507  CG  ARG A 233      76.932 -36.756  13.927  1.00  0.00           C  
ATOM   3508  CD  ARG A 233      76.162 -37.805  13.211  1.00  0.00           C  
ATOM   3509  NE  ARG A 233      75.139 -37.234  12.350  1.00  0.00           N  
ATOM   3510  CZ  ARG A 233      73.910 -36.865  12.762  1.00  0.00           C  
ATOM   3511  NH1 ARG A 233      73.568 -37.013  14.023  1.00  0.00           N  
ATOM   3512  NH2 ARG A 233      73.050 -36.354  11.899  1.00  0.00           N  
ATOM   3513  H   ARG A 233      79.737 -35.828  13.705  1.00  0.00           H  
ATOM   3514  HA  ARG A 233      78.204 -35.672  16.077  1.00  0.00           H  
ATOM   3515 1HB  ARG A 233      78.709 -37.905  14.083  1.00  0.00           H  
ATOM   3516 2HB  ARG A 233      77.612 -38.074  15.445  1.00  0.00           H  
ATOM   3517 1HG  ARG A 233      76.248 -36.212  14.578  1.00  0.00           H  
ATOM   3518 2HG  ARG A 233      77.350 -36.073  13.187  1.00  0.00           H  
ATOM   3519 1HD  ARG A 233      76.837 -38.395  12.593  1.00  0.00           H  
ATOM   3520 2HD  ARG A 233      75.673 -38.456  13.936  1.00  0.00           H  
ATOM   3521  HE  ARG A 233      75.365 -37.105  11.373  1.00  0.00           H  
ATOM   3522 1HH1 ARG A 233      74.226 -37.403  14.683  1.00  0.00           H  
ATOM   3523 2HH1 ARG A 233      72.648 -36.736  14.332  1.00  0.00           H  
ATOM   3524 1HH2 ARG A 233      73.313 -36.240  10.930  1.00  0.00           H  
ATOM   3525 2HH2 ARG A 233      72.130 -36.078  12.208  1.00  0.00           H  
ATOM   3526  N   ALA A 234      80.817 -37.628  16.154  1.00  0.00           N  
ATOM   3527  CA  ALA A 234      81.737 -38.296  17.055  1.00  0.00           C  
ATOM   3528  C   ALA A 234      82.316 -37.354  18.098  1.00  0.00           C  
ATOM   3529  O   ALA A 234      82.471 -37.705  19.266  1.00  0.00           O  
ATOM   3530  CB  ALA A 234      82.858 -38.950  16.261  1.00  0.00           C  
ATOM   3531  H   ALA A 234      81.080 -37.540  15.215  1.00  0.00           H  
ATOM   3532  HA  ALA A 234      81.185 -39.067  17.593  1.00  0.00           H  
ATOM   3533 1HB  ALA A 234      83.538 -39.461  16.943  1.00  0.00           H  
ATOM   3534 2HB  ALA A 234      82.436 -39.672  15.561  1.00  0.00           H  
ATOM   3535 3HB  ALA A 234      83.405 -38.186  15.708  1.00  0.00           H  
ATOM   3536  N   ALA A 235      82.666 -36.164  17.664  1.00  0.00           N  
ATOM   3537  CA  ALA A 235      83.164 -35.142  18.565  1.00  0.00           C  
ATOM   3538  C   ALA A 235      82.136 -34.735  19.608  1.00  0.00           C  
ATOM   3539  O   ALA A 235      82.455 -34.521  20.776  1.00  0.00           O  
ATOM   3540  CB  ALA A 235      83.613 -33.925  17.771  1.00  0.00           C  
ATOM   3541  H   ALA A 235      82.533 -35.920  16.725  1.00  0.00           H  
ATOM   3542  HA  ALA A 235      84.034 -35.538  19.090  1.00  0.00           H  
ATOM   3543 1HB  ALA A 235      83.999 -33.167  18.453  1.00  0.00           H  
ATOM   3544 2HB  ALA A 235      84.398 -34.216  17.071  1.00  0.00           H  
ATOM   3545 3HB  ALA A 235      82.767 -33.518  17.218  1.00  0.00           H  
ATOM   3546  N   ARG A 236      80.902 -34.597  19.174  1.00  0.00           N  
ATOM   3547  CA  ARG A 236      79.810 -34.284  20.075  1.00  0.00           C  
ATOM   3548  C   ARG A 236      79.588 -35.367  21.118  1.00  0.00           C  
ATOM   3549  O   ARG A 236      79.322 -35.090  22.286  1.00  0.00           O  
ATOM   3550  CB  ARG A 236      78.524 -34.078  19.288  1.00  0.00           C  
ATOM   3551  CG  ARG A 236      78.481 -32.807  18.454  1.00  0.00           C  
ATOM   3552  CD  ARG A 236      77.222 -32.705  17.673  1.00  0.00           C  
ATOM   3553  NE  ARG A 236      77.176 -31.492  16.874  1.00  0.00           N  
ATOM   3554  CZ  ARG A 236      76.222 -31.209  15.966  1.00  0.00           C  
ATOM   3555  NH1 ARG A 236      75.243 -32.062  15.754  1.00  0.00           N  
ATOM   3556  NH2 ARG A 236      76.269 -30.076  15.288  1.00  0.00           N  
ATOM   3557  H   ARG A 236      80.685 -34.770  18.235  1.00  0.00           H  
ATOM   3558  HA  ARG A 236      80.055 -33.365  20.609  1.00  0.00           H  
ATOM   3559 1HB  ARG A 236      78.372 -34.920  18.615  1.00  0.00           H  
ATOM   3560 2HB  ARG A 236      77.678 -34.050  19.975  1.00  0.00           H  
ATOM   3561 1HG  ARG A 236      78.549 -31.939  19.110  1.00  0.00           H  
ATOM   3562 2HG  ARG A 236      79.319 -32.801  17.757  1.00  0.00           H  
ATOM   3563 1HD  ARG A 236      77.141 -33.560  17.001  1.00  0.00           H  
ATOM   3564 2HD  ARG A 236      76.371 -32.698  18.354  1.00  0.00           H  
ATOM   3565  HE  ARG A 236      77.913 -30.812  17.009  1.00  0.00           H  
ATOM   3566 1HH1 ARG A 236      75.208 -32.929  16.272  1.00  0.00           H  
ATOM   3567 2HH1 ARG A 236      74.529 -31.850  15.073  1.00  0.00           H  
ATOM   3568 1HH2 ARG A 236      77.021 -29.421  15.451  1.00  0.00           H  
ATOM   3569 2HH2 ARG A 236      75.554 -29.865  14.608  1.00  0.00           H  
ATOM   3570  N   GLN A 237      79.666 -36.606  20.684  1.00  0.00           N  
ATOM   3571  CA  GLN A 237      79.547 -37.736  21.585  1.00  0.00           C  
ATOM   3572  C   GLN A 237      80.653 -37.767  22.628  1.00  0.00           C  
ATOM   3573  O   GLN A 237      80.426 -38.077  23.796  1.00  0.00           O  
ATOM   3574  CB  GLN A 237      79.550 -39.044  20.789  1.00  0.00           C  
ATOM   3575  CG  GLN A 237      78.321 -39.248  19.921  1.00  0.00           C  
ATOM   3576  CD  GLN A 237      77.048 -39.368  20.737  1.00  0.00           C  
ATOM   3577  OE1 GLN A 237      75.969 -39.624  20.197  1.00  0.00           O  
ATOM   3578  NE2 GLN A 237      77.168 -39.182  22.047  1.00  0.00           N  
ATOM   3579  H   GLN A 237      79.875 -36.790  19.745  1.00  0.00           H  
ATOM   3580  HA  GLN A 237      78.599 -37.654  22.119  1.00  0.00           H  
ATOM   3581 1HB  GLN A 237      80.428 -39.074  20.143  1.00  0.00           H  
ATOM   3582 2HB  GLN A 237      79.620 -39.887  21.476  1.00  0.00           H  
ATOM   3583 1HG  GLN A 237      78.218 -38.394  19.250  1.00  0.00           H  
ATOM   3584 2HG  GLN A 237      78.445 -40.164  19.343  1.00  0.00           H  
ATOM   3585 1HE2 GLN A 237      76.362 -39.249  22.638  1.00  0.00           H  
ATOM   3586 2HE2 GLN A 237      78.062 -38.976  22.444  1.00  0.00           H  
ATOM   3587  N   LEU A 238      81.859 -37.475  22.194  1.00  0.00           N  
ATOM   3588  CA  LEU A 238      82.993 -37.395  23.095  1.00  0.00           C  
ATOM   3589  C   LEU A 238      82.831 -36.301  24.138  1.00  0.00           C  
ATOM   3590  O   LEU A 238      83.176 -36.471  25.306  1.00  0.00           O  
ATOM   3591  CB  LEU A 238      84.277 -37.152  22.293  1.00  0.00           C  
ATOM   3592  CG  LEU A 238      84.750 -38.321  21.420  1.00  0.00           C  
ATOM   3593  CD1 LEU A 238      85.916 -37.869  20.552  1.00  0.00           C  
ATOM   3594  CD2 LEU A 238      85.149 -39.489  22.309  1.00  0.00           C  
ATOM   3595  H   LEU A 238      82.004 -37.237  21.255  1.00  0.00           H  
ATOM   3596  HA  LEU A 238      83.081 -38.343  23.625  1.00  0.00           H  
ATOM   3597 1HB  LEU A 238      84.122 -36.293  21.641  1.00  0.00           H  
ATOM   3598 2HB  LEU A 238      85.082 -36.911  22.988  1.00  0.00           H  
ATOM   3599  HG  LEU A 238      83.940 -38.629  20.757  1.00  0.00           H  
ATOM   3600 1HD1 LEU A 238      86.251 -38.701  19.931  1.00  0.00           H  
ATOM   3601 2HD1 LEU A 238      85.597 -37.046  19.913  1.00  0.00           H  
ATOM   3602 3HD1 LEU A 238      86.735 -37.539  21.188  1.00  0.00           H  
ATOM   3603 1HD2 LEU A 238      85.483 -40.321  21.688  1.00  0.00           H  
ATOM   3604 2HD2 LEU A 238      85.957 -39.183  22.971  1.00  0.00           H  
ATOM   3605 3HD2 LEU A 238      84.291 -39.802  22.904  1.00  0.00           H  
ATOM   3606  N   ALA A 239      82.334 -35.164  23.704  1.00  0.00           N  
ATOM   3607  CA  ALA A 239      82.059 -34.061  24.605  1.00  0.00           C  
ATOM   3608  C   ALA A 239      81.010 -34.411  25.648  1.00  0.00           C  
ATOM   3609  O   ALA A 239      81.117 -34.042  26.816  1.00  0.00           O  
ATOM   3610  CB  ALA A 239      81.621 -32.840  23.811  1.00  0.00           C  
ATOM   3611  H   ALA A 239      82.076 -35.062  22.765  1.00  0.00           H  
ATOM   3612  HA  ALA A 239      82.977 -33.814  25.139  1.00  0.00           H  
ATOM   3613 1HB  ALA A 239      81.430 -32.011  24.493  1.00  0.00           H  
ATOM   3614 2HB  ALA A 239      82.409 -32.559  23.111  1.00  0.00           H  
ATOM   3615 3HB  ALA A 239      80.712 -33.072  23.259  1.00  0.00           H  
ATOM   3616  N   GLU A 240      79.976 -35.097  25.214  1.00  0.00           N  
ATOM   3617  CA  GLU A 240      78.938 -35.560  26.115  1.00  0.00           C  
ATOM   3618  C   GLU A 240      79.464 -36.532  27.158  1.00  0.00           C  
ATOM   3619  O   GLU A 240      79.083 -36.492  28.326  1.00  0.00           O  
ATOM   3620  CB  GLU A 240      77.811 -36.222  25.318  1.00  0.00           C  
ATOM   3621  CG  GLU A 240      76.634 -36.689  26.163  1.00  0.00           C  
ATOM   3622  CD  GLU A 240      75.516 -37.266  25.340  1.00  0.00           C  
ATOM   3623  OE1 GLU A 240      75.638 -37.286  24.138  1.00  0.00           O  
ATOM   3624  OE2 GLU A 240      74.540 -37.687  25.913  1.00  0.00           O  
ATOM   3625  H   GLU A 240      79.921 -35.370  24.275  1.00  0.00           H  
ATOM   3626  HA  GLU A 240      78.534 -34.700  26.649  1.00  0.00           H  
ATOM   3627 1HB  GLU A 240      77.433 -35.523  24.573  1.00  0.00           H  
ATOM   3628 2HB  GLU A 240      78.204 -37.088  24.785  1.00  0.00           H  
ATOM   3629 1HG  GLU A 240      76.981 -37.445  26.865  1.00  0.00           H  
ATOM   3630 2HG  GLU A 240      76.257 -35.844  26.738  1.00  0.00           H  
ATOM   3631  N   VAL A 241      80.320 -37.431  26.724  1.00  0.00           N  
ATOM   3632  CA  VAL A 241      80.955 -38.373  27.625  1.00  0.00           C  
ATOM   3633  C   VAL A 241      81.823 -37.686  28.668  1.00  0.00           C  
ATOM   3634  O   VAL A 241      81.848 -38.070  29.836  1.00  0.00           O  
ATOM   3635  CB  VAL A 241      81.820 -39.363  26.822  1.00  0.00           C  
ATOM   3636  CG1 VAL A 241      82.648 -40.229  27.760  1.00  0.00           C  
ATOM   3637  CG2 VAL A 241      80.933 -40.224  25.935  1.00  0.00           C  
ATOM   3638  H   VAL A 241      80.598 -37.438  25.785  1.00  0.00           H  
ATOM   3639  HA  VAL A 241      80.177 -38.928  28.150  1.00  0.00           H  
ATOM   3640  HB  VAL A 241      82.519 -38.801  26.203  1.00  0.00           H  
ATOM   3641 1HG1 VAL A 241      83.253 -40.922  27.176  1.00  0.00           H  
ATOM   3642 2HG1 VAL A 241      83.301 -39.595  28.360  1.00  0.00           H  
ATOM   3643 3HG1 VAL A 241      81.984 -40.792  28.416  1.00  0.00           H  
ATOM   3644 1HG2 VAL A 241      81.552 -40.921  25.370  1.00  0.00           H  
ATOM   3645 2HG2 VAL A 241      80.231 -40.782  26.555  1.00  0.00           H  
ATOM   3646 3HG2 VAL A 241      80.381 -39.586  25.244  1.00  0.00           H  
ATOM   3647  N   ILE A 242      82.558 -36.687  28.234  1.00  0.00           N  
ATOM   3648  CA  ILE A 242      83.376 -35.898  29.135  1.00  0.00           C  
ATOM   3649  C   ILE A 242      82.548 -35.164  30.178  1.00  0.00           C  
ATOM   3650  O   ILE A 242      82.922 -35.072  31.346  1.00  0.00           O  
ATOM   3651  CB  ILE A 242      84.218 -34.879  28.345  1.00  0.00           C  
ATOM   3652  CG1 ILE A 242      85.273 -35.598  27.501  1.00  0.00           C  
ATOM   3653  CG2 ILE A 242      84.874 -33.885  29.290  1.00  0.00           C  
ATOM   3654  CD1 ILE A 242      85.959 -34.706  26.492  1.00  0.00           C  
ATOM   3655  H   ILE A 242      82.517 -36.413  27.295  1.00  0.00           H  
ATOM   3656  HA  ILE A 242      84.053 -36.568  29.664  1.00  0.00           H  
ATOM   3657  HB  ILE A 242      83.575 -34.337  27.652  1.00  0.00           H  
ATOM   3658 1HG1 ILE A 242      86.034 -36.023  28.154  1.00  0.00           H  
ATOM   3659 2HG1 ILE A 242      84.807 -36.424  26.962  1.00  0.00           H  
ATOM   3660 1HG2 ILE A 242      85.466 -33.172  28.715  1.00  0.00           H  
ATOM   3661 2HG2 ILE A 242      84.106 -33.351  29.848  1.00  0.00           H  
ATOM   3662 3HG2 ILE A 242      85.524 -34.418  29.985  1.00  0.00           H  
ATOM   3663 1HD1 ILE A 242      86.693 -35.287  25.932  1.00  0.00           H  
ATOM   3664 2HD1 ILE A 242      85.219 -34.297  25.804  1.00  0.00           H  
ATOM   3665 3HD1 ILE A 242      86.463 -33.890  27.010  1.00  0.00           H  
ATOM   3666  N   ARG A 243      81.438 -34.612  29.744  1.00  0.00           N  
ATOM   3667  CA  ARG A 243      80.518 -33.944  30.645  1.00  0.00           C  
ATOM   3668  C   ARG A 243      79.939 -34.886  31.688  1.00  0.00           C  
ATOM   3669  O   ARG A 243      79.783 -34.535  32.856  1.00  0.00           O  
ATOM   3670  CB  ARG A 243      79.380 -33.312  29.858  1.00  0.00           C  
ATOM   3671  CG  ARG A 243      79.772 -32.103  29.024  1.00  0.00           C  
ATOM   3672  CD  ARG A 243      78.623 -31.578  28.243  1.00  0.00           C  
ATOM   3673  NE  ARG A 243      78.995 -30.421  27.443  1.00  0.00           N  
ATOM   3674  CZ  ARG A 243      78.194 -29.830  26.535  1.00  0.00           C  
ATOM   3675  NH1 ARG A 243      76.984 -30.297  26.323  1.00  0.00           N  
ATOM   3676  NH2 ARG A 243      78.625 -28.781  25.857  1.00  0.00           N  
ATOM   3677  H   ARG A 243      81.174 -34.700  28.805  1.00  0.00           H  
ATOM   3678  HA  ARG A 243      81.061 -33.164  31.179  1.00  0.00           H  
ATOM   3679 1HB  ARG A 243      78.949 -34.051  29.185  1.00  0.00           H  
ATOM   3680 2HB  ARG A 243      78.593 -32.998  30.545  1.00  0.00           H  
ATOM   3681 1HG  ARG A 243      80.132 -31.309  29.680  1.00  0.00           H  
ATOM   3682 2HG  ARG A 243      80.562 -32.383  28.326  1.00  0.00           H  
ATOM   3683 1HD  ARG A 243      78.256 -32.352  27.571  1.00  0.00           H  
ATOM   3684 2HD  ARG A 243      77.827 -31.280  28.923  1.00  0.00           H  
ATOM   3685  HE  ARG A 243      79.919 -30.033  27.578  1.00  0.00           H  
ATOM   3686 1HH1 ARG A 243      76.654 -31.100  26.841  1.00  0.00           H  
ATOM   3687 2HH1 ARG A 243      76.384 -29.855  25.642  1.00  0.00           H  
ATOM   3688 1HH2 ARG A 243      79.556 -28.421  26.020  1.00  0.00           H  
ATOM   3689 2HH2 ARG A 243      78.025 -28.339  25.177  1.00  0.00           H  
ATOM   3690  N   THR A 244      79.588 -36.076  31.254  1.00  0.00           N  
ATOM   3691  CA  THR A 244      79.090 -37.098  32.155  1.00  0.00           C  
ATOM   3692  C   THR A 244      80.076 -37.425  33.265  1.00  0.00           C  
ATOM   3693  O   THR A 244      79.704 -37.500  34.436  1.00  0.00           O  
ATOM   3694  CB  THR A 244      78.746 -38.384  31.381  1.00  0.00           C  
ATOM   3695  OG1 THR A 244      77.717 -38.107  30.421  1.00  0.00           O  
ATOM   3696  CG2 THR A 244      78.265 -39.468  32.334  1.00  0.00           C  
ATOM   3697  H   THR A 244      79.721 -36.321  30.315  1.00  0.00           H  
ATOM   3698  HA  THR A 244      78.187 -36.717  32.632  1.00  0.00           H  
ATOM   3699  HB  THR A 244      79.631 -38.739  30.853  1.00  0.00           H  
ATOM   3700  HG1 THR A 244      78.028 -37.437  29.806  1.00  0.00           H  
ATOM   3701 1HG2 THR A 244      78.027 -40.370  31.770  1.00  0.00           H  
ATOM   3702 2HG2 THR A 244      79.049 -39.689  33.059  1.00  0.00           H  
ATOM   3703 3HG2 THR A 244      77.375 -39.123  32.858  1.00  0.00           H  
ATOM   3704  N   LEU A 245      81.359 -37.512  32.955  1.00  0.00           N  
ATOM   3705  CA  LEU A 245      82.315 -38.069  33.925  1.00  0.00           C  
ATOM   3706  C   LEU A 245      81.966 -37.715  35.381  1.00  0.00           C  
ATOM   3707  O   LEU A 245      82.347 -38.436  36.301  1.00  0.00           O  
ATOM   3708  CB  LEU A 245      83.728 -37.565  33.606  1.00  0.00           C  
ATOM   3709  CG  LEU A 245      84.328 -38.062  32.284  1.00  0.00           C  
ATOM   3710  CD1 LEU A 245      85.657 -37.363  32.035  1.00  0.00           C  
ATOM   3711  CD2 LEU A 245      84.506 -39.572  32.343  1.00  0.00           C  
ATOM   3712  H   LEU A 245      81.658 -37.326  32.010  1.00  0.00           H  
ATOM   3713  HA  LEU A 245      82.304 -39.155  33.837  1.00  0.00           H  
ATOM   3714 1HB  LEU A 245      83.709 -36.477  33.573  1.00  0.00           H  
ATOM   3715 2HB  LEU A 245      84.396 -37.873  34.409  1.00  0.00           H  
ATOM   3716  HG  LEU A 245      83.658 -37.806  31.462  1.00  0.00           H  
ATOM   3717 1HD1 LEU A 245      86.084 -37.715  31.096  1.00  0.00           H  
ATOM   3718 2HD1 LEU A 245      85.498 -36.286  31.979  1.00  0.00           H  
ATOM   3719 3HD1 LEU A 245      86.344 -37.587  32.852  1.00  0.00           H  
ATOM   3720 1HD2 LEU A 245      84.932 -39.925  31.403  1.00  0.00           H  
ATOM   3721 2HD2 LEU A 245      85.177 -39.828  33.163  1.00  0.00           H  
ATOM   3722 3HD2 LEU A 245      83.538 -40.046  32.503  1.00  0.00           H  
ATOM   3723  N   SER A 246      81.233 -36.625  35.587  1.00  0.00           N  
ATOM   3724  CA  SER A 246      80.801 -36.230  36.932  1.00  0.00           C  
ATOM   3725  C   SER A 246      79.865 -37.257  37.588  1.00  0.00           C  
ATOM   3726  O   SER A 246      79.781 -37.332  38.815  1.00  0.00           O  
ATOM   3727  CB  SER A 246      80.106 -34.884  36.867  1.00  0.00           C  
ATOM   3728  OG  SER A 246      81.003 -33.873  36.495  1.00  0.00           O  
ATOM   3729  H   SER A 246      80.956 -36.061  34.794  1.00  0.00           H  
ATOM   3730  HA  SER A 246      81.682 -36.137  37.566  1.00  0.00           H  
ATOM   3731 1HB  SER A 246      79.288 -34.930  36.148  1.00  0.00           H  
ATOM   3732 2HB  SER A 246      79.674 -34.650  37.839  1.00  0.00           H  
ATOM   3733  HG  SER A 246      80.492 -33.060  36.477  1.00  0.00           H  
ATOM   3734  N   ARG A 247      79.104 -37.980  36.770  1.00  0.00           N  
ATOM   3735  CA  ARG A 247      77.977 -38.784  37.255  1.00  0.00           C  
ATOM   3736  C   ARG A 247      78.392 -40.195  37.671  1.00  0.00           C  
ATOM   3737  O   ARG A 247      79.512 -40.631  37.410  1.00  0.00           O  
ATOM   3738  CB  ARG A 247      76.902 -38.884  36.183  1.00  0.00           C  
ATOM   3739  CG  ARG A 247      76.230 -37.566  35.828  1.00  0.00           C  
ATOM   3740  CD  ARG A 247      75.185 -37.746  34.787  1.00  0.00           C  
ATOM   3741  NE  ARG A 247      74.553 -36.487  34.431  1.00  0.00           N  
ATOM   3742  CZ  ARG A 247      73.594 -36.350  33.495  1.00  0.00           C  
ATOM   3743  NH1 ARG A 247      73.169 -37.402  32.831  1.00  0.00           N  
ATOM   3744  NH2 ARG A 247      73.080 -35.159  33.244  1.00  0.00           N  
ATOM   3745  H   ARG A 247      79.266 -37.922  35.775  1.00  0.00           H  
ATOM   3746  HA  ARG A 247      77.552 -38.291  38.131  1.00  0.00           H  
ATOM   3747 1HB  ARG A 247      77.336 -39.289  35.270  1.00  0.00           H  
ATOM   3748 2HB  ARG A 247      76.125 -39.573  36.510  1.00  0.00           H  
ATOM   3749 1HG  ARG A 247      75.758 -37.148  36.718  1.00  0.00           H  
ATOM   3750 2HG  ARG A 247      76.976 -36.867  35.449  1.00  0.00           H  
ATOM   3751 1HD  ARG A 247      75.637 -38.167  33.889  1.00  0.00           H  
ATOM   3752 2HD  ARG A 247      74.416 -38.422  35.156  1.00  0.00           H  
ATOM   3753  HE  ARG A 247      74.854 -35.654  34.921  1.00  0.00           H  
ATOM   3754 1HH1 ARG A 247      73.561 -38.313  33.022  1.00  0.00           H  
ATOM   3755 2HH1 ARG A 247      72.449 -37.300  32.129  1.00  0.00           H  
ATOM   3756 1HH2 ARG A 247      73.406 -34.350  33.754  1.00  0.00           H  
ATOM   3757 2HH2 ARG A 247      72.361 -35.057  32.543  1.00  0.00           H  
ATOM   3758  N   PRO A 248      77.468 -40.897  38.327  1.00  0.00           N  
ATOM   3759  CA  PRO A 248      77.688 -42.261  38.813  1.00  0.00           C  
ATOM   3760  C   PRO A 248      77.930 -43.241  37.671  1.00  0.00           C  
ATOM   3761  O   PRO A 248      77.503 -43.009  36.538  1.00  0.00           O  
ATOM   3762  CB  PRO A 248      76.384 -42.575  39.553  1.00  0.00           C  
ATOM   3763  CG  PRO A 248      75.815 -41.236  39.874  1.00  0.00           C  
ATOM   3764  CD  PRO A 248      76.212 -40.370  38.707  1.00  0.00           C  
ATOM   3765  HA  PRO A 248      78.569 -42.262  39.456  1.00  0.00           H  
ATOM   3766 1HB  PRO A 248      75.724 -43.178  38.912  1.00  0.00           H  
ATOM   3767 2HB  PRO A 248      76.595 -43.175  40.450  1.00  0.00           H  
ATOM   3768 1HG  PRO A 248      74.724 -41.306  39.997  1.00  0.00           H  
ATOM   3769 2HG  PRO A 248      76.219 -40.870  40.829  1.00  0.00           H  
ATOM   3770 1HD  PRO A 248      75.461 -40.464  37.909  1.00  0.00           H  
ATOM   3771 2HD  PRO A 248      76.298 -39.325  39.038  1.00  0.00           H  
ATOM   3772  N   PRO A 249      78.675 -44.302  37.961  1.00  0.00           N  
ATOM   3773  CA  PRO A 249      79.172 -45.209  36.932  1.00  0.00           C  
ATOM   3774  C   PRO A 249      78.045 -45.811  36.099  1.00  0.00           C  
ATOM   3775  O   PRO A 249      78.242 -46.128  34.926  1.00  0.00           O  
ATOM   3776  CB  PRO A 249      79.898 -46.281  37.750  1.00  0.00           C  
ATOM   3777  CG  PRO A 249      80.293 -45.579  39.005  1.00  0.00           C  
ATOM   3778  CD  PRO A 249      79.148 -44.643  39.286  1.00  0.00           C  
ATOM   3779  HA  PRO A 249      79.823 -44.647  36.262  1.00  0.00           H  
ATOM   3780 1HB  PRO A 249      79.229 -47.134  37.931  1.00  0.00           H  
ATOM   3781 2HB  PRO A 249      80.763 -46.663  37.186  1.00  0.00           H  
ATOM   3782 1HG  PRO A 249      80.453 -46.307  39.813  1.00  0.00           H  
ATOM   3783 2HG  PRO A 249      81.246 -45.049  38.860  1.00  0.00           H  
ATOM   3784 1HD  PRO A 249      78.379 -45.168  39.871  1.00  0.00           H  
ATOM   3785 2HD  PRO A 249      79.518 -43.763  39.833  1.00  0.00           H  
ATOM   3786  N   GLU A 250      76.866 -45.950  36.693  1.00  0.00           N  
ATOM   3787  CA  GLU A 250      75.722 -46.459  35.944  1.00  0.00           C  
ATOM   3788  C   GLU A 250      75.297 -45.451  34.879  1.00  0.00           C  
ATOM   3789  O   GLU A 250      75.170 -45.796  33.705  1.00  0.00           O  
ATOM   3790  CB  GLU A 250      74.552 -46.756  36.884  1.00  0.00           C  
ATOM   3791  CG  GLU A 250      74.799 -47.906  37.850  1.00  0.00           C  
ATOM   3792  CD  GLU A 250      75.618 -47.500  39.043  1.00  0.00           C  
ATOM   3793  OE1 GLU A 250      75.966 -46.348  39.138  1.00  0.00           O  
ATOM   3794  OE2 GLU A 250      75.898 -48.345  39.861  1.00  0.00           O  
ATOM   3795  H   GLU A 250      76.756 -45.688  37.663  1.00  0.00           H  
ATOM   3796  HA  GLU A 250      76.013 -47.391  35.461  1.00  0.00           H  
ATOM   3797 1HB  GLU A 250      74.322 -45.868  37.472  1.00  0.00           H  
ATOM   3798 2HB  GLU A 250      73.666 -46.998  36.296  1.00  0.00           H  
ATOM   3799 1HG  GLU A 250      73.838 -48.288  38.197  1.00  0.00           H  
ATOM   3800 2HG  GLU A 250      75.308 -48.710  37.321  1.00  0.00           H  
ATOM   3801  N   GLU A 251      75.168 -44.188  35.280  1.00  0.00           N  
ATOM   3802  CA  GLU A 251      74.878 -43.108  34.344  1.00  0.00           C  
ATOM   3803  C   GLU A 251      75.980 -42.972  33.302  1.00  0.00           C  
ATOM   3804  O   GLU A 251      75.708 -42.866  32.106  1.00  0.00           O  
ATOM   3805  CB  GLU A 251      74.704 -41.785  35.093  1.00  0.00           C  
ATOM   3806  CG  GLU A 251      73.442 -41.704  35.940  1.00  0.00           C  
ATOM   3807  CD  GLU A 251      72.184 -41.707  35.117  1.00  0.00           C  
ATOM   3808  OE1 GLU A 251      72.178 -41.102  34.072  1.00  0.00           O  
ATOM   3809  OE2 GLU A 251      71.226 -42.314  35.535  1.00  0.00           O  
ATOM   3810  H   GLU A 251      75.225 -43.981  36.267  1.00  0.00           H  
ATOM   3811  HA  GLU A 251      73.941 -43.335  33.834  1.00  0.00           H  
ATOM   3812 1HB  GLU A 251      75.558 -41.624  35.750  1.00  0.00           H  
ATOM   3813 2HB  GLU A 251      74.680 -40.963  34.378  1.00  0.00           H  
ATOM   3814 1HG  GLU A 251      73.418 -42.554  36.622  1.00  0.00           H  
ATOM   3815 2HG  GLU A 251      73.477 -40.795  36.539  1.00  0.00           H  
ATOM   3816  N   VAL A 252      77.227 -42.975  33.762  1.00  0.00           N  
ATOM   3817  CA  VAL A 252      78.368 -42.852  32.875  1.00  0.00           C  
ATOM   3818  C   VAL A 252      78.402 -43.944  31.819  1.00  0.00           C  
ATOM   3819  O   VAL A 252      78.635 -43.689  30.639  1.00  0.00           O  
ATOM   3820  CB  VAL A 252      79.674 -42.899  33.691  1.00  0.00           C  
ATOM   3821  CG1 VAL A 252      80.877 -42.988  32.765  1.00  0.00           C  
ATOM   3822  CG2 VAL A 252      79.770 -41.671  34.584  1.00  0.00           C  
ATOM   3823  H   VAL A 252      77.384 -43.065  34.756  1.00  0.00           H  
ATOM   3824  HA  VAL A 252      78.305 -41.891  32.362  1.00  0.00           H  
ATOM   3825  HB  VAL A 252      79.674 -43.798  34.307  1.00  0.00           H  
ATOM   3826 1HG1 VAL A 252      81.791 -43.021  33.358  1.00  0.00           H  
ATOM   3827 2HG1 VAL A 252      80.805 -43.893  32.161  1.00  0.00           H  
ATOM   3828 3HG1 VAL A 252      80.900 -42.116  32.112  1.00  0.00           H  
ATOM   3829 1HG2 VAL A 252      80.695 -41.711  35.158  1.00  0.00           H  
ATOM   3830 2HG2 VAL A 252      79.764 -40.772  33.968  1.00  0.00           H  
ATOM   3831 3HG2 VAL A 252      78.921 -41.650  35.266  1.00  0.00           H  
ATOM   3832  N   GLY A 253      78.202 -45.169  32.252  1.00  0.00           N  
ATOM   3833  CA  GLY A 253      78.208 -46.306  31.351  1.00  0.00           C  
ATOM   3834  C   GLY A 253      77.105 -46.226  30.309  1.00  0.00           C  
ATOM   3835  O   GLY A 253      77.300 -46.558  29.141  1.00  0.00           O  
ATOM   3836  H   GLY A 253      77.977 -45.331  33.192  1.00  0.00           H  
ATOM   3837 1HA  GLY A 253      79.172 -46.364  30.845  1.00  0.00           H  
ATOM   3838 2HA  GLY A 253      78.091 -47.224  31.924  1.00  0.00           H  
ATOM   3839  N   ALA A 254      75.934 -45.816  30.742  1.00  0.00           N  
ATOM   3840  CA  ALA A 254      74.813 -45.626  29.841  1.00  0.00           C  
ATOM   3841  C   ALA A 254      75.083 -44.553  28.799  1.00  0.00           C  
ATOM   3842  O   ALA A 254      74.722 -44.687  27.631  1.00  0.00           O  
ATOM   3843  CB  ALA A 254      73.561 -45.281  30.635  1.00  0.00           C  
ATOM   3844  H   ALA A 254      75.813 -45.566  31.682  1.00  0.00           H  
ATOM   3845  HA  ALA A 254      74.630 -46.562  29.314  1.00  0.00           H  
ATOM   3846 1HB  ALA A 254      72.722 -45.152  29.952  1.00  0.00           H  
ATOM   3847 2HB  ALA A 254      73.340 -46.088  31.334  1.00  0.00           H  
ATOM   3848 3HB  ALA A 254      73.724 -44.357  31.187  1.00  0.00           H  
ATOM   3849  N   THR A 255      75.689 -43.471  29.232  1.00  0.00           N  
ATOM   3850  CA  THR A 255      76.072 -42.400  28.331  1.00  0.00           C  
ATOM   3851  C   THR A 255      77.082 -42.852  27.289  1.00  0.00           C  
ATOM   3852  O   THR A 255      77.012 -42.474  26.121  1.00  0.00           O  
ATOM   3853  CB  THR A 255      76.648 -41.207  29.117  1.00  0.00           C  
ATOM   3854  OG1 THR A 255      75.650 -40.693  30.008  1.00  0.00           O  
ATOM   3855  CG2 THR A 255      77.091 -40.106  28.166  1.00  0.00           C  
ATOM   3856  H   THR A 255      75.956 -43.395  30.172  1.00  0.00           H  
ATOM   3857  HA  THR A 255      75.182 -42.057  27.804  1.00  0.00           H  
ATOM   3858  HB  THR A 255      77.505 -41.538  29.704  1.00  0.00           H  
ATOM   3859  HG1 THR A 255      75.608 -41.243  30.794  1.00  0.00           H  
ATOM   3860 1HG2 THR A 255      77.496 -39.272  28.739  1.00  0.00           H  
ATOM   3861 2HG2 THR A 255      77.858 -40.491  27.495  1.00  0.00           H  
ATOM   3862 3HG2 THR A 255      76.237 -39.764  27.583  1.00  0.00           H  
ATOM   3863  N   ALA A 256      78.042 -43.637  27.722  1.00  0.00           N  
ATOM   3864  CA  ALA A 256      79.030 -44.200  26.821  1.00  0.00           C  
ATOM   3865  C   ALA A 256      78.410 -45.116  25.779  1.00  0.00           C  
ATOM   3866  O   ALA A 256      78.794 -45.113  24.611  1.00  0.00           O  
ATOM   3867  CB  ALA A 256      80.088 -44.952  27.615  1.00  0.00           C  
ATOM   3868  H   ALA A 256      78.070 -43.914  28.662  1.00  0.00           H  
ATOM   3869  HA  ALA A 256      79.504 -43.378  26.283  1.00  0.00           H  
ATOM   3870 1HB  ALA A 256      80.833 -45.360  26.932  1.00  0.00           H  
ATOM   3871 2HB  ALA A 256      80.572 -44.270  28.314  1.00  0.00           H  
ATOM   3872 3HB  ALA A 256      79.618 -45.764  28.168  1.00  0.00           H  
ATOM   3873  N   ALA A 257      77.470 -45.925  26.212  1.00  0.00           N  
ATOM   3874  CA  ALA A 257      76.744 -46.801  25.311  1.00  0.00           C  
ATOM   3875  C   ALA A 257      75.950 -46.031  24.269  1.00  0.00           C  
ATOM   3876  O   ALA A 257      75.886 -46.410  23.101  1.00  0.00           O  
ATOM   3877  CB  ALA A 257      75.820 -47.713  26.105  1.00  0.00           C  
ATOM   3878  H   ALA A 257      77.193 -45.905  27.152  1.00  0.00           H  
ATOM   3879  HA  ALA A 257      77.470 -47.411  24.773  1.00  0.00           H  
ATOM   3880 1HB  ALA A 257      75.287 -48.374  25.422  1.00  0.00           H  
ATOM   3881 2HB  ALA A 257      76.408 -48.307  26.804  1.00  0.00           H  
ATOM   3882 3HB  ALA A 257      75.102 -47.109  26.658  1.00  0.00           H  
ATOM   3883  N   ASP A 258      75.316 -44.964  24.702  1.00  0.00           N  
ATOM   3884  CA  ASP A 258      74.580 -44.098  23.801  1.00  0.00           C  
ATOM   3885  C   ASP A 258      75.476 -43.449  22.759  1.00  0.00           C  
ATOM   3886  O   ASP A 258      75.114 -43.320  21.591  1.00  0.00           O  
ATOM   3887  CB  ASP A 258      73.851 -43.010  24.595  1.00  0.00           C  
ATOM   3888  CG  ASP A 258      72.668 -43.549  25.388  1.00  0.00           C  
ATOM   3889  OD1 ASP A 258      72.240 -44.644  25.110  1.00  0.00           O  
ATOM   3890  OD2 ASP A 258      72.203 -42.860  26.264  1.00  0.00           O  
ATOM   3891  H   ASP A 258      75.384 -44.695  25.642  1.00  0.00           H  
ATOM   3892  HA  ASP A 258      73.843 -44.699  23.267  1.00  0.00           H  
ATOM   3893 1HB  ASP A 258      74.547 -42.536  25.286  1.00  0.00           H  
ATOM   3894 2HB  ASP A 258      73.492 -42.241  23.912  1.00  0.00           H  
ATOM   3895  N   ALA A 259      76.636 -43.009  23.192  1.00  0.00           N  
ATOM   3896  CA  ALA A 259      77.617 -42.436  22.291  1.00  0.00           C  
ATOM   3897  C   ALA A 259      78.101 -43.430  21.249  1.00  0.00           C  
ATOM   3898  O   ALA A 259      78.291 -43.097  20.081  1.00  0.00           O  
ATOM   3899  CB  ALA A 259      78.797 -41.895  23.085  1.00  0.00           C  
ATOM   3900  H   ALA A 259      76.889 -43.124  24.132  1.00  0.00           H  
ATOM   3901  HA  ALA A 259      77.143 -41.615  21.752  1.00  0.00           H  
ATOM   3902 1HB  ALA A 259      79.524 -41.454  22.403  1.00  0.00           H  
ATOM   3903 2HB  ALA A 259      78.448 -41.135  23.784  1.00  0.00           H  
ATOM   3904 3HB  ALA A 259      79.266 -42.708  23.638  1.00  0.00           H  
ATOM   3905  N   LEU A 260      78.332 -44.649  21.682  1.00  0.00           N  
ATOM   3906  CA  LEU A 260      78.727 -45.716  20.781  1.00  0.00           C  
ATOM   3907  C   LEU A 260      77.663 -46.019  19.739  1.00  0.00           C  
ATOM   3908  O   LEU A 260      77.959 -46.263  18.571  1.00  0.00           O  
ATOM   3909  CB  LEU A 260      79.035 -46.987  21.583  1.00  0.00           C  
ATOM   3910  CG  LEU A 260      80.295 -46.934  22.456  1.00  0.00           C  
ATOM   3911  CD1 LEU A 260      80.365 -48.183  23.323  1.00  0.00           C  
ATOM   3912  CD2 LEU A 260      81.524 -46.815  21.567  1.00  0.00           C  
ATOM   3913  H   LEU A 260      78.175 -44.880  22.622  1.00  0.00           H  
ATOM   3914  HA  LEU A 260      79.625 -45.403  20.249  1.00  0.00           H  
ATOM   3915 1HB  LEU A 260      78.189 -47.199  22.235  1.00  0.00           H  
ATOM   3916 2HB  LEU A 260      79.149 -47.818  20.887  1.00  0.00           H  
ATOM   3917  HG  LEU A 260      80.242 -46.069  23.119  1.00  0.00           H  
ATOM   3918 1HD1 LEU A 260      81.261 -48.145  23.944  1.00  0.00           H  
ATOM   3919 2HD1 LEU A 260      79.484 -48.233  23.962  1.00  0.00           H  
ATOM   3920 3HD1 LEU A 260      80.402 -49.066  22.686  1.00  0.00           H  
ATOM   3921 1HD2 LEU A 260      82.420 -46.776  22.188  1.00  0.00           H  
ATOM   3922 2HD2 LEU A 260      81.578 -47.679  20.904  1.00  0.00           H  
ATOM   3923 3HD2 LEU A 260      81.455 -45.904  20.972  1.00  0.00           H  
ATOM   3924  N   VAL A 261      76.422 -46.035  20.172  1.00  0.00           N  
ATOM   3925  CA  VAL A 261      75.304 -46.238  19.271  1.00  0.00           C  
ATOM   3926  C   VAL A 261      75.190 -45.138  18.229  1.00  0.00           C  
ATOM   3927  O   VAL A 261      74.897 -45.387  17.061  1.00  0.00           O  
ATOM   3928  CB  VAL A 261      73.991 -46.310  20.073  1.00  0.00           C  
ATOM   3929  CG1 VAL A 261      72.793 -46.322  19.135  1.00  0.00           C  
ATOM   3930  CG2 VAL A 261      73.994 -47.545  20.961  1.00  0.00           C  
ATOM   3931  H   VAL A 261      76.223 -45.841  21.112  1.00  0.00           H  
ATOM   3932  HA  VAL A 261      75.456 -47.177  18.737  1.00  0.00           H  
ATOM   3933  HB  VAL A 261      73.905 -45.417  20.692  1.00  0.00           H  
ATOM   3934 1HG1 VAL A 261      71.873 -46.373  19.719  1.00  0.00           H  
ATOM   3935 2HG1 VAL A 261      72.791 -45.412  18.535  1.00  0.00           H  
ATOM   3936 3HG1 VAL A 261      72.854 -47.190  18.479  1.00  0.00           H  
ATOM   3937 1HG2 VAL A 261      73.062 -47.589  21.526  1.00  0.00           H  
ATOM   3938 2HG2 VAL A 261      74.086 -48.438  20.342  1.00  0.00           H  
ATOM   3939 3HG2 VAL A 261      74.835 -47.495  21.652  1.00  0.00           H  
ATOM   3940  N   GLU A 262      75.390 -43.913  18.662  1.00  0.00           N  
ATOM   3941  CA  GLU A 262      75.383 -42.776  17.761  1.00  0.00           C  
ATOM   3942  C   GLU A 262      76.487 -42.856  16.719  1.00  0.00           C  
ATOM   3943  O   GLU A 262      76.293 -42.524  15.551  1.00  0.00           O  
ATOM   3944  CB  GLU A 262      75.522 -41.477  18.557  1.00  0.00           C  
ATOM   3945  CG  GLU A 262      75.483 -40.213  17.710  1.00  0.00           C  
ATOM   3946  CD  GLU A 262      74.152 -39.995  17.047  1.00  0.00           C  
ATOM   3947  OE1 GLU A 262      73.183 -40.550  17.505  1.00  0.00           O  
ATOM   3948  OE2 GLU A 262      74.104 -39.272  16.079  1.00  0.00           O  
ATOM   3949  H   GLU A 262      75.615 -43.751  19.602  1.00  0.00           H  
ATOM   3950  HA  GLU A 262      74.433 -42.764  17.227  1.00  0.00           H  
ATOM   3951 1HB  GLU A 262      74.719 -41.412  19.292  1.00  0.00           H  
ATOM   3952 2HB  GLU A 262      76.465 -41.485  19.104  1.00  0.00           H  
ATOM   3953 1HG  GLU A 262      75.705 -39.355  18.345  1.00  0.00           H  
ATOM   3954 2HG  GLU A 262      76.259 -40.275  16.948  1.00  0.00           H  
ATOM   3955  N   ILE A 263      77.658 -43.266  17.152  1.00  0.00           N  
ATOM   3956  CA  ILE A 263      78.779 -43.456  16.251  1.00  0.00           C  
ATOM   3957  C   ILE A 263      78.510 -44.530  15.209  1.00  0.00           C  
ATOM   3958  O   ILE A 263      78.869 -44.395  14.041  1.00  0.00           O  
ATOM   3959  CB  ILE A 263      80.048 -43.822  17.041  1.00  0.00           C  
ATOM   3960  CG1 ILE A 263      80.514 -42.633  17.885  1.00  0.00           C  
ATOM   3961  CG2 ILE A 263      81.152 -44.272  16.095  1.00  0.00           C  
ATOM   3962  CD1 ILE A 263      81.585 -42.980  18.893  1.00  0.00           C  
ATOM   3963  H   ILE A 263      77.779 -43.516  18.092  1.00  0.00           H  
ATOM   3964  HA  ILE A 263      78.957 -42.523  15.719  1.00  0.00           H  
ATOM   3965  HB  ILE A 263      79.825 -44.631  17.734  1.00  0.00           H  
ATOM   3966 1HG1 ILE A 263      80.902 -41.852  17.231  1.00  0.00           H  
ATOM   3967 2HG1 ILE A 263      79.663 -42.213  18.423  1.00  0.00           H  
ATOM   3968 1HG2 ILE A 263      82.042 -44.525  16.670  1.00  0.00           H  
ATOM   3969 2HG2 ILE A 263      80.819 -45.146  15.537  1.00  0.00           H  
ATOM   3970 3HG2 ILE A 263      81.387 -43.465  15.400  1.00  0.00           H  
ATOM   3971 1HD1 ILE A 263      81.862 -42.087  19.453  1.00  0.00           H  
ATOM   3972 2HD1 ILE A 263      81.204 -43.736  19.581  1.00  0.00           H  
ATOM   3973 3HD1 ILE A 263      82.459 -43.369  18.375  1.00  0.00           H  
ATOM   3974  N   THR A 264      77.902 -45.611  15.642  1.00  0.00           N  
ATOM   3975  CA  THR A 264      77.520 -46.682  14.741  1.00  0.00           C  
ATOM   3976  C   THR A 264      76.510 -46.230  13.699  1.00  0.00           C  
ATOM   3977  O   THR A 264      76.579 -46.608  12.531  1.00  0.00           O  
ATOM   3978  CB  THR A 264      76.944 -47.875  15.527  1.00  0.00           C  
ATOM   3979  OG1 THR A 264      77.942 -48.389  16.418  1.00  0.00           O  
ATOM   3980  CG2 THR A 264      76.501 -48.976  14.576  1.00  0.00           C  
ATOM   3981  H   THR A 264      77.635 -45.687  16.582  1.00  0.00           H  
ATOM   3982  HA  THR A 264      78.411 -47.006  14.203  1.00  0.00           H  
ATOM   3983  HB  THR A 264      76.087 -47.544  16.114  1.00  0.00           H  
ATOM   3984  HG1 THR A 264      77.983 -47.839  17.204  1.00  0.00           H  
ATOM   3985 1HG2 THR A 264      76.096 -49.810  15.149  1.00  0.00           H  
ATOM   3986 2HG2 THR A 264      75.734 -48.591  13.905  1.00  0.00           H  
ATOM   3987 3HG2 THR A 264      77.355 -49.318  13.993  1.00  0.00           H  
ATOM   3988  N   ARG A 265      75.550 -45.445  14.132  1.00  0.00           N  
ATOM   3989  CA  ARG A 265      74.562 -44.882  13.231  1.00  0.00           C  
ATOM   3990  C   ARG A 265      75.182 -43.966  12.189  1.00  0.00           C  
ATOM   3991  O   ARG A 265      74.798 -43.969  11.021  1.00  0.00           O  
ATOM   3992  CB  ARG A 265      73.516 -44.106  14.017  1.00  0.00           C  
ATOM   3993  CG  ARG A 265      72.440 -43.444  13.170  1.00  0.00           C  
ATOM   3994  CD  ARG A 265      71.583 -44.447  12.488  1.00  0.00           C  
ATOM   3995  NE  ARG A 265      70.582 -43.819  11.640  1.00  0.00           N  
ATOM   3996  CZ  ARG A 265      70.790 -43.442  10.364  1.00  0.00           C  
ATOM   3997  NH1 ARG A 265      71.963 -43.636   9.803  1.00  0.00           N  
ATOM   3998  NH2 ARG A 265      69.814 -42.877   9.675  1.00  0.00           N  
ATOM   3999  H   ARG A 265      75.522 -45.168  15.072  1.00  0.00           H  
ATOM   4000  HA  ARG A 265      74.076 -45.699  12.697  1.00  0.00           H  
ATOM   4001 1HB  ARG A 265      73.018 -44.774  14.718  1.00  0.00           H  
ATOM   4002 2HB  ARG A 265      74.004 -43.325  14.600  1.00  0.00           H  
ATOM   4003 1HG  ARG A 265      71.806 -42.826  13.806  1.00  0.00           H  
ATOM   4004 2HG  ARG A 265      72.910 -42.819  12.409  1.00  0.00           H  
ATOM   4005 1HD  ARG A 265      72.203 -45.091  11.865  1.00  0.00           H  
ATOM   4006 2HD  ARG A 265      71.067 -45.051  13.234  1.00  0.00           H  
ATOM   4007  HE  ARG A 265      69.668 -43.653  12.037  1.00  0.00           H  
ATOM   4008 1HH1 ARG A 265      72.709 -44.067  10.330  1.00  0.00           H  
ATOM   4009 2HH1 ARG A 265      72.119 -43.352   8.846  1.00  0.00           H  
ATOM   4010 1HH2 ARG A 265      68.912 -42.728  10.106  1.00  0.00           H  
ATOM   4011 2HH2 ARG A 265      69.969 -42.595   8.718  1.00  0.00           H  
ATOM   4012  N   ALA A 266      76.123 -43.157  12.622  1.00  0.00           N  
ATOM   4013  CA  ALA A 266      76.848 -42.281  11.721  1.00  0.00           C  
ATOM   4014  C   ALA A 266      77.642 -43.051  10.679  1.00  0.00           C  
ATOM   4015  O   ALA A 266      77.706 -42.672   9.511  1.00  0.00           O  
ATOM   4016  CB  ALA A 266      77.771 -41.369  12.515  1.00  0.00           C  
ATOM   4017  H   ALA A 266      76.399 -43.177  13.562  1.00  0.00           H  
ATOM   4018  HA  ALA A 266      76.121 -41.672  11.183  1.00  0.00           H  
ATOM   4019 1HB  ALA A 266      78.304 -40.706  11.832  1.00  0.00           H  
ATOM   4020 2HB  ALA A 266      77.183 -40.774  13.214  1.00  0.00           H  
ATOM   4021 3HB  ALA A 266      78.490 -41.973  13.067  1.00  0.00           H  
ATOM   4022  N   LEU A 267      78.276 -44.118  11.112  1.00  0.00           N  
ATOM   4023  CA  LEU A 267      79.012 -44.984  10.211  1.00  0.00           C  
ATOM   4024  C   LEU A 267      78.116 -45.633   9.169  1.00  0.00           C  
ATOM   4025  O   LEU A 267      78.478 -45.761   8.001  1.00  0.00           O  
ATOM   4026  CB  LEU A 267      79.736 -46.074  11.013  1.00  0.00           C  
ATOM   4027  CG  LEU A 267      80.579 -47.056  10.190  1.00  0.00           C  
ATOM   4028  CD1 LEU A 267      81.661 -46.292   9.440  1.00  0.00           C  
ATOM   4029  CD2 LEU A 267      81.188 -48.101  11.114  1.00  0.00           C  
ATOM   4030  H   LEU A 267      78.207 -44.387  12.052  1.00  0.00           H  
ATOM   4031  HA  LEU A 267      79.751 -44.384   9.682  1.00  0.00           H  
ATOM   4032 1HB  LEU A 267      80.396 -45.594  11.734  1.00  0.00           H  
ATOM   4033 2HB  LEU A 267      78.993 -46.653  11.561  1.00  0.00           H  
ATOM   4034  HG  LEU A 267      79.946 -47.549   9.451  1.00  0.00           H  
ATOM   4035 1HD1 LEU A 267      82.260 -46.990   8.855  1.00  0.00           H  
ATOM   4036 2HD1 LEU A 267      81.198 -45.565   8.772  1.00  0.00           H  
ATOM   4037 3HD1 LEU A 267      82.302 -45.773  10.153  1.00  0.00           H  
ATOM   4038 1HD2 LEU A 267      81.786 -48.799  10.529  1.00  0.00           H  
ATOM   4039 2HD2 LEU A 267      81.822 -47.609  11.852  1.00  0.00           H  
ATOM   4040 3HD2 LEU A 267      80.391 -48.643  11.623  1.00  0.00           H  
ATOM   4041  N   ALA A 268      76.956 -46.072   9.602  1.00  0.00           N  
ATOM   4042  CA  ALA A 268      75.975 -46.646   8.701  1.00  0.00           C  
ATOM   4043  C   ALA A 268      75.490 -45.651   7.659  1.00  0.00           C  
ATOM   4044  O   ALA A 268      75.301 -45.985   6.491  1.00  0.00           O  
ATOM   4045  CB  ALA A 268      74.795 -47.187   9.495  1.00  0.00           C  
ATOM   4046  H   ALA A 268      76.702 -45.958  10.542  1.00  0.00           H  
ATOM   4047  HA  ALA A 268      76.449 -47.467   8.163  1.00  0.00           H  
ATOM   4048 1HB  ALA A 268      74.068 -47.628   8.813  1.00  0.00           H  
ATOM   4049 2HB  ALA A 268      75.144 -47.947  10.194  1.00  0.00           H  
ATOM   4050 3HB  ALA A 268      74.326 -46.374  10.048  1.00  0.00           H  
ATOM   4051  N   GLU A 269      75.260 -44.432   8.092  1.00  0.00           N  
ATOM   4052  CA  GLU A 269      74.865 -43.366   7.191  1.00  0.00           C  
ATOM   4053  C   GLU A 269      75.929 -43.063   6.149  1.00  0.00           C  
ATOM   4054  O   GLU A 269      75.633 -42.819   4.981  1.00  0.00           O  
ATOM   4055  CB  GLU A 269      74.549 -42.098   7.988  1.00  0.00           C  
ATOM   4056  CG  GLU A 269      74.079 -40.925   7.141  1.00  0.00           C  
ATOM   4057  CD  GLU A 269      72.754 -41.177   6.476  1.00  0.00           C  
ATOM   4058  OE1 GLU A 269      72.034 -42.031   6.934  1.00  0.00           O  
ATOM   4059  OE2 GLU A 269      72.461 -40.513   5.509  1.00  0.00           O  
ATOM   4060  H   GLU A 269      75.416 -44.202   9.032  1.00  0.00           H  
ATOM   4061  HA  GLU A 269      73.966 -43.680   6.657  1.00  0.00           H  
ATOM   4062 1HB  GLU A 269      73.773 -42.313   8.722  1.00  0.00           H  
ATOM   4063 2HB  GLU A 269      75.438 -41.782   8.534  1.00  0.00           H  
ATOM   4064 1HG  GLU A 269      73.992 -40.043   7.776  1.00  0.00           H  
ATOM   4065 2HG  GLU A 269      74.828 -40.717   6.378  1.00  0.00           H  
ATOM   4066  N   VAL A 270      77.170 -43.047   6.582  1.00  0.00           N  
ATOM   4067  CA  VAL A 270      78.288 -42.844   5.681  1.00  0.00           C  
ATOM   4068  C   VAL A 270      78.402 -43.944   4.639  1.00  0.00           C  
ATOM   4069  O   VAL A 270      78.694 -43.694   3.471  1.00  0.00           O  
ATOM   4070  CB  VAL A 270      79.601 -42.771   6.483  1.00  0.00           C  
ATOM   4071  CG1 VAL A 270      80.799 -42.759   5.545  1.00  0.00           C  
ATOM   4072  CG2 VAL A 270      79.598 -41.537   7.371  1.00  0.00           C  
ATOM   4073  H   VAL A 270      77.369 -43.241   7.522  1.00  0.00           H  
ATOM   4074  HA  VAL A 270      78.142 -41.899   5.156  1.00  0.00           H  
ATOM   4075  HB  VAL A 270      79.687 -43.665   7.102  1.00  0.00           H  
ATOM   4076 1HG1 VAL A 270      81.718 -42.709   6.129  1.00  0.00           H  
ATOM   4077 2HG1 VAL A 270      80.800 -43.670   4.945  1.00  0.00           H  
ATOM   4078 3HG1 VAL A 270      80.738 -41.892   4.889  1.00  0.00           H  
ATOM   4079 1HG2 VAL A 270      80.530 -41.493   7.936  1.00  0.00           H  
ATOM   4080 2HG2 VAL A 270      79.506 -40.644   6.752  1.00  0.00           H  
ATOM   4081 3HG2 VAL A 270      78.757 -41.587   8.062  1.00  0.00           H  
ATOM   4082  N   GLY A 271      78.202 -45.169   5.072  1.00  0.00           N  
ATOM   4083  CA  GLY A 271      78.208 -46.306   4.171  1.00  0.00           C  
ATOM   4084  C   GLY A 271      77.105 -46.226   3.129  1.00  0.00           C  
ATOM   4085  O   GLY A 271      77.300 -46.558   1.961  1.00  0.00           O  
ATOM   4086  H   GLY A 271      77.977 -45.331   6.012  1.00  0.00           H  
ATOM   4087 1HA  GLY A 271      79.172 -46.364   3.665  1.00  0.00           H  
ATOM   4088 2HA  GLY A 271      78.091 -47.224   4.744  1.00  0.00           H  
ATOM   4089  N   ALA A 272      75.936 -45.723   3.567  1.00  0.00           N  
ATOM   4090  CA  ALA A 272      74.729 -45.576   2.735  1.00  0.00           C  
ATOM   4091  C   ALA A 272      74.800 -44.453   1.697  1.00  0.00           C  
ATOM   4092  O   ALA A 272      73.935 -44.358   0.823  1.00  0.00           O  
ATOM   4093  CB  ALA A 272      73.518 -45.358   3.631  1.00  0.00           C  
ATOM   4094  H   ALA A 272      75.871 -45.458   4.539  1.00  0.00           H  
ATOM   4095  HA  ALA A 272      74.596 -46.497   2.166  1.00  0.00           H  
ATOM   4096 1HB  ALA A 272      72.621 -45.276   3.017  1.00  0.00           H  
ATOM   4097 2HB  ALA A 272      73.414 -46.202   4.314  1.00  0.00           H  
ATOM   4098 3HB  ALA A 272      73.651 -44.442   4.204  1.00  0.00           H  
ATOM   4099  N   ARG A 273      75.814 -43.603   1.794  1.00  0.00           N  
ATOM   4100  CA  ARG A 273      75.978 -42.489   0.854  1.00  0.00           C  
ATOM   4101  C   ARG A 273      77.036 -42.832  -0.183  1.00  0.00           C  
ATOM   4102  O   ARG A 273      77.884 -43.694   0.052  1.00  0.00           O  
ATOM   4103  CB  ARG A 273      76.376 -41.214   1.581  1.00  0.00           C  
ATOM   4104  CG  ARG A 273      75.385 -40.741   2.633  1.00  0.00           C  
ATOM   4105  CD  ARG A 273      74.128 -40.243   2.018  1.00  0.00           C  
ATOM   4106  NE  ARG A 273      73.216 -39.698   3.012  1.00  0.00           N  
ATOM   4107  CZ  ARG A 273      72.001 -39.186   2.736  1.00  0.00           C  
ATOM   4108  NH1 ARG A 273      71.565 -39.158   1.496  1.00  0.00           N  
ATOM   4109  NH2 ARG A 273      71.246 -38.713   3.713  1.00  0.00           N  
ATOM   4110  H   ARG A 273      76.492 -43.731   2.531  1.00  0.00           H  
ATOM   4111  HA  ARG A 273      75.023 -42.314   0.355  1.00  0.00           H  
ATOM   4112 1HB  ARG A 273      77.335 -41.361   2.076  1.00  0.00           H  
ATOM   4113 2HB  ARG A 273      76.500 -40.407   0.859  1.00  0.00           H  
ATOM   4114 1HG  ARG A 273      75.136 -41.569   3.297  1.00  0.00           H  
ATOM   4115 2HG  ARG A 273      75.827 -39.931   3.213  1.00  0.00           H  
ATOM   4116 1HD  ARG A 273      74.360 -39.456   1.301  1.00  0.00           H  
ATOM   4117 2HD  ARG A 273      73.623 -41.062   1.507  1.00  0.00           H  
ATOM   4118  HE  ARG A 273      73.516 -39.702   3.978  1.00  0.00           H  
ATOM   4119 1HH1 ARG A 273      72.142 -39.519   0.750  1.00  0.00           H  
ATOM   4120 2HH1 ARG A 273      70.654 -38.775   1.290  1.00  0.00           H  
ATOM   4121 1HH2 ARG A 273      71.581 -38.736   4.667  1.00  0.00           H  
ATOM   4122 2HH2 ARG A 273      70.335 -38.331   3.507  1.00  0.00           H  
ATOM   4123  N   PRO A 274      76.974 -42.190  -1.351  1.00  0.00           N  
ATOM   4124  CA  PRO A 274      77.894 -42.534  -2.416  1.00  0.00           C  
ATOM   4125  C   PRO A 274      79.279 -42.017  -2.078  1.00  0.00           C  
ATOM   4126  O   PRO A 274      79.642 -40.889  -2.407  1.00  0.00           O  
ATOM   4127  CB  PRO A 274      77.302 -41.827  -3.639  1.00  0.00           C  
ATOM   4128  CG  PRO A 274      76.607 -40.636  -3.073  1.00  0.00           C  
ATOM   4129  CD  PRO A 274      76.086 -41.106  -1.740  1.00  0.00           C  
ATOM   4130  HA  PRO A 274      77.921 -43.620  -2.514  1.00  0.00           H  
ATOM   4131 1HB  PRO A 274      78.103 -41.558  -4.343  1.00  0.00           H  
ATOM   4132 2HB  PRO A 274      76.620 -42.506  -4.172  1.00  0.00           H  
ATOM   4133 1HG  PRO A 274      77.309 -39.795  -2.981  1.00  0.00           H  
ATOM   4134 2HG  PRO A 274      75.804 -40.308  -3.749  1.00  0.00           H  
ATOM   4135 1HD  PRO A 274      76.147 -40.284  -1.012  1.00  0.00           H  
ATOM   4136 2HD  PRO A 274      75.047 -41.448  -1.852  1.00  0.00           H  
ATOM   4137  N   VAL A 275      80.056 -42.874  -1.425  1.00  0.00           N  
ATOM   4138  CA  VAL A 275      81.433 -42.568  -1.087  1.00  0.00           C  
ATOM   4139  C   VAL A 275      82.329 -43.709  -1.536  1.00  0.00           C  
ATOM   4140  O   VAL A 275      82.057 -44.872  -1.237  1.00  0.00           O  
ATOM   4141  CB  VAL A 275      81.588 -42.349   0.430  1.00  0.00           C  
ATOM   4142  CG1 VAL A 275      81.127 -43.580   1.195  1.00  0.00           C  
ATOM   4143  CG2 VAL A 275      83.035 -42.018   0.760  1.00  0.00           C  
ATOM   4144  H   VAL A 275      79.681 -43.774  -1.173  1.00  0.00           H  
ATOM   4145  HA  VAL A 275      81.721 -41.650  -1.601  1.00  0.00           H  
ATOM   4146  HB  VAL A 275      80.947 -41.522   0.735  1.00  0.00           H  
ATOM   4147 1HG1 VAL A 275      81.243 -43.407   2.266  1.00  0.00           H  
ATOM   4148 2HG1 VAL A 275      80.079 -43.777   0.972  1.00  0.00           H  
ATOM   4149 3HG1 VAL A 275      81.730 -44.439   0.900  1.00  0.00           H  
ATOM   4150 1HG2 VAL A 275      83.137 -41.864   1.834  1.00  0.00           H  
ATOM   4151 2HG2 VAL A 275      83.677 -42.842   0.450  1.00  0.00           H  
ATOM   4152 3HG2 VAL A 275      83.330 -41.111   0.234  1.00  0.00           H  
ATOM   4153  N   ASP A 276      83.388 -43.389  -2.261  1.00  0.00           N  
ATOM   4154  CA  ASP A 276      84.278 -44.420  -2.759  1.00  0.00           C  
ATOM   4155  C   ASP A 276      84.990 -45.107  -1.606  1.00  0.00           C  
ATOM   4156  O   ASP A 276      84.698 -44.838  -0.440  1.00  0.00           O  
ATOM   4157  CB  ASP A 276      85.304 -43.827  -3.728  1.00  0.00           C  
ATOM   4158  CG  ASP A 276      86.300 -42.902  -3.043  1.00  0.00           C  
ATOM   4159  OD1 ASP A 276      86.268 -42.813  -1.839  1.00  0.00           O  
ATOM   4160  OD2 ASP A 276      87.084 -42.293  -3.731  1.00  0.00           O  
ATOM   4161  H   ASP A 276      83.572 -42.416  -2.481  1.00  0.00           H  
ATOM   4162  HA  ASP A 276      83.683 -45.161  -3.294  1.00  0.00           H  
ATOM   4163 1HB  ASP A 276      85.853 -44.633  -4.214  1.00  0.00           H  
ATOM   4164 2HB  ASP A 276      84.786 -43.267  -4.508  1.00  0.00           H  
ATOM   4165  N   GLU A 277      85.826 -46.082  -1.928  1.00  0.00           N  
ATOM   4166  CA  GLU A 277      86.242 -47.057  -0.928  1.00  0.00           C  
ATOM   4167  C   GLU A 277      87.297 -46.531   0.013  1.00  0.00           C  
ATOM   4168  O   GLU A 277      87.317 -46.907   1.190  1.00  0.00           O  
ATOM   4169  CB  GLU A 277      86.767 -48.320  -1.614  1.00  0.00           C  
ATOM   4170  CG  GLU A 277      85.717 -49.090  -2.402  1.00  0.00           C  
ATOM   4171  CD  GLU A 277      85.477 -48.519  -3.772  1.00  0.00           C  
ATOM   4172  OE1 GLU A 277      86.125 -47.560  -4.116  1.00  0.00           O  
ATOM   4173  OE2 GLU A 277      84.645 -49.043  -4.475  1.00  0.00           O  
ATOM   4174  H   GLU A 277      86.184 -46.159  -2.869  1.00  0.00           H  
ATOM   4175  HA  GLU A 277      85.374 -47.327  -0.326  1.00  0.00           H  
ATOM   4176 1HB  GLU A 277      87.572 -48.054  -2.300  1.00  0.00           H  
ATOM   4177 2HB  GLU A 277      87.185 -48.994  -0.866  1.00  0.00           H  
ATOM   4178 1HG  GLU A 277      86.042 -50.126  -2.504  1.00  0.00           H  
ATOM   4179 2HG  GLU A 277      84.782 -49.086  -1.843  1.00  0.00           H  
ATOM   4180  N   GLU A 278      88.145 -45.625  -0.452  1.00  0.00           N  
ATOM   4181  CA  GLU A 278      89.129 -45.056   0.448  1.00  0.00           C  
ATOM   4182  C   GLU A 278      88.502 -44.145   1.491  1.00  0.00           C  
ATOM   4183  O   GLU A 278      88.886 -44.145   2.659  1.00  0.00           O  
ATOM   4184  CB  GLU A 278      90.178 -44.279  -0.349  1.00  0.00           C  
ATOM   4185  CG  GLU A 278      91.088 -45.149  -1.206  1.00  0.00           C  
ATOM   4186  CD  GLU A 278      92.064 -44.349  -2.023  1.00  0.00           C  
ATOM   4187  OE1 GLU A 278      91.966 -43.145  -2.019  1.00  0.00           O  
ATOM   4188  OE2 GLU A 278      92.908 -44.941  -2.652  1.00  0.00           O  
ATOM   4189  H   GLU A 278      88.171 -45.349  -1.392  1.00  0.00           H  
ATOM   4190  HA  GLU A 278      89.621 -45.870   0.982  1.00  0.00           H  
ATOM   4191 1HB  GLU A 278      89.681 -43.566  -1.007  1.00  0.00           H  
ATOM   4192 2HB  GLU A 278      90.808 -43.710   0.335  1.00  0.00           H  
ATOM   4193 1HG  GLU A 278      91.644 -45.825  -0.556  1.00  0.00           H  
ATOM   4194 2HG  GLU A 278      90.473 -45.753  -1.872  1.00  0.00           H  
ATOM   4195  N   THR A 279      87.556 -43.341   1.058  1.00  0.00           N  
ATOM   4196  CA  THR A 279      86.824 -42.471   1.958  1.00  0.00           C  
ATOM   4197  C   THR A 279      86.035 -43.247   3.001  1.00  0.00           C  
ATOM   4198  O   THR A 279      85.969 -42.869   4.169  1.00  0.00           O  
ATOM   4199  CB  THR A 279      85.869 -41.556   1.171  1.00  0.00           C  
ATOM   4200  OG1 THR A 279      86.624 -40.725   0.280  1.00  0.00           O  
ATOM   4201  CG2 THR A 279      85.068 -40.677   2.120  1.00  0.00           C  
ATOM   4202  H   THR A 279      87.279 -43.365   0.118  1.00  0.00           H  
ATOM   4203  HA  THR A 279      87.539 -41.847   2.494  1.00  0.00           H  
ATOM   4204  HB  THR A 279      85.181 -42.165   0.583  1.00  0.00           H  
ATOM   4205  HG1 THR A 279      86.856 -41.227  -0.505  1.00  0.00           H  
ATOM   4206 1HG2 THR A 279      84.398 -40.037   1.547  1.00  0.00           H  
ATOM   4207 2HG2 THR A 279      84.483 -41.306   2.792  1.00  0.00           H  
ATOM   4208 3HG2 THR A 279      85.748 -40.058   2.704  1.00  0.00           H  
ATOM   4209  N   LEU A 280      85.409 -44.319   2.568  1.00  0.00           N  
ATOM   4210  CA  LEU A 280      84.679 -45.190   3.468  1.00  0.00           C  
ATOM   4211  C   LEU A 280      85.580 -45.833   4.511  1.00  0.00           C  
ATOM   4212  O   LEU A 280      85.220 -45.964   5.679  1.00  0.00           O  
ATOM   4213  CB  LEU A 280      83.965 -46.284   2.665  1.00  0.00           C  
ATOM   4214  CG  LEU A 280      83.128 -47.273   3.486  1.00  0.00           C  
ATOM   4215  CD1 LEU A 280      82.039 -46.518   4.237  1.00  0.00           C  
ATOM   4216  CD2 LEU A 280      82.528 -48.322   2.561  1.00  0.00           C  
ATOM   4217  H   LEU A 280      85.479 -44.587   1.628  1.00  0.00           H  
ATOM   4218  HA  LEU A 280      83.936 -44.596   3.997  1.00  0.00           H  
ATOM   4219 1HB  LEU A 280      83.302 -45.808   1.944  1.00  0.00           H  
ATOM   4220 2HB  LEU A 280      84.712 -46.858   2.117  1.00  0.00           H  
ATOM   4221  HG  LEU A 280      83.764 -47.762   4.225  1.00  0.00           H  
ATOM   4222 1HD1 LEU A 280      81.445 -47.221   4.821  1.00  0.00           H  
ATOM   4223 2HD1 LEU A 280      82.497 -45.788   4.905  1.00  0.00           H  
ATOM   4224 3HD1 LEU A 280      81.396 -46.004   3.523  1.00  0.00           H  
ATOM   4225 1HD2 LEU A 280      81.934 -49.025   3.146  1.00  0.00           H  
ATOM   4226 2HD2 LEU A 280      81.891 -47.834   1.823  1.00  0.00           H  
ATOM   4227 3HD2 LEU A 280      83.329 -48.858   2.052  1.00  0.00           H  
ATOM   4228  N   GLU A 281      86.743 -46.263   4.078  1.00  0.00           N  
ATOM   4229  CA  GLU A 281      87.729 -46.830   4.978  1.00  0.00           C  
ATOM   4230  C   GLU A 281      88.205 -45.832   6.021  1.00  0.00           C  
ATOM   4231  O   GLU A 281      88.397 -46.164   7.189  1.00  0.00           O  
ATOM   4232  CB  GLU A 281      88.927 -47.351   4.180  1.00  0.00           C  
ATOM   4233  CG  GLU A 281      88.634 -48.588   3.343  1.00  0.00           C  
ATOM   4234  CD  GLU A 281      89.810 -49.023   2.513  1.00  0.00           C  
ATOM   4235  OE1 GLU A 281      90.793 -48.323   2.495  1.00  0.00           O  
ATOM   4236  OE2 GLU A 281      89.725 -50.059   1.897  1.00  0.00           O  
ATOM   4237  H   GLU A 281      86.996 -46.147   3.138  1.00  0.00           H  
ATOM   4238  HA  GLU A 281      87.271 -47.664   5.512  1.00  0.00           H  
ATOM   4239 1HB  GLU A 281      89.285 -46.569   3.509  1.00  0.00           H  
ATOM   4240 2HB  GLU A 281      89.740 -47.593   4.863  1.00  0.00           H  
ATOM   4241 1HG  GLU A 281      88.351 -49.405   4.007  1.00  0.00           H  
ATOM   4242 2HG  GLU A 281      87.790 -48.379   2.688  1.00  0.00           H  
ATOM   4243  N   ASP A 282      88.427 -44.610   5.588  1.00  0.00           N  
ATOM   4244  CA  ASP A 282      88.814 -43.542   6.488  1.00  0.00           C  
ATOM   4245  C   ASP A 282      87.748 -43.246   7.531  1.00  0.00           C  
ATOM   4246  O   ASP A 282      88.043 -43.000   8.699  1.00  0.00           O  
ATOM   4247  CB  ASP A 282      89.118 -42.270   5.693  1.00  0.00           C  
ATOM   4248  CG  ASP A 282      90.414 -42.362   4.900  1.00  0.00           C  
ATOM   4249  OD1 ASP A 282      91.198 -43.239   5.179  1.00  0.00           O  
ATOM   4250  OD2 ASP A 282      90.610 -41.555   4.024  1.00  0.00           O  
ATOM   4251  H   ASP A 282      88.269 -44.382   4.648  1.00  0.00           H  
ATOM   4252  HA  ASP A 282      89.716 -43.847   7.018  1.00  0.00           H  
ATOM   4253 1HB  ASP A 282      88.300 -42.070   5.001  1.00  0.00           H  
ATOM   4254 2HB  ASP A 282      89.186 -41.422   6.375  1.00  0.00           H  
ATOM   4255  N   ALA A 283      86.508 -43.240   7.098  1.00  0.00           N  
ATOM   4256  CA  ALA A 283      85.387 -43.045   7.998  1.00  0.00           C  
ATOM   4257  C   ALA A 283      85.281 -44.146   9.041  1.00  0.00           C  
ATOM   4258  O   ALA A 283      84.988 -43.898  10.209  1.00  0.00           O  
ATOM   4259  CB  ALA A 283      84.093 -42.951   7.203  1.00  0.00           C  
ATOM   4260  H   ALA A 283      86.310 -43.436   6.158  1.00  0.00           H  
ATOM   4261  HA  ALA A 283      85.544 -42.110   8.536  1.00  0.00           H  
ATOM   4262 1HB  ALA A 283      83.258 -42.792   7.885  1.00  0.00           H  
ATOM   4263 2HB  ALA A 283      84.155 -42.117   6.503  1.00  0.00           H  
ATOM   4264 3HB  ALA A 283      83.939 -43.876   6.651  1.00  0.00           H  
ATOM   4265  N   LEU A 284      85.491 -45.369   8.608  1.00  0.00           N  
ATOM   4266  CA  LEU A 284      85.493 -46.506   9.508  1.00  0.00           C  
ATOM   4267  C   LEU A 284      86.595 -46.419  10.551  1.00  0.00           C  
ATOM   4268  O   LEU A 284      86.403 -46.751  11.719  1.00  0.00           O  
ATOM   4269  CB  LEU A 284      85.649 -47.804   8.705  1.00  0.00           C  
ATOM   4270  CG  LEU A 284      85.645 -49.099   9.527  1.00  0.00           C  
ATOM   4271  CD1 LEU A 284      84.325 -49.221  10.277  1.00  0.00           C  
ATOM   4272  CD2 LEU A 284      85.860 -50.287   8.602  1.00  0.00           C  
ATOM   4273  H   LEU A 284      85.718 -45.529   7.668  1.00  0.00           H  
ATOM   4274  HA  LEU A 284      84.545 -46.522  10.047  1.00  0.00           H  
ATOM   4275 1HB  LEU A 284      84.836 -47.866   7.984  1.00  0.00           H  
ATOM   4276 2HB  LEU A 284      86.590 -47.761   8.157  1.00  0.00           H  
ATOM   4277  HG  LEU A 284      86.446 -49.063  10.265  1.00  0.00           H  
ATOM   4278 1HD1 LEU A 284      84.322 -50.141  10.861  1.00  0.00           H  
ATOM   4279 2HD1 LEU A 284      84.206 -48.367  10.945  1.00  0.00           H  
ATOM   4280 3HD1 LEU A 284      83.502 -49.241   9.563  1.00  0.00           H  
ATOM   4281 1HD2 LEU A 284      85.858 -51.208   9.186  1.00  0.00           H  
ATOM   4282 2HD2 LEU A 284      85.058 -50.324   7.864  1.00  0.00           H  
ATOM   4283 3HD2 LEU A 284      86.817 -50.183   8.092  1.00  0.00           H  
ATOM   4284  N   GLU A 285      87.763 -46.001  10.118  1.00  0.00           N  
ATOM   4285  CA  GLU A 285      88.882 -45.801  11.018  1.00  0.00           C  
ATOM   4286  C   GLU A 285      88.606 -44.730  12.061  1.00  0.00           C  
ATOM   4287  O   GLU A 285      88.967 -44.862  13.229  1.00  0.00           O  
ATOM   4288  CB  GLU A 285      90.134 -45.431  10.220  1.00  0.00           C  
ATOM   4289  CG  GLU A 285      91.390 -45.262  11.064  1.00  0.00           C  
ATOM   4290  CD  GLU A 285      92.614 -44.973  10.240  1.00  0.00           C  
ATOM   4291  OE1 GLU A 285      92.669 -45.413   9.116  1.00  0.00           O  
ATOM   4292  OE2 GLU A 285      93.495 -44.309  10.734  1.00  0.00           O  
ATOM   4293  H   GLU A 285      87.882 -45.749   9.178  1.00  0.00           H  
ATOM   4294  HA  GLU A 285      89.067 -46.734  11.552  1.00  0.00           H  
ATOM   4295 1HB  GLU A 285      90.333 -46.202   9.475  1.00  0.00           H  
ATOM   4296 2HB  GLU A 285      89.963 -44.496   9.686  1.00  0.00           H  
ATOM   4297 1HG  GLU A 285      91.236 -44.443  11.766  1.00  0.00           H  
ATOM   4298 2HG  GLU A 285      91.553 -46.172  11.639  1.00  0.00           H  
ATOM   4299  N   LEU A 286      87.991 -43.652  11.628  1.00  0.00           N  
ATOM   4300  CA  LEU A 286      87.601 -42.585  12.528  1.00  0.00           C  
ATOM   4301  C   LEU A 286      86.594 -43.043  13.571  1.00  0.00           C  
ATOM   4302  O   LEU A 286      86.661 -42.665  14.739  1.00  0.00           O  
ATOM   4303  CB  LEU A 286      87.010 -41.419  11.725  1.00  0.00           C  
ATOM   4304  CG  LEU A 286      88.004 -40.642  10.852  1.00  0.00           C  
ATOM   4305  CD1 LEU A 286      87.246 -39.647   9.983  1.00  0.00           C  
ATOM   4306  CD2 LEU A 286      89.015 -39.934  11.741  1.00  0.00           C  
ATOM   4307  H   LEU A 286      87.723 -43.579  10.688  1.00  0.00           H  
ATOM   4308  HA  LEU A 286      88.487 -42.237  13.058  1.00  0.00           H  
ATOM   4309 1HB  LEU A 286      86.229 -41.807  11.073  1.00  0.00           H  
ATOM   4310 2HB  LEU A 286      86.557 -40.713  12.420  1.00  0.00           H  
ATOM   4311  HG  LEU A 286      88.524 -41.334  10.189  1.00  0.00           H  
ATOM   4312 1HD1 LEU A 286      87.953 -39.095   9.363  1.00  0.00           H  
ATOM   4313 2HD1 LEU A 286      86.545 -40.182   9.344  1.00  0.00           H  
ATOM   4314 3HD1 LEU A 286      86.701 -38.950  10.619  1.00  0.00           H  
ATOM   4315 1HD2 LEU A 286      89.722 -39.382  11.120  1.00  0.00           H  
ATOM   4316 2HD2 LEU A 286      88.495 -39.241  12.403  1.00  0.00           H  
ATOM   4317 3HD2 LEU A 286      89.553 -40.670  12.337  1.00  0.00           H  
ATOM   4318  N   ALA A 287      85.639 -43.836  13.138  1.00  0.00           N  
ATOM   4319  CA  ALA A 287      84.655 -44.406  14.038  1.00  0.00           C  
ATOM   4320  C   ALA A 287      85.283 -45.318  15.081  1.00  0.00           C  
ATOM   4321  O   ALA A 287      84.899 -45.317  16.249  1.00  0.00           O  
ATOM   4322  CB  ALA A 287      83.603 -45.165  13.243  1.00  0.00           C  
ATOM   4323  H   ALA A 287      85.613 -44.113  12.198  1.00  0.00           H  
ATOM   4324  HA  ALA A 287      84.176 -43.588  14.576  1.00  0.00           H  
ATOM   4325 1HB  ALA A 287      82.860 -45.579  13.925  1.00  0.00           H  
ATOM   4326 2HB  ALA A 287      83.116 -44.486  12.544  1.00  0.00           H  
ATOM   4327 3HB  ALA A 287      84.079 -45.974  12.691  1.00  0.00           H  
ATOM   4328  N   GLU A 288      86.229 -46.120  14.648  1.00  0.00           N  
ATOM   4329  CA  GLU A 288      86.961 -46.990  15.548  1.00  0.00           C  
ATOM   4330  C   GLU A 288      87.749 -46.214  16.591  1.00  0.00           C  
ATOM   4331  O   GLU A 288      87.816 -46.593  17.759  1.00  0.00           O  
ATOM   4332  CB  GLU A 288      87.908 -47.889  14.751  1.00  0.00           C  
ATOM   4333  CG  GLU A 288      87.212 -48.951  13.913  1.00  0.00           C  
ATOM   4334  CD  GLU A 288      88.167 -49.763  13.084  1.00  0.00           C  
ATOM   4335  OE1 GLU A 288      89.330 -49.439  13.066  1.00  0.00           O  
ATOM   4336  OE2 GLU A 288      87.733 -50.707  12.467  1.00  0.00           O  
ATOM   4337  H   GLU A 288      86.505 -46.097  13.708  1.00  0.00           H  
ATOM   4338  HA  GLU A 288      86.245 -47.616  16.082  1.00  0.00           H  
ATOM   4339 1HB  GLU A 288      88.512 -47.276  14.080  1.00  0.00           H  
ATOM   4340 2HB  GLU A 288      88.590 -48.395  15.434  1.00  0.00           H  
ATOM   4341 1HG  GLU A 288      86.665 -49.621  14.577  1.00  0.00           H  
ATOM   4342 2HG  GLU A 288      86.489 -48.467  13.257  1.00  0.00           H  
ATOM   4343  N   ARG A 289      88.375 -45.143  16.158  1.00  0.00           N  
ATOM   4344  CA  ARG A 289      89.105 -44.272  17.058  1.00  0.00           C  
ATOM   4345  C   ARG A 289      88.204 -43.629  18.101  1.00  0.00           C  
ATOM   4346  O   ARG A 289      88.566 -43.498  19.269  1.00  0.00           O  
ATOM   4347  CB  ARG A 289      89.814 -43.180  16.271  1.00  0.00           C  
ATOM   4348  CG  ARG A 289      90.995 -43.655  15.439  1.00  0.00           C  
ATOM   4349  CD  ARG A 289      91.650 -42.531  14.723  1.00  0.00           C  
ATOM   4350  NE  ARG A 289      92.727 -42.991  13.861  1.00  0.00           N  
ATOM   4351  CZ  ARG A 289      93.987 -43.228  14.273  1.00  0.00           C  
ATOM   4352  NH1 ARG A 289      94.313 -43.044  15.533  1.00  0.00           N  
ATOM   4353  NH2 ARG A 289      94.897 -43.645  13.410  1.00  0.00           N  
ATOM   4354  H   ARG A 289      88.305 -44.875  15.218  1.00  0.00           H  
ATOM   4355  HA  ARG A 289      89.852 -44.866  17.585  1.00  0.00           H  
ATOM   4356 1HB  ARG A 289      89.107 -42.701  15.595  1.00  0.00           H  
ATOM   4357 2HB  ARG A 289      90.180 -42.415  16.956  1.00  0.00           H  
ATOM   4358 1HG  ARG A 289      91.733 -44.124  16.090  1.00  0.00           H  
ATOM   4359 2HG  ARG A 289      90.651 -44.379  14.699  1.00  0.00           H  
ATOM   4360 1HD  ARG A 289      90.915 -42.016  14.104  1.00  0.00           H  
ATOM   4361 2HD  ARG A 289      92.067 -41.833  15.447  1.00  0.00           H  
ATOM   4362  HE  ARG A 289      92.515 -43.144  12.884  1.00  0.00           H  
ATOM   4363 1HH1 ARG A 289      93.618 -42.726  16.193  1.00  0.00           H  
ATOM   4364 2HH1 ARG A 289      95.258 -43.221  15.842  1.00  0.00           H  
ATOM   4365 1HH2 ARG A 289      94.647 -43.787  12.441  1.00  0.00           H  
ATOM   4366 2HH2 ARG A 289      95.842 -43.823  13.718  1.00  0.00           H  
ATOM   4367  N   ALA A 290      87.041 -43.198  17.668  1.00  0.00           N  
ATOM   4368  CA  ALA A 290      86.055 -42.631  18.568  1.00  0.00           C  
ATOM   4369  C   ALA A 290      85.579 -43.630  19.611  1.00  0.00           C  
ATOM   4370  O   ALA A 290      85.387 -43.297  20.779  1.00  0.00           O  
ATOM   4371  CB  ALA A 290      84.871 -42.101  17.773  1.00  0.00           C  
ATOM   4372  H   ALA A 290      86.788 -43.314  16.728  1.00  0.00           H  
ATOM   4373  HA  ALA A 290      86.522 -41.806  19.106  1.00  0.00           H  
ATOM   4374 1HB  ALA A 290      84.141 -41.664  18.455  1.00  0.00           H  
ATOM   4375 2HB  ALA A 290      85.215 -41.339  17.073  1.00  0.00           H  
ATOM   4376 3HB  ALA A 290      84.408 -42.917  17.221  1.00  0.00           H  
ATOM   4377  N   ARG A 291      85.357 -44.850  19.178  1.00  0.00           N  
ATOM   4378  CA  ARG A 291      84.970 -45.919  20.078  1.00  0.00           C  
ATOM   4379  C   ARG A 291      86.036 -46.215  21.121  1.00  0.00           C  
ATOM   4380  O   ARG A 291      85.742 -46.462  22.289  1.00  0.00           O  
ATOM   4381  CB  ARG A 291      84.678 -47.188  19.290  1.00  0.00           C  
ATOM   4382  CG  ARG A 291      83.420 -47.135  18.436  1.00  0.00           C  
ATOM   4383  CD  ARG A 291      83.140 -48.443  17.790  1.00  0.00           C  
ATOM   4384  NE  ARG A 291      81.959 -48.388  16.945  1.00  0.00           N  
ATOM   4385  CZ  ARG A 291      81.976 -48.142  15.620  1.00  0.00           C  
ATOM   4386  NH1 ARG A 291      83.119 -47.932  15.006  1.00  0.00           N  
ATOM   4387  NH2 ARG A 291      80.845 -48.113  14.938  1.00  0.00           N  
ATOM   4388  H   ARG A 291      85.516 -45.080  18.238  1.00  0.00           H  
ATOM   4389  HA  ARG A 291      84.076 -45.609  20.619  1.00  0.00           H  
ATOM   4390 1HB  ARG A 291      85.516 -47.408  18.631  1.00  0.00           H  
ATOM   4391 2HB  ARG A 291      84.573 -48.027  19.978  1.00  0.00           H  
ATOM   4392 1HG  ARG A 291      82.567 -46.870  19.061  1.00  0.00           H  
ATOM   4393 2HG  ARG A 291      83.544 -46.386  17.654  1.00  0.00           H  
ATOM   4394 1HD  ARG A 291      83.989 -48.733  17.172  1.00  0.00           H  
ATOM   4395 2HD  ARG A 291      82.976 -49.199  18.557  1.00  0.00           H  
ATOM   4396  HE  ARG A 291      81.060 -48.545  17.382  1.00  0.00           H  
ATOM   4397 1HH1 ARG A 291      83.984 -47.954  15.527  1.00  0.00           H  
ATOM   4398 2HH1 ARG A 291      83.132 -47.748  14.013  1.00  0.00           H  
ATOM   4399 1HH2 ARG A 291      79.965 -48.275  15.411  1.00  0.00           H  
ATOM   4400 2HH2 ARG A 291      80.858 -47.930  13.946  1.00  0.00           H  
ATOM   4401  N   GLU A 292      87.276 -46.222  20.688  1.00  0.00           N  
ATOM   4402  CA  GLU A 292      88.397 -46.417  21.588  1.00  0.00           C  
ATOM   4403  C   GLU A 292      88.503 -45.316  22.631  1.00  0.00           C  
ATOM   4404  O   GLU A 292      88.797 -45.563  23.799  1.00  0.00           O  
ATOM   4405  CB  GLU A 292      89.700 -46.496  20.790  1.00  0.00           C  
ATOM   4406  CG  GLU A 292      89.850 -47.759  19.953  1.00  0.00           C  
ATOM   4407  CD  GLU A 292      91.103 -47.766  19.123  1.00  0.00           C  
ATOM   4408  OE1 GLU A 292      91.786 -46.770  19.105  1.00  0.00           O  
ATOM   4409  OE2 GLU A 292      91.377 -48.768  18.506  1.00  0.00           O  
ATOM   4410  H   GLU A 292      87.474 -46.026  19.748  1.00  0.00           H  
ATOM   4411  HA  GLU A 292      88.252 -47.357  22.122  1.00  0.00           H  
ATOM   4412 1HB  GLU A 292      89.768 -45.640  20.119  1.00  0.00           H  
ATOM   4413 2HB  GLU A 292      90.548 -46.446  21.473  1.00  0.00           H  
ATOM   4414 1HG  GLU A 292      89.862 -48.623  20.617  1.00  0.00           H  
ATOM   4415 2HG  GLU A 292      88.984 -47.851  19.298  1.00  0.00           H  
ATOM   4416  N   ALA A 293      88.293 -44.093  22.198  1.00  0.00           N  
ATOM   4417  CA  ALA A 293      88.292 -42.956  23.098  1.00  0.00           C  
ATOM   4418  C   ALA A 293      87.189 -43.043  24.141  1.00  0.00           C  
ATOM   4419  O   ALA A 293      87.381 -42.711  25.309  1.00  0.00           O  
ATOM   4420  CB  ALA A 293      88.161 -41.665  22.303  1.00  0.00           C  
ATOM   4421  H   ALA A 293      88.067 -43.932  21.258  1.00  0.00           H  
ATOM   4422  HA  ALA A 293      89.240 -42.949  23.636  1.00  0.00           H  
ATOM   4423 1HB  ALA A 293      88.175 -40.816  22.985  1.00  0.00           H  
ATOM   4424 2HB  ALA A 293      88.994 -41.583  21.603  1.00  0.00           H  
ATOM   4425 3HB  ALA A 293      87.223 -41.673  21.751  1.00  0.00           H  
ATOM   4426  N   VAL A 294      86.021 -43.461  23.708  1.00  0.00           N  
ATOM   4427  CA  VAL A 294      84.902 -43.660  24.608  1.00  0.00           C  
ATOM   4428  C   VAL A 294      85.179 -44.732  25.651  1.00  0.00           C  
ATOM   4429  O   VAL A 294      84.818 -44.599  26.819  1.00  0.00           O  
ATOM   4430  CB  VAL A 294      83.647 -44.051  23.804  1.00  0.00           C  
ATOM   4431  CG1 VAL A 294      82.520 -44.457  24.742  1.00  0.00           C  
ATOM   4432  CG2 VAL A 294      83.219 -42.891  22.917  1.00  0.00           C  
ATOM   4433  H   VAL A 294      85.902 -43.713  22.768  1.00  0.00           H  
ATOM   4434  HA  VAL A 294      84.709 -42.724  25.133  1.00  0.00           H  
ATOM   4435  HB  VAL A 294      83.878 -44.918  23.185  1.00  0.00           H  
ATOM   4436 1HG1 VAL A 294      81.641 -44.730  24.157  1.00  0.00           H  
ATOM   4437 2HG1 VAL A 294      82.835 -45.310  25.341  1.00  0.00           H  
ATOM   4438 3HG1 VAL A 294      82.273 -43.622  25.398  1.00  0.00           H  
ATOM   4439 1HG2 VAL A 294      82.332 -43.174  22.351  1.00  0.00           H  
ATOM   4440 2HG2 VAL A 294      82.994 -42.023  23.536  1.00  0.00           H  
ATOM   4441 3HG2 VAL A 294      84.026 -42.645  22.227  1.00  0.00           H  
ATOM   4442  N   LEU A 295      85.794 -45.810  25.218  1.00  0.00           N  
ATOM   4443  CA  LEU A 295      86.183 -46.877  26.118  1.00  0.00           C  
ATOM   4444  C   LEU A 295      87.190 -46.418  27.161  1.00  0.00           C  
ATOM   4445  O   LEU A 295      87.124 -46.796  28.329  1.00  0.00           O  
ATOM   4446  CB  LEU A 295      86.773 -48.042  25.315  1.00  0.00           C  
ATOM   4447  CG  LEU A 295      85.779 -48.819  24.442  1.00  0.00           C  
ATOM   4448  CD1 LEU A 295      86.537 -49.815  23.574  1.00  0.00           C  
ATOM   4449  CD2 LEU A 295      84.768 -49.527  25.331  1.00  0.00           C  
ATOM   4450  H   LEU A 295      86.061 -45.883  24.278  1.00  0.00           H  
ATOM   4451  HA  LEU A 295      85.297 -47.224  26.648  1.00  0.00           H  
ATOM   4452 1HB  LEU A 295      87.554 -47.656  24.663  1.00  0.00           H  
ATOM   4453 2HB  LEU A 295      87.227 -48.750  26.010  1.00  0.00           H  
ATOM   4454  HG  LEU A 295      85.260 -48.128  23.779  1.00  0.00           H  
ATOM   4455 1HD1 LEU A 295      85.830 -50.368  22.953  1.00  0.00           H  
ATOM   4456 2HD1 LEU A 295      87.239 -49.281  22.935  1.00  0.00           H  
ATOM   4457 3HD1 LEU A 295      87.081 -50.512  24.210  1.00  0.00           H  
ATOM   4458 1HD2 LEU A 295      84.061 -50.078  24.710  1.00  0.00           H  
ATOM   4459 2HD2 LEU A 295      85.287 -50.220  25.993  1.00  0.00           H  
ATOM   4460 3HD2 LEU A 295      84.229 -48.790  25.927  1.00  0.00           H  
ATOM   4461  N   GLU A 296      88.145 -45.625  26.728  1.00  0.00           N  
ATOM   4462  CA  GLU A 296      89.129 -45.056  27.628  1.00  0.00           C  
ATOM   4463  C   GLU A 296      88.502 -44.145  28.671  1.00  0.00           C  
ATOM   4464  O   GLU A 296      88.886 -44.145  29.839  1.00  0.00           O  
ATOM   4465  CB  GLU A 296      90.178 -44.279  26.831  1.00  0.00           C  
ATOM   4466  CG  GLU A 296      91.104 -45.151  25.993  1.00  0.00           C  
ATOM   4467  CD  GLU A 296      92.069 -44.351  25.164  1.00  0.00           C  
ATOM   4468  OE1 GLU A 296      91.953 -43.149  25.146  1.00  0.00           O  
ATOM   4469  OE2 GLU A 296      92.924 -44.943  24.547  1.00  0.00           O  
ATOM   4470  H   GLU A 296      88.171 -45.349  25.788  1.00  0.00           H  
ATOM   4471  HA  GLU A 296      89.627 -45.870  28.155  1.00  0.00           H  
ATOM   4472 1HB  GLU A 296      89.681 -43.579  26.159  1.00  0.00           H  
ATOM   4473 2HB  GLU A 296      90.796 -43.696  27.514  1.00  0.00           H  
ATOM   4474 1HG  GLU A 296      91.669 -45.805  26.657  1.00  0.00           H  
ATOM   4475 2HG  GLU A 296      90.501 -45.778  25.338  1.00  0.00           H  
ATOM   4476  N   LEU A 297      87.556 -43.341  28.238  1.00  0.00           N  
ATOM   4477  CA  LEU A 297      86.824 -42.471  29.138  1.00  0.00           C  
ATOM   4478  C   LEU A 297      86.035 -43.247  30.181  1.00  0.00           C  
ATOM   4479  O   LEU A 297      85.969 -42.869  31.349  1.00  0.00           O  
ATOM   4480  CB  LEU A 297      85.870 -41.578  28.335  1.00  0.00           C  
ATOM   4481  CG  LEU A 297      86.537 -40.508  27.461  1.00  0.00           C  
ATOM   4482  CD1 LEU A 297      85.486 -39.832  26.593  1.00  0.00           C  
ATOM   4483  CD2 LEU A 297      87.246 -39.497  28.350  1.00  0.00           C  
ATOM   4484  H   LEU A 297      87.279 -43.365  27.298  1.00  0.00           H  
ATOM   4485  HA  LEU A 297      87.538 -41.841  29.667  1.00  0.00           H  
ATOM   4486 1HB  LEU A 297      85.269 -42.209  27.683  1.00  0.00           H  
ATOM   4487 2HB  LEU A 297      85.202 -41.068  29.030  1.00  0.00           H  
ATOM   4488  HG  LEU A 297      87.263 -40.980  26.799  1.00  0.00           H  
ATOM   4489 1HD1 LEU A 297      85.960 -39.072  25.972  1.00  0.00           H  
ATOM   4490 2HD1 LEU A 297      85.008 -40.575  25.954  1.00  0.00           H  
ATOM   4491 3HD1 LEU A 297      84.735 -39.364  27.229  1.00  0.00           H  
ATOM   4492 1HD2 LEU A 297      87.721 -38.736  27.729  1.00  0.00           H  
ATOM   4493 2HD2 LEU A 297      86.520 -39.023  29.012  1.00  0.00           H  
ATOM   4494 3HD2 LEU A 297      88.004 -40.004  28.947  1.00  0.00           H  
ATOM   4495  N   ALA A 298      85.409 -44.319  29.748  1.00  0.00           N  
ATOM   4496  CA  ALA A 298      84.679 -45.190  30.648  1.00  0.00           C  
ATOM   4497  C   ALA A 298      85.558 -45.744  31.758  1.00  0.00           C  
ATOM   4498  O   ALA A 298      85.179 -45.728  32.930  1.00  0.00           O  
ATOM   4499  CB  ALA A 298      84.044 -46.330  29.865  1.00  0.00           C  
ATOM   4500  H   ALA A 298      85.479 -44.587  28.808  1.00  0.00           H  
ATOM   4501  HA  ALA A 298      83.894 -44.604  31.125  1.00  0.00           H  
ATOM   4502 1HB  ALA A 298      83.487 -46.973  30.546  1.00  0.00           H  
ATOM   4503 2HB  ALA A 298      83.367 -45.923  29.115  1.00  0.00           H  
ATOM   4504 3HB  ALA A 298      84.823 -46.911  29.373  1.00  0.00           H  
ATOM   4505  N   GLU A 299      86.734 -46.237  31.386  1.00  0.00           N  
ATOM   4506  CA  GLU A 299      87.671 -46.799  32.352  1.00  0.00           C  
ATOM   4507  C   GLU A 299      88.036 -45.778  33.422  1.00  0.00           C  
ATOM   4508  O   GLU A 299      88.025 -46.084  34.614  1.00  0.00           O  
ATOM   4509  CB  GLU A 299      88.938 -47.287  31.645  1.00  0.00           C  
ATOM   4510  CG  GLU A 299      88.740 -48.532  30.791  1.00  0.00           C  
ATOM   4511  CD  GLU A 299      89.982 -48.931  30.045  1.00  0.00           C  
ATOM   4512  OE1 GLU A 299      90.944 -48.202  30.095  1.00  0.00           O  
ATOM   4513  OE2 GLU A 299      89.970 -49.968  29.424  1.00  0.00           O  
ATOM   4514  H   GLU A 299      86.986 -46.223  30.408  1.00  0.00           H  
ATOM   4515  HA  GLU A 299      87.198 -47.657  32.833  1.00  0.00           H  
ATOM   4516 1HB  GLU A 299      89.322 -46.497  31.001  1.00  0.00           H  
ATOM   4517 2HB  GLU A 299      89.705 -47.509  32.387  1.00  0.00           H  
ATOM   4518 1HG  GLU A 299      88.435 -49.357  31.434  1.00  0.00           H  
ATOM   4519 2HG  GLU A 299      87.937 -48.346  30.078  1.00  0.00           H  
ATOM   4520  N   LEU A 300      88.328 -44.548  32.988  1.00  0.00           N  
ATOM   4521  CA  LEU A 300      88.661 -43.463  33.915  1.00  0.00           C  
ATOM   4522  C   LEU A 300      87.494 -43.122  34.835  1.00  0.00           C  
ATOM   4523  O   LEU A 300      87.690 -42.825  36.013  1.00  0.00           O  
ATOM   4524  CB  LEU A 300      89.078 -42.212  33.133  1.00  0.00           C  
ATOM   4525  CG  LEU A 300      90.413 -42.309  32.383  1.00  0.00           C  
ATOM   4526  CD1 LEU A 300      90.607 -41.065  31.526  1.00  0.00           C  
ATOM   4527  CD2 LEU A 300      91.548 -42.465  33.385  1.00  0.00           C  
ATOM   4528  H   LEU A 300      88.317 -44.362  31.998  1.00  0.00           H  
ATOM   4529  HA  LEU A 300      89.501 -43.782  34.533  1.00  0.00           H  
ATOM   4530 1HB  LEU A 300      88.304 -41.984  32.402  1.00  0.00           H  
ATOM   4531 2HB  LEU A 300      89.149 -41.375  33.829  1.00  0.00           H  
ATOM   4532  HG  LEU A 300      90.394 -43.173  31.718  1.00  0.00           H  
ATOM   4533 1HD1 LEU A 300      91.555 -41.135  30.993  1.00  0.00           H  
ATOM   4534 2HD1 LEU A 300      89.791 -40.989  30.806  1.00  0.00           H  
ATOM   4535 3HD1 LEU A 300      90.612 -40.182  32.163  1.00  0.00           H  
ATOM   4536 1HD2 LEU A 300      92.496 -42.536  32.851  1.00  0.00           H  
ATOM   4537 2HD2 LEU A 300      91.568 -41.602  34.049  1.00  0.00           H  
ATOM   4538 3HD2 LEU A 300      91.393 -43.370  33.971  1.00  0.00           H  
ATOM   4539  N   ALA A 301      86.279 -43.188  34.299  1.00  0.00           N  
ATOM   4540  CA  ALA A 301      85.077 -42.953  35.094  1.00  0.00           C  
ATOM   4541  C   ALA A 301      84.901 -44.040  36.146  1.00  0.00           C  
ATOM   4542  O   ALA A 301      84.216 -43.844  37.149  1.00  0.00           O  
ATOM   4543  CB  ALA A 301      83.849 -42.882  34.197  1.00  0.00           C  
ATOM   4544  H   ALA A 301      86.187 -43.420  33.321  1.00  0.00           H  
ATOM   4545  HA  ALA A 301      85.175 -41.990  35.595  1.00  0.00           H  
ATOM   4546 1HB  ALA A 301      82.962 -42.711  34.807  1.00  0.00           H  
ATOM   4547 2HB  ALA A 301      83.965 -42.063  33.487  1.00  0.00           H  
ATOM   4548 3HB  ALA A 301      83.741 -43.819  33.654  1.00  0.00           H  
ATOM   4549  N   GLY A 302      85.504 -45.197  35.895  1.00  0.00           N  
ATOM   4550  CA  GLY A 302      85.349 -46.355  36.768  1.00  0.00           C  
ATOM   4551  C   GLY A 302      83.980 -47.005  36.602  1.00  0.00           C  
ATOM   4552  O   GLY A 302      83.278 -47.261  37.581  1.00  0.00           O  
ATOM   4553  H   GLY A 302      86.072 -45.285  35.063  1.00  0.00           H  
ATOM   4554 1HA  GLY A 302      86.128 -47.085  36.545  1.00  0.00           H  
ATOM   4555 2HA  GLY A 302      85.483 -46.049  37.805  1.00  0.00           H  
ATOM   4556  N   VAL A 303      83.628 -47.309  35.358  1.00  0.00           N  
ATOM   4557  CA  VAL A 303      82.406 -48.037  35.041  1.00  0.00           C  
ATOM   4558  C   VAL A 303      82.511 -49.500  35.442  1.00  0.00           C  
ATOM   4559  O   VAL A 303      83.586 -50.097  35.375  1.00  0.00           O  
ATOM   4560  CB  VAL A 303      82.105 -47.943  33.533  1.00  0.00           C  
ATOM   4561  CG1 VAL A 303      81.914 -46.492  33.118  1.00  0.00           C  
ATOM   4562  CG2 VAL A 303      83.232 -48.587  32.740  1.00  0.00           C  
ATOM   4563  H   VAL A 303      84.244 -47.042  34.603  1.00  0.00           H  
ATOM   4564  HA  VAL A 303      81.581 -47.584  35.592  1.00  0.00           H  
ATOM   4565  HB  VAL A 303      81.170 -48.463  33.326  1.00  0.00           H  
ATOM   4566 1HG1 VAL A 303      81.702 -46.444  32.049  1.00  0.00           H  
ATOM   4567 2HG1 VAL A 303      81.079 -46.062  33.672  1.00  0.00           H  
ATOM   4568 3HG1 VAL A 303      82.822 -45.930  33.332  1.00  0.00           H  
ATOM   4569 1HG2 VAL A 303      83.013 -48.518  31.675  1.00  0.00           H  
ATOM   4570 2HG2 VAL A 303      84.169 -48.070  32.952  1.00  0.00           H  
ATOM   4571 3HG2 VAL A 303      83.324 -49.636  33.024  1.00  0.00           H  
ATOM   4572  N   PRO A 304      81.393 -50.071  35.878  1.00  0.00           N  
ATOM   4573  CA  PRO A 304      81.376 -51.451  36.349  1.00  0.00           C  
ATOM   4574  C   PRO A 304      81.812 -52.413  35.247  1.00  0.00           C  
ATOM   4575  O   PRO A 304      81.641 -52.132  34.060  1.00  0.00           O  
ATOM   4576  CB  PRO A 304      79.910 -51.663  36.740  1.00  0.00           C  
ATOM   4577  CG  PRO A 304      79.400 -50.289  37.009  1.00  0.00           C  
ATOM   4578  CD  PRO A 304      80.121 -49.421  36.011  1.00  0.00           C  
ATOM   4579  HA  PRO A 304      82.071 -51.539  37.186  1.00  0.00           H  
ATOM   4580 1HB  PRO A 304      79.372 -52.167  35.923  1.00  0.00           H  
ATOM   4581 2HB  PRO A 304      79.847 -52.321  37.619  1.00  0.00           H  
ATOM   4582 1HG  PRO A 304      78.308 -50.259  36.886  1.00  0.00           H  
ATOM   4583 2HG  PRO A 304      79.612 -50.002  38.050  1.00  0.00           H  
ATOM   4584 1HD  PRO A 304      79.560 -49.408  35.064  1.00  0.00           H  
ATOM   4585 2HD  PRO A 304      80.222 -48.403  36.416  1.00  0.00           H  
ATOM   4586  N   GLU A 305      82.437 -53.517  35.647  1.00  0.00           N  
ATOM   4587  CA  GLU A 305      83.093 -54.415  34.701  1.00  0.00           C  
ATOM   4588  C   GLU A 305      82.155 -54.834  33.574  1.00  0.00           C  
ATOM   4589  O   GLU A 305      82.539 -54.869  32.407  1.00  0.00           O  
ATOM   4590  CB  GLU A 305      83.615 -55.658  35.426  1.00  0.00           C  
ATOM   4591  CG  GLU A 305      84.758 -55.388  36.394  1.00  0.00           C  
ATOM   4592  CD  GLU A 305      84.286 -54.903  37.736  1.00  0.00           C  
ATOM   4593  OE1 GLU A 305      83.098 -54.778  37.917  1.00  0.00           O  
ATOM   4594  OE2 GLU A 305      85.113 -54.657  38.581  1.00  0.00           O  
ATOM   4595  H   GLU A 305      82.504 -53.711  36.635  1.00  0.00           H  
ATOM   4596  HA  GLU A 305      83.945 -53.894  34.261  1.00  0.00           H  
ATOM   4597 1HB  GLU A 305      82.803 -56.120  35.988  1.00  0.00           H  
ATOM   4598 2HB  GLU A 305      83.962 -56.387  34.694  1.00  0.00           H  
ATOM   4599 1HG  GLU A 305      85.328 -56.306  36.532  1.00  0.00           H  
ATOM   4600 2HG  GLU A 305      85.422 -54.643  35.957  1.00  0.00           H  
ATOM   4601  N   ALA A 306      80.917 -55.113  33.941  1.00  0.00           N  
ATOM   4602  CA  ALA A 306      79.866 -55.490  33.005  1.00  0.00           C  
ATOM   4603  C   ALA A 306      79.640 -54.402  31.963  1.00  0.00           C  
ATOM   4604  O   ALA A 306      79.557 -54.681  30.767  1.00  0.00           O  
ATOM   4605  CB  ALA A 306      78.573 -55.785  33.752  1.00  0.00           C  
ATOM   4606  H   ALA A 306      80.707 -55.074  34.928  1.00  0.00           H  
ATOM   4607  HA  ALA A 306      80.185 -56.391  32.482  1.00  0.00           H  
ATOM   4608 1HB  ALA A 306      77.797 -56.065  33.039  1.00  0.00           H  
ATOM   4609 2HB  ALA A 306      78.736 -56.604  34.452  1.00  0.00           H  
ATOM   4610 3HB  ALA A 306      78.259 -54.897  34.299  1.00  0.00           H  
ATOM   4611  N   ARG A 307      79.541 -53.159  32.424  1.00  0.00           N  
ATOM   4612  CA  ARG A 307      79.326 -52.032  31.537  1.00  0.00           C  
ATOM   4613  C   ARG A 307      80.411 -51.908  30.481  1.00  0.00           C  
ATOM   4614  O   ARG A 307      80.138 -51.698  29.301  1.00  0.00           O  
ATOM   4615  CB  ARG A 307      79.260 -50.740  32.337  1.00  0.00           C  
ATOM   4616  CG  ARG A 307      77.889 -50.409  32.906  1.00  0.00           C  
ATOM   4617  CD  ARG A 307      77.504 -51.348  33.991  1.00  0.00           C  
ATOM   4618  NE  ARG A 307      76.204 -51.022  34.555  1.00  0.00           N  
ATOM   4619  CZ  ARG A 307      75.567 -51.758  35.487  1.00  0.00           C  
ATOM   4620  NH1 ARG A 307      76.123 -52.856  35.949  1.00  0.00           N  
ATOM   4621  NH2 ARG A 307      74.385 -51.376  35.936  1.00  0.00           N  
ATOM   4622  H   ARG A 307      79.618 -52.996  33.418  1.00  0.00           H  
ATOM   4623  HA  ARG A 307      78.386 -52.184  31.006  1.00  0.00           H  
ATOM   4624 1HB  ARG A 307      79.959 -50.792  33.171  1.00  0.00           H  
ATOM   4625 2HB  ARG A 307      79.565 -49.904  31.706  1.00  0.00           H  
ATOM   4626 1HG  ARG A 307      77.899 -49.398  33.315  1.00  0.00           H  
ATOM   4627 2HG  ARG A 307      77.142 -50.474  32.115  1.00  0.00           H  
ATOM   4628 1HD  ARG A 307      77.459 -52.362  33.596  1.00  0.00           H  
ATOM   4629 2HD  ARG A 307      78.243 -51.303  34.791  1.00  0.00           H  
ATOM   4630  HE  ARG A 307      75.745 -50.183  34.223  1.00  0.00           H  
ATOM   4631 1HH1 ARG A 307      77.026 -53.148  35.605  1.00  0.00           H  
ATOM   4632 2HH1 ARG A 307      75.645 -53.407  36.647  1.00  0.00           H  
ATOM   4633 1HH2 ARG A 307      73.957 -50.531  35.581  1.00  0.00           H  
ATOM   4634 2HH2 ARG A 307      73.908 -51.926  36.634  1.00  0.00           H  
ATOM   4635  N   LEU A 308      81.648 -52.006  30.914  1.00  0.00           N  
ATOM   4636  CA  LEU A 308      82.781 -51.906  30.013  1.00  0.00           C  
ATOM   4637  C   LEU A 308      82.793 -53.012  28.971  1.00  0.00           C  
ATOM   4638  O   LEU A 308      83.107 -52.791  27.803  1.00  0.00           O  
ATOM   4639  CB  LEU A 308      84.088 -51.945  30.815  1.00  0.00           C  
ATOM   4640  CG  LEU A 308      85.377 -51.825  29.992  1.00  0.00           C  
ATOM   4641  CD1 LEU A 308      85.379 -50.501  29.242  1.00  0.00           C  
ATOM   4642  CD2 LEU A 308      86.581 -51.932  30.916  1.00  0.00           C  
ATOM   4643  H   LEU A 308      81.828 -52.218  31.854  1.00  0.00           H  
ATOM   4644  HA  LEU A 308      82.719 -50.956  29.483  1.00  0.00           H  
ATOM   4645 1HB  LEU A 308      84.078 -51.130  31.536  1.00  0.00           H  
ATOM   4646 2HB  LEU A 308      84.131 -52.886  31.363  1.00  0.00           H  
ATOM   4647  HG  LEU A 308      85.413 -52.626  29.254  1.00  0.00           H  
ATOM   4648 1HD1 LEU A 308      86.295 -50.415  28.657  1.00  0.00           H  
ATOM   4649 2HD1 LEU A 308      84.518 -50.459  28.574  1.00  0.00           H  
ATOM   4650 3HD1 LEU A 308      85.326 -49.678  29.955  1.00  0.00           H  
ATOM   4651 1HD2 LEU A 308      87.497 -51.848  30.331  1.00  0.00           H  
ATOM   4652 2HD2 LEU A 308      86.546 -51.131  31.654  1.00  0.00           H  
ATOM   4653 3HD2 LEU A 308      86.563 -52.896  31.426  1.00  0.00           H  
ATOM   4654  N   ARG A 309      82.481 -54.213  29.404  1.00  0.00           N  
ATOM   4655  CA  ARG A 309      82.383 -55.346  28.503  1.00  0.00           C  
ATOM   4656  C   ARG A 309      81.292 -55.166  27.461  1.00  0.00           C  
ATOM   4657  O   ARG A 309      81.456 -55.513  26.293  1.00  0.00           O  
ATOM   4658  CB  ARG A 309      82.114 -56.621  29.289  1.00  0.00           C  
ATOM   4659  CG  ARG A 309      83.272 -57.095  30.154  1.00  0.00           C  
ATOM   4660  CD  ARG A 309      84.436 -57.513  29.333  1.00  0.00           C  
ATOM   4661  NE  ARG A 309      84.142 -58.692  28.535  1.00  0.00           N  
ATOM   4662  CZ  ARG A 309      84.865 -59.096  27.472  1.00  0.00           C  
ATOM   4663  NH1 ARG A 309      85.919 -58.407  27.093  1.00  0.00           N  
ATOM   4664  NH2 ARG A 309      84.514 -60.185  26.810  1.00  0.00           N  
ATOM   4665  H   ARG A 309      82.241 -54.354  30.344  1.00  0.00           H  
ATOM   4666  HA  ARG A 309      83.329 -55.447  27.969  1.00  0.00           H  
ATOM   4667 1HB  ARG A 309      81.255 -56.472  29.941  1.00  0.00           H  
ATOM   4668 2HB  ARG A 309      81.866 -57.428  28.600  1.00  0.00           H  
ATOM   4669 1HG  ARG A 309      83.590 -56.285  30.813  1.00  0.00           H  
ATOM   4670 2HG  ARG A 309      82.953 -57.947  30.755  1.00  0.00           H  
ATOM   4671 1HD  ARG A 309      84.714 -56.703  28.657  1.00  0.00           H  
ATOM   4672 2HD  ARG A 309      85.277 -57.744  29.985  1.00  0.00           H  
ATOM   4673  HE  ARG A 309      83.338 -59.247  28.796  1.00  0.00           H  
ATOM   4674 1HH1 ARG A 309      86.186 -57.575  27.599  1.00  0.00           H  
ATOM   4675 2HH1 ARG A 309      86.460 -58.710  26.297  1.00  0.00           H  
ATOM   4676 1HH2 ARG A 309      83.704 -60.714  27.101  1.00  0.00           H  
ATOM   4677 2HH2 ARG A 309      85.056 -60.488  26.014  1.00  0.00           H  
ATOM   4678  N   GLY A 310      80.163 -54.650  27.894  1.00  0.00           N  
ATOM   4679  CA  GLY A 310      79.065 -54.358  26.993  1.00  0.00           C  
ATOM   4680  C   GLY A 310      79.431 -53.314  25.951  1.00  0.00           C  
ATOM   4681  O   GLY A 310      79.060 -53.415  24.783  1.00  0.00           O  
ATOM   4682  H   GLY A 310      80.066 -54.390  28.834  1.00  0.00           H  
ATOM   4683 1HA  GLY A 310      78.756 -55.273  26.487  1.00  0.00           H  
ATOM   4684 2HA  GLY A 310      78.209 -54.004  27.566  1.00  0.00           H  
ATOM   4685  N   LEU A 311      80.135 -52.292  26.384  1.00  0.00           N  
ATOM   4686  CA  LEU A 311      80.614 -51.262  25.483  1.00  0.00           C  
ATOM   4687  C   LEU A 311      81.578 -51.804  24.441  1.00  0.00           C  
ATOM   4688  O   LEU A 311      81.544 -51.421  23.273  1.00  0.00           O  
ATOM   4689  CB  LEU A 311      81.301 -50.149  26.285  1.00  0.00           C  
ATOM   4690  CG  LEU A 311      80.377 -49.291  27.157  1.00  0.00           C  
ATOM   4691  CD1 LEU A 311      81.215 -48.361  28.025  1.00  0.00           C  
ATOM   4692  CD2 LEU A 311      79.428 -48.499  26.268  1.00  0.00           C  
ATOM   4693  H   LEU A 311      80.408 -52.241  27.324  1.00  0.00           H  
ATOM   4694  HA  LEU A 311      79.761 -50.841  24.953  1.00  0.00           H  
ATOM   4695 1HB  LEU A 311      82.047 -50.601  26.937  1.00  0.00           H  
ATOM   4696 2HB  LEU A 311      81.813 -49.484  25.589  1.00  0.00           H  
ATOM   4697  HG  LEU A 311      79.800 -49.935  27.821  1.00  0.00           H  
ATOM   4698 1HD1 LEU A 311      80.558 -47.751  28.645  1.00  0.00           H  
ATOM   4699 2HD1 LEU A 311      81.870 -48.953  28.665  1.00  0.00           H  
ATOM   4700 3HD1 LEU A 311      81.817 -47.714  27.388  1.00  0.00           H  
ATOM   4701 1HD2 LEU A 311      78.771 -47.891  26.888  1.00  0.00           H  
ATOM   4702 2HD2 LEU A 311      80.005 -47.854  25.605  1.00  0.00           H  
ATOM   4703 3HD2 LEU A 311      78.829 -49.188  25.672  1.00  0.00           H  
ATOM   4704  N   GLU A 312      82.463 -52.674  24.874  1.00  0.00           N  
ATOM   4705  CA  GLU A 312      83.395 -53.325  23.973  1.00  0.00           C  
ATOM   4706  C   GLU A 312      82.693 -54.180  22.931  1.00  0.00           C  
ATOM   4707  O   GLU A 312      83.076 -54.212  21.763  1.00  0.00           O  
ATOM   4708  CB  GLU A 312      84.376 -54.187  24.770  1.00  0.00           C  
ATOM   4709  CG  GLU A 312      85.372 -53.397  25.606  1.00  0.00           C  
ATOM   4710  CD  GLU A 312      86.267 -54.276  26.435  1.00  0.00           C  
ATOM   4711  OE1 GLU A 312      86.050 -55.464  26.453  1.00  0.00           O  
ATOM   4712  OE2 GLU A 312      87.170 -53.759  27.050  1.00  0.00           O  
ATOM   4713  H   GLU A 312      82.465 -52.952  25.814  1.00  0.00           H  
ATOM   4714  HA  GLU A 312      83.954 -52.556  23.439  1.00  0.00           H  
ATOM   4715 1HB  GLU A 312      83.821 -54.843  25.441  1.00  0.00           H  
ATOM   4716 2HB  GLU A 312      84.941 -54.821  24.086  1.00  0.00           H  
ATOM   4717 1HG  GLU A 312      85.990 -52.794  24.941  1.00  0.00           H  
ATOM   4718 2HG  GLU A 312      84.826 -52.722  26.262  1.00  0.00           H  
ATOM   4719  N   HIS A 313      81.682 -54.899  23.364  1.00  0.00           N  
ATOM   4720  CA  HIS A 313      80.879 -55.704  22.463  1.00  0.00           C  
ATOM   4721  C   HIS A 313      80.159 -54.865  21.421  1.00  0.00           C  
ATOM   4722  O   HIS A 313      80.061 -55.236  20.253  1.00  0.00           O  
ATOM   4723  CB  HIS A 313      79.855 -56.525  23.254  1.00  0.00           C  
ATOM   4724  CG  HIS A 313      80.461 -57.640  24.048  1.00  0.00           C  
ATOM   4725  ND1 HIS A 313      81.399 -58.504  23.521  1.00  0.00           N  
ATOM   4726  CD2 HIS A 313      80.263 -58.033  25.328  1.00  0.00           C  
ATOM   4727  CE1 HIS A 313      81.752 -59.380  24.445  1.00  0.00           C  
ATOM   4728  NE2 HIS A 313      81.078 -59.116  25.549  1.00  0.00           N  
ATOM   4729  H   HIS A 313      81.408 -54.854  24.304  1.00  0.00           H  
ATOM   4730  HA  HIS A 313      81.541 -56.382  21.922  1.00  0.00           H  
ATOM   4731 1HB  HIS A 313      79.316 -55.870  23.940  1.00  0.00           H  
ATOM   4732 2HB  HIS A 313      79.124 -56.952  22.568  1.00  0.00           H  
ATOM   4733  HD2 HIS A 313      79.584 -57.576  26.048  1.00  0.00           H  
ATOM   4734  HE1 HIS A 313      82.477 -60.183  24.318  1.00  0.00           H  
ATOM   4735  HE2 HIS A 313      81.145 -59.626  26.419  1.00  0.00           H  
ATOM   4736  N   LEU A 314      79.626 -53.745  21.854  1.00  0.00           N  
ATOM   4737  CA  LEU A 314      78.973 -52.814  20.953  1.00  0.00           C  
ATOM   4738  C   LEU A 314      79.925 -52.251  19.911  1.00  0.00           C  
ATOM   4739  O   LEU A 314      79.576 -52.090  18.743  1.00  0.00           O  
ATOM   4740  CB  LEU A 314      78.354 -51.663  21.755  1.00  0.00           C  
ATOM   4741  CG  LEU A 314      77.605 -50.607  20.932  1.00  0.00           C  
ATOM   4742  CD1 LEU A 314      76.456 -51.267  20.182  1.00  0.00           C  
ATOM   4743  CD2 LEU A 314      77.096 -49.510  21.857  1.00  0.00           C  
ATOM   4744  H   LEU A 314      79.718 -53.483  22.794  1.00  0.00           H  
ATOM   4745  HA  LEU A 314      78.193 -53.354  20.415  1.00  0.00           H  
ATOM   4746 1HB  LEU A 314      77.651 -52.080  22.476  1.00  0.00           H  
ATOM   4747 2HB  LEU A 314      79.147 -51.156  22.304  1.00  0.00           H  
ATOM   4748  HG  LEU A 314      78.280 -50.174  20.194  1.00  0.00           H  
ATOM   4749 1HD1 LEU A 314      75.924 -50.516  19.597  1.00  0.00           H  
ATOM   4750 2HD1 LEU A 314      76.850 -52.033  19.514  1.00  0.00           H  
ATOM   4751 3HD1 LEU A 314      75.771 -51.724  20.895  1.00  0.00           H  
ATOM   4752 1HD2 LEU A 314      76.564 -48.759  21.272  1.00  0.00           H  
ATOM   4753 2HD2 LEU A 314      76.419 -49.942  22.594  1.00  0.00           H  
ATOM   4754 3HD2 LEU A 314      77.938 -49.043  22.366  1.00  0.00           H  
ATOM   4755  N   ALA A 315      81.120 -51.920  20.344  1.00  0.00           N  
ATOM   4756  CA  ALA A 315      82.150 -51.439  19.443  1.00  0.00           C  
ATOM   4757  C   ALA A 315      82.540 -52.474  18.401  1.00  0.00           C  
ATOM   4758  O   ALA A 315      82.760 -52.158  17.233  1.00  0.00           O  
ATOM   4759  CB  ALA A 315      83.376 -51.010  20.237  1.00  0.00           C  
ATOM   4760  H   ALA A 315      81.362 -52.056  21.284  1.00  0.00           H  
ATOM   4761  HA  ALA A 315      81.754 -50.577  18.905  1.00  0.00           H  
ATOM   4762 1HB  ALA A 315      84.140 -50.638  19.554  1.00  0.00           H  
ATOM   4763 2HB  ALA A 315      83.098 -50.220  20.936  1.00  0.00           H  
ATOM   4764 3HB  ALA A 315      83.767 -51.862  20.790  1.00  0.00           H  
ATOM   4765  N   GLU A 316      82.658 -53.708  18.834  1.00  0.00           N  
ATOM   4766  CA  GLU A 316      82.954 -54.807  17.933  1.00  0.00           C  
ATOM   4767  C   GLU A 316      81.866 -55.011  16.891  1.00  0.00           C  
ATOM   4768  O   GLU A 316      82.139 -55.281  15.723  1.00  0.00           O  
ATOM   4769  CB  GLU A 316      83.151 -56.098  18.730  1.00  0.00           C  
ATOM   4770  CG  GLU A 316      83.532 -57.306  17.885  1.00  0.00           C  
ATOM   4771  CD  GLU A 316      83.791 -58.537  18.708  1.00  0.00           C  
ATOM   4772  OE1 GLU A 316      83.699 -58.455  19.910  1.00  0.00           O  
ATOM   4773  OE2 GLU A 316      84.081 -59.561  18.135  1.00  0.00           O  
ATOM   4774  H   GLU A 316      82.481 -53.923  19.774  1.00  0.00           H  
ATOM   4775  HA  GLU A 316      83.877 -54.577  17.399  1.00  0.00           H  
ATOM   4776 1HB  GLU A 316      83.933 -55.951  19.475  1.00  0.00           H  
ATOM   4777 2HB  GLU A 316      82.232 -56.340  19.263  1.00  0.00           H  
ATOM   4778 1HG  GLU A 316      82.726 -57.515  17.183  1.00  0.00           H  
ATOM   4779 2HG  GLU A 316      84.425 -57.065  17.309  1.00  0.00           H  
ATOM   4780  N   VAL A 317      80.629 -54.912  17.324  1.00  0.00           N  
ATOM   4781  CA  VAL A 317      79.497 -55.013  16.423  1.00  0.00           C  
ATOM   4782  C   VAL A 317      79.485 -53.907  15.381  1.00  0.00           C  
ATOM   4783  O   VAL A 317      79.171 -54.128  14.213  1.00  0.00           O  
ATOM   4784  CB  VAL A 317      78.183 -54.964  17.225  1.00  0.00           C  
ATOM   4785  CG1 VAL A 317      76.990 -54.867  16.287  1.00  0.00           C  
ATOM   4786  CG2 VAL A 317      78.072 -56.194  18.113  1.00  0.00           C  
ATOM   4787  H   VAL A 317      80.449 -54.701  18.264  1.00  0.00           H  
ATOM   4788  HA  VAL A 317      79.556 -55.967  15.898  1.00  0.00           H  
ATOM   4789  HB  VAL A 317      78.179 -54.067  17.844  1.00  0.00           H  
ATOM   4790 1HG1 VAL A 317      76.070 -54.834  16.870  1.00  0.00           H  
ATOM   4791 2HG1 VAL A 317      77.071 -53.961  15.687  1.00  0.00           H  
ATOM   4792 3HG1 VAL A 317      76.971 -55.738  15.631  1.00  0.00           H  
ATOM   4793 1HG2 VAL A 317      77.142 -56.153  18.677  1.00  0.00           H  
ATOM   4794 2HG2 VAL A 317      78.083 -57.092  17.494  1.00  0.00           H  
ATOM   4795 3HG2 VAL A 317      78.915 -56.221  18.804  1.00  0.00           H  
ATOM   4796  N   GLY A 318      79.796 -52.706  15.814  1.00  0.00           N  
ATOM   4797  CA  GLY A 318      79.894 -51.572  14.913  1.00  0.00           C  
ATOM   4798  C   GLY A 318      80.986 -51.753  13.871  1.00  0.00           C  
ATOM   4799  O   GLY A 318      80.822 -51.405  12.703  1.00  0.00           O  
ATOM   4800  H   GLY A 318      80.035 -52.565  16.754  1.00  0.00           H  
ATOM   4801 1HA  GLY A 318      78.940 -51.427  14.407  1.00  0.00           H  
ATOM   4802 2HA  GLY A 318      80.095 -50.668  15.486  1.00  0.00           H  
ATOM   4803  N   GLU A 319      82.115 -52.269  14.304  1.00  0.00           N  
ATOM   4804  CA  GLU A 319      83.213 -52.561  13.403  1.00  0.00           C  
ATOM   4805  C   GLU A 319      82.846 -53.605  12.361  1.00  0.00           C  
ATOM   4806  O   GLU A 319      83.216 -53.504  11.193  1.00  0.00           O  
ATOM   4807  CB  GLU A 319      84.430 -53.035  14.199  1.00  0.00           C  
ATOM   4808  CG  GLU A 319      85.096 -51.951  15.036  1.00  0.00           C  
ATOM   4809  CD  GLU A 319      86.237 -52.470  15.864  1.00  0.00           C  
ATOM   4810  OE1 GLU A 319      86.441 -53.660  15.882  1.00  0.00           O  
ATOM   4811  OE2 GLU A 319      86.907 -51.675  16.480  1.00  0.00           O  
ATOM   4812  H   GLU A 319      82.211 -52.529  15.244  1.00  0.00           H  
ATOM   4813  HA  GLU A 319      83.474 -51.647  12.869  1.00  0.00           H  
ATOM   4814 1HB  GLU A 319      84.135 -53.841  14.871  1.00  0.00           H  
ATOM   4815 2HB  GLU A 319      85.179 -53.436  13.516  1.00  0.00           H  
ATOM   4816 1HG  GLU A 319      85.468 -51.172  14.372  1.00  0.00           H  
ATOM   4817 2HG  GLU A 319      84.349 -51.505  15.693  1.00  0.00           H  
ATOM   4818  N   LEU A 320      82.143 -54.627  12.794  1.00  0.00           N  
ATOM   4819  CA  LEU A 320      81.663 -55.657  11.893  1.00  0.00           C  
ATOM   4820  C   LEU A 320      80.699 -55.115  10.851  1.00  0.00           C  
ATOM   4821  O   LEU A 320      80.734 -55.498   9.683  1.00  0.00           O  
ATOM   4822  CB  LEU A 320      80.976 -56.770  12.695  1.00  0.00           C  
ATOM   4823  CG  LEU A 320      81.901 -57.628  13.567  1.00  0.00           C  
ATOM   4824  CD1 LEU A 320      81.063 -58.558  14.435  1.00  0.00           C  
ATOM   4825  CD2 LEU A 320      82.849 -58.419  12.678  1.00  0.00           C  
ATOM   4826  H   LEU A 320      81.869 -54.677  13.734  1.00  0.00           H  
ATOM   4827  HA  LEU A 320      82.517 -56.078  11.363  1.00  0.00           H  
ATOM   4828 1HB  LEU A 320      80.231 -56.318  13.347  1.00  0.00           H  
ATOM   4829 2HB  LEU A 320      80.465 -57.434  11.999  1.00  0.00           H  
ATOM   4830  HG  LEU A 320      82.478 -56.984  14.231  1.00  0.00           H  
ATOM   4831 1HD1 LEU A 320      81.719 -59.168  15.055  1.00  0.00           H  
ATOM   4832 2HD1 LEU A 320      80.408 -57.966  15.075  1.00  0.00           H  
ATOM   4833 3HD1 LEU A 320      80.460 -59.205  13.798  1.00  0.00           H  
ATOM   4834 1HD2 LEU A 320      83.506 -59.028  13.298  1.00  0.00           H  
ATOM   4835 2HD2 LEU A 320      82.273 -59.065  12.015  1.00  0.00           H  
ATOM   4836 3HD2 LEU A 320      83.448 -57.731  12.082  1.00  0.00           H  
ATOM   4837  N   THR A 321      79.815 -54.245  11.284  1.00  0.00           N  
ATOM   4838  CA  THR A 321      78.883 -53.594  10.383  1.00  0.00           C  
ATOM   4839  C   THR A 321      79.585 -52.739   9.341  1.00  0.00           C  
ATOM   4840  O   THR A 321      79.202 -52.707   8.173  1.00  0.00           O  
ATOM   4841  CB  THR A 321      77.884 -52.725  11.169  1.00  0.00           C  
ATOM   4842  OG1 THR A 321      77.124 -53.552  12.059  1.00  0.00           O  
ATOM   4843  CG2 THR A 321      76.939 -52.007  10.219  1.00  0.00           C  
ATOM   4844  H   THR A 321      79.813 -53.967  12.224  1.00  0.00           H  
ATOM   4845  HA  THR A 321      78.327 -54.362   9.846  1.00  0.00           H  
ATOM   4846  HB  THR A 321      78.429 -51.986  11.757  1.00  0.00           H  
ATOM   4847  HG1 THR A 321      77.718 -53.991  12.673  1.00  0.00           H  
ATOM   4848 1HG2 THR A 321      76.240 -51.397  10.792  1.00  0.00           H  
ATOM   4849 2HG2 THR A 321      77.512 -51.368   9.548  1.00  0.00           H  
ATOM   4850 3HG2 THR A 321      76.384 -52.741   9.634  1.00  0.00           H  
ATOM   4851  N   GLY A 322      80.595 -52.019   9.774  1.00  0.00           N  
ATOM   4852  CA  GLY A 322      81.398 -51.214   8.873  1.00  0.00           C  
ATOM   4853  C   GLY A 322      82.118 -52.054   7.831  1.00  0.00           C  
ATOM   4854  O   GLY A 322      82.217 -51.683   6.663  1.00  0.00           O  
ATOM   4855  H   GLY A 322      80.869 -52.065  10.714  1.00  0.00           H  
ATOM   4856 1HA  GLY A 322      80.760 -50.489   8.367  1.00  0.00           H  
ATOM   4857 2HA  GLY A 322      82.132 -50.650   9.446  1.00  0.00           H  
ATOM   4858  N   GLU A 323      82.652 -53.174   8.264  1.00  0.00           N  
ATOM   4859  CA  GLU A 323      83.305 -54.105   7.363  1.00  0.00           C  
ATOM   4860  C   GLU A 323      82.353 -54.668   6.321  1.00  0.00           C  
ATOM   4861  O   GLU A 323      82.702 -54.829   5.153  1.00  0.00           O  
ATOM   4862  CB  GLU A 323      83.931 -55.252   8.160  1.00  0.00           C  
ATOM   4863  CG  GLU A 323      85.138 -54.850   8.996  1.00  0.00           C  
ATOM   4864  CD  GLU A 323      85.677 -55.982   9.825  1.00  0.00           C  
ATOM   4865  OE1 GLU A 323      85.067 -57.024   9.843  1.00  0.00           O  
ATOM   4866  OE2 GLU A 323      86.703 -55.806  10.441  1.00  0.00           O  
ATOM   4867  H   GLU A 323      82.559 -53.436   9.204  1.00  0.00           H  
ATOM   4868  HA  GLU A 323      84.094 -53.574   6.829  1.00  0.00           H  
ATOM   4869 1HB  GLU A 323      83.186 -55.677   8.831  1.00  0.00           H  
ATOM   4870 2HB  GLU A 323      84.245 -56.040   7.476  1.00  0.00           H  
ATOM   4871 1HG  GLU A 323      85.925 -54.494   8.332  1.00  0.00           H  
ATOM   4872 2HG  GLU A 323      84.855 -54.029   9.652  1.00  0.00           H  
ATOM   4873  N   ALA A 324      81.157 -54.999   6.754  1.00  0.00           N  
ATOM   4874  CA  ALA A 324      80.128 -55.480   5.853  1.00  0.00           C  
ATOM   4875  C   ALA A 324      79.738 -54.445   4.811  1.00  0.00           C  
ATOM   4876  O   ALA A 324      79.518 -54.761   3.643  1.00  0.00           O  
ATOM   4877  CB  ALA A 324      78.902 -55.909   6.647  1.00  0.00           C  
ATOM   4878  H   ALA A 324      80.915 -54.862   7.694  1.00  0.00           H  
ATOM   4879  HA  ALA A 324      80.523 -56.342   5.315  1.00  0.00           H  
ATOM   4880 1HB  ALA A 324      78.138 -56.281   5.964  1.00  0.00           H  
ATOM   4881 2HB  ALA A 324      79.180 -56.699   7.346  1.00  0.00           H  
ATOM   4882 3HB  ALA A 324      78.511 -55.057   7.200  1.00  0.00           H  
ATOM   4883  N   LEU A 325      79.619 -53.210   5.244  1.00  0.00           N  
ATOM   4884  CA  LEU A 325      79.324 -52.112   4.343  1.00  0.00           C  
ATOM   4885  C   LEU A 325      80.411 -51.908   3.301  1.00  0.00           C  
ATOM   4886  O   LEU A 325      80.138 -51.638   2.133  1.00  0.00           O  
ATOM   4887  CB  LEU A 325      79.135 -50.819   5.145  1.00  0.00           C  
ATOM   4888  CG  LEU A 325      77.875 -50.755   6.018  1.00  0.00           C  
ATOM   4889  CD1 LEU A 325      77.920 -49.505   6.885  1.00  0.00           C  
ATOM   4890  CD2 LEU A 325      76.640 -50.759   5.128  1.00  0.00           C  
ATOM   4891  H   LEU A 325      79.796 -52.996   6.184  1.00  0.00           H  
ATOM   4892  HA  LEU A 325      78.400 -52.339   3.813  1.00  0.00           H  
ATOM   4893 1HB  LEU A 325      79.996 -50.685   5.798  1.00  0.00           H  
ATOM   4894 2HB  LEU A 325      79.100 -49.981   4.449  1.00  0.00           H  
ATOM   4895  HG  LEU A 325      77.847 -51.620   6.681  1.00  0.00           H  
ATOM   4896 1HD1 LEU A 325      77.024 -49.460   7.505  1.00  0.00           H  
ATOM   4897 2HD1 LEU A 325      78.802 -49.537   7.525  1.00  0.00           H  
ATOM   4898 3HD1 LEU A 325      77.965 -48.622   6.249  1.00  0.00           H  
ATOM   4899 1HD2 LEU A 325      75.745 -50.715   5.748  1.00  0.00           H  
ATOM   4900 2HD2 LEU A 325      76.667 -49.894   4.465  1.00  0.00           H  
ATOM   4901 3HD2 LEU A 325      76.625 -51.671   4.532  1.00  0.00           H  
ATOM   4902  N   LEU A 326      81.648 -52.006   3.734  1.00  0.00           N  
ATOM   4903  CA  LEU A 326      82.781 -51.906   2.833  1.00  0.00           C  
ATOM   4904  C   LEU A 326      82.793 -53.012   1.791  1.00  0.00           C  
ATOM   4905  O   LEU A 326      83.107 -52.791   0.623  1.00  0.00           O  
ATOM   4906  CB  LEU A 326      84.088 -51.945   3.635  1.00  0.00           C  
ATOM   4907  CG  LEU A 326      85.373 -51.755   2.821  1.00  0.00           C  
ATOM   4908  CD1 LEU A 326      85.337 -50.403   2.121  1.00  0.00           C  
ATOM   4909  CD2 LEU A 326      86.579 -51.862   3.743  1.00  0.00           C  
ATOM   4910  H   LEU A 326      81.828 -52.218   4.674  1.00  0.00           H  
ATOM   4911  HA  LEU A 326      82.719 -50.956   2.303  1.00  0.00           H  
ATOM   4912 1HB  LEU A 326      84.054 -51.162   4.390  1.00  0.00           H  
ATOM   4913 2HB  LEU A 326      84.155 -52.908   4.142  1.00  0.00           H  
ATOM   4914  HG  LEU A 326      85.435 -52.526   2.052  1.00  0.00           H  
ATOM   4915 1HD1 LEU A 326      86.251 -50.268   1.543  1.00  0.00           H  
ATOM   4916 2HD1 LEU A 326      84.476 -50.362   1.454  1.00  0.00           H  
ATOM   4917 3HD1 LEU A 326      85.258 -49.611   2.865  1.00  0.00           H  
ATOM   4918 1HD2 LEU A 326      87.493 -51.727   3.164  1.00  0.00           H  
ATOM   4919 2HD2 LEU A 326      86.519 -51.089   4.511  1.00  0.00           H  
ATOM   4920 3HD2 LEU A 326      86.590 -52.844   4.216  1.00  0.00           H  
ATOM   4921  N   ARG A 327      82.356 -54.208   2.173  1.00  0.00           N  
ATOM   4922  CA  ARG A 327      82.260 -55.310   1.210  1.00  0.00           C  
ATOM   4923  C   ARG A 327      81.040 -55.260   0.274  1.00  0.00           C  
ATOM   4924  O   ARG A 327      81.049 -55.887  -0.786  1.00  0.00           O  
ATOM   4925  CB  ARG A 327      82.238 -56.633   1.960  1.00  0.00           C  
ATOM   4926  CG  ARG A 327      83.551 -57.014   2.625  1.00  0.00           C  
ATOM   4927  CD  ARG A 327      83.537 -58.420   3.104  1.00  0.00           C  
ATOM   4928  NE  ARG A 327      82.549 -58.627   4.150  1.00  0.00           N  
ATOM   4929  CZ  ARG A 327      82.773 -58.433   5.464  1.00  0.00           C
[truncated: 3,917,721 more chars]
