# Supplementary material for: Blueprinting extendable nanomaterials with standardized protein blocks
Source: Nature. 2024 Mar 13;627(8005):898–904. doi: 10.1038/s41586-024-07188-4 (PMC10972742; doi:10.1038/s41586-024-07188-4)
Supplement: Supplementary file 4 — Design models with ideal backbones as well as experimentally determined structures for comparison. For reference to design names, see Supplementary Fig. 1. [file 41586_2024_7188_MOESM4_ESM.zip › R30F_design.pdb]

HEADER                                            09-MAY-22   XXXX              
EXPDTA    THEORETICAL MODEL                                                     
REMARK 220                                                                      
REMARK 220 EXPERIMENTAL DETAILS                                                 
REMARK 220  EXPERIMENT TYPE                : THEORETICAL MODELLING              
REMARK 220  DATE OF DATA COLLECTION        : 09-MAY-22                          
REMARK 220                                                                      
REMARK 220 REMARK: MODEL GENERATED BY ROSETTA                                   
REMARK 220  VERSION 2022.16+HEAD.839b00f59d9                                    
ATOM      1  N   ALA A   1      93.699   2.284  -4.258  1.00  0.00           N  
ATOM      2  CA  ALA A   1      92.946   1.070  -3.986  1.00  0.00           C  
ATOM      3  C   ALA A   1      91.451   1.289  -4.164  1.00  0.00           C  
ATOM      4  O   ALA A   1      90.945   2.387  -3.926  1.00  0.00           O  
ATOM      5  CB  ALA A   1      93.242   0.570  -2.580  1.00  0.00           C  
ATOM      6 1H   ALA A   1      94.675   2.107  -4.132  1.00  0.00           H  
ATOM      7 2H   ALA A   1      93.532   2.576  -5.200  1.00  0.00           H  
ATOM      8 3H   ALA A   1      93.408   3.005  -3.629  1.00  0.00           H  
ATOM      9  HA  ALA A   1      93.268   0.298  -4.686  1.00  0.00           H  
ATOM     10 1HB  ALA A   1      92.675  -0.341  -2.390  1.00  0.00           H  
ATOM     11 2HB  ALA A   1      94.308   0.361  -2.485  1.00  0.00           H  
ATOM     12 3HB  ALA A   1      92.957   1.332  -1.856  1.00  0.00           H  
ATOM     13  N   PRO A   2      90.746   0.249  -4.608  1.00  0.00           N  
ATOM     14  CA  PRO A   2      89.317   0.354  -4.876  1.00  0.00           C  
ATOM     15  C   PRO A   2      88.544   0.730  -3.622  1.00  0.00           C  
ATOM     16  O   PRO A   2      88.966   0.433  -2.508  1.00  0.00           O  
ATOM     17  CB  PRO A   2      88.953  -1.053  -5.361  1.00  0.00           C  
ATOM     18  CG  PRO A   2      90.241  -1.610  -5.864  1.00  0.00           C  
ATOM     19  CD  PRO A   2      91.283  -1.038  -4.941  1.00  0.00           C  
ATOM     20  HA  PRO A   2      89.162   1.128  -5.627  1.00  0.00           H  
ATOM     21 1HB  PRO A   2      88.530  -1.639  -4.532  1.00  0.00           H  
ATOM     22 2HB  PRO A   2      88.180  -0.994  -6.141  1.00  0.00           H  
ATOM     23 1HG  PRO A   2      90.213  -2.710  -5.842  1.00  0.00           H  
ATOM     24 2HG  PRO A   2      90.398  -1.317  -6.913  1.00  0.00           H  
ATOM     25 1HD  PRO A   2      91.386  -1.685  -4.058  1.00  0.00           H  
ATOM     26 2HD  PRO A   2      92.241  -0.954  -5.475  1.00  0.00           H  
ATOM     27  N   PRO A   3      87.435   1.436  -3.809  1.00  0.00           N  
ATOM     28  CA  PRO A   3      86.687   1.991  -2.691  1.00  0.00           C  
ATOM     29  C   PRO A   3      86.394   0.937  -1.634  1.00  0.00           C  
ATOM     30  O   PRO A   3      86.348   1.241  -0.441  1.00  0.00           O  
ATOM     31  CB  PRO A   3      85.402   2.494  -3.356  1.00  0.00           C  
ATOM     32  CG  PRO A   3      85.821   2.844  -4.743  1.00  0.00           C  
ATOM     33  CD  PRO A   3      86.802   1.766  -5.121  1.00  0.00           C  
ATOM     34  HA  PRO A   3      87.284   2.781  -2.234  1.00  0.00           H  
ATOM     35 1HB  PRO A   3      84.632   1.709  -3.328  1.00  0.00           H  
ATOM     36 2HB  PRO A   3      85.003   3.356  -2.801  1.00  0.00           H  
ATOM     37 1HG  PRO A   3      84.945   2.871  -5.409  1.00  0.00           H  
ATOM     38 2HG  PRO A   3      86.267   3.849  -4.763  1.00  0.00           H  
ATOM     39 1HD  PRO A   3      86.260   0.905  -5.538  1.00  0.00           H  
ATOM     40 2HD  PRO A   3      87.521   2.164  -5.853  1.00  0.00           H  
ATOM     41  N   GLU A   4      86.183  -0.303  -2.074  1.00  0.00           N  
ATOM     42  CA  GLU A   4      85.861  -1.373  -1.138  1.00  0.00           C  
ATOM     43  C   GLU A   4      86.960  -1.544  -0.097  1.00  0.00           C  
ATOM     44  O   GLU A   4      86.685  -1.641   1.099  1.00  0.00           O  
ATOM     45  CB  GLU A   4      85.645  -2.690  -1.887  1.00  0.00           C  
ATOM     46  CG  GLU A   4      84.409  -2.713  -2.774  1.00  0.00           C  
ATOM     47  CD  GLU A   4      84.630  -2.047  -4.104  1.00  0.00           C  
ATOM     48  OE1 GLU A   4      85.720  -1.587  -4.342  1.00  0.00           O  
ATOM     49  OE2 GLU A   4      83.707  -2.000  -4.883  1.00  0.00           O  
ATOM     50  H   GLU A   4      86.232  -0.511  -3.061  1.00  0.00           H  
ATOM     51  HA  GLU A   4      84.932  -1.117  -0.627  1.00  0.00           H  
ATOM     52 1HB  GLU A   4      86.512  -2.897  -2.516  1.00  0.00           H  
ATOM     53 2HB  GLU A   4      85.558  -3.506  -1.170  1.00  0.00           H  
ATOM     54 1HG  GLU A   4      84.115  -3.749  -2.944  1.00  0.00           H  
ATOM     55 2HG  GLU A   4      83.592  -2.214  -2.255  1.00  0.00           H  
ATOM     56  N   ALA A   5      88.205  -1.580  -0.559  1.00  0.00           N  
ATOM     57  CA  ALA A   5      89.344  -1.737   0.327  1.00  0.00           C  
ATOM     58  C   ALA A   5      89.411  -0.646   1.383  1.00  0.00           C  
ATOM     59  O   ALA A   5      89.637  -0.908   2.563  1.00  0.00           O  
ATOM     60  CB  ALA A   5      90.633  -1.761  -0.482  1.00  0.00           C  
ATOM     61  H   ALA A   5      88.364  -1.494  -1.553  1.00  0.00           H  
ATOM     62  HA  ALA A   5      89.236  -2.686   0.853  1.00  0.00           H  
ATOM     63 1HB  ALA A   5      91.481  -1.891   0.189  1.00  0.00           H  
ATOM     64 2HB  ALA A   5      90.601  -2.588  -1.192  1.00  0.00           H  
ATOM     65 3HB  ALA A   5      90.739  -0.823  -1.024  1.00  0.00           H  
ATOM     66  N   ARG A   6      89.249   0.584   0.950  1.00  0.00           N  
ATOM     67  CA  ARG A   6      89.291   1.720   1.851  1.00  0.00           C  
ATOM     68  C   ARG A   6      88.186   1.675   2.893  1.00  0.00           C  
ATOM     69  O   ARG A   6      88.391   2.000   4.061  1.00  0.00           O  
ATOM     70  CB  ARG A   6      89.182   3.018   1.065  1.00  0.00           C  
ATOM     71  CG  ARG A   6      90.399   3.359   0.220  1.00  0.00           C  
ATOM     72  CD  ARG A   6      90.193   4.604  -0.563  1.00  0.00           C  
ATOM     73  NE  ARG A   6      90.078   5.772   0.296  1.00  0.00           N  
ATOM     74  CZ  ARG A   6      89.626   6.976  -0.106  1.00  0.00           C  
ATOM     75  NH1 ARG A   6      89.251   7.154  -1.353  1.00  0.00           N  
ATOM     76  NH2 ARG A   6      89.559   7.978   0.754  1.00  0.00           N  
ATOM     77  H   ARG A   6      89.029   0.753   0.010  1.00  0.00           H  
ATOM     78  HA  ARG A   6      90.245   1.708   2.378  1.00  0.00           H  
ATOM     79 1HB  ARG A   6      88.322   2.968   0.398  1.00  0.00           H  
ATOM     80 2HB  ARG A   6      89.015   3.847   1.753  1.00  0.00           H  
ATOM     81 1HG  ARG A   6      91.264   3.501   0.869  1.00  0.00           H  
ATOM     82 2HG  ARG A   6      90.598   2.544  -0.477  1.00  0.00           H  
ATOM     83 1HD  ARG A   6      91.038   4.756  -1.233  1.00  0.00           H  
ATOM     84 2HD  ARG A   6      89.278   4.519  -1.147  1.00  0.00           H  
ATOM     85  HE  ARG A   6      90.357   5.674   1.263  1.00  0.00           H  
ATOM     86 1HH1 ARG A   6      89.302   6.388  -2.011  1.00  0.00           H  
ATOM     87 2HH1 ARG A   6      88.912   8.056  -1.655  1.00  0.00           H  
ATOM     88 1HH2 ARG A   6      89.847   7.840   1.713  1.00  0.00           H  
ATOM     89 2HH2 ARG A   6      89.220   8.879   0.452  1.00  0.00           H  
ATOM     90  N   ARG A   7      87.003   1.301   2.460  1.00  0.00           N  
ATOM     91  CA  ARG A   7      85.876   1.146   3.361  1.00  0.00           C  
ATOM     92  C   ARG A   7      86.112   0.064   4.403  1.00  0.00           C  
ATOM     93  O   ARG A   7      85.757   0.211   5.571  1.00  0.00           O  
ATOM     94  CB  ARG A   7      84.616   0.814   2.575  1.00  0.00           C  
ATOM     95  CG  ARG A   7      83.370   0.606   3.421  1.00  0.00           C  
ATOM     96  CD  ARG A   7      82.953   1.858   4.101  1.00  0.00           C  
ATOM     97  NE  ARG A   7      81.783   1.655   4.941  1.00  0.00           N  
ATOM     98  CZ  ARG A   7      80.509   1.754   4.514  1.00  0.00           C  
ATOM     99  NH1 ARG A   7      80.257   2.053   3.259  1.00  0.00           N  
ATOM    100  NH2 ARG A   7      79.512   1.551   5.357  1.00  0.00           N  
ATOM    101  H   ARG A   7      86.874   1.055   1.520  1.00  0.00           H  
ATOM    102  HA  ARG A   7      85.723   2.088   3.888  1.00  0.00           H  
ATOM    103 1HB  ARG A   7      84.406   1.617   1.870  1.00  0.00           H  
ATOM    104 2HB  ARG A   7      84.778  -0.095   1.996  1.00  0.00           H  
ATOM    105 1HG  ARG A   7      82.550   0.271   2.785  1.00  0.00           H  
ATOM    106 2HG  ARG A   7      83.570  -0.149   4.183  1.00  0.00           H  
ATOM    107 1HD  ARG A   7      83.766   2.218   4.731  1.00  0.00           H  
ATOM    108 2HD  ARG A   7      82.710   2.614   3.355  1.00  0.00           H  
ATOM    109  HE  ARG A   7      81.937   1.424   5.913  1.00  0.00           H  
ATOM    110 1HH1 ARG A   7      81.019   2.208   2.614  1.00  0.00           H  
ATOM    111 2HH1 ARG A   7      79.302   2.127   2.939  1.00  0.00           H  
ATOM    112 1HH2 ARG A   7      79.705   1.321   6.323  1.00  0.00           H  
ATOM    113 2HH2 ARG A   7      78.558   1.624   5.038  1.00  0.00           H  
ATOM    114  N   ALA A   8      86.686  -1.036   3.970  1.00  0.00           N  
ATOM    115  CA  ALA A   8      87.035  -2.118   4.871  1.00  0.00           C  
ATOM    116  C   ALA A   8      88.058  -1.697   5.913  1.00  0.00           C  
ATOM    117  O   ALA A   8      87.977  -2.073   7.081  1.00  0.00           O  
ATOM    118  CB  ALA A   8      87.556  -3.307   4.077  1.00  0.00           C  
ATOM    119  H   ALA A   8      86.951  -1.119   3.030  1.00  0.00           H  
ATOM    120  HA  ALA A   8      86.137  -2.423   5.410  1.00  0.00           H  
ATOM    121 1HB  ALA A   8      87.804  -4.120   4.760  1.00  0.00           H  
ATOM    122 2HB  ALA A   8      86.790  -3.642   3.378  1.00  0.00           H  
ATOM    123 3HB  ALA A   8      88.447  -3.013   3.525  1.00  0.00           H  
ATOM    124  N   VAL A   9      89.043  -0.942   5.480  1.00  0.00           N  
ATOM    125  CA  VAL A   9      90.047  -0.410   6.381  1.00  0.00           C  
ATOM    126  C   VAL A   9      89.456   0.525   7.423  1.00  0.00           C  
ATOM    127  O   VAL A   9      89.840   0.510   8.591  1.00  0.00           O  
ATOM    128  CB  VAL A   9      91.123   0.345   5.579  1.00  0.00           C  
ATOM    129  CG1 VAL A   9      92.071   1.077   6.517  1.00  0.00           C  
ATOM    130  CG2 VAL A   9      91.885  -0.627   4.692  1.00  0.00           C  
ATOM    131  H   VAL A   9      89.079  -0.666   4.540  1.00  0.00           H  
ATOM    132  HA  VAL A   9      90.516  -1.243   6.906  1.00  0.00           H  
ATOM    133  HB  VAL A   9      90.638   1.100   4.959  1.00  0.00           H  
ATOM    134 1HG1 VAL A   9      92.825   1.605   5.933  1.00  0.00           H  
ATOM    135 2HG1 VAL A   9      91.510   1.793   7.116  1.00  0.00           H  
ATOM    136 3HG1 VAL A   9      92.561   0.358   7.173  1.00  0.00           H  
ATOM    137 1HG2 VAL A   9      92.644  -0.087   4.127  1.00  0.00           H  
ATOM    138 2HG2 VAL A   9      92.365  -1.385   5.311  1.00  0.00           H  
ATOM    139 3HG2 VAL A   9      91.193  -1.109   4.001  1.00  0.00           H  
ATOM    140  N   ALA A  10      88.541   1.363   6.990  1.00  0.00           N  
ATOM    141  CA  ALA A  10      87.842   2.260   7.891  1.00  0.00           C  
ATOM    142  C   ALA A  10      87.024   1.515   8.933  1.00  0.00           C  
ATOM    143  O   ALA A  10      86.973   1.896  10.101  1.00  0.00           O  
ATOM    144  CB  ALA A  10      86.946   3.199   7.097  1.00  0.00           C  
ATOM    145  H   ALA A  10      88.263   1.351   6.050  1.00  0.00           H  
ATOM    146  HA  ALA A  10      88.580   2.865   8.419  1.00  0.00           H  
ATOM    147 1HB  ALA A  10      86.434   3.878   7.779  1.00  0.00           H  
ATOM    148 2HB  ALA A  10      87.552   3.776   6.398  1.00  0.00           H  
ATOM    149 3HB  ALA A  10      86.210   2.618   6.544  1.00  0.00           H  
ATOM    150  N   GLU A  11      86.358   0.468   8.500  1.00  0.00           N  
ATOM    151  CA  GLU A  11      85.596  -0.375   9.401  1.00  0.00           C  
ATOM    152  C   GLU A  11      86.471  -1.051  10.443  1.00  0.00           C  
ATOM    153  O   GLU A  11      86.106  -1.168  11.611  1.00  0.00           O  
ATOM    154  CB  GLU A  11      84.833  -1.436   8.605  1.00  0.00           C  
ATOM    155  CG  GLU A  11      83.693  -0.888   7.758  1.00  0.00           C  
ATOM    156  CD  GLU A  11      82.588  -0.289   8.582  1.00  0.00           C  
ATOM    157  OE1 GLU A  11      82.286  -0.830   9.619  1.00  0.00           O  
ATOM    158  OE2 GLU A  11      82.045   0.711   8.175  1.00  0.00           O  
ATOM    159  H   GLU A  11      86.418   0.197   7.560  1.00  0.00           H  
ATOM    160  HA  GLU A  11      84.879   0.249   9.935  1.00  0.00           H  
ATOM    161 1HB  GLU A  11      85.522  -1.958   7.940  1.00  0.00           H  
ATOM    162 2HB  GLU A  11      84.416  -2.175   9.289  1.00  0.00           H  
ATOM    163 1HG  GLU A  11      84.087  -0.123   7.089  1.00  0.00           H  
ATOM    164 2HG  GLU A  11      83.289  -1.694   7.147  1.00  0.00           H  
ATOM    165  N   LEU A  12      87.618  -1.526  10.010  1.00  0.00           N  
ATOM    166  CA  LEU A  12      88.581  -2.130  10.911  1.00  0.00           C  
ATOM    167  C   LEU A  12      89.095  -1.150  11.953  1.00  0.00           C  
ATOM    168  O   LEU A  12      89.274  -1.490  13.121  1.00  0.00           O  
ATOM    169  CB  LEU A  12      89.762  -2.690  10.109  1.00  0.00           C  
ATOM    170  CG  LEU A  12      90.856  -3.384  10.932  1.00  0.00           C  
ATOM    171  CD1 LEU A  12      90.255  -4.565  11.682  1.00  0.00           C  
ATOM    172  CD2 LEU A  12      91.976  -3.837  10.008  1.00  0.00           C  
ATOM    173  H   LEU A  12      87.875  -1.419   9.070  1.00  0.00           H  
ATOM    174  HA  LEU A  12      88.093  -2.947  11.441  1.00  0.00           H  
ATOM    175 1HB  LEU A  12      89.382  -3.412   9.388  1.00  0.00           H  
ATOM    176 2HB  LEU A  12      90.229  -1.872   9.561  1.00  0.00           H  
ATOM    177  HG  LEU A  12      91.253  -2.687  11.670  1.00  0.00           H  
ATOM    178 1HD1 LEU A  12      91.031  -5.058  12.267  1.00  0.00           H  
ATOM    179 2HD1 LEU A  12      89.469  -4.210  12.350  1.00  0.00           H  
ATOM    180 3HD1 LEU A  12      89.833  -5.272  10.969  1.00  0.00           H  
ATOM    181 1HD2 LEU A  12      92.754  -4.329  10.592  1.00  0.00           H  
ATOM    182 2HD2 LEU A  12      91.580  -4.535   9.270  1.00  0.00           H  
ATOM    183 3HD2 LEU A  12      92.399  -2.971   9.498  1.00  0.00           H  
ATOM    184  N   ALA A  13      89.363   0.061  11.520  1.00  0.00           N  
ATOM    185  CA  ALA A  13      89.791   1.115  12.421  1.00  0.00           C  
ATOM    186  C   ALA A  13      88.737   1.451  13.463  1.00  0.00           C  
ATOM    187  O   ALA A  13      89.040   1.686  14.631  1.00  0.00           O  
ATOM    188  CB  ALA A  13      90.156   2.361  11.627  1.00  0.00           C  
ATOM    189  H   ALA A  13      89.214   0.296  10.580  1.00  0.00           H  
ATOM    190  HA  ALA A  13      90.686   0.779  12.946  1.00  0.00           H  
ATOM    191 1HB  ALA A  13      90.488   3.143  12.310  1.00  0.00           H  
ATOM    192 2HB  ALA A  13      90.959   2.124  10.928  1.00  0.00           H  
ATOM    193 3HB  ALA A  13      89.285   2.708  11.074  1.00  0.00           H  
ATOM    194  N   ARG A  14      87.497   1.504  13.030  1.00  0.00           N  
ATOM    195  CA  ARG A  14      86.386   1.743  13.931  1.00  0.00           C  
ATOM    196  C   ARG A  14      86.238   0.646  14.973  1.00  0.00           C  
ATOM    197  O   ARG A  14      85.953   0.905  16.141  1.00  0.00           O  
ATOM    198  CB  ARG A  14      85.089   1.862  13.145  1.00  0.00           C  
ATOM    199  CG  ARG A  14      83.856   2.154  13.985  1.00  0.00           C  
ATOM    200  CD  ARG A  14      82.632   2.255  13.149  1.00  0.00           C  
ATOM    201  NE  ARG A  14      82.325   1.000  12.483  1.00  0.00           N  
ATOM    202  CZ  ARG A  14      81.708  -0.045  13.067  1.00  0.00           C  
ATOM    203  NH1 ARG A  14      81.338   0.030  14.327  1.00  0.00           N  
ATOM    204  NH2 ARG A  14      81.473  -1.146  12.375  1.00  0.00           N  
ATOM    205  H   ARG A  14      87.292   1.317  12.090  1.00  0.00           H  
ATOM    206  HA  ARG A  14      86.568   2.676  14.465  1.00  0.00           H  
ATOM    207 1HB  ARG A  14      85.182   2.658  12.408  1.00  0.00           H  
ATOM    208 2HB  ARG A  14      84.906   0.934  12.602  1.00  0.00           H  
ATOM    209 1HG  ARG A  14      83.711   1.353  14.710  1.00  0.00           H  
ATOM    210 2HG  ARG A  14      83.990   3.100  14.512  1.00  0.00           H  
ATOM    211 1HD  ARG A  14      81.784   2.524  13.777  1.00  0.00           H  
ATOM    212 2HD  ARG A  14      82.776   3.020  12.386  1.00  0.00           H  
ATOM    213  HE  ARG A  14      82.595   0.904  11.513  1.00  0.00           H  
ATOM    214 1HH1 ARG A  14      81.517   0.872  14.856  1.00  0.00           H  
ATOM    215 2HH1 ARG A  14      80.875  -0.753  14.765  1.00  0.00           H  
ATOM    216 1HH2 ARG A  14      81.757  -1.204  11.406  1.00  0.00           H  
ATOM    217 2HH2 ARG A  14      81.010  -1.929  12.812  1.00  0.00           H  
ATOM    218  N   ALA A  15      86.400  -0.584  14.540  1.00  0.00           N  
ATOM    219  CA  ALA A  15      86.358  -1.720  15.441  1.00  0.00           C  
ATOM    220  C   ALA A  15      87.464  -1.675  16.483  1.00  0.00           C  
ATOM    221  O   ALA A  15      87.259  -2.000  17.651  1.00  0.00           O  
ATOM    222  CB  ALA A  15      86.440  -3.016  14.647  1.00  0.00           C  
ATOM    223  H   ALA A  15      86.620  -0.753  13.600  1.00  0.00           H  
ATOM    224  HA  ALA A  15      85.410  -1.699  15.980  1.00  0.00           H  
ATOM    225 1HB  ALA A  15      86.395  -3.864  15.330  1.00  0.00           H  
ATOM    226 2HB  ALA A  15      85.605  -3.068  13.948  1.00  0.00           H  
ATOM    227 3HB  ALA A  15      87.377  -3.044  14.094  1.00  0.00           H  
ATOM    228  N   GLY A  16      88.647  -1.302  16.050  1.00  0.00           N  
ATOM    229  CA  GLY A  16      89.773  -1.145  16.951  1.00  0.00           C  
ATOM    230  C   GLY A  16      89.537  -0.065  17.993  1.00  0.00           C  
ATOM    231  O   GLY A  16      89.892  -0.210  19.161  1.00  0.00           O  
ATOM    232  H   GLY A  16      88.775  -1.055  15.110  1.00  0.00           H  
ATOM    233 1HA  GLY A  16      89.969  -2.091  17.457  1.00  0.00           H  
ATOM    234 2HA  GLY A  16      90.665  -0.897  16.378  1.00  0.00           H  
ATOM    235  N   MET A  17      88.964   1.036  17.560  1.00  0.00           N  
ATOM    236  CA  MET A  17      88.614   2.118  18.461  1.00  0.00           C  
ATOM    237  C   MET A  17      87.591   1.697  19.503  1.00  0.00           C  
ATOM    238  O   MET A  17      87.672   2.073  20.671  1.00  0.00           O  
ATOM    239  CB  MET A  17      88.091   3.309  17.660  1.00  0.00           C  
ATOM    240  CG  MET A  17      89.147   4.018  16.824  1.00  0.00           C  
ATOM    241  SD  MET A  17      90.478   4.710  17.826  1.00  0.00           S  
ATOM    242  CE  MET A  17      89.604   6.001  18.706  1.00  0.00           C  
ATOM    243  H   MET A  17      88.699   1.119  16.620  1.00  0.00           H  
ATOM    244  HA  MET A  17      89.510   2.421  19.002  1.00  0.00           H  
ATOM    245 1HB  MET A  17      87.301   2.977  16.989  1.00  0.00           H  
ATOM    246 2HB  MET A  17      87.656   4.042  18.341  1.00  0.00           H  
ATOM    247 1HG  MET A  17      89.580   3.315  16.113  1.00  0.00           H  
ATOM    248 2HG  MET A  17      88.682   4.828  16.262  1.00  0.00           H  
ATOM    249 1HE  MET A  17      90.295   6.522  19.369  1.00  0.00           H  
ATOM    250 2HE  MET A  17      89.183   6.708  17.990  1.00  0.00           H  
ATOM    251 3HE  MET A  17      88.800   5.559  19.295  1.00  0.00           H  
ATOM    252  N   GLU A  18      86.607   0.942  19.070  1.00  0.00           N  
ATOM    253  CA  GLU A  18      85.602   0.410  19.971  1.00  0.00           C  
ATOM    254  C   GLU A  18      86.194  -0.525  21.013  1.00  0.00           C  
ATOM    255  O   GLU A  18      85.810  -0.510  22.181  1.00  0.00           O  
ATOM    256  CB  GLU A  18      84.523  -0.326  19.174  1.00  0.00           C  
ATOM    257  CG  GLU A  18      83.379  -0.870  20.019  1.00  0.00           C  
ATOM    258  CD  GLU A  18      82.302  -1.521  19.196  1.00  0.00           C  
ATOM    259  OE1 GLU A  18      82.114  -1.119  18.073  1.00  0.00           O  
ATOM    260  OE2 GLU A  18      81.666  -2.421  19.691  1.00  0.00           O  
ATOM    261  H   GLU A  18      86.570   0.666  18.130  1.00  0.00           H  
ATOM    262  HA  GLU A  18      85.141   1.242  20.505  1.00  0.00           H  
ATOM    263 1HB  GLU A  18      84.098   0.347  18.429  1.00  0.00           H  
ATOM    264 2HB  GLU A  18      84.972  -1.164  18.641  1.00  0.00           H  
ATOM    265 1HG  GLU A  18      83.776  -1.603  20.721  1.00  0.00           H  
ATOM    266 2HG  GLU A  18      82.946  -0.053  20.595  1.00  0.00           H  
ATOM    267  N   ALA A  19      87.109  -1.363  20.580  1.00  0.00           N  
ATOM    268  CA  ALA A  19      87.807  -2.260  21.481  1.00  0.00           C  
ATOM    269  C   ALA A  19      88.625  -1.515  22.523  1.00  0.00           C  
ATOM    270  O   ALA A  19      88.677  -1.896  23.691  1.00  0.00           O  
ATOM    271  CB  ALA A  19      88.703  -3.200  20.687  1.00  0.00           C  
ATOM    272  H   ALA A  19      87.386  -1.351  19.640  1.00  0.00           H  
ATOM    273  HA  ALA A  19      87.062  -2.847  22.019  1.00  0.00           H  
ATOM    274 1HB  ALA A  19      89.214  -3.878  21.370  1.00  0.00           H  
ATOM    275 2HB  ALA A  19      88.097  -3.776  19.988  1.00  0.00           H  
ATOM    276 3HB  ALA A  19      89.439  -2.619  20.134  1.00  0.00           H  
ATOM    277  N   LEU A  20      89.291  -0.468  22.090  1.00  0.00           N  
ATOM    278  CA  LEU A  20      90.053   0.375  22.991  1.00  0.00           C  
ATOM    279  C   LEU A  20      89.178   1.051  24.033  1.00  0.00           C  
ATOM    280  O   LEU A  20      89.544   1.168  25.201  1.00  0.00           O  
ATOM    281  CB  LEU A  20      90.810   1.441  22.189  1.00  0.00           C  
ATOM    282  CG  LEU A  20      91.961   0.925  21.316  1.00  0.00           C  
ATOM    283  CD1 LEU A  20      92.489   2.060  20.449  1.00  0.00           C  
ATOM    284  CD2 LEU A  20      93.058   0.360  22.205  1.00  0.00           C  
ATOM    285  H   LEU A  20      89.231  -0.197  21.150  1.00  0.00           H  
ATOM    286  HA  LEU A  20      90.773  -0.247  23.521  1.00  0.00           H  
ATOM    287 1HB  LEU A  20      90.103   1.952  21.537  1.00  0.00           H  
ATOM    288 2HB  LEU A  20      91.223   2.171  22.885  1.00  0.00           H  
ATOM    289  HG  LEU A  20      91.592   0.143  20.653  1.00  0.00           H  
ATOM    290 1HD1 LEU A  20      93.307   1.693  19.829  1.00  0.00           H  
ATOM    291 2HD1 LEU A  20      91.689   2.432  19.810  1.00  0.00           H  
ATOM    292 3HD1 LEU A  20      92.851   2.866  21.086  1.00  0.00           H  
ATOM    293 1HD2 LEU A  20      93.876  -0.008  21.585  1.00  0.00           H  
ATOM    294 2HD2 LEU A  20      93.429   1.142  22.868  1.00  0.00           H  
ATOM    295 3HD2 LEU A  20      92.657  -0.461  22.801  1.00  0.00           H  
ATOM    296  N   ALA A  21      88.031   1.526  23.600  1.00  0.00           N  
ATOM    297  CA  ALA A  21      87.068   2.130  24.501  1.00  0.00           C  
ATOM    298  C   ALA A  21      86.555   1.150  25.543  1.00  0.00           C  
ATOM    299  O   ALA A  21      86.376   1.490  26.711  1.00  0.00           O  
ATOM    300  CB  ALA A  21      85.904   2.706  23.707  1.00  0.00           C  
ATOM    301  H   ALA A  21      87.775   1.419  22.660  1.00  0.00           H  
ATOM    302  HA  ALA A  21      87.560   2.941  25.040  1.00  0.00           H  
ATOM    303 1HB  ALA A  21      85.192   3.168  24.390  1.00  0.00           H  
ATOM    304 2HB  ALA A  21      86.276   3.455  23.008  1.00  0.00           H  
ATOM    305 3HB  ALA A  21      85.411   1.908  23.155  1.00  0.00           H  
ATOM    306  N   ARG A  22      86.286  -0.061  25.110  1.00  0.00           N  
ATOM    307  CA  ARG A  22      85.859  -1.115  26.011  1.00  0.00           C  
ATOM    308  C   ARG A  22      86.913  -1.451  27.053  1.00  0.00           C  
ATOM    309  O   ARG A  22      86.609  -1.686  28.221  1.00  0.00           O  
ATOM    310  CB  ARG A  22      85.518  -2.372  25.224  1.00  0.00           C  
ATOM    311  CG  ARG A  22      84.248  -2.282  24.393  1.00  0.00           C  
ATOM    312  CD  ARG A  22      83.969  -3.553  23.678  1.00  0.00           C  
ATOM    313  NE  ARG A  22      82.802  -3.446  22.817  1.00  0.00           N  
ATOM    314  CZ  ARG A  22      81.529  -3.607  23.230  1.00  0.00           C  
ATOM    315  NH1 ARG A  22      81.277  -3.881  24.491  1.00  0.00           N  
ATOM    316  NH2 ARG A  22      80.535  -3.489  22.367  1.00  0.00           N  
ATOM    317  H   ARG A  22      86.436  -0.296  24.170  1.00  0.00           H  
ATOM    318  HA  ARG A  22      84.975  -0.772  26.551  1.00  0.00           H  
ATOM    319 1HB  ARG A  22      86.338  -2.611  24.548  1.00  0.00           H  
ATOM    320 2HB  ARG A  22      85.405  -3.211  25.911  1.00  0.00           H  
ATOM    321 1HG  ARG A  22      83.402  -2.062  25.045  1.00  0.00           H  
ATOM    322 2HG  ARG A  22      84.353  -1.488  23.653  1.00  0.00           H  
ATOM    323 1HD  ARG A  22      84.826  -3.818  23.059  1.00  0.00           H  
ATOM    324 2HD  ARG A  22      83.786  -4.346  24.403  1.00  0.00           H  
ATOM    325  HE  ARG A  22      82.956  -3.236  21.840  1.00  0.00           H  
ATOM    326 1HH1 ARG A  22      82.037  -3.971  25.150  1.00  0.00           H  
ATOM    327 2HH1 ARG A  22      80.323  -4.001  24.800  1.00  0.00           H  
ATOM    328 1HH2 ARG A  22      80.729  -3.278  21.398  1.00  0.00           H  
ATOM    329 2HH2 ARG A  22      79.582  -3.609  22.677  1.00  0.00           H  
ATOM    330  N   LEU A  23      88.152  -1.504  26.620  1.00  0.00           N  
ATOM    331  CA  LEU A  23      89.264  -1.743  27.521  1.00  0.00           C  
ATOM    332  C   LEU A  23      89.412  -0.646  28.563  1.00  0.00           C  
ATOM    333  O   LEU A  23      89.696  -0.905  29.731  1.00  0.00           O  
ATOM    334  CB  LEU A  23      90.566  -1.866  26.719  1.00  0.00           C  
ATOM    335  CG  LEU A  23      90.694  -3.121  25.847  1.00  0.00           C  
ATOM    336  CD1 LEU A  23      91.940  -3.011  24.978  1.00  0.00           C  
ATOM    337  CD2 LEU A  23      90.755  -4.353  26.737  1.00  0.00           C  
ATOM    338  H   LEU A  23      88.357  -1.317  25.680  1.00  0.00           H  
ATOM    339  HA  LEU A  23      89.085  -2.678  28.051  1.00  0.00           H  
ATOM    340 1HB  LEU A  23      90.654  -0.999  26.066  1.00  0.00           H  
ATOM    341 2HB  LEU A  23      91.405  -1.858  27.415  1.00  0.00           H  
ATOM    342  HG  LEU A  23      89.831  -3.194  25.185  1.00  0.00           H  
ATOM    343 1HD1 LEU A  23      92.031  -3.904  24.358  1.00  0.00           H  
ATOM    344 2HD1 LEU A  23      91.860  -2.133  24.338  1.00  0.00           H  
ATOM    345 3HD1 LEU A  23      92.820  -2.920  25.614  1.00  0.00           H  
ATOM    346 1HD2 LEU A  23      90.846  -5.246  26.118  1.00  0.00           H  
ATOM    347 2HD2 LEU A  23      91.619  -4.282  27.399  1.00  0.00           H  
ATOM    348 3HD2 LEU A  23      89.845  -4.417  27.334  1.00  0.00           H  
ATOM    349  N   SER A  24      89.265   0.600  28.140  1.00  0.00           N  
ATOM    350  CA  SER A  24      89.555   1.717  29.034  1.00  0.00           C  
ATOM    351  C   SER A  24      88.622   1.756  30.243  1.00  0.00           C  
ATOM    352  O   SER A  24      88.996   2.242  31.310  1.00  0.00           O  
ATOM    353  CB  SER A  24      89.452   3.023  28.271  1.00  0.00           C  
ATOM    354  OG  SER A  24      90.451   3.114  27.293  1.00  0.00           O  
ATOM    355  H   SER A  24      88.993   0.776  27.183  1.00  0.00           H  
ATOM    356  HA  SER A  24      90.573   1.604  29.410  1.00  0.00           H  
ATOM    357 1HB  SER A  24      88.471   3.093  27.800  1.00  0.00           H  
ATOM    358 2HB  SER A  24      89.541   3.858  28.965  1.00  0.00           H  
ATOM    359  HG  SER A  24      90.320   3.960  26.858  1.00  0.00           H  
ATOM    360  N   GLU A  25      87.395   1.277  30.060  1.00  0.00           N  
ATOM    361  CA  GLU A  25      86.370   1.371  31.096  1.00  0.00           C  
ATOM    362  C   GLU A  25      86.586   0.396  32.249  1.00  0.00           C  
ATOM    363  O   GLU A  25      86.218   0.682  33.389  1.00  0.00           O  
ATOM    364  CB  GLU A  25      84.989   1.131  30.482  1.00  0.00           C  
ATOM    365  CG  GLU A  25      84.523   2.227  29.534  1.00  0.00           C  
ATOM    366  CD  GLU A  25      83.179   1.941  28.925  1.00  0.00           C  
ATOM    367  OE1 GLU A  25      82.666   0.869  29.139  1.00  0.00           O  
ATOM    368  OE2 GLU A  25      82.664   2.797  28.244  1.00  0.00           O  
ATOM    369  H   GLU A  25      87.156   0.863  29.170  1.00  0.00           H  
ATOM    370  HA  GLU A  25      86.390   2.379  31.513  1.00  0.00           H  
ATOM    371 1HB  GLU A  25      84.994   0.191  29.930  1.00  0.00           H  
ATOM    372 2HB  GLU A  25      84.248   1.039  31.277  1.00  0.00           H  
ATOM    373 1HG  GLU A  25      84.468   3.168  30.082  1.00  0.00           H  
ATOM    374 2HG  GLU A  25      85.260   2.343  28.740  1.00  0.00           H  
ATOM    375  N   THR A  26      87.087  -0.793  31.931  1.00  0.00           N  
ATOM    376  CA  THR A  26      87.045  -1.905  32.874  1.00  0.00           C  
ATOM    377  C   THR A  26      88.410  -2.549  33.054  1.00  0.00           C  
ATOM    378  O   THR A  26      89.266  -2.478  32.172  1.00  0.00           O  
ATOM    379  CB  THR A  26      86.032  -2.973  32.421  1.00  0.00           C  
ATOM    380  OG1 THR A  26      85.912  -3.981  33.433  1.00  0.00           O  
ATOM    381  CG2 THR A  26      86.483  -3.617  31.119  1.00  0.00           C  
ATOM    382  H   THR A  26      87.435  -0.949  30.996  1.00  0.00           H  
ATOM    383  HA  THR A  26      86.716  -1.526  33.842  1.00  0.00           H  
ATOM    384  HB  THR A  26      85.057  -2.509  32.272  1.00  0.00           H  
ATOM    385  HG1 THR A  26      85.088  -4.458  33.312  1.00  0.00           H  
ATOM    386 1HG2 THR A  26      85.755  -4.369  30.814  1.00  0.00           H  
ATOM    387 2HG2 THR A  26      86.564  -2.855  30.345  1.00  0.00           H  
ATOM    388 3HG2 THR A  26      87.453  -4.091  31.265  1.00  0.00           H  
ATOM    389  N   ASP A  27      88.592  -3.205  34.194  1.00  0.00           N  
ATOM    390  CA  ASP A  27      89.809  -3.954  34.467  1.00  0.00           C  
ATOM    391  C   ASP A  27      89.553  -5.449  34.339  1.00  0.00           C  
ATOM    392  O   ASP A  27      90.409  -6.268  34.669  1.00  0.00           O  
ATOM    393  CB  ASP A  27      90.339  -3.633  35.867  1.00  0.00           C  
ATOM    394  CG  ASP A  27      90.805  -2.190  36.008  1.00  0.00           C  
ATOM    395  OD1 ASP A  27      91.479  -1.715  35.125  1.00  0.00           O  
ATOM    396  OD2 ASP A  27      90.481  -1.577  36.997  1.00  0.00           O  
ATOM    397  H   ASP A  27      87.854  -3.204  34.884  1.00  0.00           H  
ATOM    398  HA  ASP A  27      90.568  -3.657  33.742  1.00  0.00           H  
ATOM    399 1HB  ASP A  27      89.558  -3.822  36.604  1.00  0.00           H  
ATOM    400 2HB  ASP A  27      91.175  -4.294  36.099  1.00  0.00           H  
ATOM    401  N   SER A  28      88.364  -5.794  33.855  1.00  0.00           N  
ATOM    402  CA  SER A  28      87.982  -7.189  33.679  1.00  0.00           C  
ATOM    403  C   SER A  28      88.773  -7.836  32.554  1.00  0.00           C  
ATOM    404  O   SER A  28      88.910  -7.265  31.471  1.00  0.00           O  
ATOM    405  CB  SER A  28      86.497  -7.292  33.389  1.00  0.00           C  
ATOM    406  OG  SER A  28      86.128  -8.619  33.129  1.00  0.00           O  
ATOM    407  H   SER A  28      87.707  -5.070  33.605  1.00  0.00           H  
ATOM    408  HA  SER A  28      88.190  -7.724  34.606  1.00  0.00           H  
ATOM    409 1HB  SER A  28      85.933  -6.916  34.242  1.00  0.00           H  
ATOM    410 2HB  SER A  28      86.250  -6.668  32.532  1.00  0.00           H  
ATOM    411  HG  SER A  28      85.179  -8.662  33.271  1.00  0.00           H  
ATOM    412  N   GLY A  29      89.321  -9.016  32.824  1.00  0.00           N  
ATOM    413  CA  GLY A  29      90.181  -9.679  31.855  1.00  0.00           C  
ATOM    414  C   GLY A  29      89.382 -10.545  30.892  1.00  0.00           C  
ATOM    415  O   GLY A  29      89.778 -10.722  29.741  1.00  0.00           O  
ATOM    416  H   GLY A  29      89.157  -9.447  33.722  1.00  0.00           H  
ATOM    417 1HA  GLY A  29      90.740  -8.931  31.292  1.00  0.00           H  
ATOM    418 2HA  GLY A  29      90.910 -10.297  32.379  1.00  0.00           H  
ATOM    419  N   SER A  30      88.207 -11.000  31.325  1.00  0.00           N  
ATOM    420  CA  SER A  30      87.280 -11.659  30.424  1.00  0.00           C  
ATOM    421  C   SER A  30      86.711 -10.711  29.382  1.00  0.00           C  
ATOM    422  O   SER A  30      86.552 -11.061  28.214  1.00  0.00           O  
ATOM    423  CB  SER A  30      86.148 -12.280  31.219  1.00  0.00           C  
ATOM    424  OG  SER A  30      85.389 -11.295  31.865  1.00  0.00           O  
ATOM    425  H   SER A  30      87.944 -10.909  32.265  1.00  0.00           H  
ATOM    426  HA  SER A  30      87.815 -12.447  29.893  1.00  0.00           H  
ATOM    427 1HB  SER A  30      85.507 -12.855  30.551  1.00  0.00           H  
ATOM    428 2HB  SER A  30      86.556 -12.970  31.955  1.00  0.00           H  
ATOM    429  HG  SER A  30      84.544 -11.702  32.068  1.00  0.00           H  
ATOM    430  N   GLU A  31      86.373  -9.517  29.815  1.00  0.00           N  
ATOM    431  CA  GLU A  31      85.885  -8.490  28.914  1.00  0.00           C  
ATOM    432  C   GLU A  31      86.918  -8.094  27.872  1.00  0.00           C  
ATOM    433  O   GLU A  31      86.601  -7.877  26.704  1.00  0.00           O  
ATOM    434  CB  GLU A  31      85.459  -7.255  29.711  1.00  0.00           C  
ATOM    435  CG  GLU A  31      84.210  -7.452  30.557  1.00  0.00           C  
ATOM    436  CD  GLU A  31      82.979  -7.707  29.733  1.00  0.00           C  
ATOM    437  OE1 GLU A  31      82.845  -7.102  28.696  1.00  0.00           O  
ATOM    438  OE2 GLU A  31      82.171  -8.509  30.140  1.00  0.00           O  
ATOM    439  H   GLU A  31      86.508  -9.274  30.755  1.00  0.00           H  
ATOM    440  HA  GLU A  31      85.018  -8.881  28.380  1.00  0.00           H  
ATOM    441 1HB  GLU A  31      86.269  -6.953  30.375  1.00  0.00           H  
ATOM    442 2HB  GLU A  31      85.272  -6.427  29.026  1.00  0.00           H  
ATOM    443 1HG  GLU A  31      84.367  -8.298  31.226  1.00  0.00           H  
ATOM    444 2HG  GLU A  31      84.054  -6.564  31.169  1.00  0.00           H  
ATOM    445  N   ALA A  32      88.152  -7.968  28.305  1.00  0.00           N  
ATOM    446  CA  ALA A  32      89.248  -7.666  27.404  1.00  0.00           C  
ATOM    447  C   ALA A  32      89.459  -8.752  26.362  1.00  0.00           C  
ATOM    448  O   ALA A  32      89.728  -8.478  25.194  1.00  0.00           O  
ATOM    449  CB  ALA A  32      90.528  -7.448  28.198  1.00  0.00           C  
ATOM    450  H   ALA A  32      88.367  -8.144  29.245  1.00  0.00           H  
ATOM    451  HA  ALA A  32      89.030  -6.747  26.861  1.00  0.00           H  
ATOM    452 1HB  ALA A  32      91.343  -7.209  27.515  1.00  0.00           H  
ATOM    453 2HB  ALA A  32      90.386  -6.623  28.897  1.00  0.00           H  
ATOM    454 3HB  ALA A  32      90.771  -8.354  28.751  1.00  0.00           H  
ATOM    455  N   VAL A  33      89.368  -9.990  26.795  1.00  0.00           N  
ATOM    456  CA  VAL A  33      89.475 -11.121  25.894  1.00  0.00           C  
ATOM    457  C   VAL A  33      88.369 -11.141  24.852  1.00  0.00           C  
ATOM    458  O   VAL A  33      88.593 -11.453  23.684  1.00  0.00           O  
ATOM    459  CB  VAL A  33      89.435 -12.435  26.697  1.00  0.00           C  
ATOM    460  CG1 VAL A  33      89.345 -13.629  25.758  1.00  0.00           C  
ATOM    461  CG2 VAL A  33      90.667 -12.537  27.583  1.00  0.00           C  
ATOM    462  H   VAL A  33      89.158 -10.171  27.735  1.00  0.00           H  
ATOM    463  HA  VAL A  33      90.421 -11.047  25.357  1.00  0.00           H  
ATOM    464  HB  VAL A  33      88.539 -12.445  27.316  1.00  0.00           H  
ATOM    465 1HG1 VAL A  33      89.318 -14.550  26.343  1.00  0.00           H  
ATOM    466 2HG1 VAL A  33      88.438 -13.554  25.159  1.00  0.00           H  
ATOM    467 3HG1 VAL A  33      90.215 -13.643  25.102  1.00  0.00           H  
ATOM    468 1HG2 VAL A  33      90.632 -13.468  28.148  1.00  0.00           H  
ATOM    469 2HG2 VAL A  33      91.564 -12.522  26.964  1.00  0.00           H  
ATOM    470 3HG2 VAL A  33      90.689 -11.695  28.274  1.00  0.00           H  
ATOM    471  N   ARG A  34      87.166 -10.836  25.285  1.00  0.00           N  
ATOM    472  CA  ARG A  34      86.033 -10.745  24.384  1.00  0.00           C  
ATOM    473  C   ARG A  34      86.206  -9.653  23.342  1.00  0.00           C  
ATOM    474  O   ARG A  34      85.860  -9.818  22.174  1.00  0.00           O  
ATOM    475  CB  ARG A  34      84.757 -10.485  25.170  1.00  0.00           C  
ATOM    476  CG  ARG A  34      84.267 -11.660  26.002  1.00  0.00           C  
ATOM    477  CD  ARG A  34      83.005 -11.339  26.717  1.00  0.00           C  
ATOM    478  NE  ARG A  34      82.577 -12.430  27.578  1.00  0.00           N  
ATOM    479  CZ  ARG A  34      81.863 -13.495  27.165  1.00  0.00           C  
ATOM    480  NH1 ARG A  34      81.505 -13.598  25.904  1.00  0.00           N  
ATOM    481  NH2 ARG A  34      81.522 -14.436  28.028  1.00  0.00           N  
ATOM    482  H   ARG A  34      87.024 -10.598  26.225  1.00  0.00           H  
ATOM    483  HA  ARG A  34      85.939 -11.691  23.850  1.00  0.00           H  
ATOM    484 1HB  ARG A  34      84.911  -9.645  25.846  1.00  0.00           H  
ATOM    485 2HB  ARG A  34      83.956 -10.210  24.484  1.00  0.00           H  
ATOM    486 1HG  ARG A  34      84.084 -12.515  25.351  1.00  0.00           H  
ATOM    487 2HG  ARG A  34      85.023 -11.923  26.742  1.00  0.00           H  
ATOM    488 1HD  ARG A  34      83.153 -10.454  27.335  1.00  0.00           H  
ATOM    489 2HD  ARG A  34      82.215 -11.147  25.992  1.00  0.00           H  
ATOM    490  HE  ARG A  34      82.834 -12.386  28.555  1.00  0.00           H  
ATOM    491 1HH1 ARG A  34      81.765 -12.878  25.245  1.00  0.00           H  
ATOM    492 2HH1 ARG A  34      80.969 -14.396  25.595  1.00  0.00           H  
ATOM    493 1HH2 ARG A  34      81.797 -14.357  28.997  1.00  0.00           H  
ATOM    494 2HH2 ARG A  34      80.986 -15.234  27.719  1.00  0.00           H  
ATOM    495  N   ALA A  35      86.715  -8.521  23.775  1.00  0.00           N  
ATOM    496  CA  ALA A  35      87.001  -7.421  22.874  1.00  0.00           C  
ATOM    497  C   ALA A  35      88.047  -7.781  21.832  1.00  0.00           C  
ATOM    498  O   ALA A  35      87.944  -7.411  20.664  1.00  0.00           O  
ATOM    499  CB  ALA A  35      87.452  -6.204  23.668  1.00  0.00           C  
ATOM    500  H   ALA A  35      86.975  -8.422  24.715  1.00  0.00           H  
ATOM    501  HA  ALA A  35      86.085  -7.177  22.336  1.00  0.00           H  
ATOM    502 1HB  ALA A  35      87.652  -5.378  22.985  1.00  0.00           H  
ATOM    503 2HB  ALA A  35      86.667  -5.914  24.367  1.00  0.00           H  
ATOM    504 3HB  ALA A  35      88.358  -6.445  24.221  1.00  0.00           H  
ATOM    505  N   ILE A  36      89.073  -8.479  22.265  1.00  0.00           N  
ATOM    506  CA  ILE A  36      90.107  -8.951  21.364  1.00  0.00           C  
ATOM    507  C   ILE A  36      89.571  -9.919  20.322  1.00  0.00           C  
ATOM    508  O   ILE A  36      89.953  -9.882  19.154  1.00  0.00           O  
ATOM    509  CB  ILE A  36      91.240  -9.631  22.154  1.00  0.00           C  
ATOM    510  CG1 ILE A  36      91.995  -8.601  22.998  1.00  0.00           C  
ATOM    511  CG2 ILE A  36      92.191 -10.349  21.208  1.00  0.00           C  
ATOM    512  CD1 ILE A  36      92.941  -9.214  24.006  1.00  0.00           C  
ATOM    513  H   ILE A  36      89.126  -8.751  23.205  1.00  0.00           H  
ATOM    514  HA  ILE A  36      90.519  -8.095  20.832  1.00  0.00           H  
ATOM    515  HB  ILE A  36      90.816 -10.357  22.847  1.00  0.00           H  
ATOM    516 1HG1 ILE A  36      92.571  -7.947  22.344  1.00  0.00           H  
ATOM    517 2HG1 ILE A  36      91.281  -7.978  23.536  1.00  0.00           H  
ATOM    518 1HG2 ILE A  36      92.986 -10.824  21.783  1.00  0.00           H  
ATOM    519 2HG2 ILE A  36      91.644 -11.108  20.650  1.00  0.00           H  
ATOM    520 3HG2 ILE A  36      92.625  -9.630  20.513  1.00  0.00           H  
ATOM    521 1HD1 ILE A  36      93.438  -8.421  24.566  1.00  0.00           H  
ATOM    522 2HD1 ILE A  36      92.379  -9.846  24.694  1.00  0.00           H  
ATOM    523 3HD1 ILE A  36      93.687  -9.814  23.488  1.00  0.00           H  
ATOM    524  N   ALA A  37      88.706 -10.809  20.755  1.00  0.00           N  
ATOM    525  CA  ALA A  37      88.061 -11.744  19.854  1.00  0.00           C  
ATOM    526  C   ALA A  37      87.201 -11.048  18.812  1.00  0.00           C  
ATOM    527  O   ALA A  37      87.171 -11.431  17.644  1.00  0.00           O  
ATOM    528  CB  ALA A  37      87.221 -12.734  20.648  1.00  0.00           C  
ATOM    529  H   ALA A  37      88.428 -10.813  21.695  1.00  0.00           H  
ATOM    530  HA  ALA A  37      88.838 -12.286  19.316  1.00  0.00           H  
ATOM    531 1HB  ALA A  37      86.750 -13.441  19.965  1.00  0.00           H  
ATOM    532 2HB  ALA A  37      87.860 -13.274  21.347  1.00  0.00           H  
ATOM    533 3HB  ALA A  37      86.452 -12.197  21.201  1.00  0.00           H  
ATOM    534  N   GLU A  38      86.475 -10.042  19.245  1.00  0.00           N  
ATOM    535  CA  GLU A  38      85.665  -9.244  18.344  1.00  0.00           C  
ATOM    536  C   GLU A  38      86.500  -8.518  17.302  1.00  0.00           C  
ATOM    537  O   GLU A  38      86.128  -8.422  16.134  1.00  0.00           O  
ATOM    538  CB  GLU A  38      84.842  -8.229  19.141  1.00  0.00           C  
ATOM    539  CG  GLU A  38      83.736  -8.843  19.987  1.00  0.00           C  
ATOM    540  CD  GLU A  38      82.667  -9.504  19.163  1.00  0.00           C  
ATOM    541  OE1 GLU A  38      81.999  -8.817  18.428  1.00  0.00           O  
ATOM    542  OE2 GLU A  38      82.518 -10.699  19.268  1.00  0.00           O  
ATOM    543  H   GLU A  38      86.519  -9.767  20.185  1.00  0.00           H  
ATOM    544  HA  GLU A  38      84.985  -9.908  17.810  1.00  0.00           H  
ATOM    545 1HB  GLU A  38      85.500  -7.669  19.805  1.00  0.00           H  
ATOM    546 2HB  GLU A  38      84.383  -7.516  18.456  1.00  0.00           H  
ATOM    547 1HG  GLU A  38      84.173  -9.583  20.656  1.00  0.00           H  
ATOM    548 2HG  GLU A  38      83.285  -8.062  20.599  1.00  0.00           H  
ATOM    549  N   LEU A  39      87.617  -7.978  17.735  1.00  0.00           N  
ATOM    550  CA  LEU A  39      88.544  -7.319  16.834  1.00  0.00           C  
ATOM    551  C   LEU A  39      89.114  -8.268  15.792  1.00  0.00           C  
ATOM    552  O   LEU A  39      89.273  -7.918  14.624  1.00  0.00           O  
ATOM    553  CB  LEU A  39      89.691  -6.692  17.636  1.00  0.00           C  
ATOM    554  CG  LEU A  39      90.688  -5.852  16.827  1.00  0.00           C  
ATOM    555  CD1 LEU A  39      91.659  -6.775  16.102  1.00  0.00           C  
ATOM    556  CD2 LEU A  39      89.930  -4.974  15.842  1.00  0.00           C  
ATOM    557  H   LEU A  39      87.880  -8.069  18.675  1.00  0.00           H  
ATOM    558  HA  LEU A  39      88.010  -6.531  16.304  1.00  0.00           H  
ATOM    559 1HB  LEU A  39      89.266  -6.049  18.406  1.00  0.00           H  
ATOM    560 2HB  LEU A  39      90.250  -7.489  18.126  1.00  0.00           H  
ATOM    561  HG  LEU A  39      91.267  -5.223  17.503  1.00  0.00           H  
ATOM    562 1HD1 LEU A  39      92.367  -6.179  15.527  1.00  0.00           H  
ATOM    563 2HD1 LEU A  39      92.201  -7.378  16.831  1.00  0.00           H  
ATOM    564 3HD1 LEU A  39      91.105  -7.429  15.429  1.00  0.00           H  
ATOM    565 1HD2 LEU A  39      90.639  -4.377  15.267  1.00  0.00           H  
ATOM    566 2HD2 LEU A  39      89.351  -5.602  15.165  1.00  0.00           H  
ATOM    567 3HD2 LEU A  39      89.257  -4.313  16.388  1.00  0.00           H  
ATOM    568  N   GLY A  40      89.451  -9.462  16.225  1.00  0.00           N  
ATOM    569  CA  GLY A  40      89.939 -10.488  15.324  1.00  0.00           C  
ATOM    570  C   GLY A  40      88.906 -10.885  14.282  1.00  0.00           C  
ATOM    571  O   GLY A  40      89.223 -11.102  13.114  1.00  0.00           O  
ATOM    572  H   GLY A  40      89.316  -9.704  17.165  1.00  0.00           H  
ATOM    573 1HA  GLY A  40      90.836 -10.131  14.818  1.00  0.00           H  
ATOM    574 2HA  GLY A  40      90.223 -11.370  15.897  1.00  0.00           H  
ATOM    575  N   ARG A  41      87.672 -11.010  14.715  1.00  0.00           N  
ATOM    576  CA  ARG A  41      86.576 -11.312  13.814  1.00  0.00           C  
ATOM    577  C   ARG A  41      86.365 -10.226  12.772  1.00  0.00           C  
ATOM    578  O   ARG A  41      86.096 -10.500  11.604  1.00  0.00           O  
ATOM    579  CB  ARG A  41      85.288 -11.505  14.600  1.00  0.00           C  
ATOM    580  CG  ARG A  41      84.073 -11.866  13.760  1.00  0.00           C  
ATOM    581  CD  ARG A  41      82.858 -12.036  14.596  1.00  0.00           C  
ATOM    582  NE  ARG A  41      82.480 -10.800  15.262  1.00  0.00           N  
ATOM    583  CZ  ARG A  41      81.805  -9.791  14.677  1.00  0.00           C  
ATOM    584  NH1 ARG A  41      81.440  -9.888  13.418  1.00  0.00           N  
ATOM    585  NH2 ARG A  41      81.508  -8.705  15.369  1.00  0.00           N  
ATOM    586  H   ARG A  41      87.457 -10.834  15.655  1.00  0.00           H  
ATOM    587  HA  ARG A  41      86.814 -12.229  13.275  1.00  0.00           H  
ATOM    588 1HB  ARG A  41      85.426 -12.295  15.337  1.00  0.00           H  
ATOM    589 2HB  ARG A  41      85.052 -10.589  15.143  1.00  0.00           H  
ATOM    590 1HG  ARG A  41      83.883 -11.074  13.035  1.00  0.00           H  
ATOM    591 2HG  ARG A  41      84.261 -12.803  13.234  1.00  0.00           H  
ATOM    592 1HD  ARG A  41      82.025 -12.353  13.968  1.00  0.00           H  
ATOM    593 2HD  ARG A  41      83.044 -12.791  15.360  1.00  0.00           H  
ATOM    594  HE  ARG A  41      82.743 -10.689  16.232  1.00  0.00           H  
ATOM    595 1HH1 ARG A  41      81.666 -10.718  12.888  1.00  0.00           H  
ATOM    596 2HH1 ARG A  41      80.934  -9.132  12.979  1.00  0.00           H  
ATOM    597 1HH2 ARG A  41      81.789  -8.631  16.338  1.00  0.00           H  
ATOM    598 2HH2 ARG A  41      81.002  -7.950  14.931  1.00  0.00           H  
ATOM    599  N   ALA A  42      86.456  -8.989  13.205  1.00  0.00           N  
ATOM    600  CA  ALA A  42      86.349  -7.857  12.304  1.00  0.00           C  
ATOM    601  C   ALA A  42      87.455  -7.838  11.262  1.00  0.00           C  
ATOM    602  O   ALA A  42      87.231  -7.525  10.094  1.00  0.00           O  
ATOM    603  CB  ALA A  42      86.357  -6.559  13.098  1.00  0.00           C  
ATOM    604  H   ALA A  42      86.666  -8.807  14.145  1.00  0.00           H  
ATOM    605  HA  ALA A  42      85.405  -7.940  11.766  1.00  0.00           H  
ATOM    606 1HB  ALA A  42      86.264  -5.714  12.415  1.00  0.00           H  
ATOM    607 2HB  ALA A  42      85.520  -6.555  13.797  1.00  0.00           H  
ATOM    608 3HB  ALA A  42      87.291  -6.477  13.651  1.00  0.00           H  
ATOM    609  N   GLY A  43      88.658  -8.142  11.695  1.00  0.00           N  
ATOM    610  CA  GLY A  43      89.791  -8.233  10.794  1.00  0.00           C  
ATOM    611  C   GLY A  43      89.618  -9.326   9.752  1.00  0.00           C  
ATOM    612  O   GLY A  43      89.964  -9.160   8.584  1.00  0.00           O  
ATOM    613  H   GLY A  43      88.800  -8.381  12.635  1.00  0.00           H  
ATOM    614 1HA  GLY A  43      89.931  -7.278  10.288  1.00  0.00           H  
ATOM    615 2HA  GLY A  43      90.697  -8.428  11.367  1.00  0.00           H  
ATOM    616  N   ALA A  44      89.109 -10.458  10.185  1.00  0.00           N  
ATOM    617  CA  ALA A  44      88.823 -11.558   9.284  1.00  0.00           C  
ATOM    618  C   ALA A  44      87.777 -11.197   8.242  1.00  0.00           C  
ATOM    619  O   ALA A  44      87.880 -11.567   7.074  1.00  0.00           O  
ATOM    620  CB  ALA A  44      88.372 -12.775  10.078  1.00  0.00           C  
ATOM    621  H   ALA A  44      88.849 -10.556  11.125  1.00  0.00           H  
ATOM    622  HA  ALA A  44      89.739 -11.802   8.746  1.00  0.00           H  
ATOM    623 1HB  ALA A  44      88.171 -13.601   9.395  1.00  0.00           H  
ATOM    624 2HB  ALA A  44      89.157 -13.065  10.777  1.00  0.00           H  
ATOM    625 3HB  ALA A  44      87.466 -12.534  10.631  1.00  0.00           H  
ATOM    626  N   GLU A  45      86.751 -10.500   8.675  1.00  0.00           N  
ATOM    627  CA  GLU A  45      85.717 -10.027   7.774  1.00  0.00           C  
ATOM    628  C   GLU A  45      86.253  -9.060   6.732  1.00  0.00           C  
ATOM    629  O   GLU A  45      85.871  -9.097   5.564  1.00  0.00           O  
ATOM    630  CB  GLU A  45      84.597  -9.354   8.571  1.00  0.00           C  
ATOM    631  CG  GLU A  45      83.759 -10.310   9.407  1.00  0.00           C  
ATOM    632  CD  GLU A  45      82.721  -9.606  10.236  1.00  0.00           C  
ATOM    633  OE1 GLU A  45      82.721  -8.398  10.254  1.00  0.00           O  
ATOM    634  OE2 GLU A  45      81.926 -10.276  10.852  1.00  0.00           O  
ATOM    635  H   GLU A  45      86.698 -10.227   9.615  1.00  0.00           H  
ATOM    636  HA  GLU A  45      85.299 -10.885   7.247  1.00  0.00           H  
ATOM    637 1HB  GLU A  45      85.025  -8.609   9.242  1.00  0.00           H  
ATOM    638 2HB  GLU A  45      83.927  -8.832   7.887  1.00  0.00           H  
ATOM    639 1HG  GLU A  45      83.259 -11.015   8.743  1.00  0.00           H  
ATOM    640 2HG  GLU A  45      84.418 -10.876  10.064  1.00  0.00           H  
ATOM    641  N   ALA A  46      87.118  -8.170   7.165  1.00  0.00           N  
ATOM    642  CA  ALA A  46      87.764  -7.234   6.264  1.00  0.00           C  
ATOM    643  C   ALA A  46      88.623  -7.930   5.222  1.00  0.00           C  
ATOM    644  O   ALA A  46      88.653  -7.547   4.054  1.00  0.00           O  
ATOM    645  CB  ALA A  46      88.605  -6.245   7.058  1.00  0.00           C  
ATOM    646  H   ALA A  46      87.396  -8.166   8.105  1.00  0.00           H  
ATOM    647  HA  ALA A  46      86.987  -6.690   5.726  1.00  0.00           H  
ATOM    648 1HB  ALA A  46      89.077  -5.538   6.375  1.00  0.00           H  
ATOM    649 2HB  ALA A  46      87.967  -5.704   7.757  1.00  0.00           H  
ATOM    650 3HB  ALA A  46      89.373  -6.783   7.611  1.00  0.00           H  
ATOM    651  N   GLY A  47      89.349  -8.937   5.655  1.00  0.00           N  
ATOM    652  CA  GLY A  47      90.159  -9.735   4.754  1.00  0.00           C  
ATOM    653  C   GLY A  47      89.324 -10.460   3.712  1.00  0.00           C  
ATOM    654  O   GLY A  47      89.696 -10.556   2.544  1.00  0.00           O  
ATOM    655  H   GLY A  47      89.305  -9.211   6.595  1.00  0.00           H  
ATOM    656 1HA  GLY A  47      90.881  -9.093   4.248  1.00  0.00           H  
ATOM    657 2HA  GLY A  47      90.727 -10.467   5.327  1.00  0.00           H  
ATOM    658  N   THR A  48      88.128 -10.874   4.023  1.00  0.00           N  
ATOM    659  CA  THR A  48      87.379 -11.551   2.964  1.00  0.00           C  
ATOM    660  C   THR A  48      87.121 -10.705   1.704  1.00  0.00           C  
ATOM    661  O   THR A  48      86.828 -11.249   0.638  1.00  0.00           O  
ATOM    662  CB  THR A  48      86.029 -12.046   3.515  1.00  0.00           C  
ATOM    663  OG1 THR A  48      86.257 -12.971   4.586  1.00  0.00           O  
ATOM    664  CG2 THR A  48      85.225 -12.731   2.420  1.00  0.00           C  
ATOM    665  H   THR A  48      87.759 -10.776   4.964  1.00  0.00           H  
ATOM    666  HA  THR A  48      87.958 -12.412   2.627  1.00  0.00           H  
ATOM    667  HB  THR A  48      85.460 -11.199   3.899  1.00  0.00           H  
ATOM    668  HG1 THR A  48      86.747 -12.534   5.286  1.00  0.00           H  
ATOM    669 1HG2 THR A  48      84.274 -13.074   2.827  1.00  0.00           H  
ATOM    670 2HG2 THR A  48      85.040 -12.027   1.609  1.00  0.00           H  
ATOM    671 3HG2 THR A  48      85.785 -13.585   2.038  1.00  0.00           H  
ATOM    672  N   VAL A  49      87.170  -9.370   1.820  1.00  0.00           N  
ATOM    673  CA  VAL A  49      86.727  -8.482   0.726  1.00  0.00           C  
ATOM    674  C   VAL A  49      87.868  -8.030  -0.186  1.00  0.00           C  
ATOM    675  O   VAL A  49      87.712  -8.005  -1.408  1.00  0.00           O  
ATOM    676  CB  VAL A  49      86.040  -7.233   1.310  1.00  0.00           C  
ATOM    677  CG1 VAL A  49      85.672  -6.260   0.199  1.00  0.00           C  
ATOM    678  CG2 VAL A  49      84.805  -7.643   2.099  1.00  0.00           C  
ATOM    679  H   VAL A  49      87.469  -8.964   2.691  1.00  0.00           H  
ATOM    680  HA  VAL A  49      86.009  -9.023   0.109  1.00  0.00           H  
ATOM    681  HB  VAL A  49      86.739  -6.719   1.969  1.00  0.00           H  
ATOM    682 1HG1 VAL A  49      85.188  -5.383   0.630  1.00  0.00           H  
ATOM    683 2HG1 VAL A  49      86.575  -5.953  -0.329  1.00  0.00           H  
ATOM    684 3HG1 VAL A  49      84.990  -6.745  -0.498  1.00  0.00           H  
ATOM    685 1HG2 VAL A  49      84.325  -6.755   2.509  1.00  0.00           H  
ATOM    686 2HG2 VAL A  49      84.108  -8.162   1.440  1.00  0.00           H  
ATOM    687 3HG2 VAL A  49      85.098  -8.306   2.913  1.00  0.00           H  
ATOM    688  N   VAL A  50      88.964  -7.560   0.406  1.00  0.00           N  
ATOM    689  CA  VAL A  50      89.960  -6.786  -0.337  1.00  0.00           C  
ATOM    690  C   VAL A  50      90.700  -7.658  -1.343  1.00  0.00           C  
ATOM    691  O   VAL A  50      91.178  -8.742  -1.007  1.00  0.00           O  
ATOM    692  CB  VAL A  50      90.977  -6.152   0.631  1.00  0.00           C  
ATOM    693  CG1 VAL A  50      92.081  -5.448  -0.144  1.00  0.00           C  
ATOM    694  CG2 VAL A  50      90.269  -5.182   1.564  1.00  0.00           C  
ATOM    695  H   VAL A  50      89.080  -7.695   1.409  1.00  0.00           H  
ATOM    696  HA  VAL A  50      89.448  -5.989  -0.877  1.00  0.00           H  
ATOM    697  HB  VAL A  50      91.449  -6.942   1.216  1.00  0.00           H  
ATOM    698 1HG1 VAL A  50      92.791  -5.006   0.556  1.00  0.00           H  
ATOM    699 2HG1 VAL A  50      92.598  -6.168  -0.778  1.00  0.00           H  
ATOM    700 3HG1 VAL A  50      91.647  -4.663  -0.763  1.00  0.00           H  
ATOM    701 1HG2 VAL A  50      90.994  -4.739   2.246  1.00  0.00           H  
ATOM    702 2HG2 VAL A  50      89.793  -4.396   0.978  1.00  0.00           H  
ATOM    703 3HG2 VAL A  50      89.512  -5.717   2.138  1.00  0.00           H  
ATOM    704  N   ARG A  51      90.759  -7.198  -2.586  1.00  0.00           N  
ATOM    705  CA  ARG A  51      91.383  -7.958  -3.655  1.00  0.00           C  
ATOM    706  C   ARG A  51      92.819  -7.491  -3.891  1.00  0.00           C  
ATOM    707  O   ARG A  51      93.679  -8.286  -4.269  1.00  0.00           O  
ATOM    708  CB  ARG A  51      90.584  -7.821  -4.943  1.00  0.00           C  
ATOM    709  CG  ARG A  51      91.177  -8.543  -6.143  1.00  0.00           C  
ATOM    710  CD  ARG A  51      91.167 -10.017  -5.957  1.00  0.00           C  
ATOM    711  NE  ARG A  51      91.774 -10.710  -7.082  1.00  0.00           N  
ATOM    712  CZ  ARG A  51      93.098 -10.906  -7.235  1.00  0.00           C  
ATOM    713  NH1 ARG A  51      93.939 -10.458  -6.329  1.00  0.00           N  
ATOM    714  NH2 ARG A  51      93.552 -11.550  -8.297  1.00  0.00           N  
ATOM    715  H   ARG A  51      90.355  -6.303  -2.794  1.00  0.00           H  
ATOM    716  HA  ARG A  51      91.398  -9.010  -3.369  1.00  0.00           H  
ATOM    717 1HB  ARG A  51      89.578  -8.208  -4.789  1.00  0.00           H  
ATOM    718 2HB  ARG A  51      90.493  -6.767  -5.204  1.00  0.00           H  
ATOM    719 1HG  ARG A  51      90.595  -8.306  -7.034  1.00  0.00           H  
ATOM    720 2HG  ARG A  51      92.209  -8.223  -6.287  1.00  0.00           H  
ATOM    721 1HD  ARG A  51      91.726 -10.274  -5.057  1.00  0.00           H  
ATOM    722 2HD  ARG A  51      90.140 -10.364  -5.857  1.00  0.00           H  
ATOM    723  HE  ARG A  51      91.159 -11.069  -7.800  1.00  0.00           H  
ATOM    724 1HH1 ARG A  51      93.592  -9.966  -5.518  1.00  0.00           H  
ATOM    725 2HH1 ARG A  51      94.931 -10.606  -6.444  1.00  0.00           H  
ATOM    726 1HH2 ARG A  51      92.906 -11.895  -8.993  1.00  0.00           H  
ATOM    727 2HH2 ARG A  51      94.544 -11.697  -8.411  1.00  0.00           H  
ATOM    728  N   ASP A  52      93.054  -6.194  -3.716  1.00  0.00           N  
ATOM    729  CA  ASP A  52      94.346  -5.598  -4.040  1.00  0.00           C  
ATOM    730  C   ASP A  52      95.432  -6.099  -3.098  1.00  0.00           C  
ATOM    731  O   ASP A  52      95.251  -6.109  -1.873  1.00  0.00           O  
ATOM    732  CB  ASP A  52      94.267  -4.071  -3.971  1.00  0.00           C  
ATOM    733  CG  ASP A  52      95.548  -3.390  -4.433  1.00  0.00           C  
ATOM    734  OD1 ASP A  52      95.711  -3.216  -5.617  1.00  0.00           O  
ATOM    735  OD2 ASP A  52      96.350  -3.049  -3.597  1.00  0.00           O  
ATOM    736  H   ASP A  52      92.305  -5.609  -3.374  1.00  0.00           H  
ATOM    737  HA  ASP A  52      94.610  -5.878  -5.060  1.00  0.00           H  
ATOM    738 1HB  ASP A  52      93.442  -3.721  -4.592  1.00  0.00           H  
ATOM    739 2HB  ASP A  52      94.058  -3.764  -2.945  1.00  0.00           H  
ATOM    740  N   GLU A  53      96.551  -6.546  -3.661  1.00  0.00           N  
ATOM    741  CA  GLU A  53      97.597  -7.150  -2.844  1.00  0.00           C  
ATOM    742  C   GLU A  53      98.252  -6.130  -1.901  1.00  0.00           C  
ATOM    743  O   GLU A  53      98.335  -6.373  -0.700  1.00  0.00           O  
ATOM    744  CB  GLU A  53      98.661  -7.785  -3.742  1.00  0.00           C  
ATOM    745  CG  GLU A  53      98.176  -8.988  -4.538  1.00  0.00           C  
ATOM    746  CD  GLU A  53      97.404  -8.603  -5.769  1.00  0.00           C  
ATOM    747  OE1 GLU A  53      97.269  -7.429  -6.020  1.00  0.00           O  
ATOM    748  OE2 GLU A  53      96.949  -9.483  -6.460  1.00  0.00           O  
ATOM    749  H   GLU A  53      96.688  -6.472  -4.659  1.00  0.00           H  
ATOM    750  HA  GLU A  53      97.149  -7.936  -2.234  1.00  0.00           H  
ATOM    751 1HB  GLU A  53      99.030  -7.042  -4.450  1.00  0.00           H  
ATOM    752 2HB  GLU A  53      99.507  -8.105  -3.134  1.00  0.00           H  
ATOM    753 1HG  GLU A  53      99.037  -9.585  -4.835  1.00  0.00           H  
ATOM    754 2HG  GLU A  53      97.546  -9.604  -3.897  1.00  0.00           H  
ATOM    755  N   GLU A  54      98.686  -4.938  -2.413  1.00  0.00           N  
ATOM    756  CA  GLU A  54      99.230  -3.962  -1.476  1.00  0.00           C  
ATOM    757  C   GLU A  54      98.192  -3.561  -0.435  1.00  0.00           C  
ATOM    758  O   GLU A  54      98.481  -3.525   0.761  1.00  0.00           O  
ATOM    759  CB  GLU A  54      99.723  -2.721  -2.224  1.00  0.00           C  
ATOM    760  CG  GLU A  54     100.350  -1.658  -1.334  1.00  0.00           C  
ATOM    761  CD  GLU A  54     100.856  -0.472  -2.106  1.00  0.00           C  
ATOM    762  OE1 GLU A  54     100.744  -0.478  -3.309  1.00  0.00           O  
ATOM    763  OE2 GLU A  54     101.354   0.443  -1.493  1.00  0.00           O  
ATOM    764  H   GLU A  54      98.683  -4.724  -3.400  1.00  0.00           H  
ATOM    765  HA  GLU A  54     100.082  -4.411  -0.965  1.00  0.00           H  
ATOM    766 1HB  GLU A  54     100.464  -3.015  -2.968  1.00  0.00           H  
ATOM    767 2HB  GLU A  54      98.889  -2.262  -2.756  1.00  0.00           H  
ATOM    768 1HG  GLU A  54      99.608  -1.318  -0.613  1.00  0.00           H  
ATOM    769 2HG  GLU A  54     101.176  -2.104  -0.780  1.00  0.00           H  
ATOM    770  N   ALA A  55      96.984  -3.260  -0.898  1.00  0.00           N  
ATOM    771  CA  ALA A  55      95.906  -2.862  -0.012  1.00  0.00           C  
ATOM    772  C   ALA A  55      95.605  -3.913   1.044  1.00  0.00           C  
ATOM    773  O   ALA A  55      95.442  -3.608   2.224  1.00  0.00           O  
ATOM    774  CB  ALA A  55      94.653  -2.561  -0.821  1.00  0.00           C  
ATOM    775  H   ALA A  55      96.811  -3.309  -1.892  1.00  0.00           H  
ATOM    776  HA  ALA A  55      96.216  -1.959   0.515  1.00  0.00           H  
ATOM    777 1HB  ALA A  55      93.852  -2.251  -0.150  1.00  0.00           H  
ATOM    778 2HB  ALA A  55      94.862  -1.760  -1.531  1.00  0.00           H  
ATOM    779 3HB  ALA A  55      94.347  -3.454  -1.363  1.00  0.00           H  
ATOM    780  N   ALA A  56      95.500  -5.149   0.611  1.00  0.00           N  
ATOM    781  CA  ALA A  56      95.215  -6.249   1.512  1.00  0.00           C  
ATOM    782  C   ALA A  56      96.304  -6.443   2.554  1.00  0.00           C  
ATOM    783  O   ALA A  56      96.034  -6.716   3.722  1.00  0.00           O  
ATOM    784  CB  ALA A  56      95.017  -7.532   0.718  1.00  0.00           C  
ATOM    785  H   ALA A  56      95.679  -5.362  -0.328  1.00  0.00           H  
ATOM    786  HA  ALA A  56      94.296  -6.017   2.050  1.00  0.00           H  
ATOM    787 1HB  ALA A  56      94.790  -8.351   1.401  1.00  0.00           H  
ATOM    788 2HB  ALA A  56      94.190  -7.403   0.019  1.00  0.00           H  
ATOM    789 3HB  ALA A  56      95.926  -7.762   0.165  1.00  0.00           H  
ATOM    790  N   GLU A  57      97.540  -6.332   2.121  1.00  0.00           N  
ATOM    791  CA  GLU A  57      98.673  -6.421   3.022  1.00  0.00           C  
ATOM    792  C   GLU A  57      98.675  -5.315   4.064  1.00  0.00           C  
ATOM    793  O   GLU A  57      98.991  -5.533   5.232  1.00  0.00           O  
ATOM    794  CB  GLU A  57      99.979  -6.378   2.225  1.00  0.00           C  
ATOM    795  CG  GLU A  57     101.236  -6.532   3.070  1.00  0.00           C  
ATOM    796  CD  GLU A  57     102.494  -6.560   2.247  1.00  0.00           C  
ATOM    797  OE1 GLU A  57     102.437  -7.000   1.124  1.00  0.00           O  
ATOM    798  OE2 GLU A  57     103.513  -6.141   2.742  1.00  0.00           O  
ATOM    799  H   GLU A  57      97.718  -6.119   1.182  1.00  0.00           H  
ATOM    800  HA  GLU A  57      98.616  -7.370   3.556  1.00  0.00           H  
ATOM    801 1HB  GLU A  57      99.977  -7.174   1.480  1.00  0.00           H  
ATOM    802 2HB  GLU A  57     100.048  -5.430   1.691  1.00  0.00           H  
ATOM    803 1HG  GLU A  57     101.293  -5.700   3.772  1.00  0.00           H  
ATOM    804 2HG  GLU A  57     101.163  -7.453   3.646  1.00  0.00           H  
ATOM    805  N   LEU A  58      98.351  -4.117   3.631  1.00  0.00           N  
ATOM    806  CA  LEU A  58      98.242  -2.986   4.532  1.00  0.00           C  
ATOM    807  C   LEU A  58      97.152  -3.176   5.574  1.00  0.00           C  
ATOM    808  O   LEU A  58      97.312  -2.827   6.742  1.00  0.00           O  
ATOM    809  CB  LEU A  58      97.965  -1.708   3.730  1.00  0.00           C  
ATOM    810  CG  LEU A  58      99.123  -1.207   2.858  1.00  0.00           C  
ATOM    811  CD1 LEU A  58      98.643  -0.051   1.990  1.00  0.00           C  
ATOM    812  CD2 LEU A  58     100.281  -0.778   3.747  1.00  0.00           C  
ATOM    813  H   LEU A  58      98.110  -3.979   2.692  1.00  0.00           H  
ATOM    814  HA  LEU A  58      99.187  -2.874   5.062  1.00  0.00           H  
ATOM    815 1HB  LEU A  58      97.112  -1.886   3.077  1.00  0.00           H  
ATOM    816 2HB  LEU A  58      97.705  -0.911   4.426  1.00  0.00           H  
ATOM    817  HG  LEU A  58      99.452  -2.007   2.194  1.00  0.00           H  
ATOM    818 1HD1 LEU A  58      99.465   0.305   1.370  1.00  0.00           H  
ATOM    819 2HD1 LEU A  58      97.828  -0.391   1.350  1.00  0.00           H  
ATOM    820 3HD1 LEU A  58      98.291   0.760   2.627  1.00  0.00           H  
ATOM    821 1HD2 LEU A  58     101.104  -0.422   3.127  1.00  0.00           H  
ATOM    822 2HD2 LEU A  58      99.953   0.023   4.410  1.00  0.00           H  
ATOM    823 3HD2 LEU A  58     100.616  -1.627   4.343  1.00  0.00           H  
ATOM    824  N   LEU A  59      96.029  -3.703   5.141  1.00  0.00           N  
ATOM    825  CA  LEU A  59      94.934  -4.007   6.042  1.00  0.00           C  
ATOM    826  C   LEU A  59      95.311  -5.047   7.084  1.00  0.00           C  
ATOM    827  O   LEU A  59      94.939  -4.950   8.252  1.00  0.00           O  
ATOM    828  CB  LEU A  59      93.724  -4.502   5.240  1.00  0.00           C  
ATOM    829  CG  LEU A  59      92.450  -4.766   6.053  1.00  0.00           C  
ATOM    830  CD1 LEU A  59      91.231  -4.610   5.153  1.00  0.00           C  
ATOM    831  CD2 LEU A  59      92.511  -6.162   6.653  1.00  0.00           C  
ATOM    832  H   LEU A  59      95.934  -3.964   4.202  1.00  0.00           H  
ATOM    833  HA  LEU A  59      94.659  -3.096   6.572  1.00  0.00           H  
ATOM    834 1HB  LEU A  59      93.484  -3.760   4.480  1.00  0.00           H  
ATOM    835 2HB  LEU A  59      93.995  -5.431   4.739  1.00  0.00           H  
ATOM    836  HG  LEU A  59      92.370  -4.030   6.853  1.00  0.00           H  
ATOM    837 1HD1 LEU A  59      90.326  -4.797   5.731  1.00  0.00           H  
ATOM    838 2HD1 LEU A  59      91.202  -3.596   4.753  1.00  0.00           H  
ATOM    839 3HD1 LEU A  59      91.292  -5.323   4.332  1.00  0.00           H  
ATOM    840 1HD2 LEU A  59      91.605  -6.350   7.232  1.00  0.00           H  
ATOM    841 2HD2 LEU A  59      92.589  -6.899   5.854  1.00  0.00           H  
ATOM    842 3HD2 LEU A  59      93.381  -6.241   7.306  1.00  0.00           H  
ATOM    843  N   ARG A  60      96.024  -6.062   6.651  1.00  0.00           N  
ATOM    844  CA  ARG A  60      96.514  -7.088   7.552  1.00  0.00           C  
ATOM    845  C   ARG A  60      97.473  -6.536   8.594  1.00  0.00           C  
ATOM    846  O   ARG A  60      97.442  -6.919   9.762  1.00  0.00           O  
ATOM    847  CB  ARG A  60      97.212  -8.187   6.765  1.00  0.00           C  
ATOM    848  CG  ARG A  60      97.566  -9.426   7.573  1.00  0.00           C  
ATOM    849  CD  ARG A  60      98.941  -9.345   8.129  1.00  0.00           C  
ATOM    850  NE  ARG A  60      99.293 -10.537   8.883  1.00  0.00           N  
ATOM    851  CZ  ARG A  60     100.422 -10.681   9.605  1.00  0.00           C  
ATOM    852  NH1 ARG A  60     101.295  -9.700   9.661  1.00  0.00           N  
ATOM    853  NH2 ARG A  60     100.650 -11.808  10.257  1.00  0.00           N  
ATOM    854  H   ARG A  60      96.298  -6.110   5.712  1.00  0.00           H  
ATOM    855  HA  ARG A  60      95.663  -7.520   8.080  1.00  0.00           H  
ATOM    856 1HB  ARG A  60      96.577  -8.503   5.940  1.00  0.00           H  
ATOM    857 2HB  ARG A  60      98.136  -7.798   6.337  1.00  0.00           H  
ATOM    858 1HG  ARG A  60      96.867  -9.531   8.403  1.00  0.00           H  
ATOM    859 2HG  ARG A  60      97.506 -10.307   6.934  1.00  0.00           H  
ATOM    860 1HD  ARG A  60      99.657  -9.233   7.315  1.00  0.00           H  
ATOM    861 2HD  ARG A  60      99.014  -8.486   8.796  1.00  0.00           H  
ATOM    862  HE  ARG A  60      98.645 -11.314   8.864  1.00  0.00           H  
ATOM    863 1HH1 ARG A  60     101.121  -8.839   9.163  1.00  0.00           H  
ATOM    864 2HH1 ARG A  60     102.141  -9.808  10.202  1.00  0.00           H  
ATOM    865 1HH2 ARG A  60      99.978 -12.562  10.213  1.00  0.00           H  
ATOM    866 2HH2 ARG A  60     101.495 -11.915  10.797  1.00  0.00           H  
ATOM    867  N   GLU A  61      98.348  -5.657   8.161  1.00  0.00           N  
ATOM    868  CA  GLU A  61      99.274  -4.997   9.062  1.00  0.00           C  
ATOM    869  C   GLU A  61      98.564  -4.148  10.104  1.00  0.00           C  
ATOM    870  O   GLU A  61      98.946  -4.112  11.272  1.00  0.00           O  
ATOM    871  CB  GLU A  61     100.247  -4.125   8.265  1.00  0.00           C  
ATOM    872  CG  GLU A  61     101.309  -3.435   9.110  1.00  0.00           C  
ATOM    873  CD  GLU A  61     102.291  -2.649   8.287  1.00  0.00           C  
ATOM    874  OE1 GLU A  61     102.169  -2.654   7.085  1.00  0.00           O  
ATOM    875  OE2 GLU A  61     103.165  -2.043   8.860  1.00  0.00           O  
ATOM    876  H   GLU A  61      98.348  -5.379   7.222  1.00  0.00           H  
ATOM    877  HA  GLU A  61      99.841  -5.760   9.596  1.00  0.00           H  
ATOM    878 1HB  GLU A  61     100.757  -4.736   7.520  1.00  0.00           H  
ATOM    879 2HB  GLU A  61      99.691  -3.354   7.732  1.00  0.00           H  
ATOM    880 1HG  GLU A  61     100.819  -2.761   9.812  1.00  0.00           H  
ATOM    881 2HG  GLU A  61     101.846  -4.188   9.686  1.00  0.00           H  
ATOM    882  N   LEU A  62      97.546  -3.439   9.671  1.00  0.00           N  
ATOM    883  CA  LEU A  62      96.735  -2.642  10.572  1.00  0.00           C  
ATOM    884  C   LEU A  62      96.023  -3.489  11.614  1.00  0.00           C  
ATOM    885  O   LEU A  62      95.921  -3.118  12.782  1.00  0.00           O  
ATOM    886  CB  LEU A  62      95.701  -1.842   9.770  1.00  0.00           C  
ATOM    887  CG  LEU A  62      94.782  -0.929  10.593  1.00  0.00           C  
ATOM    888  CD1 LEU A  62      95.623   0.095  11.343  1.00  0.00           C  
ATOM    889  CD2 LEU A  62      93.785  -0.247   9.669  1.00  0.00           C  
ATOM    890  H   LEU A  62      97.272  -3.487   8.732  1.00  0.00           H  
ATOM    891  HA  LEU A  62      97.387  -1.948  11.101  1.00  0.00           H  
ATOM    892 1HB  LEU A  62      96.227  -1.218   9.049  1.00  0.00           H  
ATOM    893 2HB  LEU A  62      95.069  -2.541   9.222  1.00  0.00           H  
ATOM    894  HG  LEU A  62      94.245  -1.525  11.331  1.00  0.00           H  
ATOM    895 1HD1 LEU A  62      94.970   0.743  11.928  1.00  0.00           H  
ATOM    896 2HD1 LEU A  62      96.314  -0.420  12.011  1.00  0.00           H  
ATOM    897 3HD1 LEU A  62      96.186   0.696  10.630  1.00  0.00           H  
ATOM    898 1HD2 LEU A  62      93.131   0.401  10.254  1.00  0.00           H  
ATOM    899 2HD2 LEU A  62      94.321   0.350   8.931  1.00  0.00           H  
ATOM    900 3HD2 LEU A  62      93.186  -1.002   9.159  1.00  0.00           H  
ATOM    901  N   GLY A  63      95.501  -4.614  11.181  1.00  0.00           N  
ATOM    902  CA  GLY A  63      94.857  -5.551  12.082  1.00  0.00           C  
ATOM    903  C   GLY A  63      95.814  -6.105  13.124  1.00  0.00           C  
ATOM    904  O   GLY A  63      95.467  -6.270  14.292  1.00  0.00           O  
ATOM    905  H   GLY A  63      95.596  -4.875  10.242  1.00  0.00           H  
ATOM    906 1HA  GLY A  63      94.027  -5.057  12.588  1.00  0.00           H  
ATOM    907 2HA  GLY A  63      94.438  -6.377  11.509  1.00  0.00           H  
ATOM    908  N   GLU A  64      97.013  -6.424  12.691  1.00  0.00           N  
ATOM    909  CA  GLU A  64      98.048  -6.895  13.592  1.00  0.00           C  
ATOM    910  C   GLU A  64      98.428  -5.856  14.634  1.00  0.00           C  
ATOM    911  O   GLU A  64      98.650  -6.169  15.802  1.00  0.00           O  
ATOM    912  CB  GLU A  64      99.290  -7.301  12.795  1.00  0.00           C  
ATOM    913  CG  GLU A  64     100.419  -7.874  13.639  1.00  0.00           C  
ATOM    914  CD  GLU A  64     101.591  -8.330  12.816  1.00  0.00           C  
ATOM    915  OE1 GLU A  64     101.526  -8.227  11.615  1.00  0.00           O  
ATOM    916  OE2 GLU A  64     102.554  -8.783  13.390  1.00  0.00           O  
ATOM    917  H   GLU A  64      97.254  -6.285  11.752  1.00  0.00           H  
ATOM    918  HA  GLU A  64      97.671  -7.768  14.126  1.00  0.00           H  
ATOM    919 1HB  GLU A  64      99.016  -8.048  12.050  1.00  0.00           H  
ATOM    920 2HB  GLU A  64      99.679  -6.434  12.261  1.00  0.00           H  
ATOM    921 1HG  GLU A  64     100.757  -7.113  14.341  1.00  0.00           H  
ATOM    922 2HG  GLU A  64     100.036  -8.716  14.216  1.00  0.00           H  
ATOM    923  N   PHE A  65      98.533  -4.620  14.201  1.00  0.00           N  
ATOM    924  CA  PHE A  65      98.817  -3.519  15.102  1.00  0.00           C  
ATOM    925  C   PHE A  65      97.728  -3.326  16.144  1.00  0.00           C  
ATOM    926  O   PHE A  65      97.998  -3.053  17.312  1.00  0.00           O  
ATOM    927  CB  PHE A  65      98.995  -2.224  14.307  1.00  0.00           C  
ATOM    928  CG  PHE A  65      99.336  -1.033  15.157  1.00  0.00           C  
ATOM    929  CD1 PHE A  65     100.625  -0.853  15.638  1.00  0.00           C  
ATOM    930  CD2 PHE A  65      98.370  -0.092  15.478  1.00  0.00           C  
ATOM    931  CE1 PHE A  65     100.940   0.242  16.420  1.00  0.00           C  
ATOM    932  CE2 PHE A  65      98.682   1.004  16.259  1.00  0.00           C  
ATOM    933  CZ  PHE A  65      99.969   1.171  16.731  1.00  0.00           C  
ATOM    934  H   PHE A  65      98.354  -4.407  13.262  1.00  0.00           H  
ATOM    935  HA  PHE A  65      99.744  -3.737  15.634  1.00  0.00           H  
ATOM    936 1HB  PHE A  65      99.788  -2.355  13.572  1.00  0.00           H  
ATOM    937 2HB  PHE A  65      98.078  -2.002  13.763  1.00  0.00           H  
ATOM    938  HD1 PHE A  65     101.393  -1.586  15.392  1.00  0.00           H  
ATOM    939  HD2 PHE A  65      97.354  -0.224  15.106  1.00  0.00           H  
ATOM    940  HE1 PHE A  65     101.956   0.372  16.792  1.00  0.00           H  
ATOM    941  HE2 PHE A  65      97.913   1.737  16.503  1.00  0.00           H  
ATOM    942  HZ  PHE A  65     100.216   2.033  17.348  1.00  0.00           H  
ATOM    943  N   ALA A  66      96.492  -3.437  15.711  1.00  0.00           N  
ATOM    944  CA  ALA A  66      95.359  -3.348  16.612  1.00  0.00           C  
ATOM    945  C   ALA A  66      95.358  -4.454  17.654  1.00  0.00           C  
ATOM    946  O   ALA A  66      95.042  -4.236  18.822  1.00  0.00           O  
ATOM    947  CB  ALA A  66      94.061  -3.377  15.818  1.00  0.00           C  
ATOM    948  H   ALA A  66      96.314  -3.650  14.772  1.00  0.00           H  
ATOM    949  HA  ALA A  66      95.427  -2.402  17.150  1.00  0.00           H  
ATOM    950 1HB  ALA A  66      93.215  -3.297  16.501  1.00  0.00           H  
ATOM    951 2HB  ALA A  66      94.043  -2.540  15.119  1.00  0.00           H  
ATOM    952 3HB  ALA A  66      93.994  -4.312  15.265  1.00  0.00           H  
ATOM    953  N   LEU A  67      95.682  -5.652  17.221  1.00  0.00           N  
ATOM    954  CA  LEU A  67      95.791  -6.783  18.122  1.00  0.00           C  
ATOM    955  C   LEU A  67      96.880  -6.593  19.164  1.00  0.00           C  
ATOM    956  O   LEU A  67      96.720  -6.942  20.332  1.00  0.00           O  
ATOM    957  CB  LEU A  67      96.068  -8.061  17.320  1.00  0.00           C  
ATOM    958  CG  LEU A  67      94.911  -8.563  16.447  1.00  0.00           C  
ATOM    959  CD1 LEU A  67      95.392  -9.718  15.580  1.00  0.00           C  
ATOM    960  CD2 LEU A  67      93.754  -8.992  17.337  1.00  0.00           C  
ATOM    961  H   LEU A  67      95.922  -5.790  16.282  1.00  0.00           H  
ATOM    962  HA  LEU A  67      94.846  -6.895  18.652  1.00  0.00           H  
ATOM    963 1HB  LEU A  67      96.922  -7.883  16.668  1.00  0.00           H  
ATOM    964 2HB  LEU A  67      96.329  -8.858  18.016  1.00  0.00           H  
ATOM    965  HG  LEU A  67      94.582  -7.763  15.784  1.00  0.00           H  
ATOM    966 1HD1 LEU A  67      94.570 -10.075  14.960  1.00  0.00           H  
ATOM    967 2HD1 LEU A  67      96.207  -9.378  14.941  1.00  0.00           H  
ATOM    968 3HD1 LEU A  67      95.744 -10.529  16.217  1.00  0.00           H  
ATOM    969 1HD2 LEU A  67      92.930  -9.348  16.716  1.00  0.00           H  
ATOM    970 2HD2 LEU A  67      94.081  -9.793  17.999  1.00  0.00           H  
ATOM    971 3HD2 LEU A  67      93.418  -8.143  17.932  1.00  0.00           H  
ATOM    972  N   GLU A  68      98.004  -6.066  18.731  1.00  0.00           N  
ATOM    973  CA  GLU A  68      99.099  -5.762  19.632  1.00  0.00           C  
ATOM    974  C   GLU A  68      98.722  -4.722  20.674  1.00  0.00           C  
ATOM    975  O   GLU A  68      99.094  -4.819  21.842  1.00  0.00           O  
ATOM    976  CB  GLU A  68     100.311  -5.275  18.835  1.00  0.00           C  
ATOM    977  CG  GLU A  68     101.545  -4.989  19.680  1.00  0.00           C  
ATOM    978  CD  GLU A  68     102.737  -4.585  18.857  1.00  0.00           C  
ATOM    979  OE1 GLU A  68     102.620  -4.547  17.656  1.00  0.00           O  
ATOM    980  OE2 GLU A  68     103.765  -4.313  19.431  1.00  0.00           O  
ATOM    981  H   GLU A  68      98.098  -5.804  17.792  1.00  0.00           H  
ATOM    982  HA  GLU A  68      99.371  -6.673  20.166  1.00  0.00           H  
ATOM    983 1HB  GLU A  68     100.582  -6.023  18.090  1.00  0.00           H  
ATOM    984 2HB  GLU A  68     100.052  -4.360  18.302  1.00  0.00           H  
ATOM    985 1HG  GLU A  68     101.314  -4.188  20.382  1.00  0.00           H  
ATOM    986 2HG  GLU A  68     101.792  -5.879  20.256  1.00  0.00           H  
ATOM    987  N   LYS A  69      98.008  -3.707  20.241  1.00  0.00           N  
ATOM    988  CA  LYS A  69      97.519  -2.681  21.142  1.00  0.00           C  
ATOM    989  C   LYS A  69      96.560  -3.233  22.184  1.00  0.00           C  
ATOM    990  O   LYS A  69      96.591  -2.850  23.352  1.00  0.00           O  
ATOM    991  CB  LYS A  69      96.838  -1.566  20.347  1.00  0.00           C  
ATOM    992  CG  LYS A  69      97.783  -0.739  19.486  1.00  0.00           C  
ATOM    993  CD  LYS A  69      98.746   0.070  20.342  1.00  0.00           C  
ATOM    994  CE  LYS A  69      98.035   1.217  21.043  1.00  0.00           C  
ATOM    995  NZ  LYS A  69      98.980   2.073  21.810  1.00  0.00           N  
ATOM    996  H   LYS A  69      97.734  -3.659  19.302  1.00  0.00           H  
ATOM    997  HA  LYS A  69      98.372  -2.268  21.680  1.00  0.00           H  
ATOM    998 1HB  LYS A  69      96.079  -1.996  19.693  1.00  0.00           H  
ATOM    999 2HB  LYS A  69      96.331  -0.887  21.034  1.00  0.00           H  
ATOM   1000 1HG  LYS A  69      98.356  -1.402  18.836  1.00  0.00           H  
ATOM   1001 2HG  LYS A  69      97.205  -0.058  18.862  1.00  0.00           H  
ATOM   1002 1HD  LYS A  69      99.199  -0.579  21.093  1.00  0.00           H  
ATOM   1003 2HD  LYS A  69      99.538   0.476  19.713  1.00  0.00           H  
ATOM   1004 1HE  LYS A  69      97.523   1.834  20.305  1.00  0.00           H  
ATOM   1005 2HE  LYS A  69      97.288   0.818  21.729  1.00  0.00           H  
ATOM   1006 1HZ  LYS A  69      98.470   2.820  22.259  1.00  0.00           H  
ATOM   1007 2HZ  LYS A  69      99.447   1.515  22.511  1.00  0.00           H  
ATOM   1008 3HZ  LYS A  69      99.666   2.465  21.181  1.00  0.00           H  
ATOM   1009  N   LEU A  70      95.684  -4.112  21.751  1.00  0.00           N  
ATOM   1010  CA  LEU A  70      94.759  -4.772  22.652  1.00  0.00           C  
ATOM   1011  C   LEU A  70      95.469  -5.621  23.694  1.00  0.00           C  
ATOM   1012  O   LEU A  70      95.087  -5.657  24.862  1.00  0.00           O  
ATOM   1013  CB  LEU A  70      93.791  -5.650  21.850  1.00  0.00           C  
ATOM   1014  CG  LEU A  70      92.777  -4.899  20.978  1.00  0.00           C  
ATOM   1015  CD1 LEU A  70      92.017  -5.893  20.110  1.00  0.00           C  
ATOM   1016  CD2 LEU A  70      91.827  -4.111  21.867  1.00  0.00           C  
ATOM   1017  H   LEU A  70      95.685  -4.390  20.812  1.00  0.00           H  
ATOM   1018  HA  LEU A  70      94.189  -4.010  23.182  1.00  0.00           H  
ATOM   1019 1HB  LEU A  70      94.371  -6.301  21.197  1.00  0.00           H  
ATOM   1020 2HB  LEU A  70      93.230  -6.275  22.546  1.00  0.00           H  
ATOM   1021  HG  LEU A  70      93.306  -4.213  20.314  1.00  0.00           H  
ATOM   1022 1HD1 LEU A  70      91.297  -5.358  19.490  1.00  0.00           H  
ATOM   1023 2HD1 LEU A  70      92.719  -6.428  19.470  1.00  0.00           H  
ATOM   1024 3HD1 LEU A  70      91.491  -6.603  20.747  1.00  0.00           H  
ATOM   1025 1HD2 LEU A  70      91.107  -3.576  21.247  1.00  0.00           H  
ATOM   1026 2HD2 LEU A  70      91.297  -4.795  22.530  1.00  0.00           H  
ATOM   1027 3HD2 LEU A  70      92.395  -3.396  22.463  1.00  0.00           H  
ATOM   1028  N   VAL A  71      96.487  -6.330  23.261  1.00  0.00           N  
ATOM   1029  CA  VAL A  71      97.298  -7.127  24.162  1.00  0.00           C  
ATOM   1030  C   VAL A  71      98.010  -6.280  25.204  1.00  0.00           C  
ATOM   1031  O   VAL A  71      98.112  -6.651  26.372  1.00  0.00           O  
ATOM   1032  CB  VAL A  71      98.344  -7.924  23.360  1.00  0.00           C  
ATOM   1033  CG1 VAL A  71      99.327  -8.607  24.298  1.00  0.00           C  
ATOM   1034  CG2 VAL A  71      97.647  -8.944  22.472  1.00  0.00           C  
ATOM   1035  H   VAL A  71      96.761  -6.282  22.322  1.00  0.00           H  
ATOM   1036  HA  VAL A  71      96.646  -7.827  24.687  1.00  0.00           H  
ATOM   1037  HB  VAL A  71      98.917  -7.234  22.741  1.00  0.00           H  
ATOM   1038 1HG1 VAL A  71     100.059  -9.166  23.714  1.00  0.00           H  
ATOM   1039 2HG1 VAL A  71      99.840  -7.856  24.898  1.00  0.00           H  
ATOM   1040 3HG1 VAL A  71      98.789  -9.292  24.954  1.00  0.00           H  
ATOM   1041 1HG2 VAL A  71      98.393  -9.504  21.907  1.00  0.00           H  
ATOM   1042 2HG2 VAL A  71      97.070  -9.631  23.091  1.00  0.00           H  
ATOM   1043 3HG2 VAL A  71      96.980  -8.430  21.781  1.00  0.00           H  
ATOM   1044  N   GLU A  72      98.532  -5.155  24.771  1.00  0.00           N  
ATOM   1045  CA  GLU A  72      99.176  -4.218  25.672  1.00  0.00           C  
ATOM   1046  C   GLU A  72      98.218  -3.663  26.714  1.00  0.00           C  
ATOM   1047  O   GLU A  72      98.565  -3.499  27.882  1.00  0.00           O  
ATOM   1048  CB  GLU A  72      99.792  -3.066  24.875  1.00  0.00           C  
ATOM   1049  CG  GLU A  72     100.554  -2.054  25.719  1.00  0.00           C  
ATOM   1050  CD  GLU A  72     101.208  -0.979  24.896  1.00  0.00           C  
ATOM   1051  OE1 GLU A  72     101.094  -1.026  23.695  1.00  0.00           O  
ATOM   1052  OE2 GLU A  72     101.821  -0.110  25.470  1.00  0.00           O  
ATOM   1053  H   GLU A  72      98.437  -4.894  23.832  1.00  0.00           H  
ATOM   1054  HA  GLU A  72      99.969  -4.742  26.206  1.00  0.00           H  
ATOM   1055 1HB  GLU A  72     100.480  -3.466  24.130  1.00  0.00           H  
ATOM   1056 2HB  GLU A  72      99.006  -2.532  24.341  1.00  0.00           H  
ATOM   1057 1HG  GLU A  72      99.863  -1.588  26.421  1.00  0.00           H  
ATOM   1058 2HG  GLU A  72     101.315  -2.578  26.296  1.00  0.00           H  
ATOM   1059  N   ALA A  73      97.019  -3.345  26.281  1.00  0.00           N  
ATOM   1060  CA  ALA A  73      95.985  -2.874  27.182  1.00  0.00           C  
ATOM   1061  C   ALA A  73      95.605  -3.913  28.224  1.00  0.00           C  
ATOM   1062  O   ALA A  73      95.383  -3.599  29.392  1.00  0.00           O  
ATOM   1063  CB  ALA A  73      94.756  -2.456  26.388  1.00  0.00           C  
ATOM   1064  H   ALA A  73      96.779  -3.484  25.342  1.00  0.00           H  
ATOM   1065  HA  ALA A  73      96.373  -2.009  27.720  1.00  0.00           H  
ATOM   1066 1HB  ALA A  73      93.988  -2.092  27.071  1.00  0.00           H  
ATOM   1067 2HB  ALA A  73      95.026  -1.664  25.689  1.00  0.00           H  
ATOM   1068 3HB  ALA A  73      94.372  -3.312  25.835  1.00  0.00           H  
ATOM   1069  N   ALA A  74      95.500  -5.149  27.791  1.00  0.00           N  
ATOM   1070  CA  ALA A  74      95.215  -6.249  28.692  1.00  0.00           C  
ATOM   1071  C   ALA A  74      96.304  -6.443  29.734  1.00  0.00           C  
ATOM   1072  O   ALA A  74      96.034  -6.716  30.902  1.00  0.00           O  
ATOM   1073  CB  ALA A  74      95.017  -7.532  27.898  1.00  0.00           C  
ATOM   1074  H   ALA A  74      95.679  -5.362  26.852  1.00  0.00           H  
ATOM   1075  HA  ALA A  74      94.292  -6.026  29.229  1.00  0.00           H  
ATOM   1076 1HB  ALA A  74      94.790  -8.351  28.581  1.00  0.00           H  
ATOM   1077 2HB  ALA A  74      94.190  -7.403  27.199  1.00  0.00           H  
ATOM   1078 3HB  ALA A  74      95.926  -7.762  27.345  1.00  0.00           H  
ATOM   1079  N   GLU A  75      97.540  -6.332  29.301  1.00  0.00           N  
ATOM   1080  CA  GLU A  75      98.673  -6.421  30.202  1.00  0.00           C  
ATOM   1081  C   GLU A  75      98.675  -5.315  31.244  1.00  0.00           C  
ATOM   1082  O   GLU A  75      98.991  -5.533  32.412  1.00  0.00           O  
ATOM   1083  CB  GLU A  75      99.979  -6.378  29.405  1.00  0.00           C  
ATOM   1084  CG  GLU A  75     100.245  -7.620  28.566  1.00  0.00           C  
ATOM   1085  CD  GLU A  75     101.498  -7.512  27.743  1.00  0.00           C  
ATOM   1086  OE1 GLU A  75     102.089  -6.459  27.730  1.00  0.00           O  
ATOM   1087  OE2 GLU A  75     101.864  -8.484  27.125  1.00  0.00           O  
ATOM   1088  H   GLU A  75      97.718  -6.119  28.362  1.00  0.00           H  
ATOM   1089  HA  GLU A  75      98.613  -7.367  30.742  1.00  0.00           H  
ATOM   1090 1HB  GLU A  75      99.968  -5.518  28.736  1.00  0.00           H  
ATOM   1091 2HB  GLU A  75     100.818  -6.250  30.089  1.00  0.00           H  
ATOM   1092 1HG  GLU A  75     100.332  -8.481  29.229  1.00  0.00           H  
ATOM   1093 2HG  GLU A  75      99.395  -7.788  27.906  1.00  0.00           H  
ATOM   1094  N   LEU A  76      98.292  -4.113  30.797  1.00  0.00           N  
ATOM   1095  CA  LEU A  76      98.296  -2.902  31.620  1.00  0.00           C  
ATOM   1096  C   LEU A  76      97.171  -2.852  32.651  1.00  0.00           C  
ATOM   1097  O   LEU A  76      97.196  -2.027  33.565  1.00  0.00           O  
ATOM   1098  CB  LEU A  76      98.199  -1.667  30.715  1.00  0.00           C  
ATOM   1099  CG  LEU A  76      99.400  -1.424  29.791  1.00  0.00           C  
ATOM   1100  CD1 LEU A  76      99.104  -0.246  28.873  1.00  0.00           C  
ATOM   1101  CD2 LEU A  76     100.642  -1.165  30.631  1.00  0.00           C  
ATOM   1102  H   LEU A  76      98.017  -4.031  29.829  1.00  0.00           H  
ATOM   1103  HA  LEU A  76      99.232  -2.865  32.175  1.00  0.00           H  
ATOM   1104 1HB  LEU A  76      97.314  -1.765  30.089  1.00  0.00           H  
ATOM   1105 2HB  LEU A  76      98.080  -0.785  31.343  1.00  0.00           H  
ATOM   1106  HG  LEU A  76      99.561  -2.302  29.165  1.00  0.00           H  
ATOM   1107 1HD1 LEU A  76      99.957  -0.073  28.216  1.00  0.00           H  
ATOM   1108 2HD1 LEU A  76      98.222  -0.467  28.271  1.00  0.00           H  
ATOM   1109 3HD1 LEU A  76      98.921   0.645  29.472  1.00  0.00           H  
ATOM   1110 1HD2 LEU A  76     101.495  -0.993  29.974  1.00  0.00           H  
ATOM   1111 2HD2 LEU A  76     100.482  -0.286  31.256  1.00  0.00           H  
ATOM   1112 3HD2 LEU A  76     100.840  -2.029  31.264  1.00  0.00           H  
ATOM   1113  N   LEU A  77      96.176  -3.714  32.492  1.00  0.00           N  
ATOM   1114  CA  LEU A  77      95.032  -3.745  33.400  1.00  0.00           C  
ATOM   1115  C   LEU A  77      95.221  -4.819  34.459  1.00  0.00           C  
ATOM   1116  O   LEU A  77      95.873  -5.833  34.211  1.00  0.00           O  
ATOM   1117  CB  LEU A  77      93.736  -4.005  32.622  1.00  0.00           C  
ATOM   1118  CG  LEU A  77      93.387  -2.969  31.546  1.00  0.00           C  
ATOM   1119  CD1 LEU A  77      92.131  -3.408  30.806  1.00  0.00           C  
ATOM   1120  CD2 LEU A  77      93.191  -1.608  32.196  1.00  0.00           C  
ATOM   1121  H   LEU A  77      96.213  -4.370  31.724  1.00  0.00           H  
ATOM   1122  HA  LEU A  77      94.951  -2.773  33.887  1.00  0.00           H  
ATOM   1123 1HB  LEU A  77      93.812  -4.976  32.135  1.00  0.00           H  
ATOM   1124 2HB  LEU A  77      92.907  -4.040  33.329  1.00  0.00           H  
ATOM   1125  HG  LEU A  77      94.198  -2.911  30.820  1.00  0.00           H  
ATOM   1126 1HD1 LEU A  77      91.883  -2.672  30.041  1.00  0.00           H  
ATOM   1127 2HD1 LEU A  77      92.305  -4.376  30.335  1.00  0.00           H  
ATOM   1128 3HD1 LEU A  77      91.304  -3.491  31.511  1.00  0.00           H  
ATOM   1129 1HD2 LEU A  77      92.943  -0.871  31.431  1.00  0.00           H  
ATOM   1130 2HD2 LEU A  77      92.379  -1.664  32.921  1.00  0.00           H  
ATOM   1131 3HD2 LEU A  77      94.109  -1.310  32.702  1.00  0.00           H  
ATOM   1132  N   PRO A  78      94.667  -4.594  35.646  1.00  0.00           N  
ATOM   1133  CA  PRO A  78      94.846  -5.551  36.726  1.00  0.00           C  
ATOM   1134  C   PRO A  78      94.059  -6.815  36.425  1.00  0.00           C  
ATOM   1135  O   PRO A  78      92.943  -7.003  36.909  1.00  0.00           O  
ATOM   1136  CB  PRO A  78      94.296  -4.812  37.950  1.00  0.00           C  
ATOM   1137  CG  PRO A  78      94.349  -3.374  37.563  1.00  0.00           C  
ATOM   1138  CD  PRO A  78      94.055  -3.372  36.087  1.00  0.00           C  
ATOM   1139  HA  PRO A  78      95.907  -5.789  36.805  1.00  0.00           H  
ATOM   1140 1HB  PRO A  78      93.275  -5.157  38.170  1.00  0.00           H  
ATOM   1141 2HB  PRO A  78      94.909  -5.040  38.834  1.00  0.00           H  
ATOM   1142 1HG  PRO A  78      93.613  -2.797  38.143  1.00  0.00           H  
ATOM   1143 2HG  PRO A  78      95.338  -2.953  37.799  1.00  0.00           H  
ATOM   1144 1HD  PRO A  78      92.966  -3.368  35.929  1.00  0.00           H  
ATOM   1145 2HD  PRO A  78      94.518  -2.489  35.621  1.00  0.00           H  
ATOM   1146  N   ILE A  79      94.670  -7.687  35.632  1.00  0.00           N  
ATOM   1147  CA  ILE A  79      94.089  -8.973  35.279  1.00  0.00           C  
ATOM   1148  C   ILE A  79      95.084 -10.084  35.572  1.00  0.00           C  
ATOM   1149  O   ILE A  79      96.274  -9.950  35.286  1.00  0.00           O  
ATOM   1150  CB  ILE A  79      93.681  -9.014  33.795  1.00  0.00           C  
ATOM   1151  CG1 ILE A  79      94.894  -8.747  32.900  1.00  0.00           C  
ATOM   1152  CG2 ILE A  79      92.578  -8.003  33.519  1.00  0.00           C  
ATOM   1153  CD1 ILE A  79      94.624  -8.957  31.428  1.00  0.00           C  
ATOM   1154  H   ILE A  79      95.581  -7.453  35.267  1.00  0.00           H  
ATOM   1155  HA  ILE A  79      93.189  -9.122  35.876  1.00  0.00           H  
ATOM   1156  HB  ILE A  79      93.318 -10.011  33.545  1.00  0.00           H  
ATOM   1157 1HG1 ILE A  79      95.232  -7.721  33.042  1.00  0.00           H  
ATOM   1158 2HG1 ILE A  79      95.714  -9.403  33.193  1.00  0.00           H  
ATOM   1159 1HG2 ILE A  79      92.302  -8.045  32.465  1.00  0.00           H  
ATOM   1160 2HG2 ILE A  79      91.709  -8.238  34.131  1.00  0.00           H  
ATOM   1161 3HG2 ILE A  79      92.934  -7.002  33.761  1.00  0.00           H  
ATOM   1162 1HD1 ILE A  79      95.531  -8.749  30.858  1.00  0.00           H  
ATOM   1163 2HD1 ILE A  79      94.318  -9.990  31.257  1.00  0.00           H  
ATOM   1164 3HD1 ILE A  79      93.831  -8.285  31.103  1.00  0.00           H  
ATOM   1165  N   ASP A  80      94.608 -11.160  36.180  1.00  0.00           N  
ATOM   1166  CA  ASP A  80      95.498 -12.219  36.628  1.00  0.00           C  
ATOM   1167  C   ASP A  80      96.102 -12.958  35.449  1.00  0.00           C  
ATOM   1168  O   ASP A  80      95.870 -12.598  34.294  1.00  0.00           O  
ATOM   1169  CB  ASP A  80      94.750 -13.206  37.528  1.00  0.00           C  
ATOM   1170  CG  ASP A  80      93.705 -14.018  36.776  1.00  0.00           C  
ATOM   1171  OD1 ASP A  80      93.890 -14.250  35.605  1.00  0.00           O  
ATOM   1172  OD2 ASP A  80      92.731 -14.400  37.380  1.00  0.00           O  
ATOM   1173  H   ASP A  80      93.617 -11.232  36.363  1.00  0.00           H  
ATOM   1174  HA  ASP A  80      96.302 -11.771  37.212  1.00  0.00           H  
ATOM   1175 1HB  ASP A  80      95.463 -13.893  37.986  1.00  0.00           H  
ATOM   1176 2HB  ASP A  80      94.256 -12.662  38.333  1.00  0.00           H  
ATOM   1177  N   GLU A  81      96.948 -13.933  35.744  1.00  0.00           N  
ATOM   1178  CA  GLU A  81      97.796 -14.522  34.724  1.00  0.00           C  
ATOM   1179  C   GLU A  81      97.018 -15.390  33.758  1.00  0.00           C  
ATOM   1180  O   GLU A  81      97.277 -15.355  32.555  1.00  0.00           O  
ATOM   1181  CB  GLU A  81      98.905 -15.350  35.376  1.00  0.00           C  
ATOM   1182  CG  GLU A  81      99.910 -14.535  36.178  1.00  0.00           C  
ATOM   1183  CD  GLU A  81      99.413 -14.181  37.552  1.00  0.00           C  
ATOM   1184  OE1 GLU A  81      98.326 -14.583  37.892  1.00  0.00           O  
ATOM   1185  OE2 GLU A  81     100.121 -13.507  38.262  1.00  0.00           O  
ATOM   1186  H   GLU A  81      97.051 -14.228  36.705  1.00  0.00           H  
ATOM   1187  HA  GLU A  81      98.261 -13.716  34.154  1.00  0.00           H  
ATOM   1188 1HB  GLU A  81      98.463 -16.088  36.046  1.00  0.00           H  
ATOM   1189 2HB  GLU A  81      99.453 -15.894  34.607  1.00  0.00           H  
ATOM   1190 1HG  GLU A  81     100.832 -15.108  36.274  1.00  0.00           H  
ATOM   1191 2HG  GLU A  81     100.138 -13.621  35.632  1.00  0.00           H  
ATOM   1192  N   ARG A  82      96.041 -16.152  34.253  1.00  0.00           N  
ATOM   1193  CA  ARG A  82      95.261 -16.953  33.317  1.00  0.00           C  
ATOM   1194  C   ARG A  82      94.580 -16.075  32.275  1.00  0.00           C  
ATOM   1195  O   ARG A  82      94.628 -16.364  31.079  1.00  0.00           O  
ATOM   1196  CB  ARG A  82      94.209 -17.767  34.056  1.00  0.00           C  
ATOM   1197  CG  ARG A  82      94.756 -18.918  34.885  1.00  0.00           C  
ATOM   1198  CD  ARG A  82      93.677 -19.839  35.326  1.00  0.00           C  
ATOM   1199  NE  ARG A  82      92.735 -19.182  36.218  1.00  0.00           N  
ATOM   1200  CZ  ARG A  82      92.877 -19.100  37.555  1.00  0.00           C  
ATOM   1201  NH1 ARG A  82      93.926 -19.636  38.139  1.00  0.00           N  
ATOM   1202  NH2 ARG A  82      91.963 -18.480  38.280  1.00  0.00           N  
ATOM   1203  H   ARG A  82      95.836 -16.210  35.240  1.00  0.00           H  
ATOM   1204  HA  ARG A  82      95.934 -17.643  32.807  1.00  0.00           H  
ATOM   1205 1HB  ARG A  82      93.650 -17.115  34.726  1.00  0.00           H  
ATOM   1206 2HB  ARG A  82      93.501 -18.183  33.339  1.00  0.00           H  
ATOM   1207 1HG  ARG A  82      95.471 -19.487  34.290  1.00  0.00           H  
ATOM   1208 2HG  ARG A  82      95.255 -18.524  35.771  1.00  0.00           H  
ATOM   1209 1HD  ARG A  82      93.129 -20.199  34.456  1.00  0.00           H  
ATOM   1210 2HD  ARG A  82      94.115 -20.684  35.855  1.00  0.00           H  
ATOM   1211  HE  ARG A  82      91.915 -18.757  35.805  1.00  0.00           H  
ATOM   1212 1HH1 ARG A  82      94.625 -20.110  37.584  1.00  0.00           H  
ATOM   1213 2HH1 ARG A  82      94.033 -19.575  39.141  1.00  0.00           H  
ATOM   1214 1HH2 ARG A  82      91.156 -18.067  37.831  1.00  0.00           H  
ATOM   1215 2HH2 ARG A  82      92.069 -18.418  39.282  1.00  0.00           H  
ATOM   1216  N   GLN A  83      93.946 -15.002  32.736  1.00  0.00           N  
ATOM   1217  CA  GLN A  83      93.257 -14.084  31.849  1.00  0.00           C  
ATOM   1218  C   GLN A  83      94.178 -13.497  30.792  1.00  0.00           C  
ATOM   1219  O   GLN A  83      93.841 -13.427  29.613  1.00  0.00           O  
ATOM   1220  CB  GLN A  83      92.614 -12.955  32.658  1.00  0.00           C  
ATOM   1221  CG  GLN A  83      91.429 -13.391  33.502  1.00  0.00           C  
ATOM   1222  CD  GLN A  83      90.879 -12.263  34.355  1.00  0.00           C  
ATOM   1223  OE1 GLN A  83      91.604 -11.335  34.724  1.00  0.00           O  
ATOM   1224  NE2 GLN A  83      89.591 -12.335  34.671  1.00  0.00           N  
ATOM   1225  H   GLN A  83      93.944 -14.821  33.730  1.00  0.00           H  
ATOM   1226  HA  GLN A  83      92.474 -14.632  31.325  1.00  0.00           H  
ATOM   1227 1HB  GLN A  83      93.357 -12.515  33.323  1.00  0.00           H  
ATOM   1228 2HB  GLN A  83      92.275 -12.170  31.982  1.00  0.00           H  
ATOM   1229 1HG  GLN A  83      90.634 -13.739  32.842  1.00  0.00           H  
ATOM   1230 2HG  GLN A  83      91.744 -14.197  34.165  1.00  0.00           H  
ATOM   1231 1HE2 GLN A  83      89.172 -11.620  35.232  1.00  0.00           H  
ATOM   1232 2HE2 GLN A  83      89.039 -13.105  34.350  1.00  0.00           H  
ATOM   1233  N   GLU A  84      95.333 -13.043  31.226  1.00  0.00           N  
ATOM   1234  CA  GLU A  84      96.307 -12.457  30.325  1.00  0.00           C  
ATOM   1235  C   GLU A  84      96.803 -13.446  29.282  1.00  0.00           C  
ATOM   1236  O   GLU A  84      96.988 -13.110  28.115  1.00  0.00           O  
ATOM   1237  CB  GLU A  84      97.494 -11.912  31.122  1.00  0.00           C  
ATOM   1238  CG  GLU A  84      98.551 -11.214  30.278  1.00  0.00           C  
ATOM   1239  CD  GLU A  84      99.664 -10.627  31.101  1.00  0.00           C  
ATOM   1240  OE1 GLU A  84      99.388  -9.793  31.930  1.00  0.00           O  
ATOM   1241  OE2 GLU A  84     100.791 -11.014  30.901  1.00  0.00           O  
ATOM   1242  H   GLU A  84      95.588 -13.154  32.165  1.00  0.00           H  
ATOM   1243  HA  GLU A  84      95.833 -11.633  29.791  1.00  0.00           H  
ATOM   1244 1HB  GLU A  84      97.137 -11.201  31.867  1.00  0.00           H  
ATOM   1245 2HB  GLU A  84      97.980 -12.729  31.656  1.00  0.00           H  
ATOM   1246 1HG  GLU A  84      98.973 -11.932  29.576  1.00  0.00           H  
ATOM   1247 2HG  GLU A  84      98.075 -10.421  29.702  1.00  0.00           H  
ATOM   1248  N   LYS A  85      97.049 -14.662  29.716  1.00  0.00           N  
ATOM   1249  CA  LYS A  85      97.457 -15.723  28.815  1.00  0.00           C  
ATOM   1250  C   LYS A  85      96.397 -16.040  27.772  1.00  0.00           C  
ATOM   1251  O   LYS A  85      96.696 -16.281  26.605  1.00  0.00           O  
ATOM   1252  CB  LYS A  85      97.797 -16.984  29.610  1.00  0.00           C  
ATOM   1253  CG  LYS A  85      99.078 -16.886  30.428  1.00  0.00           C  
ATOM   1254  CD  LYS A  85      99.338 -18.168  31.205  1.00  0.00           C  
ATOM   1255  CE  LYS A  85     100.611 -18.067  32.032  1.00  0.00           C  
ATOM   1256  NZ  LYS A  85     100.857 -19.300  32.828  1.00  0.00           N  
ATOM   1257  H   LYS A  85      96.895 -14.894  30.655  1.00  0.00           H  
ATOM   1258  HA  LYS A  85      98.347 -15.396  28.276  1.00  0.00           H  
ATOM   1259 1HB  LYS A  85      96.980 -17.214  30.295  1.00  0.00           H  
ATOM   1260 2HB  LYS A  85      97.900 -17.828  28.928  1.00  0.00           H  
ATOM   1261 1HG  LYS A  85      99.922 -16.698  29.762  1.00  0.00           H  
ATOM   1262 2HG  LYS A  85      99.000 -16.056  31.129  1.00  0.00           H  
ATOM   1263 1HD  LYS A  85      98.496 -18.367  31.871  1.00  0.00           H  
ATOM   1264 2HD  LYS A  85      99.433 -19.002  30.510  1.00  0.00           H  
ATOM   1265 1HE  LYS A  85     101.461 -17.900  31.372  1.00  0.00           H  
ATOM   1266 2HE  LYS A  85     100.536 -17.220  32.713  1.00  0.00           H  
ATOM   1267 1HZ  LYS A  85     101.708 -19.193  33.362  1.00  0.00           H  
ATOM   1268 2HZ  LYS A  85     100.082 -19.455  33.458  1.00  0.00           H  
ATOM   1269 3HZ  LYS A  85     100.947 -20.091  32.206  1.00  0.00           H  
ATOM   1270  N   LEU A  86      95.156 -16.071  28.206  1.00  0.00           N  
ATOM   1271  CA  LEU A  86      94.041 -16.288  27.305  1.00  0.00           C  
ATOM   1272  C   LEU A  86      93.913 -15.189  26.262  1.00  0.00           C  
ATOM   1273  O   LEU A  86      93.624 -15.442  25.095  1.00  0.00           O  
ATOM   1274  CB  LEU A  86      92.737 -16.386  28.107  1.00  0.00           C  
ATOM   1275  CG  LEU A  86      91.483 -16.738  27.298  1.00  0.00           C  
ATOM   1276  CD1 LEU A  86      90.980 -15.497  26.574  1.00  0.00           C  
ATOM   1277  CD2 LEU A  86      91.810 -17.851  26.313  1.00  0.00           C  
ATOM   1278  H   LEU A  86      94.955 -15.879  29.145  1.00  0.00           H  
ATOM   1279  HA  LEU A  86      94.209 -17.221  26.765  1.00  0.00           H  
ATOM   1280 1HB  LEU A  86      92.860 -17.147  28.877  1.00  0.00           H  
ATOM   1281 2HB  LEU A  86      92.558 -15.429  28.597  1.00  0.00           H  
ATOM   1282  HG  LEU A  86      90.695 -17.072  27.974  1.00  0.00           H  
ATOM   1283 1HD1 LEU A  86      90.088 -15.747  25.999  1.00  0.00           H  
ATOM   1284 2HD1 LEU A  86      90.735 -14.725  27.303  1.00  0.00           H  
ATOM   1285 3HD1 LEU A  86      91.754 -15.130  25.901  1.00  0.00           H  
ATOM   1286 1HD2 LEU A  86      90.918 -18.102  25.738  1.00  0.00           H  
ATOM   1287 2HD2 LEU A  86      92.596 -17.518  25.636  1.00  0.00           H  
ATOM   1288 3HD2 LEU A  86      92.150 -18.731  26.858  1.00  0.00           H  
ATOM   1289  N   ALA A  87      94.098 -13.962  26.696  1.00  0.00           N  
ATOM   1290  CA  ALA A  87      94.077 -12.826  25.795  1.00  0.00           C  
ATOM   1291  C   ALA A  87      95.182 -12.891  24.752  1.00  0.00           C  
ATOM   1292  O   ALA A  87      94.983 -12.562  23.585  1.00  0.00           O  
ATOM   1293  CB  ALA A  87      94.183 -11.532  26.589  1.00  0.00           C  
ATOM   1294  H   ALA A  87      94.322 -13.797  27.635  1.00  0.00           H  
ATOM   1295  HA  ALA A  87      93.129 -12.838  25.257  1.00  0.00           H  
ATOM   1296 1HB  ALA A  87      94.153 -10.683  25.907  1.00  0.00           H  
ATOM   1297 2HB  ALA A  87      93.349 -11.466  27.289  1.00  0.00           H  
ATOM   1298 3HB  ALA A  87      95.121 -11.521  27.142  1.00  0.00           H  
ATOM   1299  N   GLU A  88      96.358 -13.286  25.186  1.00  0.00           N  
ATOM   1300  CA  GLU A  88      97.481 -13.463  24.285  1.00  0.00           C  
ATOM   1301  C   GLU A  88      97.225 -14.540  23.242  1.00  0.00           C  
ATOM   1302  O   GLU A  88      97.583 -14.401  22.075  1.00  0.00           O  
ATOM   1303  CB  GLU A  88      98.741 -13.809  25.082  1.00  0.00           C  
ATOM   1304  CG  GLU A  88      99.999 -13.952  24.238  1.00  0.00           C  
ATOM   1305  CD  GLU A  88     101.229 -14.217  25.061  1.00  0.00           C  
ATOM   1306  OE1 GLU A  88     101.117 -14.268  26.263  1.00  0.00           O  
ATOM   1307  OE2 GLU A  88     102.282 -14.370  24.488  1.00  0.00           O  
ATOM   1308  H   GLU A  88      96.482 -13.535  26.125  1.00  0.00           H  
ATOM   1309  HA  GLU A  88      97.647 -12.527  23.751  1.00  0.00           H  
ATOM   1310 1HB  GLU A  88      98.924 -13.034  25.827  1.00  0.00           H  
ATOM   1311 2HB  GLU A  88      98.588 -14.747  25.616  1.00  0.00           H  
ATOM   1312 1HG  GLU A  88      99.862 -14.774  23.536  1.00  0.00           H  
ATOM   1313 2HG  GLU A  88     100.143 -13.039  23.662  1.00  0.00           H  
ATOM   1314  N   LEU A  89      96.631 -15.629  23.676  1.00  0.00           N  
ATOM   1315  CA  LEU A  89      96.262 -16.704  22.775  1.00  0.00           C  
ATOM   1316  C   LEU A  89      95.247 -16.265  21.732  1.00  0.00           C  
ATOM   1317  O   LEU A  89      95.321 -16.642  20.565  1.00  0.00           O  
ATOM   1318  CB  LEU A  89      95.694 -17.882  23.577  1.00  0.00           C  
ATOM   1319  CG  LEU A  89      96.703 -18.639  24.450  1.00  0.00           C  
ATOM   1320  CD1 LEU A  89      95.965 -19.650  25.318  1.00  0.00           C  
ATOM   1321  CD2 LEU A  89      97.729 -19.327  23.562  1.00  0.00           C  
ATOM   1322  H   LEU A  89      96.365 -15.708  24.615  1.00  0.00           H  
ATOM   1323  HA  LEU A  89      97.155 -17.031  22.243  1.00  0.00           H  
ATOM   1324 1HB  LEU A  89      94.905 -17.510  24.229  1.00  0.00           H  
ATOM   1325 2HB  LEU A  89      95.255 -18.597  22.881  1.00  0.00           H  
ATOM   1326  HG  LEU A  89      97.209 -17.938  25.114  1.00  0.00           H  
ATOM   1327 1HD1 LEU A  89      96.682 -20.189  25.938  1.00  0.00           H  
ATOM   1328 2HD1 LEU A  89      95.252 -19.130  25.957  1.00  0.00           H  
ATOM   1329 3HD1 LEU A  89      95.434 -20.357  24.681  1.00  0.00           H  
ATOM   1330 1HD2 LEU A  89      98.446 -19.865  24.182  1.00  0.00           H  
ATOM   1331 2HD2 LEU A  89      97.223 -20.030  22.899  1.00  0.00           H  
ATOM   1332 3HD2 LEU A  89      98.253 -18.580  22.966  1.00  0.00           H  
ATOM   1333  N   THR A  90      94.276 -15.492  22.166  1.00  0.00           N  
ATOM   1334  CA  THR A  90      93.282 -14.941  21.265  1.00  0.00           C  
ATOM   1335  C   THR A  90      93.891 -14.018  20.222  1.00  0.00           C  
ATOM   1336  O   THR A  90      93.506 -14.025  19.055  1.00  0.00           O  
ATOM   1337  CB  THR A  90      92.199 -14.179  22.051  1.00  0.00           C  
ATOM   1338  OG1 THR A  90      91.529 -15.081  22.942  1.00  0.00           O  
ATOM   1339  CG2 THR A  90      91.184 -13.563  21.101  1.00  0.00           C  
ATOM   1340  H   THR A  90      94.245 -15.216  23.105  1.00  0.00           H  
ATOM   1341  HA  THR A  90      92.808 -15.763  20.729  1.00  0.00           H  
ATOM   1342  HB  THR A  90      92.665 -13.388  22.639  1.00  0.00           H  
ATOM   1343  HG1 THR A  90      92.165 -15.455  23.556  1.00  0.00           H  
ATOM   1344 1HG2 THR A  90      90.426 -13.029  21.674  1.00  0.00           H  
ATOM   1345 2HG2 THR A  90      91.689 -12.869  20.430  1.00  0.00           H  
ATOM   1346 3HG2 THR A  90      90.708 -14.350  20.517  1.00  0.00           H  
ATOM   1347  N   ALA A  91      94.821 -13.197  20.656  1.00  0.00           N  
ATOM   1348  CA  ALA A  91      95.536 -12.313  19.755  1.00  0.00           C  
ATOM   1349  C   ALA A  91      96.340 -13.072  18.712  1.00  0.00           C  
ATOM   1350  O   ALA A  91      96.399 -12.693  17.545  1.00  0.00           O  
ATOM   1351  CB  ALA A  91      96.449 -11.391  20.549  1.00  0.00           C  
ATOM   1352  H   ALA A  91      95.098 -13.214  21.595  1.00  0.00           H  
ATOM   1353  HA  ALA A  91      94.803 -11.712  19.217  1.00  0.00           H  
ATOM   1354 1HB  ALA A  91      96.973 -10.721  19.867  1.00  0.00           H  
ATOM   1355 2HB  ALA A  91      95.854 -10.803  21.249  1.00  0.00           H  
ATOM   1356 3HB  ALA A  91      97.175 -11.986  21.102  1.00  0.00           H  
ATOM   1357  N   GLU A  92      96.987 -14.131  19.146  1.00  0.00           N  
ATOM   1358  CA  GLU A  92      97.733 -14.989  18.245  1.00  0.00           C  
ATOM   1359  C   GLU A  92      96.845 -15.649  17.202  1.00  0.00           C  
ATOM   1360  O   GLU A  92      97.209 -15.773  16.035  1.00  0.00           O  
ATOM   1361  CB  GLU A  92      98.475 -16.064  19.042  1.00  0.00           C  
ATOM   1362  CG  GLU A  92      99.633 -15.539  19.878  1.00  0.00           C  
ATOM   1363  CD  GLU A  92     100.288 -16.609  20.708  1.00  0.00           C  
ATOM   1364  OE1 GLU A  92      99.789 -17.708  20.727  1.00  0.00           O  
ATOM   1365  OE2 GLU A  92     101.288 -16.326  21.324  1.00  0.00           O  
ATOM   1366  H   GLU A  92      96.922 -14.401  20.085  1.00  0.00           H  
ATOM   1367  HA  GLU A  92      98.462 -14.379  17.711  1.00  0.00           H  
ATOM   1368 1HB  GLU A  92      97.778 -16.565  19.714  1.00  0.00           H  
ATOM   1369 2HB  GLU A  92      98.870 -16.816  18.359  1.00  0.00           H  
ATOM   1370 1HG  GLU A  92     100.379 -15.104  19.214  1.00  0.00           H  
ATOM   1371 2HG  GLU A  92      99.266 -14.751  20.534  1.00  0.00           H  
ATOM   1372  N   LEU A  93      95.690 -16.102  17.636  1.00  0.00           N  
ATOM   1373  CA  LEU A  93      94.716 -16.688  16.735  1.00  0.00           C  
ATOM   1374  C   LEU A  93      94.220 -15.699  15.692  1.00  0.00           C  
ATOM   1375  O   LEU A  93      94.035 -16.035  14.525  1.00  0.00           O  
ATOM   1376  CB  LEU A  93      93.524 -17.226  17.537  1.00  0.00           C  
ATOM   1377  CG  LEU A  93      92.418 -17.899  16.715  1.00  0.00           C  
ATOM   1378  CD1 LEU A  93      92.997 -19.091  15.965  1.00  0.00           C  
ATOM   1379  CD2 LEU A  93      91.290 -18.331  17.640  1.00  0.00           C  
ATOM   1380  H   LEU A  93      95.435 -15.991  18.575  1.00  0.00           H  
ATOM   1381  HA  LEU A  93      95.188 -17.515  16.205  1.00  0.00           H  
ATOM   1382 1HB  LEU A  93      93.892 -17.954  18.258  1.00  0.00           H  
ATOM   1383 2HB  LEU A  93      93.073 -16.399  18.086  1.00  0.00           H  
ATOM   1384  HG  LEU A  93      92.034 -17.195  15.977  1.00  0.00           H  
ATOM   1385 1HD1 LEU A  93      92.211 -19.570  15.380  1.00  0.00           H  
ATOM   1386 2HD1 LEU A  93      93.789 -18.751  15.297  1.00  0.00           H  
ATOM   1387 3HD1 LEU A  93      93.405 -19.807  16.678  1.00  0.00           H  
ATOM   1388 1HD2 LEU A  93      90.503 -18.809  17.055  1.00  0.00           H  
ATOM   1389 2HD2 LEU A  93      91.673 -19.036  18.377  1.00  0.00           H  
ATOM   1390 3HD2 LEU A  93      90.883 -17.457  18.149  1.00  0.00           H  
ATOM   1391  N   ALA A  94      93.975 -14.483  16.126  1.00  0.00           N  
ATOM   1392  CA  ALA A  94      93.567 -13.422  15.225  1.00  0.00           C  
ATOM   1393  C   ALA A  94      94.627 -13.105  14.182  1.00  0.00           C  
ATOM   1394  O   ALA A  94      94.327 -12.865  13.015  1.00  0.00           O  
ATOM   1395  CB  ALA A  94      93.225 -12.170  16.019  1.00  0.00           C  
ATOM   1396  H   ALA A  94      94.128 -14.251  17.065  1.00  0.00           H  
ATOM   1397  HA  ALA A  94      92.680 -13.757  14.687  1.00  0.00           H  
ATOM   1398 1HB  ALA A  94      92.906 -11.382  15.337  1.00  0.00           H  
ATOM   1399 2HB  ALA A  94      92.418 -12.392  16.719  1.00  0.00           H  
ATOM   1400 3HB  ALA A  94      94.102 -11.839  16.572  1.00  0.00           H  
ATOM   1401  N   GLU A  95      95.867 -13.075  14.616  1.00  0.00           N  
ATOM   1402  CA  GLU A  95      96.983 -12.857  13.715  1.00  0.00           C  
ATOM   1403  C   GLU A  95      97.110 -13.956  12.672  1.00  0.00           C  
ATOM   1404  O   GLU A  95      97.399 -13.703  11.505  1.00  0.00           O  
ATOM   1405  CB  GLU A  95      98.285 -12.752  14.512  1.00  0.00           C  
ATOM   1406  CG  GLU A  95      98.410 -11.487  15.349  1.00  0.00           C  
ATOM   1407  CD  GLU A  95      99.664 -11.455  16.178  1.00  0.00           C  
ATOM   1408  OE1 GLU A  95     100.367 -12.437  16.195  1.00  0.00           O  
ATOM   1409  OE2 GLU A  95      99.919 -10.447  16.794  1.00  0.00           O  
ATOM   1410  H   GLU A  95      96.068 -13.266  15.555  1.00  0.00           H  
ATOM   1411  HA  GLU A  95      96.819 -11.920  13.181  1.00  0.00           H  
ATOM   1412 1HB  GLU A  95      98.371 -13.607  15.183  1.00  0.00           H  
ATOM   1413 2HB  GLU A  95      99.134 -12.786  13.828  1.00  0.00           H  
ATOM   1414 1HG  GLU A  95      98.405 -10.623  14.685  1.00  0.00           H  
ATOM   1415 2HG  GLU A  95      97.544 -11.411  16.005  1.00  0.00           H  
ATOM   1416  N   ALA A  96      96.925 -15.183  13.106  1.00  0.00           N  
ATOM   1417  CA  ALA A  96      96.946 -16.319  12.205  1.00  0.00           C  
ATOM   1418  C   ALA A  96      95.841 -16.254  11.162  1.00  0.00           C  
ATOM   1419  O   ALA A  96      96.040 -16.583   9.995  1.00  0.00           O  
ATOM   1420  CB  ALA A  96      96.840 -17.613  12.999  1.00  0.00           C  
ATOM   1421  H   ALA A  96      96.702 -15.348  14.045  1.00  0.00           H  
ATOM   1422  HA  ALA A  96      97.894 -16.315  11.666  1.00  0.00           H  
ATOM   1423 1HB  ALA A  96      96.870 -18.462  12.317  1.00  0.00           H  
ATOM   1424 2HB  ALA A  96      97.674 -17.679  13.699  1.00  0.00           H  
ATOM   1425 3HB  ALA A  96      95.902 -17.624  13.552  1.00  0.00           H  
ATOM   1426  N   ALA A  97      94.665 -15.859  11.596  1.00  0.00           N  
ATOM   1427  CA  ALA A  97      93.542 -15.682  10.695  1.00  0.00           C  
ATOM   1428  C   ALA A  97      93.798 -14.605   9.652  1.00  0.00           C  
ATOM   1429  O   ALA A  97      93.440 -14.744   8.485  1.00  0.00           O  
ATOM   1430  CB  ALA A  97      92.287 -15.353  11.489  1.00  0.00           C  
ATOM   1431  H   ALA A  97      94.542 -15.610  12.535  1.00  0.00           H  
ATOM   1432  HA  ALA A  97      93.389 -16.618  10.157  1.00  0.00           H  
ATOM   1433 1HB  ALA A  97      91.445 -15.234  10.807  1.00  0.00           H  
ATOM   1434 2HB  ALA A  97      92.076 -16.162  12.189  1.00  0.00           H  
ATOM   1435 3HB  ALA A  97      92.438 -14.427  12.042  1.00  0.00           H  
ATOM   1436  N   LEU A  98      94.392 -13.516  10.086  1.00  0.00           N  
ATOM   1437  CA  LEU A  98      94.761 -12.441   9.185  1.00  0.00           C  
ATOM   1438  C   LEU A  98      95.777 -12.880   8.142  1.00  0.00           C  
ATOM   1439  O   LEU A  98      95.702 -12.503   6.975  1.00  0.00           O  
ATOM   1440  CB  LEU A  98      95.328 -11.263   9.987  1.00  0.00           C  
ATOM   1441  CG  LEU A  98      94.319 -10.506  10.860  1.00  0.00           C  
ATOM   1442  CD1 LEU A  98      95.055  -9.494  11.728  1.00  0.00           C  
ATOM   1443  CD2 LEU A  98      93.293  -9.819   9.971  1.00  0.00           C  
ATOM   1444  H   LEU A  98      94.658 -13.437  11.025  1.00  0.00           H  
ATOM   1445  HA  LEU A  98      93.868 -12.112   8.655  1.00  0.00           H  
ATOM   1446 1HB  LEU A  98      96.117 -11.634  10.639  1.00  0.00           H  
ATOM   1447 2HB  LEU A  98      95.767 -10.548   9.292  1.00  0.00           H  
ATOM   1448  HG  LEU A  98      93.812 -11.208  11.523  1.00  0.00           H  
ATOM   1449 1HD1 LEU A  98      94.339  -8.957  12.348  1.00  0.00           H  
ATOM   1450 2HD1 LEU A  98      95.769 -10.015  12.367  1.00  0.00           H  
ATOM   1451 3HD1 LEU A  98      95.586  -8.787  11.091  1.00  0.00           H  
ATOM   1452 1HD2 LEU A  98      92.575  -9.281  10.592  1.00  0.00           H  
ATOM   1453 2HD2 LEU A  98      93.798  -9.116   9.309  1.00  0.00           H  
ATOM   1454 3HD2 LEU A  98      92.769 -10.567   9.375  1.00  0.00           H  
ATOM   1455  N   GLU A  99      96.747 -13.653   8.576  1.00  0.00           N  
ATOM   1456  CA  GLU A  99      97.741 -14.204   7.675  1.00  0.00           C  
ATOM   1457  C   GLU A  99      97.133 -15.128   6.632  1.00  0.00           C  
ATOM   1458  O   GLU A  99      97.517 -15.120   5.465  1.00  0.00           O  
ATOM   1459  CB  GLU A  99      98.806 -14.960   8.472  1.00  0.00           C  
ATOM   1460  CG  GLU A  99      99.939 -15.526   7.628  1.00  0.00           C  
ATOM   1461  CD  GLU A  99     101.003 -16.197   8.452  1.00  0.00           C  
ATOM   1462  OE1 GLU A  99     100.881 -16.206   9.653  1.00  0.00           O  
ATOM   1463  OE2 GLU A  99     101.940 -16.701   7.878  1.00  0.00           O  
ATOM   1464  H   GLU A  99      96.778 -13.930   9.515  1.00  0.00           H  
ATOM   1465  HA  GLU A  99      98.217 -13.381   7.141  1.00  0.00           H  
ATOM   1466 1HB  GLU A  99      99.244 -14.295   9.217  1.00  0.00           H  
ATOM   1467 2HB  GLU A  99      98.341 -15.789   9.006  1.00  0.00           H  
ATOM   1468 1HG  GLU A  99      99.528 -16.251   6.926  1.00  0.00           H  
ATOM   1469 2HG  GLU A  99     100.388 -14.718   7.052  1.00  0.00           H  
ATOM   1470  N   ALA A 100      96.202 -15.949   7.066  1.00  0.00           N  
ATOM   1471  CA  ALA A 100      95.488 -16.832   6.165  1.00  0.00           C  
ATOM   1472  C   ALA A 100      94.684 -16.073   5.122  1.00  0.00           C  
ATOM   1473  O   ALA A 100      94.625 -16.452   3.955  1.00  0.00           O  
ATOM   1474  CB  ALA A 100      94.575 -17.755   6.959  1.00  0.00           C  
ATOM   1475  H   ALA A 100      95.925 -15.931   8.005  1.00  0.00           H  
ATOM   1476  HA  ALA A 100      96.222 -17.432   5.627  1.00  0.00           H  
ATOM   1477 1HB  ALA A 100      94.052 -18.425   6.277  1.00  0.00           H  
ATOM   1478 2HB  ALA A 100      95.170 -18.342   7.659  1.00  0.00           H  
ATOM   1479 3HB  ALA A 100      93.849 -17.160   7.511  1.00  0.00           H  
ATOM   1480  N   GLN A 101      94.037 -15.014   5.556  1.00  0.00           N  
ATOM   1481  CA  GLN A 101      93.290 -14.156   4.655  1.00  0.00           C  
ATOM   1482  C   GLN A 101      94.178 -13.497   3.612  1.00  0.00           C  
ATOM   1483  O   GLN A 101      93.815 -13.373   2.445  1.00  0.00           O  
ATOM   1484  CB  GLN A 101      92.543 -13.082   5.450  1.00  0.00           C  
ATOM   1485  CG  GLN A 101      91.420 -13.620   6.320  1.00  0.00           C  
ATOM   1486  CD  GLN A 101      90.308 -14.251   5.504  1.00  0.00           C  
ATOM   1487  OE1 GLN A 101      90.112 -13.916   4.333  1.00  0.00           O  
ATOM   1488  NE2 GLN A 101      89.572 -15.170   6.119  1.00  0.00           N  
ATOM   1489  H   GLN A 101      94.102 -14.744   6.495  1.00  0.00           H  
ATOM   1490  HA  GLN A 101      92.563 -14.766   4.119  1.00  0.00           H  
ATOM   1491 1HB  GLN A 101      93.245 -12.553   6.096  1.00  0.00           H  
ATOM   1492 2HB  GLN A 101      92.117 -12.351   4.763  1.00  0.00           H  
ATOM   1493 1HG  GLN A 101      91.825 -14.378   6.991  1.00  0.00           H  
ATOM   1494 2HG  GLN A 101      90.996 -12.798   6.898  1.00  0.00           H  
ATOM   1495 1HE2 GLN A 101      88.824 -15.621   5.632  1.00  0.00           H  
ATOM   1496 2HE2 GLN A 101      89.766 -15.411   7.071  1.00  0.00           H  
ATOM   1497  N   LEU A 102      95.333 -13.043   4.046  1.00  0.00           N  
ATOM   1498  CA  LEU A 102      96.307 -12.457   3.145  1.00  0.00           C  
ATOM   1499  C   LEU A 102      96.803 -13.446   2.102  1.00  0.00           C  
ATOM   1500  O   LEU A 102      96.988 -13.110   0.935  1.00  0.00           O  
ATOM   1501  CB  LEU A 102      97.499 -11.919   3.947  1.00  0.00           C  
ATOM   1502  CG  LEU A 102      98.605 -11.246   3.125  1.00  0.00           C  
ATOM   1503  CD1 LEU A 102      98.027 -10.054   2.375  1.00  0.00           C  
ATOM   1504  CD2 LEU A 102      99.734 -10.815   4.049  1.00  0.00           C  
ATOM   1505  H   LEU A 102      95.588 -13.154   4.985  1.00  0.00           H  
ATOM   1506  HA  LEU A 102      95.835 -11.630   2.615  1.00  0.00           H  
ATOM   1507 1HB  LEU A 102      97.131 -11.190   4.668  1.00  0.00           H  
ATOM   1508 2HB  LEU A 102      97.950 -12.746   4.496  1.00  0.00           H  
ATOM   1509  HG  LEU A 102      98.989 -11.951   2.387  1.00  0.00           H  
ATOM   1510 1HD1 LEU A 102      98.813  -9.576   1.790  1.00  0.00           H  
ATOM   1511 2HD1 LEU A 102      97.235 -10.394   1.707  1.00  0.00           H  
ATOM   1512 3HD1 LEU A 102      97.619  -9.339   3.087  1.00  0.00           H  
ATOM   1513 1HD2 LEU A 102     100.521 -10.337   3.465  1.00  0.00           H  
ATOM   1514 2HD2 LEU A 102      99.351 -10.110   4.787  1.00  0.00           H  
ATOM   1515 3HD2 LEU A 102     100.140 -11.689   4.559  1.00  0.00           H  
ATOM   1516  N   GLU A 103      97.049 -14.662   2.536  1.00  0.00           N  
ATOM   1517  CA  GLU A 103      97.457 -15.723   1.635  1.00  0.00           C  
ATOM   1518  C   GLU A 103      96.397 -16.040   0.592  1.00  0.00           C  
ATOM   1519  O   GLU A 103      96.696 -16.281  -0.575  1.00  0.00           O  
ATOM   1520  CB  GLU A 103      97.787 -16.987   2.432  1.00  0.00           C  
ATOM   1521  CG  GLU A 103      98.271 -18.156   1.586  1.00  0.00           C  
ATOM   1522  CD  GLU A 103      99.593 -17.889   0.921  1.00  0.00           C  
ATOM   1523  OE1 GLU A 103     100.304 -17.026   1.379  1.00  0.00           O  
ATOM   1524  OE2 GLU A 103      99.894 -18.548  -0.046  1.00  0.00           O  
ATOM   1525  H   GLU A 103      96.895 -14.894   3.475  1.00  0.00           H  
ATOM   1526  HA  GLU A 103      98.356 -15.402   1.107  1.00  0.00           H  
ATOM   1527 1HB  GLU A 103      98.561 -16.762   3.166  1.00  0.00           H  
ATOM   1528 2HB  GLU A 103      96.903 -17.314   2.979  1.00  0.00           H  
ATOM   1529 1HG  GLU A 103      98.368 -19.035   2.221  1.00  0.00           H  
ATOM   1530 2HG  GLU A 103      97.524 -18.372   0.823  1.00  0.00           H  
ATOM   1531  N   LEU A 104      95.156 -16.071   1.026  1.00  0.00           N  
ATOM   1532  CA  LEU A 104      94.041 -16.288   0.125  1.00  0.00           C  
ATOM   1533  C   LEU A 104      93.979 -15.251  -0.985  1.00  0.00           C  
ATOM   1534  O   LEU A 104      93.812 -15.590  -2.156  1.00  0.00           O  
ATOM   1535  CB  LEU A 104      92.726 -16.272   0.914  1.00  0.00           C  
ATOM   1536  CG  LEU A 104      92.492 -17.470   1.843  1.00  0.00           C  
ATOM   1537  CD1 LEU A 104      91.258 -17.217   2.698  1.00  0.00           C  
ATOM   1538  CD2 LEU A 104      92.331 -18.733   1.011  1.00  0.00           C  
ATOM   1539  H   LEU A 104      94.955 -15.879   1.965  1.00  0.00           H  
ATOM   1540  HA  LEU A 104      94.161 -17.264  -0.344  1.00  0.00           H  
ATOM   1541 1HB  LEU A 104      92.698 -15.370   1.524  1.00  0.00           H  
ATOM   1542 2HB  LEU A 104      91.897 -16.233   0.208  1.00  0.00           H  
ATOM   1543  HG  LEU A 104      93.345 -17.583   2.513  1.00  0.00           H  
ATOM   1544 1HD1 LEU A 104      91.092 -18.069   3.359  1.00  0.00           H  
ATOM   1545 2HD1 LEU A 104      91.409 -16.319   3.297  1.00  0.00           H  
ATOM   1546 3HD1 LEU A 104      90.390 -17.083   2.054  1.00  0.00           H  
ATOM   1547 1HD2 LEU A 104      92.166 -19.585   1.671  1.00  0.00           H  
ATOM   1548 2HD2 LEU A 104      91.478 -18.622   0.342  1.00  0.00           H  
ATOM   1549 3HD2 LEU A 104      93.234 -18.900   0.423  1.00  0.00           H  
ATOM   1550  N   THR A 105      94.115 -13.983  -0.611  1.00  0.00           N  
ATOM   1551  CA  THR A 105      94.075 -12.891  -1.577  1.00  0.00           C  
ATOM   1552  C   THR A 105      95.145 -13.062  -2.647  1.00  0.00           C  
ATOM   1553  O   THR A 105      94.873 -12.924  -3.839  1.00  0.00           O  
ATOM   1554  CB  THR A 105      94.253 -11.529  -0.882  1.00  0.00           C  
ATOM   1555  OG1 THR A 105      93.180 -11.319   0.046  1.00  0.00           O  
ATOM   1556  CG2 THR A 105      94.259 -10.404  -1.905  1.00  0.00           C  
ATOM   1557  H   THR A 105      94.250 -13.770   0.367  1.00  0.00           H  
ATOM   1558  HA  THR A 105      93.096 -12.891  -2.058  1.00  0.00           H  
ATOM   1559  HB  THR A 105      95.195 -11.520  -0.334  1.00  0.00           H  
ATOM   1560  HG1 THR A 105      93.360 -11.803   0.856  1.00  0.00           H  
ATOM   1561 1HG2 THR A 105      94.386  -9.449  -1.396  1.00  0.00           H  
ATOM   1562 2HG2 THR A 105      95.081 -10.554  -2.606  1.00  0.00           H  
ATOM   1563 3HG2 THR A 105      93.316 -10.402  -2.449  1.00  0.00           H  
ATOM   1564  N   ARG A 106      96.363 -13.389  -2.204  1.00  0.00           N  
ATOM   1565  CA  ARG A 106      97.509 -13.568  -3.095  1.00  0.00           C  
ATOM   1566  C   ARG A 106      97.352 -14.760  -4.038  1.00  0.00           C  
ATOM   1567  O   ARG A 106      97.597 -14.646  -5.239  1.00  0.00           O  
ATOM   1568  CB  ARG A 106      98.781 -13.748  -2.280  1.00  0.00           C  
ATOM   1569  CG  ARG A 106      99.261 -12.499  -1.559  1.00  0.00           C  
ATOM   1570  CD  ARG A 106     100.471 -12.768  -0.740  1.00  0.00           C  
ATOM   1571  NE  ARG A 106     100.934 -11.576  -0.048  1.00  0.00           N  
ATOM   1572  CZ  ARG A 106     101.926 -11.557   0.864  1.00  0.00           C  
ATOM   1573  NH1 ARG A 106     102.547 -12.671   1.182  1.00  0.00           N  
ATOM   1574  NH2 ARG A 106     102.274 -10.419   1.438  1.00  0.00           N  
ATOM   1575  H   ARG A 106      96.502 -13.503  -1.210  1.00  0.00           H  
ATOM   1576  HA  ARG A 106      97.611 -12.673  -3.711  1.00  0.00           H  
ATOM   1577 1HB  ARG A 106      98.626 -14.523  -1.530  1.00  0.00           H  
ATOM   1578 2HB  ARG A 106      99.587 -14.082  -2.934  1.00  0.00           H  
ATOM   1579 1HG  ARG A 106      99.507 -11.728  -2.290  1.00  0.00           H  
ATOM   1580 2HG  ARG A 106      98.474 -12.135  -0.898  1.00  0.00           H  
ATOM   1581 1HD  ARG A 106     100.244 -13.529   0.006  1.00  0.00           H  
ATOM   1582 2HD  ARG A 106     101.275 -13.122  -1.385  1.00  0.00           H  
ATOM   1583  HE  ARG A 106     100.480 -10.699  -0.267  1.00  0.00           H  
ATOM   1584 1HH1 ARG A 106     102.281 -13.541   0.743  1.00  0.00           H  
ATOM   1585 2HH1 ARG A 106     103.290 -12.657   1.866  1.00  0.00           H  
ATOM   1586 1HH2 ARG A 106     101.796  -9.563   1.193  1.00  0.00           H  
ATOM   1587 2HH2 ARG A 106     103.016 -10.405   2.121  1.00  0.00           H  
ATOM   1588  N   ARG A 107      96.927 -15.896  -3.493  1.00  0.00           N  
ATOM   1589  CA  ARG A 107      96.680 -17.090  -4.296  1.00  0.00           C  
ATOM   1590  C   ARG A 107      95.489 -16.873  -5.226  1.00  0.00           C  
ATOM   1591  O   ARG A 107      95.363 -17.531  -6.259  1.00  0.00           O  
ATOM   1592  CB  ARG A 107      96.417 -18.295  -3.405  1.00  0.00           C  
ATOM   1593  CG  ARG A 107      96.127 -19.589  -4.148  1.00  0.00           C  
ATOM   1594  CD  ARG A 107      97.306 -20.054  -4.923  1.00  0.00           C  
ATOM   1595  NE  ARG A 107      97.019 -21.267  -5.671  1.00  0.00           N  
ATOM   1596  CZ  ARG A 107      96.416 -21.299  -6.875  1.00  0.00           C  
ATOM   1597  NH1 ARG A 107      96.042 -20.179  -7.453  1.00  0.00           N  
ATOM   1598  NH2 ARG A 107      96.200 -22.457  -7.475  1.00  0.00           N  
ATOM   1599  H   ARG A 107      96.755 -15.931  -2.501  1.00  0.00           H  
ATOM   1600  HA  ARG A 107      97.568 -17.295  -4.895  1.00  0.00           H  
ATOM   1601 1HB  ARG A 107      97.280 -18.469  -2.764  1.00  0.00           H  
ATOM   1602 2HB  ARG A 107      95.565 -18.088  -2.756  1.00  0.00           H  
ATOM   1603 1HG  ARG A 107      95.858 -20.367  -3.433  1.00  0.00           H  
ATOM   1604 2HG  ARG A 107      95.300 -19.433  -4.842  1.00  0.00           H  
ATOM   1605 1HD  ARG A 107      97.604 -19.280  -5.629  1.00  0.00           H  
ATOM   1606 2HD  ARG A 107      98.130 -20.260  -4.241  1.00  0.00           H  
ATOM   1607  HE  ARG A 107      97.292 -22.149  -5.258  1.00  0.00           H  
ATOM   1608 1HH1 ARG A 107      96.208 -19.294  -6.994  1.00  0.00           H  
ATOM   1609 2HH1 ARG A 107      95.590 -20.203  -8.355  1.00  0.00           H  
ATOM   1610 1HH2 ARG A 107      96.487 -23.318  -7.031  1.00  0.00           H  
ATOM   1611 2HH2 ARG A 107      95.748 -22.481  -8.377  1.00  0.00           H  
ATOM   1612  N   GLY A 108      94.607 -15.957  -4.835  1.00  0.00           N  
ATOM   1613  CA  GLY A 108      93.397 -15.681  -5.587  1.00  0.00           C  
ATOM   1614  C   GLY A 108      92.402 -16.830  -5.485  1.00  0.00           C  
ATOM   1615  O   GLY A 108      91.882 -17.308  -6.495  1.00  0.00           O  
ATOM   1616  H   GLY A 108      94.778 -15.447  -3.980  1.00  0.00           H  
ATOM   1617 1HA  GLY A 108      92.937 -14.766  -5.213  1.00  0.00           H  
ATOM   1618 2HA  GLY A 108      93.650 -15.510  -6.633  1.00  0.00           H  
ATOM   1619  N   ALA A 109      92.126 -17.247  -4.258  1.00  0.00           N  
ATOM   1620  CA  ALA A 109      91.137 -18.278  -3.986  1.00  0.00           C  
ATOM   1621  C   ALA A 109      89.721 -17.753  -4.164  1.00  0.00           C  
ATOM   1622  O   ALA A 109      89.454 -16.574  -3.926  1.00  0.00           O  
ATOM   1623  CB  ALA A 109      91.323 -18.829  -2.580  1.00  0.00           C  
ATOM   1624  H   ALA A 109      92.625 -16.828  -3.486  1.00  0.00           H  
ATOM   1625  HA  ALA A 109      91.292 -19.100  -4.686  1.00  0.00           H  
ATOM   1626 1HB  ALA A 109      90.579 -19.602  -2.390  1.00  0.00           H  
ATOM   1627 2HB  ALA A 109      92.322 -19.255  -2.485  1.00  0.00           H  
ATOM   1628 3HB  ALA A 109      91.203 -18.024  -1.856  1.00  0.00           H  
ATOM   1629  N   PRO A 110      88.815 -18.624  -4.608  1.00  0.00           N  
ATOM   1630  CA  PRO A 110      87.439 -18.224  -4.876  1.00  0.00           C  
ATOM   1631  C   PRO A 110      86.761 -17.695  -3.622  1.00  0.00           C  
ATOM   1632  O   PRO A 110      87.112 -18.074  -2.508  1.00  0.00           O  
ATOM   1633  CB  PRO A 110      86.790 -19.524  -5.361  1.00  0.00           C  
ATOM   1634  CG  PRO A 110      87.934 -20.337  -5.864  1.00  0.00           C  
ATOM   1635  CD  PRO A 110      89.072 -19.994  -4.941  1.00  0.00           C  
ATOM   1636  HA  PRO A 110      87.448 -17.434  -5.627  1.00  0.00           H  
ATOM   1637 1HB  PRO A 110      86.255 -20.010  -4.532  1.00  0.00           H  
ATOM   1638 2HB  PRO A 110      86.046 -19.306  -6.141  1.00  0.00           H  
ATOM   1639 1HG  PRO A 110      87.678 -21.407  -5.842  1.00  0.00           H  
ATOM   1640 2HG  PRO A 110      88.149 -20.083  -6.913  1.00  0.00           H  
ATOM   1641 1HD  PRO A 110      89.039 -20.648  -4.058  1.00  0.00           H  
ATOM   1642 2HD  PRO A 110      90.027 -20.111  -5.475  1.00  0.00           H  
ATOM   1643  N   PRO A 111      85.823 -16.774  -3.809  1.00  0.00           N  
ATOM   1644  CA  PRO A 111      85.207 -16.076  -2.691  1.00  0.00           C  
ATOM   1645  C   PRO A 111      84.701 -17.046  -1.634  1.00  0.00           C  
ATOM   1646  O   PRO A 111      84.719 -16.739  -0.441  1.00  0.00           O  
ATOM   1647  CB  PRO A 111      84.054 -15.317  -3.356  1.00  0.00           C  
ATOM   1648  CG  PRO A 111      84.537 -15.061  -4.743  1.00  0.00           C  
ATOM   1649  CD  PRO A 111      85.272 -16.320  -5.121  1.00  0.00           C  
ATOM   1650  HA  PRO A 111      85.955 -15.427  -2.234  1.00  0.00           H  
ATOM   1651 1HB  PRO A 111      83.138 -15.924  -3.328  1.00  0.00           H  
ATOM   1652 2HB  PRO A 111      83.843 -14.390  -2.801  1.00  0.00           H  
ATOM   1653 1HG  PRO A 111      83.686 -14.853  -5.409  1.00  0.00           H  
ATOM   1654 2HG  PRO A 111      85.182 -14.171  -4.763  1.00  0.00           H  
ATOM   1655 1HD  PRO A 111      84.563 -17.049  -5.538  1.00  0.00           H  
ATOM   1656 2HD  PRO A 111      86.058 -16.080  -5.853  1.00  0.00           H  
ATOM   1657  N   GLU A 112      84.237 -18.215  -2.074  1.00  0.00           N  
ATOM   1658  CA  GLU A 112      83.699 -19.195  -1.138  1.00  0.00           C  
ATOM   1659  C   GLU A 112      84.739 -19.590  -0.097  1.00  0.00           C  
ATOM   1660  O   GLU A 112      84.450 -19.628   1.099  1.00  0.00           O  
ATOM   1661  CB  GLU A 112      83.214 -20.438  -1.887  1.00  0.00           C  
ATOM   1662  CG  GLU A 112      82.000 -20.203  -2.774  1.00  0.00           C  
ATOM   1663  CD  GLU A 112      82.355 -19.598  -4.104  1.00  0.00           C  
ATOM   1664  OE1 GLU A 112      83.517 -19.375  -4.342  1.00  0.00           O  
ATOM   1665  OE2 GLU A 112      81.462 -19.360  -4.883  1.00  0.00           O  
ATOM   1666  H   GLU A 112      84.241 -18.428  -3.061  1.00  0.00           H  
ATOM   1667  HA  GLU A 112      82.844 -18.751  -0.627  1.00  0.00           H  
ATOM   1668 1HB  GLU A 112      84.019 -20.821  -2.516  1.00  0.00           H  
ATOM   1669 2HB  GLU A 112      82.959 -21.218  -1.170  1.00  0.00           H  
ATOM   1670 1HG  GLU A 112      81.497 -21.156  -2.944  1.00  0.00           H  
ATOM   1671 2HG  GLU A 112      81.305 -19.545  -2.255  1.00  0.00           H  
ATOM   1672  N   ALA A 113      85.949 -19.884  -0.559  1.00  0.00           N  
ATOM   1673  CA  ALA A 113      87.030 -20.275   0.327  1.00  0.00           C  
ATOM   1674  C   ALA A 113      87.323 -19.221   1.383  1.00  0.00           C  
ATOM   1675  O   ALA A 113      87.489 -19.525   2.563  1.00  0.00           O  
ATOM   1676  CB  ALA A 113      88.286 -20.566  -0.482  1.00  0.00           C  
ATOM   1677  H   ALA A 113      86.122 -19.833  -1.553  1.00  0.00           H  
ATOM   1678  HA  ALA A 113      86.728 -21.181   0.853  1.00  0.00           H  
ATOM   1679 1HB  ALA A 113      89.089 -20.870   0.189  1.00  0.00           H  
ATOM   1680 2HB  ALA A 113      88.083 -21.368  -1.192  1.00  0.00           H  
ATOM   1681 3HB  ALA A 113      88.585 -19.671  -1.024  1.00  0.00           H  
ATOM   1682  N   ARG A 114      87.420 -17.985   0.950  1.00  0.00           N  
ATOM   1683  CA  ARG A 114      87.697 -16.882   1.851  1.00  0.00           C  
ATOM   1684  C   ARG A 114      86.607 -16.697   2.893  1.00  0.00           C  
ATOM   1685  O   ARG A 114      86.875 -16.421   4.061  1.00  0.00           O  
ATOM   1686  CB  ARG A 114      87.861 -15.590   1.065  1.00  0.00           C  
ATOM   1687  CG  ARG A 114      89.122 -15.509   0.220  1.00  0.00           C  
ATOM   1688  CD  ARG A 114      89.179 -14.249  -0.563  1.00  0.00           C  
ATOM   1689  NE  ARG A 114      89.310 -13.082   0.296  1.00  0.00           N  
ATOM   1690  CZ  ARG A 114      89.118 -11.811  -0.106  1.00  0.00           C  
ATOM   1691  NH1 ARG A 114      88.788 -11.559  -1.353  1.00  0.00           N  
ATOM   1692  NH2 ARG A 114      89.261 -10.817   0.754  1.00  0.00           N  
ATOM   1693  H   ARG A 114      87.240 -17.774   0.010  1.00  0.00           H  
ATOM   1694  HA  ARG A 114      88.628 -17.092   2.378  1.00  0.00           H  
ATOM   1695 1HB  ARG A 114      87.009 -15.460   0.398  1.00  0.00           H  
ATOM   1696 2HB  ARG A 114      87.870 -14.744   1.753  1.00  0.00           H  
ATOM   1697 1HG  ARG A 114      89.998 -15.550   0.869  1.00  0.00           H  
ATOM   1698 2HG  ARG A 114      89.147 -16.348  -0.477  1.00  0.00           H  
ATOM   1699 1HD  ARG A 114      90.037 -14.276  -1.233  1.00  0.00           H  
ATOM   1700 2HD  ARG A 114      88.267 -14.142  -1.147  1.00  0.00           H  
ATOM   1701  HE  ARG A 114      89.562 -13.236   1.263  1.00  0.00           H  
ATOM   1702 1HH1 ARG A 114      88.679 -12.319  -2.011  1.00  0.00           H  
ATOM   1703 2HH1 ARG A 114      88.644 -10.606  -1.655  1.00  0.00           H  
ATOM   1704 1HH2 ARG A 114      89.514 -11.012   1.713  1.00  0.00           H  
ATOM   1705 2HH2 ARG A 114      89.116  -9.865   0.452  1.00  0.00           H  
ATOM   1706  N   ARG A 115      85.372 -16.816   2.460  1.00  0.00           N  
ATOM   1707  CA  ARG A 115      84.238 -16.734   3.361  1.00  0.00           C  
ATOM   1708  C   ARG A 115      84.244 -17.841   4.403  1.00  0.00           C  
ATOM   1709  O   ARG A 115      83.927 -17.623   5.571  1.00  0.00           O  
ATOM   1710  CB  ARG A 115      82.936 -16.796   2.575  1.00  0.00           C  
ATOM   1711  CG  ARG A 115      81.674 -16.741   3.421  1.00  0.00           C  
ATOM   1712  CD  ARG A 115      81.527 -15.430   4.101  1.00  0.00           C  
ATOM   1713  NE  ARG A 115      80.340 -15.385   4.941  1.00  0.00           N  
ATOM   1714  CZ  ARG A 115      79.114 -15.023   4.514  1.00  0.00           C  
ATOM   1715  NH1 ARG A 115      78.930 -14.678   3.259  1.00  0.00           N  
ATOM   1716  NH2 ARG A 115      78.097 -15.014   5.357  1.00  0.00           N  
ATOM   1717  H   ARG A 115      85.195 -17.030   1.520  1.00  0.00           H  
ATOM   1718  HA  ARG A 115      84.284 -15.780   3.888  1.00  0.00           H  
ATOM   1719 1HB  ARG A 115      82.898 -15.967   1.870  1.00  0.00           H  
ATOM   1720 2HB  ARG A 115      82.906 -17.719   1.996  1.00  0.00           H  
ATOM   1721 1HG  ARG A 115      80.802 -16.898   2.785  1.00  0.00           H  
ATOM   1722 2HG  ARG A 115      81.713 -17.521   4.183  1.00  0.00           H  
ATOM   1723 1HD  ARG A 115      82.397 -15.246   4.731  1.00  0.00           H  
ATOM   1724 2HD  ARG A 115      81.446 -14.639   3.355  1.00  0.00           H  
ATOM   1725  HE  ARG A 115      80.443 -15.643   5.913  1.00  0.00           H  
ATOM   1726 1HH1 ARG A 115      79.708 -14.685   2.614  1.00  0.00           H  
ATOM   1727 2HH1 ARG A 115      78.011 -14.407   2.939  1.00  0.00           H  
ATOM   1728 1HH2 ARG A 115      78.238 -15.279   6.323  1.00  0.00           H  
ATOM   1729 2HH2 ARG A 115      77.179 -14.745   5.038  1.00  0.00           H  
ATOM   1730  N   ALA A 116      84.576 -19.036   3.970  1.00  0.00           N  
ATOM   1731  CA  ALA A 116      84.693 -20.167   4.871  1.00  0.00           C  
ATOM   1732  C   ALA A 116      85.781 -19.968   5.913  1.00  0.00           C  
ATOM   1733  O   ALA A 116      85.623 -20.319   7.081  1.00  0.00           O  
ATOM   1734  CB  ALA A 116      84.955 -21.439   4.077  1.00  0.00           C  
ATOM   1735  H   ALA A 116      84.818 -19.173   3.030  1.00  0.00           H  
ATOM   1736  HA  ALA A 116      83.751 -20.279   5.410  1.00  0.00           H  
ATOM   1737 1HB  ALA A 116      85.029 -22.285   4.760  1.00  0.00           H  
ATOM   1738 2HB  ALA A 116      84.136 -21.607   3.378  1.00  0.00           H  
ATOM   1739 3HB  ALA A 116      85.888 -21.336   3.525  1.00  0.00           H  
ATOM   1740  N   VAL A 117      86.901 -19.434   5.480  1.00  0.00           N  
ATOM   1741  CA  VAL A 117      87.994 -19.123   6.381  1.00  0.00           C  
ATOM   1742  C   VAL A 117      87.610 -18.085   7.423  1.00  0.00           C  
ATOM   1743  O   VAL A 117      87.983 -18.180   8.591  1.00  0.00           O  
ATOM   1744  CB  VAL A 117      89.203 -18.608   5.579  1.00  0.00           C  
ATOM   1745  CG1 VAL A 117      90.283 -18.089   6.517  1.00  0.00           C  
ATOM   1746  CG2 VAL A 117      89.747 -19.717   4.692  1.00  0.00           C  
ATOM   1747  H   VAL A 117      86.994 -19.172   4.540  1.00  0.00           H  
ATOM   1748  HA  VAL A 117      88.280 -20.035   6.906  1.00  0.00           H  
ATOM   1749  HB  VAL A 117      88.886 -17.769   4.959  1.00  0.00           H  
ATOM   1750 1HG1 VAL A 117      91.130 -17.729   5.933  1.00  0.00           H  
ATOM   1751 2HG1 VAL A 117      89.883 -17.272   7.116  1.00  0.00           H  
ATOM   1752 3HG1 VAL A 117      90.613 -18.894   7.173  1.00  0.00           H  
ATOM   1753 1HG2 VAL A 117      90.601 -19.347   4.127  1.00  0.00           H  
ATOM   1754 2HG2 VAL A 117      90.059 -20.558   5.311  1.00  0.00           H  
ATOM   1755 3HG2 VAL A 117      88.970 -20.045   4.001  1.00  0.00           H  
ATOM   1756  N   ALA A 118      86.890 -17.075   6.990  1.00  0.00           N  
ATOM   1757  CA  ALA A 118      86.392 -16.053   7.891  1.00  0.00           C  
ATOM   1758  C   ALA A 118      85.437 -16.611   8.933  1.00  0.00           C  
ATOM   1759  O   ALA A 118      85.467 -16.228  10.101  1.00  0.00           O  
ATOM   1760  CB  ALA A 118      85.711 -14.948   7.097  1.00  0.00           C  
ATOM   1761  H   ALA A 118      86.615 -17.029   6.050  1.00  0.00           H  
ATOM   1762  HA  ALA A 118      87.240 -15.614   8.419  1.00  0.00           H  
ATOM   1763 1HB  ALA A 118      85.351 -14.177   7.779  1.00  0.00           H  
ATOM   1764 2HB  ALA A 118      86.424 -14.510   6.398  1.00  0.00           H  
ATOM   1765 3HB  ALA A 118      84.870 -15.363   6.544  1.00  0.00           H  
ATOM   1766  N   GLU A 119      84.568 -17.497   8.500  1.00  0.00           N  
ATOM   1767  CA  GLU A 119      83.648 -18.163   9.401  1.00  0.00           C  
ATOM   1768  C   GLU A 119      84.363 -19.006  10.443  1.00  0.00           C  
ATOM   1769  O   GLU A 119      83.982 -19.045  11.611  1.00  0.00           O  
ATOM   1770  CB  GLU A 119      82.681 -19.042   8.605  1.00  0.00           C  
ATOM   1771  CG  GLU A 119      81.679 -18.269   7.758  1.00  0.00           C  
ATOM   1772  CD  GLU A 119      80.723 -17.454   8.582  1.00  0.00           C  
ATOM   1773  OE1 GLU A 119      80.315 -17.920   9.619  1.00  0.00           O  
ATOM   1774  OE2 GLU A 119      80.400 -16.363   8.175  1.00  0.00           O  
ATOM   1775  H   GLU A 119      84.571 -17.775   7.560  1.00  0.00           H  
ATOM   1776  HA  GLU A 119      83.076 -17.404   9.935  1.00  0.00           H  
ATOM   1777 1HB  GLU A 119      83.246 -19.696   7.940  1.00  0.00           H  
ATOM   1778 2HB  GLU A 119      82.119 -19.679   9.289  1.00  0.00           H  
ATOM   1779 1HG  GLU A 119      82.224 -17.603   7.089  1.00  0.00           H  
ATOM   1780 2HG  GLU A 119      81.117 -18.974   7.147  1.00  0.00           H  
ATOM   1781  N   LEU A 120      85.386 -19.709  10.010  1.00  0.00           N  
ATOM   1782  CA  LEU A 120      86.202 -20.500  10.911  1.00  0.00           C  
ATOM   1783  C   LEU A 120      86.909 -19.649  11.953  1.00  0.00           C  
ATOM   1784  O   LEU A 120      87.013 -20.019  13.121  1.00  0.00           O  
ATOM   1785  CB  LEU A 120      87.241 -21.294  10.109  1.00  0.00           C  
ATOM   1786  CG  LEU A 120      88.167 -22.200  10.932  1.00  0.00           C  
ATOM   1787  CD1 LEU A 120      87.334 -23.230  11.682  1.00  0.00           C  
ATOM   1788  CD2 LEU A 120      89.168 -22.876  10.008  1.00  0.00           C  
ATOM   1789  H   LEU A 120      85.660 -19.658   9.070  1.00  0.00           H  
ATOM   1790  HA  LEU A 120      85.555 -21.198  11.441  1.00  0.00           H  
ATOM   1791 1HB  LEU A 120      86.719 -21.921   9.388  1.00  0.00           H  
ATOM   1792 2HB  LEU A 120      87.868 -20.591   9.561  1.00  0.00           H  
ATOM   1793  HG  LEU A 120      88.700 -21.601  11.670  1.00  0.00           H  
ATOM   1794 1HD1 LEU A 120      87.990 -23.874  12.267  1.00  0.00           H  
ATOM   1795 2HD1 LEU A 120      86.639 -22.720  12.350  1.00  0.00           H  
ATOM   1796 3HD1 LEU A 120      86.774 -23.834  10.969  1.00  0.00           H  
ATOM   1797 1HD2 LEU A 120      89.827 -23.519  10.592  1.00  0.00           H  
ATOM   1798 2HD2 LEU A 120      88.636 -23.476   9.270  1.00  0.00           H  
ATOM   1799 3HD2 LEU A 120      89.762 -22.117   9.498  1.00  0.00           H  
ATOM   1800  N   ALA A 121      87.423 -18.520  11.520  1.00  0.00           N  
ATOM   1801  CA  ALA A 121      88.061 -17.578  12.421  1.00  0.00           C  
ATOM   1802  C   ALA A 121      87.100 -17.030  13.463  1.00  0.00           C  
ATOM   1803  O   ALA A 121      87.445 -16.863  14.631  1.00  0.00           O  
ATOM   1804  CB  ALA A 121      88.677 -16.435  11.627  1.00  0.00           C  
ATOM   1805  H   ALA A 121      87.326 -18.259  10.580  1.00  0.00           H  
ATOM   1806  HA  ALA A 121      88.866 -18.093  12.946  1.00  0.00           H  
ATOM   1807 1HB  ALA A 121      89.164 -15.739  12.310  1.00  0.00           H  
ATOM   1808 2HB  ALA A 121      89.413 -16.834  10.928  1.00  0.00           H  
ATOM   1809 3HB  ALA A 121      87.897 -15.915  11.074  1.00  0.00           H  
ATOM   1810  N   ARG A 122      85.898 -16.721  13.030  1.00  0.00           N  
ATOM   1811  CA  ARG A 122      84.861 -16.256  13.931  1.00  0.00           C  
ATOM   1812  C   ARG A 122      84.488 -17.298  14.973  1.00  0.00           C  
ATOM   1813  O   ARG A 122      84.263 -16.985  16.141  1.00  0.00           O  
ATOM   1814  CB  ARG A 122      83.617 -15.870  13.145  1.00  0.00           C  
ATOM   1815  CG  ARG A 122      82.471 -15.328  13.985  1.00  0.00           C  
ATOM   1816  CD  ARG A 122      81.295 -14.974  13.149  1.00  0.00           C  
ATOM   1817  NE  ARG A 122      80.734 -16.138  12.483  1.00  0.00           N  
ATOM   1818  CZ  ARG A 122      79.913 -17.032  13.067  1.00  0.00           C  
ATOM   1819  NH1 ARG A 122      79.567 -16.882  14.327  1.00  0.00           N  
ATOM   1820  NH2 ARG A 122      79.454 -18.060  12.375  1.00  0.00           N  
ATOM   1821  H   ARG A 122      85.658 -16.861  12.090  1.00  0.00           H  
ATOM   1822  HA  ARG A 122      85.233 -15.381  14.465  1.00  0.00           H  
ATOM   1823 1HB  ARG A 122      83.873 -15.110  12.408  1.00  0.00           H  
ATOM   1824 2HB  ARG A 122      83.245 -16.739  12.602  1.00  0.00           H  
ATOM   1825 1HG  ARG A 122      82.163 -16.081  14.710  1.00  0.00           H  
ATOM   1826 2HG  ARG A 122      82.799 -14.430  14.512  1.00  0.00           H  
ATOM   1827 1HD  ARG A 122      80.522 -14.535  13.777  1.00  0.00           H  
ATOM   1828 2HD  ARG A 122      81.595 -14.256  12.386  1.00  0.00           H  
ATOM   1829  HE  ARG A 122      80.978 -16.288  11.513  1.00  0.00           H  
ATOM   1830 1HH1 ARG A 122      79.917 -16.095  14.856  1.00  0.00           H  
ATOM   1831 2HH1 ARG A 122      78.951 -17.551  14.765  1.00  0.00           H  
ATOM   1832 1HH2 ARG A 122      79.720 -18.176  11.406  1.00  0.00           H  
ATOM   1833 2HH2 ARG A 122      78.839 -18.730  12.812  1.00  0.00           H  
ATOM   1834  N   ALA A 123      84.391 -18.535  14.540  1.00  0.00           N  
ATOM   1835  CA  ALA A 123      84.113 -19.637  15.441  1.00  0.00           C  
ATOM   1836  C   ALA A 123      85.204 -19.823  16.483  1.00  0.00           C  
ATOM   1837  O   ALA A 123      84.936 -20.098  17.651  1.00  0.00           O  
ATOM   1838  CB  ALA A 123      83.924 -20.922  14.647  1.00  0.00           C  
ATOM   1839  H   ALA A 123      84.571 -18.746  13.600  1.00  0.00           H  
ATOM   1840  HA  ALA A 123      83.190 -19.420  15.980  1.00  0.00           H  
ATOM   1841 1HB  ALA A 123      83.704 -21.742  15.330  1.00  0.00           H  
ATOM   1842 2HB  ALA A 123      83.096 -20.799  13.948  1.00  0.00           H  
ATOM   1843 3HB  ALA A 123      84.835 -21.144  14.094  1.00  0.00           H  
ATOM   1844  N   GLY A 124      86.439 -19.704  16.050  1.00  0.00           N  
ATOM   1845  CA  GLY A 124      87.573 -19.785  16.951  1.00  0.00           C  
ATOM   1846  C   GLY A 124      87.567 -18.679  17.993  1.00  0.00           C  
ATOM   1847  O   GLY A 124      87.884 -18.895  19.161  1.00  0.00           O  
ATOM   1848  H   GLY A 124      86.616 -19.489  15.110  1.00  0.00           H  
ATOM   1849 1HA  GLY A 124      87.568 -20.751  17.457  1.00  0.00           H  
ATOM   1850 2HA  GLY A 124      88.497 -19.728  16.378  1.00  0.00           H  
ATOM   1851  N   MET A 125      87.235 -17.483  17.560  1.00  0.00           N  
ATOM   1852  CA  MET A 125      87.118 -16.352  18.461  1.00  0.00           C  
ATOM   1853  C   MET A 125      86.030 -16.551  19.503  1.00  0.00           C  
ATOM   1854  O   MET A 125      86.187 -16.200  20.671  1.00  0.00           O  
ATOM   1855  CB  MET A 125      86.854 -15.078  17.660  1.00  0.00           C  
ATOM   1856  CG  MET A 125      88.034 -14.605  16.824  1.00  0.00           C  
ATOM   1857  SD  MET A 125      89.480 -14.204  17.826  1.00  0.00           S  
ATOM   1858  CE  MET A 125      88.894 -12.760  18.706  1.00  0.00           C  
ATOM   1859  H   MET A 125      86.993 -17.347  16.620  1.00  0.00           H  
ATOM   1860  HA  MET A 125      88.057 -16.242  19.002  1.00  0.00           H  
ATOM   1861 1HB  MET A 125      86.012 -15.239  16.989  1.00  0.00           H  
ATOM   1862 2HB  MET A 125      86.581 -14.271  18.341  1.00  0.00           H  
ATOM   1863 1HG  MET A 125      88.312 -15.382  16.113  1.00  0.00           H  
ATOM   1864 2HG  MET A 125      87.748 -13.716  16.262  1.00  0.00           H  
ATOM   1865 1HE  MET A 125      89.678 -12.394  19.369  1.00  0.00           H  
ATOM   1866 2HE  MET A 125      88.629 -11.981  17.990  1.00  0.00           H  
ATOM   1867 3HE  MET A 125      88.015 -13.025  19.295  1.00  0.00           H  
ATOM   1868  N   GLU A 126      84.910 -17.085  19.070  1.00  0.00           N  
ATOM   1869  CA  GLU A 126      83.817 -17.397  19.971  1.00  0.00           C  
ATOM   1870  C   GLU A 126      84.201 -18.434  21.013  1.00  0.00           C  
ATOM   1871  O   GLU A 126      83.829 -18.340  22.181  1.00  0.00           O  
ATOM   1872  CB  GLU A 126      82.608 -17.892  19.174  1.00  0.00           C  
ATOM   1873  CG  GLU A 126      81.376 -18.186  20.019  1.00  0.00           C  
ATOM   1874  CD  GLU A 126      80.187 -18.599  19.196  1.00  0.00           C  
ATOM   1875  OE1 GLU A 126      80.087 -18.167  18.073  1.00  0.00           O  
ATOM   1876  OE2 GLU A 126      79.378 -19.347  19.691  1.00  0.00           O  
ATOM   1877  H   GLU A 126      84.817 -17.347  18.130  1.00  0.00           H  
ATOM   1878  HA  GLU A 126      83.539 -16.487  20.505  1.00  0.00           H  
ATOM   1879 1HB  GLU A 126      82.332 -17.146  18.429  1.00  0.00           H  
ATOM   1880 2HB  GLU A 126      82.873 -18.805  18.641  1.00  0.00           H  
ATOM   1881 1HG  GLU A 126      81.612 -18.986  20.721  1.00  0.00           H  
ATOM   1882 2HG  GLU A 126      81.122 -17.297  20.595  1.00  0.00           H  
ATOM   1883  N   ALA A 127      84.922 -19.444  20.580  1.00  0.00           N  
ATOM   1884  CA  ALA A 127      85.418 -20.467  21.481  1.00  0.00           C  
ATOM   1885  C   ALA A 127      86.373 -19.908  22.523  1.00  0.00           C  
ATOM   1886  O   ALA A 127      86.345 -20.292  23.691  1.00  0.00           O  
ATOM   1887  CB  ALA A 127      86.099 -21.572  20.687  1.00  0.00           C  
ATOM   1888  H   ALA A 127      85.196 -19.490  19.640  1.00  0.00           H  
ATOM   1889  HA  ALA A 127      84.568 -20.886  22.019  1.00  0.00           H  
ATOM   1890 1HB  ALA A 127      86.458 -22.342  21.370  1.00  0.00           H  
ATOM   1891 2HB  ALA A 127      85.387 -22.010  19.988  1.00  0.00           H  
ATOM   1892 3HB  ALA A 127      86.940 -21.157  20.134  1.00  0.00           H  
ATOM   1893  N   LEU A 128      87.242 -19.022  22.090  1.00  0.00           N  
ATOM   1894  CA  LEU A 128      88.163 -18.356  22.991  1.00  0.00           C  
ATOM   1895  C   LEU A 128      87.448 -17.513  24.033  1.00  0.00           C  
ATOM   1896  O   LEU A 128      87.830 -17.475  25.201  1.00  0.00           O  
ATOM   1897  CB  LEU A 128      89.125 -17.471  22.189  1.00  0.00           C  
ATOM   1898  CG  LEU A 128      90.144 -18.215  21.316  1.00  0.00           C  
ATOM   1899  CD1 LEU A 128      90.896 -17.215  20.449  1.00  0.00           C  
ATOM   1900  CD2 LEU A 128      91.099 -18.996  22.205  1.00  0.00           C  
ATOM   1901  H   LEU A 128      87.240 -18.745  21.150  1.00  0.00           H  
ATOM   1902  HA  LEU A 128      88.738 -19.114  23.521  1.00  0.00           H  
ATOM   1903 1HB  LEU A 128      88.540 -16.824  21.537  1.00  0.00           H  
ATOM   1904 2HB  LEU A 128      89.681 -16.843  22.885  1.00  0.00           H  
ATOM   1905  HG  LEU A 128      89.620 -18.903  20.653  1.00  0.00           H  
ATOM   1906 1HD1 LEU A 128      91.620 -17.744  19.829  1.00  0.00           H  
ATOM   1907 2HD1 LEU A 128      90.191 -16.684  19.810  1.00  0.00           H  
ATOM   1908 3HD1 LEU A 128      91.418 -16.501  21.086  1.00  0.00           H  
ATOM   1909 1HD2 LEU A 128      91.823 -19.526  21.585  1.00  0.00           H  
ATOM   1910 2HD2 LEU A 128      91.625 -18.308  22.868  1.00  0.00           H  
ATOM   1911 3HD2 LEU A 128      90.536 -19.715  22.801  1.00  0.00           H  
ATOM   1912  N   ALA A 129      86.425 -16.810  23.600  1.00  0.00           N  
ATOM   1913  CA  ALA A 129      85.608 -16.019  24.501  1.00  0.00           C  
ATOM   1914  C   ALA A 129      84.903 -16.871  25.543  1.00  0.00           C  
ATOM   1915  O   ALA A 129      84.798 -16.501  26.711  1.00  0.00           O  
ATOM   1916  CB  ALA A 129      84.589 -15.214  23.707  1.00  0.00           C  
ATOM   1917  H   ALA A 129      86.152 -16.861  22.660  1.00  0.00           H  
ATOM   1918  HA  ALA A 129      86.258 -15.328  25.040  1.00  0.00           H  
ATOM   1919 1HB  ALA A 129      83.989 -14.614  24.390  1.00  0.00           H  
ATOM   1920 2HB  ALA A 129      85.109 -14.558  23.008  1.00  0.00           H  
ATOM   1921 3HB  ALA A 129      83.941 -15.892  23.155  1.00  0.00           H  
ATOM   1922  N   ARG A 130      84.388 -18.000  25.110  1.00  0.00           N  
ATOM   1923  CA  ARG A 130      83.751 -18.942  26.011  1.00  0.00           C  
ATOM   1924  C   ARG A 130      84.712 -19.490  27.053  1.00  0.00           C  
ATOM   1925  O   ARG A 130      84.366 -19.656  28.221  1.00  0.00           O  
ATOM   1926  CB  ARG A 130      83.156 -20.100  25.224  1.00  0.00           C  
ATOM   1927  CG  ARG A 130      81.933 -19.748  24.393  1.00  0.00           C  
ATOM   1928  CD  ARG A 130      81.395 -20.933  23.678  1.00  0.00           C  
ATOM   1929  NE  ARG A 130      80.276 -20.586  22.817  1.00  0.00           N  
ATOM   1930  CZ  ARG A 130      78.997 -20.479  23.230  1.00  0.00           C  
ATOM   1931  NH1 ARG A 130      78.694 -20.695  24.491  1.00  0.00           N  
ATOM   1932  NH2 ARG A 130      78.050 -20.157  22.367  1.00  0.00           N  
ATOM   1933  H   ARG A 130      84.486 -18.261  24.170  1.00  0.00           H  
ATOM   1934  HA  ARG A 130      82.958 -18.422  26.551  1.00  0.00           H  
ATOM   1935 1HB  ARG A 130      83.908 -20.505  24.548  1.00  0.00           H  
ATOM   1936 2HB  ARG A 130      82.871 -20.898  25.911  1.00  0.00           H  
ATOM   1937 1HG  ARG A 130      81.151 -19.357  25.045  1.00  0.00           H  
ATOM   1938 2HG  ARG A 130      82.200 -18.993  23.653  1.00  0.00           H  
ATOM   1939 1HD  ARG A 130      82.179 -21.371  23.059  1.00  0.00           H  
ATOM   1940 2HD  ARG A 130      81.051 -21.671  24.403  1.00  0.00           H  
ATOM   1941  HE  ARG A 130      80.470 -20.413  21.840  1.00  0.00           H  
ATOM   1942 1HH1 ARG A 130      79.419 -20.941  25.150  1.00  0.00           H  
ATOM   1943 2HH1 ARG A 130      77.736 -20.614  24.800  1.00  0.00           H  
ATOM   1944 1HH2 ARG A 130      78.283 -19.991  21.398  1.00  0.00           H  
ATOM   1945 2HH2 ARG A 130      77.093 -20.076  22.677  1.00  0.00           H  
ATOM   1946  N   LEU A 131      85.913 -19.799  26.620  1.00  0.00           N  
ATOM   1947  CA  LEU A 131      86.951 -20.264  27.521  1.00  0.00           C  
ATOM   1948  C   LEU A 131      87.324 -19.222  28.563  1.00  0.00           C  
ATOM   1949  O   LEU A 131      87.548 -19.534  29.731  1.00  0.00           O  
ATOM   1950  CB  LEU A 131      88.199 -20.655  26.719  1.00  0.00           C  
ATOM   1951  CG  LEU A 131      88.063 -21.909  25.847  1.00  0.00           C  
ATOM   1952  CD1 LEU A 131      89.305 -22.061  24.978  1.00  0.00           C  
ATOM   1953  CD2 LEU A 131      87.867 -23.127  26.737  1.00  0.00           C  
ATOM   1954  H   LEU A 131      86.152 -19.659  25.680  1.00  0.00           H  
ATOM   1955  HA  LEU A 131      86.581 -21.141  28.051  1.00  0.00           H  
ATOM   1956 1HB  LEU A 131      88.465 -19.825  26.066  1.00  0.00           H  
ATOM   1957 2HB  LEU A 131      89.021 -20.822  27.415  1.00  0.00           H  
ATOM   1958  HG  LEU A 131      87.204 -21.801  25.185  1.00  0.00           H  
ATOM   1959 1HD1 LEU A 131      89.208 -22.953  24.358  1.00  0.00           H  
ATOM   1960 2HD1 LEU A 131      89.409 -21.185  24.338  1.00  0.00           H  
ATOM   1961 3HD1 LEU A 131      90.185 -22.155  25.614  1.00  0.00           H  
ATOM   1962 1HD2 LEU A 131      87.770 -24.019  26.118  1.00  0.00           H  
ATOM   1963 2HD2 LEU A 131      88.727 -23.237  27.399  1.00  0.00           H  
ATOM   1964 3HD2 LEU A 131      86.963 -23.000  27.334  1.00  0.00           H  
ATOM   1965  N   SER A 132      87.439 -17.972  28.140  1.00  0.00           N  
ATOM   1966  CA  SER A 132      87.955 -16.940  29.034  1.00  0.00           C  
ATOM   1967  C   SER A 132      87.050 -16.708  30.243  1.00  0.00           C  
ATOM   1968  O   SER A 132      87.517 -16.310  31.310  1.00  0.00           O  
ATOM   1969  CB  SER A 132      88.126 -15.641  28.271  1.00  0.00           C  
ATOM   1970  OG  SER A 132      89.122 -15.760  27.293  1.00  0.00           O  
ATOM   1971  H   SER A 132      87.210 -17.744  27.183  1.00  0.00           H  
ATOM   1972  HA  SER A 132      88.927 -17.262  29.410  1.00  0.00           H  
ATOM   1973 1HB  SER A 132      87.181 -15.369  27.800  1.00  0.00           H  
ATOM   1974 2HB  SER A 132      88.386 -14.843  28.965  1.00  0.00           H  
ATOM   1975  HG  SER A 132      89.170 -14.905  26.858  1.00  0.00           H  
ATOM   1976  N   GLU A 133      85.751 -16.921  30.060  1.00  0.00           N  
ATOM   1977  CA  GLU A 133      84.768 -16.616  31.096  1.00  0.00           C  
ATOM   1978  C   GLU A 133      84.776 -17.615  32.249  1.00  0.00           C  
ATOM   1979  O   GLU A 133      84.476 -17.259  33.389  1.00  0.00           O  
ATOM   1980  CB  GLU A 133      83.367 -16.564  30.482  1.00  0.00           C  
ATOM   1981  CG  GLU A 133      83.139 -15.395  29.534  1.00  0.00           C  
ATOM   1982  CD  GLU A 133      81.765 -15.395  28.925  1.00  0.00           C  
ATOM   1983  OE1 GLU A 133      81.040 -16.337  29.139  1.00  0.00           O  
ATOM   1984  OE2 GLU A 133      81.439 -14.451  28.244  1.00  0.00           O  
ATOM   1985  H   GLU A 133      85.431 -17.277  29.170  1.00  0.00           H  
ATOM   1986  HA  GLU A 133      84.997 -15.634  31.513  1.00  0.00           H  
ATOM   1987 1HB  GLU A 133      83.176 -17.484  29.930  1.00  0.00           H  
ATOM   1988 2HB  GLU A 133      82.623 -16.500  31.277  1.00  0.00           H  
ATOM   1989 1HG  GLU A 133      83.281 -14.463  30.082  1.00  0.00           H  
ATOM   1990 2HG  GLU A 133      83.884 -15.435  28.740  1.00  0.00           H  
ATOM   1991  N   THR A 134      85.019 -18.882  31.931  1.00  0.00           N  
ATOM   1992  CA  THR A 134      84.747 -19.961  32.874  1.00  0.00           C  
ATOM   1993  C   THR A 134      85.948 -20.875  33.054  1.00  0.00           C  
ATOM   1994  O   THR A 134      86.800 -20.983  32.172  1.00  0.00           O  
ATOM   1995  CB  THR A 134      83.534 -20.795  32.421  1.00  0.00           C  
ATOM   1996  OG1 THR A 134      83.207 -21.756  33.433  1.00  0.00           O  
ATOM   1997  CG2 THR A 134      83.841 -21.519  31.119  1.00  0.00           C  
ATOM   1998  H   THR A 134      85.327 -19.107  30.996  1.00  0.00           H  
ATOM   1999  HA  THR A 134      84.504 -19.522  33.842  1.00  0.00           H  
ATOM   2000  HB  THR A 134      82.677 -20.139  32.272  1.00  0.00           H  
ATOM   2001  HG1 THR A 134      82.302 -22.051  33.312  1.00  0.00           H  
ATOM   2002 1HG2 THR A 134      82.973 -22.103  30.814  1.00  0.00           H  
ATOM   2003 2HG2 THR A 134      84.079 -20.790  30.345  1.00  0.00           H  
ATOM   2004 3HG2 THR A 134      84.691 -22.184  31.265  1.00  0.00           H  
ATOM   2005  N   ASP A 135      85.990 -21.554  34.194  1.00  0.00           N  
ATOM   2006  CA  ASP A 135      87.024 -22.540  34.467  1.00  0.00           C  
ATOM   2007  C   ASP A 135      86.463 -23.949  34.339  1.00  0.00           C  
ATOM   2008  O   ASP A 135      87.130 -24.928  34.669  1.00  0.00           O  
ATOM   2009  CB  ASP A 135      87.610 -22.336  35.867  1.00  0.00           C  
ATOM   2010  CG  ASP A 135      88.365 -21.022  36.008  1.00  0.00           C  
ATOM   2011  OD1 ASP A 135      89.123 -20.697  35.125  1.00  0.00           O  
ATOM   2012  OD2 ASP A 135      88.176 -20.355  36.997  1.00  0.00           O  
ATOM   2013  H   ASP A 135      85.268 -21.400  34.884  1.00  0.00           H  
ATOM   2014  HA  ASP A 135      87.829 -22.407  33.742  1.00  0.00           H  
ATOM   2015 1HB  ASP A 135      86.806 -22.359  36.604  1.00  0.00           H  
ATOM   2016 2HB  ASP A 135      88.290 -23.157  36.099  1.00  0.00           H  
ATOM   2017  N   SER A 136      85.228 -24.039  33.855  1.00  0.00           N  
ATOM   2018  CA  SER A 136      84.565 -25.324  33.679  1.00  0.00           C  
ATOM   2019  C   SER A 136      85.204 -26.122  32.554  1.00  0.00           C  
ATOM   2020  O   SER A 136      85.457 -25.592  31.471  1.00  0.00           O  
ATOM   2021  CB  SER A 136      83.091 -25.116  33.389  1.00  0.00           C  
ATOM   2022  OG  SER A 136      82.454 -26.338  33.129  1.00  0.00           O  
ATOM   2023  H   SER A 136      84.736 -23.195  33.605  1.00  0.00           H  
ATOM   2024  HA  SER A 136      84.657 -25.891  34.606  1.00  0.00           H  
ATOM   2025 1HB  SER A 136      82.617 -24.631  34.242  1.00  0.00           H  
ATOM   2026 2HB  SER A 136      82.979 -24.455  32.532  1.00  0.00           H  
ATOM   2027  HG  SER A 136      81.517 -26.182  33.271  1.00  0.00           H  
ATOM   2028  N   GLY A 137      85.495 -27.390  32.824  1.00  0.00           N  
ATOM   2029  CA  GLY A 137      86.198 -28.217  31.855  1.00  0.00           C  
ATOM   2030  C   GLY A 137      85.236 -28.898  30.892  1.00  0.00           C  
ATOM   2031  O   GLY A 137      85.587 -29.154  29.741  1.00  0.00           O  
ATOM   2032  H   GLY A 137      85.245 -27.777  33.722  1.00  0.00           H  
ATOM   2033 1HA  GLY A 137      86.900 -27.602  31.292  1.00  0.00           H  
ATOM   2034 2HA  GLY A 137      86.783 -28.973  32.379  1.00  0.00           H  
ATOM   2035  N   SER A 138      83.992 -29.099  31.325  1.00  0.00           N  
ATOM   2036  CA  SER A 138      82.949 -29.551  30.424  1.00  0.00           C  
ATOM   2037  C   SER A 138      82.589 -28.505  29.382  1.00  0.00           C  
ATOM   2038  O   SER A 138      82.361 -28.814  28.214  1.00  0.00           O  
ATOM   2039  CB  SER A 138      81.712 -29.923  31.219  1.00  0.00           C  
ATOM   2040  OG  SER A 138      81.175 -28.802  31.865  1.00  0.00           O  
ATOM   2041  H   SER A 138      83.754 -28.955  32.265  1.00  0.00           H  
ATOM   2042  HA  SER A 138      83.308 -30.433  29.893  1.00  0.00           H  
ATOM   2043 1HB  SER A 138      80.966 -30.352  30.551  1.00  0.00           H  
ATOM   2044 2HB  SER A 138      81.968 -30.683  31.955  1.00  0.00           H  
ATOM   2045  HG  SER A 138      80.264 -29.024  32.068  1.00  0.00           H  
ATOM   2046  N   GLU A 139      82.507 -27.267  29.815  1.00  0.00           N  
ATOM   2047  CA  GLU A 139      82.243 -26.161  28.914  1.00  0.00           C  
ATOM   2048  C   GLU A 139      83.336 -25.988  27.872  1.00  0.00           C  
ATOM   2049  O   GLU A 139      83.071 -25.710  26.704  1.00  0.00           O  
ATOM   2050  CB  GLU A 139      82.083 -24.864  29.711  1.00  0.00           C  
ATOM   2051  CG  GLU A 139      80.820 -24.797  30.557  1.00  0.00           C  
ATOM   2052  CD  GLU A 139      79.563 -24.791  29.733  1.00  0.00           C  
ATOM   2053  OE1 GLU A 139      79.558 -24.171  28.696  1.00  0.00           O  
ATOM   2054  OE2 GLU A 139      78.606 -25.407  30.140  1.00  0.00           O  
ATOM   2055  H   GLU A 139      82.689 -27.057  30.755  1.00  0.00           H  
ATOM   2056  HA  GLU A 139      81.314 -26.363  28.380  1.00  0.00           H  
ATOM   2057 1HB  GLU A 139      82.938 -24.737  30.375  1.00  0.00           H  
ATOM   2058 2HB  GLU A 139      82.072 -24.016  29.026  1.00  0.00           H  
ATOM   2059 1HG  GLU A 139      80.798 -25.658  31.226  1.00  0.00           H  
ATOM   2060 2HG  GLU A 139      80.852 -23.896  31.169  1.00  0.00           H  
ATOM   2061  N   ALA A 140      84.569 -26.122  28.305  1.00  0.00           N  
ATOM   2062  CA  ALA A 140      85.704 -26.054  27.404  1.00  0.00           C  
ATOM   2063  C   ALA A 140      85.684 -27.160  26.362  1.00  0.00           C  
ATOM   2064  O   ALA A 140      86.005 -26.948  25.194  1.00  0.00           O  
ATOM   2065  CB  ALA A 140      87.001 -26.107  28.198  1.00  0.00           C  
ATOM   2066  H   ALA A 140      84.743 -26.339  29.245  1.00  0.00           H  
ATOM   2067  HA  ALA A 140      85.682 -25.110  26.861  1.00  0.00           H  
ATOM   2068 1HB  ALA A 140      87.848 -26.043  27.515  1.00  0.00           H  
ATOM   2069 2HB  ALA A 140      87.034 -25.271  28.897  1.00  0.00           H  
ATOM   2070 3HB  ALA A 140      87.051 -27.044  28.751  1.00  0.00           H  
ATOM   2071  N   VAL A 141      85.338 -28.352  26.795  1.00  0.00           N  
ATOM   2072  CA  VAL A 141      85.208 -29.481  25.894  1.00  0.00           C  
ATOM   2073  C   VAL A 141      84.122 -29.270  24.852  1.00  0.00           C  
ATOM   2074  O   VAL A 141      84.276 -29.622  23.684  1.00  0.00           O  
ATOM   2075  CB  VAL A 141      84.895 -30.758  26.697  1.00  0.00           C  
ATOM   2076  CG1 VAL A 141      84.559 -31.907  25.758  1.00  0.00           C  
ATOM   2077  CG2 VAL A 141      86.079 -31.114  27.583  1.00  0.00           C  
ATOM   2078  H   VAL A 141      85.095 -28.486  27.735  1.00  0.00           H  
ATOM   2079  HA  VAL A 141      86.148 -29.605  25.357  1.00  0.00           H  
ATOM   2080  HB  VAL A 141      84.017 -30.581  27.316  1.00  0.00           H  
ATOM   2081 1HG1 VAL A 141      84.341 -32.802  26.343  1.00  0.00           H  
ATOM   2082 2HG1 VAL A 141      83.687 -31.645  25.159  1.00  0.00           H  
ATOM   2083 3HG1 VAL A 141      85.407 -32.102  25.102  1.00  0.00           H  
ATOM   2084 1HG2 VAL A 141      85.851 -32.017  28.148  1.00  0.00           H  
ATOM   2085 2HG2 VAL A 141      86.960 -31.286  26.964  1.00  0.00           H  
ATOM   2086 3HG2 VAL A 141      86.276 -30.295  28.274  1.00  0.00           H  
ATOM   2087  N   ARG A 142      83.008 -28.722  25.285  1.00  0.00           N  
ATOM   2088  CA  ARG A 142      81.919 -28.397  24.384  1.00  0.00           C  
ATOM   2089  C   ARG A 142      82.315 -27.365  23.342  1.00  0.00           C  
ATOM   2090  O   ARG A 142      81.942 -27.455  22.174  1.00  0.00           O  
ATOM   2091  CB  ARG A 142      80.725 -27.878  25.170  1.00  0.00           C  
ATOM   2092  CG  ARG A 142      80.001 -28.925  26.002  1.00  0.00           C  
ATOM   2093  CD  ARG A 142      78.834 -28.349  26.717  1.00  0.00           C  
ATOM   2094  NE  ARG A 142      78.188 -29.327  27.578  1.00  0.00           N  
ATOM   2095  CZ  ARG A 142      77.268 -30.220  27.165  1.00  0.00           C  
ATOM   2096  NH1 ARG A 142      76.897 -30.247  25.904  1.00  0.00           N  
ATOM   2097  NH2 ARG A 142      76.739 -31.070  28.028  1.00  0.00           N  
ATOM   2098  H   ARG A 142      82.919 -28.460  26.225  1.00  0.00           H  
ATOM   2099  HA  ARG A 142      81.630 -29.303  23.850  1.00  0.00           H  
ATOM   2100 1HB  ARG A 142      81.050 -27.088  25.846  1.00  0.00           H  
ATOM   2101 2HB  ARG A 142      79.999 -27.442  24.484  1.00  0.00           H  
ATOM   2102 1HG  ARG A 142      79.645 -29.724  25.351  1.00  0.00           H  
ATOM   2103 2HG  ARG A 142      80.686 -29.340  26.742  1.00  0.00           H  
ATOM   2104 1HD  ARG A 142      79.162 -27.514  27.335  1.00  0.00           H  
ATOM   2105 2HD  ARG A 142      78.101 -27.997  25.992  1.00  0.00           H  
ATOM   2106  HE  ARG A 142      78.449 -29.337  28.555  1.00  0.00           H  
ATOM   2107 1HH1 ARG A 142      77.301 -29.596  25.245  1.00  0.00           H  
ATOM   2108 2HH1 ARG A 142      76.207 -30.916  25.595  1.00  0.00           H  
ATOM   2109 1HH2 ARG A 142      77.025 -31.050  28.997  1.00  0.00           H  
ATOM   2110 2HH2 ARG A 142      76.049 -31.739  27.719  1.00  0.00           H  
ATOM   2111  N   ALA A 143      83.048 -26.364  23.775  1.00  0.00           N  
ATOM   2112  CA  ALA A 143      83.557 -25.347  22.874  1.00  0.00           C  
ATOM   2113  C   ALA A 143      84.505 -25.917  21.832  1.00  0.00           C  
ATOM   2114  O   ALA A 143      84.481 -25.534  20.664  1.00  0.00           O  
ATOM   2115  CB  ALA A 143      84.251 -24.251  23.668  1.00  0.00           C  
ATOM   2116  H   ALA A 143      83.323 -26.321  24.715  1.00  0.00           H  
ATOM   2117  HA  ALA A 143      82.712 -24.918  22.336  1.00  0.00           H  
ATOM   2118 1HB  ALA A 143      84.618 -23.484  22.985  1.00  0.00           H  
ATOM   2119 2HB  ALA A 143      83.544 -23.804  24.367  1.00  0.00           H  
ATOM   2120 3HB  ALA A 143      85.087 -24.675  24.221  1.00  0.00           H  
ATOM   2121  N   ILE A 144      85.364 -26.813  22.265  1.00  0.00           N  
ATOM   2122  CA  ILE A 144      86.277 -27.490  21.364  1.00  0.00           C  
ATOM   2123  C   ILE A 144      85.551 -28.325  20.322  1.00  0.00           C  
ATOM   2124  O   ILE A 144      85.933 -28.368  19.154  1.00  0.00           O  
ATOM   2125  CB  ILE A 144      87.244 -28.390  22.154  1.00  0.00           C  
ATOM   2126  CG1 ILE A 144      88.196 -27.540  22.998  1.00  0.00           C  
ATOM   2127  CG2 ILE A 144      88.025 -29.290  21.208  1.00  0.00           C  
ATOM   2128  CD1 ILE A 144      88.994 -28.336  24.006  1.00  0.00           C  
ATOM   2129  H   ILE A 144      85.359 -27.090  23.205  1.00  0.00           H  
ATOM   2130  HA  ILE A 144      86.858 -26.738  20.832  1.00  0.00           H  
ATOM   2131  HB  ILE A 144      86.678 -29.012  22.847  1.00  0.00           H  
ATOM   2132 1HG1 ILE A 144      88.896 -27.020  22.344  1.00  0.00           H  
ATOM   2133 2HG1 ILE A 144      87.628 -26.782  23.536  1.00  0.00           H  
ATOM   2134 1HG2 ILE A 144      88.704 -29.920  21.783  1.00  0.00           H  
ATOM   2135 2HG2 ILE A 144      87.332 -29.919  20.650  1.00  0.00           H  
ATOM   2136 3HG2 ILE A 144      88.599 -28.677  20.513  1.00  0.00           H  
ATOM   2137 1HD1 ILE A 144      89.645 -27.664  24.566  1.00  0.00           H  
ATOM   2138 2HD1 ILE A 144      88.313 -28.838  24.694  1.00  0.00           H  
ATOM   2139 3HD1 ILE A 144      89.599 -29.078  23.488  1.00  0.00           H  
ATOM   2140  N   ALA A 145      84.520 -29.016  20.755  1.00  0.00           N  
ATOM   2141  CA  ALA A 145      83.695 -29.796  19.854  1.00  0.00           C  
ATOM   2142  C   ALA A 145      82.998 -28.937  18.812  1.00  0.00           C  
ATOM   2143  O   ALA A 145      82.889 -29.305  17.644  1.00  0.00           O  
ATOM   2144  CB  ALA A 145      82.667 -30.590  20.648  1.00  0.00           C  
ATOM   2145  H   ALA A 145      84.247 -28.962  21.695  1.00  0.00           H  
ATOM   2146  HA  ALA A 145      84.342 -30.488  19.316  1.00  0.00           H  
ATOM   2147 1HB  ALA A 145      82.060 -31.184  19.965  1.00  0.00           H  
ATOM   2148 2HB  ALA A 145      83.180 -31.251  21.347  1.00  0.00           H  
ATOM   2149 3HB  ALA A 145      82.027 -29.905  21.201  1.00  0.00           H  
ATOM   2150  N   GLU A 146      82.497 -27.802  19.245  1.00  0.00           N  
ATOM   2151  CA  GLU A 146      81.871 -26.853  18.344  1.00  0.00           C  
ATOM   2152  C   GLU A 146      82.839 -26.316  17.302  1.00  0.00           C  
ATOM   2153  O   GLU A 146      82.495 -26.145  16.134  1.00  0.00           O  
ATOM   2154  CB  GLU A 146      81.277 -25.689  19.141  1.00  0.00           C  
ATOM   2155  CG  GLU A 146      80.068 -26.059  19.987  1.00  0.00           C  
ATOM   2156  CD  GLU A 146      78.885 -26.484  19.163  1.00  0.00           C  
ATOM   2157  OE1 GLU A 146      78.374 -25.673  18.428  1.00  0.00           O  
ATOM   2158  OE2 GLU A 146      78.490 -27.622  19.268  1.00  0.00           O  
ATOM   2159  H   GLU A 146      82.598 -27.542  20.185  1.00  0.00           H  
ATOM   2160  HA  GLU A 146      81.068 -27.361  17.810  1.00  0.00           H  
ATOM   2161 1HB  GLU A 146      82.037 -25.278  19.805  1.00  0.00           H  
ATOM   2162 2HB  GLU A 146      80.976 -24.896  18.456  1.00  0.00           H  
ATOM   2163 1HG  GLU A 146      80.341 -26.874  20.656  1.00  0.00           H  
ATOM   2164 2HG  GLU A 146      79.789 -25.202  20.599  1.00  0.00           H  
ATOM   2165  N   LEU A 147      84.044 -26.020  17.735  1.00  0.00           N  
ATOM   2166  CA  LEU A 147      85.087 -25.568  16.834  1.00  0.00           C  
ATOM   2167  C   LEU A 147      85.448 -26.615  15.792  1.00  0.00           C  
ATOM   2168  O   LEU A 147      85.676 -26.306  14.624  1.00  0.00           O  
ATOM   2169  CB  LEU A 147      86.340 -25.194  17.636  1.00  0.00           C  
ATOM   2170  CG  LEU A 147      87.490 -24.579  16.827  1.00  0.00           C  
ATOM   2171  CD1 LEU A 147      88.247 -25.684  16.102  1.00  0.00           C  
ATOM   2172  CD2 LEU A 147      86.931 -23.563  15.842  1.00  0.00           C  
ATOM   2173  H   LEU A 147      84.282 -26.164  18.675  1.00  0.00           H  
ATOM   2174  HA  LEU A 147      84.729 -24.687  16.304  1.00  0.00           H  
ATOM   2175 1HB  LEU A 147      86.058 -24.476  18.406  1.00  0.00           H  
ATOM   2176 2HB  LEU A 147      86.721 -26.089  18.126  1.00  0.00           H  
ATOM   2177  HG  LEU A 147      88.187 -24.084  17.503  1.00  0.00           H  
ATOM   2178 1HD1 LEU A 147      89.064 -25.248  15.527  1.00  0.00           H  
ATOM   2179 2HD1 LEU A 147      88.652 -26.386  16.831  1.00  0.00           H  
ATOM   2180 3HD1 LEU A 147      87.570 -26.208  15.429  1.00  0.00           H  
ATOM   2181 1HD2 LEU A 147      87.748 -23.126  15.267  1.00  0.00           H  
ATOM   2182 2HD2 LEU A 147      86.234 -24.057  15.165  1.00  0.00           H  
ATOM   2183 3HD2 LEU A 147      86.410 -22.776  16.388  1.00  0.00           H  
ATOM   2184  N   GLY A 148      85.529 -27.853  16.225  1.00  0.00           N  
ATOM   2185  CA  GLY A 148      85.793 -28.958  15.324  1.00  0.00           C  
ATOM   2186  C   GLY A 148      84.700 -29.132  14.282  1.00  0.00           C  
ATOM   2187  O   GLY A 148      84.965 -29.410  13.114  1.00  0.00           O  
ATOM   2188  H   GLY A 148      85.347 -28.062  17.165  1.00  0.00           H  
ATOM   2189 1HA  GLY A 148      86.745 -28.795  14.818  1.00  0.00           H  
ATOM   2190 2HA  GLY A 148      85.887 -29.880  15.897  1.00  0.00           H  
ATOM   2191  N   ARG A 149      83.467 -28.997  14.715  1.00  0.00           N  
ATOM   2192  CA  ARG A 149      82.332 -29.065  13.814  1.00  0.00           C  
ATOM   2193  C   ARG A 149      82.352 -27.959  12.772  1.00  0.00           C  
ATOM   2194  O   ARG A 149      82.032 -28.171  11.604  1.00  0.00           O  
ATOM   2195  CB  ARG A 149      81.032 -28.986  14.600  1.00  0.00           C  
ATOM   2196  CG  ARG A 149      79.769 -29.086  13.760  1.00  0.00           C  
ATOM   2197  CD  ARG A 149      78.545 -29.000  14.596  1.00  0.00           C  
ATOM   2198  NE  ARG A 149      78.432 -27.713  15.262  1.00  0.00           N  
ATOM   2199  CZ  ARG A 149      77.982 -26.585  14.677  1.00  0.00           C  
ATOM   2200  NH1 ARG A 149      77.605 -26.604  13.418  1.00  0.00           N  
ATOM   2201  NH2 ARG A 149      77.917 -25.461  15.369  1.00  0.00           N  
ATOM   2202  H   ARG A 149      83.293 -28.781  15.655  1.00  0.00           H  
ATOM   2203  HA  ARG A 149      82.374 -30.011  13.275  1.00  0.00           H  
ATOM   2204 1HB  ARG A 149      81.003 -29.787  15.337  1.00  0.00           H  
ATOM   2205 2HB  ARG A 149      80.992 -28.041  15.143  1.00  0.00           H  
ATOM   2206 1HG  ARG A 149      79.748 -28.272  13.035  1.00  0.00           H  
ATOM   2207 2HG  ARG A 149      79.758 -30.042  13.234  1.00  0.00           H  
ATOM   2208 1HD  ARG A 149      77.664 -29.137  13.968  1.00  0.00           H  
ATOM   2209 2HD  ARG A 149      78.570 -29.777  15.360  1.00  0.00           H  
ATOM   2210  HE  ARG A 149      78.712 -27.659  16.232  1.00  0.00           H  
ATOM   2211 1HH1 ARG A 149      77.653 -27.463  12.888  1.00  0.00           H  
ATOM   2212 2HH1 ARG A 149      77.267 -25.760  12.979  1.00  0.00           H  
ATOM   2213 1HH2 ARG A 149      78.207 -25.447  16.338  1.00  0.00           H  
ATOM   2214 2HH2 ARG A 149      77.579 -24.618  14.931  1.00  0.00           H  
ATOM   2215  N   ALA A 150      82.698 -26.768  13.205  1.00  0.00           N  
ATOM   2216  CA  ALA A 150      82.829 -25.638  12.304  1.00  0.00           C  
ATOM   2217  C   ALA A 150      83.914 -25.850  11.262  1.00  0.00           C  
ATOM   2218  O   ALA A 150      83.760 -25.497  10.094  1.00  0.00           O  
ATOM   2219  CB  ALA A 150      83.106 -24.370  13.098  1.00  0.00           C  
ATOM   2220  H   ALA A 150      82.941 -26.633  14.145  1.00  0.00           H  
ATOM   2221  HA  ALA A 150      81.888 -25.523  11.766  1.00  0.00           H  
ATOM   2222 1HB  ALA A 150      83.191 -23.524  12.415  1.00  0.00           H  
ATOM   2223 2HB  ALA A 150      82.288 -24.192  13.797  1.00  0.00           H  
ATOM   2224 3HB  ALA A 150      84.037 -24.484  13.651  1.00  0.00           H  
ATOM   2225  N   GLY A 151      85.028 -26.397  11.695  1.00  0.00           N  
ATOM   2226  CA  GLY A 151      86.117 -26.722  10.794  1.00  0.00           C  
ATOM   2227  C   GLY A 151      85.721 -27.755   9.752  1.00  0.00           C  
ATOM   2228  O   GLY A 151      86.094 -27.664   8.584  1.00  0.00           O  
ATOM   2229  H   GLY A 151      85.117 -26.660  12.635  1.00  0.00           H  
ATOM   2230 1HA  GLY A 151      86.453 -25.817  10.288  1.00  0.00           H  
ATOM   2231 2HA  GLY A 151      86.963 -27.101  11.367  1.00  0.00           H  
ATOM   2232  N   ALA A 152      84.987 -28.756  10.185  1.00  0.00           N  
ATOM   2233  CA  ALA A 152      84.479 -29.773   9.284  1.00  0.00           C  
ATOM   2234  C   ALA A 152      83.531 -29.202   8.242  1.00  0.00           C  
ATOM   2235  O   ALA A 152      83.555 -29.586   7.074  1.00  0.00           O  
ATOM   2236  CB  ALA A 152      83.785 -30.869  10.078  1.00  0.00           C  
ATOM   2237  H   ALA A 152      84.713 -28.798  11.125  1.00  0.00           H  
ATOM   2238  HA  ALA A 152      85.324 -30.202   8.746  1.00  0.00           H  
ATOM   2239 1HB  ALA A 152      83.416 -31.636   9.395  1.00  0.00           H  
ATOM   2240 2HB  ALA A 152      84.492 -31.316  10.777  1.00  0.00           H  
ATOM   2241 3HB  ALA A 152      82.949 -30.445  10.631  1.00  0.00           H  
ATOM   2242  N   GLU A 153      82.672 -28.307   8.675  1.00  0.00           N  
ATOM   2243  CA  GLU A 153      81.759 -27.629   7.774  1.00  0.00           C  
ATOM   2244  C   GLU A 153      82.484 -26.795   6.732  1.00  0.00           C  
ATOM   2245  O   GLU A 153      82.103 -26.752   5.564  1.00  0.00           O  
ATOM   2246  CB  GLU A 153      80.804 -26.738   8.571  1.00  0.00           C  
ATOM   2247  CG  GLU A 153      79.785 -27.499   9.407  1.00  0.00           C  
ATOM   2248  CD  GLU A 153      78.916 -26.595  10.236  1.00  0.00           C  
ATOM   2249  OE1 GLU A 153      79.167 -25.413  10.254  1.00  0.00           O  
ATOM   2250  OE2 GLU A 153      77.999 -27.085  10.852  1.00  0.00           O  
ATOM   2251  H   GLU A 153      82.677 -28.029   9.615  1.00  0.00           H  
ATOM   2252  HA  GLU A 153      81.172 -28.382   7.247  1.00  0.00           H  
ATOM   2253 1HB  GLU A 153      81.377 -26.099   9.242  1.00  0.00           H  
ATOM   2254 2HB  GLU A 153      80.257 -26.088   7.887  1.00  0.00           H  
ATOM   2255 1HG  GLU A 153      79.149 -28.085   8.743  1.00  0.00           H  
ATOM   2256 2HG  GLU A 153      80.312 -28.190  10.064  1.00  0.00           H  
ATOM   2257  N   ALA A 154      83.516 -26.104   7.165  1.00  0.00           N  
ATOM   2258  CA  ALA A 154      84.342 -25.323   6.264  1.00  0.00           C  
ATOM   2259  C   ALA A 154      85.038 -26.182   5.222  1.00  0.00           C  
ATOM   2260  O   ALA A 154      85.147 -25.814   4.054  1.00  0.00           O  
ATOM   2261  CB  ALA A 154      85.370 -24.531   7.058  1.00  0.00           C  
ATOM   2262  H   ALA A 154      83.788 -26.158   8.105  1.00  0.00           H  
ATOM   2263  HA  ALA A 154      83.695 -24.629   5.726  1.00  0.00           H  
ATOM   2264 1HB  ALA A 154      85.979 -23.937   6.375  1.00  0.00           H  
ATOM   2265 2HB  ALA A 154      84.859 -23.869   7.757  1.00  0.00           H  
ATOM   2266 3HB  ALA A 154      86.010 -25.216   7.611  1.00  0.00           H  
ATOM   2267  N   GLY A 155      85.538 -27.318   5.655  1.00  0.00           N  
ATOM   2268  CA  GLY A 155      86.165 -28.267   4.754  1.00  0.00           C  
ATOM   2269  C   GLY A 155      85.197 -28.803   3.712  1.00  0.00           C  
ATOM   2270  O   GLY A 155      85.541 -28.974   2.544  1.00  0.00           O  
ATOM   2271  H   GLY A 155      85.438 -27.577   6.595  1.00  0.00           H  
ATOM   2272 1HA  GLY A 155      87.004 -27.790   4.248  1.00  0.00           H  
ATOM   2273 2HA  GLY A 155      86.568 -29.101   5.327  1.00  0.00           H  
ATOM   2274  N   THR A 156      83.941 -28.959   4.023  1.00  0.00           N  
ATOM   2275  CA  THR A 156      83.068 -29.466   2.964  1.00  0.00           C  
ATOM   2276  C   THR A 156      82.992 -28.585   1.704  1.00  0.00           C  
ATOM   2277  O   THR A 156      82.592 -29.056   0.638  1.00  0.00           O  
ATOM   2278  CB  THR A 156      81.645 -29.669   3.515  1.00  0.00           C  
ATOM   2279  OG1 THR A 156      81.675 -30.621   4.586  1.00  0.00           O  
ATOM   2280  CG2 THR A 156      80.716 -30.172   2.420  1.00  0.00           C  
ATOM   2281  H   THR A 156      83.601 -28.787   4.964  1.00  0.00           H  
ATOM   2282  HA  THR A 156      83.455 -30.428   2.627  1.00  0.00           H  
ATOM   2283  HB  THR A 156      81.264 -28.722   3.899  1.00  0.00           H  
ATOM   2284  HG1 THR A 156      82.245 -30.296   5.286  1.00  0.00           H  
ATOM   2285 1HG2 THR A 156      79.714 -30.310   2.827  1.00  0.00           H  
ATOM   2286 2HG2 THR A 156      80.681 -29.445   1.609  1.00  0.00           H  
ATOM   2287 3HG2 THR A 156      81.086 -31.124   2.038  1.00  0.00           H  
ATOM   2288  N   VAL A 157      83.317 -27.289   1.820  1.00  0.00           N  
ATOM   2289  CA  VAL A 157      83.068 -26.328   0.726  1.00  0.00           C  
ATOM   2290  C   VAL A 157      84.278 -26.123  -0.186  1.00  0.00           C  
ATOM   2291  O   VAL A 157      84.131 -26.066  -1.408  1.00  0.00           O  
ATOM   2292  CB  VAL A 157      82.656 -24.964   1.310  1.00  0.00           C  
ATOM   2293  CG1 VAL A 157      82.498 -23.935   0.199  1.00  0.00           C  
ATOM   2294  CG2 VAL A 157      81.363 -25.108   2.099  1.00  0.00           C  
ATOM   2295  H   VAL A 157      83.694 -26.954   2.691  1.00  0.00           H  
ATOM   2296  HA  VAL A 157      82.254 -26.708   0.109  1.00  0.00           H  
ATOM   2297  HB  VAL A 157      83.447 -24.606   1.969  1.00  0.00           H  
ATOM   2298 1HG1 VAL A 157      82.207 -22.977   0.630  1.00  0.00           H  
ATOM   2299 2HG1 VAL A 157      83.445 -23.823  -0.329  1.00  0.00           H  
ATOM   2300 3HG1 VAL A 157      81.730 -24.268  -0.498  1.00  0.00           H  
ATOM   2301 1HG2 VAL A 157      81.078 -24.140   2.509  1.00  0.00           H  
ATOM   2302 2HG2 VAL A 157      80.573 -25.471   1.440  1.00  0.00           H  
ATOM   2303 3HG2 VAL A 157      81.511 -25.817   2.913  1.00  0.00           H  
ATOM   2304  N   VAL A 158      85.448 -25.891   0.406  1.00  0.00           N  
ATOM   2305  CA  VAL A 158      86.583 -25.341  -0.337  1.00  0.00           C  
ATOM   2306  C   VAL A 158      87.126 -26.348  -1.343  1.00  0.00           C  
ATOM   2307  O   VAL A 158      87.368 -27.508  -1.007  1.00  0.00           O  
ATOM   2308  CB  VAL A 158      87.710 -24.933   0.631  1.00  0.00           C  
ATOM   2309  CG1 VAL A 158      88.936 -24.474  -0.144  1.00  0.00           C  
ATOM   2310  CG2 VAL A 158      87.219 -23.837   1.564  1.00  0.00           C  
ATOM   2311  H   VAL A 158      85.534 -26.048   1.409  1.00  0.00           H  
ATOM   2312  HA  VAL A 158      86.248 -24.455  -0.877  1.00  0.00           H  
ATOM   2313  HB  VAL A 158      88.007 -25.804   1.216  1.00  0.00           H  
ATOM   2314 1HG1 VAL A 158      89.722 -24.189   0.556  1.00  0.00           H  
ATOM   2315 2HG1 VAL A 158      89.292 -25.285  -0.778  1.00  0.00           H  
ATOM   2316 3HG1 VAL A 158      88.675 -23.616  -0.763  1.00  0.00           H  
ATOM   2317 1HG2 VAL A 158      88.020 -23.554   2.246  1.00  0.00           H  
ATOM   2318 2HG2 VAL A 158      86.917 -22.969   0.978  1.00  0.00           H  
ATOM   2319 3HG2 VAL A 158      86.367 -24.203   2.138  1.00  0.00           H  
ATOM   2320  N   ARG A 159      87.279 -25.911  -2.586  1.00  0.00           N  
ATOM   2321  CA  ARG A 159      87.732 -26.784  -3.655  1.00  0.00           C  
ATOM   2322  C   ARG A 159      89.233 -26.625  -3.891  1.00  0.00           C  
ATOM   2323  O   ARG A 159      89.909 -27.582  -4.269  1.00  0.00           O  
ATOM   2324  CB  ARG A 159      86.978 -26.484  -4.943  1.00  0.00           C  
ATOM   2325  CG  ARG A 159      87.408 -27.313  -6.143  1.00  0.00           C  
ATOM   2326  CD  ARG A 159      87.092 -28.753  -5.957  1.00  0.00           C  
ATOM   2327  NE  ARG A 159      87.542 -29.557  -7.082  1.00  0.00           N  
ATOM   2328  CZ  ARG A 159      88.796 -30.024  -7.235  1.00  0.00           C  
ATOM   2329  NH1 ARG A 159      89.712 -29.760  -6.329  1.00  0.00           N  
ATOM   2330  NH2 ARG A 159      89.106 -30.748  -8.297  1.00  0.00           N  
ATOM   2331  H   ARG A 159      87.070 -24.951  -2.794  1.00  0.00           H  
ATOM   2332  HA  ARG A 159      87.527 -27.816  -3.369  1.00  0.00           H  
ATOM   2333 1HB  ARG A 159      85.914 -26.653  -4.789  1.00  0.00           H  
ATOM   2334 2HB  ARG A 159      87.109 -25.434  -5.204  1.00  0.00           H  
ATOM   2335 1HG  ARG A 159      86.888 -26.960  -7.034  1.00  0.00           H  
ATOM   2336 2HG  ARG A 159      88.484 -27.215  -6.287  1.00  0.00           H  
ATOM   2337 1HD  ARG A 159      87.585 -29.120  -5.057  1.00  0.00           H  
ATOM   2338 2HD  ARG A 159      86.015 -28.879  -5.857  1.00  0.00           H  
ATOM   2339  HE  ARG A 159      86.866 -29.780  -7.800  1.00  0.00           H  
ATOM   2340 1HH1 ARG A 159      89.475 -29.207  -5.518  1.00  0.00           H  
ATOM   2341 2HH1 ARG A 159      90.651 -30.111  -6.444  1.00  0.00           H  
ATOM   2342 1HH2 ARG A 159      88.403 -30.951  -8.993  1.00  0.00           H  
ATOM   2343 2HH2 ARG A 159      90.046 -31.098  -8.411  1.00  0.00           H  
ATOM   2344  N   ASP A 160      89.733 -25.406  -3.716  1.00  0.00           N  
ATOM   2345  CA  ASP A 160      91.120 -25.091  -4.040  1.00  0.00           C  
ATOM   2346  C   ASP A 160      92.079 -25.807  -3.098  1.00  0.00           C  
ATOM   2347  O   ASP A 160      91.899 -25.779  -1.873  1.00  0.00           O  
ATOM   2348  CB  ASP A 160      91.361 -23.581  -3.971  1.00  0.00           C  
ATOM   2349  CG  ASP A 160      92.755 -23.181  -4.433  1.00  0.00           C  
ATOM   2350  OD1 ASP A 160      92.951 -23.045  -5.617  1.00  0.00           O  
ATOM   2351  OD2 ASP A 160      93.611 -23.015  -3.597  1.00  0.00           O  
ATOM   2352  H   ASP A 160      89.122 -24.678  -3.374  1.00  0.00           H  
ATOM   2353  HA  ASP A 160      91.320 -25.420  -5.060  1.00  0.00           H  
ATOM   2354 1HB  ASP A 160      90.626 -23.067  -4.592  1.00  0.00           H  
ATOM   2355 2HB  ASP A 160      91.220 -23.238  -2.945  1.00  0.00           H  
ATOM   2356  N   GLU A 161      93.080 -26.477  -3.661  1.00  0.00           N  
ATOM   2357  CA  GLU A 161      93.978 -27.285  -2.844  1.00  0.00           C  
ATOM   2358  C   GLU A 161      94.830 -26.424  -1.901  1.00  0.00           C  
ATOM   2359  O   GLU A 161      94.861 -26.679  -0.700  1.00  0.00           O  
ATOM   2360  CB  GLU A 161      94.886 -28.128  -3.742  1.00  0.00           C  
ATOM   2361  CG  GLU A 161      94.162 -29.204  -4.538  1.00  0.00           C  
ATOM   2362  CD  GLU A 161      93.487 -28.666  -5.769  1.00  0.00           C  
ATOM   2363  OE1 GLU A 161      93.599 -27.490  -6.020  1.00  0.00           O  
ATOM   2364  OE2 GLU A 161      92.859 -29.433  -6.460  1.00  0.00           O  
ATOM   2365  H   GLU A 161      93.230 -26.433  -4.659  1.00  0.00           H  
ATOM   2366  HA  GLU A 161      93.376 -27.961  -2.234  1.00  0.00           H  
ATOM   2367 1HB  GLU A 161      95.402 -27.478  -4.450  1.00  0.00           H  
ATOM   2368 2HB  GLU A 161      95.647 -28.617  -3.134  1.00  0.00           H  
ATOM   2369 1HG  GLU A 161      94.880 -29.966  -4.835  1.00  0.00           H  
ATOM   2370 2HG  GLU A 161      93.418 -29.675  -3.897  1.00  0.00           H  
ATOM   2371  N   GLU A 162      95.503 -25.348  -2.413  1.00  0.00           N  
ATOM   2372  CA  GLU A 162      96.238 -24.506  -1.476  1.00  0.00           C  
ATOM   2373  C   GLU A 162      95.306 -23.898  -0.435  1.00  0.00           C  
ATOM   2374  O   GLU A 162      95.596 -23.923   0.761  1.00  0.00           O  
ATOM   2375  CB  GLU A 162      96.978 -23.395  -2.224  1.00  0.00           C  
ATOM   2376  CG  GLU A 162      97.812 -22.486  -1.334  1.00  0.00           C  
ATOM   2377  CD  GLU A 162      98.554 -21.431  -2.106  1.00  0.00           C  
ATOM   2378  OE1 GLU A 162      98.443 -21.413  -3.309  1.00  0.00           O  
ATOM   2379  OE2 GLU A 162      99.231 -20.639  -1.493  1.00  0.00           O  
ATOM   2380  H   GLU A 162      95.544 -25.138  -3.400  1.00  0.00           H  
ATOM   2381  HA  GLU A 162      96.978 -25.123  -0.965  1.00  0.00           H  
ATOM   2382 1HB  GLU A 162      97.642 -23.837  -2.968  1.00  0.00           H  
ATOM   2383 2HB  GLU A 162      96.258 -22.773  -2.756  1.00  0.00           H  
ATOM   2384 1HG  GLU A 162      97.157 -21.999  -0.613  1.00  0.00           H  
ATOM   2385 2HG  GLU A 162      98.528 -23.094  -0.780  1.00  0.00           H  
ATOM   2386  N   ALA A 163      94.187 -23.353  -0.898  1.00  0.00           N  
ATOM   2387  CA  ALA A 163      93.215 -22.739  -0.012  1.00  0.00           C  
ATOM   2388  C   ALA A 163      92.702 -23.705   1.044  1.00  0.00           C  
ATOM   2389  O   ALA A 163      92.606 -23.373   2.224  1.00  0.00           O  
ATOM   2390  CB  ALA A 163      92.052 -22.185  -0.821  1.00  0.00           C  
ATOM   2391  H   ALA A 163      94.007 -23.365  -1.892  1.00  0.00           H  
ATOM   2392  HA  ALA A 163      93.706 -21.921   0.515  1.00  0.00           H  
ATOM   2393 1HB  ALA A 163      91.333 -21.715  -0.150  1.00  0.00           H  
ATOM   2394 2HB  ALA A 163      92.423 -21.444  -1.531  1.00  0.00           H  
ATOM   2395 3HB  ALA A 163      91.567 -22.994  -1.363  1.00  0.00           H  
ATOM   2396  N   ALA A 164      92.343 -24.892   0.611  1.00  0.00           N  
ATOM   2397  CA  ALA A 164      91.835 -25.909   1.512  1.00  0.00           C  
ATOM   2398  C   ALA A 164      92.860 -26.325   2.554  1.00  0.00           C  
ATOM   2399  O   ALA A 164      92.539 -26.536   3.722  1.00  0.00           O  
ATOM   2400  CB  ALA A 164      91.375 -27.123   0.718  1.00  0.00           C  
ATOM   2401  H   ALA A 164      92.473 -25.138  -0.328  1.00  0.00           H  
ATOM   2402  HA  ALA A 164      90.984 -25.491   2.050  1.00  0.00           H  
ATOM   2403 1HB  ALA A 164      90.982 -27.876   1.401  1.00  0.00           H  
ATOM   2404 2HB  ALA A 164      90.593 -26.824   0.019  1.00  0.00           H  
ATOM   2405 3HB  ALA A 164      92.216 -27.537   0.165  1.00  0.00           H  
ATOM   2406  N   GLU A 165      94.092 -26.473   2.121  1.00  0.00           N  
ATOM   2407  CA  GLU A 165      95.182 -26.796   3.022  1.00  0.00           C  
ATOM   2408  C   GLU A 165      95.414 -25.715   4.064  1.00  0.00           C  
ATOM   2409  O   GLU A 165      95.677 -25.993   5.232  1.00  0.00           O  
ATOM   2410  CB  GLU A 165      96.468 -27.025   2.225  1.00  0.00           C  
ATOM   2411  CG  GLU A 165      97.666 -27.437   3.070  1.00  0.00           C  
ATOM   2412  CD  GLU A 165      98.890 -27.726   2.247  1.00  0.00           C  
ATOM   2413  OE1 GLU A 165      98.743 -28.145   1.124  1.00  0.00           O  
ATOM   2414  OE2 GLU A 165      99.974 -27.528   2.742  1.00  0.00           O  
ATOM   2415  H   GLU A 165      94.310 -26.302   1.182  1.00  0.00           H  
ATOM   2416  HA  GLU A 165      94.929 -27.712   3.556  1.00  0.00           H  
ATOM   2417 1HB  GLU A 165      96.301 -27.804   1.480  1.00  0.00           H  
ATOM   2418 2HB  GLU A 165      96.733 -26.112   1.691  1.00  0.00           H  
ATOM   2419 1HG  GLU A 165      97.894 -26.635   3.772  1.00  0.00           H  
ATOM   2420 2HG  GLU A 165      97.403 -28.323   3.646  1.00  0.00           H  
ATOM   2421  N   LEU A 166      95.346 -24.475   3.631  1.00  0.00           N  
ATOM   2422  CA  LEU A 166      95.474 -23.346   4.532  1.00  0.00           C  
ATOM   2423  C   LEU A 166      94.369 -23.306   5.574  1.00  0.00           C  
ATOM   2424  O   LEU A 166      94.598 -22.998   6.742  1.00  0.00           O  
ATOM   2425  CB  LEU A 166      95.469 -22.039   3.730  1.00  0.00           C  
ATOM   2426  CG  LEU A 166      96.706 -21.789   2.858  1.00  0.00           C  
ATOM   2427  CD1 LEU A 166      96.477 -20.559   1.990  1.00  0.00           C  
ATOM   2428  CD2 LEU A 166      97.928 -21.611   3.747  1.00  0.00           C  
ATOM   2429  H   LEU A 166      95.139 -24.290   2.692  1.00  0.00           H  
ATOM   2430  HA  LEU A 166      96.422 -23.433   5.062  1.00  0.00           H  
ATOM   2431 1HB  LEU A 166      94.598 -22.036   3.077  1.00  0.00           H  
ATOM   2432 2HB  LEU A 166      95.381 -21.205   4.426  1.00  0.00           H  
ATOM   2433  HG  LEU A 166      96.861 -22.640   2.194  1.00  0.00           H  
ATOM   2434 1HD1 LEU A 166      97.355 -20.382   1.370  1.00  0.00           H  
ATOM   2435 2HD1 LEU A 166      95.609 -20.722   1.350  1.00  0.00           H  
ATOM   2436 3HD1 LEU A 166      96.301 -19.692   2.627  1.00  0.00           H  
ATOM   2437 1HD2 LEU A 166      98.807 -21.433   3.127  1.00  0.00           H  
ATOM   2438 2HD2 LEU A 166      97.774 -20.759   4.410  1.00  0.00           H  
ATOM   2439 3HD2 LEU A 166      98.079 -22.511   4.343  1.00  0.00           H  
ATOM   2440  N   LEU A 167      93.161 -23.588   5.141  1.00  0.00           N  
ATOM   2441  CA  LEU A 167      92.026 -23.657   6.042  1.00  0.00           C  
ATOM   2442  C   LEU A 167      92.179 -24.753   7.084  1.00  0.00           C  
ATOM   2443  O   LEU A 167      91.835 -24.581   8.252  1.00  0.00           O  
ATOM   2444  CB  LEU A 167      90.740 -23.890   5.240  1.00  0.00           C  
ATOM   2445  CG  LEU A 167      89.439 -23.883   6.053  1.00  0.00           C  
ATOM   2446  CD1 LEU A 167      88.279 -23.477   5.153  1.00  0.00           C  
ATOM   2447  CD2 LEU A 167      89.208 -25.261   6.653  1.00  0.00           C  
ATOM   2448  H   LEU A 167      93.013 -23.823   4.202  1.00  0.00           H  
ATOM   2449  HA  LEU A 167      91.947 -22.709   6.572  1.00  0.00           H  
ATOM   2450 1HB  LEU A 167      90.659 -23.114   4.480  1.00  0.00           H  
ATOM   2451 2HB  LEU A 167      90.812 -24.855   4.739  1.00  0.00           H  
ATOM   2452  HG  LEU A 167      89.514 -23.147   6.853  1.00  0.00           H  
ATOM   2453 1HD1 LEU A 167      87.355 -23.472   5.731  1.00  0.00           H  
ATOM   2454 2HD1 LEU A 167      88.461 -22.479   4.753  1.00  0.00           H  
ATOM   2455 3HD1 LEU A 167      88.190 -24.187   4.332  1.00  0.00           H  
ATOM   2456 1HD2 LEU A 167      88.283 -25.257   7.232  1.00  0.00           H  
ATOM   2457 2HD2 LEU A 167      89.131 -25.999   5.854  1.00  0.00           H  
ATOM   2458 3HD2 LEU A 167      90.043 -25.520   7.306  1.00  0.00           H  
ATOM   2459  N   ARG A 168      92.665 -25.894   6.651  1.00  0.00           N  
ATOM   2460  CA  ARG A 168      92.931 -26.999   7.552  1.00  0.00           C  
ATOM   2461  C   ARG A 168      93.984 -26.659   8.594  1.00  0.00           C  
ATOM   2462  O   ARG A 168      93.874 -27.027   9.762  1.00  0.00           O  
ATOM   2463  CB  ARG A 168      93.386 -28.220   6.765  1.00  0.00           C  
ATOM   2464  CG  ARG A 168      93.474 -29.505   7.573  1.00  0.00           C  
ATOM   2465  CD  ARG A 168      94.836 -29.712   8.129  1.00  0.00           C  
ATOM   2466  NE  ARG A 168      94.932 -30.951   8.883  1.00  0.00           N  
ATOM   2467  CZ  ARG A 168      96.007 -31.327   9.605  1.00  0.00           C  
ATOM   2468  NH1 ARG A 168      97.065 -30.548   9.661  1.00  0.00           N  
ATOM   2469  NH2 ARG A 168      95.996 -32.476  10.257  1.00  0.00           N  
ATOM   2470  H   ARG A 168      92.923 -25.998   5.712  1.00  0.00           H  
ATOM   2471  HA  ARG A 168      92.009 -27.245   8.080  1.00  0.00           H  
ATOM   2472 1HB  ARG A 168      92.699 -28.397   5.940  1.00  0.00           H  
ATOM   2473 2HB  ARG A 168      94.370 -28.031   6.337  1.00  0.00           H  
ATOM   2474 1HG  ARG A 168      92.769 -29.463   8.403  1.00  0.00           H  
ATOM   2475 2HG  ARG A 168      93.232 -30.354   6.934  1.00  0.00           H  
ATOM   2476 1HD  ARG A 168      95.560 -29.751   7.315  1.00  0.00           H  
ATOM   2477 2HD  ARG A 168      95.086 -28.887   8.796  1.00  0.00           H  
ATOM   2478  HE  ARG A 168      94.137 -31.576   8.864  1.00  0.00           H  
ATOM   2479 1HH1 ARG A 168      97.074 -29.670   9.163  1.00  0.00           H  
ATOM   2480 2HH1 ARG A 168      97.870 -30.830  10.202  1.00  0.00           H  
ATOM   2481 1HH2 ARG A 168      95.181 -33.074  10.213  1.00  0.00           H  
ATOM   2482 2HH2 ARG A 168      96.800 -32.757  10.797  1.00  0.00           H  
ATOM   2483  N   GLU A 169      95.023 -25.981   8.161  1.00  0.00           N  
ATOM   2484  CA  GLU A 169      96.066 -25.528   9.062  1.00  0.00           C  
ATOM   2485  C   GLU A 169      95.548 -24.550  10.104  1.00  0.00           C  
ATOM   2486  O   GLU A 169      95.929 -24.594  11.272  1.00  0.00           O  
ATOM   2487  CB  GLU A 169      97.199 -24.877   8.265  1.00  0.00           C  
ATOM   2488  CG  GLU A 169      98.381 -24.423   9.110  1.00  0.00           C  
ATOM   2489  CD  GLU A 169      99.505 -23.859   8.287  1.00  0.00           C  
ATOM   2490  OE1 GLU A 169      99.385 -23.838   7.085  1.00  0.00           O  
ATOM   2491  OE2 GLU A 169     100.486 -23.448   8.860  1.00  0.00           O  
ATOM   2492  H   GLU A 169      95.081 -25.709   7.222  1.00  0.00           H  
ATOM   2493  HA  GLU A 169      96.462 -26.392   9.596  1.00  0.00           H  
ATOM   2494 1HB  GLU A 169      97.571 -25.581   7.520  1.00  0.00           H  
ATOM   2495 2HB  GLU A 169      96.815 -24.008   7.732  1.00  0.00           H  
ATOM   2496 1HG  GLU A 169      98.042 -23.662   9.812  1.00  0.00           H  
ATOM   2497 2HG  GLU A 169      98.750 -25.271   9.686  1.00  0.00           H  
ATOM   2498  N   LEU A 170      94.699 -23.645   9.671  1.00  0.00           N  
ATOM   2499  CA  LEU A 170      94.072 -22.697  10.572  1.00  0.00           C  
ATOM   2500  C   LEU A 170      93.199 -23.377  11.614  1.00  0.00           C  
ATOM   2501  O   LEU A 170      93.177 -22.993  12.782  1.00  0.00           O  
ATOM   2502  CB  LEU A 170      93.227 -21.699   9.770  1.00  0.00           C  
ATOM   2503  CG  LEU A 170      92.518 -20.615  10.593  1.00  0.00           C  
ATOM   2504  CD1 LEU A 170      93.553 -19.788  11.343  1.00  0.00           C  
ATOM   2505  CD2 LEU A 170      91.684 -19.741   9.669  1.00  0.00           C  
ATOM   2506  H   LEU A 170      94.421 -23.635   8.732  1.00  0.00           H  
ATOM   2507  HA  LEU A 170      94.854 -22.153  11.101  1.00  0.00           H  
ATOM   2508 1HB  LEU A 170      93.871 -21.198   9.049  1.00  0.00           H  
ATOM   2509 2HB  LEU A 170      92.463 -22.251   9.222  1.00  0.00           H  
ATOM   2510  HG  LEU A 170      91.868 -21.086  11.331  1.00  0.00           H  
ATOM   2511 1HD1 LEU A 170      93.049 -19.019  11.928  1.00  0.00           H  
ATOM   2512 2HD1 LEU A 170      94.122 -20.436  12.011  1.00  0.00           H  
ATOM   2513 3HD1 LEU A 170      94.229 -19.317  10.630  1.00  0.00           H  
ATOM   2514 1HD2 LEU A 170      91.179 -18.971  10.254  1.00  0.00           H  
ATOM   2515 2HD2 LEU A 170      92.333 -19.268   8.931  1.00  0.00           H  
ATOM   2516 3HD2 LEU A 170      90.941 -20.355   9.159  1.00  0.00           H  
ATOM   2517  N   GLY A 171      92.455 -24.369  11.181  1.00  0.00           N  
ATOM   2518  CA  GLY A 171      91.630 -25.152  12.082  1.00  0.00           C  
ATOM   2519  C   GLY A 171      92.451 -25.892  13.124  1.00  0.00           C  
ATOM   2520  O   GLY A 171      92.077 -25.982  14.292  1.00  0.00           O  
ATOM   2521  H   GLY A 171      92.493 -24.644  10.242  1.00  0.00           H  
ATOM   2522 1HA  GLY A 171      90.921 -24.496  12.588  1.00  0.00           H  
ATOM   2523 2HA  GLY A 171      91.048 -25.872  11.509  1.00  0.00           H  
ATOM   2524  N   GLU A 172      93.557 -26.454  12.691  1.00  0.00           N  
ATOM   2525  CA  GLU A 172      94.472 -27.130  13.592  1.00  0.00           C  
ATOM   2526  C   GLU A 172      95.060 -26.192  14.634  1.00  0.00           C  
ATOM   2527  O   GLU A 172      95.212 -26.545  15.802  1.00  0.00           O  
ATOM   2528  CB  GLU A 172      95.602 -27.785  12.795  1.00  0.00           C  
ATOM   2529  CG  GLU A 172      96.588 -28.580  13.639  1.00  0.00           C  
ATOM   2530  CD  GLU A 172      97.639 -29.270  12.816  1.00  0.00           C  
ATOM   2531  OE1 GLU A 172      97.597 -29.156  11.615  1.00  0.00           O  
ATOM   2532  OE2 GLU A 172      98.487 -29.913  13.390  1.00  0.00           O  
ATOM   2533  H   GLU A 172      93.822 -26.368  11.752  1.00  0.00           H  
ATOM   2534  HA  GLU A 172      93.922 -27.905  14.126  1.00  0.00           H  
ATOM   2535 1HB  GLU A 172      95.179 -28.459  12.050  1.00  0.00           H  
ATOM   2536 2HB  GLU A 172      96.163 -27.018  12.261  1.00  0.00           H  
ATOM   2537 1HG  GLU A 172      97.076 -27.906  14.341  1.00  0.00           H  
ATOM   2538 2HG  GLU A 172      96.038 -29.324  14.216  1.00  0.00           H  
ATOM   2539  N   PHE A 173      95.419 -25.005  14.201  1.00  0.00           N  
ATOM   2540  CA  PHE A 173      95.926 -23.987  15.102  1.00  0.00           C  
ATOM   2541  C   PHE A 173      94.901 -23.572  16.144  1.00  0.00           C  
ATOM   2542  O   PHE A 173      95.222 -23.361  17.312  1.00  0.00           O  
ATOM   2543  CB  PHE A 173      96.369 -22.758  14.307  1.00  0.00           C  
ATOM   2544  CG  PHE A 173      96.950 -21.664  15.157  1.00  0.00           C  
ATOM   2545  CD1 PHE A 173      98.249 -21.755  15.638  1.00  0.00           C  
ATOM   2546  CD2 PHE A 173      96.201 -20.542  15.478  1.00  0.00           C  
ATOM   2547  CE1 PHE A 173      98.785 -20.750  16.420  1.00  0.00           C  
ATOM   2548  CE2 PHE A 173      96.734 -19.535  16.259  1.00  0.00           C  
ATOM   2549  CZ  PHE A 173      98.028 -19.639  16.731  1.00  0.00           C  
ATOM   2550  H   PHE A 173      95.288 -24.760  13.262  1.00  0.00           H  
ATOM   2551  HA  PHE A 173      96.787 -24.393  15.634  1.00  0.00           H  
ATOM   2552 1HB  PHE A 173      97.118 -23.051  13.572  1.00  0.00           H  
ATOM   2553 2HB  PHE A 173      95.519 -22.350  13.763  1.00  0.00           H  
ATOM   2554  HD1 PHE A 173      98.848 -22.632  15.392  1.00  0.00           H  
ATOM   2555  HD2 PHE A 173      95.180 -20.460  15.106  1.00  0.00           H  
ATOM   2556  HE1 PHE A 173      99.805 -20.834  16.792  1.00  0.00           H  
ATOM   2557  HE2 PHE A 173      96.135 -18.658  16.503  1.00  0.00           H  
ATOM   2558  HZ  PHE A 173      98.449 -18.848  17.348  1.00  0.00           H  
ATOM   2559  N   ALA A 174      93.669 -23.424  15.711  1.00  0.00           N  
ATOM   2560  CA  ALA A 174      92.579 -23.101  16.612  1.00  0.00           C  
ATOM   2561  C   ALA A 174      92.348 -24.183  17.654  1.00  0.00           C  
ATOM   2562  O   ALA A 174      92.084 -23.904  18.822  1.00  0.00           O  
ATOM   2563  CB  ALA A 174      91.303 -22.860  15.818  1.00  0.00           C  
ATOM   2564  H   ALA A 174      93.450 -23.595  14.772  1.00  0.00           H  
ATOM   2565  HA  ALA A 174      92.842 -22.190  17.150  1.00  0.00           H  
ATOM   2566 1HB  ALA A 174      90.493 -22.605  16.501  1.00  0.00           H  
ATOM   2567 2HB  ALA A 174      91.460 -22.037  15.119  1.00  0.00           H  
ATOM   2568 3HB  ALA A 174      91.043 -23.760  15.265  1.00  0.00           H  
ATOM   2569  N   LEU A 175      92.416 -25.422  17.221  1.00  0.00           N  
ATOM   2570  CA  LEU A 175      92.287 -26.551  18.122  1.00  0.00           C  
ATOM   2571  C   LEU A 175      93.392 -26.591  19.164  1.00  0.00           C  
ATOM   2572  O   LEU A 175      93.163 -26.900  20.332  1.00  0.00           O  
ATOM   2573  CB  LEU A 175      92.293 -27.859  17.320  1.00  0.00           C  
ATOM   2574  CG  LEU A 175      91.057 -28.109  16.447  1.00  0.00           C  
ATOM   2575  CD1 LEU A 175      91.287 -29.339  15.580  1.00  0.00           C  
ATOM   2576  CD2 LEU A 175      89.836 -28.288  17.337  1.00  0.00           C  
ATOM   2577  H   LEU A 175      92.622 -25.607  16.282  1.00  0.00           H  
ATOM   2578  HA  LEU A 175      91.340 -26.464  18.652  1.00  0.00           H  
ATOM   2579 1HB  LEU A 175      93.165 -27.862  16.668  1.00  0.00           H  
ATOM   2580 2HB  LEU A 175      92.382 -28.692  18.016  1.00  0.00           H  
ATOM   2581  HG  LEU A 175      90.901 -27.258  15.784  1.00  0.00           H  
ATOM   2582 1HD1 LEU A 175      90.409 -29.517  14.960  1.00  0.00           H  
ATOM   2583 2HD1 LEU A 175      92.155 -29.176  14.941  1.00  0.00           H  
ATOM   2584 3HD1 LEU A 175      91.463 -30.205  16.217  1.00  0.00           H  
ATOM   2585 1HD2 LEU A 175      88.956 -28.465  16.716  1.00  0.00           H  
ATOM   2586 2HD2 LEU A 175      89.989 -29.140  17.999  1.00  0.00           H  
ATOM   2587 3HD2 LEU A 175      89.684 -27.388  17.932  1.00  0.00           H  
ATOM   2588  N   GLU A 176      94.601 -26.310  18.731  1.00  0.00           N  
ATOM   2589  CA  GLU A 176      95.735 -26.240  19.632  1.00  0.00           C  
ATOM   2590  C   GLU A 176      95.583 -25.144  20.674  1.00  0.00           C  
ATOM   2591  O   GLU A 176      95.927 -25.316  21.842  1.00  0.00           O  
ATOM   2592  CB  GLU A 176      97.022 -26.016  18.835  1.00  0.00           C  
ATOM   2593  CG  GLU A 176      98.289 -25.992  19.680  1.00  0.00           C  
ATOM   2594  CD  GLU A 176      99.539 -25.845  18.857  1.00  0.00           C  
ATOM   2595  OE1 GLU A 176      99.432 -25.784  17.656  1.00  0.00           O  
ATOM   2596  OE2 GLU A 176     100.601 -25.793  19.431  1.00  0.00           O  
ATOM   2597  H   GLU A 176      94.748 -26.073  17.792  1.00  0.00           H  
ATOM   2598  HA  GLU A 176      95.812 -27.188  20.166  1.00  0.00           H  
ATOM   2599 1HB  GLU A 176      97.132 -26.804  18.090  1.00  0.00           H  
ATOM   2600 2HB  GLU A 176      96.959 -25.067  18.302  1.00  0.00           H  
ATOM   2601 1HG  GLU A 176      98.229 -25.161  20.382  1.00  0.00           H  
ATOM   2602 2HG  GLU A 176      98.345 -26.914  20.256  1.00  0.00           H  
ATOM   2603  N   LYS A 177      95.096 -24.003  20.241  1.00  0.00           N  
ATOM   2604  CA  LYS A 177      94.831 -22.898  21.142  1.00  0.00           C  
ATOM   2605  C   LYS A 177      93.778 -23.238  22.184  1.00  0.00           C  
ATOM   2606  O   LYS A 177      93.888 -22.870  23.352  1.00  0.00           O  
ATOM   2607  CB  LYS A 177      94.396 -21.666  20.347  1.00  0.00           C  
ATOM   2608  CG  LYS A 177      95.493 -21.053  19.486  1.00  0.00           C  
ATOM   2609  CD  LYS A 177      96.603 -20.462  20.342  1.00  0.00           C  
ATOM   2610  CE  LYS A 177      96.146 -19.192  21.043  1.00  0.00           C  
ATOM   2611  NZ  LYS A 177      97.248 -18.551  21.810  1.00  0.00           N  
ATOM   2612  H   LYS A 177      94.838 -23.899  19.302  1.00  0.00           H  
ATOM   2613  HA  LYS A 177      95.751 -22.671  21.680  1.00  0.00           H  
ATOM   2614 1HB  LYS A 177      93.564 -21.928  19.693  1.00  0.00           H  
ATOM   2615 2HB  LYS A 177      94.042 -20.896  21.034  1.00  0.00           H  
ATOM   2616 1HG  LYS A 177      95.915 -21.821  18.836  1.00  0.00           H  
ATOM   2617 2HG  LYS A 177      95.069 -20.267  18.862  1.00  0.00           H  
ATOM   2618 1HD  LYS A 177      96.911 -21.191  21.093  1.00  0.00           H  
ATOM   2619 2HD  LYS A 177      97.462 -20.230  19.713  1.00  0.00           H  
ATOM   2620 1HE  LYS A 177      95.773 -18.482  20.305  1.00  0.00           H  
ATOM   2621 2HE  LYS A 177      95.332 -19.427  21.729  1.00  0.00           H  
ATOM   2622 1HZ  LYS A 177      96.905 -17.715  22.259  1.00  0.00           H  
ATOM   2623 2HZ  LYS A 177      97.589 -19.194  22.511  1.00  0.00           H  
ATOM   2624 3HZ  LYS A 177      98.001 -18.311  21.181  1.00  0.00           H  
ATOM   2625  N   LEU A 178      92.738 -23.916  21.751  1.00  0.00           N  
ATOM   2626  CA  LEU A 178      91.696 -24.369  22.652  1.00  0.00           C  
ATOM   2627  C   LEU A 178      92.214 -25.347  23.694  1.00  0.00           C  
ATOM   2628  O   LEU A 178      91.833 -25.303  24.862  1.00  0.00           O  
ATOM   2629  CB  LEU A 178      90.567 -25.027  21.850  1.00  0.00           C  
ATOM   2630  CG  LEU A 178      89.731 -24.081  20.978  1.00  0.00           C  
ATOM   2631  CD1 LEU A 178      88.781 -24.896  20.110  1.00  0.00           C  
ATOM   2632  CD2 LEU A 178      88.966 -23.113  21.867  1.00  0.00           C  
ATOM   2633  H   LEU A 178      92.681 -24.188  20.812  1.00  0.00           H  
ATOM   2634  HA  LEU A 178      91.297 -23.505  23.182  1.00  0.00           H  
ATOM   2635 1HB  LEU A 178      90.999 -25.784  21.197  1.00  0.00           H  
ATOM   2636 2HB  LEU A 178      89.888 -25.521  22.546  1.00  0.00           H  
ATOM   2637  HG  LEU A 178      90.391 -23.520  20.314  1.00  0.00           H  
ATOM   2638 1HD1 LEU A 178      88.188 -24.223  19.490  1.00  0.00           H  
ATOM   2639 2HD1 LEU A 178      89.356 -25.565  19.470  1.00  0.00           H  
ATOM   2640 3HD1 LEU A 178      88.119 -25.481  20.747  1.00  0.00           H  
ATOM   2641 1HD2 LEU A 178      88.373 -22.440  21.247  1.00  0.00           H  
ATOM   2642 2HD2 LEU A 178      88.305 -23.672  22.530  1.00  0.00           H  
ATOM   2643 3HD2 LEU A 178      89.670 -22.532  22.463  1.00  0.00           H  
ATOM   2644  N   VAL A 179      93.062 -26.252  23.261  1.00  0.00           N  
ATOM   2645  CA  VAL A 179      93.690 -27.201  24.162  1.00  0.00           C  
ATOM   2646  C   VAL A 179      94.563 -26.520  25.204  1.00  0.00           C  
ATOM   2647  O   VAL A 179      94.585 -26.904  26.372  1.00  0.00           O  
ATOM   2648  CB  VAL A 179      94.547 -28.198  23.360  1.00  0.00           C  
ATOM   2649  CG1 VAL A 179      95.367 -29.070  24.298  1.00  0.00           C  
ATOM   2650  CG2 VAL A 179      93.654 -29.051  22.472  1.00  0.00           C  
ATOM   2651  H   VAL A 179      93.340 -26.262  22.322  1.00  0.00           H  
ATOM   2652  HA  VAL A 179      92.907 -27.750  24.687  1.00  0.00           H  
ATOM   2653  HB  VAL A 179      95.251 -27.642  22.741  1.00  0.00           H  
ATOM   2654 1HG1 VAL A 179      95.967 -29.769  23.714  1.00  0.00           H  
ATOM   2655 2HG1 VAL A 179      96.025 -28.442  24.898  1.00  0.00           H  
ATOM   2656 3HG1 VAL A 179      94.698 -29.628  24.954  1.00  0.00           H  
ATOM   2657 1HG2 VAL A 179      94.267 -29.753  21.907  1.00  0.00           H  
ATOM   2658 2HG2 VAL A 179      92.946 -29.603  23.091  1.00  0.00           H  
ATOM   2659 3HG2 VAL A 179      93.108 -28.409  21.781  1.00  0.00           H  
ATOM   2660  N   GLU A 180      95.307 -25.528  24.771  1.00  0.00           N  
ATOM   2661  CA  GLU A 180      96.132 -24.746  25.672  1.00  0.00           C  
ATOM   2662  C   GLU A 180      95.310 -24.004  26.714  1.00  0.00           C  
ATOM   2663  O   GLU A 180      95.684 -23.915  27.882  1.00  0.00           O  
ATOM   2664  CB  GLU A 180      96.974 -23.747  24.875  1.00  0.00           C  
ATOM   2665  CG  GLU A 180      97.930 -22.915  25.719  1.00  0.00           C  
ATOM   2666  CD  GLU A 180      98.793 -22.000  24.896  1.00  0.00           C  
ATOM   2667  OE1 GLU A 180      98.672 -22.022  23.695  1.00  0.00           O  
ATOM   2668  OE2 GLU A 180      99.573 -21.277  25.470  1.00  0.00           O  
ATOM   2669  H   GLU A 180      95.268 -25.253  23.832  1.00  0.00           H  
ATOM   2670  HA  GLU A 180      96.799 -25.423  26.206  1.00  0.00           H  
ATOM   2671 1HB  GLU A 180      97.564 -24.281  24.130  1.00  0.00           H  
ATOM   2672 2HB  GLU A 180      96.316 -23.061  24.341  1.00  0.00           H  
ATOM   2673 1HG  GLU A 180      97.351 -22.316  26.421  1.00  0.00           H  
ATOM   2674 2HG  GLU A 180      98.565 -23.586  26.296  1.00  0.00           H  
ATOM   2675  N   ALA A 181      94.203 -23.443  26.281  1.00  0.00           N  
ATOM   2676  CA  ALA A 181      93.290 -22.768  27.182  1.00  0.00           C  
ATOM   2677  C   ALA A 181      92.702 -23.705  28.224  1.00  0.00           C  
ATOM   2678  O   ALA A 181      92.550 -23.352  29.392  1.00  0.00           O  
ATOM   2679  CB  ALA A 181      92.175 -22.103  26.388  1.00  0.00           C  
ATOM   2680  H   ALA A 181      93.940 -23.529  25.342  1.00  0.00           H  
ATOM   2681  HA  ALA A 181      93.849 -22.002  27.720  1.00  0.00           H  
ATOM   2682 1HB  ALA A 181      91.499 -21.587  27.071  1.00  0.00           H  
ATOM   2683 2HB  ALA A 181      92.603 -21.385  25.689  1.00  0.00           H  
ATOM   2684 3HB  ALA A 181      91.621 -22.861  25.835  1.00  0.00           H  
ATOM   2685  N   ALA A 182      92.343 -24.892  27.791  1.00  0.00           N  
ATOM   2686  CA  ALA A 182      91.835 -25.909  28.692  1.00  0.00           C  
ATOM   2687  C   ALA A 182      92.860 -26.325  29.734  1.00  0.00           C  
ATOM   2688  O   ALA A 182      92.539 -26.536  30.902  1.00  0.00           O  
ATOM   2689  CB  ALA A 182      91.375 -27.123  27.898  1.00  0.00           C  
ATOM   2690  H   ALA A 182      92.473 -25.138  26.852  1.00  0.00           H  
ATOM   2691  HA  ALA A 182      90.979 -25.499  29.229  1.00  0.00           H  
ATOM   2692 1HB  ALA A 182      90.982 -27.876  28.581  1.00  0.00           H  
ATOM   2693 2HB  ALA A 182      90.593 -26.824  27.199  1.00  0.00           H  
ATOM   2694 3HB  ALA A 182      92.216 -27.537  27.345  1.00  0.00           H  
ATOM   2695  N   GLU A 183      94.092 -26.473  29.301  1.00  0.00           N  
ATOM   2696  CA  GLU A 183      95.182 -26.796  30.202  1.00  0.00           C  
ATOM   2697  C   GLU A 183      95.414 -25.715  31.244  1.00  0.00           C  
ATOM   2698  O   GLU A 183      95.677 -25.993  32.412  1.00  0.00           O  
ATOM   2699  CB  GLU A 183      96.468 -27.025  29.405  1.00  0.00           C  
ATOM   2700  CG  GLU A 183      96.470 -28.296  28.566  1.00  0.00           C  
ATOM   2701  CD  GLU A 183      97.718 -28.450  27.743  1.00  0.00           C  
ATOM   2702  OE1 GLU A 183      98.515 -27.543  27.730  1.00  0.00           O  
ATOM   2703  OE2 GLU A 183      97.874 -29.477  27.125  1.00  0.00           O  
ATOM   2704  H   GLU A 183      94.310 -26.302  28.362  1.00  0.00           H  
ATOM   2705  HA  GLU A 183      94.926 -27.709  30.742  1.00  0.00           H  
ATOM   2706 1HB  GLU A 183      96.636 -26.182  28.736  1.00  0.00           H  
ATOM   2707 2HB  GLU A 183      97.315 -27.075  30.089  1.00  0.00           H  
ATOM   2708 1HG  GLU A 183      96.376 -29.156  29.229  1.00  0.00           H  
ATOM   2709 2HG  GLU A 183      95.604 -28.283  27.906  1.00  0.00           H  
ATOM   2710  N   LEU A 184      95.289 -24.459  30.797  1.00  0.00           N  
ATOM   2711  CA  LEU A 184      95.545 -23.275  31.620  1.00  0.00           C  
ATOM   2712  C   LEU A 184      94.455 -22.993  32.651  1.00  0.00           C  
ATOM   2713  O   LEU A 184      94.651 -22.191  33.565  1.00  0.00           O  
ATOM   2714  CB  LEU A 184      95.707 -22.047  30.715  1.00  0.00           C  
ATOM   2715  CG  LEU A 184      96.932 -22.059  29.791  1.00  0.00           C  
ATOM   2716  CD1 LEU A 184      96.887 -20.846  28.873  1.00  0.00           C  
ATOM   2717  CD2 LEU A 184      98.201 -22.064  30.631  1.00  0.00           C  
ATOM   2718  H   LEU A 184      95.037 -24.322  29.829  1.00  0.00           H  
ATOM   2719  HA  LEU A 184      96.468 -23.434  32.175  1.00  0.00           H  
ATOM   2720 1HB  LEU A 184      94.820 -21.959  30.089  1.00  0.00           H  
ATOM   2721 2HB  LEU A 184      95.774 -21.160  31.343  1.00  0.00           H  
ATOM   2722  HG  LEU A 184      96.907 -22.952  29.165  1.00  0.00           H  
ATOM   2723 1HD1 LEU A 184      97.758 -20.854  28.216  1.00  0.00           H  
ATOM   2724 2HD1 LEU A 184      95.979 -20.878  28.271  1.00  0.00           H  
ATOM   2725 3HD1 LEU A 184      96.893 -19.936  29.472  1.00  0.00           H  
ATOM   2726 1HD2 LEU A 184      99.071 -22.073  29.974  1.00  0.00           H  
ATOM   2727 2HD2 LEU A 184      98.227 -21.171  31.256  1.00  0.00           H  
ATOM   2728 3HD2 LEU A 184      98.215 -22.950  31.264  1.00  0.00           H  
ATOM   2729  N   LEU A 185      93.302 -23.629  32.492  1.00  0.00           N  
ATOM   2730  CA  LEU A 185      92.177 -23.421  33.400  1.00  0.00           C  
ATOM   2731  C   LEU A 185      92.138 -24.511  34.459  1.00  0.00           C  
ATOM   2732  O   LEU A 185      92.565 -25.639  34.211  1.00  0.00           O  
ATOM   2733  CB  LEU A 185      90.855 -23.406  32.622  1.00  0.00           C  
ATOM   2734  CG  LEU A 185      90.729 -22.320  31.546  1.00  0.00           C  
ATOM   2735  CD1 LEU A 185      89.409 -22.489  30.806  1.00  0.00           C  
ATOM   2736  CD2 LEU A 185      90.820 -20.948  32.196  1.00  0.00           C  
ATOM   2737  H   LEU A 185      93.202 -24.278  31.724  1.00  0.00           H  
ATOM   2738  HA  LEU A 185      92.300 -22.454  33.887  1.00  0.00           H  
ATOM   2739 1HB  LEU A 185      90.727 -24.372  32.135  1.00  0.00           H  
ATOM   2740 2HB  LEU A 185      90.037 -23.268  33.329  1.00  0.00           H  
ATOM   2741  HG  LEU A 185      91.534 -22.432  30.820  1.00  0.00           H  
ATOM   2742 1HD1 LEU A 185      89.320 -21.717  30.041  1.00  0.00           H  
ATOM   2743 2HD1 LEU A 185      89.378 -23.472  30.335  1.00  0.00           H  
ATOM   2744 3HD1 LEU A 185      88.583 -22.398  31.511  1.00  0.00           H  
ATOM   2745 1HD2 LEU A 185      90.731 -20.176  31.431  1.00  0.00           H  
ATOM   2746 2HD2 LEU A 185      90.014 -20.834  32.921  1.00  0.00           H  
ATOM   2747 3HD2 LEU A 185      91.780 -20.848  32.702  1.00  0.00           H  
ATOM   2748  N   PRO A 186      91.643 -24.176  35.646  1.00  0.00           N  
ATOM   2749  CA  PRO A 186      91.619 -25.149  36.726  1.00  0.00           C  
ATOM   2750  C   PRO A 186      90.587 -26.222  36.425  1.00  0.00           C  
ATOM   2751  O   PRO A 186      89.456 -26.174  36.909  1.00  0.00           O  
ATOM   2752  CB  PRO A 186      91.235 -24.312  37.950  1.00  0.00           C  
ATOM   2753  CG  PRO A 186      91.586 -22.917  37.563  1.00  0.00           C  
ATOM   2754  CD  PRO A 186      91.299 -22.853  36.087  1.00  0.00           C  
ATOM   2755  HA  PRO A 186      92.608 -25.603  36.805  1.00  0.00           H  
ATOM   2756 1HB  PRO A 186      90.165 -24.437  38.170  1.00  0.00           H  
ATOM   2757 2HB  PRO A 186      91.787 -24.663  38.834  1.00  0.00           H  
ATOM   2758 1HG  PRO A 186      90.986 -22.199  38.143  1.00  0.00           H  
ATOM   2759 2HG  PRO A 186      92.641 -22.710  37.799  1.00  0.00           H  
ATOM   2760 1HD  PRO A 186      90.234 -22.623  35.929  1.00  0.00           H  
ATOM   2761 2HD  PRO A 186      91.935 -22.086  35.621  1.00  0.00           H  
ATOM   2762  N   ILE A 187      91.003 -27.202  35.632  1.00  0.00           N  
ATOM   2763  CA  ILE A 187      90.167 -28.339  35.279  1.00  0.00           C  
ATOM   2764  C   ILE A 187      90.910 -29.633  35.572  1.00  0.00           C  
ATOM   2765  O   ILE A 187      92.101 -29.749  35.286  1.00  0.00           O  
ATOM   2766  CB  ILE A 187      89.760 -28.294  33.795  1.00  0.00           C  
ATOM   2767  CG1 ILE A 187      91.002 -28.285  32.900  1.00  0.00           C  
ATOM   2768  CG2 ILE A 187      88.891 -27.076  33.519  1.00  0.00           C  
ATOM   2769  CD1 ILE A 187      90.694 -28.435  31.428  1.00  0.00           C  
ATOM   2770  H   ILE A 187      91.943 -27.163  35.267  1.00  0.00           H  
ATOM   2771  HA  ILE A 187      89.256 -28.298  35.876  1.00  0.00           H  
ATOM   2772  HB  ILE A 187      89.197 -29.194  33.545  1.00  0.00           H  
ATOM   2773 1HG1 ILE A 187      91.546 -27.352  33.042  1.00  0.00           H  
ATOM   2774 2HG1 ILE A 187      91.667 -29.098  33.193  1.00  0.00           H  
ATOM   2775 1HG2 ILE A 187      88.612 -27.060  32.465  1.00  0.00           H  
ATOM   2776 2HG2 ILE A 187      87.992 -27.125  34.131  1.00  0.00           H  
ATOM   2777 3HG2 ILE A 187      89.447 -26.171  33.761  1.00  0.00           H  
ATOM   2778 1HD1 ILE A 187      91.624 -28.420  30.858  1.00  0.00           H  
ATOM   2779 2HD1 ILE A 187      90.180 -29.382  31.257  1.00  0.00           H  
ATOM   2780 3HD1 ILE A 187      90.058 -27.613  31.103  1.00  0.00           H  
ATOM   2781  N   ASP A 188      90.220 -30.586  36.180  1.00  0.00           N  
ATOM   2782  CA  ASP A 188      90.871 -31.807  36.628  1.00  0.00           C  
ATOM   2783  C   ASP A 188      91.308 -32.656  35.449  1.00  0.00           C  
ATOM   2784  O   ASP A 188      91.156 -32.255  34.294  1.00  0.00           O  
ATOM   2785  CB  ASP A 188      89.934 -32.617  37.528  1.00  0.00           C  
ATOM   2786  CG  ASP A 188      88.743 -33.194  36.776  1.00  0.00           C  
ATOM   2787  OD1 ASP A 188      88.876 -33.459  35.605  1.00  0.00           O  
ATOM   2788  OD2 ASP A 188      87.711 -33.365  37.380  1.00  0.00           O  
ATOM   2789  H   ASP A 188      89.236 -30.451  36.363  1.00  0.00           H  
ATOM   2790  HA  ASP A 188      91.750 -31.536  37.212  1.00  0.00           H  
ATOM   2791 1HB  ASP A 188      90.488 -33.437  37.986  1.00  0.00           H  
ATOM   2792 2HB  ASP A 188      89.564 -31.982  38.333  1.00  0.00           H  
ATOM   2793  N   GLU A 189      91.933 -33.785  35.744  1.00  0.00           N  
ATOM   2794  CA  GLU A 189      92.640 -34.538  34.724  1.00  0.00           C  
ATOM   2795  C   GLU A 189      91.698 -35.225  33.758  1.00  0.00           C  
ATOM   2796  O   GLU A 189      91.959 -35.244  32.555  1.00  0.00           O  
ATOM   2797  CB  GLU A 189      93.552 -35.578  35.376  1.00  0.00           C  
ATOM   2798  CG  GLU A 189      94.705 -34.990  36.178  1.00  0.00           C  
ATOM   2799  CD  GLU A 189      94.292 -34.540  37.552  1.00  0.00           C  
ATOM   2800  OE1 GLU A 189      93.145 -34.707  37.892  1.00  0.00           O  
ATOM   2801  OE2 GLU A 189      95.125 -34.028  38.262  1.00  0.00           O  
ATOM   2802  H   GLU A 189      91.972 -34.095  36.705  1.00  0.00           H  
ATOM   2803  HA  GLU A 189      93.262 -33.846  34.154  1.00  0.00           H  
ATOM   2804 1HB  GLU A 189      92.966 -36.208  36.046  1.00  0.00           H  
ATOM   2805 2HB  GLU A 189      93.975 -36.224  34.607  1.00  0.00           H  
ATOM   2806 1HG  GLU A 189      95.487 -35.742  36.274  1.00  0.00           H  
ATOM   2807 2HG  GLU A 189      95.118 -34.143  35.632  1.00  0.00           H  
ATOM   2808  N   ARG A 190      90.584 -35.767  34.253  1.00  0.00           N  
ATOM   2809  CA  ARG A 190      89.655 -36.388  33.317  1.00  0.00           C  
ATOM   2810  C   ARG A 190      89.171 -35.388  32.275  1.00  0.00           C  
ATOM   2811  O   ARG A 190      89.158 -35.681  31.079  1.00  0.00           O  
ATOM   2812  CB  ARG A 190      88.456 -36.966  34.056  1.00  0.00           C  
ATOM   2813  CG  ARG A 190      88.752 -38.205  34.885  1.00  0.00           C  
ATOM   2814  CD  ARG A 190      87.505 -38.882  35.326  1.00  0.00           C  
ATOM   2815  NE  ARG A 190      86.720 -38.044  36.218  1.00  0.00           N  
ATOM   2816  CZ  ARG A 190      86.876 -37.993  37.555  1.00  0.00           C  
ATOM   2817  NH1 ARG A 190      87.791 -38.735  38.139  1.00  0.00           N  
ATOM   2818  NH2 ARG A 190      86.111 -37.196  38.280  1.00  0.00           N  
ATOM   2819  H   ARG A 190      90.372 -35.781  35.240  1.00  0.00           H  
ATOM   2820  HA  ARG A 190      90.169 -37.203  32.807  1.00  0.00           H  
ATOM   2821 1HB  ARG A 190      88.045 -36.212  34.726  1.00  0.00           H  
ATOM   2822 2HB  ARG A 190      87.677 -37.226  33.339  1.00  0.00           H  
ATOM   2823 1HG  ARG A 190      89.333 -38.911  34.290  1.00  0.00           H  
ATOM   2824 2HG  ARG A 190      89.322 -37.924  35.771  1.00  0.00           H  
ATOM   2825 1HD  ARG A 190      86.894 -39.120  34.456  1.00  0.00           H  
ATOM   2826 2HD  ARG A 190      87.758 -39.800  35.855  1.00  0.00           H  
ATOM   2827  HE  ARG A 190      86.007 -37.457  35.805  1.00  0.00           H  
ATOM   2828 1HH1 ARG A 190      88.376 -39.344  37.584  1.00  0.00           H  
ATOM   2829 2HH1 ARG A 190      87.908 -38.698  39.141  1.00  0.00           H  
ATOM   2830 1HH2 ARG A 190      85.408 -36.625  37.831  1.00  0.00           H  
ATOM   2831 2HH2 ARG A 190      86.228 -37.158  39.282  1.00  0.00           H  
ATOM   2832  N   GLN A 191      88.774 -34.207  32.736  1.00  0.00           N  
ATOM   2833  CA  GLN A 191      88.291 -33.165  31.849  1.00  0.00           C  
ATOM   2834  C   GLN A 191      89.314 -32.783  30.792  1.00  0.00           C  
ATOM   2835  O   GLN A 191      88.999 -32.644  29.613  1.00  0.00           O  
ATOM   2836  CB  GLN A 191      87.897 -31.927  32.658  1.00  0.00           C  
ATOM   2837  CG  GLN A 191      86.647 -32.108  33.502  1.00  0.00           C  
ATOM   2838  CD  GLN A 191      86.343 -30.890  34.355  1.00  0.00           C  
ATOM   2839  OE1 GLN A 191      87.246 -30.133  34.724  1.00  0.00           O  
ATOM   2840  NE2 GLN A 191      85.069 -30.692  34.671  1.00  0.00           N  
ATOM   2841  H   GLN A 191      88.810 -34.029  33.730  1.00  0.00           H  
ATOM   2842  HA  GLN A 191      87.411 -33.539  31.325  1.00  0.00           H  
ATOM   2843 1HB  GLN A 191      88.715 -31.652  33.323  1.00  0.00           H  
ATOM   2844 2HB  GLN A 191      87.728 -31.089  31.982  1.00  0.00           H  
ATOM   2845 1HG  GLN A 191      85.797 -32.283  32.842  1.00  0.00           H  
ATOM   2846 2HG  GLN A 191      86.787 -32.961  34.165  1.00  0.00           H  
ATOM   2847 1HE2 GLN A 191      84.807 -29.906  35.232  1.00  0.00           H  
ATOM   2848 2HE2 GLN A 191      84.369 -31.331  34.350  1.00  0.00           H  
ATOM   2849  N   GLU A 192      90.538 -32.579  31.226  1.00  0.00           N  
ATOM   2850  CA  GLU A 192      91.613 -32.208  30.325  1.00  0.00           C  
ATOM   2851  C   GLU A 192      91.892 -33.279  29.282  1.00  0.00           C  
ATOM   2852  O   GLU A 192      92.143 -32.988  28.115  1.00  0.00           O  
ATOM   2853  CB  GLU A 192      92.887 -31.922  31.122  1.00  0.00           C  
ATOM   2854  CG  GLU A 192      94.066 -31.459  30.278  1.00  0.00           C  
ATOM   2855  CD  GLU A 192      95.277 -31.116  31.101  1.00  0.00           C  
ATOM   2856  OE1 GLU A 192      95.180 -30.243  31.930  1.00  0.00           O  
ATOM   2857  OE2 GLU A 192      96.299 -31.729  30.901  1.00  0.00           O  
ATOM   2858  H   GLU A 192      90.764 -32.740  32.165  1.00  0.00           H  
ATOM   2859  HA  GLU A 192      91.320 -31.304  29.791  1.00  0.00           H  
ATOM   2860 1HB  GLU A 192      92.686 -31.152  31.867  1.00  0.00           H  
ATOM   2861 2HB  GLU A 192      93.192 -32.822  31.656  1.00  0.00           H  
ATOM   2862 1HG  GLU A 192      94.329 -32.249  29.576  1.00  0.00           H  
ATOM   2863 2HG  GLU A 192      93.765 -30.584  29.702  1.00  0.00           H  
ATOM   2864  N   LYS A 193      91.880 -34.519  29.716  1.00  0.00           N  
ATOM   2865  CA  LYS A 193      92.058 -35.642  28.815  1.00  0.00           C  
ATOM   2866  C   LYS A 193      90.956 -35.732  27.772  1.00  0.00           C  
ATOM   2867  O   LYS A 193      91.198 -36.029  26.605  1.00  0.00           O  
ATOM   2868  CB  LYS A 193      92.129 -36.946  29.610  1.00  0.00           C  
ATOM   2869  CG  LYS A 193      93.402 -37.116  30.428  1.00  0.00           C  
ATOM   2870  CD  LYS A 193      93.390 -38.425  31.205  1.00  0.00           C  
ATOM   2871  CE  LYS A 193      94.656 -38.590  32.032  1.00  0.00           C  
ATOM   2872  NZ  LYS A 193      94.640 -39.848  32.828  1.00  0.00           N  
ATOM   2873  H   LYS A 193      91.681 -34.714  30.655  1.00  0.00           H  
ATOM   2874  HA  LYS A 193      92.997 -35.507  28.276  1.00  0.00           H  
ATOM   2875 1HB  LYS A 193      91.282 -37.001  30.295  1.00  0.00           H  
ATOM   2876 2HB  LYS A 193      92.054 -37.793  28.928  1.00  0.00           H  
ATOM   2877 1HG  LYS A 193      94.267 -37.108  29.762  1.00  0.00           H  
ATOM   2878 2HG  LYS A 193      93.498 -36.288  31.129  1.00  0.00           H  
ATOM   2879 1HD  LYS A 193      92.525 -38.444  31.871  1.00  0.00           H  
ATOM   2880 2HD  LYS A 193      93.309 -39.260  30.510  1.00  0.00           H  
ATOM   2881 1HE  LYS A 193      95.522 -38.604  31.372  1.00  0.00           H  
ATOM   2882 2HE  LYS A 193      94.759 -37.746  32.713  1.00  0.00           H  
ATOM   2883 1HZ  LYS A 193      95.495 -39.920  33.362  1.00  0.00           H  
ATOM   2884 2HZ  LYS A 193      93.850 -39.838  33.458  1.00  0.00           H  
ATOM   2885 3HZ  LYS A 193      94.564 -40.640  32.206  1.00  0.00           H  
ATOM   2886  N   LEU A 194      89.735 -35.504  28.206  1.00  0.00           N  
ATOM   2887  CA  LEU A 194      88.600 -35.484  27.305  1.00  0.00           C  
ATOM   2888  C   LEU A 194      88.703 -34.383  26.262  1.00  0.00           C  
ATOM   2889  O   LEU A 194      88.368 -34.570  25.095  1.00  0.00           O  
ATOM   2890  CB  LEU A 194      87.304 -35.309  28.107  1.00  0.00           C  
ATOM   2891  CG  LEU A 194      86.004 -35.393  27.298  1.00  0.00           C  
ATOM   2892  CD1 LEU A 194      85.770 -34.074  26.574  1.00  0.00           C  
ATOM   2893  CD2 LEU A 194      86.092 -36.549  26.313  1.00  0.00           C  
ATOM   2894  H   LEU A 194      89.579 -35.274  29.145  1.00  0.00           H  
ATOM   2895  HA  LEU A 194      88.570 -36.432  26.765  1.00  0.00           H  
ATOM   2896 1HB  LEU A 194      87.266 -36.079  28.877  1.00  0.00           H  
ATOM   2897 2HB  LEU A 194      87.328 -34.336  28.597  1.00  0.00           H  
ATOM   2898  HG  LEU A 194      85.164 -35.555  27.974  1.00  0.00           H  
ATOM   2899 1HD1 LEU A 194      84.845 -34.133  25.999  1.00  0.00           H  
ATOM   2900 2HD1 LEU A 194      85.691 -33.268  27.303  1.00  0.00           H  
ATOM   2901 3HD1 LEU A 194      86.603 -33.876  25.901  1.00  0.00           H  
ATOM   2902 1HD2 LEU A 194      85.168 -36.609  25.738  1.00  0.00           H  
ATOM   2903 2HD2 LEU A 194      86.930 -36.387  25.636  1.00  0.00           H  
ATOM   2904 3HD2 LEU A 194      86.242 -37.481  26.858  1.00  0.00           H  
ATOM   2905  N   ALA A 195      89.139 -33.221  26.696  1.00  0.00           N  
ATOM   2906  CA  ALA A 195      89.355 -32.105  25.795  1.00  0.00           C  
ATOM   2907  C   ALA A 195      90.422 -32.399  24.752  1.00  0.00           C  
ATOM   2908  O   ALA A 195      90.296 -32.036  23.585  1.00  0.00           O  
ATOM   2909  CB  ALA A 195      89.727 -30.862  26.589  1.00  0.00           C  
ATOM   2910  H   ALA A 195      89.392 -33.106  27.635  1.00  0.00           H  
ATOM   2911  HA  ALA A 195      88.425 -31.920  25.257  1.00  0.00           H  
ATOM   2912 1HB  ALA A 195      89.874 -30.025  25.907  1.00  0.00           H  
ATOM   2913 2HB  ALA A 195      88.925 -30.624  27.289  1.00  0.00           H  
ATOM   2914 3HB  ALA A 195      90.647 -31.046  27.142  1.00  0.00           H  
ATOM   2915  N   GLU A 196      91.490 -33.030  25.186  1.00  0.00           N  
ATOM   2916  CA  GLU A 196      92.552 -33.436  24.285  1.00  0.00           C  
ATOM   2917  C   GLU A 196      92.077 -34.436  23.242  1.00  0.00           C  
ATOM   2918  O   GLU A 196      92.456 -34.375  22.075  1.00  0.00           O  
ATOM   2919  CB  GLU A 196      93.712 -34.037  25.082  1.00  0.00           C  
ATOM   2920  CG  GLU A 196      94.913 -34.438  24.238  1.00  0.00           C  
ATOM   2921  CD  GLU A 196      96.061 -34.953  25.061  1.00  0.00           C  
ATOM   2922  OE1 GLU A 196      95.941 -34.980  26.263  1.00  0.00           O  
ATOM   2923  OE2 GLU A 196      97.059 -35.322  24.488  1.00  0.00           O  
ATOM   2924  H   GLU A 196      91.560 -33.299  26.125  1.00  0.00           H  
ATOM   2925  HA  GLU A 196      92.909 -32.555  23.751  1.00  0.00           H  
ATOM   2926 1HB  GLU A 196      94.052 -33.317  25.827  1.00  0.00           H  
ATOM   2927 2HB  GLU A 196      93.368 -34.922  25.616  1.00  0.00           H  
ATOM   2928 1HG  GLU A 196      94.608 -35.214  23.536  1.00  0.00           H  
ATOM   2929 2HG  GLU A 196      95.244 -33.575  23.662  1.00  0.00           H  
ATOM   2930  N   LEU A 197      91.270 -35.378  23.676  1.00  0.00           N  
ATOM   2931  CA  LEU A 197      90.685 -36.353  22.775  1.00  0.00           C  
ATOM   2932  C   LEU A 197      89.784 -35.713  21.732  1.00  0.00           C  
ATOM   2933  O   LEU A 197      89.778 -36.097  20.565  1.00  0.00           O  
ATOM   2934  CB  LEU A 197      89.885 -37.387  23.577  1.00  0.00           C  
ATOM   2935  CG  LEU A 197      90.715 -38.337  24.450  1.00  0.00           C  
ATOM   2936  CD1 LEU A 197      89.782 -39.173  25.318  1.00  0.00           C  
ATOM   2937  CD2 LEU A 197      91.575 -39.224  23.562  1.00  0.00           C  
ATOM   2938  H   LEU A 197      90.993 -35.400  24.615  1.00  0.00           H  
ATOM   2939  HA  LEU A 197      91.491 -36.858  22.243  1.00  0.00           H  
ATOM   2940 1HB  LEU A 197      89.191 -36.859  24.229  1.00  0.00           H  
ATOM   2941 2HB  LEU A 197      89.307 -37.995  22.881  1.00  0.00           H  
ATOM   2942  HG  LEU A 197      91.355 -37.757  25.114  1.00  0.00           H  
ATOM   2943 1HD1 LEU A 197      90.372 -39.849  25.938  1.00  0.00           H  
ATOM   2944 2HD1 LEU A 197      89.193 -38.516  25.957  1.00  0.00           H  
ATOM   2945 3HD1 LEU A 197      89.116 -39.754  24.681  1.00  0.00           H  
ATOM   2946 1HD2 LEU A 197      92.165 -39.899  24.182  1.00  0.00           H  
ATOM   2947 2HD2 LEU A 197      90.934 -39.806  22.899  1.00  0.00           H  
ATOM   2948 3HD2 LEU A 197      92.243 -38.602  22.966  1.00  0.00           H  
ATOM   2949  N   THR A 198      88.995 -34.755  22.166  1.00  0.00           N  
ATOM   2950  CA  THR A 198      88.137 -34.009  21.265  1.00  0.00           C  
ATOM   2951  C   THR A 198      88.925 -33.233  20.222  1.00  0.00           C  
ATOM   2952  O   THR A 198      88.547 -33.160  19.055  1.00  0.00           O  
ATOM   2953  CB  THR A 198      87.236 -33.038  22.051  1.00  0.00           C  
ATOM   2954  OG1 THR A 198      86.393 -33.781  22.942  1.00  0.00           O  
ATOM   2955  CG2 THR A 198      86.372 -32.225  21.101  1.00  0.00           C  
ATOM   2956  H   THR A 198      89.022 -34.478  23.105  1.00  0.00           H  
ATOM   2957  HA  THR A 198      87.503 -34.714  20.729  1.00  0.00           H  
ATOM   2958  HB  THR A 198      87.857 -32.362  22.639  1.00  0.00           H  
ATOM   2959  HG1 THR A 198      86.938 -34.279  23.556  1.00  0.00           H  
ATOM   2960 1HG2 THR A 198      85.741 -31.545  21.674  1.00  0.00           H  
ATOM   2961 2HG2 THR A 198      87.010 -31.651  20.430  1.00  0.00           H  
ATOM   2962 3HG2 THR A 198      85.742 -32.896  20.517  1.00  0.00           H  
ATOM   2963  N   ALA A 199      90.005 -32.623  20.656  1.00  0.00           N  
ATOM   2964  CA  ALA A 199      90.888 -31.907  19.755  1.00  0.00           C  
ATOM   2965  C   ALA A 199      91.517 -32.817  18.712  1.00  0.00           C  
ATOM   2966  O   ALA A 199      91.653 -32.458  17.545  1.00  0.00           O  
ATOM   2967  CB  ALA A 199      91.973 -31.195  20.549  1.00  0.00           C  
ATOM   2968  H   ALA A 199      90.273 -32.697  21.595  1.00  0.00           H  
ATOM   2969  HA  ALA A 199      90.296 -31.167  19.217  1.00  0.00           H  
ATOM   2970 1HB  ALA A 199      92.625 -30.649  19.867  1.00  0.00           H  
ATOM   2971 2HB  ALA A 199      91.513 -30.496  21.249  1.00  0.00           H  
ATOM   2972 3HB  ALA A 199      92.559 -31.928  21.102  1.00  0.00           H  
ATOM   2973  N   GLU A 200      91.930 -33.987  19.146  1.00  0.00           N  
ATOM   2974  CA  GLU A 200      92.481 -34.981  18.245  1.00  0.00           C  
ATOM   2975  C   GLU A 200      91.475 -35.442  17.202  1.00  0.00           C  
ATOM   2976  O   GLU A 200      91.805 -35.639  16.035  1.00  0.00           O  
ATOM   2977  CB  GLU A 200      92.983 -36.187  19.042  1.00  0.00           C  
ATOM   2978  CG  GLU A 200      94.225 -35.914  19.878  1.00  0.00           C  
ATOM   2979  CD  GLU A 200      94.643 -37.097  20.708  1.00  0.00           C  
ATOM   2980  OE1 GLU A 200      93.927 -38.068  20.727  1.00  0.00           O  
ATOM   2981  OE2 GLU A 200      95.680 -37.028  21.324  1.00  0.00           O  
ATOM   2982  H   GLU A 200      91.810 -34.238  20.085  1.00  0.00           H  
ATOM   2983  HA  GLU A 200      93.321 -34.536  17.711  1.00  0.00           H  
ATOM   2984 1HB  GLU A 200      92.197 -36.532  19.714  1.00  0.00           H  
ATOM   2985 2HB  GLU A 200      93.213 -37.005  18.359  1.00  0.00           H  
ATOM   2986 1HG  GLU A 200      95.045 -35.644  19.214  1.00  0.00           H  
ATOM   2987 2HG  GLU A 200      94.030 -35.067  20.534  1.00  0.00           H  
ATOM   2988  N   LEU A 201      90.251 -35.645  17.636  1.00  0.00           N  
ATOM   2989  CA  LEU A 201      89.177 -36.016  16.735  1.00  0.00           C  
ATOM   2990  C   LEU A 201      88.897 -34.945  15.692  1.00  0.00           C  
ATOM   2991  O   LEU A 201      88.646 -35.236  14.525  1.00  0.00           O  
ATOM   2992  CB  LEU A 201      87.899 -36.294  17.537  1.00  0.00           C  
ATOM   2993  CG  LEU A 201      86.677 -36.723  16.715  1.00  0.00           C  
ATOM   2994  CD1 LEU A 201      86.996 -38.009  15.965  1.00  0.00           C  
ATOM   2995  CD2 LEU A 201      85.484 -36.911  17.640  1.00  0.00           C  
ATOM   2996  H   LEU A 201      90.025 -35.484  18.575  1.00  0.00           H  
ATOM   2997  HA  LEU A 201      89.466 -36.923  16.205  1.00  0.00           H  
ATOM   2998 1HB  LEU A 201      88.107 -37.083  18.258  1.00  0.00           H  
ATOM   2999 2HB  LEU A 201      87.630 -35.392  18.086  1.00  0.00           H  
ATOM   3000  HG  LEU A 201      86.448 -35.954  15.977  1.00  0.00           H  
ATOM   3001 1HD1 LEU A 201      86.127 -38.314  15.380  1.00  0.00           H  
ATOM   3002 2HD1 LEU A 201      87.841 -37.841  15.297  1.00  0.00           H  
ATOM   3003 3HD1 LEU A 201      87.246 -38.794  16.678  1.00  0.00           H  
ATOM   3004 1HD2 LEU A 201      84.615 -37.215  17.055  1.00  0.00           H  
ATOM   3005 2HD2 LEU A 201      85.712 -37.680  18.377  1.00  0.00           H  
ATOM   3006 3HD2 LEU A 201      85.267 -35.971  18.149  1.00  0.00           H  
ATOM   3007  N   ALA A 202      88.910 -33.705  16.126  1.00  0.00           N  
ATOM   3008  CA  ALA A 202      88.732 -32.582  15.225  1.00  0.00           C  
ATOM   3009  C   ALA A 202      89.834 -32.493  14.182  1.00  0.00           C  
ATOM   3010  O   ALA A 202      89.591 -32.196  13.015  1.00  0.00           O  
ATOM   3011  CB  ALA A 202      88.658 -31.287  16.019  1.00  0.00           C  
ATOM   3012  H   ALA A 202      89.108 -33.510  17.065  1.00  0.00           H  
ATOM   3013  HA  ALA A 202      87.794 -32.726  14.687  1.00  0.00           H  
ATOM   3014 1HB  ALA A 202      88.509 -30.450  15.337  1.00  0.00           H  
ATOM   3015 2HB  ALA A 202      87.822 -31.336  16.719  1.00  0.00           H  
ATOM   3016 3HB  ALA A 202      89.584 -31.145  16.572  1.00  0.00           H  
ATOM   3017  N   GLU A 203      91.054 -32.721  14.616  1.00  0.00           N  
ATOM   3018  CA  GLU A 203      92.191 -32.740  13.715  1.00  0.00           C  
ATOM   3019  C   GLU A 203      92.086 -33.841  12.672  1.00  0.00           C  
ATOM   3020  O   GLU A 203      92.422 -33.654  11.505  1.00  0.00           O  
ATOM   3021  CB  GLU A 203      93.486 -32.908  14.512  1.00  0.00           C  
ATOM   3022  CG  GLU A 203      93.871 -31.697  15.349  1.00  0.00           C  
ATOM   3023  CD  GLU A 203      95.104 -31.926  16.178  1.00  0.00           C  
ATOM   3024  OE1 GLU A 203      95.588 -33.033  16.195  1.00  0.00           O  
ATOM   3025  OE2 GLU A 203      95.563 -30.993  16.794  1.00  0.00           O  
ATOM   3026  H   GLU A 203      91.211 -32.950  15.555  1.00  0.00           H  
ATOM   3027  HA  GLU A 203      92.225 -31.789  13.181  1.00  0.00           H  
ATOM   3028 1HB  GLU A 203      93.392 -33.762  15.183  1.00  0.00           H  
ATOM   3029 2HB  GLU A 203      94.309 -33.118  13.828  1.00  0.00           H  
ATOM   3030 1HG  GLU A 203      94.046 -30.850  14.685  1.00  0.00           H  
ATOM   3031 2HG  GLU A 203      93.040 -31.442  16.005  1.00  0.00           H  
ATOM   3032  N   ALA A 204      91.650 -35.003  13.106  1.00  0.00           N  
ATOM   3033  CA  ALA A 204      91.435 -36.119  12.205  1.00  0.00           C  
ATOM   3034  C   ALA A 204      90.367 -35.825  11.162  1.00  0.00           C  
ATOM   3035  O   ALA A 204      90.493 -36.188   9.995  1.00  0.00           O  
ATOM   3036  CB  ALA A 204      91.062 -37.362  12.999  1.00  0.00           C  
ATOM   3037  H   ALA A 204      91.398 -35.118  14.045  1.00  0.00           H  
ATOM   3038  HA  ALA A 204      92.363 -36.312  11.666  1.00  0.00           H  
ATOM   3039 1HB  ALA A 204      90.915 -38.199  12.317  1.00  0.00           H  
ATOM   3040 2HB  ALA A 204      91.864 -37.600  13.699  1.00  0.00           H  
ATOM   3041 3HB  ALA A 204      90.142 -37.178  13.552  1.00  0.00           H  
ATOM   3042  N   ALA A 205      89.299 -35.194  11.596  1.00  0.00           N  
ATOM   3043  CA  ALA A 205      88.237 -34.788  10.695  1.00  0.00           C  
ATOM   3044  C   ALA A 205      88.712 -33.788   9.652  1.00  0.00           C  
ATOM   3045  O   ALA A 205      88.333 -33.849   8.485  1.00  0.00           O  
ATOM   3046  CB  ALA A 205      87.078 -34.205  11.489  1.00  0.00           C  
ATOM   3047  H   ALA A 205      89.231 -34.925  12.535  1.00  0.00           H  
ATOM   3048  HA  ALA A 205      87.893 -35.672  10.157  1.00  0.00           H  
ATOM   3049 1HB  ALA A 205      86.279 -33.914  10.807  1.00  0.00           H  
ATOM   3050 2HB  ALA A 205      86.704 -34.952  12.189  1.00  0.00           H  
ATOM   3051 3HB  ALA A 205      87.418 -33.331  12.042  1.00  0.00           H  
ATOM   3052  N   LEU A 206      89.519 -32.846  10.086  1.00  0.00           N  
ATOM   3053  CA  LEU A 206      90.104 -31.871   9.185  1.00  0.00           C  
ATOM   3054  C   LEU A 206      91.006 -32.512   8.142  1.00  0.00           C  
ATOM   3055  O   LEU A 206      91.011 -32.127   6.975  1.00  0.00           O  
ATOM   3056  CB  LEU A 206      90.903 -30.837   9.987  1.00  0.00           C  
ATOM   3057  CG  LEU A 206      90.074 -29.886  10.860  1.00  0.00           C  
ATOM   3058  CD1 LEU A 206      91.004 -29.050  11.728  1.00  0.00           C  
ATOM   3059  CD2 LEU A 206      89.213 -29.001   9.971  1.00  0.00           C  
ATOM   3060  H   LEU A 206      89.796 -32.824  11.025  1.00  0.00           H  
ATOM   3061  HA  LEU A 206      89.299 -31.364   8.655  1.00  0.00           H  
ATOM   3062 1HB  LEU A 206      91.598 -31.364  10.639  1.00  0.00           H  
ATOM   3063 2HB  LEU A 206      91.481 -30.229   9.292  1.00  0.00           H  
ATOM   3064  HG  LEU A 206      89.432 -30.468  11.523  1.00  0.00           H  
ATOM   3065 1HD1 LEU A 206      90.415 -28.375  12.348  1.00  0.00           H  
ATOM   3066 2HD1 LEU A 206      91.594 -29.708  12.367  1.00  0.00           H  
ATOM   3067 3HD1 LEU A 206      91.670 -28.468  11.091  1.00  0.00           H  
ATOM   3068 1HD2 LEU A 206      88.622 -28.326  10.592  1.00  0.00           H  
ATOM   3069 2HD2 LEU A 206      89.853 -28.418   9.309  1.00  0.00           H  
ATOM   3070 3HD2 LEU A 206      88.545 -29.624   9.375  1.00  0.00           H  
ATOM   3071  N   GLU A 207      91.794 -33.469   8.576  1.00  0.00           N  
ATOM   3072  CA  GLU A 207      92.652 -34.215   7.675  1.00  0.00           C  
ATOM   3073  C   GLU A 207      91.865 -34.993   6.632  1.00  0.00           C  
ATOM   3074  O   GLU A 207      92.242 -35.065   5.465  1.00  0.00           O  
ATOM   3075  CB  GLU A 207      93.536 -35.176   8.472  1.00  0.00           C  
ATOM   3076  CG  GLU A 207      94.527 -35.965   7.628  1.00  0.00           C  
ATOM   3077  CD  GLU A 207      95.428 -36.843   8.452  1.00  0.00           C  
ATOM   3078  OE1 GLU A 207      95.307 -36.826   9.653  1.00  0.00           O  
ATOM   3079  OE2 GLU A 207      96.240 -37.531   7.878  1.00  0.00           O  
ATOM   3080  H   GLU A 207      91.767 -33.747   9.515  1.00  0.00           H  
ATOM   3081  HA  GLU A 207      93.289 -33.509   7.141  1.00  0.00           H  
ATOM   3082 1HB  GLU A 207      94.103 -34.617   9.217  1.00  0.00           H  
ATOM   3083 2HB  GLU A 207      92.909 -35.890   9.006  1.00  0.00           H  
ATOM   3084 1HG  GLU A 207      93.974 -36.589   6.926  1.00  0.00           H  
ATOM   3085 2HG  GLU A 207      95.134 -35.268   7.052  1.00  0.00           H  
ATOM   3086  N   ALA A 208      90.784 -35.602   7.066  1.00  0.00           N  
ATOM   3087  CA  ALA A 208      89.902 -36.317   6.165  1.00  0.00           C  
ATOM   3088  C   ALA A 208      89.273 -35.408   5.122  1.00  0.00           C  
ATOM   3089  O   ALA A 208      89.137 -35.766   3.955  1.00  0.00           O  
ATOM   3090  CB  ALA A 208      88.817 -37.030   6.959  1.00  0.00           C  
ATOM   3091  H   ALA A 208      90.517 -35.527   8.005  1.00  0.00           H  
ATOM   3092  HA  ALA A 208      90.495 -37.057   5.627  1.00  0.00           H  
ATOM   3093 1HB  ALA A 208      88.166 -37.577   6.277  1.00  0.00           H  
ATOM   3094 2HB  ALA A 208      89.277 -37.728   7.659  1.00  0.00           H  
ATOM   3095 3HB  ALA A 208      88.230 -36.297   7.511  1.00  0.00           H  
ATOM   3096  N   GLN A 209      88.860 -34.237   5.556  1.00  0.00           N  
ATOM   3097  CA  GLN A 209      88.308 -33.243   4.655  1.00  0.00           C  
ATOM   3098  C   GLN A 209      89.314 -32.783   3.612  1.00  0.00           C  
ATOM   3099  O   GLN A 209      88.985 -32.586   2.445  1.00  0.00           O  
ATOM   3100  CB  GLN A 209      87.801 -32.037   5.450  1.00  0.00           C  
ATOM   3101  CG  GLN A 209      86.590 -32.330   6.320  1.00  0.00           C  
ATOM   3102  CD  GLN A 209      85.372 -32.716   5.504  1.00  0.00           C  
ATOM   3103  OE1 GLN A 209      85.250 -32.347   4.333  1.00  0.00           O  
ATOM   3104  NE2 GLN A 209      84.461 -33.462   6.119  1.00  0.00           N  
ATOM   3105  H   GLN A 209      88.980 -33.987   6.495  1.00  0.00           H  
ATOM   3106  HA  GLN A 209      87.470 -33.688   4.119  1.00  0.00           H  
ATOM   3107 1HB  GLN A 209      88.597 -31.665   6.096  1.00  0.00           H  
ATOM   3108 2HB  GLN A 209      87.536 -31.233   4.763  1.00  0.00           H  
ATOM   3109 1HG  GLN A 209      86.829 -33.155   6.991  1.00  0.00           H  
ATOM   3110 2HG  GLN A 209      86.347 -31.437   6.898  1.00  0.00           H  
ATOM   3111 1HE2 GLN A 209      83.635 -33.747   5.632  1.00  0.00           H  
ATOM   3112 2HE2 GLN A 209      84.600 -33.738   7.071  1.00  0.00           H  
ATOM   3113  N   LEU A 210      90.538 -32.579   4.046  1.00  0.00           N  
ATOM   3114  CA  LEU A 210      91.613 -32.208   3.145  1.00  0.00           C  
ATOM   3115  C   LEU A 210      91.892 -33.279   2.102  1.00  0.00           C  
ATOM   3116  O   LEU A 210      92.143 -32.988   0.935  1.00  0.00           O  
ATOM   3117  CB  LEU A 210      92.890 -31.930   3.947  1.00  0.00           C  
ATOM   3118  CG  LEU A 210      94.112 -31.501   3.125  1.00  0.00           C  
ATOM   3119  CD1 LEU A 210      93.795 -30.215   2.375  1.00  0.00           C  
ATOM   3120  CD2 LEU A 210      95.306 -31.315   4.049  1.00  0.00           C  
ATOM   3121  H   LEU A 210      90.764 -32.740   4.985  1.00  0.00           H  
ATOM   3122  HA  LEU A 210      91.323 -31.301   2.615  1.00  0.00           H  
ATOM   3123 1HB  LEU A 210      92.682 -31.140   4.668  1.00  0.00           H  
ATOM   3124 2HB  LEU A 210      93.160 -32.832   4.496  1.00  0.00           H  
ATOM   3125  HG  LEU A 210      94.341 -32.271   2.387  1.00  0.00           H  
ATOM   3126 1HD1 LEU A 210      94.663 -29.911   1.790  1.00  0.00           H  
ATOM   3127 2HD1 LEU A 210      92.949 -30.383   1.707  1.00  0.00           H  
ATOM   3128 3HD1 LEU A 210      93.544 -29.431   3.087  1.00  0.00           H  
ATOM   3129 1HD2 LEU A 210      96.175 -31.011   3.465  1.00  0.00           H  
ATOM   3130 2HD2 LEU A 210      95.078 -30.545   4.787  1.00  0.00           H  
ATOM   3131 3HD2 LEU A 210      95.521 -32.254   4.559  1.00  0.00           H  
ATOM   3132  N   GLU A 211      91.880 -34.519   2.536  1.00  0.00           N  
ATOM   3133  CA  GLU A 211      92.058 -35.642   1.635  1.00  0.00           C  
ATOM   3134  C   GLU A 211      90.956 -35.732   0.592  1.00  0.00           C  
ATOM   3135  O   GLU A 211      91.198 -36.029  -0.575  1.00  0.00           O  
ATOM   3136  CB  GLU A 211      92.118 -36.947   2.432  1.00  0.00           C  
ATOM   3137  CG  GLU A 211      92.349 -38.191   1.586  1.00  0.00           C  
ATOM   3138  CD  GLU A 211      93.697 -38.205   0.921  1.00  0.00           C  
ATOM   3139  OE1 GLU A 211      94.572 -37.508   1.379  1.00  0.00           O  
ATOM   3140  OE2 GLU A 211      93.855 -38.912  -0.046  1.00  0.00           O  
ATOM   3141  H   GLU A 211      91.681 -34.714   3.475  1.00  0.00           H  
ATOM   3142  HA  GLU A 211      93.004 -35.515   1.107  1.00  0.00           H  
ATOM   3143 1HB  GLU A 211      92.922 -36.888   3.166  1.00  0.00           H  
ATOM   3144 2HB  GLU A 211      91.186 -37.083   2.979  1.00  0.00           H  
ATOM   3145 1HG  GLU A 211      92.261 -39.071   2.221  1.00  0.00           H  
ATOM   3146 2HG  GLU A 211      91.573 -38.247   0.823  1.00  0.00           H  
ATOM   3147  N   LEU A 212      89.735 -35.504   1.026  1.00  0.00           N  
ATOM   3148  CA  LEU A 212      88.600 -35.484   0.125  1.00  0.00           C  
ATOM   3149  C   LEU A 212      88.754 -34.457  -0.985  1.00  0.00           C  
ATOM   3150  O   LEU A 212      88.521 -34.754  -2.156  1.00  0.00           O  
ATOM   3151  CB  LEU A 212      87.317 -35.195   0.914  1.00  0.00           C  
ATOM   3152  CG  LEU A 212      86.839 -36.318   1.843  1.00  0.00           C  
ATOM   3153  CD1 LEU A 212      85.684 -35.814   2.698  1.00  0.00           C  
ATOM   3154  CD2 LEU A 212      86.419 -37.520   1.011  1.00  0.00           C  
ATOM   3155  H   LEU A 212      89.579 -35.274   1.965  1.00  0.00           H  
ATOM   3156  HA  LEU A 212      88.514 -36.464  -0.344  1.00  0.00           H  
ATOM   3157 1HB  LEU A 212      87.477 -34.307   1.524  1.00  0.00           H  
ATOM   3158 2HB  LEU A 212      86.514 -34.985   0.208  1.00  0.00           H  
ATOM   3159  HG  LEU A 212      87.649 -36.606   2.513  1.00  0.00           H  
ATOM   3160 1HD1 LEU A 212      85.345 -36.613   3.359  1.00  0.00           H  
ATOM   3161 2HD1 LEU A 212      86.019 -34.967   3.297  1.00  0.00           H  
ATOM   3162 3HD1 LEU A 212      84.863 -35.503   2.054  1.00  0.00           H  
ATOM   3163 1HD2 LEU A 212      86.080 -38.319   1.671  1.00  0.00           H  
ATOM   3164 2HD2 LEU A 212      85.607 -37.234   0.342  1.00  0.00           H  
ATOM   3165 3HD2 LEU A 212      87.267 -37.871   0.423  1.00  0.00           H  
ATOM   3166  N   THR A 213      89.151 -33.245  -0.611  1.00  0.00           N  
ATOM   3167  CA  THR A 213      89.339 -32.169  -1.577  1.00  0.00           C  
ATOM   3168  C   THR A 213      90.350 -32.558  -2.647  1.00  0.00           C  
ATOM   3169  O   THR A 213      90.113 -32.367  -3.839  1.00  0.00           O  
ATOM   3170  CB  THR A 213      89.796 -30.873  -0.882  1.00  0.00           C  
ATOM   3171  OG1 THR A 213      88.790 -30.445   0.046  1.00  0.00           O  
ATOM   3172  CG2 THR A 213      90.036 -29.774  -1.905  1.00  0.00           C  
ATOM   3173  H   THR A 213      89.327 -33.065   0.367  1.00  0.00           H  
ATOM   3174  HA  THR A 213      88.381 -31.965  -2.058  1.00  0.00           H  
ATOM   3175  HB  THR A 213      90.720 -31.060  -0.334  1.00  0.00           H  
ATOM   3176  HG1 THR A 213      88.866 -30.956   0.856  1.00  0.00           H  
ATOM   3177 1HG2 THR A 213      90.359 -28.866  -1.396  1.00  0.00           H  
ATOM   3178 2HG2 THR A 213      90.809 -30.092  -2.606  1.00  0.00           H  
ATOM   3179 3HG2 THR A 213      89.114 -29.576  -2.449  1.00  0.00           H  
ATOM   3180  N   ARG A 214      91.474 -33.131  -2.204  1.00  0.00           N  
ATOM   3181  CA  ARG A 214      92.557 -33.545  -3.095  1.00  0.00           C  
ATOM   3182  C   ARG A 214      92.156 -34.678  -4.038  1.00  0.00           C  
ATOM   3183  O   ARG A 214      92.419 -34.618  -5.239  1.00  0.00           O  
ATOM   3184  CB  ARG A 214      93.764 -33.985  -2.280  1.00  0.00           C  
ATOM   3185  CG  ARG A 214      94.493 -32.863  -1.559  1.00  0.00           C  
ATOM   3186  CD  ARG A 214      95.621 -33.378  -0.740  1.00  0.00           C  
ATOM   3187  NE  ARG A 214      96.322 -32.308  -0.048  1.00  0.00           N  
ATOM   3188  CZ  ARG A 214      97.296 -32.496   0.864  1.00  0.00           C  
ATOM   3189  NH1 ARG A 214      97.672 -33.715   1.182  1.00  0.00           N  
ATOM   3190  NH2 ARG A 214      97.873 -31.455   1.438  1.00  0.00           N  
ATOM   3191  H   ARG A 214      91.586 -33.272  -1.210  1.00  0.00           H  
ATOM   3192  HA  ARG A 214      92.843 -32.691  -3.711  1.00  0.00           H  
ATOM   3193 1HB  ARG A 214      93.451 -34.711  -1.530  1.00  0.00           H  
ATOM   3194 2HB  ARG A 214      94.483 -34.480  -2.934  1.00  0.00           H  
ATOM   3195 1HG  ARG A 214      94.894 -32.160  -2.290  1.00  0.00           H  
ATOM   3196 2HG  ARG A 214      93.799 -32.344  -0.898  1.00  0.00           H  
ATOM   3197 1HD  ARG A 214      95.241 -34.075   0.006  1.00  0.00           H  
ATOM   3198 2HD  ARG A 214      96.334 -33.892  -1.385  1.00  0.00           H  
ATOM   3199  HE  ARG A 214      96.060 -31.356  -0.267  1.00  0.00           H  
ATOM   3200 1HH1 ARG A 214      97.231 -34.511   0.743  1.00  0.00           H  
ATOM   3201 2HH1 ARG A 214      98.401 -33.856   1.866  1.00  0.00           H  
ATOM   3202 1HH2 ARG A 214      97.583 -30.519   1.193  1.00  0.00           H  
ATOM   3203 2HH2 ARG A 214      98.602 -31.596   2.121  1.00  0.00           H  
ATOM   3204  N   ARG A 215      91.504 -35.701  -3.493  1.00  0.00           N  
ATOM   3205  CA  ARG A 215      91.014 -36.817  -4.296  1.00  0.00           C  
ATOM   3206  C   ARG A 215      89.894 -36.358  -5.226  1.00  0.00           C  
ATOM   3207  O   ARG A 215      89.634 -36.975  -6.259  1.00  0.00           O  
ATOM   3208  CB  ARG A 215      90.506 -37.941  -3.405  1.00  0.00           C  
ATOM   3209  CG  ARG A 215      89.954 -39.147  -4.148  1.00  0.00           C  
ATOM   3210  CD  ARG A 215      91.010 -39.847  -4.923  1.00  0.00           C  
ATOM   3211  NE  ARG A 215      90.477 -40.974  -5.671  1.00  0.00           N  
ATOM   3212  CZ  ARG A 215      89.881 -40.880  -6.875  1.00  0.00           C  
ATOM   3213  NH1 ARG A 215      89.748 -39.706  -7.453  1.00  0.00           N  
ATOM   3214  NH2 ARG A 215      89.429 -41.967  -7.475  1.00  0.00           N  
ATOM   3215  H   ARG A 215      91.328 -35.699  -2.501  1.00  0.00           H  
ATOM   3216  HA  ARG A 215      91.840 -37.203  -4.895  1.00  0.00           H  
ATOM   3217 1HB  ARG A 215      91.314 -38.291  -2.764  1.00  0.00           H  
ATOM   3218 2HB  ARG A 215      89.716 -37.562  -2.756  1.00  0.00           H  
ATOM   3219 1HG  ARG A 215      89.529 -39.852  -3.433  1.00  0.00           H  
ATOM   3220 2HG  ARG A 215      89.177 -38.822  -4.842  1.00  0.00           H  
ATOM   3221 1HD  ARG A 215      91.463 -39.152  -5.629  1.00  0.00           H  
ATOM   3222 2HD  ARG A 215      91.773 -40.220  -4.241  1.00  0.00           H  
ATOM   3223  HE  ARG A 215      90.561 -41.893  -5.258  1.00  0.00           H  
ATOM   3224 1HH1 ARG A 215      90.094 -38.875  -6.994  1.00  0.00           H  
ATOM   3225 2HH1 ARG A 215      89.301 -39.636  -8.355  1.00  0.00           H  
ATOM   3226 1HH2 ARG A 215      89.530 -42.869  -7.031  1.00  0.00           H  
ATOM   3227 2HH2 ARG A 215      88.982 -41.897  -8.377  1.00  0.00           H  
ATOM   3228  N   GLY A 216      89.222 -35.278  -4.835  1.00  0.00           N  
ATOM   3229  CA  GLY A 216      88.096 -34.757  -5.587  1.00  0.00           C  
ATOM   3230  C   GLY A 216      86.884 -35.674  -5.485  1.00  0.00           C  
ATOM   3231  O   GLY A 216      86.276 -36.033  -6.495  1.00  0.00           O  
ATOM   3232  H   GLY A 216      89.495 -34.815  -3.980  1.00  0.00           H  
ATOM   3233 1HA  GLY A 216      87.836 -33.766  -5.213  1.00  0.00           H  
ATOM   3234 2HA  GLY A 216      88.379 -34.642  -6.633  1.00  0.00           H  
ATOM   3235  N   ALA A 217      86.527 -36.024  -4.258  1.00  0.00           N  
ATOM   3236  CA  ALA A 217      85.346 -36.827  -3.986  1.00  0.00           C  
ATOM   3237  C   ALA A 217      84.069 -36.019  -4.164  1.00  0.00           C  
ATOM   3238  O   ALA A 217      84.053 -34.810  -3.926  1.00  0.00           O  
ATOM   3239  CB  ALA A 217      85.413 -37.404  -2.580  1.00  0.00           C  
ATOM   3240  H   ALA A 217      87.102 -35.718  -3.486  1.00  0.00           H  
ATOM   3241  HA  ALA A 217      85.326 -37.663  -4.686  1.00  0.00           H  
ATOM   3242 1HB  ALA A 217      84.524 -38.006  -2.390  1.00  0.00           H  
ATOM   3243 2HB  ALA A 217      86.301 -38.029  -2.485  1.00  0.00           H  
ATOM   3244 3HB  ALA A 217      85.462 -36.592  -1.856  1.00  0.00           H  
ATOM   3245  N   PRO A 218      83.002 -36.682  -4.608  1.00  0.00           N  
ATOM   3246  CA  PRO A 218      81.739 -36.005  -4.876  1.00  0.00           C  
ATOM   3247  C   PRO A 218      81.186 -35.347  -3.622  1.00  0.00           C  
ATOM   3248  O   PRO A 218      81.451 -35.790  -2.508  1.00  0.00           O  
ATOM   3249  CB  PRO A 218      80.834 -37.142  -5.361  1.00  0.00           C  
ATOM   3250  CG  PRO A 218      81.784 -38.175  -5.864  1.00  0.00           C  
ATOM   3251  CD  PRO A 218      82.969 -38.076  -4.941  1.00  0.00           C  
ATOM   3252  HA  PRO A 218      81.912 -35.235  -5.627  1.00  0.00           H  
ATOM   3253 1HB  PRO A 218      80.210 -37.506  -4.532  1.00  0.00           H  
ATOM   3254 2HB  PRO A 218      80.152 -36.774  -6.141  1.00  0.00           H  
ATOM   3255 1HG  PRO A 218      81.311 -39.169  -5.842  1.00  0.00           H  
ATOM   3256 2HG  PRO A 218      82.047 -37.971  -6.913  1.00  0.00           H  
ATOM   3257 1HD  PRO A 218      82.800 -38.709  -4.058  1.00  0.00           H  
ATOM   3258 2HD  PRO A 218      83.878 -38.389  -5.475  1.00  0.00           H  
ATOM   3259  N   PRO A 219      80.460 -34.251  -3.809  1.00  0.00           N  
ATOM   3260  CA  PRO A 219      80.002 -33.440  -2.691  1.00  0.00           C  
ATOM   3261  C   PRO A 219      79.306 -34.284  -1.634  1.00  0.00           C  
ATOM   3262  O   PRO A 219      79.388 -33.987  -0.441  1.00  0.00           O  
ATOM   3263  CB  PRO A 219      79.033 -32.458  -3.356  1.00  0.00           C  
ATOM   3264  CG  PRO A 219      79.558 -32.308  -4.743  1.00  0.00           C  
ATOM   3265  CD  PRO A 219      80.016 -33.692  -5.121  1.00  0.00           C  
ATOM   3266  HA  PRO A 219      80.869 -32.961  -2.234  1.00  0.00           H  
ATOM   3267 1HB  PRO A 219      78.010 -32.862  -3.328  1.00  0.00           H  
ATOM   3268 2HB  PRO A 219      79.019 -31.508  -2.801  1.00  0.00           H  
ATOM   3269 1HG  PRO A 219      78.769 -31.927  -5.409  1.00  0.00           H  
ATOM   3270 2HG  PRO A 219      80.374 -31.572  -4.763  1.00  0.00           H  
ATOM   3271 1HD  PRO A 219      79.171 -34.258  -5.538  1.00  0.00           H  
ATOM   3272 2HD  PRO A 219      80.835 -33.621  -5.853  1.00  0.00           H  
ATOM   3273  N   GLU A 220      78.609 -35.331  -2.074  1.00  0.00           N  
ATOM   3274  CA  GLU A 220      77.879 -36.177  -1.138  1.00  0.00           C  
ATOM   3275  C   GLU A 220      78.814 -36.780  -0.097  1.00  0.00           C  
ATOM   3276  O   GLU A 220      78.523 -36.757   1.099  1.00  0.00           O  
ATOM   3277  CB  GLU A 220      77.146 -37.292  -1.887  1.00  0.00           C  
ATOM   3278  CG  GLU A 220      76.008 -36.811  -2.774  1.00  0.00           C  
ATOM   3279  CD  GLU A 220      76.481 -36.292  -4.104  1.00  0.00           C  
ATOM   3280  OE1 GLU A 220      77.664 -36.315  -4.342  1.00  0.00           O  
ATOM   3281  OE2 GLU A 220      75.657 -35.874  -4.883  1.00  0.00           O  
ATOM   3282  H   GLU A 220      78.569 -35.541  -3.061  1.00  0.00           H  
ATOM   3283  HA  GLU A 220      77.135 -35.565  -0.627  1.00  0.00           H  
ATOM   3284 1HB  GLU A 220      77.854 -37.834  -2.516  1.00  0.00           H  
ATOM   3285 2HB  GLU A 220      76.735 -38.002  -1.170  1.00  0.00           H  
ATOM   3286 1HG  GLU A 220      75.318 -37.638  -2.944  1.00  0.00           H  
ATOM   3287 2HG  GLU A 220      75.465 -36.023  -2.255  1.00  0.00           H  
ATOM   3288  N   ALA A 221      79.937 -37.320  -0.559  1.00  0.00           N  
ATOM   3289  CA  ALA A 221      80.913 -37.926   0.327  1.00  0.00           C  
ATOM   3290  C   ALA A 221      81.418 -36.957   1.383  1.00  0.00           C  
ATOM   3291  O   ALA A 221      81.518 -37.288   2.563  1.00  0.00           O  
ATOM   3292  CB  ALA A 221      82.081 -38.473  -0.482  1.00  0.00           C  
ATOM   3293  H   ALA A 221      80.117 -37.306  -1.553  1.00  0.00           H  
ATOM   3294  HA  ALA A 221      80.429 -38.749   0.853  1.00  0.00           H  
ATOM   3295 1HB  ALA A 221      82.803 -38.936   0.189  1.00  0.00           H  
ATOM   3296 2HB  ALA A 221      81.715 -39.215  -1.192  1.00  0.00           H  
ATOM   3297 3HB  ALA A 221      82.559 -37.659  -1.024  1.00  0.00           H  
ATOM   3298  N   ARG A 222      81.771 -35.767   0.950  1.00  0.00           N  
ATOM   3299  CA  ARG A 222      82.271 -34.747   1.851  1.00  0.00           C  
ATOM   3300  C   ARG A 222      81.243 -34.338   2.893  1.00  0.00           C  
ATOM   3301  O   ARG A 222      81.563 -34.125   4.061  1.00  0.00           O  
ATOM   3302  CB  ARG A 222      82.699 -33.517   1.065  1.00  0.00           C  
ATOM   3303  CG  ARG A 222      83.950 -33.700   0.220  1.00  0.00           C  
ATOM   3304  CD  ARG A 222      84.268 -32.479  -0.563  1.00  0.00           C  
ATOM   3305  NE  ARG A 222      84.638 -31.365   0.296  1.00  0.00           N  
ATOM   3306  CZ  ARG A 222      84.715 -30.081  -0.106  1.00  0.00           C  
ATOM   3307  NH1 ARG A 222      84.445 -29.766  -1.353  1.00  0.00           N  
ATOM   3308  NH2 ARG A 222      85.061 -29.139   0.754  1.00  0.00           N  
ATOM   3309  H   ARG A 222      81.638 -35.523   0.010  1.00  0.00           H  
ATOM   3310  HA  ARG A 222      83.138 -35.146   2.378  1.00  0.00           H  
ATOM   3311 1HB  ARG A 222      81.893 -33.212   0.398  1.00  0.00           H  
ATOM   3312 2HB  ARG A 222      82.884 -32.691   1.753  1.00  0.00           H  
ATOM   3313 1HG  ARG A 222      84.798 -33.922   0.869  1.00  0.00           H  
ATOM   3314 2HG  ARG A 222      83.800 -34.525  -0.477  1.00  0.00           H  
ATOM   3315 1HD  ARG A 222      85.102 -32.684  -1.233  1.00  0.00           H  
ATOM   3316 2HD  ARG A 222      83.398 -32.184  -1.147  1.00  0.00           H  
ATOM   3317  HE  ARG A 222      84.853 -31.568   1.263  1.00  0.00           H  
ATOM   3318 1HH1 ARG A 222      84.180 -30.487  -2.011  1.00  0.00           H  
ATOM   3319 2HH1 ARG A 222      84.502 -28.804  -1.655  1.00  0.00           H  
ATOM   3320 1HH2 ARG A 222      85.268 -29.382   1.713  1.00  0.00           H  
ATOM   3321 2HH2 ARG A 222      85.118 -28.178   0.452  1.00  0.00           H  
ATOM   3322  N   ARG A 223      80.010 -34.199   2.460  1.00  0.00           N  
ATOM   3323  CA  ARG A 223      78.918 -33.882   3.361  1.00  0.00           C  
ATOM   3324  C   ARG A 223      78.693 -34.966   4.403  1.00  0.00           C  
ATOM   3325  O   ARG A 223      78.429 -34.688   5.571  1.00  0.00           O  
ATOM   3326  CB  ARG A 223      77.632 -33.673   2.575  1.00  0.00           C  
ATOM   3327  CG  ARG A 223      76.409 -33.356   3.421  1.00  0.00           C  
ATOM   3328  CD  ARG A 223      76.537 -32.043   4.101  1.00  0.00           C  
ATOM   3329  NE  ARG A 223      75.386 -31.752   4.941  1.00  0.00           N  
ATOM   3330  CZ  ARG A 223      74.262 -31.144   4.514  1.00  0.00           C  
ATOM   3331  NH1 ARG A 223      74.153 -30.768   3.259  1.00  0.00           N  
ATOM   3332  NH2 ARG A 223      73.269 -30.924   5.357  1.00  0.00           N  
ATOM   3333  H   ARG A 223      79.792 -34.371   1.520  1.00  0.00           H  
ATOM   3334  HA  ARG A 223      79.161 -32.959   3.888  1.00  0.00           H  
ATOM   3335 1HB  ARG A 223      77.766 -32.854   1.870  1.00  0.00           H  
ATOM   3336 2HB  ARG A 223      77.410 -34.569   1.996  1.00  0.00           H  
ATOM   3337 1HG  ARG A 223      75.523 -33.329   2.785  1.00  0.00           H  
ATOM   3338 2HG  ARG A 223      76.284 -34.127   4.183  1.00  0.00           H  
ATOM   3339 1HD  ARG A 223      77.426 -32.044   4.731  1.00  0.00           H  
ATOM   3340 2HD  ARG A 223      76.623 -31.253   3.355  1.00  0.00           H  
ATOM   3341  HE  ARG A 223      75.432 -32.026   5.913  1.00  0.00           H  
ATOM   3342 1HH1 ARG A 223      74.913 -30.936   2.614  1.00  0.00           H  
ATOM   3343 2HH1 ARG A 223      73.311 -30.312   2.939  1.00  0.00           H  
ATOM   3344 1HH2 ARG A 223      73.351 -31.212   6.323  1.00  0.00           H  
ATOM   3345 2HH2 ARG A 223      72.427 -30.469   5.038  1.00  0.00           H  
ATOM   3346  N   ALA A 224      78.770 -36.205   3.970  1.00  0.00           N  
ATOM   3347  CA  ALA A 224      78.649 -37.335   4.871  1.00  0.00           C  
ATOM   3348  C   ALA A 224      79.755 -37.367   5.913  1.00  0.00           C  
ATOM   3349  O   ALA A 224      79.528 -37.677   7.081  1.00  0.00           O  
ATOM   3350  CB  ALA A 224      78.641 -38.633   4.077  1.00  0.00           C  
ATOM   3351  H   ALA A 224      78.979 -36.388   3.030  1.00  0.00           H  
ATOM   3352  HA  ALA A 224      77.705 -37.249   5.410  1.00  0.00           H  
ATOM   3353 1HB  ALA A 224      78.537 -39.477   4.760  1.00  0.00           H  
ATOM   3354 2HB  ALA A 224      77.805 -38.628   3.378  1.00  0.00           H  
ATOM   3355 3HB  ALA A 224      79.575 -38.727   3.525  1.00  0.00           H  
ATOM   3356  N   VAL A 225      80.962 -37.078   5.480  1.00  0.00           N  
ATOM   3357  CA  VAL A 225      82.095 -37.000   6.381  1.00  0.00           C  
ATOM   3358  C   VAL A 225      81.936 -35.905   7.423  1.00  0.00           C  
ATOM   3359  O   VAL A 225      82.280 -36.075   8.591  1.00  0.00           O  
ATOM   3360  CB  VAL A 225      83.385 -36.748   5.579  1.00  0.00           C  
ATOM   3361  CG1 VAL A 225      84.549 -36.465   6.517  1.00  0.00           C  
ATOM   3362  CG2 VAL A 225      83.686 -37.946   4.692  1.00  0.00           C  
ATOM   3363  H   VAL A 225      81.107 -36.840   4.540  1.00  0.00           H  
ATOM   3364  HA  VAL A 225      82.185 -37.952   6.906  1.00  0.00           H  
ATOM   3365  HB  VAL A 225      83.249 -35.861   4.959  1.00  0.00           H  
ATOM   3366 1HG1 VAL A 225      85.453 -36.289   5.933  1.00  0.00           H  
ATOM   3367 2HG1 VAL A 225      84.328 -35.582   7.116  1.00  0.00           H  
ATOM   3368 3HG1 VAL A 225      84.704 -37.321   7.173  1.00  0.00           H  
ATOM   3369 1HG2 VAL A 225      84.599 -37.761   4.127  1.00  0.00           H  
ATOM   3370 2HG2 VAL A 225      83.816 -38.833   5.311  1.00  0.00           H  
ATOM   3371 3HG2 VAL A 225      82.858 -38.105   4.001  1.00  0.00           H  
ATOM   3372  N   ALA A 226      81.441 -34.768   6.990  1.00  0.00           N  
ATOM   3373  CA  ALA A 226      81.167 -33.664   7.891  1.00  0.00           C  
ATOM   3374  C   ALA A 226      80.117 -34.012   8.933  1.00  0.00           C  
ATOM   3375  O   ALA A 226      80.225 -33.643  10.101  1.00  0.00           O  
ATOM   3376  CB  ALA A 226      80.730 -32.442   7.097  1.00  0.00           C  
ATOM   3377  H   ALA A 226      81.182 -34.666   6.050  1.00  0.00           H  
ATOM   3378  HA  ALA A 226      82.087 -33.411   8.419  1.00  0.00           H  
ATOM   3379 1HB  ALA A 226      80.539 -31.613   7.779  1.00  0.00           H  
ATOM   3380 2HB  ALA A 226      81.519 -32.161   6.398  1.00  0.00           H  
ATOM   3381 3HB  ALA A 226      79.822 -32.673   6.544  1.00  0.00           H  
ATOM   3382  N   GLU A 227      79.082 -34.697   8.500  1.00  0.00           N  
ATOM   3383  CA  GLU A 227      78.043 -35.158   9.401  1.00  0.00           C  
ATOM   3384  C   GLU A 227      78.568 -36.131  10.443  1.00  0.00           C  
ATOM   3385  O   GLU A 227      78.187 -36.089  11.611  1.00  0.00           O  
ATOM   3386  CB  GLU A 227      76.915 -35.817   8.605  1.00  0.00           C  
ATOM   3387  CG  GLU A 227      76.096 -34.852   7.758  1.00  0.00           C  
ATOM   3388  CD  GLU A 227      75.330 -33.856   8.582  1.00  0.00           C  
ATOM   3389  OE1 GLU A 227      74.834 -34.227   9.619  1.00  0.00           O  
ATOM   3390  OE2 GLU A 227      75.241 -32.721   8.175  1.00  0.00           O  
ATOM   3391  H   GLU A 227      79.027 -34.969   7.560  1.00  0.00           H  
ATOM   3392  HA  GLU A 227      77.642 -34.296   9.935  1.00  0.00           H  
ATOM   3393 1HB  GLU A 227      77.332 -36.574   7.940  1.00  0.00           H  
ATOM   3394 2HB  GLU A 227      76.233 -36.322   9.289  1.00  0.00           H  
ATOM   3395 1HG  GLU A 227      76.767 -34.314   7.089  1.00  0.00           H  
ATOM   3396 2HG  GLU A 227      75.399 -35.424   7.147  1.00  0.00           H  
ATOM   3397  N   LEU A 228      79.422 -37.032  10.010  1.00  0.00           N  
ATOM   3398  CA  LEU A 228      80.056 -37.975  10.911  1.00  0.00           C  
ATOM   3399  C   LEU A 228      80.925 -37.289  11.953  1.00  0.00           C  
ATOM   3400  O   LEU A 228      80.950 -37.672  13.121  1.00  0.00           O  
ATOM   3401  CB  LEU A 228      80.908 -38.967  10.109  1.00  0.00           C  
ATOM   3402  CG  LEU A 228      81.625 -40.046  10.932  1.00  0.00           C  
ATOM   3403  CD1 LEU A 228      80.595 -40.880  11.682  1.00  0.00           C  
ATOM   3404  CD2 LEU A 228      82.464 -40.915  10.008  1.00  0.00           C  
ATOM   3405  H   LEU A 228      79.701 -37.038   9.070  1.00  0.00           H  
ATOM   3406  HA  LEU A 228      79.278 -38.523  11.441  1.00  0.00           H  
ATOM   3407 1HB  LEU A 228      80.267 -39.472   9.388  1.00  0.00           H  
ATOM   3408 2HB  LEU A 228      81.667 -38.410   9.561  1.00  0.00           H  
ATOM   3409  HG  LEU A 228      82.271 -39.571  11.670  1.00  0.00           H  
ATOM   3410 1HD1 LEU A 228      81.104 -41.646  12.267  1.00  0.00           H  
ATOM   3411 2HD1 LEU A 228      80.022 -40.236  12.350  1.00  0.00           H  
ATOM   3412 3HD1 LEU A 228      79.922 -41.355  10.969  1.00  0.00           H  
ATOM   3413 1HD2 LEU A 228      82.974 -41.681  10.592  1.00  0.00           H  
ATOM   3414 2HD2 LEU A 228      81.818 -41.392   9.270  1.00  0.00           H  
ATOM   3415 3HD2 LEU A 228      83.202 -40.296   9.498  1.00  0.00           H  
ATOM   3416  N   ALA A 229      81.662 -36.291  11.520  1.00  0.00           N  
ATOM   3417  CA  ALA A 229      82.482 -35.503  12.421  1.00  0.00           C  
ATOM   3418  C   ALA A 229      81.655 -34.767  13.463  1.00  0.00           C  
ATOM   3419  O   ALA A 229      82.028 -34.676  14.631  1.00  0.00           O  
ATOM   3420  CB  ALA A 229      83.322 -34.513  11.627  1.00  0.00           C  
ATOM   3421  H   ALA A 229      81.621 -36.016  10.580  1.00  0.00           H  
ATOM   3422  HA  ALA A 229      83.163 -36.174  12.946  1.00  0.00           H  
ATOM   3423 1HB  ALA A 229      83.943 -33.934  12.310  1.00  0.00           H  
ATOM   3424 2HB  ALA A 229      83.959 -35.056  10.928  1.00  0.00           H  
ATOM   3425 3HB  ALA A 229      82.667 -33.842  11.074  1.00  0.00           H  
ATOM   3426  N   ARG A 230      80.544 -34.214  13.030  1.00  0.00           N  
ATOM   3427  CA  ARG A 230      79.626 -33.544  13.931  1.00  0.00           C  
ATOM   3428  C   ARG A 230      79.045 -34.486  14.973  1.00  0.00           C  
ATOM   3429  O   ARG A 230      78.890 -34.133  16.141  1.00  0.00           O  
ATOM   3430  CB  ARG A 230      78.490 -32.908  13.145  1.00  0.00           C  
ATOM   3431  CG  ARG A 230      77.482 -32.140  13.985  1.00  0.00           C  
ATOM   3432  CD  ARG A 230      76.405 -31.549  13.149  1.00  0.00           C  
ATOM   3433  NE  ARG A 230      75.614 -32.571  12.483  1.00  0.00           N  
ATOM   3434  CZ  ARG A 230      74.626 -33.275  13.067  1.00  0.00           C  
ATOM   3435  NH1 ARG A 230      74.318 -33.056  14.327  1.00  0.00           N  
ATOM   3436  NH2 ARG A 230      73.963 -34.185  12.375  1.00  0.00           N  
ATOM   3437  H   ARG A 230      80.281 -34.302  12.090  1.00  0.00           H  
ATOM   3438  HA  ARG A 230      80.172 -32.766  14.465  1.00  0.00           H  
ATOM   3439 1HB  ARG A 230      78.899 -32.218  12.408  1.00  0.00           H  
ATOM   3440 2HB  ARG A 230      77.945 -33.681  12.602  1.00  0.00           H  
ATOM   3441 1HG  ARG A 230      77.024 -32.812  14.710  1.00  0.00           H  
ATOM   3442 2HG  ARG A 230      77.990 -31.330  14.512  1.00  0.00           H  
ATOM   3443 1HD  ARG A 230      75.740 -30.959  13.777  1.00  0.00           H  
ATOM   3444 2HD  ARG A 230      76.848 -30.909  12.386  1.00  0.00           H  
ATOM   3445  HE  ARG A 230      75.822 -32.769  11.513  1.00  0.00           H  
ATOM   3446 1HH1 ARG A 230      74.824 -32.359  14.856  1.00  0.00           H  
ATOM   3447 2HH1 ARG A 230      73.577 -33.583  14.765  1.00  0.00           H  
ATOM   3448 1HH2 ARG A 230      74.199 -34.353  11.406  1.00  0.00           H  
ATOM   3449 2HH2 ARG A 230      73.222 -34.712  12.812  1.00  0.00           H  
ATOM   3450  N   ALA A 231      78.693 -35.676  14.540  1.00  0.00           N  
ATOM   3451  CA  ALA A 231      78.192 -36.696  15.441  1.00  0.00           C  
ATOM   3452  C   ALA A 231      79.221 -37.105  16.483  1.00  0.00           C  
ATOM   3453  O   ALA A 231      78.902 -37.319  17.651  1.00  0.00           O  
ATOM   3454  CB  ALA A 231      77.740 -37.914  14.647  1.00  0.00           C  
ATOM   3455  H   ALA A 231      78.825 -35.919  13.600  1.00  0.00           H  
ATOM   3456  HA  ALA A 231      77.335 -36.291  15.980  1.00  0.00           H  
ATOM   3457 1HB  ALA A 231      77.354 -38.670  15.330  1.00  0.00           H  
ATOM   3458 2HB  ALA A 231      76.956 -37.621  13.948  1.00  0.00           H  
ATOM   3459 3HB  ALA A 231      78.585 -38.320  14.094  1.00  0.00           H  
ATOM   3460  N   GLY A 232      80.453 -37.245  16.050  1.00  0.00           N  
ATOM   3461  CA  GLY A 232      81.546 -37.560  16.951  1.00  0.00           C  
ATOM   3462  C   GLY A 232      81.770 -36.477  17.993  1.00  0.00           C  
ATOM   3463  O   GLY A 232      82.035 -36.754  19.161  1.00  0.00           O  
ATOM   3464  H   GLY A 232      80.671 -37.072  15.110  1.00  0.00           H  
ATOM   3465 1HA  GLY A 232      81.340 -38.504  17.457  1.00  0.00           H  
ATOM   3466 2HA  GLY A 232      82.462 -37.696  16.378  1.00  0.00           H  
ATOM   3467  N   MET A 233      81.694 -35.238  17.560  1.00  0.00           N  
ATOM   3468  CA  MET A 233      81.814 -34.108  18.461  1.00  0.00           C  
ATOM   3469  C   MET A 233      80.709 -34.076  19.503  1.00  0.00           C  
ATOM   3470  O   MET A 233      80.936 -33.766  20.671  1.00  0.00           O  
ATOM   3471  CB  MET A 233      81.821 -32.807  17.660  1.00  0.00           C  
ATOM   3472  CG  MET A 233      83.074 -32.589  16.824  1.00  0.00           C  
ATOM   3473  SD  MET A 233      84.571 -32.498  17.826  1.00  0.00           S  
ATOM   3474  CE  MET A 233      84.298 -30.963  18.706  1.00  0.00           C  
ATOM   3475  H   MET A 233      81.486 -35.055  16.620  1.00  0.00           H  
ATOM   3476  HA  MET A 233      82.756 -34.195  19.002  1.00  0.00           H  
ATOM   3477 1HB  MET A 233      80.964 -32.789  16.989  1.00  0.00           H  
ATOM   3478 2HB  MET A 233      81.722 -31.960  18.341  1.00  0.00           H  
ATOM   3479 1HG  MET A 233      83.184 -33.407  16.113  1.00  0.00           H  
ATOM   3480 2HG  MET A 233      82.979 -31.660  16.262  1.00  0.00           H  
ATOM   3481 1HE  MET A 233      85.141 -30.768  19.369  1.00  0.00           H  
ATOM   3482 2HE  MET A 233      84.201 -30.146  17.990  1.00  0.00           H  
ATOM   3483 3HE  MET A 233      83.384 -31.040  19.295  1.00  0.00           H  
ATOM   3484  N   GLU A 234      79.503 -34.366  19.070  1.00  0.00           N  
ATOM   3485  CA  GLU A 234      78.368 -34.443  19.971  1.00  0.00           C  
ATOM   3486  C   GLU A 234      78.529 -35.538  21.013  1.00  0.00           C  
ATOM   3487  O   GLU A 234      78.184 -35.368  22.181  1.00  0.00           O  
ATOM   3488  CB  GLU A 234      77.083 -34.676  19.174  1.00  0.00           C  
ATOM   3489  CG  GLU A 234      75.817 -34.708  20.019  1.00  0.00           C  
ATOM   3490  CD  GLU A 234      74.568 -34.865  19.196  1.00  0.00           C  
ATOM   3491  OE1 GLU A 234      74.560 -34.421  18.073  1.00  0.00           O  
ATOM   3492  OE2 GLU A 234      73.621 -35.428  19.691  1.00  0.00           O  
ATOM   3493  H   GLU A 234      79.357 -34.603  18.130  1.00  0.00           H  
ATOM   3494  HA  GLU A 234      78.285 -33.495  20.505  1.00  0.00           H  
ATOM   3495 1HB  GLU A 234      76.968 -33.889  18.429  1.00  0.00           H  
ATOM   3496 2HB  GLU A 234      77.152 -35.625  18.641  1.00  0.00           H  
ATOM   3497 1HG  GLU A 234      75.881 -35.539  20.721  1.00  0.00           H  
ATOM   3498 2HG  GLU A 234      75.753 -33.786  20.595  1.00  0.00           H  
ATOM   3499  N   ALA A 235      79.024 -36.676  20.580  1.00  0.00           N  
ATOM   3500  CA  ALA A 235      79.296 -37.779  21.481  1.00  0.00           C  
ATOM   3501  C   ALA A 235      80.347 -37.431  22.523  1.00  0.00           C  
ATOM   3502  O   ALA A 235      80.239 -37.800  23.691  1.00  0.00           O  
ATOM   3503  CB  ALA A 235      79.733 -39.002  20.687  1.00  0.00           C  
ATOM   3504  H   ALA A 235      79.282 -36.777  19.640  1.00  0.00           H  
ATOM   3505  HA  ALA A 235      78.377 -38.012  22.019  1.00  0.00           H  
ATOM   3506 1HB  ALA A 235      79.924 -39.829  21.370  1.00  0.00           H  
ATOM   3507 2HB  ALA A 235      78.945 -39.282  19.988  1.00  0.00           H  
ATOM   3508 3HB  ALA A 235      80.641 -38.771  20.134  1.00  0.00           H  
ATOM   3509  N   LEU A 236      81.381 -36.745  22.090  1.00  0.00           N  
ATOM   3510  CA  LEU A 236      82.420 -36.285  22.991  1.00  0.00           C  
ATOM   3511  C   LEU A 236      81.896 -35.312  24.033  1.00  0.00           C  
ATOM   3512  O   LEU A 236      82.278 -35.354  25.201  1.00  0.00           O  
ATOM   3513  CB  LEU A 236      83.545 -35.619  22.189  1.00  0.00           C  
ATOM   3514  CG  LEU A 236      84.387 -36.559  21.316  1.00  0.00           C  
ATOM   3515  CD1 LEU A 236      85.331 -35.737  20.449  1.00  0.00           C  
ATOM   3516  CD2 LEU A 236      85.159 -37.521  22.205  1.00  0.00           C  
ATOM   3517  H   LEU A 236      81.436 -36.473  21.150  1.00  0.00           H  
ATOM   3518  HA  LEU A 236      82.825 -37.146  23.521  1.00  0.00           H  
ATOM   3519 1HB  LEU A 236      83.107 -34.865  21.537  1.00  0.00           H  
ATOM   3520 2HB  LEU A 236      84.219 -35.120  22.885  1.00  0.00           H  
ATOM   3521  HG  LEU A 236      83.732 -37.123  20.653  1.00  0.00           H  
ATOM   3522 1HD1 LEU A 236      85.929 -36.405  19.829  1.00  0.00           H  
ATOM   3523 2HD1 LEU A 236      84.751 -35.072  19.810  1.00  0.00           H  
ATOM   3524 3HD1 LEU A 236      85.989 -35.148  21.086  1.00  0.00           H  
ATOM   3525 1HD2 LEU A 236      85.757 -38.190  21.585  1.00  0.00           H  
ATOM   3526 2HD2 LEU A 236      85.816 -36.958  22.868  1.00  0.00           H  
ATOM   3527 3HD2 LEU A 236      84.459 -38.108  22.801  1.00  0.00           H  
ATOM   3528  N   ALA A 237      81.041 -34.411  23.600  1.00  0.00           N  
ATOM   3529  CA  ALA A 237      80.407 -33.468  24.501  1.00  0.00           C  
ATOM   3530  C   ALA A 237      79.540 -34.155  25.543  1.00  0.00           C  
ATOM   3531  O   ALA A 237      79.514 -33.771  26.711  1.00  0.00           O  
ATOM   3532  CB  ALA A 237      79.578 -32.468  23.707  1.00  0.00           C  
ATOM   3533  H   ALA A 237      80.764 -34.405  22.660  1.00  0.00           H  
ATOM   3534  HA  ALA A 237      81.186 -32.927  25.040  1.00  0.00           H  
ATOM   3535 1HB  ALA A 237      79.115 -31.757  24.390  1.00  0.00           H  
ATOM   3536 2HB  ALA A 237      80.222 -31.935  23.008  1.00  0.00           H  
ATOM   3537 3HB  ALA A 237      78.803 -32.997  23.155  1.00  0.00           H  
ATOM   3538  N   ARG A 238      78.801 -35.151  25.110  1.00  0.00           N  
ATOM   3539  CA  ARG A 238      77.983 -35.941  26.011  1.00  0.00           C  
ATOM   3540  C   ARG A 238      78.809 -36.676  27.053  1.00  0.00           C  
ATOM   3541  O   ARG A 238      78.436 -36.767  28.221  1.00  0.00           O  
ATOM   3542  CB  ARG A 238      77.160 -36.950  25.224  1.00  0.00           C  
ATOM   3543  CG  ARG A 238      76.036 -36.351  24.393  1.00  0.00           C  
ATOM   3544  CD  ARG A 238      75.264 -37.399  23.678  1.00  0.00           C  
ATOM   3545  NE  ARG A 238      74.242 -36.827  22.817  1.00  0.00           N  
ATOM   3546  CZ  ARG A 238      73.013 -36.456  23.230  1.00  0.00           C  
ATOM   3547  NH1 ARG A 238      72.672 -36.604  24.491  1.00  0.00           N  
ATOM   3548  NH2 ARG A 238      72.153 -35.944  22.367  1.00  0.00           N  
ATOM   3549  H   ARG A 238      78.843 -35.427  24.170  1.00  0.00           H  
ATOM   3550  HA  ARG A 238      77.315 -35.268  26.551  1.00  0.00           H  
ATOM   3551 1HB  ARG A 238      77.812 -37.502  24.548  1.00  0.00           H  
ATOM   3552 2HB  ARG A 238      76.715 -37.671  25.911  1.00  0.00           H  
ATOM   3553 1HG  ARG A 238      75.353 -35.806  25.045  1.00  0.00           H  
ATOM   3554 2HG  ARG A 238      76.455 -35.669  23.653  1.00  0.00           H  
ATOM   3555 1HD  ARG A 238      75.939 -37.990  23.059  1.00  0.00           H  
ATOM   3556 2HD  ARG A 238      74.775 -38.049  24.403  1.00  0.00           H  
ATOM   3557  HE  ARG A 238      74.468 -36.697  21.840  1.00  0.00           H  
ATOM   3558 1HH1 ARG A 238      73.329 -36.995  25.150  1.00  0.00           H  
ATOM   3559 2HH1 ARG A 238      71.751 -36.325  24.800  1.00  0.00           H  
ATOM   3560 1HH2 ARG A 238      72.416 -35.830  21.398  1.00  0.00           H  
ATOM   3561 2HH2 ARG A 238      71.234 -35.666  22.677  1.00  0.00           H  
ATOM   3562  N   LEU A 239      79.919 -37.229  26.620  1.00  0.00           N  
ATOM   3563  CA  LEU A 239      80.838 -37.899  27.521  1.00  0.00           C  
ATOM   3564  C   LEU A 239      81.419 -36.957  28.563  1.00  0.00           C  
ATOM   3565  O   LEU A 239      81.573 -37.309  29.731  1.00  0.00           O  
ATOM   3566  CB  LEU A 239      81.977 -38.541  26.719  1.00  0.00           C  
ATOM   3567  CG  LEU A 239      81.584 -39.740  25.847  1.00  0.00           C  
ATOM   3568  CD1 LEU A 239      82.767 -40.146  24.978  1.00  0.00           C  
ATOM   3569  CD2 LEU A 239      81.138 -40.890  26.737  1.00  0.00           C  
ATOM   3570  H   LEU A 239      80.182 -37.141  25.680  1.00  0.00           H  
ATOM   3571  HA  LEU A 239      80.294 -38.681  28.051  1.00  0.00           H  
ATOM   3572 1HB  LEU A 239      82.410 -37.785  26.066  1.00  0.00           H  
ATOM   3573 2HB  LEU A 239      82.747 -38.875  27.415  1.00  0.00           H  
ATOM   3574  HG  LEU A 239      80.766 -39.455  25.185  1.00  0.00           H  
ATOM   3575 1HD1 LEU A 239      82.487 -40.999  24.358  1.00  0.00           H  
ATOM   3576 2HD1 LEU A 239      83.051 -39.311  24.338  1.00  0.00           H  
ATOM   3577 3HD1 LEU A 239      83.608 -40.421  25.614  1.00  0.00           H  
ATOM   3578 1HD2 LEU A 239      80.858 -41.743  26.118  1.00  0.00           H  
ATOM   3579 2HD2 LEU A 239      81.956 -41.177  27.399  1.00  0.00           H  
ATOM   3580 3HD2 LEU A 239      80.281 -40.578  27.334  1.00  0.00           H  
ATOM   3581  N   SER A 240      81.792 -35.759  28.140  1.00  0.00           N  
ATOM   3582  CA  SER A 240      82.511 -34.857  29.034  1.00  0.00           C  
ATOM   3583  C   SER A 240      81.674 -34.442  30.243  1.00  0.00           C  
ATOM   3584  O   SER A 240      82.214 -34.150  31.310  1.00  0.00           O  
ATOM   3585  CB  SER A 240      82.948 -33.622  28.271  1.00  0.00           C  
ATOM   3586  OG  SER A 240      83.898 -33.945  27.293  1.00  0.00           O  
ATOM   3587  H   SER A 240      81.615 -35.488  27.183  1.00  0.00           H  
ATOM   3588  HA  SER A 240      83.395 -35.374  29.410  1.00  0.00           H  
ATOM   3589 1HB  SER A 240      82.080 -33.159  27.800  1.00  0.00           H  
ATOM   3590 2HB  SER A 240      83.369 -32.895  28.965  1.00  0.00           H  
ATOM   3591  HG  SER A 240      84.122 -33.119  26.858  1.00  0.00           H  
ATOM   3592  N   GLU A 241      80.359 -34.380  30.060  1.00  0.00           N  
ATOM   3593  CA  GLU A 241      79.461 -33.877  31.096  1.00  0.00           C  
ATOM   3594  C   GLU A 241      79.261 -34.856  32.249  1.00  0.00           C  
ATOM   3595  O   GLU A 241      79.041 -34.445  33.389  1.00  0.00           O  
ATOM   3596  CB  GLU A 241      78.101 -33.535  30.482  1.00  0.00           C  
ATOM   3597  CG  GLU A 241      78.121 -32.344  29.534  1.00  0.00           C  
ATOM   3598  CD  GLU A 241      76.777 -32.059  28.925  1.00  0.00           C  
ATOM   3599  OE1 GLU A 241      75.873 -32.829  29.139  1.00  0.00           O  
ATOM   3600  OE2 GLU A 241      76.655 -31.067  28.244  1.00  0.00           O  
ATOM   3601  H   GLU A 241      79.972 -34.661  29.170  1.00  0.00           H  
ATOM   3602  HA  GLU A 241      79.889 -32.965  31.513  1.00  0.00           H  
ATOM   3603 1HB  GLU A 241      77.724 -34.396  29.930  1.00  0.00           H  
ATOM   3604 2HB  GLU A 241      77.387 -33.318  31.277  1.00  0.00           H  
ATOM   3605 1HG  GLU A 241      78.454 -31.462  30.082  1.00  0.00           H  
ATOM   3606 2HG  GLU A 241      78.842 -32.538  28.740  1.00  0.00           H  
ATOM   3607  N   THR A 242      79.235 -36.146  31.931  1.00  0.00           N  
ATOM   3608  CA  THR A 242      78.745 -37.145  32.874  1.00  0.00           C  
ATOM   3609  C   THR A 242      79.730 -38.288  33.054  1.00  0.00           C  
ATOM   3610  O   THR A 242      80.541 -38.572  32.172  1.00  0.00           O  
ATOM   3611  CB  THR A 242      77.385 -37.708  32.421  1.00  0.00           C  
ATOM   3612  OG1 THR A 242      76.865 -38.580  33.433  1.00  0.00           O  
ATOM   3613  CG2 THR A 242      77.535 -38.480  31.119  1.00  0.00           C  
ATOM   3614  H   THR A 242      79.490 -36.430  30.996  1.00  0.00           H  
ATOM   3615  HA  THR A 242      78.598 -36.665  33.842  1.00  0.00           H  
ATOM   3616  HB  THR A 242      76.683 -36.888  32.272  1.00  0.00           H  
ATOM   3617  HG1 THR A 242      75.919 -38.681  33.312  1.00  0.00           H  
ATOM   3618 1HG2 THR A 242      76.564 -38.871  30.814  1.00  0.00           H  
ATOM   3619 2HG2 THR A 242      77.919 -37.817  30.345  1.00  0.00           H  
ATOM   3620 3HG2 THR A 242      78.228 -39.308  31.265  1.00  0.00           H  
ATOM   3621  N   ASP A 243      79.629 -38.962  34.194  1.00  0.00           N  
ATOM   3622  CA  ASP A 243      80.436 -40.141  34.467  1.00  0.00           C  
ATOM   3623  C   ASP A 243      79.594 -41.402  34.339  1.00  0.00           C  
ATOM   3624  O   ASP A 243      80.043 -42.499  34.669  1.00  0.00           O  
ATOM   3625  CB  ASP A 243      81.051 -40.063  35.867  1.00  0.00           C  
ATOM   3626  CG  ASP A 243      82.064 -38.934  36.008  1.00  0.00           C  
ATOM   3627  OD1 ASP A 243      82.873 -38.775  35.125  1.00  0.00           O  
ATOM   3628  OD2 ASP A 243      82.017 -38.243  36.997  1.00  0.00           O  
ATOM   3629  H   ASP A 243      78.955 -38.660  34.884  1.00  0.00           H  
ATOM   3630  HA  ASP A 243      81.251 -40.178  33.742  1.00  0.00           H  
ATOM   3631 1HB  ASP A 243      80.261 -39.918  36.604  1.00  0.00           H  
ATOM   3632 2HB  ASP A 243      81.546 -41.007  36.099  1.00  0.00           H  
ATOM   3633  N   SER A 244      78.368 -41.234  33.855  1.00  0.00           N  
ATOM   3634  CA  SER A 244      77.452 -42.353  33.679  1.00  0.00           C  
ATOM   3635  C   SER A 244      77.911 -43.266  32.554  1.00  0.00           C  
ATOM   3636  O   SER A 244      78.268 -42.800  31.471  1.00  0.00           O  
ATOM   3637  CB  SER A 244      76.053 -41.843  33.389  1.00  0.00           C  
ATOM   3638  OG  SER A 244      75.176 -42.905  33.129  1.00  0.00           O  
ATOM   3639  H   SER A 244      78.062 -40.305  33.605  1.00  0.00           H  
ATOM   3640  HA  SER A 244      77.424 -42.926  34.606  1.00  0.00           H  
ATOM   3641 1HB  SER A 244      75.691 -41.270  34.242  1.00  0.00           H  
ATOM   3642 2HB  SER A 244      76.081 -41.173  32.532  1.00  0.00           H  
ATOM   3643  HG  SER A 244      74.292 -42.559  33.271  1.00  0.00           H  
ATOM   3644  N   GLY A 245      77.932 -44.567  32.824  1.00  0.00           N  
ATOM   3645  CA  GLY A 245      78.448 -45.522  31.855  1.00  0.00           C  
ATOM   3646  C   GLY A 245      77.365 -45.988  30.892  1.00  0.00           C  
ATOM   3647  O   GLY A 245      77.655 -46.311  29.741  1.00  0.00           O  
ATOM   3648  H   GLY A 245      77.607 -44.894  33.722  1.00  0.00           H  
ATOM   3649 1HA  GLY A 245      79.263 -45.066  31.292  1.00  0.00           H  
ATOM   3650 2HA  GLY A 245      78.862 -46.383  32.379  1.00  0.00           H  
ATOM   3651  N   SER A 246      76.107 -45.926  31.325  1.00  0.00           N  
ATOM   3652  CA  SER A 246      74.992 -46.151  30.424  1.00  0.00           C  
ATOM   3653  C   SER A 246      74.858 -45.054  29.382  1.00  0.00           C  
ATOM   3654  O   SER A 246      74.570 -45.309  28.214  1.00  0.00           O  
ATOM   3655  CB  SER A 246      73.705 -46.258  31.219  1.00  0.00           C  
ATOM   3656  OG  SER A 246      73.413 -45.049  31.865  1.00  0.00           O  
ATOM   3657  H   SER A 246      75.904 -45.736  32.265  1.00  0.00           H  
ATOM   3658  HA  SER A 246      75.160 -47.088  29.893  1.00  0.00           H  
ATOM   3659 1HB  SER A 246      72.886 -46.522  30.551  1.00  0.00           H  
ATOM   3660 2HB  SER A 246      73.797 -47.054  31.955  1.00  0.00           H  
ATOM   3661  HG  SER A 246      72.475 -45.077  32.068  1.00  0.00           H  
ATOM   3662  N   GLU A 247      75.035 -43.825  29.815  1.00  0.00           N  
ATOM   3663  CA  GLU A 247      75.007 -42.689  28.914  1.00  0.00           C  
ATOM   3664  C   GLU A 247      76.111 -42.747  27.872  1.00  0.00           C  
ATOM   3665  O   GLU A 247      75.910 -42.420  26.704  1.00  0.00           O  
ATOM   3666  CB  GLU A 247      75.120 -41.387  29.711  1.00  0.00           C  
ATOM   3667  CG  GLU A 247      73.899 -41.059  30.557  1.00  0.00           C  
ATOM   3668  CD  GLU A 247      72.670 -40.791  29.733  1.00  0.00           C  
ATOM   3669  OE1 GLU A 247      72.794 -40.184  28.696  1.00  0.00           O  
ATOM   3670  OE2 GLU A 247      71.606 -41.195  30.140  1.00  0.00           O  
ATOM   3671  H   GLU A 247      75.257 -43.658  30.755  1.00  0.00           H  
ATOM   3672  HA  GLU A 247      74.056 -42.693  28.380  1.00  0.00           H  
ATOM   3673 1HB  GLU A 247      75.983 -41.441  30.375  1.00  0.00           H  
ATOM   3674 2HB  GLU A 247      75.286 -40.555  29.026  1.00  0.00           H  
ATOM   3675 1HG  GLU A 247      73.698 -41.896  31.226  1.00  0.00           H  
ATOM   3676 2HG  GLU A 247      74.117 -40.184  31.169  1.00  0.00           H  
ATOM   3677  N   ALA A 248      77.290 -43.134  28.305  1.00  0.00           N  
ATOM   3678  CA  ALA A 248      78.414 -43.304  27.404  1.00  0.00           C  
ATOM   3679  C   ALA A 248      78.165 -44.382  26.362  1.00  0.00           C  
ATOM   3680  O   ALA A 248      78.522 -44.241  25.194  1.00  0.00           O  
ATOM   3681  CB  ALA A 248      79.672 -43.625  28.198  1.00  0.00           C  
ATOM   3682  H   ALA A 248      77.415 -43.382  29.245  1.00  0.00           H  
ATOM   3683  HA  ALA A 248      78.589 -42.375  26.861  1.00  0.00           H  
ATOM   3684 1HB  ALA A 248      80.514 -43.738  27.515  1.00  0.00           H  
ATOM   3685 2HB  ALA A 248      79.878 -42.814  28.897  1.00  0.00           H  
ATOM   3686 3HB  ALA A 248      79.526 -44.552  28.751  1.00  0.00           H  
ATOM   3687  N   VAL A 249      77.578 -45.476  26.795  1.00  0.00           N  
ATOM   3688  CA  VAL A 249      77.216 -46.552  25.894  1.00  0.00           C  
ATOM   3689  C   VAL A 249      76.198 -46.121  24.852  1.00  0.00           C  
ATOM   3690  O   VAL A 249      76.275 -46.497  23.684  1.00  0.00           O  
ATOM   3691  CB  VAL A 249      76.645 -47.736  26.697  1.00  0.00           C  
ATOM   3692  CG1 VAL A 249      76.077 -48.791  25.758  1.00  0.00           C  
ATOM   3693  CG2 VAL A 249      77.729 -48.331  27.583  1.00  0.00           C  
ATOM   3694  H   VAL A 249      77.313 -45.555  27.735  1.00  0.00           H  
ATOM   3695  HA  VAL A 249      78.110 -46.869  25.357  1.00  0.00           H  
ATOM   3696  HB  VAL A 249      75.823 -47.381  27.316  1.00  0.00           H  
ATOM   3697 1HG1 VAL A 249      75.678 -49.621  26.343  1.00  0.00           H  
ATOM   3698 2HG1 VAL A 249      75.279 -48.353  25.159  1.00  0.00           H  
ATOM   3699 3HG1 VAL A 249      76.866 -49.157  25.102  1.00  0.00           H  
ATOM   3700 1HG2 VAL A 249      77.319 -49.167  28.148  1.00  0.00           H  
ATOM   3701 2HG2 VAL A 249      78.555 -48.682  26.964  1.00  0.00           H  
ATOM   3702 3HG2 VAL A 249      78.092 -47.570  28.274  1.00  0.00           H  
ATOM   3703  N   ARG A 250      75.223 -45.353  25.285  1.00  0.00           N  
ATOM   3704  CA  ARG A 250      74.225 -44.809  24.384  1.00  0.00           C  
ATOM   3705  C   ARG A 250      74.827 -43.882  23.342  1.00  0.00           C  
ATOM   3706  O   ARG A 250      74.444 -43.892  22.174  1.00  0.00           O  
ATOM   3707  CB  ARG A 250      73.165 -44.052  25.170  1.00  0.00           C  
ATOM   3708  CG  ARG A 250      72.239 -44.926  26.002  1.00  0.00           C  
ATOM   3709  CD  ARG A 250      71.217 -44.120  26.717  1.00  0.00           C  
ATOM   3710  NE  ARG A 250      70.382 -44.942  27.578  1.00  0.00           N  
ATOM   3711  CZ  ARG A 250      69.297 -45.625  27.165  1.00  0.00           C  
ATOM   3712  NH1 ARG A 250      68.928 -45.573  25.904  1.00  0.00           N  
ATOM   3713  NH2 ARG A 250      68.602 -46.346  28.028  1.00  0.00           N  
ATOM   3714  H   ARG A 250      75.190 -45.078  26.225  1.00  0.00           H  
ATOM   3715  HA  ARG A 250      73.754 -45.635  23.850  1.00  0.00           H  
ATOM   3716 1HB  ARG A 250      73.647 -43.348  25.846  1.00  0.00           H  
ATOM   3717 2HB  ARG A 250      72.545 -43.475  24.484  1.00  0.00           H  
ATOM   3718 1HG  ARG A 250      71.724 -45.633  25.351  1.00  0.00           H  
ATOM   3719 2HG  ARG A 250      72.823 -45.474  26.742  1.00  0.00           H  
ATOM   3720 1HD  ARG A 250      71.712 -43.372  27.335  1.00  0.00           H  
ATOM   3721 2HD  ARG A 250      70.573 -43.623  25.992  1.00  0.00           H  
ATOM   3722  HE  ARG A 250      70.635 -45.007  28.555  1.00  0.00           H  
ATOM   3723 1HH1 ARG A 250      69.458 -45.021  25.245  1.00  0.00           H  
ATOM   3724 2HH1 ARG A 250      68.113 -46.084  25.595  1.00  0.00           H  
ATOM   3725 1HH2 ARG A 250      68.886 -46.386  28.997  1.00  0.00           H  
ATOM   3726 2HH2 ARG A 250      67.788 -46.857  27.719  1.00  0.00           H  
ATOM   3727  N   ALA A 251      75.752 -43.054  23.775  1.00  0.00           N  
ATOM   3728  CA  ALA A 251      76.461 -42.166  22.874  1.00  0.00           C  
ATOM   3729  C   ALA A 251      77.270 -42.920  21.832  1.00  0.00           C  
ATOM   3730  O   ALA A 251      77.327 -42.540  20.664  1.00  0.00           O  
ATOM   3731  CB  ALA A 251      77.368 -41.238  23.668  1.00  0.00           C  
ATOM   3732  H   ALA A 251      76.030 -43.070  24.715  1.00  0.00           H  
ATOM   3733  HA  ALA A 251      75.723 -41.570  22.336  1.00  0.00           H  
ATOM   3734 1HB  ALA A 251      77.887 -40.564  22.985  1.00  0.00           H  
ATOM   3735 2HB  ALA A 251      76.769 -40.653  24.367  1.00  0.00           H  
ATOM   3736 3HB  ALA A 251      78.098 -41.826  24.221  1.00  0.00           H  
ATOM   3737  N   ILE A 252      77.924 -43.975  22.265  1.00  0.00           N  
ATOM   3738  CA  ILE A 252      78.676 -44.827  21.364  1.00  0.00           C  
ATOM   3739  C   ILE A 252      77.793 -45.493  20.322  1.00  0.00           C  
ATOM   3740  O   ILE A 252      78.157 -45.615  19.154  1.00  0.00           O  
ATOM   3741  CB  ILE A 252      79.435 -45.909  22.154  1.00  0.00           C  
ATOM   3742  CG1 ILE A 252      80.543 -45.275  22.998  1.00  0.00           C  
ATOM   3743  CG2 ILE A 252      80.011 -46.952  21.208  1.00  0.00           C  
ATOM   3744  CD1 ILE A 252      81.158 -46.220  24.006  1.00  0.00           C  
ATOM   3745  H   ILE A 252      77.861 -44.245  23.205  1.00  0.00           H  
ATOM   3746  HA  ILE A 252      79.401 -44.213  20.832  1.00  0.00           H  
ATOM   3747  HB  ILE A 252      78.752 -46.400  22.847  1.00  0.00           H  
ATOM   3748 1HG1 ILE A 252      81.335 -44.912  22.344  1.00  0.00           H  
ATOM   3749 2HG1 ILE A 252      80.144 -44.416  23.536  1.00  0.00           H  
ATOM   3750 1HG2 ILE A 252      80.544 -47.709  21.783  1.00  0.00           H  
ATOM   3751 2HG2 ILE A 252      79.203 -47.423  20.650  1.00  0.00           H  
ATOM   3752 3HG2 ILE A 252      80.700 -46.471  20.513  1.00  0.00           H  
ATOM   3753 1HD1 ILE A 252      81.935 -45.698  24.566  1.00  0.00           H  
ATOM   3754 2HD1 ILE A 252      80.388 -46.569  24.694  1.00  0.00           H  
ATOM   3755 3HD1 ILE A 252      81.596 -47.071  23.488  1.00  0.00           H  
ATOM   3756  N   ALA A 253      76.641 -45.954  20.755  1.00  0.00           N  
ATOM   3757  CA  ALA A 253      75.671 -46.546  19.854  1.00  0.00           C  
ATOM   3758  C   ALA A 253      75.168 -45.561  18.812  1.00  0.00           C  
ATOM   3759  O   ALA A 253      74.985 -45.898  17.644  1.00  0.00           O  
ATOM   3760  CB  ALA A 253      74.501 -47.109  20.648  1.00  0.00           C  
ATOM   3761  H   ALA A 253      76.385 -45.845  21.695  1.00  0.00           H  
ATOM   3762  HA  ALA A 253      76.160 -47.357  19.316  1.00  0.00           H  
ATOM   3763 1HB  ALA A 253      73.783 -47.563  19.965  1.00  0.00           H  
ATOM   3764 2HB  ALA A 253      74.865 -47.862  21.347  1.00  0.00           H  
ATOM   3765 3HB  ALA A 253      74.017 -46.306  21.201  1.00  0.00           H  
ATOM   3766  N   GLU A 254      74.914 -44.346  19.245  1.00  0.00           N  
ATOM   3767  CA  GLU A 254      74.499 -43.288  18.344  1.00  0.00           C  
ATOM   3768  C   GLU A 254      75.557 -42.964  17.302  1.00  0.00           C  
ATOM   3769  O   GLU A 254      75.256 -42.725  16.134  1.00  0.00           O  
ATOM   3770  CB  GLU A 254      74.160 -42.026  19.141  1.00  0.00           C  
ATOM   3771  CG  GLU A 254      72.900 -42.137  19.987  1.00  0.00           C  
ATOM   3772  CD  GLU A 254      71.654 -42.306  19.163  1.00  0.00           C  
ATOM   3773  OE1 GLU A 254      71.324 -41.407  18.428  1.00  0.00           O  
ATOM   3774  OE2 GLU A 254      71.032 -43.337  19.268  1.00  0.00           O  
ATOM   3775  H   GLU A 254      75.066 -44.113  20.185  1.00  0.00           H  
ATOM   3776  HA  GLU A 254      73.608 -43.618  17.810  1.00  0.00           H  
ATOM   3777 1HB  GLU A 254      74.989 -41.782  19.805  1.00  0.00           H  
ATOM   3778 2HB  GLU A 254      74.031 -41.188  18.456  1.00  0.00           H  
ATOM   3779 1HG  GLU A 254      72.998 -42.991  20.656  1.00  0.00           H  
ATOM   3780 2HG  GLU A 254      72.806 -41.240  20.599  1.00  0.00           H  
ATOM   3781  N   LEU A 255      76.797 -42.925  17.735  1.00  0.00           N  
ATOM   3782  CA  LEU A 255      77.912 -42.700  16.834  1.00  0.00           C  
ATOM   3783  C   LEU A 255      78.047 -43.799  15.792  1.00  0.00           C  
ATOM   3784  O   LEU A 255      78.334 -43.544  14.624  1.00  0.00           O  
ATOM   3785  CB  LEU A 255      79.215 -42.594  17.636  1.00  0.00           C  
ATOM   3786  CG  LEU A 255      80.467 -42.232  16.827  1.00  0.00           C  
ATOM   3787  CD1 LEU A 255      80.979 -43.470  16.102  1.00  0.00           C  
ATOM   3788  CD2 LEU A 255      80.132 -41.122  15.842  1.00  0.00           C  
ATOM   3789  H   LEU A 255      77.000 -43.115  18.675  1.00  0.00           H  
ATOM   3790  HA  LEU A 255      77.745 -41.763  16.304  1.00  0.00           H  
ATOM   3791 1HB  LEU A 255      79.088 -41.834  18.406  1.00  0.00           H  
ATOM   3792 2HB  LEU A 255      79.401 -43.550  18.126  1.00  0.00           H  
ATOM   3793  HG  LEU A 255      81.252 -41.893  17.503  1.00  0.00           H  
ATOM   3794 1HD1 LEU A 255      81.868 -43.214  15.527  1.00  0.00           H  
ATOM   3795 2HD1 LEU A 255      81.229 -44.242  16.831  1.00  0.00           H  
ATOM   3796 3HD1 LEU A 255      80.207 -43.842  15.429  1.00  0.00           H  
ATOM   3797 1HD2 LEU A 255      81.023 -40.865  15.267  1.00  0.00           H  
ATOM   3798 2HD2 LEU A 255      79.348 -41.460  15.165  1.00  0.00           H  
ATOM   3799 3HD2 LEU A 255      79.786 -40.244  16.388  1.00  0.00           H  
ATOM   3800  N   GLY A 256      77.869 -45.027  16.225  1.00  0.00           N  
ATOM   3801  CA  GLY A 256      77.898 -46.163  15.324  1.00  0.00           C  
ATOM   3802  C   GLY A 256      76.792 -46.105  14.282  1.00  0.00           C  
ATOM   3803  O   GLY A 256      76.994 -46.432  13.114  1.00  0.00           O  
ATOM   3804  H   GLY A 256      77.647 -45.193  17.165  1.00  0.00           H  
ATOM   3805 1HA  GLY A 256      78.862 -46.201  14.818  1.00  0.00           H  
ATOM   3806 2HA  GLY A 256      77.798 -47.084  15.897  1.00  0.00           H  
ATOM   3807  N   ARG A 257      75.614 -45.718  14.715  1.00  0.00           N  
ATOM   3808  CA  ARG A 257      74.490 -45.548  13.814  1.00  0.00           C  
ATOM   3809  C   ARG A 257      74.739 -44.470  12.772  1.00  0.00           C  
ATOM   3810  O   ARG A 257      74.382 -44.611  11.604  1.00  0.00           O  
ATOM   3811  CB  ARG A 257      73.235 -45.200  14.600  1.00  0.00           C  
ATOM   3812  CG  ARG A 257      71.978 -45.036  13.760  1.00  0.00           C  
ATOM   3813  CD  ARG A 257      70.799 -44.697  14.596  1.00  0.00           C  
ATOM   3814  NE  ARG A 257      70.956 -43.414  15.262  1.00  0.00           N  
ATOM   3815  CZ  ARG A 257      70.750 -42.218  14.677  1.00  0.00           C  
ATOM   3816  NH1 ARG A 257      70.377 -42.158  13.418  1.00  0.00           N  
ATOM   3817  NH2 ARG A 257      70.921 -41.105  15.369  1.00  0.00           N  
ATOM   3818  H   ARG A 257      75.489 -45.469  15.655  1.00  0.00           H  
ATOM   3819  HA  ARG A 257      74.335 -46.482  13.275  1.00  0.00           H  
ATOM   3820 1HB  ARG A 257      73.040 -45.978  15.337  1.00  0.00           H  
ATOM   3821 2HB  ARG A 257      73.392 -44.267  15.143  1.00  0.00           H  
ATOM   3822 1HG  ARG A 257      72.127 -44.235  13.035  1.00  0.00           H  
ATOM   3823 2HG  ARG A 257      71.769 -45.968  13.234  1.00  0.00           H  
ATOM   3824 1HD  ARG A 257      69.909 -44.648  13.968  1.00  0.00           H  
ATOM   3825 2HD  ARG A 257      70.662 -45.462  15.360  1.00  0.00           H  
ATOM   3826  HE  ARG A 257      71.242 -43.419  16.232  1.00  0.00           H  
ATOM   3827 1HH1 ARG A 257      70.246 -43.008  12.888  1.00  0.00           H  
ATOM   3828 2HH1 ARG A 257      70.223 -41.261  12.979  1.00  0.00           H  
ATOM   3829 1HH2 ARG A 257      71.207 -41.151  16.338  1.00  0.00           H  
ATOM   3830 2HH2 ARG A 257      70.765 -40.209  14.931  1.00  0.00           H  
ATOM   3831  N   ALA A 258      75.325 -43.377  13.205  1.00  0.00           N  
ATOM   3832  CA  ALA A 258      75.688 -42.299  12.304  1.00  0.00           C  
ATOM   3833  C   ALA A 258      76.706 -42.732  11.262  1.00  0.00           C  
ATOM   3834  O   ALA A 258      76.629 -42.354  10.094  1.00  0.00           O  
ATOM   3835  CB  ALA A 258      76.223 -41.117  13.098  1.00  0.00           C  
ATOM   3836  H   ALA A 258      75.591 -43.296  14.145  1.00  0.00           H  
ATOM   3837  HA  ALA A 258      74.792 -41.991  11.766  1.00  0.00           H  
ATOM   3838 1HB  ALA A 258      76.482 -40.307  12.415  1.00  0.00           H  
ATOM   3839 2HB  ALA A 258      75.460 -40.772  13.797  1.00  0.00           H  
ATOM   3840 3HB  ALA A 258      77.110 -41.421  13.651  1.00  0.00           H  
ATOM   3841  N   GLY A 259      77.681 -43.499  11.695  1.00  0.00           N  
ATOM   3842  CA  GLY A 259      78.679 -44.043  10.794  1.00  0.00           C  
ATOM   3843  C   GLY A 259      78.077 -44.971   9.752  1.00  0.00           C  
ATOM   3844  O   GLY A 259      78.460 -44.960   8.584  1.00  0.00           O  
ATOM   3845  H   GLY A 259      77.714 -43.775  12.635  1.00  0.00           H  
ATOM   3846 1HA  GLY A 259      79.196 -43.227  10.288  1.00  0.00           H  
ATOM   3847 2HA  GLY A 259      79.428 -44.589  11.367  1.00  0.00           H  
ATOM   3848  N   ALA A 260      77.151 -45.798  10.185  1.00  0.00           N  
ATOM   3849  CA  ALA A 260      76.443 -46.686   9.284  1.00  0.00           C  
ATOM   3850  C   ALA A 260      75.634 -45.931   8.242  1.00  0.00           C  
ATOM   3851  O   ALA A 260      75.578 -46.311   7.074  1.00  0.00           O  
ATOM   3852  CB  ALA A 260      75.536 -47.615  10.078  1.00  0.00           C  
ATOM   3853  H   ALA A 260      76.874 -45.782  11.125  1.00  0.00           H  
ATOM   3854  HA  ALA A 260      77.180 -47.282   8.746  1.00  0.00           H  
ATOM   3855 1HB  ALA A 260      75.016 -48.288   9.395  1.00  0.00           H  
ATOM   3856 2HB  ALA A 260      76.135 -48.199  10.777  1.00  0.00           H  
ATOM   3857 3HB  ALA A 260      74.806 -47.026  10.631  1.00  0.00           H  
ATOM   3858  N   GLU A 261      74.980 -44.877   8.675  1.00  0.00           N  
ATOM   3859  CA  GLU A 261      74.228 -44.024   7.774  1.00  0.00           C  
ATOM   3860  C   GLU A 261      75.111 -43.359   6.732  1.00  0.00           C  
ATOM   3861  O   GLU A 261      74.747 -43.237   5.564  1.00  0.00           O  
ATOM   3862  CB  GLU A 261      73.479 -42.954   8.571  1.00  0.00           C  
ATOM   3863  CG  GLU A 261      72.324 -43.487   9.407  1.00  0.00           C  
ATOM   3864  CD  GLU A 261      71.662 -42.421  10.236  1.00  0.00           C  
ATOM   3865  OE1 GLU A 261      72.154 -41.318  10.254  1.00  0.00           O  
ATOM   3866  OE2 GLU A 261      70.663 -42.710  10.852  1.00  0.00           O  
ATOM   3867  H   GLU A 261      75.043 -44.606   9.615  1.00  0.00           H  
ATOM   3868  HA  GLU A 261      73.497 -44.638   7.247  1.00  0.00           H  
ATOM   3869 1HB  GLU A 261      74.173 -42.447   9.242  1.00  0.00           H  
ATOM   3870 2HB  GLU A 261      73.079 -42.205   7.887  1.00  0.00           H  
ATOM   3871 1HG  GLU A 261      71.581 -43.927   8.743  1.00  0.00           H  
ATOM   3872 2HG  GLU A 261      72.696 -44.272  10.064  1.00  0.00           H  
ATOM   3873  N   ALA A 262      76.263 -42.898   7.165  1.00  0.00           N  
ATOM   3874  CA  ALA A 262      77.234 -42.305   6.264  1.00  0.00           C  
ATOM   3875  C   ALA A 262      77.736 -43.291   5.222  1.00  0.00           C  
ATOM   3876  O   ALA A 262      77.919 -42.953   4.054  1.00  0.00           O  
ATOM   3877  CB  ALA A 262      78.405 -41.744   7.058  1.00  0.00           C  
ATOM   3878  H   ALA A 262      76.519 -43.007   8.105  1.00  0.00           H  
ATOM   3879  HA  ALA A 262      76.746 -41.492   5.726  1.00  0.00           H  
ATOM   3880 1HB  ALA A 262      79.123 -41.290   6.375  1.00  0.00           H  
ATOM   3881 2HB  ALA A 262      78.042 -40.990   7.757  1.00  0.00           H  
ATOM   3882 3HB  ALA A 262      78.887 -42.548   7.611  1.00  0.00           H  
ATOM   3883  N   GLY A 263      77.989 -44.506   5.655  1.00  0.00           N  
ATOM   3884  CA  GLY A 263      78.405 -45.564   4.754  1.00  0.00           C  
ATOM   3885  C   GLY A 263      77.347 -45.887   3.712  1.00  0.00           C  
ATOM   3886  O   GLY A 263      77.648 -46.126   2.544  1.00  0.00           O  
ATOM   3887  H   GLY A 263      77.838 -44.738   6.595  1.00  0.00           H  
ATOM   3888 1HA  GLY A 263      79.325 -45.272   4.248  1.00  0.00           H  
ATOM   3889 2HA  GLY A 263      78.626 -46.464   5.327  1.00  0.00           H  
ATOM   3890  N   THR A 264      76.086 -45.779   4.023  1.00  0.00           N  
ATOM   3891  CA  THR A 264      75.126 -46.093   2.964  1.00  0.00           C  
ATOM   3892  C   THR A 264      75.235 -45.215   1.704  1.00  0.00           C  
ATOM   3893  O   THR A 264      74.746 -45.593   0.638  1.00  0.00           O  
ATOM   3894  CB  THR A 264      73.692 -45.996   3.515  1.00  0.00           C  
ATOM   3895  OG1 THR A 264      73.524 -46.933   4.586  1.00  0.00           O  
ATOM   3896  CG2 THR A 264      72.679 -46.294   2.420  1.00  0.00           C  
ATOM   3897  H   THR A 264      75.789 -45.539   4.964  1.00  0.00           H  
ATOM   3898  HA  THR A 264      75.305 -47.115   2.627  1.00  0.00           H  
ATOM   3899  HB  THR A 264      73.517 -44.991   3.899  1.00  0.00           H  
ATOM   3900  HG1 THR A 264      74.149 -46.734   5.286  1.00  0.00           H  
ATOM   3901 1HG2 THR A 264      71.670 -46.221   2.827  1.00  0.00           H  
ATOM   3902 2HG2 THR A 264      72.796 -45.576   1.609  1.00  0.00           H  
ATOM   3903 3HG2 THR A 264      72.843 -47.302   2.038  1.00  0.00           H  
ATOM   3904  N   VAL A 265      75.823 -44.015   1.820  1.00  0.00           N  
ATOM   3905  CA  VAL A 265      75.779 -43.024   0.726  1.00  0.00           C  
ATOM   3906  C   VAL A 265      77.005 -43.075  -0.186  1.00  0.00           C  
ATOM   3907  O   VAL A 265      76.873 -42.989  -1.408  1.00  0.00           O  
ATOM   3908  CB  VAL A 265      75.660 -41.603   1.310  1.00  0.00           C  
ATOM   3909  CG1 VAL A 265      75.719 -40.565   0.199  1.00  0.00           C  
ATOM   3910  CG2 VAL A 265      74.365 -41.476   2.099  1.00  0.00           C  
ATOM   3911  H   VAL A 265      76.261 -43.766   2.691  1.00  0.00           H  
ATOM   3912  HA  VAL A 265      74.903 -43.226   0.109  1.00  0.00           H  
ATOM   3913  HB  VAL A 265      76.507 -41.418   1.969  1.00  0.00           H  
ATOM   3914 1HG1 VAL A 265      75.634 -39.567   0.630  1.00  0.00           H  
ATOM   3915 2HG1 VAL A 265      76.669 -40.652  -0.329  1.00  0.00           H  
ATOM   3916 3HG1 VAL A 265      74.899 -40.730  -0.498  1.00  0.00           H  
ATOM   3917 1HG2 VAL A 265      74.287 -40.469   2.509  1.00  0.00           H  
ATOM   3918 2HG2 VAL A 265      73.517 -41.666   1.440  1.00  0.00           H  
ATOM   3919 3HG2 VAL A 265      74.363 -42.200   2.913  1.00  0.00           H  
ATOM   3920  N   VAL A 266      78.198 -43.091   0.406  1.00  0.00           N  
ATOM   3921  CA  VAL A 266      79.422 -42.789  -0.337  1.00  0.00           C  
ATOM   3922  C   VAL A 266      79.744 -43.887  -1.343  1.00  0.00           C  
ATOM   3923  O   VAL A 266      79.740 -45.072  -1.007  1.00  0.00           O  
ATOM   3924  CB  VAL A 266      80.609 -42.624   0.631  1.00  0.00           C  
ATOM   3925  CG1 VAL A 266      81.904 -42.430  -0.144  1.00  0.00           C  
ATOM   3926  CG2 VAL A 266      80.357 -41.450   1.564  1.00  0.00           C  
ATOM   3927  H   VAL A 266      78.249 -43.262   1.409  1.00  0.00           H  
ATOM   3928  HA  VAL A 266      79.279 -41.853  -0.877  1.00  0.00           H  
ATOM   3929  HB  VAL A 266      80.719 -43.537   1.216  1.00  0.00           H  
ATOM   3930 1HG1 VAL A 266      82.733 -42.315   0.556  1.00  0.00           H  
ATOM   3931 2HG1 VAL A 266      82.084 -43.298  -0.778  1.00  0.00           H  
ATOM   3932 3HG1 VAL A 266      81.827 -41.536  -0.763  1.00  0.00           H  
ATOM   3933 1HG2 VAL A 266      81.200 -41.340   2.246  1.00  0.00           H  
ATOM   3934 2HG2 VAL A 266      80.242 -40.538   0.978  1.00  0.00           H  
ATOM   3935 3HG2 VAL A 266      79.448 -41.631   2.138  1.00  0.00           H  
ATOM   3936  N   ARG A 267      79.985 -43.491  -2.586  1.00  0.00           N  
ATOM   3937  CA  ARG A 267      80.246 -44.439  -3.655  1.00  0.00           C  
ATOM   3938  C   ARG A 267      81.748 -44.596  -3.891  1.00  0.00           C  
ATOM   3939  O   ARG A 267      82.210 -45.672  -4.269  1.00  0.00           O  
ATOM   3940  CB  ARG A 267      79.572 -43.989  -4.943  1.00  0.00           C  
ATOM   3941  CG  ARG A 267      79.820 -44.889  -6.143  1.00  0.00           C  
ATOM   3942  CD  ARG A 267      79.211 -46.232  -5.957  1.00  0.00           C  
ATOM   3943  NE  ARG A 267      79.484 -47.112  -7.082  1.00  0.00           N  
ATOM   3944  CZ  ARG A 267      80.613 -47.829  -7.235  1.00  0.00           C  
ATOM   3945  NH1 ARG A 267      81.564 -47.762  -6.329  1.00  0.00           N  
ATOM   3946  NH2 ARG A 267      80.766 -48.602  -8.297  1.00  0.00           N  
ATOM   3947  H   ARG A 267      79.980 -42.509  -2.794  1.00  0.00           H  
ATOM   3948  HA  ARG A 267      79.832 -45.406  -3.369  1.00  0.00           H  
ATOM   3949 1HB  ARG A 267      78.495 -43.933  -4.789  1.00  0.00           H  
ATOM   3950 2HB  ARG A 267      79.917 -42.989  -5.204  1.00  0.00           H  
ATOM   3951 1HG  ARG A 267      79.384 -44.436  -7.034  1.00  0.00           H  
ATOM   3952 2HG  ARG A 267      80.893 -45.017  -6.287  1.00  0.00           H  
ATOM   3953 1HD  ARG A 267      79.617 -46.694  -5.057  1.00  0.00           H  
ATOM   3954 2HD  ARG A 267      78.132 -46.131  -5.857  1.00  0.00           H  
ATOM   3955  HE  ARG A 267      78.776 -47.190  -7.800  1.00  0.00           H  
ATOM   3956 1HH1 ARG A 267      81.447 -47.172  -5.518  1.00  0.00           H  
ATOM   3957 2HH1 ARG A 267      82.410 -48.301  -6.444  1.00  0.00           H  
ATOM   3958 1HH2 ARG A 267      80.036 -48.655  -8.993  1.00  0.00           H  
ATOM   3959 2HH2 ARG A 267      81.613 -49.140  -8.411  1.00  0.00           H  
ATOM   3960  N   ASP A 268      82.490 -43.507  -3.716  1.00  0.00           N  
ATOM   3961  CA  ASP A 268      83.912 -43.488  -4.040  1.00  0.00           C  
ATOM   3962  C   ASP A 268      84.701 -44.387  -3.098  1.00  0.00           C  
ATOM   3963  O   ASP A 268      84.531 -44.323  -1.873  1.00  0.00           O  
ATOM   3964  CB  ASP A 268      84.461 -42.061  -3.971  1.00  0.00           C  
ATOM   3965  CG  ASP A 268      85.909 -41.960  -4.433  1.00  0.00           C  
ATOM   3966  OD1 ASP A 268      86.128 -41.867  -5.617  1.00  0.00           O  
ATOM   3967  OD2 ASP A 268      86.780 -41.974  -3.597  1.00  0.00           O  
ATOM   3968  H   ASP A 268      82.043 -42.668  -3.374  1.00  0.00           H  
ATOM   3969  HA  ASP A 268      84.040 -43.851  -5.060  1.00  0.00           H  
ATOM   3970 1HB  ASP A 268      83.850 -41.406  -4.592  1.00  0.00           H  
ATOM   3971 2HB  ASP A 268      84.395 -41.695  -2.945  1.00  0.00           H  
ATOM   3972  N   GLU A 269      85.541 -45.251  -3.661  1.00  0.00           N  
ATOM   3973  CA  GLU A 269      86.251 -46.228  -2.844  1.00  0.00           C  
ATOM   3974  C   GLU A 269      87.264 -45.563  -1.901  1.00  0.00           C  
ATOM   3975  O   GLU A 269      87.241 -45.818  -0.700  1.00  0.00           O  
ATOM   3976  CB  GLU A 269      86.965 -47.241  -3.742  1.00  0.00           C  
ATOM   3977  CG  GLU A 269      86.032 -48.143  -4.538  1.00  0.00           C  
ATOM   3978  CD  GLU A 269      85.484 -47.477  -5.769  1.00  0.00           C  
ATOM   3979  OE1 GLU A 269      85.838 -46.350  -6.020  1.00  0.00           O  
ATOM   3980  OE2 GLU A 269      84.710 -48.096  -6.460  1.00  0.00           O  
ATOM   3981  H   GLU A 269      85.696 -45.239  -4.659  1.00  0.00           H  
ATOM   3982  HA  GLU A 269      85.522 -46.764  -2.234  1.00  0.00           H  
ATOM   3983 1HB  GLU A 269      87.604 -46.712  -4.450  1.00  0.00           H  
ATOM   3984 2HB  GLU A 269      87.608 -47.877  -3.134  1.00  0.00           H  
ATOM   3985 1HG  GLU A 269      86.576 -49.038  -4.835  1.00  0.00           H  
ATOM   3986 2HG  GLU A 269      85.206 -48.449  -3.897  1.00  0.00           H  
ATOM   3987  N   GLU A 270      88.146 -44.650  -2.413  1.00  0.00           N  
ATOM   3988  CA  GLU A 270      89.040 -43.980  -1.476  1.00  0.00           C  
ATOM   3989  C   GLU A 270      88.254 -43.191  -0.435  1.00  0.00           C  
ATOM   3990  O   GLU A 270      88.533 -43.276   0.761  1.00  0.00           O  
ATOM   3991  CB  GLU A 270      89.995 -43.047  -2.224  1.00  0.00           C  
ATOM   3992  CG  GLU A 270      91.000 -42.331  -1.334  1.00  0.00           C  
ATOM   3993  CD  GLU A 270      91.945 -41.453  -2.106  1.00  0.00           C  
ATOM   3994  OE1 GLU A 270      91.840 -41.413  -3.309  1.00  0.00           O  
ATOM   3995  OE2 GLU A 270      92.772 -40.820  -1.493  1.00  0.00           O  
ATOM   3996  H   GLU A 270      88.230 -44.454  -3.400  1.00  0.00           H  
ATOM   3997  HA  GLU A 270      89.635 -44.737  -0.965  1.00  0.00           H  
ATOM   3998 1HB  GLU A 270      90.552 -43.617  -2.968  1.00  0.00           H  
ATOM   3999 2HB  GLU A 270      89.420 -42.288  -2.756  1.00  0.00           H  
ATOM   4000 1HG  GLU A 270      90.460 -41.718  -0.613  1.00  0.00           H  
ATOM   4001 2HG  GLU A 270      91.573 -43.074  -0.780  1.00  0.00           H  
ATOM   4002  N   ALA A 271      87.273 -42.425  -0.898  1.00  0.00           N  
ATOM   4003  CA  ALA A 271      86.450 -41.623  -0.012  1.00  0.00           C  
ATOM   4004  C   ALA A 271      85.748 -42.461   1.044  1.00  0.00           C  
ATOM   4005  O   ALA A 271      85.723 -42.116   2.224  1.00  0.00           O  
ATOM   4006  CB  ALA A 271      85.428 -40.838  -0.821  1.00  0.00           C  
ATOM   4007  H   ALA A 271      87.095 -42.400  -1.892  1.00  0.00           H  
ATOM   4008  HA  ALA A 271      87.101 -40.924   0.515  1.00  0.00           H  
ATOM   4009 1HB  ALA A 271      84.823 -40.229  -0.150  1.00  0.00           H  
ATOM   4010 2HB  ALA A 271      85.945 -40.192  -1.531  1.00  0.00           H  
ATOM   4011 3HB  ALA A 271      84.785 -41.530  -1.363  1.00  0.00           H  
ATOM   4012  N   ALA A 272      85.149 -43.547   0.611  1.00  0.00           N  
ATOM   4013  CA  ALA A 272      84.442 -44.436   1.512  1.00  0.00           C  
ATOM   4014  C   ALA A 272      85.357 -45.056   2.554  1.00  0.00           C  
ATOM   4015  O   ALA A 272      85.000 -45.196   3.722  1.00  0.00           O  
ATOM   4016  CB  ALA A 272      83.739 -45.528   0.718  1.00  0.00           C  
ATOM   4017  H   ALA A 272      85.226 -43.815  -0.328  1.00  0.00           H  
ATOM   4018  HA  ALA A 272      83.696 -43.850   2.050  1.00  0.00           H  
ATOM   4019 1HB  ALA A 272      83.198 -46.184   1.401  1.00  0.00           H  
ATOM   4020 2HB  ALA A 272      83.036 -45.074   0.019  1.00  0.00           H  
ATOM   4021 3HB  ALA A 272      84.476 -46.108   0.165  1.00  0.00           H  
ATOM   4022  N   GLU A 273      86.532 -45.458   2.121  1.00  0.00           N  
ATOM   4023  CA  GLU A 273      87.531 -46.000   3.022  1.00  0.00           C  
ATOM   4024  C   GLU A 273      87.982 -44.990   4.064  1.00  0.00           C  
ATOM   4025  O   GLU A 273      88.182 -45.318   5.232  1.00  0.00           O  
ATOM   4026  CB  GLU A 273      88.741 -46.492   2.225  1.00  0.00           C  
ATOM   4027  CG  GLU A 273      89.827 -47.144   3.070  1.00  0.00           C  
ATOM   4028  CD  GLU A 273      90.965 -47.681   2.247  1.00  0.00           C  
ATOM   4029  OE1 GLU A 273      90.734 -48.060   1.124  1.00  0.00           O  
ATOM   4030  OE2 GLU A 273      92.066 -47.713   2.742  1.00  0.00           O  
ATOM   4031  H   GLU A 273      86.781 -45.335   1.182  1.00  0.00           H  
ATOM   4032  HA  GLU A 273      87.093 -46.844   3.556  1.00  0.00           H  
ATOM   4033 1HB  GLU A 273      88.416 -47.218   1.480  1.00  0.00           H  
ATOM   4034 2HB  GLU A 273      89.190 -45.654   1.691  1.00  0.00           H  
ATOM   4035 1HG  GLU A 273      90.217 -46.407   3.772  1.00  0.00           H  
ATOM   4036 2HG  GLU A 273      89.386 -47.955   3.646  1.00  0.00           H  
ATOM   4037  N   LEU A 274      88.174 -43.764   3.631  1.00  0.00           N  
ATOM   4038  CA  LEU A 274      88.534 -42.686   4.532  1.00  0.00           C  
ATOM   4039  C   LEU A 274      87.461 -42.417   5.574  1.00  0.00           C  
ATOM   4040  O   LEU A 274      87.749 -42.163   6.742  1.00  0.00           O  
ATOM   4041  CB  LEU A 274      88.801 -41.406   3.730  1.00  0.00           C  
ATOM   4042  CG  LEU A 274      90.062 -41.420   2.858  1.00  0.00           C  
ATOM   4043  CD1 LEU A 274      90.094 -40.168   1.990  1.00  0.00           C  
ATOM   4044  CD2 LEU A 274      91.295 -41.499   3.747  1.00  0.00           C  
ATOM   4045  H   LEU A 274      88.010 -43.540   2.692  1.00  0.00           H  
ATOM   4046  HA  LEU A 274      89.443 -42.969   5.062  1.00  0.00           H  
ATOM   4047 1HB  LEU A 274      87.949 -41.222   3.077  1.00  0.00           H  
ATOM   4048 2HB  LEU A 274      88.887 -40.572   4.426  1.00  0.00           H  
ATOM   4049  HG  LEU A 274      90.038 -42.284   2.194  1.00  0.00           H  
ATOM   4050 1HD1 LEU A 274      90.990 -40.177   1.370  1.00  0.00           H  
ATOM   4051 2HD1 LEU A 274      89.211 -40.147   1.350  1.00  0.00           H  
ATOM   4052 3HD1 LEU A 274      90.102 -39.284   2.627  1.00  0.00           H  
ATOM   4053 1HD2 LEU A 274      92.191 -41.508   3.127  1.00  0.00           H  
ATOM   4054 2HD2 LEU A 274      91.321 -40.634   4.410  1.00  0.00           H  
ATOM   4055 3HD2 LEU A 274      91.256 -42.411   4.343  1.00  0.00           H  
ATOM   4056  N   LEU A 275      86.221 -42.441   5.141  1.00  0.00           N  
ATOM   4057  CA  LEU A 275      85.097 -42.274   6.042  1.00  0.00           C  
ATOM   4058  C   LEU A 275      85.018 -43.377   7.084  1.00  0.00           C  
ATOM   4059  O   LEU A 275      84.718 -43.137   8.252  1.00  0.00           O  
ATOM   4060  CB  LEU A 275      83.790 -42.234   5.240  1.00  0.00           C  
ATOM   4061  CG  LEU A 275      82.519 -41.957   6.053  1.00  0.00           C  
ATOM   4062  CD1 LEU A 275      81.469 -41.318   5.153  1.00  0.00           C  
ATOM   4063  CD2 LEU A 275      82.007 -43.257   6.653  1.00  0.00           C  
ATOM   4064  H   LEU A 275      86.028 -42.641   4.202  1.00  0.00           H  
ATOM   4065  HA  LEU A 275      85.216 -41.330   6.572  1.00  0.00           H  
ATOM   4066 1HB  LEU A 275      83.873 -41.458   4.480  1.00  0.00           H  
ATOM   4067 2HB  LEU A 275      83.660 -43.193   4.739  1.00  0.00           H  
ATOM   4068  HG  LEU A 275      82.745 -41.252   6.853  1.00  0.00           H  
ATOM   4069 1HD1 LEU A 275      80.566 -41.121   5.731  1.00  0.00           H  
ATOM   4070 2HD1 LEU A 275      81.855 -40.380   4.753  1.00  0.00           H  
ATOM   4071 3HD1 LEU A 275      81.234 -41.995   4.332  1.00  0.00           H  
ATOM   4072 1HD2 LEU A 275      81.103 -43.060   7.232  1.00  0.00           H  
ATOM   4073 2HD2 LEU A 275      81.778 -43.962   5.854  1.00  0.00           H  
ATOM   4074 3HD2 LEU A 275      82.769 -43.683   7.306  1.00  0.00           H  
ATOM   4075  N   ARG A 276      85.257 -44.594   6.651  1.00  0.00           N  
ATOM   4076  CA  ARG A 276      85.287 -45.731   7.552  1.00  0.00           C  
ATOM   4077  C   ARG A 276      86.388 -45.617   8.594  1.00  0.00           C  
ATOM   4078  O   ARG A 276      86.203 -45.954   9.762  1.00  0.00           O  
ATOM   4079  CB  ARG A 276      85.478 -47.019   6.765  1.00  0.00           C  
ATOM   4080  CG  ARG A 276      85.297 -48.295   7.573  1.00  0.00           C  
ATOM   4081  CD  ARG A 276      86.586 -48.780   8.129  1.00  0.00           C  
ATOM   4082  NE  ARG A 276      86.423 -50.012   8.883  1.00  0.00           N  
ATOM   4083  CZ  ARG A 276      87.396 -50.603   9.605  1.00  0.00           C  
ATOM   4084  NH1 ARG A 276      88.592 -50.062   9.661  1.00  0.00           N  
ATOM   4085  NH2 ARG A 276      87.146 -51.725  10.257  1.00  0.00           N  
ATOM   4086  H   ARG A 276      85.487 -44.750   5.712  1.00  0.00           H  
ATOM   4087  HA  ARG A 276      84.334 -45.780   8.080  1.00  0.00           H  
ATOM   4088 1HB  ARG A 276      84.769 -47.049   5.940  1.00  0.00           H  
ATOM   4089 2HB  ARG A 276      86.480 -47.039   6.337  1.00  0.00           H  
ATOM   4090 1HG  ARG A 276      84.616 -48.106   8.403  1.00  0.00           H  
ATOM   4091 2HG  ARG A 276      84.884 -49.075   6.934  1.00  0.00           H  
ATOM   4092 1HD  ARG A 276      87.286 -48.969   7.315  1.00  0.00           H  
ATOM   4093 2HD  ARG A 276      87.002 -48.025   8.796  1.00  0.00           H  
ATOM   4094  HE  ARG A 276      85.515 -50.458   8.864  1.00  0.00           H  
ATOM   4095 1HH1 ARG A 276      88.783 -49.204   9.163  1.00  0.00           H  
ATOM   4096 2HH1 ARG A 276      89.321 -50.505  10.202  1.00  0.00           H  
ATOM   4097 1HH2 ARG A 276      86.225 -52.141  10.213  1.00  0.00           H  
ATOM   4098 2HH2 ARG A 276      87.874 -52.167  10.797  1.00  0.00           H  
ATOM   4099  N   GLU A 277      87.544 -45.170   8.161  1.00  0.00           N  
ATOM   4100  CA  GLU A 277      88.659 -44.943   9.062  1.00  0.00           C  
ATOM   4101  C   GLU A 277      88.356 -43.879  10.104  1.00  0.00           C  
ATOM   4102  O   GLU A 277      88.719 -44.001  11.272  1.00  0.00           O  
ATOM   4103  CB  GLU A 277      89.902 -44.543   8.265  1.00  0.00           C  
ATOM   4104  CG  GLU A 277      91.153 -44.344   9.110  1.00  0.00           C  
ATOM   4105  CD  GLU A 277      92.370 -44.025   8.287  1.00  0.00           C  
ATOM   4106  OE1 GLU A 277      92.257 -43.980   7.085  1.00  0.00           O  
ATOM   4107  OE2 GLU A 277      93.415 -43.827   8.860  1.00  0.00           O  
ATOM   4108  H   GLU A 277      87.658 -44.916   7.222  1.00  0.00           H  
ATOM   4109  HA  GLU A 277      88.866 -45.871   9.596  1.00  0.00           H  
ATOM   4110 1HB  GLU A 277      90.120 -45.308   7.520  1.00  0.00           H  
ATOM   4111 2HB  GLU A 277      89.708 -43.612   7.732  1.00  0.00           H  
ATOM   4112 1HG  GLU A 277      90.980 -43.529   9.812  1.00  0.00           H  
ATOM   4113 2HG  GLU A 277      91.338 -45.250   9.686  1.00  0.00           H  
ATOM   4114  N   LEU A 278      87.714 -42.817   9.671  1.00  0.00           N  
ATOM   4115  CA  LEU A 278      87.297 -41.759  10.572  1.00  0.00           C  
ATOM   4116  C   LEU A 278      86.302 -42.243  11.614  1.00  0.00           C  
ATOM   4117  O   LEU A 278      86.360 -41.863  12.782  1.00  0.00           O  
ATOM   4118  CB  LEU A 278      86.678 -40.608   9.770  1.00  0.00           C  
ATOM   4119  CG  LEU A 278      86.210 -39.400  10.593  1.00  0.00           C  
ATOM   4120  CD1 LEU A 278      87.395 -38.807  11.343  1.00  0.00           C  
ATOM   4121  CD2 LEU A 278      85.576 -38.371   9.669  1.00  0.00           C  
ATOM   4122  H   LEU A 278      87.444 -42.750   8.732  1.00  0.00           H  
ATOM   4123  HA  LEU A 278      88.175 -41.390  11.101  1.00  0.00           H  
ATOM   4124 1HB  LEU A 278      87.412 -40.252   9.049  1.00  0.00           H  
ATOM   4125 2HB  LEU A 278      85.816 -40.989   9.222  1.00  0.00           H  
ATOM   4126  HG  LEU A 278      85.477 -39.726  11.331  1.00  0.00           H  
ATOM   4127 1HD1 LEU A 278      87.062 -37.949  11.928  1.00  0.00           H  
ATOM   4128 2HD1 LEU A 278      87.816 -39.558  12.011  1.00  0.00           H  
ATOM   4129 3HD1 LEU A 278      88.153 -38.487  10.630  1.00  0.00           H  
ATOM   4130 1HD2 LEU A 278      85.243 -37.513  10.254  1.00  0.00           H  
ATOM   4131 2HD2 LEU A 278      86.309 -38.044   8.931  1.00  0.00           H  
ATOM   4132 3HD2 LEU A 278      84.722 -38.818   9.159  1.00  0.00           H  
ATOM   4133  N   GLY A 279      85.368 -43.059  11.181  1.00  0.00           N  
ATOM   4134  CA  GLY A 279      84.398 -43.653  12.082  1.00  0.00           C  
ATOM   4135  C   GLY A 279      85.047 -44.548  13.124  1.00  0.00           C  
ATOM   4136  O   GLY A 279      84.663 -44.558  14.292  1.00  0.00           O  
ATOM   4137  H   GLY A 279      85.348 -43.336  10.242  1.00  0.00           H  
ATOM   4138 1HA  GLY A 279      83.841 -42.864  12.588  1.00  0.00           H  
ATOM   4139 2HA  GLY A 279      83.680 -44.237  11.509  1.00  0.00           H  
ATOM   4140  N   GLU A 280      86.013 -45.327  12.691  1.00  0.00           N  
ATOM   4141  CA  GLU A 280      86.767 -46.179  13.592  1.00  0.00           C  
ATOM   4142  C   GLU A 280      87.537 -45.384  14.634  1.00  0.00           C  
ATOM   4143  O   GLU A 280      87.612 -45.760  15.802  1.00  0.00           O  
ATOM   4144  CB  GLU A 280      87.736 -47.055  12.795  1.00  0.00           C  
ATOM   4145  CG  GLU A 280      88.535 -48.037  13.639  1.00  0.00           C  
ATOM   4146  CD  GLU A 280      89.420 -48.931  12.816  1.00  0.00           C  
ATOM   4147  OE1 GLU A 280      89.402 -48.810  11.615  1.00  0.00           O  
ATOM   4148  OE2 GLU A 280      90.115 -49.736  13.390  1.00  0.00           O  
ATOM   4149  H   GLU A 280      86.290 -45.298  11.752  1.00  0.00           H  
ATOM   4150  HA  GLU A 280      86.067 -46.823  14.126  1.00  0.00           H  
ATOM   4151 1HB  GLU A 280      87.182 -47.626  12.050  1.00  0.00           H  
ATOM   4152 2HB  GLU A 280      88.444 -46.421  12.261  1.00  0.00           H  
ATOM   4153 1HG  GLU A 280      89.153 -47.480  14.341  1.00  0.00           H  
ATOM   4154 2HG  GLU A 280      87.842 -48.651  14.216  1.00  0.00           H  
ATOM   4155  N   PHE A 281      88.135 -44.298  14.201  1.00  0.00           N  
ATOM   4156  CA  PHE A 281      88.843 -43.407  15.102  1.00  0.00           C  
ATOM   4157  C   PHE A 281      87.926 -42.788  16.144  1.00  0.00           C  
ATOM   4158  O   PHE A 281      88.284 -42.648  17.312  1.00  0.00           O  
ATOM   4159  CB  PHE A 281      89.532 -42.297  14.307  1.00  0.00           C  
ATOM   4160  CG  PHE A 281      90.328 -41.347  15.157  1.00  0.00           C  
ATOM   4161  CD1 PHE A 281      91.579 -41.707  15.638  1.00  0.00           C  
ATOM   4162  CD2 PHE A 281      89.828 -40.095  15.478  1.00  0.00           C  
ATOM   4163  CE1 PHE A 281      92.312 -40.835  16.420  1.00  0.00           C  
ATOM   4164  CE2 PHE A 281      90.559 -39.220  16.259  1.00  0.00           C  
ATOM   4165  CZ  PHE A 281      91.803 -39.591  16.731  1.00  0.00           C  
ATOM   4166  H   PHE A 281      88.058 -44.030  13.262  1.00  0.00           H  
ATOM   4167  HA  PHE A 281      89.601 -43.983  15.634  1.00  0.00           H  
ATOM   4168 1HB  PHE A 281      90.203 -42.739  13.572  1.00  0.00           H  
ATOM   4169 2HB  PHE A 281      88.784 -41.721  13.763  1.00  0.00           H  
ATOM   4170  HD1 PHE A 281      91.982 -42.689  15.392  1.00  0.00           H  
ATOM   4171  HD2 PHE A 281      88.846 -39.802  15.106  1.00  0.00           H  
ATOM   4172  HE1 PHE A 281      93.293 -41.129  16.792  1.00  0.00           H  
ATOM   4173  HE2 PHE A 281      90.154 -38.238  16.503  1.00  0.00           H  
ATOM   4174  HZ  PHE A 281      92.379 -38.904  17.348  1.00  0.00           H  
ATOM   4175  N   ALA A 282      86.752 -42.387  15.711  1.00  0.00           N  
ATOM   4176  CA  ALA A 282      85.753 -41.845  16.612  1.00  0.00           C  
ATOM   4177  C   ALA A 282      85.302 -42.855  17.654  1.00  0.00           C  
ATOM   4178  O   ALA A 282      85.102 -42.527  18.822  1.00  0.00           O  
ATOM   4179  CB  ALA A 282      84.555 -41.343  15.818  1.00  0.00           C  
ATOM   4180  H   ALA A 282      86.503 -42.509  14.772  1.00  0.00           H  
ATOM   4181  HA  ALA A 282      86.200 -41.008  17.150  1.00  0.00           H  
ATOM   4182 1HB  ALA A 282      83.815 -40.926  16.501  1.00  0.00           H  
ATOM   4183 2HB  ALA A 282      84.879 -40.571  15.119  1.00  0.00           H  
ATOM   4184 3HB  ALA A 282      84.114 -42.170  15.265  1.00  0.00           H  
ATOM   4185  N   LEU A 283      85.111 -44.081  17.221  1.00  0.00           N  
ATOM   4186  CA  LEU A 283      84.751 -45.158  18.122  1.00  0.00           C  
ATOM   4187  C   LEU A 283      85.823 -45.428  19.164  1.00  0.00           C  
ATOM   4188  O   LEU A 283      85.535 -45.681  20.332  1.00  0.00           O  
ATOM   4189  CB  LEU A 283      84.484 -46.438  17.320  1.00  0.00           C  
ATOM   4190  CG  LEU A 283      83.223 -46.426  16.447  1.00  0.00           C  
ATOM   4191  CD1 LEU A 283      83.192 -47.677  15.580  1.00  0.00           C  
ATOM   4192  CD2 LEU A 283      81.991 -46.348  17.337  1.00  0.00           C  
ATOM   4193  H   LEU A 283      85.274 -44.304  16.282  1.00  0.00           H  
ATOM   4194  HA  LEU A 283      83.842 -44.876  18.652  1.00  0.00           H  
ATOM   4195 1HB  LEU A 283      85.336 -46.623  16.668  1.00  0.00           H  
ATOM   4196 2HB  LEU A 283      84.398 -47.273  18.016  1.00  0.00           H  
ATOM   4197  HG  LEU A 283      83.247 -45.562  15.784  1.00  0.00           H  
ATOM   4198 1HD1 LEU A 283      82.296 -47.669  14.960  1.00  0.00           H  
ATOM   4199 2HD1 LEU A 283      84.075 -47.698  14.941  1.00  0.00           H  
ATOM   4200 3HD1 LEU A 283      83.184 -48.561  16.217  1.00  0.00           H  
ATOM   4201 1HD2 LEU A 283      81.094 -46.338  16.716  1.00  0.00           H  
ATOM   4202 2HD2 LEU A 283      81.964 -47.213  17.999  1.00  0.00           H  
ATOM   4203 3HD2 LEU A 283      82.030 -45.436  17.932  1.00  0.00           H  
ATOM   4204  N   GLU A 284      87.064 -45.403  18.731  1.00  0.00           N  
ATOM   4205  CA  GLU A 284      88.188 -45.571  19.632  1.00  0.00           C  
ATOM   4206  C   GLU A 284      88.266 -44.468  20.674  1.00  0.00           C  
ATOM   4207  O   GLU A 284      88.567 -44.708  21.842  1.00  0.00           O  
ATOM   4208  CB  GLU A 284      89.493 -45.619  18.835  1.00  0.00           C  
ATOM   4209  CG  GLU A 284      90.737 -45.860  19.680  1.00  0.00           C  
ATOM   4210  CD  GLU A 284      91.990 -45.976  18.857  1.00  0.00           C  
ATOM   4211  OE1 GLU A 284      91.899 -45.893  17.656  1.00  0.00           O  
ATOM   4212  OE2 GLU A 284      93.040 -46.145  19.431  1.00  0.00           O  
ATOM   4213  H   GLU A 284      87.256 -45.202  17.792  1.00  0.00           H  
ATOM   4214  HA  GLU A 284      88.066 -46.514  20.166  1.00  0.00           H  
ATOM   4215 1HB  GLU A 284      89.436 -46.413  18.090  1.00  0.00           H  
ATOM   4216 2HB  GLU A 284      89.629 -44.678  18.302  1.00  0.00           H  
ATOM   4217 1HG  GLU A 284      90.852 -45.034  20.382  1.00  0.00           H  
ATOM   4218 2HG  GLU A 284      90.600 -46.773  20.256  1.00  0.00           H  
ATOM   4219  N   LYS A 285      88.027 -43.250  20.241  1.00  0.00           N  
ATOM   4220  CA  LYS A 285      87.998 -42.114  21.142  1.00  0.00           C  
ATOM   4221  C   LYS A 285      86.897 -42.228  22.184  1.00  0.00           C  
ATOM   4222  O   LYS A 285      87.081 -41.891  23.352  1.00  0.00           O  
ATOM   4223  CB  LYS A 285      87.829 -40.818  20.347  1.00  0.00           C  
ATOM   4224  CG  LYS A 285      89.029 -40.447  19.486  1.00  0.00           C  
ATOM   4225  CD  LYS A 285      90.237 -40.100  20.342  1.00  0.00           C  
ATOM   4226  CE  LYS A 285      90.054 -38.763  21.043  1.00  0.00           C  
ATOM   4227  NZ  LYS A 285      91.266 -38.365  21.810  1.00  0.00           N  
ATOM   4228  H   LYS A 285      87.796 -43.095  19.302  1.00  0.00           H  
ATOM   4229  HA  LYS A 285      88.945 -42.083  21.680  1.00  0.00           H  
ATOM   4230 1HB  LYS A 285      86.961 -40.902  19.693  1.00  0.00           H  
ATOM   4231 2HB  LYS A 285      87.642 -39.992  21.034  1.00  0.00           H  
ATOM   4232 1HG  LYS A 285      89.282 -41.286  18.836  1.00  0.00           H  
ATOM   4233 2HG  LYS A 285      88.778 -39.590  18.862  1.00  0.00           H  
ATOM   4234 1HD  LYS A 285      90.387 -40.877  21.093  1.00  0.00           H  
ATOM   4235 2HD  LYS A 285      91.126 -40.051  19.713  1.00  0.00           H  
ATOM   4236 1HE  LYS A 285      89.838 -37.991  20.305  1.00  0.00           H  
ATOM   4237 2HE  LYS A 285      89.210 -38.823  21.729  1.00  0.00           H  
ATOM   4238 1HZ  LYS A 285      91.104 -37.475  22.259  1.00  0.00           H  
ATOM   4239 2HZ  LYS A 285      91.466 -39.065  22.511  1.00  0.00           H  
ATOM   4240 3HZ  LYS A 285      92.052 -38.286  21.181  1.00  0.00           H  
ATOM   4241  N   LEU A 286      85.739 -42.675  21.751  1.00  0.00           N  
ATOM   4242  CA  LEU A 286      84.626 -42.901  22.652  1.00  0.00           C  
ATOM   4243  C   LEU A 286      84.929 -43.966  23.694  1.00  0.00           C  
ATOM   4244  O   LEU A 286      84.565 -43.843  24.862  1.00  0.00           O  
ATOM   4245  CB  LEU A 286      83.384 -43.310  21.850  1.00  0.00           C  
ATOM   4246  CG  LEU A 286      82.763 -42.211  20.978  1.00  0.00           C  
ATOM   4247  CD1 LEU A 286      81.665 -42.810  20.110  1.00  0.00           C  
ATOM   4248  CD2 LEU A 286      82.216 -41.105  21.867  1.00  0.00           C  
ATOM   4249  H   LEU A 286      85.627 -42.929  20.812  1.00  0.00           H  
ATOM   4250  HA  LEU A 286      84.415 -41.973  23.182  1.00  0.00           H  
ATOM   4251 1HB  LEU A 286      83.649 -44.140  21.197  1.00  0.00           H  
ATOM   4252 2HB  LEU A 286      82.618 -43.653  22.546  1.00  0.00           H  
ATOM   4253  HG  LEU A 286      83.526 -41.800  20.314  1.00  0.00           H  
ATOM   4254 1HD1 LEU A 286      81.225 -42.029  19.490  1.00  0.00           H  
ATOM   4255 2HD1 LEU A 286      82.089 -43.584  19.470  1.00  0.00           H  
ATOM   4256 3HD1 LEU A 286      80.896 -43.245  20.747  1.00  0.00           H  
ATOM   4257 1HD2 LEU A 286      81.776 -40.323  21.247  1.00  0.00           H  
ATOM   4258 2HD2 LEU A 286      81.454 -41.514  22.530  1.00  0.00           H  
ATOM   4259 3HD2 LEU A 286      83.026 -40.683  22.463  1.00  0.00           H  
ATOM   4260  N   VAL A 287      85.571 -45.028  23.261  1.00  0.00           N  
ATOM   4261  CA  VAL A 287      85.987 -46.086  24.162  1.00  0.00           C  
ATOM   4262  C   VAL A 287      86.982 -45.601  25.204  1.00  0.00           C  
ATOM   4263  O   VAL A 287      86.925 -45.982  26.372  1.00  0.00           O  
ATOM   4264  CB  VAL A 287      86.619 -47.239  23.360  1.00  0.00           C  
ATOM   4265  CG1 VAL A 287      87.239 -48.263  24.298  1.00  0.00           C  
ATOM   4266  CG2 VAL A 287      85.567 -47.887  22.472  1.00  0.00           C  
ATOM   4267  H   VAL A 287      85.840 -45.095  22.322  1.00  0.00           H  
ATOM   4268  HA  VAL A 287      85.107 -46.460  24.687  1.00  0.00           H  
ATOM   4269  HB  VAL A 287      87.423 -46.842  22.741  1.00  0.00           H  
ATOM   4270 1HG1 VAL A 287      87.680 -49.071  23.714  1.00  0.00           H  
ATOM   4271 2HG1 VAL A 287      88.013 -47.785  24.898  1.00  0.00           H  
ATOM   4272 3HG1 VAL A 287      86.469 -48.670  24.954  1.00  0.00           H  
ATOM   4273 1HG2 VAL A 287      86.021 -48.702  21.907  1.00  0.00           H  
ATOM   4274 2HG2 VAL A 287      84.761 -48.280  23.091  1.00  0.00           H  
ATOM   4275 3HG2 VAL A 287      85.167 -47.147  21.781  1.00  0.00           H  
ATOM   4276  N   GLU A 288      87.917 -44.786  24.771  1.00  0.00           N  
ATOM   4277  CA  GLU A 288      88.886 -44.192  25.672  1.00  0.00           C  
ATOM   4278  C   GLU A 288      88.237 -43.295  26.714  1.00  0.00           C  
ATOM   4279  O   GLU A 288      88.620 -43.286  27.882  1.00  0.00           O  
ATOM   4280  CB  GLU A 288      89.917 -43.390  24.875  1.00  0.00           C  
ATOM   4281  CG  GLU A 288      91.025 -42.775  25.719  1.00  0.00           C  
ATOM   4282  CD  GLU A 288      92.060 -42.059  24.896  1.00  0.00           C  
ATOM   4283  OE1 GLU A 288      91.937 -42.056  23.695  1.00  0.00           O  
ATOM   4284  OE2 GLU A 288      92.973 -41.515  25.470  1.00  0.00           O  
ATOM   4285  H   GLU A 288      87.936 -44.509  23.832  1.00  0.00           H  
ATOM   4286  HA  GLU A 288      89.397 -44.993  26.206  1.00  0.00           H  
ATOM   4287 1HB  GLU A 288      90.383 -44.035  24.130  1.00  0.00           H  
ATOM   4288 2HB  GLU A 288      89.417 -42.582  24.341  1.00  0.00           H  
ATOM   4289 1HG  GLU A 288      90.583 -42.069  26.421  1.00  0.00           H  
ATOM   4290 2HG  GLU A 288      91.507 -43.564  26.296  1.00  0.00           H  
ATOM   4291  N   ALA A 289      87.271 -42.517  26.281  1.00  0.00           N  
ATOM   4292  CA  ALA A 289      86.518 -41.666  27.182  1.00  0.00           C  
ATOM   4293  C   ALA A 289      85.748 -42.461  28.224  1.00  0.00           C  
ATOM   4294  O   ALA A 289      85.673 -42.084  29.392  1.00  0.00           O  
ATOM   4295  CB  ALA A 289      85.565 -40.784  26.388  1.00  0.00           C  
ATOM   4296  H   ALA A 289      86.995 -42.546  25.342  1.00  0.00           H  
ATOM   4297  HA  ALA A 289      87.224 -41.034  27.720  1.00  0.00           H  
ATOM   4298 1HB  ALA A 289      85.011 -40.140  27.071  1.00  0.00           H  
ATOM   4299 2HB  ALA A 289      86.134 -40.171  25.689  1.00  0.00           H  
ATOM   4300 3HB  ALA A 289      84.866 -41.410  25.835  1.00  0.00           H  
ATOM   4301  N   ALA A 290      85.149 -43.547  27.791  1.00  0.00           N  
ATOM   4302  CA  ALA A 290      84.442 -44.436  28.692  1.00  0.00           C  
ATOM   4303  C   ALA A 290      85.357 -45.056  29.734  1.00  0.00           C  
ATOM   4304  O   ALA A 290      85.000 -45.196  30.902  1.00  0.00           O  
ATOM   4305  CB  ALA A 290      83.739 -45.528  27.898  1.00  0.00           C  
ATOM   4306  H   ALA A 290      85.226 -43.815  26.852  1.00  0.00           H  
ATOM   4307  HA  ALA A 290      83.689 -43.857  29.229  1.00  0.00           H  
ATOM   4308 1HB  ALA A 290      83.198 -46.184  28.581  1.00  0.00           H  
ATOM   4309 2HB  ALA A 290      83.036 -45.074  27.199  1.00  0.00           H  
ATOM   4310 3HB  ALA A 290      84.476 -46.108  27.345  1.00  0.00           H  
ATOM   4311  N   GLU A 291      86.532 -45.458  29.301  1.00  0.00           N  
ATOM   4312  CA  GLU A 291      87.531 -46.000  30.202  1.00  0.00           C  
ATOM   4313  C   GLU A 291      87.982 -44.990  31.244  1.00  0.00           C  
ATOM   4314  O   GLU A 291      88.182 -45.318  32.412  1.00  0.00           O  
ATOM   4315  CB  GLU A 291      88.741 -46.492  29.405  1.00  0.00           C  
ATOM   4316  CG  GLU A 291      88.479 -47.735  28.566  1.00  0.00           C  
ATOM   4317  CD  GLU A 291      89.668 -48.146  27.743  1.00  0.00           C  
ATOM   4318  OE1 GLU A 291      90.636 -47.424  27.730  1.00  0.00           O  
ATOM   4319  OE2 GLU A 291      89.607 -49.182  27.125  1.00  0.00           O  
ATOM   4320  H   GLU A 291      86.781 -45.335  28.362  1.00  0.00           H  
ATOM   4321  HA  GLU A 291      87.091 -46.840  30.742  1.00  0.00           H  
ATOM   4322 1HB  GLU A 291      89.081 -45.702  28.736  1.00  0.00           H  
ATOM   4323 2HB  GLU A 291      89.560 -46.716  30.089  1.00  0.00           H  
ATOM   4324 1HG  GLU A 291      88.208 -48.556  29.229  1.00  0.00           H  
ATOM   4325 2HG  GLU A 291      87.634 -47.542  27.906  1.00  0.00           H  
ATOM   4326  N   LEU A 292      88.121 -43.736  30.797  1.00  0.00           N  
ATOM   4327  CA  LEU A 292      88.618 -42.632  31.620  1.00  0.00           C  
ATOM   4328  C   LEU A 292      87.610 -42.128  32.651  1.00  0.00           C  
ATOM   4329  O   LEU A 292      87.969 -41.385  33.565  1.00  0.00           O  
ATOM   4330  CB  LEU A 292      89.031 -41.464  30.715  1.00  0.00           C  
ATOM   4331  CG  LEU A 292      90.227 -41.731  29.791  1.00  0.00           C  
ATOM   4332  CD1 LEU A 292      90.436 -40.534  28.873  1.00  0.00           C  
ATOM   4333  CD2 LEU A 292      91.467 -41.999  30.631  1.00  0.00           C  
ATOM   4334  H   LEU A 292      87.903 -43.550  29.829  1.00  0.00           H  
ATOM   4335  HA  LEU A 292      89.488 -42.979  32.175  1.00  0.00           H  
ATOM   4336 1HB  LEU A 292      88.183 -41.194  30.089  1.00  0.00           H  
ATOM   4337 2HB  LEU A 292      89.281 -40.610  31.343  1.00  0.00           H  
ATOM   4338  HG  LEU A 292      90.017 -42.598  29.165  1.00  0.00           H  
ATOM   4339 1HD1 LEU A 292      91.286 -40.723  28.216  1.00  0.00           H  
ATOM   4340 2HD1 LEU A 292      89.540 -40.377  28.271  1.00  0.00           H  
ATOM   4341 3HD1 LEU A 292      90.631 -39.646  29.472  1.00  0.00           H  
ATOM   4342 1HD2 LEU A 292      92.316 -42.189  29.974  1.00  0.00           H  
ATOM   4343 2HD2 LEU A 292      91.679 -41.131  31.256  1.00  0.00           H  
ATOM   4344 3HD2 LEU A 292      91.297 -42.869  31.264  1.00  0.00           H  
ATOM   4345  N   LEU A 293      86.351 -42.511  32.492  1.00  0.00           N  
ATOM   4346  CA  LEU A 293      85.293 -42.074  33.400  1.00  0.00           C  
ATOM   4347  C   LEU A 293      85.029 -43.132  34.459  1.00  0.00           C  
ATOM   4348  O   LEU A 293      85.212 -44.324  34.211  1.00  0.00           O  
ATOM   4349  CB  LEU A 293      84.003 -41.785  32.622  1.00  0.00           C  
ATOM   4350  CG  LEU A 293      84.106 -40.696  31.546  1.00  0.00           C  
ATOM   4351  CD1 LEU A 293      82.780 -40.586  30.806  1.00  0.00           C  
ATOM   4352  CD2 LEU A 293      84.480 -39.373  32.196  1.00  0.00           C  
ATOM   4353  H   LEU A 293      86.118 -43.126  31.724  1.00  0.00           H  
ATOM   4354  HA  LEU A 293      85.614 -41.153  33.887  1.00  0.00           H  
ATOM   4355 1HB  LEU A 293      83.678 -42.703  32.135  1.00  0.00           H  
ATOM   4356 2HB  LEU A 293      83.232 -41.479  33.329  1.00  0.00           H  
ATOM   4357  HG  LEU A 293      84.870 -40.973  30.820  1.00  0.00           H  
ATOM   4358 1HD1 LEU A 293      82.852 -39.813  30.041  1.00  0.00           H  
ATOM   4359 2HD1 LEU A 293      82.545 -41.542  30.335  1.00  0.00           H  
ATOM   4360 3HD1 LEU A 293      81.990 -40.326  31.511  1.00  0.00           H  
ATOM   4361 1HD2 LEU A 293      84.553 -38.599  31.431  1.00  0.00           H  
ATOM   4362 2HD2 LEU A 293      83.716 -39.094  32.921  1.00  0.00           H  
ATOM   4363 3HD2 LEU A 293      85.440 -39.474  32.702  1.00  0.00           H  
ATOM   4364  N   PRO A 294      84.614 -42.701  35.646  1.00  0.00           N  
ATOM   4365  CA  PRO A 294      84.388 -43.648  36.726  1.00  0.00           C  
ATOM   4366  C   PRO A 294      83.155 -44.483  36.425  1.00  0.00           C  
ATOM   4367  O   PRO A 294      82.059 -44.201  36.909  1.00  0.00           O  
ATOM   4368  CB  PRO A 294      84.186 -42.750  37.950  1.00  0.00           C  
ATOM   4369  CG  PRO A 294      84.820 -41.457  37.563  1.00  0.00           C  
ATOM   4370  CD  PRO A 294      84.552 -41.336  36.087  1.00  0.00           C  
ATOM   4371  HA  PRO A 294      85.261 -44.297  36.805  1.00  0.00           H  
ATOM   4372 1HB  PRO A 294      83.113 -42.650  38.170  1.00  0.00           H  
ATOM   4373 2HB  PRO A 294      84.654 -43.207  38.834  1.00  0.00           H  
ATOM   4374 1HG  PRO A 294      84.382 -40.631  38.143  1.00  0.00           H  
ATOM   4375 2HG  PRO A 294      85.895 -41.475  37.799  1.00  0.00           H  
ATOM   4376 1HD  PRO A 294      83.559 -40.889  35.929  1.00  0.00           H  
ATOM   4377 2HD  PRO A 294      85.334 -40.718  35.621  1.00  0.00           H  
ATOM   4378  N   ILE A 295      83.359 -45.528  35.632  1.00  0.00           N  
ATOM   4379  CA  ILE A 295      82.305 -46.467  35.279  1.00  0.00           C  
ATOM   4380  C   ILE A 295      82.762 -47.886  35.572  1.00  0.00           C  
ATOM   4381  O   ILE A 295      83.904 -48.248  35.286  1.00  0.00           O  
ATOM   4382  CB  ILE A 295      81.916 -46.338  33.795  1.00  0.00           C  
ATOM   4383  CG1 ILE A 295      83.132 -46.588  32.900  1.00  0.00           C  
ATOM   4384  CG2 ILE A 295      81.319 -44.966  33.519  1.00  0.00           C  
ATOM   4385  CD1 ILE A 295      82.800 -46.670  31.428  1.00  0.00           C  
ATOM   4386  H   ILE A 295      84.286 -45.685  35.267  1.00  0.00           H  
ATOM   4387  HA  ILE A 295      81.422 -46.237  35.876  1.00  0.00           H  
ATOM   4388  HB  ILE A 295      81.178 -47.101  33.545  1.00  0.00           H  
ATOM   4389 1HG1 ILE A 295      83.858 -45.788  33.042  1.00  0.00           H  
ATOM   4390 2HG1 ILE A 295      83.615 -47.520  33.193  1.00  0.00           H  
ATOM   4391 1HG2 ILE A 295      81.050 -44.892  32.465  1.00  0.00           H  
ATOM   4392 2HG2 ILE A 295      80.430 -44.827  34.131  1.00  0.00           H  
ATOM   4393 3HG2 ILE A 295      82.051 -44.196  33.761  1.00  0.00           H  
ATOM   4394 1HD1 ILE A 295      83.713 -46.849  30.858  1.00  0.00           H  
ATOM   4395 2HD1 ILE A 295      82.100 -47.489  31.257  1.00  0.00           H  
ATOM   4396 3HD1 ILE A 295      82.349 -45.733  31.103  1.00  0.00           H  
ATOM   4397  N   ASP A 296      81.890 -48.676  36.180  1.00  0.00           N  
ATOM   4398  CA  ASP A 296      82.272 -50.005  36.628  1.00  0.00           C  
ATOM   4399  C   ASP A 296      82.523 -50.926  35.449  1.00  0.00           C  
ATOM   4400  O   ASP A 296      82.458 -50.503  34.294  1.00  0.00           O  
ATOM   4401  CB  ASP A 296      81.187 -50.603  37.528  1.00  0.00           C  
ATOM   4402  CG  ASP A 296      79.902 -50.919  36.776  1.00  0.00           C  
ATOM   4403  OD1 ASP A 296      79.977 -51.207  35.605  1.00  0.00           O  
ATOM   4404  OD2 ASP A 296      78.857 -50.872  37.380  1.00  0.00           O  
ATOM   4405  H   ASP A 296      80.955 -48.338  36.363  1.00  0.00           H  
ATOM   4406  HA  ASP A 296      83.189 -49.923  37.212  1.00  0.00           H  
ATOM   4407 1HB  ASP A 296      81.559 -51.520  37.986  1.00  0.00           H  
ATOM   4408 2HB  ASP A 296      80.957 -49.905  38.333  1.00  0.00           H  
ATOM   4409  N   GLU A 297      82.899 -52.161  35.744  1.00  0.00           N  
ATOM   4410  CA  GLU A 297      83.434 -53.044  34.724  1.00  0.00           C  
ATOM   4411  C   GLU A 297      82.371 -53.520  33.758  1.00  0.00           C  
ATOM   4412  O   GLU A 297      82.622 -53.594  32.555  1.00  0.00           O  
ATOM   4413  CB  GLU A 297      84.111 -54.251  35.376  1.00  0.00           C  
ATOM   4414  CG  GLU A 297      85.360 -53.915  36.178  1.00  0.00           C  
ATOM   4415  CD  GLU A 297      85.050 -53.390  37.552  1.00  0.00           C  
ATOM   4416  OE1 GLU A 297      83.894 -53.315  37.892  1.00  0.00           O  
ATOM   4417  OE2 GLU A 297      85.971 -53.062  38.262  1.00  0.00           O  
ATOM   4418  H   GLU A 297      82.873 -52.472  36.705  1.00  0.00           H  
ATOM   4419  HA  GLU A 297      84.187 -52.497  34.154  1.00  0.00           H  
ATOM   4420 1HB  GLU A 297      83.407 -54.746  36.046  1.00  0.00           H  
ATOM   4421 2HB  GLU A 297      84.390 -54.971  34.607  1.00  0.00           H  
ATOM   4422 1HG  GLU A 297      85.970 -54.814  36.274  1.00  0.00           H  
ATOM   4423 2HG  GLU A 297      85.940 -53.173  35.632  1.00  0.00           H  
ATOM   4424  N   ARG A 298      81.168 -53.819  34.253  1.00  0.00           N  
ATOM   4425  CA  ARG A 298      80.130 -54.233  33.317  1.00  0.00           C  
ATOM   4426  C   ARG A 298      79.865 -53.154  32.275  1.00  0.00           C  
ATOM   4427  O   ARG A 298      79.791 -53.438  31.079  1.00  0.00           O  
ATOM   4428  CB  ARG A 298      78.838 -54.549  34.056  1.00  0.00           C  
ATOM   4429  CG  ARG A 298      78.869 -55.823  34.885  1.00  0.00           C  
ATOM   4430  CD  ARG A 298      77.509 -56.226  35.326  1.00  0.00           C  
ATOM   4431  NE  ARG A 298      76.916 -55.242  36.218  1.00  0.00           N  
ATOM   4432  CZ  ARG A 298      77.079 -55.225  37.555  1.00  0.00           C  
ATOM   4433  NH1 ARG A 298      77.819 -56.142  38.139  1.00  0.00           N  
ATOM   4434  NH2 ARG A 298      76.496 -54.287  38.280  1.00  0.00           N  
ATOM   4435  H   ARG A 298      80.957 -53.789  35.240  1.00  0.00           H  
ATOM   4436  HA  ARG A 298      80.464 -55.138  32.807  1.00  0.00           H  
ATOM   4437 1HB  ARG A 298      78.592 -53.726  34.726  1.00  0.00           H  
ATOM   4438 2HB  ARG A 298      78.022 -54.641  33.339  1.00  0.00           H  
ATOM   4439 1HG  ARG A 298      79.291 -56.634  34.290  1.00  0.00           H  
ATOM   4440 2HG  ARG A 298      79.485 -55.666  35.771  1.00  0.00           H  
ATOM   4441 1HD  ARG A 298      76.862 -56.332  34.456  1.00  0.00           H  
ATOM   4442 2HD  ARG A 298      77.565 -57.176  35.855  1.00  0.00           H  
ATOM   4443  HE  ARG A 298      76.339 -54.521  35.805  1.00  0.00           H  
ATOM   4444 1HH1 ARG A 298      78.265 -56.859  37.584  1.00  0.00           H  
ATOM   4445 2HH1 ARG A 298      77.942 -56.129  39.141  1.00  0.00           H  
ATOM   4446 1HH2 ARG A 298      75.927 -53.582  37.831  1.00  0.00           H  
ATOM   4447 2HH2 ARG A 298      76.618 -54.274  39.282  1.00  0.00           H  
ATOM   4448  N   GLN A 299      79.722 -51.916  32.736  1.00  0.00           N  
ATOM   4449  CA  GLN A 299      79.466 -50.797  31.849  1.00  0.00           C  
ATOM   4450  C   GLN A 299      80.546 -50.636  30.792  1.00  0.00           C  
ATOM   4451  O   GLN A 299      80.267 -50.435  29.613  1.00  0.00           O  
ATOM   4452  CB  GLN A 299      79.338 -49.504  32.658  1.00  0.00           C  
ATOM   4453  CG  GLN A 299      78.078 -49.421  33.502  1.00  0.00           C  
ATOM   4454  CD  GLN A 299      78.034 -48.167  34.355  1.00  0.00           C  
ATOM   4455  OE1 GLN A 299      79.074 -47.614  34.724  1.00  0.00           O  
ATOM   4456  NE2 GLN A 299      76.828 -47.709  34.671  1.00  0.00           N  
ATOM   4457  H   GLN A 299      79.794 -51.750  33.730  1.00  0.00           H  
ATOM   4458  HA  GLN A 299      78.528 -50.980  31.325  1.00  0.00           H  
ATOM   4459 1HB  GLN A 299      80.196 -49.405  33.323  1.00  0.00           H  
ATOM   4460 2HB  GLN A 299      79.347 -48.649  31.982  1.00  0.00           H  
ATOM   4461 1HG  GLN A 299      77.210 -49.415  32.842  1.00  0.00           H  
ATOM   4462 2HG  GLN A 299      78.038 -50.285  34.165  1.00  0.00           H  
ATOM   4463 1HE2 GLN A 299      76.736 -46.885  35.232  1.00  0.00           H  
ATOM   4464 2HE2 GLN A 299      76.011 -48.187  34.350  1.00  0.00           H  
ATOM   4465  N   GLU A 300      81.786 -50.691  31.226  1.00  0.00           N  
ATOM   4466  CA  GLU A 300      82.914 -50.552  30.325  1.00  0.00           C  
ATOM   4467  C   GLU A 300      82.965 -51.657  29.282  1.00  0.00           C  
ATOM   4468  O   GLU A 300      83.271 -51.425  28.115  1.00  0.00           O  
ATOM   4469  CB  GLU A 300      84.220 -50.537  31.122  1.00  0.00           C  
ATOM   4470  CG  GLU A 300      85.470 -50.329  30.278  1.00  0.00           C  
ATOM   4471  CD  GLU A 300      86.725 -50.245  31.101  1.00  0.00           C  
ATOM   4472  OE1 GLU A 300      86.812 -49.371  31.930  1.00  0.00           O  
ATOM   4473  OE2 GLU A 300      87.597 -51.057  30.901  1.00  0.00           O  
ATOM   4474  H   GLU A 300      81.974 -50.896  32.165  1.00  0.00           H  
ATOM   4475  HA  GLU A 300      82.816 -49.606  29.791  1.00  0.00           H  
ATOM   4476 1HB  GLU A 300      84.183 -49.742  31.867  1.00  0.00           H  
ATOM   4477 2HB  GLU A 300      84.332 -51.481  31.656  1.00  0.00           H  
ATOM   4478 1HG  GLU A 300      85.563 -51.156  29.576  1.00  0.00           H  
ATOM   4479 2HG  GLU A 300      85.357 -49.411  29.702  1.00  0.00           H  
ATOM   4480  N   LYS A 301      82.695 -52.868  29.716  1.00  0.00           N  
ATOM   4481  CA  LYS A 301      82.636 -54.003  28.815  1.00  0.00           C  
ATOM   4482  C   LYS A 301      81.539 -53.861  27.772  1.00  0.00           C  
ATOM   4483  O   LYS A 301      81.714 -54.203  26.605  1.00  0.00           O  
ATOM   4484  CB  LYS A 301      82.434 -55.293  29.610  1.00  0.00           C  
ATOM   4485  CG  LYS A 301      83.644 -55.725  30.428  1.00  0.00           C  
ATOM   4486  CD  LYS A 301      83.360 -57.002  31.205  1.00  0.00           C  
ATOM   4487  CE  LYS A 301      84.564 -57.427  32.032  1.00  0.00           C  
ATOM   4488  NZ  LYS A 301      84.287 -58.654  32.828  1.00  0.00           N  
ATOM   4489  H   LYS A 301      82.460 -53.017  30.655  1.00  0.00           H  
ATOM   4490  HA  LYS A 301      83.582 -54.066  28.276  1.00  0.00           H  
ATOM   4491 1HB  LYS A 301      81.594 -55.171  30.295  1.00  0.00           H  
ATOM   4492 2HB  LYS A 301      82.185 -56.106  28.928  1.00  0.00           H  
ATOM   4493 1HG  LYS A 301      84.492 -55.896  29.762  1.00  0.00           H  
ATOM   4494 2HG  LYS A 301      83.910 -54.935  31.129  1.00  0.00           H  
ATOM   4495 1HD  LYS A 301      82.510 -56.841  31.871  1.00  0.00           H  
ATOM   4496 2HD  LYS A 301      83.108 -57.802  30.510  1.00  0.00           H  
ATOM   4497 1HE  LYS A 301      85.409 -57.620  31.372  1.00  0.00           H  
ATOM   4498 2HE  LYS A 301      84.840 -56.623  32.713  1.00  0.00           H  
ATOM   4499 1HZ  LYS A 301      85.108 -58.902  33.362  1.00  0.00           H  
ATOM   4500 2HZ  LYS A 301      83.516 -58.480  33.458  1.00  0.00           H  
ATOM   4501 3HZ  LYS A 301      84.048 -59.413  32.206  1.00  0.00           H  
ATOM   4502  N   LEU A 302      80.393 -53.385  28.206  1.00  0.00           N  
ATOM   4503  CA  LEU A 302      79.286 -53.130  27.305  1.00  0.00           C  
ATOM   4504  C   LEU A 302      79.616 -52.074  26.262  1.00  0.00           C  
ATOM   4505  O   LEU A 302      79.249 -52.187  25.095  1.00  0.00           O  
ATOM   4506  CB  LEU A 302      78.055 -52.689  28.107  1.00  0.00           C  
ATOM   4507  CG  LEU A 302      76.766 -52.500  27.298  1.00  0.00           C  
ATOM   4508  CD1 LEU A 302      76.811 -51.162  26.574  1.00  0.00           C  
ATOM   4509  CD2 LEU A 302      76.612 -53.650  26.313  1.00  0.00           C  
ATOM   4510  H   LEU A 302      80.287 -53.128  29.145  1.00  0.00           H  
ATOM   4511  HA  LEU A 302      79.060 -54.050  26.765  1.00  0.00           H  
ATOM   4512 1HB  LEU A 302      77.858 -53.434  28.877  1.00  0.00           H  
ATOM   4513 2HB  LEU A 302      78.280 -51.742  28.597  1.00  0.00           H  
ATOM   4514  HG  LEU A 302      75.910 -52.485  27.974  1.00  0.00           H  
ATOM   4515 1HD1 LEU A 302      75.895 -51.028  25.999  1.00  0.00           H  
ATOM   4516 2HD1 LEU A 302      76.901 -50.357  27.303  1.00  0.00           H  
ATOM   4517 3HD1 LEU A 302      77.668 -51.142  25.901  1.00  0.00           H  
ATOM   4518 1HD2 LEU A 302      75.695 -53.517  25.738  1.00  0.00           H  
ATOM   4519 2HD2 LEU A 302      77.465 -53.666  25.636  1.00  0.00           H  
ATOM   4520 3HD2 LEU A 302      76.565 -54.592  26.858  1.00  0.00           H  
ATOM   4521  N   ALA A 303      80.284 -51.028  26.696  1.00  0.00           N  
ATOM   4522  CA  ALA A 303      80.727 -49.982  25.795  1.00  0.00           C  
ATOM   4523  C   ALA A 303      81.710 -50.491  24.752  1.00  0.00           C  
ATOM   4524  O   ALA A 303      81.662 -50.109  23.585  1.00  0.00           O  
ATOM   4525  CB  ALA A 303      81.350 -48.843  26.589  1.00  0.00           C  
ATOM   4526  H   ALA A 303      80.556 -50.968  27.635  1.00  0.00           H  
ATOM   4527  HA  ALA A 303      79.856 -49.607  25.257  1.00  0.00           H  
ATOM   4528 1HB  ALA A 303      81.668 -48.055  25.907  1.00  0.00           H  
ATOM   4529 2HB  ALA A 303      80.615 -48.443  27.289  1.00  0.00           H  
ATOM   4530 3HB  ALA A 303      82.211 -49.214  27.142  1.00  0.00           H  
ATOM   4531  N   GLU A 304      82.624 -51.330  25.186  1.00  0.00           N  
ATOM   4532  CA  GLU A 304      83.577 -51.948  24.285  1.00  0.00           C  
ATOM   4533  C   GLU A 304      82.906 -52.828  23.242  1.00  0.00           C  
ATOM   4534  O   GLU A 304      83.289 -52.847  22.075  1.00  0.00           O  
ATOM   4535  CB  GLU A 304      84.588 -52.777  25.082  1.00  0.00           C  
ATOM   4536  CG  GLU A 304      85.679 -53.419  24.238  1.00  0.00           C  
ATOM   4537  CD  GLU A 304      86.695 -54.161  25.061  1.00  0.00           C  
ATOM   4538  OE1 GLU A 304      86.572 -54.162  26.263  1.00  0.00           O  
ATOM   4539  OE2 GLU A 304      87.594 -54.729  24.488  1.00  0.00           O  
ATOM   4540  H   GLU A 304      82.636 -51.608  26.125  1.00  0.00           H  
ATOM   4541  HA  GLU A 304      84.110 -51.161  23.751  1.00  0.00           H  
ATOM   4542 1HB  GLU A 304      85.070 -52.143  25.827  1.00  0.00           H  
ATOM   4543 2HB  GLU A 304      84.066 -53.571  25.616  1.00  0.00           H  
ATOM   4544 1HG  GLU A 304      85.219 -54.114  23.536  1.00  0.00           H  
ATOM   4545 2HG  GLU A 304      86.182 -52.644  23.662  1.00  0.00           H  
ATOM   4546  N   LEU A 305      81.920 -53.581  23.676  1.00  0.00           N  
ATOM   4547  CA  LEU A 305      81.146 -54.413  22.775  1.00  0.00           C  
ATOM   4548  C   LEU A 305      80.397 -53.599  21.732  1.00  0.00           C  
ATOM   4549  O   LEU A 305      80.311 -53.974  20.565  1.00  0.00           O  
ATOM   4550  CB  LEU A 305      80.148 -55.258  23.577  1.00  0.00           C  
ATOM   4551  CG  LEU A 305      80.761 -56.360  24.450  1.00  0.00           C  
ATOM   4552  CD1 LEU A 305      79.676 -56.984  25.318  1.00  0.00           C  
ATOM   4553  CD2 LEU A 305      81.419 -57.406  23.562  1.00  0.00           C  
ATOM   4554  H   LEU A 305      81.645 -53.545  24.615  1.00  0.00           H  
ATOM   4555  HA  LEU A 305      81.828 -55.075  22.243  1.00  0.00           H  
ATOM   4556 1HB  LEU A 305      79.578 -54.598  24.229  1.00  0.00           H  
ATOM   4557 2HB  LEU A 305      79.456 -55.733  22.881  1.00  0.00           H  
ATOM   4558  HG  LEU A 305      81.509 -55.926  25.114  1.00  0.00           H  
ATOM   4559 1HD1 LEU A 305      80.112 -57.768  25.938  1.00  0.00           H  
ATOM   4560 2HD1 LEU A 305      79.236 -56.219  25.957  1.00  0.00           H  
ATOM   4561 3HD1 LEU A 305      78.903 -57.414  24.681  1.00  0.00           H  
ATOM   4562 1HD2 LEU A 305      81.855 -58.189  24.182  1.00  0.00           H  
ATOM   4563 2HD2 LEU A 305      80.671 -57.842  22.899  1.00  0.00           H  
ATOM   4564 3HD2 LEU A 305      82.201 -56.937  22.966  1.00  0.00           H  
ATOM   4565  N   THR A 306      79.824 -52.498  22.166  1.00  0.00           N  
ATOM   4566  CA  THR A 306      79.140 -51.590  21.265  1.00  0.00           C  
ATOM   4567  C   THR A 306      80.072 -50.995  20.222  1.00  0.00           C  
ATOM   4568  O   THR A 306      79.718 -50.845  19.055  1.00  0.00           O  
ATOM   4569  CB  THR A 306      78.461 -50.454  22.051  1.00  0.00           C  
ATOM   4570  OG1 THR A 306      77.482 -51.005  22.942  1.00  0.00           O  
ATOM   4571  CG2 THR A 306      77.784 -49.478  21.101  1.00  0.00           C  
ATOM   4572  H   THR A 306      79.908 -52.233  23.105  1.00  0.00           H  
ATOM   4573  HA  THR A 306      78.373 -52.149  20.729  1.00  0.00           H  
ATOM   4574  HB  THR A 306      79.208 -49.921  22.639  1.00  0.00           H  
ATOM   4575  HG1 THR A 306      77.911 -51.606  23.556  1.00  0.00           H  
ATOM   4576 1HG2 THR A 306      77.309 -48.682  21.674  1.00  0.00           H  
ATOM   4577 2HG2 THR A 306      78.528 -49.050  20.430  1.00  0.00           H  
ATOM   4578 3HG2 THR A 306      77.029 -50.004  20.517  1.00  0.00           H  
ATOM   4579  N   ALA A 307      81.256 -50.623  20.656  1.00  0.00           N  
ATOM   4580  CA  ALA A 307      82.268 -50.106  19.755  1.00  0.00           C  
ATOM   4581  C   ALA A 307      82.694 -51.127  18.712  1.00  0.00           C  
ATOM   4582  O   ALA A 307      82.902 -50.805  17.545  1.00  0.00           O  
ATOM   4583  CB  ALA A 307      83.477 -49.636  20.549  1.00  0.00           C  
ATOM   4584  H   ALA A 307      81.502 -50.751  21.595  1.00  0.00           H  
ATOM   4585  HA  ALA A 307      81.843 -49.259  19.217  1.00  0.00           H  
ATOM   4586 1HB  ALA A 307      84.229 -49.237  19.867  1.00  0.00           H  
ATOM   4587 2HB  ALA A 307      83.173 -48.856  21.249  1.00  0.00           H  
ATOM   4588 3HB  ALA A 307      83.899 -50.474  21.102  1.00  0.00           H  
ATOM   4589  N   GLU A 308      82.854 -52.357  19.146  1.00  0.00           N  
ATOM   4590  CA  GLU A 308      83.187 -53.445  18.245  1.00  0.00           C  
ATOM   4591  C   GLU A 308      82.107 -53.686  17.202  1.00  0.00           C  
ATOM   4592  O   GLU A 308      82.389 -53.948  16.035  1.00  0.00           O  
ATOM   4593  CB  GLU A 308      83.428 -54.729  19.042  1.00  0.00           C  
ATOM   4594  CG  GLU A 308      84.699 -54.720  19.878  1.00  0.00           C  
ATOM   4595  CD  GLU A 308      84.862 -55.964  20.708  1.00  0.00           C  
ATOM   4596  OE1 GLU A 308      83.959 -56.765  20.727  1.00  0.00           O  
ATOM   4597  OE2 GLU A 308      85.891 -56.112  21.324  1.00  0.00           O  
ATOM   4598  H   GLU A 308      82.685 -52.578  20.085  1.00  0.00           H  
ATOM   4599  HA  GLU A 308      84.101 -53.184  17.711  1.00  0.00           H  
ATOM   4600 1HB  GLU A 308      82.587 -54.903  19.714  1.00  0.00           H  
ATOM   4601 2HB  GLU A 308      83.483 -55.576  18.359  1.00  0.00           H  
ATOM   4602 1HG  GLU A 308      85.557 -54.626  19.214  1.00  0.00           H  
ATOM   4603 2HG  GLU A 308      84.684 -53.851  20.534  1.00  0.00           H  
ATOM   4604  N   LEU A 309      80.868 -53.631  17.636  1.00  0.00           N  
ATOM   4605  CA  LEU A 309      79.740 -53.770  16.735  1.00  0.00           C  
ATOM   4606  C   LEU A 309      79.689 -52.664  15.692  1.00  0.00           C  
ATOM   4607  O   LEU A 309      79.383 -52.896  14.525  1.00  0.00           O  
ATOM   4608  CB  LEU A 309      78.432 -53.776  17.537  1.00  0.00           C  
ATOM   4609  CG  LEU A 309      77.148 -53.941  16.715  1.00  0.00           C  
ATOM   4610  CD1 LEU A 309      77.192 -55.266  15.965  1.00  0.00           C  
ATOM   4611  CD2 LEU A 309      75.942 -53.877  17.640  1.00  0.00           C  
ATOM   4612  H   LEU A 309      80.680 -53.425  18.575  1.00  0.00           H  
ATOM   4613  HA  LEU A 309      79.835 -54.717  16.205  1.00  0.00           H  
ATOM   4614 1HB  LEU A 309      78.472 -54.591  18.258  1.00  0.00           H  
ATOM   4615 2HB  LEU A 309      78.356 -52.837  18.086  1.00  0.00           H  
ATOM   4616  HG  LEU A 309      77.083 -53.142  15.977  1.00  0.00           H  
ATOM   4617 1HD1 LEU A 309      76.279 -55.384  15.380  1.00  0.00           H  
ATOM   4618 2HD1 LEU A 309      78.054 -55.277  15.297  1.00  0.00           H  
ATOM   4619 3HD1 LEU A 309      77.273 -56.086  16.678  1.00  0.00           H  
ATOM   4620 1HD2 LEU A 309      75.028 -53.994  17.055  1.00  0.00           H  
ATOM   4621 2HD2 LEU A 309      76.005 -54.677  18.377  1.00  0.00           H  
ATOM   4622 3HD2 LEU A 309      75.925 -52.913  18.149  1.00  0.00           H  
ATOM   4623  N   ALA A 310      79.960 -51.454  16.126  1.00  0.00           N  
ATOM   4624  CA  ALA A 310      80.018 -50.319  15.225  1.00  0.00           C  
ATOM   4625  C   ALA A 310      81.116 -50.460  14.182  1.00  0.00           C  
ATOM   4626  O   ALA A 310      80.939 -50.119  13.015  1.00  0.00           O  
ATOM   4627  CB  ALA A 310      80.215 -49.036  16.019  1.00  0.00           C  
ATOM   4628  H   ALA A 310      80.194 -51.304  17.065  1.00  0.00           H  
ATOM   4629  HA  ALA A 310      79.072 -50.264  14.687  1.00  0.00           H  
ATOM   4630 1HB  ALA A 310      80.244 -48.186  15.337  1.00  0.00           H  
ATOM   4631 2HB  ALA A 310      79.388 -48.910  16.719  1.00  0.00           H  
ATOM   4632 3HB  ALA A 310      81.151 -49.090  16.572  1.00  0.00           H  
ATOM   4633  N   GLU A 311      82.261 -50.937  14.616  1.00  0.00           N  
ATOM   4634  CA  GLU A 311      83.369 -51.192  13.715  1.00  0.00           C  
ATOM   4635  C   GLU A 311      83.038 -52.248  12.672  1.00  0.00           C  
ATOM   4636  O   GLU A 311      83.405 -52.134  11.505  1.00  0.00           O  
ATOM   4637  CB  GLU A 311      84.601 -51.626  14.512  1.00  0.00           C  
ATOM   4638  CG  GLU A 311      85.230 -50.521  15.349  1.00  0.00           C  
ATOM   4639  CD  GLU A 311      86.388 -51.002  16.178  1.00  0.00           C  
ATOM   4640  OE1 GLU A 311      86.631 -52.185  16.195  1.00  0.00           O  
ATOM   4641  OE2 GLU A 311      87.031 -50.185  16.794  1.00  0.00           O  
ATOM   4642  H   GLU A 311      82.367 -51.193  15.555  1.00  0.00           H  
ATOM   4643  HA  GLU A 311      83.600 -50.269  13.181  1.00  0.00           H  
ATOM   4644 1HB  GLU A 311      84.332 -52.442  15.183  1.00  0.00           H  
ATOM   4645 2HB  GLU A 311      85.363 -52.002  13.828  1.00  0.00           H  
ATOM   4646 1HG  GLU A 311      85.577 -49.730  14.685  1.00  0.00           H  
ATOM   4647 2HG  GLU A 311      84.470 -50.099  16.005  1.00  0.00           H  
ATOM   4648  N   ALA A 312      82.370 -53.293  13.106  1.00  0.00           N  
ATOM   4649  CA  ALA A 312      81.927 -54.340  12.205  1.00  0.00           C  
ATOM   4650  C   ALA A 312      80.944 -53.831  11.162  1.00  0.00           C  
ATOM   4651  O   ALA A 312      80.992 -54.212   9.995  1.00  0.00           O  
ATOM   4652  CB  ALA A 312      81.304 -55.479  12.999  1.00  0.00           C  
ATOM   4653  H   ALA A 312      82.099 -53.353  14.045  1.00  0.00           H  
ATOM   4654  HA  ALA A 312      82.795 -54.722  11.666  1.00  0.00           H  
ATOM   4655 1HB  ALA A 312      80.986 -56.266  12.317  1.00  0.00           H  
ATOM   4656 2HB  ALA A 312      82.039 -55.878  13.699  1.00  0.00           H  
ATOM   4657 3HB  ALA A 312      80.443 -55.107  13.552  1.00  0.00           H  
ATOM   4658  N   ALA A 313      80.030 -52.992  11.596  1.00  0.00           N  
ATOM   4659  CA  ALA A 313      79.076 -52.373  10.695  1.00  0.00           C  
ATOM   4660  C   ALA A 313      79.748 -51.493   9.652  1.00  0.00           C  
ATOM   4661  O   ALA A 313      79.365 -51.475   8.485  1.00  0.00           O  
ATOM   4662  CB  ALA A 313      78.064 -51.562  11.489  1.00  0.00           C  
ATOM   4663  H   ALA A 313      80.019 -52.714  12.535  1.00  0.00           H  
ATOM   4664  HA  ALA A 313      78.556 -53.166  10.157  1.00  0.00           H  
ATOM   4665 1HB  ALA A 313      77.343 -51.111  10.807  1.00  0.00           H  
ATOM   4666 2HB  ALA A 313      77.542 -52.215  12.189  1.00  0.00           H  
ATOM   4667 3HB  ALA A 313      78.578 -50.778  12.042  1.00  0.00           H  
ATOM   4668  N   LEU A 314      80.734 -50.740  10.086  1.00  0.00           N  
ATOM   4669  CA  LEU A 314      81.508 -49.908   9.185  1.00  0.00           C  
ATOM   4670  C   LEU A 314      82.258 -50.722   8.142  1.00  0.00           C  
ATOM   4671  O   LEU A 314      82.343 -50.348   6.975  1.00  0.00           O  
ATOM   4672  CB  LEU A 314      82.505 -49.063   9.987  1.00  0.00           C  
ATOM   4673  CG  LEU A 314      81.892 -47.961  10.860  1.00  0.00           C  
ATOM   4674  CD1 LEU A 314      82.976 -47.336  11.728  1.00  0.00           C  
ATOM   4675  CD2 LEU A 314      81.234 -46.916   9.971  1.00  0.00           C  
ATOM   4676  H   LEU A 314      81.009 -50.776  11.025  1.00  0.00           H  
ATOM   4677  HA  LEU A 314      80.826 -49.244   8.655  1.00  0.00           H  
ATOM   4678 1HB  LEU A 314      83.075 -49.722  10.639  1.00  0.00           H  
ATOM   4679 2HB  LEU A 314      83.197 -48.588   9.292  1.00  0.00           H  
ATOM   4680  HG  LEU A 314      81.143 -48.396  11.523  1.00  0.00           H  
ATOM   4681 1HD1 LEU A 314      82.540 -46.554  12.348  1.00  0.00           H  
ATOM   4682 2HD1 LEU A 314      83.416 -48.102  12.367  1.00  0.00           H  
ATOM   4683 3HD1 LEU A 314      83.748 -46.906  11.091  1.00  0.00           H  
ATOM   4684 1HD2 LEU A 314      80.797 -46.132  10.592  1.00  0.00           H  
ATOM   4685 2HD2 LEU A 314      81.981 -46.479   9.309  1.00  0.00           H  
ATOM   4686 3HD2 LEU A 314      80.451 -47.386   9.375  1.00  0.00           H  
ATOM   4687  N   GLU A 315      82.830 -51.823   8.576  1.00  0.00           N  
ATOM   4688  CA  GLU A 315      83.514 -52.731   7.675  1.00  0.00           C  
ATOM   4689  C   GLU A 315      82.582 -53.328   6.632  1.00  0.00           C  
ATOM   4690  O   GLU A 315      82.936 -53.477   5.465  1.00  0.00           O  
ATOM   4691  CB  GLU A 315      84.179 -53.855   8.472  1.00  0.00           C  
ATOM   4692  CG  GLU A 315      84.984 -54.833   7.628  1.00  0.00           C  
ATOM   4693  CD  GLU A 315      85.683 -55.878   8.452  1.00  0.00           C  
ATOM   4694  OE1 GLU A 315      85.568 -55.837   9.653  1.00  0.00           O  
ATOM   4695  OE2 GLU A 315      86.334 -56.720   7.878  1.00  0.00           O  
ATOM   4696  H   GLU A 315      82.745 -52.089   9.515  1.00  0.00           H  
ATOM   4697  HA  GLU A 315      84.283 -52.173   7.141  1.00  0.00           H  
ATOM   4698 1HB  GLU A 315      84.850 -53.425   9.217  1.00  0.00           H  
ATOM   4699 2HB  GLU A 315      83.417 -54.423   9.006  1.00  0.00           H  
ATOM   4700 1HG  GLU A 315      84.313 -55.328   6.926  1.00  0.00           H  
ATOM   4701 2HG  GLU A 315      85.723 -54.277   7.052  1.00  0.00           H  
ATOM   4702  N   ALA A 316      81.398 -53.699   7.066  1.00  0.00           N  
ATOM   4703  CA  ALA A 316      80.386 -54.215   6.165  1.00  0.00           C  
ATOM   4704  C   ALA A 316      79.961 -53.195   5.122  1.00  0.00           C  
ATOM   4705  O   ALA A 316      79.753 -53.517   3.955  1.00  0.00           O  
ATOM   4706  CB  ALA A 316      79.177 -54.687   6.959  1.00  0.00           C  
ATOM   4707  H   ALA A 316      81.152 -53.570   8.005  1.00  0.00           H  
ATOM   4708  HA  ALA A 316      80.813 -55.062   5.627  1.00  0.00           H  
ATOM   4709 1HB  ALA A 316      78.427 -55.086   6.277  1.00  0.00           H  
ATOM   4710 2HB  ALA A 316      79.482 -55.465   7.659  1.00  0.00           H  
ATOM   4711 3HB  ALA A 316      78.756 -53.848   7.511  1.00  0.00           H  
ATOM   4712  N   GLN A 317      79.800 -51.964   5.556  1.00  0.00           N  
ATOM   4713  CA  GLN A 317      79.467 -50.877   4.655  1.00  0.00           C  
ATOM   4714  C   GLN A 317      80.546 -50.636   3.612  1.00  0.00           C  
ATOM   4715  O   GLN A 317      80.265 -50.375   2.445  1.00  0.00           O  
ATOM   4716  CB  GLN A 317      79.221 -49.592   5.450  1.00  0.00           C  
ATOM   4717  CG  GLN A 317      77.977 -49.626   6.320  1.00  0.00           C  
ATOM   4718  CD  GLN A 317      76.704 -49.751   5.504  1.00  0.00           C  
ATOM   4719  OE1 GLN A 317      76.661 -49.365   4.333  1.00  0.00           O  
ATOM   4720  NE2 GLN A 317      75.658 -50.291   6.119  1.00  0.00           N  
ATOM   4721  H   GLN A 317      79.970 -51.744   6.495  1.00  0.00           H  
ATOM   4722  HA  GLN A 317      78.555 -51.138   4.119  1.00  0.00           H  
ATOM   4723 1HB  GLN A 317      80.078 -49.394   6.096  1.00  0.00           H  
ATOM   4724 2HB  GLN A 317      79.129 -48.751   4.763  1.00  0.00           H  
ATOM   4725 1HG  GLN A 317      78.038 -50.484   6.991  1.00  0.00           H  
ATOM   4726 2HG  GLN A 317      77.924 -48.703   6.898  1.00  0.00           H  
ATOM   4727 1HE2 GLN A 317      74.791 -50.398   5.632  1.00  0.00           H  
ATOM   4728 2HE2 GLN A 317      75.737 -50.590   7.071  1.00  0.00           H  
ATOM   4729  N   LEU A 318      81.786 -50.691   4.046  1.00  0.00           N  
ATOM   4730  CA  LEU A 318      82.914 -50.552   3.145  1.00  0.00           C  
ATOM   4731  C   LEU A 318      82.965 -51.657   2.102  1.00  0.00           C  
ATOM   4732  O   LEU A 318      83.271 -51.425   0.935  1.00  0.00           O  
ATOM   4733  CB  LEU A 318      84.222 -50.545   3.947  1.00  0.00           C  
ATOM   4734  CG  LEU A 318      85.506 -50.380   3.125  1.00  0.00           C  
ATOM   4735  CD1 LEU A 318      85.463 -49.056   2.375  1.00  0.00           C  
ATOM   4736  CD2 LEU A 318      86.713 -50.445   4.049  1.00  0.00           C  
ATOM   4737  H   LEU A 318      81.974 -50.896   4.985  1.00  0.00           H  
ATOM   4738  HA  LEU A 318      82.819 -49.604   2.615  1.00  0.00           H  
ATOM   4739 1HB  LEU A 318      84.182 -49.729   4.668  1.00  0.00           H  
ATOM   4740 2HB  LEU A 318      84.298 -51.484   4.496  1.00  0.00           H  
ATOM   4741  HG  LEU A 318      85.570 -51.180   2.387  1.00  0.00           H  
ATOM   4742 1HD1 LEU A 318      86.375 -48.939   1.790  1.00  0.00           H  
ATOM   4743 2HD1 LEU A 318      84.601 -49.044   1.707  1.00  0.00           H  
ATOM   4744 3HD1 LEU A 318      85.381 -48.237   3.087  1.00  0.00           H  
ATOM   4745 1HD2 LEU A 318      87.626 -50.329   3.465  1.00  0.00           H  
ATOM   4746 2HD2 LEU A 318      86.650 -49.646   4.787  1.00  0.00           H  
ATOM   4747 3HD2 LEU A 318      86.728 -51.409   4.559  1.00  0.00           H  
ATOM   4748  N   GLU A 319      82.695 -52.868   2.536  1.00  0.00           N  
ATOM   4749  CA  GLU A 319      82.636 -54.003   1.635  1.00  0.00           C  
ATOM   4750  C   GLU A 319      81.539 -53.861   0.592  1.00  0.00           C  
ATOM   4751  O   GLU A 319      81.714 -54.203  -0.575  1.00  0.00           O  
ATOM   4752  CB  GLU A 319      82.424 -55.292   2.432  1.00  0.00           C  
ATOM   4753  CG  GLU A 319      82.390 -56.557   1.586  1.00  0.00           C  
ATOM   4754  CD  GLU A 319      83.707 -56.851   0.921  1.00  0.00           C  
ATOM   4755  OE1 GLU A 319      84.707 -56.351   1.379  1.00  0.00           O  
ATOM   4756  OE2 GLU A 319      83.714 -57.575  -0.046  1.00  0.00           O  
ATOM   4757  H   GLU A 319      82.460 -53.017   3.475  1.00  0.00           H  
ATOM   4758  HA  GLU A 319      83.588 -54.075   1.107  1.00  0.00           H  
ATOM   4759 1HB  GLU A 319      83.222 -55.401   3.166  1.00  0.00           H  
ATOM   4760 2HB  GLU A 319      81.483 -55.231   2.979  1.00  0.00           H  
ATOM   4761 1HG  GLU A 319      82.121 -57.399   2.221  1.00  0.00           H  
ATOM   4762 2HG  GLU A 319      81.620 -56.450   0.823  1.00  0.00           H  
ATOM   4763  N   LEU A 320      80.393 -53.385   1.026  1.00  0.00           N  
ATOM   4764  CA  LEU A 320      79.286 -53.130   0.125  1.00  0.00           C  
ATOM   4765  C   LEU A 320      79.651 -52.157  -0.985  1.00  0.00           C  
ATOM   4766  O   LEU A 320      79.361 -52.399  -2.156  1.00  0.00           O  
ATOM   4767  CB  LEU A 320      78.091 -52.580   0.914  1.00  0.00           C  
ATOM   4768  CG  LEU A 320      77.390 -53.580   1.843  1.00  0.00           C  
ATOM   4769  CD1 LEU A 320      76.366 -52.846   2.698  1.00  0.00           C  
ATOM   4770  CD2 LEU A 320      76.729 -54.668   1.011  1.00  0.00           C  
ATOM   4771  H   LEU A 320      80.287 -53.128   1.965  1.00  0.00           H  
ATOM   4772  HA  LEU A 320      78.998 -54.070  -0.344  1.00  0.00           H  
ATOM   4773 1HB  LEU A 320      78.432 -51.745   1.524  1.00  0.00           H  
ATOM   4774 2HB  LEU A 320      77.350 -52.207   0.208  1.00  0.00           H  
ATOM   4775  HG  LEU A 320      78.123 -54.030   2.513  1.00  0.00           H  
ATOM   4776 1HD1 LEU A 320      75.867 -53.557   3.359  1.00  0.00           H  
ATOM   4777 2HD1 LEU A 320      76.869 -52.088   3.297  1.00  0.00           H  
ATOM   4778 3HD1 LEU A 320      75.627 -52.371   2.054  1.00  0.00           H  
ATOM   4779 1HD2 LEU A 320      76.232 -55.379   1.671  1.00  0.00           H  
ATOM   4780 2HD2 LEU A 320      75.995 -54.219   0.342  1.00  0.00           H  
ATOM   4781 3HD2 LEU A 320      77.486 -55.188   0.423  1.00  0.00           H  
ATOM   4782  N   THR A 321      80.291 -51.054  -0.611  1.00  0.00           N  
ATOM   4783  CA  THR A 321      80.699 -50.040  -1.577  1.00  0.00           C  
ATOM   4784  C   THR A 321      81.606 -50.632  -2.647  1.00  0.00           C  
ATOM   4785  O   THR A 321      81.414 -50.395  -3.839  1.00  0.00           O  
ATOM   4786  CB  THR A 321      81.415 -48.868  -0.882  1.00  0.00           C  
ATOM   4787  OG1 THR A 321      80.520 -48.240   0.046  1.00  0.00           O  
ATOM   4788  CG2 THR A 321      81.878 -47.843  -1.905  1.00  0.00           C  
ATOM   4789  H   THR A 321      80.501 -50.914   0.367  1.00  0.00           H  
ATOM   4790  HA  THR A 321      79.804 -49.642  -2.058  1.00  0.00           H  
ATOM   4791  HB  THR A 321      82.279 -49.243  -0.334  1.00  0.00           H  
ATOM   4792  HG1 THR A 321      80.488 -48.756   0.856  1.00  0.00           H  
ATOM   4793 1HG2 THR A 321      82.383 -47.022  -1.396  1.00  0.00           H  
ATOM   4794 2HG2 THR A 321      82.568 -48.314  -2.606  1.00  0.00           H  
ATOM   4795 3HG2 THR A 321      81.018 -47.458  -2.449  1.00  0.00           H  
ATOM   4796  N   ARG A 322      82.586 -51.426  -2.204  1.00  0.00           N  
ATOM   4797  CA  ARG A 322      83.560 -52.055  -3.095  1.00  0.00           C  
ATOM   4798  C   ARG A 322      82.932 -53.081  -4.038  1.00  0.00           C  
ATOM   4799  O   ARG A 322      83.202 -53.076  -5.239  1.00  0.00           O  
ATOM   4800  CB  ARG A 322      84.649 -52.737  -2.280  1.00  0.00           C  
ATOM   4801  CG  ARG A 322      85.596 -51.791  -1.559  1.00  0.00           C  
ATOM   4802  CD  ARG A 322      86.592 -52.529  -0.740  1.00  0.00           C  
ATOM   4803  NE  ARG A 322      87.499 -51.629  -0.048  1.00  0.00           N  
ATOM   4804  CZ  ARG A 322      88.413 -52.015   0.864  1.00  0.00           C  
ATOM   4805  NH1 ARG A 322      88.528 -53.285   1.182  1.00  0.00           N  
ATOM   4806  NH2 ARG A 322      89.194 -51.117   1.438  1.00  0.00           N  
ATOM   4807  H   ARG A 322      82.667 -51.587  -1.210  1.00  0.00           H  
ATOM   4808  HA  ARG A 322      84.018 -51.279  -3.711  1.00  0.00           H  
ATOM   4809 1HB  ARG A 322      84.192 -53.382  -1.530  1.00  0.00           H  
ATOM   4810 2HB  ARG A 322      85.250 -53.370  -2.934  1.00  0.00           H  
ATOM   4811 1HG  ARG A 322      86.134 -51.187  -2.290  1.00  0.00           H  
ATOM   4812 2HG  ARG A 322      85.025 -51.139  -0.898  1.00  0.00           H  
ATOM   4813 1HD  ARG A 322      86.075 -53.132   0.006  1.00  0.00           H  
ATOM   4814 2HD  ARG A 322      87.182 -53.180  -1.385  1.00  0.00           H  
ATOM   4815  HE  ARG A 322      87.441 -50.643  -0.267  1.00  0.00           H  
ATOM   4816 1HH1 ARG A 322      87.931 -53.972   0.743  1.00  0.00           H  
ATOM   4817 2HH1 ARG A 322      89.212 -53.575   1.866  1.00  0.00           H  
ATOM   4818 1HH2 ARG A 322      89.106 -50.140   1.193  1.00  0.00           H  
ATOM   4819 2HH2 ARG A 322      89.878 -51.406   2.121  1.00  0.00           H  
ATOM   4820  N   ARG A 323      82.082 -53.945  -3.493  1.00  0.00           N  
ATOM   4821  CA  ARG A 323      81.370 -54.936  -4.296  1.00  0.00           C  
ATOM   4822  C   ARG A 323      80.371 -54.253  -5.226  1.00  0.00           C  
ATOM   4823  O   ARG A 323      79.988 -54.803  -6.259  1.00  0.00           O  
ATOM   4824  CB  ARG A 323      80.640 -55.930  -3.405  1.00  0.00           C  
ATOM   4825  CG  ARG A 323      79.849 -56.994  -4.148  1.00  0.00           C  
ATOM   4826  CD  ARG A 323      80.737 -57.898  -4.923  1.00  0.00           C  
ATOM   4827  NE  ARG A 323      79.981 -58.890  -5.671  1.00  0.00           N  
ATOM   4828  CZ  ARG A 323      79.417 -58.674  -6.875  1.00  0.00           C  
ATOM   4829  NH1 ARG A 323      79.531 -57.498  -7.453  1.00  0.00           N  
ATOM   4830  NH2 ARG A 323      78.749 -59.644  -7.475  1.00  0.00           N  
ATOM   4831  H   ARG A 323      81.910 -53.907  -2.501  1.00  0.00           H  
ATOM   4832  HA  ARG A 323      82.098 -55.484  -4.895  1.00  0.00           H  
ATOM   4833 1HB  ARG A 323      81.358 -56.440  -2.764  1.00  0.00           H  
ATOM   4834 2HB  ARG A 323      79.946 -55.394  -2.756  1.00  0.00           H  
ATOM   4835 1HG  ARG A 323      79.287 -57.595  -3.433  1.00  0.00           H  
ATOM   4836 2HG  ARG A 323      79.157 -56.515  -4.842  1.00  0.00           H  
ATOM   4837 1HD  ARG A 323      81.324 -57.312  -5.629  1.00  0.00           H  
ATOM   4838 2HD  ARG A 323      81.406 -58.421  -4.241  1.00  0.00           H  
ATOM   4839  HE  ARG A 323      79.872 -59.806  -5.258  1.00  0.00           H  
ATOM   4840 1HH1 ARG A 323      80.043 -56.757  -6.994  1.00  0.00           H  
ATOM   4841 2HH1 ARG A 323      79.109 -57.336  -8.355  1.00  0.00           H  
ATOM   4842 1HH2 ARG A 323      78.661 -60.547  -7.031  1.00  0.00           H  
ATOM   4843 2HH2 ARG A 323      78.326 -59.482  -8.377  1.00  0.00           H  
ATOM   4844  N   GLY A 324      79.937 -53.058  -4.835  1.00  0.00           N  
ATOM   4845  CA  GLY A 324      78.944 -52.313  -5.587  1.00  0.00           C  
ATOM   4846  C   GLY A 324      77.568 -52.958  -5.485  1.00  0.00           C  
ATOM   4847  O   GLY A 324      76.899 -53.183  -6.495  1.00  0.00           O  
ATOM   4848  H   GLY A 324      80.301 -52.661  -3.980  1.00  0.00           H  
ATOM   4849 1HA  GLY A 324      78.896 -51.290  -5.213  1.00  0.00           H  
ATOM   4850 2HA  GLY A 324      79.245 -52.260  -6.633  1.00  0.00           H  
ATOM   4851  N   ALA A 325      77.147 -53.227  -4.258  1.00  0.00           N  
ATOM   4852  CA  ALA A 325      75.824 -53.767  -3.986  1.00  0.00           C  
ATOM   4853  C   ALA A 325      74.743 -52.711  -4.164  1.00  0.00           C  
ATOM   4854  O   ALA A 325      74.979 -51.525  -3.926  1.00  0.00           O  
ATOM   4855  CB  ALA A 325      75.769 -54.345  -2.580  1.00  0.00           C  
ATOM   4856  H   ALA A 325      77.774 -53.048  -3.486  1.00  0.00           H  
ATOM   4857  HA  ALA A 325      75.631 -54.580  -4.686  1.00  0.00           H  
ATOM   4858 1HB  ALA A 325      74.775 -54.749  -2.390  1.00  0.00           H  
ATOM   4859 2HB  ALA A 325      76.509 -55.141  -2.485  1.00  0.00           H  
ATOM   4860 3HB  ALA A 325      75.987 -53.561  -1.856  1.00  0.00           H  
ATOM   4861  N   PRO A 326      73.561 -53.138  -4.608  1.00  0.00           N  
ATOM   4862  CA  PRO A 326      72.467 -52.213  -4.876  1.00  0.00           C  
ATOM   4863  C   PRO A 326      72.063 -51.454  -3.622  1.00  0.00           C  
ATOM   4864  O   PRO A 326      72.230 -51.943  -2.508  1.00  0.00           O  
ATOM   4865  CB  PRO A 326      71.346 -53.137  -5.361  1.00  0.00           C  
ATOM   4866  CG  PRO A 326      72.060 -54.345  -5.864  1.00  0.00           C  
ATOM   4867  CD  PRO A 326      73.239 -54.495  -4.941  1.00  0.00           C  
ATOM   4868  HA  PRO A 326      72.797 -51.496  -5.627  1.00  0.00           H  
ATOM   4869 1HB  PRO A 326      70.659 -53.363  -4.532  1.00  0.00           H  
ATOM   4870 2HB  PRO A 326      70.755 -52.635  -6.141  1.00  0.00           H  
ATOM   4871 1HG  PRO A 326      71.391 -55.218  -5.842  1.00  0.00           H  
ATOM   4872 2HG  PRO A 326      72.359 -54.200  -6.913  1.00  0.00           H  
ATOM   4873 1HD  PRO A 326      72.942 -55.079  -4.058  1.00  0.00           H  
ATOM   4874 2HD  PRO A 326      74.064 -54.990  -5.475  1.00  0.00           H  
ATOM   4875  N   PRO A 327      71.580 -50.231  -3.809  1.00  0.00           N  
ATOM   4876  CA  PRO A 327      71.302 -49.343  -2.691  1.00  0.00           C  
ATOM   4877  C   PRO A 327      70.445 -50.023  -1.634  1.00  0.00           C  
ATOM   4878  O   PRO A 327      70.586 -49.750  -0.441  1.00  0.00           O  
ATOM   4879  CB  PRO A 327      70.558 -48.180  -3.356  1.00  0.00           C  
ATOM   4880  CG  PRO A 327      71.102 -48.143  -4.743  1.00  0.00           C  
ATOM   4881  CD  PRO A 327      71.262 -49.592  -5.121  1.00  0.00           C  
ATOM   4882  HA  PRO A 327      72.249 -49.054  -2.234  1.00  0.00           H  
ATOM   4883 1HB  PRO A 327      69.473 -48.363  -3.328  1.00  0.00           H  
ATOM   4884 2HB  PRO A 327      70.741 -47.248  -2.801  1.00  0.00           H  
ATOM   4885 1HG  PRO A 327      70.409 -47.607  -5.409  1.00  0.00           H  
ATOM   4886 2HG  PRO A 327      72.054 -47.593  -4.763  1.00  0.00           H  
ATOM   4887 1HD  PRO A 327      70.318 -49.970  -5.538  1.00  0.00           H  
ATOM   4888 2HD  PRO A 327      72.078 -49.693  -5.853  1.00  0.00           H  
ATOM   4889  N   GLU A 328      69.545 -50.902  -2.074  1.00  0.00           N  
ATOM   4890  CA  GLU A 328      68.656 -51.579  -1.138  1.00  0.00           C  
ATOM   4891  C   GLU A 328      69.445 -52.363  -0.097  1.00  0.00           C  
ATOM   4892  O   GLU A 328      69.165 -52.280   1.099  1.00  0.00           O  
ATOM   4893  CB  GLU A 328      67.707 -52.517  -1.887  1.00  0.00           C  
ATOM   4894  CG  GLU A 328      66.694 -51.809  -2.774  1.00  0.00           C  
ATOM   4895  CD  GLU A 328      67.264 -51.400  -4.104  1.00  0.00           C  
ATOM   4896  OE1 GLU A 328      68.416 -51.669  -4.342  1.00  0.00           O  
ATOM   4897  OE2 GLU A 328      66.545 -50.820  -4.883  1.00  0.00           O  
ATOM   4898  H   GLU A 328      69.463 -51.099  -3.061  1.00  0.00           H  
ATOM   4899  HA  GLU A 328      68.055 -50.825  -0.627  1.00  0.00           H  
ATOM   4900 1HB  GLU A 328      68.287 -53.194  -2.516  1.00  0.00           H  
ATOM   4901 2HB  GLU A 328      67.157 -53.126  -1.170  1.00  0.00           H  
ATOM   4902 1HG  GLU A 328      65.847 -52.475  -2.944  1.00  0.00           H  
ATOM   4903 2HG  GLU A 328      66.326 -50.925  -2.255  1.00  0.00           H  
ATOM   4904  N   ALA A 329      70.431 -53.124  -0.559  1.00  0.00           N  
ATOM   4905  CA  ALA A 329      71.260 -53.920   0.327  1.00  0.00           C  
ATOM   4906  C   ALA A 329      71.955 -53.077   1.383  1.00  0.00           C  
ATOM   4907  O   ALA A 329      71.984 -53.422   2.563  1.00  0.00           O  
ATOM   4908  CB  ALA A 329      72.289 -54.697  -0.482  1.00  0.00           C  
ATOM   4909  H   ALA A 329      70.610 -53.148  -1.553  1.00  0.00           H  
ATOM   4910  HA  ALA A 329      70.615 -54.625   0.853  1.00  0.00           H  
ATOM   4911 1HB  ALA A 329      72.898 -55.301   0.189  1.00  0.00           H  
ATOM   4912 2HB  ALA A 329      71.777 -55.348  -1.192  1.00  0.00           H  
ATOM   4913 3HB  ALA A 329      72.926 -54.001  -1.024  1.00  0.00           H  
ATOM   4914  N   ARG A 330      72.547 -51.987   0.950  1.00  0.00           N  
ATOM   4915  CA  ARG A 330      73.249 -51.092   1.851  1.00  0.00           C  
ATOM   4916  C   ARG A 330      72.329 -50.479   2.893  1.00  0.00           C  
ATOM   4917  O   ARG A 330      72.685 -50.337   4.061  1.00  0.00           O  
ATOM   4918  CB  ARG A 330      73.924 -49.978   1.065  1.00  0.00           C  
ATOM   4919  CG  ARG A 330      75.109 -50.418   0.220  1.00  0.00           C  
ATOM   4920  CD  ARG A 330      75.674 -49.289  -0.563  1.00  0.00           C  
ATOM   4921  NE  ARG A 330      76.267 -48.277   0.296  1.00  0.00           N  
ATOM   4922  CZ  ARG A 330      76.609 -47.037  -0.106  1.00  0.00           C  
ATOM   4923  NH1 ARG A 330      76.411 -46.673  -1.353  1.00  0.00           N  
ATOM   4924  NH2 ARG A 330      77.144 -46.187   0.754  1.00  0.00           N  
ATOM   4925  H   ARG A 330      72.469 -51.721   0.010  1.00  0.00           H  
ATOM   4926  HA  ARG A 330      74.014 -51.663   2.378  1.00  0.00           H  
ATOM   4927 1HB  ARG A 330      73.199 -49.513   0.398  1.00  0.00           H  
ATOM   4928 2HB  ARG A 330      74.276 -49.209   1.753  1.00  0.00           H  
ATOM   4929 1HG  ARG A 330      75.892 -50.811   0.869  1.00  0.00           H
[truncated: 3,802,707 more chars]
