# Supplementary material for: Blueprinting extendable nanomaterials with standardized protein blocks
Source: Nature. 2024 Mar 13;627(8005):898–904. doi: 10.1038/s41586-024-07188-4 (PMC10972742; doi:10.1038/s41586-024-07188-4)
Supplement: Supplementary file 4 — Design models with ideal backbones as well as experimentally determined structures for comparison. For reference to design names, see Supplementary Fig. 1. [file 41586_2024_7188_MOESM4_ESM.zip › sC4_+2_design.pdb]

HEADER                                            20-JAN-21   XXXX              
EXPDTA    THEORETICAL MODEL                                                     
REMARK 220                                                                      
REMARK 220 EXPERIMENTAL DETAILS                                                 
REMARK 220  EXPERIMENT TYPE                : THEORETICAL MODELLING              
REMARK 220  DATE OF DATA COLLECTION        : 20-JAN-21                          
REMARK 220                                                                      
REMARK 220 REMARK: MODEL GENERATED BY ROSETTA                                   
REMARK 220  VERSION 2020.50+HEAD.1295438cd4b                                    
ATOM      1  N   SER A   1       6.320 -64.970 -32.565  1.00  0.00           N  
ATOM      2  CA  SER A   1       5.637 -64.300 -31.465  1.00  0.00           C  
ATOM      3  C   SER A   1       5.366 -65.265 -30.317  1.00  0.00           C  
ATOM      4  O   SER A   1       5.330 -64.866 -29.152  1.00  0.00           O  
ATOM      5  CB  SER A   1       4.334 -63.696 -31.948  1.00  0.00           C  
ATOM      6  OG  SER A   1       4.565 -62.710 -32.916  1.00  0.00           O  
ATOM      7 1H   SER A   1       6.484 -64.317 -33.304  1.00  0.00           H  
ATOM      8 2H   SER A   1       7.192 -65.338 -32.244  1.00  0.00           H  
ATOM      9 3H   SER A   1       5.748 -65.718 -32.905  1.00  0.00           H  
ATOM     10  HA  SER A   1       6.292 -63.513 -31.090  1.00  0.00           H  
ATOM     11 1HB  SER A   1       3.703 -64.480 -32.367  1.00  0.00           H  
ATOM     12 2HB  SER A   1       3.799 -63.263 -31.104  1.00  0.00           H  
ATOM     13  HG  SER A   1       4.855 -63.176 -33.704  1.00  0.00           H  
ATOM     14  N   GLU A   2       5.177 -66.541 -30.712  1.00  0.00           N  
ATOM     15  CA  GLU A   2       4.817 -67.549 -29.721  1.00  0.00           C  
ATOM     16  C   GLU A   2       5.945 -67.765 -28.721  1.00  0.00           C  
ATOM     17  O   GLU A   2       5.701 -67.976 -27.533  1.00  0.00           O  
ATOM     18  CB  GLU A   2       4.473 -68.873 -30.409  1.00  0.00           C  
ATOM     19  CG  GLU A   2       3.256 -68.810 -31.322  1.00  0.00           C  
ATOM     20  CD  GLU A   2       3.538 -68.110 -32.623  1.00  0.00           C  
ATOM     21  OE1 GLU A   2       4.662 -67.727 -32.838  1.00  0.00           O  
ATOM     22  OE2 GLU A   2       2.627 -67.960 -33.401  1.00  0.00           O  
ATOM     23  H   GLU A   2       5.288 -66.775 -31.689  1.00  0.00           H  
ATOM     24  HA  GLU A   2       3.947 -67.190 -29.173  1.00  0.00           H  
ATOM     25 1HB  GLU A   2       5.322 -69.205 -31.005  1.00  0.00           H  
ATOM     26 2HB  GLU A   2       4.284 -69.636 -29.653  1.00  0.00           H  
ATOM     27 1HG  GLU A   2       2.920 -69.824 -31.532  1.00  0.00           H  
ATOM     28 2HG  GLU A   2       2.451 -68.289 -30.802  1.00  0.00           H  
ATOM     29  N   LYS A   3       7.177 -67.698 -29.266  1.00  0.00           N  
ATOM     30  CA  LYS A   3       8.344 -67.912 -28.419  1.00  0.00           C  
ATOM     31  C   LYS A   3       8.418 -66.871 -27.308  1.00  0.00           C  
ATOM     32  O   LYS A   3       8.721 -67.194 -26.160  1.00  0.00           O  
ATOM     33  CB  LYS A   3       9.625 -67.880 -29.254  1.00  0.00           C  
ATOM     34  CG  LYS A   3      10.892 -68.213 -28.479  1.00  0.00           C  
ATOM     35  CD  LYS A   3      12.087 -68.359 -29.406  1.00  0.00           C  
ATOM     36  CE  LYS A   3      13.333 -68.787 -28.644  1.00  0.00           C  
ATOM     37  NZ  LYS A   3      14.476 -69.065 -29.555  1.00  0.00           N  
ATOM     38  H   LYS A   3       7.268 -67.501 -30.253  1.00  0.00           H  
ATOM     39  HA  LYS A   3       8.248 -68.891 -27.952  1.00  0.00           H  
ATOM     40 1HB  LYS A   3       9.541 -68.592 -30.078  1.00  0.00           H  
ATOM     41 2HB  LYS A   3       9.751 -66.890 -29.692  1.00  0.00           H  
ATOM     42 1HG  LYS A   3      11.097 -67.421 -27.759  1.00  0.00           H  
ATOM     43 2HG  LYS A   3      10.750 -69.145 -27.932  1.00  0.00           H  
ATOM     44 1HD  LYS A   3      11.866 -69.107 -30.171  1.00  0.00           H  
ATOM     45 2HD  LYS A   3      12.285 -67.407 -29.899  1.00  0.00           H  
ATOM     46 1HE  LYS A   3      13.620 -68.000 -27.948  1.00  0.00           H  
ATOM     47 2HE  LYS A   3      13.116 -69.687 -28.070  1.00  0.00           H  
ATOM     48 1HZ  LYS A   3      15.280 -69.344 -29.012  1.00  0.00           H  
ATOM     49 2HZ  LYS A   3      14.226 -69.807 -30.194  1.00  0.00           H  
ATOM     50 3HZ  LYS A   3      14.698 -68.230 -30.081  1.00  0.00           H  
ATOM     51  N   ALA A   4       8.126 -65.618 -27.719  1.00  0.00           N  
ATOM     52  CA  ALA A   4       8.186 -64.521 -26.760  1.00  0.00           C  
ATOM     53  C   ALA A   4       7.153 -64.702 -25.654  1.00  0.00           C  
ATOM     54  O   ALA A   4       7.397 -64.348 -24.499  1.00  0.00           O  
ATOM     55  CB  ALA A   4       7.981 -63.188 -27.462  1.00  0.00           C  
ATOM     56  H   ALA A   4       7.873 -65.461 -28.683  1.00  0.00           H  
ATOM     57  HA  ALA A   4       9.173 -64.529 -26.297  1.00  0.00           H  
ATOM     58 1HB  ALA A   4       8.028 -62.380 -26.732  1.00  0.00           H  
ATOM     59 2HB  ALA A   4       8.762 -63.049 -28.209  1.00  0.00           H  
ATOM     60 3HB  ALA A   4       7.007 -63.181 -27.950  1.00  0.00           H  
ATOM     61  N   LEU A   5       6.000 -65.264 -26.072  1.00  0.00           N  
ATOM     62  CA  LEU A   5       4.924 -65.483 -25.114  1.00  0.00           C  
ATOM     63  C   LEU A   5       5.323 -66.513 -24.063  1.00  0.00           C  
ATOM     64  O   LEU A   5       5.053 -66.338 -22.875  1.00  0.00           O  
ATOM     65  CB  LEU A   5       3.654 -65.948 -25.838  1.00  0.00           C  
ATOM     66  CG  LEU A   5       2.421 -66.158 -24.951  1.00  0.00           C  
ATOM     67  CD1 LEU A   5       2.022 -64.833 -24.315  1.00  0.00           C  
ATOM     68  CD2 LEU A   5       1.284 -66.726 -25.788  1.00  0.00           C  
ATOM     69  H   LEU A   5       5.905 -65.524 -27.044  1.00  0.00           H  
ATOM     70  HA  LEU A   5       4.731 -64.540 -24.601  1.00  0.00           H  
ATOM     71 1HB  LEU A   5       3.396 -65.209 -26.596  1.00  0.00           H  
ATOM     72 2HB  LEU A   5       3.867 -66.892 -26.338  1.00  0.00           H  
ATOM     73  HG  LEU A   5       2.664 -66.853 -24.147  1.00  0.00           H  
ATOM     74 1HD1 LEU A   5       1.146 -64.981 -23.684  1.00  0.00           H  
ATOM     75 2HD1 LEU A   5       2.846 -64.458 -23.706  1.00  0.00           H  
ATOM     76 3HD1 LEU A   5       1.788 -64.110 -25.095  1.00  0.00           H  
ATOM     77 1HD2 LEU A   5       0.408 -66.876 -25.156  1.00  0.00           H  
ATOM     78 2HD2 LEU A   5       1.040 -66.029 -26.589  1.00  0.00           H  
ATOM     79 3HD2 LEU A   5       1.591 -67.680 -26.216  1.00  0.00           H  
ATOM     80  N   GLU A   6       5.972 -67.581 -24.568  1.00  0.00           N  
ATOM     81  CA  GLU A   6       6.424 -68.634 -23.665  1.00  0.00           C  
ATOM     82  C   GLU A   6       7.451 -68.105 -22.672  1.00  0.00           C  
ATOM     83  O   GLU A   6       7.445 -68.480 -21.501  1.00  0.00           O  
ATOM     84  CB  GLU A   6       7.018 -69.800 -24.459  1.00  0.00           C  
ATOM     85  CG  GLU A   6       7.549 -70.938 -23.601  1.00  0.00           C  
ATOM     86  CD  GLU A   6       6.477 -71.604 -22.784  1.00  0.00           C  
ATOM     87  OE1 GLU A   6       5.327 -71.294 -22.981  1.00  0.00           O  
ATOM     88  OE2 GLU A   6       6.809 -72.424 -21.959  1.00  0.00           O  
ATOM     89  H   GLU A   6       6.133 -67.634 -25.564  1.00  0.00           H  
ATOM     90  HA  GLU A   6       5.560 -68.985 -23.098  1.00  0.00           H  
ATOM     91 1HB  GLU A   6       6.260 -70.209 -25.127  1.00  0.00           H  
ATOM     92 2HB  GLU A   6       7.838 -69.436 -25.077  1.00  0.00           H  
ATOM     93 1HG  GLU A   6       8.011 -71.682 -24.249  1.00  0.00           H  
ATOM     94 2HG  GLU A   6       8.318 -70.549 -22.934  1.00  0.00           H  
ATOM     95  N   ILE A   7       8.320 -67.223 -23.208  1.00  0.00           N  
ATOM     96  CA  ILE A   7       9.325 -66.604 -22.353  1.00  0.00           C  
ATOM     97  C   ILE A   7       8.677 -65.759 -21.262  1.00  0.00           C  
ATOM     98  O   ILE A   7       9.098 -65.791 -20.106  1.00  0.00           O  
ATOM     99  CB  ILE A   7      10.285 -65.729 -23.178  1.00  0.00           C  
ATOM    100  CG1 ILE A   7      11.180 -66.603 -24.060  1.00  0.00           C  
ATOM    101  CG2 ILE A   7      11.128 -64.854 -22.262  1.00  0.00           C  
ATOM    102  CD1 ILE A   7      11.819 -65.857 -25.210  1.00  0.00           C  
ATOM    103  H   ILE A   7       8.259 -67.006 -24.192  1.00  0.00           H  
ATOM    104  HA  ILE A   7       9.906 -67.393 -21.873  1.00  0.00           H  
ATOM    105  HB  ILE A   7       9.710 -65.089 -23.847  1.00  0.00           H  
ATOM    106 1HG1 ILE A   7      11.972 -67.041 -23.455  1.00  0.00           H  
ATOM    107 2HG1 ILE A   7      10.593 -67.424 -24.473  1.00  0.00           H  
ATOM    108 1HG2 ILE A   7      11.801 -64.242 -22.862  1.00  0.00           H  
ATOM    109 2HG2 ILE A   7      10.475 -64.207 -21.677  1.00  0.00           H  
ATOM    110 3HG2 ILE A   7      11.711 -65.485 -21.592  1.00  0.00           H  
ATOM    111 1HD1 ILE A   7      12.438 -66.543 -25.789  1.00  0.00           H  
ATOM    112 2HD1 ILE A   7      11.042 -65.439 -25.850  1.00  0.00           H  
ATOM    113 3HD1 ILE A   7      12.441 -65.052 -24.820  1.00  0.00           H  
ATOM    114  N   LEU A   8       7.641 -65.014 -21.697  1.00  0.00           N  
ATOM    115  CA  LEU A   8       6.889 -64.211 -20.739  1.00  0.00           C  
ATOM    116  C   LEU A   8       6.289 -65.082 -19.642  1.00  0.00           C  
ATOM    117  O   LEU A   8       6.408 -64.774 -18.457  1.00  0.00           O  
ATOM    118  CB  LEU A   8       5.773 -63.439 -21.454  1.00  0.00           C  
ATOM    119  CG  LEU A   8       4.772 -62.719 -20.543  1.00  0.00           C  
ATOM    120  CD1 LEU A   8       5.496 -61.658 -19.728  1.00  0.00           C  
ATOM    121  CD2 LEU A   8       3.668 -62.101 -21.389  1.00  0.00           C  
ATOM    122  H   LEU A   8       7.405 -65.021 -22.680  1.00  0.00           H  
ATOM    123  HA  LEU A   8       7.568 -63.492 -20.280  1.00  0.00           H  
ATOM    124 1HB  LEU A   8       6.230 -62.690 -22.101  1.00  0.00           H  
ATOM    125 2HB  LEU A   8       5.214 -64.134 -22.078  1.00  0.00           H  
ATOM    126  HG  LEU A   8       4.336 -63.435 -19.845  1.00  0.00           H  
ATOM    127 1HD1 LEU A   8       4.784 -61.147 -19.081  1.00  0.00           H  
ATOM    128 2HD1 LEU A   8       6.266 -62.128 -19.118  1.00  0.00           H  
ATOM    129 3HD1 LEU A   8       5.957 -60.935 -20.400  1.00  0.00           H  
ATOM    130 1HD2 LEU A   8       2.955 -61.592 -20.740  1.00  0.00           H  
ATOM    131 2HD2 LEU A   8       4.102 -61.384 -22.086  1.00  0.00           H  
ATOM    132 3HD2 LEU A   8       3.155 -62.885 -21.947  1.00  0.00           H  
ATOM    133  N   ARG A   9       5.646 -66.173 -20.106  1.00  0.00           N  
ATOM    134  CA  ARG A   9       4.990 -67.071 -19.160  1.00  0.00           C  
ATOM    135  C   ARG A   9       5.982 -67.613 -18.141  1.00  0.00           C  
ATOM    136  O   ARG A   9       5.685 -67.681 -16.947  1.00  0.00           O  
ATOM    137  CB  ARG A   9       4.333 -68.233 -19.892  1.00  0.00           C  
ATOM    138  CG  ARG A   9       3.437 -69.107 -19.029  1.00  0.00           C  
ATOM    139  CD  ARG A   9       2.887 -70.254 -19.795  1.00  0.00           C  
ATOM    140  NE  ARG A   9       3.914 -71.230 -20.122  1.00  0.00           N  
ATOM    141  CZ  ARG A   9       4.361 -72.182 -19.280  1.00  0.00           C  
ATOM    142  NH1 ARG A   9       3.865 -72.270 -18.065  1.00  0.00           N  
ATOM    143  NH2 ARG A   9       5.300 -73.024 -19.673  1.00  0.00           N  
ATOM    144  H   ARG A   9       5.629 -66.350 -21.100  1.00  0.00           H  
ATOM    145  HA  ARG A   9       4.233 -66.500 -18.622  1.00  0.00           H  
ATOM    146 1HB  ARG A   9       3.726 -67.848 -20.712  1.00  0.00           H  
ATOM    147 2HB  ARG A   9       5.101 -68.870 -20.325  1.00  0.00           H  
ATOM    148 1HG  ARG A   9       4.012 -69.499 -18.190  1.00  0.00           H  
ATOM    149 2HG  ARG A   9       2.603 -68.515 -18.652  1.00  0.00           H  
ATOM    150 1HD  ARG A   9       2.119 -70.751 -19.203  1.00  0.00           H  
ATOM    151 2HD  ARG A   9       2.451 -69.893 -20.726  1.00  0.00           H  
ATOM    152  HE  ARG A   9       4.321 -71.194 -21.048  1.00  0.00           H  
ATOM    153 1HH1 ARG A   9       3.148 -71.626 -17.765  1.00  0.00           H  
ATOM    154 2HH1 ARG A   9       4.200 -72.984 -17.434  1.00  0.00           H  
ATOM    155 1HH2 ARG A   9       5.683 -72.955 -20.606  1.00  0.00           H  
ATOM    156 2HH2 ARG A   9       5.635 -73.736 -19.041  1.00  0.00           H  
ATOM    157  N   GLU A  10       7.161 -67.993 -18.674  1.00  0.00           N  
ATOM    158  CA  GLU A  10       8.199 -68.531 -17.803  1.00  0.00           C  
ATOM    159  C   GLU A  10       8.605 -67.520 -16.739  1.00  0.00           C  
ATOM    160  O   GLU A  10       8.721 -67.856 -15.559  1.00  0.00           O  
ATOM    161  CB  GLU A  10       9.422 -68.944 -18.623  1.00  0.00           C  
ATOM    162  CG  GLU A  10      10.545 -69.569 -17.808  1.00  0.00           C  
ATOM    163  CD  GLU A  10      11.742 -69.934 -18.640  1.00  0.00           C  
ATOM    164  OE1 GLU A  10      11.703 -69.716 -19.828  1.00  0.00           O  
ATOM    165  OE2 GLU A  10      12.696 -70.431 -18.089  1.00  0.00           O  
ATOM    166  H   GLU A  10       7.305 -67.893 -19.670  1.00  0.00           H  
ATOM    167  HA  GLU A  10       7.793 -69.406 -17.295  1.00  0.00           H  
ATOM    168 1HB  GLU A  10       9.125 -69.664 -19.386  1.00  0.00           H  
ATOM    169 2HB  GLU A  10       9.827 -68.071 -19.136  1.00  0.00           H  
ATOM    170 1HG  GLU A  10      10.854 -68.864 -17.035  1.00  0.00           H  
ATOM    171 2HG  GLU A  10      10.167 -70.463 -17.313  1.00  0.00           H  
ATOM    172  N   ALA A  11       8.813 -66.276 -17.220  1.00  0.00           N  
ATOM    173  CA  ALA A  11       9.246 -65.223 -16.311  1.00  0.00           C  
ATOM    174  C   ALA A  11       8.227 -64.998 -15.202  1.00  0.00           C  
ATOM    175  O   ALA A  11       8.587 -64.831 -14.037  1.00  0.00           O  
ATOM    176  CB  ALA A  11       9.490 -63.930 -17.077  1.00  0.00           C  
ATOM    177  H   ALA A  11       8.663 -66.100 -18.204  1.00  0.00           H  
ATOM    178  HA  ALA A  11      10.180 -65.540 -15.847  1.00  0.00           H  
ATOM    179 1HB  ALA A  11       9.814 -63.152 -16.384  1.00  0.00           H  
ATOM    180 2HB  ALA A  11      10.263 -64.093 -17.827  1.00  0.00           H  
ATOM    181 3HB  ALA A  11       8.570 -63.620 -17.567  1.00  0.00           H  
ATOM    182  N   LEU A  12       6.948 -65.001 -15.630  1.00  0.00           N  
ATOM    183  CA  LEU A  12       5.874 -64.751 -14.677  1.00  0.00           C  
ATOM    184  C   LEU A  12       5.835 -65.825 -13.596  1.00  0.00           C  
ATOM    185  O   LEU A  12       5.629 -65.527 -12.419  1.00  0.00           O  
ATOM    186  CB  LEU A  12       4.522 -64.697 -15.402  1.00  0.00           C  
ATOM    187  CG  LEU A  12       4.306 -63.487 -16.318  1.00  0.00           C  
ATOM    188  CD1 LEU A  12       3.059 -63.704 -17.163  1.00  0.00           C  
ATOM    189  CD2 LEU A  12       4.181 -62.227 -15.473  1.00  0.00           C  
ATOM    190  H   LEU A  12       6.756 -65.179 -16.608  1.00  0.00           H  
ATOM    191  HA  LEU A  12       6.069 -63.796 -14.192  1.00  0.00           H  
ATOM    192 1HB  LEU A  12       4.418 -65.595 -16.008  1.00  0.00           H  
ATOM    193 2HB  LEU A  12       3.728 -64.693 -14.654  1.00  0.00           H  
ATOM    194  HG  LEU A  12       5.156 -63.386 -16.995  1.00  0.00           H  
ATOM    195 1HD1 LEU A  12       2.907 -62.844 -17.815  1.00  0.00           H  
ATOM    196 2HD1 LEU A  12       3.185 -64.601 -17.771  1.00  0.00           H  
ATOM    197 3HD1 LEU A  12       2.195 -63.825 -16.512  1.00  0.00           H  
ATOM    198 1HD2 LEU A  12       4.030 -61.365 -16.126  1.00  0.00           H  
ATOM    199 2HD2 LEU A  12       3.333 -62.325 -14.798  1.00  0.00           H  
ATOM    200 3HD2 LEU A  12       5.094 -62.086 -14.893  1.00  0.00           H  
ATOM    201  N   LYS A  13       6.044 -67.074 -14.063  1.00  0.00           N  
ATOM    202  CA  LYS A  13       6.026 -68.196 -13.131  1.00  0.00           C  
ATOM    203  C   LYS A  13       7.080 -68.024 -12.043  1.00  0.00           C  
ATOM    204  O   LYS A  13       6.823 -68.294 -10.870  1.00  0.00           O  
ATOM    205  CB  LYS A  13       6.248 -69.513 -13.875  1.00  0.00           C  
ATOM    206  CG  LYS A  13       5.988 -70.759 -13.039  1.00  0.00           C  
ATOM    207  CD  LYS A  13       7.275 -71.300 -12.437  1.00  0.00           C  
ATOM    208  CE  LYS A  13       7.038 -72.610 -11.700  1.00  0.00           C  
ATOM    209  NZ  LYS A  13       8.228 -73.031 -10.915  1.00  0.00           N  
ATOM    210  H   LYS A  13       6.211 -67.209 -15.050  1.00  0.00           H  
ATOM    211  HA  LYS A  13       5.049 -68.219 -12.650  1.00  0.00           H  
ATOM    212 1HB  LYS A  13       5.593 -69.553 -14.747  1.00  0.00           H  
ATOM    213 2HB  LYS A  13       7.276 -69.560 -14.234  1.00  0.00           H  
ATOM    214 1HG  LYS A  13       5.294 -70.518 -12.233  1.00  0.00           H  
ATOM    215 2HG  LYS A  13       5.537 -71.530 -13.663  1.00  0.00           H  
ATOM    216 1HD  LYS A  13       8.007 -71.467 -13.230  1.00  0.00           H  
ATOM    217 2HD  LYS A  13       7.685 -70.571 -11.737  1.00  0.00           H  
ATOM    218 1HE  LYS A  13       6.191 -72.497 -11.025  1.00  0.00           H  
ATOM    219 2HE  LYS A  13       6.797 -73.393 -12.420  1.00  0.00           H  
ATOM    220 1HZ  LYS A  13       8.030 -73.902 -10.443  1.00  0.00           H  
ATOM    221 2HZ  LYS A  13       9.015 -73.157 -11.536  1.00  0.00           H  
ATOM    222 3HZ  LYS A  13       8.448 -72.322 -10.231  1.00  0.00           H  
ATOM    223  N   GLU A  14       8.263 -67.566 -12.500  1.00  0.00           N  
ATOM    224  CA  GLU A  14       9.371 -67.401 -11.566  1.00  0.00           C  
ATOM    225  C   GLU A  14       9.074 -66.302 -10.551  1.00  0.00           C  
ATOM    226  O   GLU A  14       9.453 -66.404  -9.384  1.00  0.00           O  
ATOM    227  CB  GLU A  14      10.661 -67.077 -12.322  1.00  0.00           C  
ATOM    228  CG  GLU A  14      11.190 -68.217 -13.180  1.00  0.00           C  
ATOM    229  CD  GLU A  14      12.342 -67.807 -14.055  1.00  0.00           C  
ATOM    230  OE1 GLU A  14      12.608 -66.631 -14.139  1.00  0.00           O  
ATOM    231  OE2 GLU A  14      12.955 -68.668 -14.639  1.00  0.00           O  
ATOM    232  H   GLU A  14       8.361 -67.348 -13.481  1.00  0.00           H  
ATOM    233  HA  GLU A  14       9.496 -68.335 -11.020  1.00  0.00           H  
ATOM    234 1HB  GLU A  14      10.498 -66.218 -12.972  1.00  0.00           H  
ATOM    235 2HB  GLU A  14      11.441 -66.804 -11.610  1.00  0.00           H  
ATOM    236 1HG  GLU A  14      11.515 -69.029 -12.527  1.00  0.00           H  
ATOM    237 2HG  GLU A  14      10.380 -68.593 -13.804  1.00  0.00           H  
ATOM    238  N   LEU A  15       8.389 -65.260 -11.063  1.00  0.00           N  
ATOM    239  CA  LEU A  15       8.009 -64.158 -10.187  1.00  0.00           C  
ATOM    240  C   LEU A  15       7.037 -64.622  -9.109  1.00  0.00           C  
ATOM    241  O   LEU A  15       7.088 -64.152  -7.971  1.00  0.00           O  
ATOM    242  CB  LEU A  15       7.373 -63.027 -11.004  1.00  0.00           C  
ATOM    243  CG  LEU A  15       8.309 -62.305 -11.981  1.00  0.00           C  
ATOM    244  CD1 LEU A  15       7.495 -61.374 -12.872  1.00  0.00           C  
ATOM    245  CD2 LEU A  15       9.363 -61.533 -11.201  1.00  0.00           C  
ATOM    246  H   LEU A  15       8.148 -65.262 -12.044  1.00  0.00           H  
ATOM    247  HA  LEU A  15       8.906 -63.777  -9.701  1.00  0.00           H  
ATOM    248 1HB  LEU A  15       6.545 -63.437 -11.581  1.00  0.00           H  
ATOM    249 2HB  LEU A  15       6.976 -62.282 -10.317  1.00  0.00           H  
ATOM    250  HG  LEU A  15       8.797 -63.037 -12.626  1.00  0.00           H  
ATOM    251 1HD1 LEU A  15       8.162 -60.861 -13.566  1.00  0.00           H  
ATOM    252 2HD1 LEU A  15       6.763 -61.955 -13.433  1.00  0.00           H  
ATOM    253 3HD1 LEU A  15       6.982 -60.640 -12.253  1.00  0.00           H  
ATOM    254 1HD2 LEU A  15      10.028 -61.023 -11.896  1.00  0.00           H  
ATOM    255 2HD2 LEU A  15       8.875 -60.800 -10.559  1.00  0.00           H  
ATOM    256 3HD2 LEU A  15       9.940 -62.226 -10.589  1.00  0.00           H  
ATOM    257  N   GLU A  16       6.163 -65.559  -9.530  1.00  0.00           N  
ATOM    258  CA  GLU A  16       5.185 -66.096  -8.591  1.00  0.00           C  
ATOM    259  C   GLU A  16       5.868 -66.848  -7.456  1.00  0.00           C  
ATOM    260  O   GLU A  16       5.463 -66.744  -6.297  1.00  0.00           O  
ATOM    261  CB  GLU A  16       4.205 -67.023  -9.314  1.00  0.00           C  
ATOM    262  CG  GLU A  16       3.277 -66.316 -10.292  1.00  0.00           C  
ATOM    263  CD  GLU A  16       2.357 -67.263 -11.012  1.00  0.00           C  
ATOM    264  OE1 GLU A  16       2.332 -68.418 -10.663  1.00  0.00           O  
ATOM    265  OE2 GLU A  16       1.678 -66.829 -11.914  1.00  0.00           O  
ATOM    266  H   GLU A  16       6.201 -65.870 -10.489  1.00  0.00           H  
ATOM    267  HA  GLU A  16       4.637 -65.259  -8.155  1.00  0.00           H  
ATOM    268 1HB  GLU A  16       4.760 -67.780  -9.866  1.00  0.00           H  
ATOM    269 2HB  GLU A  16       3.586 -67.541  -8.580  1.00  0.00           H  
ATOM    270 1HG  GLU A  16       2.676 -65.589  -9.747  1.00  0.00           H  
ATOM    271 2HG  GLU A  16       3.879 -65.776 -11.021  1.00  0.00           H  
ATOM    272  N   ASP A  17       6.913 -67.602  -7.853  1.00  0.00           N  
ATOM    273  CA  ASP A  17       7.637 -68.395  -6.867  1.00  0.00           C  
ATOM    274  C   ASP A  17       8.241 -67.510  -5.785  1.00  0.00           C  
ATOM    275  O   ASP A  17       8.280 -67.886  -4.613  1.00  0.00           O  
ATOM    276  CB  ASP A  17       8.741 -69.212  -7.541  1.00  0.00           C  
ATOM    277  CG  ASP A  17       8.205 -70.417  -8.303  1.00  0.00           C  
ATOM    278  OD1 ASP A  17       7.072 -70.776  -8.087  1.00  0.00           O  
ATOM    279  OD2 ASP A  17       8.934 -70.968  -9.092  1.00  0.00           O  
ATOM    280  H   ASP A  17       7.175 -67.603  -8.829  1.00  0.00           H  
ATOM    281  HA  ASP A  17       6.928 -69.070  -6.389  1.00  0.00           H  
ATOM    282 1HB  ASP A  17       9.291 -68.577  -8.237  1.00  0.00           H  
ATOM    283 2HB  ASP A  17       9.447 -69.561  -6.789  1.00  0.00           H  
ATOM    284  N   ILE A  18       8.702 -66.327  -6.243  1.00  0.00           N  
ATOM    285  CA  ILE A  18       9.290 -65.378  -5.305  1.00  0.00           C  
ATOM    286  C   ILE A  18       8.255 -64.878  -4.306  1.00  0.00           C  
ATOM    287  O   ILE A  18       8.536 -64.756  -3.114  1.00  0.00           O  
ATOM    288  CB  ILE A  18       9.909 -64.181  -6.049  1.00  0.00           C  
ATOM    289  CG1 ILE A  18      11.098 -64.637  -6.897  1.00  0.00           C  
ATOM    290  CG2 ILE A  18      10.334 -63.105  -5.063  1.00  0.00           C  
ATOM    291  CD1 ILE A  18      11.547 -63.616  -7.918  1.00  0.00           C  
ATOM    292  H   ILE A  18       8.632 -66.121  -7.229  1.00  0.00           H  
ATOM    293  HA  ILE A  18      10.084 -65.885  -4.753  1.00  0.00           H  
ATOM    294  HB  ILE A  18       9.174 -63.762  -6.735  1.00  0.00           H  
ATOM    295 1HG1 ILE A  18      11.945 -64.863  -6.248  1.00  0.00           H  
ATOM    296 2HG1 ILE A  18      10.839 -65.554  -7.426  1.00  0.00           H  
ATOM    297 1HG2 ILE A  18      10.769 -62.266  -5.606  1.00  0.00           H  
ATOM    298 2HG2 ILE A  18       9.466 -62.763  -4.501  1.00  0.00           H  
ATOM    299 3HG2 ILE A  18      11.075 -63.514  -4.375  1.00  0.00           H  
ATOM    300 1HD1 ILE A  18      12.393 -64.010  -8.480  1.00  0.00           H  
ATOM    301 2HD1 ILE A  18      10.725 -63.400  -8.602  1.00  0.00           H  
ATOM    302 3HD1 ILE A  18      11.847 -62.699  -7.409  1.00  0.00           H  
ATOM    303  N   ALA A  19       7.056 -64.599  -4.859  1.00  0.00           N  
ATOM    304  CA  ALA A  19       5.970 -64.132  -4.008  1.00  0.00           C  
ATOM    305  C   ALA A  19       5.640 -65.151  -2.923  1.00  0.00           C  
ATOM    306  O   ALA A  19       5.411 -64.793  -1.769  1.00  0.00           O  
ATOM    307  CB  ALA A  19       4.735 -63.829  -4.842  1.00  0.00           C  
ATOM    308  H   ALA A  19       6.934 -64.720  -5.855  1.00  0.00           H  
ATOM    309  HA  ALA A  19       6.282 -63.206  -3.524  1.00  0.00           H  
ATOM    310 1HB  ALA A  19       3.932 -63.480  -4.193  1.00  0.00           H  
ATOM    311 2HB  ALA A  19       4.969 -63.056  -5.573  1.00  0.00           H  
ATOM    312 3HB  ALA A  19       4.416 -64.734  -5.360  1.00  0.00           H  
ATOM    313  N   LYS A  20       5.631 -66.427  -3.363  1.00  0.00           N  
ATOM    314  CA  LYS A  20       5.311 -67.499  -2.428  1.00  0.00           C  
ATOM    315  C   LYS A  20       6.412 -67.673  -1.392  1.00  0.00           C  
ATOM    316  O   LYS A  20       6.139 -67.926  -0.218  1.00  0.00           O  
ATOM    317  CB  LYS A  20       5.083 -68.812  -3.179  1.00  0.00           C  
ATOM    318  CG  LYS A  20       3.790 -68.861  -3.984  1.00  0.00           C  
ATOM    319  CD  LYS A  20       2.578 -68.989  -3.074  1.00  0.00           C  
ATOM    320  CE  LYS A  20       1.333 -69.368  -3.860  1.00  0.00           C  
ATOM    321  NZ  LYS A  20       0.811 -68.227  -4.662  1.00  0.00           N  
ATOM    322  H   LYS A  20       5.845 -66.616  -4.332  1.00  0.00           H  
ATOM    323  HA  LYS A  20       4.396 -67.228  -1.901  1.00  0.00           H  
ATOM    324 1HB  LYS A  20       5.911 -68.987  -3.866  1.00  0.00           H  
ATOM    325 2HB  LYS A  20       5.066 -69.640  -2.469  1.00  0.00           H  
ATOM    326 1HG  LYS A  20       3.696 -67.952  -4.576  1.00  0.00           H  
ATOM    327 2HG  LYS A  20       3.817 -69.715  -4.662  1.00  0.00           H  
ATOM    328 1HD  LYS A  20       2.767 -69.753  -2.318  1.00  0.00           H  
ATOM    329 2HD  LYS A  20       2.401 -68.039  -2.568  1.00  0.00           H  
ATOM    330 1HE  LYS A  20       1.564 -70.193  -4.533  1.00  0.00           H  
ATOM    331 2HE  LYS A  20       0.553 -69.697  -3.172  1.00  0.00           H  
ATOM    332 1HZ  LYS A  20      -0.014 -68.519  -5.167  1.00  0.00           H  
ATOM    333 2HZ  LYS A  20       0.576 -67.463  -4.047  1.00  0.00           H  
ATOM    334 3HZ  LYS A  20       1.518 -67.926  -5.317  1.00  0.00           H  
ATOM    335  N   GLU A  21       7.656 -67.526  -1.891  1.00  0.00           N  
ATOM    336  CA  GLU A  21       8.801 -67.608  -0.989  1.00  0.00           C  
ATOM    337  C   GLU A  21       8.755 -66.503   0.059  1.00  0.00           C  
ATOM    338  O   GLU A  21       9.046 -66.735   1.233  1.00  0.00           O  
ATOM    339  CB  GLU A  21      10.109 -67.523  -1.778  1.00  0.00           C  
ATOM    340  CG  GLU A  21      11.365 -67.662  -0.929  1.00  0.00           C  
ATOM    341  CD  GLU A  21      12.625 -67.692  -1.751  1.00  0.00           C  
ATOM    342  OE1 GLU A  21      12.536 -67.934  -2.930  1.00  0.00           O  
ATOM    343  OE2 GLU A  21      13.677 -67.475  -1.198  1.00  0.00           O  
ATOM    344  H   GLU A  21       7.775 -67.363  -2.880  1.00  0.00           H  
ATOM    345  HA  GLU A  21       8.754 -68.564  -0.469  1.00  0.00           H  
ATOM    346 1HB  GLU A  21      10.129 -68.304  -2.537  1.00  0.00           H  
ATOM    347 2HB  GLU A  21      10.159 -66.563  -2.296  1.00  0.00           H  
ATOM    348 1HG  GLU A  21      11.418 -66.824  -0.237  1.00  0.00           H  
ATOM    349 2HG  GLU A  21      11.295 -68.578  -0.345  1.00  0.00           H  
ATOM    350  N   GLN A  22       8.380 -65.304  -0.430  1.00  0.00           N  
ATOM    351  CA  GLN A  22       8.300 -64.159   0.469  1.00  0.00           C  
ATOM    352  C   GLN A  22       7.263 -64.387   1.560  1.00  0.00           C  
ATOM    353  O   GLN A  22       7.459 -63.989   2.710  1.00  0.00           O  
ATOM    354  CB  GLN A  22       7.966 -62.885  -0.313  1.00  0.00           C  
ATOM    355  CG  GLN A  22       7.910 -61.629   0.541  1.00  0.00           C  
ATOM    356  CD  GLN A  22       9.268 -61.245   1.095  1.00  0.00           C  
ATOM    357  OE1 GLN A  22      10.298 -61.435   0.442  1.00  0.00           O  
ATOM    358  NE2 GLN A  22       9.279 -60.701   2.307  1.00  0.00           N  
ATOM    359  H   GLN A  22       8.159 -65.221  -1.413  1.00  0.00           H  
ATOM    360  HA  GLN A  22       9.271 -64.039   0.951  1.00  0.00           H  
ATOM    361 1HB  GLN A  22       8.712 -62.730  -1.092  1.00  0.00           H  
ATOM    362 2HB  GLN A  22       7.000 -63.003  -0.803  1.00  0.00           H  
ATOM    363 1HG  GLN A  22       7.544 -60.804  -0.070  1.00  0.00           H  
ATOM    364 2HG  GLN A  22       7.235 -61.802   1.379  1.00  0.00           H  
ATOM    365 1HE2 GLN A  22      10.146 -60.426   2.724  1.00  0.00           H  
ATOM    366 2HE2 GLN A  22       8.422 -60.563   2.802  1.00  0.00           H  
ATOM    367  N   ARG A  23       6.163 -65.043   1.138  1.00  0.00           N  
ATOM    368  CA  ARG A  23       5.105 -65.351   2.093  1.00  0.00           C  
ATOM    369  C   ARG A  23       5.611 -66.268   3.199  1.00  0.00           C  
ATOM    370  O   ARG A  23       5.336 -66.044   4.379  1.00  0.00           O  
ATOM    371  CB  ARG A  23       3.926 -66.011   1.392  1.00  0.00           C  
ATOM    372  CG  ARG A  23       2.732 -66.303   2.285  1.00  0.00           C  
ATOM    373  CD  ARG A  23       1.661 -67.028   1.554  1.00  0.00           C  
ATOM    374  NE  ARG A  23       0.545 -67.368   2.421  1.00  0.00           N  
ATOM    375  CZ  ARG A  23       0.508 -68.440   3.236  1.00  0.00           C  
ATOM    376  NH1 ARG A  23       1.531 -69.265   3.284  1.00  0.00           N  
ATOM    377  NH2 ARG A  23      -0.555 -68.663   3.988  1.00  0.00           N  
ATOM    378  H   ARG A  23       6.092 -65.309   0.167  1.00  0.00           H  
ATOM    379  HA  ARG A  23       4.784 -64.418   2.553  1.00  0.00           H  
ATOM    380 1HB  ARG A  23       3.581 -65.372   0.579  1.00  0.00           H  
ATOM    381 2HB  ARG A  23       4.246 -66.956   0.951  1.00  0.00           H  
ATOM    382 1HG  ARG A  23       3.048 -66.919   3.128  1.00  0.00           H  
ATOM    383 2HG  ARG A  23       2.317 -65.365   2.658  1.00  0.00           H  
ATOM    384 1HD  ARG A  23       1.286 -66.402   0.745  1.00  0.00           H  
ATOM    385 2HD  ARG A  23       2.065 -67.951   1.140  1.00  0.00           H  
ATOM    386  HE  ARG A  23      -0.260 -66.757   2.413  1.00  0.00           H  
ATOM    387 1HH1 ARG A  23       2.345 -69.095   2.709  1.00  0.00           H  
ATOM    388 2HH1 ARG A  23       1.505 -70.068   3.894  1.00  0.00           H  
ATOM    389 1HH2 ARG A  23      -1.341 -68.029   3.952  1.00  0.00           H  
ATOM    390 2HH2 ARG A  23      -0.582 -69.466   4.598  1.00  0.00           H  
ATOM    391  N   LYS A  24       6.356 -67.300   2.752  1.00  0.00           N  
ATOM    392  CA  LYS A  24       6.913 -68.246   3.712  1.00  0.00           C  
ATOM    393  C   LYS A  24       7.891 -67.561   4.656  1.00  0.00           C  
ATOM    394  O   LYS A  24       7.918 -67.848   5.853  1.00  0.00           O  
ATOM    395  CB  LYS A  24       7.604 -69.400   2.987  1.00  0.00           C  
ATOM    396  CG  LYS A  24       8.237 -70.434   3.908  1.00  0.00           C  
ATOM    397  CD  LYS A  24       7.194 -71.099   4.792  1.00  0.00           C  
ATOM    398  CE  LYS A  24       7.722 -72.390   5.400  1.00  0.00           C  
ATOM    399  NZ  LYS A  24       8.913 -72.155   6.260  1.00  0.00           N  
ATOM    400  H   LYS A  24       6.515 -67.399   1.759  1.00  0.00           H  
ATOM    401  HA  LYS A  24       6.093 -68.642   4.310  1.00  0.00           H  
ATOM    402 1HB  LYS A  24       6.883 -69.916   2.353  1.00  0.00           H  
ATOM    403 2HB  LYS A  24       8.389 -69.006   2.338  1.00  0.00           H  
ATOM    404 1HG  LYS A  24       8.736 -71.198   3.311  1.00  0.00           H  
ATOM    405 2HG  LYS A  24       8.981 -69.951   4.540  1.00  0.00           H  
ATOM    406 1HD  LYS A  24       6.910 -70.418   5.597  1.00  0.00           H  
ATOM    407 2HD  LYS A  24       6.306 -71.325   4.200  1.00  0.00           H  
ATOM    408 1HE  LYS A  24       6.943 -72.856   6.001  1.00  0.00           H  
ATOM    409 2HE  LYS A  24       7.998 -73.082   4.603  1.00  0.00           H  
ATOM    410 1HZ  LYS A  24       9.234 -73.034   6.641  1.00  0.00           H  
ATOM    411 2HZ  LYS A  24       9.651 -71.739   5.707  1.00  0.00           H  
ATOM    412 3HZ  LYS A  24       8.667 -71.529   7.013  1.00  0.00           H  
ATOM    413  N   ILE A  25       8.683 -66.650   4.054  1.00  0.00           N  
ATOM    414  CA  ILE A  25       9.654 -65.910   4.849  1.00  0.00           C  
ATOM    415  C   ILE A  25       8.969 -65.111   5.952  1.00  0.00           C  
ATOM    416  O   ILE A  25       9.424 -65.093   7.094  1.00  0.00           O  
ATOM    417  CB  ILE A  25      10.481 -64.959   3.964  1.00  0.00           C  
ATOM    418  CG1 ILE A  25      11.452 -65.756   3.088  1.00  0.00           C  
ATOM    419  CG2 ILE A  25      11.235 -63.954   4.821  1.00  0.00           C  
ATOM    420  CD1 ILE A  25      11.960 -64.992   1.888  1.00  0.00           C  
ATOM    421  H   ILE A  25       8.589 -66.498   3.059  1.00  0.00           H  
ATOM    422  HA  ILE A  25      10.334 -66.622   5.317  1.00  0.00           H  
ATOM    423  HB  ILE A  25       9.817 -64.422   3.289  1.00  0.00           H  
ATOM    424 1HG1 ILE A  25      12.311 -66.064   3.684  1.00  0.00           H  
ATOM    425 2HG1 ILE A  25      10.961 -66.662   2.731  1.00  0.00           H  
ATOM    426 1HG2 ILE A  25      11.814 -63.291   4.179  1.00  0.00           H  
ATOM    427 2HG2 ILE A  25      10.525 -63.368   5.402  1.00  0.00           H  
ATOM    428 3HG2 ILE A  25      11.907 -64.483   5.498  1.00  0.00           H  
ATOM    429 1HD1 ILE A  25      12.642 -65.620   1.316  1.00  0.00           H  
ATOM    430 2HD1 ILE A  25      11.117 -64.702   1.257  1.00  0.00           H  
ATOM    431 3HD1 ILE A  25      12.485 -64.097   2.221  1.00  0.00           H  
ATOM    432  N   LEU A  26       7.860 -64.460   5.542  1.00  0.00           N  
ATOM    433  CA  LEU A  26       7.094 -63.681   6.508  1.00  0.00           C  
ATOM    434  C   LEU A  26       6.544 -64.566   7.618  1.00  0.00           C  
ATOM    435  O   LEU A  26       6.624 -64.220   8.798  1.00  0.00           O  
ATOM    436  CB  LEU A  26       5.938 -62.956   5.805  1.00  0.00           C  
ATOM    437  CG  LEU A  26       4.991 -62.168   6.722  1.00  0.00           C  
ATOM    438  CD1 LEU A  26       5.769 -61.071   7.433  1.00  0.00           C  
ATOM    439  CD2 LEU A  26       3.854 -61.585   5.897  1.00  0.00           C  
ATOM    440  H   LEU A  26       7.581 -64.524   4.574  1.00  0.00           H  
ATOM    441  HA  LEU A  26       7.763 -62.951   6.962  1.00  0.00           H  
ATOM    442 1HB  LEU A  26       6.354 -62.258   5.081  1.00  0.00           H  
ATOM    443 2HB  LEU A  26       5.341 -63.692   5.268  1.00  0.00           H  
ATOM    444  HG  LEU A  26       4.584 -62.834   7.482  1.00  0.00           H  
ATOM    445 1HD1 LEU A  26       5.098 -60.512   8.084  1.00  0.00           H  
ATOM    446 2HD1 LEU A  26       6.565 -61.517   8.031  1.00  0.00           H  
ATOM    447 3HD1 LEU A  26       6.204 -60.397   6.695  1.00  0.00           H  
ATOM    448 1HD2 LEU A  26       3.182 -61.027   6.546  1.00  0.00           H  
ATOM    449 2HD2 LEU A  26       4.261 -60.919   5.135  1.00  0.00           H  
ATOM    450 3HD2 LEU A  26       3.304 -62.394   5.413  1.00  0.00           H  
ATOM    451  N   LYS A  27       5.988 -65.713   7.176  1.00  0.00           N  
ATOM    452  CA  LYS A  27       5.386 -66.630   8.136  1.00  0.00           C  
ATOM    453  C   LYS A  27       6.393 -67.060   9.195  1.00  0.00           C  
ATOM    454  O   LYS A  27       6.091 -67.065  10.388  1.00  0.00           O  
ATOM    455  CB  LYS A  27       4.817 -67.856   7.422  1.00  0.00           C  
ATOM    456  CG  LYS A  27       4.199 -68.896   8.347  1.00  0.00           C  
ATOM    457  CD  LYS A  27       2.938 -68.363   9.011  1.00  0.00           C  
ATOM    458  CE  LYS A  27       2.130 -69.485   9.648  1.00  0.00           C  
ATOM    459  NZ  LYS A  27       2.752 -69.970  10.910  1.00  0.00           N  
ATOM    460  H   LYS A  27       6.000 -65.915   6.186  1.00  0.00           H  
ATOM    461  HA  LYS A  27       4.574 -66.106   8.642  1.00  0.00           H  
ATOM    462 1HB  LYS A  27       4.050 -67.543   6.713  1.00  0.00           H  
ATOM    463 2HB  LYS A  27       5.608 -68.345   6.851  1.00  0.00           H  
ATOM    464 1HG  LYS A  27       3.950 -69.791   7.778  1.00  0.00           H  
ATOM    465 2HG  LYS A  27       4.919 -69.168   9.121  1.00  0.00           H  
ATOM    466 1HD  LYS A  27       3.208 -67.640   9.780  1.00  0.00           H  
ATOM    467 2HD  LYS A  27       2.319 -67.862   8.266  1.00  0.00           H  
ATOM    468 1HE  LYS A  27       1.124 -69.130   9.866  1.00  0.00           H  
ATOM    469 2HE  LYS A  27       2.054 -70.319   8.950  1.00  0.00           H  
ATOM    470 1HZ  LYS A  27       2.188 -70.714  11.299  1.00  0.00           H  
ATOM    471 2HZ  LYS A  27       3.681 -70.320  10.715  1.00  0.00           H  
ATOM    472 3HZ  LYS A  27       2.811 -69.210  11.570  1.00  0.00           H  
ATOM    473  N   ASP A  28       7.593 -67.415   8.692  1.00  0.00           N  
ATOM    474  CA  ASP A  28       8.641 -67.868   9.598  1.00  0.00           C  
ATOM    475  C   ASP A  28       8.955 -66.811  10.650  1.00  0.00           C  
ATOM    476  O   ASP A  28       9.063 -67.117  11.838  1.00  0.00           O  
ATOM    477  CB  ASP A  28       9.914 -68.212   8.819  1.00  0.00           C  
ATOM    478  CG  ASP A  28       9.797 -69.518   8.044  1.00  0.00           C  
ATOM    479  OD1 ASP A  28       8.881 -70.263   8.305  1.00  0.00           O  
ATOM    480  OD2 ASP A  28      10.623 -69.757   7.197  1.00  0.00           O  
ATOM    481  H   ASP A  28       7.744 -67.360   7.694  1.00  0.00           H  
ATOM    482  HA  ASP A  28       8.282 -68.757  10.115  1.00  0.00           H  
ATOM    483 1HB  ASP A  28      10.140 -67.410   8.118  1.00  0.00           H  
ATOM    484 2HB  ASP A  28      10.752 -68.292   9.510  1.00  0.00           H  
ATOM    485  N   ALA A  29       9.090 -65.566  10.146  1.00  0.00           N  
ATOM    486  CA  ALA A  29       9.445 -64.470  11.040  1.00  0.00           C  
ATOM    487  C   ALA A  29       8.388 -64.276  12.121  1.00  0.00           C  
ATOM    488  O   ALA A  29       8.712 -64.081  13.292  1.00  0.00           O  
ATOM    489  CB  ALA A  29       9.637 -63.182  10.251  1.00  0.00           C  
ATOM    490  H   ALA A  29       8.945 -65.417   9.158  1.00  0.00           H  
ATOM    491  HA  ALA A  29      10.382 -64.725  11.532  1.00  0.00           H  
ATOM    492 1HB  ALA A  29       9.900 -62.374  10.933  1.00  0.00           H  
ATOM    493 2HB  ALA A  29      10.435 -63.319   9.522  1.00  0.00           H  
ATOM    494 3HB  ALA A  29       8.711 -62.933   9.733  1.00  0.00           H  
ATOM    495  N   LEU A  30       7.121 -64.340  11.660  1.00  0.00           N  
ATOM    496  CA  LEU A  30       6.016 -64.097  12.578  1.00  0.00           C  
ATOM    497  C   LEU A  30       5.960 -65.162  13.668  1.00  0.00           C  
ATOM    498  O   LEU A  30       5.706 -64.858  14.833  1.00  0.00           O  
ATOM    499  CB  LEU A  30       4.688 -64.069  11.813  1.00  0.00           C  
ATOM    500  CG  LEU A  30       4.489 -62.878  10.868  1.00  0.00           C  
ATOM    501  CD1 LEU A  30       3.246 -63.103  10.017  1.00  0.00           C  
ATOM    502  CD2 LEU A  30       4.368 -61.598  11.681  1.00  0.00           C  
ATOM    503  H   LEU A  30       6.963 -64.557  10.687  1.00  0.00           H  
ATOM    504  HA  LEU A  30       6.182 -63.134  13.061  1.00  0.00           H  
ATOM    505 1HB  LEU A  30       4.608 -64.978  11.220  1.00  0.00           H  
ATOM    506 2HB  LEU A  30       3.869 -64.059  12.535  1.00  0.00           H  
ATOM    507  HG  LEU A  30       5.343 -62.802  10.195  1.00  0.00           H  
ATOM    508 1HD1 LEU A  30       3.106 -62.257   9.346  1.00  0.00           H  
ATOM    509 2HD1 LEU A  30       3.367 -64.015   9.432  1.00  0.00           H  
ATOM    510 3HD1 LEU A  30       2.374 -63.201  10.665  1.00  0.00           H  
ATOM    511 1HD2 LEU A  30       4.229 -60.750  11.010  1.00  0.00           H  
ATOM    512 2HD2 LEU A  30       3.513 -61.672  12.353  1.00  0.00           H  
ATOM    513 3HD2 LEU A  30       5.277 -61.451  12.264  1.00  0.00           H  
ATOM    514  N   ASP A  31       6.211 -66.409  13.222  1.00  0.00           N  
ATOM    515  CA  ASP A  31       6.180 -67.522  14.163  1.00  0.00           C  
ATOM    516  C   ASP A  31       7.283 -67.392  15.206  1.00  0.00           C  
ATOM    517  O   ASP A  31       7.074 -67.681  16.383  1.00  0.00           O  
ATOM    518  CB  ASP A  31       6.325 -68.854  13.423  1.00  0.00           C  
ATOM    519  CG  ASP A  31       5.061 -69.257  12.677  1.00  0.00           C  
ATOM    520  OD1 ASP A  31       4.038 -68.655  12.908  1.00  0.00           O  
ATOM    521  OD2 ASP A  31       5.128 -70.165  11.881  1.00  0.00           O  
ATOM    522  H   ASP A  31       6.416 -66.549  12.242  1.00  0.00           H  
ATOM    523  HA  ASP A  31       5.224 -67.499  14.684  1.00  0.00           H  
ATOM    524 1HB  ASP A  31       7.146 -68.787  12.709  1.00  0.00           H  
ATOM    525 2HB  ASP A  31       6.574 -69.641  14.135  1.00  0.00           H  
ATOM    526  N   GLU A  32       8.454 -66.945  14.708  1.00  0.00           N  
ATOM    527  CA  GLU A  32       9.599 -66.801  15.597  1.00  0.00           C  
ATOM    528  C   GLU A  32       9.348 -65.728  16.648  1.00  0.00           C  
ATOM    529  O   GLU A  32       9.717 -65.886  17.812  1.00  0.00           O  
ATOM    530  CB  GLU A  32      10.858 -66.460  14.796  1.00  0.00           C  
ATOM    531  CG  GLU A  32      11.404 -67.610  13.963  1.00  0.00           C  
ATOM    532  CD  GLU A  32      12.489 -67.182  13.014  1.00  0.00           C  
ATOM    533  OE1 GLU A  32      12.672 -66.000  12.847  1.00  0.00           O  
ATOM    534  OE2 GLU A  32      13.133 -68.037  12.455  1.00  0.00           O  
ATOM    535  H   GLU A  32       8.516 -66.718  13.725  1.00  0.00           H  
ATOM    536  HA  GLU A  32       9.748 -67.748  16.116  1.00  0.00           H  
ATOM    537 1HB  GLU A  32      10.646 -65.630  14.122  1.00  0.00           H  
ATOM    538 2HB  GLU A  32      11.645 -66.137  15.475  1.00  0.00           H  
ATOM    539 1HG  GLU A  32      11.803 -68.373  14.631  1.00  0.00           H  
ATOM    540 2HG  GLU A  32      10.587 -68.054  13.397  1.00  0.00           H  
ATOM    541  N   LEU A  33       8.710 -64.640  16.174  1.00  0.00           N  
ATOM    542  CA  LEU A  33       8.419 -63.531  17.074  1.00  0.00           C  
ATOM    543  C   LEU A  33       7.443 -63.950  18.166  1.00  0.00           C  
ATOM    544  O   LEU A  33       7.564 -63.529  19.316  1.00  0.00           O  
ATOM    545  CB  LEU A  33       7.840 -62.346  16.290  1.00  0.00           C  
ATOM    546  CG  LEU A  33       8.810 -61.647  15.328  1.00  0.00           C  
ATOM    547  CD1 LEU A  33       8.026 -60.764  14.369  1.00  0.00           C  
ATOM    548  CD2 LEU A  33       9.816 -60.833  16.125  1.00  0.00           C  
ATOM    549  H   LEU A  33       8.441 -64.613  15.198  1.00  0.00           H  
ATOM    550  HA  LEU A  33       9.350 -63.218  17.547  1.00  0.00           H  
ATOM    551 1HB  LEU A  33       6.990 -62.698  15.707  1.00  0.00           H  
ATOM    552 2HB  LEU A  33       7.484 -61.601  16.999  1.00  0.00           H  
ATOM    553  HG  LEU A  33       9.338 -62.396  14.736  1.00  0.00           H  
ATOM    554 1HD1 LEU A  33       8.715 -60.268  13.685  1.00  0.00           H  
ATOM    555 2HD1 LEU A  33       7.327 -61.375  13.798  1.00  0.00           H  
ATOM    556 3HD1 LEU A  33       7.474 -60.014  14.934  1.00  0.00           H  
ATOM    557 1HD2 LEU A  33      10.507 -60.336  15.441  1.00  0.00           H  
ATOM    558 2HD2 LEU A  33       9.291 -60.083  16.717  1.00  0.00           H  
ATOM    559 3HD2 LEU A  33      10.375 -61.491  16.790  1.00  0.00           H  
ATOM    560  N   ARG A  34       6.480 -64.793  17.740  1.00  0.00           N  
ATOM    561  CA  ARG A  34       5.484 -65.277  18.689  1.00  0.00           C  
ATOM    562  C   ARG A  34       6.127 -66.140  19.768  1.00  0.00           C  
ATOM    563  O   ARG A  34       5.781 -66.040  20.945  1.00  0.00           O  
ATOM    564  CB  ARG A  34       4.408 -66.081  17.975  1.00  0.00           C  
ATOM    565  CG  ARG A  34       3.301 -66.608  18.874  1.00  0.00           C  
ATOM    566  CD  ARG A  34       2.324 -67.432  18.117  1.00  0.00           C  
ATOM    567  NE  ARG A  34       1.309 -68.005  18.986  1.00  0.00           N  
ATOM    568  CZ  ARG A  34       1.463 -69.138  19.699  1.00  0.00           C  
ATOM    569  NH1 ARG A  34       2.592 -69.806  19.636  1.00  0.00           N  
ATOM    570  NH2 ARG A  34       0.477 -69.577  20.462  1.00  0.00           N  
ATOM    571  H   ARG A  34       6.466 -65.074  16.770  1.00  0.00           H  
ATOM    572  HA  ARG A  34       5.033 -64.412  19.177  1.00  0.00           H  
ATOM    573 1HB  ARG A  34       3.943 -65.464  17.207  1.00  0.00           H  
ATOM    574 2HB  ARG A  34       4.863 -66.935  17.476  1.00  0.00           H  
ATOM    575 1HG  ARG A  34       3.735 -67.226  19.660  1.00  0.00           H  
ATOM    576 2HG  ARG A  34       2.767 -65.770  19.324  1.00  0.00           H  
ATOM    577 1HD  ARG A  34       1.825 -66.812  17.373  1.00  0.00           H  
ATOM    578 2HD  ARG A  34       2.846 -68.247  17.618  1.00  0.00           H  
ATOM    579  HE  ARG A  34       0.425 -67.519  19.060  1.00  0.00           H  
ATOM    580 1HH1 ARG A  34       3.346 -69.470  19.053  1.00  0.00           H  
ATOM    581 2HH1 ARG A  34       2.707 -70.655  20.170  1.00  0.00           H  
ATOM    582 1HH2 ARG A  34      -0.392 -69.063  20.511  1.00  0.00           H  
ATOM    583 2HH2 ARG A  34       0.592 -70.425  20.996  1.00  0.00           H  
ATOM    584  N   GLU A  35       7.069 -66.984  19.300  1.00  0.00           N  
ATOM    585  CA  GLU A  35       7.782 -67.848  20.235  1.00  0.00           C  
ATOM    586  C   GLU A  35       8.480 -67.031  21.314  1.00  0.00           C  
ATOM    587  O   GLU A  35       8.477 -67.405  22.487  1.00  0.00           O  
ATOM    588  CB  GLU A  35       8.805 -68.708  19.491  1.00  0.00           C  
ATOM    589  CG  GLU A  35       9.570 -69.682  20.377  1.00  0.00           C  
ATOM    590  CD  GLU A  35      10.511 -70.561  19.603  1.00  0.00           C  
ATOM    591  OE1 GLU A  35      10.521 -70.475  18.398  1.00  0.00           O  
ATOM    592  OE2 GLU A  35      11.224 -71.321  20.217  1.00  0.00           O  
ATOM    593  H   GLU A  35       7.265 -67.002  18.308  1.00  0.00           H  
ATOM    594  HA  GLU A  35       7.053 -68.492  20.723  1.00  0.00           H  
ATOM    595 1HB  GLU A  35       8.300 -69.287  18.717  1.00  0.00           H  
ATOM    596 2HB  GLU A  35       9.533 -68.064  18.996  1.00  0.00           H  
ATOM    597 1HG  GLU A  35      10.140 -69.117  21.113  1.00  0.00           H  
ATOM    598 2HG  GLU A  35       8.855 -70.306  20.913  1.00  0.00           H  
ATOM    599  N   GLU A  36       9.070 -65.909  20.852  1.00  0.00           N  
ATOM    600  CA  GLU A  36       9.752 -65.024  21.789  1.00  0.00           C  
ATOM    601  C   GLU A  36       8.781 -64.459  22.819  1.00  0.00           C  
ATOM    602  O   GLU A  36       9.117 -64.329  23.996  1.00  0.00           O  
ATOM    603  CB  GLU A  36      10.439 -63.880  21.040  1.00  0.00           C  
ATOM    604  CG  GLU A  36      11.301 -62.983  21.917  1.00  0.00           C  
ATOM    605  CD  GLU A  36      12.527 -63.678  22.441  1.00  0.00           C  
ATOM    606  OE1 GLU A  36      13.019 -64.558  21.773  1.00  0.00           O  
ATOM    607  OE2 GLU A  36      12.973 -63.329  23.507  1.00  0.00           O  
ATOM    608  H   GLU A  36       9.028 -65.702  19.865  1.00  0.00           H  
ATOM    609  HA  GLU A  36      10.502 -65.609  22.324  1.00  0.00           H  
ATOM    610 1HB  GLU A  36      11.075 -64.292  20.255  1.00  0.00           H  
ATOM    611 2HB  GLU A  36       9.687 -63.257  20.559  1.00  0.00           H  
ATOM    612 1HG  GLU A  36      11.611 -62.115  21.335  1.00  0.00           H  
ATOM    613 2HG  GLU A  36      10.703 -62.631  22.757  1.00  0.00           H  
ATOM    614  N   ALA A  37       7.576 -64.136  22.309  1.00  0.00           N  
ATOM    615  CA  ALA A  37       6.560 -63.565  23.187  1.00  0.00           C  
ATOM    616  C   ALA A  37       6.231 -64.508  24.338  1.00  0.00           C  
ATOM    617  O   ALA A  37       6.047 -64.074  25.475  1.00  0.00           O  
ATOM    618  CB  ALA A  37       5.301 -63.237  22.396  1.00  0.00           C  
ATOM    619  H   ALA A  37       7.396 -64.297  21.328  1.00  0.00           H  
ATOM    620  HA  ALA A  37       6.960 -62.644  23.613  1.00  0.00           H  
ATOM    621 1HB  ALA A  37       4.553 -62.811  23.064  1.00  0.00           H  
ATOM    622 2HB  ALA A  37       5.541 -62.516  21.614  1.00  0.00           H  
ATOM    623 3HB  ALA A  37       4.908 -64.146  21.944  1.00  0.00           H  
ATOM    624  N   GLU A  38       6.170 -65.807  23.975  1.00  0.00           N  
ATOM    625  CA  GLU A  38       5.860 -66.814  24.985  1.00  0.00           C  
ATOM    626  C   GLU A  38       6.996 -66.953  25.990  1.00  0.00           C  
ATOM    627  O   GLU A  38       6.761 -67.107  27.188  1.00  0.00           O  
ATOM    628  CB  GLU A  38       5.584 -68.166  24.323  1.00  0.00           C  
ATOM    629  CG  GLU A  38       4.275 -68.230  23.549  1.00  0.00           C  
ATOM    630  CD  GLU A  38       4.016 -69.585  22.949  1.00  0.00           C  
ATOM    631  OE1 GLU A  38       4.955 -70.320  22.763  1.00  0.00           O  
ATOM    632  OE2 GLU A  38       2.878 -69.884  22.678  1.00  0.00           O  
ATOM    633  H   GLU A  38       6.337 -66.058  23.012  1.00  0.00           H  
ATOM    634  HA  GLU A  38       4.971 -66.488  25.526  1.00  0.00           H  
ATOM    635 1HB  GLU A  38       6.393 -68.404  23.632  1.00  0.00           H  
ATOM    636 2HB  GLU A  38       5.561 -68.945  25.083  1.00  0.00           H  
ATOM    637 1HG  GLU A  38       3.455 -67.980  24.220  1.00  0.00           H  
ATOM    638 2HG  GLU A  38       4.297 -67.485  22.754  1.00  0.00           H  
ATOM    639  N   LYS A  39       8.224 -66.888  25.436  1.00  0.00           N  
ATOM    640  CA  LYS A  39       9.399 -67.027  26.288  1.00  0.00           C  
ATOM    641  C   LYS A  39       9.469 -65.906  27.318  1.00  0.00           C  
ATOM    642  O   LYS A  39       9.843 -66.131  28.468  1.00  0.00           O  
ATOM    643  CB  LYS A  39      10.673 -67.045  25.442  1.00  0.00           C  
ATOM    644  CG  LYS A  39      11.956 -67.228  26.242  1.00  0.00           C  
ATOM    645  CD  LYS A  39      12.016 -68.607  26.882  1.00  0.00           C  
ATOM    646  CE  LYS A  39      13.403 -68.902  27.432  1.00  0.00           C  
ATOM    647  NZ  LYS A  39      13.666 -68.172  28.702  1.00  0.00           N  
ATOM    648  H   LYS A  39       8.307 -66.743  24.439  1.00  0.00           H  
ATOM    649  HA  LYS A  39       9.316 -67.971  26.827  1.00  0.00           H  
ATOM    650 1HB  LYS A  39      10.614 -67.854  24.713  1.00  0.00           H  
ATOM    651 2HB  LYS A  39      10.755 -66.110  24.887  1.00  0.00           H  
ATOM    652 1HG  LYS A  39      12.816 -67.105  25.583  1.00  0.00           H  
ATOM    653 2HG  LYS A  39      12.008 -66.472  27.023  1.00  0.00           H  
ATOM    654 1HD  LYS A  39      11.291 -68.662  27.696  1.00  0.00           H  
ATOM    655 2HD  LYS A  39      11.761 -69.364  26.141  1.00  0.00           H  
ATOM    656 1HE  LYS A  39      13.502 -69.971  27.616  1.00  0.00           H  
ATOM    657 2HE  LYS A  39      14.155 -68.611  26.700  1.00  0.00           H  
ATOM    658 1HZ  LYS A  39      14.593 -68.394  29.034  1.00  0.00           H  
ATOM    659 2HZ  LYS A  39      13.595 -67.178  28.541  1.00  0.00           H  
ATOM    660 3HZ  LYS A  39      12.986 -68.449  29.397  1.00  0.00           H  
ATOM    661  N   LEU A  40       9.091 -64.704  26.839  1.00  0.00           N  
ATOM    662  CA  LEU A  40       9.132 -63.540  27.718  1.00  0.00           C  
ATOM    663  C   LEU A  40       8.223 -63.731  28.926  1.00  0.00           C  
ATOM    664  O   LEU A  40       8.588 -63.384  30.050  1.00  0.00           O  
ATOM    665  CB  LEU A  40       8.716 -62.280  26.950  1.00  0.00           C  
ATOM    666  CG  LEU A  40       9.733 -61.757  25.929  1.00  0.00           C  
ATOM    667  CD1 LEU A  40       9.053 -60.761  24.999  1.00  0.00           C  
ATOM    668  CD2 LEU A  40      10.901 -61.112  26.660  1.00  0.00           C  
ATOM    669  H   LEU A  40       8.783 -64.630  25.880  1.00  0.00           H  
ATOM    670  HA  LEU A  40      10.153 -63.428  28.083  1.00  0.00           H  
ATOM    671 1HB  LEU A  40       7.789 -62.489  26.417  1.00  0.00           H  
ATOM    672 2HB  LEU A  40       8.526 -61.482  27.668  1.00  0.00           H  
ATOM    673  HG  LEU A  40      10.098 -62.585  25.320  1.00  0.00           H  
ATOM    674 1HD1 LEU A  40       9.776 -60.389  24.272  1.00  0.00           H  
ATOM    675 2HD1 LEU A  40       8.235 -61.253  24.474  1.00  0.00           H  
ATOM    676 3HD1 LEU A  40       8.662 -59.928  25.581  1.00  0.00           H  
ATOM    677 1HD2 LEU A  40      11.624 -60.740  25.933  1.00  0.00           H  
ATOM    678 2HD2 LEU A  40      10.538 -60.283  27.267  1.00  0.00           H  
ATOM    679 3HD2 LEU A  40      11.379 -61.850  27.303  1.00  0.00           H  
ATOM    680  N   ARG A  41       7.040 -64.283  28.690  1.00  0.00           N  
ATOM    681  CA  ARG A  41       6.080 -64.527  29.759  1.00  0.00           C  
ATOM    682  C   ARG A  41       6.531 -65.675  30.651  1.00  0.00           C  
ATOM    683  O   ARG A  41       6.377 -65.622  31.873  1.00  0.00           O  
ATOM    684  CB  ARG A  41       4.708 -64.844  29.184  1.00  0.00           C  
ATOM    685  CG  ARG A  41       3.646 -65.188  30.217  1.00  0.00           C  
ATOM    686  CD  ARG A  41       3.318 -64.023  31.077  1.00  0.00           C  
ATOM    687  NE  ARG A  41       2.757 -62.923  30.307  1.00  0.00           N  
ATOM    688  CZ  ARG A  41       2.563 -61.678  30.784  1.00  0.00           C  
ATOM    689  NH1 ARG A  41       2.887 -61.390  32.024  1.00  0.00           N  
ATOM    690  NH2 ARG A  41       2.045 -60.745  30.003  1.00  0.00           N  
ATOM    691  H   ARG A  41       6.798 -64.541  27.743  1.00  0.00           H  
ATOM    692  HA  ARG A  41       5.998 -63.624  30.364  1.00  0.00           H  
ATOM    693 1HB  ARG A  41       4.347 -63.991  28.613  1.00  0.00           H  
ATOM    694 2HB  ARG A  41       4.787 -65.688  28.498  1.00  0.00           H  
ATOM    695 1HG  ARG A  41       2.736 -65.508  29.709  1.00  0.00           H  
ATOM    696 2HG  ARG A  41       4.007 -65.995  30.856  1.00  0.00           H  
ATOM    697 1HD  ARG A  41       2.588 -64.319  31.828  1.00  0.00           H  
ATOM    698 2HD  ARG A  41       4.222 -63.667  31.569  1.00  0.00           H  
ATOM    699  HE  ARG A  41       2.495 -63.105  29.348  1.00  0.00           H  
ATOM    700 1HH1 ARG A  41       3.283 -62.102  32.621  1.00  0.00           H  
ATOM    701 2HH1 ARG A  41       2.741 -60.457  32.381  1.00  0.00           H  
ATOM    702 1HH2 ARG A  41       1.795 -60.967  29.049  1.00  0.00           H  
ATOM    703 2HH2 ARG A  41       1.899 -59.813  30.359  1.00  0.00           H  
ATOM    704  N   GLU A  42       7.087 -66.713  30.038  1.00  0.00           N  
ATOM    705  CA  GLU A  42       7.516 -67.899  30.771  1.00  0.00           C  
ATOM    706  C   GLU A  42       8.353 -67.522  31.987  1.00  0.00           C  
ATOM    707  O   GLU A  42       7.958 -67.773  33.126  1.00  0.00           O  
ATOM    708  CB  GLU A  42       8.318 -68.829  29.856  1.00  0.00           C  
ATOM    709  CG  GLU A  42       8.753 -70.131  30.511  1.00  0.00           C  
ATOM    710  CD  GLU A  42       7.599 -71.034  30.844  1.00  0.00           C  
ATOM    711  OE1 GLU A  42       6.560 -70.884  30.246  1.00  0.00           O  
ATOM    712  OE2 GLU A  42       7.755 -71.875  31.698  1.00  0.00           O  
ATOM    713  H   GLU A  42       7.216 -66.681  29.036  1.00  0.00           H  
ATOM    714  HA  GLU A  42       6.630 -68.435  31.109  1.00  0.00           H  
ATOM    715 1HB  GLU A  42       7.721 -69.079  28.978  1.00  0.00           H  
ATOM    716 2HB  GLU A  42       9.213 -68.313  29.507  1.00  0.00           H  
ATOM    717 1HG  GLU A  42       9.428 -70.658  29.836  1.00  0.00           H  
ATOM    718 2HG  GLU A  42       9.303 -69.901  31.423  1.00  0.00           H  
ATOM    719  N   ASP A  43       9.225 -66.530  31.793  1.00  0.00           N  
ATOM    720  CA  ASP A  43      10.460 -66.338  32.556  1.00  0.00           C  
ATOM    721  C   ASP A  43      10.163 -65.564  33.844  1.00  0.00           C  
ATOM    722  O   ASP A  43      11.033 -65.398  34.697  1.00  0.00           O  
ATOM    723  CB  ASP A  43      11.506 -65.590  31.724  1.00  0.00           C  
ATOM    724  CG  ASP A  43      12.183 -66.478  30.688  1.00  0.00           C  
ATOM    725  OD1 ASP A  43      12.129 -67.676  30.834  1.00  0.00           O  
ATOM    726  OD2 ASP A  43      12.749 -65.948  29.762  1.00  0.00           O  
ATOM    727  H   ASP A  43       8.920 -66.002  32.599  1.00  0.00           H  
ATOM    728  HA  ASP A  43      10.869 -67.317  32.807  1.00  0.00           H  
ATOM    729 1HB  ASP A  43      11.030 -64.754  31.210  1.00  0.00           H  
ATOM    730 2HB  ASP A  43      12.270 -65.179  32.384  1.00  0.00           H  
ATOM    731  N   GLY A  44       8.925 -65.068  33.956  1.00  0.00           N  
ATOM    732  CA  GLY A  44       8.485 -64.313  35.135  1.00  0.00           C  
ATOM    733  C   GLY A  44       9.030 -62.890  35.110  1.00  0.00           C  
ATOM    734  O   GLY A  44       9.347 -62.316  36.153  1.00  0.00           O  
ATOM    735  H   GLY A  44       8.277 -65.200  33.195  1.00  0.00           H  
ATOM    736 1HA  GLY A  44       7.397 -64.290  35.167  1.00  0.00           H  
ATOM    737 2HA  GLY A  44       8.823 -64.821  36.037  1.00  0.00           H  
ATOM    738  N   ASN A  45       9.079 -62.307  33.921  1.00  0.00           N  
ATOM    739  CA  ASN A  45       9.522 -60.929  33.742  1.00  0.00           C  
ATOM    740  C   ASN A  45       8.410 -59.995  34.203  1.00  0.00           C  
ATOM    741  O   ASN A  45       7.255 -60.406  34.308  1.00  0.00           O  
ATOM    742  CB  ASN A  45       9.906 -60.658  32.300  1.00  0.00           C  
ATOM    743  CG  ASN A  45      11.217 -61.290  31.921  1.00  0.00           C  
ATOM    744  OD1 ASN A  45      12.257 -60.998  32.523  1.00  0.00           O  
ATOM    745  ND2 ASN A  45      11.187 -62.152  30.937  1.00  0.00           N  
ATOM    746  H   ASN A  45       8.759 -62.822  33.113  1.00  0.00           H  
ATOM    747  HA  ASN A  45      10.420 -60.774  34.340  1.00  0.00           H  
ATOM    748 1HB  ASN A  45       9.128 -61.039  31.637  1.00  0.00           H  
ATOM    749 2HB  ASN A  45       9.975 -59.582  32.138  1.00  0.00           H  
ATOM    750 1HD2 ASN A  45      12.029 -62.604  30.643  1.00  0.00           H  
ATOM    751 2HD2 ASN A  45      10.323 -62.358  30.479  1.00  0.00           H  
ATOM    752  N   ASP A  46       8.768 -58.764  34.548  1.00  0.00           N  
ATOM    753  CA  ASP A  46       7.780 -57.815  35.056  1.00  0.00           C  
ATOM    754  C   ASP A  46       6.771 -57.452  33.976  1.00  0.00           C  
ATOM    755  O   ASP A  46       7.103 -57.402  32.793  1.00  0.00           O  
ATOM    756  CB  ASP A  46       8.466 -56.547  35.570  1.00  0.00           C  
ATOM    757  CG  ASP A  46       7.511 -55.611  36.299  1.00  0.00           C  
ATOM    758  OD1 ASP A  46       6.767 -54.923  35.640  1.00  0.00           O  
ATOM    759  OD2 ASP A  46       7.535 -55.594  37.506  1.00  0.00           O  
ATOM    760  H   ASP A  46       9.740 -58.496  34.504  1.00  0.00           H  
ATOM    761  HA  ASP A  46       7.256 -58.278  35.892  1.00  0.00           H  
ATOM    762 1HB  ASP A  46       9.274 -56.821  36.250  1.00  0.00           H  
ATOM    763 2HB  ASP A  46       8.912 -56.009  34.734  1.00  0.00           H  
ATOM    764  N   GLU A  47       5.519 -57.283  34.385  1.00  0.00           N  
ATOM    765  CA  GLU A  47       4.436 -57.022  33.446  1.00  0.00           C  
ATOM    766  C   GLU A  47       4.732 -55.835  32.551  1.00  0.00           C  
ATOM    767  O   GLU A  47       4.405 -55.850  31.365  1.00  0.00           O  
ATOM    768  CB  GLU A  47       3.128 -56.781  34.201  1.00  0.00           C  
ATOM    769  CG  GLU A  47       1.917 -56.561  33.305  1.00  0.00           C  
ATOM    770  CD  GLU A  47       0.637 -56.412  34.077  1.00  0.00           C  
ATOM    771  OE1 GLU A  47       0.685 -56.451  35.284  1.00  0.00           O  
ATOM    772  OE2 GLU A  47      -0.392 -56.257  33.463  1.00  0.00           O  
ATOM    773  H   GLU A  47       5.304 -57.393  35.366  1.00  0.00           H  
ATOM    774  HA  GLU A  47       4.309 -57.902  32.814  1.00  0.00           H  
ATOM    775 1HB  GLU A  47       2.916 -57.634  34.847  1.00  0.00           H  
ATOM    776 2HB  GLU A  47       3.233 -55.905  34.841  1.00  0.00           H  
ATOM    777 1HG  GLU A  47       2.076 -55.662  32.710  1.00  0.00           H  
ATOM    778 2HG  GLU A  47       1.826 -57.405  32.622  1.00  0.00           H  
ATOM    779  N   GLU A  48       5.365 -54.808  33.107  1.00  0.00           N  
ATOM    780  CA  GLU A  48       5.664 -53.619  32.314  1.00  0.00           C  
ATOM    781  C   GLU A  48       6.762 -53.897  31.297  1.00  0.00           C  
ATOM    782  O   GLU A  48       6.702 -53.428  30.161  1.00  0.00           O  
ATOM    783  CB  GLU A  48       6.079 -52.462  33.224  1.00  0.00           C  
ATOM    784  CG  GLU A  48       6.304 -51.142  32.501  1.00  0.00           C  
ATOM    785  CD  GLU A  48       5.046 -50.584  31.897  1.00  0.00           C  
ATOM    786  OE1 GLU A  48       3.985 -50.966  32.328  1.00  0.00           O  
ATOM    787  OE2 GLU A  48       5.146 -49.773  31.007  1.00  0.00           O  
ATOM    788  H   GLU A  48       5.633 -54.829  34.079  1.00  0.00           H  
ATOM    789  HA  GLU A  48       4.763 -53.344  31.766  1.00  0.00           H  
ATOM    790 1HB  GLU A  48       5.312 -52.301  33.982  1.00  0.00           H  
ATOM    791 2HB  GLU A  48       7.003 -52.721  33.744  1.00  0.00           H  
ATOM    792 1HG  GLU A  48       6.710 -50.417  33.206  1.00  0.00           H  
ATOM    793 2HG  GLU A  48       7.042 -51.294  31.712  1.00  0.00           H  
ATOM    794  N   GLU A  49       7.757 -54.678  31.769  1.00  0.00           N  
ATOM    795  CA  GLU A  49       8.868 -55.025  30.892  1.00  0.00           C  
ATOM    796  C   GLU A  49       8.402 -55.892  29.728  1.00  0.00           C  
ATOM    797  O   GLU A  49       8.861 -55.728  28.599  1.00  0.00           O  
ATOM    798  CB  GLU A  49       9.960 -55.754  31.679  1.00  0.00           C  
ATOM    799  CG  GLU A  49      10.679 -54.889  32.704  1.00  0.00           C  
ATOM    800  CD  GLU A  49      11.552 -55.686  33.634  1.00  0.00           C  
ATOM    801  OE1 GLU A  49      11.556 -56.889  33.527  1.00  0.00           O  
ATOM    802  OE2 GLU A  49      12.214 -55.091  34.451  1.00  0.00           O  
ATOM    803  H   GLU A  49       7.711 -55.010  32.723  1.00  0.00           H  
ATOM    804  HA  GLU A  49       9.275 -54.104  30.481  1.00  0.00           H  
ATOM    805 1HB  GLU A  49       9.525 -56.604  32.204  1.00  0.00           H  
ATOM    806 2HB  GLU A  49      10.707 -56.144  30.988  1.00  0.00           H  
ATOM    807 1HG  GLU A  49      11.297 -54.160  32.180  1.00  0.00           H  
ATOM    808 2HG  GLU A  49       9.938 -54.343  33.288  1.00  0.00           H  
ATOM    809  N   ILE A  50       7.475 -56.810  30.071  1.00  0.00           N  
ATOM    810  CA  ILE A  50       6.953 -57.712  29.050  1.00  0.00           C  
ATOM    811  C   ILE A  50       6.138 -56.953  28.010  1.00  0.00           C  
ATOM    812  O   ILE A  50       6.330 -57.131  26.808  1.00  0.00           O  
ATOM    813  CB  ILE A  50       6.083 -58.814  29.683  1.00  0.00           C  
ATOM    814  CG1 ILE A  50       6.945 -59.759  30.523  1.00  0.00           C  
ATOM    815  CG2 ILE A  50       5.336 -59.585  28.606  1.00  0.00           C  
ATOM    816  CD1 ILE A  50       6.148 -60.679  31.419  1.00  0.00           C  
ATOM    817  H   ILE A  50       7.158 -56.858  31.029  1.00  0.00           H  
ATOM    818  HA  ILE A  50       7.800 -58.172  28.540  1.00  0.00           H  
ATOM    819  HB  ILE A  50       5.361 -58.362  30.361  1.00  0.00           H  
ATOM    820 1HG1 ILE A  50       7.560 -60.373  29.864  1.00  0.00           H  
ATOM    821 2HG1 ILE A  50       7.622 -59.177  31.149  1.00  0.00           H  
ATOM    822 1HG2 ILE A  50       4.726 -60.360  29.070  1.00  0.00           H  
ATOM    823 2HG2 ILE A  50       4.694 -58.904  28.049  1.00  0.00           H  
ATOM    824 3HG2 ILE A  50       6.052 -60.046  27.925  1.00  0.00           H  
ATOM    825 1HD1 ILE A  50       6.829 -61.318  31.982  1.00  0.00           H  
ATOM    826 2HD1 ILE A  50       5.551 -60.084  32.112  1.00  0.00           H  
ATOM    827 3HD1 ILE A  50       5.490 -61.298  30.812  1.00  0.00           H  
ATOM    828  N   ASN A  51       5.231 -56.109  28.541  1.00  0.00           N  
ATOM    829  CA  ASN A  51       4.360 -55.348  27.653  1.00  0.00           C  
ATOM    830  C   ASN A  51       5.164 -54.620  26.583  1.00  0.00           C  
ATOM    831  O   ASN A  51       4.818 -54.655  25.402  1.00  0.00           O  
ATOM    832  CB  ASN A  51       3.515 -54.368  28.446  1.00  0.00           C  
ATOM    833  CG  ASN A  51       2.471 -53.691  27.603  1.00  0.00           C  
ATOM    834  OD1 ASN A  51       2.604 -52.512  27.254  1.00  0.00           O  
ATOM    835  ND2 ASN A  51       1.433 -54.415  27.268  1.00  0.00           N  
ATOM    836  H   ASN A  51       5.170 -56.016  29.546  1.00  0.00           H  
ATOM    837  HA  ASN A  51       3.691 -56.048  27.151  1.00  0.00           H  
ATOM    838 1HB  ASN A  51       3.021 -54.892  29.265  1.00  0.00           H  
ATOM    839 2HB  ASN A  51       4.159 -53.605  28.886  1.00  0.00           H  
ATOM    840 1HD2 ASN A  51       0.705 -54.017  26.707  1.00  0.00           H  
ATOM    841 2HD2 ASN A  51       1.366 -55.365  27.572  1.00  0.00           H  
ATOM    842  N   LYS A  52       6.242 -53.968  27.062  1.00  0.00           N  
ATOM    843  CA  LYS A  52       7.090 -53.220  26.142  1.00  0.00           C  
ATOM    844  C   LYS A  52       7.663 -54.126  25.059  1.00  0.00           C  
ATOM    845  O   LYS A  52       7.633 -53.790  23.875  1.00  0.00           O  
ATOM    846  CB  LYS A  52       8.223 -52.526  26.901  1.00  0.00           C  
ATOM    847  CG  LYS A  52       9.150 -51.692  26.026  1.00  0.00           C  
ATOM    848  CD  LYS A  52      10.198 -50.971  26.859  1.00  0.00           C  
ATOM    849  CE  LYS A  52      11.025 -50.019  26.008  1.00  0.00           C  
ATOM    850  NZ  LYS A  52      12.030 -50.741  25.181  1.00  0.00           N  
ATOM    851  H   LYS A  52       6.444 -54.009  28.052  1.00  0.00           H  
ATOM    852  HA  LYS A  52       6.475 -52.462  25.656  1.00  0.00           H  
ATOM    853 1HB  LYS A  52       7.802 -51.870  27.664  1.00  0.00           H  
ATOM    854 2HB  LYS A  52       8.829 -53.273  27.413  1.00  0.00           H  
ATOM    855 1HG  LYS A  52       9.652 -52.341  25.306  1.00  0.00           H  
ATOM    856 2HG  LYS A  52       8.564 -50.955  25.477  1.00  0.00           H  
ATOM    857 1HD  LYS A  52       9.706 -50.405  27.651  1.00  0.00           H  
ATOM    858 2HD  LYS A  52      10.863 -51.702  27.319  1.00  0.00           H  
ATOM    859 1HE  LYS A  52      10.365 -49.457  25.348  1.00  0.00           H  
ATOM    860 2HE  LYS A  52      11.544 -49.312  26.654  1.00  0.00           H  
ATOM    861 1HZ  LYS A  52      12.556 -50.075  24.633  1.00  0.00           H  
ATOM    862 2HZ  LYS A  52      12.659 -51.251  25.786  1.00  0.00           H  
ATOM    863 3HZ  LYS A  52      11.558 -51.387  24.565  1.00  0.00           H  
ATOM    864  N   ARG A  53       8.178 -55.280  25.533  1.00  0.00           N  
ATOM    865  CA  ARG A  53       8.834 -56.197  24.609  1.00  0.00           C  
ATOM    866  C   ARG A  53       7.847 -56.753  23.590  1.00  0.00           C  
ATOM    867  O   ARG A  53       8.188 -56.937  22.420  1.00  0.00           O  
ATOM    868  CB  ARG A  53       9.480 -57.347  25.367  1.00  0.00           C  
ATOM    869  CG  ARG A  53      10.696 -56.966  26.196  1.00  0.00           C  
ATOM    870  CD  ARG A  53      11.832 -56.542  25.339  1.00  0.00           C  
ATOM    871  NE  ARG A  53      13.070 -56.434  26.094  1.00  0.00           N  
ATOM    872  CZ  ARG A  53      14.203 -55.872  25.631  1.00  0.00           C  
ATOM    873  NH1 ARG A  53      14.239 -55.371  24.416  1.00  0.00           N  
ATOM    874  NH2 ARG A  53      15.278 -55.822  26.397  1.00  0.00           N  
ATOM    875  H   ARG A  53       8.101 -55.486  26.519  1.00  0.00           H  
ATOM    876  HA  ARG A  53       9.598 -55.642  24.066  1.00  0.00           H  
ATOM    877 1HB  ARG A  53       8.749 -57.794  26.040  1.00  0.00           H  
ATOM    878 2HB  ARG A  53       9.789 -58.119  24.662  1.00  0.00           H  
ATOM    879 1HG  ARG A  53      10.439 -56.139  26.858  1.00  0.00           H  
ATOM    880 2HG  ARG A  53      11.014 -57.823  26.790  1.00  0.00           H  
ATOM    881 1HD  ARG A  53      11.981 -57.272  24.543  1.00  0.00           H  
ATOM    882 2HD  ARG A  53      11.615 -55.568  24.901  1.00  0.00           H  
ATOM    883  HE  ARG A  53      13.081 -56.809  27.034  1.00  0.00           H  
ATOM    884 1HH1 ARG A  53      13.417 -55.408  23.830  1.00  0.00           H  
ATOM    885 2HH1 ARG A  53      15.088 -54.949  24.069  1.00  0.00           H  
ATOM    886 1HH2 ARG A  53      15.250 -56.208  27.332  1.00  0.00           H  
ATOM    887 2HH2 ARG A  53      16.127 -55.400  26.050  1.00  0.00           H  
ATOM    888  N   LEU A  54       6.625 -57.003  24.097  1.00  0.00           N  
ATOM    889  CA  LEU A  54       5.589 -57.550  23.227  1.00  0.00           C  
ATOM    890  C   LEU A  54       5.198 -56.553  22.145  1.00  0.00           C  
ATOM    891  O   LEU A  54       4.886 -56.936  21.017  1.00  0.00           O  
ATOM    892  CB  LEU A  54       4.352 -57.931  24.051  1.00  0.00           C  
ATOM    893  CG  LEU A  54       4.552 -59.067  25.063  1.00  0.00           C  
ATOM    894  CD1 LEU A  54       3.262 -59.287  25.842  1.00  0.00           C  
ATOM    895  CD2 LEU A  54       4.969 -60.333  24.330  1.00  0.00           C  
ATOM    896  H   LEU A  54       6.447 -56.808  25.073  1.00  0.00           H  
ATOM    897  HA  LEU A  54       5.992 -58.435  22.737  1.00  0.00           H  
ATOM    898 1HB  LEU A  54       4.016 -57.054  24.600  1.00  0.00           H  
ATOM    899 2HB  LEU A  54       3.559 -58.233  23.367  1.00  0.00           H  
ATOM    900  HG  LEU A  54       5.328 -58.788  25.775  1.00  0.00           H  
ATOM    901 1HD1 LEU A  54       3.404 -60.094  26.561  1.00  0.00           H  
ATOM    902 2HD1 LEU A  54       2.997 -58.372  26.372  1.00  0.00           H  
ATOM    903 3HD1 LEU A  54       2.462 -59.552  25.153  1.00  0.00           H  
ATOM    904 1HD2 LEU A  54       5.112 -61.141  25.048  1.00  0.00           H  
ATOM    905 2HD2 LEU A  54       4.193 -60.614  23.618  1.00  0.00           H  
ATOM    906 3HD2 LEU A  54       5.903 -60.153  23.796  1.00  0.00           H  
ATOM    907  N   ASN A  55       5.231 -55.266  22.551  1.00  0.00           N  
ATOM    908  CA  ASN A  55       4.916 -54.209  21.598  1.00  0.00           C  
ATOM    909  C   ASN A  55       5.981 -54.113  20.511  1.00  0.00           C  
ATOM    910  O   ASN A  55       5.677 -53.817  19.356  1.00  0.00           O  
ATOM    911  CB  ASN A  55       4.757 -52.878  22.309  1.00  0.00           C  
ATOM    912  CG  ASN A  55       3.600 -52.870  23.269  1.00  0.00           C  
ATOM    913  OD1 ASN A  55       2.718 -53.733  23.202  1.00  0.00           O  
ATOM    914  ND2 ASN A  55       3.587 -51.913  24.161  1.00  0.00           N  
ATOM    915  H   ASN A  55       5.474 -55.059  23.510  1.00  0.00           H  
ATOM    916  HA  ASN A  55       3.970 -54.455  21.118  1.00  0.00           H  
ATOM    917 1HB  ASN A  55       5.671 -52.647  22.858  1.00  0.00           H  
ATOM    918 2HB  ASN A  55       4.609 -52.087  21.574  1.00  0.00           H  
ATOM    919 1HD2 ASN A  55       2.840 -51.858  24.824  1.00  0.00           H  
ATOM    920 2HD2 ASN A  55       4.322 -51.236  24.177  1.00  0.00           H  
ATOM    921  N   GLU A  56       7.230 -54.376  20.948  1.00  0.00           N  
ATOM    922  CA  GLU A  56       8.336 -54.353  20.000  1.00  0.00           C  
ATOM    923  C   GLU A  56       8.198 -55.458  18.962  1.00  0.00           C  
ATOM    924  O   GLU A  56       8.492 -55.258  17.783  1.00  0.00           O  
ATOM    925  CB  GLU A  56       9.671 -54.494  20.734  1.00  0.00           C  
ATOM    926  CG  GLU A  56      10.054 -53.289  21.582  1.00  0.00           C  
ATOM    927  CD  GLU A  56      11.248 -53.543  22.458  1.00  0.00           C  
ATOM    928  OE1 GLU A  56      11.762 -54.636  22.424  1.00  0.00           O  
ATOM    929  OE2 GLU A  56      11.646 -52.647  23.163  1.00  0.00           O  
ATOM    930  H   GLU A  56       7.376 -54.587  21.926  1.00  0.00           H  
ATOM    931  HA  GLU A  56       8.312 -53.396  19.474  1.00  0.00           H  
ATOM    932 1HB  GLU A  56       9.636 -55.365  21.388  1.00  0.00           H  
ATOM    933 2HB  GLU A  56      10.469 -54.660  20.010  1.00  0.00           H  
ATOM    934 1HG  GLU A  56      10.273 -52.448  20.923  1.00  0.00           H  
ATOM    935 2HG  GLU A  56       9.204 -53.011  22.205  1.00  0.00           H  
ATOM    936  N   LEU A  57       7.735 -56.622  19.465  1.00  0.00           N  
ATOM    937  CA  LEU A  57       7.554 -57.762  18.574  1.00  0.00           C  
ATOM    938  C   LEU A  57       6.482 -57.479  17.529  1.00  0.00           C  
ATOM    939  O   LEU A  57       6.612 -57.877  16.371  1.00  0.00           O  
ATOM    940  CB  LEU A  57       7.174 -59.010  19.382  1.00  0.00           C  
ATOM    941  CG  LEU A  57       8.263 -59.556  20.315  1.00  0.00           C  
ATOM    942  CD1 LEU A  57       7.671 -60.642  21.205  1.00  0.00           C  
ATOM    943  CD2 LEU A  57       9.417 -60.097  19.485  1.00  0.00           C  
ATOM    944  H   LEU A  57       7.524 -56.682  20.451  1.00  0.00           H  
ATOM    945  HA  LEU A  57       8.496 -57.951  18.060  1.00  0.00           H  
ATOM    946 1HB  LEU A  57       6.302 -58.777  19.991  1.00  0.00           H  
ATOM    947 2HB  LEU A  57       6.904 -59.804  18.686  1.00  0.00           H  
ATOM    948  HG  LEU A  57       8.623 -58.756  20.961  1.00  0.00           H  
ATOM    949 1HD1 LEU A  57       8.445 -61.029  21.868  1.00  0.00           H  
ATOM    950 2HD1 LEU A  57       6.860 -60.222  21.801  1.00  0.00           H  
ATOM    951 3HD1 LEU A  57       7.287 -61.450  20.584  1.00  0.00           H  
ATOM    952 1HD2 LEU A  57      10.192 -60.485  20.150  1.00  0.00           H  
ATOM    953 2HD2 LEU A  57       9.057 -60.898  18.840  1.00  0.00           H  
ATOM    954 3HD2 LEU A  57       9.832 -59.296  18.872  1.00  0.00           H  
ATOM    955  N   MET A  58       5.432 -56.778  18.003  1.00  0.00           N  
ATOM    956  CA  MET A  58       4.352 -56.408  17.094  1.00  0.00           C  
ATOM    957  C   MET A  58       4.830 -55.413  16.048  1.00  0.00           C  
ATOM    958  O   MET A  58       4.437 -55.484  14.882  1.00  0.00           O  
ATOM    959  CB  MET A  58       3.175 -55.831  17.879  1.00  0.00           C  
ATOM    960  CG  MET A  58       2.399 -56.856  18.695  1.00  0.00           C  
ATOM    961  SD  MET A  58       0.817 -56.222  19.283  1.00  0.00           S  
ATOM    962  CE  MET A  58       1.340 -55.290  20.720  1.00  0.00           C  
ATOM    963  H   MET A  58       5.413 -56.520  18.979  1.00  0.00           H  
ATOM    964  HA  MET A  58       4.023 -57.309  16.575  1.00  0.00           H  
ATOM    965 1HB  MET A  58       3.535 -55.064  18.563  1.00  0.00           H  
ATOM    966 2HB  MET A  58       2.477 -55.354  17.189  1.00  0.00           H  
ATOM    967 1HG  MET A  58       2.211 -57.739  18.084  1.00  0.00           H  
ATOM    968 2HG  MET A  58       2.991 -57.158  19.558  1.00  0.00           H  
ATOM    969 1HE  MET A  58       0.470 -54.835  21.196  1.00  0.00           H  
ATOM    970 2HE  MET A  58       1.834 -55.957  21.428  1.00  0.00           H  
ATOM    971 3HE  MET A  58       2.036 -54.507  20.414  1.00  0.00           H  
ATOM    972  N   LYS A  59       5.692 -54.491  16.526  1.00  0.00           N  
ATOM    973  CA  LYS A  59       6.264 -53.508  15.613  1.00  0.00           C  
ATOM    974  C   LYS A  59       7.039 -54.185  14.489  1.00  0.00           C  
ATOM    975  O   LYS A  59       6.931 -53.797  13.326  1.00  0.00           O  
ATOM    976  CB  LYS A  59       7.175 -52.540  16.370  1.00  0.00           C  
ATOM    977  CG  LYS A  59       7.782 -51.442  15.507  1.00  0.00           C  
ATOM    978  CD  LYS A  59       8.648 -50.504  16.335  1.00  0.00           C  
ATOM    979  CE  LYS A  59       9.156 -49.337  15.501  1.00  0.00           C  
ATOM    980  NZ  LYS A  59      10.118 -49.780  14.456  1.00  0.00           N  
ATOM    981  H   LYS A  59       5.924 -54.498  17.508  1.00  0.00           H  
ATOM    982  HA  LYS A  59       5.446 -52.946  15.164  1.00  0.00           H  
ATOM    983 1HB  LYS A  59       6.612 -52.065  17.172  1.00  0.00           H  
ATOM    984 2HB  LYS A  59       7.994 -53.097  16.830  1.00  0.00           H  
ATOM    985 1HG  LYS A  59       8.394 -51.890  14.726  1.00  0.00           H  
ATOM    986 2HG  LYS A  59       6.986 -50.867  15.038  1.00  0.00           H  
ATOM    987 1HD  LYS A  59       8.064 -50.114  17.172  1.00  0.00           H  
ATOM    988 2HD  LYS A  59       9.500 -51.053  16.734  1.00  0.00           H  
ATOM    989 1HE  LYS A  59       8.315 -48.842  15.019  1.00  0.00           H  
ATOM    990 2HE  LYS A  59       9.652 -48.616  16.150  1.00  0.00           H  
ATOM    991 1HZ  LYS A  59      10.431 -48.979  13.926  1.00  0.00           H  
ATOM    992 2HZ  LYS A  59      10.910 -50.226  14.893  1.00  0.00           H  
ATOM    993 3HZ  LYS A  59       9.663 -50.436  13.836  1.00  0.00           H  
ATOM    994  N   ILE A  60       7.814 -55.208  14.902  1.00  0.00           N  
ATOM    995  CA  ILE A  60       8.618 -55.936  13.925  1.00  0.00           C  
ATOM    996  C   ILE A  60       7.736 -56.645  12.906  1.00  0.00           C  
ATOM    997  O   ILE A  60       8.012 -56.619  11.707  1.00  0.00           O  
ATOM    998  CB  ILE A  60       9.530 -56.963  14.620  1.00  0.00           C  
ATOM    999  CG1 ILE A  60      10.582 -56.252  15.474  1.00  0.00           C  
ATOM   1000  CG2 ILE A  60      10.195 -57.864  13.591  1.00  0.00           C  
ATOM   1001  CD1 ILE A  60      11.299 -57.164  16.444  1.00  0.00           C  
ATOM   1002  H   ILE A  60       7.825 -55.454  15.883  1.00  0.00           H  
ATOM   1003  HA  ILE A  60       9.245 -55.220  13.395  1.00  0.00           H  
ATOM   1004  HB  ILE A  60       8.937 -57.578  15.296  1.00  0.00           H  
ATOM   1005 1HG1 ILE A  60      11.325 -55.791  14.827  1.00  0.00           H  
ATOM   1006 2HG1 ILE A  60      10.107 -55.454  16.047  1.00  0.00           H  
ATOM   1007 1HG2 ILE A  60      10.838 -58.584  14.097  1.00  0.00           H  
ATOM   1008 2HG2 ILE A  60       9.433 -58.395  13.024  1.00  0.00           H  
ATOM   1009 3HG2 ILE A  60      10.798 -57.258  12.912  1.00  0.00           H  
ATOM   1010 1HD1 ILE A  60      12.027 -56.588  17.016  1.00  0.00           H  
ATOM   1011 2HD1 ILE A  60      10.574 -57.611  17.128  1.00  0.00           H  
ATOM   1012 3HD1 ILE A  60      11.809 -57.951  15.893  1.00  0.00           H  
ATOM   1013  N   ALA A  61       6.672 -57.271  13.450  1.00  0.00           N  
ATOM   1014  CA  ALA A  61       5.757 -58.004  12.582  1.00  0.00           C  
ATOM   1015  C   ALA A  61       5.170 -57.097  11.508  1.00  0.00           C  
ATOM   1016  O   ALA A  61       4.992 -57.509  10.363  1.00  0.00           O  
ATOM   1017  CB  ALA A  61       4.644 -58.640  13.403  1.00  0.00           C  
ATOM   1018  H   ALA A  61       6.530 -57.222  14.449  1.00  0.00           H  
ATOM   1019  HA  ALA A  61       6.321 -58.792  12.083  1.00  0.00           H  
ATOM   1020 1HB  ALA A  61       3.968 -59.183  12.741  1.00  0.00           H  
ATOM   1021 2HB  ALA A  61       5.075 -59.330  14.127  1.00  0.00           H  
ATOM   1022 3HB  ALA A  61       4.090 -57.862  13.927  1.00  0.00           H  
ATOM   1023  N   VAL A  62       4.885 -55.852  11.944  1.00  0.00           N  
ATOM   1024  CA  VAL A  62       4.335 -54.878  11.008  1.00  0.00           C  
ATOM   1025  C   VAL A  62       5.323 -54.563   9.894  1.00  0.00           C  
ATOM   1026  O   VAL A  62       4.965 -54.551   8.717  1.00  0.00           O  
ATOM   1027  CB  VAL A  62       3.967 -53.577  11.746  1.00  0.00           C  
ATOM   1028  CG1 VAL A  62       3.638 -52.475  10.750  1.00  0.00           C  
ATOM   1029  CG2 VAL A  62       2.793 -53.826  12.681  1.00  0.00           C  
ATOM   1030  H   VAL A  62       5.060 -55.617  12.910  1.00  0.00           H  
ATOM   1031  HA  VAL A  62       3.444 -55.312  10.552  1.00  0.00           H  
ATOM   1032  HB  VAL A  62       4.827 -53.242  12.323  1.00  0.00           H  
ATOM   1033 1HG1 VAL A  62       3.380 -51.563  11.288  1.00  0.00           H  
ATOM   1034 2HG1 VAL A  62       4.504 -52.288  10.114  1.00  0.00           H  
ATOM   1035 3HG1 VAL A  62       2.793 -52.782  10.132  1.00  0.00           H  
ATOM   1036 1HG2 VAL A  62       2.539 -52.903  13.199  1.00  0.00           H  
ATOM   1037 2HG2 VAL A  62       1.934 -54.168  12.103  1.00  0.00           H  
ATOM   1038 3HG2 VAL A  62       3.065 -54.589  13.411  1.00  0.00           H  
ATOM   1039  N   GLU A  63       6.574 -54.310  10.333  1.00  0.00           N  
ATOM   1040  CA  GLU A  63       7.618 -53.992   9.366  1.00  0.00           C  
ATOM   1041  C   GLU A  63       7.851 -55.151   8.404  1.00  0.00           C  
ATOM   1042  O   GLU A  63       8.095 -54.945   7.215  1.00  0.00           O  
ATOM   1043  CB  GLU A  63       8.924 -53.645  10.085  1.00  0.00           C  
ATOM   1044  CG  GLU A  63       8.889 -52.329  10.850  1.00  0.00           C  
ATOM   1045  CD  GLU A  63      10.117 -52.106  11.686  1.00  0.00           C  
ATOM   1046  OE1 GLU A  63      10.937 -52.991  11.753  1.00  0.00           O  
ATOM   1047  OE2 GLU A  63      10.238 -51.049  12.259  1.00  0.00           O  
ATOM   1048  H   GLU A  63       6.766 -54.347  11.324  1.00  0.00           H  
ATOM   1049  HA  GLU A  63       7.288 -53.135   8.781  1.00  0.00           H  
ATOM   1050 1HB  GLU A  63       9.171 -54.436  10.792  1.00  0.00           H  
ATOM   1051 2HB  GLU A  63       9.735 -53.588   9.360  1.00  0.00           H  
ATOM   1052 1HG  GLU A  63       8.793 -51.510  10.138  1.00  0.00           H  
ATOM   1053 2HG  GLU A  63       8.010 -52.318  11.494  1.00  0.00           H  
ATOM   1054  N   ALA A  64       7.761 -56.364   8.984  1.00  0.00           N  
ATOM   1055  CA  ALA A  64       7.933 -57.560   8.167  1.00  0.00           C  
ATOM   1056  C   ALA A  64       6.884 -57.628   7.064  1.00  0.00           C  
ATOM   1057  O   ALA A  64       7.181 -58.017   5.934  1.00  0.00           O  
ATOM   1058  CB  ALA A  64       7.870 -58.809   9.034  1.00  0.00           C  
ATOM   1059  H   ALA A  64       7.575 -56.425   9.975  1.00  0.00           H  
ATOM   1060  HA  ALA A  64       8.921 -57.526   7.707  1.00  0.00           H  
ATOM   1061 1HB  ALA A  64       8.000 -59.693   8.409  1.00  0.00           H  
ATOM   1062 2HB  ALA A  64       8.664 -58.773   9.780  1.00  0.00           H  
ATOM   1063 3HB  ALA A  64       6.904 -58.857   9.533  1.00  0.00           H  
ATOM   1064  N   LEU A  65       5.654 -57.233   7.456  1.00  0.00           N  
ATOM   1065  CA  LEU A  65       4.564 -57.231   6.489  1.00  0.00           C  
ATOM   1066  C   LEU A  65       4.810 -56.215   5.382  1.00  0.00           C  
ATOM   1067  O   LEU A  65       4.648 -56.516   4.200  1.00  0.00           O  
ATOM   1068  CB  LEU A  65       3.235 -56.922   7.189  1.00  0.00           C  
ATOM   1069  CG  LEU A  65       2.021 -56.752   6.267  1.00  0.00           C  
ATOM   1070  CD1 LEU A  65       1.803 -58.033   5.473  1.00  0.00           C  
ATOM   1071  CD2 LEU A  65       0.795 -56.410   7.100  1.00  0.00           C  
ATOM   1072  H   LEU A  65       5.513 -56.947   8.414  1.00  0.00           H  
ATOM   1073  HA  LEU A  65       4.518 -58.220   6.030  1.00  0.00           H  
ATOM   1074 1HB  LEU A  65       3.013 -57.730   7.885  1.00  0.00           H  
ATOM   1075 2HB  LEU A  65       3.349 -56.001   7.760  1.00  0.00           H  
ATOM   1076  HG  LEU A  65       2.213 -55.948   5.557  1.00  0.00           H  
ATOM   1077 1HD1 LEU A  65       0.940 -57.912   4.818  1.00  0.00           H  
ATOM   1078 2HD1 LEU A  65       2.688 -58.243   4.872  1.00  0.00           H  
ATOM   1079 3HD1 LEU A  65       1.624 -58.861   6.159  1.00  0.00           H  
ATOM   1080 1HD2 LEU A  65      -0.068 -56.290   6.445  1.00  0.00           H  
ATOM   1081 2HD2 LEU A  65       0.601 -57.215   7.810  1.00  0.00           H  
ATOM   1082 3HD2 LEU A  65       0.970 -55.482   7.643  1.00  0.00           H  
ATOM   1083  N   GLU A  66       5.207 -55.006   5.832  1.00  0.00           N  
ATOM   1084  CA  GLU A  66       5.433 -53.928   4.877  1.00  0.00           C  
ATOM   1085  C   GLU A  66       6.471 -54.325   3.835  1.00  0.00           C  
ATOM   1086  O   GLU A  66       6.319 -54.031   2.650  1.00  0.00           O  
ATOM   1087  CB  GLU A  66       5.884 -52.659   5.602  1.00  0.00           C  
ATOM   1088  CG  GLU A  66       5.990 -51.430   4.711  1.00  0.00           C  
ATOM   1089  CD  GLU A  66       6.243 -50.166   5.485  1.00  0.00           C  
ATOM   1090  OE1 GLU A  66       6.515 -50.254   6.659  1.00  0.00           O  
ATOM   1091  OE2 GLU A  66       6.162 -49.110   4.902  1.00  0.00           O  
ATOM   1092  H   GLU A  66       5.341 -54.871   6.825  1.00  0.00           H  
ATOM   1093  HA  GLU A  66       4.496 -53.734   4.356  1.00  0.00           H  
ATOM   1094 1HB  GLU A  66       5.183 -52.431   6.405  1.00  0.00           H  
ATOM   1095 2HB  GLU A  66       6.861 -52.827   6.058  1.00  0.00           H  
ATOM   1096 1HG  GLU A  66       6.806 -51.577   4.003  1.00  0.00           H  
ATOM   1097 2HG  GLU A  66       5.068 -51.325   4.143  1.00  0.00           H  
ATOM   1098  N   LEU A  67       7.521 -55.003   4.342  1.00  0.00           N  
ATOM   1099  CA  LEU A  67       8.580 -55.455   3.448  1.00  0.00           C  
ATOM   1100  C   LEU A  67       8.050 -56.451   2.426  1.00  0.00           C  
ATOM   1101  O   LEU A  67       8.404 -56.394   1.247  1.00  0.00           O  
ATOM   1102  CB  LEU A  67       9.717 -56.096   4.253  1.00  0.00           C  
ATOM   1103  CG  LEU A  67      10.548 -55.136   5.116  1.00  0.00           C  
ATOM   1104  CD1 LEU A  67      11.408 -55.935   6.083  1.00  0.00           C  
ATOM   1105  CD2 LEU A  67      11.407 -54.259   4.216  1.00  0.00           C  
ATOM   1106  H   LEU A  67       7.555 -55.186   5.337  1.00  0.00           H  
ATOM   1107  HA  LEU A  67       8.974 -54.590   2.913  1.00  0.00           H  
ATOM   1108 1HB  LEU A  67       9.293 -56.850   4.912  1.00  0.00           H  
ATOM   1109 2HB  LEU A  67      10.399 -56.590   3.560  1.00  0.00           H  
ATOM   1110  HG  LEU A  67       9.879 -54.507   5.703  1.00  0.00           H  
ATOM   1111 1HD1 LEU A  67      11.998 -55.253   6.696  1.00  0.00           H  
ATOM   1112 2HD1 LEU A  67      10.768 -56.539   6.727  1.00  0.00           H  
ATOM   1113 3HD1 LEU A  67      12.076 -56.588   5.522  1.00  0.00           H  
ATOM   1114 1HD2 LEU A  67      11.994 -53.576   4.829  1.00  0.00           H  
ATOM   1115 2HD2 LEU A  67      12.074 -54.886   3.627  1.00  0.00           H  
ATOM   1116 3HD2 LEU A  67      10.766 -53.685   3.546  1.00  0.00           H  
ATOM   1117  N   THR A  68       7.191 -57.353   2.941  1.00  0.00           N  
ATOM   1118  CA  THR A  68       6.569 -58.332   2.055  1.00  0.00           C  
ATOM   1119  C   THR A  68       5.778 -57.650   0.946  1.00  0.00           C  
ATOM   1120  O   THR A  68       5.853 -58.045  -0.216  1.00  0.00           O  
ATOM   1121  CB  THR A  68       5.645 -59.281   2.842  1.00  0.00           C  
ATOM   1122  OG1 THR A  68       6.433 -60.129   3.687  1.00  0.00           O  
ATOM   1123  CG2 THR A  68       4.829 -60.141   1.889  1.00  0.00           C  
ATOM   1124  H   THR A  68       6.993 -57.336   3.932  1.00  0.00           H  
ATOM   1125  HA  THR A  68       7.355 -58.932   1.598  1.00  0.00           H  
ATOM   1126  HB  THR A  68       4.969 -58.696   3.465  1.00  0.00           H  
ATOM   1127  HG1 THR A  68       6.748 -59.624   4.441  1.00  0.00           H  
ATOM   1128 1HG2 THR A  68       4.181 -60.805   2.462  1.00  0.00           H  
ATOM   1129 2HG2 THR A  68       4.219 -59.500   1.252  1.00  0.00           H  
ATOM   1130 3HG2 THR A  68       5.500 -60.735   1.269  1.00  0.00           H  
ATOM   1131  N   ILE A  69       5.028 -56.613   1.374  1.00  0.00           N  
ATOM   1132  CA  ILE A  69       4.179 -55.909   0.422  1.00  0.00           C  
ATOM   1133  C   ILE A  69       5.010 -55.235  -0.664  1.00  0.00           C  
ATOM   1134  O   ILE A  69       4.645 -55.254  -1.840  1.00  0.00           O  
ATOM   1135  CB  ILE A  69       3.311 -54.856   1.134  1.00  0.00           C  
ATOM   1136  CG1 ILE A  69       2.313 -55.534   2.077  1.00  0.00           C  
ATOM   1137  CG2 ILE A  69       2.583 -53.990   0.118  1.00  0.00           C  
ATOM   1138  CD1 ILE A  69       1.338 -56.452   1.375  1.00  0.00           C  
ATOM   1139  H   ILE A  69       5.067 -56.345   2.348  1.00  0.00           H  
ATOM   1140  HA  ILE A  69       3.529 -56.641  -0.061  1.00  0.00           H  
ATOM   1141  HB  ILE A  69       3.945 -54.219   1.752  1.00  0.00           H  
ATOM   1142 1HG1 ILE A  69       2.855 -56.116   2.821  1.00  0.00           H  
ATOM   1143 2HG1 ILE A  69       1.742 -54.773   2.610  1.00  0.00           H  
ATOM   1144 1HG2 ILE A  69       1.974 -53.251   0.639  1.00  0.00           H  
ATOM   1145 2HG2 ILE A  69       3.311 -53.481  -0.513  1.00  0.00           H  
ATOM   1146 3HG2 ILE A  69       1.942 -54.616  -0.502  1.00  0.00           H  
ATOM   1147 1HD1 ILE A  69       0.663 -56.894   2.108  1.00  0.00           H  
ATOM   1148 2HD1 ILE A  69       0.759 -55.881   0.649  1.00  0.00           H  
ATOM   1149 3HD1 ILE A  69       1.886 -57.241   0.864  1.00  0.00           H  
ATOM   1150  N   GLU A  70       6.132 -54.648  -0.203  1.00  0.00           N  
ATOM   1151  CA  GLU A  70       7.013 -53.960  -1.140  1.00  0.00           C  
ATOM   1152  C   GLU A  70       7.526 -54.911  -2.214  1.00  0.00           C  
ATOM   1153  O   GLU A  70       7.614 -54.551  -3.387  1.00  0.00           O  
ATOM   1154  CB  GLU A  70       8.193 -53.329  -0.398  1.00  0.00           C  
ATOM   1155  CG  GLU A  70       7.835 -52.093   0.415  1.00  0.00           C  
ATOM   1156  CD  GLU A  70       9.007 -51.531   1.173  1.00  0.00           C  
ATOM   1157  OE1 GLU A  70      10.045 -52.147   1.165  1.00  0.00           O  
ATOM   1158  OE2 GLU A  70       8.862 -50.486   1.761  1.00  0.00           O  
ATOM   1159  H   GLU A  70       6.342 -54.694   0.783  1.00  0.00           H  
ATOM   1160  HA  GLU A  70       6.437 -53.177  -1.635  1.00  0.00           H  
ATOM   1161 1HB  GLU A  70       8.629 -54.060   0.280  1.00  0.00           H  
ATOM   1162 2HB  GLU A  70       8.964 -53.045  -1.115  1.00  0.00           H  
ATOM   1163 1HG  GLU A  70       7.452 -51.326  -0.258  1.00  0.00           H  
ATOM   1164 2HG  GLU A  70       7.043 -52.348   1.118  1.00  0.00           H  
ATOM   1165  N   VAL A  71       7.855 -56.133  -1.745  1.00  0.00           N  
ATOM   1166  CA  VAL A  71       8.350 -57.143  -2.672  1.00  0.00           C  
ATOM   1167  C   VAL A  71       7.296 -57.503  -3.710  1.00  0.00           C  
ATOM   1168  O   VAL A  71       7.596 -57.625  -4.898  1.00  0.00           O  
ATOM   1169  CB  VAL A  71       8.766 -58.414  -1.907  1.00  0.00           C  
ATOM   1170  CG1 VAL A  71       9.037 -59.555  -2.877  1.00  0.00           C  
ATOM   1171  CG2 VAL A  71       9.993 -58.126  -1.056  1.00  0.00           C  
ATOM   1172  H   VAL A  71       7.752 -56.325  -0.759  1.00  0.00           H  
ATOM   1173  HA  VAL A  71       9.219 -56.738  -3.191  1.00  0.00           H  
ATOM   1174  HB  VAL A  71       7.941 -58.727  -1.265  1.00  0.00           H  
ATOM   1175 1HG1 VAL A  71       9.329 -60.445  -2.319  1.00  0.00           H  
ATOM   1176 2HG1 VAL A  71       8.135 -59.766  -3.450  1.00  0.00           H  
ATOM   1177 3HG1 VAL A  71       9.841 -59.272  -3.555  1.00  0.00           H  
ATOM   1178 1HG2 VAL A  71      10.280 -59.029  -0.516  1.00  0.00           H  
ATOM   1179 2HG2 VAL A  71      10.815 -57.810  -1.697  1.00  0.00           H  
ATOM   1180 3HG2 VAL A  71       9.764 -57.337  -0.342  1.00  0.00           H  
ATOM   1181  N   LEU A  72       6.058 -57.661  -3.198  1.00  0.00           N  
ATOM   1182  CA  LEU A  72       4.963 -58.041  -4.081  1.00  0.00           C  
ATOM   1183  C   LEU A  72       4.700 -56.967  -5.129  1.00  0.00           C  
ATOM   1184  O   LEU A  72       4.415 -57.272  -6.286  1.00  0.00           O  
ATOM   1185  CB  LEU A  72       3.686 -58.290  -3.266  1.00  0.00           C  
ATOM   1186  CG  LEU A  72       3.739 -59.479  -2.297  1.00  0.00           C  
ATOM   1187  CD1 LEU A  72       2.494 -59.470  -1.418  1.00  0.00           C  
ATOM   1188  CD2 LEU A  72       3.841 -60.775  -3.088  1.00  0.00           C  
ATOM   1189  H   LEU A  72       5.912 -57.512  -2.209  1.00  0.00           H  
ATOM   1190  HA  LEU A  72       5.249 -58.954  -4.602  1.00  0.00           H  
ATOM   1191 1HB  LEU A  72       3.466 -57.397  -2.685  1.00  0.00           H  
ATOM   1192 2HB  LEU A  72       2.861 -58.462  -3.957  1.00  0.00           H  
ATOM   1193  HG  LEU A  72       4.607 -59.380  -1.647  1.00  0.00           H  
ATOM   1194 1HD1 LEU A  72       2.531 -60.315  -0.729  1.00  0.00           H  
ATOM   1195 2HD1 LEU A  72       2.456 -58.542  -0.849  1.00  0.00           H  
ATOM   1196 3HD1 LEU A  72       1.607 -59.552  -2.044  1.00  0.00           H  
ATOM   1197 1HD2 LEU A  72       3.878 -61.619  -2.399  1.00  0.00           H  
ATOM   1198 2HD2 LEU A  72       2.971 -60.875  -3.737  1.00  0.00           H  
ATOM   1199 3HD2 LEU A  72       4.747 -60.760  -3.693  1.00  0.00           H  
ATOM   1200  N   ARG A  73       4.817 -55.708  -4.659  1.00  0.00           N  
ATOM   1201  CA  ARG A  73       4.616 -54.585  -5.567  1.00  0.00           C  
ATOM   1202  C   ARG A  73       5.674 -54.569  -6.664  1.00  0.00           C  
ATOM   1203  O   ARG A  73       5.372 -54.290  -7.825  1.00  0.00           O  
ATOM   1204  CB  ARG A  73       4.657 -53.268  -4.807  1.00  0.00           C  
ATOM   1205  CG  ARG A  73       3.458 -53.010  -3.909  1.00  0.00           C  
ATOM   1206  CD  ARG A  73       3.647 -51.794  -3.077  1.00  0.00           C  
ATOM   1207  NE  ARG A  73       3.599 -50.578  -3.876  1.00  0.00           N  
ATOM   1208  CZ  ARG A  73       3.901 -49.349  -3.415  1.00  0.00           C  
ATOM   1209  NH1 ARG A  73       4.268 -49.187  -2.164  1.00  0.00           N  
ATOM   1210  NH2 ARG A  73       3.827 -48.305  -4.223  1.00  0.00           N  
ATOM   1211  H   ARG A  73       5.042 -55.566  -3.683  1.00  0.00           H  
ATOM   1212  HA  ARG A  73       3.644 -54.706  -6.042  1.00  0.00           H  
ATOM   1213 1HB  ARG A  73       5.549 -53.236  -4.183  1.00  0.00           H  
ATOM   1214 2HB  ARG A  73       4.724 -52.441  -5.514  1.00  0.00           H  
ATOM   1215 1HG  ARG A  73       2.567 -52.873  -4.521  1.00  0.00           H  
ATOM   1216 2HG  ARG A  73       3.314 -53.861  -3.242  1.00  0.00           H  
ATOM   1217 1HD  ARG A  73       2.857 -51.739  -2.328  1.00  0.00           H  
ATOM   1218 2HD  ARG A  73       4.615 -51.838  -2.581  1.00  0.00           H  
ATOM   1219  HE  ARG A  73       3.322 -50.663  -4.844  1.00  0.00           H  
ATOM   1220 1HH1 ARG A  73       4.324 -49.985  -1.547  1.00  0.00           H  
ATOM   1221 2HH1 ARG A  73       4.494 -48.265  -1.819  1.00  0.00           H  
ATOM   1222 1HH2 ARG A  73       3.545 -48.429  -5.185  1.00  0.00           H  
ATOM   1223 2HH2 ARG A  73       4.053 -47.384  -3.879  1.00  0.00           H  
ATOM   1224  N   SER A  74       6.912 -54.880  -6.230  1.00  0.00           N  
ATOM   1225  CA  SER A  74       8.014 -54.911  -7.184  1.00  0.00           C  
ATOM   1226  C   SER A  74       7.805 -55.996  -8.232  1.00  0.00           C  
ATOM   1227  O   SER A  74       8.055 -55.782  -9.418  1.00  0.00           O  
ATOM   1228  CB  SER A  74       9.325 -55.143  -6.459  1.00  0.00           C  
ATOM   1229  OG  SER A  74      10.397 -55.181  -7.359  1.00  0.00           O  
ATOM   1230  H   SER A  74       7.054 -55.084  -5.252  1.00  0.00           H  
ATOM   1231  HA  SER A  74       8.044 -53.951  -7.698  1.00  0.00           H  
ATOM   1232 1HB  SER A  74       9.485 -54.345  -5.732  1.00  0.00           H  
ATOM   1233 2HB  SER A  74       9.276 -56.081  -5.908  1.00  0.00           H  
ATOM   1234  HG  SER A  74      10.367 -56.049  -7.770  1.00  0.00           H  
ATOM   1235  N   LEU A  75       7.335 -57.156  -7.728  1.00  0.00           N  
ATOM   1236  CA  LEU A  75       7.069 -58.271  -8.631  1.00  0.00           C  
ATOM   1237  C   LEU A  75       6.036 -57.890  -9.684  1.00  0.00           C  
ATOM   1238  O   LEU A  75       6.155 -58.267 -10.849  1.00  0.00           O  
ATOM   1239  CB  LEU A  75       6.577 -59.487  -7.839  1.00  0.00           C  
ATOM   1240  CG  LEU A  75       7.637 -60.205  -6.993  1.00  0.00           C  
ATOM   1241  CD1 LEU A  75       6.952 -61.149  -6.015  1.00  0.00           C  
ATOM   1242  CD2 LEU A  75       8.588 -60.961  -7.908  1.00  0.00           C  
ATOM   1243  H   LEU A  75       7.178 -57.232  -6.734  1.00  0.00           H  
ATOM   1244  HA  LEU A  75       7.997 -58.533  -9.139  1.00  0.00           H  
ATOM   1245 1HB  LEU A  75       5.780 -59.168  -7.169  1.00  0.00           H  
ATOM   1246 2HB  LEU A  75       6.163 -60.214  -8.539  1.00  0.00           H  
ATOM   1247  HG  LEU A  75       8.196 -59.471  -6.413  1.00  0.00           H  
ATOM   1248 1HD1 LEU A  75       7.706 -61.658  -5.413  1.00  0.00           H  
ATOM   1249 2HD1 LEU A  75       6.292 -60.580  -5.361  1.00  0.00           H  
ATOM   1250 3HD1 LEU A  75       6.369 -61.886  -6.566  1.00  0.00           H  
ATOM   1251 1HD2 LEU A  75       9.342 -61.471  -7.307  1.00  0.00           H  
ATOM   1252 2HD2 LEU A  75       8.029 -61.696  -8.487  1.00  0.00           H  
ATOM   1253 3HD2 LEU A  75       9.077 -60.260  -8.585  1.00  0.00           H  
ATOM   1254  N   ALA A  76       5.028 -57.129  -9.208  1.00  0.00           N  
ATOM   1255  CA  ALA A  76       3.965 -56.708 -10.112  1.00  0.00           C  
ATOM   1256  C   ALA A  76       4.500 -55.793 -11.206  1.00  0.00           C  
ATOM   1257  O   ALA A  76       4.109 -55.901 -12.367  1.00  0.00           O  
ATOM   1258  CB  ALA A  76       2.855 -56.012  -9.337  1.00  0.00           C  
ATOM   1259  H   ALA A  76       5.030 -56.864  -8.233  1.00  0.00           H  
ATOM   1260  HA  ALA A  76       3.555 -57.598 -10.592  1.00  0.00           H  
ATOM   1261 1HB  ALA A  76       2.069 -55.704 -10.026  1.00  0.00           H  
ATOM   1262 2HB  ALA A  76       2.442 -56.700  -8.598  1.00  0.00           H  
ATOM   1263 3HB  ALA A  76       3.258 -55.137  -8.832  1.00  0.00           H  
ATOM   1264  N   GLU A  77       5.408 -54.894 -10.767  1.00  0.00           N  
ATOM   1265  CA  GLU A  77       5.981 -53.942 -11.710  1.00  0.00           C  
ATOM   1266  C   GLU A  77       6.830 -54.645 -12.758  1.00  0.00           C  
ATOM   1267  O   GLU A  77       6.828 -54.267 -13.931  1.00  0.00           O  
ATOM   1268  CB  GLU A  77       6.823 -52.901 -10.971  1.00  0.00           C  
ATOM   1269  CG  GLU A  77       6.014 -51.895 -10.161  1.00  0.00           C  
ATOM   1270  CD  GLU A  77       5.227 -50.950 -11.023  1.00  0.00           C  
ATOM   1271  OE1 GLU A  77       5.720 -50.565 -12.056  1.00  0.00           O  
ATOM   1272  OE2 GLU A  77       4.128 -50.612 -10.649  1.00  0.00           O  
ATOM   1273  H   GLU A  77       5.675 -54.901  -9.793  1.00  0.00           H  
ATOM   1274  HA  GLU A  77       5.160 -53.442 -12.226  1.00  0.00           H  
ATOM   1275 1HB  GLU A  77       7.508 -53.405 -10.289  1.00  0.00           H  
ATOM   1276 2HB  GLU A  77       7.426 -52.343 -11.688  1.00  0.00           H  
ATOM   1277 1HG  GLU A  77       5.327 -52.437  -9.512  1.00  0.00           H  
ATOM   1278 2HG  GLU A  77       6.693 -51.324  -9.530  1.00  0.00           H  
ATOM   1279  N   SER A  78       7.550 -55.678 -12.272  1.00  0.00           N  
ATOM   1280  CA  SER A  78       8.394 -56.448 -13.177  1.00  0.00           C  
ATOM   1281  C   SER A  78       7.559 -57.161 -14.237  1.00  0.00           C  
ATOM   1282  O   SER A  78       7.929 -57.193 -15.411  1.00  0.00           O  
ATOM   1283  CB  SER A  78       9.208 -57.461 -12.397  1.00  0.00           C  
ATOM   1284  OG  SER A  78      10.155 -56.826 -11.583  1.00  0.00           O  
ATOM   1285  H   SER A  78       7.490 -55.899 -11.289  1.00  0.00           H  
ATOM   1286  HA  SER A  78       9.081 -55.765 -13.677  1.00  0.00           H  
ATOM   1287 1HB  SER A  78       8.543 -58.065 -11.782  1.00  0.00           H  
ATOM   1288 2HB  SER A  78       9.714 -58.133 -13.089  1.00  0.00           H  
ATOM   1289  HG  SER A  78      10.669 -56.261 -12.166  1.00  0.00           H  
ATOM   1290  N   ALA A  79       6.429 -57.718 -13.755  1.00  0.00           N  
ATOM   1291  CA  ALA A  79       5.563 -58.464 -14.659  1.00  0.00           C  
ATOM   1292  C   ALA A  79       4.961 -57.555 -15.721  1.00  0.00           C  
ATOM   1293  O   ALA A  79       4.768 -57.965 -16.866  1.00  0.00           O  
ATOM   1294  CB  ALA A  79       4.460 -59.165 -13.876  1.00  0.00           C  
ATOM   1295  H   ALA A  79       6.205 -57.607 -12.776  1.00  0.00           H  
ATOM   1296  HA  ALA A  79       6.168 -59.217 -15.165  1.00  0.00           H  
ATOM   1297 1HB  ALA A  79       3.820 -59.717 -14.563  1.00  0.00           H  
ATOM   1298 2HB  ALA A  79       4.906 -59.855 -13.160  1.00  0.00           H  
ATOM   1299 3HB  ALA A  79       3.865 -58.424 -13.345  1.00  0.00           H  
ATOM   1300  N   LEU A  80       4.681 -56.312 -15.279  1.00  0.00           N  
ATOM   1301  CA  LEU A  80       4.155 -55.324 -16.213  1.00  0.00           C  
ATOM   1302  C   LEU A  80       5.124 -55.081 -17.363  1.00  0.00           C  
ATOM   1303  O   LEU A  80       4.743 -55.126 -18.530  1.00  0.00           O  
ATOM   1304  CB  LEU A  80       3.873 -54.003 -15.486  1.00  0.00           C  
ATOM   1305  CG  LEU A  80       3.564 -52.800 -16.387  1.00  0.00           C  
ATOM   1306  CD1 LEU A  80       2.300 -53.078 -17.188  1.00  0.00           C  
ATOM   1307  CD2 LEU A  80       3.406 -51.552 -15.531  1.00  0.00           C  
ATOM   1308  H   LEU A  80       4.839 -56.088 -14.307  1.00  0.00           H  
ATOM   1309  HA  LEU A  80       3.229 -55.716 -16.636  1.00  0.00           H  
ATOM   1310 1HB  LEU A  80       3.024 -54.147 -14.821  1.00  0.00           H  
ATOM   1311 2HB  LEU A  80       4.743 -53.748 -14.880  1.00  0.00           H  
ATOM   1312  HG  LEU A  80       4.381 -52.654 -17.093  1.00  0.00           H  
ATOM   1313 1HD1 LEU A  80       2.080 -52.223 -17.828  1.00  0.00           H  
ATOM   1314 2HD1 LEU A  80       2.448 -53.964 -17.806  1.00  0.00           H  
ATOM   1315 3HD1 LEU A  80       1.467 -53.245 -16.507  1.00  0.00           H  
ATOM   1316 1HD2 LEU A  80       3.186 -50.698 -16.171  1.00  0.00           H  
ATOM   1317 2HD2 LEU A  80       2.587 -51.697 -14.824  1.00  0.00           H  
ATOM   1318 3HD2 LEU A  80       4.329 -51.367 -14.982  1.00  0.00           H  
ATOM   1319  N   ARG A  81       6.387 -54.822 -16.962  1.00  0.00           N  
ATOM   1320  CA  ARG A  81       7.413 -54.563 -17.965  1.00  0.00           C  
ATOM   1321  C   ARG A  81       7.584 -55.754 -18.900  1.00  0.00           C  
ATOM   1322  O   ARG A  81       7.817 -55.587 -20.097  1.00  0.00           O  
ATOM   1323  CB  ARG A  81       8.745 -54.247 -17.300  1.00  0.00           C  
ATOM   1324  CG  ARG A  81       9.933 -54.189 -18.244  1.00  0.00           C  
ATOM   1325  CD  ARG A  81       9.810 -53.070 -19.214  1.00  0.00           C  
ATOM   1326  NE  ARG A  81      10.960 -52.993 -20.102  1.00  0.00           N  
ATOM   1327  CZ  ARG A  81      11.040 -52.191 -21.181  1.00  0.00           C  
ATOM   1328  NH1 ARG A  81      10.034 -51.406 -21.492  1.00  0.00           N  
ATOM   1329  NH2 ARG A  81      12.131 -52.195 -21.927  1.00  0.00           N  
ATOM   1330  H   ARG A  81       6.598 -54.812 -15.975  1.00  0.00           H  
ATOM   1331  HA  ARG A  81       7.092 -53.711 -18.565  1.00  0.00           H  
ATOM   1332 1HB  ARG A  81       8.679 -53.286 -16.792  1.00  0.00           H  
ATOM   1333 2HB  ARG A  81       8.961 -55.003 -16.543  1.00  0.00           H  
ATOM   1334 1HG  ARG A  81      10.848 -54.045 -17.669  1.00  0.00           H  
ATOM   1335 2HG  ARG A  81       9.999 -55.122 -18.805  1.00  0.00           H  
ATOM   1336 1HD  ARG A  81       8.919 -53.212 -19.822  1.00  0.00           H  
ATOM   1337 2HD  ARG A  81       9.735 -52.127 -18.674  1.00  0.00           H  
ATOM   1338  HE  ARG A  81      11.754 -53.584 -19.894  1.00  0.00           H  
ATOM   1339 1HH1 ARG A  81       9.199 -51.403 -20.922  1.00  0.00           H  
ATOM   1340 2HH1 ARG A  81      10.093 -50.804 -22.301  1.00  0.00           H  
ATOM   1341 1HH2 ARG A  81      12.905 -52.799 -21.688  1.00  0.00           H  
ATOM   1342 2HH2 ARG A  81      12.190 -51.594 -22.736  1.00  0.00           H  
ATOM   1343  N   ALA A  82       7.455 -56.947 -18.286  1.00  0.00           N  
ATOM   1344  CA  ALA A  82       7.589 -58.170 -19.070  1.00  0.00           C  
ATOM   1345  C   ALA A  82       6.564 -58.220 -20.195  1.00  0.00           C  
ATOM   1346  O   ALA A  82       6.861 -58.668 -21.302  1.00  0.00           O  
ATOM   1347  CB  ALA A  82       7.450 -59.393 -18.174  1.00  0.00           C  
ATOM   1348  H   ALA A  82       7.267 -56.974 -17.293  1.00  0.00           H  
ATOM   1349  HA  ALA A  82       8.588 -58.193 -19.507  1.00  0.00           H  
ATOM   1350 1HB  ALA A  82       7.553 -60.297 -18.775  1.00  0.00           H  
ATOM   1351 2HB  ALA A  82       8.227 -59.374 -17.410  1.00  0.00           H  
ATOM   1352 3HB  ALA A  82       6.472 -59.383 -17.697  1.00  0.00           H  
ATOM   1353  N   LEU A  83       5.352 -57.736 -19.847  1.00  0.00           N  
ATOM   1354  CA  LEU A  83       4.286 -57.705 -20.842  1.00  0.00           C  
ATOM   1355  C   LEU A  83       4.574 -56.676 -21.926  1.00  0.00           C  
ATOM   1356  O   LEU A  83       4.370 -56.936 -23.113  1.00  0.00           O  
ATOM   1357  CB  LEU A  83       2.944 -57.387 -20.170  1.00  0.00           C  
ATOM   1358  CG  LEU A  83       1.731 -57.319 -21.106  1.00  0.00           C  
ATOM   1359  CD1 LEU A  83       1.563 -58.654 -21.818  1.00  0.00           C  
ATOM   1360  CD2 LEU A  83       0.488 -56.969 -20.302  1.00  0.00           C  
ATOM   1361  H   LEU A  83       5.207 -57.406 -18.905  1.00  0.00           H  
ATOM   1362  HA  LEU A  83       4.236 -58.685 -21.315  1.00  0.00           H  
ATOM   1363 1HB  LEU A  83       2.742 -58.149 -19.419  1.00  0.00           H  
ATOM   1364 2HB  LEU A  83       3.028 -56.424 -19.665  1.00  0.00           H  
ATOM   1365  HG  LEU A  83       1.899 -56.555 -21.865  1.00  0.00           H  
ATOM   1366 1HD1 LEU A  83       0.701 -58.606 -22.483  1.00  0.00           H  
ATOM   1367 2HD1 LEU A  83       2.459 -58.871 -22.401  1.00  0.00           H  
ATOM   1368 3HD1 LEU A  83       1.410 -59.442 -21.082  1.00  0.00           H  
ATOM   1369 1HD2 LEU A  83      -0.374 -56.920 -20.967  1.00  0.00           H  
ATOM   1370 2HD2 LEU A  83       0.318 -57.733 -19.542  1.00  0.00           H  
ATOM   1371 3HD2 LEU A  83       0.628 -56.002 -19.818  1.00  0.00           H  
ATOM   1372  N   GLU A  84       5.053 -55.505 -21.454  1.00  0.00           N  
ATOM   1373  CA  GLU A  84       5.391 -54.442 -22.391  1.00  0.00           C  
ATOM   1374  C   GLU A  84       6.371 -54.931 -23.449  1.00  0.00           C  
ATOM   1375  O   GLU A  84       6.252 -54.588 -24.626  1.00  0.00           O  
ATOM   1376  CB  GLU A  84       5.985 -53.244 -21.647  1.00  0.00           C  
ATOM   1377  CG  GLU A  84       6.429 -52.101 -22.550  1.00  0.00           C  
ATOM   1378  CD  GLU A  84       6.671 -50.823 -21.797  1.00  0.00           C  
ATOM   1379  OE1 GLU A  84       7.262 -50.877 -20.745  1.00  0.00           O  
ATOM   1380  OE2 GLU A  84       6.264 -49.790 -22.273  1.00  0.00           O  
ATOM   1381  H   GLU A  84       5.167 -55.388 -20.456  1.00  0.00           H  
ATOM   1382  HA  GLU A  84       4.477 -54.134 -22.899  1.00  0.00           H  
ATOM   1383 1HB  GLU A  84       5.250 -52.851 -20.944  1.00  0.00           H  
ATOM   1384 2HB  GLU A  84       6.850 -53.568 -21.068  1.00  0.00           H  
ATOM   1385 1HG  GLU A  84       7.347 -52.389 -23.060  1.00  0.00           H  
ATOM   1386 2HG  GLU A  84       5.662 -51.930 -23.305  1.00  0.00           H  
ATOM   1387  N   LEU A  85       7.333 -55.743 -22.965  1.00  0.00           N  
ATOM   1388  CA  LEU A  85       8.301 -56.328 -23.884  1.00  0.00           C  
ATOM   1389  C   LEU A  85       7.621 -57.255 -24.884  1.00  0.00           C  
ATOM   1390  O   LEU A  85       7.942 -57.243 -26.074  1.00  0.00           O  
ATOM   1391  CB  LEU A  85       9.371 -57.105 -23.106  1.00  0.00           C  
ATOM   1392  CG  LEU A  85      10.328 -56.255 -22.261  1.00  0.00           C  
ATOM   1393  CD1 LEU A  85      11.069 -57.149 -21.277  1.00  0.00           C  
ATOM   1394  CD2 LEU A  85      11.300 -55.524 -23.177  1.00  0.00           C  
ATOM   1395  H   LEU A  85       7.367 -55.929 -21.973  1.00  0.00           H  
ATOM   1396  HA  LEU A  85       8.770 -55.518 -24.444  1.00  0.00           H  
ATOM   1397 1HB  LEU A  85       8.873 -57.806 -22.437  1.00  0.00           H  
ATOM   1398 2HB  LEU A  85       9.971 -57.676 -23.814  1.00  0.00           H  
ATOM   1399  HG  LEU A  85       9.756 -55.527 -21.685  1.00  0.00           H  
ATOM   1400 1HD1 LEU A  85      11.750 -56.544 -20.676  1.00  0.00           H  
ATOM   1401 2HD1 LEU A  85      10.352 -57.643 -20.623  1.00  0.00           H  
ATOM   1402 3HD1 LEU A  85      11.640 -57.899 -21.826  1.00  0.00           H  
ATOM   1403 1HD2 LEU A  85      11.980 -54.919 -22.576  1.00  0.00           H  
ATOM   1404 2HD2 LEU A  85      11.873 -56.251 -23.752  1.00  0.00           H  
ATOM   1405 3HD2 LEU A  85      10.745 -54.879 -23.857  1.00  0.00           H  
ATOM   1406  N   LEU A  86       6.675 -58.046 -24.338  1.00  0.00           N  
ATOM   1407  CA  LEU A  86       5.943 -58.975 -25.190  1.00  0.00           C  
ATOM   1408  C   LEU A  86       5.161 -58.235 -26.268  1.00  0.00           C  
ATOM   1409  O   LEU A  86       5.191 -58.613 -27.441  1.00  0.00           O  
ATOM   1410  CB  LEU A  86       4.984 -59.823 -24.345  1.00  0.00           C  
ATOM   1411  CG  LEU A  86       4.315 -60.996 -25.076  1.00  0.00           C  
ATOM   1412  CD1 LEU A  86       3.074 -60.499 -25.805  1.00  0.00           C  
ATOM   1413  CD2 LEU A  86       5.306 -61.620 -26.047  1.00  0.00           C  
ATOM   1414  H   LEU A  86       6.492 -57.980 -23.346  1.00  0.00           H  
ATOM   1415  HA  LEU A  86       6.665 -59.620 -25.686  1.00  0.00           H  
ATOM   1416 1HB  LEU A  86       5.532 -60.230 -23.498  1.00  0.00           H  
ATOM   1417 2HB  LEU A  86       4.193 -59.178 -23.964  1.00  0.00           H  
ATOM   1418  HG  LEU A  86       3.998 -61.743 -24.348  1.00  0.00           H  
ATOM   1419 1HD1 LEU A  86       2.599 -61.332 -26.322  1.00  0.00           H  
ATOM   1420 2HD1 LEU A  86       2.374 -60.075 -25.084  1.00  0.00           H  
ATOM   1421 3HD1 LEU A  86       3.358 -59.737 -26.529  1.00  0.00           H  
ATOM   1422 1HD2 LEU A  86       4.832 -62.455 -26.565  1.00  0.00           H  
ATOM   1423 2HD2 LEU A  86       5.623 -60.875 -26.774  1.00  0.00           H  
ATOM   1424 3HD2 LEU A  86       6.174 -61.983 -25.496  1.00  0.00           H  
ATOM   1425  N   LEU A  87       4.471 -57.171 -25.808  1.00  0.00           N  
ATOM   1426  CA  LEU A  87       3.624 -56.418 -26.725  1.00  0.00           C  
ATOM   1427  C   LEU A  87       4.438 -55.823 -27.866  1.00  0.00           C  
ATOM   1428  O   LEU A  87       3.983 -55.777 -29.008  1.00  0.00           O  
ATOM   1429  CB  LEU A  87       2.890 -55.300 -25.974  1.00  0.00           C  
ATOM   1430  CG  LEU A  87       1.580 -55.706 -25.288  1.00  0.00           C  
ATOM   1431  CD1 LEU A  87       0.406 -55.373 -26.200  1.00  0.00           C  
ATOM   1432  CD2 LEU A  87       1.615 -57.192 -24.965  1.00  0.00           C  
ATOM   1433  H   LEU A  87       4.555 -56.915 -24.833  1.00  0.00           H  
ATOM   1434  HA  LEU A  87       2.897 -57.108 -27.157  1.00  0.00           H  
ATOM   1435 1HB  LEU A  87       3.555 -54.903 -25.208  1.00  0.00           H  
ATOM   1436 2HB  LEU A  87       2.662 -54.499 -26.677  1.00  0.00           H  
ATOM   1437  HG  LEU A  87       1.459 -55.137 -24.367  1.00  0.00           H  
ATOM   1438 1HD1 LEU A  87      -0.526 -55.661 -25.712  1.00  0.00           H  
ATOM   1439 2HD1 LEU A  87       0.393 -54.301 -26.399  1.00  0.00           H  
ATOM   1440 3HD1 LEU A  87       0.508 -55.915 -27.138  1.00  0.00           H  
ATOM   1441 1HD2 LEU A  87       0.683 -57.481 -24.478  1.00  0.00           H  
ATOM   1442 2HD2 LEU A  87       1.734 -57.763 -25.886  1.00  0.00           H  
ATOM   1443 3HD2 LEU A  87       2.452 -57.400 -24.299  1.00  0.00           H  
ATOM   1444  N   LYS A  88       5.645 -55.368 -27.551  1.00  0.00           N  
ATOM   1445  CA  LYS A  88       6.537 -54.799 -28.553  1.00  0.00           C  
ATOM   1446  C   LYS A  88       6.993 -55.857 -29.550  1.00  0.00           C  
ATOM   1447  O   LYS A  88       7.110 -55.590 -30.746  1.00  0.00           O  
ATOM   1448  CB  LYS A  88       7.750 -54.150 -27.885  1.00  0.00           C  
ATOM   1449  CG  LYS A  88       8.555 -53.233 -28.796  1.00  0.00           C  
ATOM   1450  CD  LYS A  88       9.815 -53.922 -29.300  1.00  0.00           C  
ATOM   1451  CE  LYS A  88      10.618 -53.008 -30.212  1.00  0.00           C  
ATOM   1452  NZ  LYS A  88      11.847 -53.673 -30.725  1.00  0.00           N  
ATOM   1453  H   LYS A  88       5.955 -55.420 -26.590  1.00  0.00           H  
ATOM   1454  HA  LYS A  88       5.998 -54.019 -29.092  1.00  0.00           H  
ATOM   1455 1HB  LYS A  88       7.422 -53.564 -27.026  1.00  0.00           H  
ATOM   1456 2HB  LYS A  88       8.421 -54.925 -27.514  1.00  0.00           H  
ATOM   1457 1HG  LYS A  88       7.943 -52.941 -29.652  1.00  0.00           H  
ATOM   1458 2HG  LYS A  88       8.836 -52.334 -28.251  1.00  0.00           H  
ATOM   1459 1HD  LYS A  88      10.435 -54.211 -28.451  1.00  0.00           H  
ATOM   1460 2HD  LYS A  88       9.542 -54.821 -29.853  1.00  0.00           H  
ATOM   1461 1HE  LYS A  88      10.004 -52.707 -31.059  1.00  0.00           H  
ATOM   1462 2HE  LYS A  88      10.908 -52.110 -29.666  1.00  0.00           H  
ATOM   1463 1HZ  LYS A  88      12.352 -53.034 -31.324  1.00  0.00           H  
ATOM   1464 2HZ  LYS A  88      12.435 -53.940 -29.948  1.00  0.00           H  
ATOM   1465 3HZ  LYS A  88      11.591 -54.496 -31.250  1.00  0.00           H  
ATOM   1466  N   LEU A  89       7.256 -57.063 -29.031  1.00  0.00           N  
ATOM   1467  CA  LEU A  89       7.743 -58.199 -29.819  1.00  0.00           C  
ATOM   1468  C   LEU A  89       6.653 -58.866 -30.670  1.00  0.00           C  
ATOM   1469  O   LEU A  89       6.909 -59.277 -31.801  1.00  0.00           O  
ATOM   1470  CB  LEU A  89       8.361 -59.245 -28.882  1.00  0.00           C  
ATOM   1471  CG  LEU A  89       9.608 -58.791 -28.109  1.00  0.00           C  
ATOM   1472  CD1 LEU A  89       9.907 -59.789 -26.998  1.00  0.00           C  
ATOM   1473  CD2 LEU A  89      10.784 -58.672 -29.069  1.00  0.00           C  
ATOM   1474  H   LEU A  89       7.120 -57.195 -28.039  1.00  0.00           H  
ATOM   1475  HA  LEU A  89       8.513 -57.841 -30.504  1.00  0.00           H  
ATOM   1476 1HB  LEU A  89       7.610 -59.545 -28.153  1.00  0.00           H  
ATOM   1477 2HB  LEU A  89       8.636 -60.119 -29.471  1.00  0.00           H  
ATOM   1478  HG  LEU A  89       9.416 -57.824 -27.647  1.00  0.00           H  
ATOM   1479 1HD1 LEU A  89      10.791 -59.467 -26.449  1.00  0.00           H  
ATOM   1480 2HD1 LEU A  89       9.057 -59.841 -26.317  1.00  0.00           H  
ATOM   1481 3HD1 LEU A  89      10.085 -60.773 -27.430  1.00  0.00           H  
ATOM   1482 1HD2 LEU A  89      11.667 -58.349 -28.519  1.00  0.00           H  
ATOM   1483 2HD2 LEU A  89      10.975 -59.639 -29.532  1.00  0.00           H  
ATOM   1484 3HD2 LEU A  89      10.549 -57.940 -29.840  1.00  0.00           H  
ATOM   1485  N   ALA A  90       5.472 -59.058 -30.082  1.00  0.00           N  
ATOM   1486  CA  ALA A  90       4.427 -59.895 -30.686  1.00  0.00           C  
ATOM   1487  C   ALA A  90       3.748 -59.224 -31.877  1.00  0.00           C  
ATOM   1488  O   ALA A  90       3.406 -58.042 -31.824  1.00  0.00           O  
ATOM   1489  CB  ALA A  90       3.387 -60.267 -29.640  1.00  0.00           C  
ATOM   1490  H   ALA A  90       5.319 -58.673 -29.161  1.00  0.00           H  
ATOM   1491  HA  ALA A  90       4.887 -60.820 -31.039  1.00  0.00           H  
ATOM   1492 1HB  ALA A  90       2.622 -60.896 -30.095  1.00  0.00           H  
ATOM   1493 2HB  ALA A  90       3.867 -60.810 -28.826  1.00  0.00           H  
ATOM   1494 3HB  ALA A  90       2.927 -59.361 -29.248  1.00  0.00           H  
ATOM   1495  N   GLU A  91       3.583 -59.980 -32.964  1.00  0.00           N  
ATOM   1496  CA  GLU A  91       2.854 -59.506 -34.136  1.00  0.00           C  
ATOM   1497  C   GLU A  91       1.401 -59.966 -34.163  1.00  0.00           C  
ATOM   1498  O   GLU A  91       0.555 -59.345 -34.806  1.00  0.00           O  
ATOM   1499  CB  GLU A  91       3.559 -59.975 -35.412  1.00  0.00           C  
ATOM   1500  CG  GLU A  91       4.936 -59.364 -35.631  1.00  0.00           C  
ATOM   1501  CD  GLU A  91       5.634 -59.913 -36.845  1.00  0.00           C  
ATOM   1502  OE1 GLU A  91       5.198 -60.918 -37.352  1.00  0.00           O  
ATOM   1503  OE2 GLU A  91       6.603 -59.326 -37.264  1.00  0.00           O  
ATOM   1504  H   GLU A  91       3.988 -60.903 -32.982  1.00  0.00           H  
ATOM   1505  HA  GLU A  91       2.854 -58.416 -34.127  1.00  0.00           H  
ATOM   1506 1HB  GLU A  91       3.674 -61.059 -35.386  1.00  0.00           H  
ATOM   1507 2HB  GLU A  91       2.943 -59.733 -36.277  1.00  0.00           H  
ATOM   1508 1HG  GLU A  91       4.829 -58.286 -35.745  1.00  0.00           H  
ATOM   1509 2HG  GLU A  91       5.549 -59.550 -34.751  1.00  0.00           H  
ATOM   1510  N   ASP A  92       1.138 -61.106 -33.541  1.00  0.00           N  
ATOM   1511  CA  ASP A  92      -0.190 -61.712 -33.563  1.00  0.00           C  
ATOM   1512  C   ASP A  92      -1.089 -61.194 -32.451  1.00  0.00           C  
ATOM   1513  O   ASP A  92      -0.673 -61.103 -31.294  1.00  0.00           O  
ATOM   1514  CB  ASP A  92      -0.079 -63.235 -33.458  1.00  0.00           C  
ATOM   1515  CG  ASP A  92      -1.421 -63.938 -33.611  1.00  0.00           C  
ATOM   1516  OD1 ASP A  92      -1.673 -64.472 -34.666  1.00  0.00           O  
ATOM   1517  OD2 ASP A  92      -2.181 -63.938 -32.673  1.00  0.00           O  
ATOM   1518  H   ASP A  92       1.893 -61.602 -33.089  1.00  0.00           H  
ATOM   1519  HA  ASP A  92      -0.663 -61.469 -34.517  1.00  0.00           H  
ATOM   1520 1HB  ASP A  92       0.599 -63.605 -34.226  1.00  0.00           H  
ATOM   1521 2HB  ASP A  92       0.345 -63.502 -32.490  1.00  0.00           H  
ATOM   1522  N   HIS A  93      -2.326 -60.874 -32.807  1.00  0.00           N  
ATOM   1523  CA  HIS A  93      -3.288 -60.317 -31.863  1.00  0.00           C  
ATOM   1524  C   HIS A  93      -3.613 -61.300 -30.745  1.00  0.00           C  
ATOM   1525  O   HIS A  93      -3.808 -60.901 -29.597  1.00  0.00           O  
ATOM   1526  CB  HIS A  93      -4.578 -59.914 -32.584  1.00  0.00           C  
ATOM   1527  CG  HIS A  93      -4.500 -58.580 -33.257  1.00  0.00           C  
ATOM   1528  ND1 HIS A  93      -5.203 -58.283 -34.406  1.00  0.00           N  
ATOM   1529  CD2 HIS A  93      -3.800 -57.464 -32.945  1.00  0.00           C  
ATOM   1530  CE1 HIS A  93      -4.941 -57.039 -34.770  1.00  0.00           C  
ATOM   1531  NE2 HIS A  93      -4.092 -56.522 -33.900  1.00  0.00           N  
ATOM   1532  H   HIS A  93      -2.616 -61.035 -33.762  1.00  0.00           H  
ATOM   1533  HA  HIS A  93      -2.855 -59.422 -31.418  1.00  0.00           H  
ATOM   1534 1HB  HIS A  93      -4.822 -60.664 -33.339  1.00  0.00           H  
ATOM   1535 2HB  HIS A  93      -5.401 -59.889 -31.871  1.00  0.00           H  
ATOM   1536  HD1 HIS A  93      -5.874 -58.872 -34.857  1.00  0.00           H  
ATOM   1537  HD2 HIS A  93      -3.112 -57.223 -32.134  1.00  0.00           H  
ATOM   1538  HE1 HIS A  93      -5.403 -56.613 -35.660  1.00  0.00           H  
ATOM   1539  N   LYS A  94      -3.695 -62.583 -31.087  1.00  0.00           N  
ATOM   1540  CA  LYS A  94      -4.041 -63.607 -30.106  1.00  0.00           C  
ATOM   1541  C   LYS A  94      -2.924 -63.791 -29.089  1.00  0.00           C  
ATOM   1542  O   LYS A  94      -3.183 -63.928 -27.892  1.00  0.00           O  
ATOM   1543  CB  LYS A  94      -4.341 -64.936 -30.802  1.00  0.00           C  
ATOM   1544  CG  LYS A  94      -4.792 -66.048 -29.865  1.00  0.00           C  
ATOM   1545  CD  LYS A  94      -6.136 -65.725 -29.231  1.00  0.00           C  
ATOM   1546  CE  LYS A  94      -6.816 -66.980 -28.700  1.00  0.00           C  
ATOM   1547  NZ  LYS A  94      -6.172 -67.475 -27.454  1.00  0.00           N  
ATOM   1548  H   LYS A  94      -3.531 -62.851 -32.047  1.00  0.00           H  
ATOM   1549  HA  LYS A  94      -4.932 -63.278 -29.572  1.00  0.00           H  
ATOM   1550 1HB  LYS A  94      -5.124 -64.789 -31.547  1.00  0.00           H  
ATOM   1551 2HB  LYS A  94      -3.450 -65.281 -31.328  1.00  0.00           H  
ATOM   1552 1HG  LYS A  94      -4.877 -66.981 -30.422  1.00  0.00           H  
ATOM   1553 2HG  LYS A  94      -4.052 -66.183 -29.077  1.00  0.00           H  
ATOM   1554 1HD  LYS A  94      -5.993 -65.025 -28.409  1.00  0.00           H  
ATOM   1555 2HD  LYS A  94      -6.786 -65.260 -29.973  1.00  0.00           H  
ATOM   1556 1HE  LYS A  94      -7.864 -66.768 -28.494  1.00  0.00           H  
ATOM   1557 2HE  LYS A  94      -6.769 -67.764 -29.455  1.00  0.00           H  
ATOM   1558 1HZ  LYS A  94      -6.649 -68.306 -27.135  1.00  0.00           H  
ATOM   1559 2HZ  LYS A  94      -5.203 -67.695 -27.639  1.00  0.00           H  
ATOM   1560 3HZ  LYS A  94      -6.226 -66.764 -26.741  1.00  0.00           H  
ATOM   1561  N   VAL A  95      -1.682 -63.712 -29.554  1.00  0.00           N  
ATOM   1562  CA  VAL A  95      -0.549 -63.829 -28.644  1.00  0.00           C  
ATOM   1563  C   VAL A  95      -0.565 -62.720 -27.598  1.00  0.00           C  
ATOM   1564  O   VAL A  95      -0.309 -62.965 -26.419  1.00  0.00           O  
ATOM   1565  CB  VAL A  95       0.774 -63.768 -29.430  1.00  0.00           C  
ATOM   1566  CG1 VAL A  95       1.951 -63.601 -28.480  1.00  0.00           C  
ATOM   1567  CG2 VAL A  95       0.936 -65.028 -30.268  1.00  0.00           C  
ATOM   1568  H   VAL A  95      -1.552 -63.580 -30.546  1.00  0.00           H  
ATOM   1569  HA  VAL A  95      -0.631 -64.782 -28.121  1.00  0.00           H  
ATOM   1570  HB  VAL A  95       0.760 -62.895 -30.082  1.00  0.00           H  
ATOM   1571 1HG1 VAL A  95       2.877 -63.559 -29.052  1.00  0.00           H  
ATOM   1572 2HG1 VAL A  95       1.833 -62.675 -27.916  1.00  0.00           H  
ATOM   1573 3HG1 VAL A  95       1.986 -64.446 -27.791  1.00  0.00           H  
ATOM   1574 1HG2 VAL A  95       1.873 -64.978 -30.822  1.00  0.00           H  
ATOM   1575 2HG2 VAL A  95       0.944 -65.902 -29.616  1.00  0.00           H  
ATOM   1576 3HG2 VAL A  95       0.105 -65.107 -30.970  1.00  0.00           H  
ATOM   1577  N   ILE A  96      -0.877 -61.507 -28.098  1.00  0.00           N  
ATOM   1578  CA  ILE A  96      -0.949 -60.363 -27.196  1.00  0.00           C  
ATOM   1579  C   ILE A  96      -2.040 -60.553 -26.148  1.00  0.00           C  
ATOM   1580  O   ILE A  96      -1.825 -60.304 -24.962  1.00  0.00           O  
ATOM   1581  CB  ILE A  96      -1.211 -59.064 -27.978  1.00  0.00           C  
ATOM   1582  CG1 ILE A  96       0.021 -58.680 -28.803  1.00  0.00           C  
ATOM   1583  CG2 ILE A  96      -1.592 -57.938 -27.030  1.00  0.00           C  
ATOM   1584  CD1 ILE A  96      -0.244 -57.605 -29.833  1.00  0.00           C  
ATOM   1585  H   ILE A  96      -1.055 -61.412 -29.087  1.00  0.00           H  
ATOM   1586  HA  ILE A  96       0.003 -60.281 -26.674  1.00  0.00           H  
ATOM   1587  HB  ILE A  96      -2.026 -59.222 -28.685  1.00  0.00           H  
ATOM   1588 1HG1 ILE A  96       0.809 -58.328 -28.137  1.00  0.00           H  
ATOM   1589 2HG1 ILE A  96       0.401 -59.561 -29.321  1.00  0.00           H  
ATOM   1590 1HG2 ILE A  96      -1.772 -57.027 -27.600  1.00  0.00           H  
ATOM   1591 2HG2 ILE A  96      -2.495 -58.211 -26.486  1.00  0.00           H  
ATOM   1592 3HG2 ILE A  96      -0.780 -57.769 -26.322  1.00  0.00           H  
ATOM   1593 1HD1 ILE A  96       0.675 -57.387 -30.376  1.00  0.00           H  
ATOM   1594 2HD1 ILE A  96      -1.006 -57.950 -30.532  1.00  0.00           H  
ATOM   1595 3HD1 ILE A  96      -0.592 -56.702 -29.334  1.00  0.00           H  
ATOM   1596  N   GLU A  97      -3.204 -61.009 -26.653  1.00  0.00           N  
ATOM   1597  CA  GLU A  97      -4.333 -61.228 -25.756  1.00  0.00           C  
ATOM   1598  C   GLU A  97      -3.961 -62.173 -24.622  1.00  0.00           C  
ATOM   1599  O   GLU A  97      -4.260 -61.909 -23.457  1.00  0.00           O  
ATOM   1600  CB  GLU A  97      -5.528 -61.790 -26.530  1.00  0.00           C  
ATOM   1601  CG  GLU A  97      -6.713 -62.180 -25.659  1.00  0.00           C  
ATOM   1602  CD  GLU A  97      -7.856 -62.756 -26.448  1.00  0.00           C  
ATOM   1603  OE1 GLU A  97      -7.734 -62.857 -27.645  1.00  0.00           O  
ATOM   1604  OE2 GLU A  97      -8.852 -63.097 -25.853  1.00  0.00           O  
ATOM   1605  H   GLU A  97      -3.276 -61.189 -27.646  1.00  0.00           H  
ATOM   1606  HA  GLU A  97      -4.608 -60.269 -25.317  1.00  0.00           H  
ATOM   1607 1HB  GLU A  97      -5.874 -61.053 -27.253  1.00  0.00           H  
ATOM   1608 2HB  GLU A  97      -5.218 -62.674 -27.086  1.00  0.00           H  
ATOM   1609 1HG  GLU A  97      -6.386 -62.916 -24.925  1.00  0.00           H  
ATOM   1610 2HG  GLU A  97      -7.060 -61.300 -25.118  1.00  0.00           H  
ATOM   1611  N   GLU A  98      -3.295 -63.275 -25.028  1.00  0.00           N  
ATOM   1612  CA  GLU A  98      -2.926 -64.287 -24.045  1.00  0.00           C  
ATOM   1613  C   GLU A  98      -1.937 -63.730 -23.026  1.00  0.00           C  
ATOM   1614  O   GLU A  98      -2.013 -64.046 -21.839  1.00  0.00           O  
ATOM   1615  CB  GLU A  98      -2.324 -65.510 -24.739  1.00  0.00           C  
ATOM   1616  CG  GLU A  98      -3.322 -66.330 -25.544  1.00  0.00           C  
ATOM   1617  CD  GLU A  98      -2.665 -67.395 -26.379  1.00  0.00           C  
ATOM   1618  OE1 GLU A  98      -1.466 -67.521 -26.312  1.00  0.00           O  
ATOM   1619  OE2 GLU A  98      -3.364 -68.083 -27.084  1.00  0.00           O  
ATOM   1620  H   GLU A  98      -3.066 -63.379 -26.006  1.00  0.00           H  
ATOM   1621  HA  GLU A  98      -3.827 -64.583 -23.509  1.00  0.00           H  
ATOM   1622 1HB  GLU A  98      -1.530 -65.191 -25.416  1.00  0.00           H  
ATOM   1623 2HB  GLU A  98      -1.874 -66.166 -23.994  1.00  0.00           H  
ATOM   1624 1HG  GLU A  98      -4.023 -66.805 -24.858  1.00  0.00           H  
ATOM   1625 2HG  GLU A  98      -3.886 -65.662 -26.193  1.00  0.00           H  
ATOM   1626  N   ALA A  99      -1.021 -62.896 -23.556  1.00  0.00           N  
ATOM   1627  CA  ALA A  99      -0.006 -62.307 -22.692  1.00  0.00           C  
ATOM   1628  C   ALA A  99      -0.642 -61.467 -21.592  1.00  0.00           C  
ATOM   1629  O   ALA A  99      -0.191 -61.482 -20.447  1.00  0.00           O  
ATOM   1630  CB  ALA A  99       0.965 -61.466 -23.508  1.00  0.00           C  
ATOM   1631  H   ALA A  99      -1.054 -62.693 -24.546  1.00  0.00           H  
ATOM   1632  HA  ALA A  99       0.545 -63.119 -22.216  1.00  0.00           H  
ATOM   1633 1HB  ALA A  99       1.715 -61.033 -22.848  1.00  0.00           H  
ATOM   1634 2HB  ALA A  99       1.452 -62.094 -24.253  1.00  0.00           H  
ATOM   1635 3HB  ALA A  99       0.420 -60.667 -24.011  1.00  0.00           H  
ATOM   1636  N   VAL A 100      -1.700 -60.739 -22.006  1.00  0.00           N  
ATOM   1637  CA  VAL A 100      -2.395 -59.884 -21.051  1.00  0.00           C  
ATOM   1638  C   VAL A 100      -3.042 -60.705 -19.944  1.00  0.00           C  
ATOM   1639  O   VAL A 100      -2.917 -60.382 -18.763  1.00  0.00           O  
ATOM   1640  CB  VAL A 100      -3.475 -59.052 -21.767  1.00  0.00           C  
ATOM   1641  CG1 VAL A 100      -4.363 -58.347 -20.753  1.00  0.00           C  
ATOM   1642  CG2 VAL A 100      -2.819 -58.047 -22.702  1.00  0.00           C  
ATOM   1643  H   VAL A 100      -1.993 -60.801 -22.970  1.00  0.00           H  
ATOM   1644  HA  VAL A 100      -1.661 -59.224 -20.591  1.00  0.00           H  
ATOM   1645  HB  VAL A 100      -4.114 -59.721 -22.344  1.00  0.00           H  
ATOM   1646 1HG1 VAL A 100      -5.121 -57.763 -21.276  1.00  0.00           H  
ATOM   1647 2HG1 VAL A 100      -4.850 -59.086 -20.119  1.00  0.00           H  
ATOM   1648 3HG1 VAL A 100      -3.756 -57.683 -20.138  1.00  0.00           H  
ATOM   1649 1HG2 VAL A 100      -3.589 -57.462 -23.205  1.00  0.00           H  
ATOM   1650 2HG2 VAL A 100      -2.175 -57.381 -22.126  1.00  0.00           H  
ATOM   1651 3HG2 VAL A 100      -2.222 -58.576 -23.444  1.00  0.00           H  
ATOM   1652  N   LYS A 101      -3.731 -61.776 -20.392  1.00  0.00           N  
ATOM   1653  CA  LYS A 101      -4.435 -62.622 -19.436  1.00  0.00           C  
ATOM   1654  C   LYS A 101      -3.479 -63.190 -18.395  1.00  0.00           C  
ATOM   1655  O   LYS A 101      -3.818 -63.284 -17.215  1.00  0.00           O  
ATOM   1656  CB  LYS A 101      -5.160 -63.759 -20.159  1.00  0.00           C  
ATOM   1657  CG  LYS A 101      -6.424 -63.331 -20.895  1.00  0.00           C  
ATOM   1658  CD  LYS A 101      -7.225 -64.536 -21.364  1.00  0.00           C  
ATOM   1659  CE  LYS A 101      -8.597 -64.125 -21.874  1.00  0.00           C  
ATOM   1660  NZ  LYS A 101      -8.553 -63.681 -23.294  1.00  0.00           N  
ATOM   1661  H   LYS A 101      -3.746 -61.971 -21.383  1.00  0.00           H  
ATOM   1662  HA  LYS A 101      -5.169 -62.006 -18.917  1.00  0.00           H  
ATOM   1663 1HB  LYS A 101      -4.488 -64.214 -20.887  1.00  0.00           H  
ATOM   1664 2HB  LYS A 101      -5.437 -64.530 -19.440  1.00  0.00           H  
ATOM   1665 1HG  LYS A 101      -7.045 -62.727 -20.231  1.00  0.00           H  
ATOM   1666 2HG  LYS A 101      -6.153 -62.727 -21.760  1.00  0.00           H  
ATOM   1667 1HD  LYS A 101      -6.685 -65.043 -22.163  1.00  0.00           H  
ATOM   1668 2HD  LYS A 101      -7.350 -65.233 -20.536  1.00  0.00           H  
ATOM   1669 1HE  LYS A 101      -9.284 -64.967 -21.792  1.00  0.00           H  
ATOM   1670 2HE  LYS A 101      -8.983 -63.309 -21.265  1.00  0.00           H  
ATOM   1671 1HZ  LYS A 101      -9.480 -63.418 -23.595  1.00  0.00           H  
ATOM   1672 2HZ  LYS A 101      -7.932 -62.888 -23.380  1.00  0.00           H  
ATOM   1673 3HZ  LYS A 101      -8.215 -64.436 -23.874  1.00  0.00           H  
ATOM   1674  N   LEU A 102      -2.284 -63.558 -18.896  1.00  0.00           N  
ATOM   1675  CA  LEU A 102      -1.290 -64.150 -18.009  1.00  0.00           C  
ATOM   1676  C   LEU A 102      -0.905 -63.189 -16.892  1.00  0.00           C  
ATOM   1677  O   LEU A 102      -0.729 -63.593 -15.742  1.00  0.00           O  
ATOM   1678  CB  LEU A 102      -0.039 -64.545 -18.804  1.00  0.00           C  
ATOM   1679  CG  LEU A 102      -0.194 -65.760 -19.728  1.00  0.00           C  
ATOM   1680  CD1 LEU A 102       1.028 -65.871 -20.632  1.00  0.00           C  
ATOM   1681  CD2 LEU A 102      -0.369 -67.017 -18.888  1.00  0.00           C  
ATOM   1682  H   LEU A 102      -2.097 -63.416 -19.878  1.00  0.00           H  
ATOM   1683  HA  LEU A 102      -1.729 -65.035 -17.551  1.00  0.00           H  
ATOM   1684 1HB  LEU A 102       0.265 -63.699 -19.417  1.00  0.00           H  
ATOM   1685 2HB  LEU A 102       0.766 -64.764 -18.101  1.00  0.00           H  
ATOM   1686  HG  LEU A 102      -1.068 -65.623 -20.365  1.00  0.00           H  
ATOM   1687 1HD1 LEU A 102       0.918 -66.733 -21.289  1.00  0.00           H  
ATOM   1688 2HD1 LEU A 102       1.118 -64.967 -21.233  1.00  0.00           H  
ATOM   1689 3HD1 LEU A 102       1.922 -65.992 -20.020  1.00  0.00           H  
ATOM   1690 1HD2 LEU A 102      -0.479 -67.881 -19.545  1.00  0.00           H  
ATOM   1691 2HD2 LEU A 102       0.506 -67.155 -18.252  1.00  0.00           H  
ATOM   1692 3HD2 LEU A 102      -1.258 -66.918 -18.267  1.00  0.00           H  
ATOM   1693  N   LEU A 103      -0.790 -61.906 -17.293  1.00  0.00           N  
ATOM   1694  CA  LEU A 103      -0.392 -60.888 -16.328  1.00  0.00           C  
ATOM   1695  C   LEU A 103      -1.500 -60.628 -15.315  1.00  0.00           C  
ATOM   1696  O   LEU A 103      -1.237 -60.474 -14.120  1.00  0.00           O  
ATOM   1697  CB  LEU A 103      -0.034 -59.584 -17.048  1.00  0.00           C  
ATOM   1698  CG  LEU A 103       0.341 -58.404 -16.144  1.00  0.00           C  
ATOM   1699  CD1 LEU A 103       1.492 -58.807 -15.232  1.00  0.00           C  
ATOM   1700  CD2 LEU A 103       0.718 -57.205 -17.001  1.00  0.00           C  
ATOM   1701  H   LEU A 103      -0.981 -61.673 -18.259  1.00  0.00           H  
ATOM   1702  HA  LEU A 103       0.478 -61.259 -15.785  1.00  0.00           H  
ATOM   1703 1HB  LEU A 103       0.808 -59.773 -17.712  1.00  0.00           H  
ATOM   1704 2HB  LEU A 103      -0.886 -59.277 -17.656  1.00  0.00           H  
ATOM   1705  HG  LEU A 103      -0.509 -58.145 -15.512  1.00  0.00           H  
ATOM   1706 1HD1 LEU A 103       1.758 -57.970 -14.587  1.00  0.00           H  
ATOM   1707 2HD1 LEU A 103       1.188 -59.655 -14.617  1.00  0.00           H  
ATOM   1708 3HD1 LEU A 103       2.353 -59.088 -15.838  1.00  0.00           H  
ATOM   1709 1HD2 LEU A 103       0.985 -56.365 -16.356  1.00  0.00           H  
ATOM   1710 2HD2 LEU A 103       1.569 -57.462 -17.633  1.00  0.00           H  
ATOM   1711 3HD2 LEU A 103      -0.128 -56.926 -17.628  1.00  0.00           H  
ATOM   1712  N   LEU A 104      -2.736 -60.590 -15.855  1.00  0.00           N  
ATOM   1713  CA  LEU A 104      -3.875 -60.273 -15.005  1.00  0.00           C  
ATOM   1714  C   LEU A 104      -4.039 -61.302 -13.894  1.00  0.00           C  
ATOM   1715  O   LEU A 104      -4.328 -60.954 -12.749  1.00  0.00           O  
ATOM   1716  CB  LEU A 104      -5.159 -60.210 -15.843  1.00  0.00           C  
ATOM   1717  CG  LEU A 104      -5.222 -59.078 -16.878  1.00  0.00           C  
ATOM   1718  CD1 LEU A 104      -6.528 -59.173 -17.654  1.00  0.00           C  
ATOM   1719  CD2 LEU A 104      -5.102 -57.736 -16.170  1.00  0.00           C  
ATOM   1720  H   LEU A 104      -2.847 -60.784 -16.840  1.00  0.00           H  
ATOM   1721  HA  LEU A 104      -3.692 -59.305 -14.539  1.00  0.00           H  
ATOM   1722 1HB  LEU A 104      -5.272 -61.152 -16.377  1.00  0.00           H  
ATOM   1723 2HB  LEU A 104      -6.008 -60.092 -15.172  1.00  0.00           H  
ATOM   1724  HG  LEU A 104      -4.402 -59.188 -17.588  1.00  0.00           H  
ATOM   1725 1HD1 LEU A 104      -6.573 -58.369 -18.389  1.00  0.00           H  
ATOM   1726 2HD1 LEU A 104      -6.578 -60.134 -18.167  1.00  0.00           H  
ATOM   1727 3HD1 LEU A 104      -7.368 -59.082 -16.966  1.00  0.00           H  
ATOM   1728 1HD2 LEU A 104      -5.146 -56.932 -16.906  1.00  0.00           H  
ATOM   1729 2HD2 LEU A 104      -5.921 -57.625 -15.461  1.00  0.00           H  
ATOM   1730 3HD2 LEU A 104      -4.151 -57.690 -15.638  1.00  0.00           H  
ATOM   1731  N   GLU A 105      -3.839 -62.574 -14.298  1.00  0.00           N  
ATOM   1732  CA  GLU A 105      -3.913 -63.653 -13.318  1.00  0.00           C  
ATOM   1733  C   GLU A 105      -2.736 -63.604 -12.355  1.00  0.00           C  
ATOM   1734  O   GLU A 105      -2.879 -63.906 -11.170  1.00  0.00           O  
ATOM   1735  CB  GLU A 105      -3.951 -65.011 -14.022  1.00  0.00           C  
ATOM   1736  CG  GLU A 105      -5.237 -65.286 -14.791  1.00  0.00           C  
ATOM   1737  CD  GLU A 105      -6.456 -65.272 -13.913  1.00  0.00           C  
ATOM   1738  OE1 GLU A 105      -6.439 -65.916 -12.890  1.00  0.00           O  
ATOM   1739  OE2 GLU A 105      -7.409 -64.613 -14.263  1.00  0.00           O  
ATOM   1740  H   GLU A 105      -3.639 -62.756 -15.271  1.00  0.00           H  
ATOM   1741  HA  GLU A 105      -4.827 -63.520 -12.738  1.00  0.00           H  
ATOM   1742 1HB  GLU A 105      -3.120 -65.080 -14.724  1.00  0.00           H  
ATOM   1743 2HB  GLU A 105      -3.825 -65.805 -13.286  1.00  0.00           H  
ATOM   1744 1HG  GLU A 105      -5.352 -64.530 -15.566  1.00  0.00           H  
ATOM   1745 2HG  GLU A 105      -5.156 -66.258 -15.276  1.00  0.00           H  
ATOM   1746  N   PHE A 106      -1.578 -63.211 -12.928  1.00  0.00           N  
ATOM   1747  CA  PHE A 106      -0.387 -63.063 -12.100  1.00  0.00           C  
ATOM   1748  C   PHE A 106      -0.614 -62.052 -10.983  1.00  0.00           C  
ATOM   1749  O   PHE A 106      -0.274 -62.304  -9.827  1.00  0.00           O  
ATOM   1750  CB  PHE A 106       0.805 -62.630 -12.954  1.00  0.00           C  
ATOM   1751  CG  PHE A 106       2.023 -62.261 -12.154  1.00  0.00           C  
ATOM   1752  CD1 PHE A 106       2.839 -63.244 -11.616  1.00  0.00           C  
ATOM   1753  CD2 PHE A 106       2.352 -60.932 -11.938  1.00  0.00           C  
ATOM   1754  CE1 PHE A 106       3.959 -62.907 -10.880  1.00  0.00           C  
ATOM   1755  CE2 PHE A 106       3.470 -60.591 -11.203  1.00  0.00           C  
ATOM   1756  CZ  PHE A 106       4.274 -61.579 -10.673  1.00  0.00           C  
ATOM   1757  H   PHE A 106      -1.559 -63.026 -13.920  1.00  0.00           H  
ATOM   1758  HA  PHE A 106      -0.172 -64.028 -11.639  1.00  0.00           H  
ATOM   1759 1HB  PHE A 106       1.077 -63.434 -13.635  1.00  0.00           H  
ATOM   1760 2HB  PHE A 106       0.524 -61.770 -13.561  1.00  0.00           H  
ATOM   1761  HD1 PHE A 106       2.589 -64.293 -11.781  1.00  0.00           H  
ATOM   1762  HD2 PHE A 106       1.716 -60.150 -12.355  1.00  0.00           H  
ATOM   1763  HE1 PHE A 106       4.592 -63.688 -10.461  1.00  0.00           H  
ATOM   1764  HE2 PHE A 106       3.719 -59.542 -11.040  1.00  0.00           H  
ATOM   1765  HZ  PHE A 106       5.157 -61.314 -10.092  1.00  0.00           H  
ATOM   1766  N   LEU A 107      -1.200 -60.910 -11.394  1.00  0.00           N  
ATOM   1767  CA  LEU A 107      -1.409 -59.830 -10.437  1.00  0.00           C  
ATOM   1768  C   LEU A 107      -2.352 -60.259  -9.319  1.00  0.00           C  
ATOM   1769  O   LEU A 107      -2.183 -59.865  -8.166  1.00  0.00           O  
ATOM   1770  CB  LEU A 107      -1.975 -58.595 -11.147  1.00  0.00           C  
ATOM   1771  CG  LEU A 107      -1.050 -57.937 -12.178  1.00  0.00           C  
ATOM   1772  CD1 LEU A 107      -1.832 -56.903 -12.977  1.00  0.00           C  
ATOM   1773  CD2 LEU A 107       0.131 -57.296 -11.464  1.00  0.00           C  
ATOM   1774  H   LEU A 107      -1.485 -60.824 -12.360  1.00  0.00           H  
ATOM   1775  HA  LEU A 107      -0.446 -59.587  -9.987  1.00  0.00           H  
ATOM   1776 1HB  LEU A 107      -2.893 -58.880 -11.660  1.00  0.00           H  
ATOM   1777 2HB  LEU A 107      -2.222 -57.845 -10.396  1.00  0.00           H  
ATOM   1778  HG  LEU A 107      -0.686 -58.692 -12.876  1.00  0.00           H  
ATOM   1779 1HD1 LEU A 107      -1.174 -56.436 -13.710  1.00  0.00           H  
ATOM   1780 2HD1 LEU A 107      -2.659 -57.392 -13.493  1.00  0.00           H  
ATOM   1781 3HD1 LEU A 107      -2.224 -56.142 -12.304  1.00  0.00           H  
ATOM   1782 1HD2 LEU A 107       0.790 -56.829 -12.197  1.00  0.00           H  
ATOM   1783 2HD2 LEU A 107      -0.231 -56.539 -10.768  1.00  0.00           H  
ATOM   1784 3HD2 LEU A 107       0.682 -58.060 -10.916  1.00  0.00           H  
ATOM   1785  N   LYS A 108      -3.342 -61.079  -9.728  1.00  0.00           N  
ATOM   1786  CA  LYS A 108      -4.293 -61.592  -8.750  1.00  0.00           C  
ATOM   1787  C   LYS A 108      -3.589 -62.407  -7.672  1.00  0.00           C  
ATOM   1788  O   LYS A 108      -3.922 -62.314  -6.492  1.00  0.00           O  
ATOM   1789  CB  LYS A 108      -5.363 -62.443  -9.438  1.00  0.00           C  
ATOM   1790  CG  LYS A 108      -6.364 -61.646 -10.263  1.00  0.00           C  
ATOM   1791  CD  LYS A 108      -7.340 -62.565 -10.985  1.00  0.00           C  
ATOM   1792  CE  LYS A 108      -8.185 -61.796 -11.989  1.00  0.00           C  
ATOM   1793  NZ  LYS A 108      -9.068 -62.697 -12.779  1.00  0.00           N  
ATOM   1794  H   LYS A 108      -3.407 -61.323 -10.706  1.00  0.00           H  
ATOM   1795  HA  LYS A 108      -4.773 -60.742  -8.266  1.00  0.00           H  
ATOM   1796 1HB  LYS A 108      -4.883 -63.165 -10.099  1.00  0.00           H  
ATOM   1797 2HB  LYS A 108      -5.920 -63.005  -8.687  1.00  0.00           H  
ATOM   1798 1HG  LYS A 108      -6.924 -60.977  -9.611  1.00  0.00           H  
ATOM   1799 2HG  LYS A 108      -5.831 -61.046 -11.001  1.00  0.00           H  
ATOM   1800 1HD  LYS A 108      -6.785 -63.345 -11.510  1.00  0.00           H  
ATOM   1801 2HD  LYS A 108      -7.998 -63.039 -10.258  1.00  0.00           H  
ATOM   1802 1HE  LYS A 108      -8.803 -61.070 -11.463  1.00  0.00           H  
ATOM   1803 2HE  LYS A 108      -7.533 -61.255 -12.676  1.00  0.00           H  
ATOM   1804 1HZ  LYS A 108      -9.610 -62.150 -13.432  1.00  0.00           H  
ATOM   1805 2HZ  LYS A 108      -8.503 -63.364 -13.286  1.00  0.00           H  
ATOM   1806 3HZ  LYS A 108      -9.691 -63.191 -12.155  1.00  0.00           H  
ATOM   1807  N   LYS A 109      -2.608 -63.203  -8.148  1.00  0.00           N  
ATOM   1808  CA  LYS A 109      -1.898 -64.086  -7.228  1.00  0.00           C  
ATOM   1809  C   LYS A 109      -1.151 -63.288  -6.167  1.00  0.00           C  
ATOM   1810  O   LYS A 109      -1.112 -63.673  -4.999  1.00  0.00           O  
ATOM   1811  CB  LYS A 109      -0.925 -64.985  -7.992  1.00  0.00           C  
ATOM   1812  CG  LYS A 109      -1.593 -66.078  -8.815  1.00  0.00           C  
ATOM   1813  CD  LYS A 109      -0.576 -66.845  -9.648  1.00  0.00           C  
ATOM   1814  CE  LYS A 109      -1.242 -67.936 -10.471  1.00  0.00           C  
ATOM   1815  NZ  LYS A 109      -0.286 -68.593 -11.402  1.00  0.00           N  
ATOM   1816  H   LYS A 109      -2.384 -63.173  -9.131  1.00  0.00           H  
ATOM   1817  HA  LYS A 109      -2.634 -64.709  -6.721  1.00  0.00           H  
ATOM   1818 1HB  LYS A 109      -0.323 -64.378  -8.669  1.00  0.00           H  
ATOM   1819 2HB  LYS A 109      -0.244 -65.464  -7.289  1.00  0.00           H  
ATOM   1820 1HG  LYS A 109      -2.103 -66.775  -8.148  1.00  0.00           H  
ATOM   1821 2HG  LYS A 109      -2.333 -65.634  -9.480  1.00  0.00           H  
ATOM   1822 1HD  LYS A 109      -0.063 -66.155 -10.319  1.00  0.00           H  
ATOM   1823 2HD  LYS A 109       0.163 -67.300  -8.989  1.00  0.00           H  
ATOM   1824 1HE  LYS A 109      -1.659 -68.691  -9.806  1.00  0.00           H  
ATOM   1825 2HE  LYS A 109      -2.057 -67.506 -11.053  1.00  0.00           H  
ATOM   1826 1HZ  LYS A 109      -0.765 -69.308 -11.930  1.00  0.00           H  
ATOM   1827 2HZ  LYS A 109       0.094 -67.904 -12.038  1.00  0.00           H  
ATOM   1828 3HZ  LYS A 109       0.466 -69.012 -10.874  1.00  0.00           H  
ATOM   1829  N   LEU A 110      -0.564 -62.167  -6.641  1.00  0.00           N  
ATOM   1830  CA  LEU A 110       0.170 -61.305  -5.724  1.00  0.00           C  
ATOM   1831  C   LEU A 110      -0.751 -60.723  -4.658  1.00  0.00           C  
ATOM   1832  O   LEU A 110      -0.374 -60.611  -3.491  1.00  0.00           O  
ATOM   1833  CB  LEU A 110       0.851 -60.168  -6.496  1.00  0.00           C  
ATOM   1834  CG  LEU A 110       2.005 -60.587  -7.416  1.00  0.00           C  
ATOM   1835  CD1 LEU A 110       2.476 -59.384  -8.221  1.00  0.00           C  
ATOM   1836  CD2 LEU A 110       3.138 -61.163  -6.579  1.00  0.00           C  
ATOM   1837  H   LEU A 110      -0.645 -61.948  -7.624  1.00  0.00           H  
ATOM   1838  HA  LEU A 110       0.924 -61.910  -5.219  1.00  0.00           H  
ATOM   1839 1HB  LEU A 110       0.103 -59.668  -7.109  1.00  0.00           H  
ATOM   1840 2HB  LEU A 110       1.244 -59.447  -5.778  1.00  0.00           H  
ATOM   1841  HG  LEU A 110       1.654 -61.343  -8.119  1.00  0.00           H  
ATOM   1842 1HD1 LEU A 110       3.295 -59.682  -8.875  1.00  0.00           H  
ATOM   1843 2HD1 LEU A 110       1.651 -59.006  -8.825  1.00  0.00           H  
ATOM   1844 3HD1 LEU A 110       2.818 -58.603  -7.543  1.00  0.00           H  
ATOM   1845 1HD2 LEU A 110       3.959 -61.461  -7.234  1.00  0.00           H  
ATOM   1846 2HD2 LEU A 110       3.492 -60.408  -5.876  1.00  0.00           H  
ATOM   1847 3HD2 LEU A 110       2.779 -62.032  -6.028  1.00  0.00           H  
ATOM   1848  N   ALA A 111      -1.964 -60.362  -5.126  1.00  0.00           N  
ATOM   1849  CA  ALA A 111      -2.943 -59.798  -4.205  1.00  0.00           C  
ATOM   1850  C   ALA A 111      -3.343 -60.807  -3.138  1.00  0.00           C  
ATOM   1851  O   ALA A 111      -3.549 -60.452  -1.977  1.00  0.00           O  
ATOM   1852  CB  ALA A 111      -4.172 -59.318  -4.965  1.00  0.00           C  
ATOM   1853  H   ALA A 111      -2.173 -60.494  -6.106  1.00  0.00           H  
ATOM   1854  HA  ALA A 111      -2.486 -58.945  -3.704  1.00  0.00           H  
ATOM   1855 1HB  ALA A 111      -4.893 -58.899  -4.264  1.00  0.00           H  
ATOM   1856 2HB  ALA A 111      -3.878 -58.554  -5.684  1.00  0.00           H  
ATOM   1857 3HB  ALA A 111      -4.624 -60.157  -5.492  1.00  0.00           H  
ATOM   1858  N   GLU A 112      -3.443 -62.073  -3.597  1.00  0.00           N  
ATOM   1859  CA  GLU A 112      -3.817 -63.139  -2.674  1.00  0.00           C  
ATOM   1860  C   GLU A 112      -2.758 -63.326  -1.593  1.00  0.00           C  
ATOM   1861  O   GLU A 112      -3.080 -63.557  -0.428  1.00  0.00           O  
ATOM   1862  CB  GLU A 112      -4.026 -64.451  -3.431  1.00  0.00           C  
ATOM   1863  CG  GLU A 112      -5.280 -64.485  -4.295  1.00  0.00           C  
ATOM   1864  CD  GLU A 112      -5.380 -65.732  -5.129  1.00  0.00           C  
ATOM   1865  OE1 GLU A 112      -4.430 -66.476  -5.170  1.00  0.00           O  
ATOM   1866  OE2 GLU A 112      -6.410 -65.940  -5.728  1.00  0.00           O  
ATOM   1867  H   GLU A 112      -3.258 -62.260  -4.572  1.00  0.00           H  
ATOM   1868  HA  GLU A 112      -4.747 -62.851  -2.183  1.00  0.00           H  
ATOM   1869 1HB  GLU A 112      -3.169 -64.638  -4.078  1.00  0.00           H  
ATOM   1870 2HB  GLU A 112      -4.087 -65.276  -2.721  1.00  0.00           H  
ATOM   1871 1HG  GLU A 112      -6.155 -64.423  -3.649  1.00  0.00           H  
ATOM   1872 2HG  GLU A 112      -5.281 -63.615  -4.949  1.00  0.00           H  
ATOM   1873  N   VAL A 113      -1.494 -63.218  -2.047  1.00  0.00           N  
ATOM   1874  CA  VAL A 113      -0.385 -63.351  -1.108  1.00  0.00           C  
ATOM   1875  C   VAL A 113      -0.375 -62.207  -0.103  1.00  0.00           C  
ATOM   1876  O   VAL A 113      -0.133 -62.416   1.087  1.00  0.00           O  
ATOM   1877  CB  VAL A 113       0.957 -63.378  -1.865  1.00  0.00           C  
ATOM   1878  CG1 VAL A 113       2.120 -63.310  -0.887  1.00  0.00           C  
ATOM   1879  CG2 VAL A 113       1.043 -64.632  -2.721  1.00  0.00           C  
ATOM   1880  H   VAL A 113      -1.336 -63.046  -3.031  1.00  0.00           H  
ATOM   1881  HA  VAL A 113      -0.520 -64.282  -0.555  1.00  0.00           H  
ATOM   1882  HB  VAL A 113       1.021 -62.496  -2.502  1.00  0.00           H  
ATOM   1883 1HG1 VAL A 113       3.061 -63.330  -1.439  1.00  0.00           H  
ATOM   1884 2HG1 VAL A 113       2.058 -62.388  -0.310  1.00  0.00           H  
ATOM   1885 3HG1 VAL A 113       2.079 -64.165  -0.213  1.00  0.00           H  
ATOM   1886 1HG2 VAL A 113       1.994 -64.644  -3.253  1.00  0.00           H  
ATOM   1887 2HG2 VAL A 113       0.973 -65.514  -2.083  1.00  0.00           H  
ATOM   1888 3HG2 VAL A 113       0.224 -64.639  -3.440  1.00  0.00           H  
ATOM   1889  N   ALA A 114      -0.648 -61.002  -0.645  1.00  0.00           N  
ATOM   1890  CA  ALA A 114      -0.708 -59.830   0.217  1.00  0.00           C  
ATOM   1891  C   ALA A 114      -1.795 -59.979   1.274  1.00  0.00           C  
ATOM   1892  O   ALA A 114      -1.610 -59.599   2.430  1.00  0.00           O  
ATOM   1893  CB  ALA A 114      -0.944 -58.576  -0.612  1.00  0.00           C  
ATOM   1894  H   ALA A 114      -0.802 -60.937  -1.642  1.00  0.00           H  
ATOM   1895  HA  ALA A 114       0.247 -59.737   0.733  1.00  0.00           H  
ATOM   1896 1HB  ALA A 114      -0.986 -57.707   0.046  1.00  0.00           H  
ATOM   1897 2HB  ALA A 114      -0.128 -58.452  -1.325  1.00  0.00           H  
ATOM   1898 3HB  ALA A 114      -1.885 -58.668  -1.152  1.00  0.00           H  
ATOM   1899  N   GLU A 115      -2.928 -60.548   0.810  1.00  0.00           N  
ATOM   1900  CA  GLU A 115      -4.040 -60.775   1.727  1.00  0.00           C  
ATOM   1901  C   GLU A 115      -3.647 -61.735   2.843  1.00  0.00           C  
ATOM   1902  O   GLU A 115      -3.938 -61.495   4.014  1.00  0.00           O  
ATOM   1903  CB  GLU A 115      -5.252 -61.324   0.972  1.00  0.00           C  
ATOM   1904  CG  GLU A 115      -6.456 -61.629   1.851  1.00  0.00           C  
ATOM   1905  CD  GLU A 115      -7.607 -62.218   1.084  1.00  0.00           C  
ATOM   1906  OE1 GLU A 115      -7.663 -62.025  -0.107  1.00  0.00           O  
ATOM   1907  OE2 GLU A 115      -8.431 -62.863   1.690  1.00  0.00           O  
ATOM   1908  H   GLU A 115      -2.988 -60.807  -0.164  1.00  0.00           H  
ATOM   1909  HA  GLU A 115      -4.301 -59.820   2.186  1.00  0.00           H  
ATOM   1910 1HB  GLU A 115      -5.565 -60.605   0.213  1.00  0.00           H  
ATOM   1911 2HB  GLU A 115      -4.973 -62.243   0.456  1.00  0.00           H  
ATOM   1912 1HG  GLU A 115      -6.157 -62.331   2.630  1.00  0.00           H  
ATOM   1913 2HG  GLU A 115      -6.781 -60.708   2.336  1.00  0.00           H  
ATOM   1914  N   GLU A 116      -2.976 -62.824   2.412  1.00  0.00           N  
ATOM   1915  CA  GLU A 116      -2.527 -63.815   3.380  1.00  0.00           C  
ATOM   1916  C   GLU A 116      -1.518 -63.219   4.353  1.00  0.00           C  
ATOM   1917  O   GLU A 116      -1.540 -63.515   5.547  1.00  0.00           O  
ATOM   1918  CB  GLU A 116      -1.910 -65.020   2.665  1.00  0.00           C  
ATOM   1919  CG  GLU A 116      -2.920 -65.933   1.986  1.00  0.00           C  
ATOM   1920  CD  GLU A 116      -3.789 -66.675   2.965  1.00  0.00           C  
ATOM   1921  OE1 GLU A 116      -3.253 -67.317   3.837  1.00  0.00           O  
ATOM   1922  OE2 GLU A 116      -4.988 -66.598   2.841  1.00  0.00           O  
ATOM   1923  H   GLU A 116      -2.797 -62.931   1.422  1.00  0.00           H  
ATOM   1924  HA  GLU A 116      -3.393 -64.142   3.956  1.00  0.00           H  
ATOM   1925 1HB  GLU A 116      -1.211 -64.671   1.905  1.00  0.00           H  
ATOM   1926 2HB  GLU A 116      -1.344 -65.618   3.380  1.00  0.00           H  
ATOM   1927 1HG  GLU A 116      -3.557 -65.335   1.335  1.00  0.00           H  
ATOM   1928 2HG  GLU A 116      -2.386 -66.652   1.366  1.00  0.00           H  
ATOM   1929  N   ALA A 117      -0.642 -62.370   3.774  1.00  0.00           N  
ATOM   1930  CA  ALA A 117       0.373 -61.722   4.597  1.00  0.00           C  
ATOM   1931  C   ALA A 117      -0.266 -60.853   5.674  1.00  0.00           C  
ATOM   1932  O   ALA A 117       0.175 -60.848   6.824  1.00  0.00           O  
ATOM   1933  CB  ALA A 117       1.306 -60.889   3.731  1.00  0.00           C  
ATOM   1934  H   ALA A 117      -0.705 -62.201   2.780  1.00  0.00           H  
ATOM   1935  HA  ALA A 117       0.952 -62.498   5.096  1.00  0.00           H  
ATOM   1936 1HB  ALA A 117       2.056 -60.413   4.360  1.00  0.00           H  
ATOM   1937 2HB  ALA A 117       1.798 -61.535   3.004  1.00  0.00           H  
ATOM   1938 3HB  ALA A 117       0.732 -60.127   3.207  1.00  0.00           H  
ATOM   1939  N   ASN A 118      -1.316 -60.127   5.237  1.00  0.00           N  
ATOM   1940  CA  ASN A 118      -2.052 -59.297   6.183  1.00  0.00           C  
ATOM   1941  C   ASN A 118      -2.736 -60.147   7.245  1.00  0.00           C  
ATOM   1942  O   ASN A 118      -2.667 -59.844   8.437  1.00  0.00           O  
ATOM   1943  CB  ASN A 118      -3.048 -58.427   5.423  1.00  0.00           C  
ATOM   1944  CG  ASN A 118      -3.876 -57.471   6.284  1.00  0.00           C  
ATOM   1945  OD1 ASN A 118      -4.179 -57.698   7.459  1.00  0.00           O  
ATOM   1946  ND2 ASN A 118      -4.259 -56.380   5.674  1.00  0.00           N  
ATOM   1947  H   ASN A 118      -1.573 -60.173   4.261  1.00  0.00           H  
ATOM   1948  HA  ASN A 118      -1.341 -58.643   6.685  1.00  0.00           H  
ATOM   1949 1HB  ASN A 118      -2.500 -57.833   4.692  1.00  0.00           H  
ATOM   1950 2HB  ASN A 118      -3.731 -59.069   4.861  1.00  0.00           H  
ATOM   1951 1HD2 ASN A 118      -4.835 -55.711   6.155  1.00  0.00           H  
ATOM   1952 2HD2 ASN A 118      -3.981 -56.213   4.726  1.00  0.00           H  
ATOM   1953  N   ARG A 119      -3.391 -61.219   6.750  1.00  0.00           N  
ATOM   1954  CA  ARG A 119      -4.088 -62.115   7.663  1.00  0.00           C  
ATOM   1955  C   ARG A 119      -3.152 -62.631   8.748  1.00  0.00           C  
ATOM   1956  O   ARG A 119      -3.503 -62.641   9.929  1.00  0.00           O  
ATOM   1957  CB  ARG A 119      -4.682 -63.293   6.907  1.00  0.00           C  
ATOM   1958  CG  ARG A 119      -5.946 -62.979   6.123  1.00  0.00           C  
ATOM   1959  CD  ARG A 119      -6.413 -64.151   5.341  1.00  0.00           C  
ATOM   1960  NE  ARG A 119      -7.625 -63.857   4.592  1.00  0.00           N  
ATOM   1961  CZ  ARG A 119      -8.874 -63.977   5.082  1.00  0.00           C  
ATOM   1962  NH1 ARG A 119      -9.060 -64.387   6.317  1.00  0.00           N  
ATOM   1963  NH2 ARG A 119      -9.915 -63.684   4.319  1.00  0.00           N  
ATOM   1964  H   ARG A 119      -3.385 -61.378   5.751  1.00  0.00           H  
ATOM   1965  HA  ARG A 119      -4.884 -61.552   8.149  1.00  0.00           H  
ATOM   1966 1HB  ARG A 119      -3.946 -63.682   6.204  1.00  0.00           H  
ATOM   1967 2HB  ARG A 119      -4.920 -64.094   7.607  1.00  0.00           H  
ATOM   1968 1HG  ARG A 119      -6.739 -62.689   6.812  1.00  0.00           H  
ATOM   1969 2HG  ARG A 119      -5.750 -62.160   5.429  1.00  0.00           H  
ATOM   1970 1HD  ARG A 119      -5.639 -64.448   4.633  1.00  0.00           H  
ATOM   1971 2HD  ARG A 119      -6.623 -64.980   6.016  1.00  0.00           H  
ATOM   1972  HE  ARG A 119      -7.523 -63.538   3.637  1.00  0.00           H  
ATOM   1973 1HH1 ARG A 119      -8.265 -64.610   6.900  1.00  0.00           H  
ATOM   1974 2HH1 ARG A 119      -9.996 -64.477   6.684  1.00  0.00           H  
ATOM   1975 1HH2 ARG A 119      -9.772 -63.368   3.370  1.00  0.00           H  
ATOM   1976 2HH2 ARG A 119     -10.849 -63.774   4.688  1.00  0.00           H  
ATOM   1977  N   LEU A 120      -1.958 -63.051   8.284  1.00  0.00           N  
ATOM   1978  CA  LEU A 120      -0.988 -63.615   9.215  1.00  0.00           C  
ATOM   1979  C   LEU A 120      -0.540 -62.580  10.239  1.00  0.00           C  
ATOM   1980  O   LEU A 120      -0.367 -62.892  11.417  1.00  0.00           O  
ATOM   1981  CB  LEU A 120       0.231 -64.148   8.451  1.00  0.00           C  
ATOM   1982  CG  LEU A 120      -0.015 -65.395   7.593  1.00  0.00           C  
ATOM   1983  CD1 LEU A 120       1.192 -65.643   6.698  1.00  0.00           C  
ATOM   1984  CD2 LEU A 120      -0.280 -66.590   8.497  1.00  0.00           C  
ATOM   1985  H   LEU A 120      -1.756 -62.967   7.298  1.00  0.00           H  
ATOM   1986  HA  LEU A 120      -1.470 -64.431   9.753  1.00  0.00           H  
ATOM   1987 1HB  LEU A 120       0.600 -63.362   7.794  1.00  0.00           H  
ATOM   1988 2HB  LEU A 120       1.014 -64.390   9.170  1.00  0.00           H  
ATOM   1989  HG  LEU A 120      -0.879 -65.230   6.949  1.00  0.00           H  
ATOM   1990 1HD1 LEU A 120       1.017 -66.530   6.089  1.00  0.00           H  
ATOM   1991 2HD1 LEU A 120       1.347 -64.782   6.050  1.00  0.00           H  
ATOM   1992 3HD1 LEU A 120       2.076 -65.797   7.316  1.00  0.00           H  
ATOM   1993 1HD2 LEU A 120      -0.456 -67.476   7.888  1.00  0.00           H  
ATOM   1994 2HD2 LEU A 120       0.583 -66.758   9.141  1.00  0.00           H  
ATOM   1995 3HD2 LEU A 120      -1.159 -66.393   9.112  1.00  0.00           H  
ATOM   1996  N   ALA A 121      -0.371 -61.343   9.726  1.00  0.00           N  
ATOM   1997  CA  ALA A 121       0.039 -60.256  10.604  1.00  0.00           C  
ATOM   1998  C   ALA A 121      -0.997 -60.008  11.693  1.00  0.00           C  
ATOM   1999  O   ALA A 121      -0.652 -59.785  12.854  1.00  0.00           O  
ATOM   2000  CB  ALA A 121       0.275 -58.986   9.799  1.00  0.00           C  
ATOM   2001  H   ALA A 121      -0.529 -61.196   8.739  1.00  0.00           H  
ATOM   2002  HA  ALA A 121       0.971 -60.545  11.091  1.00  0.00           H  
ATOM   2003 1HB  ALA A 121       0.580 -58.182  10.469  1.00  0.00           H  
ATOM   2004 2HB  ALA A 121       1.059 -59.162   9.062  1.00  0.00           H  
ATOM   2005 3HB  ALA A 121      -0.645 -58.702   9.289  1.00  0.00           H  
ATOM   2006  N   LEU A 122      -2.270 -60.060  11.253  1.00  0.00           N  
ATOM   2007  CA  LEU A 122      -3.360 -59.812  12.192  1.00  0.00           C  
ATOM   2008  C   LEU A 122      -3.441 -60.912  13.243  1.00  0.00           C  
ATOM   2009  O   LEU A 122      -3.665 -60.639  14.424  1.00  0.00           O  
ATOM   2010  CB  LEU A 122      -4.697 -59.697  11.448  1.00  0.00           C  
ATOM   2011  CG  LEU A 122      -4.849 -58.475  10.535  1.00  0.00           C  
ATOM   2012  CD1 LEU A 122      -6.166 -58.588   9.765  1.00  0.00           C  
ATOM   2013  CD2 LEU A 122      -4.811 -57.200  11.379  1.00  0.00           C  
ATOM   2014  H   LEU A 122      -2.448 -60.270  10.281  1.00  0.00           H  
ATOM   2015  HA  LEU A 122      -3.159 -58.872  12.705  1.00  0.00           H  
ATOM   2016 1HB  LEU A 122      -4.817 -60.585  10.829  1.00  0.00           H  
ATOM   2017 2HB  LEU A 122      -5.504 -59.676  12.177  1.00  0.00           H  
ATOM   2018  HG  LEU A 122      -4.038 -58.448   9.821  1.00  0.00           H  
ATOM   2019 1HD1 LEU A 122      -6.280 -57.736   9.103  1.00  0.00           H  
ATOM   2020 2HD1 LEU A 122      -6.156 -59.501   9.171  1.00  0.00           H  
ATOM   2021 3HD1 LEU A 122      -6.997 -58.623  10.466  1.00  0.00           H  
ATOM   2022 1HD2 LEU A 122      -4.911 -56.339  10.745  1.00  0.00           H  
ATOM   2023 2HD2 LEU A 122      -5.618 -57.216  12.100  1.00  0.00           H  
ATOM   2024 3HD2 LEU A 122      -3.872 -57.135  11.896  1.00  0.00           H  
ATOM   2025  N   GLU A 123      -3.248 -62.152  12.752  1.00  0.00           N  
ATOM   2026  CA  GLU A 123      -3.259 -63.290  13.663  1.00  0.00           C  
ATOM   2027  C   GLU A 123      -2.149 -63.179  14.699  1.00  0.00           C  
ATOM   2028  O   GLU A 123      -2.348 -63.489  15.873  1.00  0.00           O  
ATOM   2029  CB  GLU A 123      -3.111 -64.599  12.884  1.00  0.00           C  
ATOM   2030  CG  GLU A 123      -4.342 -64.995  12.081  1.00  0.00           C  
ATOM   2031  CD  GLU A 123      -4.136 -66.246  11.273  1.00  0.00           C  
ATOM   2032  OE1 GLU A 123      -3.047 -66.767  11.287  1.00  0.00           O  
ATOM   2033  OE2 GLU A 123      -5.069 -66.680  10.640  1.00  0.00           O  
ATOM   2034  H   GLU A 123      -3.096 -62.269  11.759  1.00  0.00           H  
ATOM   2035  HA  GLU A 123      -4.212 -63.290  14.192  1.00  0.00           H  
ATOM   2036 1HB  GLU A 123      -2.272 -64.518  12.191  1.00  0.00           H  
ATOM   2037 2HB  GLU A 123      -2.887 -65.411  13.575  1.00  0.00           H  
ATOM   2038 1HG  GLU A 123      -5.175 -65.153  12.768  1.00  0.00           H  
ATOM   2039 2HG  GLU A 123      -4.608 -64.176  11.414  1.00  0.00           H  
ATOM   2040  N   PHE A 124      -0.981 -62.722  14.200  1.00  0.00           N  
ATOM   2041  CA  PHE A 124       0.136 -62.482  15.105  1.00  0.00           C  
ATOM   2042  C   PHE A 124      -0.222 -61.449  16.175  1.00  0.00           C  
ATOM   2043  O   PHE A 124      -0.024 -61.693  17.367  1.00  0.00           O  
ATOM   2044  CB  PHE A 124       1.361 -62.009  14.320  1.00  0.00           C  
ATOM   2045  CG  PHE A 124       2.558 -61.721  15.181  1.00  0.00           C  
ATOM   2046  CD1 PHE A 124       3.441 -62.734  15.527  1.00  0.00           C  
ATOM   2047  CD2 PHE A 124       2.804 -60.439  15.647  1.00  0.00           C  
ATOM   2048  CE1 PHE A 124       4.543 -62.471  16.318  1.00  0.00           C  
ATOM   2049  CE2 PHE A 124       3.905 -60.172  16.438  1.00  0.00           C  
ATOM   2050  CZ  PHE A 124       4.775 -61.191  16.774  1.00  0.00           C  
ATOM   2051  H   PHE A 124      -0.897 -62.473  13.219  1.00  0.00           H  
ATOM   2052  HA  PHE A 124       0.380 -63.423  15.601  1.00  0.00           H  
ATOM   2053 1HB  PHE A 124       1.641 -62.767  13.590  1.00  0.00           H  
ATOM   2054 2HB  PHE A 124       1.112 -61.102  13.770  1.00  0.00           H  
ATOM   2055  HD1 PHE A 124       3.257 -63.746  15.166  1.00  0.00           H  
ATOM   2056  HD2 PHE A 124       2.116 -59.635  15.383  1.00  0.00           H  
ATOM   2057  HE1 PHE A 124       5.228 -63.275  16.583  1.00  0.00           H  
ATOM   2058  HE2 PHE A 124       4.087 -59.160  16.798  1.00  0.00           H  
ATOM   2059  HZ  PHE A 124       5.642 -60.982  17.400  1.00  0.00           H  
ATOM   2060  N   LEU A 125      -0.781 -60.310  15.758  1.00  0.00           N  
ATOM   2061  CA  LEU A 125      -1.113 -59.250  16.708  1.00  0.00           C  
ATOM   2062  C   LEU A 125      -2.094 -59.747  17.757  1.00  0.00           C  
ATOM   2063  O   LEU A 125      -1.988 -59.387  18.929  1.00  0.00           O  
ATOM   2064  CB  LEU A 125      -1.710 -58.042  15.974  1.00  0.00           C  
ATOM   2065  CG  LEU A 125      -0.766 -57.318  15.006  1.00  0.00           C  
ATOM   2066  CD1 LEU A 125      -1.547 -56.275  14.220  1.00  0.00           C  
ATOM   2067  CD2 LEU A 125       0.370 -56.676  15.790  1.00  0.00           C  
ATOM   2068  H   LEU A 125      -0.947 -60.174  14.768  1.00  0.00           H  
ATOM   2069  HA  LEU A 125      -0.203 -58.950  17.220  1.00  0.00           H  
ATOM   2070 1HB  LEU A 125      -2.576 -58.376  15.405  1.00  0.00           H  
ATOM   2071 2HB  LEU A 125      -2.045 -57.317  16.715  1.00  0.00           H  
ATOM   2072  HG  LEU A 125      -0.355 -58.035  14.294  1.00  0.00           H  
ATOM   2073 1HD1 LEU A 125      -0.876 -55.760  13.532  1.00  0.00           H  
ATOM   2074 2HD1 LEU A 125      -2.339 -56.764  13.653  1.00  0.00           H  
ATOM   2075 3HD1 LEU A 125      -1.984 -55.552  14.908  1.00  0.00           H  
ATOM   2076 1HD2 LEU A 125       1.042 -56.162  15.101  1.00  0.00           H  
ATOM   2077 2HD2 LEU A 125      -0.039 -55.958  16.501  1.00  0.00           H  
ATOM   2078 3HD2 LEU A 125       0.922 -57.447  16.328  1.00  0.00           H  
ATOM   2079  N   GLU A 126      -3.041 -60.582  17.345  1.00  0.00           N  
ATOM   2080  CA  GLU A 126      -4.024 -61.113  18.280  1.00  0.00           C  
ATOM   2081  C   GLU A 126      -3.336 -61.974  19.331  1.00  0.00           C  
ATOM   2082  O   GLU A 126      -3.652 -61.887  20.519  1.00  0.00           O  
ATOM   2083  CB  GLU A 126      -5.086 -61.930  17.540  1.00  0.00           C  
ATOM   2084  CG  GLU A 126      -6.047 -61.100  16.702  1.00  0.00           C  
ATOM   2085  CD  GLU A 126      -6.997 -61.941  15.896  1.00  0.00           C  
ATOM   2086  OE1 GLU A 126      -6.886 -63.142  15.946  1.00  0.00           O  
ATOM   2087  OE2 GLU A 126      -7.837 -61.381  15.230  1.00  0.00           O  
ATOM   2088  H   GLU A 126      -3.094 -60.840  16.364  1.00  0.00           H  
ATOM   2089  HA  GLU A 126      -4.509 -60.276  18.784  1.00  0.00           H  
ATOM   2090 1HB  GLU A 126      -4.598 -62.646  16.878  1.00  0.00           H  
ATOM   2091 2HB  GLU A 126      -5.674 -62.498  18.260  1.00  0.00           H  
ATOM   2092 1HG  GLU A 126      -6.624 -60.453  17.364  1.00  0.00           H  
ATOM   2093 2HG  GLU A 126      -5.473 -60.464  16.030  1.00  0.00           H  
ATOM   2094  N   GLU A 127      -2.360 -62.771  18.898  1.00  0.00           N  
ATOM   2095  CA  GLU A 127      -1.630 -63.635  19.815  1.00  0.00           C  
ATOM   2096  C   GLU A 127      -0.815 -62.809  20.807  1.00  0.00           C  
ATOM   2097  O   GLU A 127      -0.742 -63.143  21.992  1.00  0.00           O  
ATOM   2098  CB  GLU A 127      -0.709 -64.581  19.041  1.00  0.00           C  
ATOM   2099  CG  GLU A 127      -1.438 -65.653  18.242  1.00  0.00           C  
ATOM   2100  CD  GLU A 127      -2.131 -66.663  19.114  1.00  0.00           C  
ATOM   2101  OE1 GLU A 127      -1.454 -67.380  19.811  1.00  0.00           O  
ATOM   2102  OE2 GLU A 127      -3.337 -66.717  19.083  1.00  0.00           O  
ATOM   2103  H   GLU A 127      -2.135 -62.795  17.910  1.00  0.00           H  
ATOM   2104  HA  GLU A 127      -2.347 -64.234  20.375  1.00  0.00           H  
ATOM   2105 1HB  GLU A 127      -0.098 -64.005  18.347  1.00  0.00           H  
ATOM   2106 2HB  GLU A 127      -0.034 -65.082  19.734  1.00  0.00           H  
ATOM   2107 1HG  GLU A 127      -2.178 -65.174  17.602  1.00  0.00           H  
ATOM   2108 2HG  GLU A 127      -0.720 -66.164  17.602  1.00  0.00           H  
ATOM   2109  N   LEU A 128      -0.221 -61.719  20.326  1.00  0.00           N  
ATOM   2110  CA  LEU A 128       0.613 -60.862  21.160  1.00  0.00           C  
ATOM   2111  C   LEU A 128      -0.213 -60.140  22.220  1.00  0.00           C  
ATOM   2112  O   LEU A 128       0.249 -59.940  23.344  1.00  0.00           O  
ATOM   2113  CB  LEU A 128       1.349 -59.836  20.289  1.00  0.00           C  
ATOM   2114  CG  LEU A 128       2.737 -60.259  19.792  1.00  0.00           C  
ATOM   2115  CD1 LEU A 128       3.751 -60.096  20.915  1.00  0.00           C  
ATOM   2116  CD2 LEU A 128       2.685 -61.700  19.307  1.00  0.00           C  
ATOM   2117  H   LEU A 128      -0.322 -61.497  19.339  1.00  0.00           H  
ATOM   2118  HA  LEU A 128       1.340 -61.491  21.671  1.00  0.00           H  
ATOM   2119 1HB  LEU A 128       0.736 -59.618  19.416  1.00  0.00           H  
ATOM   2120 2HB  LEU A 128       1.468 -58.916  20.862  1.00  0.00           H  
ATOM   2121  HG  LEU A 128       3.042 -59.610  18.970  1.00  0.00           H  
ATOM   2122 1HD1 LEU A 128       4.737 -60.396  20.561  1.00  0.00           H  
ATOM   2123 2HD1 LEU A 128       3.781 -59.052  21.229  1.00  0.00           H  
ATOM   2124 3HD1 LEU A 128       3.463 -60.721  21.760  1.00  0.00           H  
ATOM   2125 1HD2 LEU A 128       3.671 -62.001  18.952  1.00  0.00           H  
ATOM   2126 2HD2 LEU A 128       2.381 -62.350  20.129  1.00  0.00           H  
ATOM   2127 3HD2 LEU A 128       1.965 -61.784  18.492  1.00  0.00           H  
ATOM   2128  N   ILE A 129      -1.440 -59.758  21.856  1.00  0.00           N  
ATOM   2129  CA  ILE A 129      -2.370 -59.168  22.812  1.00  0.00           C  
ATOM   2130  C   ILE A 129      -2.791 -60.200  23.858  1.00  0.00           C  
ATOM   2131  O   ILE A 129      -2.813 -59.903  25.059  1.00  0.00           O  
ATOM   2132  CB  ILE A 129      -3.615 -58.611  22.098  1.00  0.00           C  
ATOM   2133  CG1 ILE A 129      -3.245 -57.392  21.249  1.00  0.00           C  
ATOM   2134  CG2 ILE A 129      -4.692 -58.252  23.111  1.00  0.00           C  
ATOM   2135  CD1 ILE A 129      -2.794 -56.199  22.060  1.00  0.00           C  
ATOM   2136  H   ILE A 129      -1.719 -59.867  20.887  1.00  0.00           H  
ATOM   2137  HA  ILE A 129      -1.863 -58.350  23.322  1.00  0.00           H  
ATOM   2138  HB  ILE A 129      -4.009 -59.363  21.415  1.00  0.00           H  
ATOM   2139 1HG1 ILE A 129      -2.445 -57.659  20.560  1.00  0.00           H  
ATOM   2140 2HG1 ILE A 129      -4.105 -57.091  20.651  1.00  0.00           H  
ATOM   2141 1HG2 ILE A 129      -5.565 -57.860  22.589  1.00  0.00           H  
ATOM   2142 2HG2 ILE A 129      -4.974 -59.142  23.672  1.00  0.00           H  
ATOM   2143 3HG2 ILE A 129      -4.310 -57.496  23.797  1.00  0.00           H  
ATOM   2144 1HD1 ILE A 129      -2.550 -55.374  21.389  1.00  0.00           H  
ATOM   2145 2HD1 ILE A 129      -3.596 -55.892  22.733  1.00  0.00           H  
ATOM   2146 3HD1 ILE A 129      -1.913 -56.466  22.641  1.00  0.00           H  
ATOM   2147  N   GLU A 130      -3.105 -61.418  23.424  1.00  0.00           N  
ATOM   2148  CA  GLU A 130      -3.484 -62.482  24.349  1.00  0.00           C  
ATOM   2149  C   GLU A 130      -2.371 -62.767  25.359  1.00  0.00           C  
ATOM   2150  O   GLU A 130      -2.636 -63.066  26.521  1.00  0.00           O  
ATOM   2151  CB  GLU A 130      -3.825 -63.757  23.575  1.00  0.00           C  
ATOM   2152  CG  GLU A 130      -4.353 -64.895  24.439  1.00  0.00           C  
ATOM   2153  CD  GLU A 130      -5.695 -64.593  25.045  1.00  0.00           C  
ATOM   2154  OE1 GLU A 130      -6.375 -63.733  24.539  1.00  0.00           O  
ATOM   2155  OE2 GLU A 130      -6.042 -65.225  26.016  1.00  0.00           O  
ATOM   2156  H   GLU A 130      -3.088 -61.613  22.425  1.00  0.00           H  
ATOM   2157  HA  GLU A 130      -4.363 -62.157  24.908  1.00  0.00           H  
ATOM   2158 1HB  GLU A 130      -4.578 -63.535  22.819  1.00  0.00           H  
ATOM   2159 2HB  GLU A 130      -2.936 -64.116  23.057  1.00  0.00           H  
ATOM   2160 1HG  GLU A 130      -4.435 -65.792  23.830  1.00  0.00           H  
ATOM   2161 2HG  GLU A 130      -3.637 -65.093  25.236  1.00  0.00           H  
ATOM   2162  N   LEU A 131      -1.124 -62.649  24.908  1.00  0.00           N  
ATOM   2163  CA  LEU A 131       0.041 -62.911  25.744  1.00  0.00           C  
ATOM   2164  C   LEU A 131       0.381 -61.733  26.654  1.00  0.00           C  
ATOM   2165  O   LEU A 131       1.365 -61.788  27.394  1.00  0.00           O  
ATOM   2166  CB  LEU A 131       1.250 -63.240  24.859  1.00  0.00           C  
ATOM   2167  CG  LEU A 131       1.169 -64.561  24.085  1.00  0.00           C  
ATOM   2168  CD1 LEU A 131       2.310 -64.634  23.080  1.00  0.00           C  
ATOM   2169  CD2 LEU A 131       1.227 -65.727  25.062  1.00  0.00           C  
ATOM   2170  H   LEU A 131      -0.976 -62.419  23.933  1.00  0.00           H  
ATOM   2171  HA  LEU A 131      -0.184 -63.771  26.375  1.00  0.00           H  
ATOM   2172 1HB  LEU A 131       1.379 -62.439  24.133  1.00  0.00           H  
ATOM   2173 2HB  LEU A 131       2.140 -63.278  25.487  1.00  0.00           H  
ATOM   2174  HG  LEU A 131       0.232 -64.600  23.529  1.00  0.00           H  
ATOM   2175 1HD1 LEU A 131       2.253 -65.572  22.530  1.00  0.00           H  
ATOM   2176 2HD1 LEU A 131       2.233 -63.800  22.382  1.00  0.00           H  
ATOM   2177 3HD1 LEU A 131       3.262 -64.580  23.606  1.00  0.00           H  
ATOM   2178 1HD2 LEU A 131       1.168 -66.666  24.512  1.00  0.00           H  
ATOM   2179 2HD2 LEU A 131       2.164 -65.690  25.617  1.00  0.00           H  
ATOM   2180 3HD2 LEU A 131       0.390 -65.660  25.757  1.00  0.00           H  
ATOM   2181  N   GLY A 132      -0.423 -60.669  26.598  1.00  0.00           N  
ATOM   2182  CA  GLY A 132      -0.263 -59.532  27.501  1.00  0.00           C  
ATOM   2183  C   GLY A 132       0.318 -58.294  26.818  1.00  0.00           C  
ATOM   2184  O   GLY A 132       0.811 -57.378  27.485  1.00  0.00           O  
ATOM   2185  H   GLY A 132      -1.174 -60.642  25.924  1.00  0.00           H  
ATOM   2186 1HA  GLY A 132      -1.240 -59.283  27.910  1.00  0.00           H  
ATOM   2187 2HA  GLY A 132       0.360 -59.813  28.344  1.00  0.00           H  
ATOM   2188  N   GLY A 133       0.273 -58.258  25.487  1.00  0.00           N  
ATOM   2189  CA  GLY A 133       0.760 -57.101  24.754  1.00  0.00           C  
ATOM   2190  C   GLY A 133      -0.234 -55.949  24.825  1.00  0.00           C  
ATOM   2191  O   GLY A 133      -1.388 -56.129  25.232  1.00  0.00           O  
ATOM   2192  H   GLY A 133      -0.115 -59.032  24.963  1.00  0.00           H  
ATOM   2193 1HA  GLY A 133       1.713 -56.780  25.172  1.00  0.00           H  
ATOM   2194 2HA  GLY A 133       0.947 -57.367  23.713  1.00  0.00           H  
ATOM   2195  N   ASP A 134       0.217 -54.760  24.442  1.00  0.00           N  
ATOM   2196  CA  ASP A 134      -0.604 -53.557  24.496  1.00  0.00           C  
ATOM   2197  C   ASP A 134      -1.600 -53.401  23.341  1.00  0.00           C  
ATOM   2198  O   ASP A 134      -1.252 -53.584  22.169  1.00  0.00           O  
ATOM   2199  CB  ASP A 134       0.306 -52.327  24.537  1.00  0.00           C  
ATOM   2200  CG  ASP A 134      -0.461 -51.030  24.764  1.00  0.00           C  
ATOM   2201  OD1 ASP A 134      -0.819 -50.764  25.886  1.00  0.00           O  
ATOM   2202  OD2 ASP A 134      -0.680 -50.319  23.812  1.00  0.00           O  
ATOM   2203  H   ASP A 134       1.175 -54.684  24.117  1.00  0.00           H  
ATOM   2204  HA  ASP A 134      -1.188 -53.599  25.419  1.00  0.00           H  
ATOM   2205 1HB  ASP A 134       1.039 -52.442  25.335  1.00  0.00           H  
ATOM   2206 2HB  ASP A 134       0.854 -52.248  23.598  1.00  0.00           H  
ATOM   2207  N   VAL A 135      -2.831 -53.027  23.697  1.00  0.00           N  
ATOM   2208  CA  VAL A 135      -3.920 -52.791  22.750  1.00  0.00           C  
ATOM   2209  C   VAL A 135      -3.610 -51.663  21.778  1.00  0.00           C  
ATOM   2210  O   VAL A 135      -3.898 -51.775  20.584  1.00  0.00           O  
ATOM   2211  CB  VAL A 135      -5.216 -52.455  23.510  1.00  0.00           C  
ATOM   2212  CG1 VAL A 135      -6.258 -51.884  22.559  1.00  0.00           C  
ATOM   2213  CG2 VAL A 135      -5.746 -53.698  24.207  1.00  0.00           C  
ATOM   2214  H   VAL A 135      -3.023 -52.902  24.682  1.00  0.00           H  
ATOM   2215  HA  VAL A 135      -4.070 -53.704  22.172  1.00  0.00           H  
ATOM   2216  HB  VAL A 135      -5.003 -51.685  24.252  1.00  0.00           H  
ATOM   2217 1HG1 VAL A 135      -7.168 -51.652  23.112  1.00  0.00           H  
ATOM   2218 2HG1 VAL A 135      -5.871 -50.975  22.099  1.00  0.00           H  
ATOM   2219 3HG1 VAL A 135      -6.483 -52.617  21.784  1.00  0.00           H  
ATOM   2220 1HG2 VAL A 135      -6.662 -53.453  24.742  1.00  0.00           H  
ATOM   2221 2HG2 VAL A 135      -5.954 -54.470  23.465  1.00  0.00           H  
ATOM   2222 3HG2 VAL A 135      -5.001 -54.066  24.913  1.00  0.00           H  
ATOM   2223  N   GLU A 136      -3.078 -50.549  22.286  1.00  0.00           N  
ATOM   2224  CA  GLU A 136      -2.789 -49.399  21.440  1.00  0.00           C  
ATOM   2225  C   GLU A 136      -1.705 -49.746  20.437  1.00  0.00           C  
ATOM   2226  O   GLU A 136      -1.783 -49.358  19.268  1.00  0.00           O  
ATOM   2227  CB  GLU A 136      -2.378 -48.180  22.271  1.00  0.00           C  
ATOM   2228  CG  GLU A 136      -2.170 -46.910  21.450  1.00  0.00           C  
ATOM   2229  CD  GLU A 136      -1.961 -45.678  22.298  1.00  0.00           C  
ATOM   2230  OE1 GLU A 136      -2.691 -45.496  23.240  1.00  0.00           O  
ATOM   2231  OE2 GLU A 136      -1.079 -44.908  21.990  1.00  0.00           O  
ATOM   2232  H   GLU A 136      -2.844 -50.508  23.271  1.00  0.00           H  
ATOM   2233  HA  GLU A 136      -3.691 -49.141  20.883  1.00  0.00           H  
ATOM   2234 1HB  GLU A 136      -3.144 -47.975  23.021  1.00  0.00           H  
ATOM   2235 2HB  GLU A 136      -1.448 -48.391  22.800  1.00  0.00           H  
ATOM   2236 1HG  GLU A 136      -1.297 -47.045  20.811  1.00  0.00           H  
ATOM   2237 2HG  GLU A 136      -3.037 -46.761  20.804  1.00  0.00           H  
ATOM   2238  N   ALA A 137      -0.699 -50.484  20.891  1.00  0.00           N  
ATOM   2239  CA  ALA A 137       0.364 -50.886  19.980  1.00  0.00           C  
ATOM   2240  C   ALA A 137      -0.195 -51.752  18.860  1.00  0.00           C  
ATOM   2241  O   ALA A 137       0.149 -51.552  17.689  1.00  0.00           O  
ATOM   2242  CB  ALA A 137       1.461 -51.628  20.732  1.00  0.00           C  
ATOM   2243  H   ALA A 137      -0.675 -50.742  21.873  1.00  0.00           H  
ATOM   2244  HA  ALA A 137       0.791 -49.990  19.539  1.00  0.00           H  
ATOM   2245 1HB  ALA A 137       2.242 -51.925  20.033  1.00  0.00           H  
ATOM   2246 2HB  ALA A 137       1.885 -50.974  21.494  1.00  0.00           H  
ATOM   2247 3HB  ALA A 137       1.041 -52.513  21.205  1.00  0.00           H  
ATOM   2248  N   ALA A 138      -1.088 -52.680  19.191  1.00  0.00           N  
ATOM   2249  CA  ALA A 138      -1.694 -53.536  18.181  1.00  0.00           C  
ATOM   2250  C   ALA A 138      -2.600 -52.722  17.258  1.00  0.00           C  
ATOM   2251  O   ALA A 138      -2.667 -52.981  16.058  1.00  0.00           O  
ATOM   2252  CB  ALA A 138      -2.476 -54.662  18.840  1.00  0.00           C  
ATOM   2253  H   ALA A 138      -1.341 -52.808  20.167  1.00  0.00           H  
ATOM   2254  HA  ALA A 138      -0.896 -53.964  17.575  1.00  0.00           H  
ATOM   2255 1HB  ALA A 138      -2.924 -55.292  18.071  1.00  0.00           H  
ATOM   2256 2HB  ALA A 138      -1.803 -55.262  19.453  1.00  0.00           H  
ATOM   2257 3HB  ALA A 138      -3.261 -54.243  19.467  1.00  0.00           H  
ATOM   2258  N   ALA A 139      -3.299 -51.736  17.825  1.00  0.00           N  
ATOM   2259  CA  ALA A 139      -4.189 -50.890  17.027  1.00  0.00           C  
ATOM   2260  C   ALA A 139      -3.397 -50.106  15.985  1.00  0.00           C  
ATOM   2261  O   ALA A 139      -3.806 -50.019  14.822  1.00  0.00           O  
ATOM   2262  CB  ALA A 139      -4.971 -49.943  17.923  1.00  0.00           C  
ATOM   2263  H   ALA A 139      -3.233 -51.588  18.824  1.00  0.00           H  
ATOM   2264  HA  ALA A 139      -4.895 -51.535  16.505  1.00  0.00           H  
ATOM   2265 1HB  ALA A 139      -5.624 -49.319  17.311  1.00  0.00           H  
ATOM   2266 2HB  ALA A 139      -5.574 -50.520  18.624  1.00  0.00           H  
ATOM   2267 3HB  ALA A 139      -4.279 -49.311  18.476  1.00  0.00           H  
ATOM   2268  N   LYS A 140      -2.248 -49.568  16.387  1.00  0.00           N  
ATOM   2269  CA  LYS A 140      -1.375 -48.869  15.455  1.00  0.00           C  
ATOM   2270  C   LYS A 140      -0.813 -49.835  14.421  1.00  0.00           C  
ATOM   2271  O   LYS A 140      -0.673 -49.496  13.243  1.00  0.00           O  
ATOM   2272  CB  LYS A 140      -0.236 -48.172  16.194  1.00  0.00           C  
ATOM   2273  CG  LYS A 140      -0.659 -46.959  17.030  1.00  0.00           C  
ATOM   2274  CD  LYS A 140       0.555 -46.184  17.558  1.00  0.00           C  
ATOM   2275  CE  LYS A 140       1.276 -46.963  18.653  1.00  0.00           C  
ATOM   2276  NZ  LYS A 140       2.322 -46.145  19.333  1.00  0.00           N  
ATOM   2277  H   LYS A 140      -1.984 -49.629  17.368  1.00  0.00           H  
ATOM   2278  HA  LYS A 140      -1.963 -48.119  14.925  1.00  0.00           H  
ATOM   2279 1HB  LYS A 140       0.244 -48.890  16.859  1.00  0.00           H  
ATOM   2280 2HB  LYS A 140       0.513 -47.841  15.475  1.00  0.00           H  
ATOM   2281 1HG  LYS A 140      -1.270 -46.292  16.413  1.00  0.00           H  
ATOM   2282 2HG  LYS A 140      -1.260 -47.289  17.876  1.00  0.00           H  
ATOM   2283 1HD  LYS A 140       1.252 -45.988  16.742  1.00  0.00           H  
ATOM   2284 2HD  LYS A 140       0.226 -45.230  17.969  1.00  0.00           H  
ATOM   2285 1HE  LYS A 140       0.546 -47.289  19.394  1.00  0.00           H  
ATOM   2286 2HE  LYS A 140       1.752 -47.841  18.218  1.00  0.00           H  
ATOM   2287 1HZ  LYS A 140       2.762 -46.713  20.057  1.00  0.00           H  
ATOM   2288 2HZ  LYS A 140       3.017 -45.848  18.666  1.00  0.00           H  
ATOM   2289 3HZ  LYS A 140       1.892 -45.337  19.754  1.00  0.00           H  
ATOM   2290  N   ALA A 141      -0.496 -51.050  14.869  1.00  0.00           N  
ATOM   2291  CA  ALA A 141       0.034 -52.074  13.983  1.00  0.00           C  
ATOM   2292  C   ALA A 141      -0.970 -52.409  12.888  1.00  0.00           C  
ATOM   2293  O   ALA A 141      -0.588 -52.602  11.734  1.00  0.00           O  
ATOM   2294  CB  ALA A 141       0.400 -53.323  14.773  1.00  0.00           C  
ATOM   2295  H   ALA A 141      -0.607 -51.259  15.855  1.00  0.00           H  
ATOM   2296  HA  ALA A 141       0.931 -51.686  13.511  1.00  0.00           H  
ATOM   2297 1HB  ALA A 141       0.793 -54.080  14.094  1.00  0.00           H  
ATOM   2298 2HB  ALA A 141       1.158 -53.074  15.517  1.00  0.00           H  
ATOM   2299 3HB  ALA A 141      -0.486 -53.709  15.273  1.00  0.00           H  
ATOM   2300  N   SER A 142      -2.255 -52.454  13.239  1.00  0.00           N  
ATOM   2301  CA  SER A 142      -3.289 -52.758  12.259  1.00  0.00           C  
ATOM   2302  C   SER A 142      -3.379 -51.654  11.220  1.00  0.00           C  
ATOM   2303  O   SER A 142      -3.512 -51.926  10.025  1.00  0.00           O  
ATOM   2304  CB  SER A 142      -4.630 -52.954  12.932  1.00  0.00           C  
ATOM   2305  OG  SER A 142      -5.625 -53.252  11.979  1.00  0.00           O  
ATOM   2306  H   SER A 142      -2.513 -52.292  14.209  1.00  0.00           H  
ATOM   2307  HA  SER A 142      -3.025 -53.682  11.748  1.00  0.00           H  
ATOM   2308 1HB  SER A 142      -4.554 -53.770  13.644  1.00  0.00           H  
ATOM   2309 2HB  SER A 142      -4.907 -52.059  13.492  1.00  0.00           H  
ATOM   2310  HG  SER A 142      -5.881 -52.409  11.586  1.00  0.00           H  
ATOM   2311  N   LYS A 143      -3.294 -50.401  11.664  1.00  0.00           N  
ATOM   2312  CA  LYS A 143      -3.361 -49.279  10.740  1.00  0.00           C  
ATOM   2313  C   LYS A 143      -2.258 -49.397   9.697  1.00  0.00           C  
ATOM   2314  O   LYS A 143      -2.495 -49.215   8.502  1.00  0.00           O  
ATOM   2315  CB  LYS A 143      -3.247 -47.951  11.489  1.00  0.00           C  
ATOM   2316  CG  LYS A 143      -3.337 -46.717  10.600  1.00  0.00           C  
ATOM   2317  CD  LYS A 143      -3.340 -45.439  11.425  1.00  0.00           C  
ATOM   2318  CE  LYS A 143      -3.291 -44.205  10.537  1.00  0.00           C  
ATOM   2319  NZ  LYS A 143      -3.431 -42.949  11.322  1.00  0.00           N  
ATOM   2320  H   LYS A 143      -3.191 -50.230  12.664  1.00  0.00           H  
ATOM   2321  HA  LYS A 143      -4.324 -49.299  10.234  1.00  0.00           H  
ATOM   2322 1HB  LYS A 143      -4.040 -47.883  12.234  1.00  0.00           H  
ATOM   2323 2HB  LYS A 143      -2.295 -47.912  12.018  1.00  0.00           H  
ATOM   2324 1HG  LYS A 143      -2.485 -46.697   9.918  1.00  0.00           H  
ATOM   2325 2HG  LYS A 143      -4.251 -46.760  10.009  1.00  0.00           H  
ATOM   2326 1HD  LYS A 143      -4.244 -45.403  12.035  1.00  0.00           H  
ATOM   2327 2HD  LYS A 143      -2.475 -45.433  12.088  1.00  0.00           H  
ATOM   2328 1HE  LYS A 143      -2.343 -44.180  10.001  1.00  0.00           H  
ATOM   2329 2HE  LYS A 143      -4.096 -44.251   9.804  1.00  0.00           H  
ATOM   2330 1HZ  LYS A 143      -3.394 -42.155  10.697  1.00  0.00           H  
ATOM   2331 2HZ  LYS A 143      -4.316 -42.951  11.809  1.00  0.00           H  
ATOM   2332 3HZ  LYS A 143      -2.678 -42.884  11.992  1.00  0.00           H  
ATOM   2333  N   GLU A 144      -1.046 -49.709  10.159  1.00  0.00           N  
ATOM   2334  CA  GLU A 144       0.100 -49.840   9.269  1.00  0.00           C  
ATOM   2335  C   GLU A 144      -0.071 -51.006   8.298  1.00  0.00           C  
ATOM   2336  O   GLU A 144       0.293 -50.898   7.131  1.00  0.00           O  
ATOM   2337  CB  GLU A 144       1.382 -50.027  10.083  1.00  0.00           C  
ATOM   2338  CG  GLU A 144       1.833 -48.786  10.840  1.00  0.00           C  
ATOM   2339  CD  GLU A 144       2.146 -47.629   9.933  1.00  0.00           C  
ATOM   2340  OE1 GLU A 144       2.684 -47.855   8.877  1.00  0.00           O  
ATOM   2341  OE2 GLU A 144       1.844 -46.516  10.298  1.00  0.00           O  
ATOM   2342  H   GLU A 144      -0.915 -49.841  11.157  1.00  0.00           H  
ATOM   2343  HA  GLU A 144       0.176 -48.926   8.679  1.00  0.00           H  
ATOM   2344 1HB  GLU A 144       1.239 -50.828  10.808  1.00  0.00           H  
ATOM   2345 2HB  GLU A 144       2.194 -50.327   9.419  1.00  0.00           H  
ATOM   2346 1HG  GLU A 144       1.045 -48.489  11.532  1.00  0.00           H  
ATOM   2347 2HG  GLU A 144       2.718 -49.033  11.425  1.00  0.00           H  
ATOM   2348  N   ALA A 145      -0.631 -52.114   8.784  1.00  0.00           N  
ATOM   2349  CA  ALA A 145      -0.879 -53.261   7.917  1.00  0.00           C  
ATOM   2350  C   ALA A 145      -1.902 -52.928   6.844  1.00  0.00           C  
ATOM   2351  O   ALA A 145      -1.714 -53.267   5.675  1.00  0.00           O  
ATOM   2352  CB  ALA A 145      -1.344 -54.456   8.735  1.00  0.00           C  
ATOM   2353  H   ALA A 145      -0.859 -52.172   9.768  1.00  0.00           H  
ATOM   2354  HA  ALA A 145       0.050 -53.535   7.429  1.00  0.00           H  
ATOM   2355 1HB  ALA A 145      -1.527 -55.302   8.073  1.00  0.00           H  
ATOM   2356 2HB  ALA A 145      -0.575 -54.723   9.460  1.00  0.00           H  
ATOM   2357 3HB  ALA A 145      -2.263 -54.202   9.259  1.00  0.00           H  
ATOM   2358  N   ALA A 146      -2.970 -52.246   7.230  1.00  0.00           N  
ATOM   2359  CA  ALA A 146      -3.993 -51.890   6.270  1.00  0.00           C  
ATOM   2360  C   ALA A 146      -3.430 -50.907   5.255  1.00  0.00           C  
ATOM   2361  O   ALA A 146      -3.717 -51.003   4.061  1.00  0.00           O  
ATOM   2362  CB  ALA A 146      -5.193 -51.296   6.970  1.00  0.00           C  
ATOM   2363  H   ALA A 146      -3.082 -51.985   8.209  1.00  0.00           H  
ATOM   2364  HA  ALA A 146      -4.295 -52.794   5.738  1.00  0.00           H  
ATOM   2365 1HB  ALA A 146      -5.948 -51.060   6.231  1.00  0.00           H  
ATOM   2366 2HB  ALA A 146      -5.588 -52.012   7.684  1.00  0.00           H  
ATOM   2367 3HB  ALA A 146      -4.891 -50.389   7.494  1.00  0.00           H  
ATOM   2368  N   ARG A 147      -2.571 -50.001   5.728  1.00  0.00           N  
ATOM   2369  CA  ARG A 147      -1.953 -49.005   4.869  1.00  0.00           C  
ATOM   2370  C   ARG A 147      -1.104 -49.662   3.793  1.00  0.00           C  
ATOM   2371  O   ARG A 147      -1.182 -49.283   2.624  1.00  0.00           O  
ATOM   2372  CB  ARG A 147      -1.089 -48.055   5.685  1.00  0.00           C  
ATOM   2373  CG  ARG A 147      -0.410 -46.958   4.880  1.00  0.00           C  
ATOM   2374  CD  ARG A 147       0.446 -46.099   5.736  1.00  0.00           C  
ATOM   2375  NE  ARG A 147       1.593 -46.825   6.259  1.00  0.00           N  
ATOM   2376  CZ  ARG A 147       2.697 -47.126   5.547  1.00  0.00           C  
ATOM   2377  NH1 ARG A 147       2.789 -46.757   4.289  1.00  0.00           N  
ATOM   2378  NH2 ARG A 147       3.688 -47.792   6.114  1.00  0.00           N  
ATOM   2379  H   ARG A 147      -2.374 -49.979   6.724  1.00  0.00           H  
ATOM   2380  HA  ARG A 147      -2.739 -48.442   4.374  1.00  0.00           H  
ATOM   2381 1HB  ARG A 147      -1.698 -47.575   6.448  1.00  0.00           H  
ATOM   2382 2HB  ARG A 147      -0.309 -48.620   6.194  1.00  0.00           H  
ATOM   2383 1HG  ARG A 147       0.216 -47.406   4.109  1.00  0.00           H  
ATOM   2384 2HG  ARG A 147      -1.168 -46.329   4.412  1.00  0.00           H  
ATOM   2385 1HD  ARG A 147       0.814 -45.255   5.154  1.00  0.00           H  
ATOM   2386 2HD  ARG A 147      -0.136 -45.730   6.580  1.00  0.00           H  
ATOM   2387  HE  ARG A 147       1.559 -47.126   7.224  1.00  0.00           H  
ATOM   2388 1HH1 ARG A 147       2.031 -46.248   3.856  1.00  0.00           H  
ATOM   2389 2HH1 ARG A 147       3.616 -46.982   3.756  1.00  0.00           H  
ATOM   2390 1HH2 ARG A 147       3.617 -48.076   7.083  1.00  0.00           H  
ATOM   2391 2HH2 ARG A 147       4.514 -48.016   5.582  1.00  0.00           H  
ATOM   2392  N   ALA A 148      -0.311 -50.658   4.178  1.00  0.00           N  
ATOM   2393  CA  ALA A 148       0.521 -51.361   3.215  1.00  0.00           C  
ATOM   2394  C   ALA A 148      -0.334 -52.054   2.156  1.00  0.00           C  
ATOM   2395  O   ALA A 148       0.005 -52.028   0.973  1.00  0.00           O  
ATOM   2396  CB  ALA A 148       1.412 -52.369   3.926  1.00  0.00           C  
ATOM   2397  H   ALA A 148      -0.270 -50.912   5.160  1.00  0.00           H  
ATOM   2398  HA  ALA A 148       1.158 -50.633   2.713  1.00  0.00           H  
ATOM   2399 1HB  ALA A 148       2.031 -52.888   3.192  1.00  0.00           H  
ATOM   2400 2HB  ALA A 148       2.052 -51.851   4.639  1.00  0.00           H  
ATOM   2401 3HB  ALA A 148       0.793 -53.093   4.453  1.00  0.00           H  
ATOM   2402  N   SER A 149      -1.462 -52.636   2.572  1.00  0.00           N  
ATOM   2403  CA  SER A 149      -2.363 -53.287   1.622  1.00  0.00           C  
ATOM   2404  C   SER A 149      -2.933 -52.268   0.639  1.00  0.00           C  
ATOM   2405  O   SER A 149      -3.056 -52.553  -0.558  1.00  0.00           O  
ATOM   2406  CB  SER A 149      -3.502 -53.982   2.351  1.00  0.00           C  
ATOM   2407  OG  SER A 149      -3.048 -55.088   3.079  1.00  0.00           O  
ATOM   2408  H   SER A 149      -1.682 -52.649   3.561  1.00  0.00           H  
ATOM   2409  HA  SER A 149      -1.796 -54.031   1.062  1.00  0.00           H  
ATOM   2410 1HB  SER A 149      -3.987 -53.274   3.023  1.00  0.00           H  
ATOM   2411 2HB  SER A 149      -4.248 -54.307   1.625  1.00  0.00           H  
ATOM   2412  HG  SER A 149      -2.713 -55.713   2.433  1.00  0.00           H  
ATOM   2413  N   ALA A 150      -3.262 -51.079   1.139  1.00  0.00           N  
ATOM   2414  CA  ALA A 150      -3.796 -50.010   0.302  1.00  0.00           C  
ATOM   2415  C   ALA A 150      -2.768 -49.591  -0.743  1.00  0.00           C  
ATOM   2416  O   ALA A 150      -3.104 -49.410  -1.914  1.00  0.00           O  
ATOM   2417  CB  ALA A 150      -4.209 -48.818   1.152  1.00  0.00           C  
ATOM   2418  H   ALA A 150      -3.159 -50.925   2.137  1.00  0.00           H  
ATOM   2419  HA  ALA A 150      -4.676 -50.377  -0.229  1.00  0.00           H  
ATOM   2420 1HB  ALA A 150      -4.598 -48.029   0.509  1.00  0.00           H  
ATOM   2421 2HB  ALA A 150      -4.982 -49.125   1.857  1.00  0.00           H  
ATOM   2422 3HB  ALA A 150      -3.345 -48.446   1.700  1.00  0.00           H  
ATOM   2423  N   GLU A 151      -1.508 -49.462  -0.324  1.00  0.00           N  
ATOM   2424  CA  GLU A 151      -0.441 -49.084  -1.238  1.00  0.00           C  
ATOM   2425  C   GLU A 151      -0.252 -50.139  -2.327  1.00  0.00           C  
ATOM   2426  O   GLU A 151      -0.066 -49.800  -3.497  1.00  0.00           O  
ATOM   2427  CB  GLU A 151       0.869 -48.880  -0.473  1.00  0.00           C  
ATOM   2428  CG  GLU A 151       0.904 -47.627   0.391  1.00  0.00           C  
ATOM   2429  CD  GLU A 151       2.204 -47.461   1.127  1.00  0.00           C  
ATOM   2430  OE1 GLU A 151       2.982 -48.385   1.137  1.00  0.00           O  
ATOM   2431  OE2 GLU A 151       2.420 -46.408   1.680  1.00  0.00           O  
ATOM   2432  H   GLU A 151      -1.292 -49.611   0.657  1.00  0.00           H  
ATOM   2433  HA  GLU A 151      -0.718 -48.148  -1.722  1.00  0.00           H  
ATOM   2434 1HB  GLU A 151       1.048 -49.738   0.176  1.00  0.00           H  
ATOM   2435 2HB  GLU A 151       1.698 -48.824  -1.178  1.00  0.00           H  
ATOM   2436 1HG  GLU A 151       0.745 -46.756  -0.245  1.00  0.00           H  
ATOM   2437 2HG  GLU A 151       0.087 -47.671   1.110  1.00  0.00           H  
ATOM   2438  N   PHE A 152      -0.331 -51.418  -1.942  1.00  0.00           N  
ATOM   2439  CA  PHE A 152      -0.246 -52.487  -2.932  1.00  0.00           C  
ATOM   2440  C   PHE A 152      -1.359 -52.358  -3.950  1.00  0.00           C  
ATOM   2441  O   PHE A 152      -1.099 -52.377  -5.152  1.00  0.00           O  
ATOM   2442  CB  PHE A 152      -0.322 -53.859  -2.256  1.00  0.00           C  
ATOM   2443  CG  PHE A 152      -0.431 -55.004  -3.221  1.00  0.00           C  
ATOM   2444  CD1 PHE A 152       0.706 -55.591  -3.755  1.00  0.00           C  
ATOM   2445  CD2 PHE A 152      -1.671 -55.497  -3.598  1.00  0.00           C  
ATOM   2446  CE1 PHE A 152       0.606 -56.646  -4.642  1.00  0.00           C  
ATOM   2447  CE2 PHE A 152      -1.775 -56.551  -4.484  1.00  0.00           C  
ATOM   2448  CZ  PHE A 152      -0.633 -57.126  -5.008  1.00  0.00           C  
ATOM   2449  H   PHE A 152      -0.440 -51.640  -0.963  1.00  0.00           H  
ATOM   2450  HA  PHE A 152       0.713 -52.409  -3.444  1.00  0.00           H  
ATOM   2451 1HB  PHE A 152       0.567 -54.012  -1.645  1.00  0.00           H  
ATOM   2452 2HB  PHE A 152      -1.185 -53.889  -1.592  1.00  0.00           H  
ATOM   2453  HD1 PHE A 152       1.687 -55.213  -3.465  1.00  0.00           H  
ATOM   2454  HD2 PHE A 152      -2.573 -55.042  -3.185  1.00  0.00           H  
ATOM   2455  HE1 PHE A 152       1.508 -57.098  -5.054  1.00  0.00           H  
ATOM   2456  HE2 PHE A 152      -2.756 -56.929  -4.772  1.00  0.00           H  
ATOM   2457  HZ  PHE A 152      -0.713 -57.956  -5.708  1.00  0.00           H  
ATOM   2458  N   ALA A 153      -2.594 -52.206  -3.485  1.00  0.00           N  
ATOM   2459  CA  ALA A 153      -3.722 -52.154  -4.400  1.00  0.00           C  
ATOM   2460  C   ALA A 153      -3.535 -51.014  -5.390  1.00  0.00           C  
ATOM   2461  O   ALA A 153      -3.783 -51.186  -6.585  1.00  0.00           O  
ATOM   2462  CB  ALA A 153      -5.028 -51.994  -3.635  1.00  0.00           C  
ATOM   2463  H   ALA A 153      -2.756 -52.158  -2.482  1.00  0.00           H  
ATOM   2464  HA  ALA A 153      -3.760 -53.088  -4.958  1.00  0.00           H  
ATOM   2465 1HB  ALA A 153      -5.858 -51.946  -4.339  1.00  0.00           H  
ATOM   2466 2HB  ALA A 153      -5.165 -52.843  -2.967  1.00  0.00           H  
ATOM   2467 3HB  ALA A 153      -4.996 -51.074  -3.051  1.00  0.00           H  
ATOM   2468  N   ARG A 154      -3.038 -49.875  -4.907  1.00  0.00           N  
ATOM   2469  CA  ARG A 154      -2.813 -48.728  -5.777  1.00  0.00           C  
ATOM   2470  C   ARG A 154      -1.805 -49.060  -6.860  1.00  0.00           C  
ATOM   2471  O   ARG A 154      -2.014 -48.725  -8.030  1.00  0.00           O  
ATOM   2472  CB  ARG A 154      -2.318 -47.533  -4.977  1.00  0.00           C  
ATOM   2473  CG  ARG A 154      -3.362 -46.886  -4.080  1.00  0.00           C  
ATOM   2474  CD  ARG A 154      -2.875 -45.606  -3.506  1.00  0.00           C  
ATOM   2475  NE  ARG A 154      -3.756 -45.112  -2.460  1.00  0.00           N  
ATOM   2476  CZ  ARG A 154      -3.557 -45.298  -1.140  1.00  0.00           C  
ATOM   2477  NH1 ARG A 154      -2.506 -45.969  -0.722  1.00  0.00           N  
ATOM   2478  NH2 ARG A 154      -4.418 -44.807  -0.266  1.00  0.00           N  
ATOM   2479  H   ARG A 154      -2.845 -49.793  -3.912  1.00  0.00           H  
ATOM   2480  HA  ARG A 154      -3.753 -48.469  -6.251  1.00  0.00           H  
ATOM   2481 1HB  ARG A 154      -1.484 -47.838  -4.345  1.00  0.00           H  
ATOM   2482 2HB  ARG A 154      -1.947 -46.766  -5.658  1.00  0.00           H  
ATOM   2483 1HG  ARG A 154      -4.263 -46.681  -4.660  1.00  0.00           H  
ATOM   2484 2HG  ARG A 154      -3.604 -47.561  -3.258  1.00  0.00           H  
ATOM   2485 1HD  ARG A 154      -1.884 -45.753  -3.076  1.00  0.00           H  
ATOM   2486 2HD  ARG A 154      -2.822 -44.852  -4.290  1.00  0.00           H  
ATOM   2487  HE  ARG A 154      -4.575 -44.590  -2.743  1.00  0.00           H  
ATOM   2488 1HH1 ARG A 154      -1.848 -46.344  -1.390  1.00  0.00           H  
ATOM   2489 2HH1 ARG A 154      -2.357 -46.109   0.266  1.00  0.00           H  
ATOM   2490 1HH2 ARG A 154      -5.226 -44.292  -0.587  1.00  0.00           H  
ATOM   2491 2HH2 ARG A 154      -4.269 -44.948   0.722  1.00  0.00           H  
ATOM   2492  N   ALA A 155      -0.724 -49.738  -6.486  1.00  0.00           N  
ATOM   2493  CA  ALA A 155       0.295 -50.119  -7.454  1.00  0.00           C  
ATOM   2494  C   ALA A 155      -0.284 -51.032  -8.526  1.00  0.00           C  
ATOM   2495  O   ALA A 155       0.029 -50.888  -9.711  1.00  0.00           O  
ATOM   2496  CB  ALA A 155       1.464 -50.796  -6.754  1.00  0.00           C  
ATOM   2497  H   ALA A 155      -0.596 -49.977  -5.504  1.00  0.00           H  
ATOM   2498  HA  ALA A 155       0.660 -49.210  -7.934  1.00  0.00           H  
ATOM   2499 1HB  ALA A 155       2.217 -51.074  -7.490  1.00  0.00           H  
ATOM   2500 2HB  ALA A 155       1.902 -50.109  -6.029  1.00  0.00           H  
ATOM   2501 3HB  ALA A 155       1.112 -51.689  -6.239  1.00  0.00           H  
ATOM   2502  N   ILE A 156      -1.139 -51.970  -8.119  1.00  0.00           N  
ATOM   2503  CA  ILE A 156      -1.719 -52.904  -9.071  1.00  0.00           C  
ATOM   2504  C   ILE A 156      -2.653 -52.171 -10.038  1.00  0.00           C  
ATOM   2505  O   ILE A 156      -2.651 -52.444 -11.240  1.00  0.00           O  
ATOM   2506  CB  ILE A 156      -2.491 -54.022  -8.348  1.00  0.00           C  
ATOM   2507  CG1 ILE A 156      -1.561 -54.788  -7.404  1.00  0.00           C  
ATOM   2508  CG2 ILE A 156      -3.128 -54.967  -9.354  1.00  0.00           C  
ATOM   2509  CD1 ILE A 156      -0.403 -55.463  -8.103  1.00  0.00           C  
ATOM   2510  H   ILE A 156      -1.366 -52.041  -7.133  1.00  0.00           H  
ATOM   2511  HA  ILE A 156      -0.914 -53.343  -9.658  1.00  0.00           H  
ATOM   2512  HB  ILE A 156      -3.274 -53.582  -7.730  1.00  0.00           H  
ATOM   2513 1HG1 ILE A 156      -1.157 -54.105  -6.657  1.00  0.00           H  
ATOM   2514 2HG1 ILE A 156      -2.129 -55.551  -6.872  1.00  0.00           H  
ATOM   2515 1HG2 ILE A 156      -3.669 -55.751  -8.825  1.00  0.00           H  
ATOM   2516 2HG2 ILE A 156      -3.821 -54.412  -9.985  1.00  0.00           H  
ATOM   2517 3HG2 ILE A 156      -2.353 -55.416  -9.974  1.00  0.00           H  
ATOM   2518 1HD1 ILE A 156       0.212 -55.986  -7.369  1.00  0.00           H  
ATOM   2519 2HD1 ILE A 156      -0.785 -56.179  -8.831  1.00  0.00           H  
ATOM   2520 3HD1 ILE A 156       0.201 -54.713  -8.613  1.00  0.00           H  
ATOM   2521  N   VAL A 157      -3.431 -51.216  -9.514  1.00  0.00           N  
ATOM   2522  CA  VAL A 157      -4.344 -50.429 -10.347  1.00  0.00           C  
ATOM   2523  C   VAL A 157      -3.545 -49.660 -11.386  1.00  0.00           C  
ATOM   2524  O   VAL A 157      -3.901 -49.637 -12.567  1.00  0.00           O  
ATOM   2525  CB  VAL A 157      -5.161 -49.445  -9.488  1.00  0.00           C  
ATOM   2526  CG1 VAL A 157      -5.887 -48.442 -10.373  1.00  0.00           C  
ATOM   2527  CG2 VAL A 157      -6.147 -50.210  -8.619  1.00  0.00           C  
ATOM   2528  H   VAL A 157      -3.405 -51.053  -8.514  1.00  0.00           H  
ATOM   2529  HA  VAL A 157      -5.026 -51.103 -10.860  1.00  0.00           H  
ATOM   2530  HB  VAL A 157      -4.479 -48.878  -8.854  1.00  0.00           H  
ATOM   2531 1HG1 VAL A 157      -6.459 -47.753  -9.751  1.00  0.00           H  
ATOM   2532 2HG1 VAL A 157      -5.160 -47.881 -10.960  1.00  0.00           H  
ATOM   2533 3HG1 VAL A 157      -6.564 -48.972 -11.043  1.00  0.00           H  
ATOM   2534 1HG2 VAL A 157      -6.720 -49.507  -8.015  1.00  0.00           H  
ATOM   2535 2HG2 VAL A 157      -6.824 -50.780  -9.254  1.00  0.00           H  
ATOM   2536 3HG2 VAL A 157      -5.602 -50.891  -7.965  1.00  0.00           H  
ATOM   2537  N   GLU A 158      -2.448 -49.041 -10.949  1.00  0.00           N  
ATOM   2538  CA  GLU A 158      -1.598 -48.281 -11.850  1.00  0.00           C  
ATOM   2539  C   GLU A 158      -1.021 -49.189 -12.923  1.00  0.00           C  
ATOM   2540  O   GLU A 158      -0.950 -48.815 -14.093  1.00  0.00           O  
ATOM   2541  CB  GLU A 158      -0.468 -47.597 -11.078  1.00  0.00           C  
ATOM   2542  CG  GLU A 158      -0.918 -46.437 -10.201  1.00  0.00           C  
ATOM   2543  CD  GLU A 158       0.190 -45.885  -9.348  1.00  0.00           C  
ATOM   2544  OE1 GLU A 158       1.253 -46.459  -9.341  1.00  0.00           O  
ATOM   2545  OE2 GLU A 158      -0.026 -44.887  -8.701  1.00  0.00           O  
ATOM   2546  H   GLU A 158      -2.212 -49.089  -9.962  1.00  0.00           H  
ATOM   2547  HA  GLU A 158      -2.200 -47.510 -12.334  1.00  0.00           H  
ATOM   2548 1HB  GLU A 158       0.029 -48.327 -10.439  1.00  0.00           H  
ATOM   2549 2HB  GLU A 158       0.275 -47.217 -11.780  1.00  0.00           H  
ATOM   2550 1HG  GLU A 158      -1.301 -45.640 -10.839  1.00  0.00           H  
ATOM   2551 2HG  GLU A 158      -1.731 -46.774  -9.560  1.00  0.00           H  
ATOM   2552  N   ILE A 159      -0.623 -50.392 -12.521  1.00  0.00           N  
ATOM   2553  CA  ILE A 159      -0.085 -51.375 -13.448  1.00  0.00           C  
ATOM   2554  C   ILE A 159      -1.133 -51.793 -14.471  1.00  0.00           C  
ATOM   2555  O   ILE A 159      -0.852 -51.860 -15.667  1.00  0.00           O  
ATOM   2556  CB  ILE A 159       0.427 -52.616 -12.695  1.00  0.00           C  
ATOM   2557  CG1 ILE A 159       1.756 -52.308 -11.999  1.00  0.00           C  
ATOM   2558  CG2 ILE A 159       0.583 -53.790 -13.650  1.00  0.00           C  
ATOM   2559  CD1 ILE A 159       2.175 -53.358 -10.994  1.00  0.00           C  
ATOM   2560  H   ILE A 159      -0.671 -50.623 -11.534  1.00  0.00           H  
ATOM   2561  HA  ILE A 159       0.749 -50.918 -13.985  1.00  0.00           H  
ATOM   2562  HB  ILE A 159      -0.282 -52.887 -11.914  1.00  0.00           H  
ATOM   2563 1HG1 ILE A 159       2.544 -52.216 -12.745  1.00  0.00           H  
ATOM   2564 2HG1 ILE A 159       1.682 -51.352 -11.481  1.00  0.00           H  
ATOM   2565 1HG2 ILE A 159       0.945 -54.659 -13.102  1.00  0.00           H  
ATOM   2566 2HG2 ILE A 159      -0.382 -54.023 -14.100  1.00  0.00           H  
ATOM   2567 3HG2 ILE A 159       1.296 -53.532 -14.432  1.00  0.00           H  
ATOM   2568 1HD1 ILE A 159       3.125 -53.069 -10.542  1.00  0.00           H  
ATOM   2569 2HD1 ILE A 159       1.414 -53.441 -10.216  1.00  0.00           H  
ATOM   2570 3HD1 ILE A 159       2.290 -54.317 -11.496  1.00  0.00           H  
ATOM   2571  N   LEU A 160      -2.345 -52.077 -13.998  1.00  0.00           N  
ATOM   2572  CA  LEU A 160      -3.423 -52.523 -14.872  1.00  0.00           C  
ATOM   2573  C   LEU A 160      -3.747 -51.445 -15.906  1.00  0.00           C  
ATOM   2574  O   LEU A 160      -4.109 -51.752 -17.044  1.00  0.00           O  
ATOM   2575  CB  LEU A 160      -4.674 -52.859 -14.052  1.00  0.00           C  
ATOM   2576  CG  LEU A 160      -4.590 -54.133 -13.201  1.00  0.00           C  
ATOM   2577  CD1 LEU A 160      -5.732 -54.147 -12.193  1.00  0.00           C  
ATOM   2578  CD2 LEU A 160      -4.648 -55.353 -14.109  1.00  0.00           C  
ATOM   2579  H   LEU A 160      -2.521 -51.986 -13.000  1.00  0.00           H  
ATOM   2580  HA  LEU A 160      -3.085 -53.412 -15.407  1.00  0.00           H  
ATOM   2581 1HB  LEU A 160      -4.882 -52.027 -13.380  1.00  0.00           H  
ATOM   2582 2HB  LEU A 160      -5.517 -52.969 -14.732  1.00  0.00           H  
ATOM   2583  HG  LEU A 160      -3.653 -54.139 -12.645  1.00  0.00           H  
ATOM   2584 1HD1 LEU A 160      -5.672 -55.053 -11.590  1.00  0.00           H  
ATOM   2585 2HD1 LEU A 160      -5.654 -53.274 -11.545  1.00  0.00           H  
ATOM   2586 3HD1 LEU A 160      -6.684 -54.125 -12.721  1.00  0.00           H  
ATOM   2587 1HD2 LEU A 160      -4.588 -56.259 -13.505  1.00  0.00           H  
ATOM   2588 2HD2 LEU A 160      -5.586 -55.349 -14.666  1.00  0.00           H  
ATOM   2589 3HD2 LEU A 160      -3.812 -55.326 -14.808  1.00  0.00           H  
ATOM   2590  N   GLU A 161      -3.588 -50.174 -15.517  1.00  0.00           N  
ATOM   2591  CA  GLU A 161      -3.757 -49.067 -16.455  1.00  0.00           C  
ATOM   2592  C   GLU A 161      -2.672 -49.115 -17.518  1.00  0.00           C  
ATOM   2593  O   GLU A 161      -2.938 -48.885 -18.697  1.00  0.00           O  
ATOM   2594  CB  GLU A 161      -3.715 -47.724 -15.723  1.00  0.00           C  
ATOM   2595  CG  GLU A 161      -3.970 -46.514 -16.613  1.00  0.00           C  
ATOM   2596  CD  GLU A 161      -4.169 -45.245 -15.831  1.00  0.00           C  
ATOM   2597  OE1 GLU A 161      -4.110 -45.297 -14.627  1.00  0.00           O  
ATOM   2598  OE2 GLU A 161      -4.379 -44.223 -16.442  1.00  0.00           O  
ATOM   2599  H   GLU A 161      -3.353 -49.976 -14.549  1.00  0.00           H  
ATOM   2600  HA  GLU A 161      -4.725 -49.170 -16.933  1.00  0.00           H  
ATOM   2601 1HB  GLU A 161      -4.461 -47.718 -14.929  1.00  0.00           H  
ATOM   2602 2HB  GLU A 161      -2.739 -47.594 -15.255  1.00  0.00           H  
ATOM   2603 1HG  GLU A 161      -3.122 -46.385 -17.284  1.00  0.00           H  
ATOM   2604 2HG  GLU A 161      -4.853 -46.704 -17.220  1.00  0.00           H  
ATOM   2605  N   GLU A 162      -1.444 -49.417 -17.092  1.00  0.00           N  
ATOM   2606  CA  GLU A 162      -0.318 -49.509 -18.012  1.00  0.00           C  
ATOM   2607  C   GLU A 162      -0.519 -50.678 -18.970  1.00  0.00           C  
ATOM   2608  O   GLU A 162      -0.149 -50.598 -20.145  1.00  0.00           O  
ATOM   2609  CB  GLU A 162       0.994 -49.676 -17.243  1.00  0.00           C  
ATOM   2610  CG  GLU A 162       1.459 -48.423 -16.514  1.00  0.00           C  
ATOM   2611  CD  GLU A 162       1.836 -47.307 -17.449  1.00  0.00           C  
ATOM   2612  OE1 GLU A 162       2.504 -47.572 -18.419  1.00  0.00           O  
ATOM   2613  OE2 GLU A 162       1.455 -46.190 -17.193  1.00  0.00           O  
ATOM   2614  H   GLU A 162      -1.294 -49.566 -16.101  1.00  0.00           H  
ATOM   2615  HA  GLU A 162      -0.263 -48.589 -18.592  1.00  0.00           H  
ATOM   2616 1HB  GLU A 162       0.885 -50.471 -16.505  1.00  0.00           H  
ATOM   2617 2HB  GLU A 162       1.784 -49.975 -17.932  1.00  0.00           H  
ATOM   2618 1HG  GLU A 162       0.660 -48.078 -15.859  1.00  0.00           H  
ATOM   2619 2HG  GLU A 162       2.317 -48.674 -15.891  1.00  0.00           H  
ATOM   2620  N   VAL A 163      -1.121 -51.760 -18.476  1.00  0.00           N  
ATOM   2621  CA  VAL A 163      -1.411 -52.915 -19.310  1.00  0.00           C  
ATOM   2622  C   VAL A 163      -2.383 -52.529 -20.421  1.00  0.00           C  
ATOM   2623  O   VAL A 163      -2.176 -52.868 -21.583  1.00  0.00           O  
ATOM   2624  CB  VAL A 163      -2.011 -54.053 -18.465  1.00  0.00           C  
ATOM   2625  CG1 VAL A 163      -2.475 -55.193 -19.359  1.00  0.00           C  
ATOM   2626  CG2 VAL A 163      -0.987 -54.544 -17.454  1.00  0.00           C  
ATOM   2627  H   VAL A 163      -1.368 -51.778 -17.489  1.00  0.00           H  
ATOM   2628  HA  VAL A 163      -0.480 -53.248 -19.773  1.00  0.00           H  
ATOM   2629  HB  VAL A 163      -2.891 -53.679 -17.940  1.00  0.00           H  
ATOM   2630 1HG1 VAL A 163      -2.897 -55.990 -18.746  1.00  0.00           H  
ATOM   2631 2HG1 VAL A 163      -3.234 -54.828 -20.050  1.00  0.00           H  
ATOM   2632 3HG1 VAL A 163      -1.627 -55.582 -19.923  1.00  0.00           H  
ATOM   2633 1HG2 VAL A 163      -1.418 -55.349 -16.859  1.00  0.00           H  
ATOM   2634 2HG2 VAL A 163      -0.106 -54.913 -17.978  1.00  0.00           H  
ATOM   2635 3HG2 VAL A 163      -0.700 -53.722 -16.797  1.00  0.00           H  
ATOM   2636  N   ALA A 164      -3.420 -51.770 -20.056  1.00  0.00           N  
ATOM   2637  CA  ALA A 164      -4.385 -51.298 -21.045  1.00  0.00           C  
ATOM   2638  C   ALA A 164      -3.703 -50.400 -22.062  1.00  0.00           C  
ATOM   2639  O   ALA A 164      -3.956 -50.520 -23.267  1.00  0.00           O  
ATOM   2640  CB  ALA A 164      -5.506 -50.531 -20.360  1.00  0.00           C  
ATOM   2641  H   ALA A 164      -3.555 -51.542 -19.077  1.00  0.00           H  
ATOM   2642  HA  ALA A 164      -4.798 -52.163 -21.563  1.00  0.00           H  
ATOM   2643 1HB  ALA A 164      -6.228 -50.203 -21.109  1.00  0.00           H  
ATOM   2644 2HB  ALA A 164      -5.992 -51.175 -19.646  1.00  0.00           H  
ATOM   2645 3HB  ALA A 164      -5.096 -49.670 -19.847  1.00  0.00           H  
ATOM   2646  N   ARG A 165      -2.830 -49.510 -21.612  1.00  0.00           N  
ATOM   2647  CA  ARG A 165      -2.132 -48.619 -22.521  1.00  0.00           C  
ATOM   2648  C   ARG A 165      -1.416 -49.410 -23.608  1.00  0.00           C  
ATOM   2649  O   ARG A 165      -1.464 -49.057 -24.780  1.00  0.00           O  
ATOM   2650  CB  ARG A 165      -1.124 -47.764 -21.765  1.00  0.00           C  
ATOM   2651  CG  ARG A 165      -0.274 -46.855 -22.638  1.00  0.00           C  
ATOM   2652  CD  ARG A 165       0.717 -46.093 -21.836  1.00  0.00           C  
ATOM   2653  NE  ARG A 165       1.674 -46.971 -21.182  1.00  0.00           N  
ATOM   2654  CZ  ARG A 165       2.713 -47.566 -21.800  1.00  0.00           C  
ATOM   2655  NH1 ARG A 165       2.914 -47.368 -23.084  1.00  0.00           N  
ATOM   2656  NH2 ARG A 165       3.530 -48.348 -21.116  1.00  0.00           N  
ATOM   2657  H   ARG A 165      -2.669 -49.434 -20.607  1.00  0.00           H  
ATOM   2658  HA  ARG A 165      -2.876 -47.979 -23.012  1.00  0.00           H  
ATOM   2659 1HB  ARG A 165      -1.647 -47.136 -21.046  1.00  0.00           H  
ATOM   2660 2HB  ARG A 165      -0.448 -48.410 -21.205  1.00  0.00           H  
ATOM   2661 1HG  ARG A 165       0.266 -47.455 -23.370  1.00  0.00           H  
ATOM   2662 2HG  ARG A 165      -0.917 -46.142 -23.155  1.00  0.00           H  
ATOM   2663 1HD  ARG A 165       1.266 -45.414 -22.487  1.00  0.00           H  
ATOM   2664 2HD  ARG A 165       0.200 -45.520 -21.068  1.00  0.00           H  
ATOM   2665  HE  ARG A 165       1.553 -47.146 -20.194  1.00  0.00           H  
ATOM   2666 1HH1 ARG A 165       2.290 -46.771 -23.607  1.00  0.00           H  
ATOM   2667 2HH1 ARG A 165       3.693 -47.815 -23.548  1.00  0.00           H  
ATOM   2668 1HH2 ARG A 165       3.375 -48.499 -20.128  1.00  0.00           H  
ATOM   2669 2HH2 ARG A 165       4.308 -48.793 -21.579  1.00  0.00           H  
ATOM   2670  N   LEU A 166      -0.771 -50.509 -23.201  1.00  0.00           N  
ATOM   2671  CA  LEU A 166      -0.078 -51.366 -24.162  1.00  0.00           C  
ATOM   2672  C   LEU A 166      -1.076 -51.956 -25.147  1.00  0.00           C  
ATOM   2673  O   LEU A 166      -0.799 -52.023 -26.352  1.00  0.00           O  
ATOM   2674  CB  LEU A 166       0.671 -52.492 -23.439  1.00  0.00           C  
ATOM   2675  CG  LEU A 166       1.774 -52.043 -22.471  1.00  0.00           C  
ATOM   2676  CD1 LEU A 166       2.179 -53.213 -21.585  1.00  0.00           C  
ATOM   2677  CD2 LEU A 166       2.963 -51.520 -23.264  1.00  0.00           C  
ATOM   2678  H   LEU A 166      -0.747 -50.737 -22.216  1.00  0.00           H  
ATOM   2679  HA  LEU A 166       0.640 -50.763 -24.714  1.00  0.00           H  
ATOM   2680 1HB  LEU A 166      -0.048 -53.079 -22.872  1.00  0.00           H  
ATOM   2681 2HB  LEU A 166       1.130 -53.139 -24.187  1.00  0.00           H  
ATOM   2682  HG  LEU A 166       1.392 -51.253 -21.825  1.00  0.00           H  
ATOM   2683 1HD1 LEU A 166       2.962 -52.894 -20.897  1.00  0.00           H  
ATOM   2684 2HD1 LEU A 166       1.315 -53.555 -21.016  1.00  0.00           H  
ATOM   2685 3HD1 LEU A 166       2.552 -54.027 -22.206  1.00  0.00           H  
ATOM   2686 1HD2 LEU A 166       3.747 -51.200 -22.575  1.00  0.00           H  
ATOM   2687 2HD2 LEU A 166       3.347 -52.310 -23.909  1.00  0.00           H  
ATOM   2688 3HD2 LEU A 166       2.649 -50.673 -23.874  1.00  0.00           H  
ATOM   2689  N   ALA A 167      -2.236 -52.375 -24.655  1.00  0.00           N  
ATOM   2690  CA  ALA A 167      -3.262 -52.964 -25.492  1.00  0.00           C  
ATOM   2691  C   ALA A 167      -3.724 -51.976 -26.556  1.00  0.00           C  
ATOM   2692  O   ALA A 167      -3.878 -52.321 -27.720  1.00  0.00           O  
ATOM   2693  CB  ALA A 167      -4.446 -53.405 -24.650  1.00  0.00           C  
ATOM   2694  H   ALA A 167      -2.401 -52.295 -23.646  1.00  0.00           H  
ATOM   2695  HA  ALA A 167      -2.832 -53.832 -26.005  1.00  0.00           H  
ATOM   2696 1HB  ALA A 167      -5.198 -53.861 -25.272  1.00  0.00           H  
ATOM   2697 2HB  ALA A 167      -4.106 -54.111 -23.912  1.00  0.00           H  
ATOM   2698 3HB  ALA A 167      -4.869 -52.541 -24.153  1.00  0.00           H  
ATOM   2699  N   ILE A 168      -3.889 -50.721 -26.146  1.00  0.00           N  
ATOM   2700  CA  ILE A 168      -4.350 -49.696 -27.077  1.00  0.00           C  
ATOM   2701  C   ILE A 168      -3.303 -49.408 -28.136  1.00  0.00           C  
ATOM   2702  O   ILE A 168      -3.627 -49.259 -29.317  1.00  0.00           O  
ATOM   2703  CB  ILE A 168      -4.699 -48.393 -26.336  1.00  0.00           C  
ATOM   2704  CG1 ILE A 168      -6.162 -48.410 -25.884  1.00  0.00           C  
ATOM   2705  CG2 ILE A 168      -4.427 -47.187 -27.222  1.00  0.00           C  
ATOM   2706  CD1 ILE A 168      -6.495 -49.540 -24.937  1.00  0.00           C  
ATOM   2707  H   ILE A 168      -3.741 -50.494 -25.171  1.00  0.00           H  
ATOM   2708  HA  ILE A 168      -5.241 -50.065 -27.578  1.00  0.00           H  
ATOM   2709  HB  ILE A 168      -4.092 -48.313 -25.434  1.00  0.00           H  
ATOM   2710 1HG1 ILE A 168      -6.402 -47.468 -25.391  1.00  0.00           H  
ATOM   2711 2HG1 ILE A 168      -6.811 -48.495 -26.757  1.00  0.00           H  
ATOM   2712 1HG2 ILE A 168      -4.680 -46.274 -26.682  1.00  0.00           H  
ATOM   2713 2HG2 ILE A 168      -3.372 -47.167 -27.495  1.00  0.00           H  
ATOM   2714 3HG2 ILE A 168      -5.033 -47.254 -28.125  1.00  0.00           H  
ATOM   2715 1HD1 ILE A 168      -7.549 -49.486 -24.663  1.00  0.00           H  
ATOM   2716 2HD1 ILE A 168      -6.296 -50.495 -25.425  1.00  0.00           H  
ATOM   2717 3HD1 ILE A 168      -5.883 -49.455 -24.041  1.00  0.00           H  
ATOM   2718  N   GLU A 169      -2.047 -49.331 -27.722  1.00  0.00           N  
ATOM   2719  CA  GLU A 169      -0.955 -49.020 -28.624  1.00  0.00           C  
ATOM   2720  C   GLU A 169      -0.689 -50.118 -29.653  1.00  0.00           C  
ATOM   2721  O   GLU A 169      -0.345 -49.824 -30.797  1.00  0.00           O  
ATOM   2722  CB  GLU A 169       0.317 -48.756 -27.817  1.00  0.00           C  
ATOM   2723  CG  GLU A 169       0.299 -47.459 -27.019  1.00  0.00           C  
ATOM   2724  CD  GLU A 169       1.533 -47.271 -26.181  1.00  0.00           C  
ATOM   2725  OE1 GLU A 169       2.419 -48.086 -26.269  1.00  0.00           O  
ATOM   2726  OE2 GLU A 169       1.589 -46.309 -25.451  1.00  0.00           O  
ATOM   2727  H   GLU A 169      -1.845 -49.476 -26.739  1.00  0.00           H  
ATOM   2728  HA  GLU A 169      -1.216 -48.113 -29.174  1.00  0.00           H  
ATOM   2729 1HB  GLU A 169       0.482 -49.577 -27.118  1.00  0.00           H  
ATOM   2730 2HB  GLU A 169       1.175 -48.723 -28.489  1.00  0.00           H  
ATOM   2731 1HG  GLU A 169       0.211 -46.621 -27.710  1.00  0.00           H  
ATOM   2732 2HG  GLU A 169      -0.577 -47.455 -26.373  1.00  0.00           H  
ATOM   2733  N   PHE A 170      -0.788 -51.385 -29.236  1.00  0.00           N  
ATOM   2734  CA  PHE A 170      -0.355 -52.478 -30.106  1.00  0.00           C  
ATOM   2735  C   PHE A 170      -1.461 -53.335 -30.731  1.00  0.00           C  
ATOM   2736  O   PHE A 170      -1.158 -54.216 -31.541  1.00  0.00           O  
ATOM   2737  CB  PHE A 170       0.580 -53.397 -29.318  1.00  0.00           C  
ATOM   2738  CG  PHE A 170       1.901 -52.769 -28.976  1.00  0.00           C  
ATOM   2739  CD1 PHE A 170       2.108 -52.187 -27.735  1.00  0.00           C  
ATOM   2740  CD2 PHE A 170       2.939 -52.759 -29.896  1.00  0.00           C  
ATOM   2741  CE1 PHE A 170       3.323 -51.608 -27.421  1.00  0.00           C  
ATOM   2742  CE2 PHE A 170       4.155 -52.183 -29.584  1.00  0.00           C  
ATOM   2743  CZ  PHE A 170       4.347 -51.606 -28.344  1.00  0.00           C  
ATOM   2744  H   PHE A 170      -1.105 -51.582 -28.290  1.00  0.00           H  
ATOM   2745  HA  PHE A 170       0.214 -52.034 -30.925  1.00  0.00           H  
ATOM   2746 1HB  PHE A 170       0.097 -53.698 -28.389  1.00  0.00           H  
ATOM   2747 2HB  PHE A 170       0.772 -54.302 -29.894  1.00  0.00           H  
ATOM   2748  HD1 PHE A 170       1.299 -52.189 -27.004  1.00  0.00           H  
ATOM   2749  HD2 PHE A 170       2.787 -53.214 -30.875  1.00  0.00           H  
ATOM   2750  HE1 PHE A 170       3.472 -51.153 -26.442  1.00  0.00           H  
ATOM   2751  HE2 PHE A 170       4.963 -52.182 -30.315  1.00  0.00           H  
ATOM   2752  HZ  PHE A 170       5.304 -51.150 -28.097  1.00  0.00           H  
ATOM   2753  N   ILE A 171      -2.724 -53.122 -30.366  1.00  0.00           N  
ATOM   2754  CA  ILE A 171      -3.794 -53.902 -30.984  1.00  0.00           C  
ATOM   2755  C   ILE A 171      -4.523 -53.110 -32.062  1.00  0.00           C  
ATOM   2756  O   ILE A 171      -5.064 -52.040 -31.792  1.00  0.00           O  
ATOM   2757  CB  ILE A 171      -4.816 -54.389 -29.938  1.00  0.00           C  
ATOM   2758  CG1 ILE A 171      -4.138 -55.311 -28.924  1.00  0.00           C  
ATOM   2759  CG2 ILE A 171      -5.974 -55.106 -30.623  1.00  0.00           C  
ATOM   2760  CD1 ILE A 171      -5.009 -55.680 -27.735  1.00  0.00           C  
ATOM   2761  H   ILE A 171      -2.952 -52.441 -29.648  1.00  0.00           H  
ATOM   2762  HA  ILE A 171      -3.351 -54.774 -31.459  1.00  0.00           H  
ATOM   2763  HB  ILE A 171      -5.197 -53.532 -29.394  1.00  0.00           H  
ATOM   2764 1HG1 ILE A 171      -3.842 -56.229 -29.427  1.00  0.00           H  
ATOM   2765 2HG1 ILE A 171      -3.247 -54.814 -28.549  1.00  0.00           H  
ATOM   2766 1HG2 ILE A 171      -6.693 -55.425 -29.884  1.00  0.00           H  
ATOM   2767 2HG2 ILE A 171      -6.456 -54.421 -31.316  1.00  0.00           H  
ATOM   2768 3HG2 ILE A 171      -5.603 -55.974 -31.163  1.00  0.00           H  
ATOM   2769 1HD1 ILE A 171      -4.438 -56.322 -27.064  1.00  0.00           H  
ATOM   2770 2HD1 ILE A 171      -5.301 -54.771 -27.218  1.00  0.00           H  
ATOM   2771 3HD1 ILE A 171      -5.896 -56.205 -28.067  1.00  0.00           H  
ATOM   2772  N   GLU A 172      -4.547 -53.651 -33.280  1.00  0.00           N  
ATOM   2773  CA  GLU A 172      -5.163 -52.969 -34.419  1.00  0.00           C  
ATOM   2774  C   GLU A 172      -6.648 -53.311 -34.550  1.00  0.00           C  
ATOM   2775  O   GLU A 172      -7.432 -52.532 -35.095  1.00  0.00           O  
ATOM   2776  CB  GLU A 172      -4.438 -53.351 -35.706  1.00  0.00           C  
ATOM   2777  CG  GLU A 172      -2.995 -52.892 -35.777  1.00  0.00           C  
ATOM   2778  CD  GLU A 172      -2.335 -53.289 -37.063  1.00  0.00           C  
ATOM   2779  OE1 GLU A 172      -2.969 -53.954 -37.847  1.00  0.00           O  
ATOM   2780  OE2 GLU A 172      -1.200 -52.929 -37.266  1.00  0.00           O  
ATOM   2781  H   GLU A 172      -4.105 -54.551 -33.425  1.00  0.00           H  
ATOM   2782  HA  GLU A 172      -5.081 -51.890 -34.267  1.00  0.00           H  
ATOM   2783 1HB  GLU A 172      -4.453 -54.434 -35.821  1.00  0.00           H  
ATOM   2784 2HB  GLU A 172      -4.962 -52.924 -36.559  1.00  0.00           H  
ATOM   2785 1HG  GLU A 172      -2.969 -51.809 -35.690  1.00  0.00           H  
ATOM   2786 2HG  GLU A 172      -2.438 -53.311 -34.936  1.00  0.00           H  
ATOM   2787  N   ASP A 173      -7.019 -54.494 -34.078  1.00  0.00           N  
ATOM   2788  CA  ASP A 173      -8.393 -54.964 -34.140  1.00  0.00           C  
ATOM   2789  C   ASP A 173      -9.262 -54.287 -33.084  1.00  0.00           C  
ATOM   2790  O   ASP A 173      -8.983 -54.378 -31.887  1.00  0.00           O  
ATOM   2791  CB  ASP A 173      -8.444 -56.483 -33.955  1.00  0.00           C  
ATOM   2792  CG  ASP A 173      -9.843 -57.055 -34.136  1.00  0.00           C  
ATOM   2793  OD1 ASP A 173     -10.197 -57.365 -35.249  1.00  0.00           O  
ATOM   2794  OD2 ASP A 173     -10.544 -57.178 -33.161  1.00  0.00           O  
ATOM   2795  H   ASP A 173      -6.318 -55.093 -33.665  1.00  0.00           H  
ATOM   2796  HA  ASP A 173      -8.797 -54.716 -35.122  1.00  0.00           H  
ATOM   2797 1HB  ASP A 173      -7.776 -56.960 -34.672  1.00  0.00           H  
ATOM   2798 2HB  ASP A 173      -8.089 -56.740 -32.957  1.00  0.00           H  
ATOM   2799  N   GLU A 174     -10.308 -53.600 -33.529  1.00  0.00           N  
ATOM   2800  CA  GLU A 174     -11.162 -52.828 -32.631  1.00  0.00           C  
ATOM   2801  C   GLU A 174     -11.895 -53.689 -31.603  1.00  0.00           C  
ATOM   2802  O   GLU A 174     -12.092 -53.267 -30.462  1.00  0.00           O  
ATOM   2803  CB  GLU A 174     -12.186 -52.029 -33.441  1.00  0.00           C  
ATOM   2804  CG  GLU A 174     -11.594 -50.879 -34.253  1.00  0.00           C  
ATOM   2805  CD  GLU A 174     -12.610 -50.169 -35.101  1.00  0.00           C  
ATOM   2806  OE1 GLU A 174     -13.685 -50.692 -35.275  1.00  0.00           O  
ATOM   2807  OE2 GLU A 174     -12.313 -49.096 -35.571  1.00  0.00           O  
ATOM   2808  H   GLU A 174     -10.500 -53.593 -34.523  1.00  0.00           H  
ATOM   2809  HA  GLU A 174     -10.530 -52.125 -32.085  1.00  0.00           H  
ATOM   2810 1HB  GLU A 174     -12.709 -52.695 -34.131  1.00  0.00           H  
ATOM   2811 2HB  GLU A 174     -12.930 -51.606 -32.766  1.00  0.00           H  
ATOM   2812 1HG  GLU A 174     -11.159 -50.164 -33.560  1.00  0.00           H  
ATOM   2813 2HG  GLU A 174     -10.794 -51.262 -34.887  1.00  0.00           H  
ATOM   2814  N   LYS A 175     -12.327 -54.881 -32.011  1.00  0.00           N  
ATOM   2815  CA  LYS A 175     -13.115 -55.721 -31.116  1.00  0.00           C  
ATOM   2816  C   LYS A 175     -12.250 -56.359 -30.037  1.00  0.00           C  
ATOM   2817  O   LYS A 175     -12.653 -56.411 -28.876  1.00  0.00           O  
ATOM   2818  CB  LYS A 175     -13.864 -56.784 -31.917  1.00  0.00           C  
ATOM   2819  CG  LYS A 175     -15.044 -56.240 -32.743  1.00  0.00           C  
ATOM   2820  CD  LYS A 175     -16.197 -55.747 -31.854  1.00  0.00           C  
ATOM   2821  CE  LYS A 175     -17.385 -55.280 -32.694  1.00  0.00           C  
ATOM   2822  NZ  LYS A 175     -18.544 -54.830 -31.841  1.00  0.00           N  
ATOM   2823  H   LYS A 175     -12.111 -55.205 -32.943  1.00  0.00           H  
ATOM   2824  HA  LYS A 175     -13.843 -55.092 -30.610  1.00  0.00           H  
ATOM   2825 1HB  LYS A 175     -13.174 -57.269 -32.607  1.00  0.00           H  
ATOM   2826 2HB  LYS A 175     -14.247 -57.550 -31.240  1.00  0.00           H  
ATOM   2827 1HG  LYS A 175     -14.699 -55.407 -33.360  1.00  0.00           H  
ATOM   2828 2HG  LYS A 175     -15.415 -57.023 -33.401  1.00  0.00           H  
ATOM   2829 1HD  LYS A 175     -16.520 -56.556 -31.200  1.00  0.00           H  
ATOM   2830 2HD  LYS A 175     -15.866 -54.913 -31.236  1.00  0.00           H  
ATOM   2831 1HE  LYS A 175     -17.070 -54.452 -33.328  1.00  0.00           H  
ATOM   2832 2HE  LYS A 175     -17.714 -56.105 -33.327  1.00  0.00           H  
ATOM   2833 1HZ  LYS A 175     -19.303 -54.539 -32.437  1.00  0.00           H  
ATOM   2834 2HZ  LYS A 175     -18.852 -55.595 -31.264  1.00  0.00           H  
ATOM   2835 3HZ  LYS A 175     -18.287 -54.046 -31.241  1.00  0.00           H  
ATOM   2836  N   LEU A 176     -11.048 -56.805 -30.404  1.00  0.00           N  
ATOM   2837  CA  LEU A 176     -10.142 -57.368 -29.407  1.00  0.00           C  
ATOM   2838  C   LEU A 176      -9.700 -56.294 -28.436  1.00  0.00           C  
ATOM   2839  O   LEU A 176      -9.675 -56.515 -27.221  1.00  0.00           O  
ATOM   2840  CB  LEU A 176      -8.916 -57.994 -30.083  1.00  0.00           C  
ATOM   2841  CG  LEU A 176      -7.849 -58.558 -29.134  1.00  0.00           C  
ATOM   2842  CD1 LEU A 176      -8.472 -59.631 -28.251  1.00  0.00           C  
ATOM   2843  CD2 LEU A 176      -6.694 -59.123 -29.948  1.00  0.00           C  
ATOM   2844  H   LEU A 176     -10.770 -56.765 -31.379  1.00  0.00           H  
ATOM   2845  HA  LEU A 176     -10.676 -58.131 -28.850  1.00  0.00           H  
ATOM   2846 1HB  LEU A 176      -9.250 -58.807 -30.726  1.00  0.00           H  
ATOM   2847 2HB  LEU A 176      -8.438 -57.239 -30.707  1.00  0.00           H  
ATOM   2848  HG  LEU A 176      -7.482 -57.764 -28.486  1.00  0.00           H  
ATOM   2849 1HD1 LEU A 176      -7.713 -60.032 -27.577  1.00  0.00           H  
ATOM   2850 2HD1 LEU A 176      -9.282 -59.195 -27.666  1.00  0.00           H  
ATOM   2851 3HD1 LEU A 176      -8.863 -60.434 -28.874  1.00  0.00           H  
ATOM   2852 1HD2 LEU A 176      -5.936 -59.523 -29.275  1.00  0.00           H  
ATOM   2853 2HD2 LEU A 176      -7.059 -59.920 -30.596  1.00  0.00           H  
ATOM   2854 3HD2 LEU A 176      -6.257 -58.332 -30.557  1.00  0.00           H  
ATOM   2855  N   LEU A 177      -9.374 -55.119 -28.959  1.00  0.00           N  
ATOM   2856  CA  LEU A 177      -8.958 -54.008 -28.127  1.00  0.00           C  
ATOM   2857  C   LEU A 177     -10.000 -53.776 -27.045  1.00  0.00           C  
ATOM   2858  O   LEU A 177      -9.666 -53.627 -25.867  1.00  0.00           O  
ATOM   2859  CB  LEU A 177      -8.779 -52.756 -29.001  1.00  0.00           C  
ATOM   2860  CG  LEU A 177      -8.195 -51.503 -28.328  1.00  0.00           C  
ATOM   2861  CD1 LEU A 177      -7.416 -50.724 -29.369  1.00  0.00           C  
ATOM   2862  CD2 LEU A 177      -9.313 -50.625 -27.767  1.00  0.00           C  
ATOM   2863  H   LEU A 177      -9.404 -54.993 -29.966  1.00  0.00           H  
ATOM   2864  HA  LEU A 177      -8.009 -54.257 -27.659  1.00  0.00           H  
ATOM   2865 1HB  LEU A 177      -8.120 -53.015 -29.830  1.00  0.00           H  
ATOM   2866 2HB  LEU A 177      -9.750 -52.483 -29.417  1.00  0.00           H  
ATOM   2867  HG  LEU A 177      -7.511 -51.796 -27.530  1.00  0.00           H  
ATOM   2868 1HD1 LEU A 177      -6.986 -49.836 -28.916  1.00  0.00           H  
ATOM   2869 2HD1 LEU A 177      -6.613 -51.349 -29.771  1.00  0.00           H  
ATOM   2870 3HD1 LEU A 177      -8.091 -50.431 -30.178  1.00  0.00           H  
ATOM   2871 1HD2 LEU A 177      -8.873 -49.740 -27.318  1.00  0.00           H  
ATOM   2872 2HD2 LEU A 177      -9.984 -50.324 -28.578  1.00  0.00           H  
ATOM   2873 3HD2 LEU A 177      -9.879 -51.159 -27.015  1.00  0.00           H  
ATOM   2874  N   ALA A 178     -11.270 -53.756 -27.441  1.00  0.00           N  
ATOM   2875  CA  ALA A 178     -12.363 -53.590 -26.499  1.00  0.00           C  
ATOM   2876  C   ALA A 178     -12.456 -54.765 -25.519  1.00  0.00           C  
ATOM   2877  O   ALA A 178     -12.721 -54.572 -24.336  1.00  0.00           O  
ATOM   2878  CB  ALA A 178     -13.670 -53.424 -27.249  1.00  0.00           C  
ATOM   2879  H   ALA A 178     -11.486 -53.846 -28.432  1.00  0.00           H  
ATOM   2880  HA  ALA A 178     -12.167 -52.685 -25.917  1.00  0.00           H  
ATOM   2881 1HB  ALA A 178     -14.480 -53.258 -26.550  1.00  0.00           H  
ATOM   2882 2HB  ALA A 178     -13.586 -52.575 -27.917  1.00  0.00           H  
ATOM   2883 3HB  ALA A 178     -13.869 -54.329 -27.831  1.00  0.00           H  
ATOM   2884  N   ARG A 179     -12.229 -55.986 -26.013  1.00  0.00           N  
ATOM   2885  CA  ARG A 179     -12.302 -57.142 -25.127  1.00  0.00           C  
ATOM   2886  C   ARG A 179     -11.217 -57.076 -24.070  1.00  0.00           C  
ATOM   2887  O   ARG A 179     -11.459 -57.389 -22.899  1.00  0.00           O  
ATOM   2888  CB  ARG A 179     -12.161 -58.436 -25.914  1.00  0.00           C  
ATOM   2889  CG  ARG A 179     -13.394 -58.841 -26.707  1.00  0.00           C  
ATOM   2890  CD  ARG A 179     -13.334 -60.265 -27.127  1.00  0.00           C  
ATOM   2891  NE  ARG A 179     -12.315 -60.487 -28.141  1.00  0.00           N  
ATOM   2892  CZ  ARG A 179     -12.521 -60.385 -29.469  1.00  0.00           C  
ATOM   2893  NH1 ARG A 179     -13.711 -60.063 -29.926  1.00  0.00           N  
ATOM   2894  NH2 ARG A 179     -11.527 -60.608 -30.310  1.00  0.00           N  
ATOM   2895  H   ARG A 179     -12.027 -56.114 -26.997  1.00  0.00           H  
ATOM   2896  HA  ARG A 179     -13.268 -57.130 -24.624  1.00  0.00           H  
ATOM   2897 1HB  ARG A 179     -11.333 -58.347 -26.617  1.00  0.00           H  
ATOM   2898 2HB  ARG A 179     -11.924 -59.254 -25.232  1.00  0.00           H  
ATOM   2899 1HG  ARG A 179     -14.283 -58.703 -26.091  1.00  0.00           H  
ATOM   2900 2HG  ARG A 179     -13.472 -58.222 -27.600  1.00  0.00           H  
ATOM   2901 1HD  ARG A 179     -13.101 -60.889 -26.267  1.00  0.00           H  
ATOM   2902 2HD  ARG A 179     -14.297 -60.562 -27.541  1.00  0.00           H  
ATOM   2903  HE  ARG A 179     -11.386 -60.737 -27.827  1.00  0.00           H  
ATOM   2904 1HH1 ARG A 179     -14.470 -59.892 -29.283  1.00  0.00           H  
ATOM   2905 2HH1 ARG A 179     -13.866 -59.986 -30.921  1.00  0.00           H  
ATOM   2906 1HH2 ARG A 179     -10.612 -60.855 -29.959  1.00  0.00           H  
ATOM   2907 2HH2 ARG A 179     -11.681 -60.531 -31.305  1.00  0.00           H  
ATOM   2908  N   ILE A 180     -10.023 -56.643 -24.463  1.00  0.00           N  
ATOM   2909  CA  ILE A 180      -8.928 -56.511 -23.515  1.00  0.00           C  
ATOM   2910  C   ILE A 180      -9.274 -55.476 -22.453  1.00  0.00           C  
ATOM   2911  O   ILE A 180      -9.052 -55.698 -21.263  1.00  0.00           O  
ATOM   2912  CB  ILE A 180      -7.622 -56.113 -24.226  1.00  0.00           C  
ATOM   2913  CG1 ILE A 180      -7.205 -57.197 -25.223  1.00  0.00           C  
ATOM   2914  CG2 ILE A 180      -6.518 -55.866 -23.210  1.00  0.00           C  
ATOM   2915  CD1 ILE A 180      -6.858 -58.519 -24.578  1.00  0.00           C  
ATOM   2916  H   ILE A 180      -9.867 -56.425 -25.442  1.00  0.00           H  
ATOM   2917  HA  ILE A 180      -8.785 -57.472 -23.016  1.00  0.00           H  
ATOM   2918  HB  ILE A 180      -7.784 -55.201 -24.801  1.00  0.00           H  
ATOM   2919 1HG1 ILE A 180      -8.012 -57.367 -25.935  1.00  0.00           H  
ATOM   2920 2HG1 ILE A 180      -6.337 -56.857 -25.789  1.00  0.00           H  
ATOM   2921 1HG2 ILE A 180      -5.601 -55.586 -23.730  1.00  0.00           H  
ATOM   2922 2HG2 ILE A 180      -6.814 -55.061 -22.539  1.00  0.00           H  
ATOM   2923 3HG2 ILE A 180      -6.343 -56.775 -22.633  1.00  0.00           H  
ATOM   2924 1HD1 ILE A 180      -6.572 -59.236 -25.348  1.00  0.00           H  
ATOM   2925 2HD1 ILE A 180      -6.027 -58.379 -23.885  1.00  0.00           H  
ATOM   2926 3HD1 ILE A 180      -7.723 -58.897 -24.035  1.00  0.00           H  
ATOM   2927  N   ALA A 181      -9.855 -54.353 -22.882  1.00  0.00           N  
ATOM   2928  CA  ALA A 181     -10.250 -53.300 -21.953  1.00  0.00           C  
ATOM   2929  C   ALA A 181     -11.204 -53.829 -20.885  1.00  0.00           C  
ATOM   2930  O   ALA A 181     -11.105 -53.447 -19.717  1.00  0.00           O  
ATOM   2931  CB  ALA A 181     -10.889 -52.143 -22.706  1.00  0.00           C  
ATOM   2932  H   ALA A 181      -9.993 -54.215 -23.878  1.00  0.00           H  
ATOM   2933  HA  ALA A 181      -9.353 -52.934 -21.450  1.00  0.00           H  
ATOM   2934 1HB  ALA A 181     -11.177 -51.364 -22.000  1.00  0.00           H  
ATOM   2935 2HB  ALA A 181     -10.176 -51.738 -23.424  1.00  0.00           H  
ATOM   2936 3HB  ALA A 181     -11.773 -52.497 -23.234  1.00  0.00           H  
ATOM   2937  N   GLN A 182     -12.120 -54.719 -21.272  1.00  0.00           N  
ATOM   2938  CA  GLN A 182     -13.042 -55.296 -20.296  1.00  0.00           C  
ATOM   2939  C   GLN A 182     -12.290 -56.160 -19.294  1.00  0.00           C  
ATOM   2940  O   GLN A 182     -12.615 -56.160 -18.104  1.00  0.00           O  
ATOM   2941  CB  GLN A 182     -14.122 -56.124 -20.995  1.00  0.00           C  
ATOM   2942  CG  GLN A 182     -15.152 -55.297 -21.746  1.00  0.00           C  
ATOM   2943  CD  GLN A 182     -16.246 -56.150 -22.358  1.00  0.00           C  
ATOM   2944  OE1 GLN A 182     -15.995 -56.948 -23.265  1.00  0.00           O  
ATOM   2945  NE2 GLN A 182     -17.468 -55.988 -21.865  1.00  0.00           N  
ATOM   2946  H   GLN A 182     -12.189 -54.975 -22.253  1.00  0.00           H  
ATOM   2947  HA  GLN A 182     -13.515 -54.478 -19.762  1.00  0.00           H  
ATOM   2948 1HB  GLN A 182     -13.655 -56.806 -21.706  1.00  0.00           H  
ATOM   2949 2HB  GLN A 182     -14.649 -56.730 -20.259  1.00  0.00           H  
ATOM   2950 1HG  GLN A 182     -15.614 -54.594 -21.052  1.00  0.00           H  
ATOM   2951 2HG  GLN A 182     -14.652 -54.754 -22.549  1.00  0.00           H  
ATOM   2952 1HE2 GLN A 182     -18.231 -56.524 -22.229  1.00  0.00           H  
ATOM   2953 2HE2 GLN A 182     -17.627 -55.330 -21.129  1.00  0.00           H  
ATOM   2954  N   LEU A 183     -11.284 -56.895 -19.768  1.00  0.00           N  
ATOM   2955  CA  LEU A 183     -10.511 -57.754 -18.882  1.00  0.00           C  
ATOM   2956  C   LEU A 183      -9.745 -56.929 -17.853  1.00  0.00           C  
ATOM   2957  O   LEU A 183      -9.616 -57.333 -16.698  1.00  0.00           O  
ATOM   2958  CB  LEU A 183      -9.532 -58.611 -19.695  1.00  0.00           C  
ATOM   2959  CG  LEU A 183     -10.170 -59.676 -20.595  1.00  0.00           C  
ATOM   2960  CD1 LEU A 183      -9.108 -60.272 -21.509  1.00  0.00           C  
ATOM   2961  CD2 LEU A 183     -10.813 -60.751 -19.732  1.00  0.00           C  
ATOM   2962  H   LEU A 183     -11.074 -56.872 -20.760  1.00  0.00           H  
ATOM   2963  HA  LEU A 183     -11.200 -58.406 -18.346  1.00  0.00           H  
ATOM   2964 1HB  LEU A 183      -8.940 -57.954 -20.329  1.00  0.00           H  
ATOM   2965 2HB  LEU A 183      -8.860 -59.119 -19.005  1.00  0.00           H  
ATOM   2966  HG  LEU A 183     -10.930 -59.214 -21.225  1.00  0.00           H  
ATOM   2967 1HD1 LEU A 183      -9.562 -61.029 -22.148  1.00  0.00           H  
ATOM   2968 2HD1 LEU A 183      -8.678 -59.485 -22.128  1.00  0.00           H  
ATOM   2969 3HD1 LEU A 183      -8.324 -60.729 -20.906  1.00  0.00           H  
ATOM   2970 1HD2 LEU A 183     -11.268 -61.508 -20.371  1.00  0.00           H  
ATOM   2971 2HD2 LEU A 183     -10.054 -61.216 -19.102  1.00  0.00           H  
ATOM   2972 3HD2 LEU A 183     -11.581 -60.301 -19.101  1.00  0.00           H  
ATOM   2973  N   ILE A 184      -9.275 -55.753 -18.267  1.00  0.00           N  
ATOM   2974  CA  ILE A 184      -8.553 -54.868 -17.360  1.00  0.00           C  
ATOM   2975  C   ILE A 184      -9.483 -54.377 -16.262  1.00  0.00           C  
ATOM   2976  O   ILE A 184      -9.129 -54.397 -15.084  1.00  0.00           O  
ATOM   2977  CB  ILE A 184      -7.954 -53.665 -18.112  1.00  0.00           C  
ATOM   2978  CG1 ILE A 184      -7.012 -54.143 -19.218  1.00  0.00           C  
ATOM   2979  CG2 ILE A 184      -7.225 -52.745 -17.146  1.00  0.00           C  
ATOM   2980  CD1 ILE A 184      -5.913 -55.059 -18.731  1.00  0.00           C  
ATOM   2981  H   ILE A 184      -9.410 -55.485 -19.237  1.00  0.00           H  
ATOM   2982  HA  ILE A 184      -7.737 -55.425 -16.901  1.00  0.00           H  
ATOM   2983  HB  ILE A 184      -8.754 -53.106 -18.598  1.00  0.00           H  
ATOM   2984 1HG1 ILE A 184      -7.583 -54.671 -19.981  1.00  0.00           H  
ATOM   2985 2HG1 ILE A 184      -6.548 -53.281 -19.699  1.00  0.00           H  
ATOM   2986 1HG2 ILE A 184      -6.807 -51.901 -17.694  1.00  0.00           H  
ATOM   2987 2HG2 ILE A 184      -7.922 -52.380 -16.393  1.00  0.00           H  
ATOM   2988 3HG2 ILE A 184      -6.419 -53.294 -16.659  1.00  0.00           H  
ATOM   2989 1HD1 ILE A 184      -5.286 -55.355 -19.573  1.00  0.00           H  
ATOM   2990 2HD1 ILE A 184      -5.304 -54.537 -17.992  1.00  0.00           H  
ATOM   2991 3HD1 ILE A 184      -6.353 -55.947 -18.279  1.00  0.00           H  
ATOM   2992  N   ILE A 185     -10.684 -53.966 -16.646  1.00  0.00           N  
ATOM   2993  CA  ILE A 185     -11.662 -53.475 -15.687  1.00  0.00           C  
ATOM   2994  C   ILE A 185     -12.100 -54.545 -14.700  1.00  0.00           C  
ATOM   2995  O   ILE A 185     -12.213 -54.275 -13.504  1.00  0.00           O  
ATOM   2996  CB  ILE A 185     -12.876 -52.876 -16.416  1.00  0.00           C  
ATOM   2997  CG1 ILE A 185     -12.621 -51.376 -16.677  1.00  0.00           C  
ATOM   2998  CG2 ILE A 185     -14.179 -53.100 -15.604  1.00  0.00           C  
ATOM   2999  CD1 ILE A 185     -11.260 -51.048 -17.298  1.00  0.00           C  
ATOM   3000  H   ILE A 185     -10.915 -53.966 -17.637  1.00  0.00           H  
ATOM   3001  HA  ILE A 185     -11.200 -52.682 -15.103  1.00  0.00           H  
ATOM   3002  HB  ILE A 185     -12.979 -53.354 -17.389  1.00  0.00           H  
ATOM   3003 1HG1 ILE A 185     -13.382 -51.009 -17.333  1.00  0.00           H  
ATOM   3004 2HG1 ILE A 185     -12.698 -50.863 -15.753  1.00  0.00           H  
ATOM   3005 1HG2 ILE A 185     -15.022 -52.668 -16.135  1.00  0.00           H  
ATOM   3006 2HG2 ILE A 185     -14.362 -54.162 -15.462  1.00  0.00           H  
ATOM   3007 3HG2 ILE A 185     -14.094 -52.623 -14.635  1.00  0.00           H  
ATOM   3008 1HD1 ILE A 185     -11.181 -49.979 -17.443  1.00  0.00           H  
ATOM   3009 2HD1 ILE A 185     -10.454 -51.368 -16.650  1.00  0.00           H  
ATOM   3010 3HD1 ILE A 185     -11.171 -51.546 -18.260  1.00  0.00           H  
ATOM   3011  N   LYS A 186     -12.349 -55.758 -15.187  1.00  0.00           N  
ATOM   3012  CA  LYS A 186     -12.741 -56.821 -14.280  1.00  0.00           C  
ATOM   3013  C   LYS A 186     -11.621 -57.110 -13.293  1.00  0.00           C  
ATOM   3014  O   LYS A 186     -11.875 -57.342 -12.109  1.00  0.00           O  
ATOM   3015  CB  LYS A 186     -13.103 -58.087 -15.052  1.00  0.00           C  
ATOM   3016  CG  LYS A 186     -14.432 -58.006 -15.810  1.00  0.00           C  
ATOM   3017  CD  LYS A 186     -14.881 -59.382 -16.296  1.00  0.00           C  
ATOM   3018  CE  LYS A 186     -14.050 -59.853 -17.484  1.00  0.00           C  
ATOM   3019  NZ  LYS A 186     -14.586 -61.107 -18.081  1.00  0.00           N  
ATOM   3020  H   LYS A 186     -12.266 -55.933 -16.180  1.00  0.00           H  
ATOM   3021  HA  LYS A 186     -13.612 -56.495 -13.713  1.00  0.00           H  
ATOM   3022 1HB  LYS A 186     -12.316 -58.295 -15.772  1.00  0.00           H  
ATOM   3023 2HB  LYS A 186     -13.150 -58.932 -14.361  1.00  0.00           H  
ATOM   3024 1HG  LYS A 186     -15.200 -57.586 -15.156  1.00  0.00           H  
ATOM   3025 2HG  LYS A 186     -14.317 -57.347 -16.668  1.00  0.00           H  
ATOM   3026 1HD  LYS A 186     -14.776 -60.104 -15.484  1.00  0.00           H  
ATOM   3027 2HD  LYS A 186     -15.927 -59.344 -16.594  1.00  0.00           H  
ATOM   3028 1HE  LYS A 186     -14.038 -59.072 -18.243  1.00  0.00           H  
ATOM   3029 2HE  LYS A 186     -13.026 -60.034 -17.155  1.00  0.00           H  
ATOM   3030 1HZ  LYS A 186     -13.992 -61.372 -18.866  1.00  0.00           H  
ATOM   3031 2HZ  LYS A 186     -14.585 -61.841 -17.390  1.00  0.00           H  
ATOM   3032 3HZ  LYS A 186     -15.528 -60.953 -18.404  1.00  0.00           H  
ATOM   3033  N   ALA A 187     -10.375 -57.071 -13.768  1.00  0.00           N  
ATOM   3034  CA  ALA A 187      -9.218 -57.289 -12.913  1.00  0.00           C  
ATOM   3035  C   ALA A 187      -9.108 -56.204 -11.848  1.00  0.00           C  
ATOM   3036  O   ALA A 187      -8.798 -56.489 -10.698  1.00  0.00           O  
ATOM   3037  CB  ALA A 187      -7.947 -57.343 -13.747  1.00  0.00           C  
ATOM   3038  H   ALA A 187     -10.227 -56.911 -14.762  1.00  0.00           H  
ATOM   3039  HA  ALA A 187      -9.348 -58.249 -12.401  1.00  0.00           H  
ATOM   3040 1HB  ALA A 187      -7.090 -57.507 -13.094  1.00  0.00           H  
ATOM   3041 2HB  ALA A 187      -8.018 -58.159 -14.466  1.00  0.00           H  
ATOM   3042 3HB  ALA A 187      -7.821 -56.401 -14.279  1.00  0.00           H  
ATOM   3043  N   ILE A 188      -9.398 -54.962 -12.237  1.00  0.00           N  
ATOM   3044  CA  ILE A 188      -9.323 -53.867 -11.278  1.00  0.00           C  
ATOM   3045  C   ILE A 188     -10.375 -54.051 -10.209  1.00  0.00           C  
ATOM   3046  O   ILE A 188     -10.086 -53.875  -9.019  1.00  0.00           O  
ATOM   3047  CB  ILE A 188      -9.515 -52.503 -11.966  1.00  0.00           C  
ATOM   3048  CG1 ILE A 188      -8.334 -52.199 -12.891  1.00  0.00           C  
ATOM   3049  CG2 ILE A 188      -9.680 -51.403 -10.928  1.00  0.00           C  
ATOM   3050  CD1 ILE A 188      -8.542 -50.988 -13.771  1.00  0.00           C  
ATOM   3051  H   ILE A 188      -9.638 -54.777 -13.200  1.00  0.00           H  
ATOM   3052  HA  ILE A 188      -8.345 -53.886 -10.803  1.00  0.00           H  
ATOM   3053  HB  ILE A 188     -10.407 -52.533 -12.592  1.00  0.00           H  
ATOM   3054 1HG1 ILE A 188      -7.437 -52.038 -12.293  1.00  0.00           H  
ATOM   3055 2HG1 ILE A 188      -8.146 -53.059 -13.534  1.00  0.00           H  
ATOM   3056 1HG2 ILE A 188      -9.814 -50.445 -11.431  1.00  0.00           H  
ATOM   3057 2HG2 ILE A 188     -10.551 -51.613 -10.310  1.00  0.00           H  
ATOM   3058 3HG2 ILE A 188      -8.790 -51.361 -10.299  1.00  0.00           H  
ATOM   3059 1HD1 ILE A 188      -7.663 -50.838 -14.397  1.00  0.00           H  
ATOM   3060 2HD1 ILE A 188      -9.416 -51.143 -14.403  1.00  0.00           H  
ATOM   3061 3HD1 ILE A 188      -8.697 -50.109 -13.147  1.00  0.00           H  
ATOM   3062  N   THR A 189     -11.588 -54.413 -10.598  1.00  0.00           N  
ATOM   3063  CA  THR A 189     -12.669 -54.599  -9.648  1.00  0.00           C  
ATOM   3064  C   THR A 189     -12.353 -55.731  -8.664  1.00  0.00           C  
ATOM   3065  O   THR A 189     -12.684 -55.650  -7.484  1.00  0.00           O  
ATOM   3066  CB  THR A 189     -13.994 -54.893 -10.376  1.00  0.00           C  
ATOM   3067  OG1 THR A 189     -13.818 -56.001 -11.267  1.00  0.00           O  
ATOM   3068  CG2 THR A 189     -14.449 -53.676 -11.169  1.00  0.00           C  
ATOM   3069  H   THR A 189     -11.768 -54.558 -11.595  1.00  0.00           H  
ATOM   3070  HA  THR A 189     -12.773 -53.675  -9.070  1.00  0.00           H  
ATOM   3071  HB  THR A 189     -14.761 -55.149  -9.646  1.00  0.00           H  
ATOM   3072  HG1 THR A 189     -13.473 -56.752 -10.778  1.00  0.00           H  
ATOM   3073 1HG2 THR A 189     -15.386 -53.902 -11.676  1.00  0.00           H  
ATOM   3074 2HG2 THR A 189     -14.594 -52.834 -10.492  1.00  0.00           H  
ATOM   3075 3HG2 THR A 189     -13.690 -53.419 -11.907  1.00  0.00           H  
ATOM   3076  N   GLU A 190     -11.689 -56.785  -9.157  1.00  0.00           N  
ATOM   3077  CA  GLU A 190     -11.319 -57.912  -8.299  1.00  0.00           C  
ATOM   3078  C   GLU A 190     -10.310 -57.487  -7.237  1.00  0.00           C  
ATOM   3079  O   GLU A 190     -10.434 -57.858  -6.064  1.00  0.00           O  
ATOM   3080  CB  GLU A 190     -10.739 -59.053  -9.137  1.00  0.00           C  
ATOM   3081  CG  GLU A 190     -10.461 -60.329  -8.354  1.00  0.00           C  
ATOM   3082  CD  GLU A 190     -11.712 -60.985  -7.839  1.00  0.00           C  
ATOM   3083  OE1 GLU A 190     -12.773 -60.646  -8.308  1.00  0.00           O  
ATOM   3084  OE2 GLU A 190     -11.607 -61.824  -6.977  1.00  0.00           O  
ATOM   3085  H   GLU A 190     -11.461 -56.812 -10.142  1.00  0.00           H  
ATOM   3086  HA  GLU A 190     -12.215 -58.276  -7.799  1.00  0.00           H  
ATOM   3087 1HB  GLU A 190     -11.430 -59.301  -9.943  1.00  0.00           H  
ATOM   3088 2HB  GLU A 190      -9.804 -58.732  -9.595  1.00  0.00           H  
ATOM   3089 1HG  GLU A 190      -9.936 -61.032  -9.000  1.00  0.00           H  
ATOM   3090 2HG  GLU A 190      -9.809 -60.093  -7.514  1.00  0.00           H  
ATOM   3091  N   ILE A 191      -9.339 -56.676  -7.640  1.00  0.00           N  
ATOM   3092  CA  ILE A 191      -8.320 -56.148  -6.742  1.00  0.00           C  
ATOM   3093  C   ILE A 191      -8.965 -55.246  -5.690  1.00  0.00           C  
ATOM   3094  O   ILE A 191      -8.599 -55.292  -4.517  1.00  0.00           O  
ATOM   3095  CB  ILE A 191      -7.248 -55.361  -7.518  1.00  0.00           C  
ATOM   3096  CG1 ILE A 191      -6.483 -56.292  -8.463  1.00  0.00           C  
ATOM   3097  CG2 ILE A 191      -6.293 -54.673  -6.556  1.00  0.00           C  
ATOM   3098  CD1 ILE A 191      -5.662 -57.343  -7.752  1.00  0.00           C  
ATOM   3099  H   ILE A 191      -9.296 -56.436  -8.629  1.00  0.00           H  
ATOM   3100  HA  ILE A 191      -7.848 -56.987  -6.227  1.00  0.00           H  
ATOM   3101  HB  ILE A 191      -7.729 -54.608  -8.140  1.00  0.00           H  
ATOM   3102 1HG1 ILE A 191      -7.186 -56.798  -9.124  1.00  0.00           H  
ATOM   3103 2HG1 ILE A 191      -5.812 -55.703  -9.090  1.00  0.00           H  
ATOM   3104 1HG2 ILE A 191      -5.541 -54.122  -7.122  1.00  0.00           H  
ATOM   3105 2HG2 ILE A 191      -6.849 -53.981  -5.924  1.00  0.00           H  
ATOM   3106 3HG2 ILE A 191      -5.802 -55.420  -5.933  1.00  0.00           H  
ATOM   3107 1HD1 ILE A 191      -5.148 -57.963  -8.488  1.00  0.00           H  
ATOM   3108 2HD1 ILE A 191      -4.925 -56.858  -7.111  1.00  0.00           H  
ATOM   3109 3HD1 ILE A 191      -6.316 -57.968  -7.146  1.00  0.00           H  
ATOM   3110  N   VAL A 192      -9.932 -54.430  -6.121  1.00  0.00           N  
ATOM   3111  CA  VAL A 192     -10.679 -53.557  -5.223  1.00  0.00           C  
ATOM   3112  C   VAL A 192     -11.446 -54.357  -4.178  1.00  0.00           C  
ATOM   3113  O   VAL A 192     -11.454 -53.995  -2.998  1.00  0.00           O  
ATOM   3114  CB  VAL A 192     -11.669 -52.678  -6.022  1.00  0.00           C  
ATOM   3115  CG1 VAL A 192     -12.624 -51.962  -5.089  1.00  0.00           C  
ATOM   3116  CG2 VAL A 192     -10.908 -51.657  -6.818  1.00  0.00           C  
ATOM   3117  H   VAL A 192     -10.153 -54.430  -7.112  1.00  0.00           H  
ATOM   3118  HA  VAL A 192      -9.972 -52.904  -4.711  1.00  0.00           H  
ATOM   3119  HB  VAL A 192     -12.251 -53.309  -6.690  1.00  0.00           H  
ATOM   3120 1HG1 VAL A 192     -13.317 -51.352  -5.671  1.00  0.00           H  
ATOM   3121 2HG1 VAL A 192     -13.188 -52.693  -4.515  1.00  0.00           H  
ATOM   3122 3HG1 VAL A 192     -12.063 -51.323  -4.410  1.00  0.00           H  
ATOM   3123 1HG2 VAL A 192     -11.606 -51.049  -7.391  1.00  0.00           H  
ATOM   3124 2HG2 VAL A 192     -10.343 -51.026  -6.138  1.00  0.00           H  
ATOM   3125 3HG2 VAL A 192     -10.228 -52.154  -7.497  1.00  0.00           H  
ATOM   3126  N   ARG A 193     -12.097 -55.439  -4.601  1.00  0.00           N  
ATOM   3127  CA  ARG A 193     -12.807 -56.295  -3.662  1.00  0.00           C  
ATOM   3128  C   ARG A 193     -11.849 -56.926  -2.645  1.00  0.00           C  
ATOM   3129  O   ARG A 193     -12.162 -56.982  -1.454  1.00  0.00           O  
ATOM   3130  CB  ARG A 193     -13.579 -57.386  -4.394  1.00  0.00           C  
ATOM   3131  CG  ARG A 193     -14.809 -56.897  -5.164  1.00  0.00           C  
ATOM   3132  CD  ARG A 193     -15.592 -58.034  -5.727  1.00  0.00           C  
ATOM   3133  NE  ARG A 193     -16.775 -57.580  -6.462  1.00  0.00           N  
ATOM   3134  CZ  ARG A 193     -16.861 -57.428  -7.802  1.00  0.00           C  
ATOM   3135  NH1 ARG A 193     -15.823 -57.696  -8.570  1.00  0.00           N  
ATOM   3136  NH2 ARG A 193     -17.997 -57.013  -8.337  1.00  0.00           N  
ATOM   3137  H   ARG A 193     -12.103 -55.660  -5.591  1.00  0.00           H  
ATOM   3138  HA  ARG A 193     -13.525 -55.682  -3.115  1.00  0.00           H  
ATOM   3139 1HB  ARG A 193     -12.919 -57.883  -5.101  1.00  0.00           H  
ATOM   3140 2HB  ARG A 193     -13.916 -58.135  -3.677  1.00  0.00           H  
ATOM   3141 1HG  ARG A 193     -15.460 -56.330  -4.496  1.00  0.00           H  
ATOM   3142 2HG  ARG A 193     -14.494 -56.257  -5.986  1.00  0.00           H  
ATOM   3143 1HD  ARG A 193     -14.958 -58.608  -6.402  1.00  0.00           H  
ATOM   3144 2HD  ARG A 193     -15.923 -58.674  -4.913  1.00  0.00           H  
ATOM   3145  HE  ARG A 193     -17.607 -57.364  -5.916  1.00  0.00           H  
ATOM   3146 1HH1 ARG A 193     -14.964 -58.020  -8.154  1.00  0.00           H  
ATOM   3147 2HH1 ARG A 193     -15.895 -57.590  -9.572  1.00  0.00           H  
ATOM   3148 1HH2 ARG A 193     -18.800 -56.813  -7.736  1.00  0.00           H  
ATOM   3149 2HH2 ARG A 193     -18.079 -56.895  -9.333  1.00  0.00           H  
ATOM   3150  N   ILE A 194     -10.671 -57.362  -3.100  1.00  0.00           N  
ATOM   3151  CA  ILE A 194      -9.676 -57.937  -2.193  1.00  0.00           C  
ATOM   3152  C   ILE A 194      -9.190 -56.897  -1.196  1.00  0.00           C  
ATOM   3153  O   ILE A 194      -9.065 -57.171  -0.001  1.00  0.00           O  
ATOM   3154  CB  ILE A 194      -8.476 -58.503  -2.972  1.00  0.00           C  
ATOM   3155  CG1 ILE A 194      -8.908 -59.700  -3.822  1.00  0.00           C  
ATOM   3156  CG2 ILE A 194      -7.360 -58.898  -2.015  1.00  0.00           C  
ATOM   3157  CD1 ILE A 194      -7.887 -60.114  -4.857  1.00  0.00           C  
ATOM   3158  H   ILE A 194     -10.471 -57.307  -4.096  1.00  0.00           H  
ATOM   3159  HA  ILE A 194     -10.143 -58.748  -1.640  1.00  0.00           H  
ATOM   3160  HB  ILE A 194      -8.100 -57.747  -3.660  1.00  0.00           H  
ATOM   3161 1HG1 ILE A 194      -9.102 -60.555  -3.174  1.00  0.00           H  
ATOM   3162 2HG1 ILE A 194      -9.838 -59.463  -4.338  1.00  0.00           H  
ATOM   3163 1HG2 ILE A 194      -6.520 -59.298  -2.583  1.00  0.00           H  
ATOM   3164 2HG2 ILE A 194      -7.036 -58.024  -1.453  1.00  0.00           H  
ATOM   3165 3HG2 ILE A 194      -7.726 -59.659  -1.326  1.00  0.00           H  
ATOM   3166 1HD1 ILE A 194      -8.265 -60.968  -5.419  1.00  0.00           H  
ATOM   3167 2HD1 ILE A 194      -7.703 -59.283  -5.539  1.00  0.00           H  
ATOM   3168 3HD1 ILE A 194      -6.957 -60.390  -4.361  1.00  0.00           H  
ATOM   3169  N   MET A 195      -8.951 -55.687  -1.691  1.00  0.00           N  
ATOM   3170  CA  MET A 195      -8.529 -54.572  -0.858  1.00  0.00           C  
ATOM   3171  C   MET A 195      -9.543 -54.300   0.246  1.00  0.00           C  
ATOM   3172  O   MET A 195      -9.174 -54.181   1.422  1.00  0.00           O  
ATOM   3173  CB  MET A 195      -8.336 -53.340  -1.745  1.00  0.00           C  
ATOM   3174  CG  MET A 195      -7.937 -52.072  -1.028  1.00  0.00           C  
ATOM   3175  SD  MET A 195      -9.350 -51.202  -0.289  1.00  0.00           S  
ATOM   3176  CE  MET A 195     -10.314 -50.703  -1.725  1.00  0.00           C  
ATOM   3177  H   MET A 195      -9.050 -55.541  -2.691  1.00  0.00           H  
ATOM   3178  HA  MET A 195      -7.581 -54.828  -0.389  1.00  0.00           H  
ATOM   3179 1HB  MET A 195      -7.564 -53.551  -2.484  1.00  0.00           H  
ATOM   3180 2HB  MET A 195      -9.247 -53.149  -2.290  1.00  0.00           H  
ATOM   3181 1HG  MET A 195      -7.239 -52.330  -0.239  1.00  0.00           H  
ATOM   3182 2HG  MET A 195      -7.437 -51.396  -1.722  1.00  0.00           H  
ATOM   3183 1HE  MET A 195     -11.200 -50.168  -1.391  1.00  0.00           H  
ATOM   3184 2HE  MET A 195      -9.717 -50.053  -2.363  1.00  0.00           H  
ATOM   3185 3HE  MET A 195     -10.623 -51.579  -2.287  1.00  0.00           H  
ATOM   3186  N   ALA A 196     -10.817 -54.211  -0.126  1.00  0.00           N  
ATOM   3187  CA  ALA A 196     -11.883 -53.939   0.828  1.00  0.00           C  
ATOM   3188  C   ALA A 196     -12.008 -55.057   1.852  1.00  0.00           C  
ATOM   3189  O   ALA A 196     -12.294 -54.802   3.023  1.00  0.00           O  
ATOM   3190  CB  ALA A 196     -13.204 -53.740   0.099  1.00  0.00           C  
ATOM   3191  H   ALA A 196     -11.049 -54.315  -1.110  1.00  0.00           H  
ATOM   3192  HA  ALA A 196     -11.634 -53.019   1.360  1.00  0.00           H  
ATOM   3193 1HB  ALA A 196     -13.992 -53.536   0.824  1.00  0.00           H  
ATOM   3194 2HB  ALA A 196     -13.117 -52.898  -0.589  1.00  0.00           H  
ATOM   3195 3HB  ALA A 196     -13.450 -54.640  -0.461  1.00  0.00           H  
ATOM   3196  N   GLU A 197     -11.790 -56.298   1.419  1.00  0.00           N  
ATOM   3197  CA  GLU A 197     -11.867 -57.419   2.339  1.00  0.00           C  
ATOM   3198  C   GLU A 197     -10.762 -57.326   3.376  1.00  0.00           C  
ATOM   3199  O   GLU A 197     -10.991 -57.580   4.555  1.00  0.00           O  
ATOM   3200  CB  GLU A 197     -11.767 -58.745   1.582  1.00  0.00           C  
ATOM   3201  CG  GLU A 197     -11.970 -59.981   2.448  1.00  0.00           C  
ATOM   3202  CD  GLU A 197     -13.371 -60.098   2.981  1.00  0.00           C  
ATOM   3203  OE1 GLU A 197     -14.211 -59.339   2.561  1.00  0.00           O  
ATOM   3204  OE2 GLU A 197     -13.602 -60.948   3.808  1.00  0.00           O  
ATOM   3205  H   GLU A 197     -11.590 -56.466   0.437  1.00  0.00           H  
ATOM   3206  HA  GLU A 197     -12.822 -57.367   2.862  1.00  0.00           H  
ATOM   3207 1HB  GLU A 197     -12.514 -58.768   0.788  1.00  0.00           H  
ATOM   3208 2HB  GLU A 197     -10.787 -58.824   1.113  1.00  0.00           H  
ATOM   3209 1HG  GLU A 197     -11.743 -60.867   1.859  1.00  0.00           H  
ATOM   3210 2HG  GLU A 197     -11.271 -59.944   3.283  1.00  0.00           H  
ATOM   3211  N   MET A 198      -9.561 -56.945   2.945  1.00  0.00           N  
ATOM   3212  CA  MET A 198      -8.467 -56.797   3.894  1.00  0.00           C  
ATOM   3213  C   MET A 198      -8.807 -55.722   4.920  1.00  0.00           C  
ATOM   3214  O   MET A 198      -8.580 -55.907   6.117  1.00  0.00           O  
ATOM   3215  CB  MET A 198      -7.169 -56.459   3.164  1.00  0.00           C  
ATOM   3216  CG  MET A 198      -6.567 -57.616   2.379  1.00  0.00           C  
ATOM   3217  SD  MET A 198      -4.910 -57.254   1.767  1.00  0.00           S  
ATOM   3218  CE  MET A 198      -5.287 -56.234   0.346  1.00  0.00           C  
ATOM   3219  H   MET A 198      -9.406 -56.777   1.957  1.00  0.00           H  
ATOM   3220  HA  MET A 198      -8.338 -57.742   4.421  1.00  0.00           H  
ATOM   3221 1HB  MET A 198      -7.346 -55.640   2.469  1.00  0.00           H  
ATOM   3222 2HB  MET A 198      -6.423 -56.121   3.885  1.00  0.00           H  
ATOM   3223 1HG  MET A 198      -6.516 -58.499   3.014  1.00  0.00           H  
ATOM   3224 2HG  MET A 198      -7.206 -57.847   1.525  1.00  0.00           H  
ATOM   3225 1HE  MET A 198      -4.360 -55.929  -0.140  1.00  0.00           H  
ATOM   3226 2HE  MET A 198      -5.898 -56.801  -0.357  1.00  0.00           H  
ATOM   3227 3HE  MET A 198      -5.835 -55.348   0.670  1.00  0.00           H  
ATOM   3228  N   ALA A 199      -9.400 -54.618   4.468  1.00  0.00           N  
ATOM   3229  CA  ALA A 199      -9.803 -53.553   5.379  1.00  0.00           C  
ATOM   3230  C   ALA A 199     -10.831 -54.063   6.387  1.00  0.00           C  
ATOM   3231  O   ALA A 199     -10.780 -53.708   7.567  1.00  0.00           O  
ATOM   3232  CB  ALA A 199     -10.360 -52.370   4.601  1.00  0.00           C  
ATOM   3233  H   ALA A 199      -9.549 -54.506   3.467  1.00  0.00           H  
ATOM   3234  HA  ALA A 199      -8.922 -53.224   5.936  1.00  0.00           H  
ATOM   3235 1HB  ALA A 199     -10.659 -51.585   5.296  1.00  0.00           H  
ATOM   3236 2HB  ALA A 199      -9.597 -51.986   3.925  1.00  0.00           H  
ATOM   3237 3HB  ALA A 199     -11.227 -52.691   4.024  1.00  0.00           H  
ATOM   3238  N   SER A 200     -11.746 -54.926   5.932  1.00  0.00           N  
ATOM   3239  CA  SER A 200     -12.735 -55.513   6.833  1.00  0.00           C  
ATOM   3240  C   SER A 200     -12.038 -56.375   7.870  1.00  0.00           C  
ATOM   3241  O   SER A 200     -12.372 -56.323   9.055  1.00  0.00           O  
ATOM   3242  CB  SER A 200     -13.740 -56.342   6.058  1.00  0.00           C  
ATOM   3243  OG  SER A 200     -14.701 -56.896   6.914  1.00  0.00           O  
ATOM   3244  H   SER A 200     -11.758 -55.166   4.946  1.00  0.00           H  
ATOM   3245  HA  SER A 200     -13.260 -54.705   7.338  1.00  0.00           H  
ATOM   3246 1HB  SER A 200     -14.230 -55.716   5.312  1.00  0.00           H  
ATOM   3247 2HB  SER A 200     -13.221 -57.139   5.527  1.00  0.00           H  
ATOM   3248  HG  SER A 200     -15.284 -57.417   6.356  1.00  0.00           H  
ATOM   3249  N   LEU A 201     -11.058 -57.161   7.424  1.00  0.00           N  
ATOM   3250  CA  LEU A 201     -10.309 -58.037   8.315  1.00  0.00           C  
ATOM   3251  C   LEU A 201      -9.541 -57.229   9.355  1.00  0.00           C  
ATOM   3252  O   LEU A 201      -9.440 -57.638  10.512  1.00  0.00           O  
ATOM   3253  CB  LEU A 201      -9.336 -58.908   7.510  1.00  0.00           C  
ATOM   3254  CG  LEU A 201      -9.982 -59.953   6.592  1.00  0.00           C  
ATOM   3255  CD1 LEU A 201      -8.930 -60.523   5.651  1.00  0.00           C  
ATOM   3256  CD2 LEU A 201     -10.614 -61.050   7.436  1.00  0.00           C  
ATOM   3257  H   LEU A 201     -10.848 -57.164   6.431  1.00  0.00           H  
ATOM   3258  HA  LEU A 201     -11.020 -58.680   8.836  1.00  0.00           H  
ATOM   3259 1HB  LEU A 201      -8.720 -58.258   6.891  1.00  0.00           H  
ATOM   3260 2HB  LEU A 201      -8.685 -59.436   8.206  1.00  0.00           H  
ATOM   3261  HG  LEU A 201     -10.752 -59.476   5.982  1.00  0.00           H  
ATOM   3262 1HD1 LEU A 201      -9.390 -61.265   4.999  1.00  0.00           H  
ATOM   3263 2HD1 LEU A 201      -8.510 -59.720   5.046  1.00  0.00           H  
ATOM   3264 3HD1 LEU A 201      -8.138 -60.992   6.234  1.00  0.00           H  
ATOM   3265 1HD2 LEU A 201     -11.073 -61.792   6.783  1.00  0.00           H  
ATOM   3266 2HD2 LEU A 201      -9.846 -61.528   8.045  1.00  0.00           H  
ATOM   3267 3HD2 LEU A 201     -11.374 -60.617   8.086  1.00  0.00           H  
ATOM   3268  N   ASN A 202      -9.014 -56.071   8.951  1.00  0.00           N  
ATOM   3269  CA  ASN A 202      -8.282 -55.218   9.882  1.00  0.00           C  
ATOM   3270  C   ASN A 202      -9.226 -54.697  10.956  1.00  0.00           C  
ATOM   3271  O   ASN A 202      -8.892 -54.707  12.142  1.00  0.00           O  
ATOM   3272  CB  ASN A 202      -7.618 -54.055   9.153  1.00  0.00           C  
ATOM   3273  CG  ASN A 202      -6.353 -54.454   8.457  1.00  0.00           C  
ATOM   3274  OD1 ASN A 202      -6.344 -54.766   7.259  1.00  0.00           O  
ATOM   3275  ND2 ASN A 202      -5.279 -54.448   9.187  1.00  0.00           N  
ATOM   3276  H   ASN A 202      -9.107 -55.792   7.979  1.00  0.00           H  
ATOM   3277  HA  ASN A 202      -7.517 -55.816  10.378  1.00  0.00           H  
ATOM   3278 1HB  ASN A 202      -8.309 -53.638   8.421  1.00  0.00           H  
ATOM   3279 2HB  ASN A 202      -7.387 -53.265   9.867  1.00  0.00           H  
ATOM   3280 1HD2 ASN A 202      -4.406 -54.745   8.783  1.00  0.00           H  
ATOM   3281 2HD2 ASN A 202      -5.325 -54.174  10.156  1.00  0.00           H  
ATOM   3282  N   VAL A 203     -10.428 -54.281  10.554  1.00  0.00           N  
ATOM   3283  CA  VAL A 203     -11.412 -53.794  11.509  1.00  0.00           C  
ATOM   3284  C   VAL A 203     -11.856 -54.914  12.446  1.00  0.00           C  
ATOM   3285  O   VAL A 203     -11.973 -54.712  13.651  1.00  0.00           O  
ATOM   3286  CB  VAL A 203     -12.637 -53.223  10.772  1.00  0.00           C  
ATOM   3287  CG1 VAL A 203     -13.796 -53.026  11.738  1.00  0.00           C  
ATOM   3288  CG2 VAL A 203     -12.269 -51.910  10.097  1.00  0.00           C  
ATOM   3289  H   VAL A 203     -10.651 -54.282   9.562  1.00  0.00           H  
ATOM   3290  HA  VAL A 203     -10.946 -53.018  12.114  1.00  0.00           H  
ATOM   3291  HB  VAL A 203     -12.964 -53.940  10.019  1.00  0.00           H  
ATOM   3292 1HG1 VAL A 203     -14.653 -52.622  11.199  1.00  0.00           H  
ATOM   3293 2HG1 VAL A 203     -14.065 -53.985  12.181  1.00  0.00           H  
ATOM   3294 3HG1 VAL A 203     -13.501 -52.331  12.523  1.00  0.00           H  
ATOM   3295 1HG2 VAL A 203     -13.140 -51.511   9.578  1.00  0.00           H  
ATOM   3296 2HG2 VAL A 203     -11.937 -51.194  10.850  1.00  0.00           H  
ATOM   3297 3HG2 VAL A 203     -11.466 -52.082   9.380  1.00  0.00           H  
ATOM   3298  N   LYS A 204     -12.100 -56.103  11.884  1.00  0.00           N  
ATOM   3299  CA  LYS A 204     -12.528 -57.237  12.698  1.00  0.00           C  
ATOM   3300  C   LYS A 204     -11.474 -57.611  13.712  1.00  0.00           C  
ATOM   3301  O   LYS A 204     -11.800 -57.873  14.879  1.00  0.00           O  
ATOM   3302  CB  LYS A 204     -12.854 -58.451  11.822  1.00  0.00           C  
ATOM   3303  CG  LYS A 204     -13.296 -59.709  12.615  1.00  0.00           C  
ATOM   3304  CD  LYS A 204     -14.618 -59.483  13.353  1.00  0.00           C  
ATOM   3305  CE  LYS A 204     -15.291 -60.797  13.743  1.00  0.00           C  
ATOM   3306  NZ  LYS A 204     -14.539 -61.532  14.810  1.00  0.00           N  
ATOM   3307  H   LYS A 204     -12.013 -56.210  10.881  1.00  0.00           H  
ATOM   3308  HA  LYS A 204     -13.416 -56.948  13.239  1.00  0.00           H  
ATOM   3309 1HB  LYS A 204     -13.647 -58.192  11.120  1.00  0.00           H  
ATOM   3310 2HB  LYS A 204     -11.974 -58.721  11.234  1.00  0.00           H  
ATOM   3311 1HG  LYS A 204     -13.412 -60.547  11.925  1.00  0.00           H  
ATOM   3312 2HG  LYS A 204     -12.525 -59.970  13.339  1.00  0.00           H  
ATOM   3313 1HD  LYS A 204     -14.433 -58.906  14.260  1.00  0.00           H  
ATOM   3314 2HD  LYS A 204     -15.296 -58.921  12.713  1.00  0.00           H  
ATOM   3315 1HE  LYS A 204     -16.296 -60.583  14.103  1.00  0.00           H  
ATOM   3316 2HE  LYS A 204     -15.358 -61.432  12.862  1.00  0.00           H  
ATOM   3317 1HZ  LYS A 204     -15.016 -62.389  15.029  1.00  0.00           H  
ATOM   3318 2HZ  LYS A 204     -13.606 -61.749  14.482  1.00  0.00           H  
ATOM   3319 3HZ  LYS A 204     -14.468 -60.972  15.661  1.00  0.00           H  
ATOM   3320  N   ALA A 205     -10.217 -57.646  13.305  1.00  0.00           N  
ATOM   3321  CA  ALA A 205      -9.153 -57.983  14.216  1.00  0.00           C  
ATOM   3322  C   ALA A 205      -9.065 -56.949  15.336  1.00  0.00           C  
ATOM   3323  O   ALA A 205      -8.939 -57.276  16.496  1.00  0.00           O  
ATOM   3324  CB  ALA A 205      -7.832 -58.088  13.468  1.00  0.00           C  
ATOM   3325  H   ALA A 205      -9.991 -57.439  12.330  1.00  0.00           H  
ATOM   3326  HA  ALA A 205      -9.398 -58.948  14.688  1.00  0.00           H  
ATOM   3327 1HB  ALA A 205      -7.037 -58.345  14.169  1.00  0.00           H  
ATOM   3328 2HB  ALA A 205      -7.907 -58.860  12.704  1.00  0.00           H  
ATOM   3329 3HB  ALA A 205      -7.605 -57.133  12.998  1.00  0.00           H  
ATOM   3330  N   MET A 206      -9.164 -55.671  14.929  1.00  0.00           N  
ATOM   3331  CA  MET A 206      -9.105 -54.602  15.925  1.00  0.00           C  
ATOM   3332  C   MET A 206     -10.293 -54.708  16.872  1.00  0.00           C  
ATOM   3333  O   MET A 206     -10.123 -54.558  18.087  1.00  0.00           O  
ATOM   3334  CB  MET A 206      -9.078 -53.234  15.248  1.00  0.00           C  
ATOM   3335  CG  MET A 206      -7.766 -52.903  14.550  1.00  0.00           C  
ATOM   3336  SD  MET A 206      -7.800 -51.296  13.731  1.00  0.00           S  
ATOM   3337  CE  MET A 206      -7.890 -50.198  15.142  1.00  0.00           C  
ATOM   3338  H   MET A 206      -9.254 -55.443  13.958  1.00  0.00           H  
ATOM   3339  HA  MET A 206      -8.193 -54.698  16.497  1.00  0.00           H  
ATOM   3340 1HB  MET A 206      -9.873 -53.179  14.506  1.00  0.00           H  
ATOM   3341 2HB  MET A 206      -9.267 -52.456  15.989  1.00  0.00           H  
ATOM   3342 1HG  MET A 206      -6.956 -52.901  15.279  1.00  0.00           H  
ATOM   3343 2HG  MET A 206      -7.549 -53.666  13.802  1.00  0.00           H  
ATOM   3344 1HE  MET A 206      -7.919 -49.164  14.798  1.00  0.00           H  
ATOM   3345 2HE  MET A 206      -8.793 -50.416  15.715  1.00  0.00           H  
ATOM   3346 3HE  MET A 206      -7.015 -50.346  15.775  1.00  0.00           H  
ATOM   3347  N   SER A 207     -11.478 -55.000  16.350  1.00  0.00           N  
ATOM   3348  CA  SER A 207     -12.673 -55.109  17.179  1.00  0.00           C  
ATOM   3349  C   SER A 207     -12.483 -56.151  18.280  1.00  0.00           C  
ATOM   3350  O   SER A 207     -12.901 -55.942  19.416  1.00  0.00           O  
ATOM   3351  CB  SER A 207     -13.871 -55.473  16.324  1.00  0.00           C  
ATOM   3352  OG  SER A 207     -15.032 -55.575  17.101  1.00  0.00           O  
ATOM   3353  H   SER A 207     -11.569 -55.116  15.341  1.00  0.00           H  
ATOM   3354  HA  SER A 207     -12.839 -54.139  17.666  1.00  0.00           H  
ATOM   3355 1HB  SER A 207     -14.011 -54.715  15.553  1.00  0.00           H  
ATOM   3356 2HB  SER A 207     -13.683 -56.420  15.820  1.00  0.00           H  
ATOM   3357  HG  SER A 207     -15.739 -55.799  16.493  1.00  0.00           H  
ATOM   3358  N   GLU A 208     -11.843 -57.275  17.937  1.00  0.00           N  
ATOM   3359  CA  GLU A 208     -11.556 -58.307  18.931  1.00  0.00           C  
ATOM   3360  C   GLU A 208     -10.534 -57.820  19.957  1.00  0.00           C  
ATOM   3361  O   GLU A 208     -10.675 -58.055  21.151  1.00  0.00           O  
ATOM   3362  CB  GLU A 208     -11.044 -59.576  18.247  1.00  0.00           C  
ATOM   3363  CG  GLU A 208     -12.070 -60.274  17.368  1.00  0.00           C  
ATOM   3364  CD  GLU A 208     -13.219 -60.847  18.150  1.00  0.00           C  
ATOM   3365  OE1 GLU A 208     -13.001 -61.290  19.253  1.00  0.00           O  
ATOM   3366  OE2 GLU A 208     -14.317 -60.840  17.645  1.00  0.00           O  
ATOM   3367  H   GLU A 208     -11.566 -57.419  16.973  1.00  0.00           H  
ATOM   3368  HA  GLU A 208     -12.480 -58.553  19.453  1.00  0.00           H  
ATOM   3369 1HB  GLU A 208     -10.182 -59.333  17.627  1.00  0.00           H  
ATOM   3370 2HB  GLU A 208     -10.712 -60.288  19.004  1.00  0.00           H  
ATOM   3371 1HG  GLU A 208     -12.460 -59.559  16.643  1.00  0.00           H  
ATOM   3372 2HG  GLU A 208     -11.578 -61.075  16.817  1.00  0.00           H  
ATOM   3373  N   ILE A 209      -9.517 -57.103  19.487  1.00  0.00           N  
ATOM   3374  CA  ILE A 209      -8.472 -56.600  20.376  1.00  0.00           C  
ATOM   3375  C   ILE A 209      -9.028 -55.613  21.383  1.00  0.00           C  
ATOM   3376  O   ILE A 209      -8.652 -55.638  22.563  1.00  0.00           O  
ATOM   3377  CB  ILE A 209      -7.343 -55.927  19.576  1.00  0.00           C  
ATOM   3378  CG1 ILE A 209      -6.584 -56.966  18.745  1.00  0.00           C  
ATOM   3379  CG2 ILE A 209      -6.394 -55.192  20.510  1.00  0.00           C  
ATOM   3380  CD1 ILE A 209      -5.702 -56.366  17.674  1.00  0.00           C  
ATOM   3381  H   ILE A 209      -9.455 -56.933  18.492  1.00  0.00           H  
ATOM   3382  HA  ILE A 209      -8.038 -57.443  20.909  1.00  0.00           H  
ATOM   3383  HB  ILE A 209      -7.770 -55.213  18.872  1.00  0.00           H  
ATOM   3384 1HG1 ILE A 209      -5.959 -57.571  19.402  1.00  0.00           H  
ATOM   3385 2HG1 ILE A 209      -7.296 -57.636  18.264  1.00  0.00           H  
ATOM   3386 1HG2 ILE A 209      -5.601 -54.721  19.928  1.00  0.00           H  
ATOM   3387 2HG2 ILE A 209      -6.943 -54.427  21.057  1.00  0.00           H  
ATOM   3388 3HG2 ILE A 209      -5.955 -55.898  21.214  1.00  0.00           H  
ATOM   3389 1HD1 ILE A 209      -5.198 -57.164  17.129  1.00  0.00           H  
ATOM   3390 2HD1 ILE A 209      -6.313 -55.783  16.984  1.00  0.00           H  
ATOM   3391 3HD1 ILE A 209      -4.958 -55.717  18.136  1.00  0.00           H  
ATOM   3392  N   ILE A 210      -9.937 -54.772  20.924  1.00  0.00           N  
ATOM   3393  CA  ILE A 210     -10.564 -53.748  21.741  1.00  0.00           C  
ATOM   3394  C   ILE A 210     -11.294 -54.334  22.956  1.00  0.00           C  
ATOM   3395  O   ILE A 210     -11.543 -53.625  23.925  1.00  0.00           O  
ATOM   3396  CB  ILE A 210     -11.555 -52.925  20.899  1.00  0.00           C  
ATOM   3397  CG1 ILE A 210     -10.803 -52.071  19.874  1.00  0.00           C  
ATOM   3398  CG2 ILE A 210     -12.416 -52.049  21.796  1.00  0.00           C  
ATOM   3399  CD1 ILE A 210     -11.696 -51.455  18.821  1.00  0.00           C  
ATOM   3400  H   ILE A 210     -10.174 -54.827  19.938  1.00  0.00           H  
ATOM   3401  HA  ILE A 210      -9.782 -53.085  22.103  1.00  0.00           H  
ATOM   3402  HB  ILE A 210     -12.201 -53.597  20.335  1.00  0.00           H  
ATOM   3403 1HG1 ILE A 210     -10.276 -51.267  20.388  1.00  0.00           H  
ATOM   3404 2HG1 ILE A 210     -10.055 -52.682  19.371  1.00  0.00           H  
ATOM   3405 1HG2 ILE A 210     -13.111 -51.473  21.185  1.00  0.00           H  
ATOM   3406 2HG2 ILE A 210     -12.977 -52.677  22.487  1.00  0.00           H  
ATOM   3407 3HG2 ILE A 210     -11.779 -51.368  22.361  1.00  0.00           H  
ATOM   3408 1HD1 ILE A 210     -11.091 -50.865  18.131  1.00  0.00           H  
ATOM   3409 2HD1 ILE A 210     -12.207 -52.245  18.271  1.00  0.00           H  
ATOM   3410 3HD1 ILE A 210     -12.432 -50.810  19.299  1.00  0.00           H  
ATOM   3411  N   LYS A 211     -11.615 -55.627  22.926  1.00  0.00           N  
ATOM   3412  CA  LYS A 211     -12.329 -56.255  24.032  1.00  0.00           C  
ATOM   3413  C   LYS A 211     -11.593 -56.100  25.359  1.00  0.00           C  
ATOM   3414  O   LYS A 211     -12.224 -56.071  26.417  1.00  0.00           O  
ATOM   3415  CB  LYS A 211     -12.578 -57.738  23.740  1.00  0.00           C  
ATOM   3416  CG  LYS A 211     -13.655 -57.996  22.693  1.00  0.00           C  
ATOM   3417  CD  LYS A 211     -13.814 -59.481  22.414  1.00  0.00           C  
ATOM   3418  CE  LYS A 211     -15.002 -59.742  21.488  1.00  0.00           C  
ATOM   3419  NZ  LYS A 211     -15.095 -61.177  21.089  1.00  0.00           N  
ATOM   3420  H   LYS A 211     -11.352 -56.198  22.129  1.00  0.00           H  
ATOM   3421  HA  LYS A 211     -13.296 -55.767  24.132  1.00  0.00           H  
ATOM   3422 1HB  LYS A 211     -11.648 -58.197  23.386  1.00  0.00           H  
ATOM   3423 2HB  LYS A 211     -12.864 -58.256  24.652  1.00  0.00           H  
ATOM   3424 1HG  LYS A 211     -14.603 -57.603  23.056  1.00  0.00           H  
ATOM   3425 2HG  LYS A 211     -13.405 -57.485  21.759  1.00  0.00           H  
ATOM   3426 1HD  LYS A 211     -12.910 -59.864  21.936  1.00  0.00           H  
ATOM   3427 2HD  LYS A 211     -13.963 -60.013  23.356  1.00  0.00           H  
ATOM   3428 1HE  LYS A 211     -15.925 -59.456  21.993  1.00  0.00           H  
ATOM   3429 2HE  LYS A 211     -14.885 -59.137  20.591  1.00  0.00           H  
ATOM   3430 1HZ  LYS A 211     -15.884 -61.304  20.471  1.00  0.00           H  
ATOM   3431 2HZ  LYS A 211     -14.245 -61.446  20.609  1.00  0.00           H  
ATOM   3432 3HZ  LYS A 211     -15.216 -61.751  21.909  1.00  0.00           H  
ATOM   3433  N   LEU A 212     -10.263 -55.995  25.313  1.00  0.00           N  
ATOM   3434  CA  LEU A 212      -9.473 -55.837  26.528  1.00  0.00           C  
ATOM   3435  C   LEU A 212      -9.063 -54.380  26.756  1.00  0.00           C  
ATOM   3436  O   LEU A 212      -8.233 -54.088  27.620  1.00  0.00           O  
ATOM   3437  CB  LEU A 212      -8.221 -56.721  26.456  1.00  0.00           C  
ATOM   3438  CG  LEU A 212      -8.477 -58.224  26.288  1.00  0.00           C  
ATOM   3439  CD1 LEU A 212      -7.148 -58.953  26.144  1.00  0.00           C  
ATOM   3440  CD2 LEU A 212      -9.258 -58.743  27.486  1.00  0.00           C  
ATOM   3441  H   LEU A 212      -9.783 -56.034  24.416  1.00  0.00           H  
ATOM   3442  HA  LEU A 212     -10.084 -56.153  27.375  1.00  0.00           H  
ATOM   3443 1HB  LEU A 212      -7.613 -56.393  25.616  1.00  0.00           H  
ATOM   3444 2HB  LEU A 212      -7.645 -56.583  27.371  1.00  0.00           H  
ATOM   3445  HG  LEU A 212      -9.052 -58.397  25.378  1.00  0.00           H  
ATOM   3446 1HD1 LEU A 212      -7.329 -60.021  26.025  1.00  0.00           H  
ATOM   3447 2HD1 LEU A 212      -6.619 -58.576  25.269  1.00  0.00           H  
ATOM   3448 3HD1 LEU A 212      -6.543 -58.785  27.035  1.00  0.00           H  
ATOM   3449 1HD2 LEU A 212      -9.441 -59.812  27.367  1.00  0.00           H  
ATOM   3450 2HD2 LEU A 212      -8.684 -58.573  28.397  1.00  0.00           H  
ATOM   3451 3HD2 LEU A 212     -10.210 -58.217  27.555  1.00  0.00           H  
ATOM   3452  N   ALA A 213      -9.630 -53.474  25.968  1.00  0.00           N  
ATOM   3453  CA  ALA A 213      -9.312 -52.055  26.061  1.00  0.00           C  
ATOM   3454  C   ALA A 213     -10.095 -51.401  27.190  1.00  0.00           C  
ATOM   3455  O   ALA A 213     -11.190 -51.855  27.539  1.00  0.00           O  
ATOM   3456  CB  ALA A 213      -9.619 -51.362  24.741  1.00  0.00           C  
ATOM   3457  H   ALA A 213     -10.322 -53.770  25.293  1.00  0.00           H  
ATOM   3458  HA  ALA A 213      -8.248 -51.958  26.283  1.00  0.00           H  
ATOM   3459 1HB  ALA A 213      -9.364 -50.314  24.807  1.00  0.00           H  
ATOM   3460 2HB  ALA A 213      -9.045 -51.829  23.950  1.00  0.00           H  
ATOM   3461 3HB  ALA A 213     -10.675 -51.457  24.517  1.00  0.00           H  
ATOM   3462  N   ASP A 214      -9.566 -50.313  27.735  1.00  0.00           N  
ATOM   3463  CA  ASP A 214     -10.330 -49.499  28.671  1.00  0.00           C  
ATOM   3464  C   ASP A 214     -11.124 -48.449  27.892  1.00  0.00           C  
ATOM   3465  O   ASP A 214     -11.146 -48.484  26.661  1.00  0.00           O  
ATOM   3466  CB  ASP A 214      -9.405 -48.883  29.738  1.00  0.00           C  
ATOM   3467  CG  ASP A 214      -8.348 -47.925  29.197  1.00  0.00           C  
ATOM   3468  OD1 ASP A 214      -8.449 -47.519  28.058  1.00  0.00           O  
ATOM   3469  OD2 ASP A 214      -7.436 -47.617  29.930  1.00  0.00           O  
ATOM   3470  H   ASP A 214      -8.634 -50.020  27.468  1.00  0.00           H  
ATOM   3471  HA  ASP A 214     -11.044 -50.144  29.188  1.00  0.00           H  
ATOM   3472 1HB  ASP A 214     -10.008 -48.349  30.471  1.00  0.00           H  
ATOM   3473 2HB  ASP A 214      -8.893 -49.686  30.264  1.00  0.00           H  
ATOM   3474  N   ASP A 215     -11.820 -47.556  28.595  1.00  0.00           N  
ATOM   3475  CA  ASP A 215     -12.735 -46.639  27.913  1.00  0.00           C  
ATOM   3476  C   ASP A 215     -12.020 -45.728  26.915  1.00  0.00           C  
ATOM   3477  O   ASP A 215     -12.461 -45.594  25.773  1.00  0.00           O  
ATOM   3478  CB  ASP A 215     -13.480 -45.781  28.938  1.00  0.00           C  
ATOM   3479  CG  ASP A 215     -14.446 -46.588  29.797  1.00  0.00           C  
ATOM   3480  OD1 ASP A 215     -14.600 -47.760  29.541  1.00  0.00           O  
ATOM   3481  OD2 ASP A 215     -15.019 -46.026  30.698  1.00  0.00           O  
ATOM   3482  H   ASP A 215     -11.740 -47.531  29.603  1.00  0.00           H  
ATOM   3483  HA  ASP A 215     -13.446 -47.229  27.352  1.00  0.00           H  
ATOM   3484 1HB  ASP A 215     -12.761 -45.289  29.593  1.00  0.00           H  
ATOM   3485 2HB  ASP A 215     -14.041 -45.001  28.422  1.00  0.00           H  
ATOM   3486  N   GLU A 216     -10.912 -45.120  27.330  1.00  0.00           N  
ATOM   3487  CA  GLU A 216     -10.176 -44.210  26.462  1.00  0.00           C  
ATOM   3488  C   GLU A 216      -9.477 -44.940  25.325  1.00  0.00           C  
ATOM   3489  O   GLU A 216      -9.447 -44.457  24.192  1.00  0.00           O  
ATOM   3490  CB  GLU A 216      -9.157 -43.421  27.281  1.00  0.00           C  
ATOM   3491  CG  GLU A 216      -9.775 -42.438  28.269  1.00  0.00           C  
ATOM   3492  CD  GLU A 216     -10.334 -43.109  29.503  1.00  0.00           C  
ATOM   3493  OE1 GLU A 216     -10.156 -44.298  29.644  1.00  0.00           O  
ATOM   3494  OE2 GLU A 216     -10.939 -42.435  30.298  1.00  0.00           O  
ATOM   3495  H   GLU A 216     -10.583 -45.266  28.279  1.00  0.00           H  
ATOM   3496  HA  GLU A 216     -10.884 -43.508  26.027  1.00  0.00           H  
ATOM   3497 1HB  GLU A 216      -8.538 -44.119  27.846  1.00  0.00           H  
ATOM   3498 2HB  GLU A 216      -8.500 -42.865  26.616  1.00  0.00           H  
ATOM   3499 1HG  GLU A 216      -9.007 -41.729  28.573  1.00  0.00           H  
ATOM   3500 2HG  GLU A 216     -10.563 -41.884  27.765  1.00  0.00           H  
ATOM   3501  N   THR A 217      -8.917 -46.104  25.639  1.00  0.00           N  
ATOM   3502  CA  THR A 217      -8.219 -46.894  24.639  1.00  0.00           C  
ATOM   3503  C   THR A 217      -9.193 -47.391  23.585  1.00  0.00           C  
ATOM   3504  O   THR A 217      -8.872 -47.394  22.395  1.00  0.00           O  
ATOM   3505  CB  THR A 217      -7.482 -48.083  25.281  1.00  0.00           C  
ATOM   3506  OG1 THR A 217      -6.529 -47.600  26.238  1.00  0.00           O  
ATOM   3507  CG2 THR A 217      -6.740 -48.865  24.198  1.00  0.00           C  
ATOM   3508  H   THR A 217      -8.956 -46.444  26.591  1.00  0.00           H  
ATOM   3509  HA  THR A 217      -7.480 -46.261  24.152  1.00  0.00           H  
ATOM   3510  HB  THR A 217      -8.195 -48.728  25.788  1.00  0.00           H  
ATOM   3511  HG1 THR A 217      -7.010 -47.282  27.022  1.00  0.00           H  
ATOM   3512 1HG2 THR A 217      -6.209 -49.699  24.653  1.00  0.00           H  
ATOM   3513 2HG2 THR A 217      -7.450 -49.240  23.464  1.00  0.00           H  
ATOM   3514 3HG2 THR A 217      -6.024 -48.207  23.704  1.00  0.00           H  
ATOM   3515  N   ALA A 218     -10.377 -47.833  24.009  1.00  0.00           N  
ATOM   3516  CA  ALA A 218     -11.378 -48.327  23.081  1.00  0.00           C  
ATOM   3517  C   ALA A 218     -11.799 -47.228  22.111  1.00  0.00           C  
ATOM   3518  O   ALA A 218     -11.929 -47.476  20.916  1.00  0.00           O  
ATOM   3519  CB  ALA A 218     -12.584 -48.858  23.836  1.00  0.00           C  
ATOM   3520  H   ALA A 218     -10.584 -47.833  25.006  1.00  0.00           H  
ATOM   3521  HA  ALA A 218     -10.933 -49.138  22.501  1.00  0.00           H  
ATOM   3522 1HB  ALA A 218     -13.322 -49.248  23.133  1.00  0.00           H  
ATOM   3523 2HB  ALA A 218     -12.268 -49.652  24.509  1.00  0.00           H  
ATOM   3524 3HB  ALA A 218     -13.019 -48.052  24.413  1.00  0.00           H  
ATOM   3525  N   LYS A 219     -11.963 -46.000  22.613  1.00  0.00           N  
ATOM   3526  CA  LYS A 219     -12.320 -44.894  21.727  1.00  0.00           C  
ATOM   3527  C   LYS A 219     -11.231 -44.676  20.693  1.00  0.00           C  
ATOM   3528  O   LYS A 219     -11.521 -44.528  19.500  1.00  0.00           O  
ATOM   3529  CB  LYS A 219     -12.555 -43.610  22.524  1.00  0.00           C  
ATOM   3530  CG  LYS A 219     -12.872 -42.389  21.672  1.00  0.00           C  
ATOM   3531  CD  LYS A 219     -13.042 -41.144  22.530  1.00  0.00           C  
ATOM   3532  CE  LYS A 219     -13.090 -39.885  21.678  1.00  0.00           C  
ATOM   3533  NZ  LYS A 219     -13.158 -38.652  22.509  1.00  0.00           N  
ATOM   3534  H   LYS A 219     -11.873 -45.845  23.613  1.00  0.00           H  
ATOM   3535  HA  LYS A 219     -13.251 -45.142  21.217  1.00  0.00           H  
ATOM   3536 1HB  LYS A 219     -13.383 -43.758  23.218  1.00  0.00           H  
ATOM   3537 2HB  LYS A 219     -11.668 -43.382  23.118  1.00  0.00           H  
ATOM   3538 1HG  LYS A 219     -12.062 -42.221  20.960  1.00  0.00           H  
ATOM   3539 2HG  LYS A 219     -13.791 -42.563  21.114  1.00  0.00           H  
ATOM   3540 1HD  LYS A 219     -13.967 -41.221  23.103  1.00  0.00           H  
ATOM   3541 2HD  LYS A 219     -12.208 -41.066  23.228  1.00  0.00           H  
ATOM   3542 1HE  LYS A 219     -12.202 -39.836  21.050  1.00  0.00           H  
ATOM   3543 2HE  LYS A 219     -13.966 -39.918  21.029  1.00  0.00           H  
ATOM   3544 1HZ  LYS A 219     -13.189 -37.841  21.907  1.00  0.00           H  
ATOM   3545 2HZ  LYS A 219     -13.989 -38.678  23.083  1.00  0.00           H  
ATOM   3546 3HZ  LYS A 219     -12.342 -38.600  23.100  1.00  0.00           H  
ATOM   3547  N   LYS A 220      -9.976 -44.652  21.141  1.00  0.00           N  
ATOM   3548  CA  LYS A 220      -8.862 -44.427  20.233  1.00  0.00           C  
ATOM   3549  C   LYS A 220      -8.809 -45.512  19.168  1.00  0.00           C  
ATOM   3550  O   LYS A 220      -8.596 -45.222  17.988  1.00  0.00           O  
ATOM   3551  CB  LYS A 220      -7.538 -44.374  20.999  1.00  0.00           C  
ATOM   3552  CG  LYS A 220      -6.321 -44.005  20.135  1.00  0.00           C  
ATOM   3553  CD  LYS A 220      -5.012 -44.066  20.927  1.00  0.00           C  
ATOM   3554  CE  LYS A 220      -4.877 -42.899  21.898  1.00  0.00           C  
ATOM   3555  NZ  LYS A 220      -3.523 -42.849  22.513  1.00  0.00           N  
ATOM   3556  H   LYS A 220      -9.799 -44.787  22.135  1.00  0.00           H  
ATOM   3557  HA  LYS A 220      -9.015 -43.471  19.734  1.00  0.00           H  
ATOM   3558 1HB  LYS A 220      -7.618 -43.655  21.812  1.00  0.00           H  
ATOM   3559 2HB  LYS A 220      -7.340 -45.352  21.445  1.00  0.00           H  
ATOM   3560 1HG  LYS A 220      -6.258 -44.698  19.293  1.00  0.00           H  
ATOM   3561 2HG  LYS A 220      -6.451 -42.998  19.738  1.00  0.00           H  
ATOM   3562 1HD  LYS A 220      -4.974 -45.001  21.491  1.00  0.00           H  
ATOM   3563 2HD  LYS A 220      -4.168 -44.049  20.237  1.00  0.00           H  
ATOM   3564 1HE  LYS A 220      -5.059 -41.968  21.362  1.00  0.00           H  
ATOM   3565 2HE  LYS A 220      -5.615 -43.003  22.691  1.00  0.00           H  
ATOM   3566 1HZ  LYS A 220      -3.463 -42.070  23.146  1.00  0.00           H  
ATOM   3567 2HZ  LYS A 220      -3.352 -43.717  23.026  1.00  0.00           H  
ATOM   3568 3HZ  LYS A 220      -2.823 -42.747  21.788  1.00  0.00           H  
ATOM   3569  N   ALA A 221      -9.010 -46.762  19.579  1.00  0.00           N  
ATOM   3570  CA  ALA A 221      -8.971 -47.889  18.657  1.00  0.00           C  
ATOM   3571  C   ALA A 221     -10.048 -47.761  17.586  1.00  0.00           C  
ATOM   3572  O   ALA A 221      -9.803 -48.058  16.420  1.00  0.00           O  
ATOM   3573  CB  ALA A 221      -9.141 -49.184  19.417  1.00  0.00           C  
ATOM   3574  H   ALA A 221      -9.175 -46.936  20.567  1.00  0.00           H  
ATOM   3575  HA  ALA A 221      -7.999 -47.891  18.164  1.00  0.00           H  
ATOM   3576 1HB  ALA A 221      -9.084 -50.022  18.724  1.00  0.00           H  
ATOM   3577 2HB  ALA A 221      -8.358 -49.275  20.171  1.00  0.00           H  
ATOM   3578 3HB  ALA A 221     -10.115 -49.174  19.905  1.00  0.00           H  
ATOM   3579  N   VAL A 222     -11.232 -47.293  17.980  1.00  0.00           N  
ATOM   3580  CA  VAL A 222     -12.304 -47.069  17.015  1.00  0.00           C  
ATOM   3581  C   VAL A 222     -11.918 -45.982  16.029  1.00  0.00           C  
ATOM   3582  O   VAL A 222     -12.130 -46.132  14.827  1.00  0.00           O  
ATOM   3583  CB  VAL A 222     -13.605 -46.667  17.733  1.00  0.00           C  
ATOM   3584  CG1 VAL A 222     -14.634 -46.166  16.731  1.00  0.00           C  
ATOM   3585  CG2 VAL A 222     -14.148 -47.850  18.520  1.00  0.00           C  
ATOM   3586  H   VAL A 222     -11.391 -47.104  18.964  1.00  0.00           H  
ATOM   3587  HA  VAL A 222     -12.463 -47.995  16.464  1.00  0.00           H  
ATOM   3588  HB  VAL A 222     -13.393 -45.842  18.415  1.00  0.00           H  
ATOM   3589 1HG1 VAL A 222     -15.548 -45.886  17.257  1.00  0.00           H  
ATOM   3590 2HG1 VAL A 222     -14.238 -45.297  16.206  1.00  0.00           H  
ATOM   3591 3HG1 VAL A 222     -14.858 -46.955  16.014  1.00  0.00           H  
ATOM   3592 1HG2 VAL A 222     -15.069 -47.558  19.027  1.00  0.00           H  
ATOM   3593 2HG2 VAL A 222     -14.355 -48.675  17.839  1.00  0.00           H  
ATOM   3594 3HG2 VAL A 222     -13.412 -48.164  19.259  1.00  0.00           H  
ATOM   3595  N   LYS A 223     -11.335 -44.896  16.526  1.00  0.00           N  
ATOM   3596  CA  LYS A 223     -10.920 -43.821  15.637  1.00  0.00           C  
ATOM   3597  C   LYS A 223      -9.937 -44.349  14.596  1.00  0.00           C  
ATOM   3598  O   LYS A 223     -10.072 -44.055  13.409  1.00  0.00           O  
ATOM   3599  CB  LYS A 223     -10.292 -42.668  16.429  1.00  0.00           C  
ATOM   3600  CG  LYS A 223      -9.789 -41.487  15.574  1.00  0.00           C  
ATOM   3601  CD  LYS A 223     -10.937 -40.745  14.892  1.00  0.00           C  
ATOM   3602  CE  LYS A 223     -10.497 -39.377  14.366  1.00  0.00           C  
ATOM   3603  NZ  LYS A 223      -9.673 -39.486  13.126  1.00  0.00           N  
ATOM   3604  H   LYS A 223     -11.191 -44.815  17.529  1.00  0.00           H  
ATOM   3605  HA  LYS A 223     -11.799 -43.447  15.114  1.00  0.00           H  
ATOM   3606 1HB  LYS A 223     -11.018 -42.282  17.146  1.00  0.00           H  
ATOM   3607 2HB  LYS A 223      -9.443 -43.047  17.002  1.00  0.00           H  
ATOM   3608 1HG  LYS A 223      -9.247 -40.785  16.210  1.00  0.00           H  
ATOM   3609 2HG  LYS A 223      -9.099 -41.857  14.810  1.00  0.00           H  
ATOM   3610 1HD  LYS A 223     -11.306 -41.336  14.053  1.00  0.00           H  
ATOM   3611 2HD  LYS A 223     -11.751 -40.604  15.603  1.00  0.00           H  
ATOM   3612 1HE  LYS A 223     -11.385 -38.787  14.147  1.00  0.00           H  
ATOM   3613 2HE  LYS A 223      -9.914 -38.868  15.133  1.00  0.00           H  
ATOM   3614 1HZ  LYS A 223      -9.412 -38.567  12.813  1.00  0.00           H  
ATOM   3615 2HZ  LYS A 223      -8.839 -40.021  13.318  1.00  0.00           H  
ATOM   3616 3HZ  LYS A 223     -10.204 -39.953  12.392  1.00  0.00           H  
ATOM   3617  N   ILE A 224      -8.981 -45.164  15.040  1.00  0.00           N  
ATOM   3618  CA  ILE A 224      -7.988 -45.740  14.146  1.00  0.00           C  
ATOM   3619  C   ILE A 224      -8.638 -46.642  13.099  1.00  0.00           C  
ATOM   3620  O   ILE A 224      -8.310 -46.551  11.913  1.00  0.00           O  
ATOM   3621  CB  ILE A 224      -6.941 -46.545  14.938  1.00  0.00           C  
ATOM   3622  CG1 ILE A 224      -6.093 -45.610  15.804  1.00  0.00           C  
ATOM   3623  CG2 ILE A 224      -6.059 -47.347  13.993  1.00  0.00           C  
ATOM   3624  CD1 ILE A 224      -5.272 -46.326  16.852  1.00  0.00           C  
ATOM   3625  H   ILE A 224      -8.933 -45.363  16.033  1.00  0.00           H  
ATOM   3626  HA  ILE A 224      -7.489 -44.925  13.621  1.00  0.00           H  
ATOM   3627  HB  ILE A 224      -7.447 -47.231  15.617  1.00  0.00           H  
ATOM   3628 1HG1 ILE A 224      -5.414 -45.042  15.169  1.00  0.00           H  
ATOM   3629 2HG1 ILE A 224      -6.741 -44.895  16.310  1.00  0.00           H  
ATOM   3630 1HG2 ILE A 224      -5.324 -47.908  14.569  1.00  0.00           H  
ATOM   3631 2HG2 ILE A 224      -6.675 -48.037  13.419  1.00  0.00           H  
ATOM   3632 3HG2 ILE A 224      -5.544 -46.668  13.312  1.00  0.00           H  
ATOM   3633 1HD1 ILE A 224      -4.699 -45.597  17.426  1.00  0.00           H  
ATOM   3634 2HD1 ILE A 224      -5.935 -46.874  17.523  1.00  0.00           H  
ATOM   3635 3HD1 ILE A 224      -4.590 -47.022  16.367  1.00  0.00           H  
ATOM   3636  N   ALA A 225      -9.572 -47.490  13.523  1.00  0.00           N  
ATOM   3637  CA  ALA A 225     -10.234 -48.393  12.589  1.00  0.00           C  
ATOM   3638  C   ALA A 225     -11.022 -47.605  11.557  1.00  0.00           C  
ATOM   3639  O   ALA A 225     -11.071 -47.979  10.386  1.00  0.00           O  
ATOM   3640  CB  ALA A 225     -11.146 -49.358  13.332  1.00  0.00           C  
ATOM   3641  H   ALA A 225      -9.809 -47.518  14.509  1.00  0.00           H  
ATOM   3642  HA  ALA A 225      -9.470 -48.974  12.066  1.00  0.00           H  
ATOM   3643 1HB  ALA A 225     -11.636 -50.018  12.616  1.00  0.00           H  
ATOM   3644 2HB  ALA A 225     -10.555 -49.954  14.029  1.00  0.00           H  
ATOM   3645 3HB  ALA A 225     -11.898 -48.796  13.882  1.00  0.00           H  
ATOM   3646  N   LEU A 226     -11.660 -46.526  11.997  1.00  0.00           N  
ATOM   3647  CA  LEU A 226     -12.436 -45.705  11.091  1.00  0.00           C  
ATOM   3648  C   LEU A 226     -11.538 -45.020  10.067  1.00  0.00           C  
ATOM   3649  O   LEU A 226     -11.918 -44.888   8.901  1.00  0.00           O  
ATOM   3650  CB  LEU A 226     -13.227 -44.654  11.878  1.00  0.00           C  
ATOM   3651  CG  LEU A 226     -14.335 -45.199  12.788  1.00  0.00           C  
ATOM   3652  CD1 LEU A 226     -14.877 -44.074  13.660  1.00  0.00           C  
ATOM   3653  CD2 LEU A 226     -15.438 -45.809  11.935  1.00  0.00           C  
ATOM   3654  H   LEU A 226     -11.621 -46.292  12.982  1.00  0.00           H  
ATOM   3655  HA  LEU A 226     -13.125 -46.345  10.551  1.00  0.00           H  
ATOM   3656 1HB  LEU A 226     -12.533 -44.093  12.502  1.00  0.00           H  
ATOM   3657 2HB  LEU A 226     -13.687 -43.964  11.172  1.00  0.00           H  
ATOM   3658  HG  LEU A 226     -13.923 -45.962  13.448  1.00  0.00           H  
ATOM   3659 1HD1 LEU A 226     -15.665 -44.462  14.306  1.00  0.00           H  
ATOM   3660 2HD1 LEU A 226     -14.072 -43.669  14.273  1.00  0.00           H  
ATOM   3661 3HD1 LEU A 226     -15.283 -43.286  13.027  1.00  0.00           H  
ATOM   3662 1HD2 LEU A 226     -16.226 -46.197  12.582  1.00  0.00           H  
ATOM   3663 2HD2 LEU A 226     -15.853 -45.046  11.276  1.00  0.00           H  
ATOM   3664 3HD2 LEU A 226     -15.027 -46.622  11.336  1.00  0.00           H  
ATOM   3665  N   GLU A 227     -10.337 -44.621  10.483  1.00  0.00           N  
ATOM   3666  CA  GLU A 227      -9.390 -44.016   9.557  1.00  0.00           C  
ATOM   3667  C   GLU A 227      -8.996 -45.018   8.475  1.00  0.00           C  
ATOM   3668  O   GLU A 227      -8.859 -44.659   7.305  1.00  0.00           O  
ATOM   3669  CB  GLU A 227      -8.145 -43.528  10.301  1.00  0.00           C  
ATOM   3670  CG  GLU A 227      -8.376 -42.306  11.179  1.00  0.00           C  
ATOM   3671  CD  GLU A 227      -7.181 -41.957  12.023  1.00  0.00           C  
ATOM   3672  OE1 GLU A 227      -6.201 -42.658  11.948  1.00  0.00           O  
ATOM   3673  OE2 GLU A 227      -7.251 -40.989  12.743  1.00  0.00           O  
ATOM   3674  H   GLU A 227     -10.087 -44.718  11.461  1.00  0.00           H  
ATOM   3675  HA  GLU A 227      -9.867 -43.158   9.080  1.00  0.00           H  
ATOM   3676 1HB  GLU A 227      -7.763 -44.327  10.935  1.00  0.00           H  
ATOM   3677 2HB  GLU A 227      -7.364 -43.279   9.581  1.00  0.00           H  
ATOM   3678 1HG  GLU A 227      -8.617 -41.455  10.543  1.00  0.00           H  
ATOM   3679 2HG  GLU A 227      -9.231 -42.494  11.827  1.00  0.00           H  
ATOM   3680  N   ILE A 228      -8.864 -46.285   8.865  1.00  0.00           N  
ATOM   3681  CA  ILE A 228      -8.555 -47.337   7.906  1.00  0.00           C  
ATOM   3682  C   ILE A 228      -9.651 -47.459   6.859  1.00  0.00           C  
ATOM   3683  O   ILE A 228      -9.364 -47.587   5.667  1.00  0.00           O  
ATOM   3684  CB  ILE A 228      -8.366 -48.690   8.616  1.00  0.00           C  
ATOM   3685  CG1 ILE A 228      -7.117 -48.660   9.500  1.00  0.00           C  
ATOM   3686  CG2 ILE A 228      -8.274 -49.816   7.598  1.00  0.00           C  
ATOM   3687  CD1 ILE A 228      -7.012 -49.832  10.449  1.00  0.00           C  
ATOM   3688  H   ILE A 228      -8.958 -46.512   9.850  1.00  0.00           H  
ATOM   3689  HA  ILE A 228      -7.618 -47.085   7.406  1.00  0.00           H  
ATOM   3690  HB  ILE A 228      -9.213 -48.877   9.274  1.00  0.00           H  
ATOM   3691 1HG1 ILE A 228      -6.227 -48.649   8.872  1.00  0.00           H  
ATOM   3692 2HG1 ILE A 228      -7.111 -47.743  10.091  1.00  0.00           H  
ATOM   3693 1HG2 ILE A 228      -8.140 -50.765   8.116  1.00  0.00           H  
ATOM   3694 2HG2 ILE A 228      -9.190 -49.850   7.010  1.00  0.00           H  
ATOM   3695 3HG2 ILE A 228      -7.425 -49.641   6.937  1.00  0.00           H  
ATOM   3696 1HD1 ILE A 228      -6.102 -49.739  11.042  1.00  0.00           H  
ATOM   3697 2HD1 ILE A 228      -7.878 -49.841  11.112  1.00  0.00           H  
ATOM   3698 3HD1 ILE A 228      -6.981 -50.760   9.880  1.00  0.00           H  
ATOM   3699  N   LEU A 229     -10.902 -47.429   7.299  1.00  0.00           N  
ATOM   3700  CA  LEU A 229     -12.026 -47.575   6.390  1.00  0.00           C  
ATOM   3701  C   LEU A 229     -12.113 -46.389   5.420  1.00  0.00           C  
ATOM   3702  O   LEU A 229     -12.403 -46.579   4.236  1.00  0.00           O  
ATOM   3703  CB  LEU A 229     -13.332 -47.696   7.186  1.00  0.00           C  
ATOM   3704  CG  LEU A 229     -13.480 -48.966   8.032  1.00  0.00           C  
ATOM   3705  CD1 LEU A 229     -14.728 -48.858   8.897  1.00  0.00           C  
ATOM   3706  CD2 LEU A 229     -13.554 -50.180   7.117  1.00  0.00           C  
ATOM   3707  H   LEU A 229     -11.071 -47.334   8.299  1.00  0.00           H  
ATOM   3708  HA  LEU A 229     -11.876 -48.472   5.799  1.00  0.00           H  
ATOM   3709 1HB  LEU A 229     -13.411 -46.841   7.856  1.00  0.00           H  
ATOM   3710 2HB  LEU A 229     -14.169 -47.663   6.488  1.00  0.00           H  
ATOM   3711  HG  LEU A 229     -12.620 -49.064   8.696  1.00  0.00           H  
ATOM   3712 1HD1 LEU A 229     -14.833 -49.761   9.498  1.00  0.00           H  
ATOM   3713 2HD1 LEU A 229     -14.639 -47.993   9.556  1.00  0.00           H  
ATOM   3714 3HD1 LEU A 229     -15.603 -48.743   8.261  1.00  0.00           H  
ATOM   3715 1HD2 LEU A 229     -13.657 -51.084   7.718  1.00  0.00           H  
ATOM   3716 2HD2 LEU A 229     -14.413 -50.084   6.453  1.00  0.00           H  
ATOM   3717 3HD2 LEU A 229     -12.642 -50.243   6.522  1.00  0.00           H  
ATOM   3718  N   GLU A 230     -11.831 -45.175   5.901  1.00  0.00           N  
ATOM   3719  CA  GLU A 230     -11.824 -44.025   5.002  1.00  0.00           C  
ATOM   3720  C   GLU A 230     -10.758 -44.192   3.924  1.00  0.00           C  
ATOM   3721  O   GLU A 230     -11.004 -43.913   2.748  1.00  0.00           O  
ATOM   3722  CB  GLU A 230     -11.579 -42.732   5.785  1.00  0.00           C  
ATOM   3723  CG  GLU A 230     -12.738 -42.309   6.677  1.00  0.00           C  
ATOM   3724  CD  GLU A 230     -12.424 -41.093   7.504  1.00  0.00           C  
ATOM   3725  OE1 GLU A 230     -11.317 -40.616   7.430  1.00  0.00           O  
ATOM   3726  OE2 GLU A 230     -13.294 -40.639   8.211  1.00  0.00           O  
ATOM   3727  H   GLU A 230     -11.634 -45.056   6.890  1.00  0.00           H  
ATOM   3728  HA  GLU A 230     -12.798 -43.959   4.514  1.00  0.00           H  
ATOM   3729 1HB  GLU A 230     -10.697 -42.849   6.414  1.00  0.00           H  
ATOM   3730 2HB  GLU A 230     -11.379 -41.917   5.088  1.00  0.00           H  
ATOM   3731 1HG  GLU A 230     -13.605 -42.097   6.054  1.00  0.00           H  
ATOM   3732 2HG  GLU A 230     -12.993 -43.136   7.339  1.00  0.00           H  
ATOM   3733  N   MET A 231      -9.580 -44.677   4.320  1.00  0.00           N  
ATOM   3734  CA  MET A 231      -8.504 -44.923   3.371  1.00  0.00           C  
ATOM   3735  C   MET A 231      -8.918 -45.960   2.333  1.00  0.00           C  
ATOM   3736  O   MET A 231      -8.699 -45.772   1.136  1.00  0.00           O  
ATOM   3737  CB  MET A 231      -7.244 -45.376   4.106  1.00  0.00           C  
ATOM   3738  CG  MET A 231      -6.119 -45.851   3.196  1.00  0.00           C  
ATOM   3739  SD  MET A 231      -4.729 -46.546   4.113  1.00  0.00           S  
ATOM   3740  CE  MET A 231      -5.481 -48.016   4.804  1.00  0.00           C  
ATOM   3741  H   MET A 231      -9.427 -44.850   5.309  1.00  0.00           H  
ATOM   3742  HA  MET A 231      -8.282 -43.996   2.850  1.00  0.00           H  
ATOM   3743 1HB  MET A 231      -6.860 -44.553   4.708  1.00  0.00           H  
ATOM   3744 2HB  MET A 231      -7.491 -46.192   4.785  1.00  0.00           H  
ATOM   3745 1HG  MET A 231      -6.499 -46.613   2.517  1.00  0.00           H  
ATOM   3746 2HG  MET A 231      -5.755 -45.014   2.601  1.00  0.00           H  
ATOM   3747 1HE  MET A 231      -4.744 -48.555   5.401  1.00  0.00           H  
ATOM   3748 2HE  MET A 231      -6.323 -47.731   5.437  1.00  0.00           H  
ATOM   3749 3HE  MET A 231      -5.836 -48.658   3.998  1.00  0.00           H  
ATOM   3750  N   ALA A 232      -9.536 -47.047   2.794  1.00  0.00           N  
ATOM   3751  CA  ALA A 232      -9.947 -48.115   1.896  1.00  0.00           C  
ATOM   3752  C   ALA A 232     -10.932 -47.595   0.855  1.00  0.00           C  
ATOM   3753  O   ALA A 232     -10.861 -47.954  -0.318  1.00  0.00           O  
ATOM   3754  CB  ALA A 232     -10.586 -49.245   2.681  1.00  0.00           C  
ATOM   3755  H   ALA A 232      -9.701 -47.138   3.792  1.00  0.00           H  
ATOM   3756  HA  ALA A 232      -9.063 -48.484   1.374  1.00  0.00           H  
ATOM   3757 1HB  ALA A 232     -10.879 -50.049   2.001  1.00  0.00           H  
ATOM   3758 2HB  ALA A 232      -9.889 -49.625   3.412  1.00  0.00           H  
ATOM   3759 3HB  ALA A 232     -11.458 -48.857   3.186  1.00  0.00           H  
ATOM   3760  N   MET A 233     -11.842 -46.717   1.278  1.00  0.00           N  
ATOM   3761  CA  MET A 233     -12.821 -46.187   0.344  1.00  0.00           C  
ATOM   3762  C   MET A 233     -12.160 -45.258  -0.657  1.00  0.00           C  
ATOM   3763  O   MET A 233     -12.561 -45.207  -1.820  1.00  0.00           O  
ATOM   3764  CB  MET A 233     -13.942 -45.459   1.074  1.00  0.00           C  
ATOM   3765  CG  MET A 233     -15.169 -45.208   0.199  1.00  0.00           C  
ATOM   3766  SD  MET A 233     -16.021 -46.736  -0.247  1.00  0.00           S  
ATOM   3767  CE  MET A 233     -16.511 -46.375  -1.924  1.00  0.00           C  
ATOM   3768  H   MET A 233     -11.873 -46.449   2.257  1.00  0.00           H  
ATOM   3769  HA  MET A 233     -13.251 -47.017  -0.211  1.00  0.00           H  
ATOM   3770 1HB  MET A 233     -14.251 -46.037   1.943  1.00  0.00           H  
ATOM   3771 2HB  MET A 233     -13.577 -44.494   1.437  1.00  0.00           H  
ATOM   3772 1HG  MET A 233     -15.869 -44.560   0.722  1.00  0.00           H  
ATOM   3773 2HG  MET A 233     -14.867 -44.702  -0.718  1.00  0.00           H  
ATOM   3774 1HE  MET A 233     -17.059 -47.226  -2.336  1.00  0.00           H  
ATOM   3775 2HE  MET A 233     -17.149 -45.496  -1.925  1.00  0.00           H  
ATOM   3776 3HE  MET A 233     -15.630 -46.181  -2.534  1.00  0.00           H  
ATOM   3777  N   LYS A 234     -11.131 -44.534  -0.218  1.00  0.00           N  
ATOM   3778  CA  LYS A 234     -10.417 -43.636  -1.111  1.00  0.00           C  
ATOM   3779  C   LYS A 234      -9.729 -44.438  -2.203  1.00  0.00           C  
ATOM   3780  O   LYS A 234      -9.724 -44.030  -3.365  1.00  0.00           O  
ATOM   3781  CB  LYS A 234      -9.403 -42.791  -0.334  1.00  0.00           C  
ATOM   3782  CG  LYS A 234      -8.641 -41.751  -1.176  1.00  0.00           C  
ATOM   3783  CD  LYS A 234      -7.815 -40.821  -0.280  1.00  0.00           C  
ATOM   3784  CE  LYS A 234      -7.164 -39.682  -1.072  1.00  0.00           C  
ATOM   3785  NZ  LYS A 234      -5.968 -40.128  -1.858  1.00  0.00           N  
ATOM   3786  H   LYS A 234     -10.855 -44.595   0.758  1.00  0.00           H  
ATOM   3787  HA  LYS A 234     -11.138 -42.969  -1.582  1.00  0.00           H  
ATOM   3788 1HB  LYS A 234      -9.919 -42.262   0.467  1.00  0.00           H  
ATOM   3789 2HB  LYS A 234      -8.668 -43.447   0.133  1.00  0.00           H  
ATOM   3790 1HG  LYS A 234      -7.970 -42.269  -1.870  1.00  0.00           H  
ATOM   3791 2HG  LYS A 234      -9.349 -41.162  -1.756  1.00  0.00           H  
ATOM   3792 1HD  LYS A 234      -8.466 -40.393   0.486  1.00  0.00           H  
ATOM   3793 2HD  LYS A 234      -7.036 -41.399   0.217  1.00  0.00           H  
ATOM   3794 1HE  LYS A 234      -7.899 -39.266  -1.758  1.00  0.00           H  
ATOM   3795 2HE  LYS A 234      -6.855 -38.905  -0.373  1.00  0.00           H  
ATOM   3796 1HZ  LYS A 234      -5.582 -39.337  -2.350  1.00  0.00           H  
ATOM   3797 2HZ  LYS A 234      -5.272 -40.499  -1.230  1.00  0.00           H  
ATOM   3798 3HZ  LYS A 234      -6.219 -40.845  -2.536  1.00  0.00           H  
ATOM   3799  N   VAL A 235      -9.165 -45.590  -1.838  1.00  0.00           N  
ATOM   3800  CA  VAL A 235      -8.513 -46.456  -2.808  1.00  0.00           C  
ATOM   3801  C   VAL A 235      -9.512 -46.966  -3.844  1.00  0.00           C  
ATOM   3802  O   VAL A 235      -9.200 -47.008  -5.035  1.00  0.00           O  
ATOM   3803  CB  VAL A 235      -7.854 -47.653  -2.097  1.00  0.00           C  
ATOM   3804  CG1 VAL A 235      -7.334 -48.657  -3.115  1.00  0.00           C  
ATOM   3805  CG2 VAL A 235      -6.730 -47.165  -1.197  1.00  0.00           C  
ATOM   3806  H   VAL A 235      -9.176 -45.854  -0.857  1.00  0.00           H  
ATOM   3807  HA  VAL A 235      -7.751 -45.873  -3.330  1.00  0.00           H  
ATOM   3808  HB  VAL A 235      -8.606 -48.165  -1.496  1.00  0.00           H  
ATOM   3809 1HG1 VAL A 235      -6.872 -49.497  -2.595  1.00  0.00           H  
ATOM   3810 2HG1 VAL A 235      -8.162 -49.019  -3.724  1.00  0.00           H  
ATOM   3811 3HG1 VAL A 235      -6.594 -48.176  -3.755  1.00  0.00           H  
ATOM   3812 1HG2 VAL A 235      -6.269 -48.017  -0.696  1.00  0.00           H  
ATOM   3813 2HG2 VAL A 235      -5.982 -46.648  -1.797  1.00  0.00           H  
ATOM   3814 3HG2 VAL A 235      -7.133 -46.480  -0.450  1.00  0.00           H  
ATOM   3815  N   ALA A 236     -10.717 -47.333  -3.399  1.00  0.00           N  
ATOM   3816  CA  ALA A 236     -11.767 -47.771  -4.319  1.00  0.00           C  
ATOM   3817  C   ALA A 236     -12.140 -46.661  -5.296  1.00  0.00           C  
ATOM   3818  O   ALA A 236     -12.379 -46.919  -6.477  1.00  0.00           O  
ATOM   3819  CB  ALA A 236     -12.995 -48.228  -3.544  1.00  0.00           C  
ATOM   3820  H   ALA A 236     -10.898 -47.325  -2.399  1.00  0.00           H  
ATOM   3821  HA  ALA A 236     -11.386 -48.619  -4.892  1.00  0.00           H  
ATOM   3822 1HB  ALA A 236     -13.768 -48.548  -4.244  1.00  0.00           H  
ATOM   3823 2HB  ALA A 236     -12.727 -49.061  -2.894  1.00  0.00           H  
ATOM   3824 3HB  ALA A 236     -13.372 -47.403  -2.941  1.00  0.00           H  
ATOM   3825  N   GLU A 237     -12.177 -45.424  -4.804  1.00  0.00           N  
ATOM   3826  CA  GLU A 237     -12.455 -44.283  -5.666  1.00  0.00           C  
ATOM   3827  C   GLU A 237     -11.366 -44.152  -6.720  1.00  0.00           C  
ATOM   3828  O   GLU A 237     -11.659 -43.983  -7.905  1.00  0.00           O  
ATOM   3829  CB  GLU A 237     -12.554 -42.995  -4.847  1.00  0.00           C  
ATOM   3830  CG  GLU A 237     -12.770 -41.737  -5.676  1.00  0.00           C  
ATOM   3831  CD  GLU A 237     -12.788 -40.485  -4.845  1.00  0.00           C  
ATOM   3832  OE1 GLU A 237     -12.495 -40.565  -3.676  1.00  0.00           O  
ATOM   3833  OE2 GLU A 237     -13.095 -39.445  -5.380  1.00  0.00           O  
ATOM   3834  H   GLU A 237     -12.019 -45.281  -3.810  1.00  0.00           H  
ATOM   3835  HA  GLU A 237     -13.408 -44.453  -6.169  1.00  0.00           H  
ATOM   3836 1HB  GLU A 237     -13.380 -43.076  -4.140  1.00  0.00           H  
ATOM   3837 2HB  GLU A 237     -11.640 -42.861  -4.268  1.00  0.00           H  
ATOM   3838 1HG  GLU A 237     -11.971 -41.659  -6.413  1.00  0.00           H  
ATOM   3839 2HG  GLU A 237     -13.714 -41.826  -6.212  1.00  0.00           H  
ATOM   3840  N   GLU A 238     -10.108 -44.239  -6.283  1.00  0.00           N  
ATOM   3841  CA  GLU A 238      -8.981 -44.113  -7.194  1.00  0.00           C  
ATOM   3842  C   GLU A 238      -8.998 -45.247  -8.206  1.00  0.00           C  
ATOM   3843  O   GLU A 238      -8.702 -45.039  -9.381  1.00  0.00           O  
ATOM   3844  CB  GLU A 238      -7.660 -44.115  -6.422  1.00  0.00           C  
ATOM   3845  CG  GLU A 238      -7.437 -42.884  -5.555  1.00  0.00           C  
ATOM   3846  CD  GLU A 238      -6.337 -43.071  -4.546  1.00  0.00           C  
ATOM   3847  OE1 GLU A 238      -5.822 -44.158  -4.452  1.00  0.00           O  
ATOM   3848  OE2 GLU A 238      -6.013 -42.123  -3.869  1.00  0.00           O  
ATOM   3849  H   GLU A 238      -9.936 -44.388  -5.294  1.00  0.00           H  
ATOM   3850  HA  GLU A 238      -9.067 -43.172  -7.733  1.00  0.00           H  
ATOM   3851 1HB  GLU A 238      -7.617 -44.992  -5.775  1.00  0.00           H  
ATOM   3852 2HB  GLU A 238      -6.829 -44.185  -7.123  1.00  0.00           H  
ATOM   3853 1HG  GLU A 238      -7.185 -42.040  -6.197  1.00  0.00           H  
ATOM   3854 2HG  GLU A 238      -8.364 -42.645  -5.035  1.00  0.00           H  
ATOM   3855  N   ALA A 239      -9.363 -46.442  -7.756  1.00  0.00           N  
ATOM   3856  CA  ALA A 239      -9.393 -47.605  -8.627  1.00  0.00           C  
ATOM   3857  C   ALA A 239     -10.392 -47.427  -9.752  1.00  0.00           C  
ATOM   3858  O   ALA A 239     -10.111 -47.740 -10.907  1.00  0.00           O  
ATOM   3859  CB  ALA A 239      -9.783 -48.826  -7.841  1.00  0.00           C  
ATOM   3860  H   ALA A 239      -9.598 -46.553  -6.773  1.00  0.00           H  
ATOM   3861  HA  ALA A 239      -8.397 -47.737  -9.056  1.00  0.00           H  
ATOM   3862 1HB  ALA A 239      -9.781 -49.693  -8.495  1.00  0.00           H  
ATOM   3863 2HB  ALA A 239      -9.091 -48.963  -7.041  1.00  0.00           H  
ATOM   3864 3HB  ALA A 239     -10.781 -48.678  -7.430  1.00  0.00           H  
ATOM   3865  N   ASN A 240     -11.563 -46.899  -9.398  1.00  0.00           N  
ATOM   3866  CA  ASN A 240     -12.629 -46.660 -10.354  1.00  0.00           C  
ATOM   3867  C   ASN A 240     -12.154 -45.645 -11.393  1.00  0.00           C  
ATOM   3868  O   ASN A 240     -12.260 -45.883 -12.597  1.00  0.00           O  
ATOM   3869  CB  ASN A 240     -13.877 -46.196  -9.611  1.00  0.00           C  
ATOM   3870  CG  ASN A 240     -15.155 -46.195 -10.429  1.00  0.00           C  
ATOM   3871  OD1 ASN A 240     -15.206 -45.699 -11.557  1.00  0.00           O  
ATOM   3872  ND2 ASN A 240     -16.202 -46.751  -9.856  1.00  0.00           N  
ATOM   3873  H   ASN A 240     -11.725 -46.684  -8.419  1.00  0.00           H  
ATOM   3874  HA  ASN A 240     -12.852 -47.591 -10.877  1.00  0.00           H  
ATOM   3875 1HB  ASN A 240     -14.026 -46.830  -8.733  1.00  0.00           H  
ATOM   3876 2HB  ASN A 240     -13.716 -45.181  -9.248  1.00  0.00           H  
ATOM   3877 1HD2 ASN A 240     -17.095 -46.762 -10.327  1.00  0.00           H  
ATOM   3878 2HD2 ASN A 240     -16.114 -47.166  -8.946  1.00  0.00           H  
ATOM   3879  N   GLU A 241     -11.603 -44.522 -10.925  1.00  0.00           N  
ATOM   3880  CA  GLU A 241     -11.160 -43.453 -11.820  1.00  0.00           C  
ATOM   3881  C   GLU A 241     -10.067 -43.930 -12.776  1.00  0.00           C  
ATOM   3882  O   GLU A 241     -10.084 -43.595 -13.962  1.00  0.00           O  
ATOM   3883  CB  GLU A 241     -10.641 -42.264 -11.003  1.00  0.00           C  
ATOM   3884  CG  GLU A 241     -10.200 -41.057 -11.826  1.00  0.00           C  
ATOM   3885  CD  GLU A 241     -11.316 -40.436 -12.608  1.00  0.00           C  
ATOM   3886  OE1 GLU A 241     -12.452 -40.757 -12.344  1.00  0.00           O  
ATOM   3887  OE2 GLU A 241     -11.039 -39.637 -13.470  1.00  0.00           O  
ATOM   3888  H   GLU A 241     -11.508 -44.397  -9.921  1.00  0.00           H  
ATOM   3889  HA  GLU A 241     -12.017 -43.127 -12.410  1.00  0.00           H  
ATOM   3890 1HB  GLU A 241     -11.415 -41.931 -10.311  1.00  0.00           H  
ATOM   3891 2HB  GLU A 241      -9.787 -42.583 -10.404  1.00  0.00           H  
ATOM   3892 1HG  GLU A 241      -9.781 -40.308 -11.159  1.00  0.00           H  
ATOM   3893 2HG  GLU A 241      -9.413 -41.367 -12.514  1.00  0.00           H  
ATOM   3894  N   ALA A 242      -9.130 -44.727 -12.265  1.00  0.00           N  
ATOM   3895  CA  ALA A 242      -8.059 -45.281 -13.082  1.00  0.00           C  
ATOM   3896  C   ALA A 242      -8.636 -46.203 -14.144  1.00  0.00           C  
ATOM   3897  O   ALA A 242      -8.213 -46.191 -15.298  1.00  0.00           O  
ATOM   3898  CB  ALA A 242      -7.051 -46.026 -12.219  1.00  0.00           C  
ATOM   3899  H   ALA A 242      -9.153 -44.942 -11.275  1.00  0.00           H  
ATOM   3900  HA  ALA A 242      -7.543 -44.463 -13.586  1.00  0.00           H  
ATOM   3901 1HB  ALA A 242      -6.266 -46.440 -12.852  1.00  0.00           H  
ATOM   3902 2HB  ALA A 242      -6.610 -45.337 -11.499  1.00  0.00           H  
ATOM   3903 3HB  ALA A 242      -7.553 -46.832 -11.688  1.00  0.00           H  
ATOM   3904  N   ALA A 243      -9.605 -47.010 -13.746  1.00  0.00           N  
ATOM   3905  CA  ALA A 243     -10.266 -47.905 -14.669  1.00  0.00           C  
ATOM   3906  C   ALA A 243     -11.056 -47.127 -15.723  1.00  0.00           C  
ATOM   3907  O   ALA A 243     -11.132 -47.542 -16.878  1.00  0.00           O  
ATOM   3908  CB  ALA A 243     -11.172 -48.828 -13.901  1.00  0.00           C  
ATOM   3909  H   ALA A 243      -9.893 -47.006 -12.770  1.00  0.00           H  
ATOM   3910  HA  ALA A 243      -9.503 -48.489 -15.182  1.00  0.00           H  
ATOM   3911 1HB  ALA A 243     -11.640 -49.513 -14.588  1.00  0.00           H  
ATOM   3912 2HB  ALA A 243     -10.595 -49.377 -13.173  1.00  0.00           H  
ATOM   3913 3HB  ALA A 243     -11.921 -48.238 -13.386  1.00  0.00           H  
ATOM   3914  N   LEU A 244     -11.623 -45.983 -15.337  1.00  0.00           N  
ATOM   3915  CA  LEU A 244     -12.363 -45.177 -16.295  1.00  0.00           C  
ATOM   3916  C   LEU A 244     -11.418 -44.563 -17.316  1.00  0.00           C  
ATOM   3917  O   LEU A 244     -11.761 -44.464 -18.496  1.00  0.00           O  
ATOM   3918  CB  LEU A 244     -13.174 -44.080 -15.585  1.00  0.00           C  
ATOM   3919  CG  LEU A 244     -14.329 -44.557 -14.672  1.00  0.00           C  
ATOM   3920  CD1 LEU A 244     -14.948 -43.332 -13.981  1.00  0.00           C  
ATOM   3921  CD2 LEU A 244     -15.382 -45.308 -15.511  1.00  0.00           C  
ATOM   3922  H   LEU A 244     -11.558 -45.687 -14.371  1.00  0.00           H  
ATOM   3923  HA  LEU A 244     -13.051 -45.825 -16.826  1.00  0.00           H  
ATOM   3924 1HB  LEU A 244     -12.491 -43.503 -14.963  1.00  0.00           H  
ATOM   3925 2HB  LEU A 244     -13.597 -43.412 -16.337  1.00  0.00           H  
ATOM   3926  HG  LEU A 244     -13.944 -45.222 -13.909  1.00  0.00           H  
ATOM   3927 1HD1 LEU A 244     -15.752 -43.643 -13.321  1.00  0.00           H  
ATOM   3928 2HD1 LEU A 244     -14.183 -42.829 -13.390  1.00  0.00           H  
ATOM   3929 3HD1 LEU A 244     -15.338 -42.646 -14.729  1.00  0.00           H  
ATOM   3930 1HD2 LEU A 244     -16.191 -45.642 -14.871  1.00  0.00           H  
ATOM   3931 2HD2 LEU A 244     -15.778 -44.648 -16.277  1.00  0.00           H  
ATOM   3932 3HD2 LEU A 244     -14.932 -46.172 -15.979  1.00  0.00           H  
ATOM   3933  N   ARG A 245     -10.216 -44.176 -16.880  1.00  0.00           N  
ATOM   3934  CA  ARG A 245      -9.221 -43.687 -17.822  1.00  0.00           C  
ATOM   3935  C   ARG A 245      -8.868 -44.784 -18.817  1.00  0.00           C  
ATOM   3936  O   ARG A 245      -8.706 -44.521 -20.008  1.00  0.00           O  
ATOM   3937  CB  ARG A 245      -7.964 -43.229 -17.097  1.00  0.00           C  
ATOM   3938  CG  ARG A 245      -8.114 -41.932 -16.318  1.00  0.00           C  
ATOM   3939  CD  ARG A 245      -6.794 -41.343 -15.973  1.00  0.00           C  
ATOM   3940  NE  ARG A 245      -6.024 -42.211 -15.098  1.00  0.00           N  
ATOM   3941  CZ  ARG A 245      -6.057 -42.164 -13.751  1.00  0.00           C  
ATOM   3942  NH1 ARG A 245      -6.826 -41.289 -13.143  1.00  0.00           N  
ATOM   3943  NH2 ARG A 245      -5.318 -42.999 -13.042  1.00  0.00           N  
ATOM   3944  H   ARG A 245     -10.002 -44.220 -15.888  1.00  0.00           H  
ATOM   3945  HA  ARG A 245      -9.646 -42.847 -18.371  1.00  0.00           H  
ATOM   3946 1HB  ARG A 245      -7.647 -43.999 -16.397  1.00  0.00           H  
ATOM   3947 2HB  ARG A 245      -7.159 -43.088 -17.818  1.00  0.00           H  
ATOM   3948 1HG  ARG A 245      -8.666 -41.208 -16.917  1.00  0.00           H  
ATOM   3949 2HG  ARG A 245      -8.655 -42.124 -15.390  1.00  0.00           H  
ATOM   3950 1HD  ARG A 245      -6.219 -41.182 -16.885  1.00  0.00           H  
ATOM   3951 2HD  ARG A 245      -6.942 -40.391 -15.465  1.00  0.00           H  
ATOM   3952  HE  ARG A 245      -5.421 -42.898 -15.529  1.00  0.00           H  
ATOM   3953 1HH1 ARG A 245      -7.392 -40.650 -13.685  1.00  0.00           H  
ATOM   3954 2HH1 ARG A 245      -6.852 -41.254 -12.135  1.00  0.00           H  
ATOM   3955 1HH2 ARG A 245      -4.728 -43.673 -13.511  1.00  0.00           H  
ATOM   3956 2HH2 ARG A 245      -5.344 -42.964 -12.034  1.00  0.00           H  
ATOM   3957  N   VAL A 246      -8.762 -46.017 -18.324  1.00  0.00           N  
ATOM   3958  CA  VAL A 246      -8.487 -47.154 -19.192  1.00  0.00           C  
ATOM   3959  C   VAL A 246      -9.559 -47.283 -20.276  1.00  0.00           C  
ATOM   3960  O   VAL A 246      -9.240 -47.420 -21.453  1.00  0.00           O  
ATOM   3961  CB  VAL A 246      -8.429 -48.454 -18.368  1.00  0.00           C  
ATOM   3962  CG1 VAL A 246      -8.574 -49.667 -19.276  1.00  0.00           C  
ATOM   3963  CG2 VAL A 246      -7.125 -48.515 -17.590  1.00  0.00           C  
ATOM   3964  H   VAL A 246      -8.852 -46.159 -17.320  1.00  0.00           H  
ATOM   3965  HA  VAL A 246      -7.527 -46.982 -19.684  1.00  0.00           H  
ATOM   3966  HB  VAL A 246      -9.269 -48.470 -17.673  1.00  0.00           H  
ATOM   3967 1HG1 VAL A 246      -8.531 -50.577 -18.675  1.00  0.00           H  
ATOM   3968 2HG1 VAL A 246      -9.531 -49.620 -19.795  1.00  0.00           H  
ATOM   3969 3HG1 VAL A 246      -7.764 -49.675 -20.004  1.00  0.00           H  
ATOM   3970 1HG2 VAL A 246      -7.091 -49.436 -17.008  1.00  0.00           H  
ATOM   3971 2HG2 VAL A 246      -6.285 -48.493 -18.284  1.00  0.00           H  
ATOM   3972 3HG2 VAL A 246      -7.062 -47.660 -16.917  1.00  0.00           H  
ATOM   3973  N   LEU A 247     -10.828 -47.208 -19.870  1.00  0.00           N  
ATOM   3974  CA  LEU A 247     -11.927 -47.343 -20.822  1.00  0.00           C  
ATOM   3975  C   LEU A 247     -11.978 -46.172 -21.788  1.00  0.00           C  
ATOM   3976  O   LEU A 247     -12.274 -46.356 -22.971  1.00  0.00           O  
ATOM   3977  CB  LEU A 247     -13.262 -47.451 -20.076  1.00  0.00           C  
ATOM   3978  CG  LEU A 247     -13.440 -48.702 -19.205  1.00  0.00           C  
ATOM   3979  CD1 LEU A 247     -14.711 -48.571 -18.379  1.00  0.00           C  
ATOM   3980  CD2 LEU A 247     -13.490 -49.936 -20.093  1.00  0.00           C  
ATOM   3981  H   LEU A 247     -11.025 -47.084 -18.884  1.00  0.00           H  
ATOM   3982  HA  LEU A 247     -11.766 -48.245 -21.404  1.00  0.00           H  
ATOM   3983 1HB  LEU A 247     -13.372 -46.581 -19.431  1.00  0.00           H  
ATOM   3984 2HB  LEU A 247     -14.071 -47.440 -20.808  1.00  0.00           H  
ATOM   3985  HG  LEU A 247     -12.600 -48.786 -18.514  1.00  0.00           H  
ATOM   3986 1HD1 LEU A 247     -14.836 -49.459 -17.760  1.00  0.00           H  
ATOM   3987 2HD1 LEU A 247     -14.640 -47.692 -17.739  1.00  0.00           H  
ATOM   3988 3HD1 LEU A 247     -15.567 -48.469 -19.044  1.00  0.00           H  
ATOM   3989 1HD2 LEU A 247     -13.614 -50.826 -19.475  1.00  0.00           H  
ATOM   3990 2HD2 LEU A 247     -14.329 -49.854 -20.784  1.00  0.00           H  
ATOM   3991 3HD2 LEU A 247     -12.561 -50.016 -20.660  1.00  0.00           H  
ATOM   3992  N   GLU A 248     -11.684 -44.970 -21.308  1.00  0.00           N  
ATOM   3993  CA  GLU A 248     -11.715 -43.806 -22.179  1.00  0.00           C  
ATOM   3994  C   GLU A 248     -10.678 -43.972 -23.282  1.00  0.00           C  
ATOM   3995  O   GLU A 248     -10.958 -43.721 -24.456  1.00  0.00           O  
ATOM   3996  CB  GLU A 248     -11.446 -42.524 -21.388  1.00  0.00           C  
ATOM   3997  CG  GLU A 248     -11.471 -41.252 -22.223  1.00  0.00           C  
ATOM   3998  CD  GLU A 248     -11.232 -40.012 -21.407  1.00  0.00           C  
ATOM   3999  OE1 GLU A 248     -11.334 -40.084 -20.206  1.00  0.00           O  
ATOM   4000  OE2 GLU A 248     -10.947 -38.990 -21.986  1.00  0.00           O  
ATOM   4001  H   GLU A 248     -11.466 -44.858 -20.323  1.00  0.00           H  
ATOM   4002  HA  GLU A 248     -12.701 -43.737 -22.639  1.00  0.00           H  
ATOM   4003 1HB  GLU A 248     -12.191 -42.421 -20.599  1.00  0.00           H  
ATOM   4004 2HB  GLU A 248     -10.469 -42.591 -20.908  1.00  0.00           H  
ATOM   4005 1HG  GLU A 248     -10.702 -41.320 -22.993  1.00  0.00           H  
ATOM   4006 2HG  GLU A 248     -12.436 -41.175 -22.719  1.00  0.00           H  
ATOM   4007  N   LEU A 249      -9.485 -44.429 -22.897  1.00  0.00           N  
ATOM   4008  CA  LEU A 249      -8.423 -44.672 -23.859  1.00  0.00           C  
ATOM   4009  C   LEU A 249      -8.829 -45.763 -24.847  1.00  0.00           C  
ATOM   4010  O   LEU A 249      -8.573 -45.652 -26.049  1.00  0.00           O  
ATOM   4011  CB  LEU A 249      -7.133 -45.077 -23.133  1.00  0.00           C  
ATOM   4012  CG  LEU A 249      -6.456 -43.971 -22.313  1.00  0.00           C  
ATOM   4013  CD1 LEU A 249      -5.370 -44.581 -21.438  1.00  0.00           C  
ATOM   4014  CD2 LEU A 249      -5.876 -42.924 -23.254  1.00  0.00           C  
ATOM   4015  H   LEU A 249      -9.313 -44.593 -21.911  1.00  0.00           H  
ATOM   4016  HA  LEU A 249      -8.234 -43.748 -24.411  1.00  0.00           H  
ATOM   4017 1HB  LEU A 249      -7.360 -45.899 -22.456  1.00  0.00           H  
ATOM   4018 2HB  LEU A 249      -6.414 -45.429 -23.872  1.00  0.00           H  
ATOM   4019  HG  LEU A 249      -7.190 -43.502 -21.657  1.00  0.00           H  
ATOM   4020 1HD1 LEU A 249      -4.888 -43.794 -20.854  1.00  0.00           H  
ATOM   4021 2HD1 LEU A 249      -5.814 -45.311 -20.762  1.00  0.00           H  
ATOM   4022 3HD1 LEU A 249      -4.628 -45.071 -22.066  1.00  0.00           H  
ATOM   4023 1HD2 LEU A 249      -5.396 -42.138 -22.671  1.00  0.00           H  
ATOM   4024 2HD2 LEU A 249      -5.142 -43.391 -23.910  1.00  0.00           H  
ATOM   4025 3HD2 LEU A 249      -6.677 -42.492 -23.855  1.00  0.00           H  
ATOM   4026  N   ALA A 250      -9.489 -46.804 -24.343  1.00  0.00           N  
ATOM   4027  CA  ALA A 250      -9.960 -47.896 -25.180  1.00  0.00           C  
ATOM   4028  C   ALA A 250     -10.999 -47.436 -26.201  1.00  0.00           C  
ATOM   4029  O   ALA A 250     -10.966 -47.858 -27.355  1.00  0.00           O  
ATOM   4030  CB  ALA A 250     -10.534 -49.007 -24.312  1.00  0.00           C  
ATOM   4031  H   ALA A 250      -9.631 -46.861 -23.339  1.00  0.00           H  
ATOM   4032  HA  ALA A 250      -9.108 -48.283 -25.729  1.00  0.00           H  
ATOM   4033 1HB  ALA A 250     -10.873 -49.826 -24.946  1.00  0.00           H  
ATOM   4034 2HB  ALA A 250      -9.765 -49.371 -23.631  1.00  0.00           H  
ATOM   4035 3HB  ALA A 250     -11.374 -48.621 -23.738  1.00  0.00           H  
ATOM   4036  N   VAL A 251     -11.914 -46.567 -25.778  1.00  0.00           N  
ATOM   4037  CA  VAL A 251     -12.936 -46.069 -26.692  1.00  0.00           C  
ATOM   4038  C   VAL A 251     -12.321 -45.120 -27.716  1.00  0.00           C  
ATOM   4039  O   VAL A 251     -12.609 -45.227 -28.915  1.00  0.00           O  
ATOM   4040  CB  VAL A 251     -14.092 -45.391 -25.918  1.00  0.00           C  
ATOM   4041  CG1 VAL A 251     -15.057 -44.721 -26.890  1.00  0.00           C  
ATOM   4042  CG2 VAL A 251     -14.832 -46.453 -25.111  1.00  0.00           C  
ATOM   4043  H   VAL A 251     -11.913 -46.274 -24.808  1.00  0.00           H  
ATOM   4044  HA  VAL A 251     -13.362 -46.916 -27.226  1.00  0.00           H  
ATOM   4045  HB  VAL A 251     -13.687 -44.621 -25.254  1.00  0.00           H  
ATOM   4046 1HG1 VAL A 251     -15.866 -44.255 -26.329  1.00  0.00           H  
ATOM   4047 2HG1 VAL A 251     -14.543 -43.960 -27.472  1.00  0.00           H  
ATOM   4048 3HG1 VAL A 251     -15.467 -45.476 -27.563  1.00  0.00           H  
ATOM   4049 1HG2 VAL A 251     -15.650 -45.987 -24.561  1.00  0.00           H  
ATOM   4050 2HG2 VAL A 251     -15.231 -47.212 -25.791  1.00  0.00           H  
ATOM   4051 3HG2 VAL A 251     -14.152 -46.930 -24.408  1.00  0.00           H  
ATOM   4052  N   LYS A 252     -11.454 -44.211 -27.277  1.00  0.00           N  
ATOM   4053  CA  LYS A 252     -10.789 -43.303 -28.207  1.00  0.00           C  
ATOM   4054  C   LYS A 252      -9.969 -44.075 -29.244  1.00  0.00           C  
ATOM   4055  O   LYS A 252      -9.837 -43.647 -30.388  1.00  0.00           O  
ATOM   4056  CB  LYS A 252      -9.902 -42.306 -27.458  1.00  0.00           C  
ATOM   4057  CG  LYS A 252     -10.673 -41.173 -26.785  1.00  0.00           C  
ATOM   4058  CD  LYS A 252      -9.737 -40.176 -26.100  1.00  0.00           C  
ATOM   4059  CE  LYS A 252     -10.403 -38.810 -25.932  1.00  0.00           C  
ATOM   4060  NZ  LYS A 252     -11.440 -38.817 -24.867  1.00  0.00           N  
ATOM   4061  H   LYS A 252     -11.252 -44.140 -26.282  1.00  0.00           H  
ATOM   4062  HA  LYS A 252     -11.551 -42.741 -28.747  1.00  0.00           H  
ATOM   4063 1HB  LYS A 252      -9.339 -42.833 -26.690  1.00  0.00           H  
ATOM   4064 2HB  LYS A 252      -9.183 -41.863 -28.149  1.00  0.00           H  
ATOM   4065 1HG  LYS A 252     -11.277 -40.648 -27.525  1.00  0.00           H  
ATOM   4066 2HG  LYS A 252     -11.341 -41.599 -26.039  1.00  0.00           H  
ATOM   4067 1HD  LYS A 252      -9.461 -40.552 -25.110  1.00  0.00           H  
ATOM   4068 2HD  LYS A 252      -8.829 -40.051 -26.688  1.00  0.00           H  
ATOM   4069 1HE  LYS A 252      -9.646 -38.066 -25.683  1.00  0.00           H  
ATOM   4070 2HE  LYS A 252     -10.871 -38.531 -26.874  1.00  0.00           H  
ATOM   4071 1HZ  LYS A 252     -11.861 -37.902 -24.794  1.00  0.00           H  
ATOM   4072 2HZ  LYS A 252     -12.152 -39.494 -25.093  1.00  0.00           H  
ATOM   4073 3HZ  LYS A 252     -11.024 -39.061 -23.974  1.00  0.00           H  
ATOM   4074  N   ALA A 253      -9.429 -45.223 -28.840  1.00  0.00           N  
ATOM   4075  CA  ALA A 253      -8.606 -46.052 -29.711  1.00  0.00           C  
ATOM   4076  C   ALA A 253      -9.434 -46.916 -30.659  1.00  0.00           C  
ATOM   4077  O   ALA A 253      -8.871 -47.680 -31.446  1.00  0.00           O  
ATOM   4078  CB  ALA A 253      -7.714 -46.944 -28.876  1.00  0.00           C  
ATOM   4079  H   ALA A 253      -9.547 -45.511 -27.873  1.00  0.00           H  
ATOM   4080  HA  ALA A 253      -7.984 -45.387 -30.314  1.00  0.00           H  
ATOM   4081 1HB  ALA A 253      -7.072 -47.532 -29.535  1.00  0.00           H  
ATOM   4082 2HB  ALA A 253      -7.110 -46.323 -28.220  1.00  0.00           H  
ATOM   4083 3HB  ALA A 253      -8.329 -47.613 -28.280  1.00  0.00           H  
ATOM   4084  N   GLY A 254     -10.761 -46.813 -30.582  1.00  0.00           N  
ATOM   4085  CA  GLY A 254     -11.643 -47.596 -31.442  1.00  0.00           C  
ATOM   4086  C   GLY A 254     -12.411 -48.684 -30.692  1.00  0.00           C  
ATOM   4087  O   GLY A 254     -13.012 -49.569 -31.300  1.00  0.00           O  
ATOM   4088  H   GLY A 254     -11.180 -46.175 -29.916  1.00  0.00           H  
ATOM   4089 1HA  GLY A 254     -12.353 -46.923 -31.916  1.00  0.00           H  
ATOM   4090 2HA  GLY A 254     -11.068 -48.044 -32.245  1.00  0.00           H  
ATOM   4091  N   GLY A 255     -12.398 -48.634 -29.364  1.00  0.00           N  
ATOM   4092  CA  GLY A 255     -13.127 -49.616 -28.577  1.00  0.00           C  
ATOM   4093  C   GLY A 255     -14.630 -49.397 -28.694  1.00  0.00           C  
ATOM   4094  O   GLY A 255     -15.087 -48.343 -29.144  1.00  0.00           O  
ATOM   4095  H   GLY A 255     -11.888 -47.911 -28.874  1.00  0.00           H  
ATOM   4096 1HA  GLY A 255     -12.881 -50.616 -28.922  1.00  0.00           H  
ATOM   4097 2HA  GLY A 255     -12.825 -49.560 -27.532  1.00  0.00           H  
ATOM   4098  N   ASP A 256     -15.403 -50.399 -28.293  1.00  0.00           N  
ATOM   4099  CA  ASP A 256     -16.852 -50.357 -28.418  1.00  0.00           C  
ATOM   4100  C   ASP A 256     -17.506 -49.571 -27.285  1.00  0.00           C  
ATOM   4101  O   ASP A 256     -17.087 -49.668 -26.125  1.00  0.00           O  
ATOM   4102  CB  ASP A 256     -17.417 -51.773 -28.471  1.00  0.00           C  
ATOM   4103  CG  ASP A 256     -18.786 -51.839 -29.135  1.00  0.00           C  
ATOM   4104  OD1 ASP A 256     -19.678 -51.127 -28.707  1.00  0.00           O  
ATOM   4105  OD2 ASP A 256     -18.933 -52.610 -30.067  1.00  0.00           O  
ATOM   4106  H   ASP A 256     -14.965 -51.230 -27.916  1.00  0.00           H  
ATOM   4107  HA  ASP A 256     -17.097 -49.855 -29.357  1.00  0.00           H  
ATOM   4108 1HB  ASP A 256     -16.722 -52.422 -29.024  1.00  0.00           H  
ATOM   4109 2HB  ASP A 256     -17.494 -52.169 -27.465  1.00  0.00           H  
ATOM   4110  N   VAL A 257     -18.532 -48.798 -27.633  1.00  0.00           N  
ATOM   4111  CA  VAL A 257     -19.293 -47.997 -26.677  1.00  0.00           C  
ATOM   4112  C   VAL A 257     -20.051 -48.887 -25.719  1.00  0.00           C  
ATOM   4113  O   VAL A 257     -20.162 -48.578 -24.531  1.00  0.00           O  
ATOM   4114  CB  VAL A 257     -20.287 -47.076 -27.409  1.00  0.00           C  
ATOM   4115  CG1 VAL A 257     -21.297 -46.498 -26.430  1.00  0.00           C  
ATOM   4116  CG2 VAL A 257     -19.533 -45.966 -28.125  1.00  0.00           C  
ATOM   4117  H   VAL A 257     -18.804 -48.777 -28.606  1.00  0.00           H  
ATOM   4118  HA  VAL A 257     -18.595 -47.390 -26.100  1.00  0.00           H  
ATOM   4119  HB  VAL A 257     -20.846 -47.665 -28.137  1.00  0.00           H  
ATOM   4120 1HG1 VAL A 257     -21.992 -45.849 -26.964  1.00  0.00           H  
ATOM   4121 2HG1 VAL A 257     -21.850 -47.308 -25.955  1.00  0.00           H  
ATOM   4122 3HG1 VAL A 257     -20.775 -45.918 -25.668  1.00  0.00           H  
ATOM   4123 1HG2 VAL A 257     -20.242 -45.320 -28.641  1.00  0.00           H  
ATOM   4124 2HG2 VAL A 257     -18.970 -45.381 -27.398  1.00  0.00           H  
ATOM   4125 3HG2 VAL A 257     -18.846 -46.402 -28.851  1.00  0.00           H  
ATOM   4126  N   GLU A 258     -20.631 -49.961 -26.247  1.00  0.00           N  
ATOM   4127  CA  GLU A 258     -21.479 -50.829 -25.445  1.00  0.00           C  
ATOM   4128  C   GLU A 258     -20.648 -51.545 -24.396  1.00  0.00           C  
ATOM   4129  O   GLU A 258     -21.081 -51.722 -23.258  1.00  0.00           O  
ATOM   4130  CB  GLU A 258     -22.197 -51.841 -26.335  1.00  0.00           C  
ATOM   4131  CG  GLU A 258     -23.169 -52.768 -25.603  1.00  0.00           C  
ATOM   4132  CD  GLU A 258     -24.339 -52.044 -24.998  1.00  0.00           C  
ATOM   4133  OE1 GLU A 258     -24.647 -50.967 -25.450  1.00  0.00           O  
ATOM   4134  OE2 GLU A 258     -24.937 -52.575 -24.091  1.00  0.00           O  
ATOM   4135  H   GLU A 258     -20.466 -50.183 -27.228  1.00  0.00           H  
ATOM   4136  HA  GLU A 258     -22.224 -50.216 -24.933  1.00  0.00           H  
ATOM   4137 1HB  GLU A 258     -22.765 -51.310 -27.101  1.00  0.00           H  
ATOM   4138 2HB  GLU A 258     -21.463 -52.462 -26.851  1.00  0.00           H  
ATOM   4139 1HG  GLU A 258     -23.545 -53.513 -26.308  1.00  0.00           H  
ATOM   4140 2HG  GLU A 258     -22.629 -53.296 -24.819  1.00  0.00           H  
ATOM   4141  N   LEU A 259     -19.436 -51.940 -24.773  1.00  0.00           N  
ATOM   4142  CA  LEU A 259     -18.572 -52.663 -23.857  1.00  0.00           C  
ATOM   4143  C   LEU A 259     -18.051 -51.726 -22.788  1.00  0.00           C  
ATOM   4144  O   LEU A 259     -17.934 -52.119 -21.621  1.00  0.00           O  
ATOM   4145  CB  LEU A 259     -17.399 -53.301 -24.611  1.00  0.00           C  
ATOM   4146  CG  LEU A 259     -17.661 -54.698 -25.189  1.00  0.00           C  
ATOM   4147  CD1 LEU A 259     -18.877 -54.649 -26.103  1.00  0.00           C  
ATOM   4148  CD2 LEU A 259     -16.429 -55.175 -25.943  1.00  0.00           C  
ATOM   4149  H   LEU A 259     -19.121 -51.742 -25.712  1.00  0.00           H  
ATOM   4150  HA  LEU A 259     -19.157 -53.446 -23.378  1.00  0.00           H  
ATOM   4151 1HB  LEU A 259     -17.121 -52.648 -25.436  1.00  0.00           H  
ATOM   4152 2HB  LEU A 259     -16.549 -53.378 -23.933  1.00  0.00           H  
ATOM   4153  HG  LEU A 259     -17.881 -55.393 -24.378  1.00  0.00           H  
ATOM   4154 1HD1 LEU A 259     -19.064 -55.641 -26.515  1.00  0.00           H  
ATOM   4155 2HD1 LEU A 259     -19.748 -54.324 -25.534  1.00  0.00           H  
ATOM   4156 3HD1 LEU A 259     -18.693 -53.949 -26.918  1.00  0.00           H  
ATOM   4157 1HD2 LEU A 259     -16.615 -56.168 -26.354  1.00  0.00           H  
ATOM   4158 2HD2 LEU A 259     -16.209 -54.481 -26.756  1.00  0.00           H  
ATOM   4159 3HD2 LEU A 259     -15.579 -55.217 -25.262  1.00  0.00           H  
ATOM   4160  N   ALA A 260     -17.741 -50.490 -23.153  1.00  0.00           N  
ATOM   4161  CA  ALA A 260     -17.333 -49.502 -22.177  1.00  0.00           C  
ATOM   4162  C   ALA A 260     -18.463 -49.208 -21.193  1.00  0.00           C  
ATOM   4163  O   ALA A 260     -18.234 -49.022 -20.007  1.00  0.00           O  
ATOM   4164  CB  ALA A 260     -16.883 -48.228 -22.875  1.00  0.00           C  
ATOM   4165  H   ALA A 260     -17.790 -50.224 -24.139  1.00  0.00           H  
ATOM   4166  HA  ALA A 260     -16.495 -49.917 -21.604  1.00  0.00           H  
ATOM   4167 1HB  ALA A 260     -16.574 -47.494 -22.130  1.00  0.00           H  
ATOM   4168 2HB  ALA A 260     -16.044 -48.450 -23.535  1.00  0.00           H  
ATOM   4169 3HB  ALA A 260     -17.708 -47.823 -23.461  1.00  0.00           H  
ATOM   4170  N   ALA A 261     -19.700 -49.181 -21.707  1.00  0.00           N  
ATOM   4171  CA  ALA A 261     -20.849 -48.903 -20.842  1.00  0.00           C  
ATOM   4172  C   ALA A 261     -21.029 -50.016 -19.815  1.00  0.00           C  
ATOM   4173  O   ALA A 261     -21.250 -49.733 -18.627  1.00  0.00           O  
ATOM   4174  CB  ALA A 261     -22.104 -48.762 -21.694  1.00  0.00           C  
ATOM   4175  H   ALA A 261     -19.841 -49.326 -22.697  1.00  0.00           H  
ATOM   4176  HA  ALA A 261     -20.666 -47.973 -20.315  1.00  0.00           H  
ATOM   4177 1HB  ALA A 261     -22.953 -48.528 -21.051  1.00  0.00           H  
ATOM   4178 2HB  ALA A 261     -21.962 -47.957 -22.415  1.00  0.00           H  
ATOM   4179 3HB  ALA A 261     -22.295 -49.693 -22.225  1.00  0.00           H  
ATOM   4180  N   GLU A 262     -20.890 -51.271 -20.234  1.00  0.00           N  
ATOM   4181  CA  GLU A 262     -20.991 -52.392 -19.311  1.00  0.00           C  
ATOM   4182  C   GLU A 262     -19.864 -52.340 -18.288  1.00  0.00           C  
ATOM   4183  O   GLU A 262     -20.070 -52.594 -17.102  1.00  0.00           O  
ATOM   4184  CB  GLU A 262     -20.948 -53.734 -20.048  1.00  0.00           C  
ATOM   4185  CG  GLU A 262     -21.141 -54.956 -19.133  1.00  0.00           C  
ATOM   4186  CD  GLU A 262     -21.119 -56.272 -19.869  1.00  0.00           C  
ATOM   4187  OE1 GLU A 262     -20.829 -56.276 -21.039  1.00  0.00           O  
ATOM   4188  OE2 GLU A 262     -21.394 -57.275 -19.252  1.00  0.00           O  
ATOM   4189  H   GLU A 262     -20.725 -51.455 -21.223  1.00  0.00           H  
ATOM   4190  HA  GLU A 262     -21.937 -52.316 -18.778  1.00  0.00           H  
ATOM   4191 1HB  GLU A 262     -21.733 -53.754 -20.809  1.00  0.00           H  
ATOM   4192 2HB  GLU A 262     -19.992 -53.842 -20.561  1.00  0.00           H  
ATOM   4193 1HG  GLU A 262     -20.344 -54.966 -18.391  1.00  0.00           H  
ATOM   4194 2HG  GLU A 262     -22.090 -54.858 -18.606  1.00  0.00           H  
ATOM   4195  N   ALA A 263     -18.665 -52.017 -18.765  1.00  0.00           N  
ATOM   4196  CA  ALA A 263     -17.495 -51.977 -17.908  1.00  0.00           C  
ATOM   4197  C   ALA A 263     -17.650 -50.924 -16.813  1.00  0.00           C  
ATOM   4198  O   ALA A 263     -17.287 -51.172 -15.660  1.00  0.00           O  
ATOM   4199  CB  ALA A 263     -16.247 -51.707 -18.735  1.00  0.00           C  
ATOM   4200  H   ALA A 263     -18.560 -51.818 -19.753  1.00  0.00           H  
ATOM   4201  HA  ALA A 263     -17.389 -52.946 -17.431  1.00  0.00           H  
ATOM   4202 1HB  ALA A 263     -15.376 -51.684 -18.080  1.00  0.00           H  
ATOM   4203 2HB  ALA A 263     -16.124 -52.496 -19.476  1.00  0.00           H  
ATOM   4204 3HB  ALA A 263     -16.346 -50.748 -19.240  1.00  0.00           H  
ATOM   4205  N   SER A 264     -18.220 -49.769 -17.154  1.00  0.00           N  
ATOM   4206  CA  SER A 264     -18.417 -48.705 -16.176  1.00  0.00           C  
ATOM   4207  C   SER A 264     -19.359 -49.165 -15.074  1.00  0.00           C  
ATOM   4208  O   SER A 264     -19.129 -48.892 -13.895  1.00  0.00           O  
ATOM   4209  CB  SER A 264     -18.966 -47.459 -16.838  1.00  0.00           C  
ATOM   4210  OG  SER A 264     -19.116 -46.422 -15.900  1.00  0.00           O  
ATOM   4211  H   SER A 264     -18.500 -49.617 -18.121  1.00  0.00           H  
ATOM   4212  HA  SER A 264     -17.455 -48.464 -15.726  1.00  0.00           H  
ATOM   4213 1HB  SER A 264     -18.283 -47.141 -17.621  1.00  0.00           H  
ATOM   4214 2HB  SER A 264     -19.924 -47.675 -17.310  1.00  0.00           H  
ATOM   4215  HG  SER A 264     -19.763 -46.734 -15.254  1.00  0.00           H  
ATOM   4216  N   HIS A 265     -20.417 -49.877 -15.460  1.00  0.00           N  
ATOM   4217  CA  HIS A 265     -21.373 -50.398 -14.495  1.00  0.00           C  
ATOM   4218  C   HIS A 265     -20.686 -51.312 -13.488  1.00  0.00           C  
ATOM   4219  O   HIS A 265     -20.935 -51.228 -12.288  1.00  0.00           O  
ATOM   4220  CB  HIS A 265     -22.499 -51.157 -15.204  1.00  0.00           C  
ATOM   4221  CG  HIS A 265     -23.494 -51.770 -14.268  1.00  0.00           C  
ATOM   4222  ND1 HIS A 265     -23.430 -53.089 -13.872  1.00  0.00           N  
ATOM   4223  CD2 HIS A 265     -24.577 -51.243 -13.649  1.00  0.00           C  
ATOM   4224  CE1 HIS A 265     -24.432 -53.348 -13.050  1.00  0.00           C  
ATOM   4225  NE2 HIS A 265     -25.142 -52.245 -12.898  1.00  0.00           N  
ATOM   4226  H   HIS A 265     -20.557 -50.055 -16.451  1.00  0.00           H  
ATOM   4227  HA  HIS A 265     -21.815 -49.561 -13.954  1.00  0.00           H  
ATOM   4228 1HB  HIS A 265     -23.031 -50.480 -15.873  1.00  0.00           H  
ATOM   4229 2HB  HIS A 265     -22.073 -51.953 -15.815  1.00  0.00           H  
ATOM   4230  HD1 HIS A 265     -22.702 -53.738 -14.094  1.00  0.00           H  
ATOM   4231  HD2 HIS A 265     -25.023 -50.249 -13.655  1.00  0.00           H  
ATOM   4232  HE1 HIS A 265     -24.557 -54.342 -12.623  1.00  0.00           H  
ATOM   4233  N   GLU A 266     -19.826 -52.196 -13.992  1.00  0.00           N  
ATOM   4234  CA  GLU A 266     -19.107 -53.129 -13.131  1.00  0.00           C  
ATOM   4235  C   GLU A 266     -18.175 -52.386 -12.180  1.00  0.00           C  
ATOM   4236  O   GLU A 266     -18.061 -52.748 -11.008  1.00  0.00           O  
ATOM   4237  CB  GLU A 266     -18.309 -54.127 -13.971  1.00  0.00           C  
ATOM   4238  CG  GLU A 266     -17.708 -55.278 -13.178  1.00  0.00           C  
ATOM   4239  CD  GLU A 266     -18.749 -56.175 -12.568  1.00  0.00           C  
ATOM   4240  OE1 GLU A 266     -19.842 -56.217 -13.079  1.00  0.00           O  
ATOM   4241  OE2 GLU A 266     -18.450 -56.819 -11.590  1.00  0.00           O  
ATOM   4242  H   GLU A 266     -19.694 -52.242 -14.998  1.00  0.00           H  
ATOM   4243  HA  GLU A 266     -19.835 -53.679 -12.537  1.00  0.00           H  
ATOM   4244 1HB  GLU A 266     -18.953 -54.552 -14.742  1.00  0.00           H  
ATOM   4245 2HB  GLU A 266     -17.495 -53.607 -14.476  1.00  0.00           H  
ATOM   4246 1HG  GLU A 266     -17.076 -55.871 -13.839  1.00  0.00           H  
ATOM   4247 2HG  GLU A 266     -17.077 -54.871 -12.388  1.00  0.00           H  
ATOM   4248  N   LEU A 267     -17.530 -51.332 -12.679  1.00  0.00           N  
ATOM   4249  CA  LEU A 267     -16.667 -50.525 -11.825  1.00  0.00           C  
ATOM   4250  C   LEU A 267     -17.473 -49.829 -10.747  1.00  0.00           C  
ATOM   4251  O   LEU A 267     -17.080 -49.814  -9.578  1.00  0.00           O  
ATOM   4252  CB  LEU A 267     -15.946 -49.446 -12.647  1.00  0.00           C  
ATOM   4253  CG  LEU A 267     -14.872 -49.906 -13.626  1.00  0.00           C  
ATOM   4254  CD1 LEU A 267     -14.481 -48.693 -14.492  1.00  0.00           C  
ATOM   4255  CD2 LEU A 267     -13.673 -50.493 -12.842  1.00  0.00           C  
ATOM   4256  H   LEU A 267     -17.627 -51.105 -13.662  1.00  0.00           H  
ATOM   4257  HA  LEU A 267     -15.941 -51.176 -11.347  1.00  0.00           H  
ATOM   4258 1HB  LEU A 267     -16.694 -48.906 -13.227  1.00  0.00           H  
ATOM   4259 2HB  LEU A 267     -15.483 -48.740 -11.959  1.00  0.00           H  
ATOM   4260  HG  LEU A 267     -15.273 -50.666 -14.283  1.00  0.00           H  
ATOM   4261 1HD1 LEU A 267     -13.730 -48.962 -15.220  1.00  0.00           H  
ATOM   4262 2HD1 LEU A 267     -15.371 -48.332 -15.018  1.00  0.00           H  
ATOM   4263 3HD1 LEU A 267     -14.091 -47.899 -13.860  1.00  0.00           H  
ATOM   4264 1HD2 LEU A 267     -12.902 -50.824 -13.531  1.00  0.00           H  
ATOM   4265 2HD2 LEU A 267     -13.261 -49.736 -12.180  1.00  0.00           H  
ATOM   4266 3HD2 LEU A 267     -14.002 -51.347 -12.257  1.00  0.00           H  
ATOM   4267  N   ALA A 268     -18.621 -49.273 -11.127  1.00  0.00           N  
ATOM   4268  CA  ALA A 268     -19.471 -48.603 -10.161  1.00  0.00           C  
ATOM   4269  C   ALA A 268     -19.981 -49.593  -9.128  1.00  0.00           C  
ATOM   4270  O   ALA A 268     -20.025 -49.291  -7.935  1.00  0.00           O  
ATOM   4271  CB  ALA A 268     -20.635 -47.928 -10.850  1.00  0.00           C  
ATOM   4272  H   ALA A 268     -18.890 -49.294 -12.107  1.00  0.00           H  
ATOM   4273  HA  ALA A 268     -18.874 -47.851  -9.644  1.00  0.00           H  
ATOM   4274 1HB  ALA A 268     -21.230 -47.419 -10.104  1.00  0.00           H  
ATOM   4275 2HB  ALA A 268     -20.265 -47.214 -11.577  1.00  0.00           H  
ATOM   4276 3HB  ALA A 268     -21.241 -48.680 -11.360  1.00  0.00           H  
ATOM   4277  N   LYS A 269     -20.342 -50.791  -9.590  1.00  0.00           N  
ATOM   4278  CA  LYS A 269     -20.865 -51.813  -8.702  1.00  0.00           C  
ATOM   4279  C   LYS A 269     -19.822 -52.187  -7.665  1.00  0.00           C  
ATOM   4280  O   LYS A 269     -20.138 -52.312  -6.481  1.00  0.00           O  
ATOM   4281  CB  LYS A 269     -21.289 -53.050  -9.504  1.00  0.00           C  
ATOM   4282  CG  LYS A 269     -21.865 -54.208  -8.671  1.00  0.00           C  
ATOM   4283  CD  LYS A 269     -23.215 -53.855  -8.051  1.00  0.00           C  
ATOM   4284  CE  LYS A 269     -23.945 -55.105  -7.560  1.00  0.00           C  
ATOM   4285  NZ  LYS A 269     -23.293 -55.707  -6.353  1.00  0.00           N  
ATOM   4286  H   LYS A 269     -20.282 -50.979 -10.586  1.00  0.00           H  
ATOM   4287  HA  LYS A 269     -21.734 -51.414  -8.182  1.00  0.00           H  
ATOM   4288 1HB  LYS A 269     -22.039 -52.761 -10.242  1.00  0.00           H  
ATOM   4289 2HB  LYS A 269     -20.430 -53.436 -10.051  1.00  0.00           H  
ATOM   4290 1HG  LYS A 269     -21.988 -55.081  -9.316  1.00  0.00           H  
ATOM   4291 2HG  LYS A 269     -21.166 -54.468  -7.878  1.00  0.00           H  
ATOM   4292 1HD  LYS A 269     -23.067 -53.179  -7.208  1.00  0.00           H  
ATOM   4293 2HD  LYS A 269     -23.838 -53.354  -8.792  1.00  0.00           H  
ATOM   4294 1HE  LYS A 269     -24.972 -54.840  -7.311  1.00  0.00           H  
ATOM   4295 2HE  LYS A 269     -23.955 -55.844  -8.359  1.00  0.00           H  
ATOM   4296 1HZ  LYS A 269     -23.807 -56.528  -6.067  1.00  0.00           H  
ATOM   4297 2HZ  LYS A 269     -22.328 -55.974  -6.557  1.00  0.00           H  
ATOM   4298 3HZ  LYS A 269     -23.294 -55.035  -5.602  1.00  0.00           H  
ATOM   4299  N   ALA A 270     -18.574 -52.350  -8.104  1.00  0.00           N  
ATOM   4300  CA  ALA A 270     -17.497 -52.696  -7.188  1.00  0.00           C  
ATOM   4301  C   ALA A 270     -17.328 -51.627  -6.111  1.00  0.00           C  
ATOM   4302  O   ALA A 270     -17.135 -51.955  -4.944  1.00  0.00           O  
ATOM   4303  CB  ALA A 270     -16.197 -52.892  -7.952  1.00  0.00           C  
ATOM   4304  H   ALA A 270     -18.379 -52.258  -9.096  1.00  0.00           H  
ATOM   4305  HA  ALA A 270     -17.759 -53.633  -6.694  1.00  0.00           H  
ATOM   4306 1HB  ALA A 270     -15.400 -53.152  -7.255  1.00  0.00           H  
ATOM   4307 2HB  ALA A 270     -16.318 -53.695  -8.679  1.00  0.00           H  
ATOM   4308 3HB  ALA A 270     -15.937 -51.970  -8.471  1.00  0.00           H  
ATOM   4309  N   SER A 271     -17.442 -50.351  -6.491  1.00  0.00           N  
ATOM   4310  CA  SER A 271     -17.320 -49.270  -5.516  1.00  0.00           C  
ATOM   4311  C   SER A 271     -18.474 -49.301  -4.516  1.00  0.00           C  
ATOM   4312  O   SER A 271     -18.282 -49.036  -3.323  1.00  0.00           O  
ATOM   4313  CB  SER A 271     -17.282 -47.923  -6.219  1.00  0.00           C  
ATOM   4314  OG  SER A 271     -16.124 -47.786  -6.993  1.00  0.00           O  
ATOM   4315  H   SER A 271     -17.576 -50.129  -7.472  1.00  0.00           H  
ATOM   4316  HA  SER A 271     -16.386 -49.402  -4.967  1.00  0.00           H  
ATOM   4317 1HB  SER A 271     -18.163 -47.824  -6.854  1.00  0.00           H  
ATOM   4318 2HB  SER A 271     -17.320 -47.122  -5.477  1.00  0.00           H  
ATOM   4319  HG  SER A 271     -15.391 -47.777  -6.378  1.00  0.00           H  
ATOM   4320  N   LEU A 272     -19.669 -49.640  -4.995  1.00  0.00           N  
ATOM   4321  CA  LEU A 272     -20.846 -49.725  -4.135  1.00  0.00           C  
ATOM   4322  C   LEU A 272     -20.683 -50.858  -3.131  1.00  0.00           C  
ATOM   4323  O   LEU A 272     -21.063 -50.719  -1.967  1.00  0.00           O  
ATOM   4324  CB  LEU A 272     -22.109 -49.950  -4.975  1.00  0.00           C  
ATOM   4325  CG  LEU A 272     -22.483 -48.811  -5.933  1.00  0.00           C  
ATOM   4326  CD1 LEU A 272     -23.656 -49.242  -6.802  1.00  0.00           C  
ATOM   4327  CD2 LEU A 272     -22.826 -47.564  -5.131  1.00  0.00           C  
ATOM   4328  H   LEU A 272     -19.763 -49.825  -5.990  1.00  0.00           H  
ATOM   4329  HA  LEU A 272     -20.946 -48.794  -3.577  1.00  0.00           H  
ATOM   4330 1HB  LEU A 272     -21.976 -50.852  -5.570  1.00  0.00           H  
ATOM   4331 2HB  LEU A 272     -22.952 -50.104  -4.301  1.00  0.00           H  
ATOM   4332  HG  LEU A 272     -21.640 -48.598  -6.591  1.00  0.00           H  
ATOM   4333 1HD1 LEU A 272     -23.921 -48.433  -7.484  1.00  0.00           H  
ATOM   4334 2HD1 LEU A 272     -23.376 -50.124  -7.380  1.00  0.00           H  
ATOM   4335 3HD1 LEU A 272     -24.510 -49.478  -6.170  1.00  0.00           H  
ATOM   4336 1HD2 LEU A 272     -23.091 -46.755  -5.812  1.00  0.00           H  
ATOM   4337 2HD2 LEU A 272     -23.669 -47.776  -4.473  1.00  0.00           H  
ATOM   4338 3HD2 LEU A 272     -21.965 -47.268  -4.533  1.00  0.00           H  
ATOM   4339  N   GLU A 273     -20.100 -51.971  -3.579  1.00  0.00           N  
ATOM   4340  CA  GLU A 273     -19.845 -53.097  -2.692  1.00  0.00           C  
ATOM   4341  C   GLU A 273     -18.828 -52.716  -1.622  1.00  0.00           C  
ATOM   4342  O   GLU A 273     -18.982 -53.087  -0.457  1.00  0.00           O  
ATOM   4343  CB  GLU A 273     -19.342 -54.304  -3.486  1.00  0.00           C  
ATOM   4344  CG  GLU A 273     -20.391 -54.949  -4.381  1.00  0.00           C  
ATOM   4345  CD  GLU A 273     -19.845 -56.085  -5.199  1.00  0.00           C  
ATOM   4346  OE1 GLU A 273     -18.825 -56.620  -4.832  1.00  0.00           O  
ATOM   4347  OE2 GLU A 273     -20.446 -56.420  -6.192  1.00  0.00           O  
ATOM   4348  H   GLU A 273     -19.842 -52.037  -4.559  1.00  0.00           H  
ATOM   4349  HA  GLU A 273     -20.779 -53.361  -2.192  1.00  0.00           H  
ATOM   4350 1HB  GLU A 273     -18.505 -54.003  -4.115  1.00  0.00           H  
ATOM   4351 2HB  GLU A 273     -18.977 -55.067  -2.798  1.00  0.00           H  
ATOM   4352 1HG  GLU A 273     -21.205 -55.321  -3.760  1.00  0.00           H  
ATOM   4353 2HG  GLU A 273     -20.799 -54.191  -5.049  1.00  0.00           H  
ATOM   4354  N   VAL A 274     -17.661 -52.196  -2.094  1.00  0.00           N  
ATOM   4355  CA  VAL A 274     -16.665 -51.794  -1.106  1.00  0.00           C  
ATOM   4356  C   VAL A 274     -17.290 -50.900  -0.056  1.00  0.00           C  
ATOM   4357  O   VAL A 274     -17.084 -51.115   1.137  1.00  0.00           O  
ATOM   4358  CB  VAL A 274     -15.482 -51.040  -1.757  1.00  0.00           C  
ATOM   4359  CG1 VAL A 274     -14.583 -50.423  -0.659  1.00  0.00           C  
ATOM   4360  CG2 VAL A 274     -14.665 -52.007  -2.606  1.00  0.00           C  
ATOM   4361  H   VAL A 274     -17.581 -51.885  -3.052  1.00  0.00           H  
ATOM   4362  HA  VAL A 274     -16.277 -52.689  -0.621  1.00  0.00           H  
ATOM   4363  HB  VAL A 274     -15.866 -50.230  -2.379  1.00  0.00           H  
ATOM   4364 1HG1 VAL A 274     -13.757 -49.891  -1.122  1.00  0.00           H  
ATOM   4365 2HG1 VAL A 274     -15.160 -49.722  -0.054  1.00  0.00           H  
ATOM   4366 3HG1 VAL A 274     -14.190 -51.217  -0.019  1.00  0.00           H  
ATOM   4367 1HG2 VAL A 274     -13.832 -51.475  -3.068  1.00  0.00           H  
ATOM   4368 2HG2 VAL A 274     -14.279 -52.811  -1.974  1.00  0.00           H  
ATOM   4369 3HG2 VAL A 274     -15.290 -52.435  -3.382  1.00  0.00           H  
ATOM   4370  N   ALA A 275     -18.069 -49.912  -0.484  1.00  0.00           N  
ATOM   4371  CA  ALA A 275     -18.691 -49.004   0.466  1.00  0.00           C  
ATOM   4372  C   ALA A 275     -19.529 -49.789   1.463  1.00  0.00           C  
ATOM   4373  O   ALA A 275     -19.454 -49.536   2.666  1.00  0.00           O  
ATOM   4374  CB  ALA A 275     -19.555 -47.985  -0.261  1.00  0.00           C  
ATOM   4375  H   ALA A 275     -18.208 -49.771  -1.482  1.00  0.00           H  
ATOM   4376  HA  ALA A 275     -17.906 -48.485   1.012  1.00  0.00           H  
ATOM   4377 1HB  ALA A 275     -19.995 -47.304   0.458  1.00  0.00           H  
ATOM   4378 2HB  ALA A 275     -18.939 -47.423  -0.962  1.00  0.00           H  
ATOM   4379 3HB  ALA A 275     -20.343 -48.505  -0.805  1.00  0.00           H  
ATOM   4380  N   ARG A 276     -20.273 -50.781   0.973  1.00  0.00           N  
ATOM   4381  CA  ARG A 276     -21.101 -51.600   1.850  1.00  0.00           C  
ATOM   4382  C   ARG A 276     -20.255 -52.286   2.904  1.00  0.00           C  
ATOM   4383  O   ARG A 276     -20.617 -52.293   4.085  1.00  0.00           O  
ATOM   4384  CB  ARG A 276     -21.876 -52.636   1.054  1.00  0.00           C  
ATOM   4385  CG  ARG A 276     -22.887 -53.450   1.875  1.00  0.00           C  
ATOM   4386  CD  ARG A 276     -23.660 -54.393   1.027  1.00  0.00           C  
ATOM   4387  NE  ARG A 276     -24.420 -53.699  -0.020  1.00  0.00           N  
ATOM   4388  CZ  ARG A 276     -24.131 -53.718  -1.347  1.00  0.00           C  
ATOM   4389  NH1 ARG A 276     -23.096 -54.405  -1.801  1.00  0.00           N  
ATOM   4390  NH2 ARG A 276     -24.896 -53.044  -2.190  1.00  0.00           N  
ATOM   4391  H   ARG A 276     -20.293 -50.944  -0.030  1.00  0.00           H  
ATOM   4392  HA  ARG A 276     -21.814 -50.954   2.350  1.00  0.00           H  
ATOM   4393 1HB  ARG A 276     -22.416 -52.130   0.260  1.00  0.00           H  
ATOM   4394 2HB  ARG A 276     -21.183 -53.335   0.591  1.00  0.00           H  
ATOM   4395 1HG  ARG A 276     -22.354 -54.028   2.633  1.00  0.00           H  
ATOM   4396 2HG  ARG A 276     -23.590 -52.774   2.367  1.00  0.00           H  
ATOM   4397 1HD  ARG A 276     -22.972 -55.096   0.557  1.00  0.00           H  
ATOM   4398 2HD  ARG A 276     -24.364 -54.941   1.652  1.00  0.00           H  
ATOM   4399  HE  ARG A 276     -25.226 -53.151   0.279  1.00  0.00           H  
ATOM   4400 1HH1 ARG A 276     -22.510 -54.914  -1.161  1.00  0.00           H  
ATOM   4401 2HH1 ARG A 276     -22.873 -54.416  -2.794  1.00  0.00           H  
ATOM   4402 1HH2 ARG A 276     -25.689 -52.517  -1.842  1.00  0.00           H  
ATOM   4403 2HH2 ARG A 276     -24.690 -53.053  -3.177  1.00  0.00           H  
ATOM   4404  N   ARG A 277     -19.118 -52.842   2.494  1.00  0.00           N  
ATOM   4405  CA  ARG A 277     -18.222 -53.498   3.434  1.00  0.00           C  
ATOM   4406  C   ARG A 277     -17.680 -52.506   4.457  1.00  0.00           C  
ATOM   4407  O   ARG A 277     -17.528 -52.839   5.635  1.00  0.00           O  
ATOM   4408  CB  ARG A 277     -17.073 -54.168   2.697  1.00  0.00           C  
ATOM   4409  CG  ARG A 277     -16.057 -54.907   3.577  1.00  0.00           C  
ATOM   4410  CD  ARG A 277     -16.518 -56.280   3.933  1.00  0.00           C  
ATOM   4411  NE  ARG A 277     -17.369 -56.294   5.118  1.00  0.00           N  
ATOM   4412  CZ  ARG A 277     -16.938 -56.399   6.394  1.00  0.00           C  
ATOM   4413  NH1 ARG A 277     -15.650 -56.488   6.667  1.00  0.00           N  
ATOM   4414  NH2 ARG A 277     -17.830 -56.417   7.365  1.00  0.00           N  
ATOM   4415  H   ARG A 277     -18.880 -52.825   1.503  1.00  0.00           H  
ATOM   4416  HA  ARG A 277     -18.791 -54.264   3.964  1.00  0.00           H  
ATOM   4417 1HB  ARG A 277     -17.478 -54.886   1.989  1.00  0.00           H  
ATOM   4418 2HB  ARG A 277     -16.529 -53.417   2.122  1.00  0.00           H  
ATOM   4419 1HG  ARG A 277     -15.121 -55.004   3.027  1.00  0.00           H  
ATOM   4420 2HG  ARG A 277     -15.878 -54.347   4.496  1.00  0.00           H  
ATOM   4421 1HD  ARG A 277     -17.098 -56.682   3.100  1.00  0.00           H  
ATOM   4422 2HD  ARG A 277     -15.665 -56.924   4.117  1.00  0.00           H  
ATOM   4423  HE  ARG A 277     -18.378 -56.237   4.977  1.00  0.00           H  
ATOM   4424 1HH1 ARG A 277     -14.970 -56.479   5.920  1.00  0.00           H  
ATOM   4425 2HH1 ARG A 277     -15.341 -56.569   7.626  1.00  0.00           H  
ATOM   4426 1HH2 ARG A 277     -18.818 -56.348   7.129  1.00  0.00           H  
ATOM   4427 2HH2 ARG A 277     -17.542 -56.506   8.336  1.00  0.00           H  
ATOM   4428  N   MET A 278     -17.396 -51.283   4.013  1.00  0.00           N  
ATOM   4429  CA  MET A 278     -16.871 -50.273   4.920  1.00  0.00           C  
ATOM   4430  C   MET A 278     -17.944 -49.843   5.922  1.00  0.00           C  
ATOM   4431  O   MET A 278     -17.644 -49.567   7.084  1.00  0.00           O  
ATOM   4432  CB  MET A 278     -16.358 -49.061   4.147  1.00  0.00           C  
ATOM   4433  CG  MET A 278     -15.199 -49.305   3.168  1.00  0.00           C  
ATOM   4434  SD  MET A 278     -13.724 -49.970   3.929  1.00  0.00           S  
ATOM   4435  CE  MET A 278     -13.858 -51.703   3.511  1.00  0.00           C  
ATOM   4436  H   MET A 278     -17.530 -51.066   3.032  1.00  0.00           H  
ATOM   4437  HA  MET A 278     -16.048 -50.711   5.482  1.00  0.00           H  
ATOM   4438 1HB  MET A 278     -17.178 -48.608   3.595  1.00  0.00           H  
ATOM   4439 2HB  MET A 278     -15.997 -48.331   4.859  1.00  0.00           H  
ATOM   4440 1HG  MET A 278     -15.512 -49.987   2.395  1.00  0.00           H  
ATOM   4441 2HG  MET A 278     -14.939 -48.356   2.697  1.00  0.00           H  
ATOM   4442 1HE  MET A 278     -13.006 -52.241   3.923  1.00  0.00           H  
ATOM   4443 2HE  MET A 278     -14.774 -52.109   3.923  1.00  0.00           H  
ATOM   4444 3HE  MET A 278     -13.866 -51.812   2.426  1.00  0.00           H  
ATOM   4445  N   PHE A 279     -19.206 -49.815   5.475  1.00  0.00           N  
ATOM   4446  CA  PHE A 279     -20.321 -49.452   6.353  1.00  0.00           C  
ATOM   4447  C   PHE A 279     -20.500 -50.524   7.414  1.00  0.00           C  
ATOM   4448  O   PHE A 279     -20.703 -50.219   8.594  1.00  0.00           O  
ATOM   4449  CB  PHE A 279     -21.631 -49.323   5.561  1.00  0.00           C  
ATOM   4450  CG  PHE A 279     -21.645 -48.257   4.489  1.00  0.00           C  
ATOM   4451  CD1 PHE A 279     -22.350 -48.468   3.312  1.00  0.00           C  
ATOM   4452  CD2 PHE A 279     -20.969 -47.060   4.640  1.00  0.00           C  
ATOM   4453  CE1 PHE A 279     -22.366 -47.529   2.308  1.00  0.00           C  
ATOM   4454  CE2 PHE A 279     -20.995 -46.116   3.644  1.00  0.00           C  
ATOM   4455  CZ  PHE A 279     -21.686 -46.349   2.472  1.00  0.00           C  
ATOM   4456  H   PHE A 279     -19.388 -50.025   4.501  1.00  0.00           H  
ATOM   4457  HA  PHE A 279     -20.094 -48.509   6.845  1.00  0.00           H  
ATOM   4458 1HB  PHE A 279     -21.858 -50.276   5.083  1.00  0.00           H  
ATOM   4459 2HB  PHE A 279     -22.447 -49.109   6.249  1.00  0.00           H  
ATOM   4460  HD1 PHE A 279     -22.899 -49.398   3.186  1.00  0.00           H  
ATOM   4461  HD2 PHE A 279     -20.411 -46.861   5.553  1.00  0.00           H  
ATOM   4462  HE1 PHE A 279     -22.922 -47.719   1.391  1.00  0.00           H  
ATOM   4463  HE2 PHE A 279     -20.467 -45.179   3.780  1.00  0.00           H  
ATOM   4464  HZ  PHE A 279     -21.700 -45.598   1.686  1.00  0.00           H  
ATOM   4465  N   GLU A 280     -20.405 -51.788   7.001  1.00  0.00           N  
ATOM   4466  CA  GLU A 280     -20.534 -52.899   7.929  1.00  0.00           C  
ATOM   4467  C   GLU A 280     -19.415 -52.863   8.956  1.00  0.00           C  
ATOM   4468  O   GLU A 280     -19.647 -53.073  10.147  1.00  0.00           O  
ATOM   4469  CB  GLU A 280     -20.486 -54.235   7.184  1.00  0.00           C  
ATOM   4470  CG  GLU A 280     -21.709 -54.562   6.341  1.00  0.00           C  
ATOM   4471  CD  GLU A 280     -21.502 -55.795   5.490  1.00  0.00           C  
ATOM   4472  OE1 GLU A 280     -20.421 -56.348   5.530  1.00  0.00           O  
ATOM   4473  OE2 GLU A 280     -22.420 -56.182   4.804  1.00  0.00           O  
ATOM   4474  H   GLU A 280     -20.255 -51.977   6.014  1.00  0.00           H  
ATOM   4475  HA  GLU A 280     -21.488 -52.812   8.451  1.00  0.00           H  
ATOM   4476 1HB  GLU A 280     -19.626 -54.241   6.514  1.00  0.00           H  
ATOM   4477 2HB  GLU A 280     -20.343 -55.046   7.897  1.00  0.00           H  
ATOM   4478 1HG  GLU A 280     -22.558 -54.731   7.005  1.00  0.00           H  
ATOM   4479 2HG  GLU A 280     -21.940 -53.715   5.703  1.00  0.00           H  
ATOM   4480  N   ALA A 281     -18.202 -52.579   8.492  1.00  0.00           N  
ATOM   4481  CA  ALA A 281     -17.038 -52.526   9.361  1.00  0.00           C  
ATOM   4482  C   ALA A 281     -17.170 -51.402  10.382  1.00  0.00           C  
ATOM   4483  O   ALA A 281     -16.744 -51.541  11.528  1.00  0.00           O  
ATOM   4484  CB  ALA A 281     -15.788 -52.340   8.530  1.00  0.00           C  
ATOM   4485  H   ALA A 281     -18.080 -52.423   7.497  1.00  0.00           H  
ATOM   4486  HA  ALA A 281     -16.972 -53.470   9.905  1.00  0.00           H  
ATOM   4487 1HB  ALA A 281     -14.918 -52.328   9.185  1.00  0.00           H  
ATOM   4488 2HB  ALA A 281     -15.702 -53.161   7.820  1.00  0.00           H  
ATOM   4489 3HB  ALA A 281     -15.856 -51.398   7.990  1.00  0.00           H  
ATOM   4490  N   ALA A 282     -17.764 -50.286   9.964  1.00  0.00           N  
ATOM   4491  CA  ALA A 282     -17.990 -49.158  10.859  1.00  0.00           C  
ATOM   4492  C   ALA A 282     -18.960 -49.554  11.973  1.00  0.00           C  
ATOM   4493  O   ALA A 282     -18.807 -49.127  13.120  1.00  0.00           O  
ATOM   4494  CB  ALA A 282     -18.520 -47.973  10.072  1.00  0.00           C  
ATOM   4495  H   ALA A 282     -18.058 -50.215   8.993  1.00  0.00           H  
ATOM   4496  HA  ALA A 282     -17.038 -48.887  11.319  1.00  0.00           H  
ATOM   4497 1HB  ALA A 282     -18.665 -47.128  10.731  1.00  0.00           H  
ATOM   4498 2HB  ALA A 282     -17.800 -47.709   9.297  1.00  0.00           H  
ATOM   4499 3HB  ALA A 282     -19.469 -48.240   9.611  1.00  0.00           H  
ATOM   4500  N   LEU A 283     -19.942 -50.398  11.641  1.00  0.00           N  
ATOM   4501  CA  LEU A 283     -20.892 -50.886  12.638  1.00  0.00           C  
ATOM   4502  C   LEU A 283     -20.185 -51.788  13.635  1.00  0.00           C  
ATOM   4503  O   LEU A 283     -20.436 -51.713  14.837  1.00  0.00           O  
ATOM   4504  CB  LEU A 283     -22.031 -51.670  11.972  1.00  0.00           C  
ATOM   4505  CG  LEU A 283     -23.136 -52.225  12.919  1.00  0.00           C  
ATOM   4506  CD1 LEU A 283     -23.867 -51.068  13.608  1.00  0.00           C  
ATOM   4507  CD2 LEU A 283     -24.100 -53.081  12.110  1.00  0.00           C  
ATOM   4508  H   LEU A 283     -20.033 -50.699  10.676  1.00  0.00           H  
ATOM   4509  HA  LEU A 283     -21.304 -50.031  13.166  1.00  0.00           H  
ATOM   4510 1HB  LEU A 283     -22.510 -51.019  11.252  1.00  0.00           H  
ATOM   4511 2HB  LEU A 283     -21.605 -52.519  11.437  1.00  0.00           H  
ATOM   4512  HG  LEU A 283     -22.677 -52.841  13.693  1.00  0.00           H  
ATOM   4513 1HD1 LEU A 283     -24.636 -51.468  14.273  1.00  0.00           H  
ATOM   4514 2HD1 LEU A 283     -23.164 -50.482  14.192  1.00  0.00           H  
ATOM   4515 3HD1 LEU A 283     -24.337 -50.432  12.855  1.00  0.00           H  
ATOM   4516 1HD2 LEU A 283     -24.871 -53.484  12.772  1.00  0.00           H  
ATOM   4517 2HD2 LEU A 283     -24.569 -52.482  11.337  1.00  0.00           H  
ATOM   4518 3HD2 LEU A 283     -23.552 -53.904  11.650  1.00  0.00           H  
ATOM   4519  N   GLU A 284     -19.295 -52.642  13.128  1.00  0.00           N  
ATOM   4520  CA  GLU A 284     -18.537 -53.551  13.976  1.00  0.00           C  
ATOM   4521  C   GLU A 284     -17.669 -52.758  14.948  1.00  0.00           C  
ATOM   4522  O   GLU A 284     -17.548 -53.120  16.122  1.00  0.00           O  
ATOM   4523  CB  GLU A 284     -17.656 -54.466  13.123  1.00  0.00           C  
ATOM   4524  CG  GLU A 284     -18.417 -55.487  12.270  1.00  0.00           C  
ATOM   4525  CD  GLU A 284     -17.515 -56.211  11.297  1.00  0.00           C  
ATOM   4526  OE1 GLU A 284     -16.334 -55.975  11.336  1.00  0.00           O  
ATOM   4527  OE2 GLU A 284     -18.009 -56.983  10.507  1.00  0.00           O  
ATOM   4528  H   GLU A 284     -19.164 -52.671  12.123  1.00  0.00           H  
ATOM   4529  HA  GLU A 284     -19.235 -54.159  14.551  1.00  0.00           H  
ATOM   4530 1HB  GLU A 284     -17.048 -53.863  12.452  1.00  0.00           H  
ATOM   4531 2HB  GLU A 284     -16.974 -55.019  13.769  1.00  0.00           H  
ATOM   4532 1HG  GLU A 284     -18.885 -56.218  12.930  1.00  0.00           H  
ATOM   4533 2HG  GLU A 284     -19.206 -54.979  11.719  1.00  0.00           H  
ATOM   4534  N   ALA A 285     -17.080 -51.663  14.466  1.00  0.00           N  
ATOM   4535  CA  ALA A 285     -16.273 -50.800  15.313  1.00  0.00           C  
ATOM   4536  C   ALA A 285     -17.137 -50.190  16.414  1.00  0.00           C  
ATOM   4537  O   ALA A 285     -16.746 -50.165  17.579  1.00  0.00           O  
ATOM   4538  CB  ALA A 285     -15.623 -49.702  14.490  1.00  0.00           C  
ATOM   4539  H   ALA A 285     -17.188 -51.440  13.479  1.00  0.00           H  
ATOM   4540  HA  ALA A 285     -15.498 -51.406  15.786  1.00  0.00           H  
ATOM   4541 1HB  ALA A 285     -15.009 -49.079  15.133  1.00  0.00           H  
ATOM   4542 2HB  ALA A 285     -15.003 -50.152  13.720  1.00  0.00           H  
ATOM   4543 3HB  ALA A 285     -16.396 -49.093  14.022  1.00  0.00           H  
ATOM   4544  N   ALA A 286     -18.341 -49.749  16.039  1.00  0.00           N  
ATOM   4545  CA  ALA A 286     -19.273 -49.198  17.019  1.00  0.00           C  
ATOM   4546  C   ALA A 286     -19.672 -50.262  18.027  1.00  0.00           C  
ATOM   4547  O   ALA A 286     -19.765 -49.979  19.227  1.00  0.00           O  
ATOM   4548  CB  ALA A 286     -20.515 -48.668  16.321  1.00  0.00           C  
ATOM   4549  H   ALA A 286     -18.601 -49.770  15.060  1.00  0.00           H  
ATOM   4550  HA  ALA A 286     -18.776 -48.385  17.546  1.00  0.00           H  
ATOM   4551 1HB  ALA A 286     -21.192 -48.242  17.063  1.00  0.00           H  
ATOM   4552 2HB  ALA A 286     -20.230 -47.906  15.613  1.00  0.00           H  
ATOM   4553 3HB  ALA A 286     -21.013 -49.477  15.797  1.00  0.00           H  
ATOM   4554  N   ALA A 287     -19.896 -51.486  17.575  1.00  0.00           N  
ATOM   4555  CA  ALA A 287     -20.288 -52.558  18.472  1.00  0.00           C  
ATOM   4556  C   ALA A 287     -19.210 -52.806  19.519  1.00  0.00           C  
ATOM   4557  O   ALA A 287     -19.504 -53.000  20.692  1.00  0.00           O  
ATOM   4558  CB  ALA A 287     -20.578 -53.830  17.699  1.00  0.00           C  
ATOM   4559  H   ALA A 287     -19.817 -51.670  16.573  1.00  0.00           H  
ATOM   4560  HA  ALA A 287     -21.198 -52.247  19.000  1.00  0.00           H  
ATOM   4561 1HB  ALA A 287     -20.893 -54.613  18.383  1.00  0.00           H  
ATOM   4562 2HB  ALA A 287     -21.366 -53.638  16.970  1.00  0.00           H  
ATOM   4563 3HB  ALA A 287     -19.675 -54.145  17.176  1.00  0.00           H  
ATOM   4564  N   ALA A 288     -17.947 -52.766  19.077  1.00  0.00           N  
ATOM   4565  CA  ALA A 288     -16.829 -52.941  20.002  1.00  0.00           C  
ATOM   4566  C   ALA A 288     -16.805 -51.804  21.011  1.00  0.00           C  
ATOM   4567  O   ALA A 288     -16.494 -52.021  22.190  1.00  0.00           O  
ATOM   4568  CB  ALA A 288     -15.524 -52.982  19.221  1.00  0.00           C  
ATOM   4569  H   ALA A 288     -17.769 -52.632  18.092  1.00  0.00           H  
ATOM   4570  HA  ALA A 288     -16.962 -53.878  20.538  1.00  0.00           H  
ATOM   4571 1HB  ALA A 288     -14.692 -53.127  19.909  1.00  0.00           H  
ATOM   4572 2HB  ALA A 288     -15.559 -53.805  18.511  1.00  0.00           H  
ATOM   4573 3HB  ALA A 288     -15.392 -52.046  18.682  1.00  0.00           H  
ATOM   4574  N   ALA A 289     -17.135 -50.596  20.569  1.00  0.00           N  
ATOM   4575  CA  ALA A 289     -17.168 -49.438  21.440  1.00  0.00           C  
ATOM   4576  C   ALA A 289     -18.204 -49.618  22.543  1.00  0.00           C  
ATOM   4577  O   ALA A 289     -17.936 -49.378  23.711  1.00  0.00           O  
ATOM   4578  CB  ALA A 289     -17.478 -48.183  20.643  1.00  0.00           C  
ATOM   4579  H   ALA A 289     -17.358 -50.479  19.576  1.00  0.00           H  
ATOM   4580  HA  ALA A 289     -16.186 -49.337  21.916  1.00  0.00           H  
ATOM   4581 1HB  ALA A 289     -17.483 -47.320  21.289  1.00  0.00           H  
ATOM   4582 2HB  ALA A 289     -16.733 -48.062  19.876  1.00  0.00           H  
ATOM   4583 3HB  ALA A 289     -18.453 -48.289  20.181  1.00  0.00           H  
ATOM   4584  N   ILE A 290     -19.381 -50.105  22.154  1.00  0.00           N  
ATOM   4585  CA  ILE A 290     -20.457 -50.291  23.124  1.00  0.00           C  
ATOM   4586  C   ILE A 290     -20.093 -51.348  24.149  1.00  0.00           C  
ATOM   4587  O   ILE A 290     -20.358 -51.184  25.343  1.00  0.00           O  
ATOM   4588  CB  ILE A 290     -21.785 -50.652  22.412  1.00  0.00           C  
ATOM   4589  CG1 ILE A 290     -22.547 -49.358  22.048  1.00  0.00           C  
ATOM   4590  CG2 ILE A 290     -22.655 -51.564  23.291  1.00  0.00           C  
ATOM   4591  CD1 ILE A 290     -21.796 -48.435  21.109  1.00  0.00           C  
ATOM   4592  H   ILE A 290     -19.541 -50.296  21.174  1.00  0.00           H  
ATOM   4593  HA  ILE A 290     -20.609 -49.353  23.650  1.00  0.00           H  
ATOM   4594  HB  ILE A 290     -21.563 -51.171  21.478  1.00  0.00           H  
ATOM   4595 1HG1 ILE A 290     -23.498 -49.626  21.589  1.00  0.00           H  
ATOM   4596 2HG1 ILE A 290     -22.750 -48.815  22.959  1.00  0.00           H  
ATOM   4597 1HG2 ILE A 290     -23.580 -51.799  22.761  1.00  0.00           H  
ATOM   4598 2HG2 ILE A 290     -22.135 -52.490  23.516  1.00  0.00           H  
ATOM   4599 3HG2 ILE A 290     -22.892 -51.052  24.222  1.00  0.00           H  
ATOM   4600 1HD1 ILE A 290     -22.385 -47.553  20.903  1.00  0.00           H  
ATOM   4601 2HD1 ILE A 290     -20.857 -48.130  21.561  1.00  0.00           H  
ATOM   4602 3HD1 ILE A 290     -21.608 -48.953  20.176  1.00  0.00           H  
ATOM   4603  N   LYS A 291     -19.486 -52.433  23.690  1.00  0.00           N  
ATOM   4604  CA  LYS A 291     -19.094 -53.524  24.562  1.00  0.00           C  
ATOM   4605  C   LYS A 291     -17.977 -53.150  25.535  1.00  0.00           C  
ATOM   4606  O   LYS A 291     -17.947 -53.647  26.661  1.00  0.00           O  
ATOM   4607  CB  LYS A 291     -18.656 -54.723  23.723  1.00  0.00           C  
ATOM   4608  CG  LYS A 291     -19.790 -55.432  22.967  1.00  0.00           C  
ATOM   4609  CD  LYS A 291     -19.243 -56.547  22.088  1.00  0.00           C  
ATOM   4610  CE  LYS A 291     -20.344 -57.256  21.307  1.00  0.00           C  
ATOM   4611  NZ  LYS A 291     -19.799 -58.351  20.464  1.00  0.00           N  
ATOM   4612  H   LYS A 291     -19.304 -52.510  22.695  1.00  0.00           H  
ATOM   4613  HA  LYS A 291     -19.965 -53.812  25.157  1.00  0.00           H  
ATOM   4614 1HB  LYS A 291     -17.928 -54.388  22.983  1.00  0.00           H  
ATOM   4615 2HB  LYS A 291     -18.160 -55.453  24.364  1.00  0.00           H  
ATOM   4616 1HG  LYS A 291     -20.498 -55.851  23.687  1.00  0.00           H  
ATOM   4617 2HG  LYS A 291     -20.320 -54.703  22.351  1.00  0.00           H  
ATOM   4618 1HD  LYS A 291     -18.531 -56.120  21.379  1.00  0.00           H  
ATOM   4619 2HD  LYS A 291     -18.724 -57.273  22.708  1.00  0.00           H  
ATOM   4620 1HE  LYS A 291     -21.070 -57.670  22.003  1.00  0.00           H  
ATOM   4621 2HE  LYS A 291     -20.848 -56.532  20.662  1.00  0.00           H  
ATOM   4622 1HZ  LYS A 291     -20.553 -58.796  19.961  1.00  0.00           H  
ATOM   4623 2HZ  LYS A 291     -19.133 -57.970  19.805  1.00  0.00           H  
ATOM   4624 3HZ  LYS A 291     -19.338 -59.030  21.052  1.00  0.00           H  
ATOM   4625  N   ARG A 292     -17.026 -52.325  25.086  1.00  0.00           N  
ATOM   4626  CA  ARG A 292     -15.831 -52.078  25.895  1.00  0.00           C  
ATOM   4627  C   ARG A 292     -15.785 -50.753  26.661  1.00  0.00           C  
ATOM   4628  O   ARG A 292     -15.085 -50.664  27.673  1.00  0.00           O  
ATOM   4629  CB  ARG A 292     -14.606 -52.160  25.015  1.00  0.00           C  
ATOM   4630  CG  ARG A 292     -14.386 -53.527  24.396  1.00  0.00           C  
ATOM   4631  CD  ARG A 292     -13.104 -53.608  23.694  1.00  0.00           C  
ATOM   4632  NE  ARG A 292     -13.034 -52.664  22.601  1.00  0.00           N  
ATOM   4633  CZ  ARG A 292     -11.906 -52.347  21.939  1.00  0.00           C  
ATOM   4634  NH1 ARG A 292     -10.767 -52.912  22.264  1.00  0.00           N  
ATOM   4635  NH2 ARG A 292     -11.929 -51.466  20.961  1.00  0.00           N  
ATOM   4636  H   ARG A 292     -17.106 -51.919  24.158  1.00  0.00           H  
ATOM   4637  HA  ARG A 292     -15.766 -52.882  26.631  1.00  0.00           H  
ATOM   4638 1HB  ARG A 292     -14.700 -51.429  24.204  1.00  0.00           H  
ATOM   4639 2HB  ARG A 292     -13.727 -51.892  25.598  1.00  0.00           H  
ATOM   4640 1HG  ARG A 292     -14.407 -54.279  25.186  1.00  0.00           H  
ATOM   4641 2HG  ARG A 292     -15.184 -53.724  23.686  1.00  0.00           H  
ATOM   4642 1HD  ARG A 292     -12.297 -53.394  24.397  1.00  0.00           H  
ATOM   4643 2HD  ARG A 292     -12.985 -54.614  23.298  1.00  0.00           H  
ATOM   4644  HE  ARG A 292     -13.894 -52.208  22.324  1.00  0.00           H  
ATOM   4645 1HH1 ARG A 292     -10.723 -53.589  23.009  1.00  0.00           H  
ATOM   4646 2HH1 ARG A 292      -9.926 -52.657  21.754  1.00  0.00           H  
ATOM   4647 1HH2 ARG A 292     -12.791 -51.011  20.699  1.00  0.00           H  
ATOM   4648 2HH2 ARG A 292     -11.065 -51.241  20.480  1.00  0.00           H  
ATOM   4649  N   ILE A 293     -16.489 -49.719  26.203  1.00  0.00           N  
ATOM   4650  CA  ILE A 293     -16.391 -48.425  26.875  1.00  0.00           C  
ATOM   4651  C   ILE A 293     -17.360 -48.319  28.044  1.00  0.00           C  
ATOM   4652  O   ILE A 293     -18.569 -48.448  27.867  1.00  0.00           O  
ATOM   4653  CB  ILE A 293     -16.648 -47.259  25.900  1.00  0.00           C  
ATOM   4654  CG1 ILE A 293     -15.604 -47.263  24.784  1.00  0.00           C  
ATOM   4655  CG2 ILE A 293     -16.628 -45.931  26.648  1.00  0.00           C  
ATOM   4656  CD1 ILE A 293     -15.906 -46.306  23.644  1.00  0.00           C  
ATOM   4657  H   ILE A 293     -17.074 -49.809  25.377  1.00  0.00           H  
ATOM   4658  HA  ILE A 293     -15.384 -48.322  27.273  1.00  0.00           H  
ATOM   4659  HB  ILE A 293     -17.618 -47.395  25.438  1.00  0.00           H  
ATOM   4660 1HG1 ILE A 293     -14.637 -46.997  25.205  1.00  0.00           H  
ATOM   4661 2HG1 ILE A 293     -15.541 -48.268  24.374  1.00  0.00           H  
ATOM   4662 1HG2 ILE A 293     -16.828 -45.123  25.961  1.00  0.00           H  
ATOM   4663 2HG2 ILE A 293     -17.397 -45.943  27.416  1.00  0.00           H  
ATOM   4664 3HG2 ILE A 293     -15.653 -45.779  27.107  1.00  0.00           H  
ATOM   4665 1HD1 ILE A 293     -15.120 -46.389  22.893  1.00  0.00           H  
ATOM   4666 2HD1 ILE A 293     -16.863 -46.569  23.207  1.00  0.00           H  
ATOM   4667 3HD1 ILE A 293     -15.947 -45.286  24.008  1.00  0.00           H  
ATOM   4668  N   GLU A 294     -16.823 -48.069  29.239  1.00  0.00           N  
ATOM   4669  CA  GLU A 294     -17.642 -47.956  30.448  1.00  0.00           C  
ATOM   4670  C   GLU A 294     -18.197 -46.543  30.627  1.00  0.00           C  
ATOM   4671  O   GLU A 294     -19.270 -46.352  31.200  1.00  0.00           O  
ATOM   4672  CB  GLU A 294     -16.811 -48.332  31.672  1.00  0.00           C  
ATOM   4673  CG  GLU A 294     -16.366 -49.782  31.712  1.00  0.00           C  
ATOM   4674  CD  GLU A 294     -15.481 -50.074  32.885  1.00  0.00           C  
ATOM   4675  OE1 GLU A 294     -15.105 -49.144  33.560  1.00  0.00           O  
ATOM   4676  OE2 GLU A 294     -15.181 -51.221  33.112  1.00  0.00           O  
ATOM   4677  H   GLU A 294     -15.819 -47.977  29.315  1.00  0.00           H  
ATOM   4678  HA  GLU A 294     -18.488 -48.642  30.365  1.00  0.00           H  
ATOM   4679 1HB  GLU A 294     -15.919 -47.707  31.711  1.00  0.00           H  
ATOM   4680 2HB  GLU A 294     -17.386 -48.139  32.575  1.00  0.00           H  
ATOM   4681 1HG  GLU A 294     -17.248 -50.415  31.771  1.00  0.00           H  
ATOM   4682 2HG  GLU A 294     -15.838 -50.026  30.787  1.00  0.00           H  
ATOM   4683  N   ASP A 295     -17.443 -45.555  30.162  1.00  0.00           N  
ATOM   4684  CA  ASP A 295     -17.820 -44.157  30.290  1.00  0.00           C  
ATOM   4685  C   ASP A 295     -18.883 -43.769  29.266  1.00  0.00           C  
ATOM   4686  O   ASP A 295     -18.694 -43.956  28.062  1.00  0.00           O  
ATOM   4687  CB  ASP A 295     -16.594 -43.264  30.150  1.00  0.00           C  
ATOM   4688  CG  ASP A 295     -16.902 -41.793  30.371  1.00  0.00           C  
ATOM   4689  OD1 ASP A 295     -16.857 -41.360  31.496  1.00  0.00           O  
ATOM   4690  OD2 ASP A 295     -17.190 -41.117  29.407  1.00  0.00           O  
ATOM   4691  H   ASP A 295     -16.572 -45.783  29.706  1.00  0.00           H  
ATOM   4692  HA  ASP A 295     -18.239 -44.005  31.287  1.00  0.00           H  
ATOM   4693 1HB  ASP A 295     -15.834 -43.574  30.868  1.00  0.00           H  
ATOM   4694 2HB  ASP A 295     -16.178 -43.392  29.162  1.00  0.00           H  
ATOM   4695  N   GLU A 296     -20.003 -43.238  29.745  1.00  0.00           N  
ATOM   4696  CA  GLU A 296     -21.132 -42.909  28.880  1.00  0.00           C  
ATOM   4697  C   GLU A 296     -20.798 -41.851  27.827  1.00  0.00           C  
ATOM   4698  O   GLU A 296     -21.296 -41.913  26.701  1.00  0.00           O  
ATOM   4699  CB  GLU A 296     -22.315 -42.426  29.722  1.00  0.00           C  
ATOM   4700  CG  GLU A 296     -22.984 -43.516  30.556  1.00  0.00           C  
ATOM   4701  CD  GLU A 296     -24.072 -42.990  31.450  1.00  0.00           C  
ATOM   4702  OE1 GLU A 296     -24.124 -41.802  31.661  1.00  0.00           O  
ATOM   4703  OE2 GLU A 296     -24.857 -43.780  31.920  1.00  0.00           O  
ATOM   4704  H   GLU A 296     -20.083 -43.086  30.742  1.00  0.00           H  
ATOM   4705  HA  GLU A 296     -21.431 -43.819  28.353  1.00  0.00           H  
ATOM   4706 1HB  GLU A 296     -21.983 -41.637  30.400  1.00  0.00           H  
ATOM   4707 2HB  GLU A 296     -23.075 -42.000  29.067  1.00  0.00           H  
ATOM   4708 1HG  GLU A 296     -23.417 -44.246  29.876  1.00  0.00           H  
ATOM   4709 2HG  GLU A 296     -22.231 -44.023  31.159  1.00  0.00           H  
ATOM   4710  N   LYS A 297     -19.984 -40.866  28.198  1.00  0.00           N  
ATOM   4711  CA  LYS A 297     -19.675 -39.782  27.273  1.00  0.00           C  
ATOM   4712  C   LYS A 297     -18.670 -40.216  26.213  1.00  0.00           C  
ATOM   4713  O   LYS A 297     -18.818 -39.865  25.044  1.00  0.00           O  
ATOM   4714  CB  LYS A 297     -19.170 -38.562  28.039  1.00  0.00           C  
ATOM   4715  CG  LYS A 297     -20.239 -37.865  28.899  1.00  0.00           C  
ATOM   4716  CD  LYS A 297     -21.269 -37.112  28.043  1.00  0.00           C  
ATOM   4717  CE  LYS A 297     -22.271 -36.358  28.915  1.00  0.00           C  
ATOM   4718  NZ  LYS A 297     -23.283 -35.594  28.097  1.00  0.00           N  
ATOM   4719  H   LYS A 297     -19.580 -40.866  29.124  1.00  0.00           H  
ATOM   4720  HA  LYS A 297     -20.590 -39.507  26.750  1.00  0.00           H  
ATOM   4721 1HB  LYS A 297     -18.360 -38.865  28.702  1.00  0.00           H  
ATOM   4722 2HB  LYS A 297     -18.764 -37.830  27.339  1.00  0.00           H  
ATOM   4723 1HG  LYS A 297     -20.765 -38.613  29.498  1.00  0.00           H  
ATOM   4724 2HG  LYS A 297     -19.758 -37.161  29.575  1.00  0.00           H  
ATOM   4725 1HD  LYS A 297     -20.752 -36.401  27.399  1.00  0.00           H  
ATOM   4726 2HD  LYS A 297     -21.822 -37.810  27.414  1.00  0.00           H  
ATOM   4727 1HE  LYS A 297     -22.796 -37.069  29.551  1.00  0.00           H  
ATOM   4728 2HE  LYS A 297     -21.728 -35.653  29.547  1.00  0.00           H  
ATOM   4729 1HZ  LYS A 297     -23.914 -35.110  28.713  1.00  0.00           H  
ATOM   4730 2HZ  LYS A 297     -22.806 -34.923  27.517  1.00  0.00           H  
ATOM   4731 3HZ  LYS A 297     -23.828 -36.217  27.500  1.00  0.00           H  
ATOM   4732  N   LEU A 298     -17.675 -41.012  26.608  1.00  0.00           N  
ATOM   4733  CA  LEU A 298     -16.713 -41.516  25.633  1.00  0.00           C  
ATOM   4734  C   LEU A 298     -17.397 -42.451  24.657  1.00  0.00           C  
ATOM   4735  O   LEU A 298     -17.072 -42.465  23.466  1.00  0.00           O  
ATOM   4736  CB  LEU A 298     -15.555 -42.240  26.334  1.00  0.00           C  
ATOM   4737  CG  LEU A 298     -14.545 -41.351  27.087  1.00  0.00           C  
ATOM   4738  CD1 LEU A 298     -13.602 -42.238  27.877  1.00  0.00           C  
ATOM   4739  CD2 LEU A 298     -13.748 -40.502  26.091  1.00  0.00           C  
ATOM   4740  H   LEU A 298     -17.580 -41.254  27.589  1.00  0.00           H  
ATOM   4741  HA  LEU A 298     -16.318 -40.674  25.074  1.00  0.00           H  
ATOM   4742 1HB  LEU A 298     -15.981 -42.929  27.057  1.00  0.00           H  
ATOM   4743 2HB  LEU A 298     -15.012 -42.826  25.603  1.00  0.00           H  
ATOM   4744  HG  LEU A 298     -15.077 -40.696  27.780  1.00  0.00           H  
ATOM   4745 1HD1 LEU A 298     -12.888 -41.618  28.417  1.00  0.00           H  
ATOM   4746 2HD1 LEU A 298     -14.162 -42.830  28.585  1.00  0.00           H  
ATOM   4747 3HD1 LEU A 298     -13.072 -42.897  27.191  1.00  0.00           H  
ATOM   4748 1HD2 LEU A 298     -13.035 -39.882  26.640  1.00  0.00           H  
ATOM   4749 2HD2 LEU A 298     -13.207 -41.154  25.407  1.00  0.00           H  
ATOM   4750 3HD2 LEU A 298     -14.414 -39.855  25.524  1.00  0.00           H  
ATOM   4751  N   LEU A 299     -18.361 -43.217  25.149  1.00  0.00           N  
ATOM   4752  CA  LEU A 299     -19.115 -44.121  24.303  1.00  0.00           C  
ATOM   4753  C   LEU A 299     -19.870 -43.316  23.257  1.00  0.00           C  
ATOM   4754  O   LEU A 299     -19.823 -43.630  22.065  1.00  0.00           O  
ATOM   4755  CB  LEU A 299     -20.083 -44.943  25.171  1.00  0.00           C  
ATOM   4756  CG  LEU A 299     -20.825 -46.107  24.493  1.00  0.00           C  
ATOM   4757  CD1 LEU A 299     -21.096 -47.169  25.539  1.00  0.00           C  
ATOM   4758  CD2 LEU A 299     -22.148 -45.626  23.900  1.00  0.00           C  
ATOM   4759  H   LEU A 299     -18.573 -43.184  26.141  1.00  0.00           H  
ATOM   4760  HA  LEU A 299     -18.424 -44.793  23.804  1.00  0.00           H  
ATOM   4761 1HB  LEU A 299     -19.516 -45.360  26.004  1.00  0.00           H  
ATOM   4762 2HB  LEU A 299     -20.835 -44.269  25.582  1.00  0.00           H  
ATOM   4763  HG  LEU A 299     -20.199 -46.540  23.712  1.00  0.00           H  
ATOM   4764 1HD1 LEU A 299     -21.614 -48.007  25.084  1.00  0.00           H  
ATOM   4765 2HD1 LEU A 299     -20.150 -47.517  25.964  1.00  0.00           H  
ATOM   4766 3HD1 LEU A 299     -21.717 -46.745  26.332  1.00  0.00           H  
ATOM   4767 1HD2 LEU A 299     -22.658 -46.472  23.449  1.00  0.00           H  
ATOM   4768 2HD2 LEU A 299     -22.776 -45.209  24.696  1.00  0.00           H  
ATOM   4769 3HD2 LEU A 299     -21.980 -44.871  23.145  1.00  0.00           H  
ATOM   4770  N   ALA A 300     -20.554 -42.265  23.699  1.00  0.00           N  
ATOM   4771  CA  ALA A 300     -21.309 -41.409  22.800  1.00  0.00           C  
ATOM   4772  C   ALA A 300     -20.398 -40.711  21.783  1.00  0.00           C  
ATOM   4773  O   ALA A 300     -20.750 -40.588  20.612  1.00  0.00           O  
ATOM   4774  CB  ALA A 300     -22.090 -40.385  23.597  1.00  0.00           C  
ATOM   4775  H   ALA A 300     -20.567 -42.061  24.697  1.00  0.00           H  
ATOM   4776  HA  ALA A 300     -22.007 -42.041  22.244  1.00  0.00           H  
ATOM   4777 1HB  ALA A 300     -22.685 -39.772  22.930  1.00  0.00           H  
ATOM   4778 2HB  ALA A 300     -22.741 -40.903  24.292  1.00  0.00           H  
ATOM   4779 3HB  ALA A 300     -21.393 -39.751  24.154  1.00  0.00           H  
ATOM   4780  N   GLU A 301     -19.223 -40.258  22.229  1.00  0.00           N  
ATOM   4781  CA  GLU A 301     -18.313 -39.592  21.305  1.00  0.00           C  
ATOM   4782  C   GLU A 301     -17.860 -40.548  20.217  1.00  0.00           C  
ATOM   4783  O   GLU A 301     -17.809 -40.180  19.039  1.00  0.00           O  
ATOM   4784  CB  GLU A 301     -17.092 -39.027  22.037  1.00  0.00           C  
ATOM   4785  CG  GLU A 301     -17.360 -37.775  22.873  1.00  0.00           C  
ATOM   4786  CD  GLU A 301     -16.125 -37.282  23.589  1.00  0.00           C  
ATOM   4787  OE1 GLU A 301     -15.130 -37.965  23.552  1.00  0.00           O  
ATOM   4788  OE2 GLU A 301     -16.179 -36.221  24.164  1.00  0.00           O  
ATOM   4789  H   GLU A 301     -18.970 -40.357  23.205  1.00  0.00           H  
ATOM   4790  HA  GLU A 301     -18.844 -38.767  20.832  1.00  0.00           H  
ATOM   4791 1HB  GLU A 301     -16.695 -39.787  22.708  1.00  0.00           H  
ATOM   4792 2HB  GLU A 301     -16.313 -38.788  21.316  1.00  0.00           H  
ATOM   4793 1HG  GLU A 301     -17.718 -36.985  22.211  1.00  0.00           H  
ATOM   4794 2HG  GLU A 301     -18.141 -37.982  23.601  1.00  0.00           H  
ATOM   4795  N   ALA A 302     -17.557 -41.786  20.597  1.00  0.00           N  
ATOM   4796  CA  ALA A 302     -17.146 -42.784  19.622  1.00  0.00           C  
ATOM   4797  C   ALA A 302     -18.258 -43.018  18.608  1.00  0.00           C  
ATOM   4798  O   ALA A 302     -18.003 -43.144  17.412  1.00  0.00           O  
ATOM   4799  CB  ALA A 302     -16.780 -44.084  20.316  1.00  0.00           C  
ATOM   4800  H   ALA A 302     -17.590 -42.031  21.582  1.00  0.00           H  
ATOM   4801  HA  ALA A 302     -16.275 -42.404  19.084  1.00  0.00           H  
ATOM   4802 1HB  ALA A 302     -16.459 -44.816  19.576  1.00  0.00           H  
ATOM   4803 2HB  ALA A 302     -15.976 -43.901  21.021  1.00  0.00           H  
ATOM   4804 3HB  ALA A 302     -17.650 -44.465  20.851  1.00  0.00           H  
ATOM   4805  N   ALA A 303     -19.505 -43.043  19.087  1.00  0.00           N  
ATOM   4806  CA  ALA A 303     -20.650 -43.254  18.208  1.00  0.00           C  
ATOM   4807  C   ALA A 303     -20.761 -42.149  17.162  1.00  0.00           C  
ATOM   4808  O   ALA A 303     -21.112 -42.413  16.011  1.00  0.00           O  
ATOM   4809  CB  ALA A 303     -21.928 -43.324  19.030  1.00  0.00           C  
ATOM   4810  H   ALA A 303     -19.654 -42.946  20.087  1.00  0.00           H  
ATOM   4811  HA  ALA A 303     -20.509 -44.201  17.684  1.00  0.00           H  
ATOM   4812 1HB  ALA A 303     -22.775 -43.513  18.370  1.00  0.00           H  
ATOM   4813 2HB  ALA A 303     -21.840 -44.130  19.753  1.00  0.00           H  
ATOM   4814 3HB  ALA A 303     -22.078 -42.384  19.549  1.00  0.00           H  
ATOM   4815  N   LEU A 304     -20.447 -40.910  17.546  1.00  0.00           N  
ATOM   4816  CA  LEU A 304     -20.535 -39.802  16.600  1.00  0.00           C  
ATOM   4817  C   LEU A 304     -19.463 -39.924  15.528  1.00  0.00           C  
ATOM   4818  O   LEU A 304     -19.720 -39.640  14.356  1.00  0.00           O  
ATOM   4819  CB  LEU A 304     -20.392 -38.445  17.305  1.00  0.00           C  
ATOM   4820  CG  LEU A 304     -20.582 -37.185  16.408  1.00  0.00           C  
ATOM   4821  CD1 LEU A 304     -21.986 -37.186  15.781  1.00  0.00           C  
ATOM   4822  CD2 LEU A 304     -20.381 -35.942  17.254  1.00  0.00           C  
ATOM   4823  H   LEU A 304     -20.169 -40.739  18.511  1.00  0.00           H  
ATOM   4824  HA  LEU A 304     -21.510 -39.849  16.123  1.00  0.00           H  
ATOM   4825 1HB  LEU A 304     -21.119 -38.387  18.091  1.00  0.00           H  
ATOM   4826 2HB  LEU A 304     -19.398 -38.387  17.753  1.00  0.00           H  
ATOM   4827  HG  LEU A 304     -19.851 -37.195  15.604  1.00  0.00           H  
ATOM   4828 1HD1 LEU A 304     -22.106 -36.298  15.157  1.00  0.00           H  
ATOM   4829 2HD1 LEU A 304     -22.120 -38.069  15.165  1.00  0.00           H  
ATOM   4830 3HD1 LEU A 304     -22.737 -37.173  16.573  1.00  0.00           H  
ATOM   4831 1HD2 LEU A 304     -20.506 -35.053  16.630  1.00  0.00           H  
ATOM   4832 2HD2 LEU A 304     -21.116 -35.926  18.056  1.00  0.00           H  
ATOM   4833 3HD2 LEU A 304     -19.377 -35.950  17.678  1.00  0.00           H  
ATOM   4834  N   GLU A 305     -18.264 -40.349  15.923  1.00  0.00           N  
ATOM   4835  CA  GLU A 305     -17.176 -40.497  14.964  1.00  0.00           C  
ATOM   4836  C   GLU A 305     -17.502 -41.567  13.929  1.00  0.00           C  
ATOM   4837  O   GLU A 305     -17.190 -41.412  12.749  1.00  0.00           O  
ATOM   4838  CB  GLU A 305     -15.865 -40.845  15.671  1.00  0.00           C  
ATOM   4839  CG  GLU A 305     -15.243 -39.705  16.467  1.00  0.00           C  
ATOM   4840  CD  GLU A 305     -14.820 -38.541  15.602  1.00  0.00           C  
ATOM   4841  OE1 GLU A 305     -14.300 -38.771  14.532  1.00  0.00           O  
ATOM   4842  OE2 GLU A 305     -15.023 -37.418  16.009  1.00  0.00           O  
ATOM   4843  H   GLU A 305     -18.104 -40.548  16.905  1.00  0.00           H  
ATOM   4844  HA  GLU A 305     -17.047 -39.550  14.441  1.00  0.00           H  
ATOM   4845 1HB  GLU A 305     -16.039 -41.670  16.361  1.00  0.00           H  
ATOM   4846 2HB  GLU A 305     -15.133 -41.180  14.940  1.00  0.00           H  
ATOM   4847 1HG  GLU A 305     -15.966 -39.353  17.204  1.00  0.00           H  
ATOM   4848 2HG  GLU A 305     -14.375 -40.089  17.002  1.00  0.00           H  
ATOM   4849  N   VAL A 306     -18.171 -42.633  14.367  1.00  0.00           N  
ATOM   4850  CA  VAL A 306     -18.576 -43.696  13.455  1.00  0.00           C  
ATOM   4851  C   VAL A 306     -19.544 -43.153  12.418  1.00  0.00           C  
ATOM   4852  O   VAL A 306     -19.399 -43.414  11.224  1.00  0.00           O  
ATOM   4853  CB  VAL A 306     -19.240 -44.855  14.228  1.00  0.00           C  
ATOM   4854  CG1 VAL A 306     -19.854 -45.855  13.256  1.00  0.00           C  
ATOM   4855  CG2 VAL A 306     -18.197 -45.544  15.103  1.00  0.00           C  
ATOM   4856  H   VAL A 306     -18.381 -42.707  15.358  1.00  0.00           H  
ATOM   4857  HA  VAL A 306     -17.693 -44.076  12.942  1.00  0.00           H  
ATOM   4858  HB  VAL A 306     -20.042 -44.456  14.853  1.00  0.00           H  
ATOM   4859 1HG1 VAL A 306     -20.327 -46.662  13.807  1.00  0.00           H  
ATOM   4860 2HG1 VAL A 306     -20.599 -45.361  12.641  1.00  0.00           H  
ATOM   4861 3HG1 VAL A 306     -19.071 -46.258  12.628  1.00  0.00           H  
ATOM   4862 1HG2 VAL A 306     -18.655 -46.349  15.660  1.00  0.00           H  
ATOM   4863 2HG2 VAL A 306     -17.405 -45.945  14.476  1.00  0.00           H  
ATOM   4864 3HG2 VAL A 306     -17.777 -44.827  15.795  1.00  0.00           H  
ATOM   4865  N   ILE A 307     -20.517 -42.371  12.869  1.00  0.00           N  
ATOM   4866  CA  ILE A 307     -21.496 -41.778  11.972  1.00  0.00           C  
ATOM   4867  C   ILE A 307     -20.869 -40.806  10.986  1.00  0.00           C  
ATOM   4868  O   ILE A 307     -21.216 -40.812   9.805  1.00  0.00           O  
ATOM   4869  CB  ILE A 307     -22.616 -41.098  12.773  1.00  0.00           C  
ATOM   4870  CG1 ILE A 307     -23.744 -42.119  13.035  1.00  0.00           C  
ATOM   4871  CG2 ILE A 307     -23.146 -39.839  12.032  1.00  0.00           C  
ATOM   4872  CD1 ILE A 307     -23.276 -43.488  13.532  1.00  0.00           C  
ATOM   4873  H   ILE A 307     -20.595 -42.207  13.871  1.00  0.00           H  
ATOM   4874  HA  ILE A 307     -21.944 -42.575  11.382  1.00  0.00           H  
ATOM   4875  HB  ILE A 307     -22.228 -40.798  13.746  1.00  0.00           H  
ATOM   4876 1HG1 ILE A 307     -24.412 -41.710  13.764  1.00  0.00           H  
ATOM   4877 2HG1 ILE A 307     -24.279 -42.257  12.129  1.00  0.00           H  
ATOM   4878 1HG2 ILE A 307     -23.938 -39.376  12.614  1.00  0.00           H  
ATOM   4879 2HG2 ILE A 307     -22.348 -39.117  11.891  1.00  0.00           H  
ATOM   4880 3HG2 ILE A 307     -23.543 -40.124  11.065  1.00  0.00           H  
ATOM   4881 1HD1 ILE A 307     -24.136 -44.127  13.687  1.00  0.00           H  
ATOM   4882 2HD1 ILE A 307     -22.626 -43.959  12.806  1.00  0.00           H  
ATOM   4883 3HD1 ILE A 307     -22.746 -43.371  14.473  1.00  0.00           H  
ATOM   4884  N   LYS A 308     -19.950 -39.966  11.458  1.00  0.00           N  
ATOM   4885  CA  LYS A 308     -19.295 -39.043  10.549  1.00  0.00           C  
ATOM   4886  C   LYS A 308     -18.516 -39.809   9.492  1.00  0.00           C  
ATOM   4887  O   LYS A 308     -18.569 -39.468   8.307  1.00  0.00           O  
ATOM   4888  CB  LYS A 308     -18.367 -38.100  11.310  1.00  0.00           C  
ATOM   4889  CG  LYS A 308     -19.089 -37.045  12.151  1.00  0.00           C  
ATOM   4890  CD  LYS A 308     -18.118 -35.993  12.681  1.00  0.00           C  
ATOM   4891  CE  LYS A 308     -17.191 -36.574  13.744  1.00  0.00           C  
ATOM   4892  NZ  LYS A 308     -16.364 -35.525  14.401  1.00  0.00           N  
ATOM   4893  H   LYS A 308     -19.712 -39.974  12.443  1.00  0.00           H  
ATOM   4894  HA  LYS A 308     -20.059 -38.452  10.045  1.00  0.00           H  
ATOM   4895 1HB  LYS A 308     -17.738 -38.689  11.973  1.00  0.00           H  
ATOM   4896 2HB  LYS A 308     -17.711 -37.588  10.601  1.00  0.00           H  
ATOM   4897 1HG  LYS A 308     -19.855 -36.554  11.544  1.00  0.00           H  
ATOM   4898 2HG  LYS A 308     -19.581 -37.528  12.992  1.00  0.00           H  
ATOM   4899 1HD  LYS A 308     -17.512 -35.612  11.856  1.00  0.00           H  
ATOM   4900 2HD  LYS A 308     -18.672 -35.163  13.116  1.00  0.00           H  
ATOM   4901 1HE  LYS A 308     -17.791 -37.081  14.500  1.00  0.00           H  
ATOM   4902 2HE  LYS A 308     -16.526 -37.301  13.279  1.00  0.00           H  
ATOM   4903 1HZ  LYS A 308     -15.768 -35.971  15.097  1.00  0.00           H  
ATOM   4904 2HZ  LYS A 308     -15.794 -35.060  13.711  1.00  0.00           H  
ATOM   4905 3HZ  LYS A 308     -16.964 -34.851  14.849  1.00  0.00           H  
ATOM   4906  N   ALA A 309     -17.814 -40.863   9.907  1.00  0.00           N  
ATOM   4907  CA  ALA A 309     -17.034 -41.679   8.989  1.00  0.00           C  
ATOM   4908  C   ALA A 309     -17.924 -42.325   7.937  1.00  0.00           C  
ATOM   4909  O   ALA A 309     -17.576 -42.363   6.762  1.00  0.00           O  
ATOM   4910  CB  ALA A 309     -16.270 -42.743   9.750  1.00  0.00           C  
ATOM   4911  H   ALA A 309     -17.799 -41.091  10.900  1.00  0.00           H  
ATOM   4912  HA  ALA A 309     -16.323 -41.025   8.471  1.00  0.00           H  
ATOM   4913 1HB  ALA A 309     -15.670 -43.335   9.063  1.00  0.00           H  
ATOM   4914 2HB  ALA A 309     -15.621 -42.266  10.487  1.00  0.00           H  
ATOM   4915 3HB  ALA A 309     -16.985 -43.384  10.259  1.00  0.00           H  
ATOM   4916  N   ILE A 310     -19.093 -42.808   8.363  1.00  0.00           N  
ATOM   4917  CA  ILE A 310     -20.009 -43.429   7.417  1.00  0.00           C  
ATOM   4918  C   ILE A 310     -20.476 -42.404   6.408  1.00  0.00           C  
ATOM   4919  O   ILE A 310     -20.500 -42.687   5.205  1.00  0.00           O  
ATOM   4920  CB  ILE A 310     -21.218 -44.075   8.133  1.00  0.00           C  
ATOM   4921  CG1 ILE A 310     -20.726 -45.311   8.935  1.00  0.00           C  
ATOM   4922  CG2 ILE A 310     -22.306 -44.458   7.101  1.00  0.00           C  
ATOM   4923  CD1 ILE A 310     -21.735 -45.871   9.920  1.00  0.00           C  
ATOM   4924  H   ILE A 310     -19.327 -42.768   9.344  1.00  0.00           H  
ATOM   4925  HA  ILE A 310     -19.480 -44.217   6.885  1.00  0.00           H  
ATOM   4926  HB  ILE A 310     -21.635 -43.368   8.850  1.00  0.00           H  
ATOM   4927 1HG1 ILE A 310     -20.462 -46.100   8.232  1.00  0.00           H  
ATOM   4928 2HG1 ILE A 310     -19.833 -45.032   9.487  1.00  0.00           H  
ATOM   4929 1HG2 ILE A 310     -23.154 -44.909   7.601  1.00  0.00           H
[truncated: 3,705,492 more chars]
