# Supplementary material for: Blueprinting extendable nanomaterials with standardized protein blocks
Source: Nature. 2024 Mar 13;627(8005):898–904. doi: 10.1038/s41586-024-07188-4 (PMC10972742; doi:10.1038/s41586-024-07188-4)
Supplement: Supplementary file 4 — Design models with ideal backbones as well as experimentally determined structures for comparison. For reference to design names, see Supplementary Fig. 1. [file 41586_2024_7188_MOESM4_ESM.zip › sC4_cryo.pdb]

REMARK   3
REMARK   3 REFINEMENT.
REMARK   3   PROGRAM     : PHENIX (1.16_3549: phenix.real_space_refine)
REMARK   3   AUTHORS     : Adams,Afonine,Bunkoczi,Burnley,Chen,Dar,Davis,
REMARK   3               : Draizen,Echols,Gildea,Gros,Grosse-Kunstleve,Headd,
REMARK   3               : Hintze,Hung,Ioerger,Liebschner,McCoy,McKee,Moriarty,
REMARK   3               : Oeffner,Poon,Read,Richardson,Richardson,Sacchettini,
REMARK   3               : Sauter,Sobolev,Storoni,Terwilliger,Williams,Zwart
REMARK   3
REMARK   3  SCATTERING TABLE: ELECTRON
REMARK   3
REMARK   3  REFINEMENT TARGET: REAL-SPACE (WEIGHTED MAP SUM AT ATOM CENTERS)
REMARK   3
REMARK   3  MODEL TO MAP FIT.
REMARK   3    CC_mask  : 0.7910
REMARK   3    CC_volume: 0.7642
REMARK   3    CC_peaks : 0.6475
REMARK   3 
REMARK   3 GEOMETRY RESTRAINTS LIBRARY: GEOSTD + MONOMER LIBRARY + CDL V1.2
REMARK   3 DEVIATIONS FROM IDEAL VALUES.
REMARK   3   BOND      :  0.007   0.069  15600
REMARK   3   ANGLE     :  0.861  10.932  20904
REMARK   3   CHIRALITY :  0.044   0.375   2588
REMARK   3   PLANARITY :  0.003   0.023   2668
REMARK   3   DIHEDRAL  : 14.382 179.918  10080
REMARK   3   MIN NONBONDED DISTANCE : 2.095
REMARK   3 
REMARK   3 MOLPROBITY STATISTICS.
REMARK   3   ALL-ATOM CLASHSCORE : 20.54
REMARK   3   RAMACHANDRAN PLOT:
REMARK   3     OUTLIERS :  0.00 %
REMARK   3     ALLOWED  :  1.62 %
REMARK   3     FAVORED  : 98.38 %
REMARK   3   ROTAMER OUTLIERS :  0.00 %
REMARK   3   CBETA DEVIATIONS :  0.00 %
REMARK   3   PEPTIDE PLANE:
REMARK   3     CIS-PROLINE     : 0.00 %
REMARK   3     CIS-GENERAL     : 0.00 %
REMARK   3     TWISTED PROLINE : 0.00 %
REMARK   3     TWISTED GENERAL : 0.00 %
REMARK   3
HELIX    1   1 GLU A    2  GLU A   42  1                                  41
HELIX    2   2 GLU A   47  LEU A   89  1                                  43
HELIX    3   3 HIS A   93  GLU A  130  1                                  38
HELIX    4   4 VAL A  135  PHE A  170  1                                  36
HELIX    6   6 ASP A  215  LYS A  252  1                                  38
HELIX    7   7 VAL A  257  VAL A  292  1                                  36
HELIX    8   8 GLU A  296  LEU A  334  1                                  39
HELIX    9   9 GLU A  337  LYS A  374  1                                  38
HELIX   10  10 GLU A  379  ALA A  422  1                                  44
HELIX   11  11 GLU A  426  ARG A  463  1                                  38
HELIX   12  12 GLU A  467  GLU A  500  1                                  34
HELIX   13  13 GLU B    2  GLU B   42  1                                  41
HELIX   14  14 GLU B   47  LEU B   89  1                                  43
HELIX   15  15 HIS B   93  GLU B  130  1                                  38
HELIX   16  16 VAL B  135  PHE B  170  1                                  36
HELIX   18  18 ASP B  215  LYS B  252  1                                  38
HELIX   19  19 VAL B  257  VAL B  292  1                                  36
HELIX   20  20 GLU B  296  LEU B  334  1                                  39
HELIX   21  21 GLU B  337  LYS B  374  1                                  38
HELIX   22  22 GLU B  379  ALA B  422  1                                  44
HELIX   23  23 GLU B  426  ARG B  463  1                                  38
HELIX   24  24 GLU B  467  GLU B  500  1                                  34
HELIX   25  25 GLU C    2  GLU C   42  1                                  41
HELIX   26  26 GLU C   47  LEU C   89  1                                  43
HELIX   27  27 HIS C   93  GLU C  130  1                                  38
HELIX   28  28 VAL C  135  PHE C  170  1                                  36
HELIX   30  30 ASP C  215  LYS C  252  1                                  38
HELIX   31  31 VAL C  257  VAL C  292  1                                  36
HELIX   32  32 GLU C  296  LEU C  334  1                                  39
HELIX   33  33 GLU C  337  LYS C  374  1                                  38
HELIX   34  34 GLU C  379  ALA C  422  1                                  44
HELIX   35  35 GLU C  426  ARG C  463  1                                  38
HELIX   36  36 GLU C  467  GLU C  500  1                                  34
HELIX   37  37 GLU D    2  GLU D   42  1                                  41
HELIX   38  38 GLU D   47  LEU D   89  1                                  43
HELIX   39  39 HIS D   93  GLU D  130  1                                  38
HELIX   40  40 VAL D  135  PHE D  170  1                                  36
HELIX   42  42 ASP D  215  LYS D  252  1                                  38
HELIX   43  43 VAL D  257  VAL D  292  1                                  36
HELIX   44  44 GLU D  296  LEU D  334  1                                  39
HELIX   45  45 GLU D  337  LYS D  374  1                                  38
HELIX   46  46 GLU D  379  ALA D  422  1                                  44
HELIX   47  47 GLU D  426  ARG D  463  1                                  38
HELIX   48  48 GLU D  467  GLU D  500  1                                  34
HELIX   44  44 GLU A  174  LYS A  211  1                                  38
HELIX   45  45 GLU B  174  LYS B  211  1                                  38
HELIX   46  46 GLU C  174  LYS C  211  1                                  38
HELIX   47  47 GLU D  174  LYS D  211  1                                  38
CRYST1  211.200  211.200  211.200  90.00  90.00  90.00 P 1
SCALE1      0.004735  0.000000  0.000000        0.00000
SCALE2      0.000000  0.004735  0.000000        0.00000
SCALE3      0.000000  0.000000  0.004735        0.00000
ATOM      1  N   SER A   1      64.950  84.312 132.333  1.00 29.63           N
ATOM      2  CA  SER A   1      65.880  83.330 131.789  1.00 29.63           C
ATOM      3  C   SER A   1      65.315  82.684 130.533  1.00 29.63           C
ATOM      4  O   SER A   1      65.686  83.051 129.424  1.00 29.63           O
ATOM      5  CB  SER A   1      66.206  82.261 132.833  1.00 29.63           C
ATOM      6  OG  SER A   1      65.039  81.830 133.508  1.00 29.63           O
ATOM      7  N   GLU A   2      64.403  81.728 130.711  1.00 28.42           N
ATOM      8  CA  GLU A   2      63.820  81.042 129.564  1.00 28.42           C
ATOM      9  C   GLU A   2      63.067  82.001 128.653  1.00 28.42           C
ATOM     10  O   GLU A   2      62.914  81.731 127.456  1.00 28.42           O
ATOM     11  CB  GLU A   2      62.886  79.929 130.036  1.00 28.42           C
ATOM     12  CG  GLU A   2      61.804  80.396 130.994  1.00 28.42           C
ATOM     13  CD  GLU A   2      60.603  80.988 130.279  1.00 28.42           C
ATOM     14  OE1 GLU A   2      59.844  81.749 130.915  1.00 28.42           O
ATOM     15  OE2 GLU A   2      60.427  80.704 129.076  1.00 28.42           O
ATOM     16  N   LYS A   3      62.573  83.113 129.197  1.00 27.84           N
ATOM     17  CA  LYS A   3      61.834  84.059 128.372  1.00 27.84           C
ATOM     18  C   LYS A   3      62.746  84.729 127.356  1.00 27.84           C
ATOM     19  O   LYS A   3      62.332  84.997 126.223  1.00 27.84           O
ATOM     20  CB  LYS A   3      61.146  85.098 129.250  1.00 27.84           C
ATOM     21  CG  LYS A   3      59.982  85.776 128.574  1.00 27.84           C
ATOM     22  CD  LYS A   3      59.320  86.770 129.504  1.00 27.84           C
ATOM     23  CE  LYS A   3      58.221  87.536 128.795  1.00 27.84           C
ATOM     24  NZ  LYS A   3      57.445  88.376 129.743  1.00 27.84           N
ATOM     25  N   ALA A   4      63.992  85.005 127.736  1.00 25.12           N
ATOM     26  CA  ALA A   4      64.939  85.520 126.756  1.00 25.12           C
ATOM     27  C   ALA A   4      65.241  84.479 125.689  1.00 25.12           C
ATOM     28  O   ALA A   4      65.388  84.811 124.508  1.00 25.12           O
ATOM     29  CB  ALA A   4      66.222  85.971 127.445  1.00 25.12           C
ATOM     30  N   LEU A   5      65.338  83.212 126.073  1.00 23.54           N
ATOM     31  CA  LEU A   5      65.518  82.185 125.060  1.00 23.54           C
ATOM     32  C   LEU A   5      64.342  82.153 124.095  1.00 23.54           C
ATOM     33  O   LEU A   5      64.533  82.019 122.884  1.00 23.54           O
ATOM     34  CB  LEU A   5      65.705  80.822 125.712  1.00 23.54           C
ATOM     35  CG  LEU A   5      65.652  79.682 124.703  1.00 23.54           C
ATOM     36  CD1 LEU A   5      66.977  79.571 123.969  1.00 23.54           C
ATOM     37  CD2 LEU A   5      65.280  78.374 125.378  1.00 23.54           C
ATOM     38  N   GLU A   6      63.118  82.297 124.605  1.00 23.19           N
ATOM     39  CA  GLU A   6      61.969  82.300 123.705  1.00 23.19           C
ATOM     40  C   GLU A   6      61.918  83.543 122.827  1.00 23.19           C
ATOM     41  O   GLU A   6      61.495  83.463 121.668  1.00 23.19           O
ATOM     42  CB  GLU A   6      60.675  82.168 124.497  1.00 23.19           C
ATOM     43  CG  GLU A   6      59.442  82.081 123.621  1.00 23.19           C
ATOM     44  CD  GLU A   6      59.472  80.879 122.693  1.00 23.19           C
ATOM     45  OE1 GLU A   6      60.104  79.863 123.046  1.00 23.19           O
ATOM     46  OE2 GLU A   6      58.859  80.947 121.607  1.00 23.19           O
ATOM     47  N   ILE A   7      62.355  84.692 123.337  1.00 22.91           N
ATOM     48  CA  ILE A   7      62.359  85.893 122.509  1.00 22.91           C
ATOM     49  C   ILE A   7      63.375  85.754 121.380  1.00 22.91           C
ATOM     50  O   ILE A   7      63.106  86.125 120.229  1.00 22.91           O
ATOM     51  CB  ILE A   7      62.605  87.142 123.368  1.00 22.91           C
ATOM     52  CG1 ILE A   7      62.458  88.396 122.553  1.00 22.91           C
ATOM     53  CG2 ILE A   7      63.995  87.233 123.874  1.00 22.91           C
ATOM     54  CD1 ILE A   7      62.402  89.521 123.460  1.00 22.91           C
ATOM     55  N   LEU A   8      64.541  85.182 121.677  1.00 19.91           N
ATOM     56  CA  LEU A   8      65.522  84.966 120.625  1.00 19.91           C
ATOM     57  C   LEU A   8      65.035  83.911 119.652  1.00 19.91           C
ATOM     58  O   LEU A   8      65.297  84.003 118.452  1.00 19.91           O
ATOM     59  CB  LEU A   8      66.859  84.548 121.215  1.00 19.91           C
ATOM     60  CG  LEU A   8      67.904  84.153 120.178  1.00 19.91           C
ATOM     61  CD1 LEU A   8      68.598  85.372 119.631  1.00 19.91           C
ATOM     62  CD2 LEU A   8      68.900  83.200 120.775  1.00 19.91           C
ATOM     63  N   ARG A   9      64.323  82.901 120.147  1.00 20.61           N
ATOM     64  CA  ARG A   9      63.750  81.907 119.251  1.00 20.61           C
ATOM     65  C   ARG A   9      62.766  82.553 118.291  1.00 20.61           C
ATOM     66  O   ARG A   9      62.742  82.227 117.102  1.00 20.61           O
ATOM     67  CB  ARG A   9      63.067  80.804 120.051  1.00 20.61           C
ATOM     68  CG  ARG A   9      62.420  79.746 119.189  1.00 20.61           C
ATOM     69  CD  ARG A   9      61.303  79.041 119.931  1.00 20.61           C
ATOM     70  NE  ARG A   9      61.695  78.670 121.285  1.00 20.61           N
ATOM     71  CZ  ARG A   9      62.369  77.567 121.586  1.00 20.61           C
ATOM     72  NH1 ARG A   9      62.728  76.728 120.627  1.00 20.61           N
ATOM     73  NH2 ARG A   9      62.686  77.304 122.845  1.00 20.61           N
ATOM     74  N   GLU A  10      61.960  83.488 118.783  1.00 20.18           N
ATOM     75  CA  GLU A  10      61.019  84.165 117.899  1.00 20.18           C
ATOM     76  C   GLU A  10      61.741  85.025 116.872  1.00 20.18           C
ATOM     77  O   GLU A  10      61.378  85.027 115.689  1.00 20.18           O
ATOM     78  CB  GLU A  10      60.046  85.010 118.712  1.00 20.18           C
ATOM     79  CG  GLU A  10      58.800  85.384 117.953  1.00 20.18           C
ATOM     80  CD  GLU A  10      57.936  84.183 117.646  1.00 20.18           C
ATOM     81  OE1 GLU A  10      58.098  83.141 118.315  1.00 20.18           O
ATOM     82  OE2 GLU A  10      57.090  84.280 116.733  1.00 20.18           O
ATOM     83  N   ALA A  11      62.763  85.765 117.298  1.00 18.17           N
ATOM     84  CA  ALA A  11      63.501  86.586 116.343  1.00 18.17           C
ATOM     85  C   ALA A  11      64.196  85.728 115.291  1.00 18.17           C
ATOM     86  O   ALA A  11      64.204  86.072 114.105  1.00 18.17           O
ATOM     87  CB  ALA A  11      64.507  87.470 117.071  1.00 18.17           C
ATOM     88  N   LEU A  12      64.773  84.599 115.698  1.00 16.41           N
ATOM     89  CA  LEU A  12      65.428  83.731 114.730  1.00 16.41           C
ATOM     90  C   LEU A  12      64.421  83.064 113.810  1.00 16.41           C
ATOM     91  O   LEU A  12      64.724  82.824 112.641  1.00 16.41           O
ATOM     92  CB  LEU A  12      66.271  82.679 115.436  1.00 16.41           C
ATOM     93  CG  LEU A  12      67.521  83.242 116.101  1.00 16.41           C
ATOM     94  CD1 LEU A  12      68.438  82.122 116.557  1.00 16.41           C
ATOM     95  CD2 LEU A  12      68.230  84.175 115.154  1.00 16.41           C
ATOM     96  N   LYS A  13      63.225  82.759 114.306  1.00 18.03           N
ATOM     97  CA  LYS A  13      62.195  82.239 113.419  1.00 18.03           C
ATOM     98  C   LYS A  13      61.801  83.278 112.381  1.00 18.03           C
ATOM     99  O   LYS A  13      61.646  82.957 111.198  1.00 18.03           O
ATOM    100  CB  LYS A  13      60.979  81.797 114.227  1.00 18.03           C
ATOM    101  CG  LYS A  13      59.787  81.407 113.382  1.00 18.03           C
ATOM    102  CD  LYS A  13      58.685  82.444 113.485  1.00 18.03           C
ATOM    103  CE  LYS A  13      57.497  82.061 112.630  1.00 18.03           C
ATOM    104  NZ  LYS A  13      56.472  83.135 112.604  1.00 18.03           N
ATOM    105  N   GLU A  14      61.656  84.537 112.795  1.00 17.37           N
ATOM    106  CA  GLU A  14      61.323  85.572 111.822  1.00 17.37           C
ATOM    107  C   GLU A  14      62.457  85.804 110.831  1.00 17.37           C
ATOM    108  O   GLU A  14      62.202  86.089 109.657  1.00 17.37           O
ATOM    109  CB  GLU A  14      60.962  86.873 112.526  1.00 17.37           C
ATOM    110  CG  GLU A  14      59.616  86.834 113.203  1.00 17.37           C
ATOM    111  CD  GLU A  14      59.055  88.215 113.450  1.00 17.37           C
ATOM    112  OE1 GLU A  14      59.313  89.112 112.622  1.00 17.37           O
ATOM    113  OE2 GLU A  14      58.359  88.407 114.471  1.00 17.37           O
ATOM    114  N   LEU A  15      63.707  85.678 111.269  1.00 14.38           N
ATOM    115  CA  LEU A  15      64.813  85.851 110.335  1.00 14.38           C
ATOM    116  C   LEU A  15      64.908  84.675 109.371  1.00 14.38           C
ATOM    117  O   LEU A  15      65.225  84.856 108.193  1.00 14.38           O
ATOM    118  CB  LEU A  15      66.119  86.058 111.087  1.00 14.38           C
ATOM    119  CG  LEU A  15      66.209  87.445 111.720  1.00 14.38           C
ATOM    120  CD1 LEU A  15      67.638  87.812 112.046  1.00 14.38           C
ATOM    121  CD2 LEU A  15      65.592  88.477 110.811  1.00 14.38           C
ATOM    122  N   GLU A  16      64.630  83.463 109.842  1.00 13.94           N
ATOM    123  CA  GLU A  16      64.532  82.338 108.921  1.00 13.94           C
ATOM    124  C   GLU A  16      63.416  82.564 107.909  1.00 13.94           C
ATOM    125  O   GLU A  16      63.568  82.255 106.720  1.00 13.94           O
ATOM    126  CB  GLU A  16      64.298  81.046 109.698  1.00 13.94           C
ATOM    127  CG  GLU A  16      63.899  79.869 108.838  1.00 13.94           C
ATOM    128  CD  GLU A  16      63.719  78.597 109.642  1.00 13.94           C
ATOM    129  OE1 GLU A  16      64.356  78.465 110.707  1.00 13.94           O
ATOM    130  OE2 GLU A  16      62.935  77.728 109.211  1.00 13.94           O
ATOM    131  N   ASP A  17      62.299  83.136 108.354  1.00 14.43           N
ATOM    132  CA  ASP A  17      61.192  83.381 107.439  1.00 14.43           C
ATOM    133  C   ASP A  17      61.563  84.416 106.390  1.00 14.43           C
ATOM    134  O   ASP A  17      61.262  84.247 105.205  1.00 14.43           O
ATOM    135  CB  ASP A  17      59.956  83.838 108.196  1.00 14.43           C
ATOM    136  CG  ASP A  17      58.946  84.487 107.284  1.00 14.43           C
ATOM    137  OD1 ASP A  17      58.382  83.772 106.434  1.00 14.43           O
ATOM    138  OD2 ASP A  17      58.729  85.711 107.401  1.00 14.43           O
ATOM    139  N   ILE A  18      62.192  85.511 106.810  1.00 13.59           N
ATOM    140  CA  ILE A  18      62.587  86.519 105.836  1.00 13.59           C
ATOM    141  C   ILE A  18      63.647  85.981 104.888  1.00 13.59           C
ATOM    142  O   ILE A  18      63.675  86.352 103.713  1.00 13.59           O
ATOM    143  CB  ILE A  18      63.070  87.794 106.539  1.00 13.59           C
ATOM    144  CG1 ILE A  18      63.351  88.878 105.528  1.00 13.59           C
ATOM    145  CG2 ILE A  18      64.307  87.567 107.301  1.00 13.59           C
ATOM    146  CD1 ILE A  18      63.523  90.155 106.181  1.00 13.59           C
ATOM    147  N   ALA A  19      64.520  85.091 105.354  1.00 12.92           N
ATOM    148  CA  ALA A  19      65.479  84.490 104.438  1.00 12.92           C
ATOM    149  C   ALA A  19      64.771  83.642 103.397  1.00 12.92           C
ATOM    150  O   ALA A  19      65.096  83.701 102.205  1.00 12.92           O
ATOM    151  CB  ALA A  19      66.489  83.654 105.209  1.00 12.92           C
ATOM    152  N   LYS A  20      63.800  82.841 103.828  1.00 13.92           N
ATOM    153  CA  LYS A  20      63.032  82.049 102.876  1.00 13.92           C
ATOM    154  C   LYS A  20      62.306  82.943 101.878  1.00 13.92           C
ATOM    155  O   LYS A  20      62.290  82.664 100.672  1.00 13.92           O
ATOM    156  CB  LYS A  20      62.047  81.162 103.628  1.00 13.92           C
ATOM    157  CG  LYS A  20      61.126  80.359 102.744  1.00 13.92           C
ATOM    158  CD  LYS A  20      60.097  79.631 103.583  1.00 13.92           C
ATOM    159  CE  LYS A  20      60.752  78.945 104.766  1.00 13.92           C
ATOM    160  NZ  LYS A  20      59.755  78.259 105.625  1.00 13.92           N
ATOM    161  N   GLU A  21      61.716  84.034 102.359  1.00 14.87           N
ATOM    162  CA  GLU A  21      61.024  84.949 101.461  1.00 14.87           C
ATOM    163  C   GLU A  21      61.987  85.621 100.492  1.00 14.87           C
ATOM    164  O   GLU A  21      61.623  85.890  99.344  1.00 14.87           O
ATOM    165  CB  GLU A  21      60.261  85.991 102.267  1.00 14.87           C
ATOM    166  CG  GLU A  21      59.425  86.924 101.430  1.00 14.87           C
ATOM    167  CD  GLU A  21      58.340  87.596 102.237  1.00 14.87           C
ATOM    168  OE1 GLU A  21      57.330  88.017 101.639  1.00 14.87           O
ATOM    169  OE2 GLU A  21      58.493  87.701 103.470  1.00 14.87           O
ATOM    170  N   GLN A  22      63.217  85.886 100.922  1.00 13.21           N
ATOM    171  CA  GLN A  22      64.198  86.466 100.014  1.00 13.21           C
ATOM    172  C   GLN A  22      64.619  85.469  98.951  1.00 13.21           C
ATOM    173  O   GLN A  22      64.844  85.841  97.795  1.00 13.21           O
ATOM    174  CB  GLN A  22      65.412  86.945 100.791  1.00 13.21           C
ATOM    175  CG  GLN A  22      66.594  87.228  99.921  1.00 13.21           C
ATOM    176  CD  GLN A  22      66.419  88.476  99.114  1.00 13.21           C
ATOM    177  OE1 GLN A  22      65.500  89.256  99.351  1.00 13.21           O
ATOM    178  NE2 GLN A  22      67.309  88.688  98.154  1.00 13.21           N
ATOM    179  N   ARG A  23      64.742  84.199  99.321  1.00 14.13           N
ATOM    180  CA  ARG A  23      64.999  83.186  98.306  1.00 14.13           C
ATOM    181  C   ARG A  23      63.854  83.122  97.306  1.00 14.13           C
ATOM    182  O   ARG A  23      64.077  82.981  96.098  1.00 14.13           O
ATOM    183  CB  ARG A  23      65.224  81.829  98.958  1.00 14.13           C
ATOM    184  CG  ARG A  23      64.757  80.668  98.128  1.00 14.13           C
ATOM    185  CD  ARG A  23      64.831  79.395  98.933  1.00 14.13           C
ATOM    186  NE  ARG A  23      63.998  78.345  98.366  1.00 14.13           N
ATOM    187  CZ  ARG A  23      62.691  78.247  98.566  1.00 14.13           C
ATOM    188  NH1 ARG A  23      62.066  79.139  99.319  1.00 14.13           N
ATOM    189  NH2 ARG A  23      62.009  77.258  98.011  1.00 14.13           N
ATOM    190  N   LYS A  24      62.617  83.240  97.786  1.00 14.91           N
ATOM    191  CA  LYS A  24      61.493  83.244  96.854  1.00 14.91           C
ATOM    192  C   LYS A  24      61.526  84.470  95.953  1.00 14.91           C
ATOM    193  O   LYS A  24      61.181  84.384  94.772  1.00 14.91           O
ATOM    194  CB  LYS A  24      60.168  83.173  97.601  1.00 14.91           C
ATOM    195  CG  LYS A  24      58.970  83.292  96.683  1.00 14.91           C
ATOM    196  CD  LYS A  24      57.676  83.094  97.433  1.00 14.91           C
ATOM    197  CE  LYS A  24      56.497  83.574  96.611  1.00 14.91           C
ATOM    198  NZ  LYS A  24      56.631  85.008  96.236  1.00 14.91           N
ATOM    199  N   ILE A  25      61.932  85.618  96.488  1.00 14.97           N
ATOM    200  CA  ILE A  25      62.062  86.815  95.660  1.00 14.97           C
ATOM    201  C   ILE A  25      63.118  86.611  94.582  1.00 14.97           C
ATOM    202  O   ILE A  25      62.933  87.011  93.426  1.00 14.97           O
ATOM    203  CB  ILE A  25      62.379  88.038  96.534  1.00 14.97           C
ATOM    204  CG1 ILE A  25      61.134  88.480  97.297  1.00 14.97           C
ATOM    205  CG2 ILE A  25      62.924  89.168  95.690  1.00 14.97           C
ATOM    206  CD1 ILE A  25      60.017  88.947  96.401  1.00 14.97           C
ATOM    207  N   LEU A  26      64.247  86.002  94.941  1.00 15.08           N
ATOM    208  CA  LEU A  26      65.258  85.708  93.933  1.00 15.08           C
ATOM    209  C   LEU A  26      64.711  84.781  92.863  1.00 15.08           C
ATOM    210  O   LEU A  26      64.949  84.994  91.672  1.00 15.08           O
ATOM    211  CB  LEU A  26      66.493  85.078  94.560  1.00 15.08           C
ATOM    212  CG  LEU A  26      67.497  84.660  93.487  1.00 15.08           C
ATOM    213  CD1 LEU A  26      68.089  85.875  92.815  1.00 15.08           C
ATOM    214  CD2 LEU A  26      68.577  83.777  94.048  1.00 15.08           C
ATOM    215  N   LYS A  27      63.989  83.735  93.266  1.00 16.36           N
ATOM    216  CA  LYS A  27      63.427  82.824  92.275  1.00 16.36           C
ATOM    217  C   LYS A  27      62.444  83.542  91.364  1.00 16.36           C
ATOM    218  O   LYS A  27      62.417  83.300  90.156  1.00 16.36           O
ATOM    219  CB  LYS A  27      62.756  81.638  92.955  1.00 16.36           C
ATOM    220  CG  LYS A  27      61.886  80.828  92.022  1.00 16.36           C
ATOM    221  CD  LYS A  27      61.616  79.444  92.579  1.00 16.36           C
ATOM    222  CE  LYS A  27      60.933  79.503  93.932  1.00 16.36           C
ATOM    223  NZ  LYS A  27      60.772  78.147  94.519  1.00 16.36           N
ATOM    224  N   ASP A  28      61.642  84.446  91.921  1.00 18.51           N
ATOM    225  CA  ASP A  28      60.705  85.209  91.105  1.00 18.51           C
ATOM    226  C   ASP A  28      61.439  86.077  90.093  1.00 18.51           C
ATOM    227  O   ASP A  28      61.077  86.118  88.911  1.00 18.51           O
ATOM    228  CB  ASP A  28      59.819  86.066  92.007  1.00 18.51           C
ATOM    229  CG  ASP A  28      58.704  86.757  91.251  1.00 18.51           C
ATOM    230  OD1 ASP A  28      57.528  86.533  91.604  1.00 18.51           O
ATOM    231  OD2 ASP A  28      58.995  87.538  90.323  1.00 18.51           O
ATOM    232  N   ALA A  29      62.468  86.794  90.540  1.00 19.28           N
ATOM    233  CA  ALA A  29      63.189  87.664  89.618  1.00 19.28           C
ATOM    234  C   ALA A  29      63.930  86.857  88.563  1.00 19.28           C
ATOM    235  O   ALA A  29      63.977  87.251  87.392  1.00 19.28           O
ATOM    236  CB  ALA A  29      64.151  88.567  90.380  1.00 19.28           C
ATOM    237  N   LEU A  30      64.506  85.720  88.947  1.00 19.73           N
ATOM    238  CA  LEU A  30      65.173  84.879  87.963  1.00 19.73           C
ATOM    239  C   LEU A  30      64.175  84.319  86.963  1.00 19.73           C
ATOM    240  O   LEU A  30      64.479  84.211  85.773  1.00 19.73           O
ATOM    241  CB  LEU A  30      65.931  83.748  88.653  1.00 19.73           C
ATOM    242  CG  LEU A  30      67.395  84.037  88.983  1.00 19.73           C
ATOM    243  CD1 LEU A  30      68.086  82.794  89.515  1.00 19.73           C
ATOM    244  CD2 LEU A  30      68.115  84.569  87.768  1.00 19.73           C
ATOM    245  N   ASP A  31      62.977  83.965  87.424  1.00 23.10           N
ATOM    246  CA  ASP A  31      61.947  83.496  86.509  1.00 23.10           C
ATOM    247  C   ASP A  31      61.564  84.580  85.518  1.00 23.10           C
ATOM    248  O   ASP A  31      61.412  84.314  84.322  1.00 23.10           O
ATOM    249  CB  ASP A  31      60.723  83.043  87.296  1.00 23.10           C
ATOM    250  CG  ASP A  31      59.640  82.497  86.411  1.00 23.10           C
ATOM    251  OD1 ASP A  31      59.768  81.342  85.961  1.00 23.10           O
ATOM    252  OD2 ASP A  31      58.667  83.232  86.151  1.00 23.10           O
ATOM    253  N   GLU A  32      61.398  85.810  85.998  1.00 24.38           N
ATOM    254  CA  GLU A  32      61.092  86.916  85.099  1.00 24.38           C
ATOM    255  C   GLU A  32      62.203  87.123  84.078  1.00 24.38           C
ATOM    256  O   GLU A  32      61.936  87.332  82.887  1.00 24.38           O
ATOM    257  CB  GLU A  32      60.868  88.184  85.912  1.00 24.38           C
ATOM    258  CG  GLU A  32      61.147  89.455  85.158  1.00 24.38           C
ATOM    259  CD  GLU A  32      60.816  90.679  85.974  1.00 24.38           C
ATOM    260  OE1 GLU A  32      60.570  90.531  87.188  1.00 24.38           O
ATOM    261  OE2 GLU A  32      60.815  91.791  85.410  1.00 24.38           O
ATOM    262  N   LEU A  33      63.457  87.056  84.522  1.00 25.45           N
ATOM    263  CA  LEU A  33      64.576  87.211  83.599  1.00 25.45           C
ATOM    264  C   LEU A  33      64.592  86.106  82.554  1.00 25.45           C
ATOM    265  O   LEU A  33      64.813  86.364  81.364  1.00 25.45           O
ATOM    266  CB  LEU A  33      65.886  87.225  84.375  1.00 25.45           C
ATOM    267  CG  LEU A  33      66.415  88.634  84.597  1.00 25.45           C
ATOM    268  CD1 LEU A  33      67.690  88.631  85.421  1.00 25.45           C
ATOM    269  CD2 LEU A  33      66.645  89.251  83.249  1.00 25.45           C
ATOM    270  N   ARG A  34      64.352  84.869  82.977  1.00 27.24           N
ATOM    271  CA  ARG A  34      64.354  83.754  82.043  1.00 27.24           C
ATOM    272  C   ARG A  34      63.207  83.866  81.051  1.00 27.24           C
ATOM    273  O   ARG A  34      63.356  83.507  79.878  1.00 27.24           O
ATOM    274  CB  ARG A  34      64.277  82.442  82.812  1.00 27.24           C
ATOM    275  CG  ARG A  34      64.446  81.217  81.966  1.00 27.24           C
ATOM    276  CD  ARG A  34      64.172  79.988  82.789  1.00 27.24           C
ATOM    277  NE  ARG A  34      63.035  80.188  83.677  1.00 27.24           N
ATOM    278  CZ  ARG A  34      61.768  80.174  83.279  1.00 27.24           C
ATOM    279  NH1 ARG A  34      61.472  79.972  82.003  1.00 27.24           N
ATOM    280  NH2 ARG A  34      60.794  80.363  84.155  1.00 27.24           N
ATOM    281  N   GLU A  35      62.057  84.373  81.495  1.00 29.68           N
ATOM    282  CA  GLU A  35      60.951  84.576  80.567  1.00 29.68           C
ATOM    283  C   GLU A  35      61.279  85.660  79.555  1.00 29.68           C
ATOM    284  O   GLU A  35      60.951  85.525  78.373  1.00 29.68           O
ATOM    285  CB  GLU A  35      59.668  84.910  81.322  1.00 29.68           C
ATOM    286  CG  GLU A  35      59.155  83.765  82.169  1.00 29.68           C
ATOM    287  CD  GLU A  35      59.042  82.470  81.391  1.00 29.68           C
ATOM    288  OE1 GLU A  35      60.009  81.683  81.404  1.00 29.68           O
ATOM    289  OE2 GLU A  35      57.985  82.234  80.771  1.00 29.68           O
ATOM    290  N   GLU A  36      61.925  86.744  79.991  1.00 31.42           N
ATOM    291  CA  GLU A  36      62.348  87.755  79.028  1.00 31.42           C
ATOM    292  C   GLU A  36      63.315  87.164  78.011  1.00 31.42           C
ATOM    293  O   GLU A  36      63.203  87.427  76.808  1.00 31.42           O
ATOM    294  CB  GLU A  36      62.991  88.948  79.733  1.00 31.42           C
ATOM    295  CG  GLU A  36      63.601  89.954  78.762  1.00 31.42           C
ATOM    296  CD  GLU A  36      64.643  90.850  79.401  1.00 31.42           C
ATOM    297  OE1 GLU A  36      64.672  90.934  80.642  1.00 31.42           O
ATOM    298  OE2 GLU A  36      65.437  91.469  78.662  1.00 31.42           O
ATOM    299  N   ALA A  37      64.267  86.354  78.476  1.00 33.00           N
ATOM    300  CA  ALA A  37      65.225  85.745  77.558  1.00 33.00           C
ATOM    301  C   ALA A  37      64.531  84.825  76.561  1.00 33.00           C
ATOM    302  O   ALA A  37      64.839  84.846  75.363  1.00 33.00           O
ATOM    303  CB  ALA A  37      66.291  84.981  78.338  1.00 33.00           C
ATOM    304  N   GLU A  38      63.591  84.005  77.036  1.00 35.61           N
ATOM    305  CA  GLU A  38      62.875  83.109  76.136  1.00 35.61           C
ATOM    306  C   GLU A  38      62.030  83.891  75.140  1.00 35.61           C
ATOM    307  O   GLU A  38      61.902  83.490  73.978  1.00 35.61           O
ATOM    308  CB  GLU A  38      62.007  82.140  76.936  1.00 35.61           C
ATOM    309  CG  GLU A  38      62.773  80.989  77.566  1.00 35.61           C
ATOM    310  CD  GLU A  38      61.898  80.127  78.460  1.00 35.61           C
ATOM    311  OE1 GLU A  38      60.769  80.555  78.778  1.00 35.61           O
ATOM    312  OE2 GLU A  38      62.337  79.024  78.845  1.00 35.61           O
ATOM    313  N   LYS A  39      61.447  85.011  75.571  1.00 37.22           N
ATOM    314  CA  LYS A  39      60.663  85.824  74.650  1.00 37.22           C
ATOM    315  C   LYS A  39      61.549  86.464  73.597  1.00 37.22           C
ATOM    316  O   LYS A  39      61.117  86.655  72.456  1.00 37.22           O
ATOM    317  CB  LYS A  39      59.885  86.893  75.412  1.00 37.22           C
ATOM    318  CG  LYS A  39      58.544  86.416  75.938  1.00 37.22           C
ATOM    319  CD  LYS A  39      57.533  87.546  75.953  1.00 37.22           C
ATOM    320  CE  LYS A  39      58.085  88.772  76.664  1.00 37.22           C
ATOM    321  NZ  LYS A  39      58.469  88.474  78.071  1.00 37.22           N
ATOM    322  N   LEU A  40      62.779  86.815  73.958  1.00 40.31           N
ATOM    323  CA  LEU A  40      63.697  87.374  72.977  1.00 40.31           C
ATOM    324  C   LEU A  40      64.278  86.312  72.059  1.00 40.31           C
ATOM    325  O   LEU A  40      64.723  86.647  70.956  1.00 40.31           O
ATOM    326  CB  LEU A  40      64.833  88.125  73.666  1.00 40.31           C
ATOM    327  CG  LEU A  40      64.533  89.592  73.952  1.00 40.31           C
ATOM    328  CD1 LEU A  40      65.793  90.300  74.374  1.00 40.31           C
ATOM    329  CD2 LEU A  40      63.936  90.253  72.727  1.00 40.31           C
ATOM    330  N   ARG A  41      64.299  85.050  72.496  1.00 41.67           N
ATOM    331  CA  ARG A  41      64.830  83.983  71.649  1.00 41.67           C
ATOM    332  C   ARG A  41      64.119  83.935  70.301  1.00 41.67           C
ATOM    333  O   ARG A  41      64.754  83.708  69.265  1.00 41.67           O
ATOM    334  CB  ARG A  41      64.702  82.636  72.362  1.00 41.67           C
ATOM    335  CG  ARG A  41      64.967  81.423  71.478  1.00 41.67           C
ATOM    336  CD  ARG A  41      66.448  81.252  71.169  1.00 41.67           C
ATOM    337  NE  ARG A  41      66.873  82.013  69.998  1.00 41.67           N
ATOM    338  CZ  ARG A  41      68.126  82.064  69.558  1.00 41.67           C
ATOM    339  NH1 ARG A  41      68.427  82.782  68.486  1.00 41.67           N
ATOM    340  NH2 ARG A  41      69.076  81.389  70.186  1.00 41.67           N
ATOM    341  N   GLU A  42      62.801  84.140  70.294  1.00 45.23           N
ATOM    342  CA  GLU A  42      62.068  84.159  69.034  1.00 45.23           C
ATOM    343  C   GLU A  42      62.272  85.467  68.285  1.00 45.23           C
ATOM    344  O   GLU A  42      62.515  85.460  67.074  1.00 45.23           O
ATOM    345  CB  GLU A  42      60.580  83.916  69.282  1.00 45.23           C
ATOM    346  CG  GLU A  42      60.259  82.490  69.673  1.00 45.23           C
ATOM    347  CD  GLU A  42      60.638  81.498  68.591  1.00 45.23           C
ATOM    348  OE1 GLU A  42      60.499  81.838  67.398  1.00 45.23           O
ATOM    349  OE2 GLU A  42      61.081  80.381  68.932  1.00 45.23           O
ATOM    350  N   ASP A  43      62.189  86.590  68.987  1.00 47.24           N
ATOM    351  CA  ASP A  43      62.305  87.899  68.360  1.00 47.24           C
ATOM    352  C   ASP A  43      63.758  88.342  68.248  1.00 47.24           C
ATOM    353  O   ASP A  43      64.100  89.471  68.599  1.00 47.24           O
ATOM    354  CB  ASP A  43      61.505  88.927  69.152  1.00 47.24           C
ATOM    355  CG  ASP A  43      60.099  88.460  69.444  1.00 47.24           C
ATOM    356  OD1 ASP A  43      59.598  87.590  68.702  1.00 47.24           O
ATOM    357  OD2 ASP A  43      59.499  88.956  70.418  1.00 47.24           O
ATOM    358  N   ASP A  46      67.757  88.915  65.625  1.00 53.55           N
ATOM    359  CA  ASP A  46      69.133  89.125  65.191  1.00 53.55           C
ATOM    360  C   ASP A  46      70.088  88.170  65.892  1.00 53.55           C
ATOM    361  O   ASP A  46      69.748  87.575  66.912  1.00 53.55           O
ATOM    362  CB  ASP A  46      69.573  90.559  65.469  1.00 53.55           C
ATOM    363  CG  ASP A  46      70.953  90.853  64.952  1.00 53.55           C
ATOM    364  OD1 ASP A  46      71.569  89.945  64.357  1.00 53.55           O
ATOM    365  OD2 ASP A  46      71.419  91.996  65.135  1.00 53.55           O
ATOM    366  N   GLU A  47      71.285  88.013  65.328  1.00 52.23           N
ATOM    367  CA  GLU A  47      72.341  87.307  66.042  1.00 52.23           C
ATOM    368  C   GLU A  47      73.018  88.212  67.060  1.00 52.23           C
ATOM    369  O   GLU A  47      73.326  87.773  68.171  1.00 52.23           O
ATOM    370  CB  GLU A  47      73.351  86.716  65.066  1.00 52.23           C
ATOM    371  CG  GLU A  47      72.736  85.641  64.193  1.00 52.23           C
ATOM    372  CD  GLU A  47      72.139  84.515  65.016  1.00 52.23           C
ATOM    373  OE1 GLU A  47      72.757  84.123  66.027  1.00 52.23           O
ATOM    374  OE2 GLU A  47      71.044  84.032  64.662  1.00 52.23           O
ATOM    375  N   GLU A  48      73.274  89.471  66.694  1.00 49.33           N
ATOM    376  CA  GLU A  48      73.916  90.396  67.624  1.00 49.33           C
ATOM    377  C   GLU A  48      72.983  90.757  68.770  1.00 49.33           C
ATOM    378  O   GLU A  48      73.424  90.891  69.918  1.00 49.33           O
ATOM    379  CB  GLU A  48      74.375  91.651  66.887  1.00 49.33           C
ATOM    380  CG  GLU A  48      75.800  91.569  66.401  1.00 49.33           C
ATOM    381  CD  GLU A  48      76.765  91.327  67.535  1.00 49.33           C
ATOM    382  OE1 GLU A  48      76.854  92.191  68.430  1.00 49.33           O
ATOM    383  OE2 GLU A  48      77.422  90.267  67.542  1.00 49.33           O
ATOM    384  N   GLU A  49      71.694  90.934  68.473  1.00 48.46           N
ATOM    385  CA  GLU A  49      70.702  91.175  69.516  1.00 48.46           C
ATOM    386  C   GLU A  49      70.803  90.124  70.612  1.00 48.46           C
ATOM    387  O   GLU A  49      70.935  90.451  71.795  1.00 48.46           O
ATOM    388  CB  GLU A  49      69.300  91.184  68.911  1.00 48.46           C
ATOM    389  CG  GLU A  49      68.313  92.068  69.639  1.00 48.46           C
ATOM    390  CD  GLU A  49      67.078  92.352  68.812  1.00 48.46           C
ATOM    391  OE1 GLU A  49      66.383  91.389  68.423  1.00 48.46           O
ATOM    392  OE2 GLU A  49      66.807  93.542  68.546  1.00 48.46           O
ATOM    393  N   ILE A  50      70.756  88.851  70.228  1.00 43.33           N
ATOM    394  CA  ILE A  50      70.838  87.771  71.204  1.00 43.33           C
ATOM    395  C   ILE A  50      72.214  87.745  71.862  1.00 43.33           C
ATOM    396  O   ILE A  50      72.329  87.690  73.091  1.00 43.33           O
ATOM    397  CB  ILE A  50      70.505  86.429  70.532  1.00 43.33           C
ATOM    398  CG1 ILE A  50      69.070  86.451  70.006  1.00 43.33           C
ATOM    399  CG2 ILE A  50      70.729  85.282  71.486  1.00 43.33           C
ATOM    400  CD1 ILE A  50      68.069  87.039  70.980  1.00 43.33           C
ATOM    401  N   ASN A  51      73.276  87.785  71.056  1.00 40.38           N
ATOM    402  CA  ASN A  51      74.631  87.679  71.581  1.00 40.38           C
ATOM    403  C   ASN A  51      74.938  88.774  72.593  1.00 40.38           C
ATOM    404  O   ASN A  51      75.791  88.579  73.464  1.00 40.38           O
ATOM    405  CB  ASN A  51      75.618  87.727  70.409  1.00 40.38           C
ATOM    406  CG  ASN A  51      76.996  87.191  70.759  1.00 40.38           C
ATOM    407  OD1 ASN A  51      77.495  87.392  71.860  1.00 40.38           O
ATOM    408  ND2 ASN A  51      77.620  86.505  69.808  1.00 40.38           N
ATOM    409  N   LYS A  52      74.246  89.909  72.521  1.00 38.56           N
ATOM    410  CA  LYS A  52      74.463  90.988  73.476  1.00 38.56           C
ATOM    411  C   LYS A  52      73.502  90.907  74.656  1.00 38.56           C
ATOM    412  O   LYS A  52      73.915  91.032  75.817  1.00 38.56           O
ATOM    413  CB  LYS A  52      74.320  92.337  72.772  1.00 38.56           C
ATOM    414  CG  LYS A  52      74.415  93.533  73.697  1.00 38.56           C
ATOM    415  CD  LYS A  52      75.799  93.637  74.307  1.00 38.56           C
ATOM    416  CE  LYS A  52      76.229  95.087  74.444  1.00 38.56           C
ATOM    417  NZ  LYS A  52      76.292  95.774  73.124  1.00 38.56           N
ATOM    418  N   ARG A  53      72.217  90.686  74.380  1.00 35.41           N
ATOM    419  CA  ARG A  53      71.234  90.707  75.448  1.00 35.41           C
ATOM    420  C   ARG A  53      71.376  89.515  76.375  1.00 35.41           C
ATOM    421  O   ARG A  53      71.089  89.636  77.566  1.00 35.41           O
ATOM    422  CB  ARG A  53      69.823  90.751  74.873  1.00 35.41           C
ATOM    423  CG  ARG A  53      68.798  91.233  75.866  1.00 35.41           C
ATOM    424  CD  ARG A  53      69.303  92.443  76.625  1.00 35.41           C
ATOM    425  NE  ARG A  53      68.346  92.875  77.636  1.00 35.41           N
ATOM    426  CZ  ARG A  53      68.580  93.838  78.517  1.00 35.41           C
ATOM    427  NH1 ARG A  53      69.742  94.474  78.510  1.00 35.41           N
ATOM    428  NH2 ARG A  53      67.653  94.165  79.404  1.00 35.41           N
ATOM    429  N   LEU A  54      71.822  88.365  75.871  1.00 32.41           N
ATOM    430  CA  LEU A  54      72.005  87.223  76.757  1.00 32.41           C
ATOM    431  C   LEU A  54      73.130  87.477  77.750  1.00 32.41           C
ATOM    432  O   LEU A  54      73.029  87.099  78.923  1.00 32.41           O
ATOM    433  CB  LEU A  54      72.269  85.965  75.936  1.00 32.41           C
ATOM    434  CG  LEU A  54      71.044  85.477  75.163  1.00 32.41           C
ATOM    435  CD1 LEU A  54      71.162  84.001  74.831  1.00 32.41           C
ATOM    436  CD2 LEU A  54      69.760  85.768  75.931  1.00 32.41           C
ATOM    437  N   ASN A  55      74.195  88.144  77.306  1.00 31.16           N
ATOM    438  CA  ASN A  55      75.267  88.508  78.223  1.00 31.16           C
ATOM    439  C   ASN A  55      74.804  89.560  79.222  1.00 31.16           C
ATOM    440  O   ASN A  55      75.132  89.482  80.412  1.00 31.16           O
ATOM    441  CB  ASN A  55      76.480  88.996  77.441  1.00 31.16           C
ATOM    442  CG  ASN A  55      77.173  87.878  76.703  1.00 31.16           C
ATOM    443  OD1 ASN A  55      76.630  86.782  76.568  1.00 31.16           O
ATOM    444  ND2 ASN A  55      78.379  88.145  76.222  1.00 31.16           N
ATOM    445  N   GLU A  56      74.031  90.547  78.767  1.00 30.33           N
ATOM    446  CA  GLU A  56      73.500  91.521  79.716  1.00 30.33           C
ATOM    447  C   GLU A  56      72.587  90.850  80.736  1.00 30.33           C
ATOM    448  O   GLU A  56      72.592  91.206  81.921  1.00 30.33           O
ATOM    449  CB  GLU A  56      72.767  92.638  78.981  1.00 30.33           C
ATOM    450  CG  GLU A  56      73.714  93.636  78.359  1.00 30.33           C
ATOM    451  CD  GLU A  56      74.860  93.988  79.288  1.00 30.33           C
ATOM    452  OE1 GLU A  56      74.599  94.548  80.372  1.00 30.33           O
ATOM    453  OE2 GLU A  56      76.022  93.690  78.942  1.00 30.33           O
ATOM    454  N   LEU A  57      71.821  89.852  80.301  1.00 28.89           N
ATOM    455  CA  LEU A  57      70.893  89.188  81.204  1.00 28.89           C
ATOM    456  C   LEU A  57      71.630  88.323  82.213  1.00 28.89           C
ATOM    457  O   LEU A  57      71.270  88.303  83.392  1.00 28.89           O
ATOM    458  CB  LEU A  57      69.886  88.368  80.407  1.00 28.89           C
ATOM    459  CG  LEU A  57      68.537  89.067  80.248  1.00 28.89           C
ATOM    460  CD1 LEU A  57      68.714  90.471  79.718  1.00 28.89           C
ATOM    461  CD2 LEU A  57      67.622  88.277  79.334  1.00 28.89           C
ATOM    462  N   MET A  58      72.666  87.604  81.784  1.00 25.93           N
ATOM    463  CA  MET A  58      73.445  86.846  82.756  1.00 25.93           C
ATOM    464  C   MET A  58      74.152  87.779  83.732  1.00 25.93           C
ATOM    465  O   MET A  58      74.275  87.465  84.922  1.00 25.93           O
ATOM    466  CB  MET A  58      74.447  85.933  82.059  1.00 25.93           C
ATOM    467  CG  MET A  58      75.605  86.650  81.431  1.00 25.93           C
ATOM    468  SD  MET A  58      76.886  85.524  80.896  1.00 25.93           S
ATOM    469  CE  MET A  58      76.065  84.653  79.571  1.00 25.93           C
ATOM    470  N   LYS A  59      74.593  88.948  83.262  1.00 25.65           N
ATOM    471  CA  LYS A  59      75.226  89.902  84.166  1.00 25.65           C
ATOM    472  C   LYS A  59      74.241  90.397  85.219  1.00 25.65           C
ATOM    473  O   LYS A  59      74.562  90.443  86.412  1.00 25.65           O
ATOM    474  CB  LYS A  59      75.804  91.069  83.374  1.00 25.65           C
ATOM    475  CG  LYS A  59      76.299  92.214  84.229  1.00 25.65           C
ATOM    476  CD  LYS A  59      77.404  92.968  83.508  1.00 25.65           C
ATOM    477  CE  LYS A  59      77.543  94.393  84.013  1.00 25.65           C
ATOM    478  NZ  LYS A  59      76.458  95.280  83.508  1.00 25.65           N
ATOM    479  N   ILE A  60      73.027  90.759  84.807  1.00 24.28           N
ATOM    480  CA  ILE A  60      72.087  91.255  85.807  1.00 24.28           C
ATOM    481  C   ILE A  60      71.565  90.122  86.685  1.00 24.28           C
ATOM    482  O   ILE A  60      71.192  90.351  87.839  1.00 24.28           O
ATOM    483  CB  ILE A  60      70.944  92.048  85.156  1.00 24.28           C
ATOM    484  CG1 ILE A  60      70.031  91.144  84.345  1.00 24.28           C
ATOM    485  CG2 ILE A  60      71.503  93.150  84.282  1.00 24.28           C
ATOM    486  CD1 ILE A  60      68.933  91.908  83.652  1.00 24.28           C
ATOM    487  N   ALA A  61      71.567  88.883  86.194  1.00 20.39           N
ATOM    488  CA  ALA A  61      71.174  87.772  87.056  1.00 20.39           C
ATOM    489  C   ALA A  61      72.227  87.507  88.124  1.00 20.39           C
ATOM    490  O   ALA A  61      71.894  87.239  89.284  1.00 20.39           O
ATOM    491  CB  ALA A  61      70.927  86.519  86.226  1.00 20.39           C
ATOM    492  N   VAL A  62      73.504  87.577  87.758  1.00 17.76           N
ATOM    493  CA  VAL A  62      74.536  87.447  88.777  1.00 17.76           C
ATOM    494  C   VAL A  62      74.502  88.630  89.727  1.00 17.76           C
ATOM    495  O   VAL A  62      74.802  88.485  90.916  1.00 17.76           O
ATOM    496  CB  VAL A  62      75.910  87.264  88.127  1.00 17.76           C
ATOM    497  CG1 VAL A  62      76.990  87.263  89.174  1.00 17.76           C
ATOM    498  CG2 VAL A  62      75.920  85.947  87.413  1.00 17.76           C
ATOM    499  N   GLU A  63      74.126  89.811  89.243  1.00 17.94           N
ATOM    500  CA  GLU A  63      73.925  90.928  90.159  1.00 17.94           C
ATOM    501  C   GLU A  63      72.801  90.633  91.145  1.00 17.94           C
ATOM    502  O   GLU A  63      72.903  90.958  92.333  1.00 17.94           O
ATOM    503  CB  GLU A  63      73.631  92.202  89.375  1.00 17.94           C
ATOM    504  CG  GLU A  63      74.016  93.461  90.103  1.00 17.94           C
ATOM    505  CD  GLU A  63      75.496  93.751  89.991  1.00 17.94           C
ATOM    506  OE1 GLU A  63      76.201  92.981  89.306  1.00 17.94           O
ATOM    507  OE2 GLU A  63      75.955  94.752  90.579  1.00 17.94           O
ATOM    508  N   ALA A  64      71.723  90.007  90.674  1.00 15.58           N
ATOM    509  CA  ALA A  64      70.641  89.627  91.575  1.00 15.58           C
ATOM    510  C   ALA A  64      71.106  88.608  92.608  1.00 15.58           C
ATOM    511  O   ALA A  64      70.724  88.684  93.782  1.00 15.58           O
ATOM    512  CB  ALA A  64      69.472  89.074  90.774  1.00 15.58           C
ATOM    513  N   LEU A  65      71.931  87.645  92.195  1.00 13.05           N
ATOM    514  CA  LEU A  65      72.460  86.680  93.159  1.00 13.05           C
ATOM    515  C   LEU A  65      73.363  87.350  94.183  1.00 13.05           C
ATOM    516  O   LEU A  65      73.281  87.051  95.378  1.00 13.05           O
ATOM    517  CB  LEU A  65      73.234  85.573  92.464  1.00 13.05           C
ATOM    518  CG  LEU A  65      73.803  84.620  93.512  1.00 13.05           C
ATOM    519  CD1 LEU A  65      72.688  83.879  94.214  1.00 13.05           C
ATOM    520  CD2 LEU A  65      74.801  83.665  92.921  1.00 13.05           C
ATOM    521  N   GLU A  66      74.251  88.233  93.731  1.00 13.63           N
ATOM    522  CA  GLU A  66      75.108  88.966  94.653  1.00 13.63           C
ATOM    523  C   GLU A  66      74.278  89.779  95.635  1.00 13.63           C
ATOM    524  O   GLU A  66      74.618  89.886  96.820  1.00 13.63           O
ATOM    525  CB  GLU A  66      76.056  89.862  93.868  1.00 13.63           C
ATOM    526  CG  GLU A  66      76.990  90.692  94.710  1.00 13.63           C
ATOM    527  CD  GLU A  66      78.116  91.296  93.889  1.00 13.63           C
ATOM    528  OE1 GLU A  66      78.691  90.576  93.046  1.00 13.63           O
ATOM    529  OE2 GLU A  66      78.419  92.492  94.075  1.00 13.63           O
ATOM    530  N   LEU A  67      73.159  90.327  95.172  1.00 13.11           N
ATOM    531  CA  LEU A  67      72.306  91.097  96.065  1.00 13.11           C
ATOM    532  C   LEU A  67      71.627  90.202  97.093  1.00 13.11           C
ATOM    533  O   LEU A  67      71.515  90.569  98.269  1.00 13.11           O
ATOM    534  CB  LEU A  67      71.272  91.865  95.262  1.00 13.11           C
ATOM    535  CG  LEU A  67      70.865  93.135  95.979  1.00 13.11           C
ATOM    536  CD1 LEU A  67      72.108  93.893  96.384  1.00 13.11           C
ATOM    537  CD2 LEU A  67      70.009  93.966  95.065  1.00 13.11           C
ATOM    538  N   THR A  68      71.154  89.030  96.675  1.00 11.67           N
ATOM    539  CA  THR A  68      70.542  88.132  97.647  1.00 11.67           C
ATOM    540  C   THR A  68      71.563  87.604  98.640  1.00 11.67           C
ATOM    541  O   THR A  68      71.241  87.401  99.815  1.00 11.67           O
ATOM    542  CB  THR A  68      69.866  86.978  96.927  1.00 11.67           C
ATOM    543  OG1 THR A  68      68.843  87.502  96.080  1.00 11.67           O
ATOM    544  CG2 THR A  68      69.265  86.005  97.907  1.00 11.67           C
ATOM    545  N   ILE A  69      72.807  87.437  98.214  1.00  9.94           N
ATOM    546  CA  ILE A  69      73.845  87.084  99.170  1.00  9.94           C
ATOM    547  C   ILE A  69      74.058  88.211 100.164  1.00  9.94           C
ATOM    548  O   ILE A  69      74.238  87.970 101.361  1.00  9.94           O
ATOM    549  CB  ILE A  69      75.141  86.708  98.443  1.00  9.94           C
ATOM    550  CG1 ILE A  69      74.965  85.357  97.766  1.00  9.94           C
ATOM    551  CG2 ILE A  69      76.301  86.727  99.390  1.00  9.94           C
ATOM    552  CD1 ILE A  69      74.652  84.261  98.732  1.00  9.94           C
ATOM    553  N   GLU A  70      74.033  89.457  99.697  1.00 10.26           N
ATOM    554  CA  GLU A  70      74.160  90.568 100.634  1.00 10.26           C
ATOM    555  C   GLU A  70      73.024  90.575 101.648  1.00 10.26           C
ATOM    556  O   GLU A  70      73.247  90.807 102.843  1.00 10.26           O
ATOM    557  CB  GLU A  70      74.209  91.892  99.884  1.00 10.26           C
ATOM    558  CG  GLU A  70      74.858  92.987 100.681  1.00 10.26           C
ATOM    559  CD  GLU A  70      76.269  92.624 101.089  1.00 10.26           C
ATOM    560  OE1 GLU A  70      76.973  91.987 100.277  1.00 10.26           O
ATOM    561  OE2 GLU A  70      76.673  92.963 102.222  1.00 10.26           O
ATOM    562  N   VAL A  71      71.800  90.317 101.197  1.00 10.49           N
ATOM    563  CA  VAL A  71      70.681  90.288 102.135  1.00 10.49           C
ATOM    564  C   VAL A  71      70.855  89.164 103.145  1.00 10.49           C
ATOM    565  O   VAL A  71      70.605  89.343 104.344  1.00 10.49           O
ATOM    566  CB  VAL A  71      69.345  90.174 101.387  1.00 10.49           C
ATOM    567  CG1 VAL A  71      68.241  89.837 102.348  1.00 10.49           C
ATOM    568  CG2 VAL A  71      69.033  91.481 100.702  1.00 10.49           C
ATOM    569  N   LEU A  72      71.299  87.995 102.691  1.00  9.42           N
ATOM    570  CA  LEU A  72      71.475  86.890 103.626  1.00  9.42           C
ATOM    571  C   LEU A  72      72.586  87.177 104.627  1.00  9.42           C
ATOM    572  O   LEU A  72      72.481  86.813 105.803  1.00  9.42           O
ATOM    573  CB  LEU A  72      71.745  85.599 102.866  1.00  9.42           C
ATOM    574  CG  LEU A  72      70.518  85.081 102.128  1.00  9.42           C
ATOM    575  CD1 LEU A  72      70.783  83.712 101.547  1.00  9.42           C
ATOM    576  CD2 LEU A  72      69.339  85.049 103.063  1.00  9.42           C
ATOM    577  N   ARG A  73      73.652  87.842 104.193  1.00  9.44           N
ATOM    578  CA  ARG A  73      74.711  88.175 105.137  1.00  9.44           C
ATOM    579  C   ARG A  73      74.236  89.197 106.158  1.00  9.44           C
ATOM    580  O   ARG A  73      74.599  89.119 107.337  1.00  9.44           O
ATOM    581  CB  ARG A  73      75.940  88.689 104.406  1.00  9.44           C
ATOM    582  CG  ARG A  73      77.095  88.929 105.325  1.00  9.44           C
ATOM    583  CD  ARG A  73      77.889  90.131 104.900  1.00  9.44           C
ATOM    584  NE  ARG A  73      78.534  89.919 103.612  1.00  9.44           N
ATOM    585  CZ  ARG A  73      79.674  90.496 103.251  1.00  9.44           C
ATOM    586  NH1 ARG A  73      80.295  91.314 104.086  1.00  9.44           N
ATOM    587  NH2 ARG A  73      80.196  90.249 102.060  1.00  9.44           N
ATOM    588  N   SER A  74      73.423  90.163 105.734  1.00 10.10           N
ATOM    589  CA  SER A  74      72.853  91.090 106.706  1.00 10.10           C
ATOM    590  C   SER A  74      71.960  90.360 107.696  1.00 10.10           C
ATOM    591  O   SER A  74      71.935  90.694 108.885  1.00 10.10           O
ATOM    592  CB  SER A  74      72.069  92.191 106.007  1.00 10.10           C
ATOM    593  OG  SER A  74      71.169  92.796 106.917  1.00 10.10           O
ATOM    594  N   LEU A  75      71.217  89.359 107.229  1.00 10.81           N
ATOM    595  CA  LEU A  75      70.421  88.558 108.154  1.00 10.81           C
ATOM    596  C   LEU A  75      71.307  87.833 109.157  1.00 10.81           C
ATOM    597  O   LEU A  75      70.978  87.750 110.346  1.00 10.81           O
ATOM    598  CB  LEU A  75      69.565  87.560 107.387  1.00 10.81           C
ATOM    599  CG  LEU A  75      68.397  88.195 106.644  1.00 10.81           C
ATOM    600  CD1 LEU A  75      67.606  87.159 105.872  1.00 10.81           C
ATOM    601  CD2 LEU A  75      67.519  88.917 107.615  1.00 10.81           C
ATOM    602  N   ALA A  76      72.436  87.301 108.701  1.00  9.95           N
ATOM    603  CA  ALA A  76      73.347  86.634 109.625  1.00  9.95           C
ATOM    604  C   ALA A  76      73.878  87.599 110.674  1.00  9.95           C
ATOM    605  O   ALA A  76      73.938  87.265 111.863  1.00  9.95           O
ATOM    606  CB  ALA A  76      74.502  86.004 108.861  1.00  9.95           C
ATOM    607  N   GLU A  77      74.279  88.796 110.254  1.00 10.52           N
ATOM    608  CA  GLU A  77      74.771  89.773 111.220  1.00 10.52           C
ATOM    609  C   GLU A  77      73.687  90.151 112.220  1.00 10.52           C
ATOM    610  O   GLU A  77      73.958  90.308 113.416  1.00 10.52           O
ATOM    611  CB  GLU A  77      75.289  91.012 110.500  1.00 10.52           C
ATOM    612  CG  GLU A  77      76.358  90.725 109.461  1.00 10.52           C
ATOM    613  CD  GLU A  77      77.758  90.724 110.029  1.00 10.52           C
ATOM    614  OE1 GLU A  77      77.898  90.794 111.264  1.00 10.52           O
ATOM    615  OE2 GLU A  77      78.722  90.662 109.240  1.00 10.52           O
ATOM    616  N   SER A  78      72.448  90.289 111.759  1.00 11.73           N
ATOM    617  CA  SER A  78      71.381  90.621 112.692  1.00 11.73           C
ATOM    618  C   SER A  78      71.121  89.479 113.666  1.00 11.73           C
ATOM    619  O   SER A  78      70.806  89.716 114.835  1.00 11.73           O
ATOM    620  CB  SER A  78      70.109  90.987 111.941  1.00 11.73           C
ATOM    621  OG  SER A  78      69.177  91.590 112.816  1.00 11.73           O
ATOM    622  N   ALA A  79      71.254  88.234 113.219  1.00 11.78           N
ATOM    623  CA  ALA A  79      71.094  87.124 114.154  1.00 11.78           C
ATOM    624  C   ALA A  79      72.207  87.113 115.194  1.00 11.78           C
ATOM    625  O   ALA A  79      71.964  86.835 116.377  1.00 11.78           O
ATOM    626  CB  ALA A  79      71.054  85.800 113.403  1.00 11.78           C
ATOM    627  N   LEU A  80      73.437  87.411 114.777  1.00 11.61           N
ATOM    628  CA  LEU A  80      74.514  87.537 115.751  1.00 11.61           C
ATOM    629  C   LEU A  80      74.203  88.623 116.766  1.00 11.61           C
ATOM    630  O   LEU A  80      74.407  88.431 117.969  1.00 11.61           O
ATOM    631  CB  LEU A  80      75.833  87.847 115.063  1.00 11.61           C
ATOM    632  CG  LEU A  80      76.843  88.423 116.049  1.00 11.61           C
ATOM    633  CD1 LEU A  80      77.332  87.335 116.970  1.00 11.61           C
ATOM    634  CD2 LEU A  80      77.993  89.103 115.343  1.00 11.61           C
ATOM    635  N   ARG A  81      73.714  89.773 116.303  1.00 14.99           N
ATOM    636  CA  ARG A  81      73.354  90.841 117.233  1.00 14.99           C
ATOM    637  C   ARG A  81      72.234  90.414 118.174  1.00 14.99           C
ATOM    638  O   ARG A  81      72.216  90.808 119.345  1.00 14.99           O
ATOM    639  CB  ARG A  81      72.957  92.095 116.464  1.00 14.99           C
ATOM    640  CG  ARG A  81      72.496  93.226 117.341  1.00 14.99           C
ATOM    641  CD  ARG A  81      73.537  93.578 118.379  1.00 14.99           C
ATOM    642  NE  ARG A  81      73.005  94.500 119.377  1.00 14.99           N
ATOM    643  CZ  ARG A  81      73.605  94.788 120.526  1.00 14.99           C
ATOM    644  NH1 ARG A  81      74.763  94.222 120.830  1.00 14.99           N
ATOM    645  NH2 ARG A  81      73.045  95.640 121.373  1.00 14.99           N
ATOM    646  N   ALA A  82      71.305  89.595 117.693  1.00 14.92           N
ATOM    647  CA  ALA A  82      70.262  89.088 118.573  1.00 14.92           C
ATOM    648  C   ALA A  82      70.848  88.205 119.666  1.00 14.92           C
ATOM    649  O   ALA A  82      70.456  88.301 120.838  1.00 14.92           O
ATOM    650  CB  ALA A  82      69.224  88.320 117.765  1.00 14.92           C
ATOM    651  N   LEU A  83      71.788  87.334 119.306  1.00 14.46           N
ATOM    652  CA  LEU A  83      72.438  86.520 120.330  1.00 14.46           C
ATOM    653  C   LEU A  83      73.208  87.385 121.317  1.00 14.46           C
ATOM    654  O   LEU A  83      73.233  87.102 122.519  1.00 14.46           O
ATOM    655  CB  LEU A  83      73.378  85.506 119.699  1.00 14.46           C
ATOM    656  CG  LEU A  83      74.036  84.667 120.786  1.00 14.46           C
ATOM    657  CD1 LEU A  83      73.026  83.697 121.361  1.00 14.46           C
ATOM    658  CD2 LEU A  83      75.243  83.949 120.261  1.00 14.46           C
ATOM    659  N   GLU A  84      73.857  88.435 120.822  1.00 15.82           N
ATOM    660  CA  GLU A  84      74.548  89.364 121.706  1.00 15.82           C
ATOM    661  C   GLU A  84      73.582  89.970 122.714  1.00 15.82           C
ATOM    662  O   GLU A  84      73.898  90.085 123.903  1.00 15.82           O
ATOM    663  CB  GLU A  84      75.221  90.450 120.871  1.00 15.82           C
ATOM    664  CG  GLU A  84      76.238  91.296 121.589  1.00 15.82           C
ATOM    665  CD  GLU A  84      77.075  92.122 120.623  1.00 15.82           C
ATOM    666  OE1 GLU A  84      77.932  91.543 119.925  1.00 15.82           O
ATOM    667  OE2 GLU A  84      76.869  93.351 120.550  1.00 15.82           O
ATOM    668  N   LEU A  85      72.389  90.347 122.261  1.00 18.00           N
ATOM    669  CA  LEU A  85      71.386  90.873 123.182  1.00 18.00           C
ATOM    670  C   LEU A  85      71.012  89.843 124.234  1.00 18.00           C
ATOM    671  O   LEU A  85      70.962  90.151 125.430  1.00 18.00           O
ATOM    672  CB  LEU A  85      70.143  91.309 122.423  1.00 18.00           C
ATOM    673  CG  LEU A  85      70.258  92.656 121.738  1.00 18.00           C
ATOM    674  CD1 LEU A  85      68.954  92.944 121.056  1.00 18.00           C
ATOM    675  CD2 LEU A  85      70.585  93.712 122.760  1.00 18.00           C
ATOM    676  N   LEU A  86      70.756  88.619 123.781  1.00 17.91           N
ATOM    677  CA  LEU A  86      70.355  87.527 124.663  1.00 17.91           C
ATOM    678  C   LEU A  86      71.413  87.161 125.699  1.00 17.91           C
ATOM    679  O   LEU A  86      71.085  86.901 126.856  1.00 17.91           O
ATOM    680  CB  LEU A  86      69.978  86.290 123.845  1.00 17.91           C
ATOM    681  CG  LEU A  86      69.604  85.044 124.648  1.00 17.91           C
ATOM    682  CD1 LEU A  86      68.360  85.296 125.485  1.00 17.91           C
ATOM    683  CD2 LEU A  86      69.402  83.852 123.726  1.00 17.91           C
ATOM    684  N   LEU A  87      72.678  87.139 125.291  1.00 17.60           N
ATOM    685  CA  LEU A  87      73.748  86.802 126.224  1.00 17.60           C
ATOM    686  C   LEU A  87      73.813  87.831 127.349  1.00 17.60           C
ATOM    687  O   LEU A  87      73.988  87.480 128.515  1.00 17.60           O
ATOM    688  CB  LEU A  87      75.098  86.677 125.506  1.00 17.60           C
ATOM    689  CG  LEU A  87      75.338  85.574 124.469  1.00 17.60           C
ATOM    690  CD1 LEU A  87      76.682  85.706 123.767  1.00 17.60           C
ATOM    691  CD2 LEU A  87      75.162  84.190 125.075  1.00 17.60           C
ATOM    692  N   LYS A  88      73.672  89.103 126.990  1.00 19.11           N
ATOM    693  CA  LYS A  88      73.676  90.182 127.966  1.00 19.11           C
ATOM    694  C   LYS A  88      72.472  90.032 128.887  1.00 19.11           C
ATOM    695  O   LYS A  88      72.562  90.253 130.094  1.00 19.11           O
ATOM    696  CB  LYS A  88      73.643  91.542 127.268  1.00 19.11           C
ATOM    697  CG  LYS A  88      74.880  91.843 126.438  1.00 19.11           C
ATOM    698  CD  LYS A  88      74.780  93.207 125.774  1.00 19.11           C
ATOM    699  CE  LYS A  88      75.995  93.487 124.904  1.00 19.11           C
ATOM    700  NZ  LYS A  88      77.250  93.542 125.704  1.00 19.11           N
ATOM    701  N   LEU A  89      71.341  89.654 128.298  1.00 20.71           N
ATOM    702  CA  LEU A  89      70.101  89.480 129.038  1.00 20.71           C
ATOM    703  C   LEU A  89      70.079  88.189 129.847  1.00 20.71           C
ATOM    704  O   LEU A  89      69.021  87.801 130.350  1.00 20.71           O
ATOM    705  CB  LEU A  89      68.919  89.516 128.073  1.00 20.71           C
ATOM    706  CG  LEU A  89      67.574  89.925 128.649  1.00 20.71           C
ATOM    707  CD1 LEU A  89      67.681  91.351 129.105  1.00 20.71           C
ATOM    708  CD2 LEU A  89      66.491  89.770 127.613  1.00 20.71           C
ATOM    709  N   ALA A  90      71.184  87.451 129.867  1.00 19.54           N
ATOM    710  CA  ALA A  90      71.206  86.191 130.611  1.00 19.54           C
ATOM    711  C   ALA A  90      72.463  85.933 131.437  1.00 19.54           C
ATOM    712  O   ALA A  90      73.582  86.134 130.965  1.00 19.54           O
ATOM    713  CB  ALA A  90      70.948  85.023 129.668  1.00 19.54           C
ATOM    714  N   GLU A  91      72.270  85.485 132.674  1.00 30.00           N
ATOM    715  CA  GLU A  91      73.386  85.143 133.547  1.00 30.00           C
ATOM    716  C   GLU A  91      73.493  83.624 133.681  1.00 30.00           C
ATOM    717  O   GLU A  91      74.533  83.092 134.068  1.00 30.00           O
ATOM    718  CB  GLU A  91      73.216  85.788 134.923  1.00 30.00           C
ATOM    719  CG  GLU A  91      73.312  87.305 134.913  1.00 30.00           C
ATOM    720  CD  GLU A  91      73.067  87.913 136.280  1.00 30.00           C
ATOM    721  OE1 GLU A  91      72.637  87.176 137.192  1.00 30.00           O
ATOM    722  OE2 GLU A  91      73.305  89.128 136.443  1.00 30.00           O
ATOM    723  N   ASP A  92      72.401  82.938 133.353  1.00 23.72           N
ATOM    724  CA  ASP A  92      72.327  81.480 133.422  1.00 23.72           C
ATOM    725  C   ASP A  92      73.116  80.801 132.307  1.00 23.72           C
ATOM    726  O   ASP A  92      73.285  81.364 131.226  1.00 23.72           O
ATOM    727  CB  ASP A  92      70.867  81.020 133.385  1.00 23.72           C
ATOM    728  CG  ASP A  92      70.728  79.513 133.469  1.00 23.72           C
ATOM    729  OD1 ASP A  92      71.765  78.823 133.564  1.00 23.72           O
ATOM    730  OD2 ASP A  92      69.582  79.019 133.440  1.00 23.72           O
ATOM    731  N   HIS A  93      73.600  79.590 132.572  1.00 22.67           N
ATOM    732  CA  HIS A  93      74.357  78.848 131.569  1.00 22.67           C
ATOM    733  C   HIS A  93      73.463  78.018 130.654  1.00 22.67           C
ATOM    734  O   HIS A  93      73.757  77.881 129.462  1.00 22.67           O
ATOM    735  CB  HIS A  93      75.381  77.952 132.256  1.00 22.67           C
ATOM    736  CG  HIS A  93      76.537  78.701 132.832  1.00 22.67           C
ATOM    737  ND1 HIS A  93      77.530  78.089 133.566  1.00 22.67           N
ATOM    738  CD2 HIS A  93      76.859  80.014 132.783  1.00 22.67           C
ATOM    739  CE1 HIS A  93      78.413  78.995 133.946  1.00 22.67           C
ATOM    740  NE2 HIS A  93      78.030  80.171 133.482  1.00 22.67           N
ATOM    741  N   LYS A  94      72.386  77.439 131.184  1.00 21.53           N
ATOM    742  CA  LYS A  94      71.542  76.583 130.353  1.00 21.53           C
ATOM    743  C   LYS A  94      70.933  77.363 129.194  1.00 21.53           C
ATOM    744  O   LYS A  94      70.978  76.920 128.040  1.00 21.53           O
ATOM    745  CB  LYS A  94      70.448  75.941 131.199  1.00 21.53           C
ATOM    746  CG  LYS A  94      69.269  75.431 130.391  1.00 21.53           C
ATOM    747  CD  LYS A  94      69.659  74.263 129.505  1.00 21.53           C
ATOM    748  CE  LYS A  94      68.472  73.780 128.691  1.00 21.53           C
ATOM    749  NZ  LYS A  94      68.852  72.710 127.731  1.00 21.53           N
ATOM    750  N   VAL A  95      70.362  78.532 129.482  1.00 21.07           N
ATOM    751  CA  VAL A  95      69.759  79.336 128.427  1.00 21.07           C
ATOM    752  C   VAL A  95      70.820  79.817 127.447  1.00 21.07           C
ATOM    753  O   VAL A  95      70.578  79.878 126.240  1.00 21.07           O
ATOM    754  CB  VAL A  95      68.960  80.505 129.028  1.00 21.07           C
ATOM    755  CG1 VAL A  95      68.690  81.555 127.980  1.00 21.07           C
ATOM    756  CG2 VAL A  95      67.654  79.998 129.588  1.00 21.07           C
ATOM    757  N   ILE A  96      72.013  80.153 127.939  1.00 19.51           N
ATOM    758  CA  ILE A  96      73.080  80.594 127.043  1.00 19.51           C
ATOM    759  C   ILE A  96      73.449  79.486 126.067  1.00 19.51           C
ATOM    760  O   ILE A  96      73.586  79.715 124.858  1.00 19.51           O
ATOM    761  CB  ILE A  96      74.305  81.057 127.844  1.00 19.51           C
ATOM    762  CG1 ILE A  96      73.938  82.221 128.765  1.00 19.51           C
ATOM    763  CG2 ILE A  96      75.427  81.425 126.900  1.00 19.51           C
ATOM    764  CD1 ILE A  96      75.135  82.924 129.392  1.00 19.51           C
ATOM    765  N   GLU A  97      73.629  78.269 126.574  1.00 17.84           N
ATOM    766  CA  GLU A  97      73.983  77.172 125.685  1.00 17.84           C
ATOM    767  C   GLU A  97      72.858  76.877 124.705  1.00 17.84           C
ATOM    768  O   GLU A  97      73.112  76.594 123.528  1.00 17.84           O
ATOM    769  CB  GLU A  97      74.316  75.921 126.489  1.00 17.84           C
ATOM    770  CG  GLU A  97      74.870  74.797 125.646  1.00 17.84           C
ATOM    771  CD  GLU A  97      73.784  73.979 124.985  1.00 17.84           C
ATOM    772  OE1 GLU A  97      72.645  73.992 125.490  1.00 17.84           O
ATOM    773  OE2 GLU A  97      74.062  73.341 123.950  1.00 17.84           O
ATOM    774  N   GLU A  98      71.610  76.927 125.168  1.00 17.41           N
ATOM    775  CA  GLU A  98      70.496  76.692 124.259  1.00 17.41           C
ATOM    776  C   GLU A  98      70.443  77.753 123.171  1.00 17.41           C
ATOM    777  O   GLU A  98      70.159  77.449 122.007  1.00 17.41           O
ATOM    778  CB  GLU A  98      69.186  76.655 125.035  1.00 17.41           C
ATOM    779  CG  GLU A  98      68.042  76.095 124.238  1.00 17.41           C
ATOM    780  CD  GLU A  98      68.324  74.697 123.752  1.00 17.41           C
ATOM    781  OE1 GLU A  98      67.977  74.389 122.595  1.00 17.41           O
ATOM    782  OE2 GLU A  98      68.895  73.904 124.527  1.00 17.41           O
ATOM    783  N   ALA A  99      70.727  79.005 123.527  1.00 15.04           N
ATOM    784  CA  ALA A  99      70.727  80.074 122.539  1.00 15.04           C
ATOM    785  C   ALA A  99      71.835  79.880 121.516  1.00 15.04           C
ATOM    786  O   ALA A  99      71.624  80.103 120.322  1.00 15.04           O
ATOM    787  CB  ALA A  99      70.870  81.425 123.228  1.00 15.04           C
ATOM    788  N   VAL A 100      73.023  79.472 121.955  1.00 13.19           N
ATOM    789  CA  VAL A 100      74.089  79.242 120.987  1.00 13.19           C
ATOM    790  C   VAL A 100      73.740  78.078 120.073  1.00 13.19           C
ATOM    791  O   VAL A 100      73.979  78.133 118.863  1.00 13.19           O
ATOM    792  CB  VAL A 100      75.437  79.031 121.689  1.00 13.19           C
ATOM    793  CG1 VAL A 100      76.404  78.348 120.762  1.00 13.19           C
ATOM    794  CG2 VAL A 100      76.000  80.366 122.087  1.00 13.19           C
ATOM    795  N   LYS A 101      73.161  77.013 120.620  1.00 13.52           N
ATOM    796  CA  LYS A 101      72.751  75.901 119.768  1.00 13.52           C
ATOM    797  C   LYS A 101      71.725  76.349 118.735  1.00 13.52           C
ATOM    798  O   LYS A 101      71.833  76.011 117.548  1.00 13.52           O
ATOM    799  CB  LYS A 101      72.195  74.767 120.623  1.00 13.52           C
ATOM    800  CG  LYS A 101      71.274  73.832 119.879  1.00 13.52           C
ATOM    801  CD  LYS A 101      70.752  72.741 120.792  1.00 13.52           C
ATOM    802  CE  LYS A 101      71.887  71.907 121.348  1.00 13.52           C
ATOM    803  NZ  LYS A 101      71.389  70.696 122.053  1.00 13.52           N
ATOM    804  N   LEU A 102      70.734  77.128 119.163  1.00 12.65           N
ATOM    805  CA  LEU A 102      69.715  77.595 118.233  1.00 12.65           C
ATOM    806  C   LEU A 102      70.305  78.517 117.173  1.00 12.65           C
ATOM    807  O   LEU A 102      69.934  78.440 115.998  1.00 12.65           O
ATOM    808  CB  LEU A 102      68.602  78.301 118.997  1.00 12.65           C
ATOM    809  CG  LEU A 102      67.470  78.842 118.140  1.00 12.65           C
ATOM    810  CD1 LEU A 102      66.907  77.732 117.295  1.00 12.65           C
ATOM    811  CD2 LEU A 102      66.394  79.435 119.019  1.00 12.65           C
ATOM    812  N   LEU A 103      71.239  79.383 117.558  1.00 10.99           N
ATOM    813  CA  LEU A 103      71.823  80.291 116.579  1.00 10.99           C
ATOM    814  C   LEU A 103      72.700  79.548 115.584  1.00 10.99           C
ATOM    815  O   LEU A 103      72.747  79.908 114.404  1.00 10.99           O
ATOM    816  CB  LEU A 103      72.624  81.379 117.272  1.00 10.99           C
ATOM    817  CG  LEU A 103      72.975  82.501 116.313  1.00 10.99           C
ATOM    818  CD1 LEU A 103      71.764  83.345 116.070  1.00 10.99           C
ATOM    819  CD2 LEU A 103      74.085  83.337 116.860  1.00 10.99           C
ATOM    820  N   LEU A 104      73.408  78.513 116.029  1.00 10.38           N
ATOM    821  CA  LEU A 104      74.158  77.706 115.076  1.00 10.38           C
ATOM    822  C   LEU A 104      73.220  77.009 114.108  1.00 10.38           C
ATOM    823  O   LEU A 104      73.496  76.942 112.906  1.00 10.38           O
ATOM    824  CB  LEU A 104      75.035  76.691 115.793  1.00 10.38           C
ATOM    825  CG  LEU A 104      76.132  77.372 116.595  1.00 10.38           C
ATOM    826  CD1 LEU A 104      77.097  76.366 117.176  1.00 10.38           C
ATOM    827  CD2 LEU A 104      76.840  78.356 115.725  1.00 10.38           C
ATOM    828  N   GLU A 105      72.100  76.490 114.608  1.00 10.91           N
ATOM    829  CA  GLU A 105      71.123  75.898 113.702  1.00 10.91           C
ATOM    830  C   GLU A 105      70.624  76.921 112.693  1.00 10.91           C
ATOM    831  O   GLU A 105      70.470  76.614 111.503  1.00 10.91           O
ATOM    832  CB  GLU A 105      69.959  75.312 114.489  1.00 10.91           C
ATOM    833  CG  GLU A 105      68.689  75.189 113.687  1.00 10.91           C
ATOM    834  CD  GLU A 105      67.564  74.590 114.488  1.00 10.91           C
ATOM    835  OE1 GLU A 105      67.838  73.698 115.316  1.00 10.91           O
ATOM    836  OE2 GLU A 105      66.406  75.012 114.293  1.00 10.91           O
ATOM    837  N   PHE A 106      70.380  78.149 113.142  1.00  9.91           N
ATOM    838  CA  PHE A 106      69.889  79.162 112.217  1.00  9.91           C
ATOM    839  C   PHE A 106      70.930  79.510 111.167  1.00  9.91           C
ATOM    840  O   PHE A 106      70.589  79.714 110.001  1.00  9.91           O
ATOM    841  CB  PHE A 106      69.471  80.425 112.947  1.00  9.91           C
ATOM    842  CG  PHE A 106      69.272  81.587 112.034  1.00  9.91           C
ATOM    843  CD1 PHE A 106      68.102  81.720 111.326  1.00  9.91           C
ATOM    844  CD2 PHE A 106      70.263  82.527 111.859  1.00  9.91           C
ATOM    845  CE1 PHE A 106      67.916  82.779 110.476  1.00  9.91           C
ATOM    846  CE2 PHE A 106      70.082  83.582 111.012  1.00  9.91           C
ATOM    847  CZ  PHE A 106      68.909  83.712 110.321  1.00  9.91           C
ATOM    848  N   LEU A 107      72.196  79.622 111.553  1.00  8.30           N
ATOM    849  CA  LEU A 107      73.204  79.948 110.552  1.00  8.30           C
ATOM    850  C   LEU A 107      73.432  78.785 109.598  1.00  8.30           C
ATOM    851  O   LEU A 107      73.759  78.998 108.426  1.00  8.30           O
ATOM    852  CB  LEU A 107      74.498  80.380 111.226  1.00  8.30           C
ATOM    853  CG  LEU A 107      74.330  81.786 111.796  1.00  8.30           C
ATOM    854  CD1 LEU A 107      75.607  82.312 112.388  1.00  8.30           C
ATOM    855  CD2 LEU A 107      73.835  82.713 110.719  1.00  8.30           C
ATOM    856  N   LYS A 108      73.223  77.558 110.061  1.00  8.20           N
ATOM    857  CA  LYS A 108      73.196  76.427 109.142  1.00  8.20           C
ATOM    858  C   LYS A 108      72.080  76.582 108.115  1.00  8.20           C
ATOM    859  O   LYS A 108      72.308  76.443 106.908  1.00  8.20           O
ATOM    860  CB  LYS A 108      73.030  75.136 109.934  1.00  8.20           C
ATOM    861  CG  LYS A 108      72.966  73.872 109.121  1.00  8.20           C
ATOM    862  CD  LYS A 108      73.020  72.693 110.072  1.00  8.20           C
ATOM    863  CE  LYS A 108      72.811  71.372 109.374  1.00  8.20           C
ATOM    864  NZ  LYS A 108      72.783  70.265 110.365  1.00  8.20           N
ATOM    865  N   LYS A 109      70.862  76.884 108.574  1.00  8.56           N
ATOM    866  CA  LYS A 109      69.759  77.073 107.631  1.00  8.56           C
ATOM    867  C   LYS A 109      70.003  78.247 106.697  1.00  8.56           C
ATOM    868  O   LYS A 109      69.589  78.216 105.534  1.00  8.56           O
ATOM    869  CB  LYS A 109      68.443  77.276 108.369  1.00  8.56           C
ATOM    870  CG  LYS A 109      67.747  75.990 108.736  1.00  8.56           C
ATOM    871  CD  LYS A 109      66.429  76.274 109.419  1.00  8.56           C
ATOM    872  CE  LYS A 109      65.885  75.041 110.106  1.00  8.56           C
ATOM    873  NZ  LYS A 109      64.728  75.389 110.971  1.00  8.56           N
ATOM    874  N   LEU A 110      70.673  79.286 107.175  1.00  7.98           N
ATOM    875  CA  LEU A 110      70.945  80.432 106.321  1.00  7.98           C
ATOM    876  C   LEU A 110      71.942  80.082 105.230  1.00  7.98           C
ATOM    877  O   LEU A 110      71.742  80.426 104.062  1.00  7.98           O
ATOM    878  CB  LEU A 110      71.463  81.591 107.151  1.00  7.98           C
ATOM    879  CG  LEU A 110      71.192  82.893 106.438  1.00  7.98           C
ATOM    880  CD1 LEU A 110      69.713  83.020 106.317  1.00  7.98           C
ATOM    881  CD2 LEU A 110      71.762  84.040 107.217  1.00  7.98           C
ATOM    882  N   ALA A 111      73.029  79.401 105.584  1.00  7.30           N
ATOM    883  CA  ALA A 111      73.949  78.958 104.545  1.00  7.30           C
ATOM    884  C   ALA A 111      73.272  77.989 103.592  1.00  7.30           C
ATOM    885  O   ALA A 111      73.600  77.958 102.405  1.00  7.30           O
ATOM    886  CB  ALA A 111      75.187  78.317 105.156  1.00  7.30           C
ATOM    887  N   GLU A 112      72.315  77.205 104.081  1.00  7.74           N
ATOM    888  CA  GLU A 112      71.573  76.330 103.183  1.00  7.74           C
ATOM    889  C   GLU A 112      70.754  77.135 102.180  1.00  7.74           C
ATOM    890  O   GLU A 112      70.710  76.799 100.990  1.00  7.74           O
ATOM    891  CB  GLU A 112      70.680  75.396 103.989  1.00  7.74           C
ATOM    892  CG  GLU A 112      70.338  74.115 103.279  1.00  7.74           C
ATOM    893  CD  GLU A 112      69.089  74.245 102.444  1.00  7.74           C
ATOM    894  OE1 GLU A 112      68.451  75.317 102.498  1.00  7.74           O
ATOM    895  OE2 GLU A 112      68.740  73.275 101.739  1.00  7.74           O
ATOM    896  N   VAL A 113      70.090  78.195 102.638  1.00  7.81           N
ATOM    897  CA  VAL A 113      69.351  79.052 101.713  1.00  7.81           C
ATOM    898  C   VAL A 113      70.299  79.694 100.711  1.00  7.81           C
ATOM    899  O   VAL A 113      69.970  79.843  99.530  1.00  7.81           O
ATOM    900  CB  VAL A 113      68.542  80.110 102.479  1.00  7.81           C
ATOM    901  CG1 VAL A 113      68.215  81.269 101.581  1.00  7.81           C
ATOM    902  CG2 VAL A 113      67.265  79.502 102.997  1.00  7.81           C
ATOM    903  N   ALA A 114      71.490  80.077 101.159  1.00  7.69           N
ATOM    904  CA  ALA A 114      72.454  80.653 100.229  1.00  7.69           C
ATOM    905  C   ALA A 114      72.897  79.632  99.192  1.00  7.69           C
ATOM    906  O   ALA A 114      73.100  79.974  98.022  1.00  7.69           O
ATOM    907  CB  ALA A 114      73.659  81.202 100.981  1.00  7.69           C
ATOM    908  N   GLU A 115      73.059  78.374  99.596  1.00  8.55           N
ATOM    909  CA  GLU A 115      73.379  77.340  98.620  1.00  8.55           C
ATOM    910  C   GLU A 115      72.246  77.152  97.624  1.00  8.55           C
ATOM    911  O   GLU A 115      72.487  76.947  96.431  1.00  8.55           O
ATOM    912  CB  GLU A 115      73.673  76.015  99.314  1.00  8.55           C
ATOM    913  CG  GLU A 115      74.007  74.905  98.338  1.00  8.55           C
ATOM    914  CD  GLU A 115      73.624  73.532  98.853  1.00  8.55           C
ATOM    915  OE1 GLU A 115      74.475  72.620  98.813  1.00  8.55           O
ATOM    916  OE2 GLU A 115      72.467  73.360  99.290  1.00  8.55           O
ATOM    917  N   GLU A 116      71.000  77.227  98.089  1.00  9.05           N
ATOM    918  CA  GLU A 116      69.881  77.121  97.159  1.00  9.05           C
ATOM    919  C   GLU A 116      69.865  78.287  96.181  1.00  9.05           C
ATOM    920  O   GLU A 116      69.568  78.109  94.996  1.00  9.05           O
ATOM    921  CB  GLU A 116      68.562  77.038  97.918  1.00  9.05           C
ATOM    922  CG  GLU A 116      68.472  75.838  98.842  1.00  9.05           C
ATOM    923  CD  GLU A 116      67.935  74.604  98.157  1.00  9.05           C
ATOM    924  OE1 GLU A 116      67.140  73.876  98.785  1.00  9.05           O
ATOM    925  OE2 GLU A 116      68.310  74.357  96.993  1.00  9.05           O
ATOM    926  N   ALA A 117      70.195  79.487  96.651  1.00  9.39           N
ATOM    927  CA  ALA A 117      70.252  80.633  95.749  1.00  9.39           C
ATOM    928  C   ALA A 117      71.359  80.470  94.717  1.00  9.39           C
ATOM    929  O   ALA A 117      71.167  80.776  93.535  1.00  9.39           O
ATOM    930  CB  ALA A 117      70.445  81.922  96.537  1.00  9.39           C
ATOM    931  N   ASN A 118      72.529  80.001  95.142  1.00  9.88           N
ATOM    932  CA  ASN A 118      73.595  79.741  94.182  1.00  9.88           C
ATOM    933  C   ASN A 118      73.175  78.697  93.160  1.00  9.88           C
ATOM    934  O   ASN A 118      73.448  78.842  91.963  1.00  9.88           O
ATOM    935  CB  ASN A 118      74.849  79.271  94.897  1.00  9.88           C
ATOM    936  CG  ASN A 118      75.992  79.054  93.955  1.00  9.88           C
ATOM    937  OD1 ASN A 118      75.990  79.558  92.840  1.00  9.88           O
ATOM    938  ND2 ASN A 118      76.964  78.268  94.378  1.00  9.88           N
ATOM    939  N   ARG A 119      72.524  77.629  93.613  1.00 11.52           N
ATOM    940  CA  ARG A 119      72.081  76.602  92.682  1.00 11.52           C
ATOM    941  C   ARG A 119      71.079  77.169  91.691  1.00 11.52           C
ATOM    942  O   ARG A 119      71.093  76.807  90.511  1.00 11.52           O
ATOM    943  CB  ARG A 119      71.483  75.425  93.444  1.00 11.52           C
ATOM    944  CG  ARG A 119      71.181  74.234  92.577  1.00 11.52           C
ATOM    945  CD  ARG A 119      70.223  73.280  93.257  1.00 11.52           C
ATOM    946  NE  ARG A 119      69.008  73.955  93.696  1.00 11.52           N
ATOM    947  CZ  ARG A 119      68.058  74.397  92.878  1.00 11.52           C
ATOM    948  NH1 ARG A 119      68.176  74.238  91.569  1.00 11.52           N
ATOM    949  NH2 ARG A 119      66.985  74.999  93.369  1.00 11.52           N
ATOM    950  N   LEU A 120      70.205  78.067  92.145  1.00 12.00           N
ATOM    951  CA  LEU A 120      69.272  78.697  91.218  1.00 12.00           C
ATOM    952  C   LEU A 120      70.003  79.538  90.186  1.00 12.00           C
ATOM    953  O   LEU A 120      69.684  79.479  88.996  1.00 12.00           O
ATOM    954  CB  LEU A 120      68.252  79.550  91.962  1.00 12.00           C
ATOM    955  CG  LEU A 120      67.015  78.777  92.394  1.00 12.00           C
ATOM    956  CD1 LEU A 120      65.954  79.719  92.926  1.00 12.00           C
ATOM    957  CD2 LEU A 120      66.489  77.980  91.222  1.00 12.00           C
ATOM    958  N   ALA A 121      70.984  80.328  90.616  1.00 13.03           N
ATOM    959  CA  ALA A 121      71.712  81.147  89.652  1.00 13.03           C
ATOM    960  C   ALA A 121      72.430  80.283  88.623  1.00 13.03           C
ATOM    961  O   ALA A 121      72.436  80.601  87.429  1.00 13.03           O
ATOM    962  CB  ALA A 121      72.702  82.059  90.365  1.00 13.03           C
ATOM    963  N   LEU A 122      73.019  79.171  89.055  1.00 13.94           N
ATOM    964  CA  LEU A 122      73.749  78.339  88.102  1.00 13.94           C
ATOM    965  C   LEU A 122      72.810  77.586  87.168  1.00 13.94           C
ATOM    966  O   LEU A 122      73.089  77.464  85.970  1.00 13.94           O
ATOM    967  CB  LEU A 122      74.662  77.374  88.839  1.00 13.94           C
ATOM    968  CG  LEU A 122      75.823  78.141  89.450  1.00 13.94           C
ATOM    969  CD1 LEU A 122      76.742  77.202  90.186  1.00 13.94           C
ATOM    970  CD2 LEU A 122      76.558  78.899  88.366  1.00 13.94           C
ATOM    971  N   GLU A 123      71.689  77.078  87.680  1.00 17.02           N
ATOM    972  CA  GLU A 123      70.733  76.437  86.787  1.00 17.02           C
ATOM    973  C   GLU A 123      70.127  77.436  85.816  1.00 17.02           C
ATOM    974  O   GLU A 123      69.800  77.074  84.682  1.00 17.02           O
ATOM    975  CB  GLU A 123      69.638  75.741  87.585  1.00 17.02           C
ATOM    976  CG  GLU A 123      70.014  74.350  88.046  1.00 17.02           C
ATOM    977  CD  GLU A 123      68.840  73.606  88.646  1.00 17.02           C
ATOM    978  OE1 GLU A 123      67.703  74.116  88.553  1.00 17.02           O
ATOM    979  OE2 GLU A 123      69.053  72.516  89.218  1.00 17.02           O
ATOM    980  N   PHE A 124      69.988  78.696  86.221  1.00 19.05           N
ATOM    981  CA  PHE A 124      69.521  79.698  85.274  1.00 19.05           C
ATOM    982  C   PHE A 124      70.576  79.998  84.223  1.00 19.05           C
ATOM    983  O   PHE A 124      70.245  80.203  83.053  1.00 19.05           O
ATOM    984  CB  PHE A 124      69.126  80.979  85.986  1.00 19.05           C
ATOM    985  CG  PHE A 124      68.944  82.124  85.059  1.00 19.05           C
ATOM    986  CD1 PHE A 124      67.784  82.247  84.326  1.00 19.05           C
ATOM    987  CD2 PHE A 124      69.941  83.062  84.898  1.00 19.05           C
ATOM    988  CE1 PHE A 124      67.610  83.299  83.461  1.00 19.05           C
ATOM    989  CE2 PHE A 124      69.778  84.112  84.035  1.00 19.05           C
ATOM    990  CZ  PHE A 124      68.608  84.236  83.315  1.00 19.05           C
ATOM    991  N   LEU A 125      71.848  80.050  84.613  1.00 18.21           N
ATOM    992  CA  LEU A 125      72.888  80.206  83.602  1.00 18.21           C
ATOM    993  C   LEU A 125      72.897  79.028  82.638  1.00 18.21           C
ATOM    994  O   LEU A 125      73.191  79.197  81.451  1.00 18.21           O
ATOM    995  CB  LEU A 125      74.253  80.372  84.257  1.00 18.21           C
ATOM    996  CG  LEU A 125      74.487  81.735  84.893  1.00 18.21           C
ATOM    997  CD1 LEU A 125      75.940  81.887  85.284  1.00 18.21           C
ATOM    998  CD2 LEU A 125      74.067  82.831  83.948  1.00 18.21           C
ATOM    999  N   GLU A 126      72.564  77.834  83.120  1.00 20.53           N
ATOM   1000  CA  GLU A 126      72.460  76.685  82.225  1.00 20.53           C
ATOM   1001  C   GLU A 126      71.280  76.833  81.269  1.00 20.53           C
ATOM   1002  O   GLU A 126      71.411  76.605  80.059  1.00 20.53           O
ATOM   1003  CB  GLU A 126      72.338  75.403  83.040  1.00 20.53           C
ATOM   1004  CG  GLU A 126      73.080  74.245  82.435  1.00 20.53           C
ATOM   1005  CD  GLU A 126      74.556  74.539  82.270  1.00 20.53           C
ATOM   1006  OE1 GLU A 126      75.101  75.343  83.053  1.00 20.53           O
ATOM   1007  OE2 GLU A 126      75.175  73.962  81.355  1.00 20.53           O
ATOM   1008  N   GLU A 127      70.114  77.208  81.794  1.00 22.60           N
ATOM   1009  CA  GLU A 127      68.972  77.471  80.924  1.00 22.60           C
ATOM   1010  C   GLU A 127      69.277  78.582  79.934  1.00 22.60           C
ATOM   1011  O   GLU A 127      68.665  78.648  78.865  1.00 22.60           O
ATOM   1012  CB  GLU A 127      67.737  77.825  81.750  1.00 22.60           C
ATOM   1013  CG  GLU A 127      66.890  76.628  82.138  1.00 22.60           C
ATOM   1014  CD  GLU A 127      65.802  76.981  83.131  1.00 22.60           C
ATOM   1015  OE1 GLU A 127      66.084  77.745  84.076  1.00 22.60           O
ATOM   1016  OE2 GLU A 127      64.663  76.498  82.967  1.00 22.60           O
ATOM   1017  N   LEU A 128      70.209  79.467  80.272  1.00 23.04           N
ATOM   1018  CA  LEU A 128      70.601  80.514  79.343  1.00 23.04           C
ATOM   1019  C   LEU A 128      71.542  79.986  78.269  1.00 23.04           C
ATOM   1020  O   LEU A 128      71.423  80.360  77.098  1.00 23.04           O
ATOM   1021  CB  LEU A 128      71.267  81.655  80.099  1.00 23.04           C
ATOM   1022  CG  LEU A 128      71.766  82.753  79.180  1.00 23.04           C
ATOM   1023  CD1 LEU A 128      70.572  83.348  78.490  1.00 23.04           C
ATOM   1024  CD2 LEU A 128      72.532  83.802  79.943  1.00 23.04           C
ATOM   1025  N   ILE A 129      72.487  79.121  78.640  1.00 23.79           N
ATOM   1026  CA  ILE A 129      73.366  78.539  77.632  1.00 23.79           C
ATOM   1027  C   ILE A 129      72.587  77.618  76.702  1.00 23.79           C
ATOM   1028  O   ILE A 129      73.026  77.360  75.577  1.00 23.79           O
ATOM   1029  CB  ILE A 129      74.542  77.780  78.267  1.00 23.79           C
ATOM   1030  CG1 ILE A 129      75.699  77.710  77.283  1.00 23.79           C
ATOM   1031  CG2 ILE A 129      74.141  76.363  78.600  1.00 23.79           C
ATOM   1032  CD1 ILE A 129      76.301  79.049  76.997  1.00 23.79           C
ATOM   1033  N   GLU A 130      71.413  77.206  77.139  1.00 25.02           N
ATOM   1034  CA  GLU A 130      70.535  76.450  76.282  1.00 25.02           C
ATOM   1035  C   GLU A 130      70.113  77.397  75.150  1.00 25.02           C
ATOM   1036  O   GLU A 130      69.909  76.970  74.013  1.00 25.02           O
ATOM   1037  CB  GLU A 130      69.311  75.962  77.055  1.00 30.00           C
ATOM   1038  CG  GLU A 130      68.368  75.093  76.239  1.00 30.00           C
ATOM   1039  CD  GLU A 130      69.001  73.782  75.818  1.00 30.00           C
ATOM   1040  OE1 GLU A 130      70.074  73.438  76.359  1.00 30.00           O
ATOM   1041  OE2 GLU A 130      68.427  73.095  74.947  1.00 30.00           O
ATOM   1042  N   LEU A 131      69.983  78.686  75.479  1.00 27.37           N
ATOM   1043  CA  LEU A 131      69.471  79.680  74.549  1.00 27.37           C
ATOM   1044  C   LEU A 131      70.536  80.179  73.591  1.00 27.37           C
ATOM   1045  O   LEU A 131      70.195  80.749  72.550  1.00 27.37           O
ATOM   1046  CB  LEU A 131      68.873  80.871  75.299  1.00 27.37           C
ATOM   1047  CG  LEU A 131      67.683  80.553  76.195  1.00 27.37           C
ATOM   1048  CD1 LEU A 131      66.899  81.816  76.493  1.00 27.37           C
ATOM   1049  CD2 LEU A 131      66.803  79.503  75.543  1.00 27.37           C
ATOM   1050  N   GLY A 132      71.807  80.006  73.923  1.00 28.15           N
ATOM   1051  CA  GLY A 132      72.853  80.331  72.981  1.00 28.15           C
ATOM   1052  C   GLY A 132      73.671  81.544  73.354  1.00 28.15           C
ATOM   1053  O   GLY A 132      74.226  82.214  72.480  1.00 28.15           O
ATOM   1054  N   GLY A 133      73.759  81.840  74.642  1.00 28.96           N
ATOM   1055  CA  GLY A 133      74.580  82.939  75.090  1.00 28.96           C
ATOM   1056  C   GLY A 133      76.050  82.638  74.903  1.00 28.96           C
ATOM   1057  O   GLY A 133      76.454  81.598  74.383  1.00 28.96           O
ATOM   1058  N   ASP A 134      76.872  83.584  75.338  1.00 27.93           N
ATOM   1059  CA  ASP A 134      78.304  83.372  75.292  1.00 27.93           C
ATOM   1060  C   ASP A 134      78.702  82.229  76.216  1.00 27.93           C
ATOM   1061  O   ASP A 134      77.933  81.774  77.060  1.00 27.93           O
ATOM   1062  CB  ASP A 134      79.048  84.642  75.690  1.00 27.93           C
ATOM   1063  CG  ASP A 134      80.535  84.495  75.564  1.00 27.93           C
ATOM   1064  OD1 ASP A 134      81.000  83.416  75.149  1.00 27.93           O
ATOM   1065  OD2 ASP A 134      81.239  85.472  75.883  1.00 27.93           O
ATOM   1066  N   VAL A 135      79.927  81.754  76.033  1.00 24.58           N
ATOM   1067  CA  VAL A 135      80.512  80.750  76.902  1.00 24.58           C
ATOM   1068  C   VAL A 135      81.552  81.354  77.837  1.00 24.58           C
ATOM   1069  O   VAL A 135      81.593  81.011  79.019  1.00 24.58           O
ATOM   1070  CB  VAL A 135      81.100  79.582  76.084  1.00 24.58           C
ATOM   1071  CG1 VAL A 135      82.205  80.063  75.198  1.00 24.58           C
ATOM   1072  CG2 VAL A 135      81.634  78.524  77.017  1.00 24.58           C
ATOM   1073  N   GLU A 136      82.382  82.274  77.341  1.00 23.54           N
ATOM   1074  CA  GLU A 136      83.297  82.966  78.239  1.00 23.54           C
ATOM   1075  C   GLU A 136      82.536  83.866  79.200  1.00 23.54           C
ATOM   1076  O   GLU A 136      82.847  83.911  80.394  1.00 23.54           O
ATOM   1077  CB  GLU A 136      84.316  83.787  77.461  1.00 23.54           C
ATOM   1078  CG  GLU A 136      85.130  84.696  78.368  1.00 23.54           C
ATOM   1079  CD  GLU A 136      85.875  85.775  77.618  1.00 23.54           C
ATOM   1080  OE1 GLU A 136      85.889  85.739  76.370  1.00 23.54           O
ATOM   1081  OE2 GLU A 136      86.444  86.666  78.279  1.00 23.54           O
ATOM   1082  N   ALA A 137      81.532  84.587  78.702  1.00 21.97           N
ATOM   1083  CA  ALA A 137      80.751  85.447  79.584  1.00 21.97           C
ATOM   1084  C   ALA A 137      79.950  84.628  80.584  1.00 21.97           C
ATOM   1085  O   ALA A 137      79.835  85.012  81.752  1.00 21.97           O
ATOM   1086  CB  ALA A 137      79.829  86.351  78.770  1.00 21.97           C
ATOM   1087  N   ALA A 138      79.376  83.504  80.147  1.00 20.22           N
ATOM   1088  CA  ALA A 138      78.661  82.637  81.078  1.00 20.22           C
ATOM   1089  C   ALA A 138      79.597  82.092  82.141  1.00 20.22           C
ATOM   1090  O   ALA A 138      79.243  82.031  83.324  1.00 20.22           O
ATOM   1091  CB  ALA A 138      77.985  81.495  80.326  1.00 20.22           C
ATOM   1092  N   ALA A 139      80.805  81.703  81.743  1.00 18.16           N
ATOM   1093  CA  ALA A 139      81.769  81.218  82.717  1.00 18.16           C
ATOM   1094  C   ALA A 139      82.175  82.320  83.689  1.00 18.16           C
ATOM   1095  O   ALA A 139      82.336  82.070  84.886  1.00 18.16           O
ATOM   1096  CB  ALA A 139      82.981  80.647  81.990  1.00 18.16           C
ATOM   1097  N   LYS A 140      82.328  83.550  83.201  1.00 16.57           N
ATOM   1098  CA  LYS A 140      82.694  84.651  84.088  1.00 16.57           C
ATOM   1099  C   LYS A 140      81.574  84.981  85.064  1.00 16.57           C
ATOM   1100  O   LYS A 140      81.826  85.247  86.244  1.00 16.57           O
ATOM   1101  CB  LYS A 140      83.063  85.885  83.271  1.00 16.57           C
ATOM   1102  CG  LYS A 140      84.495  85.899  82.813  1.00 16.57           C
ATOM   1103  CD  LYS A 140      85.427  85.913  83.998  1.00 16.57           C
ATOM   1104  CE  LYS A 140      85.526  87.303  84.592  1.00 16.57           C
ATOM   1105  NZ  LYS A 140      86.273  88.230  83.701  1.00 16.57           N
ATOM   1106  N   ALA A 141      80.331  84.978  84.591  1.00 15.81           N
ATOM   1107  CA  ALA A 141      79.202  85.192  85.488  1.00 15.81           C
ATOM   1108  C   ALA A 141      79.120  84.088  86.533  1.00 15.81           C
ATOM   1109  O   ALA A 141      78.840  84.352  87.708  1.00 15.81           O
ATOM   1110  CB  ALA A 141      77.909  85.274  84.682  1.00 15.81           C
ATOM   1111  N   SER A 142      79.371  82.844  86.128  1.00 14.17           N
ATOM   1112  CA  SER A 142      79.378  81.749  87.090  1.00 14.17           C
ATOM   1113  C   SER A 142      80.488  81.916  88.118  1.00 14.17           C
ATOM   1114  O   SER A 142      80.296  81.625  89.305  1.00 14.17           O
ATOM   1115  CB  SER A 142      79.531  80.420  86.363  1.00 14.17           C
ATOM   1116  OG  SER A 142      79.626  79.366  87.296  1.00 14.17           O
ATOM   1117  N   LYS A 143      81.660  82.377  87.684  1.00 13.68           N
ATOM   1118  CA  LYS A 143      82.751  82.591  88.626  1.00 13.68           C
ATOM   1119  C   LYS A 143      82.422  83.715  89.594  1.00 13.68           C
ATOM   1120  O   LYS A 143      82.756  83.636  90.778  1.00 13.68           O
ATOM   1121  CB  LYS A 143      84.045  82.887  87.878  1.00 13.68           C
ATOM   1122  CG  LYS A 143      85.152  83.420  88.751  1.00 13.68           C
ATOM   1123  CD  LYS A 143      85.379  84.894  88.501  1.00 13.68           C
ATOM   1124  CE  LYS A 143      86.501  85.424  89.362  1.00 13.68           C
ATOM   1125  NZ  LYS A 143      86.665  86.890  89.202  1.00 13.68           N
ATOM   1126  N   GLU A 144      81.758  84.765  89.118  1.00 12.58           N
ATOM   1127  CA  GLU A 144      81.330  85.821  90.030  1.00 12.58           C
ATOM   1128  C   GLU A 144      80.304  85.303  91.029  1.00 12.58           C
ATOM   1129  O   GLU A 144      80.334  85.672  92.210  1.00 12.58           O
ATOM   1130  CB  GLU A 144      80.767  86.999  89.247  1.00 12.58           C
ATOM   1131  CG  GLU A 144      81.836  87.879  88.659  1.00 12.58           C
ATOM   1132  CD  GLU A 144      82.584  88.640  89.721  1.00 12.58           C
ATOM   1133  OE1 GLU A 144      82.021  88.821  90.822  1.00 12.58           O
ATOM   1134  OE2 GLU A 144      83.730  89.062  89.458  1.00 12.58           O
ATOM   1135  N   ALA A 145      79.391  84.447  90.577  1.00 10.77           N
ATOM   1136  CA  ALA A 145      78.441  83.835  91.499  1.00 10.77           C
ATOM   1137  C   ALA A 145      79.164  83.050  92.579  1.00 10.77           C
ATOM   1138  O   ALA A 145      78.876  83.196  93.772  1.00 10.77           O
ATOM   1139  CB  ALA A 145      77.482  82.925  90.739  1.00 10.77           C
ATOM   1140  N   ALA A 146      80.114  82.209  92.178  1.00  9.60           N
ATOM   1141  CA  ALA A 146      80.841  81.417  93.161  1.00  9.60           C
ATOM   1142  C   ALA A 146      81.677  82.287  94.083  1.00  9.60           C
ATOM   1143  O   ALA A 146      81.849  81.949  95.256  1.00  9.60           O
ATOM   1144  CB  ALA A 146      81.732  80.394  92.474  1.00  9.60           C
ATOM   1145  N   ARG A 147      82.195  83.408  93.593  1.00  9.05           N
ATOM   1146  CA  ARG A 147      82.987  84.258  94.469  1.00  9.05           C
ATOM   1147  C   ARG A 147      82.111  84.959  95.496  1.00  9.05           C
ATOM   1148  O   ARG A 147      82.487  85.062  96.668  1.00  9.05           O
ATOM   1149  CB  ARG A 147      83.782  85.266  93.654  1.00  9.05           C
ATOM   1150  CG  ARG A 147      84.665  86.152  94.497  1.00  9.05           C
ATOM   1151  CD  ARG A 147      85.392  87.163  93.637  1.00  9.05           C
ATOM   1152  NE  ARG A 147      84.455  88.090  93.016  1.00  9.05           N
ATOM   1153  CZ  ARG A 147      84.740  88.850  91.966  1.00  9.05           C
ATOM   1154  NH1 ARG A 147      85.941  88.797  91.411  1.00  9.05           N
ATOM   1155  NH2 ARG A 147      83.823  89.668  91.473  1.00  9.05           N
ATOM   1156  N   ALA A 148      80.934  85.433  95.093  1.00  8.00           N
ATOM   1157  CA  ALA A 148      80.016  85.994  96.080  1.00  8.00           C
ATOM   1158  C   ALA A 148      79.585  84.938  97.090  1.00  8.00           C
ATOM   1159  O   ALA A 148      79.456  85.225  98.287  1.00  8.00           O
ATOM   1160  CB  ALA A 148      78.803  86.608  95.391  1.00  8.00           C
ATOM   1161  N   SER A 149      79.379  83.702  96.636  1.00  6.70           N
ATOM   1162  CA  SER A 149      79.019  82.642  97.571  1.00  6.70           C
ATOM   1163  C   SER A 149      80.149  82.358  98.553  1.00  6.70           C
ATOM   1164  O   SER A 149      79.904  82.141  99.745  1.00  6.70           O
ATOM   1165  CB  SER A 149      78.645  81.378  96.817  1.00  6.70           C
ATOM   1166  OG  SER A 149      78.373  80.338  97.730  1.00  6.70           O
ATOM   1167  N   ALA A 150      81.393  82.349  98.080  1.00  6.61           N
ATOM   1168  CA  ALA A 150      82.511  82.144  98.992  1.00  6.61           C
ATOM   1169  C   ALA A 150      82.647  83.302  99.964  1.00  6.61           C
ATOM   1170  O   ALA A 150      83.031  83.101 101.119  1.00  6.61           O
ATOM   1171  CB  ALA A 150      83.809  81.959  98.219  1.00  6.61           C
ATOM   1172  N   GLU A 151      82.340  84.517  99.519  1.00  6.64           N
ATOM   1173  CA  GLU A 151      82.344  85.648 100.437  1.00  6.64           C
ATOM   1174  C   GLU A 151      81.303  85.464 101.529  1.00  6.64           C
ATOM   1175  O   GLU A 151      81.555  85.772 102.700  1.00  6.64           O
ATOM   1176  CB  GLU A 151      82.088  86.944  99.680  1.00  6.64           C
ATOM   1177  CG  GLU A 151      82.333  88.170 100.511  1.00  6.64           C
ATOM   1178  CD  GLU A 151      83.801  88.383 100.773  1.00  6.64           C
ATOM   1179  OE1 GLU A 151      84.620  87.881  99.976  1.00  6.64           O
ATOM   1180  OE2 GLU A 151      84.140  89.048 101.774  1.00  6.64           O
ATOM   1181  N   PHE A 152      80.123  84.967 101.167  1.00  6.26           N
ATOM   1182  CA  PHE A 152      79.125  84.679 102.190  1.00  6.26           C
ATOM   1183  C   PHE A 152      79.612  83.601 103.142  1.00  6.26           C
ATOM   1184  O   PHE A 152      79.362  83.670 104.350  1.00  6.26           O
ATOM   1185  CB  PHE A 152      77.815  84.249 101.559  1.00  6.26           C
ATOM   1186  CG  PHE A 152      76.816  83.752 102.546  1.00  6.26           C
ATOM   1187  CD1 PHE A 152      75.997  84.630 103.212  1.00  6.26           C
ATOM   1188  CD2 PHE A 152      76.696  82.407 102.806  1.00  6.26           C
ATOM   1189  CE1 PHE A 152      75.076  84.178 104.113  1.00  6.26           C
ATOM   1190  CE2 PHE A 152      75.779  81.950 103.708  1.00  6.26           C
ATOM   1191  CZ  PHE A 152      74.966  82.834 104.362  1.00  6.26           C
ATOM   1192  N   ALA A 153      80.291  82.585 102.621  1.00  5.75           N
ATOM   1193  CA  ALA A 153      80.811  81.546 103.500  1.00  5.75           C
ATOM   1194  C   ALA A 153      81.817  82.118 104.488  1.00  5.75           C
ATOM   1195  O   ALA A 153      81.815  81.754 105.668  1.00  5.75           O
ATOM   1196  CB  ALA A 153      81.440  80.428 102.681  1.00  5.75           C
ATOM   1197  N   ARG A 154      82.673  83.030 104.033  1.00  6.34           N
ATOM   1198  CA  ARG A 154      83.627  83.645 104.951  1.00  6.34           C
ATOM   1199  C   ARG A 154      82.926  84.516 105.981  1.00  6.34           C
ATOM   1200  O   ARG A 154      83.314  84.531 107.154  1.00  6.34           O
ATOM   1201  CB  ARG A 154      84.659  84.466 104.190  1.00  6.34           C
ATOM   1202  CG  ARG A 154      85.882  83.676 103.797  1.00  6.34           C
ATOM   1203  CD  ARG A 154      87.090  84.568 103.628  1.00  6.34           C
ATOM   1204  NE  ARG A 154      87.968  84.052 102.586  1.00  6.34           N
ATOM   1205  CZ  ARG A 154      88.005  84.520 101.343  1.00  6.34           C
ATOM   1206  NH1 ARG A 154      87.216  85.524 100.987  1.00  6.34           N
ATOM   1207  NH2 ARG A 154      88.831  83.984 100.455  1.00  6.34           N
ATOM   1208  N   ALA A 155      81.895  85.251 105.573  1.00  6.02           N
ATOM   1209  CA  ALA A 155      81.166  86.059 106.545  1.00  6.02           C
ATOM   1210  C   ALA A 155      80.512  85.184 107.604  1.00  6.02           C
ATOM   1211  O   ALA A 155      80.523  85.522 108.793  1.00  6.02           O
ATOM   1212  CB  ALA A 155      80.121  86.925 105.850  1.00  6.02           C
ATOM   1213  N   ILE A 156      79.945  84.051 107.199  1.00  5.71           N
ATOM   1214  CA  ILE A 156      79.358  83.151 108.182  1.00  5.71           C
ATOM   1215  C   ILE A 156      80.426  82.579 109.098  1.00  5.71           C
ATOM   1216  O   ILE A 156      80.203  82.423 110.301  1.00  5.71           O
ATOM   1217  CB  ILE A 156      78.560  82.042 107.492  1.00  5.71           C
ATOM   1218  CG1 ILE A 156      77.259  82.621 106.994  1.00  5.71           C
ATOM   1219  CG2 ILE A 156      78.268  80.936 108.453  1.00  5.71           C
ATOM   1220  CD1 ILE A 156      76.483  83.230 108.081  1.00  5.71           C
ATOM   1221  N   VAL A 157      81.595  82.244 108.558  1.00  5.99           N
ATOM   1222  CA  VAL A 157      82.661  81.744 109.423  1.00  5.99           C
ATOM   1223  C   VAL A 157      83.040  82.789 110.461  1.00  5.99           C
ATOM   1224  O   VAL A 157      83.256  82.469 111.634  1.00  5.99           O
ATOM   1225  CB  VAL A 157      83.875  81.302 108.595  1.00  5.99           C
ATOM   1226  CG1 VAL A 157      84.988  80.919 109.506  1.00  5.99           C
ATOM   1227  CG2 VAL A 157      83.505  80.113 107.761  1.00  5.99           C
ATOM   1228  N   GLU A 158      83.117  84.052 110.058  1.00  6.65           N
ATOM   1229  CA  GLU A 158      83.471  85.075 111.034  1.00  6.65           C
ATOM   1230  C   GLU A 158      82.363  85.269 112.063  1.00  6.65           C
ATOM   1231  O   GLU A 158      82.643  85.516 113.240  1.00  6.65           O
ATOM   1232  CB  GLU A 158      83.803  86.386 110.338  1.00  6.65           C
ATOM   1233  CG  GLU A 158      85.248  86.469 109.918  1.00  6.65           C
ATOM   1234  CD  GLU A 158      85.595  87.805 109.315  1.00  6.65           C
ATOM   1235  OE1 GLU A 158      84.815  88.761 109.510  1.00  6.65           O
ATOM   1236  OE2 GLU A 158      86.642  87.898 108.641  1.00  6.65           O
ATOM   1237  N   ILE A 159      81.103  85.150 111.654  1.00  6.59           N
ATOM   1238  CA  ILE A 159      80.029  85.260 112.636  1.00  6.59           C
ATOM   1239  C   ILE A 159      80.070  84.088 113.606  1.00  6.59           C
ATOM   1240  O   ILE A 159      79.803  84.245 114.800  1.00  6.59           O
ATOM   1241  CB  ILE A 159      78.664  85.378 111.945  1.00  6.59           C
ATOM   1242  CG1 ILE A 159      78.601  86.671 111.142  1.00  6.59           C
ATOM   1243  CG2 ILE A 159      77.560  85.347 112.960  1.00  6.59           C
ATOM   1244  CD1 ILE A 159      78.950  87.882 111.945  1.00  6.59           C
ATOM   1245  N   LEU A 160      80.416  82.899 113.119  1.00  6.99           N
ATOM   1246  CA  LEU A 160      80.556  81.758 114.016  1.00  6.99           C
ATOM   1247  C   LEU A 160      81.693  81.977 115.000  1.00  6.99           C
ATOM   1248  O   LEU A 160      81.578  81.642 116.184  1.00  6.99           O
ATOM   1249  CB  LEU A 160      80.785  80.482 113.218  1.00  6.99           C
ATOM   1250  CG  LEU A 160      79.559  79.994 112.469  1.00  6.99           C
ATOM   1251  CD1 LEU A 160      79.673  78.526 112.143  1.00  6.99           C
ATOM   1252  CD2 LEU A 160      78.352  80.260 113.308  1.00  6.99           C
ATOM   1253  N   GLU A 161      82.806  82.530 114.526  1.00  7.47           N
ATOM   1254  CA  GLU A 161      83.908  82.823 115.432  1.00  7.47           C
ATOM   1255  C   GLU A 161      83.493  83.853 116.470  1.00  7.47           C
ATOM   1256  O   GLU A 161      83.856  83.742 117.644  1.00  7.47           O
ATOM   1257  CB  GLU A 161      85.120  83.299 114.644  1.00  7.47           C
ATOM   1258  CG  GLU A 161      86.059  84.175 115.427  1.00  7.47           C
ATOM   1259  CD  GLU A 161      87.232  84.631 114.595  1.00  7.47           C
ATOM   1260  OE1 GLU A 161      87.902  83.767 113.994  1.00  7.47           O
ATOM   1261  OE2 GLU A 161      87.479  85.852 114.531  1.00  7.47           O
ATOM   1262  N   GLU A 162      82.709  84.852 116.065  1.00  8.41           N
ATOM   1263  CA  GLU A 162      82.245  85.851 117.024  1.00  8.41           C
ATOM   1264  C   GLU A 162      81.296  85.242 118.048  1.00  8.41           C
ATOM   1265  O   GLU A 162      81.307  85.633 119.217  1.00  8.41           O
ATOM   1266  CB  GLU A 162      81.569  87.006 116.303  1.00  8.41           C
ATOM   1267  CG  GLU A 162      81.368  88.212 117.172  1.00  8.41           C
ATOM   1268  CD  GLU A 162      82.584  89.102 117.190  1.00  8.41           C
ATOM   1269  OE1 GLU A 162      83.541  88.805 116.448  1.00  8.41           O
ATOM   1270  OE2 GLU A 162      82.585  90.098 117.941  1.00  8.41           O
ATOM   1271  N   VAL A 163      80.454  84.298 117.630  1.00  8.67           N
ATOM   1272  CA  VAL A 163      79.584  83.626 118.591  1.00  8.67           C
ATOM   1273  C   VAL A 163      80.400  82.803 119.567  1.00  8.67           C
ATOM   1274  O   VAL A 163      80.126  82.794 120.772  1.00  8.67           O
ATOM   1275  CB  VAL A 163      78.549  82.753 117.875  1.00  8.67           C
ATOM   1276  CG1 VAL A 163      77.766  81.971 118.882  1.00  8.67           C
ATOM   1277  CG2 VAL A 163      77.613  83.635 117.117  1.00  8.67           C
ATOM   1278  N   ALA A 164      81.399  82.083 119.070  1.00  9.04           N
ATOM   1279  CA  ALA A 164      82.269  81.349 119.976  1.00  9.04           C
ATOM   1280  C   ALA A 164      82.953  82.287 120.957  1.00  9.04           C
ATOM   1281  O   ALA A 164      83.091  81.967 122.140  1.00  9.04           O
ATOM   1282  CB  ALA A 164      83.299  80.557 119.187  1.00  9.04           C
ATOM   1283  N   ARG A 165      83.365  83.465 120.491  1.00 10.15           N
ATOM   1284  CA  ARG A 165      84.030  84.403 121.386  1.00 10.15           C
ATOM   1285  C   ARG A 165      83.068  84.965 122.426  1.00 10.15           C
ATOM   1286  O   ARG A 165      83.446  85.140 123.587  1.00 10.15           O
ATOM   1287  CB  ARG A 165      84.675  85.531 120.593  1.00 10.15           C
ATOM   1288  CG  ARG A 165      85.575  86.398 121.435  1.00 10.15           C
ATOM   1289  CD  ARG A 165      85.853  87.735 120.778  1.00 10.15           C
ATOM   1290  NE  ARG A 165      84.627  88.466 120.487  1.00 10.15           N
ATOM   1291  CZ  ARG A 165      83.848  89.022 121.409  1.00 10.15           C
ATOM   1292  NH1 ARG A 165      84.161  88.931 122.691  1.00 10.15           N
ATOM   1293  NH2 ARG A 165      82.752  89.671 121.050  1.00 10.15           N
ATOM   1294  N   LEU A 166      81.830  85.272 122.037  1.00 11.28           N
ATOM   1295  CA  LEU A 166      80.849  85.717 123.025  1.00 11.28           C
ATOM   1296  C   LEU A 166      80.590  84.639 124.065  1.00 11.28           C
ATOM   1297  O   LEU A 166      80.539  84.919 125.267  1.00 11.28           O
ATOM   1298  CB  LEU A 166      79.536  86.119 122.360  1.00 11.28           C
ATOM   1299  CG  LEU A 166      79.479  87.466 121.653  1.00 11.28           C
ATOM   1300  CD1 LEU A 166      78.064  87.747 121.185  1.00 11.28           C
ATOM   1301  CD2 LEU A 166      79.971  88.550 122.573  1.00 11.28           C
ATOM   1302  N   ALA A 167      80.413  83.395 123.621  1.00 11.42           N
ATOM   1303  CA  ALA A 167      80.193  82.309 124.568  1.00 11.42           C
ATOM   1304  C   ALA A 167      81.379  82.149 125.505  1.00 11.42           C
ATOM   1305  O   ALA A 167      81.203  81.891 126.700  1.00 11.42           O
ATOM   1306  CB  ALA A 167      79.921  81.008 123.823  1.00 11.42           C
ATOM   1307  N   ILE A 168      82.597  82.305 124.987  1.00 12.33           N
ATOM   1308  CA  ILE A 168      83.780  82.223 125.839  1.00 12.33           C
ATOM   1309  C   ILE A 168      83.779  83.351 126.858  1.00 12.33           C
ATOM   1310  O   ILE A 168      84.088  83.146 128.036  1.00 12.33           O
ATOM   1311  CB  ILE A 168      85.056  82.254 124.984  1.00 12.33           C
ATOM   1312  CG1 ILE A 168      85.196  80.967 124.172  1.00 12.33           C
ATOM   1313  CG2 ILE A 168      86.267  82.501 125.863  1.00 12.33           C
ATOM   1314  CD1 ILE A 168      85.614  79.787 124.965  1.00 12.33           C
ATOM   1315  N   GLU A 169      83.430  84.558 126.419  1.00 13.65           N
ATOM   1316  CA  GLU A 169      83.507  85.718 127.296  1.00 13.65           C
ATOM   1317  C   GLU A 169      82.450  85.666 128.392  1.00 13.65           C
ATOM   1318  O   GLU A 169      82.718  86.054 129.532  1.00 13.65           O
ATOM   1319  CB  GLU A 169      83.378  86.997 126.474  1.00 13.65           C
ATOM   1320  CG  GLU A 169      83.517  88.264 127.277  1.00 13.65           C
ATOM   1321  CD  GLU A 169      83.433  89.506 126.417  1.00 13.65           C
ATOM   1322  OE1 GLU A 169      83.228  89.374 125.194  1.00 13.65           O
ATOM   1323  OE2 GLU A 169      83.572  90.617 126.964  1.00 13.65           O
ATOM   1324  N   PHE A 170      81.243  85.210 128.076  1.00 14.10           N
ATOM   1325  CA  PHE A 170      80.158  85.225 129.055  1.00 14.10           C
ATOM   1326  C   PHE A 170      79.929  83.854 129.669  1.00 14.10           C
ATOM   1327  O   PHE A 170      78.792  83.475 129.956  1.00 14.10           O
ATOM   1328  CB  PHE A 170      78.869  85.758 128.441  1.00 14.10           C
ATOM   1329  CG  PHE A 170      78.954  87.188 127.985  1.00 14.10           C
ATOM   1330  CD1 PHE A 170      80.089  87.946 128.208  1.00 14.10           C
ATOM   1331  CD2 PHE A 170      77.885  87.779 127.343  1.00 14.10           C
ATOM   1332  CE1 PHE A 170      80.159  89.254 127.782  1.00 14.10           C
ATOM   1333  CE2 PHE A 170      77.947  89.086 126.916  1.00 14.10           C
ATOM   1334  CZ  PHE A 170      79.085  89.826 127.138  1.00 14.10           C
ATOM   1335  N   ILE A 171      80.997  83.060 129.763  1.00 15.49           N
ATOM   1336  CA  ILE A 171      80.920  81.702 130.316  1.00 15.49           C
ATOM   1337  C   ILE A 171      81.988  81.420 131.381  1.00 15.49           C
ATOM   1338  O   ILE A 171      83.163  81.727 131.183  1.00 15.49           O
ATOM   1339  CB  ILE A 171      81.017  80.640 129.199  1.00 15.49           C
ATOM   1340  CG1 ILE A 171      79.795  80.713 128.281  1.00 15.49           C
ATOM   1341  CG2 ILE A 171      81.149  79.243 129.788  1.00 15.49           C
ATOM   1342  CD1 ILE A 171      79.925  79.895 127.015  1.00 15.49           C
ATOM   1343  N   GLU A 172      81.575  80.837 132.505  1.00 30.00           N
ATOM   1344  CA  GLU A 172      82.498  80.525 133.603  1.00 30.00           C
ATOM   1345  C   GLU A 172      82.808  79.041 133.887  1.00 30.00           C
ATOM   1346  O   GLU A 172      83.403  78.735 134.921  1.00 30.00           O
ATOM   1347  CB  GLU A 172      82.029  81.208 134.892  1.00 30.00           C
ATOM   1348  CG  GLU A 172      82.008  82.726 134.817  1.00 30.00           C
ATOM   1349  CD  GLU A 172      81.580  83.369 136.121  1.00 30.00           C
ATOM   1350  OE1 GLU A 172      81.259  82.627 137.074  1.00 30.00           O
ATOM   1351  OE2 GLU A 172      81.564  84.616 136.194  1.00 30.00           O
ATOM   1352  N   ASP A 173      82.421  78.125 133.002  1.00 20.35           N
ATOM   1353  CA  ASP A 173      82.666  76.697 133.258  1.00 20.35           C
ATOM   1354  C   ASP A 173      83.284  75.908 132.097  1.00 20.35           C
ATOM   1355  O   ASP A 173      83.142  76.287 130.934  1.00 20.35           O
ATOM   1356  CB  ASP A 173      81.371  76.016 133.712  1.00 20.35           C
ATOM   1357  CG  ASP A 173      81.567  74.547 134.035  1.00 20.35           C
ATOM   1358  OD1 ASP A 173      82.725  74.080 134.009  1.00 20.35           O
ATOM   1359  OD2 ASP A 173      80.562  73.861 134.317  1.00 20.35           O
ATOM   1360  N   GLU A 174      83.970  74.810 132.422  1.00 19.00           N
ATOM   1361  CA  GLU A 174      84.598  73.975 131.403  1.00 19.00           C
ATOM   1362  C   GLU A 174      83.720  72.896 130.791  1.00 19.00           C
ATOM   1363  O   GLU A 174      83.786  72.653 129.586  1.00 19.00           O
ATOM   1364  CB  GLU A 174      85.874  73.336 131.960  1.00 30.00           C
ATOM   1365  CG  GLU A 174      85.640  72.394 133.129  1.00 30.00           C
ATOM   1366  CD  GLU A 174      86.934  71.878 133.728  1.00 30.00           C
ATOM   1367  OE1 GLU A 174      87.980  71.965 133.051  1.00 30.00           O
ATOM   1368  OE2 GLU A 174      86.905  71.386 134.875  1.00 30.00           O
ATOM   1369  N   LYS A 175      82.864  72.287 131.598  1.00 18.97           N
ATOM   1370  CA  LYS A 175      82.025  71.205 131.108  1.00 18.97           C
ATOM   1371  C   LYS A 175      81.154  71.706 129.971  1.00 18.97           C
ATOM   1372  O   LYS A 175      80.914  70.993 128.997  1.00 18.97           O
ATOM   1373  CB  LYS A 175      81.151  70.651 132.234  1.00 30.00           C
ATOM   1374  CG  LYS A 175      81.926  69.942 133.332  1.00 30.00           C
ATOM   1375  CD  LYS A 175      80.997  69.441 134.426  1.00 30.00           C
ATOM   1376  CE  LYS A 175      81.767  68.709 135.513  1.00 30.00           C
ATOM   1377  NZ  LYS A 175      80.871  68.234 136.603  1.00 30.00           N
ATOM   1378  N   LEU A 176      80.680  72.937 130.101  1.00 18.15           N
ATOM   1379  CA  LEU A 176      79.815  73.528 129.088  1.00 18.15           C
ATOM   1380  C   LEU A 176      80.582  74.299 128.029  1.00 18.15           C
ATOM   1381  O   LEU A 176      80.168  74.326 126.864  1.00 18.15           O
ATOM   1382  CB  LEU A 176      78.808  74.475 129.739  1.00 18.15           C
ATOM   1383  CG  LEU A 176      77.746  75.025 128.797  1.00 18.15           C
ATOM   1384  CD1 LEU A 176      76.619  74.024 128.663  1.00 18.15           C
ATOM   1385  CD2 LEU A 176      77.241  76.353 129.300  1.00 18.15           C
ATOM   1386  N   LEU A 177      81.692  74.924 128.411  1.00 15.87           N
ATOM   1387  CA  LEU A 177      82.432  75.743 127.464  1.00 15.87           C
ATOM   1388  C   LEU A 177      83.071  74.878 126.388  1.00 15.87           C
ATOM   1389  O   LEU A 177      83.093  75.251 125.211  1.00 15.87           O
ATOM   1390  CB  LEU A 177      83.471  76.569 128.207  1.00 15.87           C
ATOM   1391  CG  LEU A 177      84.081  77.707 127.416  1.00 15.87           C
ATOM   1392  CD1 LEU A 177      82.974  78.662 127.047  1.00 15.87           C
ATOM   1393  CD2 LEU A 177      85.108  78.406 128.271  1.00 15.87           C
ATOM   1394  N   ALA A 178      83.573  73.704 126.766  1.00 15.88           N
ATOM   1395  CA  ALA A 178      84.096  72.790 125.760  1.00 15.88           C
ATOM   1396  C   ALA A 178      82.982  72.232 124.883  1.00 15.88           C
ATOM   1397  O   ALA A 178      83.205  71.956 123.697  1.00 15.88           O
ATOM   1398  CB  ALA A 178      84.874  71.662 126.430  1.00 15.88           C
ATOM   1399  N   ARG A 179      81.781  72.061 125.439  1.00 16.04           N
ATOM   1400  CA  ARG A 179      80.648  71.666 124.612  1.00 16.04           C
ATOM   1401  C   ARG A 179      80.365  72.716 123.550  1.00 16.04           C
ATOM   1402  O   ARG A 179      80.145  72.384 122.380  1.00 16.04           O
ATOM   1403  CB  ARG A 179      79.415  71.438 125.480  1.00 16.04           C
ATOM   1404  CG  ARG A 179      78.190  70.986 124.713  1.00 16.04           C
ATOM   1405  CD  ARG A 179      77.201  70.306 125.648  1.00 16.04           C
ATOM   1406  NE  ARG A 179      76.472  69.223 124.989  1.00 16.04           N
ATOM   1407  CZ  ARG A 179      75.730  68.321 125.626  1.00 16.04           C
ATOM   1408  NH1 ARG A 179      75.616  68.363 126.947  1.00 16.04           N
ATOM   1409  NH2 ARG A 179      75.103  67.373 124.943  1.00 16.04           N
ATOM   1410  N   ILE A 180      80.372  73.992 123.937  1.00 13.46           N
ATOM   1411  CA  ILE A 180      80.159  75.056 122.958  1.00 13.46           C
ATOM   1412  C   ILE A 180      81.289  75.087 121.942  1.00 13.46           C
ATOM   1413  O   ILE A 180      81.069  75.369 120.759  1.00 13.46           O
ATOM   1414  CB  ILE A 180      79.979  76.414 123.649  1.00 13.46           C
ATOM   1415  CG1 ILE A 180      78.813  76.321 124.607  1.00 13.46           C
ATOM   1416  CG2 ILE A 180      79.725  77.493 122.632  1.00 13.46           C
ATOM   1417  CD1 ILE A 180      77.562  75.947 123.884  1.00 13.46           C
ATOM   1418  N   ALA A 181      82.513  74.809 122.377  1.00 12.15           N
ATOM   1419  CA  ALA A 181      83.611  74.739 121.421  1.00 12.15           C
ATOM   1420  C   ALA A 181      83.339  73.680 120.365  1.00 12.15           C
ATOM   1421  O   ALA A 181      83.431  73.950 119.162  1.00 12.15           O
ATOM   1422  CB  ALA A 181      84.921  74.444 122.140  1.00 12.15           C
ATOM   1423  N   GLN A 182      82.988  72.469 120.792  1.00 12.48           N
ATOM   1424  CA  GLN A 182      82.774  71.417 119.806  1.00 12.48           C
ATOM   1425  C   GLN A 182      81.547  71.694 118.943  1.00 12.48           C
ATOM   1426  O   GLN A 182      81.523  71.315 117.768  1.00 12.48           O
ATOM   1427  CB  GLN A 182      82.670  70.052 120.482  1.00 12.48           C
ATOM   1428  CG  GLN A 182      81.332  69.741 121.117  1.00 12.48           C
ATOM   1429  CD  GLN A 182      81.249  68.312 121.617  1.00 12.48           C
ATOM   1430  OE1 GLN A 182      82.140  67.505 121.370  1.00 12.48           O
ATOM   1431  NE2 GLN A 182      80.177  67.997 122.330  1.00 12.48           N
ATOM   1432  N   LEU A 183      80.541  72.388 119.480  1.00 10.35           N
ATOM   1433  CA  LEU A 183      79.372  72.719 118.669  1.00 10.35           C
ATOM   1434  C   LEU A 183      79.695  73.773 117.615  1.00 10.35           C
ATOM   1435  O   LEU A 183      79.272  73.657 116.459  1.00 10.35           O
ATOM   1436  CB  LEU A 183      78.231  73.188 119.559  1.00 10.35           C
ATOM   1437  CG  LEU A 183      76.881  73.262 118.859  1.00 10.35           C
ATOM   1438  CD1 LEU A 183      76.656  72.024 118.029  1.00 10.35           C
ATOM   1439  CD2 LEU A 183      75.768  73.429 119.874  1.00 10.35           C
ATOM   1440  N   ILE A 184      80.443  74.809 117.986  1.00  8.65           N
ATOM   1441  CA  ILE A 184      80.870  75.793 116.998  1.00  8.65           C
ATOM   1442  C   ILE A 184      81.731  75.133 115.933  1.00  8.65           C
ATOM   1443  O   ILE A 184      81.645  75.469 114.748  1.00  8.65           O
ATOM   1444  CB  ILE A 184      81.609  76.953 117.682  1.00  8.65           C
ATOM   1445  CG1 ILE A 184      80.644  77.748 118.542  1.00  8.65           C
ATOM   1446  CG2 ILE A 184      82.241  77.862 116.656  1.00  8.65           C
ATOM   1447  CD1 ILE A 184      79.802  78.682 117.760  1.00  8.65           C
ATOM   1448  N   ILE A 185      82.577  74.184 116.328  1.00  8.83           N
ATOM   1449  CA  ILE A 185      83.411  73.521 115.333  1.00  8.83           C
ATOM   1450  C   ILE A 185      82.561  72.691 114.387  1.00  8.83           C
ATOM   1451  O   ILE A 185      82.802  72.672 113.176  1.00  8.83           O
ATOM   1452  CB  ILE A 185      84.493  72.673 116.007  1.00  8.83           C
ATOM   1453  CG1 ILE A 185      85.317  73.560 116.919  1.00  8.83           C
ATOM   1454  CG2 ILE A 185      85.379  72.062 114.973  1.00  8.83           C
ATOM   1455  CD1 ILE A 185      85.966  74.683 116.190  1.00  8.83           C
ATOM   1456  N   LYS A 186      81.564  71.984 114.912  1.00  8.33           N
ATOM   1457  CA  LYS A 186      80.661  71.267 114.023  1.00  8.33           C
ATOM   1458  C   LYS A 186      79.983  72.225 113.054  1.00  8.33           C
ATOM   1459  O   LYS A 186      79.823  71.903 111.877  1.00  8.33           O
ATOM   1460  CB  LYS A 186      79.609  70.502 114.829  1.00  8.33           C
ATOM   1461  CG  LYS A 186      80.172  69.357 115.655  1.00  8.33           C
ATOM   1462  CD  LYS A 186      79.080  68.658 116.447  1.00  8.33           C
ATOM   1463  CE  LYS A 186      79.641  67.498 117.254  1.00  8.33           C
ATOM   1464  NZ  LYS A 186      78.586  66.817 118.055  1.00  8.33           N
ATOM   1465  N   ALA A 187      79.582  73.399 113.532  1.00  7.50           N
ATOM   1466  CA  ALA A 187      78.942  74.355 112.634  1.00  7.50           C
ATOM   1467  C   ALA A 187      79.907  74.859 111.566  1.00  7.50           C
ATOM   1468  O   ALA A 187      79.508  75.059 110.416  1.00  7.50           O
ATOM   1469  CB  ALA A 187      78.361  75.521 113.422  1.00  7.50           C
ATOM   1470  N   ILE A 188      81.174  75.078 111.916  1.00  7.19           N
ATOM   1471  CA  ILE A 188      82.121  75.546 110.907  1.00  7.19           C
ATOM   1472  C   ILE A 188      82.395  74.461 109.877  1.00  7.19           C
ATOM   1473  O   ILE A 188      82.519  74.744 108.680  1.00  7.19           O
ATOM   1474  CB  ILE A 188      83.420  76.059 111.543  1.00  7.19           C
ATOM   1475  CG1 ILE A 188      83.183  77.402 112.213  1.00  7.19           C
ATOM   1476  CG2 ILE A 188      84.498  76.191 110.508  1.00  7.19           C
ATOM   1477  CD1 ILE A 188      84.376  77.910 112.968  1.00  7.19           C
ATOM   1478  N   THR A 189      82.497  73.208 110.308  1.00  7.42           N
ATOM   1479  CA  THR A 189      82.638  72.143 109.324  1.00  7.42           C
ATOM   1480  C   THR A 189      81.412  72.066 108.428  1.00  7.42           C
ATOM   1481  O   THR A 189      81.530  71.803 107.228  1.00  7.42           O
ATOM   1482  CB  THR A 189      82.875  70.803 109.998  1.00  7.42           C
ATOM   1483  OG1 THR A 189      81.677  70.385 110.658  1.00  7.42           O
ATOM   1484  CG2 THR A 189      84.004  70.899 110.980  1.00  7.42           C
ATOM   1485  N   GLU A 190      80.225  72.306 108.983  1.00  7.08           N
ATOM   1486  CA  GLU A 190      79.028  72.306 108.148  1.00  7.08           C
ATOM   1487  C   GLU A 190      79.063  73.433 107.126  1.00  7.08           C
ATOM   1488  O   GLU A 190      78.698  73.238 105.960  1.00  7.08           O
ATOM   1489  CB  GLU A 190      77.782  72.419 109.010  1.00  7.08           C
ATOM   1490  CG  GLU A 190      76.519  72.172 108.241  1.00  7.08           C
ATOM   1491  CD  GLU A 190      76.326  70.708 107.935  1.00  7.08           C
ATOM   1492  OE1 GLU A 190      77.007  69.876 108.571  1.00  7.08           O
ATOM   1493  OE2 GLU A 190      75.495  70.384 107.060  1.00  7.08           O
ATOM   1494  N   ILE A 191      79.495  74.620 107.541  1.00  6.69           N
ATOM   1495  CA  ILE A 191      79.579  75.735 106.604  1.00  6.69           C
ATOM   1496  C   ILE A 191      80.575  75.434 105.499  1.00  6.69           C
ATOM   1497  O   ILE A 191      80.312  75.699 104.322  1.00  6.69           O
ATOM   1498  CB  ILE A 191      79.944  77.033 107.329  1.00  6.69           C
ATOM   1499  CG1 ILE A 191      78.831  77.415 108.282  1.00  6.69           C
ATOM   1500  CG2 ILE A 191      80.176  78.126 106.327  1.00  6.69           C
ATOM   1501  CD1 ILE A 191      77.520  77.524 107.607  1.00  6.69           C
ATOM   1502  N   VAL A 192      81.738  74.892 105.851  1.00  6.34           N
ATOM   1503  CA  VAL A 192      82.719  74.649 104.805  1.00  6.34           C
ATOM   1504  C   VAL A 192      82.271  73.511 103.906  1.00  6.34           C
ATOM   1505  O   VAL A 192      82.577  73.508 102.712  1.00  6.34           O
ATOM   1506  CB  VAL A 192      84.109  74.388 105.392  1.00  6.34           C
ATOM   1507  CG1 VAL A 192      84.180  73.009 105.977  1.00  6.34           C
ATOM   1508  CG2 VAL A 192      85.138  74.550 104.320  1.00  6.34           C
ATOM   1509  N   ARG A 193      81.509  72.552 104.428  1.00  6.56           N
ATOM   1510  CA  ARG A 193      80.980  71.520 103.548  1.00  6.56           C
ATOM   1511  C   ARG A 193      79.972  72.102 102.571  1.00  6.56           C
ATOM   1512  O   ARG A 193      79.969  71.745 101.391  1.00  6.56           O
ATOM   1513  CB  ARG A 193      80.345  70.400 104.359  1.00  6.56           C
ATOM   1514  CG  ARG A 193      79.793  69.285 103.504  1.00  6.56           C
ATOM   1515  CD  ARG A 193      79.761  67.984 104.272  1.00  6.56           C
ATOM   1516  NE  ARG A 193      81.032  67.730 104.940  1.00  6.56           N
ATOM   1517  CZ  ARG A 193      81.272  66.679 105.717  1.00  6.56           C
ATOM   1518  NH1 ARG A 193      80.325  65.776 105.927  1.00  6.56           N
ATOM   1519  NH2 ARG A 193      82.460  66.531 106.285  1.00  6.56           N
ATOM   1520  N   ILE A 194      79.119  73.013 103.033  1.00  6.63           N
ATOM   1521  CA  ILE A 194      78.168  73.639 102.120  1.00  6.63           C
ATOM   1522  C   ILE A 194      78.889  74.488 101.080  1.00  6.63           C
ATOM   1523  O   ILE A 194      78.506  74.510  99.906  1.00  6.63           O
ATOM   1524  CB  ILE A 194      77.126  74.453 102.900  1.00  6.63           C
ATOM   1525  CG1 ILE A 194      76.123  73.508 103.547  1.00  6.63           C
ATOM   1526  CG2 ILE A 194      76.409  75.408 101.990  1.00  6.63           C
ATOM   1527  CD1 ILE A 194      75.431  72.615 102.555  1.00  6.63           C
ATOM   1528  N   MET A 195      79.946  75.189 101.478  1.00  6.89           N
ATOM   1529  CA  MET A 195      80.678  75.994 100.504  1.00  6.89           C
ATOM   1530  C   MET A 195      81.376  75.118  99.474  1.00  6.89           C
ATOM   1531  O   MET A 195      81.373  75.430  98.277  1.00  6.89           O
ATOM   1532  CB  MET A 195      81.686  76.886 101.211  1.00  6.89           C
ATOM   1533  CG  MET A 195      82.680  77.513 100.281  1.00  6.89           C
ATOM   1534  SD  MET A 195      81.887  78.523  99.030  1.00  6.89           S
ATOM   1535  CE  MET A 195      83.145  78.500  97.760  1.00  6.89           C
ATOM   1536  N   ALA A 196      81.976  74.014  99.912  1.00  7.11           N
ATOM   1537  CA  ALA A 196      82.581  73.096  98.960  1.00  7.11           C
ATOM   1538  C   ALA A 196      81.539  72.466  98.056  1.00  7.11           C
ATOM   1539  O   ALA A 196      81.821  72.190  96.890  1.00  7.11           O
ATOM   1540  CB  ALA A 196      83.350  72.008  99.684  1.00  7.11           C
ATOM   1541  N   GLU A 197      80.337  72.223  98.569  1.00  7.18           N
ATOM   1542  CA  GLU A 197      79.284  71.694  97.713  1.00  7.18           C
ATOM   1543  C   GLU A 197      78.865  72.713  96.665  1.00  7.18           C
ATOM   1544  O   GLU A 197      78.638  72.357  95.505  1.00  7.18           O
ATOM   1545  CB  GLU A 197      78.085  71.276  98.551  1.00  7.18           C
ATOM   1546  CG  GLU A 197      77.173  70.338  97.829  1.00  7.18           C
ATOM   1547  CD  GLU A 197      77.873  69.058  97.486  1.00  7.18           C
ATOM   1548  OE1 GLU A 197      78.659  68.579  98.325  1.00  7.18           O
ATOM   1549  OE2 GLU A 197      77.648  68.533  96.379  1.00  7.18           O
ATOM   1550  N   MET A 198      78.749  73.981  97.053  1.00  8.16           N
ATOM   1551  CA  MET A 198      78.455  75.018  96.073  1.00  8.16           C
ATOM   1552  C   MET A 198      79.533  75.071  95.000  1.00  8.16           C
ATOM   1553  O   MET A 198      79.230  75.173  93.806  1.00  8.16           O
ATOM   1554  CB  MET A 198      78.322  76.374  96.759  1.00  8.16           C
ATOM   1555  CG  MET A 198      76.911  76.709  97.200  1.00  8.16           C
ATOM   1556  SD  MET A 198      76.725  78.414  97.760  1.00  8.16           S
ATOM   1557  CE  MET A 198      76.818  78.214  99.531  1.00  8.16           C
ATOM   1558  N   ALA A 199      80.799  74.986  95.401  1.00  8.50           N
ATOM   1559  CA  ALA A 199      81.874  75.050  94.416  1.00  8.50           C
ATOM   1560  C   ALA A 199      81.903  73.813  93.526  1.00  8.50           C
ATOM   1561  O   ALA A 199      82.208  73.911  92.334  1.00  8.50           O
ATOM   1562  CB  ALA A 199      83.215  75.233  95.107  1.00  8.50           C
ATOM   1563  N   SER A 200      81.596  72.641  94.078  1.00  9.09           N
ATOM   1564  CA  SER A 200      81.554  71.440  93.253  1.00  9.09           C
ATOM   1565  C   SER A 200      80.410  71.503  92.254  1.00  9.09           C
ATOM   1566  O   SER A 200      80.559  71.085  91.100  1.00  9.09           O
ATOM   1567  CB  SER A 200      81.430  70.202  94.131  1.00  9.09           C
ATOM   1568  OG  SER A 200      81.640  69.030  93.373  1.00  9.09           O
ATOM   1569  N   LEU A 201      79.260  72.026  92.673  1.00 10.18           N
ATOM   1570  CA  LEU A 201      78.159  72.214  91.737  1.00 10.18           C
ATOM   1571  C   LEU A 201      78.532  73.205  90.645  1.00 10.18           C
ATOM   1572  O   LEU A 201      78.199  73.002  89.474  1.00 10.18           O
ATOM   1573  CB  LEU A 201      76.914  72.685  92.474  1.00 10.18           C
ATOM   1574  CG  LEU A 201      75.808  73.157  91.546  1.00 10.18           C
ATOM   1575  CD1 LEU A 201      75.275  71.978  90.765  1.00 10.18           C
ATOM   1576  CD2 LEU A 201      74.711  73.816  92.343  1.00 10.18           C
ATOM   1577  N   ASN A 202      79.229  74.281  91.001  1.00 11.55           N
ATOM   1578  CA  ASN A 202      79.625  75.242  89.978  1.00 11.55           C
ATOM   1579  C   ASN A 202      80.640  74.647  89.010  1.00 11.55           C
ATOM   1580  O   ASN A 202      80.605  74.934  87.808  1.00 11.55           O
ATOM   1581  CB  ASN A 202      80.185  76.499  90.623  1.00 11.55           C
ATOM   1582  CG  ASN A 202      80.160  77.670  89.688  1.00 11.55           C
ATOM   1583  OD1 ASN A 202      79.466  77.643  88.679  1.00 11.55           O
ATOM   1584  ND2 ASN A 202      80.916  78.703  90.003  1.00 11.55           N
ATOM   1585  N   VAL A 203      81.545  73.807  89.503  1.00 12.84           N
ATOM   1586  CA  VAL A 203      82.484  73.154  88.601  1.00 12.84           C
ATOM   1587  C   VAL A 203      81.758  72.186  87.682  1.00 12.84           C
ATOM   1588  O   VAL A 203      82.075  72.088  86.495  1.00 12.84           O
ATOM   1589  CB  VAL A 203      83.598  72.459  89.393  1.00 12.84           C
ATOM   1590  CG1 VAL A 203      84.276  71.426  88.534  1.00 12.84           C
ATOM   1591  CG2 VAL A 203      84.597  73.484  89.837  1.00 12.84           C
ATOM   1592  N   LYS A 204      80.774  71.458  88.203  1.00 13.95           N
ATOM   1593  CA  LYS A 204      79.991  70.587  87.332  1.00 13.95           C
ATOM   1594  C   LYS A 204      79.232  71.397  86.286  1.00 13.95           C
ATOM   1595  O   LYS A 204      79.082  70.950  85.149  1.00 13.95           O
ATOM   1596  CB  LYS A 204      79.015  69.743  88.154  1.00 13.95           C
ATOM   1597  CG  LYS A 204      79.685  68.722  89.058  1.00 13.95           C
ATOM   1598  CD  LYS A 204      78.659  67.939  89.861  1.00 13.95           C
ATOM   1599  CE  LYS A 204      79.327  66.900  90.747  1.00 13.95           C
ATOM   1600  NZ  LYS A 204      78.335  66.141  91.557  1.00 13.95           N
ATOM   1601  N   ALA A 205      78.751  72.584  86.655  1.00 15.30           N
ATOM   1602  CA  ALA A 205      78.079  73.429  85.673  1.00 15.30           C
ATOM   1603  C   ALA A 205      79.044  73.874  84.582  1.00 15.30           C
ATOM   1604  O   ALA A 205      78.700  73.858  83.397  1.00 15.30           O
ATOM   1605  CB  ALA A 205      77.444  74.641  86.349  1.00 15.30           C
ATOM   1606  N   MET A 206      80.261  74.265  84.956  1.00 16.15           N
ATOM   1607  CA  MET A 206      81.253  74.616  83.941  1.00 16.15           C
ATOM   1608  C   MET A 206      81.605  73.410  83.075  1.00 16.15           C
ATOM   1609  O   MET A 206      81.861  73.546  81.871  1.00 16.15           O
ATOM   1610  CB  MET A 206      82.507  75.182  84.595  1.00 16.15           C
ATOM   1611  CG  MET A 206      83.177  76.255  83.777  1.00 16.15           C
ATOM   1612  SD  MET A 206      82.403  77.861  83.996  1.00 16.15           S
ATOM   1613  CE  MET A 206      82.747  78.169  85.720  1.00 16.15           C
ATOM   1614  N   SER A 207      81.634  72.223  83.679  1.00 16.86           N
ATOM   1615  CA  SER A 207      81.888  70.998  82.931  1.00 16.86           C
ATOM   1616  C   SER A 207      80.786  70.709  81.924  1.00 16.86           C
ATOM   1617  O   SER A 207      81.056  70.158  80.853  1.00 16.86           O
ATOM   1618  CB  SER A 207      82.021  69.831  83.904  1.00 16.86           C
ATOM   1619  OG  SER A 207      82.198  68.610  83.224  1.00 16.86           O
ATOM   1620  N   GLU A 208      79.542  71.041  82.255  1.00 17.76           N
ATOM   1621  CA  GLU A 208      78.465  70.910  81.281  1.00 17.76           C
ATOM   1622  C   GLU A 208      78.392  72.090  80.328  1.00 17.76           C
ATOM   1623  O   GLU A 208      77.652  72.027  79.342  1.00 17.76           O
ATOM   1624  CB  GLU A 208      77.120  70.729  81.977  1.00 17.76           C
ATOM   1625  CG  GLU A 208      76.985  69.377  82.631  1.00 17.76           C
ATOM   1626  CD  GLU A 208      77.633  68.278  81.814  1.00 17.76           C
ATOM   1627  OE1 GLU A 208      77.224  68.070  80.652  1.00 17.76           O
ATOM   1628  OE2 GLU A 208      78.564  67.629  82.333  1.00 17.76           O
ATOM   1629  N   ILE A 209      79.113  73.169  80.617  1.00 18.28           N
ATOM   1630  CA  ILE A 209      79.178  74.289  79.689  1.00 18.28           C
ATOM   1631  C   ILE A 209      80.180  74.020  78.576  1.00 18.28           C
ATOM   1632  O   ILE A 209      79.896  74.277  77.402  1.00 18.28           O
ATOM   1633  CB  ILE A 209      79.521  75.583  80.443  1.00 18.28           C
ATOM   1634  CG1 ILE A 209      78.316  76.079  81.228  1.00 18.28           C
ATOM   1635  CG2 ILE A 209      79.964  76.648  79.481  1.00 18.28           C
ATOM   1636  CD1 ILE A 209      77.116  76.258  80.389  1.00 18.28           C
ATOM   1637  N   ILE A 210      81.361  73.495  78.919  1.00 20.67           N
ATOM   1638  CA  ILE A 210      82.430  73.373  77.923  1.00 20.67           C
ATOM   1639  C   ILE A 210      82.037  72.511  76.728  1.00 20.67           C
ATOM   1640  O   ILE A 210      82.696  72.571  75.686  1.00 20.67           O
ATOM   1641  CB  ILE A 210      83.729  72.814  78.540  1.00 20.67           C
ATOM   1642  CG1 ILE A 210      83.529  71.373  79.001  1.00 20.67           C
ATOM   1643  CG2 ILE A 210      84.221  73.698  79.667  1.00 20.67           C
ATOM   1644  CD1 ILE A 210      84.732  70.797  79.698  1.00 20.67           C
ATOM   1645  N   LYS A 211      80.896  71.844  76.821  1.00 21.72           N
ATOM   1646  CA  LYS A 211      80.460  70.959  75.754  1.00 21.72           C
ATOM   1647  C   LYS A 211      80.311  71.717  74.441  1.00 21.72           C
ATOM   1648  O   LYS A 211      80.651  71.192  73.382  1.00 21.72           O
ATOM   1649  CB  LYS A 211      79.136  70.288  76.123  1.00 21.72           C
ATOM   1650  CG  LYS A 211      79.206  69.425  77.372  1.00 21.72           C
ATOM   1651  CD  LYS A 211      80.145  68.246  77.176  1.00 21.72           C
ATOM   1652  CE  LYS A 211      80.159  67.342  78.398  1.00 21.72           C
ATOM   1653  NZ  LYS A 211      81.093  66.195  78.229  1.00 21.72           N
ATOM   1654  N   LEU A 212      79.808  72.946  74.498  1.00 30.00           N
ATOM   1655  CA  LEU A 212      79.640  73.713  73.273  1.00 30.00           C
ATOM   1656  C   LEU A 212      80.412  75.022  73.379  1.00 30.00           C
ATOM   1657  O   LEU A 212      79.835  76.101  73.508  1.00 30.00           O
ATOM   1658  CB  LEU A 212      78.159  73.992  73.011  1.00 30.00           C
ATOM   1659  CG  LEU A 212      77.427  74.826  74.064  1.00 30.00           C
ATOM   1660  CD1 LEU A 212      77.721  76.307  73.877  1.00 30.00           C
ATOM   1661  CD2 LEU A 212      75.930  74.561  74.014  1.00 30.00           C
ATOM   1662  N   ALA A 213      81.735  74.895  73.321  1.00 26.15           N
ATOM   1663  CA  ALA A 213      82.649  76.027  73.394  1.00 26.15           C
ATOM   1664  C   ALA A 213      83.816  75.794  72.441  1.00 26.15           C
ATOM   1665  O   ALA A 213      84.132  74.652  72.106  1.00 26.15           O
ATOM   1666  CB  ALA A 213      83.151  76.216  74.816  1.00 26.15           C
ATOM   1667  N   ASP A 214      84.455  76.873  72.004  1.00 28.64           N
ATOM   1668  CA  ASP A 214      85.592  76.765  71.079  1.00 28.64           C
ATOM   1669  C   ASP A 214      86.855  76.355  71.838  1.00 28.64           C
ATOM   1670  O   ASP A 214      86.942  76.561  73.049  1.00 28.64           O
ATOM   1671  CB  ASP A 214      85.820  78.090  70.350  1.00 28.64           C
ATOM   1672  CG  ASP A 214      86.922  78.001  69.312  1.00 28.64           C
ATOM   1673  OD1 ASP A 214      87.497  76.905  69.145  1.00 28.64           O
ATOM   1674  OD2 ASP A 214      87.213  79.028  68.663  1.00 28.64           O
ATOM   1675  N   ASP A 215      87.848  75.799  71.146  1.00 29.01           N
ATOM   1676  CA  ASP A 215      89.003  75.302  71.883  1.00 29.01           C
ATOM   1677  C   ASP A 215      89.448  76.311  72.935  1.00 29.01           C
ATOM   1678  O   ASP A 215      89.565  75.982  74.123  1.00 29.01           O
ATOM   1679  CB  ASP A 215      90.131  75.003  70.896  1.00 29.01           C
ATOM   1680  CG  ASP A 215      91.211  74.123  71.478  1.00 29.01           C
ATOM   1681  OD1 ASP A 215      91.144  73.807  72.678  1.00 29.01           O
ATOM   1682  OD2 ASP A 215      92.134  73.745  70.728  1.00 29.01           O
ATOM   1683  N   GLU A 216      89.676  77.557  72.519  1.00 28.13           N
ATOM   1684  CA  GLU A 216      90.153  78.577  73.446  1.00 28.13           C
ATOM   1685  C   GLU A 216      89.097  78.926  74.490  1.00 28.13           C
ATOM   1686  O   GLU A 216      89.425  79.159  75.659  1.00 28.13           O
ATOM   1687  CB  GLU A 216      90.575  79.822  72.673  1.00 28.13           C
ATOM   1688  CG  GLU A 216      91.338  80.827  73.500  1.00 28.13           C
ATOM   1689  CD  GLU A 216      92.769  80.411  73.717  1.00 28.13           C
ATOM   1690  OE1 GLU A 216      93.209  79.436  73.074  1.00 28.13           O
ATOM   1691  OE2 GLU A 216      93.457  81.061  74.530  1.00 28.13           O
ATOM   1692  N   THR A 217      87.827  78.980  74.087  1.00 27.05           N
ATOM   1693  CA  THR A 217      86.768  79.270  75.047  1.00 27.05           C
ATOM   1694  C   THR A 217      86.642  78.160  76.079  1.00 27.05           C
ATOM   1695  O   THR A 217      86.431  78.431  77.266  1.00 27.05           O
ATOM   1696  CB  THR A 217      85.442  79.478  74.326  1.00 27.05           C
ATOM   1697  OG1 THR A 217      85.191  78.374  73.450  1.00 27.05           O
ATOM   1698  CG2 THR A 217      85.464  80.765  73.523  1.00 27.05           C
ATOM   1699  N   ALA A 218      86.770  76.903  75.649  1.00 25.63           N
ATOM   1700  CA  ALA A 218      86.759  75.803  76.605  1.00 25.63           C
ATOM   1701  C   ALA A 218      87.943  75.896  77.554  1.00 25.63           C
ATOM   1702  O   ALA A 218      87.812  75.621  78.753  1.00 25.63           O
ATOM   1703  CB  ALA A 218      86.767  74.463  75.875  1.00 25.63           C
ATOM   1704  N   LYS A 219      89.109  76.290  77.039  1.00 25.12           N
ATOM   1705  CA  LYS A 219      90.266  76.432  77.914  1.00 25.12           C
ATOM   1706  C   LYS A 219      90.055  77.546  78.933  1.00 25.12           C
ATOM   1707  O   LYS A 219      90.439  77.403  80.096  1.00 25.12           O
ATOM   1708  CB  LYS A 219      91.529  76.677  77.097  1.00 25.12           C
ATOM   1709  CG  LYS A 219      92.798  76.543  77.900  1.00 25.12           C
ATOM   1710  CD  LYS A 219      93.355  77.904  78.242  1.00 25.12           C
ATOM   1711  CE  LYS A 219      94.754  77.795  78.808  1.00 25.12           C
ATOM   1712  NZ  LYS A 219      95.296  79.132  79.171  1.00 25.12           N
ATOM   1713  N   LYS A 220      89.445  78.660  78.523  1.00 22.95           N
ATOM   1714  CA  LYS A 220      89.158  79.729  79.480  1.00 22.95           C
ATOM   1715  C   LYS A 220      88.143  79.278  80.524  1.00 22.95           C
ATOM   1716  O   LYS A 220      88.256  79.627  81.709  1.00 22.95           O
ATOM   1717  CB  LYS A 220      88.656  80.974  78.756  1.00 22.95           C
ATOM   1718  CG  LYS A 220      89.750  81.949  78.368  1.00 22.95           C
ATOM   1719  CD  LYS A 220      89.180  83.141  77.620  1.00 22.95           C
ATOM   1720  CE  LYS A 220      90.285  84.043  77.104  1.00 22.95           C
ATOM   1721  NZ  LYS A 220      89.749  85.255  76.428  1.00 22.95           N
ATOM   1722  N   ALA A 221      87.139  78.510  80.101  1.00 20.46           N
ATOM   1723  CA  ALA A 221      86.177  77.966  81.050  1.00 20.46           C
ATOM   1724  C   ALA A 221      86.867  77.079  82.075  1.00 20.46           C
ATOM   1725  O   ALA A 221      86.605  77.183  83.277  1.00 20.46           O
ATOM   1726  CB  ALA A 221      85.093  77.188  80.309  1.00 20.46           C
ATOM   1727  N   VAL A 222      87.762  76.202  81.619  1.00 18.71           N
ATOM   1728  CA  VAL A 222      88.487  75.340  82.550  1.00 18.71           C
ATOM   1729  C   VAL A 222      89.382  76.165  83.463  1.00 18.71           C
ATOM   1730  O   VAL A 222      89.506  75.880  84.661  1.00 18.71           O
ATOM   1731  CB  VAL A 222      89.290  74.281  81.780  1.00 18.71           C
ATOM   1732  CG1 VAL A 222      90.248  73.568  82.709  1.00 18.71           C
ATOM   1733  CG2 VAL A 222      88.348  73.297  81.133  1.00 18.71           C
ATOM   1734  N   LYS A 223      90.004  77.210  82.920  1.00 17.70           N
ATOM   1735  CA  LYS A 223      90.848  78.073  83.735  1.00 17.70           C
ATOM   1736  C   LYS A 223      90.065  78.663  84.894  1.00 17.70           C
ATOM   1737  O   LYS A 223      90.471  78.549  86.055  1.00 17.70           O
ATOM   1738  CB  LYS A 223      91.442  79.182  82.877  1.00 17.70           C
ATOM   1739  CG  LYS A 223      91.889  80.392  83.662  1.00 17.70           C
ATOM   1740  CD  LYS A 223      93.076  80.063  84.540  1.00 17.70           C
ATOM   1741  CE  LYS A 223      93.883  81.307  84.857  1.00 17.70           C
ATOM   1742  NZ  LYS A 223      93.036  82.398  85.400  1.00 17.70           N
ATOM   1743  N   ILE A 224      88.923  79.288  84.613  1.00 16.92           N
ATOM   1744  CA  ILE A 224      88.244  79.939  85.731  1.00 16.92           C
ATOM   1745  C   ILE A 224      87.441  78.953  86.570  1.00 16.92           C
ATOM   1746  O   ILE A 224      87.122  79.260  87.722  1.00 16.92           O
ATOM   1747  CB  ILE A 224      87.372  81.120  85.294  1.00 16.92           C
ATOM   1748  CG1 ILE A 224      86.238  80.680  84.394  1.00 16.92           C
ATOM   1749  CG2 ILE A 224      88.224  82.178  84.615  1.00 16.92           C
ATOM   1750  CD1 ILE A 224      85.404  81.848  84.013  1.00 16.92           C
ATOM   1751  N   ALA A 225      87.155  77.752  86.070  1.00 15.21           N
ATOM   1752  CA  ALA A 225      86.627  76.728  86.963  1.00 15.21           C
ATOM   1753  C   ALA A 225      87.677  76.300  87.979  1.00 15.21           C
ATOM   1754  O   ALA A 225      87.376  76.142  89.169  1.00 15.21           O
ATOM   1755  CB  ALA A 225      86.134  75.528  86.162  1.00 15.21           C
ATOM   1756  N   LEU A 226      88.922  76.124  87.543  1.00 14.40           N
ATOM   1757  CA  LEU A 226      89.974  75.881  88.521  1.00 14.40           C
ATOM   1758  C   LEU A 226      90.181  77.084  89.421  1.00 14.40           C
ATOM   1759  O   LEU A 226      90.579  76.930  90.578  1.00 14.40           O
ATOM   1760  CB  LEU A 226      91.271  75.513  87.829  1.00 14.40           C
ATOM   1761  CG  LEU A 226      91.110  74.163  87.162  1.00 14.40           C
ATOM   1762  CD1 LEU A 226      92.412  73.782  86.542  1.00 14.40           C
ATOM   1763  CD2 LEU A 226      90.665  73.140  88.183  1.00 14.40           C
ATOM   1764  N   GLU A 227      89.905  78.284  88.924  1.00 13.94           N
ATOM   1765  CA  GLU A 227      89.981  79.451  89.795  1.00 13.94           C
ATOM   1766  C   GLU A 227      88.930  79.386  90.901  1.00 13.94           C
ATOM   1767  O   GLU A 227      89.226  79.691  92.065  1.00 13.94           O
ATOM   1768  CB  GLU A 227      89.833  80.728  88.975  1.00 13.94           C
ATOM   1769  CG  GLU A 227      90.338  81.973  89.674  1.00 13.94           C
ATOM   1770  CD  GLU A 227      89.265  82.644  90.501  1.00 13.94           C
ATOM   1771  OE1 GLU A 227      88.084  82.264  90.363  1.00 13.94           O
ATOM   1772  OE2 GLU A 227      89.600  83.555  91.286  1.00 13.94           O
ATOM   1773  N   ILE A 228      87.697  79.001  90.565  1.00 12.65           N
ATOM   1774  CA  ILE A 228      86.688  78.905  91.616  1.00 12.65           C
ATOM   1775  C   ILE A 228      87.034  77.782  92.577  1.00 12.65           C
ATOM   1776  O   ILE A 228      86.766  77.885  93.778  1.00 12.65           O
ATOM   1777  CB  ILE A 228      85.262  78.736  91.058  1.00 12.65           C
ATOM   1778  CG1 ILE A 228      85.018  77.306  90.603  1.00 12.65           C
ATOM   1779  CG2 ILE A 228      84.982  79.730  89.959  1.00 12.65           C
ATOM   1780  CD1 ILE A 228      83.614  77.039  90.216  1.00 12.65           C
ATOM   1781  N   LEU A 229      87.649  76.706  92.091  1.00 11.19           N
ATOM   1782  CA  LEU A 229      88.101  75.684  93.028  1.00 11.19           C
ATOM   1783  C   LEU A 229      89.193  76.223  93.939  1.00 11.19           C
ATOM   1784  O   LEU A 229      89.243  75.885  95.124  1.00 11.19           O
ATOM   1785  CB  LEU A 229      88.577  74.445  92.289  1.00 11.19           C
ATOM   1786  CG  LEU A 229      87.404  73.524  91.984  1.00 11.19           C
ATOM   1787  CD1 LEU A 229      87.879  72.159  91.519  1.00 11.19           C
ATOM   1788  CD2 LEU A 229      86.483  73.407  93.181  1.00 11.19           C
ATOM   1789  N   GLU A 230      90.073  77.070  93.409  1.00 11.94           N
ATOM   1790  CA  GLU A 230      91.101  77.670  94.250  1.00 11.94           C
ATOM   1791  C   GLU A 230      90.482  78.531  95.339  1.00 11.94           C
ATOM   1792  O   GLU A 230      90.920  78.495  96.494  1.00 11.94           O
ATOM   1793  CB  GLU A 230      92.065  78.502  93.413  1.00 11.94           C
ATOM   1794  CG  GLU A 230      93.295  78.945  94.177  1.00 11.94           C
ATOM   1795  CD  GLU A 230      94.377  79.506  93.273  1.00 11.94           C
ATOM   1796  OE1 GLU A 230      94.050  80.304  92.368  1.00 11.94           O
ATOM   1797  OE2 GLU A 230      95.556  79.140  93.465  1.00 11.94           O
ATOM   1798  N   MET A 231      89.459  79.313  95.002  1.00 11.43           N
ATOM   1799  CA  MET A 231      88.879  80.168  96.039  1.00 11.43           C
ATOM   1800  C   MET A 231      88.029  79.371  97.028  1.00 11.43           C
ATOM   1801  O   MET A 231      87.947  79.737  98.206  1.00 11.43           O
ATOM   1802  CB  MET A 231      88.082  81.312  95.423  1.00 11.43           C
ATOM   1803  CG  MET A 231      86.770  80.939  94.806  1.00 11.43           C
ATOM   1804  SD  MET A 231      85.990  82.438  94.196  1.00 11.43           S
ATOM   1805  CE  MET A 231      84.961  81.771  92.910  1.00 11.43           C
ATOM   1806  N   ALA A 232      87.431  78.262  96.600  1.00  9.11           N
ATOM   1807  CA  ALA A 232      86.776  77.387  97.568  1.00  9.11           C
ATOM   1808  C   ALA A 232      87.796  76.736  98.495  1.00  9.11           C
ATOM   1809  O   ALA A 232      87.533  76.541  99.687  1.00  9.11           O
ATOM   1810  CB  ALA A 232      85.950  76.334  96.848  1.00  9.11           C
ATOM   1811  N   MET A 233      88.966  76.390  97.970  1.00  9.44           N
ATOM   1812  CA  MET A 233      90.039  75.919  98.834  1.00  9.44           C
ATOM   1813  C   MET A 233      90.467  76.989  99.818  1.00  9.44           C
ATOM   1814  O   MET A 233      90.776  76.693 100.976  1.00  9.44           O
ATOM   1815  CB  MET A 233      91.244  75.521  97.998  1.00  9.44           C
ATOM   1816  CG  MET A 233      91.100  74.301  97.147  1.00  9.44           C
ATOM   1817  SD  MET A 233      92.638  74.227  96.236  1.00  9.44           S
ATOM   1818  CE  MET A 233      93.716  73.739  97.564  1.00  9.44           C
ATOM   1819  N   LYS A 234      90.519  78.237  99.370  1.00  7.98           N
ATOM   1820  CA  LYS A 234      90.857  79.314 100.286  1.00  7.98           C
ATOM   1821  C   LYS A 234      89.822  79.419 101.394  1.00  7.98           C
ATOM   1822  O   LYS A 234      90.167  79.667 102.553  1.00  7.98           O
ATOM   1823  CB  LYS A 234      90.993  80.628  99.532  1.00  7.98           C
ATOM   1824  CG  LYS A 234      91.667  81.710 100.340  1.00  7.98           C
ATOM   1825  CD  LYS A 234      91.951  82.928  99.483  1.00  7.98           C
ATOM   1826  CE  LYS A 234      92.608  84.037 100.281  1.00  7.98           C
ATOM   1827  NZ  LYS A 234      92.786  85.258  99.450  1.00  7.98           N
ATOM   1828  N   VAL A 235      88.545  79.237 101.062  1.00  7.56           N
ATOM   1829  CA  VAL A 235      87.521  79.258 102.105  1.00  7.56           C
ATOM   1830  C   VAL A 235      87.699  78.090 103.058  1.00  7.56           C
ATOM   1831  O   VAL A 235      87.483  78.225 104.264  1.00  7.56           O
ATOM   1832  CB  VAL A 235      86.110  79.272 101.504  1.00  7.56           C
ATOM   1833  CG1 VAL A 235      85.090  79.159 102.601  1.00  7.56           C
ATOM   1834  CG2 VAL A 235      85.896  80.562 100.769  1.00  7.56           C
ATOM   1835  N   ALA A 236      88.092  76.927 102.548  1.00  7.47           N
ATOM   1836  CA  ALA A 236      88.319  75.799 103.447  1.00  7.47           C
ATOM   1837  C   ALA A 236      89.474  76.081 104.399  1.00  7.47           C
ATOM   1838  O   ALA A 236      89.381  75.816 105.603  1.00  7.47           O
ATOM   1839  CB  ALA A 236      88.574  74.522 102.653  1.00  7.47           C
ATOM   1840  N   GLU A 237      90.564  76.639 103.883  1.00  7.68           N
ATOM   1841  CA  GLU A 237      91.692  76.967 104.745  1.00  7.68           C
ATOM   1842  C   GLU A 237      91.325  78.036 105.765  1.00  7.68           C
ATOM   1843  O   GLU A 237      91.737  77.963 106.927  1.00  7.68           O
ATOM   1844  CB  GLU A 237      92.862  77.452 103.902  1.00  7.68           C
ATOM   1845  CG  GLU A 237      94.101  77.759 104.691  1.00  7.68           C
ATOM   1846  CD  GLU A 237      95.250  78.201 103.807  1.00  7.68           C
ATOM   1847  OE1 GLU A 237      95.061  78.300 102.578  1.00  7.68           O
ATOM   1848  OE2 GLU A 237      96.341  78.480 104.344  1.00  7.68           O
ATOM   1849  N   GLU A 238      90.541  79.030 105.359  1.00  7.69           N
ATOM   1850  CA  GLU A 238      90.150  80.073 106.301  1.00  7.69           C
ATOM   1851  C   GLU A 238      89.196  79.548 107.360  1.00  7.69           C
ATOM   1852  O   GLU A 238      89.274  79.948 108.525  1.00  7.69           O
ATOM   1853  CB  GLU A 238      89.531  81.246 105.555  1.00  7.69           C
ATOM   1854  CG  GLU A 238      90.559  82.052 104.817  1.00  7.69           C
ATOM   1855  CD  GLU A 238      91.722  82.403 105.699  1.00  7.69           C
ATOM   1856  OE1 GLU A 238      91.485  82.913 106.812  1.00  7.69           O
ATOM   1857  OE2 GLU A 238      92.871  82.154 105.289  1.00  7.69           O
ATOM   1858  N   ALA A 239      88.283  78.660 106.978  1.00  7.41           N
ATOM   1859  CA  ALA A 239      87.419  78.043 107.968  1.00  7.41           C
ATOM   1860  C   ALA A 239      88.232  77.230 108.952  1.00  7.41           C
ATOM   1861  O   ALA A 239      87.962  77.251 110.154  1.00  7.41           O
ATOM   1862  CB  ALA A 239      86.373  77.169 107.289  1.00  7.41           C
ATOM   1863  N   ASN A 240      89.248  76.520 108.467  1.00  7.92           N
ATOM   1864  CA  ASN A 240      90.117  75.794 109.384  1.00  7.92           C
ATOM   1865  C   ASN A 240      90.820  76.733 110.351  1.00  7.92           C
ATOM   1866  O   ASN A 240      90.883  76.467 111.553  1.00  7.92           O
ATOM   1867  CB  ASN A 240      91.158  75.005 108.620  1.00  7.92           C
ATOM   1868  CG  ASN A 240      92.260  74.535 109.513  1.00  7.92           C
ATOM   1869  OD1 ASN A 240      92.011  74.056 110.613  1.00  7.92           O
ATOM   1870  ND2 ASN A 240      93.494  74.714 109.075  1.00  7.92           N
ATOM   1871  N   GLU A 241      91.387  77.822 109.839  1.00  8.10           N
ATOM   1872  CA  GLU A 241      92.098  78.743 110.717  1.00  8.10           C
ATOM   1873  C   GLU A 241      91.172  79.364 111.753  1.00  8.10           C
ATOM   1874  O   GLU A 241      91.544  79.498 112.920  1.00  8.10           O
ATOM   1875  CB  GLU A 241      92.781  79.833 109.901  1.00  8.10           C
ATOM   1876  CG  GLU A 241      94.109  79.422 109.314  1.00  8.10           C
ATOM   1877  CD  GLU A 241      94.928  80.612 108.872  1.00  8.10           C
ATOM   1878  OE1 GLU A 241      94.627  81.735 109.327  1.00  8.10           O
ATOM   1879  OE2 GLU A 241      95.866  80.431 108.067  1.00  8.10           O
ATOM   1880  N   ALA A 242      89.960  79.748 111.357  1.00  7.89           N
ATOM   1881  CA  ALA A 242      89.047  80.334 112.334  1.00  7.89           C
ATOM   1882  C   ALA A 242      88.571  79.303 113.345  1.00  7.89           C
ATOM   1883  O   ALA A 242      88.456  79.601 114.539  1.00  7.89           O
ATOM   1884  CB  ALA A 242      87.859  80.979 111.630  1.00  7.89           C
ATOM   1885  N   ALA A 243      88.320  78.078 112.898  1.00  8.19           N
ATOM   1886  CA  ALA A 243      87.917  77.031 113.823  1.00  8.19           C
ATOM   1887  C   ALA A 243      89.019  76.741 114.821  1.00  8.19           C
ATOM   1888  O   ALA A 243      88.762  76.551 116.016  1.00  8.19           O
ATOM   1889  CB  ALA A 243      87.557  75.768 113.050  1.00  8.19           C
ATOM   1890  N   LEU A 244      90.260  76.728 114.353  1.00  8.81           N
ATOM   1891  CA  LEU A 244      91.371  76.477 115.250  1.00  8.81           C
ATOM   1892  C   LEU A 244      91.597  77.644 116.199  1.00  8.81           C
ATOM   1893  O   LEU A 244      91.955  77.430 117.358  1.00  8.81           O
ATOM   1894  CB  LEU A 244      92.619  76.209 114.428  1.00  8.81           C
ATOM   1895  CG  LEU A 244      93.815  75.993 115.308  1.00  8.81           C
ATOM   1896  CD1 LEU A 244      93.428  74.763 116.049  1.00  8.81           C
ATOM   1897  CD2 LEU A 244      95.034  75.758 114.485  1.00  8.81           C
ATOM   1898  N   ARG A 245      91.369  78.874 115.743  1.00  8.68           N
ATOM   1899  CA  ARG A 245      91.396  80.008 116.659  1.00  8.68           C
ATOM   1900  C   ARG A 245      90.366  79.826 117.759  1.00  8.68           C
ATOM   1901  O   ARG A 245      90.643  80.093 118.931  1.00  8.68           O
ATOM   1902  CB  ARG A 245      91.150  81.315 115.912  1.00  8.68           C
ATOM   1903  CG  ARG A 245      92.405  82.088 115.582  1.00  8.68           C
ATOM   1904  CD  ARG A 245      92.063  83.514 115.200  1.00  8.68           C
ATOM   1905  NE  ARG A 245      90.935  83.568 114.278  1.00  8.68           N
ATOM   1906  CZ  ARG A 245      91.048  83.550 112.955  1.00  8.68           C
ATOM   1907  NH1 ARG A 245      92.243  83.483 112.392  1.00  8.68           N
ATOM   1908  NH2 ARG A 245      89.967  83.601 112.195  1.00  8.68           N
ATOM   1909  N   VAL A 246      89.171  79.366 117.400  1.00  9.20           N
ATOM   1910  CA  VAL A 246      88.133  79.160 118.404  1.00  9.20           C
ATOM   1911  C   VAL A 246      88.547  78.082 119.392  1.00  9.20           C
ATOM   1912  O   VAL A 246      88.346  78.224 120.601  1.00  9.20           O
ATOM   1913  CB  VAL A 246      86.794  78.822 117.738  1.00  9.20           C
ATOM   1914  CG1 VAL A 246      85.871  78.175 118.738  1.00  9.20           C
ATOM   1915  CG2 VAL A 246      86.177  80.080 117.195  1.00  9.20           C
ATOM   1916  N   LEU A 247      89.124  76.989 118.909  1.00  9.62           N
ATOM   1917  CA  LEU A 247      89.503  75.935 119.845  1.00  9.62           C
ATOM   1918  C   LEU A 247      90.655  76.378 120.741  1.00  9.62           C
ATOM   1919  O   LEU A 247      90.703  76.025 121.927  1.00  9.62           O
ATOM   1920  CB  LEU A 247      89.858  74.664 119.089  1.00  9.62           C
ATOM   1921  CG  LEU A 247      88.610  73.934 118.625  1.00  9.62           C
ATOM   1922  CD1 LEU A 247      88.928  72.506 118.290  1.00  9.62           C
ATOM   1923  CD2 LEU A 247      87.561  73.995 119.703  1.00  9.62           C
ATOM   1924  N   GLU A 248      91.575  77.174 120.208  1.00 11.14           N
ATOM   1925  CA  GLU A 248      92.626  77.739 121.042  1.00 11.14           C
ATOM   1926  C   GLU A 248      92.049  78.674 122.092  1.00 11.14           C
ATOM   1927  O   GLU A 248      92.502  78.683 123.241  1.00 11.14           O
ATOM   1928  CB  GLU A 248      93.635  78.472 120.167  1.00 11.14           C
ATOM   1929  CG  GLU A 248      94.732  79.178 120.912  1.00 11.14           C
ATOM   1930  CD  GLU A 248      95.782  79.725 119.973  1.00 11.14           C
ATOM   1931  OE1 GLU A 248      95.686  79.458 118.759  1.00 11.14           O
ATOM   1932  OE2 GLU A 248      96.695  80.435 120.439  1.00 11.14           O
ATOM   1933  N   LEU A 249      91.036  79.464 121.765  1.00 11.05           N
ATOM   1934  CA  LEU A 249      90.530  80.377 122.790  1.00 11.05           C
ATOM   1935  C   LEU A 249      89.975  79.640 124.016  1.00 11.05           C
ATOM   1936  O   LEU A 249      90.293  79.983 125.168  1.00 11.05           O
ATOM   1937  CB  LEU A 249      89.458  81.297 122.202  1.00 11.05           C
ATOM   1938  CG  LEU A 249      88.783  82.262 123.178  1.00 11.05           C
ATOM   1939  CD1 LEU A 249      89.796  83.241 123.751  1.00 11.05           C
ATOM   1940  CD2 LEU A 249      87.642  83.002 122.498  1.00 11.05           C
ATOM   1941  N   ALA A 250      89.185  78.601 123.768  1.00 11.80           N
ATOM   1942  CA  ALA A 250      88.592  77.828 124.853  1.00 11.80           C
ATOM   1943  C   ALA A 250      89.639  77.114 125.700  1.00 11.80           C
ATOM   1944  O   ALA A 250      89.573  77.131 126.930  1.00 11.80           O
ATOM   1945  CB  ALA A 250      87.585  76.830 124.301  1.00 11.80           C
ATOM   1946  N   VAL A 251      90.651  76.559 125.038  1.00 13.23           N
ATOM   1947  CA  VAL A 251      91.727  75.854 125.727  1.00 13.23           C
ATOM   1948  C   VAL A 251      92.405  76.854 126.650  1.00 13.23           C
ATOM   1949  O   VAL A 251      92.794  76.527 127.770  1.00 13.23           O
ATOM   1950  CB  VAL A 251      92.759  75.282 124.740  1.00 13.23           C
ATOM   1951  CG1 VAL A 251      93.959  74.728 125.491  1.00 13.23           C
ATOM   1952  CG2 VAL A 251      92.122  74.208 123.872  1.00 13.23           C
ATOM   1953  N   LYS A 252      92.539  78.084 126.158  1.00 13.50           N
ATOM   1954  CA  LYS A 252      93.116  79.195 126.913  1.00 13.50           C
ATOM   1955  C   LYS A 252      92.254  79.531 128.133  1.00 13.50           C
ATOM   1956  O   LYS A 252      92.767  79.872 129.199  1.00 13.50           O
ATOM   1957  CB  LYS A 252      93.270  80.428 126.021  1.00 13.50           C
ATOM   1958  CG  LYS A 252      93.931  81.611 126.708  1.00 13.50           C
ATOM   1959  CD  LYS A 252      94.096  82.781 125.753  1.00 13.50           C
ATOM   1960  CE  LYS A 252      94.735  83.973 126.447  1.00 13.50           C
ATOM   1961  NZ  LYS A 252      94.903  85.129 125.523  1.00 13.50           N
ATOM   1962  N   ALA A 253      90.937  79.427 127.957  1.00 13.52           N
ATOM   1963  CA  ALA A 253      89.949  79.710 128.993  1.00 13.52           C
ATOM   1964  C   ALA A 253      89.678  78.521 129.926  1.00 13.52           C
ATOM   1965  O   ALA A 253      88.839  78.616 130.822  1.00 13.52           O
ATOM   1966  CB  ALA A 253      88.651  80.198 128.366  1.00 13.52           C
ATOM   1967  N   GLY A 254      90.381  77.410 129.719  1.00 14.46           N
ATOM   1968  CA  GLY A 254      90.198  76.235 130.553  1.00 14.46           C
ATOM   1969  C   GLY A 254      89.259  75.152 130.053  1.00 14.46           C
ATOM   1970  O   GLY A 254      88.927  74.231 130.799  1.00 14.46           O
ATOM   1971  N   GLY A 255      88.829  75.248 128.800  1.00 15.63           N
ATOM   1972  CA  GLY A 255      87.934  74.247 128.247  1.00 15.63           C
ATOM   1973  C   GLY A 255      88.593  72.878 128.262  1.00 15.63           C
ATOM   1974  O   GLY A 255      89.784  72.744 127.980  1.00 15.63           O
ATOM   1975  N   ASP A 256      87.807  71.860 128.597  1.00 16.34           N
ATOM   1976  CA  ASP A 256      88.292  70.481 128.700  1.00 16.34           C
ATOM   1977  C   ASP A 256      89.333  70.221 127.617  1.00 16.34           C
ATOM   1978  O   ASP A 256      89.170  70.636 126.467  1.00 16.34           O
ATOM   1979  CB  ASP A 256      87.134  69.491 128.571  1.00 16.34           C
ATOM   1980  CG  ASP A 256      87.572  68.053 128.768  1.00 16.34           C
ATOM   1981  OD1 ASP A 256      88.773  67.826 129.024  1.00 16.34           O
ATOM   1982  OD2 ASP A 256      86.715  67.149 128.667  1.00 16.34           O
ATOM   1983  N   VAL A 257      90.394  69.506 127.980  1.00 15.82           N
ATOM   1984  CA  VAL A 257      91.498  69.295 127.049  1.00 15.82           C
ATOM   1985  C   VAL A 257      91.176  68.192 126.054  1.00 15.82           C
ATOM   1986  O   VAL A 257      91.275  68.384 124.837  1.00 15.82           O
ATOM   1987  CB  VAL A 257      92.781  68.984 127.830  1.00 15.82           C
ATOM   1988  CG1 VAL A 257      93.867  68.634 126.884  1.00 15.82           C
ATOM   1989  CG2 VAL A 257      93.185  70.196 128.655  1.00 15.82           C
ATOM   1990  N   GLU A 258      90.801  67.016 126.549  1.00 15.22           N
ATOM   1991  CA  GLU A 258      90.553  65.903 125.643  1.00 15.22           C
ATOM   1992  C   GLU A 258      89.394  66.197 124.696  1.00 15.22           C
ATOM   1993  O   GLU A 258      89.408  65.757 123.540  1.00 15.22           O
ATOM   1994  CB  GLU A 258      90.292  64.630 126.441  1.00 15.22           C
ATOM   1995  CG  GLU A 258      89.943  63.436 125.588  1.00 15.22           C
ATOM   1996  CD  GLU A 258      88.452  63.297 125.387  1.00 15.22           C
ATOM   1997  OE1 GLU A 258      87.695  63.948 126.134  1.00 15.22           O
ATOM   1998  OE2 GLU A 258      88.037  62.551 124.478  1.00 15.22           O
ATOM   1999  N   LEU A 259      88.389  66.949 125.151  1.00 14.58           N
ATOM   2000  CA  LEU A 259      87.286  67.283 124.257  1.00 14.58           C
ATOM   2001  C   LEU A 259      87.731  68.236 123.159  1.00 14.58           C
ATOM   2002  O   LEU A 259      87.310  68.099 122.008  1.00 14.58           O
ATOM   2003  CB  LEU A 259      86.121  67.886 125.031  1.00 14.58           C
ATOM   2004  CG  LEU A 259      84.819  67.748 124.248  1.00 14.58           C
ATOM   2005  CD1 LEU A 259      84.371  66.300 124.251  1.00 14.58           C
ATOM   2006  CD2 LEU A 259      83.742  68.652 124.801  1.00 14.58           C
ATOM   2007  N   ALA A 260      88.577  69.210 123.486  1.00 13.26           N
ATOM   2008  CA  ALA A 260      89.119  70.064 122.437  1.00 13.26           C
ATOM   2009  C   ALA A 260      89.976  69.263 121.467  1.00 13.26           C
ATOM   2010  O   ALA A 260      89.986  69.544 120.264  1.00 13.26           O
ATOM   2011  CB  ALA A 260      89.925  71.206 123.047  1.00 13.26           C
ATOM   2012  N   ALA A 261      90.693  68.257 121.960  1.00 12.96           N
ATOM   2013  CA  ALA A 261      91.435  67.402 121.046  1.00 12.96           C
ATOM   2014  C   ALA A 261      90.497  66.666 120.104  1.00 12.96           C
ATOM   2015  O   ALA A 261      90.753  66.586 118.897  1.00 12.96           O
ATOM   2016  CB  ALA A 261      92.291  66.405 121.820  1.00 12.96           C
ATOM   2017  N   GLU A 262      89.405  66.120 120.632  1.00 13.15           N
ATOM   2018  CA  GLU A 262      88.459  65.437 119.759  1.00 13.15           C
ATOM   2019  C   GLU A 262      87.822  66.400 118.768  1.00 13.15           C
ATOM   2020  O   GLU A 262      87.558  66.026 117.620  1.00 13.15           O
ATOM   2021  CB  GLU A 262      87.387  64.727 120.578  1.00 13.15           C
ATOM   2022  CG  GLU A 262      86.459  63.873 119.740  1.00 13.15           C
ATOM   2023  CD  GLU A 262      85.826  62.750 120.533  1.00 13.15           C
ATOM   2024  OE1 GLU A 262      86.294  62.478 121.658  1.00 13.15           O
ATOM   2025  OE2 GLU A 262      84.862  62.137 120.031  1.00 13.15           O
ATOM   2026  N   ALA A 263      87.586  67.642 119.180  1.00 11.46           N
ATOM   2027  CA  ALA A 263      87.026  68.624 118.260  1.00 11.46           C
ATOM   2028  C   ALA A 263      87.995  68.945 117.131  1.00 11.46           C
ATOM   2029  O   ALA A 263      87.588  69.039 115.971  1.00 11.46           O
ATOM   2030  CB  ALA A 263      86.637  69.892 119.011  1.00 11.46           C
ATOM   2031  N   SER A 264      89.281  69.109 117.440  1.00 10.86           N
ATOM   2032  CA  SER A 264      90.246  69.358 116.372  1.00 10.86           C
ATOM   2033  C   SER A 264      90.394  68.149 115.461  1.00 10.86           C
ATOM   2034  O   SER A 264      90.580  68.300 114.252  1.00 10.86           O
ATOM   2035  CB  SER A 264      91.599  69.752 116.943  1.00 10.86           C
ATOM   2036  OG  SER A 264      91.531  71.017 117.561  1.00 10.86           O
ATOM   2037  N   HIS A 265      90.319  66.941 116.014  1.00 11.17           N
ATOM   2038  CA  HIS A 265      90.367  65.756 115.165  1.00 11.17           C
ATOM   2039  C   HIS A 265      89.187  65.714 114.210  1.00 11.17           C
ATOM   2040  O   HIS A 265      89.346  65.444 113.015  1.00 11.17           O
ATOM   2041  CB  HIS A 265      90.376  64.503 116.015  1.00 11.17           C
ATOM   2042  CG  HIS A 265      89.825  63.298 115.325  1.00 11.17           C
ATOM   2043  ND1 HIS A 265      90.577  62.520 114.474  1.00 11.17           N
ATOM   2044  CD2 HIS A 265      88.597  62.733 115.362  1.00 11.17           C
ATOM   2045  CE1 HIS A 265      89.838  61.528 114.015  1.00 11.17           C
ATOM   2046  NE2 HIS A 265      88.631  61.634 114.538  1.00 11.17           N
ATOM   2047  N   GLU A 266      87.986  65.961 114.724  1.00  9.93           N
ATOM   2048  CA  GLU A 266      86.814  65.941 113.861  1.00  9.93           C
ATOM   2049  C   GLU A 266      86.875  67.055 112.825  1.00  9.93           C
ATOM   2050  O   GLU A 266      86.460  66.865 111.676  1.00  9.93           O
ATOM   2051  CB  GLU A 266      85.549  66.054 114.702  1.00  9.93           C
ATOM   2052  CG  GLU A 266      84.280  65.953 113.909  1.00  9.93           C
ATOM   2053  CD  GLU A 266      83.784  67.304 113.456  1.00  9.93           C
ATOM   2054  OE1 GLU A 266      82.716  67.363 112.814  1.00  9.93           O
ATOM   2055  OE2 GLU A 266      84.471  68.308 113.729  1.00  9.93           O
ATOM   2056  N   LEU A 267      87.373  68.226 113.212  1.00  8.98           N
ATOM   2057  CA  LEU A 267      87.548  69.309 112.254  1.00  8.98           C
ATOM   2058  C   LEU A 267      88.500  68.903 111.138  1.00  8.98           C
ATOM   2059  O   LEU A 267      88.215  69.114 109.954  1.00  8.98           O
ATOM   2060  CB  LEU A 267      88.061  70.552 112.964  1.00  8.98           C
ATOM   2061  CG  LEU A 267      88.529  71.629 112.007  1.00  8.98           C
ATOM   2062  CD1 LEU A 267      87.324  72.270 111.397  1.00  8.98           C
ATOM   2063  CD2 LEU A 267      89.348  72.652 112.737  1.00  8.98           C
ATOM   2064  N   ALA A 268      89.651  68.341 111.499  1.00  8.93           N
ATOM   2065  CA  ALA A 268      90.593  67.887 110.486  1.00  8.93           C
ATOM   2066  C   ALA A 268      89.957  66.855 109.574  1.00  8.93           C
ATOM   2067  O   ALA A 268      90.142  66.900 108.357  1.00  8.93           O
ATOM   2068  CB  ALA A 268      91.841  67.315 111.143  1.00  8.93           C
ATOM   2069  N   LYS A 269      89.200  65.918 110.141  1.00  9.24           N
ATOM   2070  CA  LYS A 269      88.559  64.893 109.323  1.00  9.24           C
ATOM   2071  C   LYS A 269      87.580  65.511 108.331  1.00  9.24           C
ATOM   2072  O   LYS A 269      87.591  65.182 107.136  1.00  9.24           O
ATOM   2073  CB  LYS A 269      87.852  63.884 110.221  1.00  9.24           C
ATOM   2074  CG  LYS A 269      86.702  63.166 109.557  1.00  9.24           C
ATOM   2075  CD  LYS A 269      87.188  62.141 108.555  1.00  9.24           C
ATOM   2076  CE  LYS A 269      86.129  61.083 108.320  1.00  9.24           C
ATOM   2077  NZ  LYS A 269      84.769  61.682 108.277  1.00  9.24           N
ATOM   2078  N   ALA A 270      86.724  66.413 108.806  1.00  8.94           N
ATOM   2079  CA  ALA A 270      85.740  67.016 107.918  1.00  8.94           C
ATOM   2080  C   ALA A 270      86.415  67.827 106.824  1.00  8.94           C
ATOM   2081  O   ALA A 270      86.025  67.750 105.655  1.00  8.94           O
ATOM   2082  CB  ALA A 270      84.773  67.886 108.711  1.00  8.94           C
ATOM   2083  N   SER A 271      87.438  68.604 107.174  1.00  8.35           N
ATOM   2084  CA  SER A 271      88.089  69.409 106.149  1.00  8.35           C
ATOM   2085  C   SER A 271      88.891  68.553 105.179  1.00  8.35           C
ATOM   2086  O   SER A 271      89.028  68.915 104.006  1.00  8.35           O
ATOM   2087  CB  SER A 271      88.965  70.472 106.784  1.00  8.35           C
ATOM   2088  OG  SER A 271      88.169  71.440 107.432  1.00  8.35           O
ATOM   2089  N   LEU A 272      89.419  67.418 105.623  1.00  9.05           N
ATOM   2090  CA  LEU A 272      90.065  66.534 104.666  1.00  9.05           C
ATOM   2091  C   LEU A 272      89.044  65.928 103.717  1.00  9.05           C
ATOM   2092  O   LEU A 272      89.322  65.764 102.526  1.00  9.05           O
ATOM   2093  CB  LEU A 272      90.858  65.455 105.392  1.00  9.05           C
ATOM   2094  CG  LEU A 272      92.154  66.038 105.949  1.00  9.05           C
ATOM   2095  CD1 LEU A 272      93.127  64.954 106.355  1.00  9.05           C
ATOM   2096  CD2 LEU A 272      92.775  66.973 104.932  1.00  9.05           C
ATOM   2097  N   GLU A 273      87.841  65.632 104.204  1.00  9.50           N
ATOM   2098  CA  GLU A 273      86.801  65.184 103.281  1.00  9.50           C
ATOM   2099  C   GLU A 273      86.423  66.289 102.302  1.00  9.50           C
ATOM   2100  O   GLU A 273      86.134  66.018 101.132  1.00  9.50           O
ATOM   2101  CB  GLU A 273      85.577  64.701 104.045  1.00  9.50           C
ATOM   2102  CG  GLU A 273      85.525  63.204 104.226  1.00  9.50           C
ATOM   2103  CD  GLU A 273      84.225  62.750 104.844  1.00  9.50           C
ATOM   2104  OE1 GLU A 273      83.266  63.547 104.857  1.00  9.50           O
ATOM   2105  OE2 GLU A 273      84.160  61.599 105.321  1.00  9.50           O
ATOM   2106  N   VAL A 274      86.417  67.539 102.761  1.00  8.54           N
ATOM   2107  CA  VAL A 274      86.136  68.662 101.866  1.00  8.54           C
ATOM   2108  C   VAL A 274      87.195  68.771 100.776  1.00  8.54           C
ATOM   2109  O   VAL A 274      86.882  68.942  99.591  1.00  8.54           O
ATOM   2110  CB  VAL A 274      86.035  69.966 102.667  1.00  8.54           C
ATOM   2111  CG1 VAL A 274      85.891  71.119 101.739  1.00  8.54           C
ATOM   2112  CG2 VAL A 274      84.827  69.911 103.568  1.00  8.54           C
ATOM   2113  N   LEU A 275      88.465  68.690 101.155  1.00  8.54           N
ATOM   2114  CA  LEU A 275      89.506  68.743 100.138  1.00  8.54           C
ATOM   2115  C   LEU A 275      89.437  67.537  99.215  1.00  8.54           C
ATOM   2116  O   LEU A 275      89.753  67.646  98.026  1.00  8.54           O
ATOM   2117  CB  LEU A 275      90.874  68.866 100.791  1.00  8.54           C
ATOM   2118  CG  LEU A 275      91.037  70.216 101.485  1.00  8.54           C
ATOM   2119  CD1 LEU A 275      92.466  70.448 101.912  1.00  8.54           C
ATOM   2120  CD2 LEU A 275      90.567  71.328 100.582  1.00  8.54           C
ATOM   2121  N   LYS A 276      88.982  66.392  99.720  1.00  8.92           N
ATOM   2122  CA  LYS A 276      88.787  65.243  98.845  1.00  8.92           C
ATOM   2123  C   LYS A 276      87.696  65.505  97.819  1.00  8.92           C
ATOM   2124  O   LYS A 276      87.856  65.177  96.638  1.00  8.92           O
ATOM   2125  CB  LYS A 276      88.447  64.005  99.660  1.00  8.92           C
ATOM   2126  CG  LYS A 276      88.096  62.813  98.804  1.00  8.92           C
ATOM   2127  CD  LYS A 276      87.737  61.621  99.660  1.00  8.92           C
ATOM   2128  CE  LYS A 276      87.773  60.339  98.858  1.00  8.92           C
ATOM   2129  NZ  LYS A 276      87.576  59.154  99.733  1.00  8.92           N
ATOM   2130  N   ILE A 277      86.573  66.083  98.241  1.00  9.53           N
ATOM   2131  CA  ILE A 277      85.514  66.328  97.269  1.00  9.53           C
ATOM   2132  C   ILE A 277      85.937  67.398  96.273  1.00  9.53           C
ATOM   2133  O   ILE A 277      85.511  67.375  95.113  1.00  9.53           O
ATOM   2134  CB  ILE A 277      84.186  66.686  97.955  1.00  9.53           C
ATOM   2135  CG1 ILE A 277      83.035  66.446  96.989  1.00  9.53           C
ATOM   2136  CG2 ILE A 277      84.155  68.130  98.363  1.00  9.53           C
ATOM   2137  CD1 ILE A 277      82.945  65.032  96.516  1.00  9.53           C
ATOM   2138  N   MET A 278      86.802  68.326  96.675  1.00  9.81           N
ATOM   2139  CA  MET A 278      87.307  69.277  95.691  1.00  9.81           C
ATOM   2140  C   MET A 278      88.239  68.596  94.694  1.00  9.81           C
ATOM   2141  O   MET A 278      88.219  68.918  93.502  1.00  9.81           O
ATOM   2142  CB  MET A 278      87.999  70.446  96.380  1.00  9.81           C
ATOM   2143  CG  MET A 278      87.028  71.433  96.974  1.00  9.81           C
ATOM   2144  SD  MET A 278      87.806  72.950  97.543  1.00  9.81           S
ATOM   2145  CE  MET A 278      86.587  73.509  98.726  1.00  9.81           C
ATOM   2146  N   VAL A 279      89.064  67.654  95.157  1.00 10.23           N
ATOM   2147  CA  VAL A 279      89.841  66.838  94.223  1.00 10.23           C
ATOM   2148  C   VAL A 279      88.921  66.137  93.238  1.00 10.23           C
ATOM   2149  O   VAL A 279      89.201  66.078  92.036  1.00 10.23           O
ATOM   2150  CB  VAL A 279      90.713  65.822  94.976  1.00 10.23           C
ATOM   2151  CG1 VAL A 279      91.390  64.921  94.001  1.00 10.23           C
ATOM   2152  CG2 VAL A 279      91.759  66.534  95.786  1.00 10.23           C
ATOM   2153  N   GLU A 280      87.819  65.582  93.733  1.00 11.94           N
ATOM   2154  CA  GLU A 280      86.887  64.888  92.850  1.00 11.94           C
ATOM   2155  C   GLU A 280      86.303  65.832  91.809  1.00 11.94           C
ATOM   2156  O   GLU A 280      86.186  65.478  90.629  1.00 11.94           O
ATOM   2157  CB  GLU A 280      85.770  64.252  93.670  1.00 11.94           C
ATOM   2158  CG  GLU A 280      84.924  63.277  92.893  1.00 11.94           C
ATOM   2159  CD  GLU A 280      85.618  61.954  92.706  1.00 11.94           C
ATOM   2160  OE1 GLU A 280      86.655  61.736  93.365  1.00 11.94           O
ATOM   2161  OE2 GLU A 280      85.131  61.133  91.903  1.00 11.94           O
ATOM   2162  N   ALA A 281      85.923  67.038  92.229  1.00 12.65           N
ATOM   2163  CA  ALA A 281      85.391  68.007  91.277  1.00 12.65           C
ATOM   2164  C   ALA A 281      86.429  68.379  90.229  1.00 12.65           C
ATOM   2165  O   ALA A 281      86.112  68.465  89.037  1.00 12.65           O
ATOM   2166  CB  ALA A 281      84.905  69.254  92.006  1.00 12.65           C
ATOM   2167  N   ALA A 282      87.676  68.592  90.648  1.00 13.69           N
ATOM   2168  CA  ALA A 282      88.717  68.936  89.684  1.00 13.69           C
ATOM   2169  C   ALA A 282      88.968  67.794  88.711  1.00 13.69           C
ATOM   2170  O   ALA A 282      89.228  68.025  87.527  1.00 13.69           O
ATOM   2171  CB  ALA A 282      90.005  69.318  90.404  1.00 13.69           C
ATOM   2172  N   GLU A 283      88.884  66.552  89.184  1.00 16.53           N
ATOM   2173  CA  GLU A 283      89.090  65.425  88.283  1.00 16.53           C
ATOM   2174  C   GLU A 283      87.952  65.303  87.275  1.00 16.53           C
ATOM   2175  O   GLU A 283      88.190  65.007  86.098  1.00 16.53           O
ATOM   2176  CB  GLU A 283      89.242  64.131  89.070  1.00 16.53           C
ATOM   2177  CG  GLU A 283      89.159  62.901  88.202  1.00 16.53           C
ATOM   2178  CD  GLU A 283      89.491  61.640  88.951  1.00 16.53           C
ATOM   2179  OE1 GLU A 283      90.387  61.687  89.817  1.00 16.53           O
ATOM   2180  OE2 GLU A 283      88.855  60.600  88.676  1.00 16.53           O
ATOM   2181  N   LEU A 284      86.709  65.519  87.707  1.00 16.79           N
ATOM   2182  CA  LEU A 284      85.607  65.503  86.747  1.00 16.79           C
ATOM   2183  C   LEU A 284      85.752  66.619  85.723  1.00 16.79           C
ATOM   2184  O   LEU A 284      85.513  66.408  84.538  1.00 16.79           O
ATOM   2185  CB  LEU A 284      84.263  65.620  87.466  1.00 16.79           C
ATOM   2186  CG  LEU A 284      83.905  64.446  88.377  1.00 16.79           C
ATOM   2187  CD1 LEU A 284      82.626  64.745  89.143  1.00 16.79           C
ATOM   2188  CD2 LEU A 284      83.758  63.165  87.570  1.00 16.79           C
ATOM   2189  N   LEU A 285      86.144  67.809  86.172  1.00 16.98           N
ATOM   2190  CA  LEU A 285      86.368  68.897  85.231  1.00 16.98           C
ATOM   2191  C   LEU A 285      87.464  68.551  84.232  1.00 16.98           C
ATOM   2192  O   LEU A 285      87.333  68.832  83.037  1.00 16.98           O
ATOM   2193  CB  LEU A 285      86.724  70.172  85.979  1.00 16.98           C
ATOM   2194  CG  LEU A 285      87.172  71.276  85.036  1.00 16.98           C
ATOM   2195  CD1 LEU A 285      85.958  71.810  84.329  1.00 16.98           C
ATOM   2196  CD2 LEU A 285      87.904  72.374  85.775  1.00 16.98           C
ATOM   2197  N   ALA A 286      88.550  67.935  84.698  1.00 18.61           N
ATOM   2198  CA  ALA A 286      89.626  67.561  83.786  1.00 18.61           C
ATOM   2199  C   ALA A 286      89.170  66.505  82.792  1.00 18.61           C
ATOM   2200  O   ALA A 286      89.536  66.561  81.614  1.00 18.61           O
ATOM   2201  CB  ALA A 286      90.836  67.058  84.565  1.00 18.61           C
ATOM   2202  N   ARG A 287      88.390  65.527  83.250  1.00 21.20           N
ATOM   2203  CA  ARG A 287      87.850  64.529  82.333  1.00 21.20           C
ATOM   2204  C   ARG A 287      87.039  65.190  81.229  1.00 21.20           C
ATOM   2205  O   ARG A 287      87.256  64.929  80.040  1.00 21.20           O
ATOM   2206  CB  ARG A 287      86.988  63.528  83.096  1.00 21.20           C
ATOM   2207  CG  ARG A 287      87.710  62.285  83.552  1.00 21.20           C
ATOM   2208  CD  ARG A 287      86.706  61.304  84.111  1.00 21.20           C
ATOM   2209  NE  ARG A 287      87.298  60.022  84.463  1.00 21.20           N
ATOM   2210  CZ  ARG A 287      86.604  58.997  84.945  1.00 21.20           C
ATOM   2211  NH1 ARG A 287      85.297  59.114  85.131  1.00 21.20           N
ATOM   2212  NH2 ARG A 287      87.213  57.859  85.241  1.00 21.20           N
ATOM   2213  N   ALA A 288      86.105  66.065  81.605  1.00 21.65           N
ATOM   2214  CA  ALA A 288      85.277  66.721  80.598  1.00 21.65           C
ATOM   2215  C   ALA A 288      86.113  67.577  79.657  1.00 21.65           C
ATOM   2216  O   ALA A 288      85.905  67.557  78.439  1.00 21.65           O
ATOM   2217  CB  ALA A 288      84.200  67.561  81.265  1.00 21.65           C
ATOM   2218  N   ALA A 289      87.062  68.340  80.198  1.00 22.32           N
ATOM   2219  CA  ALA A 289      87.920  69.167  79.357  1.00 22.32           C
ATOM   2220  C   ALA A 289      88.664  68.320  78.335  1.00 22.32           C
ATOM   2221  O   ALA A 289      88.584  68.568  77.128  1.00 22.32           O
ATOM   2222  CB  ALA A 289      88.905  69.952  80.218  1.00 22.32           C
ATOM   2223  N   ILE A 290      89.390  67.303  78.804  1.00 24.00           N
ATOM   2224  CA  ILE A 290      90.124  66.426  77.898  1.00 24.00           C
ATOM   2225  C   ILE A 290      89.198  65.820  76.852  1.00 24.00           C
ATOM   2226  O   ILE A 290      89.563  65.707  75.676  1.00 24.00           O
ATOM   2227  CB  ILE A 290      90.859  65.338  78.702  1.00 24.00           C
ATOM   2228  CG1 ILE A 290      92.128  65.909  79.331  1.00 24.00           C
ATOM   2229  CG2 ILE A 290      91.173  64.141  77.835  1.00 24.00           C
ATOM   2230  CD1 ILE A 290      92.800  64.962  80.281  1.00 24.00           C
ATOM   2231  N   GLU A 291      87.978  65.454  77.242  1.00 25.47           N
ATOM   2232  CA  GLU A 291      87.080  64.833  76.276  1.00 25.47           C
ATOM   2233  C   GLU A 291      86.385  65.835  75.366  1.00 25.47           C
ATOM   2234  O   GLU A 291      85.668  65.415  74.453  1.00 25.47           O
ATOM   2235  CB  GLU A 291      86.037  63.983  76.998  1.00 25.47           C
ATOM   2236  CG  GLU A 291      86.580  62.656  77.503  1.00 25.47           C
ATOM   2237  CD  GLU A 291      85.550  61.867  78.288  1.00 25.47           C
ATOM   2238  OE1 GLU A 291      84.361  62.246  78.257  1.00 25.47           O
ATOM   2239  OE2 GLU A 291      85.928  60.869  78.938  1.00 25.47           O
ATOM   2240  N   VAL A 292      86.545  67.136  75.599  1.00 25.26           N
ATOM   2241  CA  VAL A 292      85.953  68.138  74.715  1.00 25.26           C
ATOM   2242  C   VAL A 292      86.960  69.143  74.172  1.00 25.26           C
ATOM   2243  O   VAL A 292      86.660  69.834  73.180  1.00 25.26           O
ATOM   2244  CB  VAL A 292      84.786  68.870  75.421  1.00 25.26           C
ATOM   2245  CG1 VAL A 292      83.955  69.650  74.426  1.00 25.26           C
ATOM   2246  CG2 VAL A 292      83.887  67.877  76.130  1.00 25.26           C
ATOM   2247  N   ILE A 293      88.161  69.273  74.742  1.00 28.55           N
ATOM   2248  CA  ILE A 293      89.070  70.342  74.331  1.00 28.55           C
ATOM   2249  C   ILE A 293      89.528  70.141  72.887  1.00 28.55           C
ATOM   2250  O   ILE A 293      89.647  71.107  72.124  1.00 28.55           O
ATOM   2251  CB  ILE A 293      90.258  70.431  75.310  1.00 28.55           C
ATOM   2252  CG1 ILE A 293      91.070  71.706  75.086  1.00 28.55           C
ATOM   2253  CG2 ILE A 293      91.134  69.198  75.231  1.00 28.55           C
ATOM   2254  CD1 ILE A 293      90.290  72.956  75.437  1.00 28.55           C
ATOM   2255  N   GLU A 294      89.786  68.890  72.489  1.00 29.97           N
ATOM   2256  CA  GLU A 294      90.035  68.504  71.096  1.00 29.97           C
ATOM   2257  C   GLU A 294      91.220  69.265  70.489  1.00 29.97           C
ATOM   2258  O   GLU A 294      91.079  70.073  69.570  1.00 29.97           O
ATOM   2259  CB  GLU A 294      88.781  68.735  70.251  1.00 30.00           C
ATOM   2260  CG  GLU A 294      88.348  70.191  70.167  1.00 30.00           C
ATOM   2261  CD  GLU A 294      87.037  70.365  69.424  1.00 30.00           C
ATOM   2262  OE1 GLU A 294      86.639  69.436  68.692  1.00 30.00           O
ATOM   2263  OE2 GLU A 294      86.405  71.433  69.572  1.00 30.00           O
ATOM   2264  N   ASP A 295      92.399  68.994  71.037  1.00 30.52           N
ATOM   2265  CA  ASP A 295      93.623  69.579  70.506  1.00 30.52           C
ATOM   2266  C   ASP A 295      94.790  68.715  70.980  1.00 30.52           C
ATOM   2267  O   ASP A 295      94.597  67.660  71.587  1.00 30.52           O
ATOM   2268  CB  ASP A 295      93.737  71.048  70.935  1.00 30.52           C
ATOM   2269  CG  ASP A 295      94.939  71.755  70.341  1.00 30.52           C
ATOM   2270  OD1 ASP A 295      95.690  71.122  69.573  1.00 30.52           O
ATOM   2271  OD2 ASP A 295      95.127  72.952  70.634  1.00 30.52           O
ATOM   2272  N   GLU A 296      95.998  69.192  70.671  1.00 30.61           N
ATOM   2273  CA  GLU A 296      97.252  68.562  71.082  1.00 30.61           C
ATOM   2274  C   GLU A 296      98.083  69.478  72.001  1.00 30.61           C
ATOM   2275  O   GLU A 296      98.978  69.014  72.707  1.00 30.61           O
ATOM   2276  CB  GLU A 296      98.077  68.162  69.857  1.00 30.00           C
ATOM   2277  CG  GLU A 296      97.455  67.054  69.023  1.00 30.00           C
ATOM   2278  CD  GLU A 296      98.264  66.736  67.782  1.00 30.00           C
ATOM   2279  OE1 GLU A 296      99.201  67.501  67.469  1.00 30.00           O
ATOM   2280  OE2 GLU A 296      97.963  65.723  67.117  1.00 30.00           O
ATOM   2281  N   LYS A 297      97.774  70.775  71.983  1.00 30.06           N
ATOM   2282  CA  LYS A 297      98.453  71.775  72.793  1.00 30.06           C
ATOM   2283  C   LYS A 297      97.570  72.303  73.912  1.00 30.06           C
ATOM   2284  O   LYS A 297      97.960  72.257  75.082  1.00 30.06           O
ATOM   2285  CB  LYS A 297      98.918  72.936  71.905  1.00 30.06           C
ATOM   2286  CG  LYS A 297      99.236  74.207  72.655  1.00 30.06           C
ATOM   2287  CD  LYS A 297     100.660  74.209  73.166  1.00 30.06           C
ATOM   2288  CE  LYS A 297     101.020  75.568  73.748  1.00 30.06           C
ATOM   2289  NZ  LYS A 297     102.431  75.637  74.212  1.00 30.06           N
ATOM   2290  N   LEU A 298      96.372  72.794  73.590  1.00 27.56           N
ATOM   2291  CA  LEU A 298      95.473  73.251  74.644  1.00 27.56           C
ATOM   2292  C   LEU A 298      94.977  72.095  75.498  1.00 27.56           C
ATOM   2293  O   LEU A 298      94.644  72.297  76.669  1.00 27.56           O
ATOM   2294  CB  LEU A 298      94.297  74.024  74.056  1.00 27.56           C
ATOM   2295  CG  LEU A 298      94.682  75.399  73.522  1.00 27.56           C
ATOM   2296  CD1 LEU A 298      93.472  76.118  72.969  1.00 27.56           C
ATOM   2297  CD2 LEU A 298      95.344  76.216  74.614  1.00 27.56           C
ATOM   2298  N   LEU A 299      94.923  70.885  74.943  1.00 27.25           N
ATOM   2299  CA  LEU A 299      94.620  69.715  75.759  1.00 27.25           C
ATOM   2300  C   LEU A 299      95.608  69.595  76.907  1.00 27.25           C
ATOM   2301  O   LEU A 299      95.222  69.555  78.081  1.00 27.25           O
ATOM   2302  CB  LEU A 299      94.648  68.452  74.898  1.00 27.25           C
ATOM   2303  CG  LEU A 299      94.121  67.153  75.511  1.00 27.25           C
ATOM   2304  CD1 LEU A 299      93.459  66.306  74.446  1.00 27.25           C
ATOM   2305  CD2 LEU A 299      95.233  66.373  76.178  1.00 27.25           C
ATOM   2306  N   ALA A 300      96.897  69.536  76.581  1.00 25.66           N
ATOM   2307  CA  ALA A 300      97.906  69.432  77.621  1.00 25.66           C
ATOM   2308  C   ALA A 300      97.945  70.675  78.492  1.00 25.66           C
ATOM   2309  O   ALA A 300      98.275  70.580  79.673  1.00 25.66           O
ATOM   2310  CB  ALA A 300      99.276  69.172  77.006  1.00 25.66           C
ATOM   2311  N   GLU A 301      97.598  71.840  77.947  1.00 23.70           N
ATOM   2312  CA  GLU A 301      97.569  73.042  78.773  1.00 23.70           C
ATOM   2313  C   GLU A 301      96.503  72.943  79.857  1.00 23.70           C
ATOM   2314  O   GLU A 301      96.765  73.226  81.031  1.00 23.70           O
ATOM   2315  CB  GLU A 301      97.338  74.273  77.905  1.00 23.70           C
ATOM   2316  CG  GLU A 301      97.702  75.563  78.600  1.00 23.70           C
ATOM   2317  CD  GLU A 301      99.176  75.637  78.927  1.00 23.70           C
ATOM   2318  OE1 GLU A 301      99.980  75.058  78.169  1.00 23.70           O
ATOM   2319  OE2 GLU A 301      99.532  76.268  79.942  1.00 23.70           O
ATOM   2320  N   ALA A 302      95.289  72.539  79.483  1.00 21.16           N
ATOM   2321  CA  ALA A 302      94.231  72.375  80.473  1.00 21.16           C
ATOM   2322  C   ALA A 302      94.556  71.249  81.443  1.00 21.16           C
ATOM   2323  O   ALA A 302      94.263  71.349  82.641  1.00 21.16           O
ATOM   2324  CB  ALA A 302      92.895  72.120  79.782  1.00 21.16           C
ATOM   2325  N   ALA A 303      95.172  70.172  80.951  1.00 19.08           N
ATOM   2326  CA  ALA A 303      95.559  69.087  81.844  1.00 19.08           C
ATOM   2327  C   ALA A 303      96.589  69.557  82.860  1.00 19.08           C
ATOM   2328  O   ALA A 303      96.454  69.286  84.055  1.00 19.08           O
ATOM   2329  CB  ALA A 303      96.097  67.907  81.041  1.00 19.08           C
ATOM   2330  N   GLN A 304      97.584  70.324  82.414  1.00 18.49           N
ATOM   2331  CA  GLN A 304      98.593  70.871  83.313  1.00 18.49           C
ATOM   2332  C   GLN A 304      97.993  71.871  84.289  1.00 18.49           C
ATOM   2333  O   GLN A 304      98.454  71.981  85.429  1.00 18.49           O
ATOM   2334  CB  GLN A 304      99.705  71.514  82.493  1.00 18.49           C
ATOM   2335  CG  GLN A 304     100.773  72.212  83.291  1.00 18.49           C
ATOM   2336  CD  GLN A 304     100.471  73.683  83.464  1.00 18.49           C
ATOM   2337  OE1 GLN A 304      99.665  74.248  82.728  1.00 18.49           O
ATOM   2338  NE2 GLN A 304     101.132  74.318  84.422  1.00 18.49           N
ATOM   2339  N   LEU A 305      96.970  72.608  83.870  1.00 17.04           N
ATOM   2340  CA  LEU A 305      96.333  73.540  84.793  1.00 17.04           C
ATOM   2341  C   LEU A 305      95.564  72.791  85.878  1.00 17.04           C
ATOM   2342  O   LEU A 305      95.622  73.158  87.060  1.00 17.04           O
ATOM   2343  CB  LEU A 305      95.433  74.495  84.023  1.00 17.04           C
ATOM   2344  CG  LEU A 305      94.950  75.675  84.849  1.00 17.04           C
ATOM   2345  CD1 LEU A 305      96.151  76.473  85.307  1.00 17.04           C
ATOM   2346  CD2 LEU A 305      94.051  76.536  83.996  1.00 17.04           C
ATOM   2347  N   VAL A 306      94.848  71.730  85.504  1.00 15.36           N
ATOM   2348  CA  VAL A 306      94.225  70.880  86.516  1.00 15.36           C
ATOM   2349  C   VAL A 306      95.288  70.284  87.429  1.00 15.36           C
ATOM   2350  O   VAL A 306      95.071  70.108  88.631  1.00 15.36           O
ATOM   2351  CB  VAL A 306      93.369  69.791  85.850  1.00 15.36           C
ATOM   2352  CG1 VAL A 306      93.089  68.669  86.823  1.00 15.36           C
ATOM   2353  CG2 VAL A 306      92.078  70.389  85.347  1.00 15.36           C
ATOM   2354  N   ILE A 307      96.454  69.966  86.875  1.00 15.87           N
ATOM   2355  CA  ILE A 307      97.547  69.447  87.692  1.00 15.87           C
ATOM   2356  C   ILE A 307      98.026  70.482  88.696  1.00 15.87           C
ATOM   2357  O   ILE A 307      98.350  70.147  89.837  1.00 15.87           O
ATOM   2358  CB  ILE A 307      98.688  68.937  86.801  1.00 15.87           C
ATOM   2359  CG1 ILE A 307      98.187  67.835  85.874  1.00 15.87           C
ATOM   2360  CG2 ILE A 307      99.897  68.625  87.586  1.00 15.87           C
ATOM   2361  CD1 ILE A 307      97.619  66.667  86.633  1.00 15.87           C
ATOM   2362  N   GLU A 308      98.084  71.749  88.304  1.00 14.51           N
ATOM   2363  CA  GLU A 308      98.449  72.758  89.292  1.00 14.51           C
ATOM   2364  C   GLU A 308      97.372  72.888  90.365  1.00 14.51           C
ATOM   2365  O   GLU A 308      97.681  73.085  91.548  1.00 14.51           O
ATOM   2366  CB  GLU A 308      98.703  74.105  88.627  1.00 14.51           C
ATOM   2367  CG  GLU A 308      98.989  75.202  89.636  1.00 14.51           C
ATOM   2368  CD  GLU A 308      99.463  76.486  89.002  1.00 14.51           C
ATOM   2369  OE1 GLU A 308      99.637  76.512  87.767  1.00 14.51           O
ATOM   2370  OE2 GLU A 308      99.659  77.473  89.741  1.00 14.51           O
ATOM   2371  N   ALA A 309      96.101  72.765  89.980  1.00 12.71           N
ATOM   2372  CA  ALA A 309      95.042  72.791  90.986  1.00 12.71           C
ATOM   2373  C   ALA A 309      95.170  71.628  91.963  1.00 12.71           C
ATOM   2374  O   ALA A 309      95.016  71.805  93.174  1.00 12.71           O
ATOM   2375  CB  ALA A 309      93.671  72.771  90.321  1.00 12.71           C
ATOM   2376  N   ILE A 310      95.458  70.432  91.457  1.00 11.91           N
ATOM   2377  CA  ILE A 310      95.643  69.285  92.339  1.00 11.91           C
ATOM   2378  C   ILE A 310      96.892  69.449  93.193  1.00 11.91           C
ATOM   2379  O   ILE A 310      96.933  68.996  94.342  1.00 11.91           O
ATOM   2380  CB  ILE A 310      95.673  67.990  91.518  1.00 11.91           C
ATOM   2381  CG1 ILE A 310      94.267  67.650  91.065  1.00 11.91           C
ATOM   2382  CG2 ILE A 310      96.206  66.848  92.336  1.00 11.91           C
ATOM   2383  CD1 ILE A 310      93.381  67.293  92.205  1.00 11.91           C
ATOM   2384  N   ARG A 311      97.923  70.096  92.664  1.00 12.89           N
ATOM   2385  CA  ARG A 311      99.100  70.383  93.470  1.00 12.89           C
ATOM   2386  C   ARG A 311      98.723  71.263  94.649  1.00 12.89           C
ATOM   2387  O   ARG A 311      99.133  71.015  95.788  1.00 12.89           O
ATOM   2388  CB  ARG A 311     100.168  71.051  92.607  1.00 12.89           C
ATOM   2389  CG  ARG A 311     101.549  71.098  93.220  1.00 12.89           C
ATOM   2390  CD  ARG A 311     101.767  72.353  94.045  1.00 12.89           C
ATOM   2391  NE  ARG A 311     101.466  73.568  93.300  1.00 12.89           N
ATOM   2392  CZ  ARG A 311     102.344  74.217  92.544  1.00 12.89           C
ATOM   2393  NH1 ARG A 311     103.585  73.769  92.427  1.00 12.89           N
ATOM   2394  NH2 ARG A 311     101.983  75.320  91.907  1.00 12.89           N
ATOM   2395  N   ARG A 312      97.934  72.301  94.389  1.00 11.00           N
ATOM   2396  CA  ARG A 312      97.511  73.173  95.476  1.00 11.00           C
ATOM   2397  C   ARG A 312      96.603  72.443  96.460  1.00 11.00           C
ATOM   2398  O   ARG A 312      96.677  72.681  97.669  1.00 11.00           O
ATOM   2399  CB  ARG A 312      96.804  74.399  94.916  1.00 11.00           C
ATOM   2400  CG  ARG A 312      96.451  75.419  95.962  1.00 11.00           C
ATOM   2401  CD  ARG A 312      97.445  76.547  95.995  1.00 11.00           C
ATOM   2402  NE  ARG A 312      97.047  77.558  96.965  1.00 11.00           N
ATOM   2403  CZ  ARG A 312      97.579  78.770  97.039  1.00 11.00           C
ATOM   2404  NH1 ARG A 312      98.536  79.126  96.197  1.00 11.00           N
ATOM   2405  NH2 ARG A 312      97.155  79.627  97.956  1.00 11.00           N
ATOM   2406  N   LEU A 313      95.759  71.535  95.970  1.00 10.18           N
ATOM   2407  CA  LEU A 313      94.937  70.732  96.873  1.00 10.18           C
ATOM   2408  C   LEU A 313      95.790  69.862  97.785  1.00 10.18           C
ATOM   2409  O   LEU A 313      95.538  69.776  98.990  1.00 10.18           O
ATOM   2410  CB  LEU A 313      93.945  69.890  96.080  1.00 10.18           C
ATOM   2411  CG  LEU A 313      92.632  70.631  95.859  1.00 10.18           C
ATOM   2412  CD1 LEU A 313      91.756  69.960  94.816  1.00 10.18           C
ATOM   2413  CD2 LEU A 313      91.919  70.717  97.171  1.00 10.18           C
ATOM   2414  N   MET A 314      96.798  69.198  97.228  1.00 11.76           N
ATOM   2415  CA  MET A 314      97.706  68.415  98.058  1.00 11.76           C
ATOM   2416  C   MET A 314      98.387  69.291  99.099  1.00 11.76           C
ATOM   2417  O   MET A 314      98.477  68.927 100.277  1.00 11.76           O
ATOM   2418  CB  MET A 314      98.760  67.745  97.186  1.00 11.76           C
ATOM   2419  CG  MET A 314      98.410  66.375  96.686  1.00 11.76           C
ATOM   2420  SD  MET A 314      99.923  65.486  96.292  1.00 11.76           S
ATOM   2421  CE  MET A 314      99.278  64.249  95.192  1.00 11.76           C
ATOM   2422  N   GLU A 315      98.877  70.455  98.676  1.00  9.95           N
ATOM   2423  CA  GLU A 315      99.576  71.328  99.607  1.00  9.95           C
ATOM   2424  C   GLU A 315      98.661  71.796 100.730  1.00  9.95           C
ATOM   2425  O   GLU A 315      99.083  71.872 101.887  1.00  9.95           O
ATOM   2426  CB  GLU A 315     100.170  72.517  98.862  1.00  9.95           C
ATOM   2427  CG  GLU A 315     100.585  73.655  99.760  1.00  9.95           C
ATOM   2428  CD  GLU A 315     101.104  74.845  98.986  1.00  9.95           C
ATOM   2429  OE1 GLU A 315     101.893  74.640  98.041  1.00  9.95           O
ATOM   2430  OE2 GLU A 315     100.721  75.986  99.319  1.00  9.95           O
ATOM   2431  N   ILE A 316      97.401  72.101 100.423  1.00  9.01           N
ATOM   2432  CA  ILE A 316      96.499  72.573 101.471  1.00  9.01           C
ATOM   2433  C   ILE A 316      96.080  71.430 102.387  1.00  9.01           C
ATOM   2434  O   ILE A 316      95.919  71.621 103.597  1.00  9.01           O
ATOM   2435  CB  ILE A 316      95.296  73.305 100.865  1.00  9.01           C
ATOM   2436  CG1 ILE A 316      95.742  74.679 100.386  1.00  9.01           C
ATOM   2437  CG2 ILE A 316      94.209  73.474 101.880  1.00  9.01           C
ATOM   2438  CD1 ILE A 316      96.403  75.499 101.458  1.00  9.01           C
ATOM   2439  N   MET A 317      95.913  70.225 101.843  1.00  9.70           N
ATOM   2440  CA  MET A 317      95.706  69.066 102.704  1.00  9.70           C
ATOM   2441  C   MET A 317      96.838  68.951 103.708  1.00  9.70           C
ATOM   2442  O   MET A 317      96.616  68.823 104.919  1.00  9.70           O
ATOM   2443  CB  MET A 317      95.624  67.791 101.870  1.00  9.70           C
ATOM   2444  CG  MET A 317      94.231  67.338 101.518  1.00  9.70           C
ATOM   2445  SD  MET A 317      94.234  65.721 100.722  1.00  9.70           S
ATOM   2446  CE  MET A 317      92.559  65.640 100.094  1.00  9.70           C
ATOM   2447  N   ALA A 318      98.066  69.011 103.215  1.00  9.57           N
ATOM   2448  CA  ALA A 318      99.219  68.887 104.092  1.00  9.57           C
ATOM   2449  C   ALA A 318      99.273  70.012 105.111  1.00  9.57           C
ATOM   2450  O   ALA A 318      99.587  69.781 106.281  1.00  9.57           O
ATOM   2451  CB  ALA A 318     100.484  68.876 103.253  1.00  9.57           C
ATOM   2452  N   ARG A 319      98.969  71.235 104.691  1.00  9.52           N
ATOM   2453  CA  ARG A 319      99.054  72.360 105.611  1.00  9.52           C
ATOM   2454  C   ARG A 319      98.007  72.258 106.711  1.00  9.52           C
ATOM   2455  O   ARG A 319      98.302  72.532 107.879  1.00  9.52           O
ATOM   2456  CB  ARG A 319      98.906  73.672 104.858  1.00  9.52           C
ATOM   2457  CG  ARG A 319      98.984  74.886 105.749  1.00  9.52           C
ATOM   2458  CD  ARG A 319      98.781  76.134 104.941  1.00  9.52           C
ATOM   2459  NE  ARG A 319      99.889  76.341 104.020  1.00  9.52           N
ATOM   2460  CZ  ARG A 319      99.934  77.325 103.132  1.00  9.52           C
ATOM   2461  NH1 ARG A 319      98.928  78.184 103.047  1.00  9.52           N
ATOM   2462  NH2 ARG A 319     100.979  77.448 102.327  1.00  9.52           N
ATOM   2463  N   ILE A 320      96.783  71.864 106.370  1.00  9.04           N
ATOM   2464  CA  ILE A 320      95.763  71.744 107.403  1.00  9.04           C
ATOM   2465  C   ILE A 320      96.107  70.609 108.356  1.00  9.04           C
ATOM   2466  O   ILE A 320      95.922  70.726 109.574  1.00  9.04           O
ATOM   2467  CB  ILE A 320      94.373  71.568 106.775  1.00  9.04           C
ATOM   2468  CG1 ILE A 320      93.306  71.748 107.824  1.00  9.04           C
ATOM   2469  CG2 ILE A 320      94.184  70.194 106.219  1.00  9.04           C
ATOM   2470  CD1 ILE A 320      91.981  71.933 107.213  1.00  9.04           C
ATOM   2471  N   ALA A 321      96.649  69.510 107.834  1.00  9.03           N
ATOM   2472  CA  ALA A 321      97.063  68.429 108.717  1.00  9.03           C
ATOM   2473  C   ALA A 321      98.161  68.886 109.666  1.00  9.03           C
ATOM   2474  O   ALA A 321      98.110  68.603 110.867  1.00  9.03           O
ATOM   2475  CB  ALA A 321      97.525  67.234 107.895  1.00  9.03           C
ATOM   2476  N   LYS A 322      99.159  69.602 109.149  1.00  9.63           N
ATOM   2477  CA  LYS A 322     100.233  70.076 110.010  1.00  9.63           C
ATOM   2478  C   LYS A 322      99.711  71.034 111.061  1.00  9.63           C
ATOM   2479  O   LYS A 322     100.111  70.961 112.226  1.00  9.63           O
ATOM   2480  CB  LYS A 322     101.321  70.764 109.196  1.00  9.63           C
ATOM   2481  CG  LYS A 322     102.307  71.519 110.058  1.00  9.63           C
ATOM   2482  CD  LYS A 322     103.342  72.241 109.231  1.00  9.63           C
ATOM   2483  CE  LYS A 322     102.773  73.502 108.611  1.00  9.63           C
ATOM   2484  NZ  LYS A 322     102.301  74.466 109.642  1.00  9.63           N
ATOM   2485  N   LEU A 323      98.806  71.932 110.680  1.00  9.53           N
ATOM   2486  CA  LEU A 323      98.332  72.921 111.641  1.00  9.53           C
ATOM   2487  C   LEU A 323      97.510  72.274 112.745  1.00  9.53           C
ATOM   2488  O   LEU A 323      97.657  72.622 113.924  1.00  9.53           O
ATOM   2489  CB  LEU A 323      97.531  73.996 110.928  1.00  9.53           C
ATOM   2490  CG  LEU A 323      97.261  75.205 111.798  1.00  9.53           C
ATOM   2491  CD1 LEU A 323      98.557  75.730 112.347  1.00  9.53           C
ATOM   2492  CD2 LEU A 323      96.593  76.264 110.964  1.00  9.53           C
ATOM   2493  N   ASN A 324      96.657  71.313 112.398  1.00 10.16           N
ATOM   2494  CA  ASN A 324      95.908  70.640 113.449  1.00 10.16           C
ATOM   2495  C   ASN A 324      96.807  69.761 114.309  1.00 10.16           C
ATOM   2496  O   ASN A 324      96.586  69.655 115.521  1.00 10.16           O
ATOM   2497  CB  ASN A 324      94.764  69.848 112.852  1.00 10.16           C
ATOM   2498  CG  ASN A 324      93.545  70.693 112.677  1.00 10.16           C
ATOM   2499  OD1 ASN A 324      93.363  71.669 113.395  1.00 10.16           O
ATOM   2500  ND2 ASN A 324      92.706  70.345 111.718  1.00 10.16           N
ATOM   2501  N   ALA A 325      97.835  69.144 113.725  1.00 11.15           N
ATOM   2502  CA  ALA A 325      98.769  68.378 114.542  1.00 11.15           C
ATOM   2503  C   ALA A 325      99.520  69.283 115.505  1.00 11.15           C
ATOM   2504  O   ALA A 325      99.773  68.905 116.651  1.00 11.15           O
ATOM   2505  CB  ALA A 325      99.749  67.614 113.658  1.00 11.15           C
ATOM   2506  N   GLU A 326      99.858  70.493 115.074  1.00 11.93           N
ATOM   2507  CA  GLU A 326     100.550  71.408 115.971  1.00 11.93           C
ATOM   2508  C   GLU A 326      99.636  71.887 117.088  1.00 11.93           C
ATOM   2509  O   GLU A 326     100.072  72.026 118.240  1.00 11.93           O
ATOM   2510  CB  GLU A 326     101.102  72.594 115.196  1.00 11.93           C
ATOM   2511  CG  GLU A 326     102.509  72.395 114.714  1.00 11.93           C
ATOM   2512  CD  GLU A 326     103.162  73.700 114.344  1.00 11.93           C
ATOM   2513  OE1 GLU A 326     102.546  74.755 114.599  1.00 11.93           O
ATOM   2514  OE2 GLU A 326     104.285  73.678 113.799  1.00 11.93           O
ATOM   2515  N   PHE A 327      98.371  72.165 116.780  1.00 11.56           N
ATOM   2516  CA  PHE A 327      97.452  72.532 117.853  1.00 11.56           C
ATOM   2517  C   PHE A 327      97.307  71.406 118.858  1.00 11.56           C
ATOM   2518  O   PHE A 327      97.330  71.637 120.073  1.00 11.56           O
ATOM   2519  CB  PHE A 327      96.087  72.897 117.314  1.00 11.56           C
ATOM   2520  CG  PHE A 327      95.070  73.103 118.385  1.00 11.56           C
ATOM   2521  CD1 PHE A 327      94.942  74.328 119.002  1.00 11.56           C
ATOM   2522  CD2 PHE A 327      94.238  72.078 118.768  1.00 11.56           C
ATOM   2523  CE1 PHE A 327      94.003  74.525 119.978  1.00 11.56           C
ATOM   2524  CE2 PHE A 327      93.304  72.269 119.745  1.00 11.56           C
ATOM   2525  CZ  PHE A 327      93.182  73.495 120.349  1.00 11.56           C
ATOM   2526  N   LEU A 328      97.121  70.182 118.376  1.00 13.23           N
ATOM   2527  CA  LEU A 328      97.052  69.070 119.308  1.00 13.23           C
ATOM   2528  C   LEU A 328      98.341  68.932 120.098  1.00 13.23           C
ATOM   2529  O   LEU A 328      98.310  68.509 121.253  1.00 13.23           O
ATOM   2530  CB  LEU A 328      96.737  67.772 118.580  1.00 13.23           C
ATOM   2531  CG  LEU A 328      95.313  67.676 118.059  1.00 13.23           C
ATOM   2532  CD1 LEU A 328      95.073  66.318 117.450  1.00 13.23           C
ATOM   2533  CD2 LEU A 328      94.361  67.939 119.183  1.00 13.23           C
ATOM   2534  N   ALA A 329      99.479  69.294 119.509  1.00 14.94           N
ATOM   2535  CA  ALA A 329     100.731  69.223 120.252  1.00 14.94           C
ATOM   2536  C   ALA A 329     100.759  70.229 121.393  1.00 14.94           C
ATOM   2537  O   ALA A 329     101.194  69.900 122.499  1.00 14.94           O
ATOM   2538  CB  ALA A 329     101.913  69.444 119.315  1.00 14.94           C
ATOM   2539  N   ARG A 330     100.298  71.456 121.151  1.00 15.74           N
ATOM   2540  CA  ARG A 330     100.231  72.434 122.240  1.00 15.74           C
ATOM   2541  C   ARG A 330      99.275  71.968 123.335  1.00 15.74           C
ATOM   2542  O   ARG A 330      99.595  72.007 124.534  1.00 15.74           O
ATOM   2543  CB  ARG A 330      99.776  73.790 121.712  1.00 15.74           C
ATOM   2544  CG  ARG A 330     100.657  74.417 120.671  1.00 15.74           C
ATOM   2545  CD  ARG A 330     100.004  75.695 120.207  1.00 15.74           C
ATOM   2546  NE  ARG A 330     100.247  75.948 118.794  1.00 15.74           N
ATOM   2547  CZ  ARG A 330      99.369  76.519 117.976  1.00 15.74           C
ATOM   2548  NH1 ARG A 330      98.179  76.893 118.424  1.00 15.74           N
ATOM   2549  NH2 ARG A 330      99.678  76.709 116.702  1.00 15.74           N
ATOM   2550  N   VAL A 331      98.087  71.523 122.937  1.00 16.79           N
ATOM   2551  CA  VAL A 331      97.109  71.072 123.917  1.00 16.79           C
ATOM   2552  C   VAL A 331      97.614  69.853 124.675  1.00 16.79           C
ATOM   2553  O   VAL A 331      97.313  69.679 125.860  1.00 16.79           O
ATOM   2554  CB  VAL A 331      95.767  70.832 123.218  1.00 16.79           C
ATOM   2555  CG1 VAL A 331      94.789  70.252 124.157  1.00 16.79           C
ATOM   2556  CG2 VAL A 331      95.237  72.158 122.744  1.00 16.79           C
ATOM   2557  N   MET A 332      98.405  69.004 124.024  1.00 21.08           N
ATOM   2558  CA  MET A 332      99.088  67.927 124.729  1.00 21.08           C
ATOM   2559  C   MET A 332     100.055  68.487 125.759  1.00 21.08           C
ATOM   2560  O   MET A 332     100.056  68.071 126.921  1.00 21.08           O
ATOM   2561  CB  MET A 332      99.835  67.052 123.727  1.00 21.08           C
ATOM   2562  CG  MET A 332     100.663  65.966 124.354  1.00 21.08           C
ATOM   2563  SD  MET A 332     101.712  65.204 123.117  1.00 21.08           S
ATOM   2564  CE  MET A 332     100.507  64.327 122.143  1.00 21.08           C
ATOM   2565  N   LYS A 333     100.891  69.439 125.336  1.00 20.94           N
ATOM   2566  CA  LYS A 333     101.785  70.141 126.249  1.00 20.94           C
ATOM   2567  C   LYS A 333     101.061  70.598 127.501  1.00 20.94           C
ATOM   2568  O   LYS A 333     101.653  70.635 128.584  1.00 20.94           O
ATOM   2569  CB  LYS A 333     102.407  71.343 125.541  1.00 20.94           C
ATOM   2570  CG  LYS A 333     103.134  72.309 126.444  1.00 20.94           C
ATOM   2571  CD  LYS A 333     103.508  73.572 125.693  1.00 20.94           C
ATOM   2572  CE  LYS A 333     104.639  73.309 124.713  1.00 20.94           C
ATOM   2573  NZ  LYS A 333     105.108  74.554 124.049  1.00 20.94           N
ATOM   2574  N   LEU A 334      99.783  70.927 127.384  1.00 20.87           N
ATOM   2575  CA  LEU A 334      99.033  71.347 128.559  1.00 20.87           C
ATOM   2576  C   LEU A 334      98.273  70.217 129.256  1.00 20.87           C
ATOM   2577  O   LEU A 334      97.749  70.440 130.350  1.00 20.87           O
ATOM   2578  CB  LEU A 334      98.052  72.457 128.156  1.00 20.87           C
ATOM   2579  CG  LEU A 334      97.291  73.306 129.173  1.00 20.87           C
ATOM   2580  CD1 LEU A 334      97.175  74.725 128.666  1.00 20.87           C
ATOM   2581  CD2 LEU A 334      95.910  72.733 129.398  1.00 20.87           C
ATOM   2582  N   ALA A 335      98.221  69.007 128.696  1.00 24.85           N
ATOM   2583  CA  ALA A 335      97.098  68.147 129.061  1.00 24.85           C
ATOM   2584  C   ALA A 335      97.198  67.342 130.353  1.00 24.85           C
ATOM   2585  O   ALA A 335      96.593  67.728 131.357  1.00 24.85           O
ATOM   2586  CB  ALA A 335      96.846  67.149 127.931  1.00 24.85           C
ATOM   2587  N   ASP A 336      97.981  66.260 130.364  1.00 30.81           N
ATOM   2588  CA  ASP A 336      97.823  65.273 131.433  1.00 30.81           C
ATOM   2589  C   ASP A 336      98.801  64.113 131.254  1.00 30.81           C
ATOM   2590  O   ASP A 336      99.630  64.121 130.342  1.00 30.81           O
ATOM   2591  CB  ASP A 336      96.368  64.781 131.486  1.00 30.81           C
ATOM   2592  CG  ASP A 336      96.085  63.832 132.645  1.00 30.81           C
ATOM   2593  OD1 ASP A 336      97.001  63.550 133.443  1.00 30.81           O
ATOM   2594  OD2 ASP A 336      94.933  63.365 132.755  1.00 30.81           O
ATOM   2595  N   GLU A 337      98.712  63.116 132.135  1.00 33.61           N
ATOM   2596  CA  GLU A 337      99.499  61.894 132.010  1.00 33.61           C
ATOM   2597  C   GLU A 337      98.985  60.998 130.889  1.00 33.61           C
ATOM   2598  O   GLU A 337      99.776  60.456 130.110  1.00 33.61           O
ATOM   2599  CB  GLU A 337      99.479  61.133 133.336  1.00 33.61           C
ATOM   2600  CG  GLU A 337      99.950  59.683 133.243  1.00 33.61           C
ATOM   2601  CD  GLU A 337      99.691  58.897 134.520  1.00 33.61           C
ATOM   2602  OE1 GLU A 337      98.680  58.166 134.576  1.00 33.61           O
ATOM   2603  OE2 GLU A 337     100.496  59.012 135.467  1.00 33.61           O
ATOM   2604  N   GLU A 338      97.668  60.799 130.807  1.00 32.06           N
ATOM   2605  CA  GLU A 338      97.103  59.838 129.864  1.00 32.06           C
ATOM   2606  C   GLU A 338      96.337  60.462 128.707  1.00 32.06           C
ATOM   2607  O   GLU A 338      96.356  59.906 127.601  1.00 32.06           O
ATOM   2608  CB  GLU A 338      96.174  58.862 130.592  1.00 32.06           C
ATOM   2609  CG  GLU A 338      95.930  57.583 129.817  1.00 32.06           C
ATOM   2610  CD  GLU A 338      94.724  56.821 130.311  1.00 32.06           C
ATOM   2611  OE1 GLU A 338      94.025  57.332 131.210  1.00 32.06           O
ATOM   2612  OE2 GLU A 338      94.469  55.715 129.793  1.00 32.06           O
ATOM   2613  N   THR A 339      95.656  61.589 128.914  1.00 29.12           N
ATOM   2614  CA  THR A 339      95.089  62.267 127.758  1.00 29.12           C
ATOM   2615  C   THR A 339      96.180  62.686 126.788  1.00 29.12           C
ATOM   2616  O   THR A 339      95.903  62.858 125.602  1.00 29.12           O
ATOM   2617  CB  THR A 339      94.268  63.490 128.157  1.00 29.12           C
ATOM   2618  OG1 THR A 339      95.097  64.412 128.863  1.00 29.12           O
ATOM   2619  CG2 THR A 339      93.107  63.083 129.044  1.00 29.12           C
ATOM   2620  N   ALA A 340      97.418  62.838 127.260  1.00 27.66           N
ATOM   2621  CA  ALA A 340      98.522  63.109 126.347  1.00 27.66           C
ATOM   2622  C   ALA A 340      98.763  61.938 125.406  1.00 27.66           C
ATOM   2623  O   ALA A 340      98.968  62.140 124.207  1.00 27.66           O
ATOM   2624  CB  ALA A 340      99.792  63.430 127.129  1.00 27.66           C
ATOM   2625  N   GLU A 341      98.760  60.709 125.920  1.00 27.98           N
ATOM   2626  CA  GLU A 341      98.904  59.572 125.020  1.00 27.98           C
ATOM   2627  C   GLU A 341      97.690  59.427 124.118  1.00 27.98           C
ATOM   2628  O   GLU A 341      97.823  59.016 122.958  1.00 27.98           O
ATOM   2629  CB  GLU A 341      99.135  58.287 125.801  1.00 27.98           C
ATOM   2630  CG  GLU A 341      99.530  57.126 124.913  1.00 27.98           C
ATOM   2631  CD  GLU A 341     100.474  56.166 125.596  1.00 27.98           C
ATOM   2632  OE1 GLU A 341     100.809  56.400 126.774  1.00 27.98           O
ATOM   2633  OE2 GLU A 341     100.885  55.179 124.953  1.00 27.98           O
ATOM   2634  N   ARG A 342      96.508  59.778 124.619  1.00 26.15           N
ATOM   2635  CA  ARG A 342      95.338  59.784 123.747  1.00 26.15           C
ATOM   2636  C   ARG A 342      95.501  60.800 122.624  1.00 26.15           C
ATOM   2637  O   ARG A 342      95.134  60.534 121.475  1.00 26.15           O
ATOM   2638  CB  ARG A 342      94.076  60.076 124.551  1.00 26.15           C
ATOM   2639  CG  ARG A 342      92.799  59.631 123.864  1.00 26.15           C
ATOM   2640  CD  ARG A 342      92.784  58.129 123.646  1.00 26.15           C
ATOM   2641  NE  ARG A 342      93.403  57.413 124.756  1.00 26.15           N
ATOM   2642  CZ  ARG A 342      92.801  57.160 125.913  1.00 26.15           C
ATOM   2643  NH1 ARG A 342      91.556  57.565 126.117  1.00 26.15           N
ATOM   2644  NH2 ARG A 342      93.446  56.501 126.866  1.00 26.15           N
ATOM   2645  N   VAL A 343      96.053  61.970 122.937  1.00 22.23           N
ATOM   2646  CA  VAL A 343      96.288  62.988 121.922  1.00 22.23           C
ATOM   2647  C   VAL A 343      97.369  62.539 120.940  1.00 22.23           C
ATOM   2648  O   VAL A 343      97.301  62.831 119.745  1.00 22.23           O
ATOM   2649  CB  VAL A 343      96.623  64.331 122.593  1.00 22.23           C
ATOM   2650  CG1 VAL A 343      97.185  65.308 121.594  1.00 22.23           C
ATOM   2651  CG2 VAL A 343      95.377  64.909 123.213  1.00 22.23           C
ATOM   2652  N   LEU A 344      98.381  61.825 121.411  1.00 21.43           N
ATOM   2653  CA  LEU A 344      99.370  61.320 120.466  1.00 21.43           C
ATOM   2654  C   LEU A 344      98.754  60.301 119.519  1.00 21.43           C
ATOM   2655  O   LEU A 344      99.022  60.319 118.312  1.00 21.43           O
ATOM   2656  CB  LEU A 344     100.546  60.698 121.206  1.00 21.43           C
ATOM   2657  CG  LEU A 344     101.522  59.986 120.279  1.00 21.43           C
ATOM   2658  CD1 LEU A 344     102.230  61.005 119.419  1.00 21.43           C
ATOM   2659  CD2 LEU A 344     102.513  59.167 121.071  1.00 21.43           C
ATOM   2660  N   GLU A 345      97.905  59.420 120.043  1.00 21.10           N
ATOM   2661  CA  GLU A 345      97.210  58.476 119.176  1.00 21.10           C
ATOM   2662  C   GLU A 345      96.289  59.178 118.188  1.00 21.10           C
ATOM   2663  O   GLU A 345      96.218  58.798 117.013  1.00 21.10           O
ATOM   2664  CB  GLU A 345      96.415  57.488 120.023  1.00 21.10           C
ATOM   2665  CG  GLU A 345      95.742  56.399 119.223  1.00 21.10           C
ATOM   2666  CD  GLU A 345      94.250  56.615 119.110  1.00 21.10           C
ATOM   2667  OE1 GLU A 345      93.709  57.438 119.877  1.00 21.10           O
ATOM   2668  OE2 GLU A 345      93.615  55.958 118.262  1.00 21.10           O
ATOM   2669  N   ILE A 346      95.590  60.216 118.637  1.00 18.23           N
ATOM   2670  CA  ILE A 346      94.704  60.946 117.739  1.00 18.23           C
ATOM   2671  C   ILE A 346      95.510  61.656 116.652  1.00 18.23           C
ATOM   2672  O   ILE A 346      95.080  61.728 115.497  1.00 18.23           O
ATOM   2673  CB  ILE A 346      93.793  61.881 118.552  1.00 18.23           C
ATOM   2674  CG1 ILE A 346      92.732  62.533 117.711  1.00 18.23           C
ATOM   2675  CG2 ILE A 346      94.512  63.073 119.015  1.00 18.23           C
ATOM   2676  CD1 ILE A 346      91.716  63.151 118.633  1.00 18.23           C
ATOM   2677  N   ILE A 347      96.681  62.202 116.995  1.00 16.82           N
ATOM   2678  CA  ILE A 347      97.518  62.840 115.979  1.00 16.82           C
ATOM   2679  C   ILE A 347      97.988  61.813 114.966  1.00 16.82           C
ATOM   2680  O   ILE A 347      98.027  62.080 113.760  1.00 16.82           O
ATOM   2681  CB  ILE A 347      98.713  63.575 116.606  1.00 16.82           C
ATOM   2682  CG1 ILE A 347      98.255  64.759 117.435  1.00 16.82           C
ATOM   2683  CG2 ILE A 347      99.659  64.041 115.540  1.00 16.82           C
ATOM   2684  CD1 ILE A 347      99.361  65.343 118.266  1.00 16.82           C
ATOM   2685  N   THR A 348      98.387  60.635 115.437  1.00 16.39           N
ATOM   2686  CA  THR A 348      98.750  59.582 114.499  1.00 16.39           C
ATOM   2687  C   THR A 348      97.583  59.273 113.574  1.00 16.39           C
ATOM   2688  O   THR A 348      97.770  59.069 112.369  1.00 16.39           O
ATOM   2689  CB  THR A 348      99.192  58.329 115.248  1.00 16.39           C
ATOM   2690  OG1 THR A 348     100.411  58.599 115.948  1.00 16.39           O
ATOM   2691  CG2 THR A 348      99.418  57.189 114.281  1.00 16.39           C
ATOM   2692  N   GLU A 349      96.367  59.259 114.114  1.00 16.05           N
ATOM   2693  CA  GLU A 349      95.197  59.027 113.274  1.00 16.05           C
ATOM   2694  C   GLU A 349      95.031  60.123 112.229  1.00 16.05           C
ATOM   2695  O   GLU A 349      94.770  59.836 111.055  1.00 16.05           O
ATOM   2696  CB  GLU A 349      93.945  58.929 114.138  1.00 16.05           C
ATOM   2697  CG  GLU A 349      92.663  58.808 113.346  1.00 16.05           C
ATOM   2698  CD  GLU A 349      92.359  57.379 112.955  1.00 16.05           C
ATOM   2699  OE1 GLU A 349      93.260  56.525 113.084  1.00 16.05           O
ATOM   2700  OE2 GLU A 349      91.219  57.108 112.527  1.00 16.05           O
ATOM   2701  N   ILE A 350      95.182  61.384 112.630  1.00 14.09           N
ATOM   2702  CA  ILE A 350      94.996  62.483 111.684  1.00 14.09           C
ATOM   2703  C   ILE A 350      96.050  62.440 110.591  1.00 14.09           C
ATOM   2704  O   ILE A 350      95.760  62.692 109.418  1.00 14.09           O
ATOM   2705  CB  ILE A 350      95.002  63.833 112.415  1.00 14.09           C
ATOM   2706  CG1 ILE A 350      93.709  63.989 113.187  1.00 14.09           C
ATOM   2707  CG2 ILE A 350      95.147  64.966 111.438  1.00 14.09           C
ATOM   2708  CD1 ILE A 350      92.521  63.803 112.312  1.00 14.09           C
ATOM   2709  N   LEU A 351      97.284  62.107 110.946  1.00 13.98           N
ATOM   2710  CA  LEU A 351      98.330  62.063 109.932  1.00 13.98           C
ATOM   2711  C   LEU A 351      98.170  60.859 109.019  1.00 13.98           C
ATOM   2712  O   LEU A 351      98.466  60.945 107.825  1.00 13.98           O
ATOM   2713  CB  LEU A 351      99.706  62.121 110.571  1.00 13.98           C
ATOM   2714  CG  LEU A 351     100.106  63.581 110.799  1.00 13.98           C
ATOM   2715  CD1 LEU A 351      99.246  64.302 111.805  1.00 13.98           C
ATOM   2716  CD2 LEU A 351     101.536  63.632 111.243  1.00 13.98           C
ATOM   2717  N   ARG A 352      97.697  59.730 109.542  1.00 14.36           N
ATOM   2718  CA  ARG A 352      97.386  58.622 108.649  1.00 14.36           C
ATOM   2719  C   ARG A 352      96.283  59.009 107.676  1.00 14.36           C
ATOM   2720  O   ARG A 352      96.361  58.703 106.482  1.00 14.36           O
ATOM   2721  CB  ARG A 352      96.974  57.390 109.444  1.00 14.36           C
ATOM   2722  CG  ARG A 352      96.532  56.237 108.562  1.00 14.36           C
ATOM   2723  CD  ARG A 352      95.731  55.218 109.343  1.00 14.36           C
ATOM   2724  NE  ARG A 352      96.341  54.941 110.636  1.00 14.36           N
ATOM   2725  CZ  ARG A 352      97.271  54.016 110.839  1.00 14.36           C
ATOM   2726  NH1 ARG A 352      97.700  53.272 109.830  1.00 14.36           N
ATOM   2727  NH2 ARG A 352      97.773  53.836 112.051  1.00 14.36           N
ATOM   2728  N   GLN A 353      95.250  59.695 108.165  1.00 13.40           N
ATOM   2729  CA  GLN A 353      94.175  60.133 107.283  1.00 13.40           C
ATOM   2730  C   GLN A 353      94.682  61.112 106.232  1.00 13.40           C
ATOM   2731  O   GLN A 353      94.307  61.027 105.057  1.00 13.40           O
ATOM   2732  CB  GLN A 353      93.061  60.767 108.106  1.00 13.40           C
ATOM   2733  CG  GLN A 353      92.099  61.589 107.300  1.00 13.40           C
ATOM   2734  CD  GLN A 353      91.010  60.753 106.697  1.00 13.40           C
ATOM   2735  OE1 GLN A 353      90.962  59.542 106.899  1.00 13.40           O
ATOM   2736  NE2 GLN A 353      90.116  61.391 105.956  1.00 13.40           N
ATOM   2737  N   ALA A 354      95.553  62.037 106.628  1.00 12.59           N
ATOM   2738  CA  ALA A 354      96.080  63.004 105.674  1.00 12.59           C
ATOM   2739  C   ALA A 354      96.970  62.337 104.638  1.00 12.59           C
ATOM   2740  O   ALA A 354      96.931  62.696 103.459  1.00 12.59           O
ATOM   2741  CB  ALA A 354      96.846  64.099 106.403  1.00 12.59           C
ATOM   2742  N   SER A 355      97.782  61.369 105.049  1.00 13.04           N
ATOM   2743  CA  SER A 355      98.592  60.650 104.078  1.00 13.04           C
ATOM   2744  C   SER A 355      97.716  59.862 103.119  1.00 13.04           C
ATOM   2745  O   SER A 355      97.989  59.815 101.914  1.00 13.04           O
ATOM   2746  CB  SER A 355      99.574  59.726 104.787  1.00 13.04           C
ATOM   2747  OG  SER A 355     100.618  59.350 103.915  1.00 13.04           O
ATOM   2748  N   GLU A 356      96.651  59.241 103.627  1.00 14.55           N
ATOM   2749  CA  GLU A 356      95.764  58.498 102.742  1.00 14.55           C
ATOM   2750  C   GLU A 356      95.098  59.420 101.732  1.00 14.55           C
ATOM   2751  O   GLU A 356      94.981  59.078 100.550  1.00 14.55           O
ATOM   2752  CB  GLU A 356      94.717  57.744 103.553  1.00 14.55           C
ATOM   2753  CG  GLU A 356      93.674  57.047 102.702  1.00 14.55           C
ATOM   2754  CD  GLU A 356      92.915  55.976 103.463  1.00 14.55           C
ATOM   2755  OE1 GLU A 356      93.383  54.820 103.492  1.00 14.55           O
ATOM   2756  OE2 GLU A 356      91.851  56.290 104.034  1.00 14.55           O
ATOM   2757  N   LEU A 357      94.679  60.607 102.163  1.00 14.02           N
ATOM   2758  CA  LEU A 357      94.030  61.507 101.213  1.00 14.02           C
ATOM   2759  C   LEU A 357      95.027  62.139 100.253  1.00 14.02           C
ATOM   2760  O   LEU A 357      94.674  62.424  99.106  1.00 14.02           O
ATOM   2761  CB  LEU A 357      93.211  62.570 101.931  1.00 14.02           C
ATOM   2762  CG  LEU A 357      92.032  61.976 102.704  1.00 14.02           C
ATOM   2763  CD1 LEU A 357      91.394  63.094 103.485  1.00 14.02           C
ATOM   2764  CD2 LEU A 357      90.990  61.308 101.828  1.00 14.02           C
ATOM   2765  N   ALA A 358      96.271  62.347 100.676  1.00 14.59           N
ATOM   2766  CA  ALA A 358      97.280  62.791  99.722  1.00 14.59           C
ATOM   2767  C   ALA A 358      97.550  61.715  98.680  1.00 14.59           C
ATOM   2768  O   ALA A 358      97.727  62.020  97.496  1.00 14.59           O
ATOM   2769  CB  ALA A 358      98.567  63.171 100.443  1.00 14.59           C
ATOM   2770  N   GLU A 359      97.566  60.449  99.092  1.00 16.10           N
ATOM   2771  CA  GLU A 359      97.741  59.377  98.121  1.00 16.10           C
ATOM   2772  C   GLU A 359      96.555  59.296  97.170  1.00 16.10           C
ATOM   2773  O   GLU A 359      96.725  59.036  95.974  1.00 16.10           O
ATOM   2774  CB  GLU A 359      97.947  58.049  98.839  1.00 16.10           C
ATOM   2775  CG  GLU A 359      99.283  57.953  99.527  1.00 16.10           C
ATOM   2776  CD  GLU A 359     100.414  58.425  98.640  1.00 16.10           C
ATOM   2777  OE1 GLU A 359     100.789  57.681  97.709  1.00 16.10           O
ATOM   2778  OE2 GLU A 359     100.922  59.544  98.865  1.00 16.10           O
ATOM   2779  N   GLU A 360      95.346  59.521  97.678  1.00 16.88           N
ATOM   2780  CA  GLU A 360      94.188  59.541  96.792  1.00 16.88           C
ATOM   2781  C   GLU A 360      94.264  60.714  95.825  1.00 16.88           C
ATOM   2782  O   GLU A 360      93.858  60.597  94.664  1.00 16.88           O
ATOM   2783  CB  GLU A 360      92.902  59.587  97.608  1.00 16.88           C
ATOM   2784  CG  GLU A 360      92.699  58.366  98.485  1.00 16.88           C
ATOM   2785  CD  GLU A 360      91.922  57.272  97.794  1.00 16.88           C
ATOM   2786  OE1 GLU A 360      91.740  57.362  96.564  1.00 16.88           O
ATOM   2787  OE2 GLU A 360      91.487  56.326  98.482  1.00 16.88           O
ATOM   2788  N   ALA A 361      94.795  61.849  96.276  1.00 15.62           N
ATOM   2789  CA  ALA A 361      95.008  62.966  95.364  1.00 15.62           C
ATOM   2790  C   ALA A 361      96.031  62.612  94.293  1.00 15.62           C
ATOM   2791  O   ALA A 361      95.899  63.018  93.131  1.00 15.62           O
ATOM   2792  CB  ALA A 361      95.455  64.198  96.142  1.00 15.62           C
ATOM   2793  N   ASN A 362      97.059  61.854  94.661  1.00 16.48           N
ATOM   2794  CA  ASN A 362      98.035  61.433  93.663  1.00 16.48           C
ATOM   2795  C   ASN A 362      97.411  60.491  92.654  1.00 16.48           C
ATOM   2796  O   ASN A 362      97.711  60.565  91.460  1.00 16.48           O
ATOM   2797  CB  ASN A 362      99.232  60.769  94.325  1.00 16.48           C
ATOM   2798  CG  ASN A 362     100.496  60.982  93.547  1.00 16.48           C
ATOM   2799  OD1 ASN A 362     100.621  61.957  92.810  1.00 16.48           O
ATOM   2800  ND2 ASN A 362     101.446  60.070  93.696  1.00 16.48           N
ATOM   2801  N   LYS A 363      96.542  59.596  93.113  1.00 18.57           N
ATOM   2802  CA  LYS A 363      95.835  58.728  92.179  1.00 18.57           C
ATOM   2803  C   LYS A 363      94.937  59.538  91.254  1.00 18.57           C
ATOM   2804  O   LYS A 363      94.819  59.228  90.064  1.00 18.57           O
ATOM   2805  CB  LYS A 363      95.028  57.681  92.941  1.00 18.57           C
ATOM   2806  CG  LYS A 363      95.888  56.736  93.757  1.00 18.57           C
ATOM   2807  CD  LYS A 363      95.086  55.547  94.228  1.00 18.57           C
ATOM   2808  CE  LYS A 363      94.427  54.857  93.055  1.00 18.57           C
ATOM   2809  NZ  LYS A 363      95.406  54.572  91.973  1.00 18.57           N
ATOM   2810  N   ALA A 364      94.305  60.586  91.776  1.00 18.25           N
ATOM   2811  CA  ALA A 364      93.488  61.447  90.929  1.00 18.25           C
ATOM   2812  C   ALA A 364      94.330  62.120  89.854  1.00 18.25           C
ATOM   2813  O   ALA A 364      93.955  62.144  88.675  1.00 18.25           O
ATOM   2814  CB  ALA A 364      92.773  62.491  91.778  1.00 18.25           C
ATOM   2815  N   ALA A 365      95.478  62.672  90.239  1.00 18.78           N
ATOM   2816  CA  ALA A 365      96.327  63.331  89.251  1.00 18.78           C
ATOM   2817  C   ALA A 365      96.883  62.337  88.239  1.00 18.78           C
ATOM   2818  O   ALA A 365      97.020  62.664  87.055  1.00 18.78           O
ATOM   2819  CB  ALA A 365      97.459  64.085  89.937  1.00 18.78           C
ATOM   2820  N   GLU A 366      97.209  61.122  88.676  1.00 20.44           N
ATOM   2821  CA  GLU A 366      97.673  60.113  87.732  1.00 20.44           C
ATOM   2822  C   GLU A 366      96.570  59.723  86.759  1.00 20.44           C
ATOM   2823  O   GLU A 366      96.835  59.508  85.572  1.00 20.44           O
ATOM   2824  CB  GLU A 366      98.186  58.883  88.475  1.00 20.44           C
ATOM   2825  CG  GLU A 366      99.655  58.950  88.844  1.00 20.44           C
ATOM   2826  CD  GLU A 366     100.123  57.694  89.546  1.00 20.44           C
ATOM   2827  OE1 GLU A 366      99.281  56.814  89.814  1.00 20.44           O
ATOM   2828  OE2 GLU A 366     101.328  57.583  89.829  1.00 20.44           O
ATOM   2829  N   ARG A 367      95.329  59.624  87.236  1.00 20.70           N
ATOM   2830  CA  ARG A 367      94.225  59.343  86.327  1.00 20.70           C
ATOM   2831  C   ARG A 367      94.060  60.465  85.317  1.00 20.70           C
ATOM   2832  O   ARG A 367      93.809  60.215  84.133  1.00 20.70           O
ATOM   2833  CB  ARG A 367      92.933  59.134  87.107  1.00 20.70           C
ATOM   2834  CG  ARG A 367      92.532  57.684  87.254  1.00 20.70           C
ATOM   2835  CD  ARG A 367      91.357  57.577  88.193  1.00 20.70           C
ATOM   2836  NE  ARG A 367      91.664  58.217  89.466  1.00 20.70           N
ATOM   2837  CZ  ARG A 367      90.753  58.708  90.294  1.00 20.70           C
ATOM   2838  NH1 ARG A 367      89.466  58.635  89.983  1.00 20.70           N
ATOM   2839  NH2 ARG A 367      91.130  59.274  91.430  1.00 20.70           N
ATOM   2840  N   VAL A 368      94.199  61.710  85.764  1.00 21.58           N
ATOM   2841  CA  VAL A 368      94.080  62.831  84.837  1.00 21.58           C
ATOM   2842  C   VAL A 368      95.199  62.791  83.803  1.00 21.58           C
ATOM   2843  O   VAL A 368      94.969  63.022  82.610  1.00 21.58           O
ATOM   2844  CB  VAL A 368      94.061  64.160  85.605  1.00 21.58           C
ATOM   2845  CG1 VAL A 368      94.440  65.297  84.688  1.00 21.58           C
ATOM   2846  CG2 VAL A 368      92.686  64.385  86.185  1.00 21.58           C
ATOM   2847  N   LEU A 369      96.423  62.479  84.230  1.00 22.75           N
ATOM   2848  CA  LEU A 369      97.520  62.439  83.269  1.00 22.75           C
ATOM   2849  C   LEU A 369      97.395  61.255  82.321  1.00 22.75           C
ATOM   2850  O   LEU A 369      97.818  61.347  81.166  1.00 22.75           O
ATOM   2851  CB  LEU A 369      98.863  62.413  83.989  1.00 22.75           C
ATOM   2852  CG  LEU A 369      99.272  63.791  84.505  1.00 22.75           C
ATOM   2853  CD1 LEU A 369     100.738  63.824  84.896  1.00 22.75           C
ATOM   2854  CD2 LEU A 369      98.966  64.856  83.470  1.00 22.75           C
ATOM   2855  N   ASP A 370      96.790  60.154  82.759  1.00 25.42           N
ATOM   2856  CA  ASP A 370      96.558  59.049  81.834  1.00 25.42           C
ATOM   2857  C   ASP A 370      95.457  59.386  80.837  1.00 25.42           C
ATOM   2858  O   ASP A 370      95.539  59.007  79.664  1.00 25.42           O
ATOM   2859  CB  ASP A 370      96.219  57.772  82.595  1.00 25.42           C
ATOM   2860  CG  ASP A 370      97.435  56.924  82.858  1.00 25.42           C
ATOM   2861  OD1 ASP A 370      98.527  57.305  82.395  1.00 25.42           O
ATOM   2862  OD2 ASP A 370      97.299  55.872  83.512  1.00 25.42           O
ATOM   2863  N   LEU A 371      94.418  60.095  81.283  1.00 26.25           N
ATOM   2864  CA  LEU A 371      93.400  60.558  80.348  1.00 26.25           C
ATOM   2865  C   LEU A 371      93.930  61.629  79.410  1.00 26.25           C
ATOM   2866  O   LEU A 371      93.348  61.841  78.344  1.00 26.25           O
ATOM   2867  CB  LEU A 371      92.177  61.081  81.098  1.00 26.25           C
ATOM   2868  CG  LEU A 371      91.385  60.060  81.919  1.00 26.25           C
ATOM   2869  CD1 LEU A 371      90.302  60.761  82.711  1.00 26.25           C
ATOM   2870  CD2 LEU A 371      90.780  58.976  81.052  1.00 26.25           C
ATOM   2871  N   ALA A 372      95.003  62.321  79.788  1.00 26.38           N
ATOM   2872  CA  ALA A 372      95.651  63.232  78.851  1.00 26.38           C
ATOM   2873  C   ALA A 372      96.584  62.496  77.899  1.00 26.38           C
ATOM   2874  O   ALA A 372      96.765  62.927  76.755  1.00 26.38           O
ATOM   2875  CB  ALA A 372      96.420  64.315  79.605  1.00 26.38           C
ATOM   2876  N   ARG A 373      97.192  61.402  78.352  1.00 28.05           N
ATOM   2877  CA  ARG A 373      98.023  60.593  77.469  1.00 28.05           C
ATOM   2878  C   ARG A 373      97.181  59.902  76.405  1.00 28.05           C
ATOM   2879  O   ARG A 373      97.528  59.909  75.220  1.00 28.05           O
ATOM   2880  CB  ARG A 373      98.801  59.562  78.285  1.00 28.05           C
ATOM   2881  CG  ARG A 373     100.112  59.136  77.663  1.00 28.05           C
ATOM   2882  CD  ARG A 373     101.165  60.212  77.853  1.00 28.05           C
ATOM   2883  NE  ARG A 373     101.387  60.509  79.264  1.00 28.05           N
ATOM   2884  CZ  ARG A 373     102.355  59.973  79.997  1.00 28.05           C
ATOM   2885  NH1 ARG A 373     103.200  59.109  79.454  1.00 28.05           N
ATOM   2886  NH2 ARG A 373     102.479  60.301  81.274  1.00 28.05           N
ATOM   2887  N   LYS A 374      96.058  59.306  76.811  1.00 29.61           N
ATOM   2888  CA  LYS A 374      95.229  58.576  75.861  1.00 29.61           C
ATOM   2889  C   LYS A 374      94.545  59.505  74.870  1.00 29.61           C
ATOM   2890  O   LYS A 374      94.210  59.082  73.760  1.00 29.61           O
ATOM   2891  CB  LYS A 374      94.192  57.739  76.605  1.00 29.61           C
ATOM   2892  CG  LYS A 374      94.801  56.615  77.411  1.00 29.61           C
ATOM   2893  CD  LYS A 374      95.721  55.779  76.547  1.00 29.61           C
ATOM   2894  CE  LYS A 374      96.583  54.863  77.389  1.00 29.61           C
ATOM   2895  NZ  LYS A 374      97.566  55.626  78.203  1.00 29.61           N
ATOM   2896  N   ALA A 375      94.324  60.760  75.242  1.00 29.86           N
ATOM   2897  CA  ALA A 375      93.731  61.721  74.327  1.00 29.86           C
ATOM   2898  C   ALA A 375      94.767  62.405  73.451  1.00 29.86           C
ATOM   2899  O   ALA A 375      94.403  63.268  72.647  1.00 29.86           O
ATOM   2900  CB  ALA A 375      92.931  62.771  75.095  1.00 29.86           C
ATOM   2901  N   GLY A 376      96.040  62.050  73.593  1.00 30.66           N
ATOM   2902  CA  GLY A 376      97.067  62.566  72.714  1.00 30.66           C
ATOM   2903  C   GLY A 376      97.361  64.036  72.904  1.00 30.66           C
ATOM   2904  O   GLY A 376      97.086  64.848  72.017  1.00 30.66           O
ATOM   2905  N   GLY A 377      97.919  64.395  74.058  1.00 30.80           N
ATOM   2906  CA  GLY A 377      98.326  65.754  74.321  1.00 30.80           C
ATOM   2907  C   GLY A 377      99.824  65.947  74.147  1.00 30.80           C
ATOM   2908  O   GLY A 377     100.568  65.037  73.794  1.00 30.80           O
ATOM   2909  N   ASP A 378     100.255  67.178  74.403  1.00 29.75           N
ATOM   2910  CA  ASP A 378     101.673  67.486  74.357  1.00 29.75           C
ATOM   2911  C   ASP A 378     102.422  66.611  75.354  1.00 29.75           C
ATOM   2912  O   ASP A 378     101.899  66.246  76.408  1.00 29.75           O
ATOM   2913  CB  ASP A 378     101.907  68.964  74.661  1.00 29.75           C
ATOM   2914  CG  ASP A 378     103.361  69.369  74.526  1.00 29.75           C
ATOM   2915  OD1 ASP A 378     104.197  68.514  74.175  1.00 29.75           O
ATOM   2916  OD2 ASP A 378     103.673  70.551  74.777  1.00 29.75           O
ATOM   2917  N   GLU A 379     103.655  66.260  75.003  1.00 29.89           N
ATOM   2918  CA  GLU A 379     104.438  65.365  75.844  1.00 29.89           C
ATOM   2919  C   GLU A 379     105.258  66.111  76.886  1.00 29.89           C
ATOM   2920  O   GLU A 379     105.387  65.639  78.020  1.00 29.89           O
ATOM   2921  CB  GLU A 379     105.360  64.500  74.986  1.00 29.89           C
ATOM   2922  CG  GLU A 379     105.988  63.365  75.760  1.00 29.89           C
ATOM   2923  CD  GLU A 379     104.951  62.491  76.425  1.00 29.89           C
ATOM   2924  OE1 GLU A 379     103.896  62.243  75.807  1.00 29.89           O
ATOM   2925  OE2 GLU A 379     105.188  62.059  77.570  1.00 29.89           O
ATOM   2926  N   GLU A 380     105.830  67.258  76.524  1.00 30.46           N
ATOM   2927  CA  GLU A 380     106.587  68.037  77.497  1.00 30.46           C
ATOM   2928  C   GLU A 380     105.696  68.475  78.653  1.00 30.46           C
ATOM   2929  O   GLU A 380     106.099  68.403  79.820  1.00 30.46           O
ATOM   2930  CB  GLU A 380     107.227  69.247  76.822  1.00 30.46           C
ATOM   2931  CG  GLU A 380     108.316  68.897  75.834  1.00 30.46           C
ATOM   2932  CD  GLU A 380     108.888  70.124  75.155  1.00 30.46           C
ATOM   2933  OE1 GLU A 380     108.287  71.210  75.297  1.00 30.46           O
ATOM   2934  OE2 GLU A 380     109.936  70.006  74.483  1.00 30.46           O
ATOM   2935  N   LEU A 381     104.482  68.934  78.349  1.00 27.80           N
ATOM   2936  CA  LEU A 381     103.576  69.357  79.409  1.00 27.80           C
ATOM   2937  C   LEU A 381     103.224  68.192  80.323  1.00 27.80           C
ATOM   2938  O   LEU A 381     103.176  68.349  81.547  1.00 27.80           O
ATOM   2939  CB  LEU A 381     102.315  69.975  78.812  1.00 27.80           C
ATOM   2940  CG  LEU A 381     102.505  71.358  78.187  1.00 27.80           C
ATOM   2941  CD1 LEU A 381     101.162  72.036  77.983  1.00 27.80           C
ATOM   2942  CD2 LEU A 381     103.424  72.224  79.035  1.00 27.80           C
ATOM   2943  N   VAL A 382     102.991  67.012  79.753  1.00 25.65           N
ATOM   2944  CA  VAL A 382     102.639  65.857  80.570  1.00 25.65           C
ATOM   2945  C   VAL A 382     103.815  65.444  81.448  1.00 25.65           C
ATOM   2946  O   VAL A 382     103.640  65.092  82.623  1.00 25.65           O
ATOM   2947  CB  VAL A 382     102.160  64.703  79.677  1.00 25.65           C
ATOM   2948  CG1 VAL A 382     102.245  63.393  80.423  1.00 25.65           C
ATOM   2949  CG2 VAL A 382     100.744  64.964  79.219  1.00 25.65           C
ATOM   2950  N   HIS A 383     105.030  65.476  80.902  1.00 25.27           N
ATOM   2951  CA  HIS A 383     106.197  65.162  81.717  1.00 25.27           C
ATOM   2952  C   HIS A 383     106.366  66.163  82.847  1.00 25.27           C
ATOM   2953  O   HIS A 383     106.682  65.783  83.980  1.00 25.27           O
ATOM   2954  CB  HIS A 383     107.456  65.149  80.862  1.00 25.27           C
ATOM   2955  CG  HIS A 383     108.689  64.803  81.629  1.00 25.27           C
ATOM   2956  ND1 HIS A 383     108.861  63.590  82.257  1.00 25.27           N
ATOM   2957  CD2 HIS A 383     109.788  65.537  81.919  1.00 25.27           C
ATOM   2958  CE1 HIS A 383     110.030  63.580  82.875  1.00 25.27           C
ATOM   2959  NE2 HIS A 383     110.611  64.751  82.686  1.00 25.27           N
ATOM   2960  N   THR A 384     106.157  67.447  82.563  1.00 23.71           N
ATOM   2961  CA  THR A 384     106.269  68.452  83.612  1.00 23.71           C
ATOM   2962  C   THR A 384     105.197  68.260  84.679  1.00 23.71           C
ATOM   2963  O   THR A 384     105.456  68.455  85.870  1.00 23.71           O
ATOM   2964  CB  THR A 384     106.199  69.850  83.003  1.00 23.71           C
ATOM   2965  OG1 THR A 384     107.215  69.978  82.004  1.00 23.71           O
ATOM   2966  CG2 THR A 384     106.430  70.903  84.064  1.00 23.71           C
ATOM   2967  N   ALA A 385     103.993  67.853  84.277  1.00 21.01           N
ATOM   2968  CA  ALA A 385     102.948  67.579  85.258  1.00 21.01           C
ATOM   2969  C   ALA A 385     103.307  66.391  86.139  1.00 21.01           C
ATOM   2970  O   ALA A 385     103.117  66.436  87.360  1.00 21.01           O
ATOM   2971  CB  ALA A 385     101.616  67.336  84.554  1.00 21.01           C
ATOM   2972  N   SER A 386     103.824  65.316  85.544  1.00 21.09           N
ATOM   2973  CA  SER A 386     104.231  64.166  86.347  1.00 21.09           C
ATOM   2974  C   SER A 386     105.354  64.542  87.306  1.00 21.09           C
ATOM   2975  O   SER A 386     105.371  64.102  88.464  1.00 21.09           O
ATOM   2976  CB  SER A 386     104.647  63.008  85.445  1.00 21.09           C
ATOM   2977  OG  SER A 386     103.517  62.272  85.018  1.00 21.09           O
ATOM   2978  N   SER A 387     106.295  65.365  86.845  1.00 19.16           N
ATOM   2979  CA  SER A 387     107.371  65.811  87.720  1.00 19.16           C
ATOM   2980  C   SER A 387     106.823  66.659  88.857  1.00 19.16           C
ATOM   2981  O   SER A 387     107.273  66.540  90.004  1.00 19.16           O
ATOM   2982  CB  SER A 387     108.410  66.591  86.923  1.00 19.16           C
ATOM   2983  OG  SER A 387     109.506  66.956  87.741  1.00 19.16           O
ATOM   2984  N   LEU A 388     105.851  67.521  88.559  1.00 16.76           N
ATOM   2985  CA  LEU A 388     105.256  68.346  89.602  1.00 16.76           C
ATOM   2986  C   LEU A 388     104.532  67.489  90.633  1.00 16.76           C
ATOM   2987  O   LEU A 388     104.571  67.789  91.828  1.00 16.76           O
ATOM   2988  CB  LEU A 388     104.305  69.363  88.982  1.00 16.76           C
ATOM   2989  CG  LEU A 388     103.515  70.191  89.986  1.00 16.76           C
ATOM   2990  CD1 LEU A 388     104.446  71.131  90.710  1.00 16.76           C
ATOM   2991  CD2 LEU A 388     102.408  70.956  89.288  1.00 16.76           C
ATOM   2992  N   LEU A 389     103.868  66.417  90.203  1.00 15.43           N
ATOM   2993  CA  LEU A 389     103.212  65.556  91.189  1.00 15.43           C
ATOM   2994  C   LEU A 389     104.207  64.764  92.014  1.00 15.43           C
ATOM   2995  O   LEU A 389     103.989  64.569  93.207  1.00 15.43           O
ATOM   2996  CB  LEU A 389     102.223  64.614  90.506  1.00 15.43           C
ATOM   2997  CG  LEU A 389     101.042  65.323  89.845  1.00 15.43           C
ATOM   2998  CD1 LEU A 389     100.200  64.322  89.071  1.00 15.43           C
ATOM   2999  CD2 LEU A 389     100.206  66.023  90.905  1.00 15.43           C
ATOM   3000  N   ILE A 390     105.299  64.301  91.416  1.00 16.07           N
ATOM   3001  CA  ILE A 390     106.315  63.664  92.245  1.00 16.07           C
ATOM   3002  C   ILE A 390     106.851  64.642  93.278  1.00 16.07           C
ATOM   3003  O   ILE A 390     106.973  64.309  94.464  1.00 16.07           O
ATOM   3004  CB  ILE A 390     107.436  63.084  91.376  1.00 16.07           C
ATOM   3005  CG1 ILE A 390     106.839  62.093  90.393  1.00 16.07           C
ATOM   3006  CG2 ILE A 390     108.468  62.414  92.242  1.00 16.07           C
ATOM   3007  CD1 ILE A 390     106.116  60.988  91.096  1.00 16.07           C
ATOM   3008  N   LYS A 391     107.148  65.870  92.857  1.00 14.79           N
ATOM   3009  CA  LYS A 391     107.628  66.863  93.809  1.00 14.79           C
ATOM   3010  C   LYS A 391     106.594  67.160  94.894  1.00 14.79           C
ATOM   3011  O   LYS A 391     106.942  67.278  96.073  1.00 14.79           O
ATOM   3012  CB  LYS A 391     108.019  68.136  93.071  1.00 14.79           C
ATOM   3013  CG  LYS A 391     108.598  69.200  93.965  1.00 14.79           C
ATOM   3014  CD  LYS A 391     109.109  70.354  93.144  1.00 14.79           C
ATOM   3015  CE  LYS A 391     109.989  71.263  93.966  1.00 14.79           C
ATOM   3016  NZ  LYS A 391     110.632  72.291  93.108  1.00 14.79           N
ATOM   3017  N   ALA A 392     105.316  67.259  94.528  1.00 13.63           N
ATOM   3018  CA  ALA A 392     104.300  67.593  95.524  1.00 13.63           C
ATOM   3019  C   ALA A 392     104.044  66.442  96.486  1.00 13.63           C
ATOM   3020  O   ALA A 392     103.849  66.666  97.685  1.00 13.63           O
ATOM   3021  CB  ALA A 392     103.002  68.013  94.842  1.00 13.63           C
ATOM   3022  N   SER A 393     104.031  65.206  95.991  1.00 13.32           N
ATOM   3023  CA  SER A 393     103.886  64.070  96.889  1.00 13.32           C
ATOM   3024  C   SER A 393     105.065  63.985  97.844  1.00 13.32           C
ATOM   3025  O   SER A 393     104.895  63.676  99.030  1.00 13.32           O
ATOM   3026  CB  SER A 393     103.744  62.777  96.097  1.00 13.32           C
ATOM   3027  OG  SER A 393     103.272  61.738  96.931  1.00 13.32           O
ATOM   3028  N   ALA A 394     106.271  64.261  97.351  1.00 13.86           N
ATOM   3029  CA  ALA A 394     107.415  64.297  98.248  1.00 13.86           C
ATOM   3030  C   ALA A 394     107.255  65.401  99.283  1.00 13.86           C
ATOM   3031  O   ALA A 394     107.598  65.217 100.455  1.00 13.86           O
ATOM   3032  CB  ALA A 394     108.703  64.480  97.453  1.00 13.86           C
ATOM   3033  N   GLU A 395     106.727  66.553  98.874  1.00 13.07           N
ATOM   3034  CA  GLU A 395     106.518  67.636  99.828  1.00 13.07           C
ATOM   3035  C   GLU A 395     105.520  67.242 100.908  1.00 13.07           C
ATOM   3036  O   GLU A 395     105.709  67.563 102.087  1.00 13.07           O
ATOM   3037  CB  GLU A 395     106.036  68.886  99.104  1.00 13.07           C
ATOM   3038  CG  GLU A 395     105.903  70.085 100.006  1.00 13.07           C
ATOM   3039  CD  GLU A 395     107.245  70.676 100.343  1.00 13.07           C
ATOM   3040  OE1 GLU A 395     108.218  70.359  99.630  1.00 13.07           O
ATOM   3041  OE2 GLU A 395     107.334  71.454 101.315  1.00 13.07           O
ATOM   3042  N   VAL A 396     104.445  66.556 100.528  1.00 12.26           N
ATOM   3043  CA  VAL A 396     103.473  66.131 101.528  1.00 12.26           C
ATOM   3044  C   VAL A 396     104.086  65.105 102.466  1.00 12.26           C
ATOM   3045  O   VAL A 396     103.845  65.135 103.678  1.00 12.26           O
ATOM   3046  CB  VAL A 396     102.200  65.593 100.862  1.00 12.26           C
ATOM   3047  CG1 VAL A 396     101.441  64.737 101.834  1.00 12.26           C
ATOM   3048  CG2 VAL A 396     101.334  66.741 100.429  1.00 12.26           C
ATOM   3049  N   LEU A 397     104.885  64.180 101.937  1.00 13.63           N
ATOM   3050  CA  LEU A 397     105.577  63.256 102.829  1.00 13.63           C
ATOM   3051  C   LEU A 397     106.469  63.998 103.811  1.00 13.63           C
ATOM   3052  O   LEU A 397     106.458  63.706 105.011  1.00 13.63           O
ATOM   3053  CB  LEU A 397     106.392  62.245 102.034  1.00 13.63           C
ATOM   3054  CG  LEU A 397     105.567  61.033 101.617  1.00 13.63           C
ATOM   3055  CD1 LEU A 397     106.444  59.944 101.036  1.00 13.63           C
ATOM   3056  CD2 LEU A 397     104.777  60.520 102.802  1.00 13.63           C
ATOM   3057  N   ARG A 398     107.211  64.993 103.330  1.00 12.87           N
ATOM   3058  CA  ARG A 398     108.065  65.765 104.223  1.00 12.87           C
ATOM   3059  C   ARG A 398     107.269  66.446 105.324  1.00 12.87           C
ATOM   3060  O   ARG A 398     107.611  66.347 106.506  1.00 12.87           O
ATOM   3061  CB  ARG A 398     108.831  66.814 103.431  1.00 12.87           C
ATOM   3062  CG  ARG A 398     109.583  67.770 104.315  1.00 12.87           C
ATOM   3063  CD  ARG A 398     110.674  68.489 103.563  1.00 12.87           C
ATOM   3064  NE  ARG A 398     110.137  69.615 102.817  1.00 12.87           N
ATOM   3065  CZ  ARG A 398     109.821  70.779 103.365  1.00 12.87           C
ATOM   3066  NH1 ARG A 398     109.991  70.962 104.663  1.00 12.87           N
ATOM   3067  NH2 ARG A 398     109.335  71.756 102.618  1.00 12.87           N
ATOM   3068  N   ILE A 399     106.194  67.137 104.956  1.00 12.24           N
ATOM   3069  CA  ILE A 399     105.443  67.899 105.951  1.00 12.24           C
ATOM   3070  C   ILE A 399     104.753  66.979 106.955  1.00 12.24           C
ATOM   3071  O   ILE A 399     104.758  67.250 108.161  1.00 12.24           O
ATOM   3072  CB  ILE A 399     104.467  68.865 105.271  1.00 12.24           C
ATOM   3073  CG1 ILE A 399     103.800  69.750 106.308  1.00 12.24           C
ATOM   3074  CG2 ILE A 399     103.470  68.122 104.493  1.00 12.24           C
ATOM   3075  CD1 ILE A 399     103.085  70.903 105.696  1.00 12.24           C
ATOM   3076  N   LEU A 400     104.128  65.897 106.491  1.00 12.24           N
ATOM   3077  CA  LEU A 400     103.453  65.013 107.432  1.00 12.24           C
ATOM   3078  C   LEU A 400     104.456  64.331 108.347  1.00 12.24           C
ATOM   3079  O   LEU A 400     104.178  64.116 109.532  1.00 12.24           O
ATOM   3080  CB  LEU A 400     102.601  63.987 106.697  1.00 12.24           C
ATOM   3081  CG  LEU A 400     101.517  64.593 105.816  1.00 12.24           C
ATOM   3082  CD1 LEU A 400     100.459  63.561 105.477  1.00 12.24           C
ATOM   3083  CD2 LEU A 400     100.897  65.787 106.510  1.00 12.24           C
ATOM   3084  N   PHE A 401     105.634  63.991 107.833  1.00 13.89           N
ATOM   3085  CA  PHE A 401     106.639  63.428 108.717  1.00 13.89           C
ATOM   3086  C   PHE A 401     107.084  64.446 109.751  1.00 13.89           C
ATOM   3087  O   PHE A 401     107.286  64.100 110.919  1.00 13.89           O
ATOM   3088  CB  PHE A 401     107.836  62.944 107.920  1.00 13.89           C
ATOM   3089  CG  PHE A 401     109.086  62.857 108.723  1.00 13.89           C
ATOM   3090  CD1 PHE A 401     109.331  61.765 109.517  1.00 13.89           C
ATOM   3091  CD2 PHE A 401     110.010  63.873 108.691  1.00 13.89           C
ATOM   3092  CE1 PHE A 401     110.481  61.679 110.246  1.00 13.89           C
ATOM   3093  CE2 PHE A 401     111.155  63.796 109.426  1.00 13.89           C
ATOM   3094  CZ  PHE A 401     111.393  62.698 110.204  1.00 13.89           C
ATOM   3095  N   GLU A 402     107.266  65.701 109.345  1.00 13.85           N
ATOM   3096  CA  GLU A 402     107.619  66.721 110.323  1.00 13.85           C
ATOM   3097  C   GLU A 402     106.550  66.838 111.397  1.00 13.85           C
ATOM   3098  O   GLU A 402     106.864  66.982 112.582  1.00 13.85           O
ATOM   3099  CB  GLU A 402     107.824  68.064 109.637  1.00 13.85           C
ATOM   3100  CG  GLU A 402     109.194  68.252 109.030  1.00 13.85           C
ATOM   3101  CD  GLU A 402     109.541  69.715 108.860  1.00 13.85           C
ATOM   3102  OE1 GLU A 402     109.102  70.529 109.697  1.00 13.85           O
ATOM   3103  OE2 GLU A 402     110.236  70.056 107.882  1.00 13.85           O
ATOM   3104  N   ALA A 403     105.280  66.753 111.008  1.00 13.35           N
ATOM   3105  CA  ALA A 403     104.212  66.834 112.000  1.00 13.35           C
ATOM   3106  C   ALA A 403     104.255  65.654 112.959  1.00 13.35           C
ATOM   3107  O   ALA A 403     104.087  65.825 114.170  1.00 13.35           O
ATOM   3108  CB  ALA A 403     102.853  66.920 111.318  1.00 13.35           C
ATOM   3109  N   ALA A 404     104.473  64.447 112.441  1.00 14.17           N
ATOM   3110  CA  ALA A 404     104.535  63.284 113.323  1.00 14.17           C
ATOM   3111  C   ALA A 404     105.706  63.393 114.290  1.00 14.17           C
ATOM   3112  O   ALA A 404     105.583  63.052 115.474  1.00 14.17           O
ATOM   3113  CB  ALA A 404     104.627  62.001 112.503  1.00 14.17           C
ATOM   3114  N   VAL A 405     106.850  63.869 113.809  1.00 15.56           N
ATOM   3115  CA  VAL A 405     107.995  64.037 114.694  1.00 15.56           C
ATOM   3116  C   VAL A 405     107.704  65.092 115.744  1.00 15.56           C
ATOM   3117  O   VAL A 405     108.100  64.955 116.905  1.00 15.56           O
ATOM   3118  CB  VAL A 405     109.254  64.374 113.885  1.00 15.56           C
ATOM   3119  CG1 VAL A 405     110.356  64.827 114.796  1.00 15.56           C
ATOM   3120  CG2 VAL A 405     109.699  63.150 113.157  1.00 15.56           C
ATOM   3121  N   HIS A 406     107.010  66.161 115.362  1.00 15.60           N
ATOM   3122  CA  HIS A 406     106.651  67.172 116.345  1.00 15.60           C
ATOM   3123  C   HIS A 406     105.716  66.601 117.399  1.00 15.60           C
ATOM   3124  O   HIS A 406     105.821  66.936 118.583  1.00 15.60           O
ATOM   3125  CB  HIS A 406     106.011  68.365 115.655  1.00 15.60           C
ATOM   3126  CG  HIS A 406     106.022  69.603 116.483  1.00 15.60           C
ATOM   3127  ND1 HIS A 406     107.067  70.499 116.464  1.00 15.60           N
ATOM   3128  CD2 HIS A 406     105.124  70.089 117.369  1.00 15.60           C
ATOM   3129  CE1 HIS A 406     106.808  71.489 117.297  1.00 15.60           C
ATOM   3130  NE2 HIS A 406     105.635  71.265 117.858  1.00 15.60           N
ATOM   3131  N   ALA A 407     104.804  65.723 116.992  1.00 16.95           N
ATOM   3132  CA  ALA A 407     103.939  65.068 117.965  1.00 16.95           C
ATOM   3133  C   ALA A 407     104.747  64.214 118.927  1.00 16.95           C
ATOM   3134  O   ALA A 407     104.492  64.218 120.136  1.00 16.95           O
ATOM   3135  CB  ALA A 407     102.891  64.214 117.261  1.00 16.95           C
ATOM   3136  N   ILE A 408     105.721  63.464 118.412  1.00 18.86           N
ATOM   3137  CA  ILE A 408     106.528  62.622 119.293  1.00 18.86           C
ATOM   3138  C   ILE A 408     107.344  63.477 120.257  1.00 18.86           C
ATOM   3139  O   ILE A 408     107.461  63.157 121.448  1.00 18.86           O
ATOM   3140  CB  ILE A 408     107.420  61.675 118.476  1.00 18.86           C
ATOM   3141  CG1 ILE A 408     106.573  60.599 117.816  1.00 18.86           C
ATOM   3142  CG2 ILE A 408     108.437  61.020 119.360  1.00 18.86           C
ATOM   3143  CD1 ILE A 408     107.365  59.683 116.943  1.00 18.86           C
ATOM   3144  N   LEU A 409     107.912  64.577 119.768  1.00 19.55           N
ATOM   3145  CA  LEU A 409     108.639  65.472 120.660  1.00 19.55           C
ATOM   3146  C   LEU A 409     107.732  66.032 121.744  1.00 19.55           C
ATOM   3147  O   LEU A 409     108.118  66.091 122.916  1.00 19.55           O
ATOM   3148  CB  LEU A 409     109.271  66.620 119.884  1.00 19.55           C
ATOM   3149  CG  LEU A 409     110.495  66.295 119.050  1.00 19.55           C
ATOM   3150  CD1 LEU A 409     111.175  67.589 118.653  1.00 19.55           C
ATOM   3151  CD2 LEU A 409     111.422  65.398 119.824  1.00 19.55           C
ATOM   3152  N   ALA A 410     106.527  66.464 121.377  1.00 20.98           N
ATOM   3153  CA  ALA A 410     105.636  67.031 122.380  1.00 20.98           C
ATOM   3154  C   ALA A 410     105.224  65.987 123.407  1.00 20.98           C
ATOM   3155  O   ALA A 410     105.136  66.289 124.600  1.00 20.98           O
ATOM   3156  CB  ALA A 410     104.412  67.649 121.716  1.00 20.98           C
ATOM   3157  N   PHE A 411     104.981  64.752 122.976  1.00 23.02           N
ATOM   3158  CA  PHE A 411     104.608  63.728 123.945  1.00 23.02           C
ATOM   3159  C   PHE A 411     105.760  63.412 124.883  1.00 23.02           C
ATOM   3160  O   PHE A 411     105.550  63.199 126.082  1.00 23.02           O
ATOM   3161  CB  PHE A 411     104.138  62.465 123.242  1.00 23.02           C
ATOM   3162  CG  PHE A 411     103.689  61.398 124.181  1.00 23.02           C
ATOM   3163  CD1 PHE A 411     102.487  61.510 124.845  1.00 23.02           C
ATOM   3164  CD2 PHE A 411     104.470  60.286 124.409  1.00 23.02           C
ATOM   3165  CE1 PHE A 411     102.070  60.530 125.715  1.00 23.02           C
ATOM   3166  CE2 PHE A 411     104.054  59.301 125.278  1.00 23.02           C
ATOM   3167  CZ  PHE A 411     102.853  59.424 125.930  1.00 23.02           C
ATOM   3168  N   ASN A 412     106.986  63.376 124.365  1.00 24.82           N
ATOM   3169  CA  ASN A 412     108.124  63.164 125.251  1.00 24.82           C
ATOM   3170  C   ASN A 412     108.267  64.314 126.236  1.00 24.82           C
ATOM   3171  O   ASN A 412     108.534  64.096 127.424  1.00 24.82           O
ATOM   3172  CB  ASN A 412     109.402  62.982 124.439  1.00 24.82           C
ATOM   3173  CG  ASN A 412     109.509  61.602 123.840  1.00 24.82           C
ATOM   3174  OD1 ASN A 412     109.950  60.665 124.497  1.00 24.82           O
ATOM   3175  ND2 ASN A 412     109.101  61.466 122.589  1.00 24.82           N
ATOM   3176  N   GLU A 413     108.073  65.545 125.769  1.00 26.25           N
ATOM   3177  CA  GLU A 413     108.148  66.681 126.676  1.00 26.25           C
ATOM   3178  C   GLU A 413     107.063  66.609 127.738  1.00 26.25           C
ATOM   3179  O   GLU A 413     107.285  67.027 128.876  1.00 26.25           O
ATOM   3180  CB  GLU A 413     108.044  67.989 125.898  1.00 26.25           C
ATOM   3181  CG  GLU A 413     108.596  69.189 126.638  1.00 26.25           C
ATOM   3182  CD  GLU A 413     107.527  69.945 127.403  1.00 26.25           C
ATOM   3183  OE1 GLU A 413     106.376  69.469 127.446  1.00 26.25           O
ATOM   3184  OE2 GLU A 413     107.833  71.021 127.956  1.00 26.25           O
ATOM   3185  N   VAL A 414     105.889  66.080 127.395  1.00 27.57           N
ATOM   3186  CA  VAL A 414     104.839  65.934 128.398  1.00 27.57           C
ATOM   3187  C   VAL A 414     105.204  64.855 129.404  1.00 27.57           C
ATOM   3188  O   VAL A 414     104.942  64.999 130.601  1.00 27.57           O
ATOM   3189  CB  VAL A 414     103.481  65.650 127.742  1.00 27.57           C
ATOM   3190  CG1 VAL A 414     102.455  65.305 128.803  1.00 27.57           C
ATOM   3191  CG2 VAL A 414     103.028  66.862 126.975  1.00 27.57           C
ATOM   3192  N   LEU A 415     105.792  63.751 128.943  1.00 28.60           N
ATOM   3193  CA  LEU A 415     106.263  62.741 129.888  1.00 28.60           C
ATOM   3194  C   LEU A 415     107.272  63.338 130.859  1.00 28.60           C
ATOM   3195  O   LEU A 415     107.205  63.097 132.071  1.00 28.60           O
ATOM   3196  CB  LEU A 415     106.871  61.555 129.144  1.00 28.60           C
ATOM   3197  CG  LEU A 415     105.872  60.666 128.402  1.00 28.60           C
ATOM   3198  CD1 LEU A 415     106.462  59.298 128.097  1.00 28.60           C
ATOM   3199  CD2 LEU A 415     104.595  60.528 129.203  1.00 28.60           C
ATOM   3200  N   TYR A 416     108.195  64.146 130.347  1.00 30.91           N
ATOM   3201  CA  TYR A 416     109.175  64.780 131.220  1.00 30.91           C
ATOM   3202  C   TYR A 416     108.518  65.770 132.174  1.00 30.91           C
ATOM   3203  O   TYR A 416     108.885  65.835 133.351  1.00 30.91           O
ATOM   3204  CB  TYR A 416     110.241  65.480 130.392  1.00 30.91           C
ATOM   3205  CG  TYR A 416     110.986  66.531 131.161  1.00 30.91           C
ATOM   3206  CD1 TYR A 416     111.988  66.181 132.047  1.00 30.91           C
ATOM   3207  CD2 TYR A 416     110.686  67.874 131.005  1.00 30.91           C
ATOM   3208  CE1 TYR A 416     112.676  67.136 132.754  1.00 30.91           C
ATOM   3209  CE2 TYR A 416     111.365  68.838 131.707  1.00 30.91           C
ATOM   3210  CZ  TYR A 416     112.361  68.464 132.583  1.00 30.91           C
ATOM   3211  OH  TYR A 416     113.048  69.423 133.290  1.00 30.91           O
ATOM   3212  N   ARG A 417     107.562  66.563 131.686  1.00 31.25           N
ATOM   3213  CA  ARG A 417     106.877  67.519 132.552  1.00 31.25           C
ATOM   3214  C   ARG A 417     106.116  66.805 133.655  1.00 31.25           C
ATOM   3215  O   ARG A 417     106.102  67.258 134.803  1.00 31.25           O
ATOM   3216  CB  ARG A 417     105.926  68.388 131.733  1.00 31.25           C
ATOM   3217  CG  ARG A 417     104.881  69.116 132.561  1.00 31.25           C
ATOM   3218  CD  ARG A 417     103.923  69.918 131.688  1.00 31.25           C
ATOM   3219  NE  ARG A 417     102.997  69.067 130.947  1.00 31.25           N
ATOM   3220  CZ  ARG A 417     101.854  68.605 131.441  1.00 31.25           C
ATOM   3221  NH1 ARG A 417     101.499  68.909 132.679  1.00 31.25           N
ATOM   3222  NH2 ARG A 417     101.065  67.839 130.702  1.00 31.25           N
ATOM   3223  N   LEU A 418     105.490  65.678 133.324  1.00 32.71           N
ATOM   3224  CA  LEU A 418     104.803  64.878 134.328  1.00 32.71           C
ATOM   3225  C   LEU A 418     105.775  64.338 135.366  1.00 32.71           C
ATOM   3226  O   LEU A 418     105.491  64.375 136.568  1.00 32.71           O
ATOM   3227  CB  LEU A 418     104.073  63.726 133.653  1.00 32.71           C
ATOM   3228  CG  LEU A 418     103.302  62.814 134.594  1.00 32.71           C
ATOM   3229  CD1 LEU A 418     102.093  63.533 135.156  1.00 32.71           C
ATOM   3230  CD2 LEU A 418     102.923  61.537 133.887  1.00 32.71           C
ATOM   3231  N   LEU A 419     106.925  63.822 134.925  1.00 34.36           N
ATOM   3232  CA  LEU A 419     107.891  63.295 135.886  1.00 34.36           C
ATOM   3233  C   LEU A 419     108.447  64.395 136.779  1.00 34.36           C
ATOM   3234  O   LEU A 419     108.700  64.168 137.966  1.00 34.36           O
ATOM   3235  CB  LEU A 419     109.025  62.570 135.167  1.00 34.36           C
ATOM   3236  CG  LEU A 419     108.684  61.186 134.622  1.00 34.36           C
ATOM   3237  CD1 LEU A 419     109.945  60.369 134.407  1.00 34.36           C
ATOM   3238  CD2 LEU A 419     107.724  60.469 135.552  1.00 34.36           C
ATOM   3239  N   LYS A 420     108.641  65.594 136.232  1.00 35.01           N
ATOM   3240  CA  LYS A 420     109.135  66.693 137.052  1.00 35.01           C
ATOM   3241  C   LYS A 420     108.072  67.170 138.029  1.00 35.01           C
ATOM   3242  O   LYS A 420     108.384  67.539 139.165  1.00 35.01           O
ATOM   3243  CB  LYS A 420     109.604  67.842 136.165  1.00 35.01           C
ATOM   3244  CG  LYS A 420     110.118  69.042 136.929  1.00 35.01           C
ATOM   3245  CD  LYS A 420     110.761  70.042 135.990  1.00 35.01           C
ATOM   3246  CE  LYS A 420     111.278  71.254 136.743  1.00 35.01           C
ATOM   3247  NZ  LYS A 420     111.961  72.217 135.839  1.00 35.01           N
ATOM   3248  N   GLU A 421     106.811  67.168 137.607  1.00 36.52           N
ATOM   3249  CA  GLU A 421     105.737  67.588 138.496  1.00 36.52           C
ATOM   3250  C   GLU A 421     105.514  66.576 139.609  1.00 36.52           C
ATOM   3251  O   GLU A 421     105.199  66.953 140.742  1.00 36.52           O
ATOM   3252  CB  GLU A 421     104.457  67.793 137.690  1.00 36.52           C
ATOM   3253  CG  GLU A 421     103.244  68.145 138.506  1.00 36.52           C
ATOM   3254  CD  GLU A 421     101.987  68.134 137.674  1.00 36.52           C
ATOM   3255  OE1 GLU A 421     101.883  67.278 136.773  1.00 36.52           O
ATOM   3256  OE2 GLU A 421     101.109  68.988 137.910  1.00 36.52           O
ATOM   3257  N   ALA A 422     105.685  65.292 139.310  1.00 38.13           N
ATOM   3258  CA  ALA A 422     105.463  64.229 140.281  1.00 38.13           C
ATOM   3259  C   ALA A 422     106.625  64.059 141.250  1.00 38.13           C
ATOM   3260  O   ALA A 422     106.697  63.032 141.933  1.00 38.13           O
ATOM   3261  CB  ALA A 422     105.185  62.909 139.561  1.00 38.13           C
ATOM   3262  N   GLY A 423     107.535  65.028 141.312  1.00 40.70           N
ATOM   3263  CA  GLY A 423     108.598  65.029 142.297  1.00 40.70           C
ATOM   3264  C   GLY A 423     109.526  63.833 142.247  1.00 40.70           C
ATOM   3265  O   GLY A 423     109.735  63.161 143.260  1.00 40.70           O
ATOM   3266  N   ALA A 424     110.089  63.552 141.078  1.00 40.07           N
ATOM   3267  CA  ALA A 424     111.060  62.481 140.972  1.00 40.07           C
ATOM   3268  C   ALA A 424     112.441  62.994 141.367  1.00 40.07           C
ATOM   3269  O   ALA A 424     112.626  64.166 141.704  1.00 40.07           O
ATOM   3270  CB  ALA A 424     111.058  61.904 139.561  1.00 40.07           C
ATOM   3271  N   ASP A 425     113.426  62.102 141.320  1.00 41.12           N
ATOM   3272  CA  ASP A 425     114.782  62.441 141.718  1.00 41.12           C
ATOM   3273  C   ASP A 425     115.408  63.405 140.713  1.00 41.12           C
ATOM   3274  O   ASP A 425     114.909  63.600 139.603  1.00 41.12           O
ATOM   3275  CB  ASP A 425     115.626  61.181 141.845  1.00 41.12           C
ATOM   3276  CG  ASP A 425     117.020  61.472 142.351  1.00 41.12           C
ATOM   3277  OD1 ASP A 425     117.318  62.656 142.619  1.00 41.12           O
ATOM   3278  OD2 ASP A 425     117.820  60.521 142.470  1.00 41.12           O
ATOM   3279  N   GLU A 426     116.525  64.017 141.116  1.00 39.98           N
ATOM   3280  CA  GLU A 426     117.195  64.969 140.238  1.00 39.98           C
ATOM   3281  C   GLU A 426     118.085  64.262 139.223  1.00 39.98           C
ATOM   3282  O   GLU A 426     118.073  64.603 138.037  1.00 39.98           O
ATOM   3283  CB  GLU A 426     118.017  65.962 141.055  1.00 39.98           C
ATOM   3284  CG  GLU A 426     118.447  67.188 140.266  1.00 39.98           C
ATOM   3285  CD  GLU A 426     119.778  67.001 139.563  1.00 39.98           C
ATOM   3286  OE1 GLU A 426     120.495  66.030 139.885  1.00 39.98           O
ATOM   3287  OE2 GLU A 426     120.111  67.830 138.690  1.00 39.98           O
ATOM   3288  N   GLU A 427     118.888  63.295 139.673  1.00 39.13           N
ATOM   3289  CA  GLU A 427     119.676  62.501 138.735  1.00 39.13           C
ATOM   3290  C   GLU A 427     118.776  61.735 137.776  1.00 39.13           C
ATOM   3291  O   GLU A 427     119.074  61.622 136.580  1.00 39.13           O
ATOM   3292  CB  GLU A 427     120.578  61.535 139.502  1.00 39.13           C
ATOM   3293  CG  GLU A 427     121.011  60.316 138.705  1.00 39.13           C
ATOM   3294  CD  GLU A 427     122.156  60.606 137.762  1.00 39.13           C
ATOM   3295  OE1 GLU A 427     122.836  61.636 137.949  1.00 39.13           O
ATOM   3296  OE2 GLU A 427     122.373  59.806 136.829  1.00 39.13           O
ATOM   3297  N   PHE A 428     117.657  61.221 138.281  1.00 37.79           N
ATOM   3298  CA  PHE A 428     116.709  60.508 137.436  1.00 37.79           C
ATOM   3299  C   PHE A 428     116.132  61.426 136.368  1.00 37.79           C
ATOM   3300  O   PHE A 428     116.049  61.060 135.189  1.00 37.79           O
ATOM   3301  CB  PHE A 428     115.608  59.928 138.314  1.00 37.79           C
ATOM   3302  CG  PHE A 428     114.593  59.138 137.572  1.00 37.79           C
ATOM   3303  CD1 PHE A 428     114.760  57.779 137.404  1.00 37.79           C
ATOM   3304  CD2 PHE A 428     113.467  59.744 137.058  1.00 37.79           C
ATOM   3305  CE1 PHE A 428     113.827  57.039 136.735  1.00 37.79           C
ATOM   3306  CE2 PHE A 428     112.531  59.009 136.383  1.00 37.79           C
ATOM   3307  CZ  PHE A 428     112.711  57.654 136.221  1.00 37.79           C
ATOM   3308  N   LEU A 429     115.728  62.634 136.764  1.00 36.60           N
ATOM   3309  CA  LEU A 429     115.204  63.589 135.797  1.00 36.60           C
ATOM   3310  C   LEU A 429     116.278  64.041 134.822  1.00 36.60           C
ATOM   3311  O   LEU A 429     115.971  64.349 133.669  1.00 36.60           O
ATOM   3312  CB  LEU A 429     114.597  64.791 136.509  1.00 36.60           C
ATOM   3313  CG  LEU A 429     113.165  64.561 136.980  1.00 36.60           C
ATOM   3314  CD1 LEU A 429     112.614  65.818 137.624  1.00 36.60           C
ATOM   3315  CD2 LEU A 429     112.295  64.117 135.821  1.00 36.60           C
ATOM   3316  N   LYS A 430     117.535  64.087 135.257  1.00 34.63           N
ATOM   3317  CA  LYS A 430     118.608  64.404 134.324  1.00 34.63           C
ATOM   3318  C   LYS A 430     118.773  63.300 133.290  1.00 34.63           C
ATOM   3319  O   LYS A 430     118.977  63.577 132.104  1.00 34.63           O
ATOM   3320  CB  LYS A 430     119.912  64.640 135.076  1.00 34.63           C
ATOM   3321  CG  LYS A 430     121.144  64.549 134.204  1.00 34.63           C
ATOM   3322  CD  LYS A 430     121.390  65.830 133.441  1.00 34.63           C
ATOM   3323  CE  LYS A 430     122.789  65.828 132.851  1.00 34.63           C
ATOM   3324  NZ  LYS A 430     123.210  67.160 132.342  1.00 34.63           N
ATOM   3325  N   GLU A 431     118.678  62.040 133.717  1.00 34.11           N
ATOM   3326  CA  GLU A 431     118.744  60.941 132.758  1.00 34.11           C
ATOM   3327  C   GLU A 431     117.578  60.999 131.777  1.00 34.11           C
ATOM   3328  O   GLU A 431     117.744  60.741 130.578  1.00 34.11           O
ATOM   3329  CB  GLU A 431     118.766  59.604 133.493  1.00 34.11           C
ATOM   3330  CG  GLU A 431     120.118  59.235 134.070  1.00 34.11           C
ATOM   3331  CD  GLU A 431     120.978  58.492 133.077  1.00 34.11           C
ATOM   3332  OE1 GLU A 431     120.487  58.214 131.965  1.00 34.11           O
ATOM   3333  OE2 GLU A 431     122.143  58.185 133.404  1.00 34.11           O
ATOM   3334  N   ILE A 432     116.389  61.347 132.264  1.00 32.87           N
ATOM   3335  CA  ILE A 432     115.242  61.452 131.368  1.00 32.87           C
ATOM   3336  C   ILE A 432     115.410  62.616 130.398  1.00 32.87           C
ATOM   3337  O   ILE A 432     115.090  62.496 129.210  1.00 32.87           O
ATOM   3338  CB  ILE A 432     113.939  61.555 132.171  1.00 32.87           C
ATOM   3339  CG1 ILE A 432     113.691  60.234 132.885  1.00 32.87           C
ATOM   3340  CG2 ILE A 432     112.778  61.920 131.272  1.00 32.87           C
ATOM   3341  CD1 ILE A 432     113.592  59.077 131.936  1.00 32.87           C
ATOM   3342  N   GLU A 433     115.920  63.753 130.867  1.00 31.07           N
ATOM   3343  CA  GLU A 433     116.082  64.872 129.948  1.00 31.07           C
ATOM   3344  C   GLU A 433     117.202  64.613 128.947  1.00 31.07           C
ATOM   3345  O   GLU A 433     117.123  65.081 127.808  1.00 31.07           O
ATOM   3346  CB  GLU A 433     116.310  66.178 130.711  1.00 31.07           C
ATOM   3347  CG  GLU A 433     117.614  66.288 131.465  1.00 31.07           C
ATOM   3348  CD  GLU A 433     117.781  67.641 132.143  1.00 31.07           C
ATOM   3349  OE1 GLU A 433     117.045  68.580 131.780  1.00 31.07           O
ATOM   3350  OE2 GLU A 433     118.645  67.766 133.038  1.00 31.07           O
ATOM   3351  N   ILE A 434     118.215  63.826 129.310  1.00 29.29           N
ATOM   3352  CA  ILE A 434     119.225  63.517 128.302  1.00 29.29           C
ATOM   3353  C   ILE A 434     118.711  62.478 127.309  1.00 29.29           C
ATOM   3354  O   ILE A 434     119.045  62.540 126.122  1.00 29.29           O
ATOM   3355  CB  ILE A 434     120.551  63.073 128.937  1.00 29.29           C
ATOM   3356  CG1 ILE A 434     121.607  62.907 127.857  1.00 29.29           C
ATOM   3357  CG2 ILE A 434     120.412  61.767 129.635  1.00 29.29           C
ATOM   3358  CD1 ILE A 434     123.000  62.777 128.393  1.00 29.29           C
ATOM   3359  N   LYS A 435     117.869  61.536 127.736  1.00 29.29           N
ATOM   3360  CA  LYS A 435     117.268  60.645 126.748  1.00 29.29           C
ATOM   3361  C   LYS A 435     116.305  61.389 125.835  1.00 29.29           C
ATOM   3362  O   LYS A 435     116.190  61.058 124.650  1.00 29.29           O
ATOM   3363  CB  LYS A 435     116.552  59.488 127.429  1.00 29.29           C
ATOM   3364  CG  LYS A 435     116.234  58.347 126.486  1.00 29.29           C
ATOM   3365  CD  LYS A 435     117.479  57.805 125.824  1.00 29.29           C
ATOM   3366  CE  LYS A 435     117.162  56.549 125.031  1.00 29.29           C
ATOM   3367  NZ  LYS A 435     118.381  55.902 124.473  1.00 29.29           N
ATOM   3368  N   LEU A 436     115.617  62.402 126.351  1.00 27.88           N
ATOM   3369  CA  LEU A 436     114.789  63.224 125.478  1.00 27.88           C
ATOM   3370  C   LEU A 436     115.636  64.055 124.526  1.00 27.88           C
ATOM   3371  O   LEU A 436     115.239  64.284 123.377  1.00 27.88           O
ATOM   3372  CB  LEU A 436     113.883  64.118 126.307  1.00 27.88           C
ATOM   3373  CG  LEU A 436     112.460  63.584 126.367  1.00 27.88           C
ATOM   3374  CD1 LEU A 436     112.430  62.211 127.010  1.00 27.88           C
ATOM   3375  CD2 LEU A 436     111.605  64.558 127.127  1.00 27.88           C
ATOM   3376  N   ALA A 437     116.801  64.514 124.977  1.00 25.99           N
ATOM   3377  CA  ALA A 437     117.725  65.162 124.059  1.00 25.99           C
ATOM   3378  C   ALA A 437     118.174  64.193 122.974  1.00 25.99           C
ATOM   3379  O   ALA A 437     118.359  64.587 121.822  1.00 25.99           O
ATOM   3380  CB  ALA A 437     118.922  65.721 124.820  1.00 25.99           C
ATOM   3381  N   GLU A 438     118.373  62.925 123.331  1.00 25.61           N
ATOM   3382  CA  GLU A 438     118.644  61.897 122.328  1.00 25.61           C
ATOM   3383  C   GLU A 438     117.519  61.814 121.310  1.00 25.61           C
ATOM   3384  O   GLU A 438     117.759  61.748 120.097  1.00 25.61           O
ATOM   3385  CB  GLU A 438     118.841  60.546 123.012  1.00 25.61           C
ATOM   3386  CG  GLU A 438     118.895  59.368 122.071  1.00 25.61           C
ATOM   3387  CD  GLU A 438     120.226  59.266 121.367  1.00 25.61           C
ATOM   3388  OE1 GLU A 438     121.248  59.636 121.978  1.00 25.61           O
ATOM   3389  OE2 GLU A 438     120.254  58.817 120.205  1.00 25.61           O
ATOM   3390  N   ILE A 439     116.282  61.763 121.798  1.00 24.09           N
ATOM   3391  CA  ILE A 439     115.131  61.728 120.904  1.00 24.09           C
ATOM   3392  C   ILE A 439     115.189  62.901 119.940  1.00 24.09           C
ATOM   3393  O   ILE A 439     115.015  62.743 118.730  1.00 24.09           O
ATOM   3394  CB  ILE A 439     113.824  61.727 121.709  1.00 24.09           C
ATOM   3395  CG1 ILE A 439     113.553  60.338 122.268  1.00 24.09           C
ATOM   3396  CG2 ILE A 439     112.680  62.165 120.842  1.00 24.09           C
ATOM   3397  CD1 ILE A 439     113.404  59.302 121.214  1.00 24.09           C
ATOM   3398  N   GLU A 440     115.463  64.096 120.461  1.00 22.49           N
ATOM   3399  CA  GLU A 440     115.464  65.275 119.599  1.00 22.49           C
ATOM   3400  C   GLU A 440     116.627  65.261 118.612  1.00 22.49           C
ATOM   3401  O   GLU A 440     116.466  65.669 117.457  1.00 22.49           O
ATOM   3402  CB  GLU A 440     115.505  66.547 120.431  1.00 22.49           C
ATOM   3403  CG  GLU A 440     115.272  67.784 119.601  1.00 22.49           C
ATOM   3404  CD  GLU A 440     114.956  68.998 120.438  1.00 22.49           C
ATOM   3405  OE1 GLU A 440     114.702  68.829 121.649  1.00 22.49           O
ATOM   3406  OE2 GLU A 440     114.970  70.120 119.888  1.00 22.49           O
ATOM   3407  N   MET A 441     117.806  64.809 119.041  1.00 22.16           N
ATOM   3408  CA  MET A 441     118.936  64.705 118.122  1.00 22.16           C
ATOM   3409  C   MET A 441     118.616  63.770 116.969  1.00 22.16           C
ATOM   3410  O   MET A 441     118.769  64.133 115.796  1.00 22.16           O
ATOM   3411  CB  MET A 441     120.179  64.206 118.854  1.00 22.16           C
ATOM   3412  CG  MET A 441     120.712  65.131 119.907  1.00 22.16           C
ATOM   3413  SD  MET A 441     120.847  66.825 119.350  1.00 22.16           S
ATOM   3414  CE  MET A 441     121.747  67.496 120.738  1.00 22.16           C
ATOM   3415  N   LYS A 442     118.176  62.554 117.286  1.00 21.20           N
ATOM   3416  CA  LYS A 442     117.886  61.604 116.224  1.00 21.20           C
ATOM   3417  C   LYS A 442     116.706  62.057 115.385  1.00 21.20           C
ATOM   3418  O   LYS A 442     116.644  61.740 114.197  1.00 21.20           O
ATOM   3419  CB  LYS A 442     117.640  60.217 116.800  1.00 21.20           C
ATOM   3420  CG  LYS A 442     118.916  59.439 117.037  1.00 21.20           C
ATOM   3421  CD  LYS A 442     118.658  57.946 117.045  1.00 21.20           C
ATOM   3422  CE  LYS A 442     119.948  57.162 117.186  1.00 21.20           C
ATOM   3423  NZ  LYS A 442     119.692  55.702 117.311  1.00 21.20           N
ATOM   3424  N   ALA A 443     115.787  62.831 115.960  1.00 18.81           N
ATOM   3425  CA  ALA A 443     114.695  63.373 115.165  1.00 18.81           C
ATOM   3426  C   ALA A 443     115.197  64.412 114.175  1.00 18.81           C
ATOM   3427  O   ALA A 443     114.781  64.419 113.014  1.00 18.81           O
ATOM   3428  CB  ALA A 443     113.631  63.975 116.074  1.00 18.81           C
ATOM   3429  N   LEU A 444     116.085  65.302 114.610  1.00 17.10           N
ATOM   3430  CA  LEU A 444     116.662  66.262 113.678  1.00 17.10           C
ATOM   3431  C   LEU A 444     117.427  65.555 112.571  1.00 17.10           C
ATOM   3432  O   LEU A 444     117.328  65.928 111.393  1.00 17.10           O
ATOM   3433  CB  LEU A 444     117.580  67.224 114.417  1.00 17.10           C
ATOM   3434  CG  LEU A 444     116.879  68.310 115.214  1.00 17.10           C
ATOM   3435  CD1 LEU A 444     117.920  69.187 115.854  1.00 17.10           C
ATOM   3436  CD2 LEU A 444     115.977  69.113 114.307  1.00 17.10           C
ATOM   3437  N   VAL A 445     118.195  64.530 112.930  1.00 16.68           N
ATOM   3438  CA  VAL A 445     118.937  63.786 111.921  1.00 16.68           C
ATOM   3439  C   VAL A 445     117.982  63.125 110.941  1.00 16.68           C
ATOM   3440  O   VAL A 445     118.204  63.149 109.727  1.00 16.68           O
ATOM   3441  CB  VAL A 445     119.864  62.760 112.587  1.00 16.68           C
ATOM   3442  CG1 VAL A 445     120.422  61.819 111.555  1.00 16.68           C
ATOM   3443  CG2 VAL A 445     120.977  63.473 113.291  1.00 16.68           C
ATOM   3444  N   ALA A 446     116.900  62.535 111.446  1.00 16.28           N
ATOM   3445  CA  ALA A 446     115.925  61.912 110.561  1.00 16.28           C
ATOM   3446  C   ALA A 446     115.300  62.935 109.635  1.00 16.28           C
ATOM   3447  O   ALA A 446     115.101  62.667 108.446  1.00 16.28           O
ATOM   3448  CB  ALA A 446     114.843  61.210 111.376  1.00 16.28           C
ATOM   3449  N   LYS A 447     114.986  64.114 110.160  1.00 15.82           N
ATOM   3450  CA  LYS A 447     114.391  65.145 109.324  1.00 15.82           C
ATOM   3451  C   LYS A 447     115.334  65.539 108.200  1.00 15.82           C
ATOM   3452  O   LYS A 447     114.920  65.649 107.040  1.00 15.82           O
ATOM   3453  CB  LYS A 447     114.015  66.355 110.172  1.00 15.82           C
ATOM   3454  CG  LYS A 447     113.231  67.406 109.432  1.00 15.82           C
ATOM   3455  CD  LYS A 447     114.131  68.542 108.995  1.00 15.82           C
ATOM   3456  CE  LYS A 447     113.339  69.627 108.314  1.00 15.82           C
ATOM   3457  NZ  LYS A 447     114.203  70.737 107.860  1.00 15.82           N
ATOM   3458  N   ASN A 448     116.613  65.729 108.509  1.00 14.26           N
ATOM   3459  CA  ASN A 448     117.519  66.149 107.448  1.00 14.26           C
ATOM   3460  C   ASN A 448     117.848  65.003 106.499  1.00 14.26           C
ATOM   3461  O   ASN A 448     118.157  65.248 105.332  1.00 14.26           O
ATOM   3462  CB  ASN A 448     118.769  66.781 108.037  1.00 14.26           C
ATOM   3463  CG  ASN A 448     118.552  68.235 108.374  1.00 14.26           C
ATOM   3464  OD1 ASN A 448     117.423  68.652 108.601  1.00 14.26           O
ATOM   3465  ND2 ASN A 448     119.616  69.020 108.381  1.00 14.26           N
ATOM   3466  N   LYS A 449     117.754  63.754 106.953  1.00 15.55           N
ATOM   3467  CA  LYS A 449     117.911  62.634 106.027  1.00 15.55           C
ATOM   3468  C   LYS A 449     116.750  62.561 105.052  1.00 15.55           C
ATOM   3469  O   LYS A 449     116.943  62.318 103.852  1.00 15.55           O
ATOM   3470  CB  LYS A 449     118.045  61.328 106.797  1.00 15.55           C
ATOM   3471  CG  LYS A 449     118.251  60.128 105.909  1.00 15.55           C
ATOM   3472  CD  LYS A 449     119.714  59.973 105.558  1.00 15.55           C
ATOM   3473  CE  LYS A 449     119.945  58.756 104.691  1.00 15.55           C
ATOM   3474  NZ  LYS A 449     121.392  58.524 104.469  1.00 15.55           N
ATOM   3475  N   LEU A 450     115.537  62.759 105.553  1.00 15.73           N
ATOM   3476  CA  LEU A 450     114.389  62.876 104.669  1.00 15.73           C
ATOM   3477  C   LEU A 450     114.575  64.022 103.689  1.00 15.73           C
ATOM   3478  O   LEU A 450     114.257  63.891 102.503  1.00 15.73           O
ATOM   3479  CB  LEU A 450     113.128  63.073 105.495  1.00 15.73           C
ATOM   3480  CG  LEU A 450     111.850  63.290 104.714  1.00 15.73           C
ATOM   3481  CD1 LEU A 450     110.763  62.541 105.402  1.00 15.73           C
ATOM   3482  CD2 LEU A 450     111.525  64.759 104.681  1.00 15.73           C
ATOM   3483  N   GLU A 451     115.095  65.153 104.163  1.00 16.52           N
ATOM   3484  CA  GLU A 451     115.324  66.280 103.265  1.00 16.52           C
ATOM   3485  C   GLU A 451     116.358  65.945 102.197  1.00 16.52           C
ATOM   3486  O   GLU A 451     116.210  66.339 101.038  1.00 16.52           O
ATOM   3487  CB  GLU A 451     115.757  67.507 104.056  1.00 16.52           C
ATOM   3488  CG  GLU A 451     116.026  68.710 103.190  1.00 16.52           C
ATOM   3489  CD  GLU A 451     115.541  69.988 103.826  1.00 16.52           C
ATOM   3490  OE1 GLU A 451     115.119  69.939 104.998  1.00 16.52           O
ATOM   3491  OE2 GLU A 451     115.573  71.041 103.156  1.00 16.52           O
ATOM   3492  N   SER A 452     117.405  65.208 102.559  1.00 15.72           N
ATOM   3493  CA  SER A 452     118.418  64.841 101.574  1.00 15.72           C
ATOM   3494  C   SER A 452     117.855  63.904 100.514  1.00 15.72           C
ATOM   3495  O   SER A 452     118.106  64.084  99.316  1.00 15.72           O
ATOM   3496  CB  SER A 452     119.613  64.194 102.263  1.00 15.72           C
ATOM   3497  OG  SER A 452     120.557  63.748 101.309  1.00 15.72           O
ATOM   3498  N   ILE A 453     117.104  62.888 100.928  1.00 16.74           N
ATOM   3499  CA  ILE A 453     116.554  61.972  99.935  1.00 16.74           C
ATOM   3500  C   ILE A 453     115.550  62.692  99.048  1.00 16.74           C
ATOM   3501  O   ILE A 453     115.502  62.469  97.830  1.00 16.74           O
ATOM   3502  CB  ILE A 453     115.940  60.740 100.613  1.00 16.74           C
ATOM   3503  CG1 ILE A 453     117.016  60.003 101.400  1.00 16.74           C
ATOM   3504  CG2 ILE A 453     115.353  59.815  99.579  1.00 16.74           C
ATOM   3505  CD1 ILE A 453     118.262  59.731 100.594  1.00 16.74           C
ATOM   3506  N   LEU A 454     114.748  63.579  99.633  1.00 16.82           N
ATOM   3507  CA  LEU A 454     113.854  64.394  98.826  1.00 16.82           C
ATOM   3508  C   LEU A 454     114.638  65.253  97.845  1.00 16.82           C
ATOM   3509  O   LEU A 454     114.208  65.458  96.705  1.00 16.82           O
ATOM   3510  CB  LEU A 454     112.996  65.263  99.735  1.00 16.82           C
ATOM   3511  CG  LEU A 454     111.899  66.084  99.074  1.00 16.82           C
ATOM   3512  CD1 LEU A 454     110.676  66.054  99.947  1.00 16.82           C
ATOM   3513  CD2 LEU A 454     112.349  67.515  98.849  1.00 16.82           C
ATOM   3514  N   SER A 455     115.794  65.760  98.269  1.00 16.80           N
ATOM   3515  CA  SER A 455     116.629  66.547  97.371  1.00 16.80           C
ATOM   3516  C   SER A 455     117.115  65.713  96.196  1.00 16.80           C
ATOM   3517  O   SER A 455     117.137  66.185  95.056  1.00 16.80           O
ATOM   3518  CB  SER A 455     117.812  67.129  98.137  1.00 16.80           C
ATOM   3519  OG  SER A 455     118.471  68.113  97.366  1.00 16.80           O
ATOM   3520  N   ALA A 456     117.518  64.471  96.456  1.00 18.36           N
ATOM   3521  CA  ALA A 456     117.963  63.607  95.365  1.00 18.36           C
ATOM   3522  C   ALA A 456     116.829  63.330  94.388  1.00 18.36           C
ATOM   3523  O   ALA A 456     117.030  63.353  93.164  1.00 18.36           O
ATOM   3524  CB  ALA A 456     118.522  62.300  95.917  1.00 18.36           C
ATOM   3525  N   ILE A 457     115.631  63.054  94.907  1.00 18.72           N
ATOM   3526  CA  ILE A 457     114.492  62.828  94.021  1.00 18.72           C
ATOM   3527  C   ILE A 457     114.206  64.066  93.187  1.00 18.72           C
ATOM   3528  O   ILE A 457     113.969  63.971  91.980  1.00 18.72           O
ATOM   3529  CB  ILE A 457     113.249  62.379  94.808  1.00 18.72           C
ATOM   3530  CG1 ILE A 457     113.409  60.938  95.275  1.00 18.72           C
ATOM   3531  CG2 ILE A 457     112.001  62.545  93.980  1.00 18.72           C
ATOM   3532  CD1 ILE A 457     112.290  60.461  96.154  1.00 18.72           C
ATOM   3533  N   ASP A 458     114.228  65.247  93.802  1.00 19.06           N
ATOM   3534  CA  ASP A 458     113.952  66.450  93.027  1.00 19.06           C
ATOM   3535  C   ASP A 458     115.039  66.725  91.998  1.00 19.06           C
ATOM   3536  O   ASP A 458     114.750  67.247  90.917  1.00 19.06           O
ATOM   3537  CB  ASP A 458     113.801  67.658  93.937  1.00 19.06           C
ATOM   3538  CG  ASP A 458     113.730  68.945  93.161  1.00 19.06           C
ATOM   3539  OD1 ASP A 458     112.749  69.127  92.413  1.00 19.06           O
ATOM   3540  OD2 ASP A 458     114.657  69.769  93.278  1.00 19.06           O
ATOM   3541  N   MET A 459     116.288  66.392  92.316  1.00 21.02           N
ATOM   3542  CA  MET A 459     117.364  66.505  91.338  1.00 21.02           C
ATOM   3543  C   MET A 459     117.084  65.635  90.122  1.00 21.02           C
ATOM   3544  O   MET A 459     117.076  66.117  88.981  1.00 21.02           O
ATOM   3545  CB  MET A 459     118.683  66.111  91.992  1.00 21.02           C
ATOM   3546  CG  MET A 459     119.917  66.582  91.273  1.00 21.02           C
ATOM   3547  SD  MET A 459     121.292  66.654  92.430  1.00 21.02           S
ATOM   3548  CE  MET A 459     120.615  67.751  93.666  1.00 21.02           C
ATOM   3549  N   LYS A 460     116.832  64.344  90.354  1.00 22.29           N
ATOM   3550  CA  LYS A 460     116.498  63.446  89.252  1.00 22.29           C
ATOM   3551  C   LYS A 460     115.263  63.916  88.494  1.00 22.29           C
ATOM   3552  O   LYS A 460     115.170  63.716  87.279  1.00 22.29           O
ATOM   3553  CB  LYS A 460     116.280  62.031  89.776  1.00 22.29           C
ATOM   3554  CG  LYS A 460     117.492  61.429  90.449  1.00 22.29           C
ATOM   3555  CD  LYS A 460     118.361  60.686  89.456  1.00 22.29           C
ATOM   3556  CE  LYS A 460     119.499  59.960  90.154  1.00 22.29           C
ATOM   3557  NZ  LYS A 460     120.261  59.097  89.210  1.00 22.29           N
ATOM   3558  N   ALA A 461     114.313  64.545  89.184  1.00 21.62           N
ATOM   3559  CA  ALA A 461     113.087  64.982  88.525  1.00 21.62           C
ATOM   3560  C   ALA A 461     113.347  66.157  87.595  1.00 21.62           C
ATOM   3561  O   ALA A 461     112.983  66.119  86.416  1.00 21.62           O
ATOM   3562  CB  ALA A 461     112.031  65.349  89.563  1.00 21.62           C
ATOM   3563  N   LYS A 462     113.968  67.218  88.111  1.00 22.96           N
ATOM   3564  CA  LYS A 462     114.267  68.363  87.260  1.00 22.96           C
ATOM   3565  C   LYS A 462     115.184  67.970  86.116  1.00 22.96           C
ATOM   3566  O   LYS A 462     115.108  68.554  85.030  1.00 22.96           O
ATOM   3567  CB  LYS A 462     114.892  69.491  88.078  1.00 22.96           C
ATOM   3568  CG  LYS A 462     115.329  70.672  87.238  1.00 22.96           C
ATOM   3569  CD  LYS A 462     115.232  71.981  87.990  1.00 22.96           C
ATOM   3570  CE  LYS A 462     115.854  73.097  87.173  1.00 22.96           C
ATOM   3571  NZ  LYS A 462     115.537  74.436  87.722  1.00 22.96           N
ATOM   3572  N   ARG A 463     116.042  66.972  86.325  1.00 23.50           N
ATOM   3573  CA  ARG A 463     116.834  66.474  85.211  1.00 23.50           C
ATOM   3574  C   ARG A 463     115.976  65.783  84.163  1.00 23.50           C
ATOM   3575  O   ARG A 463     116.405  65.663  83.013  1.00 23.50           O
ATOM   3576  CB  ARG A 463     117.911  65.519  85.709  1.00 23.50           C
ATOM   3577  CG  ARG A 463     119.084  65.419  84.776  1.00 23.50           C
ATOM   3578  CD  ARG A 463     119.652  64.024  84.773  1.00 23.50           C
ATOM   3579  NE  ARG A 463     118.600  63.013  84.779  1.00 23.50           N
ATOM   3580  CZ  ARG A 463     117.785  62.764  83.759  1.00 23.50           C
ATOM   3581  NH1 ARG A 463     117.886  63.451  82.632  1.00 23.50           N
ATOM   3582  NH2 ARG A 463     116.864  61.821  83.866  1.00 23.50           N
ATOM   3583  N   GLY A 464     114.783  65.323  84.530  1.00 22.61           N
ATOM   3584  CA  GLY A 464     113.881  64.730  83.563  1.00 22.61           C
ATOM   3585  C   GLY A 464     113.873  63.217  83.567  1.00 22.61           C
ATOM   3586  O   GLY A 464     113.870  62.587  82.507  1.00 22.61           O
ATOM   3587  N   ALA A 465     113.866  62.619  84.750  1.00 24.66           N
ATOM   3588  CA  ALA A 465     113.907  61.173  84.837  1.00 24.66           C
ATOM   3589  C   ALA A 465     112.569  60.574  84.428  1.00 24.66           C
ATOM   3590  O   ALA A 465     111.554  61.262  84.304  1.00 24.66           O
ATOM   3591  CB  ALA A 465     114.271  60.728  86.250  1.00 24.66           C
ATOM   3592  N   SER A 466     112.585  59.263  84.217  1.00 24.83           N
ATOM   3593  CA  SER A 466     111.376  58.545  83.855  1.00 24.83           C
ATOM   3594  C   SER A 466     110.450  58.409  85.058  1.00 24.83           C
ATOM   3595  O   SER A 466     110.885  58.392  86.211  1.00 24.83           O
ATOM   3596  CB  SER A 466     111.731  57.172  83.294  1.00 24.83           C
ATOM   3597  OG  SER A 466     110.553  56.449  82.982  1.00 24.83           O
ATOM   3598  N   GLU A 467     109.154  58.292  84.772  1.00 24.64           N
ATOM   3599  CA  GLU A 467     108.159  58.360  85.835  1.00 24.64           C
ATOM   3600  C   GLU A 467     108.146  57.097  86.681  1.00 24.64           C
ATOM   3601  O   GLU A 467     107.957  57.171  87.897  1.00 24.64           O
ATOM   3602  CB  GLU A 467     106.782  58.635  85.245  1.00 24.64           C
ATOM   3603  CG  GLU A 467     106.757  59.893  84.416  1.00 24.64           C
ATOM   3604  CD  GLU A 467     107.683  60.948  84.972  1.00 24.64           C
ATOM   3605  OE1 GLU A 467     107.407  61.467  86.071  1.00 24.64           O
ATOM   3606  OE2 GLU A 467     108.705  61.239  84.321  1.00 24.64           O
ATOM   3607  N   GLU A 468     108.385  55.954  86.045  1.00 24.87           N
ATOM   3608  CA  GLU A 468     108.452  54.688  86.758  1.00 24.87           C
ATOM   3609  C   GLU A 468     109.629  54.753  87.726  1.00 24.87           C
ATOM   3610  O   GLU A 468     109.541  54.287  88.862  1.00 24.87           O
ATOM   3611  CB  GLU A 468     108.633  53.527  85.780  1.00 30.00           C
ATOM   3612  CG  GLU A 468     107.436  53.284  84.875  1.00 30.00           C
ATOM   3613  CD  GLU A 468     107.681  52.174  83.872  1.00 30.00           C
ATOM   3614  OE1 GLU A 468     108.839  51.722  83.754  1.00 30.00           O
ATOM   3615  OE2 GLU A 468     106.715  51.752  83.202  1.00 30.00           O
ATOM   3616  N   GLU A 469     110.732  55.337  87.263  1.00 25.32           N
ATOM   3617  CA  GLU A 469     111.927  55.494  88.079  1.00 25.32           C
ATOM   3618  C   GLU A 469     111.644  56.352  89.306  1.00 25.32           C
ATOM   3619  O   GLU A 469     112.018  55.993  90.431  1.00 25.32           O
ATOM   3620  CB  GLU A 469     113.046  56.099  87.236  1.00 25.32           C
ATOM   3621  CG  GLU A 469     114.416  55.986  87.860  1.00 25.32           C
ATOM   3622  CD  GLU A 469     114.806  57.234  88.611  1.00 25.32           C
ATOM   3623  OE1 GLU A 469     114.195  58.292  88.360  1.00 25.32           O
ATOM   3624  OE2 GLU A 469     115.720  57.157  89.457  1.00 25.32           O
ATOM   3625  N   LEU A 470     110.968  57.490  89.115  1.00 23.63           N
ATOM   3626  CA  LEU A 470     110.651  58.342  90.256  1.00 23.63           C
ATOM   3627  C   LEU A 470     109.630  57.699  91.177  1.00 23.63           C
ATOM   3628  O   LEU A 470     109.670  57.928  92.384  1.00 23.63           O
ATOM   3629  CB  LEU A 470     110.157  59.710  89.804  1.00 23.63           C
ATOM   3630  CG  LEU A 470     111.251  60.617  89.253  1.00 23.63           C
ATOM   3631  CD1 LEU A 470     110.765  62.047  89.210  1.00 23.63           C
ATOM   3632  CD2 LEU A 470     112.515  60.490  90.075  1.00 23.63           C
ATOM   3633  N   LYS A 471     108.716  56.893  90.642  1.00 23.67           N
ATOM   3634  CA  LYS A 471     107.792  56.177  91.512  1.00 23.67           C
ATOM   3635  C   LYS A 471     108.540  55.209  92.415  1.00 23.67           C
ATOM   3636  O   LYS A 471     108.241  55.107  93.609  1.00 23.67           O
ATOM   3637  CB  LYS A 471     106.749  55.425  90.688  1.00 23.67           C
ATOM   3638  CG  LYS A 471     105.782  56.302  89.919  1.00 23.67           C
ATOM   3639  CD  LYS A 471     105.168  57.370  90.786  1.00 23.67           C
ATOM   3640  CE  LYS A 471     104.270  58.256  89.954  1.00 23.67           C
ATOM   3641  NZ  LYS A 471     105.009  58.950  88.872  1.00 23.67           N
ATOM   3642  N   GLU A 472     109.523  54.494  91.868  1.00 24.54           N
ATOM   3643  CA  GLU A 472     110.310  53.602  92.713  1.00 24.54           C
ATOM   3644  C   GLU A 472     111.145  54.383  93.722  1.00 24.54           C
ATOM   3645  O   GLU A 472     111.270  53.978  94.886  1.00 24.54           O
ATOM   3646  CB  GLU A 472     111.197  52.703  91.857  1.00 24.54           C
ATOM   3647  CG  GLU A 472     110.430  51.623  91.114  1.00 24.54           C
ATOM   3648  CD  GLU A 472     109.565  50.781  92.032  1.00 24.54           C
ATOM   3649  OE1 GLU A 472     109.984  50.514  93.178  1.00 24.54           O
ATOM   3650  OE2 GLU A 472     108.459  50.387  91.606  1.00 24.54           O
ATOM   3651  N   LEU A 473     111.710  55.515  93.306  1.00 23.03           N
ATOM   3652  CA  LEU A 473     112.484  56.314  94.249  1.00 23.03           C
ATOM   3653  C   LEU A 473     111.602  56.886  95.355  1.00 23.03           C
ATOM   3654  O   LEU A 473     112.032  56.987  96.511  1.00 23.03           O
ATOM   3655  CB  LEU A 473     113.210  57.427  93.504  1.00 23.03           C
ATOM   3656  CG  LEU A 473     114.555  57.813  94.104  1.00 23.03           C
ATOM   3657  CD1 LEU A 473     115.363  56.565  94.367  1.00 23.03           C
ATOM   3658  CD2 LEU A 473     115.298  58.738  93.164  1.00 23.03           C
ATOM   3659  N   LEU A 474     110.359  57.227  95.032  1.00 21.31           N
ATOM   3660  CA  LEU A 474     109.443  57.732  96.043  1.00 21.31           C
ATOM   3661  C   LEU A 474     108.991  56.616  96.972  1.00 21.31           C
ATOM   3662  O   LEU A 474     108.797  56.838  98.170  1.00 21.31           O
ATOM   3663  CB  LEU A 474     108.243  58.385  95.372  1.00 21.31           C
ATOM   3664  CG  LEU A 474     107.331  59.158  96.309  1.00 21.31           C
ATOM   3665  CD1 LEU A 474     108.093  60.358  96.817  1.00 21.31           C
ATOM   3666  CD2 LEU A 474     106.051  59.567  95.613  1.00 21.31           C
ATOM   3667  N   ARG A 475     108.809  55.408  96.436  1.00 23.84           N
ATOM   3668  CA  ARG A 475     108.577  54.253  97.294  1.00 23.84           C
ATOM   3669  C   ARG A 475     109.716  54.082  98.282  1.00 23.84           C
ATOM   3670  O   ARG A 475     109.489  53.791  99.463  1.00 23.84           O
ATOM   3671  CB  ARG A 475     108.420  52.990  96.451  1.00 23.84           C
ATOM   3672  CG  ARG A 475     108.103  51.740  97.243  1.00 23.84           C
ATOM   3673  CD  ARG A 475     106.745  51.856  97.906  1.00 23.84           C
ATOM   3674  NE  ARG A 475     105.656  51.925  96.937  1.00 23.84           N
ATOM   3675  CZ  ARG A 475     104.384  52.125  97.263  1.00 23.84           C
ATOM   3676  NH1 ARG A 475     104.040  52.274  98.534  1.00 23.84           N
ATOM   3677  NH2 ARG A 475     103.453  52.176  96.320  1.00 23.84           N
ATOM   3678  N   GLU A 476     110.951  54.268  97.818  1.00 22.08           N
ATOM   3679  CA  GLU A 476     112.091  54.163  98.721  1.00 22.08           C
ATOM   3680  C   GLU A 476     112.058  55.250  99.789  1.00 22.08           C
ATOM   3681  O   GLU A 476     112.318  54.976 100.968  1.00 22.08           O
ATOM   3682  CB  GLU A 476     113.395  54.232  97.935  1.00 22.08           C
ATOM   3683  CG  GLU A 476     114.633  54.169  98.808  1.00 22.08           C
ATOM   3684  CD  GLU A 476     115.174  55.540  99.153  1.00 22.08           C
ATOM   3685  OE1 GLU A 476     114.621  56.541  98.652  1.00 22.08           O
ATOM   3686  OE2 GLU A 476     116.150  55.615  99.925  1.00 22.08           O
ATOM   3687  N   LEU A 477     111.760  56.492  99.398  1.00 19.85           N
ATOM   3688  CA  LEU A 477     111.684  57.566 100.388  1.00 19.85           C
ATOM   3689  C   LEU A 477     110.596  57.292 101.417  1.00 19.85           C
ATOM   3690  O   LEU A 477     110.771  57.575 102.607  1.00 19.85           O
ATOM   3691  CB  LEU A 477     111.438  58.914  99.714  1.00 19.85           C
ATOM   3692  CG  LEU A 477     111.404  60.132 100.646  1.00 19.85           C
ATOM   3693  CD1 LEU A 477     112.102  61.320 100.010  1.00 19.85           C
ATOM   3694  CD2 LEU A 477     109.991  60.512 101.021  1.00 19.85           C
ATOM   3695  N   LYS A 478     109.464  56.746 100.978  1.00 19.83           N
ATOM   3696  CA  LYS A 478     108.391  56.432 101.913  1.00 19.83           C
ATOM   3697  C   LYS A 478     108.801  55.316 102.860  1.00 19.83           C
ATOM   3698  O   LYS A 478     108.513  55.374 104.061  1.00 19.83           O
ATOM   3699  CB  LYS A 478     107.128  56.049 101.150  1.00 19.83           C
ATOM   3700  CG  LYS A 478     105.848  56.256 101.928  1.00 19.83           C
ATOM   3701  CD  LYS A 478     104.722  56.626 100.985  1.00 19.83           C
ATOM   3702  CE  LYS A 478     103.573  57.279 101.715  1.00 19.83           C
ATOM   3703  NZ  LYS A 478     102.709  58.032 100.769  1.00 19.83           N
ATOM   3704  N   LYS A 479     109.463  54.286 102.340  1.00 21.19           N
ATOM   3705  CA  LYS A 479     109.991  53.249 103.216  1.00 21.19           C
ATOM   3706  C   LYS A 479     110.927  53.844 104.254  1.00 21.19           C
ATOM   3707  O   LYS A 479     110.847  53.508 105.440  1.00 21.19           O
ATOM   3708  CB  LYS A 479     110.719  52.184 102.398  1.00 21.19           C
ATOM   3709  CG  LYS A 479     110.857  50.855 103.107  1.00 21.19           C
ATOM   3710  CD  LYS A 479     109.537  50.113 103.116  1.00 21.19           C
ATOM   3711  CE  LYS A 479     109.025  49.901 101.705  1.00 21.19           C
ATOM   3712  NZ  LYS A 479     107.665  49.304 101.691  1.00 21.19           N
ATOM   3713  N   THR A 480     111.809  54.745 103.827  1.00 21.51           N
ATOM   3714  CA  THR A 480     112.767  55.335 104.754  1.00 21.51           C
ATOM   3715  C   THR A 480     112.073  56.169 105.822  1.00 21.51           C
ATOM   3716  O   THR A 480     112.419  56.083 107.007  1.00 21.51           O
ATOM   3717  CB  THR A 480     113.777  56.179 103.991  1.00 21.51           C
ATOM   3718  OG1 THR A 480     114.557  55.328 103.147  1.00 21.51           O
ATOM   3719  CG2 THR A 480     114.691  56.906 104.952  1.00 21.51           C
ATOM   3720  N   VAL A 481     111.091  56.981 105.431  1.00 20.78           N
ATOM   3721  CA  VAL A 481     110.425  57.825 106.417  1.00 20.78           C
ATOM   3722  C   VAL A 481     109.622  56.982 107.397  1.00 20.78           C
ATOM   3723  O   VAL A 481     109.613  57.260 108.600  1.00 20.78           O
ATOM   3724  CB  VAL A 481     109.550  58.890 105.737  1.00 20.78           C
ATOM   3725  CG1 VAL A 481     108.373  58.269 105.041  1.00 20.78           C
ATOM   3726  CG2 VAL A 481     109.035  59.832 106.774  1.00 20.78           C
ATOM   3727  N   GLU A 482     108.959  55.929 106.920  1.00 22.47           N
ATOM   3728  CA  GLU A 482     108.217  55.088 107.850  1.00 22.47           C
ATOM   3729  C   GLU A 482     109.162  54.354 108.787  1.00 22.47           C
ATOM   3730  O   GLU A 482     108.872  54.209 109.979  1.00 22.47           O
ATOM   3731  CB  GLU A 482     107.335  54.099 107.098  1.00 22.47           C
ATOM   3732  CG  GLU A 482     106.375  53.347 107.998  1.00 22.47           C
ATOM   3733  CD  GLU A 482     106.987  52.087 108.579  1.00 22.47           C
ATOM   3734  OE1 GLU A 482     108.070  51.682 108.111  1.00 22.47           O
ATOM   3735  OE2 GLU A 482     106.389  51.503 109.505  1.00 22.47           O
ATOM   3736  N   ASP A 483     110.292  53.874 108.267  1.00 23.49           N
ATOM   3737  CA  ASP A 483     111.274  53.223 109.122  1.00 23.49           C
ATOM   3738  C   ASP A 483     111.794  54.175 110.186  1.00 23.49           C
ATOM   3739  O   ASP A 483     111.950  53.793 111.350  1.00 23.49           O
ATOM   3740  CB  ASP A 483     112.431  52.696 108.280  1.00 23.49           C
ATOM   3741  CG  ASP A 483     113.494  52.018 109.114  1.00 23.49           C
ATOM   3742  OD1 ASP A 483     113.469  50.774 109.218  1.00 23.49           O
ATOM   3743  OD2 ASP A 483     114.358  52.732 109.665  1.00 23.49           O
ATOM   3744  N   MET A 484     112.058  55.421 109.811  1.00 23.18           N
ATOM   3745  CA  MET A 484     112.605  56.360 110.780  1.00 23.18           C
ATOM   3746  C   MET A 484     111.564  56.753 111.817  1.00 23.18           C
ATOM   3747  O   MET A 484     111.892  56.911 112.996  1.00 23.18           O
ATOM   3748  CB  MET A 484     113.160  57.581 110.062  1.00 23.18           C
ATOM   3749  CG  MET A 484     114.479  57.302 109.385  1.00 23.18           C
ATOM   3750  SD  MET A 484     115.318  58.816 108.925  1.00 23.18           S
ATOM   3751  CE  MET A 484     113.943  59.723 108.238  1.00 23.18           C
ATOM   3752  N   LEU A 485     110.305  56.910 111.408  1.00 22.52           N
ATOM   3753  CA  LEU A 485     109.254  57.155 112.389  1.00 22.52           C
ATOM   3754  C   LEU A 485     109.110  55.985 113.347  1.00 22.52           C
ATOM   3755  O   LEU A 485     108.956  56.181 114.556  1.00 22.52           O
ATOM   3756  CB  LEU A 485     107.923  57.417 111.699  1.00 22.52           C
ATOM   3757  CG  LEU A 485     107.633  58.865 111.358  1.00 22.52           C
ATOM   3758  CD1 LEU A 485     106.234  58.974 110.811  1.00 22.52           C
ATOM   3759  CD2 LEU A 485     107.796  59.708 112.594  1.00 22.52           C
ATOM   3760  N   ARG A 486     109.146  54.760 112.829  1.00 25.75           N
ATOM   3761  CA  ARG A 486     109.038  53.603 113.706  1.00 25.75           C
ATOM   3762  C   ARG A 486     110.208  53.545 114.675  1.00 25.75           C
ATOM   3763  O   ARG A 486     110.027  53.253 115.862  1.00 25.75           O
ATOM   3764  CB  ARG A 486     108.956  52.326 112.878  1.00 25.75           C
ATOM   3765  CG  ARG A 486     108.421  51.143 113.640  1.00 25.75           C
ATOM   3766  CD  ARG A 486     108.322  49.929 112.748  1.00 25.75           C
ATOM   3767  NE  ARG A 486     109.634  49.500 112.278  1.00 25.75           N
ATOM   3768  CZ  ARG A 486     109.859  48.351 111.653  1.00 25.75           C
ATOM   3769  NH1 ARG A 486     108.857  47.515 111.423  1.00 25.75           N
ATOM   3770  NH2 ARG A 486     111.084  48.039 111.259  1.00 25.75           N
ATOM   3771  N   GLU A 487     111.415  53.845 114.194  1.00 25.36           N
ATOM   3772  CA  GLU A 487     112.576  53.824 115.075  1.00 25.36           C
ATOM   3773  C   GLU A 487     112.489  54.911 116.132  1.00 25.36           C
ATOM   3774  O   GLU A 487     112.822  54.677 117.297  1.00 25.36           O
ATOM   3775  CB  GLU A 487     113.858  53.983 114.266  1.00 25.36           C
ATOM   3776  CG  GLU A 487     115.121  53.908 115.105  1.00 25.36           C
ATOM   3777  CD  GLU A 487     115.541  55.257 115.652  1.00 25.36           C
ATOM   3778  OE1 GLU A 487     115.088  56.287 115.115  1.00 25.36           O
ATOM   3779  OE2 GLU A 487     116.317  55.284 116.628  1.00 25.36           O
ATOM   3780  N   LEU A 488     112.057  56.108 115.745  1.00 24.37           N
ATOM   3781  CA  LEU A 488     111.960  57.196 116.707  1.00 24.37           C
ATOM   3782  C   LEU A 488     110.892  56.908 117.748  1.00 24.37           C
ATOM   3783  O   LEU A 488     111.079  57.198 118.934  1.00 24.37           O
ATOM   3784  CB  LEU A 488     111.683  58.504 115.977  1.00 24.37           C
ATOM   3785  CG  LEU A 488     111.741  59.743 116.851  1.00 24.37           C
ATOM   3786  CD1 LEU A 488     113.051  59.745 117.569  1.00 24.37           C
ATOM   3787  CD2 LEU A 488     111.630  60.976 115.994  1.00 24.37           C
ATOM   3788  N   GLU A 489     109.773  56.316 117.331  1.00 26.65           N
ATOM   3789  CA  GLU A 489     108.752  55.921 118.291  1.00 26.65           C
ATOM   3790  C   GLU A 489     109.272  54.844 119.230  1.00 26.65           C
ATOM   3791  O   GLU A 489     108.985  54.867 120.430  1.00 26.65           O
ATOM   3792  CB  GLU A 489     107.505  55.430 117.562  1.00 26.65           C
ATOM   3793  CG  GLU A 489     106.362  55.045 118.483  1.00 26.65           C
ATOM   3794  CD  GLU A 489     106.322  53.559 118.780  1.00 26.65           C
ATOM   3795  OE1 GLU A 489     107.256  52.841 118.372  1.00 26.65           O
ATOM   3796  OE2 GLU A 489     105.353  53.105 119.420  1.00 26.65           O
ATOM   3797  N   ARG A 490     110.035  53.887 118.703  1.00 29.15           N
ATOM   3798  CA  ARG A 490     110.601  52.853 119.561  1.00 29.15           C
ATOM   3799  C   ARG A 490     111.577  53.447 120.566  1.00 29.15           C
ATOM   3800  O   ARG A 490     111.590  53.054 121.737  1.00 29.15           O
ATOM   3801  CB  ARG A 490     111.291  51.789 118.713  1.00 29.15           C
ATOM   3802  CG  ARG A 490     111.911  50.674 119.521  1.00 29.15           C
ATOM   3803  CD  ARG A 490     113.139  50.130 118.829  1.00 29.15           C
ATOM   3804  NE  ARG A 490     114.209  51.119 118.783  1.00 29.15           N
ATOM   3805  CZ  ARG A 490     115.168  51.217 119.695  1.00 29.15           C
ATOM   3806  NH1 ARG A 490     115.193  50.385 120.726  1.00 29.15           N
ATOM   3807  NH2 ARG A 490     116.105  52.144 119.576  1.00 29.15           N
ATOM   3808  N   LEU A 491     112.397  54.400 120.129  1.00 29.02           N
ATOM   3809  CA  LEU A 491     113.335  55.044 121.040  1.00 29.02           C
ATOM   3810  C   LEU A 491     112.605  55.838 122.116  1.00 29.02           C
ATOM   3811  O   LEU A 491     112.996  55.814 123.288  1.00 29.02           O
ATOM   3812  CB  LEU A 491     114.276  55.948 120.252  1.00 29.02           C
ATOM   3813  CG  LEU A 491     115.604  56.313 120.902  1.00 29.02           C
ATOM   3814  CD1 LEU A 491     116.445  55.074 121.111  1.00 29.02           C
ATOM   3815  CD2 LEU A 491     116.339  57.317 120.042  1.00 29.02           C
ATOM   3816  N   SER A 492     111.533  56.537 121.741  1.00 29.14           N
ATOM   3817  CA  SER A 492     110.747  57.260 122.734  1.00 29.14           C
ATOM   3818  C   SER A 492     110.085  56.305 123.715  1.00 29.14           C
ATOM   3819  O   SER A 492     110.016  56.585 124.917  1.00 29.14           O
ATOM   3820  CB  SER A 492     109.694  58.123 122.045  1.00 29.14           C
ATOM   3821  OG  SER A 492     108.867  58.773 122.991  1.00 29.14           O
ATOM   3822  N   GLU A 493     109.589  55.171 123.225  1.00 33.61           N
ATOM   3823  CA  GLU A 493     108.956  54.208 124.117  1.00 33.61           C
ATOM   3824  C   GLU A 493     109.974  53.592 125.064  1.00 33.61           C
ATOM   3825  O   GLU A 493     109.667  53.338 126.232  1.00 33.61           O
ATOM   3826  CB  GLU A 493     108.246  53.129 123.304  1.00 33.61           C
ATOM   3827  CG  GLU A 493     107.304  52.269 124.114  1.00 33.61           C
ATOM   3828  CD  GLU A 493     107.975  51.019 124.635  1.00 33.61           C
ATOM   3829  OE1 GLU A 493     109.069  50.688 124.137  1.00 33.61           O
ATOM   3830  OE2 GLU A 493     107.411  50.368 125.540  1.00 33.61           O
ATOM   3831  N   GLU A 494     111.194  53.355 124.585  1.00 35.55           N
ATOM   3832  CA  GLU A 494     112.242  52.870 125.474  1.00 35.55           C
ATOM   3833  C   GLU A 494     112.629  53.927 126.499  1.00 35.55           C
ATOM   3834  O   GLU A 494     112.953  53.589 127.642  1.00 35.55           O
ATOM   3835  CB  GLU A 494     113.459  52.428 124.665  1.00 35.55           C
ATOM   3836  CG  GLU A 494     114.560  51.804 125.499  1.00 35.55           C
ATOM   3837  CD  GLU A 494     115.310  50.709 124.760  1.00 35.55           C
ATOM   3838  OE1 GLU A 494     114.756  50.161 123.785  1.00 35.55           O
ATOM   3839  OE2 GLU A 494     116.452  50.395 125.154  1.00 35.55           O
ATOM   3840  N   SER A 495     112.590  55.205 126.117  1.00 33.94           N
ATOM   3841  CA  SER A 495     112.776  56.276 127.092  1.00 33.94           C
ATOM   3842  C   SER A 495     111.696  56.234 128.163  1.00 33.94           C
ATOM   3843  O   SER A 495     111.981  56.345 129.360  1.00 33.94           O
ATOM   3844  CB  SER A 495     112.769  57.631 126.389  1.00 33.94           C
ATOM   3845  OG  SER A 495     113.260  58.653 127.237  1.00 33.94           O
ATOM   3846  N   ARG A 496     110.441  56.081 127.744  1.00 35.31           N
ATOM   3847  CA  ARG A 496     109.337  56.011 128.697  1.00 35.31           C
ATOM   3848  C   ARG A 496     109.455  54.789 129.602  1.00 35.31           C
ATOM   3849  O   ARG A 496     109.097  54.849 130.785  1.00 35.31           O
ATOM   3850  CB  ARG A 496     108.009  56.007 127.944  1.00 35.31           C
ATOM   3851  CG  ARG A 496     106.861  55.347 128.676  1.00 35.31           C
ATOM   3852  CD  ARG A 496     105.550  55.625 127.970  1.00 35.31           C
ATOM   3853  NE  ARG A 496     104.442  54.885 128.562  1.00 35.31           N
ATOM   3854  CZ  ARG A 496     103.163  55.185 128.371  1.00 35.31           C
ATOM   3855  NH1 ARG A 496     102.833  56.214 127.606  1.00 35.31           N
ATOM   3856  NH2 ARG A 496     102.214  54.461 128.946  1.00 35.31           N
ATOM   3857  N   ARG A 497     109.969  53.682 129.071  1.00 37.98           N
ATOM   3858  CA  ARG A 497     110.165  52.494 129.893  1.00 37.98           C
ATOM   3859  C   ARG A 497     111.289  52.699 130.899  1.00 37.98           C
ATOM   3860  O   ARG A 497     111.175  52.283 132.057  1.00 37.98           O
ATOM   3861  CB  ARG A 497     110.453  51.283 129.008  1.00 37.98           C
ATOM   3862  CG  ARG A 497     109.261  50.815 128.199  1.00 37.98           C
ATOM   3863  CD  ARG A 497     108.458  49.764 128.942  1.00 37.98           C
ATOM   3864  NE  ARG A 497     108.026  50.232 130.254  1.00 37.98           N
ATOM   3865  CZ  ARG A 497     107.023  51.080 130.452  1.00 37.98           C
ATOM   3866  NH1 ARG A 497     106.339  51.556 129.420  1.00 37.98           N
ATOM   3867  NH2 ARG A 497     106.701  51.452 131.682  1.00 37.98           N
ATOM   3868  N   ILE A 498     112.386  53.324 130.473  1.00 37.61           N
ATOM   3869  CA  ILE A 498     113.444  53.685 131.412  1.00 37.61           C
ATOM   3870  C   ILE A 498     112.894  54.598 132.498  1.00 37.61           C
ATOM   3871  O   ILE A 498     113.289  54.507 133.667  1.00 37.61           O
ATOM   3872  CB  ILE A 498     114.624  54.330 130.663  1.00 37.61           C
ATOM   3873  CG1 ILE A 498     115.305  53.301 129.757  1.00 37.61           C
ATOM   3874  CG2 ILE A 498     115.617  54.936 131.635  1.00 37.61           C
ATOM   3875  CD1 ILE A 498     116.311  53.897 128.802  1.00 37.61           C
ATOM   3876  N   ALA A 499     111.967  55.482 132.135  1.00 38.39           N
ATOM   3877  CA  ALA A 499     111.311  56.317 133.136  1.00 38.39           C
ATOM   3878  C   ALA A 499     110.543  55.466 134.139  1.00 38.39           C
ATOM   3879  O   ALA A 499     110.876  55.429 135.328  1.00 38.39           O
ATOM   3880  CB  ALA A 499     110.380  57.319 132.457  1.00 38.39           C
ATOM   3881  N   GLU A 500     109.524  54.754 133.675  1.00 41.00           N
ATOM   3882  CA  GLU A 500     108.725  53.934 134.582  1.00 41.00           C
ATOM   3883  C   GLU A 500     109.010  52.446 134.412  1.00 41.00           C
ATOM   3884  O   GLU A 500     109.249  51.737 135.390  1.00 41.00           O
ATOM   3885  CB  GLU A 500     107.238  54.206 134.375  1.00 41.00           C
ATOM   3886  CG  GLU A 500     106.325  53.339 135.223  1.00 41.00           C
ATOM   3887  CD  GLU A 500     106.180  53.849 136.644  1.00 41.00           C
ATOM   3888  OE1 GLU A 500     105.325  53.315 137.381  1.00 41.00           O
ATOM   3889  OE2 GLU A 500     106.920  54.780 137.026  1.00 41.00           O
TER
ATOM   3890  N   SER B   1     126.830  64.960 132.341  1.00 29.63           N
ATOM   3891  CA  SER B   1     127.814  65.889 131.797  1.00 29.63           C
ATOM   3892  C   SER B   1     128.461  65.322 130.543  1.00 29.63           C
ATOM   3893  O   SER B   1     128.096  65.693 129.433  1.00 29.63           O
ATOM   3894  CB  SER B   1     128.882  66.214 132.843  1.00 29.63           C
ATOM   3895  OG  SER B   1     129.311  65.047 133.519  1.00 29.63           O
ATOM   3896  N   GLU B   2     129.416  64.409 130.723  1.00 28.42           N
ATOM   3897  CA  GLU B   2     130.104  63.825 129.577  1.00 28.42           C
ATOM   3898  C   GLU B   2     129.145  63.072 128.665  1.00 28.42           C
ATOM   3899  O   GLU B   2     129.417  62.918 127.469  1.00 28.42           O
ATOM   3900  CB  GLU B   2     131.215  62.891 130.052  1.00 28.42           C
ATOM   3901  CG  GLU B   2     130.746  61.810 131.010  1.00 28.42           C
ATOM   3902  CD  GLU B   2     130.154  60.609 130.294  1.00 28.42           C
ATOM   3903  OE1 GLU B   2     129.391  59.851 130.930  1.00 28.42           O
ATOM   3904  OE2 GLU B   2     130.439  60.432 129.092  1.00 28.42           O
ATOM   3905  N   LYS B   3     128.032  62.580 129.208  1.00 27.84           N
ATOM   3906  CA  LYS B   3     127.087  61.841 128.382  1.00 27.84           C
ATOM   3907  C   LYS B   3     126.419  62.753 127.364  1.00 27.84           C
ATOM   3908  O   LYS B   3     126.152  62.338 126.231  1.00 27.84           O
ATOM   3909  CB  LYS B   3     126.046  61.154 129.259  1.00 27.84           C
ATOM   3910  CG  LYS B   3     125.368  59.991 128.582  1.00 27.84           C
ATOM   3911  CD  LYS B   3     124.372  59.330 129.511  1.00 27.84           C
ATOM   3912  CE  LYS B   3     123.606  58.231 128.802  1.00 27.84           C
ATOM   3913  NZ  LYS B   3     122.764  57.457 129.749  1.00 27.84           N
ATOM   3914  N   ALA B   4     126.144  63.999 127.743  1.00 25.12           N
ATOM   3915  CA  ALA B   4     125.631  64.946 126.762  1.00 25.12           C
ATOM   3916  C   ALA B   4     126.674  65.247 125.696  1.00 25.12           C
ATOM   3917  O   ALA B   4     126.344  65.393 124.515  1.00 25.12           O
ATOM   3918  CB  ALA B   4     125.180  66.230 127.449  1.00 25.12           C
ATOM   3919  N   LEU B   5     127.940  65.343 126.082  1.00 23.54           N
ATOM   3920  CA  LEU B   5     128.969  65.521 125.070  1.00 23.54           C
ATOM   3921  C   LEU B   5     129.001  64.345 124.106  1.00 23.54           C
ATOM   3922  O   LEU B   5     129.137  64.535 122.895  1.00 23.54           O
ATOM   3923  CB  LEU B   5     130.331  65.708 125.724  1.00 23.54           C
ATOM   3924  CG  LEU B   5     131.473  65.653 124.717  1.00 23.54           C
ATOM   3925  CD1 LEU B   5     131.586  66.977 123.983  1.00 23.54           C
ATOM   3926  CD2 LEU B   5     132.779  65.280 125.395  1.00 23.54           C
ATOM   3927  N   GLU B   6     128.856  63.121 124.617  1.00 23.19           N
ATOM   3928  CA  GLU B   6     128.853  61.972 123.718  1.00 23.19           C
ATOM   3929  C   GLU B   6     127.611  61.921 122.838  1.00 23.19           C
ATOM   3930  O   GLU B   6     127.693  61.497 121.679  1.00 23.19           O
ATOM   3931  CB  GLU B   6     128.983  60.678 124.511  1.00 23.19           C
ATOM   3932  CG  GLU B   6     129.070  59.444 123.636  1.00 23.19           C
ATOM   3933  CD  GLU B   6     130.273  59.473 122.709  1.00 23.19           C
ATOM   3934  OE1 GLU B   6     131.289  60.104 123.064  1.00 23.19           O
ATOM   3935  OE2 GLU B   6     130.207  58.859 121.624  1.00 23.19           O
ATOM   3936  N   ILE B   7     126.462  62.359 123.346  1.00 22.91           N
ATOM   3937  CA  ILE B   7     125.262  62.364 122.516  1.00 22.91           C
ATOM   3938  C   ILE B   7     125.404  63.379 121.386  1.00 22.91           C
ATOM   3939  O   ILE B   7     125.034  63.110 120.235  1.00 22.91           O
ATOM   3940  CB  ILE B   7     124.012  62.611 123.373  1.00 22.91           C
ATOM   3941  CG1 ILE B   7     122.759  62.465 122.556  1.00 22.91           C
ATOM   3942  CG2 ILE B   7     123.921  64.002 123.878  1.00 22.91           C
ATOM   3943  CD1 ILE B   7     121.633  62.410 123.461  1.00 22.91           C
ATOM   3944  N   LEU B   8     125.976  64.545 121.683  1.00 19.91           N
ATOM   3945  CA  LEU B   8     126.195  65.525 120.631  1.00 19.91           C
ATOM   3946  C   LEU B   8     127.251  65.036 119.660  1.00 19.91           C
ATOM   3947  O   LEU B   8     127.161  65.298 118.460  1.00 19.91           O
ATOM   3948  CB  LEU B   8     126.613  66.862 121.221  1.00 19.91           C
ATOM   3949  CG  LEU B   8     127.011  67.906 120.184  1.00 19.91           C
ATOM   3950  CD1 LEU B   8     125.793  68.601 119.635  1.00 19.91           C
ATOM   3951  CD2 LEU B   8     127.963  68.901 120.782  1.00 19.91           C
ATOM   3952  N   ARG B   9     128.260  64.324 120.157  1.00 20.61           N
ATOM   3953  CA  ARG B   9     129.254  63.749 119.263  1.00 20.61           C
ATOM   3954  C   ARG B   9     128.609  62.765 118.303  1.00 20.61           C
ATOM   3955  O   ARG B   9     128.937  62.740 117.114  1.00 20.61           O
ATOM   3956  CB  ARG B   9     130.356  63.066 120.065  1.00 20.61           C
ATOM   3957  CG  ARG B   9     131.414  62.417 119.205  1.00 20.61           C
ATOM   3958  CD  ARG B   9     132.117  61.300 119.949  1.00 20.61           C
ATOM   3959  NE  ARG B   9     132.487  61.693 121.303  1.00 20.61           N
ATOM   3960  CZ  ARG B   9     133.590  62.366 121.606  1.00 20.61           C
ATOM   3961  NH1 ARG B   9     134.430  62.724 120.648  1.00 20.61           N
ATOM   3962  NH2 ARG B   9     133.851  62.684 122.865  1.00 20.61           N
ATOM   3963  N   GLU B  10     127.673  61.960 118.794  1.00 20.18           N
ATOM   3964  CA  GLU B  10     126.996  61.019 117.909  1.00 20.18           C
ATOM   3965  C   GLU B  10     126.138  61.741 116.881  1.00 20.18           C
ATOM   3966  O   GLU B  10     126.138  61.378 115.698  1.00 20.18           O
ATOM   3967  CB  GLU B  10     126.149  60.048 118.722  1.00 20.18           C
ATOM   3968  CG  GLU B  10     125.775  58.801 117.963  1.00 20.18           C
ATOM   3969  CD  GLU B  10     126.976  57.936 117.658  1.00 20.18           C
ATOM   3970  OE1 GLU B  10     128.017  58.098 118.329  1.00 20.18           O
ATOM   3971  OE2 GLU B  10     126.880  57.090 116.746  1.00 20.18           O
ATOM   3972  N   ALA B  11     125.399  62.764 117.305  1.00 18.17           N
ATOM   3973  CA  ALA B  11     124.580  63.502 116.348  1.00 18.17           C
ATOM   3974  C   ALA B  11     125.440  64.196 115.297  1.00 18.17           C
ATOM   3975  O   ALA B  11     125.098  64.204 114.110  1.00 18.17           O
ATOM   3976  CB  ALA B  11     123.695  64.510 117.074  1.00 18.17           C
ATOM   3977  N   LEU B  12     126.569  64.772 115.705  1.00 16.41           N
ATOM   3978  CA  LEU B  12     127.439  65.426 114.738  1.00 16.41           C
ATOM   3979  C   LEU B  12     128.106  64.418 113.820  1.00 16.41           C
ATOM   3980  O   LEU B  12     128.348  64.720 112.651  1.00 16.41           O
ATOM   3981  CB  LEU B  12     128.490  66.269 115.445  1.00 16.41           C
ATOM   3982  CG  LEU B  12     127.927  67.519 116.109  1.00 16.41           C
ATOM   3983  CD1 LEU B  12     129.048  68.436 116.566  1.00 16.41           C
ATOM   3984  CD2 LEU B  12     126.997  68.229 115.160  1.00 16.41           C
ATOM   3985  N   LYS B  13     128.410  63.222 114.317  1.00 18.03           N
ATOM   3986  CA  LYS B  13     128.930  62.191 113.432  1.00 18.03           C
ATOM   3987  C   LYS B  13     127.892  61.797 112.392  1.00 18.03           C
ATOM   3988  O   LYS B  13     128.215  61.641 111.210  1.00 18.03           O
ATOM   3989  CB  LYS B  13     129.370  60.975 114.241  1.00 18.03           C
ATOM   3990  CG  LYS B  13     129.760  59.782 113.397  1.00 18.03           C
ATOM   3991  CD  LYS B  13     128.722  58.681 113.499  1.00 18.03           C
ATOM   3992  CE  LYS B  13     129.105  57.492 112.646  1.00 18.03           C
ATOM   3993  NZ  LYS B  13     128.030  56.468 112.619  1.00 18.03           N
ATOM   3994  N   GLU B  14     126.633  61.653 112.804  1.00 17.37           N
ATOM   3995  CA  GLU B  14     125.599  61.321 111.830  1.00 17.37           C
ATOM   3996  C   GLU B  14     125.369  62.454 110.838  1.00 17.37           C
ATOM   3997  O   GLU B  14     125.086  62.199 109.664  1.00 17.37           O
ATOM   3998  CB  GLU B  14     124.296  60.961 112.532  1.00 17.37           C
ATOM   3999  CG  GLU B  14     124.333  59.616 113.210  1.00 17.37           C
ATOM   4000  CD  GLU B  14     122.951  59.056 113.455  1.00 17.37           C
ATOM   4001  OE1 GLU B  14     122.056  59.314 112.626  1.00 17.37           O
ATOM   4002  OE2 GLU B  14     122.757  58.361 114.476  1.00 17.37           O
ATOM   4003  N   LEU B  15     125.496  63.704 111.275  1.00 14.38           N
ATOM   4004  CA  LEU B  15     125.325  64.810 110.340  1.00 14.38           C
ATOM   4005  C   LEU B  15     126.503  64.903 109.378  1.00 14.38           C
ATOM   4006  O   LEU B  15     126.324  65.220 108.200  1.00 14.38           O
ATOM   4007  CB  LEU B  15     125.118  66.117 111.091  1.00 14.38           C
ATOM   4008  CG  LEU B  15     123.730  66.208 111.722  1.00 14.38           C
ATOM   4009  CD1 LEU B  15     123.364  67.638 112.046  1.00 14.38           C
ATOM   4010  CD2 LEU B  15     122.699  65.592 110.812  1.00 14.38           C
ATOM   4011  N   GLU B  16     127.714  64.625 109.851  1.00 13.94           N
ATOM   4012  CA  GLU B  16     128.840  64.525 108.932  1.00 13.94           C
ATOM   4013  C   GLU B  16     128.615  63.409 107.920  1.00 13.94           C
ATOM   4014  O   GLU B  16     128.926  63.560 106.732  1.00 13.94           O
ATOM   4015  CB  GLU B  16     130.131  64.291 109.711  1.00 13.94           C
ATOM   4016  CG  GLU B  16     131.309  63.890 108.853  1.00 13.94           C
ATOM   4017  CD  GLU B  16     132.579  63.709 109.659  1.00 13.94           C
ATOM   4018  OE1 GLU B  16     132.710  64.347 110.724  1.00 13.94           O
ATOM   4019  OE2 GLU B  16     133.448  62.924 109.230  1.00 13.94           O
ATOM   4020  N   ASP B  17     128.041  62.292 108.365  1.00 14.43           N
ATOM   4021  CA  ASP B  17     127.796  61.185 107.450  1.00 14.43           C
ATOM   4022  C   ASP B  17     126.763  61.556 106.400  1.00 14.43           C
ATOM   4023  O   ASP B  17     126.934  61.254 105.215  1.00 14.43           O
ATOM   4024  CB  ASP B  17     127.337  59.950 108.207  1.00 14.43           C
ATOM   4025  CG  ASP B  17     126.689  58.940 107.295  1.00 14.43           C
ATOM   4026  OD1 ASP B  17     127.405  58.375 106.447  1.00 14.43           O
ATOM   4027  OD2 ASP B  17     125.464  58.724 107.410  1.00 14.43           O
ATOM   4028  N   ILE B  18     125.668  62.186 106.817  1.00 13.59           N
ATOM   4029  CA  ILE B  18     124.662  62.582 105.842  1.00 13.59           C
ATOM   4030  C   ILE B  18     125.202  63.641 104.894  1.00 13.59           C
ATOM   4031  O   ILE B  18     124.833  63.668 103.718  1.00 13.59           O
ATOM   4032  CB  ILE B  18     123.386  63.066 106.542  1.00 13.59           C
ATOM   4033  CG1 ILE B  18     122.304  63.348 105.530  1.00 13.59           C
ATOM   4034  CG2 ILE B  18     123.613  64.304 107.304  1.00 13.59           C
ATOM   4035  CD1 ILE B  18     121.026  63.521 106.180  1.00 13.59           C
ATOM   4036  N   ALA B  19     126.092  64.513 105.361  1.00 12.92           N
ATOM   4037  CA  ALA B  19     126.696  65.471 104.445  1.00 12.92           C
ATOM   4038  C   ALA B  19     127.545  64.762 103.406  1.00 12.92           C
ATOM   4039  O   ALA B  19     127.488  65.086 102.213  1.00 12.92           O
ATOM   4040  CB  ALA B  19     127.531  66.481 105.217  1.00 12.92           C
ATOM   4041  N   LYS B  20     128.344  63.790 103.839  1.00 13.92           N
ATOM   4042  CA  LYS B  20     129.137  63.021 102.888  1.00 13.92           C
ATOM   4043  C   LYS B  20     128.244  62.295 101.889  1.00 13.92           C
ATOM   4044  O   LYS B  20     128.525  62.278 100.684  1.00 13.92           O
ATOM   4045  CB  LYS B  20     130.022  62.036 103.642  1.00 13.92           C
ATOM   4046  CG  LYS B  20     130.826  61.113 102.760  1.00 13.92           C
ATOM   4047  CD  LYS B  20     131.551  60.084 103.601  1.00 13.92           C
ATOM   4048  CE  LYS B  20     132.236  60.740 104.785  1.00 13.92           C
ATOM   4049  NZ  LYS B  20     132.920  59.743 105.645  1.00 13.92           N
ATOM   4050  N   GLU B  21     127.152  61.706 102.369  1.00 14.87           N
ATOM   4051  CA  GLU B  21     126.237  61.015 101.470  1.00 14.87           C
ATOM   4052  C   GLU B  21     125.568  61.978 100.499  1.00 14.87           C
ATOM   4053  O   GLU B  21     125.300  61.613  99.351  1.00 14.87           O
ATOM   4054  CB  GLU B  21     125.194  60.253 102.275  1.00 14.87           C
ATOM   4055  CG  GLU B  21     124.261  59.417 101.437  1.00 14.87           C
ATOM   4056  CD  GLU B  21     123.587  58.333 102.244  1.00 14.87           C
ATOM   4057  OE1 GLU B  21     123.166  57.323 101.646  1.00 14.87           O
ATOM   4058  OE2 GLU B  21     123.480  58.487 103.476  1.00 14.87           O
ATOM   4059  N   GLN B  22     125.303  63.208 100.928  1.00 13.21           N
ATOM   4060  CA  GLN B  22     124.725  64.189 100.019  1.00 13.21           C
ATOM   4061  C   GLN B  22     125.724  64.608  98.957  1.00 13.21           C
ATOM   4062  O   GLN B  22     125.354  64.833  97.800  1.00 13.21           O
ATOM   4063  CB  GLN B  22     124.246  65.404 100.794  1.00 13.21           C
ATOM   4064  CG  GLN B  22     123.966  66.586  99.923  1.00 13.21           C
ATOM   4065  CD  GLN B  22     122.719  66.411  99.114  1.00 13.21           C
ATOM   4066  OE1 GLN B  22     121.938  65.493  99.351  1.00 13.21           O
ATOM   4067  NE2 GLN B  22     122.509  67.301  98.153  1.00 13.21           N
ATOM   4068  N   ARG B  23     126.994  64.731  99.329  1.00 14.13           N
ATOM   4069  CA  ARG B  23     128.009  64.986  98.315  1.00 14.13           C
ATOM   4070  C   ARG B  23     128.073  63.840  97.316  1.00 14.13           C
ATOM   4071  O   ARG B  23     128.216  64.062  96.108  1.00 14.13           O
ATOM   4072  CB  ARG B  23     129.365  65.210  98.969  1.00 14.13           C
ATOM   4073  CG  ARG B  23     130.527  64.742  98.141  1.00 14.13           C
ATOM   4074  CD  ARG B  23     131.799  64.815  98.948  1.00 14.13           C
ATOM   4075  NE  ARG B  23     132.849  63.981  98.383  1.00 14.13           N
ATOM   4076  CZ  ARG B  23     132.945  62.674  98.584  1.00 14.13           C
ATOM   4077  NH1 ARG B  23     132.052  62.050  99.336  1.00 14.13           N
ATOM   4078  NH2 ARG B  23     133.935  61.991  98.031  1.00 14.13           N
ATOM   4079  N   LYS B  24     127.954  62.604  97.797  1.00 14.91           N
ATOM   4080  CA  LYS B  24     127.950  61.479  96.865  1.00 14.91           C
ATOM   4081  C   LYS B  24     126.725  61.513  95.963  1.00 14.91           C
ATOM   4082  O   LYS B  24     126.813  61.167  94.782  1.00 14.91           O
ATOM   4083  CB  LYS B  24     128.019  60.155  97.613  1.00 14.91           C
ATOM   4084  CG  LYS B  24     127.900  58.956  96.696  1.00 14.91           C
ATOM   4085  CD  LYS B  24     128.096  57.662  97.447  1.00 14.91           C
ATOM   4086  CE  LYS B  24     127.616  56.483  96.625  1.00 14.91           C
ATOM   4087  NZ  LYS B  24     126.183  56.618  96.248  1.00 14.91           N
ATOM   4088  N   ILE B  25     125.577  61.920  96.496  1.00 14.97           N
ATOM   4089  CA  ILE B  25     124.381  62.050  95.666  1.00 14.97           C
ATOM   4090  C   ILE B  25     124.588  63.106  94.587  1.00 14.97           C
ATOM   4091  O   ILE B  25     124.190  62.920  93.431  1.00 14.97           O
ATOM   4092  CB  ILE B  25     123.157  62.369  96.537  1.00 14.97           C
ATOM   4093  CG1 ILE B  25     122.713  61.125  97.301  1.00 14.97           C
ATOM   4094  CG2 ILE B  25     122.029  62.914  95.691  1.00 14.97           C
ATOM   4095  CD1 ILE B  25     122.246  60.008  96.405  1.00 14.97           C
ATOM   4096  N   LEU B  26     125.197  64.234  94.946  1.00 15.08           N
ATOM   4097  CA  LEU B  26     125.494  65.244  93.938  1.00 15.08           C
ATOM   4098  C   LEU B  26     126.422  64.696  92.870  1.00 15.08           C
ATOM   4099  O   LEU B  26     126.211  64.933  91.679  1.00 15.08           O
ATOM   4100  CB  LEU B  26     126.124  66.479  94.565  1.00 15.08           C
ATOM   4101  CG  LEU B  26     126.544  67.482  93.492  1.00 15.08           C
ATOM   4102  CD1 LEU B  26     125.331  68.075  92.818  1.00 15.08           C
ATOM   4103  CD2 LEU B  26     127.427  68.562  94.054  1.00 15.08           C
ATOM   4104  N   LYS B  27     127.467  63.973  93.275  1.00 16.36           N
ATOM   4105  CA  LYS B  27     128.379  63.410  92.286  1.00 16.36           C
ATOM   4106  C   LYS B  27     127.661  62.427  91.374  1.00 16.36           C
ATOM   4107  O   LYS B  27     127.905  62.399  90.167  1.00 16.36           O
ATOM   4108  CB  LYS B  27     129.563  62.738  92.968  1.00 16.36           C
ATOM   4109  CG  LYS B  27     130.374  61.867  92.037  1.00 16.36           C
ATOM   4110  CD  LYS B  27     131.757  61.596  92.596  1.00 16.36           C
ATOM   4111  CE  LYS B  27     131.695  60.914  93.950  1.00 16.36           C
ATOM   4112  NZ  LYS B  27     133.050  60.752  94.539  1.00 16.36           N
ATOM   4113  N   ASP B  28     126.756  61.626  91.931  1.00 18.51           N
ATOM   4114  CA  ASP B  28     125.993  60.689  91.114  1.00 18.51           C
ATOM   4115  C   ASP B  28     125.127  61.423  90.100  1.00 18.51           C
ATOM   4116  O   ASP B  28     125.088  61.061  88.918  1.00 18.51           O
ATOM   4117  CB  ASP B  28     125.134  59.804  92.015  1.00 18.51           C
ATOM   4118  CG  ASP B  28     124.443  58.690  91.259  1.00 18.51           C
ATOM   4119  OD1 ASP B  28     124.666  57.514  91.613  1.00 18.51           O
ATOM   4120  OD2 ASP B  28     123.664  58.981  90.329  1.00 18.51           O
ATOM   4121  N   ALA B  29     124.411  62.453  90.545  1.00 19.28           N
ATOM   4122  CA  ALA B  29     123.543  63.174  89.622  1.00 19.28           C
ATOM   4123  C   ALA B  29     124.352  63.914  88.567  1.00 19.28           C
ATOM   4124  O   ALA B  29     123.960  63.961  87.396  1.00 19.28           O
ATOM   4125  CB  ALA B  29     122.639  64.138  90.382  1.00 19.28           C
ATOM   4126  N   LEU B  30     125.489  64.489  88.953  1.00 19.73           N
ATOM   4127  CA  LEU B  30     126.332  65.155  87.970  1.00 19.73           C
ATOM   4128  C   LEU B  30     126.893  64.156  86.971  1.00 19.73           C
ATOM   4129  O   LEU B  30     127.003  64.459  85.781  1.00 19.73           O
ATOM   4130  CB  LEU B  30     127.462  65.912  88.661  1.00 19.73           C
ATOM   4131  CG  LEU B  30     127.174  67.377  88.989  1.00 19.73           C
ATOM   4132  CD1 LEU B  30     128.417  68.067  89.523  1.00 19.73           C
ATOM   4133  CD2 LEU B  30     126.645  68.096  87.773  1.00 19.73           C
ATOM   4134  N   ASP B  31     127.245  62.958  87.433  1.00 23.10           N
ATOM   4135  CA  ASP B  31     127.714  61.927  86.520  1.00 23.10           C
ATOM   4136  C   ASP B  31     126.632  61.544  85.527  1.00 23.10           C
ATOM   4137  O   ASP B  31     126.899  61.391  84.332  1.00 23.10           O
ATOM   4138  CB  ASP B  31     128.165  60.703  87.308  1.00 23.10           C
ATOM   4139  CG  ASP B  31     128.712  59.619  86.425  1.00 23.10           C
ATOM   4140  OD1 ASP B  31     129.867  59.746  85.976  1.00 23.10           O
ATOM   4141  OD2 ASP B  31     127.976  58.646  86.164  1.00 23.10           O
ATOM   4142  N   GLU B  32     125.401  61.379  86.006  1.00 24.38           N
ATOM   4143  CA  GLU B  32     124.296  61.074  85.105  1.00 24.38           C
ATOM   4144  C   GLU B  32     124.091  62.184  84.083  1.00 24.38           C
ATOM   4145  O   GLU B  32     123.884  61.917  82.892  1.00 24.38           O
ATOM   4146  CB  GLU B  32     123.026  60.851  85.916  1.00 24.38           C
ATOM   4147  CG  GLU B  32     121.757  61.131  85.160  1.00 24.38           C
ATOM   4148  CD  GLU B  32     120.531  60.802  85.974  1.00 24.38           C
ATOM   4149  OE1 GLU B  32     120.677  60.556  87.189  1.00 24.38           O
ATOM   4150  OE2 GLU B  32     119.420  60.801  85.409  1.00 24.38           O
ATOM   4151  N   LEU B  33     124.159  63.439  84.526  1.00 25.45           N
ATOM   4152  CA  LEU B  33     124.006  64.557  83.602  1.00 25.45           C
ATOM   4153  C   LEU B  33     125.113  64.571  82.559  1.00 25.45           C
ATOM   4154  O   LEU B  33     124.857  64.792  81.369  1.00 25.45           O
ATOM   4155  CB  LEU B  33     123.992  65.868  84.378  1.00 25.45           C
ATOM   4156  CG  LEU B  33     122.583  66.398  84.597  1.00 25.45           C
ATOM   4157  CD1 LEU B  33     122.586  67.673  85.420  1.00 25.45           C
ATOM   4158  CD2 LEU B  33     121.968  66.628  83.248  1.00 25.45           C
ATOM   4159  N   ARG B  34     126.349  64.331  82.984  1.00 27.24           N
ATOM   4160  CA  ARG B  34     127.465  64.331  82.052  1.00 27.24           C
ATOM   4161  C   ARG B  34     127.354  63.184  81.060  1.00 27.24           C
ATOM   4162  O   ARG B  34     127.715  63.332  79.888  1.00 27.24           O
ATOM   4163  CB  ARG B  34     128.776  64.254  82.823  1.00 27.24           C
ATOM   4164  CG  ARG B  34     130.002  64.421  81.979  1.00 27.24           C
ATOM   4165  CD  ARG B  34     131.230  64.146  82.804  1.00 27.24           C
ATOM   4166  NE  ARG B  34     131.028  63.010  83.692  1.00 27.24           N
ATOM   4167  CZ  ARG B  34     131.041  61.743  83.295  1.00 27.24           C
ATOM   4168  NH1 ARG B  34     131.245  61.446  82.020  1.00 27.24           N
ATOM   4169  NH2 ARG B  34     130.850  60.770  84.171  1.00 27.24           N
ATOM   4170  N   GLU B  35     126.845  62.034  81.504  1.00 29.68           N
ATOM   4171  CA  GLU B  35     126.643  60.928  80.577  1.00 29.68           C
ATOM   4172  C   GLU B  35     125.560  61.256  79.563  1.00 29.68           C
ATOM   4173  O   GLU B  35     125.697  60.927  78.381  1.00 29.68           O
ATOM   4174  CB  GLU B  35     126.306  59.646  81.332  1.00 29.68           C
ATOM   4175  CG  GLU B  35     127.450  59.132  82.181  1.00 29.68           C
ATOM   4176  CD  GLU B  35     128.746  59.018  81.405  1.00 29.68           C
ATOM   4177  OE1 GLU B  35     129.534  59.984  81.419  1.00 29.68           O
ATOM   4178  OE2 GLU B  35     128.982  57.960  80.786  1.00 29.68           O
ATOM   4179  N   GLU B  36     124.476  61.903  79.997  1.00 31.42           N
ATOM   4180  CA  GLU B  36     123.467  62.327  79.032  1.00 31.42           C
ATOM   4181  C   GLU B  36     124.061  63.292  78.015  1.00 31.42           C
ATOM   4182  O   GLU B  36     123.799  63.180  76.812  1.00 31.42           O
ATOM   4183  CB  GLU B  36     122.274  62.971  79.735  1.00 31.42           C
ATOM   4184  CG  GLU B  36     121.270  63.581  78.762  1.00 31.42           C
ATOM   4185  CD  GLU B  36     120.374  64.625  79.399  1.00 31.42           C
ATOM   4186  OE1 GLU B  36     120.288  64.654  80.640  1.00 31.42           O
ATOM   4187  OE2 GLU B  36     119.756  65.419  78.658  1.00 31.42           O
ATOM   4188  N   ALA B  37     124.871  64.244  78.481  1.00 33.00           N
ATOM   4189  CA  ALA B  37     125.482  65.201  77.563  1.00 33.00           C
ATOM   4190  C   ALA B  37     126.403  64.506  76.568  1.00 33.00           C
ATOM   4191  O   ALA B  37     126.384  64.813  75.370  1.00 33.00           O
ATOM   4192  CB  ALA B  37     126.246  66.267  78.344  1.00 33.00           C
ATOM   4193  N   GLU B  38     127.221  63.565  77.045  1.00 35.61           N
ATOM   4194  CA  GLU B  38     128.118  62.848  76.147  1.00 35.61           C
ATOM   4195  C   GLU B  38     127.337  62.003  75.150  1.00 35.61           C
ATOM   4196  O   GLU B  38     127.740  61.874  73.989  1.00 35.61           O
ATOM   4197  CB  GLU B  38     129.085  61.980  76.949  1.00 35.61           C
ATOM   4198  CG  GLU B  38     130.236  62.745  77.580  1.00 35.61           C
ATOM   4199  CD  GLU B  38     131.096  61.870  78.476  1.00 35.61           C
ATOM   4200  OE1 GLU B  38     130.666  60.741  78.794  1.00 35.61           O
ATOM   4201  OE2 GLU B  38     132.198  62.308  78.862  1.00 35.61           O
ATOM   4202  N   LYS B  39     126.216  61.421  75.580  1.00 37.22           N
ATOM   4203  CA  LYS B  39     125.404  60.637  74.658  1.00 37.22           C
ATOM   4204  C   LYS B  39     124.766  61.523  73.603  1.00 37.22           C
ATOM   4205  O   LYS B  39     124.576  61.091  72.462  1.00 37.22           O
ATOM   4206  CB  LYS B  39     124.333  59.861  75.419  1.00 37.22           C
ATOM   4207  CG  LYS B  39     124.808  58.520  75.946  1.00 37.22           C
ATOM   4208  CD  LYS B  39     123.677  57.509  75.960  1.00 37.22           C
ATOM   4209  CE  LYS B  39     122.450  58.063  76.669  1.00 37.22           C
ATOM   4210  NZ  LYS B  39     122.746  58.448  78.076  1.00 37.22           N
ATOM   4211  N   LEU B  40     124.415  62.754  73.963  1.00 40.31           N
ATOM   4212  CA  LEU B  40     123.859  63.671  72.981  1.00 40.31           C
ATOM   4213  C   LEU B  40     124.923  64.251  72.064  1.00 40.31           C
ATOM   4214  O   LEU B  40     124.590  64.696  70.960  1.00 40.31           O
ATOM   4215  CB  LEU B  40     123.108  64.809  73.668  1.00 40.31           C
ATOM   4216  CG  LEU B  40     121.640  64.510  73.952  1.00 40.31           C
ATOM   4217  CD1 LEU B  40     120.932  65.771  74.372  1.00 40.31           C
ATOM   4218  CD2 LEU B  40     120.980  63.913  72.726  1.00 40.31           C
ATOM   4219  N   ARG B  41     126.184  64.271  72.503  1.00 41.67           N
ATOM   4220  CA  ARG B  41     127.253  64.801  71.657  1.00 41.67           C
ATOM   4221  C   ARG B  41     127.302  64.089  70.310  1.00 41.67           C
ATOM   4222  O   ARG B  41     127.531  64.723  69.274  1.00 41.67           O
ATOM   4223  CB  ARG B  41     128.598  64.672  72.372  1.00 41.67           C
ATOM   4224  CG  ARG B  41     129.813  64.935  71.490  1.00 41.67           C
ATOM   4225  CD  ARG B  41     129.986  66.416  71.180  1.00 41.67           C
ATOM   4226  NE  ARG B  41     129.227  66.841  70.008  1.00 41.67           N
ATOM   4227  CZ  ARG B  41     129.178  68.094  69.567  1.00 41.67           C
ATOM   4228  NH1 ARG B  41     128.462  68.395  68.494  1.00 41.67           N
ATOM   4229  NH2 ARG B  41     129.853  69.044  70.196  1.00 41.67           N
ATOM   4230  N   GLU B  42     127.096  62.771  70.303  1.00 45.23           N
ATOM   4231  CA  GLU B  42     127.078  62.037  69.044  1.00 45.23           C
ATOM   4232  C   GLU B  42     125.772  62.242  68.293  1.00 45.23           C
ATOM   4233  O   GLU B  42     125.781  62.484  67.081  1.00 45.23           O
ATOM   4234  CB  GLU B  42     127.320  60.549  69.293  1.00 45.23           C
ATOM   4235  CG  GLU B  42     128.745  60.227  69.686  1.00 45.23           C
ATOM   4236  CD  GLU B  42     129.739  60.605  68.606  1.00 45.23           C
ATOM   4237  OE1 GLU B  42     129.401  60.465  67.412  1.00 45.23           O
ATOM   4238  OE2 GLU B  42     130.856  61.047  68.948  1.00 45.23           O
ATOM   4239  N   ASP B  43     124.648  62.160  68.993  1.00 47.24           N
ATOM   4240  CA  ASP B  43     123.340  62.277  68.364  1.00 47.24           C
ATOM   4241  C   ASP B  43     122.898  63.730  68.250  1.00 47.24           C
ATOM   4242  O   ASP B  43     121.769  64.073  68.599  1.00 47.24           O
ATOM   4243  CB  ASP B  43     122.310  61.478  69.155  1.00 47.24           C
ATOM   4244  CG  ASP B  43     122.775  60.072  69.448  1.00 47.24           C
ATOM   4245  OD1 ASP B  43     123.646  59.570  68.708  1.00 47.24           O
ATOM   4246  OD2 ASP B  43     122.277  59.473  70.422  1.00 47.24           O
ATOM   4247  N   ASP B  46     122.332  67.728  65.624  1.00 53.55           N
ATOM   4248  CA  ASP B  46     122.124  69.104  65.189  1.00 53.55           C
ATOM   4249  C   ASP B  46     123.079  70.059  65.890  1.00 53.55           C
ATOM   4250  O   ASP B  46     123.672  69.719  66.912  1.00 53.55           O
ATOM   4251  CB  ASP B  46     120.690  69.545  65.464  1.00 53.55           C
ATOM   4252  CG  ASP B  46     120.398  70.925  64.946  1.00 53.55           C
ATOM   4253  OD1 ASP B  46     121.308  71.540  64.352  1.00 53.55           O
ATOM   4254  OD2 ASP B  46     119.255  71.392  65.127  1.00 53.55           O
ATOM   4255  N   GLU B  47     123.238  71.255  65.326  1.00 52.23           N
ATOM   4256  CA  GLU B  47     123.944  72.311  66.040  1.00 52.23           C
ATOM   4257  C   GLU B  47     123.038  72.989  67.056  1.00 52.23           C
ATOM   4258  O   GLU B  47     123.475  73.298  68.168  1.00 52.23           O
ATOM   4259  CB  GLU B  47     124.537  73.320  65.065  1.00 52.23           C
ATOM   4260  CG  GLU B  47     125.613  72.703  64.194  1.00 52.23           C
ATOM   4261  CD  GLU B  47     126.737  72.106  65.019  1.00 52.23           C
ATOM   4262  OE1 GLU B  47     127.128  72.724  66.030  1.00 52.23           O
ATOM   4263  OE2 GLU B  47     127.220  71.010  64.666  1.00 52.23           O
ATOM   4264  N   GLU B  48     121.780  73.246  66.688  1.00 49.33           N
ATOM   4265  CA  GLU B  48     120.854  73.890  67.617  1.00 49.33           C
ATOM   4266  C   GLU B  48     120.490  72.958  68.763  1.00 49.33           C
ATOM   4267  O   GLU B  48     120.355  73.399  69.910  1.00 49.33           O
ATOM   4268  CB  GLU B  48     119.600  74.349  66.877  1.00 49.33           C
ATOM   4269  CG  GLU B  48     119.684  75.774  66.391  1.00 49.33           C
ATOM   4270  CD  GLU B  48     119.925  76.739  67.524  1.00 49.33           C
ATOM   4271  OE1 GLU B  48     119.060  76.830  68.418  1.00 49.33           O
ATOM   4272  OE2 GLU B  48     120.986  77.395  67.533  1.00 49.33           O
ATOM   4273  N   GLU B  49     120.312  71.669  68.466  1.00 48.46           N
ATOM   4274  CA  GLU B  49     120.069  70.677  69.509  1.00 48.46           C
ATOM   4275  C   GLU B  49     121.118  70.778  70.607  1.00 48.46           C
ATOM   4276  O   GLU B  49     120.790  70.911  71.789  1.00 48.46           O
ATOM   4277  CB  GLU B  49     120.060  69.275  68.905  1.00 48.46           C
ATOM   4278  CG  GLU B  49     119.174  68.289  69.633  1.00 48.46           C
ATOM   4279  CD  GLU B  49     118.890  67.054  68.806  1.00 48.46           C
ATOM   4280  OE1 GLU B  49     119.853  66.358  68.419  1.00 48.46           O
ATOM   4281  OE2 GLU B  49     117.700  66.784  68.538  1.00 48.46           O
ATOM   4282  N   ILE B  50     122.392  70.730  70.225  1.00 43.33           N
ATOM   4283  CA  ILE B  50     123.470  70.812  71.203  1.00 43.33           C
ATOM   4284  C   ILE B  50     123.497  72.188  71.860  1.00 43.33           C
ATOM   4285  O   ILE B  50     123.550  72.304  73.089  1.00 43.33           O
ATOM   4286  CB  ILE B  50     124.813  70.477  70.533  1.00 43.33           C
ATOM   4287  CG1 ILE B  50     124.791  69.042  70.008  1.00 43.33           C
ATOM   4288  CG2 ILE B  50     125.959  70.701  71.488  1.00 43.33           C
ATOM   4289  CD1 ILE B  50     124.200  68.042  70.981  1.00 43.33           C
ATOM   4290  N   ASN B  51     123.459  73.250  71.053  1.00 40.38           N
ATOM   4291  CA  ASN B  51     123.565  74.605  71.577  1.00 40.38           C
ATOM   4292  C   ASN B  51     122.469  74.913  72.587  1.00 40.38           C
ATOM   4293  O   ASN B  51     122.663  75.767  73.458  1.00 40.38           O
ATOM   4294  CB  ASN B  51     123.520  75.591  70.405  1.00 40.38           C
ATOM   4295  CG  ASN B  51     124.056  76.969  70.755  1.00 40.38           C
ATOM   4296  OD1 ASN B  51     123.854  77.469  71.855  1.00 40.38           O
ATOM   4297  ND2 ASN B  51     124.744  77.592  69.804  1.00 40.38           N
ATOM   4298  N   LYS B  52     121.333  74.222  72.514  1.00 38.56           N
ATOM   4299  CA  LYS B  52     120.253  74.441  73.467  1.00 38.56           C
ATOM   4300  C   LYS B  52     120.331  73.481  74.648  1.00 38.56           C
ATOM   4301  O   LYS B  52     120.205  73.894  75.809  1.00 38.56           O
ATOM   4302  CB  LYS B  52     118.905  74.299  72.761  1.00 38.56           C
ATOM   4303  CG  LYS B  52     117.708  74.395  73.684  1.00 38.56           C
ATOM   4304  CD  LYS B  52     117.604  75.780  74.293  1.00 38.56           C
ATOM   4305  CE  LYS B  52     116.154  76.211  74.428  1.00 38.56           C
ATOM   4306  NZ  LYS B  52     115.469  76.274  73.107  1.00 38.56           N
ATOM   4307  N   ARG B  53     120.552  72.195  74.373  1.00 35.41           N
ATOM   4308  CA  ARG B  53     120.528  71.213  75.442  1.00 35.41           C
ATOM   4309  C   ARG B  53     121.719  71.354  76.371  1.00 35.41           C
ATOM   4310  O   ARG B  53     121.596  71.068  77.562  1.00 35.41           O
ATOM   4311  CB  ARG B  53     120.484  69.802  74.868  1.00 35.41           C
ATOM   4312  CG  ARG B  53     120.000  68.778  75.861  1.00 35.41           C
ATOM   4313  CD  ARG B  53     118.789  69.284  76.617  1.00 35.41           C
ATOM   4314  NE  ARG B  53     118.354  68.328  77.628  1.00 35.41           N
ATOM   4315  CZ  ARG B  53     117.390  68.563  78.508  1.00 35.41           C
ATOM   4316  NH1 ARG B  53     116.755  69.726  78.499  1.00 35.41           N
ATOM   4317  NH2 ARG B  53     117.061  67.637  79.395  1.00 35.41           N
ATOM   4318  N   LEU B  54     122.870  71.799  75.868  1.00 32.41           N
ATOM   4319  CA  LEU B  54     124.011  71.982  76.756  1.00 32.41           C
ATOM   4320  C   LEU B  54     123.756  73.108  77.748  1.00 32.41           C
ATOM   4321  O   LEU B  54     124.132  73.007  78.921  1.00 32.41           O
ATOM   4322  CB  LEU B  54     125.270  72.244  75.936  1.00 32.41           C
ATOM   4323  CG  LEU B  54     125.759  71.018  75.165  1.00 32.41           C
ATOM   4324  CD1 LEU B  54     127.235  71.135  74.835  1.00 32.41           C
ATOM   4325  CD2 LEU B  54     125.465  69.735  75.933  1.00 32.41           C
ATOM   4326  N   ASN B  55     123.091  74.173  77.302  1.00 31.16           N
ATOM   4327  CA  ASN B  55     122.726  75.246  78.218  1.00 31.16           C
ATOM   4328  C   ASN B  55     121.673  74.784  79.215  1.00 31.16           C
ATOM   4329  O   ASN B  55     121.749  75.113  80.405  1.00 31.16           O
ATOM   4330  CB  ASN B  55     122.241  76.459  77.434  1.00 31.16           C
ATOM   4331  CG  ASN B  55     123.360  77.150  76.697  1.00 31.16           C
ATOM   4332  OD1 ASN B  55     124.456  76.606  76.564  1.00 31.16           O
ATOM   4333  ND2 ASN B  55     123.095  78.356  76.215  1.00 31.16           N
ATOM   4334  N   GLU B  56     120.686  74.012  78.759  1.00 30.33           N
ATOM   4335  CA  GLU B  56     119.710  73.482  79.707  1.00 30.33           C
ATOM   4336  C   GLU B  56     120.378  72.569  80.729  1.00 30.33           C
ATOM   4337  O   GLU B  56     120.020  72.575  81.913  1.00 30.33           O
ATOM   4338  CB  GLU B  56     118.593  72.750  78.971  1.00 30.33           C
ATOM   4339  CG  GLU B  56     117.597  73.697  78.347  1.00 30.33           C
ATOM   4340  CD  GLU B  56     117.244  74.844  79.274  1.00 30.33           C
ATOM   4341  OE1 GLU B  56     116.683  74.584  80.358  1.00 30.33           O
ATOM   4342  OE2 GLU B  56     117.544  76.006  78.928  1.00 30.33           O
ATOM   4343  N   LEU B  57     121.376  71.802  80.296  1.00 28.89           N
ATOM   4344  CA  LEU B  57     122.038  70.874  81.200  1.00 28.89           C
ATOM   4345  C   LEU B  57     122.902  71.611  82.210  1.00 28.89           C
ATOM   4346  O   LEU B  57     122.920  71.252  83.389  1.00 28.89           O
ATOM   4347  CB  LEU B  57     122.858  69.866  80.405  1.00 28.89           C
ATOM   4348  CG  LEU B  57     122.159  68.518  80.246  1.00 28.89           C
ATOM   4349  CD1 LEU B  57     120.756  68.695  79.714  1.00 28.89           C
ATOM   4350  CD2 LEU B  57     122.949  67.601  79.334  1.00 28.89           C
ATOM   4351  N   MET B  58     123.623  72.646  81.782  1.00 25.93           N
ATOM   4352  CA  MET B  58     124.380  73.425  82.754  1.00 25.93           C
ATOM   4353  C   MET B  58     123.446  74.134  83.728  1.00 25.93           C
ATOM   4354  O   MET B  58     123.758  74.257  84.919  1.00 25.93           O
ATOM   4355  CB  MET B  58     125.295  74.426  82.058  1.00 25.93           C
ATOM   4356  CG  MET B  58     124.580  75.584  81.428  1.00 25.93           C
ATOM   4357  SD  MET B  58     125.708  76.864  80.894  1.00 25.93           S
ATOM   4358  CE  MET B  58     126.580  76.041  79.571  1.00 25.93           C
ATOM   4359  N   LYS B  59     122.278  74.575  83.256  1.00 25.65           N
ATOM   4360  CA  LYS B  59     121.323  75.210  84.158  1.00 25.65           C
ATOM   4361  C   LYS B  59     120.826  74.226  85.211  1.00 25.65           C
ATOM   4362  O   LYS B  59     120.778  74.548  86.404  1.00 25.65           O
ATOM   4363  CB  LYS B  59     120.158  75.788  83.364  1.00 25.65           C
ATOM   4364  CG  LYS B  59     119.012  76.285  84.217  1.00 25.65           C
ATOM   4365  CD  LYS B  59     118.260  77.390  83.494  1.00 25.65           C
ATOM   4366  CE  LYS B  59     116.834  77.530  83.997  1.00 25.65           C
ATOM   4367  NZ  LYS B  59     115.947  76.446  83.491  1.00 25.65           N
ATOM   4368  N   ILE B  60     120.463  73.012  84.800  1.00 24.28           N
ATOM   4369  CA  ILE B  60     119.965  72.073  85.799  1.00 24.28           C
ATOM   4370  C   ILE B  60     121.096  71.551  86.679  1.00 24.28           C
ATOM   4371  O   ILE B  60     120.865  71.178  87.833  1.00 24.28           O
ATOM   4372  CB  ILE B  60     119.172  70.930  85.148  1.00 24.28           C
ATOM   4373  CG1 ILE B  60     120.077  70.016  84.339  1.00 24.28           C
ATOM   4374  CG2 ILE B  60     118.072  71.490  84.272  1.00 24.28           C
ATOM   4375  CD1 ILE B  60     119.313  68.918  83.645  1.00 24.28           C
ATOM   4376  N   ALA B  61     122.336  71.551  86.190  1.00 20.39           N
ATOM   4377  CA  ALA B  61     123.445  71.158  87.054  1.00 20.39           C
ATOM   4378  C   ALA B  61     123.710  72.211  88.122  1.00 20.39           C
ATOM   4379  O   ALA B  61     123.976  71.879  89.283  1.00 20.39           O
ATOM   4380  CB  ALA B  61     124.699  70.909  86.226  1.00 20.39           C
ATOM   4381  N   VAL B  62     123.641  73.488  87.755  1.00 17.76           N
ATOM   4382  CA  VAL B  62     123.771  74.521  88.774  1.00 17.76           C
ATOM   4383  C   VAL B  62     122.586  74.488  89.722  1.00 17.76           C
ATOM   4384  O   VAL B  62     122.729  74.789  90.911  1.00 17.76           O
ATOM   4385  CB  VAL B  62     123.956  75.894  88.123  1.00 17.76           C
ATOM   4386  CG1 VAL B  62     123.956  76.975  89.169  1.00 17.76           C
ATOM   4387  CG2 VAL B  62     125.274  75.902  87.411  1.00 17.76           C
ATOM   4388  N   GLU B  63     121.405  74.113  89.236  1.00 17.94           N
ATOM   4389  CA  GLU B  63     120.287  73.913  90.151  1.00 17.94           C
ATOM   4390  C   GLU B  63     120.579  72.790  91.138  1.00 17.94           C
ATOM   4391  O   GLU B  63     120.253  72.893  92.325  1.00 17.94           O
ATOM   4392  CB  GLU B  63     119.014  73.620  89.365  1.00 17.94           C
ATOM   4393  CG  GLU B  63     117.754  74.007  90.091  1.00 17.94           C
ATOM   4394  CD  GLU B  63     117.466  75.487  89.977  1.00 17.94           C
ATOM   4395  OE1 GLU B  63     118.237  76.191  89.293  1.00 17.94           O
ATOM   4396  OE2 GLU B  63     116.464  75.947  90.564  1.00 17.94           O
ATOM   4397  N   ALA B  64     121.205  71.711  90.669  1.00 15.58           N
ATOM   4398  CA  ALA B  64     121.583  70.629  91.571  1.00 15.58           C
ATOM   4399  C   ALA B  64     122.601  71.094  92.605  1.00 15.58           C
ATOM   4400  O   ALA B  64     122.523  70.713  93.779  1.00 15.58           O
ATOM   4401  CB  ALA B  64     122.136  69.459  90.771  1.00 15.58           C
ATOM   4402  N   LEU B  65     123.565  71.918  92.193  1.00 13.05           N
ATOM   4403  CA  LEU B  65     124.529  72.447  93.158  1.00 13.05           C
ATOM   4404  C   LEU B  65     123.858  73.351  94.181  1.00 13.05           C
ATOM   4405  O   LEU B  65     124.155  73.269  95.376  1.00 13.05           O
ATOM   4406  CB  LEU B  65     125.638  73.219  92.464  1.00 13.05           C
ATOM   4407  CG  LEU B  65     126.590  73.788  93.513  1.00 13.05           C
ATOM   4408  CD1 LEU B  65     127.329  72.673  94.217  1.00 13.05           C
ATOM   4409  CD2 LEU B  65     127.546  74.785  92.923  1.00 13.05           C
ATOM   4410  N   GLU B  66     122.977  74.239  93.727  1.00 13.63           N
ATOM   4411  CA  GLU B  66     122.243  75.098  94.647  1.00 13.63           C
ATOM   4412  C   GLU B  66     121.428  74.269  95.628  1.00 13.63           C
ATOM   4413  O   GLU B  66     121.319  74.610  96.813  1.00 13.63           O
ATOM   4414  CB  GLU B  66     121.349  76.046  93.860  1.00 13.63           C
ATOM   4415  CG  GLU B  66     120.519  76.981  94.700  1.00 13.63           C
ATOM   4416  CD  GLU B  66     119.917  78.107  93.877  1.00 13.63           C
ATOM   4417  OE1 GLU B  66     120.639  78.681  93.035  1.00 13.63           O
ATOM   4418  OE2 GLU B  66     118.721  78.411  94.061  1.00 13.63           O
ATOM   4419  N   LEU B  67     120.880  73.150  95.165  1.00 13.11           N
ATOM   4420  CA  LEU B  67     120.107  72.298  96.057  1.00 13.11           C
ATOM   4421  C   LEU B  67     121.000  71.619  97.087  1.00 13.11           C
ATOM   4422  O   LEU B  67     120.631  71.508  98.263  1.00 13.11           O
ATOM   4423  CB  LEU B  67     119.340  71.264  95.254  1.00 13.11           C
ATOM   4424  CG  LEU B  67     118.068  70.859  95.969  1.00 13.11           C
ATOM   4425  CD1 LEU B  67     117.311  72.103  96.372  1.00 13.11           C
ATOM   4426  CD2 LEU B  67     117.238  70.003  95.054  1.00 13.11           C
ATOM   4427  N   THR B  68     122.173  71.145  96.671  1.00 11.67           N
ATOM   4428  CA  THR B  68     123.068  70.533  97.645  1.00 11.67           C
ATOM   4429  C   THR B  68     123.596  71.554  98.638  1.00 11.67           C
ATOM   4430  O   THR B  68     123.797  71.233  99.814  1.00 11.67           O
ATOM   4431  CB  THR B  68     124.223  69.855  96.927  1.00 11.67           C
ATOM   4432  OG1 THR B  68     123.699  68.832  96.080  1.00 11.67           O
ATOM   4433  CG2 THR B  68     125.194  69.254  97.909  1.00 11.67           C
ATOM   4434  N   ILE B  69     123.765  72.798  98.212  1.00  9.94           N
ATOM   4435  CA  ILE B  69     124.117  73.836  99.168  1.00  9.94           C
ATOM   4436  C   ILE B  69     122.989  74.051 100.160  1.00  9.94           C
ATOM   4437  O   ILE B  69     123.228  74.231 101.357  1.00  9.94           O
ATOM   4438  CB  ILE B  69     124.495  75.131  98.440  1.00  9.94           C
ATOM   4439  CG1 ILE B  69     125.847  74.954  97.766  1.00  9.94           C
ATOM   4440  CG2 ILE B  69     124.476  76.292  99.387  1.00  9.94           C
ATOM   4441  CD1 ILE B  69     126.941  74.640  98.733  1.00  9.94           C
ATOM   4442  N   GLU B  70     121.743  74.026  99.691  1.00 10.26           N
ATOM   4443  CA  GLU B  70     120.631  74.155 100.626  1.00 10.26           C
ATOM   4444  C   GLU B  70     120.621  73.019 101.641  1.00 10.26           C
ATOM   4445  O   GLU B  70     120.388  73.243 102.835  1.00 10.26           O
ATOM   4446  CB  GLU B  70     119.308  74.204  99.874  1.00 10.26           C
ATOM   4447  CG  GLU B  70     118.212  74.855 100.669  1.00 10.26           C
ATOM   4448  CD  GLU B  70     118.576  76.266 101.077  1.00 10.26           C
ATOM   4449  OE1 GLU B  70     119.215  76.969 100.265  1.00 10.26           O
ATOM   4450  OE2 GLU B  70     118.236  76.671 102.209  1.00 10.26           O
ATOM   4451  N   VAL B  71     120.879  71.795 101.191  1.00 10.49           N
ATOM   4452  CA  VAL B  71     120.906  70.677 102.130  1.00 10.49           C
ATOM   4453  C   VAL B  71     122.028  70.850 103.141  1.00 10.49           C
ATOM   4454  O   VAL B  71     121.847  70.601 104.340  1.00 10.49           O
ATOM   4455  CB  VAL B  71     121.020  69.340 101.383  1.00 10.49           C
ATOM   4456  CG1 VAL B  71     121.354  68.236 102.345  1.00 10.49           C
ATOM   4457  CG2 VAL B  71     119.713  69.029 100.696  1.00 10.49           C
ATOM   4458  N   LEU B  72     123.198  71.293 102.689  1.00  9.42           N
ATOM   4459  CA  LEU B  72     124.302  71.469 103.625  1.00  9.42           C
ATOM   4460  C   LEU B  72     124.014  72.580 104.625  1.00  9.42           C
ATOM   4461  O   LEU B  72     124.377  72.476 105.802  1.00  9.42           O
ATOM   4462  CB  LEU B  72     125.594  71.737 102.867  1.00  9.42           C
ATOM   4463  CG  LEU B  72     126.113  70.509 102.131  1.00  9.42           C
ATOM   4464  CD1 LEU B  72     127.483  70.773 101.552  1.00  9.42           C
ATOM   4465  CD2 LEU B  72     126.142  69.331 103.067  1.00  9.42           C
ATOM   4466  N   ARG B  73     123.351  73.647 104.190  1.00  9.44           N
ATOM   4467  CA  ARG B  73     123.017  74.707 105.132  1.00  9.44           C
ATOM   4468  C   ARG B  73     121.994  74.233 106.152  1.00  9.44           C
ATOM   4469  O   ARG B  73     122.070  74.597 107.331  1.00  9.44           O
ATOM   4470  CB  ARG B  73     122.506  75.936 104.400  1.00  9.44           C
ATOM   4471  CG  ARG B  73     122.265  77.091 105.318  1.00  9.44           C
ATOM   4472  CD  ARG B  73     121.065  77.886 104.890  1.00  9.44           C
ATOM   4473  NE  ARG B  73     121.279  78.530 103.602  1.00  9.44           N
ATOM   4474  CZ  ARG B  73     120.704  79.670 103.240  1.00  9.44           C
ATOM   4475  NH1 ARG B  73     119.885  80.293 104.073  1.00  9.44           N
ATOM   4476  NH2 ARG B  73     120.953  80.191 102.049  1.00  9.44           N
ATOM   4477  N   SER B  74     121.027  73.421 105.727  1.00 10.10           N
ATOM   4478  CA  SER B  74     120.098  72.852 106.698  1.00 10.10           C
ATOM   4479  C   SER B  74     120.826  71.959 107.690  1.00 10.10           C
ATOM   4480  O   SER B  74     120.490  71.935 108.878  1.00 10.10           O
ATOM   4481  CB  SER B  74     118.998  72.069 105.998  1.00 10.10           C
ATOM   4482  OG  SER B  74     118.391  71.170 106.908  1.00 10.10           O
ATOM   4483  N   LEU B  75     121.827  71.215 107.225  1.00 10.81           N
ATOM   4484  CA  LEU B  75     122.626  70.419 108.152  1.00 10.81           C
ATOM   4485  C   LEU B  75     123.350  71.305 109.155  1.00 10.81           C
ATOM   4486  O   LEU B  75     123.431  70.977 110.344  1.00 10.81           O
ATOM   4487  CB  LEU B  75     123.625  69.562 107.387  1.00 10.81           C
ATOM   4488  CG  LEU B  75     122.990  68.394 106.643  1.00 10.81           C
ATOM   4489  CD1 LEU B  75     124.026  67.601 105.874  1.00 10.81           C
ATOM   4490  CD2 LEU B  75     122.266  67.517 107.614  1.00 10.81           C
ATOM   4491  N   ALA B  76     123.884  72.433 108.699  1.00  9.95           N
ATOM   4492  CA  ALA B  76     124.550  73.344 109.624  1.00  9.95           C
ATOM   4493  C   ALA B  76     123.584  73.877 110.671  1.00  9.95           C
ATOM   4494  O   ALA B  76     123.916  73.937 111.860  1.00  9.95           O
ATOM   4495  CB  ALA B  76     125.183  74.498 108.860  1.00  9.95           C
ATOM   4496  N   GLU B  77     122.388  74.278 110.249  1.00 10.52           N
ATOM   4497  CA  GLU B  77     121.410  74.772 111.213  1.00 10.52           C
ATOM   4498  C   GLU B  77     121.030  73.689 112.213  1.00 10.52           C
ATOM   4499  O   GLU B  77     120.871  73.961 113.409  1.00 10.52           O
ATOM   4500  CB  GLU B  77     120.173  75.290 110.491  1.00 10.52           C
ATOM   4501  CG  GLU B  77     120.462  76.359 109.451  1.00 10.52           C
ATOM   4502  CD  GLU B  77     120.464  77.759 110.019  1.00 10.52           C
ATOM   4503  OE1 GLU B  77     120.392  77.900 111.253  1.00 10.52           O
ATOM   4504  OE2 GLU B  77     120.528  78.722 109.229  1.00 10.52           O
ATOM   4505  N   SER B  78     120.891  72.450 111.753  1.00 11.73           N
ATOM   4506  CA  SER B  78     120.557  71.384 112.686  1.00 11.73           C
ATOM   4507  C   SER B  78     121.697  71.123 113.662  1.00 11.73           C
ATOM   4508  O   SER B  78     121.458  70.809 114.831  1.00 11.73           O
ATOM   4509  CB  SER B  78     120.191  70.111 111.935  1.00 11.73           C
ATOM   4510  OG  SER B  78     119.586  69.180 112.810  1.00 11.73           O
ATOM   4511  N   ALA B  79     122.943  71.255 113.217  1.00 11.78           N
ATOM   4512  CA  ALA B  79     124.052  71.095 114.153  1.00 11.78           C
ATOM   4513  C   ALA B  79     124.062  72.208 115.193  1.00 11.78           C
ATOM   4514  O   ALA B  79     124.338  71.966 116.376  1.00 11.78           O
ATOM   4515  CB  ALA B  79     125.377  71.053 113.404  1.00 11.78           C
ATOM   4516  N   LEU B  80     123.766  73.438 114.774  1.00 11.61           N
ATOM   4517  CA  LEU B  80     123.639  74.516 115.748  1.00 11.61           C
ATOM   4518  C   LEU B  80     122.551  74.206 116.761  1.00 11.61           C
ATOM   4519  O   LEU B  80     122.741  74.411 117.964  1.00 11.61           O
ATOM   4520  CB  LEU B  80     123.331  75.835 115.058  1.00 11.61           C
ATOM   4521  CG  LEU B  80     122.754  76.846 116.043  1.00 11.61           C
ATOM   4522  CD1 LEU B  80     123.841  77.334 116.965  1.00 11.61           C
ATOM   4523  CD2 LEU B  80     122.077  77.996 115.335  1.00 11.61           C
ATOM   4524  N   ARG B  81     121.401  73.718 116.297  1.00 14.99           N
ATOM   4525  CA  ARG B  81     120.332  73.360 117.225  1.00 14.99           C
ATOM   4526  C   ARG B  81     120.756  72.240 118.168  1.00 14.99           C
ATOM   4527  O   ARG B  81     120.360  72.223 119.338  1.00 14.99           O
ATOM   4528  CB  ARG B  81     119.079  72.963 116.454  1.00 14.99           C
ATOM   4529  CG  ARG B  81     117.946  72.504 117.330  1.00 14.99           C
ATOM   4530  CD  ARG B  81     117.593  73.546 118.367  1.00 14.99           C
ATOM   4531  NE  ARG B  81     116.669  73.015 119.364  1.00 14.99           N
ATOM   4532  CZ  ARG B  81     116.380  73.616 120.512  1.00 14.99           C
ATOM   4533  NH1 ARG B  81     116.946  74.774 120.816  1.00 14.99           N
ATOM   4534  NH2 ARG B  81     115.526  73.057 121.358  1.00 14.99           N
ATOM   4535  N   ALA B  82     121.575  71.310 117.688  1.00 14.92           N
ATOM   4536  CA  ALA B  82     122.080  70.267 118.570  1.00 14.92           C
ATOM   4537  C   ALA B  82     122.962  70.853 119.664  1.00 14.92           C
ATOM   4538  O   ALA B  82     122.864  70.462 120.836  1.00 14.92           O
ATOM   4539  CB  ALA B  82     122.848  69.228 117.764  1.00 14.92           C
ATOM   4540  N   LEU B  83     123.834  71.792 119.305  1.00 14.46           N
ATOM   4541  CA  LEU B  83     124.647  72.442 120.329  1.00 14.46           C
ATOM   4542  C   LEU B  83     123.781  73.213 121.315  1.00 14.46           C
ATOM   4543  O   LEU B  83     124.062  73.239 122.517  1.00 14.46           O
ATOM   4544  CB  LEU B  83     125.663  73.381 119.699  1.00 14.46           C
ATOM   4545  CG  LEU B  83     126.501  74.039 120.787  1.00 14.46           C
ATOM   4546  CD1 LEU B  83     127.469  73.028 121.364  1.00 14.46           C
ATOM   4547  CD2 LEU B  83     127.221  75.245 120.263  1.00 14.46           C
ATOM   4548  N   GLU B  84     122.733  73.863 120.818  1.00 15.82           N
ATOM   4549  CA  GLU B  84     121.803  74.555 121.700  1.00 15.82           C
ATOM   4550  C   GLU B  84     121.194  73.590 122.707  1.00 15.82           C
ATOM   4551  O   GLU B  84     121.078  73.907 123.896  1.00 15.82           O
ATOM   4552  CB  GLU B  84     120.719  75.229 120.863  1.00 15.82           C
ATOM   4553  CG  GLU B  84     119.872  76.247 121.579  1.00 15.82           C
ATOM   4554  CD  GLU B  84     119.049  77.084 120.611  1.00 15.82           C
ATOM   4555  OE1 GLU B  84     119.629  77.940 119.913  1.00 15.82           O
ATOM   4556  OE2 GLU B  84     117.820  76.879 120.536  1.00 15.82           O
ATOM   4557  N   LEU B  85     120.817  72.397 122.255  1.00 18.00           N
ATOM   4558  CA  LEU B  85     120.289  71.395 123.175  1.00 18.00           C
ATOM   4559  C   LEU B  85     121.317  71.021 124.229  1.00 18.00           C
ATOM   4560  O   LEU B  85     121.007  70.972 125.425  1.00 18.00           O
ATOM   4561  CB  LEU B  85     119.853  70.152 122.416  1.00 18.00           C
ATOM   4562  CG  LEU B  85     118.507  70.268 121.729  1.00 18.00           C
ATOM   4563  CD1 LEU B  85     118.219  68.964 121.048  1.00 18.00           C
ATOM   4564  CD2 LEU B  85     117.450  70.597 122.749  1.00 18.00           C
ATOM   4565  N   LEU B  86     122.542  70.764 123.779  1.00 17.91           N
ATOM   4566  CA  LEU B  86     123.632  70.362 124.663  1.00 17.91           C
ATOM   4567  C   LEU B  86     123.997  71.421 125.698  1.00 17.91           C
ATOM   4568  O   LEU B  86     124.255  71.094 126.855  1.00 17.91           O
ATOM   4569  CB  LEU B  86     124.869  69.984 123.846  1.00 17.91           C
ATOM   4570  CG  LEU B  86     126.115  69.610 124.652  1.00 17.91           C
ATOM   4571  CD1 LEU B  86     125.860  68.366 125.489  1.00 17.91           C
ATOM   4572  CD2 LEU B  86     127.308  69.406 123.732  1.00 17.91           C
ATOM   4573  N   LEU B  87     124.020  72.686 125.289  1.00 17.60           N
ATOM   4574  CA  LEU B  87     124.358  73.756 126.222  1.00 17.60           C
ATOM   4575  C   LEU B  87     123.326  73.823 127.345  1.00 17.60           C
ATOM   4576  O   LEU B  87     123.676  73.998 128.512  1.00 17.60           O
ATOM   4577  CB  LEU B  87     124.484  75.105 125.504  1.00 17.60           C
ATOM   4578  CG  LEU B  87     125.589  75.344 124.468  1.00 17.60           C
ATOM   4579  CD1 LEU B  87     125.460  76.687 123.765  1.00 17.60           C
ATOM   4580  CD2 LEU B  87     126.972  75.167 125.076  1.00 17.60           C
ATOM   4581  N   LYS B  88     122.055  73.682 126.985  1.00 19.11           N
ATOM   4582  CA  LYS B  88     120.975  73.688 127.959  1.00 19.11           C
ATOM   4583  C   LYS B  88     121.122  72.484 128.881  1.00 19.11           C
ATOM   4584  O   LYS B  88     120.899  72.576 130.088  1.00 19.11           O
ATOM   4585  CB  LYS B  88     119.616  73.655 127.259  1.00 19.11           C
ATOM   4586  CG  LYS B  88     119.317  74.892 126.428  1.00 19.11           C
ATOM   4587  CD  LYS B  88     117.954  74.793 125.761  1.00 19.11           C
ATOM   4588  CE  LYS B  88     117.676  76.008 124.891  1.00 19.11           C
ATOM   4589  NZ  LYS B  88     117.621  77.263 125.690  1.00 19.11           N
ATOM   4590  N   LEU B  89     121.500  71.353 128.293  1.00 20.71           N
ATOM   4591  CA  LEU B  89     121.672  70.113 129.034  1.00 20.71           C
ATOM   4592  C   LEU B  89     122.961  70.090 129.845  1.00 20.71           C
ATOM   4593  O   LEU B  89     123.348  69.032 130.350  1.00 20.71           O
ATOM   4594  CB  LEU B  89     121.636  68.930 128.070  1.00 20.71           C
ATOM   4595  CG  LEU B  89     121.225  67.586 128.646  1.00 20.71           C
ATOM   4596  CD1 LEU B  89     119.799  67.695 129.100  1.00 20.71           C
ATOM   4597  CD2 LEU B  89     121.381  66.502 127.611  1.00 20.71           C
ATOM   4598  N   ALA B  90     123.700  71.195 129.866  1.00 19.54           N
ATOM   4599  CA  ALA B  90     124.959  71.216 130.612  1.00 19.54           C
ATOM   4600  C   ALA B  90     125.217  72.474 131.437  1.00 19.54           C
ATOM   4601  O   ALA B  90     125.018  73.592 130.964  1.00 19.54           O
ATOM   4602  CB  ALA B  90     126.128  70.957 129.671  1.00 19.54           C
ATOM   4603  N   GLU B  91     125.663  72.281 132.675  1.00 30.00           N
ATOM   4604  CA  GLU B  91     126.005  73.397 133.548  1.00 30.00           C
ATOM   4605  C   GLU B  91     127.523  73.503 133.684  1.00 30.00           C
ATOM   4606  O   GLU B  91     128.056  74.543 134.071  1.00 30.00           O
ATOM   4607  CB  GLU B  91     125.357  73.229 134.923  1.00 30.00           C
ATOM   4608  CG  GLU B  91     123.840  73.326 134.911  1.00 30.00           C
ATOM   4609  CD  GLU B  91     123.230  73.082 136.277  1.00 30.00           C
ATOM   4610  OE1 GLU B  91     123.965  72.652 137.190  1.00 30.00           O
ATOM   4611  OE2 GLU B  91     122.015  73.321 136.438  1.00 30.00           O
ATOM   4612  N   ASP B  92     128.209  72.410 133.358  1.00 23.72           N
ATOM   4613  CA  ASP B  92     129.667  72.335 133.429  1.00 23.72           C
ATOM   4614  C   ASP B  92     130.348  73.123 132.315  1.00 23.72           C
ATOM   4615  O   ASP B  92     129.787  73.292 131.233  1.00 23.72           O
ATOM   4616  CB  ASP B  92     130.126  70.875 133.394  1.00 23.72           C
ATOM   4617  CG  ASP B  92     131.632  70.734 133.480  1.00 23.72           C
ATOM   4618  OD1 ASP B  92     132.323  71.771 133.576  1.00 23.72           O
ATOM   4619  OD2 ASP B  92     132.125  69.588 133.453  1.00 23.72           O
ATOM   4620  N   HIS B  93     131.559  73.606 132.581  1.00 22.67           N
ATOM   4621  CA  HIS B  93     132.303  74.362 131.579  1.00 22.67           C
ATOM   4622  C   HIS B  93     133.134  73.466 130.666  1.00 22.67           C
ATOM   4623  O   HIS B  93     133.273  73.759 129.474  1.00 22.67           O
ATOM   4624  CB  HIS B  93     133.199  75.385 132.267  1.00 22.67           C
ATOM   4625  CG  HIS B  93     132.450  76.542 132.841  1.00 22.67           C
ATOM   4626  ND1 HIS B  93     133.062  77.535 133.575  1.00 22.67           N
ATOM   4627  CD2 HIS B  93     131.138  76.865 132.790  1.00 22.67           C
ATOM   4628  CE1 HIS B  93     132.156  78.419 133.953  1.00 22.67           C
ATOM   4629  NE2 HIS B  93     130.981  78.037 133.488  1.00 22.67           N
ATOM   4630  N   LYS B  94     133.711  72.389 131.197  1.00 21.53           N
ATOM   4631  CA  LYS B  94     134.568  71.544 130.368  1.00 21.53           C
ATOM   4632  C   LYS B  94     133.789  70.935 129.208  1.00 21.53           C
ATOM   4633  O   LYS B  94     134.234  70.979 128.055  1.00 21.53           O
ATOM   4634  CB  LYS B  94     135.208  70.450 131.216  1.00 21.53           C
ATOM   4635  CG  LYS B  94     135.718  69.270 130.409  1.00 21.53           C
ATOM   4636  CD  LYS B  94     136.888  69.658 129.525  1.00 21.53           C
ATOM   4637  CE  LYS B  94     137.371  68.470 128.713  1.00 21.53           C
ATOM   4638  NZ  LYS B  94     138.443  68.849 127.754  1.00 21.53           N
ATOM   4639  N   VAL B  95     132.619  70.365 129.495  1.00 21.07           N
ATOM   4640  CA  VAL B  95     131.816  69.762 128.439  1.00 21.07           C
ATOM   4641  C   VAL B  95     131.338  70.823 127.458  1.00 21.07           C
ATOM   4642  O   VAL B  95     131.278  70.580 126.251  1.00 21.07           O
ATOM   4643  CB  VAL B  95     130.646  68.964 129.039  1.00 21.07           C
ATOM   4644  CG1 VAL B  95     129.597  68.695 127.989  1.00 21.07           C
ATOM   4645  CG2 VAL B  95     131.151  67.658 129.600  1.00 21.07           C
ATOM   4646  N   ILE B  96     131.002  72.016 127.948  1.00 19.51           N
ATOM   4647  CA  ILE B  96     130.563  73.083 127.051  1.00 19.51           C
ATOM   4648  C   ILE B  96     131.673  73.451 126.077  1.00 19.51           C
ATOM   4649  O   ILE B  96     131.446  73.587 124.867  1.00 19.51           O
ATOM   4650  CB  ILE B  96     130.100  74.309 127.851  1.00 19.51           C
ATOM   4651  CG1 ILE B  96     128.934  73.944 128.770  1.00 19.51           C
ATOM   4652  CG2 ILE B  96     129.735  75.431 126.905  1.00 19.51           C
ATOM   4653  CD1 ILE B  96     128.231  75.142 129.395  1.00 19.51           C
ATOM   4654  N   GLU B  97     132.890  73.630 126.585  1.00 17.84           N
ATOM   4655  CA  GLU B  97     133.988  73.982 125.698  1.00 17.84           C
ATOM   4656  C   GLU B  97     134.284  72.857 124.719  1.00 17.84           C
ATOM   4657  O   GLU B  97     134.569  73.110 123.542  1.00 17.84           O
ATOM   4658  CB  GLU B  97     135.238  74.315 126.504  1.00 17.84           C
ATOM   4659  CG  GLU B  97     136.364  74.867 125.662  1.00 17.84           C
ATOM   4660  CD  GLU B  97     137.182  73.780 125.003  1.00 17.84           C
ATOM   4661  OE1 GLU B  97     137.167  72.642 125.509  1.00 17.84           O
ATOM   4662  OE2 GLU B  97     137.822  74.057 123.969  1.00 17.84           O
ATOM   4663  N   GLU B  98     134.232  71.609 125.183  1.00 17.41           N
ATOM   4664  CA  GLU B  98     134.467  70.494 124.275  1.00 17.41           C
ATOM   4665  C   GLU B  98     133.408  70.441 123.185  1.00 17.41           C
ATOM   4666  O   GLU B  98     133.714  70.156 122.022  1.00 17.41           O
ATOM   4667  CB  GLU B  98     134.502  69.185 125.052  1.00 17.41           C
ATOM   4668  CG  GLU B  98     135.062  68.040 124.256  1.00 17.41           C
ATOM   4669  CD  GLU B  98     136.461  68.320 123.772  1.00 17.41           C
ATOM   4670  OE1 GLU B  98     136.771  67.972 122.616  1.00 17.41           O
ATOM   4671  OE2 GLU B  98     137.254  68.891 124.548  1.00 17.41           O
ATOM   4672  N   ALA B  99     132.156  70.727 123.539  1.00 15.04           N
ATOM   4673  CA  ALA B  99     131.088  70.727 122.549  1.00 15.04           C
ATOM   4674  C   ALA B  99     131.285  71.834 121.526  1.00 15.04           C
ATOM   4675  O   ALA B  99     131.063  71.622 120.332  1.00 15.04           O
ATOM   4676  CB  ALA B  99     129.736  70.871 123.236  1.00 15.04           C
ATOM   4677  N   VAL B 100     131.693  73.022 121.965  1.00 13.19           N
ATOM   4678  CA  VAL B 100     131.926  74.087 120.997  1.00 13.19           C
ATOM   4679  C   VAL B 100     133.091  73.737 120.085  1.00 13.19           C
ATOM   4680  O   VAL B 100     133.038  73.975 118.874  1.00 13.19           O
ATOM   4681  CB  VAL B 100     132.137  75.435 121.698  1.00 13.19           C
ATOM   4682  CG1 VAL B 100     132.822  76.401 120.771  1.00 13.19           C
ATOM   4683  CG2 VAL B 100     130.801  76.000 122.094  1.00 13.19           C
ATOM   4684  N   LYS B 101     134.154  73.157 120.634  1.00 13.52           N
ATOM   4685  CA  LYS B 101     135.267  72.746 119.784  1.00 13.52           C
ATOM   4686  C   LYS B 101     134.820  71.719 118.751  1.00 13.52           C
ATOM   4687  O   LYS B 101     135.160  71.826 117.564  1.00 13.52           O
ATOM   4688  CB  LYS B 101     136.399  72.189 120.641  1.00 13.52           C
ATOM   4689  CG  LYS B 101     137.335  71.267 119.899  1.00 13.52           C
ATOM   4690  CD  LYS B 101     138.424  70.745 120.814  1.00 13.52           C
ATOM   4691  CE  LYS B 101     139.258  71.879 121.370  1.00 13.52           C
ATOM   4692  NZ  LYS B 101     140.468  71.381 122.077  1.00 13.52           N
ATOM   4693  N   LEU B 102     134.039  70.729 119.178  1.00 12.65           N
ATOM   4694  CA  LEU B 102     133.573  69.710 118.248  1.00 12.65           C
ATOM   4695  C   LEU B 102     132.653  70.300 117.186  1.00 12.65           C
ATOM   4696  O   LEU B 102     132.732  69.928 116.011  1.00 12.65           O
ATOM   4697  CB  LEU B 102     132.865  68.598 119.012  1.00 12.65           C
ATOM   4698  CG  LEU B 102     132.324  67.466 118.154  1.00 12.65           C
ATOM   4699  CD1 LEU B 102     133.435  66.902 117.311  1.00 12.65           C
ATOM   4700  CD2 LEU B 102     131.729  66.391 119.033  1.00 12.65           C
ATOM   4701  N   LEU B 103     131.787  71.235 117.569  1.00 10.99           N
ATOM   4702  CA  LEU B 103     130.881  71.819 116.588  1.00 10.99           C
ATOM   4703  C   LEU B 103     131.627  72.695 115.594  1.00 10.99           C
ATOM   4704  O   LEU B 103     131.269  72.742 114.413  1.00 10.99           O
ATOM   4705  CB  LEU B 103     129.793  72.622 117.279  1.00 10.99           C
ATOM   4706  CG  LEU B 103     128.673  72.973 116.318  1.00 10.99           C
ATOM   4707  CD1 LEU B 103     127.828  71.763 116.075  1.00 10.99           C
ATOM   4708  CD2 LEU B 103     127.837  74.084 116.863  1.00 10.99           C
ATOM   4709  N   LEU B 104     132.662  73.402 116.040  1.00 10.38           N
ATOM   4710  CA  LEU B 104     133.471  74.151 115.088  1.00 10.38           C
ATOM   4711  C   LEU B 104     134.168  73.212 114.122  1.00 10.38           C
ATOM   4712  O   LEU B 104     134.237  73.487 112.919  1.00 10.38           O
ATOM   4713  CB  LEU B 104     134.485  75.028 115.806  1.00 10.38           C
ATOM   4714  CG  LEU B 104     133.804  76.126 116.606  1.00 10.38           C
ATOM   4715  CD1 LEU B 104     134.810  77.090 117.188  1.00 10.38           C
ATOM   4716  CD2 LEU B 104     132.822  76.834 115.734  1.00 10.38           C
ATOM   4717  N   GLU B 105     134.686  72.092 114.623  1.00 10.91           N
ATOM   4718  CA  GLU B 105     135.278  71.114 113.719  1.00 10.91           C
ATOM   4719  C   GLU B 105     134.256  70.615 112.708  1.00 10.91           C
ATOM   4720  O   GLU B 105     134.565  70.460 111.519  1.00 10.91           O
ATOM   4721  CB  GLU B 105     135.862  69.950 114.507  1.00 10.91           C
ATOM   4722  CG  GLU B 105     135.985  68.679 113.706  1.00 10.91           C
ATOM   4723  CD  GLU B 105     136.582  67.554 114.509  1.00 10.91           C
ATOM   4724  OE1 GLU B 105     137.473  67.828 115.338  1.00 10.91           O
ATOM   4725  OE2 GLU B 105     136.159  66.396 114.314  1.00 10.91           O
ATOM   4726  N   PHE B 106     133.027  70.372 113.156  1.00  9.91           N
ATOM   4727  CA  PHE B 106     132.015  69.882 112.229  1.00  9.91           C
ATOM   4728  C   PHE B 106     131.670  70.922 111.178  1.00  9.91           C
ATOM   4729  O   PHE B 106     131.467  70.581 110.012  1.00  9.91           O
ATOM   4730  CB  PHE B 106     130.751  69.465 112.958  1.00  9.91           C
ATOM   4731  CG  PHE B 106     129.590  69.266 112.043  1.00  9.91           C
ATOM   4732  CD1 PHE B 106     129.457  68.096 111.336  1.00  9.91           C
ATOM   4733  CD2 PHE B 106     128.651  70.258 111.866  1.00  9.91           C
ATOM   4734  CE1 PHE B 106     128.399  67.910 110.484  1.00  9.91           C
ATOM   4735  CE2 PHE B 106     127.597  70.077 111.017  1.00  9.91           C
ATOM   4736  CZ  PHE B 106     127.468  68.904 110.327  1.00  9.91           C
ATOM   4737  N   LEU B 107     131.558  72.188 111.563  1.00  8.30           N
ATOM   4738  CA  LEU B 107     131.235  73.196 110.561  1.00  8.30           C
ATOM   4739  C   LEU B 107     132.400  73.423 109.609  1.00  8.30           C
ATOM   4740  O   LEU B 107     132.189  73.749 108.436  1.00  8.30           O
ATOM   4741  CB  LEU B 107     130.803  74.491 111.234  1.00  8.30           C
ATOM   4742  CG  LEU B 107     129.396  74.324 111.801  1.00  8.30           C
ATOM   4743  CD1 LEU B 107     128.870  75.602 112.392  1.00  8.30           C
ATOM   4744  CD2 LEU B 107     128.470  73.830 110.723  1.00  8.30           C
ATOM   4745  N   LYS B 108     133.626  73.213 110.074  1.00  8.20           N
ATOM   4746  CA  LYS B 108     134.758  73.184 109.156  1.00  8.20           C
ATOM   4747  C   LYS B 108     134.604  72.068 108.130  1.00  8.20           C
ATOM   4748  O   LYS B 108     134.745  72.295 106.923  1.00  8.20           O
ATOM   4749  CB  LYS B 108     136.048  73.018 109.951  1.00  8.20           C
ATOM   4750  CG  LYS B 108     137.313  72.952 109.140  1.00  8.20           C
ATOM   4751  CD  LYS B 108     138.490  73.006 110.092  1.00  8.20           C
ATOM   4752  CE  LYS B 108     139.812  72.795 109.397  1.00  8.20           C
ATOM   4753  NZ  LYS B 108     140.918  72.767 110.389  1.00  8.20           N
ATOM   4754  N   LYS B 109     134.300  70.850 108.589  1.00  8.56           N
ATOM   4755  CA  LYS B 109     134.111  69.747 107.647  1.00  8.56           C
ATOM   4756  C   LYS B 109     132.939  69.991 106.711  1.00  8.56           C
ATOM   4757  O   LYS B 109     132.972  69.576 105.548  1.00  8.56           O
ATOM   4758  CB  LYS B 109     133.906  68.431 108.385  1.00  8.56           C
ATOM   4759  CG  LYS B 109     135.191  67.735 108.755  1.00  8.56           C
ATOM   4760  CD  LYS B 109     134.905  66.417 109.438  1.00  8.56           C
ATOM   4761  CE  LYS B 109     136.136  65.873 110.127  1.00  8.56           C
ATOM   4762  NZ  LYS B 109     135.786  64.717 110.992  1.00  8.56           N
ATOM   4763  N   LEU B 110     131.900  70.662 107.187  1.00  7.98           N
ATOM   4764  CA  LEU B 110     130.755  70.935 106.331  1.00  7.98           C
ATOM   4765  C   LEU B 110     131.108  71.931 105.240  1.00  7.98           C
ATOM   4766  O   LEU B 110     130.766  71.730 104.071  1.00  7.98           O
ATOM   4767  CB  LEU B 110     129.596  71.454 107.159  1.00  7.98           C
ATOM   4768  CG  LEU B 110     128.294  71.184 106.444  1.00  7.98           C
ATOM   4769  CD1 LEU B 110     128.166  69.705 106.324  1.00  7.98           C
ATOM   4770  CD2 LEU B 110     127.147  71.755 107.221  1.00  7.98           C
ATOM   4771  N   ALA B 111     131.789  73.017 105.594  1.00  7.30           N
ATOM   4772  CA  ALA B 111     132.235  73.936 104.555  1.00  7.30           C
ATOM   4773  C   ALA B 111     133.205  73.258 103.604  1.00  7.30           C
ATOM   4774  O   ALA B 111     133.238  73.585 102.417  1.00  7.30           O
ATOM   4775  CB  ALA B 111     132.876  75.174 105.166  1.00  7.30           C
ATOM   4776  N   GLU B 112     133.987  72.301 104.095  1.00  7.74           N
ATOM   4777  CA  GLU B 112     134.863  71.557 103.199  1.00  7.74           C
ATOM   4778  C   GLU B 112     134.059  70.738 102.195  1.00  7.74           C
ATOM   4779  O   GLU B 112     134.396  70.693 101.006  1.00  7.74           O
ATOM   4780  CB  GLU B 112     135.795  70.664 104.007  1.00  7.74           C
ATOM   4781  CG  GLU B 112     137.077  70.321 103.299  1.00  7.74           C
ATOM   4782  CD  GLU B 112     136.947  69.071 102.464  1.00  7.74           C
ATOM   4783  OE1 GLU B 112     135.874  68.434 102.517  1.00  7.74           O
ATOM   4784  OE2 GLU B 112     137.918  68.721 101.761  1.00  7.74           O
ATOM   4785  N   VAL B 113     132.997  70.076 102.652  1.00  7.81           N
ATOM   4786  CA  VAL B 113     132.141  69.337 101.726  1.00  7.81           C
ATOM   4787  C   VAL B 113     131.502  70.285 100.722  1.00  7.81           C
ATOM   4788  O   VAL B 113     131.354  69.955  99.541  1.00  7.81           O
ATOM   4789  CB  VAL B 113     131.081  68.529 102.491  1.00  7.81           C
ATOM   4790  CG1 VAL B 113     129.923  68.203 101.591  1.00  7.81           C
ATOM   4791  CG2 VAL B 113     131.687  67.252 103.011  1.00  7.81           C
ATOM   4792  N   ALA B 114     131.119  71.476 101.169  1.00  7.69           N
ATOM   4793  CA  ALA B 114     130.545  72.440 100.237  1.00  7.69           C
ATOM   4794  C   ALA B 114     131.568  72.882  99.202  1.00  7.69           C
ATOM   4795  O   ALA B 114     131.228  73.084  98.031  1.00  7.69           O
ATOM   4796  CB  ALA B 114     129.996  73.646 100.988  1.00  7.69           C
ATOM   4797  N   GLU B 115     132.826  73.043  99.608  1.00  8.55           N
ATOM   4798  CA  GLU B 115     133.861  73.361  98.633  1.00  8.55           C
ATOM   4799  C   GLU B 115     134.050  72.227  97.638  1.00  8.55           C
ATOM   4800  O   GLU B 115     134.257  72.468  96.445  1.00  8.55           O
ATOM   4801  CB  GLU B 115     135.186  73.655  99.329  1.00  8.55           C
ATOM   4802  CG  GLU B 115     136.297  73.987  98.354  1.00  8.55           C
ATOM   4803  CD  GLU B 115     137.669  73.603  98.872  1.00  8.55           C
ATOM   4804  OE1 GLU B 115     138.582  74.453  98.833  1.00  8.55           O
ATOM   4805  OE2 GLU B 115     137.840  72.446  99.310  1.00  8.55           O
ATOM   4806  N   GLU B 116     133.973  70.982  98.104  1.00  9.05           N
ATOM   4807  CA  GLU B 116     134.080  69.862  97.175  1.00  9.05           C
ATOM   4808  C   GLU B 116     132.915  69.847  96.195  1.00  9.05           C
ATOM   4809  O   GLU B 116     133.095  69.549  95.010  1.00  9.05           O
ATOM   4810  CB  GLU B 116     134.160  68.544  97.935  1.00  9.05           C
ATOM   4811  CG  GLU B 116     135.359  68.453  98.860  1.00  9.05           C
ATOM   4812  CD  GLU B 116     136.593  67.915  98.178  1.00  9.05           C
ATOM   4813  OE1 GLU B 116     137.320  67.119  98.807  1.00  9.05           O
ATOM   4814  OE2 GLU B 116     136.843  68.289  97.014  1.00  9.05           O
ATOM   4815  N   ALA B 117     131.715  70.178  96.663  1.00  9.39           N
ATOM   4816  CA  ALA B 117     130.570  70.235  95.759  1.00  9.39           C
ATOM   4817  C   ALA B 117     130.736  71.341  94.726  1.00  9.39           C
ATOM   4818  O   ALA B 117     130.431  71.149  93.544  1.00  9.39           O
ATOM   4819  CB  ALA B 117     129.280  70.430  96.545  1.00  9.39           C
ATOM   4820  N   ASN B 118     131.205  72.511  95.151  1.00  9.88           N
ATOM   4821  CA  ASN B 118     131.467  73.576  94.191  1.00  9.88           C
ATOM   4822  C   ASN B 118     132.513  73.155  93.171  1.00  9.88           C
ATOM   4823  O   ASN B 118     132.370  73.427  91.974  1.00  9.88           O
ATOM   4824  CB  ASN B 118     131.937  74.831  94.906  1.00  9.88           C
ATOM   4825  CG  ASN B 118     132.157  75.973  93.964  1.00  9.88           C
ATOM   4826  OD1 ASN B 118     131.655  75.970  92.848  1.00  9.88           O
ATOM   4827  ND2 ASN B 118     132.943  76.944  94.387  1.00  9.88           N
ATOM   4828  N   ARG B 119     133.579  72.503  93.626  1.00 11.52           N
ATOM   4829  CA  ARG B 119     134.607  72.059  92.697  1.00 11.52           C
ATOM   4830  C   ARG B 119     134.041  71.057  91.706  1.00 11.52           C
ATOM   4831  O   ARG B 119     134.405  71.070  90.526  1.00 11.52           O
ATOM   4832  CB  ARG B 119     135.783  71.460  93.461  1.00 11.52           C
ATOM   4833  CG  ARG B 119     136.975  71.157  92.596  1.00 11.52           C
ATOM   4834  CD  ARG B 119     137.927  70.198  93.278  1.00 11.52           C
ATOM   4835  NE  ARG B 119     137.250  68.984  93.717  1.00 11.52           N
ATOM   4836  CZ  ARG B 119     136.809  68.034  92.899  1.00 11.52           C
ATOM   4837  NH1 ARG B 119     136.970  68.151  91.590  1.00 11.52           N
ATOM   4838  NH2 ARG B 119     136.205  66.962  93.390  1.00 11.52           N
ATOM   4839  N   LEU B 120     133.142  70.184  92.159  1.00 12.00           N
ATOM   4840  CA  LEU B 120     132.512  69.251  91.232  1.00 12.00           C
ATOM   4841  C   LEU B 120     131.674  69.982  90.198  1.00 12.00           C
ATOM   4842  O   LEU B 120     131.734  69.662  89.008  1.00 12.00           O
ATOM   4843  CB  LEU B 120     131.657  68.232  91.975  1.00 12.00           C
ATOM   4844  CG  LEU B 120     132.429  66.995  92.409  1.00 12.00           C
ATOM   4845  CD1 LEU B 120     131.485  65.935  92.940  1.00 12.00           C
ATOM   4846  CD2 LEU B 120     133.227  66.467  91.238  1.00 12.00           C
ATOM   4847  N   ALA B 121     130.884  70.964  90.626  1.00 13.03           N
ATOM   4848  CA  ALA B 121     130.067  71.692  89.660  1.00 13.03           C
ATOM   4849  C   ALA B 121     130.933  72.408  88.632  1.00 13.03           C
ATOM   4850  O   ALA B 121     130.617  72.414  87.438  1.00 13.03           O
ATOM   4851  CB  ALA B 121     129.155  72.683  90.371  1.00 13.03           C
ATOM   4852  N   LEU B 122     132.045  72.997  89.065  1.00 13.94           N
ATOM   4853  CA  LEU B 122     132.879  73.725  88.113  1.00 13.94           C
ATOM   4854  C   LEU B 122     133.633  72.785  87.181  1.00 13.94           C
ATOM   4855  O   LEU B 122     133.757  73.063  85.983  1.00 13.94           O
ATOM   4856  CB  LEU B 122     133.844  74.638  88.851  1.00 13.94           C
ATOM   4857  CG  LEU B 122     133.077  75.800  89.460  1.00 13.94           C
ATOM   4858  CD1 LEU B 122     134.015  76.719  90.197  1.00 13.94           C
ATOM   4859  CD2 LEU B 122     132.321  76.535  88.375  1.00 13.94           C
ATOM   4860  N   GLU B 123     134.139  71.664  87.694  1.00 17.02           N
ATOM   4861  CA  GLU B 123     134.780  70.707  86.803  1.00 17.02           C
ATOM   4862  C   GLU B 123     133.782  70.101  85.831  1.00 17.02           C
ATOM   4863  O   GLU B 123     134.146  69.773  84.698  1.00 17.02           O
ATOM   4864  CB  GLU B 123     135.474  69.612  87.603  1.00 17.02           C
ATOM   4865  CG  GLU B 123     136.865  69.987  88.066  1.00 17.02           C
ATOM   4866  CD  GLU B 123     137.607  68.813  88.668  1.00 17.02           C
ATOM   4867  OE1 GLU B 123     137.096  67.676  88.575  1.00 17.02           O
ATOM   4868  OE2 GLU B 123     138.696  69.025  89.241  1.00 17.02           O
ATOM   4869  N   PHE B 124     132.522  69.964  86.234  1.00 19.05           N
ATOM   4870  CA  PHE B 124     131.521  69.497  85.286  1.00 19.05           C
ATOM   4871  C   PHE B 124     131.223  70.551  84.234  1.00 19.05           C
ATOM   4872  O   PHE B 124     131.020  70.220  83.064  1.00 19.05           O
ATOM   4873  CB  PHE B 124     130.238  69.103  85.996  1.00 19.05           C
ATOM   4874  CG  PHE B 124     129.095  68.922  85.067  1.00 19.05           C
ATOM   4875  CD1 PHE B 124     128.972  67.761  84.335  1.00 19.05           C
ATOM   4876  CD2 PHE B 124     128.158  69.919  84.904  1.00 19.05           C
ATOM   4877  CE1 PHE B 124     127.921  67.588  83.468  1.00 19.05           C
ATOM   4878  CE2 PHE B 124     127.109  69.757  84.040  1.00 19.05           C
ATOM   4879  CZ  PHE B 124     126.985  68.586  83.320  1.00 19.05           C
ATOM   4880  N   LEU B 125     131.172  71.824  84.623  1.00 18.21           N
ATOM   4881  CA  LEU B 125     131.018  72.863  83.611  1.00 18.21           C
ATOM   4882  C   LEU B 125     132.198  72.871  82.649  1.00 18.21           C
ATOM   4883  O   LEU B 125     132.031  73.164  81.461  1.00 18.21           O
ATOM   4884  CB  LEU B 125     130.852  74.229  84.265  1.00 18.21           C
ATOM   4885  CG  LEU B 125     129.488  74.464  84.899  1.00 18.21           C
ATOM   4886  CD1 LEU B 125     129.337  75.918  85.288  1.00 18.21           C
ATOM   4887  CD2 LEU B 125     128.394  74.045  83.952  1.00 18.21           C
ATOM   4888  N   GLU B 126     133.391  72.537  83.133  1.00 20.53           N
ATOM   4889  CA  GLU B 126     134.541  72.431  82.240  1.00 20.53           C
ATOM   4890  C   GLU B 126     134.393  71.251  81.284  1.00 20.53           C
ATOM   4891  O   GLU B 126     134.623  71.381  80.074  1.00 20.53           O
ATOM   4892  CB  GLU B 126     135.822  72.309  83.057  1.00 20.53           C
ATOM   4893  CG  GLU B 126     136.981  73.049  82.453  1.00 20.53           C
ATOM   4894  CD  GLU B 126     136.689  74.525  82.287  1.00 20.53           C
ATOM   4895  OE1 GLU B 126     135.884  75.072  83.068  1.00 20.53           O
ATOM   4896  OE2 GLU B 126     137.268  75.143  81.372  1.00 20.53           O
ATOM   4897  N   GLU B 127     134.017  70.085  81.809  1.00 22.60           N
ATOM   4898  CA  GLU B 127     133.754  68.943  80.940  1.00 22.60           C
ATOM   4899  C   GLU B 127     132.645  69.248  79.948  1.00 22.60           C
ATOM   4900  O   GLU B 127     132.580  68.636  78.879  1.00 22.60           O
ATOM   4901  CB  GLU B 127     133.398  67.709  81.766  1.00 22.60           C
ATOM   4902  CG  GLU B 127     134.593  66.861  82.156  1.00 22.60           C
ATOM   4903  CD  GLU B 127     134.238  65.774  83.149  1.00 22.60           C
ATOM   4904  OE1 GLU B 127     133.473  66.057  84.093  1.00 22.60           O
ATOM   4905  OE2 GLU B 127     134.720  64.635  82.987  1.00 22.60           O
ATOM   4906  N   LEU B 128     131.760  70.181  80.284  1.00 23.04           N
ATOM   4907  CA  LEU B 128     130.715  70.574  79.353  1.00 23.04           C
ATOM   4908  C   LEU B 128     131.245  71.514  78.279  1.00 23.04           C
ATOM   4909  O   LEU B 128     130.873  71.394  77.108  1.00 23.04           O
ATOM   4910  CB  LEU B 128     129.573  71.241  80.107  1.00 23.04           C
ATOM   4911  CG  LEU B 128     128.477  71.740  79.186  1.00 23.04           C
ATOM   4912  CD1 LEU B 128     127.882  70.547  78.496  1.00 23.04           C
ATOM   4913  CD2 LEU B 128     127.427  72.508  79.947  1.00 23.04           C
ATOM   4914  N   ILE B 129     132.110  72.458  78.651  1.00 23.79           N
ATOM   4915  CA  ILE B 129     132.695  73.336  77.643  1.00 23.79           C
ATOM   4916  C   ILE B 129     133.616  72.556  76.715  1.00 23.79           C
ATOM   4917  O   ILE B 129     133.877  72.994  75.590  1.00 23.79           O
ATOM   4918  CB  ILE B 129     133.454  74.512  78.279  1.00 23.79           C
ATOM   4919  CG1 ILE B 129     133.526  75.668  77.294  1.00 23.79           C
ATOM   4920  CG2 ILE B 129     134.870  74.110  78.614  1.00 23.79           C
ATOM   4921  CD1 ILE B 129     132.188  76.271  77.006  1.00 23.79           C
ATOM   4922  N   GLU B 130     134.027  71.381  77.153  1.00 25.02           N
ATOM   4923  CA  GLU B 130     134.783  70.502  76.298  1.00 25.02           C
ATOM   4924  C   GLU B 130     133.838  70.080  75.165  1.00 25.02           C
ATOM   4925  O   GLU B 130     134.266  69.875  74.029  1.00 25.02           O
ATOM   4926  CB  GLU B 130     135.269  69.278  77.073  1.00 30.00           C
ATOM   4927  CG  GLU B 130     136.139  68.334  76.259  1.00 30.00           C
ATOM   4928  CD  GLU B 130     137.451  68.966  75.839  1.00 30.00           C
ATOM   4929  OE1 GLU B 130     137.795  70.039  76.380  1.00 30.00           O
ATOM   4930  OE2 GLU B 130     138.139  68.391  74.970  1.00 30.00           O
ATOM   4931  N   LEU B 131     132.548  69.952  75.492  1.00 27.37           N
ATOM   4932  CA  LEU B 131     131.555  69.440  74.561  1.00 27.37           C
ATOM   4933  C   LEU B 131     131.059  70.505  73.601  1.00 27.37           C
ATOM   4934  O   LEU B 131     130.490  70.164  72.560  1.00 27.37           O
ATOM   4935  CB  LEU B 131     130.362  68.843  75.309  1.00 27.37           C
ATOM   4936  CG  LEU B 131     130.678  67.654  76.207  1.00 27.37           C
ATOM   4937  CD1 LEU B 131     129.414  66.871  76.503  1.00 27.37           C
ATOM   4938  CD2 LEU B 131     131.728  66.772  75.557  1.00 27.37           C
ATOM   4939  N   GLY B 132     131.232  71.776  73.933  1.00 28.15           N
ATOM   4940  CA  GLY B 132     130.909  72.821  72.990  1.00 28.15           C
ATOM   4941  C   GLY B 132     129.697  73.641  73.360  1.00 28.15           C
ATOM   4942  O   GLY B 132     129.028  74.196  72.485  1.00 28.15           O
ATOM   4943  N   GLY B 133     129.399  73.730  74.648  1.00 28.96           N
ATOM   4944  CA  GLY B 133     128.300  74.552  75.094  1.00 28.96           C
ATOM   4945  C   GLY B 133     128.602  76.022  74.906  1.00 28.96           C
ATOM   4946  O   GLY B 133     129.643  76.424  74.387  1.00 28.96           O
ATOM   4947  N   ASP B 134     127.656  76.845  75.339  1.00 27.93           N
ATOM   4948  CA  ASP B 134     127.870  78.277  75.293  1.00 27.93           C
ATOM   4949  C   ASP B 134     129.011  78.674  76.218  1.00 27.93           C
ATOM   4950  O   ASP B 134     129.464  77.905  77.063  1.00 27.93           O
ATOM   4951  CB  ASP B 134     126.600  79.022  75.688  1.00 27.93           C
ATOM   4952  CG  ASP B 134     126.748  80.509  75.561  1.00 27.93           C
ATOM   4953  OD1 ASP B 134     127.828  80.972  75.148  1.00 27.93           O
ATOM   4954  OD2 ASP B 134     125.771  81.214  75.878  1.00 27.93           O
ATOM   4955  N   VAL B 135     129.488  79.899  76.035  1.00 24.58           N
ATOM   4956  CA  VAL B 135     130.491  80.483  76.905  1.00 24.58           C
ATOM   4957  C   VAL B 135     129.886  81.524  77.839  1.00 24.58           C
ATOM   4958  O   VAL B 135     130.228  81.566  79.021  1.00 24.58           O
ATOM   4959  CB  VAL B 135     131.661  81.070  76.089  1.00 24.58           C
ATOM   4960  CG1 VAL B 135     131.182  82.175  75.201  1.00 24.58           C
ATOM   4961  CG2 VAL B 135     132.718  81.603  77.023  1.00 24.58           C
ATOM   4962  N   GLU B 136     128.968  82.355  77.341  1.00 23.54           N
ATOM   4963  CA  GLU B 136     128.275  83.271  78.237  1.00 23.54           C
ATOM   4964  C   GLU B 136     127.373  82.511  79.197  1.00 23.54           C
ATOM   4965  O   GLU B 136     127.327  82.823  80.391  1.00 23.54           O
ATOM   4966  CB  GLU B 136     127.456  84.290  77.457  1.00 23.54           C
ATOM   4967  CG  GLU B 136     126.547  85.106  78.362  1.00 23.54           C
ATOM   4968  CD  GLU B 136     125.469  85.851  77.610  1.00 23.54           C
ATOM   4969  OE1 GLU B 136     125.507  85.864  76.362  1.00 23.54           O
ATOM   4970  OE2 GLU B 136     124.578  86.421  78.269  1.00 23.54           O
ATOM   4971  N   ALA B 137     126.652  81.508  78.699  1.00 21.97           N
ATOM   4972  CA  ALA B 137     125.790  80.728  79.580  1.00 21.97           C
ATOM   4973  C   ALA B 137     126.607  79.927  80.582  1.00 21.97           C
ATOM   4974  O   ALA B 137     126.221  79.813  81.749  1.00 21.97           O
ATOM   4975  CB  ALA B 137     124.886  79.806  78.765  1.00 21.97           C
ATOM   4976  N   ALA B 138     127.731  79.352  80.147  1.00 20.22           N
ATOM   4977  CA  ALA B 138     128.596  78.637  81.079  1.00 20.22           C
ATOM   4978  C   ALA B 138     129.140  79.573  82.143  1.00 20.22           C
ATOM   4979  O   ALA B 138     129.199  79.219  83.326  1.00 20.22           O
ATOM   4980  CB  ALA B 138     129.739  77.959  80.330  1.00 20.22           C
ATOM   4981  N   ALA B 139     129.531  80.780  81.745  1.00 18.16           N
ATOM   4982  CA  ALA B 139     130.015  81.744  82.719  1.00 18.16           C
ATOM   4983  C   ALA B 139     128.912  82.152  83.689  1.00 18.16           C
ATOM   4984  O   ALA B 139     129.160  82.314  84.886  1.00 18.16           O
ATOM   4985  CB  ALA B 139     130.588  82.955  81.992  1.00 18.16           C
ATOM   4986  N   LYS B 140     127.683  82.306  83.199  1.00 16.57           N
ATOM   4987  CA  LYS B 140     126.581  82.673  84.084  1.00 16.57           C
ATOM   4988  C   LYS B 140     126.248  81.554  85.060  1.00 16.57           C
ATOM   4989  O   LYS B 140     125.981  81.807  86.239  1.00 16.57           O
ATOM   4990  CB  LYS B 140     125.348  83.043  83.265  1.00 16.57           C
ATOM   4991  CG  LYS B 140     125.336  84.474  82.806  1.00 16.57           C
ATOM   4992  CD  LYS B 140     125.321  85.407  83.990  1.00 16.57           C
[truncated: 834,573 more chars]
