# Supplementary material for: Blueprinting extendable nanomaterials with standardized protein blocks
Source: Nature. 2024 Mar 13;627(8005):898–904. doi: 10.1038/s41586-024-07188-4 (PMC10972742; doi:10.1038/s41586-024-07188-4)
Supplement: Supplementary file 4 — Design models with ideal backbones as well as experimentally determined structures for comparison. For reference to design names, see Supplementary Fig. 1. [file 41586_2024_7188_MOESM4_ESM.zip › sC4_design.pdb]

ATOM      1  N   SER A   1      -3.156 -44.942 -32.386  1.00  0.00           N  
ATOM      2  CA  SER A   1      -3.797 -44.240 -31.280  1.00  0.00           C  
ATOM      3  C   SER A   1      -4.111 -45.192 -30.133  1.00  0.00           C  
ATOM      4  O   SER A   1      -4.120 -44.794 -28.967  1.00  0.00           O  
ATOM      5  CB  SER A   1      -5.070 -43.568 -31.755  1.00  0.00           C  
ATOM      6  OG  SER A   1      -4.793 -42.593 -32.722  1.00  0.00           O  
ATOM      7 1H   SER A   1      -2.962 -44.296 -33.124  1.00  0.00           H  
ATOM      8 2H   SER A   1      -2.303 -45.355 -32.070  1.00  0.00           H  
ATOM      9 3H   SER A   1      -3.768 -45.658 -32.724  1.00  0.00           H  
ATOM     10  HA  SER A   1      -3.100 -43.489 -30.908  1.00  0.00           H  
ATOM     11 1HB  SER A   1      -5.743 -44.317 -32.172  1.00  0.00           H  
ATOM     12 2HB  SER A   1      -5.577 -43.109 -30.907  1.00  0.00           H  
ATOM     13  HG  SER A   1      -4.532 -43.071 -33.513  1.00  0.00           H  
ATOM     14  N   GLU A   2      -4.369 -46.455 -30.529  1.00  0.00           N  
ATOM     15  CA  GLU A   2      -4.775 -47.446 -29.538  1.00  0.00           C  
ATOM     16  C   GLU A   2      -3.654 -47.722 -28.545  1.00  0.00           C  
ATOM     17  O   GLU A   2      -3.902 -47.923 -27.356  1.00  0.00           O  
ATOM     18  CB  GLU A   2      -5.191 -48.748 -30.227  1.00  0.00           C  
ATOM     19  CG  GLU A   2      -6.408 -48.620 -31.133  1.00  0.00           C  
ATOM     20  CD  GLU A   2      -6.098 -47.933 -32.434  1.00  0.00           C  
ATOM     21  OE1 GLU A   2      -4.956 -47.608 -32.655  1.00  0.00           O  
ATOM     22  OE2 GLU A   2      -7.004 -47.734 -33.207  1.00  0.00           O1-
ATOM     23  H   GLU A   2      -4.275 -46.693 -31.507  1.00  0.00           H  
ATOM     24  HA  GLU A   2      -5.622 -47.043 -28.985  1.00  0.00           H  
ATOM     25 1HB  GLU A   2      -4.364 -49.123 -30.829  1.00  0.00           H  
ATOM     26 2HB  GLU A   2      -5.415 -49.502 -29.471  1.00  0.00           H  
ATOM     27 1HG  GLU A   2      -6.798 -49.615 -31.343  1.00  0.00           H  
ATOM     28 2HG  GLU A   2      -7.182 -48.059 -30.607  1.00  0.00           H  
ATOM     29  N   LYS A   3      -2.423 -47.718 -29.097  1.00  0.00           N  
ATOM     30  CA  LYS A   3      -1.264 -47.994 -28.257  1.00  0.00           C  
ATOM     31  C   LYS A   3      -1.130 -46.961 -27.145  1.00  0.00           C  
ATOM     32  O   LYS A   3      -0.838 -47.302 -25.999  1.00  0.00           O  
ATOM     33  CB  LYS A   3       0.012 -48.027 -29.100  1.00  0.00           C  
ATOM     34  CG  LYS A   3       1.264 -48.427 -28.332  1.00  0.00           C  
ATOM     35  CD  LYS A   3       2.445 -48.633 -29.267  1.00  0.00           C  
ATOM     36  CE  LYS A   3       3.671 -49.127 -28.513  1.00  0.00           C  
ATOM     37  NZ  LYS A   3       4.793 -49.461 -29.431  1.00  0.00           N1+
ATOM     38  H   LYS A   3      -2.328 -47.524 -30.084  1.00  0.00           H  
ATOM     39  HA  LYS A   3      -1.408 -48.968 -27.792  1.00  0.00           H  
ATOM     40 1HB  LYS A   3      -0.114 -48.732 -29.924  1.00  0.00           H  
ATOM     41 2HB  LYS A   3       0.187 -47.044 -29.536  1.00  0.00           H  
ATOM     42 1HG  LYS A   3       1.514 -47.648 -27.612  1.00  0.00           H  
ATOM     43 2HG  LYS A   3       1.077 -49.352 -27.787  1.00  0.00           H  
ATOM     44 1HD  LYS A   3       2.181 -49.366 -30.032  1.00  0.00           H  
ATOM     45 2HD  LYS A   3       2.689 -47.691 -29.759  1.00  0.00           H  
ATOM     46 1HE  LYS A   3       4.003 -48.357 -27.817  1.00  0.00           H  
ATOM     47 2HE  LYS A   3       3.411 -50.015 -27.939  1.00  0.00           H  
ATOM     48 1HZ  LYS A   3       5.585 -49.783 -28.893  1.00  0.00           H  
ATOM     49 2HZ  LYS A   3       4.501 -50.188 -30.070  1.00  0.00           H  
ATOM     50 3HZ  LYS A   3       5.055 -48.638 -29.956  1.00  0.00           H  
ATOM     51  N   ALA A   4      -1.359 -45.694 -27.551  1.00  0.00           N  
ATOM     52  CA  ALA A   4      -1.237 -44.604 -26.590  1.00  0.00           C  
ATOM     53  C   ALA A   4      -2.271 -44.733 -25.479  1.00  0.00           C  
ATOM     54  O   ALA A   4      -2.003 -44.395 -24.325  1.00  0.00           O  
ATOM     55  CB  ALA A   4      -1.376 -43.260 -27.289  1.00  0.00           C  
ATOM     56  H   ALA A   4      -1.609 -45.522 -28.514  1.00  0.00           H  
ATOM     57  HA  ALA A   4      -0.249 -44.664 -26.133  1.00  0.00           H  
ATOM     58 1HB  ALA A   4      -1.283 -42.457 -26.557  1.00  0.00           H  
ATOM     59 2HB  ALA A   4      -0.593 -43.160 -28.040  1.00  0.00           H  
ATOM     60 3HB  ALA A   4      -2.351 -43.201 -27.771  1.00  0.00           H  
ATOM     61  N   LEU A   5      -3.454 -45.234 -25.892  1.00  0.00           N  
ATOM     62  CA  LEU A   5      -4.535 -45.399 -24.928  1.00  0.00           C  
ATOM     63  C   LEU A   5      -4.184 -46.451 -23.881  1.00  0.00           C  
ATOM     64  O   LEU A   5      -4.438 -46.264 -22.691  1.00  0.00           O  
ATOM     65  CB  LEU A   5      -5.831 -45.796 -25.645  1.00  0.00           C  
ATOM     66  CG  LEU A   5      -7.069 -45.943 -24.752  1.00  0.00           C  
ATOM     67  CD1 LEU A   5      -7.395 -44.601 -24.111  1.00  0.00           C  
ATOM     68  CD2 LEU A   5      -8.238 -46.450 -25.583  1.00  0.00           C  
ATOM     69  H   LEU A   5      -3.568 -45.486 -26.863  1.00  0.00           H  
ATOM     70  HA  LEU A   5      -4.676 -44.448 -24.412  1.00  0.00           H  
ATOM     71 1HB  LEU A   5      -6.055 -45.042 -26.400  1.00  0.00           H  
ATOM     72 2HB  LEU A   5      -5.671 -46.748 -26.149  1.00  0.00           H  
ATOM     73  HG  LEU A   5      -6.858 -46.652 -23.951  1.00  0.00           H  
ATOM     74 1HD1 LEU A   5      -8.274 -44.705 -23.475  1.00  0.00           H  
ATOM     75 2HD1 LEU A   5      -6.549 -44.271 -23.506  1.00  0.00           H  
ATOM     76 3HD1 LEU A   5      -7.595 -43.865 -24.888  1.00  0.00           H  
ATOM     77 1HD2 LEU A   5      -9.117 -46.555 -24.947  1.00  0.00           H  
ATOM     78 2HD2 LEU A   5      -8.450 -45.739 -26.382  1.00  0.00           H  
ATOM     79 3HD2 LEU A   5      -7.984 -47.417 -26.015  1.00  0.00           H  
ATOM     80  N   GLU A   6      -3.594 -47.550 -24.392  1.00  0.00           N  
ATOM     81  CA  GLU A   6      -3.193 -48.627 -23.494  1.00  0.00           C  
ATOM     82  C   GLU A   6      -2.134 -48.154 -22.506  1.00  0.00           C  
ATOM     83  O   GLU A   6      -2.153 -48.531 -21.335  1.00  0.00           O  
ATOM     84  CB  GLU A   6      -2.664 -49.820 -24.294  1.00  0.00           C  
ATOM     85  CG  GLU A   6      -2.188 -50.986 -23.441  1.00  0.00           C  
ATOM     86  CD  GLU A   6      -3.289 -51.597 -22.619  1.00  0.00           C  
ATOM     87  OE1 GLU A   6      -4.422 -51.228 -22.809  1.00  0.00           O  
ATOM     88  OE2 GLU A   6      -2.995 -52.436 -21.798  1.00  0.00           O1-
ATOM     89  H   GLU A   6      -3.442 -47.609 -25.389  1.00  0.00           H  
ATOM     90  HA  GLU A   6      -4.070 -48.934 -22.923  1.00  0.00           H  
ATOM     91 1HB  GLU A   6      -3.446 -50.188 -24.958  1.00  0.00           H  
ATOM     92 2HB  GLU A   6      -1.830 -49.498 -24.916  1.00  0.00           H  
ATOM     93 1HG  GLU A   6      -1.769 -51.752 -24.093  1.00  0.00           H  
ATOM     94 2HG  GLU A   6      -1.396 -50.639 -22.778  1.00  0.00           H  
ATOM     95  N   ILE A   7      -1.223 -47.317 -23.045  1.00  0.00           N  
ATOM     96  CA  ILE A   7      -0.183 -46.753 -22.194  1.00  0.00           C  
ATOM     97  C   ILE A   7      -0.780 -45.878 -21.098  1.00  0.00           C  
ATOM     98  O   ILE A   7      -0.355 -45.935 -19.944  1.00  0.00           O  
ATOM     99  CB  ILE A   7       0.817 -45.927 -23.023  1.00  0.00           C  
ATOM    100  CG1 ILE A   7       1.660 -46.844 -23.912  1.00  0.00           C  
ATOM    101  CG2 ILE A   7       1.709 -45.099 -22.110  1.00  0.00           C  
ATOM    102  CD1 ILE A   7       2.331 -46.130 -25.064  1.00  0.00           C  
ATOM    103  H   ILE A   7      -1.278 -47.095 -24.028  1.00  0.00           H  
ATOM    104  HA  ILE A   7       0.359 -47.572 -21.719  1.00  0.00           H  
ATOM    105  HB  ILE A   7       0.272 -45.257 -23.687  1.00  0.00           H  
ATOM    106 1HG1 ILE A   7       2.432 -47.324 -23.312  1.00  0.00           H  
ATOM    107 2HG1 ILE A   7       1.029 -47.633 -24.323  1.00  0.00           H  
ATOM    108 1HG2 ILE A   7       2.410 -44.522 -22.713  1.00  0.00           H  
ATOM    109 2HG2 ILE A   7       1.094 -44.421 -21.520  1.00  0.00           H  
ATOM    110 3HG2 ILE A   7       2.262 -45.761 -21.445  1.00  0.00           H  
ATOM    111 1HD1 ILE A   7       2.910 -46.846 -25.648  1.00  0.00           H  
ATOM    112 2HD1 ILE A   7       1.573 -45.671 -25.699  1.00  0.00           H  
ATOM    113 3HD1 ILE A   7       2.996 -45.359 -24.676  1.00  0.00           H  
ATOM    114  N   LEU A   8      -1.778 -45.079 -21.525  1.00  0.00           N  
ATOM    115  CA  LEU A   8      -2.482 -44.241 -20.562  1.00  0.00           C  
ATOM    116  C   LEU A   8      -3.120 -45.082 -19.463  1.00  0.00           C  
ATOM    117  O   LEU A   8      -2.979 -44.783 -18.278  1.00  0.00           O  
ATOM    118  CB  LEU A   8      -3.560 -43.410 -21.269  1.00  0.00           C  
ATOM    119  CG  LEU A   8      -4.518 -42.641 -20.350  1.00  0.00           C  
ATOM    120  CD1 LEU A   8      -3.735 -41.621 -19.537  1.00  0.00           C  
ATOM    121  CD2 LEU A   8      -5.593 -41.965 -21.189  1.00  0.00           C  
ATOM    122  H   LEU A   8      -2.020 -45.072 -22.507  1.00  0.00           H  
ATOM    123  HA  LEU A   8      -1.764 -43.559 -20.105  1.00  0.00           H  
ATOM    124 1HB  LEU A   8      -3.069 -42.684 -21.917  1.00  0.00           H  
ATOM    125 2HB  LEU A   8      -4.158 -44.074 -21.891  1.00  0.00           H  
ATOM    126  HG  LEU A   8      -4.986 -43.335 -19.651  1.00  0.00           H  
ATOM    127 1HD1 LEU A   8      -4.416 -41.075 -18.885  1.00  0.00           H  
ATOM    128 2HD1 LEU A   8      -2.987 -42.132 -18.933  1.00  0.00           H  
ATOM    129 3HD1 LEU A   8      -3.241 -40.921 -20.211  1.00  0.00           H  
ATOM    130 1HD2 LEU A   8      -6.275 -41.421 -20.535  1.00  0.00           H  
ATOM    131 2HD2 LEU A   8      -5.126 -41.270 -21.887  1.00  0.00           H  
ATOM    132 3HD2 LEU A   8      -6.149 -42.720 -21.745  1.00  0.00           H  
ATOM    133  N   ARG A   9      -3.822 -46.137 -19.925  1.00  0.00           N  
ATOM    134  CA  ARG A   9      -4.518 -47.002 -18.978  1.00  0.00           C  
ATOM    135  C   ARG A   9      -3.550 -47.597 -17.965  1.00  0.00           C  
ATOM    136  O   ARG A   9      -3.843 -47.652 -16.770  1.00  0.00           O  
ATOM    137  CB  ARG A   9      -5.239 -48.126 -19.708  1.00  0.00           C  
ATOM    138  CG  ARG A   9      -6.174 -48.955 -18.842  1.00  0.00           C  
ATOM    139  CD  ARG A   9      -6.787 -50.070 -19.607  1.00  0.00           C  
ATOM    140  NE  ARG A   9      -5.814 -51.097 -19.942  1.00  0.00           N  
ATOM    141  CZ  ARG A   9      -5.412 -52.073 -19.104  1.00  0.00           C  
ATOM    142  NH1 ARG A   9      -5.905 -52.138 -17.887  1.00  0.00           N1+
ATOM    143  NH2 ARG A   9      -4.520 -52.962 -19.504  1.00  0.00           N  
ATOM    144  H   ARG A   9      -3.853 -46.311 -20.920  1.00  0.00           H  
ATOM    145  HA  ARG A   9      -5.241 -46.394 -18.434  1.00  0.00           H  
ATOM    146 1HB  ARG A   9      -5.829 -47.709 -20.524  1.00  0.00           H  
ATOM    147 2HB  ARG A   9      -4.507 -48.802 -20.147  1.00  0.00           H  
ATOM    148 1HG  ARG A   9      -5.615 -49.378 -18.007  1.00  0.00           H  
ATOM    149 2HG  ARG A   9      -6.974 -48.321 -18.459  1.00  0.00           H  
ATOM    150 1HD  ARG A   9      -7.576 -50.528 -19.012  1.00  0.00           H  
ATOM    151 2HD  ARG A   9      -7.209 -49.685 -20.535  1.00  0.00           H  
ATOM    152  HE  ARG A   9      -5.411 -51.080 -20.870  1.00  0.00           H  
ATOM    153 1HH1 ARG A   9      -6.586 -51.458 -17.581  1.00  0.00           H  
ATOM    154 2HH1 ARG A   9      -5.604 -52.870 -17.259  1.00  0.00           H  
ATOM    155 1HH2 ARG A   9      -4.140 -52.911 -20.439  1.00  0.00           H  
ATOM    156 2HH2 ARG A   9      -4.219 -53.692 -18.876  1.00  0.00           H  
ATOM    157  N   GLU A  10      -2.395 -48.036 -18.506  1.00  0.00           N  
ATOM    158  CA  GLU A  10      -1.382 -48.630 -17.642  1.00  0.00           C  
ATOM    159  C   GLU A  10      -0.918 -47.644 -16.578  1.00  0.00           C  
ATOM    160  O   GLU A  10      -0.813 -47.988 -15.400  1.00  0.00           O  
ATOM    161  CB  GLU A  10      -0.186 -49.104 -18.470  1.00  0.00           C  
ATOM    162  CG  GLU A  10       0.907 -49.788 -17.662  1.00  0.00           C  
ATOM    163  CD  GLU A  10       2.079 -50.213 -18.502  1.00  0.00           C  
ATOM    164  OE1 GLU A  10       2.045 -49.990 -19.689  1.00  0.00           O  
ATOM    165  OE2 GLU A  10       3.009 -50.760 -17.957  1.00  0.00           O1-
ATOM    166  H   GLU A  10      -2.252 -47.942 -19.502  1.00  0.00           H  
ATOM    167  HA  GLU A  10      -1.830 -49.484 -17.133  1.00  0.00           H  
ATOM    168 1HB  GLU A  10      -0.525 -49.805 -19.232  1.00  0.00           H  
ATOM    169 2HB  GLU A  10       0.260 -48.252 -18.983  1.00  0.00           H  
ATOM    170 1HG  GLU A  10       1.257 -49.102 -16.890  1.00  0.00           H  
ATOM    171 2HG  GLU A  10       0.486 -50.662 -17.167  1.00  0.00           H  
ATOM    172  N   ALA A  11      -0.648 -46.411 -17.058  1.00  0.00           N  
ATOM    173  CA  ALA A  11      -0.156 -45.384 -16.149  1.00  0.00           C  
ATOM    174  C   ALA A  11      -1.156 -45.109 -15.034  1.00  0.00           C  
ATOM    175  O   ALA A  11      -0.781 -44.964 -13.871  1.00  0.00           O  
ATOM    176  CB  ALA A  11       0.151 -44.104 -16.914  1.00  0.00           C  
ATOM    177  H   ALA A  11      -0.794 -46.225 -18.041  1.00  0.00           H  
ATOM    178  HA  ALA A  11       0.763 -45.750 -15.691  1.00  0.00           H  
ATOM    179 1HB  ALA A  11       0.518 -43.345 -16.221  1.00  0.00           H  
ATOM    180 2HB  ALA A  11       0.910 -44.305 -17.669  1.00  0.00           H  
ATOM    181 3HB  ALA A  11      -0.755 -43.745 -17.398  1.00  0.00           H  
ATOM    182  N   LEU A  12      -2.436 -45.045 -15.455  1.00  0.00           N  
ATOM    183  CA  LEU A  12      -3.490 -44.741 -14.495  1.00  0.00           C  
ATOM    184  C   LEU A  12      -3.578 -45.814 -13.416  1.00  0.00           C  
ATOM    185  O   LEU A  12      -3.762 -45.509 -12.237  1.00  0.00           O  
ATOM    186  CB  LEU A  12      -4.841 -44.616 -15.212  1.00  0.00           C  
ATOM    187  CG  LEU A  12      -4.999 -43.394 -16.124  1.00  0.00           C  
ATOM    188  CD1 LEU A  12      -6.260 -43.544 -16.963  1.00  0.00           C  
ATOM    189  CD2 LEU A  12      -5.054 -42.131 -15.276  1.00  0.00           C  
ATOM    190  H   LEU A  12      -2.642 -45.210 -16.432  1.00  0.00           H  
ATOM    191  HA  LEU A  12      -3.243 -43.799 -14.009  1.00  0.00           H  
ATOM    192 1HB  LEU A  12      -4.995 -45.506 -15.819  1.00  0.00           H  
ATOM    193 2HB  LEU A  12      -5.630 -44.572 -14.460  1.00  0.00           H  
ATOM    194  HG  LEU A  12      -4.149 -43.336 -16.806  1.00  0.00           H  
ATOM    195 1HD1 LEU A  12      -6.371 -42.676 -17.612  1.00  0.00           H  
ATOM    196 2HD1 LEU A  12      -6.185 -44.445 -17.573  1.00  0.00           H  
ATOM    197 3HD1 LEU A  12      -7.126 -43.621 -16.307  1.00  0.00           H  
ATOM    198 1HD2 LEU A  12      -5.164 -41.261 -15.926  1.00  0.00           H  
ATOM    199 2HD2 LEU A  12      -5.902 -42.186 -14.596  1.00  0.00           H  
ATOM    200 3HD2 LEU A  12      -4.131 -42.039 -14.701  1.00  0.00           H  
ATOM    201  N   LYS A  13      -3.437 -47.071 -13.887  1.00  0.00           N  
ATOM    202  CA  LYS A  13      -3.508 -48.193 -12.957  1.00  0.00           C  
ATOM    203  C   LYS A  13      -2.441 -48.079 -11.875  1.00  0.00           C  
ATOM    204  O   LYS A  13      -2.705 -48.338 -10.701  1.00  0.00           O  
ATOM    205  CB  LYS A  13      -3.359 -49.518 -13.705  1.00  0.00           C  
ATOM    206  CG  LYS A  13      -3.679 -50.751 -12.870  1.00  0.00           C  
ATOM    207  CD  LYS A  13      -2.418 -51.359 -12.276  1.00  0.00           C  
ATOM    208  CE  LYS A  13      -2.719 -52.657 -11.541  1.00  0.00           C  
ATOM    209  NZ  LYS A  13      -1.548 -53.141 -10.763  1.00  0.00           N1+
ATOM    210  H   LYS A  13      -3.283 -47.213 -14.875  1.00  0.00           H  
ATOM    211  HA  LYS A  13      -4.482 -48.167 -12.470  1.00  0.00           H  
ATOM    212 1HB  LYS A  13      -4.020 -49.522 -14.573  1.00  0.00           H  
ATOM    213 2HB  LYS A  13      -2.337 -49.618 -14.070  1.00  0.00           H  
ATOM    214 1HG  LYS A  13      -4.355 -50.476 -12.059  1.00  0.00           H  
ATOM    215 2HG  LYS A  13      -4.173 -51.496 -13.493  1.00  0.00           H  
ATOM    216 1HD  LYS A  13      -1.700 -51.562 -13.074  1.00  0.00           H  
ATOM    217 2HD  LYS A  13      -1.967 -50.654 -11.577  1.00  0.00           H  
ATOM    218 1HE  LYS A  13      -3.555 -52.502 -10.861  1.00  0.00           H  
ATOM    219 2HE  LYS A  13      -3.004 -53.425 -12.261  1.00  0.00           H  
ATOM    220 1HZ  LYS A  13      -1.788 -54.002 -10.292  1.00  0.00           H  
ATOM    221 2HZ  LYS A  13      -0.772 -53.306 -11.389  1.00  0.00           H  
ATOM    222 3HZ  LYS A  13      -1.287 -52.446 -10.079  1.00  0.00           H  
ATOM    223  N   GLU A  14      -1.238 -47.682 -12.337  1.00  0.00           N  
ATOM    224  CA  GLU A  14      -0.118 -47.576 -11.409  1.00  0.00           C  
ATOM    225  C   GLU A  14      -0.351 -46.466 -10.391  1.00  0.00           C  
ATOM    226  O   GLU A  14       0.028 -46.590  -9.226  1.00  0.00           O  
ATOM    227  CB  GLU A  14       1.183 -47.318 -12.172  1.00  0.00           C  
ATOM    228  CG  GLU A  14       1.648 -48.482 -13.035  1.00  0.00           C  
ATOM    229  CD  GLU A  14       2.814 -48.130 -13.916  1.00  0.00           C  
ATOM    230  OE1 GLU A  14       3.141 -46.970 -13.999  1.00  0.00           O  
ATOM    231  OE2 GLU A  14       3.378 -49.021 -14.505  1.00  0.00           O1-
ATOM    232  H   GLU A  14      -1.134 -47.467 -13.318  1.00  0.00           H  
ATOM    233  HA  GLU A  14      -0.038 -48.517 -10.866  1.00  0.00           H  
ATOM    234 1HB  GLU A  14       1.061 -46.450 -12.819  1.00  0.00           H  
ATOM    235 2HB  GLU A  14       1.980 -47.088 -11.464  1.00  0.00           H  
ATOM    236 1HG  GLU A  14       1.934 -49.311 -12.386  1.00  0.00           H  
ATOM    237 2HG  GLU A  14       0.816 -48.814 -13.656  1.00  0.00           H  
ATOM    238  N   LEU A  15      -0.984 -45.389 -10.896  1.00  0.00           N  
ATOM    239  CA  LEU A  15      -1.302 -44.270 -10.016  1.00  0.00           C  
ATOM    240  C   LEU A  15      -2.290 -44.686  -8.933  1.00  0.00           C  
ATOM    241  O   LEU A  15      -2.209 -44.222  -7.795  1.00  0.00           O  
ATOM    242  CB  LEU A  15      -1.883 -43.106 -10.827  1.00  0.00           C  
ATOM    243  CG  LEU A  15      -0.916 -42.431 -11.808  1.00  0.00           C  
ATOM    244  CD1 LEU A  15      -1.685 -41.457 -12.692  1.00  0.00           C  
ATOM    245  CD2 LEU A  15       0.181 -41.717 -11.032  1.00  0.00           C  
ATOM    246  H   LEU A  15      -1.231 -45.376 -11.876  1.00  0.00           H  
ATOM    247  HA  LEU A  15      -0.383 -43.938  -9.534  1.00  0.00           H  
ATOM    248 1HB  LEU A  15      -2.734 -43.471 -11.400  1.00  0.00           H  
ATOM    249 2HB  LEU A  15      -2.237 -42.343 -10.136  1.00  0.00           H  
ATOM    250  HG  LEU A  15      -0.470 -43.186 -12.457  1.00  0.00           H  
ATOM    251 1HD1 LEU A  15      -0.997 -40.978 -13.389  1.00  0.00           H  
ATOM    252 2HD1 LEU A  15      -2.450 -41.998 -13.250  1.00  0.00           H  
ATOM    253 3HD1 LEU A  15      -2.156 -40.699 -12.069  1.00  0.00           H  
ATOM    254 1HD2 LEU A  15       0.868 -41.240 -11.730  1.00  0.00           H  
ATOM    255 2HD2 LEU A  15      -0.265 -40.961 -10.386  1.00  0.00           H  
ATOM    256 3HD2 LEU A  15       0.725 -42.440 -10.425  1.00  0.00           H  
ATOM    257  N   GLU A  16      -3.214 -45.575  -9.351  1.00  0.00           N  
ATOM    258  CA  GLU A  16      -4.213 -46.063  -8.408  1.00  0.00           C  
ATOM    259  C   GLU A  16      -3.564 -46.852  -7.278  1.00  0.00           C  
ATOM    260  O   GLU A  16      -3.957 -46.730  -6.117  1.00  0.00           O  
ATOM    261  CB  GLU A  16      -5.244 -46.936  -9.127  1.00  0.00           C  
ATOM    262  CG  GLU A  16      -6.140 -46.180 -10.098  1.00  0.00           C  
ATOM    263  CD  GLU A  16      -7.112 -47.076 -10.815  1.00  0.00           C  
ATOM    264  OE1 GLU A  16      -7.195 -48.229 -10.468  1.00  0.00           O  
ATOM    265  OE2 GLU A  16      -7.772 -46.605 -11.712  1.00  0.00           O1-
ATOM    266  H   GLU A  16      -3.198 -45.886 -10.311  1.00  0.00           H  
ATOM    267  HA  GLU A  16      -4.715 -45.200  -7.967  1.00  0.00           H  
ATOM    268 1HB  GLU A  16      -4.732 -47.720  -9.684  1.00  0.00           H  
ATOM    269 2HB  GLU A  16      -5.885 -47.423  -8.391  1.00  0.00           H  
ATOM    270 1HG  GLU A  16      -6.699 -45.424  -9.548  1.00  0.00           H  
ATOM    271 2HG  GLU A  16      -5.515 -45.670 -10.830  1.00  0.00           H  
ATOM    272  N   ASP A  17      -2.562 -47.658  -7.683  1.00  0.00           N  
ATOM    273  CA  ASP A  17      -1.874 -48.490  -6.703  1.00  0.00           C  
ATOM    274  C   ASP A  17      -1.219 -47.640  -5.622  1.00  0.00           C  
ATOM    275  O   ASP A  17      -1.193 -48.020  -4.451  1.00  0.00           O  
ATOM    276  CB  ASP A  17      -0.818 -49.362  -7.385  1.00  0.00           C  
ATOM    277  CG  ASP A  17      -1.420 -50.536  -8.146  1.00  0.00           C  
ATOM    278  OD1 ASP A  17      -2.569 -50.836  -7.924  1.00  0.00           O  
ATOM    279  OD2 ASP A  17      -0.725 -51.122  -8.940  1.00  0.00           O1-
ATOM    280  H   ASP A  17      -2.306 -47.671  -8.660  1.00  0.00           H  
ATOM    281  HA  ASP A  17      -2.615 -49.128  -6.222  1.00  0.00           H  
ATOM    282 1HB  ASP A  17      -0.240 -48.755  -8.082  1.00  0.00           H  
ATOM    283 2HB  ASP A  17      -0.127 -49.749  -6.637  1.00  0.00           H  
ATOM    284  N   ILE A  18      -0.700 -46.482  -6.081  1.00  0.00           N  
ATOM    285  CA  ILE A  18      -0.058 -45.567  -5.144  1.00  0.00           C  
ATOM    286  C   ILE A  18      -1.060 -45.016  -4.138  1.00  0.00           C  
ATOM    287  O   ILE A  18      -0.767 -44.911  -2.947  1.00  0.00           O  
ATOM    288  CB  ILE A  18       0.618 -44.402  -5.889  1.00  0.00           C  
ATOM    289  CG1 ILE A  18       1.777 -44.917  -6.745  1.00  0.00           C  
ATOM    290  CG2 ILE A  18       1.104 -43.351  -4.903  1.00  0.00           C  
ATOM    291  CD1 ILE A  18       2.272 -43.918  -7.766  1.00  0.00           C  
ATOM    292  H   ILE A  18      -0.765 -46.270  -7.066  1.00  0.00           H  
ATOM    293  HA  ILE A  18       0.711 -46.115  -4.598  1.00  0.00           H  
ATOM    294  HB  ILE A  18      -0.098 -43.943  -6.570  1.00  0.00           H  
ATOM    295 1HG1 ILE A  18       2.614 -45.188  -6.101  1.00  0.00           H  
ATOM    296 2HG1 ILE A  18       1.468 -45.818  -7.274  1.00  0.00           H  
ATOM    297 1HG2 ILE A  18       1.579 -42.535  -5.447  1.00  0.00           H  
ATOM    298 2HG2 ILE A  18       0.258 -42.966  -4.336  1.00  0.00           H  
ATOM    299 3HG2 ILE A  18       1.826 -43.800  -4.220  1.00  0.00           H  
ATOM    300 1HD1 ILE A  18       3.094 -44.354  -8.334  1.00  0.00           H  
ATOM    301 2HD1 ILE A  18       1.459 -43.658  -8.445  1.00  0.00           H  
ATOM    302 3HD1 ILE A  18       2.622 -43.019  -7.257  1.00  0.00           H  
ATOM    303  N   ALA A  19      -2.246 -44.674  -4.684  1.00  0.00           N  
ATOM    304  CA  ALA A  19      -3.302 -44.153  -3.825  1.00  0.00           C  
ATOM    305  C   ALA A  19      -3.678 -45.156  -2.741  1.00  0.00           C  
ATOM    306  O   ALA A  19      -3.882 -44.789  -1.585  1.00  0.00           O  
ATOM    307  CB  ALA A  19      -4.524 -43.784  -4.652  1.00  0.00           C  
ATOM    308  H   ALA A  19      -2.380 -44.786  -5.679  1.00  0.00           H  
ATOM    309  HA  ALA A  19      -2.939 -43.246  -3.341  1.00  0.00           H  
ATOM    310 1HB  ALA A  19      -5.304 -43.396  -3.997  1.00  0.00           H  
ATOM    311 2HB  ALA A  19      -4.254 -43.023  -5.383  1.00  0.00           H  
ATOM    312 3HB  ALA A  19      -4.893 -44.670  -5.170  1.00  0.00           H  
ATOM    313  N   LYS A  20      -3.756 -46.429  -3.183  1.00  0.00           N  
ATOM    314  CA  LYS A  20      -4.126 -47.485  -2.249  1.00  0.00           C  
ATOM    315  C   LYS A  20      -3.030 -47.718  -1.219  1.00  0.00           C  
ATOM    316  O   LYS A  20      -3.309 -47.959  -0.044  1.00  0.00           O  
ATOM    317  CB  LYS A  20      -4.426 -48.783  -3.001  1.00  0.00           C  
ATOM    318  CG  LYS A  20      -5.724 -48.763  -3.799  1.00  0.00           C  
ATOM    319  CD  LYS A  20      -6.936 -48.830  -2.882  1.00  0.00           C  
ATOM    320  CE  LYS A  20      -8.204 -49.142  -3.662  1.00  0.00           C  
ATOM    321  NZ  LYS A  20      -8.670 -47.973  -4.458  1.00  0.00           N1+
ATOM    322  H   LYS A  20      -3.557 -46.626  -4.154  1.00  0.00           H  
ATOM    323  HA  LYS A  20      -5.023 -47.168  -1.716  1.00  0.00           H  
ATOM    324 1HB  LYS A  20      -3.612 -48.999  -3.693  1.00  0.00           H  
ATOM    325 2HB  LYS A  20      -4.482 -49.610  -2.293  1.00  0.00           H  
ATOM    326 1HG  LYS A  20      -5.774 -47.848  -4.388  1.00  0.00           H  
ATOM    327 2HG  LYS A  20      -5.745 -49.615  -4.478  1.00  0.00           H  
ATOM    328 1HD  LYS A  20      -6.783 -49.604  -2.129  1.00  0.00           H  
ATOM    329 2HD  LYS A  20      -7.061 -47.873  -2.373  1.00  0.00           H  
ATOM    330 1HE  LYS A  20      -8.019 -49.976  -4.338  1.00  0.00           H  
ATOM    331 2HE  LYS A  20      -8.996 -49.431  -2.970  1.00  0.00           H  
ATOM    332 1HZ  LYS A  20      -9.512 -48.221  -4.959  1.00  0.00           H  
ATOM    333 2HZ  LYS A  20      -8.862 -47.199  -3.840  1.00  0.00           H  
ATOM    334 3HZ  LYS A  20      -7.952 -47.708  -5.117  1.00  0.00           H  
ATOM    335  N   GLU A  21      -1.782 -47.635  -1.725  1.00  0.00           N  
ATOM    336  CA  GLU A  21      -0.638 -47.778  -0.830  1.00  0.00           C  
ATOM    337  C   GLU A  21      -0.621 -46.675   0.221  1.00  0.00           C  
ATOM    338  O   GLU A  21      -0.336 -46.924   1.393  1.00  0.00           O  
ATOM    339  CB  GLU A  21       0.668 -47.759  -1.626  1.00  0.00           C  
ATOM    340  CG  GLU A  21       1.920 -47.965  -0.785  1.00  0.00           C  
ATOM    341  CD  GLU A  21       3.172 -48.059  -1.614  1.00  0.00           C  
ATOM    342  OE1 GLU A  21       3.064 -48.293  -2.793  1.00  0.00           O  
ATOM    343  OE2 GLU A  21       4.237 -47.898  -1.066  1.00  0.00           O1-
ATOM    344  H   GLU A  21      -1.661 -47.476  -2.714  1.00  0.00           H  
ATOM    345  HA  GLU A  21      -0.732 -48.732  -0.311  1.00  0.00           H  
ATOM    346 1HB  GLU A  21       0.643 -48.539  -2.387  1.00  0.00           H  
ATOM    347 2HB  GLU A  21       0.765 -46.802  -2.142  1.00  0.00           H  
ATOM    348 1HG  GLU A  21       2.020 -47.133  -0.091  1.00  0.00           H  
ATOM    349 2HG  GLU A  21       1.806 -48.878  -0.202  1.00  0.00           H  
ATOM    350  N   GLN A  22      -0.936 -45.457  -0.264  1.00  0.00           N  
ATOM    351  CA  GLN A  22      -0.951 -44.311   0.638  1.00  0.00           C  
ATOM    352  C   GLN A  22      -1.993 -44.488   1.735  1.00  0.00           C  
ATOM    353  O   GLN A  22      -1.770 -44.103   2.884  1.00  0.00           O  
ATOM    354  CB  GLN A  22      -1.223 -43.020  -0.139  1.00  0.00           C  
ATOM    355  CG  GLN A  22      -1.209 -41.765   0.717  1.00  0.00           C  
ATOM    356  CD  GLN A  22       0.170 -41.453   1.264  1.00  0.00           C  
ATOM    357  NE2 GLN A  22       0.216 -40.913   2.477  1.00  0.00           N  
ATOM    358  OE1 GLN A  22       1.185 -41.695   0.605  1.00  0.00           O  
ATOM    359  H   GLN A  22      -1.158 -45.360  -1.245  1.00  0.00           H  
ATOM    360  HA  GLN A  22       0.027 -44.243   1.115  1.00  0.00           H  
ATOM    361 1HB  GLN A  22      -0.474 -42.902  -0.922  1.00  0.00           H  
ATOM    362 2HB  GLN A  22      -2.197 -43.086  -0.624  1.00  0.00           H  
ATOM    363 1HG  GLN A  22      -1.535 -40.920   0.110  1.00  0.00           H  
ATOM    364 2HG  GLN A  22      -1.887 -41.904   1.559  1.00  0.00           H  
ATOM    365 1HE2 GLN A  22       1.099 -40.684   2.890  1.00  0.00           H  
ATOM    366 2HE2 GLN A  22      -0.630 -40.732   2.978  1.00  0.00           H  
ATOM    367  N   ARG A  23      -3.128 -45.085   1.317  1.00  0.00           N  
ATOM    368  CA  ARG A  23      -4.195 -45.340   2.278  1.00  0.00           C  
ATOM    369  C   ARG A  23      -3.731 -46.284   3.379  1.00  0.00           C  
ATOM    370  O   ARG A  23      -3.987 -46.049   4.561  1.00  0.00           O  
ATOM    371  CB  ARG A  23      -5.410 -45.936   1.582  1.00  0.00           C  
ATOM    372  CG  ARG A  23      -6.613 -46.168   2.482  1.00  0.00           C  
ATOM    373  CD  ARG A  23      -7.724 -46.834   1.755  1.00  0.00           C  
ATOM    374  NE  ARG A  23      -8.851 -47.118   2.628  1.00  0.00           N  
ATOM    375  CZ  ARG A  23      -8.939 -48.189   3.441  1.00  0.00           C  
ATOM    376  NH1 ARG A  23      -7.960 -49.066   3.481  1.00  0.00           N1+
ATOM    377  NH2 ARG A  23     -10.008 -48.358   4.199  1.00  0.00           N  
ATOM    378  H   ARG A  23      -3.218 -45.344   0.346  1.00  0.00           H  
ATOM    379  HA  ARG A  23      -4.464 -44.392   2.742  1.00  0.00           H  
ATOM    380 1HB  ARG A  23      -5.726 -45.278   0.773  1.00  0.00           H  
ATOM    381 2HB  ARG A  23      -5.142 -46.895   1.138  1.00  0.00           H  
ATOM    382 1HG  ARG A  23      -6.324 -46.801   3.321  1.00  0.00           H  
ATOM    383 2HG  ARG A  23      -6.976 -45.210   2.859  1.00  0.00           H  
ATOM    384 1HD  ARG A  23      -8.071 -46.188   0.950  1.00  0.00           H  
ATOM    385 2HD  ARG A  23      -7.371 -47.776   1.337  1.00  0.00           H  
ATOM    386  HE  ARG A  23      -9.624 -46.466   2.626  1.00  0.00           H  
ATOM    387 1HH1 ARG A  23      -7.142 -48.937   2.902  1.00  0.00           H  
ATOM    388 2HH1 ARG A  23      -8.025 -49.868   4.090  1.00  0.00           H  
ATOM    389 1HH2 ARG A  23     -10.761 -47.684   4.168  1.00  0.00           H  
ATOM    390 2HH2 ARG A  23     -10.074 -49.160   4.807  1.00  0.00           H  
ATOM    391  N   LYS A  24      -3.043 -47.352   2.926  1.00  0.00           N  
ATOM    392  CA  LYS A  24      -2.530 -48.328   3.881  1.00  0.00           C  
ATOM    393  C   LYS A  24      -1.513 -47.697   4.820  1.00  0.00           C  
ATOM    394  O   LYS A  24      -1.494 -47.988   6.017  1.00  0.00           O  
ATOM    395  CB  LYS A  24      -1.904 -49.515   3.149  1.00  0.00           C  
ATOM    396  CG  LYS A  24      -1.321 -50.583   4.065  1.00  0.00           C  
ATOM    397  CD  LYS A  24      -2.392 -51.195   4.953  1.00  0.00           C  
ATOM    398  CE  LYS A  24      -1.928 -52.513   5.556  1.00  0.00           C  
ATOM    399  NZ  LYS A  24      -0.722 -52.342   6.409  1.00  0.00           N1+
ATOM    400  H   LYS A  24      -2.895 -47.457   1.932  1.00  0.00           H  
ATOM    401  HA  LYS A  24      -3.366 -48.683   4.483  1.00  0.00           H  
ATOM    402 1HB  LYS A  24      -2.655 -49.991   2.518  1.00  0.00           H  
ATOM    403 2HB  LYS A  24      -1.104 -49.161   2.497  1.00  0.00           H  
ATOM    404 1HG  LYS A  24      -0.865 -51.370   3.463  1.00  0.00           H  
ATOM    405 2HG  LYS A  24      -0.549 -50.140   4.693  1.00  0.00           H  
ATOM    406 1HD  LYS A  24      -2.636 -50.502   5.761  1.00  0.00           H  
ATOM    407 2HD  LYS A  24      -3.294 -51.373   4.366  1.00  0.00           H  
ATOM    408 1HE  LYS A  24      -2.727 -52.939   6.160  1.00  0.00           H  
ATOM    409 2HE  LYS A  24      -1.693 -53.216   4.756  1.00  0.00           H  
ATOM    410 1HZ  LYS A  24      -0.445 -53.237   6.787  1.00  0.00           H  
ATOM    411 2HZ  LYS A  24       0.034 -51.963   5.853  1.00  0.00           H  
ATOM    412 3HZ  LYS A  24      -0.931 -51.706   7.165  1.00  0.00           H  
ATOM    413  N   ILE A  25      -0.678 -46.827   4.216  1.00  0.00           N  
ATOM    414  CA  ILE A  25       0.335 -46.140   5.007  1.00  0.00           C  
ATOM    415  C   ILE A  25      -0.302 -45.310   6.115  1.00  0.00           C  
ATOM    416  O   ILE A  25       0.160 -45.318   7.255  1.00  0.00           O  
ATOM    417  CB  ILE A  25       1.205 -45.232   4.119  1.00  0.00           C  
ATOM    418  CG1 ILE A  25       2.128 -46.076   3.236  1.00  0.00           C  
ATOM    419  CG2 ILE A  25       2.015 -44.269   4.974  1.00  0.00           C  
ATOM    420  CD1 ILE A  25       2.668 -45.336   2.034  1.00  0.00           C  
ATOM    421  H   ILE A  25      -0.770 -46.668   3.222  1.00  0.00           H  
ATOM    422  HA  ILE A  25       0.979 -46.888   5.469  1.00  0.00           H  
ATOM    423  HB  ILE A  25       0.566 -44.659   3.449  1.00  0.00           H  
ATOM    424 1HG1 ILE A  25       2.973 -46.429   3.826  1.00  0.00           H  
ATOM    425 2HG1 ILE A  25       1.589 -46.954   2.880  1.00  0.00           H  
ATOM    426 1HG2 ILE A  25       2.624 -43.636   4.330  1.00  0.00           H  
ATOM    427 2HG2 ILE A  25       1.339 -43.648   5.560  1.00  0.00           H  
ATOM    428 3HG2 ILE A  25       2.662 -44.834   5.646  1.00  0.00           H  
ATOM    429 1HD1 ILE A  25       3.314 -45.998   1.457  1.00  0.00           H  
ATOM    430 2HD1 ILE A  25       1.838 -45.002   1.409  1.00  0.00           H  
ATOM    431 3HD1 ILE A  25       3.241 -44.471   2.366  1.00  0.00           H  
ATOM    432  N   LEU A  26      -1.378 -44.601   5.713  1.00  0.00           N  
ATOM    433  CA  LEU A  26      -2.097 -43.785   6.685  1.00  0.00           C  
ATOM    434  C   LEU A  26      -2.686 -44.643   7.796  1.00  0.00           C  
ATOM    435  O   LEU A  26      -2.581 -44.305   8.976  1.00  0.00           O  
ATOM    436  CB  LEU A  26      -3.218 -43.000   5.990  1.00  0.00           C  
ATOM    437  CG  LEU A  26      -4.117 -42.166   6.914  1.00  0.00           C  
ATOM    438  CD1 LEU A  26      -3.279 -41.112   7.623  1.00  0.00           C  
ATOM    439  CD2 LEU A  26      -5.227 -41.523   6.097  1.00  0.00           C  
ATOM    440  H   LEU A  26      -1.665 -44.648   4.746  1.00  0.00           H  
ATOM    441  HA  LEU A  26      -1.388 -43.092   7.136  1.00  0.00           H  
ATOM    442 1HB  LEU A  26      -2.770 -42.323   5.265  1.00  0.00           H  
ATOM    443 2HB  LEU A  26      -3.855 -43.703   5.455  1.00  0.00           H  
ATOM    444  HG  LEU A  26      -4.554 -42.812   7.675  1.00  0.00           H  
ATOM    445 1HD1 LEU A  26      -3.917 -40.521   8.279  1.00  0.00           H  
ATOM    446 2HD1 LEU A  26      -2.504 -41.600   8.215  1.00  0.00           H  
ATOM    447 3HD1 LEU A  26      -2.814 -40.460   6.884  1.00  0.00           H  
ATOM    448 1HD2 LEU A  26      -5.866 -40.932   6.751  1.00  0.00           H  
ATOM    449 2HD2 LEU A  26      -4.790 -40.877   5.334  1.00  0.00           H  
ATOM    450 3HD2 LEU A  26      -5.821 -42.301   5.614  1.00  0.00           H  
ATOM    451  N   LYS A  27      -3.303 -45.759   7.355  1.00  0.00           N  
ATOM    452  CA  LYS A  27      -3.947 -46.646   8.317  1.00  0.00           C  
ATOM    453  C   LYS A  27      -2.957 -47.130   9.369  1.00  0.00           C  
ATOM    454  O   LYS A  27      -3.253 -47.122  10.564  1.00  0.00           O  
ATOM    455  CB  LYS A  27      -4.582 -47.839   7.603  1.00  0.00           C  
ATOM    456  CG  LYS A  27      -5.248 -48.847   8.530  1.00  0.00           C  
ATOM    457  CD  LYS A  27      -6.476 -48.251   9.202  1.00  0.00           C  
ATOM    458  CE  LYS A  27      -7.338 -49.331   9.841  1.00  0.00           C  
ATOM    459  NZ  LYS A  27      -6.735 -49.851  11.099  1.00  0.00           N1+
ATOM    460  H   LYS A  27      -3.307 -45.959   6.365  1.00  0.00           H  
ATOM    461  HA  LYS A  27      -4.727 -46.081   8.828  1.00  0.00           H  
ATOM    462 1HB  LYS A  27      -5.336 -47.485   6.899  1.00  0.00           H  
ATOM    463 2HB  LYS A  27      -3.821 -48.367   7.027  1.00  0.00           H  
ATOM    464 1HG  LYS A  27      -5.547 -49.727   7.960  1.00  0.00           H  
ATOM    465 2HG  LYS A  27      -4.539 -49.158   9.299  1.00  0.00           H  
ATOM    466 1HD  LYS A  27      -6.165 -47.545   9.971  1.00  0.00           H  
ATOM    467 2HD  LYS A  27      -7.073 -47.717   8.462  1.00  0.00           H  
ATOM    468 1HE  LYS A  27      -8.323 -48.925  10.066  1.00  0.00           H  
ATOM    469 2HE  LYS A  27      -7.461 -50.159   9.142  1.00  0.00           H  
ATOM    470 1HZ  LYS A  27      -7.334 -50.565  11.490  1.00  0.00           H  
ATOM    471 2HZ  LYS A  27      -5.826 -50.248  10.898  1.00  0.00           H  
ATOM    472 3HZ  LYS A  27      -6.633 -49.096  11.760  1.00  0.00           H  
ATOM    473  N   ASP A  28      -1.780 -47.545   8.858  1.00  0.00           N  
ATOM    474  CA  ASP A  28      -0.752 -48.054   9.757  1.00  0.00           C  
ATOM    475  C   ASP A  28      -0.378 -47.017  10.810  1.00  0.00           C  
ATOM    476  O   ASP A  28      -0.279 -47.331  11.996  1.00  0.00           O  
ATOM    477  CB  ASP A  28       0.497 -48.462   8.970  1.00  0.00           C  
ATOM    478  CG  ASP A  28       0.308 -49.758   8.193  1.00  0.00           C  
ATOM    479  OD1 ASP A  28      -0.644 -50.455   8.458  1.00  0.00           O  
ATOM    480  OD2 ASP A  28       1.116 -50.038   7.341  1.00  0.00           O1-
ATOM    481  H   ASP A  28      -1.632 -47.496   7.860  1.00  0.00           H  
ATOM    482  HA  ASP A  28      -1.154 -48.925  10.275  1.00  0.00           H  
ATOM    483 1HB  ASP A  28       0.760 -47.671   8.270  1.00  0.00           H  
ATOM    484 2HB  ASP A  28       1.334 -48.587   9.656  1.00  0.00           H  
ATOM    485  N   ALA A  29      -0.181 -45.780  10.308  1.00  0.00           N  
ATOM    486  CA  ALA A  29       0.235 -44.706  11.202  1.00  0.00           C  
ATOM    487  C   ALA A  29      -0.804 -44.460  12.289  1.00  0.00           C  
ATOM    488  O   ALA A  29      -0.464 -44.285  13.459  1.00  0.00           O  
ATOM    489  CB  ALA A  29       0.489 -43.428  10.414  1.00  0.00           C  
ATOM    490  H   ALA A  29      -0.324 -45.621   9.321  1.00  0.00           H  
ATOM    491  HA  ALA A  29       1.161 -45.010  11.688  1.00  0.00           H  
ATOM    492 1HB  ALA A  29       0.798 -42.636  11.096  1.00  0.00           H  
ATOM    493 2HB  ALA A  29       1.275 -43.604   9.680  1.00  0.00           H  
ATOM    494 3HB  ALA A  29      -0.425 -43.130   9.902  1.00  0.00           H  
ATOM    495  N   LEU A  30      -2.075 -44.457  11.835  1.00  0.00           N  
ATOM    496  CA  LEU A  30      -3.161 -44.159  12.760  1.00  0.00           C  
ATOM    497  C   LEU A  30      -3.266 -45.222  13.848  1.00  0.00           C  
ATOM    498  O   LEU A  30      -3.497 -44.908  15.015  1.00  0.00           O  
ATOM    499  CB  LEU A  30      -4.490 -44.060  12.003  1.00  0.00           C  
ATOM    500  CG  LEU A  30      -4.632 -42.858  11.061  1.00  0.00           C  
ATOM    501  CD1 LEU A  30      -5.890 -43.017  10.217  1.00  0.00           C  
ATOM    502  CD2 LEU A  30      -4.682 -41.576  11.878  1.00  0.00           C  
ATOM    503  H   LEU A  30      -2.250 -44.663  10.863  1.00  0.00           H  
ATOM    504  HA  LEU A  30      -2.943 -43.207  13.244  1.00  0.00           H  
ATOM    505 1HB  LEU A  30      -4.620 -44.963  11.408  1.00  0.00           H  
ATOM    506 2HB  LEU A  30      -5.303 -44.010  12.729  1.00  0.00           H  
ATOM    507  HG  LEU A  30      -3.779 -42.825  10.384  1.00  0.00           H  
ATOM    508 1HD1 LEU A  30      -5.990 -42.163   9.548  1.00  0.00           H  
ATOM    509 2HD1 LEU A  30      -5.820 -43.932   9.629  1.00  0.00           H  
ATOM    510 3HD1 LEU A  30      -6.762 -43.071  10.870  1.00  0.00           H  
ATOM    511 1HD2 LEU A  30      -4.781 -40.720  11.209  1.00  0.00           H  
ATOM    512 2HD2 LEU A  30      -5.536 -41.607  12.554  1.00  0.00           H  
ATOM    513 3HD2 LEU A  30      -3.763 -41.478  12.456  1.00  0.00           H  
ATOM    514  N   ASP A  31      -3.083 -46.480  13.398  1.00  0.00           N  
ATOM    515  CA  ASP A  31      -3.166 -47.592  14.337  1.00  0.00           C  
ATOM    516  C   ASP A  31      -2.052 -47.521  15.374  1.00  0.00           C  
ATOM    517  O   ASP A  31      -2.269 -47.802  16.552  1.00  0.00           O  
ATOM    518  CB  ASP A  31      -3.095 -48.928  13.594  1.00  0.00           C  
ATOM    519  CG  ASP A  31      -4.382 -49.263  12.854  1.00  0.00           C  
ATOM    520  OD1 ASP A  31      -5.371 -48.609  13.092  1.00  0.00           O  
ATOM    521  OD2 ASP A  31      -4.367 -50.171  12.056  1.00  0.00           O1-
ATOM    522  H   ASP A  31      -2.891 -46.628  12.417  1.00  0.00           H  
ATOM    523  HA  ASP A  31      -4.117 -47.520  14.864  1.00  0.00           H  
ATOM    524 1HB  ASP A  31      -2.275 -48.902  12.875  1.00  0.00           H  
ATOM    525 2HB  ASP A  31      -2.883 -49.728  14.303  1.00  0.00           H  
ATOM    526  N   GLU A  32      -0.862 -47.135  14.870  1.00  0.00           N  
ATOM    527  CA  GLU A  32       0.294 -47.052  15.753  1.00  0.00           C  
ATOM    528  C   GLU A  32       0.105 -45.970  16.808  1.00  0.00           C  
ATOM    529  O   GLU A  32       0.471 -46.150  17.969  1.00  0.00           O  
ATOM    530  CB  GLU A  32       1.564 -46.775  14.945  1.00  0.00           C  
ATOM    531  CG  GLU A  32       2.045 -47.950  14.107  1.00  0.00           C  
ATOM    532  CD  GLU A  32       3.145 -47.577  13.153  1.00  0.00           C  
ATOM    533  OE1 GLU A  32       3.389 -46.406  12.987  1.00  0.00           O  
ATOM    534  OE2 GLU A  32       3.741 -48.463  12.588  1.00  0.00           O1-
ATOM    535  H   GLU A  32      -0.794 -46.909  13.887  1.00  0.00           H  
ATOM    536  HA  GLU A  32       0.396 -48.007  16.269  1.00  0.00           H  
ATOM    537 1HB  GLU A  32       1.392 -45.934  14.274  1.00  0.00           H  
ATOM    538 2HB  GLU A  32       2.371 -46.495  15.621  1.00  0.00           H  
ATOM    539 1HG  GLU A  32       2.408 -48.734  14.771  1.00  0.00           H  
ATOM    540 2HG  GLU A  32       1.203 -48.350  13.545  1.00  0.00           H  
ATOM    541  N   LEU A  33      -0.479 -44.849  16.339  1.00  0.00           N  
ATOM    542  CA  LEU A  33      -0.707 -43.729  17.243  1.00  0.00           C  
ATOM    543  C   LEU A  33      -1.697 -44.099  18.340  1.00  0.00           C  
ATOM    544  O   LEU A  33      -1.548 -43.688  19.490  1.00  0.00           O  
ATOM    545  CB  LEU A  33      -1.228 -42.514  16.465  1.00  0.00           C  
ATOM    546  CG  LEU A  33      -0.228 -41.864  15.499  1.00  0.00           C  
ATOM    547  CD1 LEU A  33      -0.971 -40.939  14.546  1.00  0.00           C  
ATOM    548  CD2 LEU A  33       0.823 -41.105  16.292  1.00  0.00           C  
ATOM    549  H   LEU A  33      -0.751 -44.806  15.365  1.00  0.00           H  
ATOM    550  HA  LEU A  33       0.242 -43.466  17.712  1.00  0.00           H  
ATOM    551 1HB  LEU A  33      -2.098 -42.820  15.886  1.00  0.00           H  
ATOM    552 2HB  LEU A  33      -1.541 -41.753  17.178  1.00  0.00           H  
ATOM    553  HG  LEU A  33       0.257 -42.638  14.902  1.00  0.00           H  
ATOM    554 1HD1 LEU A  33      -0.261 -40.478  13.859  1.00  0.00           H  
ATOM    555 2HD1 LEU A  33      -1.704 -41.512  13.978  1.00  0.00           H  
ATOM    556 3HD1 LEU A  33      -1.480 -40.163  15.116  1.00  0.00           H  
ATOM    557 1HD2 LEU A  33       1.535 -40.643  15.605  1.00  0.00           H  
ATOM    558 2HD2 LEU A  33       0.341 -40.330  16.888  1.00  0.00           H  
ATOM    559 3HD2 LEU A  33       1.351 -41.793  16.952  1.00  0.00           H  
ATOM    560  N   ARG A  34      -2.705 -44.890  17.918  1.00  0.00           N  
ATOM    561  CA  ARG A  34      -3.719 -45.324  18.872  1.00  0.00           C  
ATOM    562  C   ARG A  34      -3.116 -46.222  19.945  1.00  0.00           C  
ATOM    563  O   ARG A  34      -3.450 -46.107  21.124  1.00  0.00           O  
ATOM    564  CB  ARG A  34      -4.840 -46.069  18.162  1.00  0.00           C  
ATOM    565  CG  ARG A  34      -5.967 -46.540  19.066  1.00  0.00           C  
ATOM    566  CD  ARG A  34      -6.990 -47.311  18.313  1.00  0.00           C  
ATOM    567  NE  ARG A  34      -8.029 -47.832  19.187  1.00  0.00           N  
ATOM    568  CZ  ARG A  34      -7.930 -48.973  19.897  1.00  0.00           C  
ATOM    569  NH1 ARG A  34      -6.837 -49.699  19.826  1.00  0.00           N1+
ATOM    570  NH2 ARG A  34      -8.933 -49.362  20.664  1.00  0.00           N  
ATOM    571  H   ARG A  34      -2.739 -45.168  16.947  1.00  0.00           H  
ATOM    572  HA  ARG A  34      -4.122 -44.438  19.364  1.00  0.00           H  
ATOM    573 1HB  ARG A  34      -5.276 -45.427  17.398  1.00  0.00           H  
ATOM    574 2HB  ARG A  34      -4.432 -46.945  17.659  1.00  0.00           H  
ATOM    575 1HG  ARG A  34      -5.562 -47.182  19.849  1.00  0.00           H  
ATOM    576 2HG  ARG A  34      -6.455 -45.677  19.521  1.00  0.00           H  
ATOM    577 1HD  ARG A  34      -7.460 -46.664  17.573  1.00  0.00           H  
ATOM    578 2HD  ARG A  34      -6.514 -48.151  17.810  1.00  0.00           H  
ATOM    579  HE  ARG A  34      -8.886 -47.301  19.267  1.00  0.00           H  
ATOM    580 1HH1 ARG A  34      -6.070 -49.401  19.239  1.00  0.00           H  
ATOM    581 2HH1 ARG A  34      -6.763 -50.554  20.357  1.00  0.00           H  
ATOM    582 1HH2 ARG A  34      -9.774 -48.804  20.719  1.00  0.00           H  
ATOM    583 2HH2 ARG A  34      -8.859 -50.217  21.196  1.00  0.00           H  
ATOM    584  N   GLU A  35      -2.222 -47.112  19.470  1.00  0.00           N  
ATOM    585  CA  GLU A  35      -1.549 -48.014  20.399  1.00  0.00           C  
ATOM    586  C   GLU A  35      -0.804 -47.237  21.476  1.00  0.00           C  
ATOM    587  O   GLU A  35      -0.819 -47.613  22.648  1.00  0.00           O  
ATOM    588  CB  GLU A  35      -0.576 -48.925  19.648  1.00  0.00           C  
ATOM    589  CG  GLU A  35       0.142 -49.939  20.527  1.00  0.00           C  
ATOM    590  CD  GLU A  35       1.032 -50.864  19.746  1.00  0.00           C  
ATOM    591  OE1 GLU A  35       1.039 -50.776  18.541  1.00  0.00           O  
ATOM    592  OE2 GLU A  35       1.708 -51.661  20.354  1.00  0.00           O1-
ATOM    593  H   GLU A  35      -2.032 -47.138  18.477  1.00  0.00           H  
ATOM    594  HA  GLU A  35      -2.308 -48.621  20.890  1.00  0.00           H  
ATOM    595 1HB  GLU A  35      -1.115 -49.475  18.875  1.00  0.00           H  
ATOM    596 2HB  GLU A  35       0.181 -48.318  19.150  1.00  0.00           H  
ATOM    597 1HG  GLU A  35       0.745 -49.406  21.261  1.00  0.00           H  
ATOM    598 2HG  GLU A  35      -0.601 -50.526  21.066  1.00  0.00           H  
ATOM    599  N   GLU A  36      -0.159 -46.146  21.013  1.00  0.00           N  
ATOM    600  CA  GLU A  36       0.573 -45.300  21.948  1.00  0.00           C  
ATOM    601  C   GLU A  36      -0.361 -44.688  22.984  1.00  0.00           C  
ATOM    602  O   GLU A  36      -0.012 -44.578  24.160  1.00  0.00           O  
ATOM    603  CB  GLU A  36       1.315 -44.192  21.197  1.00  0.00           C  
ATOM    604  CG  GLU A  36       2.227 -43.343  22.071  1.00  0.00           C  
ATOM    605  CD  GLU A  36       3.418 -44.102  22.586  1.00  0.00           C  
ATOM    606  OE1 GLU A  36       3.860 -45.004  21.914  1.00  0.00           O  
ATOM    607  OE2 GLU A  36       3.888 -43.779  23.651  1.00  0.00           O1-
ATOM    608  H   GLU A  36      -0.196 -45.935  20.026  1.00  0.00           H  
ATOM    609  HA  GLU A  36       1.295 -45.925  22.477  1.00  0.00           H  
ATOM    610 1HB  GLU A  36       1.924 -44.634  20.408  1.00  0.00           H  
ATOM    611 2HB  GLU A  36       0.593 -43.529  20.722  1.00  0.00           H  
ATOM    612 1HG  GLU A  36       2.578 -42.490  21.489  1.00  0.00           H  
ATOM    613 2HG  GLU A  36       1.653 -42.962  22.915  1.00  0.00           H  
ATOM    614  N   ALA A  37      -1.551 -44.302  22.482  1.00  0.00           N  
ATOM    615  CA  ALA A  37      -2.531 -43.681  23.367  1.00  0.00           C  
ATOM    616  C   ALA A  37      -2.902 -44.608  24.518  1.00  0.00           C  
ATOM    617  O   ALA A  37      -3.056 -44.168  25.657  1.00  0.00           O  
ATOM    618  CB  ALA A  37      -3.775 -43.286  22.584  1.00  0.00           C  
ATOM    619  H   ALA A  37      -1.744 -44.451  21.502  1.00  0.00           H  
ATOM    620  HA  ALA A  37      -2.081 -42.783  23.792  1.00  0.00           H  
ATOM    621 1HB  ALA A  37      -4.496 -42.823  23.257  1.00  0.00           H  
ATOM    622 2HB  ALA A  37      -3.503 -42.577  21.802  1.00  0.00           H  
ATOM    623 3HB  ALA A  37      -4.217 -44.172  22.132  1.00  0.00           H  
ATOM    624  N   GLU A  38      -3.032 -45.901  24.152  1.00  0.00           N  
ATOM    625  CA  GLU A  38      -3.388 -46.893  25.162  1.00  0.00           C  
ATOM    626  C   GLU A  38      -2.255 -47.093  26.160  1.00  0.00           C  
ATOM    627  O   GLU A  38      -2.491 -47.238  27.359  1.00  0.00           O  
ATOM    628  CB  GLU A  38      -3.738 -48.227  24.499  1.00  0.00           C  
ATOM    629  CG  GLU A  38      -5.053 -48.222  23.732  1.00  0.00           C  
ATOM    630  CD  GLU A  38      -5.385 -49.560  23.131  1.00  0.00           C  
ATOM    631  OE1 GLU A  38      -4.486 -50.342  22.938  1.00  0.00           O  
ATOM    632  OE2 GLU A  38      -6.539 -49.799  22.866  1.00  0.00           O1-
ATOM    633  H   GLU A  38      -2.884 -46.158  23.188  1.00  0.00           H  
ATOM    634  HA  GLU A  38      -4.256 -46.523  25.709  1.00  0.00           H  
ATOM    635 1HB  GLU A  38      -2.946 -48.506  23.803  1.00  0.00           H  
ATOM    636 2HB  GLU A  38      -3.797 -49.006  25.258  1.00  0.00           H  
ATOM    637 1HG  GLU A  38      -5.855 -47.931  24.409  1.00  0.00           H  
ATOM    638 2HG  GLU A  38      -4.996 -47.477  22.939  1.00  0.00           H  
ATOM    639  N   LYS A  39      -1.029 -47.091  25.599  1.00  0.00           N  
ATOM    640  CA  LYS A  39       0.142 -47.293  26.444  1.00  0.00           C  
ATOM    641  C   LYS A  39       0.276 -46.179  27.476  1.00  0.00           C  
ATOM    642  O   LYS A  39       0.644 -46.426  28.624  1.00  0.00           O  
ATOM    643  CB  LYS A  39       1.409 -47.375  25.591  1.00  0.00           C  
ATOM    644  CG  LYS A  39       2.685 -47.626  26.383  1.00  0.00           C  
ATOM    645  CD  LYS A  39       2.677 -49.008  27.020  1.00  0.00           C  
ATOM    646  CE  LYS A  39       4.050 -49.376  27.562  1.00  0.00           C  
ATOM    647  NZ  LYS A  39       4.357 -48.663  28.832  1.00  0.00           N1+
ATOM    648  H   LYS A  39      -0.944 -46.948  24.602  1.00  0.00           H  
ATOM    649  HA  LYS A  39       0.013 -48.232  26.982  1.00  0.00           H  
ATOM    650 1HB  LYS A  39       1.304 -48.178  24.861  1.00  0.00           H  
ATOM    651 2HB  LYS A  39       1.536 -46.444  25.038  1.00  0.00           H  
ATOM    652 1HG  LYS A  39       3.547 -47.546  25.720  1.00  0.00           H  
ATOM    653 2HG  LYS A  39       2.781 -46.875  27.166  1.00  0.00           H  
ATOM    654 1HD  LYS A  39       1.955 -49.027  27.838  1.00  0.00           H  
ATOM    655 2HD  LYS A  39       2.379 -49.749  26.279  1.00  0.00           H  
ATOM    656 1HE  LYS A  39       4.094 -50.449  27.743  1.00  0.00           H  
ATOM    657 2HE  LYS A  39       4.812 -49.122  26.826  1.00  0.00           H  
ATOM    658 1HZ  LYS A  39       5.274 -48.934  29.158  1.00  0.00           H  
ATOM    659 2HZ  LYS A  39       4.337 -47.666  28.673  1.00  0.00           H  
ATOM    660 3HZ  LYS A  39       3.668 -48.906  29.530  1.00  0.00           H  
ATOM    661  N   LEU A  40      -0.042 -44.958  27.002  1.00  0.00           N  
ATOM    662  CA  LEU A  40       0.065 -43.800  27.883  1.00  0.00           C  
ATOM    663  C   LEU A  40      -0.846 -43.946  29.096  1.00  0.00           C  
ATOM    664  O   LEU A  40      -0.457 -43.621  30.218  1.00  0.00           O  
ATOM    665  CB  LEU A  40      -0.290 -42.518  27.120  1.00  0.00           C  
ATOM    666  CG  LEU A  40       0.747 -42.046  26.094  1.00  0.00           C  
ATOM    667  CD1 LEU A  40       0.115 -41.014  25.170  1.00  0.00           C  
ATOM    668  CD2 LEU A  40       1.951 -41.464  26.820  1.00  0.00           C  
ATOM    669  H   LEU A  40      -0.351 -44.866  26.045  1.00  0.00           H  
ATOM    670  HA  LEU A  40       1.092 -43.742  28.242  1.00  0.00           H  
ATOM    671 1HB  LEU A  40      -1.229 -42.677  26.592  1.00  0.00           H  
ATOM    672 2HB  LEU A  40      -0.434 -41.713  27.841  1.00  0.00           H  
ATOM    673  HG  LEU A  40       1.065 -42.891  25.482  1.00  0.00           H  
ATOM    674 1HD1 LEU A  40       0.852 -40.678  24.440  1.00  0.00           H  
ATOM    675 2HD1 LEU A  40      -0.731 -41.462  24.649  1.00  0.00           H  
ATOM    676 3HD1 LEU A  40      -0.229 -40.163  25.756  1.00  0.00           H  
ATOM    677 1HD2 LEU A  40       2.689 -41.129  26.090  1.00  0.00           H  
ATOM    678 2HD2 LEU A  40       1.635 -40.619  27.431  1.00  0.00           H  
ATOM    679 3HD2 LEU A  40       2.394 -42.228  27.459  1.00  0.00           H  
ATOM    680  N   ARG A  41      -2.058 -44.435  28.865  1.00  0.00           N  
ATOM    681  CA  ARG A  41      -3.023 -44.632  29.939  1.00  0.00           C  
ATOM    682  C   ARG A  41      -2.627 -45.804  30.827  1.00  0.00           C  
ATOM    683  O   ARG A  41      -2.771 -45.746  32.049  1.00  0.00           O  
ATOM    684  CB  ARG A  41      -4.413 -44.876  29.372  1.00  0.00           C  
ATOM    685  CG  ARG A  41      -5.485 -45.167  30.410  1.00  0.00           C  
ATOM    686  CD  ARG A  41      -5.748 -43.988  31.274  1.00  0.00           C  
ATOM    687  NE  ARG A  41      -6.255 -42.859  30.510  1.00  0.00           N  
ATOM    688  CZ  ARG A  41      -6.382 -41.606  30.990  1.00  0.00           C  
ATOM    689  NH1 ARG A  41      -6.036 -41.339  32.229  1.00  0.00           N1+
ATOM    690  NH2 ARG A  41      -6.855 -40.646  30.214  1.00  0.00           N  
ATOM    691  H   ARG A  41      -2.318 -44.678  27.919  1.00  0.00           H  
ATOM    692  HA  ARG A  41      -3.055 -43.727  30.547  1.00  0.00           H  
ATOM    693 1HB  ARG A  41      -4.732 -44.004  28.804  1.00  0.00           H  
ATOM    694 2HB  ARG A  41      -4.382 -45.721  28.684  1.00  0.00           H  
ATOM    695 1HG  ARG A  41      -6.414 -45.438  29.907  1.00  0.00           H  
ATOM    696 2HG  ARG A  41      -5.163 -45.993  31.045  1.00  0.00           H  
ATOM    697 1HD  ARG A  41      -6.488 -44.248  32.029  1.00  0.00           H  
ATOM    698 2HD  ARG A  41      -4.824 -43.681  31.762  1.00  0.00           H  
ATOM    699  HE  ARG A  41      -6.532 -43.025  29.552  1.00  0.00           H  
ATOM    700 1HH1 ARG A  41      -5.674 -42.072  32.822  1.00  0.00           H  
ATOM    701 2HH1 ARG A  41      -6.131 -40.400  32.589  1.00  0.00           H  
ATOM    702 1HH2 ARG A  41      -7.121 -40.852  29.261  1.00  0.00           H  
ATOM    703 2HH2 ARG A  41      -6.950 -39.708  30.573  1.00  0.00           H  
ATOM    704  N   GLU A  42      -2.129 -46.868  30.208  1.00  0.00           N  
ATOM    705  CA  GLU A  42      -1.758 -48.076  30.936  1.00  0.00           C  
ATOM    706  C   GLU A  42      -0.896 -47.746  32.148  1.00  0.00           C  
ATOM    707  O   GLU A  42      -1.297 -47.979  33.289  1.00  0.00           O  
ATOM    708  CB  GLU A  42      -1.011 -49.044  30.015  1.00  0.00           C  
ATOM    709  CG  GLU A  42      -0.640 -50.369  30.665  1.00  0.00           C  
ATOM    710  CD  GLU A  42      -1.838 -51.211  31.003  1.00  0.00           C  
ATOM    711  OE1 GLU A  42      -2.871 -51.006  30.411  1.00  0.00           O  
ATOM    712  OE2 GLU A  42      -1.721 -52.061  31.854  1.00  0.00           O1-
ATOM    713  H   GLU A  42      -2.004 -46.840  29.206  1.00  0.00           H  
ATOM    714  HA  GLU A  42      -2.669 -48.566  31.278  1.00  0.00           H  
ATOM    715 1HB  GLU A  42      -1.625 -49.261  29.140  1.00  0.00           H  
ATOM    716 2HB  GLU A  42      -0.092 -48.575  29.662  1.00  0.00           H  
ATOM    717 1HG  GLU A  42       0.003 -50.928  29.985  1.00  0.00           H  
ATOM    718 2HG  GLU A  42      -0.074 -50.170  31.574  1.00  0.00           H  
ATOM    719  N   ASP A  43       0.025 -46.800  31.951  1.00  0.00           N  
ATOM    720  CA  ASP A  43       1.273 -46.674  32.708  1.00  0.00           C  
ATOM    721  C   ASP A  43       1.023 -45.889  33.999  1.00  0.00           C  
ATOM    722  O   ASP A  43       1.906 -45.770  34.847  1.00  0.00           O  
ATOM    723  CB  ASP A  43       2.351 -45.980  31.871  1.00  0.00           C  
ATOM    724  CG  ASP A  43       2.976 -46.899  30.830  1.00  0.00           C  
ATOM    725  OD1 ASP A  43       2.860 -48.093  30.973  1.00  0.00           O  
ATOM    726  OD2 ASP A  43       3.563 -46.397  29.901  1.00  0.00           O1-
ATOM    727  H   ASP A  43      -0.248 -46.259  32.760  1.00  0.00           H  
ATOM    728  HA  ASP A  43       1.632 -47.674  32.954  1.00  0.00           H  
ATOM    729 1HB  ASP A  43       1.917 -45.119  31.362  1.00  0.00           H  
ATOM    730 2HB  ASP A  43       3.139 -45.610  32.528  1.00  0.00           H  
ATOM    731  N   GLY A  44      -0.186 -45.329  34.119  1.00  0.00           N  
ATOM    732  CA  GLY A  44      -0.580 -44.555  35.302  1.00  0.00           C  
ATOM    733  C   GLY A  44       0.038 -43.163  35.277  1.00  0.00           C  
ATOM    734  O   GLY A  44       0.390 -42.608  36.319  1.00  0.00           O  
ATOM    735  H   GLY A  44      -0.845 -45.426  33.361  1.00  0.00           H  
ATOM    736 1HA  GLY A  44      -1.665 -44.476  35.340  1.00  0.00           H  
ATOM    737 2HA  GLY A  44      -0.264 -45.082  36.201  1.00  0.00           H  
ATOM    738  N   ASN A  45       0.111 -42.580  34.089  1.00  0.00           N  
ATOM    739  CA  ASN A  45       0.623 -41.227  33.910  1.00  0.00           C  
ATOM    740  C   ASN A  45      -0.436 -40.237  34.379  1.00  0.00           C  
ATOM    741  O   ASN A  45      -1.610 -40.588  34.490  1.00  0.00           O  
ATOM    742  CB  ASN A  45       1.013 -40.972  32.466  1.00  0.00           C  
ATOM    743  CG  ASN A  45       2.287 -41.671  32.079  1.00  0.00           C  
ATOM    744  ND2 ASN A  45       2.207 -42.528  31.093  1.00  0.00           N  
ATOM    745  OD1 ASN A  45       3.344 -41.435  32.675  1.00  0.00           O  
ATOM    746  H   ASN A  45      -0.240 -43.076  33.282  1.00  0.00           H  
ATOM    747  HA  ASN A  45       1.532 -41.120  34.503  1.00  0.00           H  
ATOM    748 1HB  ASN A  45       0.212 -41.311  31.807  1.00  0.00           H  
ATOM    749 2HB  ASN A  45       1.137 -39.901  32.306  1.00  0.00           H  
ATOM    750 1HD2 ASN A  45       3.023 -43.022  30.793  1.00  0.00           H  
ATOM    751 2HD2 ASN A  45       1.331 -42.688  30.640  1.00  0.00           H  
ATOM    752  N   ASP A  46      -0.013 -39.027  34.725  1.00  0.00           N  
ATOM    753  CA  ASP A  46      -0.947 -38.029  35.240  1.00  0.00           C  
ATOM    754  C   ASP A  46      -1.942 -37.612  34.167  1.00  0.00           C  
ATOM    755  O   ASP A  46      -1.614 -37.577  32.982  1.00  0.00           O  
ATOM    756  CB  ASP A  46      -0.193 -36.800  35.753  1.00  0.00           C  
ATOM    757  CG  ASP A  46      -1.094 -35.817  36.489  1.00  0.00           C  
ATOM    758  OD1 ASP A  46      -1.805 -35.090  35.836  1.00  0.00           O  
ATOM    759  OD2 ASP A  46      -1.063 -35.804  37.696  1.00  0.00           O1-
ATOM    760  H   ASP A  46       0.972 -38.810  34.676  1.00  0.00           H  
ATOM    761  HA  ASP A  46      -1.490 -38.466  36.078  1.00  0.00           H  
ATOM    762 1HB  ASP A  46       0.603 -37.117  36.428  1.00  0.00           H  
ATOM    763 2HB  ASP A  46       0.275 -36.284  34.915  1.00  0.00           H  
ATOM    764  N   GLU A  47      -3.181 -37.379  34.583  1.00  0.00           N  
ATOM    765  CA  GLU A  47      -4.254 -37.060  33.651  1.00  0.00           C  
ATOM    766  C   GLU A  47      -3.902 -35.888  32.757  1.00  0.00           C  
ATOM    767  O   GLU A  47      -4.236 -35.883  31.573  1.00  0.00           O  
ATOM    768  CB  GLU A  47      -5.544 -36.753  34.414  1.00  0.00           C  
ATOM    769  CG  GLU A  47      -6.747 -36.469  33.525  1.00  0.00           C  
ATOM    770  CD  GLU A  47      -8.013 -36.255  34.305  1.00  0.00           C  
ATOM    771  OE1 GLU A  47      -7.960 -36.299  35.512  1.00  0.00           O  
ATOM    772  OE2 GLU A  47      -9.036 -36.046  33.697  1.00  0.00           O1-
ATOM    773  H   GLU A  47      -3.396 -37.480  35.565  1.00  0.00           H  
ATOM    774  HA  GLU A  47      -4.430 -37.931  33.018  1.00  0.00           H  
ATOM    775 1HB  GLU A  47      -5.796 -37.596  35.059  1.00  0.00           H  
ATOM    776 2HB  GLU A  47      -5.390 -35.885  35.055  1.00  0.00           H  
ATOM    777 1HG  GLU A  47      -6.545 -35.578  32.931  1.00  0.00           H  
ATOM    778 2HG  GLU A  47      -6.885 -37.305  32.841  1.00  0.00           H  
ATOM    779  N   GLU A  48      -3.214 -34.897  33.311  1.00  0.00           N  
ATOM    780  CA  GLU A  48      -2.858 -33.723  32.519  1.00  0.00           C  
ATOM    781  C   GLU A  48      -1.781 -34.055  31.495  1.00  0.00           C  
ATOM    782  O   GLU A  48      -1.823 -33.581  30.360  1.00  0.00           O  
ATOM    783  CB  GLU A  48      -2.378 -32.591  33.429  1.00  0.00           C  
ATOM    784  CG  GLU A  48      -2.089 -31.283  32.707  1.00  0.00           C  
ATOM    785  CD  GLU A  48      -3.320 -30.659  32.112  1.00  0.00           C  
ATOM    786  OE1 GLU A  48      -4.397 -30.986  32.548  1.00  0.00           O  
ATOM    787  OE2 GLU A  48      -3.183 -29.852  31.223  1.00  0.00           O1-
ATOM    788  H   GLU A  48      -2.942 -34.934  34.282  1.00  0.00           H  
ATOM    789  HA  GLU A  48      -3.746 -33.400  31.977  1.00  0.00           H  
ATOM    790 1HB  GLU A  48      -3.131 -32.392  34.192  1.00  0.00           H  
ATOM    791 2HB  GLU A  48      -1.466 -32.899  33.943  1.00  0.00           H  
ATOM    792 1HG  GLU A  48      -1.642 -30.582  33.411  1.00  0.00           H  
ATOM    793 2HG  GLU A  48      -1.364 -31.471  31.914  1.00  0.00           H  
ATOM    794  N   GLU A  49      -0.826 -34.888  31.960  1.00  0.00           N  
ATOM    795  CA  GLU A  49       0.261 -35.290  31.076  1.00  0.00           C  
ATOM    796  C   GLU A  49      -0.256 -36.129  29.913  1.00  0.00           C  
ATOM    797  O   GLU A  49       0.205 -35.986  28.781  1.00  0.00           O  
ATOM    798  CB  GLU A  49       1.318 -36.076  31.855  1.00  0.00           C  
ATOM    799  CG  GLU A  49       2.087 -35.252  32.878  1.00  0.00           C  
ATOM    800  CD  GLU A  49       2.922 -36.096  33.801  1.00  0.00           C  
ATOM    801  OE1 GLU A  49       2.863 -37.297  33.692  1.00  0.00           O  
ATOM    802  OE2 GLU A  49       3.619 -35.538  34.615  1.00  0.00           O1-
ATOM    803  H   GLU A  49      -0.883 -35.219  32.913  1.00  0.00           H  
ATOM    804  HA  GLU A  49       0.713 -34.390  30.664  1.00  0.00           H  
ATOM    805 1HB  GLU A  49       0.842 -36.904  32.381  1.00  0.00           H  
ATOM    806 2HB  GLU A  49       2.040 -36.503  31.159  1.00  0.00           H  
ATOM    807 1HG  GLU A  49       2.739 -34.555  32.352  1.00  0.00           H  
ATOM    808 2HG  GLU A  49       1.378 -34.670  33.467  1.00  0.00           H  
ATOM    809  N   ILE A  50      -1.227 -36.998  30.259  1.00  0.00           N  
ATOM    810  CA  ILE A  50      -1.801 -37.870  29.239  1.00  0.00           C  
ATOM    811  C   ILE A  50      -2.582 -37.067  28.206  1.00  0.00           C  
ATOM    812  O   ILE A  50      -2.406 -37.252  27.002  1.00  0.00           O  
ATOM    813  CB  ILE A  50      -2.724 -38.926  29.875  1.00  0.00           C  
ATOM    814  CG1 ILE A  50      -1.907 -39.917  30.708  1.00  0.00           C  
ATOM    815  CG2 ILE A  50      -3.516 -39.655  28.801  1.00  0.00           C  
ATOM    816  CD1 ILE A  50      -2.746 -40.796  31.607  1.00  0.00           C  
ATOM    817  H   ILE A  50      -1.541 -37.032  31.219  1.00  0.00           H  
ATOM    818  HA  ILE A  50      -0.982 -38.372  28.724  1.00  0.00           H  
ATOM    819  HB  ILE A  50      -3.418 -38.439  30.558  1.00  0.00           H  
ATOM    820 1HG1 ILE A  50      -1.329 -40.560  30.044  1.00  0.00           H  
ATOM    821 2HG1 ILE A  50      -1.198 -39.372  31.331  1.00  0.00           H  
ATOM    822 1HG2 ILE A  50      -4.163 -40.398  29.267  1.00  0.00           H  
ATOM    823 2HG2 ILE A  50      -4.125 -38.940  28.249  1.00  0.00           H  
ATOM    824 3HG2 ILE A  50      -2.829 -40.151  28.115  1.00  0.00           H  
ATOM    825 1HD1 ILE A  50      -2.096 -41.471  32.165  1.00  0.00           H  
ATOM    826 2HD1 ILE A  50      -3.307 -40.173  32.304  1.00  0.00           H  
ATOM    827 3HD1 ILE A  50      -3.439 -41.379  31.002  1.00  0.00           H  
ATOM    828  N   ASN A  51      -3.441 -36.178  28.743  1.00  0.00           N  
ATOM    829  CA  ASN A  51      -4.276 -35.371  27.862  1.00  0.00           C  
ATOM    830  C   ASN A  51      -3.441 -34.683  26.789  1.00  0.00           C  
ATOM    831  O   ASN A  51      -3.795 -34.697  25.610  1.00  0.00           O  
ATOM    832  CB  ASN A  51      -5.064 -34.350  28.662  1.00  0.00           C  
ATOM    833  CG  ASN A  51      -6.077 -33.618  27.826  1.00  0.00           C  
ATOM    834  ND2 ASN A  51      -7.153 -34.286  27.496  1.00  0.00           N  
ATOM    835  OD1 ASN A  51      -5.885 -32.447  27.479  1.00  0.00           O  
ATOM    836  H   ASN A  51      -3.491 -36.085  29.749  1.00  0.00           H  
ATOM    837  HA  ASN A  51      -4.983 -36.034  27.362  1.00  0.00           H  
ATOM    838 1HB  ASN A  51      -5.580 -34.850  29.483  1.00  0.00           H  
ATOM    839 2HB  ASN A  51      -4.379 -33.623  29.100  1.00  0.00           H  
ATOM    840 1HD2 ASN A  51      -7.862 -33.850  26.940  1.00  0.00           H  
ATOM    841 2HD2 ASN A  51      -7.267 -35.232  27.798  1.00  0.00           H  
ATOM    842  N   LYS A  52      -2.328 -34.089  27.263  1.00  0.00           N  
ATOM    843  CA  LYS A  52      -1.448 -33.384  26.340  1.00  0.00           C  
ATOM    844  C   LYS A  52      -0.929 -34.316  25.252  1.00  0.00           C  
ATOM    845  O   LYS A  52      -0.948 -33.976  24.069  1.00  0.00           O  
ATOM    846  CB  LYS A  52      -0.276 -32.752  27.094  1.00  0.00           C  
ATOM    847  CG  LYS A  52       0.688 -31.965  26.215  1.00  0.00           C  
ATOM    848  CD  LYS A  52       1.777 -31.301  27.044  1.00  0.00           C  
ATOM    849  CE  LYS A  52       2.647 -30.391  26.190  1.00  0.00           C  
ATOM    850  NZ  LYS A  52       3.609 -31.163  25.356  1.00  0.00           N1+
ATOM    851  H   LYS A  52      -2.123 -34.143  28.252  1.00  0.00           H  
ATOM    852  HA  LYS A  52      -2.025 -32.594  25.859  1.00  0.00           H  
ATOM    853 1HB  LYS A  52      -0.658 -32.076  27.860  1.00  0.00           H  
ATOM    854 2HB  LYS A  52       0.293 -33.530  27.601  1.00  0.00           H  
ATOM    855 1HG  LYS A  52       1.152 -32.637  25.491  1.00  0.00           H  
ATOM    856 2HG  LYS A  52       0.138 -31.197  25.671  1.00  0.00           H  
ATOM    857 1HD  LYS A  52       1.319 -30.712  27.839  1.00  0.00           H  
ATOM    858 2HD  LYS A  52       2.406 -32.067  27.498  1.00  0.00           H  
ATOM    859 1HE  LYS A  52       2.014 -29.794  25.535  1.00  0.00           H  
ATOM    860 2HE  LYS A  52       3.206 -29.714  26.834  1.00  0.00           H  
ATOM    861 1HZ  LYS A  52       4.166 -30.524  24.806  1.00  0.00           H  
ATOM    862 2HZ  LYS A  52       4.214 -31.706  25.956  1.00  0.00           H  
ATOM    863 3HZ  LYS A  52       3.101 -31.782  24.741  1.00  0.00           H  
ATOM    864  N   ARG A  53      -0.471 -35.496  25.720  1.00  0.00           N  
ATOM    865  CA  ARG A  53       0.131 -36.444  24.791  1.00  0.00           C  
ATOM    866  C   ARG A  53      -0.889 -36.946  23.776  1.00  0.00           C  
ATOM    867  O   ARG A  53      -0.565 -37.144  22.604  1.00  0.00           O  
ATOM    868  CB  ARG A  53       0.720 -37.628  25.543  1.00  0.00           C  
ATOM    869  CG  ARG A  53       1.959 -37.312  26.365  1.00  0.00           C  
ATOM    870  CD  ARG A  53       3.111 -36.946  25.503  1.00  0.00           C  
ATOM    871  NE  ARG A  53       4.357 -36.904  26.251  1.00  0.00           N  
ATOM    872  CZ  ARG A  53       5.515 -36.400  25.783  1.00  0.00           C  
ATOM    873  NH1 ARG A  53       5.570 -35.899  24.568  1.00  0.00           N1+
ATOM    874  NH2 ARG A  53       6.596 -36.408  26.543  1.00  0.00           N  
ATOM    875  H   ARG A  53      -0.554 -35.700  26.706  1.00  0.00           H  
ATOM    876  HA  ARG A  53       0.920 -35.928  24.244  1.00  0.00           H  
ATOM    877 1HB  ARG A  53      -0.029 -38.038  26.219  1.00  0.00           H  
ATOM    878 2HB  ARG A  53       0.985 -38.413  24.834  1.00  0.00           H  
ATOM    879 1HG  ARG A  53       1.749 -36.475  27.031  1.00  0.00           H  
ATOM    880 2HG  ARG A  53       2.236 -38.186  26.956  1.00  0.00           H  
ATOM    881 1HD  ARG A  53       3.217 -37.681  24.705  1.00  0.00           H  
ATOM    882 2HD  ARG A  53       2.942 -35.961  25.068  1.00  0.00           H  
ATOM    883  HE  ARG A  53       4.354 -37.281  27.190  1.00  0.00           H  
ATOM    884 1HH1 ARG A  53       4.744 -35.892  23.987  1.00  0.00           H  
ATOM    885 2HH1 ARG A  53       6.438 -35.521  24.217  1.00  0.00           H  
ATOM    886 1HH2 ARG A  53       6.553 -36.794  27.477  1.00  0.00           H  
ATOM    887 2HH2 ARG A  53       7.463 -36.030  26.192  1.00  0.00           H  
ATOM    888  N   LEU A  54      -2.120 -37.133  24.290  1.00  0.00           N  
ATOM    889  CA  LEU A  54      -3.188 -37.623  23.425  1.00  0.00           C  
ATOM    890  C   LEU A  54      -3.533 -36.605  22.347  1.00  0.00           C  
ATOM    891  O   LEU A  54      -3.870 -36.969  21.220  1.00  0.00           O  
ATOM    892  CB  LEU A  54      -4.438 -37.942  24.255  1.00  0.00           C  
ATOM    893  CG  LEU A  54      -4.292 -39.089  25.263  1.00  0.00           C  
ATOM    894  CD1 LEU A  54      -5.587 -39.243  26.049  1.00  0.00           C  
ATOM    895  CD2 LEU A  54      -3.945 -40.373  24.525  1.00  0.00           C  
ATOM    896  H   LEU A  54      -2.282 -36.931  25.267  1.00  0.00           H  
ATOM    897  HA  LEU A  54      -2.834 -38.527  22.930  1.00  0.00           H  
ATOM    898 1HB  LEU A  54      -4.725 -37.050  24.808  1.00  0.00           H  
ATOM    899 2HB  LEU A  54      -5.250 -38.200  23.575  1.00  0.00           H  
ATOM    900  HG  LEU A  54      -3.498 -38.852  25.972  1.00  0.00           H  
ATOM    901 1HD1 LEU A  54      -5.483 -40.058  26.766  1.00  0.00           H  
ATOM    902 2HD1 LEU A  54      -5.801 -38.317  26.583  1.00  0.00           H  
ATOM    903 3HD1 LEU A  54      -6.404 -39.465  25.364  1.00  0.00           H  
ATOM    904 1HD2 LEU A  54      -3.840 -41.189  25.241  1.00  0.00           H  
ATOM    905 2HD2 LEU A  54      -4.739 -40.612  23.817  1.00  0.00           H  
ATOM    906 3HD2 LEU A  54      -3.006 -40.241  23.986  1.00  0.00           H  
ATOM    907  N   ASN A  55      -3.430 -35.322  22.755  1.00  0.00           N  
ATOM    908  CA  ASN A  55      -3.695 -34.248  21.806  1.00  0.00           C  
ATOM    909  C   ASN A  55      -2.633 -34.205  20.713  1.00  0.00           C  
ATOM    910  O   ASN A  55      -2.928 -33.891  19.561  1.00  0.00           O  
ATOM    911  CB  ASN A  55      -3.781 -32.912  22.521  1.00  0.00           C  
ATOM    912  CG  ASN A  55      -4.931 -32.847  23.487  1.00  0.00           C  
ATOM    913  ND2 ASN A  55      -4.889 -31.892  24.381  1.00  0.00           N  
ATOM    914  OD1 ASN A  55      -5.857 -33.663  23.424  1.00  0.00           O  
ATOM    915  H   ASN A  55      -3.172 -35.131  23.713  1.00  0.00           H  
ATOM    916  HA  ASN A  55      -4.656 -34.444  21.331  1.00  0.00           H  
ATOM    917 1HB  ASN A  55      -2.853 -32.731  23.065  1.00  0.00           H  
ATOM    918 2HB  ASN A  55      -3.892 -32.113  21.788  1.00  0.00           H  
ATOM    919 1HD2 ASN A  55      -5.628 -31.800  25.049  1.00  0.00           H  
ATOM    920 2HD2 ASN A  55      -4.120 -31.254  24.395  1.00  0.00           H  
ATOM    921  N   GLU A  56      -1.397 -34.534  21.143  1.00  0.00           N  
ATOM    922  CA  GLU A  56      -0.297 -34.566  20.188  1.00  0.00           C  
ATOM    923  C   GLU A  56      -0.498 -35.660  19.149  1.00  0.00           C  
ATOM    924  O   GLU A  56      -0.200 -35.473  17.969  1.00  0.00           O  
ATOM    925  CB  GLU A  56       1.033 -34.778  20.914  1.00  0.00           C  
ATOM    926  CG  GLU A  56       1.483 -33.596  21.763  1.00  0.00           C  
ATOM    927  CD  GLU A  56       2.667 -33.914  22.631  1.00  0.00           C  
ATOM    928  OE1 GLU A  56       3.124 -35.032  22.592  1.00  0.00           O  
ATOM    929  OE2 GLU A  56       3.115 -33.041  23.336  1.00  0.00           O1-
ATOM    930  H   GLU A  56      -1.257 -34.754  22.119  1.00  0.00           H  
ATOM    931  HA  GLU A  56      -0.274 -33.608  19.665  1.00  0.00           H  
ATOM    932 1HB  GLU A  56       0.957 -35.647  21.567  1.00  0.00           H  
ATOM    933 2HB  GLU A  56       1.818 -34.983  20.186  1.00  0.00           H  
ATOM    934 1HG  GLU A  56       1.742 -32.766  21.104  1.00  0.00           H  
ATOM    935 2HG  GLU A  56       0.652 -33.276  22.391  1.00  0.00           H  
ATOM    936  N   LEU A  57      -1.018 -36.799  19.652  1.00  0.00           N  
ATOM    937  CA  LEU A  57      -1.263 -37.926  18.760  1.00  0.00           C  
ATOM    938  C   LEU A  57      -2.324 -37.586  17.722  1.00  0.00           C  
ATOM    939  O   LEU A  57      -2.222 -37.987  16.562  1.00  0.00           O  
ATOM    940  CB  LEU A  57      -1.702 -39.155  19.568  1.00  0.00           C  
ATOM    941  CG  LEU A  57      -0.638 -39.759  20.493  1.00  0.00           C  
ATOM    942  CD1 LEU A  57      -1.280 -40.815  21.384  1.00  0.00           C  
ATOM    943  CD2 LEU A  57       0.482 -40.357  19.656  1.00  0.00           C  
ATOM    944  H   LEU A  57      -1.226 -36.851  20.639  1.00  0.00           H  
ATOM    945  HA  LEU A  57      -0.335 -38.163  18.240  1.00  0.00           H  
ATOM    946 1HB  LEU A  57      -2.558 -38.878  20.182  1.00  0.00           H  
ATOM    947 2HB  LEU A  57      -2.017 -39.932  18.872  1.00  0.00           H  
ATOM    948  HG  LEU A  57      -0.233 -38.980  21.139  1.00  0.00           H  
ATOM    949 1HD1 LEU A  57      -0.524 -41.243  22.042  1.00  0.00           H  
ATOM    950 2HD1 LEU A  57      -2.065 -40.355  21.986  1.00  0.00           H  
ATOM    951 3HD1 LEU A  57      -1.709 -41.600  20.764  1.00  0.00           H  
ATOM    952 1HD2 LEU A  57       1.239 -40.786  20.315  1.00  0.00           H  
ATOM    953 2HD2 LEU A  57       0.077 -41.137  19.011  1.00  0.00           H  
ATOM    954 3HD2 LEU A  57       0.934 -39.577  19.042  1.00  0.00           H  
ATOM    955  N   MET A  58      -3.334 -36.832  18.203  1.00  0.00           N  
ATOM    956  CA  MET A  58      -4.398 -36.405  17.301  1.00  0.00           C  
ATOM    957  C   MET A  58      -3.875 -35.433  16.254  1.00  0.00           C  
ATOM    958  O   MET A  58      -4.278 -35.481  15.091  1.00  0.00           O  
ATOM    959  CB  MET A  58      -5.539 -35.769  18.094  1.00  0.00           C  
ATOM    960  CG  MET A  58      -6.363 -36.754  18.912  1.00  0.00           C  
ATOM    961  SD  MET A  58      -7.906 -36.040  19.511  1.00  0.00           S  
ATOM    962  CE  MET A  58      -7.328 -35.140  20.947  1.00  0.00           C  
ATOM    963  H   MET A  58      -3.334 -36.576  19.180  1.00  0.00           H  
ATOM    964  HA  MET A  58      -4.776 -37.286  16.782  1.00  0.00           H  
ATOM    965 1HB  MET A  58      -5.136 -35.023  18.777  1.00  0.00           H  
ATOM    966 2HB  MET A  58      -6.215 -35.255  17.409  1.00  0.00           H  
ATOM    967 1HG  MET A  58      -6.600 -37.625  18.301  1.00  0.00           H  
ATOM    968 2HG  MET A  58      -5.782 -37.089  19.771  1.00  0.00           H  
ATOM    969 1HE  MET A  58      -8.170 -34.642  21.428  1.00  0.00           H  
ATOM    970 2HE  MET A  58      -6.865 -35.834  21.650  1.00  0.00           H  
ATOM    971 3HE  MET A  58      -6.594 -34.394  20.638  1.00  0.00           H  
ATOM    972  N   LYS A  59      -2.964 -34.558  16.729  1.00  0.00           N  
ATOM    973  CA  LYS A  59      -2.347 -33.604  15.815  1.00  0.00           C  
ATOM    974  C   LYS A  59      -1.614 -34.318  14.685  1.00  0.00           C  
ATOM    975  O   LYS A  59      -1.708 -33.922  13.524  1.00  0.00           O  
ATOM    976  CB  LYS A  59      -1.382 -32.687  16.569  1.00  0.00           C  
ATOM    977  CG  LYS A  59      -0.724 -31.620  15.705  1.00  0.00           C  
ATOM    978  CD  LYS A  59       0.194 -30.730  16.530  1.00  0.00           C  
ATOM    979  CE  LYS A  59       0.757 -29.589  15.695  1.00  0.00           C  
ATOM    980  NZ  LYS A  59       1.689 -30.079  14.644  1.00  0.00           N1+
ATOM    981  H   LYS A  59      -2.727 -34.580  17.710  1.00  0.00           H  
ATOM    982  HA  LYS A  59      -3.137 -33.000  15.372  1.00  0.00           H  
ATOM    983 1HB  LYS A  59      -1.915 -32.185  17.375  1.00  0.00           H  
ATOM    984 2HB  LYS A  59      -0.591 -33.286  17.023  1.00  0.00           H  
ATOM    985 1HG  LYS A  59      -0.140 -32.097  14.919  1.00  0.00           H  
ATOM    986 2HG  LYS A  59      -1.492 -31.003  15.241  1.00  0.00           H  
ATOM    987 1HD  LYS A  59      -0.364 -30.312  17.371  1.00  0.00           H  
ATOM    988 2HD  LYS A  59       1.019 -31.323  16.923  1.00  0.00           H  
ATOM    989 1HE  LYS A  59      -0.059 -29.050  15.219  1.00  0.00           H  
ATOM    990 2HE  LYS A  59       1.294 -28.896  16.343  1.00  0.00           H  
ATOM    991 1HZ  LYS A  59       2.040 -29.294  14.113  1.00  0.00           H  
ATOM    992 2HZ  LYS A  59       2.460 -30.566  15.075  1.00  0.00           H  
ATOM    993 3HZ  LYS A  59       1.197 -30.709  14.025  1.00  0.00           H  
ATOM    994  N   ILE A  60      -0.891 -35.381  15.092  1.00  0.00           N  
ATOM    995  CA  ILE A  60      -0.131 -36.147  14.109  1.00  0.00           C  
ATOM    996  C   ILE A  60      -1.055 -36.807  13.093  1.00  0.00           C  
ATOM    997  O   ILE A  60      -0.784 -36.793  11.893  1.00  0.00           O  
ATOM    998  CB  ILE A  60       0.730 -37.222  14.796  1.00  0.00           C  
ATOM    999  CG1 ILE A  60       1.822 -36.568  15.646  1.00  0.00           C  
ATOM   1000  CG2 ILE A  60       1.342 -38.154  13.762  1.00  0.00           C  
ATOM   1001  CD1 ILE A  60       2.496 -37.519  16.610  1.00  0.00           C  
ATOM   1002  H   ILE A  60      -0.887 -35.629  16.072  1.00  0.00           H  
ATOM   1003  HA  ILE A  60       0.529 -35.464  13.577  1.00  0.00           H  
ATOM   1004  HB  ILE A  60       0.110 -37.807  15.475  1.00  0.00           H  
ATOM   1005 1HG1 ILE A  60       2.585 -36.145  14.995  1.00  0.00           H  
ATOM   1006 2HG1 ILE A  60       1.393 -35.748  16.223  1.00  0.00           H  
ATOM   1007 1HG2 ILE A  60       1.949 -38.907  14.263  1.00  0.00           H  
ATOM   1008 2HG2 ILE A  60       0.550 -38.643  13.198  1.00  0.00           H  
ATOM   1009 3HG2 ILE A  60       1.971 -37.578  13.081  1.00  0.00           H  
ATOM   1010 1HD1 ILE A  60       3.257 -36.983  17.179  1.00  0.00           H  
ATOM   1011 2HD1 ILE A  60       1.753 -37.929  17.297  1.00  0.00           H  
ATOM   1012 3HD1 ILE A  60       2.962 -38.330  16.054  1.00  0.00           H  
ATOM   1013  N   ALA A  61      -2.147 -37.378  13.642  1.00  0.00           N  
ATOM   1014  CA  ALA A  61      -3.103 -38.061  12.778  1.00  0.00           C  
ATOM   1015  C   ALA A  61      -3.648 -37.122  11.709  1.00  0.00           C  
ATOM   1016  O   ALA A  61      -3.854 -37.522  10.564  1.00  0.00           O  
ATOM   1017  CB  ALA A  61      -4.243 -38.640  13.604  1.00  0.00           C  
ATOM   1018  H   ALA A  61      -2.280 -37.324  14.642  1.00  0.00           H  
ATOM   1019  HA  ALA A  61      -2.584 -38.876  12.274  1.00  0.00           H  
ATOM   1020 1HB  ALA A  61      -4.950 -39.146  12.945  1.00  0.00           H  
ATOM   1021 2HB  ALA A  61      -3.845 -39.353  14.324  1.00  0.00           H  
ATOM   1022 3HB  ALA A  61      -4.753 -37.836  14.133  1.00  0.00           H  
ATOM   1023  N   VAL A  62      -3.866 -35.865  12.149  1.00  0.00           N  
ATOM   1024  CA  VAL A  62      -4.370 -34.862  11.218  1.00  0.00           C  
ATOM   1025  C   VAL A  62      -3.373 -34.596  10.099  1.00  0.00           C  
ATOM   1026  O   VAL A  62      -3.737 -34.562   8.925  1.00  0.00           O  
ATOM   1027  CB  VAL A  62      -4.666 -33.545  11.961  1.00  0.00           C  
ATOM   1028  CG1 VAL A  62      -4.943 -32.425  10.969  1.00  0.00           C  
ATOM   1029  CG2 VAL A  62      -5.846 -33.735  12.902  1.00  0.00           C  
ATOM   1030  H   VAL A  62      -3.674 -35.642  13.115  1.00  0.00           H  
ATOM   1031  HA  VAL A  62      -5.285 -35.248  10.767  1.00  0.00           H  
ATOM   1032  HB  VAL A  62      -3.786 -33.256  12.534  1.00  0.00           H  
ATOM   1033 1HG1 VAL A  62      -5.150 -31.502  11.511  1.00  0.00           H  
ATOM   1034 2HG1 VAL A  62      -4.072 -32.282  10.329  1.00  0.00           H  
ATOM   1035 3HG1 VAL A  62      -5.806 -32.686  10.356  1.00  0.00           H  
ATOM   1036 1HG2 VAL A  62      -6.049 -32.801  13.424  1.00  0.00           H  
ATOM   1037 2HG2 VAL A  62      -6.725 -34.030  12.329  1.00  0.00           H  
ATOM   1038 3HG2 VAL A  62      -5.610 -34.513  13.629  1.00  0.00           H  
ATOM   1039  N   GLU A  63      -2.108 -34.409  10.532  1.00  0.00           N  
ATOM   1040  CA  GLU A  63      -1.055 -34.143   9.559  1.00  0.00           C  
ATOM   1041  C   GLU A  63      -0.887 -35.311   8.594  1.00  0.00           C  
ATOM   1042  O   GLU A  63      -0.640 -35.115   7.404  1.00  0.00           O  
ATOM   1043  CB  GLU A  63       0.272 -33.866  10.272  1.00  0.00           C  
ATOM   1044  CG  GLU A  63       0.309 -32.552  11.040  1.00  0.00           C  
ATOM   1045  CD  GLU A  63       1.552 -32.395  11.869  1.00  0.00           C  
ATOM   1046  OE1 GLU A  63       2.325 -33.322  11.929  1.00  0.00           O  
ATOM   1047  OE2 GLU A  63       1.731 -31.347  12.443  1.00  0.00           O1-
ATOM   1048  H   GLU A  63      -1.913 -34.458  11.522  1.00  0.00           H  
ATOM   1049  HA  GLU A  63      -1.343 -33.269   8.978  1.00  0.00           H  
ATOM   1050 1HB  GLU A  63       0.481 -34.671  10.976  1.00  0.00           H  
ATOM   1051 2HB  GLU A  63       1.080 -33.850   9.542  1.00  0.00           H  
ATOM   1052 1HG  GLU A  63       0.252 -31.727  10.330  1.00  0.00           H  
ATOM   1053 2HG  GLU A  63      -0.564 -32.497  11.689  1.00  0.00           H  
ATOM   1054  N   ALA A  64      -1.037 -36.519   9.172  1.00  0.00           N  
ATOM   1055  CA  ALA A  64      -0.932 -37.720   8.351  1.00  0.00           C  
ATOM   1056  C   ALA A  64      -1.989 -37.731   7.254  1.00  0.00           C  
ATOM   1057  O   ALA A  64      -1.719 -38.132   6.122  1.00  0.00           O  
ATOM   1058  CB  ALA A  64      -1.055 -38.966   9.216  1.00  0.00           C  
ATOM   1059  H   ALA A  64      -1.220 -36.572  10.164  1.00  0.00           H  
ATOM   1060  HA  ALA A  64       0.054 -37.736   7.886  1.00  0.00           H  
ATOM   1061 1HB  ALA A  64      -0.974 -39.854   8.589  1.00  0.00           H  
ATOM   1062 2HB  ALA A  64      -0.256 -38.973   9.958  1.00  0.00           H  
ATOM   1063 3HB  ALA A  64      -2.019 -38.965   9.721  1.00  0.00           H  
ATOM   1064  N   LEU A  65      -3.195 -37.274   7.654  1.00  0.00           N  
ATOM   1065  CA  LEU A  65      -4.289 -37.213   6.693  1.00  0.00           C  
ATOM   1066  C   LEU A  65      -3.996 -36.208   5.587  1.00  0.00           C  
ATOM   1067  O   LEU A  65      -4.181 -36.498   4.405  1.00  0.00           O  
ATOM   1068  CB  LEU A  65      -5.596 -36.837   7.402  1.00  0.00           C  
ATOM   1069  CG  LEU A  65      -6.805 -36.602   6.487  1.00  0.00           C  
ATOM   1070  CD1 LEU A  65      -7.093 -37.868   5.692  1.00  0.00           C  
ATOM   1071  CD2 LEU A  65      -8.007 -36.199   7.328  1.00  0.00           C  
ATOM   1072  H   LEU A  65      -3.315 -36.983   8.614  1.00  0.00           H  
ATOM   1073  HA  LEU A  65      -4.389 -38.197   6.233  1.00  0.00           H  
ATOM   1074 1HB  LEU A  65      -5.856 -37.634   8.097  1.00  0.00           H  
ATOM   1075 2HB  LEU A  65      -5.431 -35.924   7.974  1.00  0.00           H  
ATOM   1076  HG  LEU A  65      -6.575 -35.807   5.778  1.00  0.00           H  
ATOM   1077 1HD1 LEU A  65      -7.952 -37.701   5.042  1.00  0.00           H  
ATOM   1078 2HD1 LEU A  65      -6.224 -38.122   5.085  1.00  0.00           H  
ATOM   1079 3HD1 LEU A  65      -7.311 -38.687   6.377  1.00  0.00           H  
ATOM   1080 1HD2 LEU A  65      -8.866 -36.032   6.678  1.00  0.00           H  
ATOM   1081 2HD2 LEU A  65      -8.238 -36.994   8.037  1.00  0.00           H  
ATOM   1082 3HD2 LEU A  65      -7.780 -35.282   7.872  1.00  0.00           H  
ATOM   1083  N   GLU A  66      -3.535 -35.023   6.037  1.00  0.00           N  
ATOM   1084  CA  GLU A  66      -3.258 -33.956   5.083  1.00  0.00           C  
ATOM   1085  C   GLU A  66      -2.248 -34.404   4.034  1.00  0.00           C  
ATOM   1086  O   GLU A  66      -2.391 -34.099   2.851  1.00  0.00           O  
ATOM   1087  CB  GLU A  66      -2.738 -32.713   5.808  1.00  0.00           C  
ATOM   1088  CG  GLU A  66      -2.573 -31.489   4.919  1.00  0.00           C  
ATOM   1089  CD  GLU A  66      -2.251 -30.242   5.694  1.00  0.00           C  
ATOM   1090  OE1 GLU A  66      -1.977 -30.347   6.866  1.00  0.00           O  
ATOM   1091  OE2 GLU A  66      -2.280 -29.182   5.114  1.00  0.00           O1-
ATOM   1092  H   GLU A  66      -3.388 -34.897   7.030  1.00  0.00           H  
ATOM   1093  HA  GLU A  66      -4.187 -33.712   4.568  1.00  0.00           H  
ATOM   1094 1HB  GLU A  66      -3.422 -32.451   6.616  1.00  0.00           H  
ATOM   1095 2HB  GLU A  66      -1.769 -32.933   6.258  1.00  0.00           H  
ATOM   1096 1HG  GLU A  66      -1.770 -31.677   4.206  1.00  0.00           H  
ATOM   1097 2HG  GLU A  66      -3.492 -31.335   4.357  1.00  0.00           H  
ATOM   1098  N   LEU A  67      -1.232 -35.136   4.534  1.00  0.00           N  
ATOM   1099  CA  LEU A  67      -0.203 -35.641   3.633  1.00  0.00           C  
ATOM   1100  C   LEU A  67      -0.790 -36.605   2.612  1.00  0.00           C  
ATOM   1101  O   LEU A  67      -0.440 -36.564   1.431  1.00  0.00           O  
ATOM   1102  CB  LEU A  67       0.904 -36.342   4.430  1.00  0.00           C  
ATOM   1103  CG  LEU A  67       1.788 -35.428   5.290  1.00  0.00           C  
ATOM   1104  CD1 LEU A  67       2.611 -36.273   6.251  1.00  0.00           C  
ATOM   1105  CD2 LEU A  67       2.686 -34.595   4.387  1.00  0.00           C  
ATOM   1106  H   LEU A  67      -1.202 -35.323   5.528  1.00  0.00           H  
ATOM   1107  HA  LEU A  67       0.232 -34.796   3.098  1.00  0.00           H  
ATOM   1108 1HB  LEU A  67       0.445 -37.074   5.090  1.00  0.00           H  
ATOM   1109 2HB  LEU A  67       1.555 -36.869   3.732  1.00  0.00           H  
ATOM   1110  HG  LEU A  67       1.156 -34.766   5.883  1.00  0.00           H  
ATOM   1111 1HD1 LEU A  67       3.239 -35.624   6.862  1.00  0.00           H  
ATOM   1112 2HD1 LEU A  67       1.944 -36.844   6.897  1.00  0.00           H  
ATOM   1113 3HD1 LEU A  67       3.241 -36.958   5.685  1.00  0.00           H  
ATOM   1114 1HD2 LEU A  67       3.312 -33.945   4.998  1.00  0.00           H  
ATOM   1115 2HD2 LEU A  67       3.317 -35.254   3.793  1.00  0.00           H  
ATOM   1116 3HD2 LEU A  67       2.072 -33.987   3.722  1.00  0.00           H  
ATOM   1117  N   THR A  68      -1.692 -37.463   3.130  1.00  0.00           N  
ATOM   1118  CA  THR A  68      -2.368 -38.406   2.246  1.00  0.00           C  
ATOM   1119  C   THR A  68      -3.129 -37.681   1.143  1.00  0.00           C  
ATOM   1120  O   THR A  68      -3.081 -38.077  -0.020  1.00  0.00           O  
ATOM   1121  CB  THR A  68      -3.336 -39.308   3.036  1.00  0.00           C  
ATOM   1122  CG2 THR A  68      -4.201 -40.122   2.086  1.00  0.00           C  
ATOM   1123  OG1 THR A  68      -2.588 -40.197   3.875  1.00  0.00           O  
ATOM   1124  H   THR A  68      -1.883 -37.438   4.122  1.00  0.00           H  
ATOM   1125  HA  THR A  68      -1.617 -39.045   1.783  1.00  0.00           H  
ATOM   1126  HB  THR A  68      -3.977 -38.690   3.664  1.00  0.00           H  
ATOM   1127  HG1 THR A  68      -2.243 -39.711   4.628  1.00  0.00           H  
ATOM   1128 1HG2 THR A  68      -4.879 -40.753   2.661  1.00  0.00           H  
ATOM   1129 2HG2 THR A  68      -4.780 -39.449   1.454  1.00  0.00           H  
ATOM   1130 3HG2 THR A  68      -3.565 -40.748   1.461  1.00  0.00           H  
ATOM   1131  N   ILE A  69      -3.822 -36.608   1.577  1.00  0.00           N  
ATOM   1132  CA  ILE A  69      -4.639 -35.858   0.631  1.00  0.00           C  
ATOM   1133  C   ILE A  69      -3.780 -35.226  -0.458  1.00  0.00           C  
ATOM   1134  O   ILE A  69      -4.152 -35.223  -1.632  1.00  0.00           O  
ATOM   1135  CB  ILE A  69      -5.447 -34.763   1.351  1.00  0.00           C  
ATOM   1136  CG1 ILE A  69      -6.473 -35.391   2.298  1.00  0.00           C  
ATOM   1137  CG2 ILE A  69      -6.134 -33.858   0.340  1.00  0.00           C  
ATOM   1138  CD1 ILE A  69      -7.499 -36.255   1.600  1.00  0.00           C  
ATOM   1139  H   ILE A  69      -3.764 -36.344   2.551  1.00  0.00           H  
ATOM   1140  HA  ILE A  69      -5.328 -36.555   0.151  1.00  0.00           H  
ATOM   1141  HB  ILE A  69      -4.777 -34.162   1.966  1.00  0.00           H  
ATOM   1142 1HG1 ILE A  69      -5.958 -36.002   3.038  1.00  0.00           H  
ATOM   1143 2HG1 ILE A  69      -7.001 -34.603   2.836  1.00  0.00           H  
ATOM   1144 1HG2 ILE A  69      -6.701 -33.090   0.866  1.00  0.00           H  
ATOM   1145 2HG2 ILE A  69      -5.385 -33.386  -0.294  1.00  0.00           H  
ATOM   1146 3HG2 ILE A  69      -6.811 -34.449  -0.277  1.00  0.00           H  
ATOM   1147 1HD1 ILE A  69      -8.191 -36.664   2.336  1.00  0.00           H  
ATOM   1148 2HD1 ILE A  69      -8.051 -35.653   0.878  1.00  0.00           H  
ATOM   1149 3HD1 ILE A  69      -6.995 -37.071   1.084  1.00  0.00           H  
ATOM   1150  N   GLU A  70      -2.626 -34.699  -0.002  1.00  0.00           N  
ATOM   1151  CA  GLU A  70      -1.716 -34.056  -0.943  1.00  0.00           C  
ATOM   1152  C   GLU A  70      -1.259 -35.029  -2.022  1.00  0.00           C  
ATOM   1153  O   GLU A  70      -1.159 -34.672  -3.194  1.00  0.00           O  
ATOM   1154  CB  GLU A  70      -0.501 -33.488  -0.206  1.00  0.00           C  
ATOM   1155  CG  GLU A  70      -0.789 -32.237   0.611  1.00  0.00           C  
ATOM   1156  CD  GLU A  70       0.414 -31.739   1.364  1.00  0.00           C  
ATOM   1157  OE1 GLU A  70       1.419 -32.408   1.348  1.00  0.00           O  
ATOM   1158  OE2 GLU A  70       0.327 -30.689   1.955  1.00  0.00           O1-
ATOM   1159  H   GLU A  70      -2.413 -34.758   0.983  1.00  0.00           H  
ATOM   1160  HA  GLU A  70      -2.253 -33.243  -1.433  1.00  0.00           H  
ATOM   1161 1HB  GLU A  70      -0.099 -34.243   0.468  1.00  0.00           H  
ATOM   1162 2HB  GLU A  70       0.280 -33.243  -0.927  1.00  0.00           H  
ATOM   1163 1HG  GLU A  70      -1.136 -31.450  -0.058  1.00  0.00           H  
ATOM   1164 2HG  GLU A  70      -1.590 -32.453   1.318  1.00  0.00           H  
ATOM   1165  N   VAL A  71      -0.991 -36.268  -1.557  1.00  0.00           N  
ATOM   1166  CA  VAL A  71      -0.555 -37.300  -2.489  1.00  0.00           C  
ATOM   1167  C   VAL A  71      -1.632 -37.602  -3.522  1.00  0.00           C  
ATOM   1168  O   VAL A  71      -1.345 -37.737  -4.712  1.00  0.00           O  
ATOM   1169  CB  VAL A  71      -0.201 -38.593  -1.729  1.00  0.00           C  
ATOM   1170  CG1 VAL A  71       0.005 -39.744  -2.703  1.00  0.00           C  
ATOM   1171  CG2 VAL A  71       1.044 -38.371  -0.884  1.00  0.00           C  
ATOM   1172  H   VAL A  71      -1.099 -36.457  -0.571  1.00  0.00           H  
ATOM   1173  HA  VAL A  71       0.331 -36.940  -3.012  1.00  0.00           H  
ATOM   1174  HB  VAL A  71      -1.037 -38.864  -1.083  1.00  0.00           H  
ATOM   1175 1HG1 VAL A  71       0.254 -40.649  -2.148  1.00  0.00           H  
ATOM   1176 2HG1 VAL A  71      -0.910 -39.907  -3.271  1.00  0.00           H  
ATOM   1177 3HG1 VAL A  71       0.819 -39.502  -3.385  1.00  0.00           H  
ATOM   1178 1HG2 VAL A  71       1.287 -39.289  -0.348  1.00  0.00           H  
ATOM   1179 2HG2 VAL A  71       1.878 -38.096  -1.529  1.00  0.00           H  
ATOM   1180 3HG2 VAL A  71       0.860 -37.573  -0.167  1.00  0.00           H  
ATOM   1181  N   LEU A  72      -2.873 -37.697  -3.003  1.00  0.00           N  
ATOM   1182  CA  LEU A  72      -3.992 -38.018  -3.880  1.00  0.00           C  
ATOM   1183  C   LEU A  72      -4.204 -36.929  -4.925  1.00  0.00           C  
ATOM   1184  O   LEU A  72      -4.511 -37.216  -6.081  1.00  0.00           O  
ATOM   1185  CB  LEU A  72      -5.275 -38.202  -3.059  1.00  0.00           C  
ATOM   1186  CG  LEU A  72      -5.279 -39.394  -2.092  1.00  0.00           C  
ATOM   1187  CD1 LEU A  72      -6.516 -39.323  -1.206  1.00  0.00           C  
ATOM   1188  CD2 LEU A  72      -5.248 -40.692  -2.886  1.00  0.00           C  
ATOM   1189  H   LEU A  72      -3.006 -37.543  -2.013  1.00  0.00           H  
ATOM   1190  HA  LEU A  72      -3.756 -38.943  -4.405  1.00  0.00           H  
ATOM   1191 1HB  LEU A  72      -5.445 -37.300  -2.474  1.00  0.00           H  
ATOM   1192 2HB  LEU A  72      -6.112 -38.329  -3.745  1.00  0.00           H  
ATOM   1193  HG  LEU A  72      -4.403 -39.342  -1.447  1.00  0.00           H  
ATOM   1194 1HD1 LEU A  72      -6.520 -40.170  -0.519  1.00  0.00           H  
ATOM   1195 2HD1 LEU A  72      -6.503 -38.395  -0.635  1.00  0.00           H  
ATOM   1196 3HD1 LEU A  72      -7.410 -39.357  -1.827  1.00  0.00           H  
ATOM   1197 1HD2 LEU A  72      -5.251 -41.539  -2.199  1.00  0.00           H  
ATOM   1198 2HD2 LEU A  72      -6.126 -40.745  -3.531  1.00  0.00           H  
ATOM   1199 3HD2 LEU A  72      -4.346 -40.723  -3.497  1.00  0.00           H  
ATOM   1200  N   ARG A  73      -4.020 -35.679  -4.453  1.00  0.00           N  
ATOM   1201  CA  ARG A  73      -4.167 -34.545  -5.357  1.00  0.00           C  
ATOM   1202  C   ARG A  73      -3.116 -34.581  -6.460  1.00  0.00           C  
ATOM   1203  O   ARG A  73      -3.409 -34.284  -7.619  1.00  0.00           O  
ATOM   1204  CB  ARG A  73      -4.053 -33.234  -4.595  1.00  0.00           C  
ATOM   1205  CG  ARG A  73      -5.232 -32.916  -3.689  1.00  0.00           C  
ATOM   1206  CD  ARG A  73      -4.976 -31.713  -2.856  1.00  0.00           C  
ATOM   1207  NE  ARG A  73      -4.965 -30.495  -3.652  1.00  0.00           N  
ATOM   1208  CZ  ARG A  73      -4.597 -29.284  -3.191  1.00  0.00           C  
ATOM   1209  NH1 ARG A  73      -4.215 -29.144  -1.941  1.00  0.00           N1+
ATOM   1210  NH2 ARG A  73      -4.621 -28.236  -3.996  1.00  0.00           N  
ATOM   1211  H   ARG A  73      -3.782 -35.551  -3.478  1.00  0.00           H  
ATOM   1212  HA  ARG A  73      -5.147 -34.614  -5.827  1.00  0.00           H  
ATOM   1213 1HB  ARG A  73      -3.157 -33.249  -3.976  1.00  0.00           H  
ATOM   1214 2HB  ARG A  73      -3.948 -32.410  -5.301  1.00  0.00           H  
ATOM   1215 1HG  ARG A  73      -6.118 -32.731  -4.296  1.00  0.00           H  
ATOM   1216 2HG  ARG A  73      -5.417 -33.760  -3.023  1.00  0.00           H  
ATOM   1217 1HD  ARG A  73      -5.758 -31.619  -2.102  1.00  0.00           H  
ATOM   1218 2HD  ARG A  73      -4.009 -31.809  -2.366  1.00  0.00           H  
ATOM   1219  HE  ARG A  73      -5.252 -30.563  -4.619  1.00  0.00           H  
ATOM   1220 1HH1 ARG A  73      -4.197 -29.945  -1.326  1.00  0.00           H  
ATOM   1221 2HH1 ARG A  73      -3.940 -28.236  -1.596  1.00  0.00           H  
ATOM   1222 1HH2 ARG A  73      -4.915 -28.343  -4.957  1.00  0.00           H  
ATOM   1223 2HH2 ARG A  73      -4.346 -27.328  -3.651  1.00  0.00           H  
ATOM   1224  N   SER A  74      -1.893 -34.957  -6.034  1.00  0.00           N  
ATOM   1225  CA  SER A  74      -0.800 -35.043  -6.994  1.00  0.00           C  
ATOM   1226  C   SER A  74      -1.071 -36.113  -8.043  1.00  0.00           C  
ATOM   1227  O   SER A  74      -0.816 -35.910  -9.230  1.00  0.00           O  
ATOM   1228  CB  SER A  74       0.502 -35.345  -6.277  1.00  0.00           C  
ATOM   1229  OG  SER A  74       1.565 -35.436  -7.184  1.00  0.00           O  
ATOM   1230  H   SER A  74      -1.757 -35.171  -5.057  1.00  0.00           H  
ATOM   1231  HA  SER A  74      -0.723 -34.085  -7.507  1.00  0.00           H  
ATOM   1232 1HB  SER A  74       0.707 -34.558  -5.550  1.00  0.00           H  
ATOM   1233 2HB  SER A  74       0.407 -36.280  -5.728  1.00  0.00           H  
ATOM   1234  HG  SER A  74       1.488 -36.300  -7.596  1.00  0.00           H  
ATOM   1235  N   LEU A  75      -1.597 -37.249  -7.539  1.00  0.00           N  
ATOM   1236  CA  LEU A  75      -1.926 -38.346  -8.443  1.00  0.00           C  
ATOM   1237  C   LEU A  75      -2.944 -37.910  -9.489  1.00  0.00           C  
ATOM   1238  O   LEU A  75      -2.851 -38.290 -10.655  1.00  0.00           O  
ATOM   1239  CB  LEU A  75      -2.476 -39.537  -7.650  1.00  0.00           C  
ATOM   1240  CG  LEU A  75      -1.450 -40.311  -6.812  1.00  0.00           C  
ATOM   1241  CD1 LEU A  75      -2.178 -41.220  -5.832  1.00  0.00           C  
ATOM   1242  CD2 LEU A  75      -0.545 -41.113  -7.734  1.00  0.00           C  
ATOM   1243  H   LEU A  75      -1.753 -37.319  -6.544  1.00  0.00           H  
ATOM   1244  HA  LEU A  75      -1.016 -38.655  -8.957  1.00  0.00           H  
ATOM   1245 1HB  LEU A  75      -3.252 -39.178  -6.975  1.00  0.00           H  
ATOM   1246 2HB  LEU A  75      -2.931 -40.240  -8.350  1.00  0.00           H  
ATOM   1247  HG  LEU A  75      -0.850 -39.608  -6.234  1.00  0.00           H  
ATOM   1248 1HD1 LEU A  75      -1.448 -41.769  -5.235  1.00  0.00           H  
ATOM   1249 2HD1 LEU A  75      -2.803 -40.619  -5.173  1.00  0.00           H  
ATOM   1250 3HD1 LEU A  75      -2.801 -41.925  -6.381  1.00  0.00           H  
ATOM   1251 1HD2 LEU A  75       0.185 -41.663  -7.138  1.00  0.00           H  
ATOM   1252 2HD2 LEU A  75      -1.144 -41.817  -8.311  1.00  0.00           H  
ATOM   1253 3HD2 LEU A  75      -0.024 -40.437  -8.412  1.00  0.00           H  
ATOM   1254  N   ALA A  76      -3.908 -37.098  -9.006  1.00  0.00           N  
ATOM   1255  CA  ALA A  76      -4.953 -36.621  -9.903  1.00  0.00           C  
ATOM   1256  C   ALA A  76      -4.377 -35.732 -10.998  1.00  0.00           C  
ATOM   1257  O   ALA A  76      -4.780 -35.817 -12.157  1.00  0.00           O  
ATOM   1258  CB  ALA A  76      -6.021 -35.870  -9.120  1.00  0.00           C  
ATOM   1259  H   ALA A  76      -3.887 -36.836  -8.030  1.00  0.00           H  
ATOM   1260  HA  ALA A  76      -5.411 -37.487 -10.382  1.00  0.00           H  
ATOM   1261 1HB  ALA A  76      -6.794 -35.520  -9.804  1.00  0.00           H  
ATOM   1262 2HB  ALA A  76      -6.465 -36.537  -8.380  1.00  0.00           H  
ATOM   1263 3HB  ALA A  76      -5.570 -35.018  -8.616  1.00  0.00           H  
ATOM   1264  N   GLU A  77      -3.421 -34.883 -10.562  1.00  0.00           N  
ATOM   1265  CA  GLU A  77      -2.805 -33.959 -11.507  1.00  0.00           C  
ATOM   1266  C   GLU A  77      -2.000 -34.703 -12.561  1.00  0.00           C  
ATOM   1267  O   GLU A  77      -1.988 -34.323 -13.733  1.00  0.00           O  
ATOM   1268  CB  GLU A  77      -1.906 -32.965 -10.770  1.00  0.00           C  
ATOM   1269  CG  GLU A  77      -2.657 -31.920  -9.954  1.00  0.00           C  
ATOM   1270  CD  GLU A  77      -3.399 -30.934 -10.809  1.00  0.00           C  
ATOM   1271  OE1 GLU A  77      -2.892 -30.573 -11.844  1.00  0.00           O  
ATOM   1272  OE2 GLU A  77      -4.477 -30.540 -10.428  1.00  0.00           O1-
ATOM   1273  H   GLU A  77      -3.150 -34.906  -9.590  1.00  0.00           H  
ATOM   1274  HA  GLU A  77      -3.602 -33.416 -12.017  1.00  0.00           H  
ATOM   1275 1HB  GLU A  77      -1.244 -33.506 -10.093  1.00  0.00           H  
ATOM   1276 2HB  GLU A  77      -1.279 -32.438 -11.490  1.00  0.00           H  
ATOM   1277 1HG  GLU A  77      -3.368 -32.428  -9.302  1.00  0.00           H  
ATOM   1278 2HG  GLU A  77      -1.946 -31.387  -9.325  1.00  0.00           H  
ATOM   1279  N   SER A  78      -1.331 -35.773 -12.081  1.00  0.00           N  
ATOM   1280  CA  SER A  78      -0.534 -36.584 -12.993  1.00  0.00           C  
ATOM   1281  C   SER A  78      -1.410 -37.250 -14.049  1.00  0.00           C  
ATOM   1282  O   SER A  78      -1.049 -37.299 -15.225  1.00  0.00           O  
ATOM   1283  CB  SER A  78       0.231 -37.640 -12.219  1.00  0.00           C  
ATOM   1284  OG  SER A  78       1.214 -37.056 -11.409  1.00  0.00           O  
ATOM   1285  H   SER A  78      -1.397 -35.993 -11.098  1.00  0.00           H  
ATOM   1286  HA  SER A  78       0.185 -35.936 -13.495  1.00  0.00           H  
ATOM   1287 1HB  SER A  78      -0.461 -38.210 -11.602  1.00  0.00           H  
ATOM   1288 2HB  SER A  78       0.698 -38.335 -12.916  1.00  0.00           H  
ATOM   1289  HG  SER A  78       1.754 -36.518 -11.994  1.00  0.00           H  
ATOM   1290  N   ALA A  79      -2.565 -37.749 -13.562  1.00  0.00           N  
ATOM   1291  CA  ALA A  79      -3.474 -38.447 -14.462  1.00  0.00           C  
ATOM   1292  C   ALA A  79      -4.034 -37.505 -15.519  1.00  0.00           C  
ATOM   1293  O   ALA A  79      -4.254 -37.902 -16.664  1.00  0.00           O  
ATOM   1294  CB  ALA A  79      -4.607 -39.091 -13.675  1.00  0.00           C  
ATOM   1295  H   ALA A  79      -2.778 -37.629 -12.581  1.00  0.00           H  
ATOM   1296  HA  ALA A  79      -2.912 -39.229 -14.973  1.00  0.00           H  
ATOM   1297 1HB  ALA A  79      -5.279 -39.608 -14.359  1.00  0.00           H  
ATOM   1298 2HB  ALA A  79      -4.194 -39.805 -12.962  1.00  0.00           H  
ATOM   1299 3HB  ALA A  79      -5.160 -38.322 -13.139  1.00  0.00           H  
ATOM   1300  N   LEU A  80      -4.246 -36.250 -15.073  1.00  0.00           N  
ATOM   1301  CA  LEU A  80      -4.726 -35.234 -16.002  1.00  0.00           C  
ATOM   1302  C   LEU A  80      -3.752 -35.039 -17.157  1.00  0.00           C  
ATOM   1303  O   LEU A  80      -4.141 -35.062 -18.322  1.00  0.00           O  
ATOM   1304  CB  LEU A  80      -4.934 -33.902 -15.271  1.00  0.00           C  
ATOM   1305  CG  LEU A  80      -5.186 -32.683 -16.167  1.00  0.00           C  
ATOM   1306  CD1 LEU A  80      -6.467 -32.893 -16.962  1.00  0.00           C  
ATOM   1307  CD2 LEU A  80      -5.274 -31.430 -15.308  1.00  0.00           C  
ATOM   1308  H   LEU A  80      -4.071 -36.037 -14.101  1.00  0.00           H  
ATOM   1309  HA  LEU A  80      -5.673 -35.577 -16.420  1.00  0.00           H  
ATOM   1310 1HB  LEU A  80      -5.786 -34.003 -14.601  1.00  0.00           H  
ATOM   1311 2HB  LEU A  80      -4.049 -33.694 -14.669  1.00  0.00           H  
ATOM   1312  HG  LEU A  80      -4.366 -32.578 -16.878  1.00  0.00           H  
ATOM   1313 1HD1 LEU A  80      -6.646 -32.026 -17.599  1.00  0.00           H  
ATOM   1314 2HD1 LEU A  80      -6.369 -33.784 -17.582  1.00  0.00           H  
ATOM   1315 3HD1 LEU A  80      -7.304 -33.018 -16.276  1.00  0.00           H  
ATOM   1316 1HD2 LEU A  80      -5.453 -30.564 -15.945  1.00  0.00           H  
ATOM   1317 2HD2 LEU A  80      -6.095 -31.534 -14.597  1.00  0.00           H  
ATOM   1318 3HD2 LEU A  80      -4.339 -31.295 -14.764  1.00  0.00           H  
ATOM   1319  N   ARG A  81      -2.475 -34.847 -16.763  1.00  0.00           N  
ATOM   1320  CA  ARG A  81      -1.442 -34.639 -17.771  1.00  0.00           C  
ATOM   1321  C   ARG A  81      -1.339 -35.835 -18.709  1.00  0.00           C  
ATOM   1322  O   ARG A  81      -1.104 -35.678 -19.907  1.00  0.00           O  
ATOM   1323  CB  ARG A  81      -0.092 -34.394 -17.113  1.00  0.00           C  
ATOM   1324  CG  ARG A  81       1.092 -34.396 -18.064  1.00  0.00           C  
ATOM   1325  CD  ARG A  81       1.022 -33.270 -19.031  1.00  0.00           C  
ATOM   1326  NE  ARG A  81       2.169 -33.251 -19.925  1.00  0.00           N  
ATOM   1327  CZ  ARG A  81       2.285 -32.451 -21.003  1.00  0.00           C  
ATOM   1328  NH1 ARG A  81       1.319 -31.614 -21.307  1.00  0.00           N1+
ATOM   1329  NH2 ARG A  81       3.370 -32.510 -21.755  1.00  0.00           N  
ATOM   1330  H   ARG A  81      -2.258 -34.850 -15.777  1.00  0.00           H  
ATOM   1331  HA  ARG A  81      -1.722 -33.770 -18.367  1.00  0.00           H  
ATOM   1332 1HB  ARG A  81      -0.105 -33.433 -16.603  1.00  0.00           H  
ATOM   1333 2HB  ARG A  81       0.089 -35.162 -16.359  1.00  0.00           H  
ATOM   1334 1HG  ARG A  81       2.017 -34.301 -17.494  1.00  0.00           H  
ATOM   1335 2HG  ARG A  81       1.106 -35.330 -18.627  1.00  0.00           H  
ATOM   1336 1HD  ARG A  81       0.121 -33.364 -19.634  1.00  0.00           H  
ATOM   1337 2HD  ARG A  81       0.999 -32.326 -18.488  1.00  0.00           H  
ATOM   1338  HE  ARG A  81       2.933 -33.883 -19.723  1.00  0.00           H  
ATOM   1339 1HH1 ARG A  81       0.489 -31.569 -20.732  1.00  0.00           H  
ATOM   1340 2HH1 ARG A  81       1.405 -31.014 -22.115  1.00  0.00           H  
ATOM   1341 1HH2 ARG A  81       4.113 -33.154 -21.522  1.00  0.00           H  
ATOM   1342 2HH2 ARG A  81       3.456 -31.911 -22.563  1.00  0.00           H  
ATOM   1343  N   ALA A  82      -1.526 -37.022 -18.097  1.00  0.00           N  
ATOM   1344  CA  ALA A  82      -1.460 -38.248 -18.884  1.00  0.00           C  
ATOM   1345  C   ALA A  82      -2.493 -38.242 -20.004  1.00  0.00           C  
ATOM   1346  O   ALA A  82      -2.225 -38.702 -21.113  1.00  0.00           O  
ATOM   1347  CB  ALA A  82      -1.657 -39.464 -17.990  1.00  0.00           C  
ATOM   1348  H   ALA A  82      -1.709 -37.041 -17.103  1.00  0.00           H  
ATOM   1349  HA  ALA A  82      -0.466 -38.322 -19.327  1.00  0.00           H  
ATOM   1350 1HB  ALA A  82      -1.605 -40.371 -18.593  1.00  0.00           H  
ATOM   1351 2HB  ALA A  82      -0.876 -39.487 -17.230  1.00  0.00           H  
ATOM   1352 3HB  ALA A  82      -2.631 -39.405 -17.507  1.00  0.00           H  
ATOM   1353  N   LEU A  83      -3.676 -37.697 -19.648  1.00  0.00           N  
ATOM   1354  CA  LEU A  83      -4.744 -37.608 -20.636  1.00  0.00           C  
ATOM   1355  C   LEU A  83      -4.409 -36.593 -21.720  1.00  0.00           C  
ATOM   1356  O   LEU A  83      -4.633 -36.839 -22.906  1.00  0.00           O  
ATOM   1357  CB  LEU A  83      -6.064 -37.222 -19.956  1.00  0.00           C  
ATOM   1358  CG  LEU A  83      -7.277 -37.089 -20.885  1.00  0.00           C  
ATOM   1359  CD1 LEU A  83      -7.518 -38.412 -21.599  1.00  0.00           C  
ATOM   1360  CD2 LEU A  83      -8.496 -36.677 -20.073  1.00  0.00           C  
ATOM   1361  H   LEU A  83      -3.798 -37.362 -18.704  1.00  0.00           H  
ATOM   1362  HA  LEU A  83      -4.848 -38.583 -21.111  1.00  0.00           H  
ATOM   1363 1HB  LEU A  83      -6.301 -37.975 -19.206  1.00  0.00           H  
ATOM   1364 2HB  LEU A  83      -5.927 -36.266 -19.450  1.00  0.00           H  
ATOM   1365  HG  LEU A  83      -7.074 -36.333 -21.643  1.00  0.00           H  
ATOM   1366 1HD1 LEU A  83      -8.380 -38.318 -22.259  1.00  0.00           H  
ATOM   1367 2HD1 LEU A  83      -6.638 -38.674 -22.187  1.00  0.00           H  
ATOM   1368 3HD1 LEU A  83      -7.708 -39.193 -20.863  1.00  0.00           H  
ATOM   1369 1HD2 LEU A  83      -9.358 -36.582 -20.733  1.00  0.00           H  
ATOM   1370 2HD2 LEU A  83      -8.701 -37.433 -19.314  1.00  0.00           H  
ATOM   1371 3HD2 LEU A  83      -8.303 -35.720 -19.588  1.00  0.00           H  
ATOM   1372  N   GLU A  84      -3.868 -35.449 -21.248  1.00  0.00           N  
ATOM   1373  CA  GLU A  84      -3.480 -34.403 -22.185  1.00  0.00           C  
ATOM   1374  C   GLU A  84      -2.533 -34.940 -23.250  1.00  0.00           C  
ATOM   1375  O   GLU A  84      -2.640 -34.589 -24.425  1.00  0.00           O  
ATOM   1376  CB  GLU A  84      -2.820 -33.239 -21.442  1.00  0.00           C  
ATOM   1377  CG  GLU A  84      -2.323 -32.119 -22.345  1.00  0.00           C  
ATOM   1378  CD  GLU A  84      -2.011 -30.857 -21.591  1.00  0.00           C  
ATOM   1379  OE1 GLU A  84      -1.417 -30.944 -20.543  1.00  0.00           O  
ATOM   1380  OE2 GLU A  84      -2.366 -29.803 -22.063  1.00  0.00           O1-
ATOM   1381  H   GLU A  84      -3.742 -35.341 -20.251  1.00  0.00           H  
ATOM   1382  HA  GLU A  84      -4.380 -34.047 -22.687  1.00  0.00           H  
ATOM   1383 1HB  GLU A  84      -3.530 -32.810 -20.734  1.00  0.00           H  
ATOM   1384 2HB  GLU A  84      -1.970 -33.609 -20.869  1.00  0.00           H  
ATOM   1385 1HG  GLU A  84      -1.424 -32.453 -22.861  1.00  0.00           H  
ATOM   1386 2HG  GLU A  84      -3.084 -31.907 -23.096  1.00  0.00           H  
ATOM   1387  N   LEU A  85      -1.611 -35.802 -22.773  1.00  0.00           N  
ATOM   1388  CA  LEU A  85      -0.680 -36.434 -23.699  1.00  0.00           C  
ATOM   1389  C   LEU A  85      -1.413 -37.322 -24.697  1.00  0.00           C  
ATOM   1390  O   LEU A  85      -1.099 -37.324 -25.888  1.00  0.00           O  
ATOM   1391  CB  LEU A  85       0.352 -37.268 -22.928  1.00  0.00           C  
ATOM   1392  CG  LEU A  85       1.357 -36.470 -22.087  1.00  0.00           C  
ATOM   1393  CD1 LEU A  85       2.056 -37.404 -21.109  1.00  0.00           C  
ATOM   1394  CD2 LEU A  85       2.360 -35.789 -23.007  1.00  0.00           C  
ATOM   1395  H   LEU A  85      -1.582 -35.992 -21.781  1.00  0.00           H  
ATOM   1396  HA  LEU A  85      -0.173 -35.648 -24.260  1.00  0.00           H  
ATOM   1397 1HB  LEU A  85      -0.178 -37.943 -22.258  1.00  0.00           H  
ATOM   1398 2HB  LEU A  85       0.918 -37.867 -23.641  1.00  0.00           H  
ATOM   1399  HG  LEU A  85       0.827 -35.715 -21.506  1.00  0.00           H  
ATOM   1400 1HD1 LEU A  85       2.771 -36.836 -20.511  1.00  0.00           H  
ATOM   1401 2HD1 LEU A  85       1.318 -37.862 -20.452  1.00  0.00           H  
ATOM   1402 3HD1 LEU A  85       2.584 -38.181 -21.663  1.00  0.00           H  
ATOM   1403 1HD2 LEU A  85       3.074 -35.221 -22.409  1.00  0.00           H  
ATOM   1404 2HD2 LEU A  85       2.892 -36.543 -23.587  1.00  0.00           H  
ATOM   1405 3HD2 LEU A  85       1.836 -35.114 -23.683  1.00  0.00           H  
ATOM   1406  N   LEU A  86      -2.396 -38.064 -24.147  1.00  0.00           N  
ATOM   1407  CA  LEU A  86      -3.180 -38.952 -24.996  1.00  0.00           C  
ATOM   1408  C   LEU A  86      -3.928 -38.170 -26.068  1.00  0.00           C  
ATOM   1409  O   LEU A  86      -3.925 -38.546 -27.242  1.00  0.00           O  
ATOM   1410  CB  LEU A  86      -4.177 -39.751 -24.148  1.00  0.00           C  
ATOM   1411  CG  LEU A  86      -4.910 -40.886 -24.877  1.00  0.00           C  
ATOM   1412  CD1 LEU A  86      -6.128 -40.324 -25.598  1.00  0.00           C  
ATOM   1413  CD2 LEU A  86      -3.958 -41.559 -25.855  1.00  0.00           C  
ATOM   1414  H   LEU A  86      -2.570 -37.991 -23.154  1.00  0.00           H  
ATOM   1415  HA  LEU A  86      -2.495 -39.633 -25.498  1.00  0.00           H  
ATOM   1416 1HB  LEU A  86      -3.646 -40.188 -23.305  1.00  0.00           H  
ATOM   1417 2HB  LEU A  86      -4.931 -39.067 -23.761  1.00  0.00           H  
ATOM   1418  HG  LEU A  86      -5.261 -41.618 -24.149  1.00  0.00           H  
ATOM   1419 1HD1 LEU A  86      -6.648 -41.130 -26.114  1.00  0.00           H  
ATOM   1420 2HD1 LEU A  86      -6.801 -39.866 -24.872  1.00  0.00           H  
ATOM   1421 3HD1 LEU A  86      -5.808 -39.576 -26.322  1.00  0.00           H  
ATOM   1422 1HD2 LEU A  86      -4.478 -42.367 -26.372  1.00  0.00           H  
ATOM   1423 2HD2 LEU A  86      -3.607 -40.829 -26.582  1.00  0.00           H  
ATOM   1424 3HD2 LEU A  86      -3.107 -41.967 -25.310  1.00  0.00           H  
ATOM   1425  N   LEU A  87      -4.560 -37.073 -25.602  1.00  0.00           N  
ATOM   1426  CA  LEU A  87      -5.372 -36.275 -26.513  1.00  0.00           C  
ATOM   1427  C   LEU A  87      -4.534 -35.720 -27.657  1.00  0.00           C  
ATOM   1428  O   LEU A  87      -4.993 -35.648 -28.797  1.00  0.00           O  
ATOM   1429  CB  LEU A  87      -6.042 -35.122 -25.755  1.00  0.00           C  
ATOM   1430  CG  LEU A  87      -7.368 -35.461 -25.063  1.00  0.00           C  
ATOM   1431  CD1 LEU A  87      -8.528 -35.065 -25.967  1.00  0.00           C  
ATOM   1432  CD2 LEU A  87      -7.408 -36.948 -24.743  1.00  0.00           C  
ATOM   1433  H   LEU A  87      -4.457 -36.824 -24.627  1.00  0.00           H  
ATOM   1434  HA  LEU A  87      -6.136 -36.925 -26.942  1.00  0.00           H  
ATOM   1435 1HB  LEU A  87      -5.353 -34.762 -24.992  1.00  0.00           H  
ATOM   1436 2HB  LEU A  87      -6.232 -34.309 -26.456  1.00  0.00           H  
ATOM   1437  HG  LEU A  87      -7.454 -34.889 -24.140  1.00  0.00           H  
ATOM   1438 1HD1 LEU A  87      -9.471 -35.306 -25.475  1.00  0.00           H  
ATOM   1439 2HD1 LEU A  87      -8.486 -33.994 -26.164  1.00  0.00           H  
ATOM   1440 3HD1 LEU A  87      -8.460 -35.610 -26.907  1.00  0.00           H  
ATOM   1441 1HD2 LEU A  87      -8.351 -37.189 -24.251  1.00  0.00           H  
ATOM   1442 2HD2 LEU A  87      -7.324 -37.522 -25.666  1.00  0.00           H  
ATOM   1443 3HD2 LEU A  87      -6.579 -37.200 -24.082  1.00  0.00           H  
ATOM   1444  N   LYS A  88      -3.303 -35.329 -27.348  1.00  0.00           N  
ATOM   1445  CA  LYS A  88      -2.389 -34.805 -28.354  1.00  0.00           C  
ATOM   1446  C   LYS A  88      -1.994 -35.883 -29.356  1.00  0.00           C  
ATOM   1447  O   LYS A  88      -1.870 -35.619 -30.552  1.00  0.00           O  
ATOM   1448  CB  LYS A  88      -1.140 -34.221 -27.692  1.00  0.00           C  
ATOM   1449  CG  LYS A  88      -0.294 -33.345 -28.606  1.00  0.00           C  
ATOM   1450  CD  LYS A  88       0.926 -34.097 -29.118  1.00  0.00           C  
ATOM   1451  CE  LYS A  88       1.770 -33.224 -30.033  1.00  0.00           C  
ATOM   1452  NZ  LYS A  88       2.960 -33.951 -30.554  1.00  0.00           N1+
ATOM   1453  H   LYS A  88      -2.991 -35.399 -26.389  1.00  0.00           H  
ATOM   1454  HA  LYS A  88      -2.890 -33.997 -28.889  1.00  0.00           H  
ATOM   1455 1HB  LYS A  88      -1.432 -33.621 -26.830  1.00  0.00           H  
ATOM   1456 2HB  LYS A  88      -0.508 -35.031 -27.326  1.00  0.00           H  
ATOM   1457 1HG  LYS A  88      -0.894 -33.020 -29.458  1.00  0.00           H  
ATOM   1458 2HG  LYS A  88       0.037 -32.463 -28.060  1.00  0.00           H  
ATOM   1459 1HD  LYS A  88       1.535 -34.420 -28.273  1.00  0.00           H  
ATOM   1460 2HD  LYS A  88       0.604 -34.980 -29.671  1.00  0.00           H  
ATOM   1461 1HE  LYS A  88       1.168 -32.890 -30.876  1.00  0.00           H  
ATOM   1462 2HE  LYS A  88       2.110 -32.344 -29.487  1.00  0.00           H  
ATOM   1463 1HZ  LYS A  88       3.494 -33.338 -31.155  1.00  0.00           H  
ATOM   1464 2HZ  LYS A  88       3.538 -34.250 -29.781  1.00  0.00           H  
ATOM   1465 3HZ  LYS A  88       2.659 -34.758 -31.080  1.00  0.00           H  
ATOM   1466  N   LEU A  89      -1.791 -37.102 -28.841  1.00  0.00           N  
ATOM   1467  CA  LEU A  89      -1.368 -38.260 -29.634  1.00  0.00           C  
ATOM   1468  C   LEU A  89      -2.496 -38.867 -30.480  1.00  0.00           C  
ATOM   1469  O   LEU A  89      -2.268 -39.289 -31.613  1.00  0.00           O  
ATOM   1470  CB  LEU A  89      -0.800 -39.339 -28.703  1.00  0.00           C  
ATOM   1471  CG  LEU A  89       0.473 -38.952 -27.936  1.00  0.00           C  
ATOM   1472  CD1 LEU A  89       0.726 -39.967 -26.829  1.00  0.00           C  
ATOM   1473  CD2 LEU A  89       1.648 -38.892 -28.902  1.00  0.00           C  
ATOM   1474  H   LEU A  89      -1.928 -37.229 -27.848  1.00  0.00           H  
ATOM   1475  HA  LEU A  89      -0.584 -37.941 -30.323  1.00  0.00           H  
ATOM   1476 1HB  LEU A  89      -1.561 -39.601 -27.970  1.00  0.00           H  
ATOM   1477 2HB  LEU A  89      -0.574 -40.225 -29.295  1.00  0.00           H  
ATOM   1478  HG  LEU A  89       0.334 -37.977 -27.471  1.00  0.00           H  
ATOM   1479 1HD1 LEU A  89       1.629 -39.692 -26.284  1.00  0.00           H  
ATOM   1480 2HD1 LEU A  89      -0.121 -39.976 -26.143  1.00  0.00           H  
ATOM   1481 3HD1 LEU A  89       0.851 -40.958 -27.264  1.00  0.00           H  
ATOM   1482 1HD2 LEU A  89       2.550 -38.616 -28.357  1.00  0.00           H  
ATOM   1483 2HD2 LEU A  89       1.786 -39.866 -29.368  1.00  0.00           H  
ATOM   1484 3HD2 LEU A  89       1.447 -38.147 -29.671  1.00  0.00           H  
ATOM   1485  N   ALA A  90      -3.682 -38.999 -29.886  1.00  0.00           N  
ATOM   1486  CA  ALA A  90      -4.772 -39.780 -30.485  1.00  0.00           C  
ATOM   1487  C   ALA A  90      -5.422 -39.071 -31.671  1.00  0.00           C  
ATOM   1488  O   ALA A  90      -5.702 -37.873 -31.614  1.00  0.00           O  
ATOM   1489  CB  ALA A  90      -5.824 -40.099 -29.434  1.00  0.00           C  
ATOM   1490  H   ALA A  90      -3.810 -38.609 -28.963  1.00  0.00           H  
ATOM   1491  HA  ALA A  90      -4.363 -40.726 -30.843  1.00  0.00           H  
ATOM   1492 1HB  ALA A  90      -6.624 -40.687 -29.886  1.00  0.00           H  
ATOM   1493 2HB  ALA A  90      -5.369 -40.669 -28.624  1.00  0.00           H  
ATOM   1494 3HB  ALA A  90      -6.235 -39.172 -29.038  1.00  0.00           H  
ATOM   1495  N   GLU A  91      -5.632 -39.815 -32.759  1.00  0.00           N  
ATOM   1496  CA  GLU A  91      -6.342 -39.301 -33.926  1.00  0.00           C  
ATOM   1497  C   GLU A  91      -7.817 -39.685 -33.945  1.00  0.00           C  
ATOM   1498  O   GLU A  91      -8.634 -39.020 -34.582  1.00  0.00           O  
ATOM   1499  CB  GLU A  91      -5.670 -39.803 -35.207  1.00  0.00           C  
ATOM   1500  CG  GLU A  91      -4.264 -39.264 -35.432  1.00  0.00           C  
ATOM   1501  CD  GLU A  91      -3.603 -39.846 -36.651  1.00  0.00           C  
ATOM   1502  OE1 GLU A  91      -4.093 -40.826 -37.158  1.00  0.00           O  
ATOM   1503  OE2 GLU A  91      -2.607 -39.309 -37.075  1.00  0.00           O1-
ATOM   1504  H   GLU A  91      -5.276 -40.758 -32.781  1.00  0.00           H  
ATOM   1505  HA  GLU A  91      -6.286 -38.213 -33.914  1.00  0.00           H  
ATOM   1506 1HB  GLU A  91      -5.611 -40.892 -35.183  1.00  0.00           H  
ATOM   1507 2HB  GLU A  91      -6.277 -39.528 -36.068  1.00  0.00           H  
ATOM   1508 1HG  GLU A  91      -4.316 -38.182 -35.543  1.00  0.00           H  
ATOM   1509 2HG  GLU A  91      -3.657 -39.484 -34.556  1.00  0.00           H  
ATOM   1510  N   ASP A  92      -8.136 -40.812 -33.324  1.00  0.00           N  
ATOM   1511  CA  ASP A  92      -9.494 -41.348 -33.340  1.00  0.00           C  
ATOM   1512  C   ASP A  92     -10.358 -40.786 -32.222  1.00  0.00           C  
ATOM   1513  O   ASP A  92      -9.932 -40.720 -31.067  1.00  0.00           O  
ATOM   1514  CB  ASP A  92      -9.461 -42.875 -33.238  1.00  0.00           C  
ATOM   1515  CG  ASP A  92     -10.839 -43.507 -33.385  1.00  0.00           C  
ATOM   1516  OD1 ASP A  92     -11.124 -44.024 -34.440  1.00  0.00           O  
ATOM   1517  OD2 ASP A  92     -11.592 -43.469 -32.443  1.00  0.00           O1-
ATOM   1518  H   ASP A  92      -7.405 -41.347 -32.877  1.00  0.00           H  
ATOM   1519  HA  ASP A  92      -9.959 -41.078 -34.290  1.00  0.00           H  
ATOM   1520 1HB  ASP A  92      -8.808 -43.278 -34.011  1.00  0.00           H  
ATOM   1521 2HB  ASP A  92      -9.046 -43.166 -32.273  1.00  0.00           H  
ATOM   1522  N   HIS A  93     -11.579 -40.402 -32.570  1.00  0.00           N  
ATOM   1523  CA  HIS A  93     -12.505 -39.798 -31.619  1.00  0.00           C  
ATOM   1524  C   HIS A  93     -12.875 -40.765 -30.501  1.00  0.00           C  
ATOM   1525  O   HIS A  93     -13.042 -40.359 -29.351  1.00  0.00           O  
ATOM   1526  CB  HIS A  93     -13.777 -39.327 -32.332  1.00  0.00           C  
ATOM   1527  CG  HIS A  93     -13.633 -37.997 -33.003  1.00  0.00           C  
ATOM   1528  CD2 HIS A  93     -12.875 -36.919 -32.692  1.00  0.00           C  
ATOM   1529  ND1 HIS A  93     -14.326 -37.661 -34.147  1.00  0.00           N  
ATOM   1530  CE1 HIS A  93     -14.002 -36.432 -34.510  1.00  0.00           C  
ATOM   1531  NE2 HIS A  93     -13.123 -35.961 -33.644  1.00  0.00           N  
ATOM   1532  H   HIS A  93     -11.882 -40.545 -33.523  1.00  0.00           H  
ATOM   1533  HA  HIS A  93     -12.024 -38.927 -31.175  1.00  0.00           H  
ATOM   1534 1HB  HIS A  93     -14.064 -40.061 -33.087  1.00  0.00           H  
ATOM   1535 2HB  HIS A  93     -14.593 -39.261 -31.614  1.00  0.00           H  
ATOM   1536  HD1 HIS A  93     -15.030 -38.213 -34.595  1.00  0.00           H  
ATOM   1537  HD2 HIS A  93     -12.171 -36.716 -31.885  1.00  0.00           H  
ATOM   1538  HE1 HIS A  93     -14.447 -35.980 -35.396  1.00  0.00           H  
ATOM   1539  N   LYS A  94     -13.025 -42.041 -30.845  1.00  0.00           N  
ATOM   1540  CA  LYS A  94     -13.418 -43.048 -29.865  1.00  0.00           C  
ATOM   1541  C   LYS A  94     -12.307 -43.292 -28.854  1.00  0.00           C  
ATOM   1542  O   LYS A  94     -12.566 -43.419 -27.656  1.00  0.00           O  
ATOM   1543  CB  LYS A  94     -13.791 -44.358 -30.562  1.00  0.00           C  
ATOM   1544  CG  LYS A  94     -14.294 -45.448 -29.624  1.00  0.00           C  
ATOM   1545  CD  LYS A  94     -15.616 -45.057 -28.982  1.00  0.00           C  
ATOM   1546  CE  LYS A  94     -16.357 -46.276 -28.450  1.00  0.00           C  
ATOM   1547  NZ  LYS A  94     -15.732 -46.807 -27.208  1.00  0.00           N1+
ATOM   1548  H   LYS A  94     -12.881 -42.315 -31.807  1.00  0.00           H  
ATOM   1549  HA  LYS A  94     -14.288 -42.675 -29.325  1.00  0.00           H  
ATOM   1550 1HB  LYS A  94     -14.569 -44.169 -31.302  1.00  0.00           H  
ATOM   1551 2HB  LYS A  94     -12.922 -44.748 -31.093  1.00  0.00           H  
ATOM   1552 1HG  LYS A  94     -14.430 -46.374 -30.183  1.00  0.00           H  
ATOM   1553 2HG  LYS A  94     -13.557 -45.623 -28.841  1.00  0.00           H  
ATOM   1554 1HD  LYS A  94     -15.432 -44.367 -28.159  1.00  0.00           H  
ATOM   1555 2HD  LYS A  94     -16.245 -44.557 -29.719  1.00  0.00           H  
ATOM   1556 1HE  LYS A  94     -17.391 -46.010 -28.237  1.00  0.00           H  
ATOM   1557 2HE  LYS A  94     -16.355 -47.060 -29.206  1.00  0.00           H  
ATOM   1558 1HZ  LYS A  94     -16.250 -47.613 -26.888  1.00  0.00           H  
ATOM   1559 2HZ  LYS A  94     -14.777 -47.076 -27.399  1.00  0.00           H  
ATOM   1560 3HZ  LYS A  94     -15.745 -46.095 -26.494  1.00  0.00           H  
ATOM   1561  N   VAL A  95     -11.065 -43.277 -29.326  1.00  0.00           N  
ATOM   1562  CA  VAL A  95      -9.934 -43.455 -28.423  1.00  0.00           C  
ATOM   1563  C   VAL A  95      -9.887 -42.349 -27.375  1.00  0.00           C  
ATOM   1564  O   VAL A  95      -9.637 -42.609 -26.198  1.00  0.00           O  
ATOM   1565  CB  VAL A  95      -8.614 -43.461 -29.216  1.00  0.00           C  
ATOM   1566  CG1 VAL A  95      -7.425 -43.357 -28.273  1.00  0.00           C  
ATOM   1567  CG2 VAL A  95      -8.523 -44.725 -30.058  1.00  0.00           C  
ATOM   1568  H   VAL A  95     -10.934 -43.150 -30.319  1.00  0.00           H  
ATOM   1569  HA  VAL A  95     -10.063 -44.403 -27.902  1.00  0.00           H  
ATOM   1570  HB  VAL A  95      -8.587 -42.587 -29.867  1.00  0.00           H  
ATOM   1571 1HG1 VAL A  95      -6.501 -43.362 -28.850  1.00  0.00           H  
ATOM   1572 2HG1 VAL A  95      -7.492 -42.428 -27.706  1.00  0.00           H  
ATOM   1573 3HG1 VAL A  95      -7.430 -44.204 -27.586  1.00  0.00           H  
ATOM   1574 1HG2 VAL A  95      -7.588 -44.723 -30.617  1.00  0.00           H  
ATOM   1575 2HG2 VAL A  95      -8.557 -45.600 -29.408  1.00  0.00           H  
ATOM   1576 3HG2 VAL A  95      -9.361 -44.759 -30.755  1.00  0.00           H  
ATOM   1577  N   ILE A  96     -10.138 -41.120 -27.870  1.00  0.00           N  
ATOM   1578  CA  ILE A  96     -10.146 -39.976 -26.966  1.00  0.00           C  
ATOM   1579  C   ILE A  96     -11.239 -40.112 -25.912  1.00  0.00           C  
ATOM   1580  O   ILE A  96     -11.005 -39.877 -24.727  1.00  0.00           O  
ATOM   1581  CB  ILE A  96     -10.344 -38.663 -27.744  1.00  0.00           C  
ATOM   1582  CG1 ILE A  96      -9.099 -38.342 -28.575  1.00  0.00           C  
ATOM   1583  CG2 ILE A  96     -10.661 -37.521 -26.791  1.00  0.00           C  
ATOM   1584  CD1 ILE A  96      -9.313 -37.252 -29.601  1.00  0.00           C  
ATOM   1585  H   ILE A  96     -10.317 -41.014 -28.858  1.00  0.00           H  
ATOM   1586  HA  ILE A  96      -9.188 -39.945 -26.449  1.00  0.00           H  
ATOM   1587  HB  ILE A  96     -11.170 -38.777 -28.446  1.00  0.00           H  
ATOM   1588 1HG1 ILE A  96      -8.290 -38.033 -27.913  1.00  0.00           H  
ATOM   1589 2HG1 ILE A  96      -8.768 -39.240 -29.097  1.00  0.00           H  
ATOM   1590 1HG2 ILE A  96     -10.797 -36.601 -27.358  1.00  0.00           H  
ATOM   1591 2HG2 ILE A  96     -11.574 -37.748 -26.243  1.00  0.00           H  
ATOM   1592 3HG2 ILE A  96      -9.837 -37.396 -26.087  1.00  0.00           H  
ATOM   1593 1HD1 ILE A  96      -8.387 -37.081 -30.149  1.00  0.00           H  
ATOM   1594 2HD1 ILE A  96     -10.096 -37.556 -30.296  1.00  0.00           H  
ATOM   1595 3HD1 ILE A  96      -9.611 -36.333 -29.098  1.00  0.00           H  
ATOM   1596  N   GLU A  97     -12.428 -40.505 -26.411  1.00  0.00           N  
ATOM   1597  CA  GLU A  97     -13.562 -40.667 -25.508  1.00  0.00           C  
ATOM   1598  C   GLU A  97     -13.233 -41.633 -24.378  1.00  0.00           C  
ATOM   1599  O   GLU A  97     -13.512 -41.357 -23.211  1.00  0.00           O  
ATOM   1600  CB  GLU A  97     -14.789 -41.165 -26.276  1.00  0.00           C  
ATOM   1601  CG  GLU A  97     -15.988 -41.495 -25.399  1.00  0.00           C  
ATOM   1602  CD  GLU A  97     -17.163 -42.009 -26.183  1.00  0.00           C  
ATOM   1603  OE1 GLU A  97     -17.054 -42.113 -27.381  1.00  0.00           O  
ATOM   1604  OE2 GLU A  97     -18.172 -42.299 -25.583  1.00  0.00           O1-
ATOM   1605  H   GLU A  97     -12.515 -40.679 -27.404  1.00  0.00           H  
ATOM   1606  HA  GLU A  97     -13.784 -39.697 -25.066  1.00  0.00           H  
ATOM   1607 1HB  GLU A  97     -15.100 -40.409 -26.996  1.00  0.00           H  
ATOM   1608 2HB  GLU A  97     -14.528 -42.063 -26.836  1.00  0.00           H  
ATOM   1609 1HG  GLU A  97     -15.695 -42.249 -24.669  1.00  0.00           H  
ATOM   1610 2HG  GLU A  97     -16.285 -40.599 -24.855  1.00  0.00           H  
ATOM   1611  N   GLU A  98     -12.628 -42.767 -24.790  1.00  0.00           N  
ATOM   1612  CA  GLU A  98     -12.306 -43.799 -23.811  1.00  0.00           C  
ATOM   1613  C   GLU A  98     -11.284 -43.297 -22.797  1.00  0.00           C  
ATOM   1614  O   GLU A  98     -11.370 -43.611 -21.610  1.00  0.00           O  
ATOM   1615  CB  GLU A  98     -11.772 -45.050 -24.511  1.00  0.00           C  
ATOM   1616  CG  GLU A  98     -12.816 -45.816 -25.312  1.00  0.00           C  
ATOM   1617  CD  GLU A  98     -12.220 -46.911 -26.153  1.00  0.00           C  
ATOM   1618  OE1 GLU A  98     -11.029 -47.099 -26.093  1.00  0.00           O  
ATOM   1619  OE2 GLU A  98     -12.958 -47.560 -26.856  1.00  0.00           O1-
ATOM   1620  H   GLU A  98     -12.410 -42.881 -25.770  1.00  0.00           H  
ATOM   1621  HA  GLU A  98     -13.218 -44.049 -23.271  1.00  0.00           H  
ATOM   1622 1HB  GLU A  98     -10.967 -44.771 -25.192  1.00  0.00           H  
ATOM   1623 2HB  GLU A  98     -11.353 -45.731 -23.770  1.00  0.00           H  
ATOM   1624 1HG  GLU A  98     -13.537 -46.255 -24.623  1.00  0.00           H  
ATOM   1625 2HG  GLU A  98     -13.348 -45.118 -25.957  1.00  0.00           H  
ATOM   1626  N   ALA A  99     -10.329 -42.510 -23.331  1.00  0.00           N  
ATOM   1627  CA  ALA A  99      -9.280 -41.977 -22.471  1.00  0.00           C  
ATOM   1628  C   ALA A  99      -9.865 -41.107 -21.366  1.00  0.00           C  
ATOM   1629  O   ALA A  99      -9.409 -41.149 -20.223  1.00  0.00           O  
ATOM   1630  CB  ALA A  99      -8.271 -41.185 -23.291  1.00  0.00           C  
ATOM   1631  H   ALA A  99     -10.357 -42.304 -24.320  1.00  0.00           H  
ATOM   1632  HA  ALA A  99      -8.769 -42.817 -22.000  1.00  0.00           H  
ATOM   1633 1HB  ALA A  99      -7.496 -40.793 -22.634  1.00  0.00           H  
ATOM   1634 2HB  ALA A  99      -7.821 -41.836 -24.040  1.00  0.00           H  
ATOM   1635 3HB  ALA A  99      -8.777 -40.358 -23.789  1.00  0.00           H  
ATOM   1636  N   VAL A 100     -10.886 -40.325 -21.772  1.00  0.00           N  
ATOM   1637  CA  VAL A 100     -11.530 -39.437 -20.812  1.00  0.00           C  
ATOM   1638  C   VAL A 100     -12.213 -40.226 -19.703  1.00  0.00           C  
ATOM   1639  O   VAL A 100     -12.065 -39.912 -18.522  1.00  0.00           O  
ATOM   1640  CB  VAL A 100     -12.570 -38.548 -21.520  1.00  0.00           C  
ATOM   1641  CG1 VAL A 100     -13.414 -37.800 -20.499  1.00  0.00           C  
ATOM   1642  CG2 VAL A 100     -11.868 -37.576 -22.456  1.00  0.00           C  
ATOM   1643  H   VAL A 100     -11.187 -40.369 -22.735  1.00  0.00           H  
ATOM   1644  HA  VAL A 100     -10.761 -38.817 -20.354  1.00  0.00           H  
ATOM   1645  HB  VAL A 100     -13.246 -39.182 -22.094  1.00  0.00           H  
ATOM   1646 1HG1 VAL A 100     -14.144 -37.177 -21.017  1.00  0.00           H  
ATOM   1647 2HG1 VAL A 100     -13.935 -38.515 -19.864  1.00  0.00           H  
ATOM   1648 3HG1 VAL A 100     -12.770 -37.170 -19.886  1.00  0.00           H  
ATOM   1649 1HG2 VAL A 100     -12.609 -36.951 -22.954  1.00  0.00           H  
ATOM   1650 2HG2 VAL A 100     -11.187 -36.946 -21.883  1.00  0.00           H  
ATOM   1651 3HG2 VAL A 100     -11.303 -38.134 -23.203  1.00  0.00           H  
ATOM   1652  N   LYS A 101     -12.959 -41.258 -20.149  1.00  0.00           N  
ATOM   1653  CA  LYS A 101     -13.701 -42.069 -19.191  1.00  0.00           C  
ATOM   1654  C   LYS A 101     -12.770 -42.688 -18.156  1.00  0.00           C  
ATOM   1655  O   LYS A 101     -13.107 -42.767 -16.974  1.00  0.00           O  
ATOM   1656  CB  LYS A 101     -14.488 -43.165 -19.912  1.00  0.00           C  
ATOM   1657  CG  LYS A 101     -15.732 -42.670 -20.640  1.00  0.00           C  
ATOM   1658  CD  LYS A 101     -16.597 -43.831 -21.106  1.00  0.00           C  
ATOM   1659  CE  LYS A 101     -17.949 -43.348 -21.608  1.00  0.00           C  
ATOM   1660  NZ  LYS A 101     -17.890 -42.904 -23.027  1.00  0.00           N1+
ATOM   1661  H   LYS A 101     -12.990 -41.450 -21.140  1.00  0.00           H  
ATOM   1662  HA  LYS A 101     -14.399 -41.417 -18.666  1.00  0.00           H  
ATOM   1663 1HB  LYS A 101     -13.845 -43.653 -20.644  1.00  0.00           H  
ATOM   1664 2HB  LYS A 101     -14.800 -43.922 -19.193  1.00  0.00           H  
ATOM   1665 1HG  LYS A 101     -16.317 -42.037 -19.971  1.00  0.00           H  
ATOM   1666 2HG  LYS A 101     -15.435 -42.079 -21.505  1.00  0.00           H  
ATOM   1667 1HD  LYS A 101     -16.089 -44.364 -21.910  1.00  0.00           H  
ATOM   1668 2HD  LYS A 101     -16.754 -44.523 -20.279  1.00  0.00           H  
ATOM   1669 1HE  LYS A 101     -18.678 -44.154 -21.523  1.00  0.00           H  
ATOM   1670 2HE  LYS A 101     -18.289 -42.515 -20.995  1.00  0.00           H  
ATOM   1671 1HZ  LYS A 101     -18.804 -42.592 -23.322  1.00  0.00           H  
ATOM   1672 2HZ  LYS A 101     -17.229 -42.144 -23.115  1.00  0.00           H  
ATOM   1673 3HZ  LYS A 101     -17.595 -43.674 -23.610  1.00  0.00           H  
ATOM   1674  N   LEU A 102     -11.598 -43.117 -18.665  1.00  0.00           N  
ATOM   1675  CA  LEU A 102     -10.631 -43.762 -17.785  1.00  0.00           C  
ATOM   1676  C   LEU A 102     -10.191 -42.824 -16.668  1.00  0.00           C  
ATOM   1677  O   LEU A 102     -10.030 -43.240 -15.520  1.00  0.00           O  
ATOM   1678  CB  LEU A 102      -9.407 -44.219 -18.588  1.00  0.00           C  
ATOM   1679  CG  LEU A 102      -9.630 -45.422 -19.513  1.00  0.00           C  
ATOM   1680  CD1 LEU A 102      -8.421 -45.594 -20.424  1.00  0.00           C  
ATOM   1681  CD2 LEU A 102      -9.865 -46.670 -18.675  1.00  0.00           C  
ATOM   1682  H   LEU A 102     -11.410 -42.982 -19.648  1.00  0.00           H  
ATOM   1683  HA  LEU A 102     -11.113 -44.624 -17.326  1.00  0.00           H  
ATOM   1684 1HB  LEU A 102      -9.063 -43.389 -19.201  1.00  0.00           H  
ATOM   1685 2HB  LEU A 102      -8.611 -44.481 -17.890  1.00  0.00           H  
ATOM   1686  HG  LEU A 102     -10.499 -45.239 -20.145  1.00  0.00           H  
ATOM   1687 1HD1 LEU A 102      -8.579 -46.448 -21.082  1.00  0.00           H  
ATOM   1688 2HD1 LEU A 102      -8.287 -44.695 -21.024  1.00  0.00           H  
ATOM   1689 3HD1 LEU A 102      -7.531 -45.763 -19.818  1.00  0.00           H  
ATOM   1690 1HD2 LEU A 102     -10.024 -47.526 -19.333  1.00  0.00           H  
ATOM   1691 2HD2 LEU A 102      -8.995 -46.855 -18.044  1.00  0.00           H  
ATOM   1692 3HD2 LEU A 102     -10.745 -46.527 -18.048  1.00  0.00           H  
ATOM   1693  N   LEU A 103     -10.012 -41.548 -17.067  1.00  0.00           N  
ATOM   1694  CA  LEU A 103      -9.556 -40.554 -16.102  1.00  0.00           C  
ATOM   1695  C   LEU A 103     -10.643 -40.240 -15.082  1.00  0.00           C  
ATOM   1696  O   LEU A 103     -10.366 -40.102 -13.889  1.00  0.00           O  
ATOM   1697  CB  LEU A 103      -9.135 -39.269 -16.822  1.00  0.00           C  
ATOM   1698  CG  LEU A 103      -8.694 -38.112 -15.917  1.00  0.00           C  
ATOM   1699  CD1 LEU A 103      -7.560 -38.577 -15.013  1.00  0.00           C  
ATOM   1700  CD2 LEU A 103      -8.260 -36.932 -16.774  1.00  0.00           C  
ATOM   1701  H   LEU A 103     -10.196 -41.303 -18.031  1.00  0.00           H  
ATOM   1702  HA  LEU A 103      -8.703 -40.971 -15.565  1.00  0.00           H  
ATOM   1703 1HB  LEU A 103      -8.307 -39.500 -17.491  1.00  0.00           H  
ATOM   1704 2HB  LEU A 103      -9.973 -38.917 -17.424  1.00  0.00           H  
ATOM   1705  HG  LEU A 103      -9.526 -37.811 -15.280  1.00  0.00           H  
ATOM   1706 1HD1 LEU A 103      -7.248 -37.756 -14.368  1.00  0.00           H  
ATOM   1707 2HD1 LEU A 103      -7.904 -39.409 -14.398  1.00  0.00           H  
ATOM   1708 3HD1 LEU A 103      -6.718 -38.901 -15.624  1.00  0.00           H  
ATOM   1709 1HD2 LEU A 103      -7.946 -36.109 -16.129  1.00  0.00           H  
ATOM   1710 2HD2 LEU A 103      -7.427 -37.232 -17.411  1.00  0.00           H  
ATOM   1711 3HD2 LEU A 103      -9.094 -36.608 -17.396  1.00  0.00           H  
ATOM   1712  N   LEU A 104     -11.878 -40.136 -15.615  1.00  0.00           N  
ATOM   1713  CA  LEU A 104     -12.995 -39.763 -14.758  1.00  0.00           C  
ATOM   1714  C   LEU A 104     -13.206 -40.784 -13.648  1.00  0.00           C  
ATOM   1715  O   LEU A 104     -13.470 -40.424 -12.501  1.00  0.00           O  
ATOM   1716  CB  LEU A 104     -14.278 -39.631 -15.589  1.00  0.00           C  
ATOM   1717  CG  LEU A 104     -14.288 -38.495 -16.621  1.00  0.00           C  
ATOM   1718  CD1 LEU A 104     -15.602 -38.520 -17.390  1.00  0.00           C  
ATOM   1719  CD2 LEU A 104     -14.095 -37.163 -15.911  1.00  0.00           C  
ATOM   1720  H   LEU A 104     -12.005 -40.322 -16.600  1.00  0.00           H  
ATOM   1721  HA  LEU A 104     -12.759 -38.806 -14.291  1.00  0.00           H  
ATOM   1722 1HB  LEU A 104     -14.443 -40.565 -16.124  1.00  0.00           H  
ATOM   1723 2HB  LEU A 104     -15.116 -39.471 -14.912  1.00  0.00           H  
ATOM   1724  HG  LEU A 104     -13.479 -38.646 -17.336  1.00  0.00           H  
ATOM   1725 1HD1 LEU A 104     -15.609 -37.713 -18.123  1.00  0.00           H  
ATOM   1726 2HD1 LEU A 104     -15.705 -39.476 -17.904  1.00  0.00           H  
ATOM   1727 3HD1 LEU A 104     -16.432 -38.387 -16.697  1.00  0.00           H  
ATOM   1728 1HD2 LEU A 104     -14.101 -36.356 -16.645  1.00  0.00           H  
ATOM   1729 2HD2 LEU A 104     -14.903 -37.011 -15.197  1.00  0.00           H  
ATOM   1730 3HD2 LEU A 104     -13.140 -37.167 -15.384  1.00  0.00           H  
ATOM   1731  N   GLU A 105     -13.074 -42.064 -14.056  1.00  0.00           N  
ATOM   1732  CA  GLU A 105     -13.199 -43.140 -13.078  1.00  0.00           C  
ATOM   1733  C   GLU A 105     -12.015 -43.154 -12.121  1.00  0.00           C  
ATOM   1734  O   GLU A 105     -12.167 -43.451 -10.936  1.00  0.00           O  
ATOM   1735  CB  GLU A 105     -13.311 -44.493 -13.784  1.00  0.00           C  
ATOM   1736  CG  GLU A 105     -14.614 -44.699 -14.546  1.00  0.00           C  
ATOM   1737  CD  GLU A 105     -15.826 -44.623 -13.661  1.00  0.00           C  
ATOM   1738  OE1 GLU A 105     -15.836 -45.270 -12.640  1.00  0.00           O  
ATOM   1739  OE2 GLU A 105     -16.745 -43.915 -14.005  1.00  0.00           O1-
ATOM   1740  H   GLU A 105     -12.889 -42.254 -15.030  1.00  0.00           H  
ATOM   1741  HA  GLU A 105     -14.101 -42.961 -12.492  1.00  0.00           H  
ATOM   1742 1HB  GLU A 105     -12.489 -44.603 -14.491  1.00  0.00           H  
ATOM   1743 2HB  GLU A 105     -13.222 -45.294 -13.051  1.00  0.00           H  
ATOM   1744 1HG  GLU A 105     -14.694 -43.936 -15.319  1.00  0.00           H  
ATOM   1745 2HG  GLU A 105     -14.586 -45.672 -15.034  1.00  0.00           H  
ATOM   1746  N   PHE A 106     -10.842 -42.821 -12.700  1.00  0.00           N  
ATOM   1747  CA  PHE A 106      -9.640 -42.737 -11.879  1.00  0.00           C  
ATOM   1748  C   PHE A 106      -9.808 -41.718 -10.758  1.00  0.00           C  
ATOM   1749  O   PHE A 106      -9.475 -41.990  -9.605  1.00  0.00           O  
ATOM   1750  CB  PHE A 106      -8.432 -42.364 -12.739  1.00  0.00           C  
ATOM   1751  CG  PHE A 106      -7.192 -42.061 -11.945  1.00  0.00           C  
ATOM   1752  CD1 PHE A 106      -6.425 -43.086 -11.414  1.00  0.00           C  
ATOM   1753  CD2 PHE A 106      -6.793 -40.751 -11.728  1.00  0.00           C  
ATOM   1754  CE1 PHE A 106      -5.285 -42.809 -10.683  1.00  0.00           C  
ATOM   1755  CE2 PHE A 106      -5.655 -40.470 -10.999  1.00  0.00           C  
ATOM   1756  CZ  PHE A 106      -4.900 -41.500 -10.475  1.00  0.00           C  
ATOM   1757  H   PHE A 106     -10.819 -42.635 -13.692  1.00  0.00           H  
ATOM   1758  HA  PHE A 106      -9.473 -43.713 -11.421  1.00  0.00           H  
ATOM   1759 1HB  PHE A 106      -8.206 -43.180 -13.423  1.00  0.00           H  
ATOM   1760 2HB  PHE A 106      -8.671 -41.489 -13.342  1.00  0.00           H  
ATOM   1761  HD1 PHE A 106      -6.730 -44.120 -11.579  1.00  0.00           H  
ATOM   1762  HD2 PHE A 106      -7.390 -39.936 -12.140  1.00  0.00           H  
ATOM   1763  HE1 PHE A 106      -4.691 -43.623 -10.270  1.00  0.00           H  
ATOM   1764  HE2 PHE A 106      -5.351 -39.436 -10.835  1.00  0.00           H  
ATOM   1765  HZ  PHE A 106      -4.002 -41.282  -9.899  1.00  0.00           H  
ATOM   1766  N   LEU A 107     -10.336 -40.546 -11.164  1.00  0.00           N  
ATOM   1767  CA  LEU A 107     -10.483 -39.459 -10.203  1.00  0.00           C  
ATOM   1768  C   LEU A 107     -11.441 -39.841  -9.081  1.00  0.00           C  
ATOM   1769  O   LEU A 107     -11.245 -39.459  -7.928  1.00  0.00           O  
ATOM   1770  CB  LEU A 107     -10.989 -38.194 -10.908  1.00  0.00           C  
ATOM   1771  CG  LEU A 107     -10.036 -37.583 -11.943  1.00  0.00           C  
ATOM   1772  CD1 LEU A 107     -10.768 -36.508 -12.735  1.00  0.00           C  
ATOM   1773  CD2 LEU A 107      -8.820 -37.006 -11.234  1.00  0.00           C  
ATOM   1774  H   LEU A 107     -10.622 -40.443 -12.128  1.00  0.00           H  
ATOM   1775  HA  LEU A 107      -9.507 -39.267  -9.758  1.00  0.00           H  
ATOM   1776 1HB  LEU A 107     -11.923 -38.430 -11.416  1.00  0.00           H  
ATOM   1777 2HB  LEU A 107     -11.192 -37.434 -10.154  1.00  0.00           H  
ATOM   1778  HG  LEU A 107      -9.716 -38.354 -12.644  1.00  0.00           H  
ATOM   1779 1HD1 LEU A 107     -10.091 -36.074 -13.471  1.00  0.00           H  
ATOM   1780 2HD1 LEU A 107     -11.622 -36.952 -13.247  1.00  0.00           H  
ATOM   1781 3HD1 LEU A 107     -11.116 -35.729 -12.058  1.00  0.00           H  
ATOM   1782 1HD2 LEU A 107      -8.142 -36.572 -11.970  1.00  0.00           H  
ATOM   1783 2HD2 LEU A 107      -9.138 -36.233 -10.534  1.00  0.00           H  
ATOM   1784 3HD2 LEU A 107      -8.306 -37.799 -10.691  1.00  0.00           H  
ATOM   1785  N   LYS A 108     -12.475 -40.607  -9.486  1.00  0.00           N  
ATOM   1786  CA  LYS A 108     -13.446 -41.073  -8.503  1.00  0.00           C  
ATOM   1787  C   LYS A 108     -12.779 -41.926  -7.431  1.00  0.00           C  
ATOM   1788  O   LYS A 108     -13.100 -41.818  -6.249  1.00  0.00           O  
ATOM   1789  CB  LYS A 108     -14.562 -41.865  -9.187  1.00  0.00           C  
ATOM   1790  CG  LYS A 108     -15.525 -41.016 -10.005  1.00  0.00           C  
ATOM   1791  CD  LYS A 108     -16.551 -41.881 -10.723  1.00  0.00           C  
ATOM   1792  CE  LYS A 108     -17.361 -41.067 -11.721  1.00  0.00           C  
ATOM   1793  NZ  LYS A 108     -18.294 -41.919 -12.507  1.00  0.00           N1+
ATOM   1794  H   LYS A 108     -12.558 -40.845 -10.464  1.00  0.00           H  
ATOM   1795  HA  LYS A 108     -13.878 -40.200  -8.015  1.00  0.00           H  
ATOM   1796 1HB  LYS A 108     -14.124 -42.610  -9.852  1.00  0.00           H  
ATOM   1797 2HB  LYS A 108     -15.143 -42.399  -8.434  1.00  0.00           H  
ATOM   1798 1HG  LYS A 108     -16.046 -40.320  -9.348  1.00  0.00           H  
ATOM   1799 2HG  LYS A 108     -14.966 -40.442 -10.744  1.00  0.00           H  
ATOM   1800 1HD  LYS A 108     -16.041 -42.687 -11.253  1.00  0.00           H  
ATOM   1801 2HD  LYS A 108     -17.229 -42.322  -9.993  1.00  0.00           H  
ATOM   1802 1HE  LYS A 108     -17.938 -40.311 -11.190  1.00  0.00           H  
ATOM   1803 2HE  LYS A 108     -16.686 -40.559 -12.410  1.00  0.00           H  
ATOM   1804 1HZ  LYS A 108     -18.811 -41.343 -13.156  1.00  0.00           H  
ATOM   1805 2HZ  LYS A 108     -17.767 -42.613 -13.019  1.00  0.00           H  
ATOM   1806 3HZ  LYS A 108     -18.938 -42.381 -11.881  1.00  0.00           H  
ATOM   1807  N   LYS A 109     -11.843 -42.770  -7.914  1.00  0.00           N  
ATOM   1808  CA  LYS A 109     -11.175 -43.691  -7.000  1.00  0.00           C  
ATOM   1809  C   LYS A 109     -10.381 -42.935  -5.942  1.00  0.00           C  
ATOM   1810  O   LYS A 109     -10.356 -43.325  -4.775  1.00  0.00           O  
ATOM   1811  CB  LYS A 109     -10.254 -44.638  -7.772  1.00  0.00           C  
ATOM   1812  CG  LYS A 109     -10.983 -45.693  -8.593  1.00  0.00           C  
ATOM   1813  CD  LYS A 109     -10.011 -46.509  -9.433  1.00  0.00           C  
ATOM   1814  CE  LYS A 109     -10.738 -47.562 -10.255  1.00  0.00           C  
ATOM   1815  NZ  LYS A 109      -9.822 -48.266 -11.193  1.00  0.00           N1+
ATOM   1816  H   LYS A 109     -11.623 -42.750  -8.899  1.00  0.00           H  
ATOM   1817  HA  LYS A 109     -11.939 -44.276  -6.490  1.00  0.00           H  
ATOM   1818 1HB  LYS A 109      -9.625 -44.061  -8.451  1.00  0.00           H  
ATOM   1819 2HB  LYS A 109      -9.595 -45.153  -7.074  1.00  0.00           H  
ATOM   1820 1HG  LYS A 109     -11.524 -46.364  -7.925  1.00  0.00           H  
ATOM   1821 2HG  LYS A 109     -11.702 -45.209  -9.253  1.00  0.00           H  
ATOM   1822 1HD  LYS A 109      -9.467 -45.845 -10.106  1.00  0.00           H  
ATOM   1823 2HD  LYS A 109      -9.293 -47.004  -8.780  1.00  0.00           H  
ATOM   1824 1HE  LYS A 109     -11.190 -48.296  -9.589  1.00  0.00           H  
ATOM   1825 2HE  LYS A 109     -11.533 -47.089 -10.831  1.00  0.00           H  
ATOM   1826 1HZ  LYS A 109     -10.341 -48.954 -11.719  1.00  0.00           H  
ATOM   1827 2HZ  LYS A 109      -9.411 -47.596 -11.829  1.00  0.00           H  
ATOM   1828 3HZ  LYS A 109      -9.090 -48.725 -10.670  1.00  0.00           H  
ATOM   1829  N   LEU A 110      -9.740 -41.845  -6.417  1.00  0.00           N  
ATOM   1830  CA  LEU A 110      -8.957 -41.025  -5.502  1.00  0.00           C  
ATOM   1831  C   LEU A 110      -9.840 -40.398  -4.430  1.00  0.00           C  
ATOM   1832  O   LEU A 110      -9.451 -40.309  -3.265  1.00  0.00           O  
ATOM   1833  CB  LEU A 110      -8.222 -39.923  -6.276  1.00  0.00           C  
ATOM   1834  CG  LEU A 110      -7.096 -40.399  -7.203  1.00  0.00           C  
ATOM   1835  CD1 LEU A 110      -6.568 -39.220  -8.009  1.00  0.00           C  
ATOM   1836  CD2 LEU A 110      -5.990 -41.035  -6.374  1.00  0.00           C  
ATOM   1837  H   LEU A 110      -9.815 -41.620  -7.399  1.00  0.00           H  
ATOM   1838  HA  LEU A 110      -8.232 -41.669  -5.003  1.00  0.00           H  
ATOM   1839 1HB  LEU A 110      -8.946 -39.383  -6.884  1.00  0.00           H  
ATOM   1840 2HB  LEU A 110      -7.788 -39.225  -5.559  1.00  0.00           H  
ATOM   1841  HG  LEU A 110      -7.490 -41.134  -7.906  1.00  0.00           H  
ATOM   1842 1HD1 LEU A 110      -5.769 -39.559  -8.668  1.00  0.00           H  
ATOM   1843 2HD1 LEU A 110      -7.376 -38.798  -8.607  1.00  0.00           H  
ATOM   1844 3HD1 LEU A 110      -6.182 -38.460  -7.331  1.00  0.00           H  
ATOM   1845 1HD2 LEU A 110      -5.190 -41.374  -7.034  1.00  0.00           H  
ATOM   1846 2HD2 LEU A 110      -5.594 -40.301  -5.672  1.00  0.00           H  
ATOM   1847 3HD2 LEU A 110      -6.391 -41.885  -5.823  1.00  0.00           H  
ATOM   1848  N   ALA A 111     -11.036 -39.974  -4.890  1.00  0.00           N  
ATOM   1849  CA  ALA A 111     -11.979 -39.362  -3.963  1.00  0.00           C  
ATOM   1850  C   ALA A 111     -12.425 -40.351  -2.895  1.00  0.00           C  
ATOM   1851  O   ALA A 111     -12.605 -39.989  -1.733  1.00  0.00           O  
ATOM   1852  CB  ALA A 111     -13.185 -38.817  -4.715  1.00  0.00           C  
ATOM   1853  H   ALA A 111     -11.257 -40.092  -5.869  1.00  0.00           H  
ATOM   1854  HA  ALA A 111     -11.475 -38.535  -3.463  1.00  0.00           H  
ATOM   1855 1HB  ALA A 111     -13.880 -38.363  -4.009  1.00  0.00           H  
ATOM   1856 2HB  ALA A 111     -12.856 -38.067  -5.434  1.00  0.00           H  
ATOM   1857 3HB  ALA A 111     -13.683 -39.630  -5.241  1.00  0.00           H  
ATOM   1858  N   GLU A 112     -12.593 -41.609  -3.356  1.00  0.00           N  
ATOM   1859  CA  GLU A 112     -13.016 -42.656  -2.433  1.00  0.00           C  
ATOM   1860  C   GLU A 112     -11.963 -42.901  -1.359  1.00  0.00           C  
ATOM   1861  O   GLU A 112     -12.290 -43.117  -0.193  1.00  0.00           O  
ATOM   1862  CB  GLU A 112     -13.298 -43.954  -3.192  1.00  0.00           C  
ATOM   1863  CG  GLU A 112     -14.556 -43.921  -4.049  1.00  0.00           C  
ATOM   1864  CD  GLU A 112     -14.726 -45.159  -4.885  1.00  0.00           C  
ATOM   1865  OE1 GLU A 112     -13.816 -45.951  -4.933  1.00  0.00           O  
ATOM   1866  OE2 GLU A 112     -15.768 -45.312  -5.478  1.00  0.00           O1-
ATOM   1867  H   GLU A 112     -12.423 -41.803  -4.333  1.00  0.00           H  
ATOM   1868  HA  GLU A 112     -13.927 -42.322  -1.937  1.00  0.00           H  
ATOM   1869 1HB  GLU A 112     -12.455 -44.184  -3.844  1.00  0.00           H  
ATOM   1870 2HB  GLU A 112     -13.397 -44.776  -2.483  1.00  0.00           H  
ATOM   1871 1HG  GLU A 112     -15.423 -43.815  -3.398  1.00  0.00           H  
ATOM   1872 2HG  GLU A 112     -14.516 -43.050  -4.701  1.00  0.00           H  
ATOM   1873  N   VAL A 113     -10.697 -42.857  -1.820  1.00  0.00           N  
ATOM   1874  CA  VAL A 113      -9.591 -43.050  -0.888  1.00  0.00           C  
ATOM   1875  C   VAL A 113      -9.516 -41.910   0.120  1.00  0.00           C  
ATOM   1876  O   VAL A 113      -9.279 -42.134   1.308  1.00  0.00           O  
ATOM   1877  CB  VAL A 113      -8.257 -43.145  -1.652  1.00  0.00           C  
ATOM   1878  CG1 VAL A 113      -7.086 -43.140  -0.681  1.00  0.00           C  
ATOM   1879  CG2 VAL A 113      -8.241 -44.400  -2.511  1.00  0.00           C  
ATOM   1880  H   VAL A 113     -10.536 -42.691  -2.804  1.00  0.00           H  
ATOM   1881  HA  VAL A 113      -9.771 -43.974  -0.336  1.00  0.00           H  
ATOM   1882  HB  VAL A 113      -8.151 -42.266  -2.288  1.00  0.00           H  
ATOM   1883 1HG1 VAL A 113      -6.151 -43.207  -1.238  1.00  0.00           H  
ATOM   1884 2HG1 VAL A 113      -7.097 -42.217  -0.102  1.00  0.00           H  
ATOM   1885 3HG1 VAL A 113      -7.168 -43.993  -0.008  1.00  0.00           H  
ATOM   1886 1HG2 VAL A 113      -7.295 -44.460  -3.049  1.00  0.00           H  
ATOM   1887 2HG2 VAL A 113      -8.353 -45.278  -1.875  1.00  0.00           H  
ATOM   1888 3HG2 VAL A 113      -9.063 -44.362  -3.226  1.00  0.00           H  
ATOM   1889  N   ALA A 114      -9.729 -40.692  -0.418  1.00  0.00           N  
ATOM   1890  CA  ALA A 114      -9.724 -39.520   0.446  1.00  0.00           C  
ATOM   1891  C   ALA A 114     -10.811 -39.615   1.509  1.00  0.00           C  
ATOM   1892  O   ALA A 114     -10.600 -39.248   2.665  1.00  0.00           O  
ATOM   1893  CB  ALA A 114      -9.899 -38.253  -0.379  1.00  0.00           C  
ATOM   1894  H   ALA A 114      -9.885 -40.616  -1.414  1.00  0.00           H  
ATOM   1895  HA  ALA A 114      -8.762 -39.478   0.957  1.00  0.00           H  
ATOM   1896 1HB  ALA A 114      -9.892 -37.385   0.281  1.00  0.00           H  
ATOM   1897 2HB  ALA A 114      -9.082 -38.170  -1.096  1.00  0.00           H  
ATOM   1898 3HB  ALA A 114     -10.846 -38.295  -0.913  1.00  0.00           H  
ATOM   1899  N   GLU A 115     -11.975 -40.123   1.051  1.00  0.00           N  
ATOM   1900  CA  GLU A 115     -13.092 -40.294   1.974  1.00  0.00           C  
ATOM   1901  C   GLU A 115     -12.743 -41.276   3.085  1.00  0.00           C  
ATOM   1902  O   GLU A 115     -13.014 -41.024   4.258  1.00  0.00           O  
ATOM   1903  CB  GLU A 115     -14.335 -40.778   1.224  1.00  0.00           C  
ATOM   1904  CG  GLU A 115     -15.548 -41.022   2.110  1.00  0.00           C  
ATOM   1905  CD  GLU A 115     -16.732 -41.549   1.348  1.00  0.00           C  
ATOM   1906  OE1 GLU A 115     -16.785 -41.350   0.158  1.00  0.00           O  
ATOM   1907  OE2 GLU A 115     -17.585 -42.151   1.957  1.00  0.00           O1-
ATOM   1908  H   GLU A 115     -12.053 -40.376   0.077  1.00  0.00           H  
ATOM   1909  HA  GLU A 115     -13.300 -39.328   2.436  1.00  0.00           H  
ATOM   1910 1HB  GLU A 115     -14.614 -40.042   0.469  1.00  0.00           H  
ATOM   1911 2HB  GLU A 115     -14.107 -41.709   0.705  1.00  0.00           H  
ATOM   1912 1HG  GLU A 115     -15.281 -41.740   2.885  1.00  0.00           H  
ATOM   1913 2HG  GLU A 115     -15.822 -40.087   2.598  1.00  0.00           H  
ATOM   1914  N   GLU A 116     -12.132 -42.397   2.648  1.00  0.00           N  
ATOM   1915  CA  GLU A 116     -11.729 -43.413   3.612  1.00  0.00           C  
ATOM   1916  C   GLU A 116     -10.685 -42.872   4.580  1.00  0.00           C  
ATOM   1917  O   GLU A 116     -10.716 -43.169   5.774  1.00  0.00           O  
ATOM   1918  CB  GLU A 116     -11.180 -44.646   2.891  1.00  0.00           C  
ATOM   1919  CG  GLU A 116     -12.240 -45.504   2.216  1.00  0.00           C  
ATOM   1920  CD  GLU A 116     -13.140 -46.202   3.198  1.00  0.00           C  
ATOM   1921  OE1 GLU A 116     -12.634 -46.873   4.066  1.00  0.00           O  
ATOM   1922  OE2 GLU A 116     -14.334 -46.063   3.081  1.00  0.00           O1-
ATOM   1923  H   GLU A 116     -11.964 -42.511   1.657  1.00  0.00           H  
ATOM   1924  HA  GLU A 116     -12.608 -43.695   4.192  1.00  0.00           H  
ATOM   1925 1HB  GLU A 116     -10.468 -44.332   2.127  1.00  0.00           H  
ATOM   1926 2HB  GLU A 116     -10.642 -45.274   3.601  1.00  0.00           H  
ATOM   1927 1HG  GLU A 116     -12.848 -44.872   1.570  1.00  0.00           H  
ATOM   1928 2HG  GLU A 116     -11.747 -46.248   1.591  1.00  0.00           H  
ATOM   1929  N   ALA A 117      -9.770 -42.068   3.998  1.00  0.00           N  
ATOM   1930  CA  ALA A 117      -8.718 -41.476   4.816  1.00  0.00           C  
ATOM   1931  C   ALA A 117      -9.305 -40.577   5.899  1.00  0.00           C  
ATOM   1932  O   ALA A 117      -8.858 -40.598   7.046  1.00  0.00           O  
ATOM   1933  CB  ALA A 117      -7.748 -40.690   3.947  1.00  0.00           C  
ATOM   1934  H   ALA A 117      -9.829 -41.894   3.005  1.00  0.00           H  
ATOM   1935  HA  ALA A 117      -8.177 -42.282   5.310  1.00  0.00           H  
ATOM   1936 1HB  ALA A 117      -6.970 -40.255   4.572  1.00  0.00           H  
ATOM   1937 2HB  ALA A 117      -7.294 -41.359   3.216  1.00  0.00           H  
ATOM   1938 3HB  ALA A 117      -8.284 -39.898   3.428  1.00  0.00           H  
ATOM   1939  N   ASN A 118     -10.318 -39.797   5.469  1.00  0.00           N  
ATOM   1940  CA  ASN A 118     -11.005 -38.932   6.421  1.00  0.00           C  
ATOM   1941  C   ASN A 118     -11.726 -39.748   7.485  1.00  0.00           C  
ATOM   1942  O   ASN A 118     -11.635 -39.451   8.677  1.00  0.00           O  
ATOM   1943  CB  ASN A 118     -11.958 -38.010   5.669  1.00  0.00           C  
ATOM   1944  CG  ASN A 118     -12.731 -37.014   6.536  1.00  0.00           C  
ATOM   1945  ND2 ASN A 118     -13.060 -35.903   5.931  1.00  0.00           N  
ATOM   1946  OD1 ASN A 118     -13.039 -37.228   7.713  1.00  0.00           O  
ATOM   1947  H   ASN A 118     -10.583 -39.827   4.495  1.00  0.00           H  
ATOM   1948  HA  ASN A 118     -10.258 -38.317   6.920  1.00  0.00           H  
ATOM   1949 1HB  ASN A 118     -11.384 -37.443   4.936  1.00  0.00           H  
ATOM   1950 2HB  ASN A 118     -12.677 -38.614   5.109  1.00  0.00           H  
ATOM   1951 1HD2 ASN A 118     -13.598 -35.206   6.416  1.00  0.00           H  
ATOM   1952 2HD2 ASN A 118     -12.779 -35.748   4.981  1.00  0.00           H  
ATOM   1953  N   ARG A 119     -12.438 -40.783   6.992  1.00  0.00           N  
ATOM   1954  CA  ARG A 119     -13.176 -41.644   7.907  1.00  0.00           C  
ATOM   1955  C   ARG A 119     -12.262 -42.210   8.986  1.00  0.00           C  
ATOM   1956  O   ARG A 119     -12.606 -42.205  10.169  1.00  0.00           O  
ATOM   1957  CB  ARG A 119     -13.834 -42.788   7.152  1.00  0.00           C  
ATOM   1958  CG  ARG A 119     -15.085 -42.407   6.376  1.00  0.00           C  
ATOM   1959  CD  ARG A 119     -15.616 -43.551   5.594  1.00  0.00           C  
ATOM   1960  NE  ARG A 119     -16.816 -43.193   4.853  1.00  0.00           N  
ATOM   1961  CZ  ARG A 119     -18.067 -43.249   5.350  1.00  0.00           C  
ATOM   1962  NH1 ARG A 119     -18.267 -43.651   6.585  1.00  0.00           N1+
ATOM   1963  NH2 ARG A 119     -19.095 -42.900   4.593  1.00  0.00           N  
ATOM   1964  H   ARG A 119     -12.446 -40.940   5.993  1.00  0.00           H  
ATOM   1965  HA  ARG A 119     -13.939 -41.041   8.399  1.00  0.00           H  
ATOM   1966 1HB  ARG A 119     -13.124 -43.213   6.444  1.00  0.00           H  
ATOM   1967 2HB  ARG A 119     -14.110 -43.577   7.852  1.00  0.00           H  
ATOM   1968 1HG  ARG A 119     -15.858 -42.077   7.070  1.00  0.00           H  
ATOM   1969 2HG  ARG A 119     -14.850 -41.597   5.682  1.00  0.00           H  
ATOM   1970 1HD  ARG A 119     -14.863 -43.886   4.881  1.00  0.00           H  
ATOM   1971 2HD  ARG A 119     -15.865 -44.370   6.269  1.00  0.00           H  
ATOM   1972  HE  ARG A 119     -16.703 -42.877   3.898  1.00  0.00           H  
ATOM   1973 1HH1 ARG A 119     -17.481 -43.917   7.163  1.00  0.00           H  
ATOM   1974 2HH1 ARG A 119     -19.204 -43.694   6.957  1.00  0.00           H  
ATOM   1975 1HH2 ARG A 119     -18.941 -42.590   3.644  1.00  0.00           H  
ATOM   1976 2HH2 ARG A 119     -20.031 -42.943   4.967  1.00  0.00           H  
ATOM   1977  N   LEU A 120     -11.094 -42.691   8.514  1.00  0.00           N  
ATOM   1978  CA  LEU A 120     -10.149 -43.306   9.438  1.00  0.00           C  
ATOM   1979  C   LEU A 120      -9.642 -42.298  10.462  1.00  0.00           C  
ATOM   1980  O   LEU A 120      -9.479 -42.622  11.638  1.00  0.00           O  
ATOM   1981  CB  LEU A 120      -8.964 -43.900   8.666  1.00  0.00           C  
ATOM   1982  CG  LEU A 120      -9.279 -45.131   7.807  1.00  0.00           C  
ATOM   1983  CD1 LEU A 120      -8.092 -45.439   6.905  1.00  0.00           C  
ATOM   1984  CD2 LEU A 120      -9.601 -46.312   8.710  1.00  0.00           C  
ATOM   1985  H   LEU A 120     -10.893 -42.615   7.527  1.00  0.00           H  
ATOM   1986  HA  LEU A 120     -10.670 -44.097   9.977  1.00  0.00           H  
ATOM   1987 1HB  LEU A 120      -8.558 -43.133   8.009  1.00  0.00           H  
ATOM   1988 2HB  LEU A 120      -8.191 -44.184   9.380  1.00  0.00           H  
ATOM   1989  HG  LEU A 120     -10.137 -44.919   7.168  1.00  0.00           H  
ATOM   1990 1HD1 LEU A 120      -8.316 -46.314   6.295  1.00  0.00           H  
ATOM   1991 2HD1 LEU A 120      -7.896 -44.586   6.257  1.00  0.00           H  
ATOM   1992 3HD1 LEU A 120      -7.213 -45.640   7.517  1.00  0.00           H  
ATOM   1993 1HD2 LEU A 120      -9.826 -47.187   8.100  1.00  0.00           H  
ATOM   1994 2HD2 LEU A 120      -8.744 -46.526   9.349  1.00  0.00           H  
ATOM   1995 3HD2 LEU A 120     -10.465 -46.071   9.331  1.00  0.00           H  
ATOM   1996  N   ALA A 121      -9.412 -41.071   9.950  1.00  0.00           N  
ATOM   1997  CA  ALA A 121      -8.941 -40.008  10.828  1.00  0.00           C  
ATOM   1998  C   ALA A 121      -9.957 -39.709  11.924  1.00  0.00           C  
ATOM   1999  O   ALA A 121      -9.594 -39.507  13.083  1.00  0.00           O  
ATOM   2000  CB  ALA A 121      -8.644 -38.750  10.024  1.00  0.00           C  
ATOM   2001  H   ALA A 121      -9.568 -40.913   8.964  1.00  0.00           H  
ATOM   2002  HA  ALA A 121      -8.023 -40.346  11.309  1.00  0.00           H  
ATOM   2003 1HB  ALA A 121      -8.294 -37.965  10.694  1.00  0.00           H  
ATOM   2004 2HB  ALA A 121      -7.875 -38.965   9.283  1.00  0.00           H  
ATOM   2005 3HB  ALA A 121      -9.551 -38.418   9.520  1.00  0.00           H  
ATOM   2006  N   LEU A 122     -11.234 -39.694  11.491  1.00  0.00           N  
ATOM   2007  CA  LEU A 122     -12.304 -39.392  12.436  1.00  0.00           C  
ATOM   2008  C   LEU A 122     -12.436 -40.489  13.486  1.00  0.00           C  
ATOM   2009  O   LEU A 122     -12.639 -40.207  14.668  1.00  0.00           O  
ATOM   2010  CB  LEU A 122     -13.637 -39.206  11.700  1.00  0.00           C  
ATOM   2011  CG  LEU A 122     -13.731 -37.976  10.791  1.00  0.00           C  
ATOM   2012  CD1 LEU A 122     -15.056 -38.019  10.028  1.00  0.00           C  
ATOM   2013  CD2 LEU A 122     -13.622 -36.707  11.637  1.00  0.00           C  
ATOM   2014  H   LEU A 122     -11.428 -39.892  10.519  1.00  0.00           H  
ATOM   2015  HA  LEU A 122     -12.051 -38.465  12.950  1.00  0.00           H  
ATOM   2016 1HB  LEU A 122     -13.807 -40.085  11.080  1.00  0.00           H  
ATOM   2017 2HB  LEU A 122     -14.438 -39.145  12.434  1.00  0.00           H  
ATOM   2018  HG  LEU A 122     -12.923 -37.989  10.072  1.00  0.00           H  
ATOM   2019 1HD1 LEU A 122     -15.129 -37.160   9.368  1.00  0.00           H  
ATOM   2020 2HD1 LEU A 122     -15.097 -38.929   9.432  1.00  0.00           H  
ATOM   2021 3HD1 LEU A 122     -15.884 -38.012  10.734  1.00  0.00           H  
ATOM   2022 1HD2 LEU A 122     -13.681 -35.840  11.005  1.00  0.00           H  
ATOM   2023 2HD2 LEU A 122     -14.425 -36.682  12.363  1.00  0.00           H  
ATOM   2024 3HD2 LEU A 122     -12.678 -36.692  12.149  1.00  0.00           H  
ATOM   2025  N   GLU A 123     -12.310 -41.736  12.991  1.00  0.00           N  
ATOM   2026  CA  GLU A 123     -12.375 -42.874  13.900  1.00  0.00           C  
ATOM   2027  C   GLU A 123     -11.255 -42.823  14.930  1.00  0.00           C  
ATOM   2028  O   GLU A 123     -11.464 -43.125  16.104  1.00  0.00           O  
ATOM   2029  CB  GLU A 123     -12.300 -44.187  13.117  1.00  0.00           C  
ATOM   2030  CG  GLU A 123     -13.554 -44.517  12.321  1.00  0.00           C  
ATOM   2031  CD  GLU A 123     -13.418 -45.775  11.509  1.00  0.00           C  
ATOM   2032  OE1 GLU A 123     -12.358 -46.352  11.516  1.00  0.00           O  
ATOM   2033  OE2 GLU A 123     -14.376 -46.159  10.880  1.00  0.00           O1-
ATOM   2034  H   GLU A 123     -12.170 -41.859  11.997  1.00  0.00           H  
ATOM   2035  HA  GLU A 123     -13.324 -42.826  14.434  1.00  0.00           H  
ATOM   2036 1HB  GLU A 123     -11.462 -44.148  12.420  1.00  0.00           H  
ATOM   2037 2HB  GLU A 123     -12.114 -45.011  13.805  1.00  0.00           H  
ATOM   2038 1HG  GLU A 123     -14.390 -44.633  13.012  1.00  0.00           H  
ATOM   2039 2HG  GLU A 123     -13.781 -43.684  11.657  1.00  0.00           H  
ATOM   2040  N   PHE A 124     -10.068 -42.426  14.425  1.00  0.00           N  
ATOM   2041  CA  PHE A 124      -8.935 -42.247  15.324  1.00  0.00           C  
ATOM   2042  C   PHE A 124      -9.233 -41.199  16.398  1.00  0.00           C  
ATOM   2043  O   PHE A 124      -9.041 -41.456  17.588  1.00  0.00           O  
ATOM   2044  CB  PHE A 124      -7.691 -41.836  14.533  1.00  0.00           C  
ATOM   2045  CG  PHE A 124      -6.476 -41.613  15.388  1.00  0.00           C  
ATOM   2046  CD1 PHE A 124      -5.645 -42.671  15.726  1.00  0.00           C  
ATOM   2047  CD2 PHE A 124      -6.161 -40.346  15.855  1.00  0.00           C  
ATOM   2048  CE1 PHE A 124      -4.527 -42.467  16.512  1.00  0.00           C  
ATOM   2049  CE2 PHE A 124      -5.044 -40.139  16.640  1.00  0.00           C  
ATOM   2050  CZ  PHE A 124      -4.226 -41.202  16.969  1.00  0.00           C  
ATOM   2051  H   PHE A 124      -9.977 -42.180  13.444  1.00  0.00           H  
ATOM   2052  HA  PHE A 124      -8.737 -43.200  15.817  1.00  0.00           H  
ATOM   2053 1HB  PHE A 124      -7.455 -42.606  13.800  1.00  0.00           H  
ATOM   2054 2HB  PHE A 124      -7.896 -40.916  13.986  1.00  0.00           H  
ATOM   2055  HD1 PHE A 124      -5.883 -43.671  15.364  1.00  0.00           H  
ATOM   2056  HD2 PHE A 124      -6.808 -39.507  15.596  1.00  0.00           H  
ATOM   2057  HE1 PHE A 124      -3.883 -43.307  16.771  1.00  0.00           H  
ATOM   2058  HE2 PHE A 124      -4.807 -39.138  17.001  1.00  0.00           H  
ATOM   2059  HZ  PHE A 124      -3.346 -41.040  17.590  1.00  0.00           H  
ATOM   2060  N   LEU A 125      -9.734 -40.032  15.987  1.00  0.00           N  
ATOM   2061  CA  LEU A 125     -10.005 -38.958  16.941  1.00  0.00           C  
ATOM   2062  C   LEU A 125     -11.005 -39.406  17.994  1.00  0.00           C  
ATOM   2063  O   LEU A 125     -10.874 -39.055  19.166  1.00  0.00           O  
ATOM   2064  CB  LEU A 125     -10.543 -37.719  16.213  1.00  0.00           C  
ATOM   2065  CG  LEU A 125      -9.568 -37.043  15.241  1.00  0.00           C  
ATOM   2066  CD1 LEU A 125     -10.298 -35.959  14.461  1.00  0.00           C  
ATOM   2067  CD2 LEU A 125      -8.396 -36.462  16.019  1.00  0.00           C  
ATOM   2068  H   LEU A 125      -9.899 -39.885  14.998  1.00  0.00           H  
ATOM   2069  HA  LEU A 125      -9.078 -38.707  17.448  1.00  0.00           H  
ATOM   2070 1HB  LEU A 125     -11.428 -38.006  15.648  1.00  0.00           H  
ATOM   2071 2HB  LEU A 125     -10.836 -36.979  16.957  1.00  0.00           H  
ATOM   2072  HG  LEU A 125      -9.199 -37.778  14.525  1.00  0.00           H  
ATOM   2073 1HD1 LEU A 125      -9.605 -35.478  13.770  1.00  0.00           H  
ATOM   2074 2HD1 LEU A 125     -11.118 -36.405  13.898  1.00  0.00           H  
ATOM   2075 3HD1 LEU A 125     -10.693 -35.216  15.153  1.00  0.00           H  
ATOM   2076 1HD2 LEU A 125      -7.702 -35.982  15.328  1.00  0.00           H  
ATOM   2077 2HD2 LEU A 125      -8.763 -35.726  16.734  1.00  0.00           H  
ATOM   2078 3HD2 LEU A 125      -7.882 -37.262  16.553  1.00  0.00           H  
ATOM   2079  N   GLU A 126     -11.996 -40.190  17.586  1.00  0.00           N  
ATOM   2080  CA  GLU A 126     -13.000 -40.671  18.525  1.00  0.00           C  
ATOM   2081  C   GLU A 126     -12.352 -41.569  19.571  1.00  0.00           C  
ATOM   2082  O   GLU A 126     -12.657 -41.469  20.761  1.00  0.00           O  
ATOM   2083  CB  GLU A 126     -14.107 -41.430  17.790  1.00  0.00           C  
ATOM   2084  CG  GLU A 126     -15.029 -40.549  16.959  1.00  0.00           C  
ATOM   2085  CD  GLU A 126     -16.026 -41.338  16.157  1.00  0.00           C  
ATOM   2086  OE1 GLU A 126     -15.977 -42.543  16.204  1.00  0.00           O  
ATOM   2087  OE2 GLU A 126     -16.839 -40.734  15.497  1.00  0.00           O1-
ATOM   2088  H   GLU A 126     -12.068 -40.442  16.605  1.00  0.00           H  
ATOM   2089  HA  GLU A 126     -13.438 -39.811  19.034  1.00  0.00           H  
ATOM   2090 1HB  GLU A 126     -13.661 -42.169  17.124  1.00  0.00           H  
ATOM   2091 2HB  GLU A 126     -14.720 -41.969  18.512  1.00  0.00           H  
ATOM   2092 1HG  GLU A 126     -15.568 -39.875  17.626  1.00  0.00           H  
ATOM   2093 2HG  GLU A 126     -14.426 -39.943  16.285  1.00  0.00           H  
ATOM   2094  N   GLU A 127     -11.421 -42.415  19.131  1.00  0.00           N  
ATOM   2095  CA  GLU A 127     -10.732 -43.318  20.042  1.00  0.00           C  
ATOM   2096  C   GLU A 127      -9.870 -42.537  21.031  1.00  0.00           C  
ATOM   2097  O   GLU A 127      -9.807 -42.877  22.214  1.00  0.00           O  
ATOM   2098  CB  GLU A 127      -9.866 -44.308  19.260  1.00  0.00           C  
ATOM   2099  CG  GLU A 127     -10.654 -45.339  18.463  1.00  0.00           C  
ATOM   2100  CD  GLU A 127     -11.393 -46.314  19.337  1.00  0.00           C  
ATOM   2101  OE1 GLU A 127     -10.751 -47.067  20.029  1.00  0.00           O  
ATOM   2102  OE2 GLU A 127     -12.601 -46.305  19.313  1.00  0.00           O1-
ATOM   2103  H   GLU A 127     -11.203 -42.448  18.141  1.00  0.00           H  
ATOM   2104  HA  GLU A 127     -11.476 -43.880  20.604  1.00  0.00           H  
ATOM   2105 1HB  GLU A 127      -9.229 -43.763  18.564  1.00  0.00           H  
ATOM   2106 2HB  GLU A 127      -9.214 -44.845  19.949  1.00  0.00           H  
ATOM   2107 1HG  GLU A 127     -11.372 -44.821  17.829  1.00  0.00           H  
ATOM   2108 2HG  GLU A 127      -9.967 -45.885  17.818  1.00  0.00           H  
ATOM   2109  N   LEU A 128      -9.223 -41.478  20.548  1.00  0.00           N  
ATOM   2110  CA  LEU A 128      -8.341 -40.668  21.379  1.00  0.00           C  
ATOM   2111  C   LEU A 128      -9.122 -39.906  22.446  1.00  0.00           C  
ATOM   2112  O   LEU A 128      -8.644 -39.733  23.567  1.00  0.00           O  
ATOM   2113  CB  LEU A 128      -7.557 -39.679  20.506  1.00  0.00           C  
ATOM   2114  CG  LEU A 128      -6.196 -40.173  20.000  1.00  0.00           C  
ATOM   2115  CD1 LEU A 128      -5.168 -40.065  21.118  1.00  0.00           C  
ATOM   2116  CD2 LEU A 128      -6.325 -41.608  19.513  1.00  0.00           C  
ATOM   2117  H   LEU A 128      -9.317 -41.249  19.562  1.00  0.00           H  
ATOM   2118  HA  LEU A 128      -7.644 -41.335  21.885  1.00  0.00           H  
ATOM   2119 1HB  LEU A 128      -8.163 -39.428  19.637  1.00  0.00           H  
ATOM   2120 2HB  LEU A 128      -7.387 -38.768  21.080  1.00  0.00           H  
ATOM   2121  HG  LEU A 128      -5.862 -39.539  19.178  1.00  0.00           H  
ATOM   2122 1HD1 LEU A 128      -4.201 -40.415  20.758  1.00  0.00           H  
ATOM   2123 2HD1 LEU A 128      -5.082 -39.025  21.434  1.00  0.00           H  
ATOM   2124 3HD1 LEU A 128      -5.484 -40.676  21.963  1.00  0.00           H  
ATOM   2125 1HD2 LEU A 128      -5.358 -41.959  19.152  1.00  0.00           H  
ATOM   2126 2HD2 LEU A 128      -6.658 -42.243  20.335  1.00  0.00           H  
ATOM   2127 3HD2 LEU A 128      -7.053 -41.653  18.702  1.00  0.00           H  
ATOM   2128  N   ILE A 129     -10.329 -39.460  22.089  1.00  0.00           N  
ATOM   2129  CA  ILE A 129     -11.222 -38.825  23.052  1.00  0.00           C  
ATOM   2130  C   ILE A 129     -11.690 -39.836  24.098  1.00  0.00           C  
ATOM   2131  O   ILE A 129     -11.690 -39.541  25.300  1.00  0.00           O  
ATOM   2132  CB  ILE A 129     -12.441 -38.203  22.346  1.00  0.00           C  
ATOM   2133  CG1 ILE A 129     -12.013 -37.003  21.498  1.00  0.00           C  
ATOM   2134  CG2 ILE A 129     -13.492 -37.791  23.366  1.00  0.00           C  
ATOM   2135  CD1 ILE A 129     -11.496 -35.836  22.308  1.00  0.00           C  
ATOM   2136  H   ILE A 129     -10.619 -39.553  21.122  1.00  0.00           H  
ATOM   2137  HA  ILE A 129     -10.671 -38.036  23.561  1.00  0.00           H  
ATOM   2138  HB  ILE A 129     -12.877 -38.932  21.664  1.00  0.00           H  
ATOM   2139 1HG1 ILE A 129     -11.231 -37.309  20.803  1.00  0.00           H  
ATOM   2140 2HG1 ILE A 129     -12.859 -36.656  20.905  1.00  0.00           H  
ATOM   2141 1HG2 ILE A 129     -14.346 -37.353  22.850  1.00  0.00           H  
ATOM   2142 2HG2 ILE A 129     -13.816 -38.666  23.927  1.00  0.00           H  
ATOM   2143 3HG2 ILE A 129     -13.067 -37.057  24.051  1.00  0.00           H  
ATOM   2144 1HD1 ILE A 129     -11.213 -35.024  21.638  1.00  0.00           H  
ATOM   2145 2HD1 ILE A 129     -12.277 -35.490  22.987  1.00  0.00           H  
ATOM   2146 3HD1 ILE A 129     -10.627 -36.150  22.884  1.00  0.00           H  
ATOM   2147  N   GLU A 130     -12.070 -41.035  23.663  1.00  0.00           N  
ATOM   2148  CA  GLU A 130     -12.498 -42.080  24.588  1.00  0.00           C  
ATOM   2149  C   GLU A 130     -11.396 -42.425  25.592  1.00  0.00           C  
ATOM   2150  O   GLU A 130     -11.669 -42.713  26.754  1.00  0.00           O  
ATOM   2151  CB  GLU A 130     -12.909 -43.334  23.814  1.00  0.00           C  
ATOM   2152  CG  GLU A 130     -13.491 -44.445  24.679  1.00  0.00           C  
ATOM   2153  CD  GLU A 130     -14.812 -44.075  25.293  1.00  0.00           C  
ATOM   2154  OE1 GLU A 130     -15.449 -43.180  24.792  1.00  0.00           O  
ATOM   2155  OE2 GLU A 130     -15.186 -44.691  26.265  1.00  0.00           O1-
ATOM   2156  H   GLU A 130     -12.068 -41.229  22.664  1.00  0.00           H  
ATOM   2157  HA  GLU A 130     -13.356 -41.712  25.153  1.00  0.00           H  
ATOM   2158 1HB  GLU A 130     -13.654 -43.072  23.063  1.00  0.00           H  
ATOM   2159 2HB  GLU A 130     -12.043 -43.738  23.290  1.00  0.00           H  
ATOM   2160 1HG  GLU A 130     -13.623 -45.335  24.068  1.00  0.00           H  
ATOM   2161 2HG  GLU A 130     -12.782 -44.682  25.471  1.00  0.00           H  
ATOM   2162  N   LEU A 131     -10.147 -42.371  25.134  1.00  0.00           N  
ATOM   2163  CA  LEU A 131      -8.992 -42.695  25.962  1.00  0.00           C  
ATOM   2164  C   LEU A 131      -8.587 -41.538  26.873  1.00  0.00           C  
ATOM   2165  O   LEU A 131      -7.603 -41.646  27.607  1.00  0.00           O  
ATOM   2166  CB  LEU A 131      -7.807 -43.084  25.070  1.00  0.00           C  
ATOM   2167  CG  LEU A 131      -7.961 -44.398  24.294  1.00  0.00           C  
ATOM   2168  CD1 LEU A 131      -6.831 -44.527  23.282  1.00  0.00           C  
ATOM   2169  CD2 LEU A 131      -7.958 -45.567  25.268  1.00  0.00           C  
ATOM   2170  H   LEU A 131      -9.993 -42.147  24.158  1.00  0.00           H  
ATOM   2171  HA  LEU A 131      -9.258 -43.544  26.593  1.00  0.00           H  
ATOM   2172 1HB  LEU A 131      -7.641 -42.289  24.345  1.00  0.00           H  
ATOM   2173 2HB  LEU A 131      -6.917 -43.170  25.693  1.00  0.00           H  
ATOM   2174  HG  LEU A 131      -8.902 -44.387  23.743  1.00  0.00           H  
ATOM   2175 1HD1 LEU A 131      -6.940 -45.460  22.730  1.00  0.00           H  
ATOM   2176 2HD1 LEU A 131      -6.868 -43.689  22.586  1.00  0.00           H  
ATOM   2177 3HD1 LEU A 131      -5.874 -44.524  23.803  1.00  0.00           H  
ATOM   2178 1HD2 LEU A 131      -8.069 -46.501  24.716  1.00  0.00           H  
ATOM   2179 2HD2 LEU A 131      -7.017 -45.580  25.818  1.00  0.00           H  
ATOM   2180 3HD2 LEU A 131      -8.787 -45.459  25.968  1.00  0.00           H  
ATOM   2181  N   GLY A 132      -9.335 -40.434  26.824  1.00  0.00           N  
ATOM   2182  CA  GLY A 132      -9.111 -39.309  27.728  1.00  0.00           C  
ATOM   2183  C   GLY A 132      -8.470 -38.101  27.044  1.00  0.00           C  
ATOM   2184  O   GLY A 132      -7.926 -37.214  27.710  1.00  0.00           O  
ATOM   2185  H   GLY A 132     -10.087 -40.367  26.154  1.00  0.00           H  
ATOM   2186 1HA  GLY A 132     -10.071 -39.011  28.143  1.00  0.00           H  
ATOM   2187 2HA  GLY A 132      -8.498 -39.624  28.567  1.00  0.00           H  
ATOM   2188  N   GLY A 133      -8.521 -38.060  25.714  1.00  0.00           N  
ATOM   2189  CA  GLY A 133      -7.978 -36.928  24.980  1.00  0.00           C  
ATOM   2190  C   GLY A 133      -8.911 -35.726  25.059  1.00  0.00           C  
ATOM   2191  O   GLY A 133     -10.070 -35.847  25.472  1.00  0.00           O  
ATOM   2192  H   GLY A 133      -8.951 -38.811  25.190  1.00  0.00           H  
ATOM   2193 1HA  GLY A 133      -7.008 -36.658  25.393  1.00  0.00           H  
ATOM   2194 2HA  GLY A 133      -7.811 -37.201  23.938  1.00  0.00           H  
ATOM   2195  N   ASP A 134      -8.401 -34.561  24.676  1.00  0.00           N  
ATOM   2196  CA  ASP A 134      -9.158 -33.317  24.737  1.00  0.00           C  
ATOM   2197  C   ASP A 134     -10.151 -33.107  23.588  1.00  0.00           C  
ATOM   2198  O   ASP A 134      -9.819 -33.305  22.414  1.00  0.00           O  
ATOM   2199  CB  ASP A 134      -8.185 -32.136  24.775  1.00  0.00           C  
ATOM   2200  CG  ASP A 134      -8.882 -30.802  25.009  1.00  0.00           C  
ATOM   2201  OD1 ASP A 134      -9.220 -30.520  26.134  1.00  0.00           O  
ATOM   2202  OD2 ASP A 134      -9.069 -30.078  24.060  1.00  0.00           O1-
ATOM   2203  H   ASP A 134      -7.442 -34.534  24.346  1.00  0.00           H  
ATOM   2204  HA  ASP A 134      -9.738 -33.331  25.663  1.00  0.00           H  
ATOM   2205 1HB  ASP A 134      -7.454 -32.291  25.569  1.00  0.00           H  
ATOM   2206 2HB  ASP A 134      -7.639 -32.084  23.833  1.00  0.00           H  
ATOM   2207  N   VAL A 135     -11.359 -32.671  23.952  1.00  0.00           N  
ATOM   2208  CA  VAL A 135     -12.439 -32.376  23.012  1.00  0.00           C  
ATOM   2209  C   VAL A 135     -12.077 -31.264  22.040  1.00  0.00           C  
ATOM   2210  O   VAL A 135     -12.377 -31.358  20.848  1.00  0.00           O  
ATOM   2211  CB  VAL A 135     -13.712 -31.975  23.780  1.00  0.00           C  
ATOM   2212  CG1 VAL A 135     -14.728 -31.349  22.836  1.00  0.00           C  
ATOM   2213  CG2 VAL A 135     -14.302 -33.191  24.477  1.00  0.00           C  
ATOM   2214  H   VAL A 135     -11.538 -32.538  24.938  1.00  0.00           H  
ATOM   2215  HA  VAL A 135     -12.640 -33.279  22.433  1.00  0.00           H  
ATOM   2216  HB  VAL A 135     -13.455 -31.219  24.522  1.00  0.00           H  
ATOM   2217 1HG1 VAL A 135     -15.622 -31.071  23.395  1.00  0.00           H  
ATOM   2218 2HG1 VAL A 135     -14.297 -30.460  22.376  1.00  0.00           H  
ATOM   2219 3HG1 VAL A 135     -14.995 -32.067  22.061  1.00  0.00           H  
ATOM   2220 1HG2 VAL A 135     -15.201 -32.900  25.018  1.00  0.00           H  
ATOM   2221 2HG2 VAL A 135     -14.554 -33.949  23.735  1.00  0.00           H  
ATOM   2222 3HG2 VAL A 135     -13.573 -33.598  25.178  1.00  0.00           H  
ATOM   2223  N   GLU A 136     -11.485 -30.180  22.547  1.00  0.00           N  
ATOM   2224  CA  GLU A 136     -11.141 -29.044  21.702  1.00  0.00           C  
ATOM   2225  C   GLU A 136     -10.082 -29.445  20.692  1.00  0.00           C  
ATOM   2226  O   GLU A 136     -10.147 -29.051  19.525  1.00  0.00           O  
ATOM   2227  CB  GLU A 136     -10.663 -27.850  22.533  1.00  0.00           C  
ATOM   2228  CG  GLU A 136     -10.394 -26.591  21.714  1.00  0.00           C  
ATOM   2229  CD  GLU A 136     -10.116 -25.373  22.563  1.00  0.00           C  
ATOM   2230  OE1 GLU A 136     -10.831 -25.156  23.509  1.00  0.00           O  
ATOM   2231  OE2 GLU A 136      -9.197 -24.650  22.251  1.00  0.00           O1-
ATOM   2232  H   GLU A 136     -11.243 -30.153  23.531  1.00  0.00           H  
ATOM   2233  HA  GLU A 136     -12.032 -28.739  21.151  1.00  0.00           H  
ATOM   2234 1HB  GLU A 136     -11.413 -27.608  23.288  1.00  0.00           H  
ATOM   2235 2HB  GLU A 136      -9.742 -28.111  23.056  1.00  0.00           H  
ATOM   2236 1HG  GLU A 136      -9.533 -26.770  21.069  1.00  0.00           H  
ATOM   2237 2HG  GLU A 136     -11.255 -26.396  21.073  1.00  0.00           H  
ATOM   2238  N   ALA A 137      -9.113 -30.235  21.139  1.00  0.00           N  
ATOM   2239  CA  ALA A 137      -8.078 -30.690  20.221  1.00  0.00           C  
ATOM   2240  C   ALA A 137      -8.687 -31.523  19.103  1.00  0.00           C  
ATOM   2241  O   ALA A 137      -8.340 -31.338  17.930  1.00  0.00           O  
ATOM   2242  CB  ALA A 137      -7.017 -31.489  20.965  1.00  0.00           C  
ATOM   2243  H   ALA A 137      -9.097 -30.496  22.120  1.00  0.00           H  
ATOM   2244  HA  ALA A 137      -7.607 -29.816  19.779  1.00  0.00           H  
ATOM   2245 1HB  ALA A 137      -6.256 -31.825  20.261  1.00  0.00           H  
ATOM   2246 2HB  ALA A 137      -6.555 -30.860  21.726  1.00  0.00           H  
ATOM   2247 3HB  ALA A 137      -7.479 -32.353  21.439  1.00  0.00           H  
ATOM   2248  N   ALA A 138      -9.625 -32.404  19.437  1.00  0.00           N  
ATOM   2249  CA  ALA A 138     -10.281 -33.225  18.429  1.00  0.00           C  
ATOM   2250  C   ALA A 138     -11.148 -32.363  17.512  1.00  0.00           C  
ATOM   2251  O   ALA A 138     -11.235 -32.615  16.312  1.00  0.00           O  
ATOM   2252  CB  ALA A 138     -11.116 -34.311  19.090  1.00  0.00           C  
ATOM   2253  H   ALA A 138      -9.879 -32.521  20.414  1.00  0.00           H  
ATOM   2254  HA  ALA A 138      -9.509 -33.693  17.817  1.00  0.00           H  
ATOM   2255 1HB  ALA A 138     -11.601 -34.915  18.322  1.00  0.00           H  
ATOM   2256 2HB  ALA A 138     -10.472 -34.946  19.698  1.00  0.00           H  
ATOM   2257 3HB  ALA A 138     -11.875 -33.853  19.722  1.00  0.00           H  
ATOM   2258  N   ALA A 139     -11.792 -31.343  18.085  1.00  0.00           N  
ATOM   2259  CA  ALA A 139     -12.641 -30.451  17.294  1.00  0.00           C  
ATOM   2260  C   ALA A 139     -11.816 -29.706  16.249  1.00  0.00           C  
ATOM   2261  O   ALA A 139     -12.226 -29.595  15.089  1.00  0.00           O  
ATOM   2262  CB  ALA A 139     -13.368 -29.466  18.197  1.00  0.00           C  
ATOM   2263  H   ALA A 139     -11.713 -31.201  19.084  1.00  0.00           H  
ATOM   2264  HA  ALA A 139     -13.383 -31.057  16.775  1.00  0.00           H  
ATOM   2265 1HB  ALA A 139     -13.991 -28.808  17.590  1.00  0.00           H  
ATOM   2266 2HB  ALA A 139     -13.996 -30.013  18.900  1.00  0.00           H  
ATOM   2267 3HB  ALA A 139     -12.641 -28.872  18.747  1.00  0.00           H  
ATOM   2268  N   LYS A 140     -10.638 -29.230  16.646  1.00  0.00           N  
ATOM   2269  CA  LYS A 140      -9.735 -28.575  15.710  1.00  0.00           C  
ATOM   2270  C   LYS A 140      -9.230 -29.566  14.671  1.00  0.00           C  
ATOM   2271  O   LYS A 140      -9.079 -29.232  13.493  1.00  0.00           O  
ATOM   2272  CB  LYS A 140      -8.557 -27.939  16.444  1.00  0.00           C  
ATOM   2273  CG  LYS A 140      -8.912 -26.708  17.285  1.00  0.00           C  
ATOM   2274  CD  LYS A 140      -7.657 -25.998  17.808  1.00  0.00           C  
ATOM   2275  CE  LYS A 140      -6.971 -26.816  18.897  1.00  0.00           C  
ATOM   2276  NZ  LYS A 140      -5.880 -26.055  19.573  1.00  0.00           N1+
ATOM   2277  H   LYS A 140     -10.372 -29.306  17.625  1.00  0.00           H  
ATOM   2278  HA  LYS A 140     -10.286 -27.794  15.185  1.00  0.00           H  
ATOM   2279 1HB  LYS A 140      -8.112 -28.683  17.105  1.00  0.00           H  
ATOM   2280 2HB  LYS A 140      -7.796 -27.646  15.722  1.00  0.00           H  
ATOM   2281 1HG  LYS A 140      -9.491 -26.009  16.673  1.00  0.00           H  
ATOM   2282 2HG  LYS A 140      -9.525 -27.008  18.134  1.00  0.00           H  
ATOM   2283 1HD  LYS A 140      -6.955 -25.837  16.988  1.00  0.00           H  
ATOM   2284 2HD  LYS A 140      -7.933 -25.030  18.222  1.00  0.00           H  
ATOM   2285 1HE  LYS A 140      -7.713 -27.106  19.641  1.00  0.00           H  
ATOM   2286 2HE  LYS A 140      -6.544 -27.717  18.457  1.00  0.00           H  
ATOM   2287 1HZ  LYS A 140      -5.466 -26.647  20.293  1.00  0.00           H  
ATOM   2288 2HZ  LYS A 140      -5.174 -25.793  18.902  1.00  0.00           H  
ATOM   2289 3HZ  LYS A 140      -6.265 -25.227  19.998  1.00  0.00           H  
ATOM   2290  N   ALA A 141      -8.974 -30.797  15.115  1.00  0.00           N  
ATOM   2291  CA  ALA A 141      -8.503 -31.845  14.224  1.00  0.00           C  
ATOM   2292  C   ALA A 141      -9.529 -32.125  13.134  1.00  0.00           C  
ATOM   2293  O   ALA A 141      -9.164 -32.335  11.977  1.00  0.00           O  
ATOM   2294  CB  ALA A 141      -8.198 -33.113  15.009  1.00  0.00           C  
ATOM   2295  H   ALA A 141      -9.090 -31.002  16.101  1.00  0.00           H  
ATOM   2296  HA  ALA A 141      -7.589 -31.503  13.747  1.00  0.00           H  
ATOM   2297 1HB  ALA A 141      -7.848 -33.888  14.326  1.00  0.00           H  
ATOM   2298 2HB  ALA A 141      -7.424 -32.906  15.749  1.00  0.00           H  
ATOM   2299 3HB  ALA A 141      -9.100 -33.454  15.513  1.00  0.00           H  
ATOM   2300  N   SER A 142     -10.812 -32.104  13.492  1.00  0.00           N  
ATOM   2301  CA  SER A 142     -11.866 -32.352  12.517  1.00  0.00           C  
ATOM   2302  C   SER A 142     -11.905 -31.242  11.481  1.00  0.00           C  
ATOM   2303  O   SER A 142     -12.058 -31.504  10.286  1.00  0.00           O  
ATOM   2304  CB  SER A 142     -13.212 -32.479  13.198  1.00  0.00           C  
ATOM   2305  OG  SER A 142     -14.226 -32.723  12.250  1.00  0.00           O  
ATOM   2306  H   SER A 142     -11.056 -31.931  14.464  1.00  0.00           H  
ATOM   2307  HA  SER A 142     -11.654 -33.287  12.003  1.00  0.00           H  
ATOM   2308 1HB  SER A 142     -13.174 -33.300  13.908  1.00  0.00           H  
ATOM   2309 2HB  SER A 142     -13.439 -31.572  13.761  1.00  0.00           H  
ATOM   2310  HG  SER A 142     -14.440 -31.867  11.860  1.00  0.00           H  
ATOM   2311  N   LYS A 143     -11.752 -29.996  11.927  1.00  0.00           N  
ATOM   2312  CA  LYS A 143     -11.766 -28.870  11.006  1.00  0.00           C  
ATOM   2313  C   LYS A 143     -10.677 -29.043   9.956  1.00  0.00           C  
ATOM   2314  O   LYS A 143     -10.911 -28.846   8.763  1.00  0.00           O  
ATOM   2315  CB  LYS A 143     -11.579 -27.551  11.757  1.00  0.00           C  
ATOM   2316  CG  LYS A 143     -11.610 -26.312  10.871  1.00  0.00           C  
ATOM   2317  CD  LYS A 143     -11.542 -25.038  11.699  1.00  0.00           C  
ATOM   2318  CE  LYS A 143     -11.434 -23.806  10.813  1.00  0.00           C  
ATOM   2319  NZ  LYS A 143     -11.504 -22.546  11.601  1.00  0.00           N1+
ATOM   2320  H   LYS A 143     -11.635 -29.833  12.927  1.00  0.00           H  
ATOM   2321  HA  LYS A 143     -12.732 -28.839  10.505  1.00  0.00           H  
ATOM   2322 1HB  LYS A 143     -12.363 -27.444  12.507  1.00  0.00           H  
ATOM   2323 2HB  LYS A 143     -10.623 -27.563  12.281  1.00  0.00           H  
ATOM   2324 1HG  LYS A 143     -10.762 -26.335  10.184  1.00  0.00           H  
ATOM   2325 2HG  LYS A 143     -12.528 -26.307  10.285  1.00  0.00           H  
ATOM   2326 1HD  LYS A 143     -12.439 -24.956  12.314  1.00  0.00           H  
ATOM   2327 2HD  LYS A 143     -10.674 -25.078  12.357  1.00  0.00           H  
ATOM   2328 1HE  LYS A 143     -10.489 -23.829  10.271  1.00  0.00           H  
ATOM   2329 2HE  LYS A 143     -12.244 -23.809  10.084  1.00  0.00           H  
ATOM   2330 1HZ  LYS A 143     -11.429 -21.754  10.978  1.00  0.00           H  
ATOM   2331 2HZ  LYS A 143     -12.385 -22.504  12.093  1.00  0.00           H  
ATOM   2332 3HZ  LYS A 143     -10.745 -22.522  12.267  1.00  0.00           H  
ATOM   2333  N   GLU A 144      -9.480 -29.418  10.411  1.00  0.00           N  
ATOM   2334  CA  GLU A 144      -8.347 -29.607   9.514  1.00  0.00           C  
ATOM   2335  C   GLU A 144      -8.584 -30.760   8.542  1.00  0.00           C  
ATOM   2336  O   GLU A 144      -8.221 -30.668   7.373  1.00  0.00           O  
ATOM   2337  CB  GLU A 144      -7.072 -29.862  10.320  1.00  0.00           C  
ATOM   2338  CG  GLU A 144      -6.553 -28.648  11.077  1.00  0.00           C  
ATOM   2339  CD  GLU A 144      -6.186 -27.506  10.171  1.00  0.00           C  
ATOM   2340  OE1 GLU A 144      -5.666 -27.757   9.111  1.00  0.00           O  
ATOM   2341  OE2 GLU A 144      -6.427 -26.380  10.540  1.00  0.00           O1-
ATOM   2342  H   GLU A 144      -9.350 -29.559  11.408  1.00  0.00           H  
ATOM   2343  HA  GLU A 144      -8.227 -28.696   8.925  1.00  0.00           H  
ATOM   2344 1HB  GLU A 144      -7.252 -30.656  11.044  1.00  0.00           H  
ATOM   2345 2HB  GLU A 144      -6.281 -30.202   9.651  1.00  0.00           H  
ATOM   2346 1HG  GLU A 144      -7.321 -28.312  11.774  1.00  0.00           H  
ATOM   2347 2HG  GLU A 144      -5.679 -28.941  11.657  1.00  0.00           H  
ATOM   2348  N   ALA A 145      -9.198 -31.838   9.029  1.00  0.00           N  
ATOM   2349  CA  ALA A 145      -9.510 -32.969   8.161  1.00  0.00           C  
ATOM   2350  C   ALA A 145     -10.520 -32.581   7.094  1.00  0.00           C  
ATOM   2351  O   ALA A 145     -10.357 -32.926   5.923  1.00  0.00           O  
ATOM   2352  CB  ALA A 145     -10.032 -34.140   8.979  1.00  0.00           C  
ATOM   2353  H   ALA A 145      -9.423 -31.887  10.014  1.00  0.00           H  
ATOM   2354  HA  ALA A 145      -8.599 -33.290   7.667  1.00  0.00           H  
ATOM   2355 1HB  ALA A 145     -10.262 -34.974   8.316  1.00  0.00           H  
ATOM   2356 2HB  ALA A 145      -9.274 -34.448   9.699  1.00  0.00           H  
ATOM   2357 3HB  ALA A 145     -10.934 -33.840   9.509  1.00  0.00           H  
ATOM   2358  N   ALA A 146     -11.549 -31.845   7.488  1.00  0.00           N  
ATOM   2359  CA  ALA A 146     -12.558 -31.434   6.534  1.00  0.00           C  
ATOM   2360  C   ALA A 146     -11.950 -30.479   5.518  1.00  0.00           C  
ATOM   2361  O   ALA A 146     -12.249 -30.558   4.326  1.00  0.00           O  
ATOM   2362  CB  ALA A 146     -13.722 -30.780   7.242  1.00  0.00           C  
ATOM   2363  H   ALA A 146     -11.642 -31.581   8.468  1.00  0.00           H  
ATOM   2364  HA  ALA A 146     -12.909 -32.320   6.002  1.00  0.00           H  
ATOM   2365 1HB  ALA A 146     -14.467 -30.504   6.508  1.00  0.00           H  
ATOM   2366 2HB  ALA A 146     -14.149 -31.477   7.957  1.00  0.00           H  
ATOM   2367 3HB  ALA A 146     -13.370 -29.892   7.766  1.00  0.00           H  
ATOM   2368  N   ARG A 147     -11.043 -29.620   5.988  1.00  0.00           N  
ATOM   2369  CA  ARG A 147     -10.379 -28.656   5.127  1.00  0.00           C  
ATOM   2370  C   ARG A 147      -9.571 -29.353   4.045  1.00  0.00           C  
ATOM   2371  O   ARG A 147      -9.636 -28.968   2.878  1.00  0.00           O  
ATOM   2372  CB  ARG A 147      -9.462 -27.754   5.940  1.00  0.00           C  
ATOM   2373  CG  ARG A 147      -8.732 -26.692   5.134  1.00  0.00           C  
ATOM   2374  CD  ARG A 147      -7.827 -25.880   5.987  1.00  0.00           C  
ATOM   2375  NE  ARG A 147      -6.717 -26.666   6.502  1.00  0.00           N  
ATOM   2376  CZ  ARG A 147      -5.634 -27.022   5.783  1.00  0.00           C  
ATOM   2377  NH1 ARG A 147      -5.530 -26.656   4.525  1.00  0.00           N1+
ATOM   2378  NH2 ARG A 147      -4.676 -27.740   6.343  1.00  0.00           N  
ATOM   2379  H   ARG A 147     -10.839 -29.611   6.983  1.00  0.00           H  
ATOM   2380  HA  ARG A 147     -11.137 -28.052   4.638  1.00  0.00           H  
ATOM   2381 1HB  ARG A 147     -10.041 -27.245   6.708  1.00  0.00           H  
ATOM   2382 2HB  ARG A 147      -8.710 -28.360   6.444  1.00  0.00           H  
ATOM   2383 1HG  ARG A 147      -8.134 -27.170   4.358  1.00  0.00           H  
ATOM   2384 2HG  ARG A 147      -9.458 -26.023   4.671  1.00  0.00           H  
ATOM   2385 1HD  ARG A 147      -7.419 -25.055   5.404  1.00  0.00           H  
ATOM   2386 2HD  ARG A 147      -8.385 -25.484   6.835  1.00  0.00           H  
ATOM   2387  HE  ARG A 147      -6.761 -26.967   7.466  1.00  0.00           H  
ATOM   2388 1HH1 ARG A 147      -6.263 -26.107   4.097  1.00  0.00           H  
ATOM   2389 2HH1 ARG A 147      -4.719 -26.922   3.987  1.00  0.00           H  
ATOM   2390 1HH2 ARG A 147      -4.756 -28.022   7.311  1.00  0.00           H  
ATOM   2391 2HH2 ARG A 147      -3.865 -28.006   5.805  1.00  0.00           H  
ATOM   2392  N   ALA A 148      -8.829 -30.390   4.424  1.00  0.00           N  
ATOM   2393  CA  ALA A 148      -8.040 -31.133   3.455  1.00  0.00           C  
ATOM   2394  C   ALA A 148      -8.936 -31.778   2.399  1.00  0.00           C  
ATOM   2395  O   ALA A 148      -8.602 -31.767   1.214  1.00  0.00           O  
ATOM   2396  CB  ALA A 148      -7.198 -32.188   4.158  1.00  0.00           C  
ATOM   2397  H   ALA A 148      -8.795 -30.648   5.405  1.00  0.00           H  
ATOM   2398  HA  ALA A 148      -7.369 -30.438   2.950  1.00  0.00           H  
ATOM   2399 1HB  ALA A 148      -6.611 -32.736   3.420  1.00  0.00           H  
ATOM   2400 2HB  ALA A 148      -6.528 -31.705   4.869  1.00  0.00           H  
ATOM   2401 3HB  ALA A 148      -7.851 -32.880   4.687  1.00  0.00           H  
ATOM   2402  N   SER A 149     -10.090 -32.302   2.820  1.00  0.00           N  
ATOM   2403  CA  SER A 149     -11.029 -32.903   1.874  1.00  0.00           C  
ATOM   2404  C   SER A 149     -11.551 -31.854   0.897  1.00  0.00           C  
ATOM   2405  O   SER A 149     -11.695 -32.129  -0.300  1.00  0.00           O  
ATOM   2406  CB  SER A 149     -12.198 -33.540   2.608  1.00  0.00           C  
ATOM   2407  OG  SER A 149     -11.798 -34.670   3.331  1.00  0.00           O  
ATOM   2408  H   SER A 149     -10.305 -32.306   3.811  1.00  0.00           H  
ATOM   2409  HA  SER A 149     -10.504 -33.674   1.309  1.00  0.00           H  
ATOM   2410 1HB  SER A 149     -12.642 -32.809   3.284  1.00  0.00           H  
ATOM   2411 2HB  SER A 149     -12.964 -33.824   1.886  1.00  0.00           H  
ATOM   2412  HG  SER A 149     -11.500 -35.310   2.682  1.00  0.00           H  
ATOM   2413  N   ALA A 150     -11.815 -30.650   1.401  1.00  0.00           N  
ATOM   2414  CA  ALA A 150     -12.297 -29.553   0.569  1.00  0.00           C  
ATOM   2415  C   ALA A 150     -11.255 -29.186  -0.481  1.00  0.00           C  
ATOM   2416  O   ALA A 150     -11.587 -28.985  -1.650  1.00  0.00           O  
ATOM   2417  CB  ALA A 150     -12.643 -28.343   1.424  1.00  0.00           C  
ATOM   2418  H   ALA A 150     -11.698 -30.504   2.399  1.00  0.00           H  
ATOM   2419  HA  ALA A 150     -13.198 -29.873   0.042  1.00  0.00           H  
ATOM   2420 1HB  ALA A 150     -12.994 -27.534   0.785  1.00  0.00           H  
ATOM   2421 2HB  ALA A 150     -13.427 -28.611   2.133  1.00  0.00           H  
ATOM   2422 3HB  ALA A 150     -11.758 -28.018   1.968  1.00  0.00           H  
ATOM   2423  N   GLU A 151      -9.987 -29.123  -0.069  1.00  0.00           N  
ATOM   2424  CA  GLU A 151      -8.907 -28.799  -0.988  1.00  0.00           C  
ATOM   2425  C   GLU A 151      -8.779 -29.860  -2.080  1.00  0.00           C  
ATOM   2426  O   GLU A 151      -8.583 -29.528  -3.251  1.00  0.00           O  
ATOM   2427  CB  GLU A 151      -7.584 -28.665  -0.230  1.00  0.00           C  
ATOM   2428  CG  GLU A 151      -7.479 -27.418   0.636  1.00  0.00           C  
ATOM   2429  CD  GLU A 151      -6.168 -27.321   1.365  1.00  0.00           C  
ATOM   2430  OE1 GLU A 151      -5.439 -28.284   1.369  1.00  0.00           O  
ATOM   2431  OE2 GLU A 151      -5.895 -26.282   1.919  1.00  0.00           O1-
ATOM   2432  H   GLU A 151      -9.774 -29.285   0.911  1.00  0.00           H  
ATOM   2433  HA  GLU A 151      -9.138 -27.849  -1.469  1.00  0.00           H  
ATOM   2434 1HB  GLU A 151      -7.446 -29.533   0.416  1.00  0.00           H  
ATOM   2435 2HB  GLU A 151      -6.757 -28.651  -0.940  1.00  0.00           H  
ATOM   2436 1HG  GLU A 151      -7.596 -26.538   0.003  1.00  0.00           H  
ATOM   2437 2HG  GLU A 151      -8.293 -27.421   1.360  1.00  0.00           H  
ATOM   2438  N   PHE A 152      -8.923 -31.134  -1.698  1.00  0.00           N  
ATOM   2439  CA  PHE A 152      -8.899 -32.204  -2.690  1.00  0.00           C  
ATOM   2440  C   PHE A 152     -10.009 -32.015  -3.702  1.00  0.00           C  
ATOM   2441  O   PHE A 152      -9.757 -32.044  -4.905  1.00  0.00           O  
ATOM   2442  CB  PHE A 152      -9.042 -33.571  -2.017  1.00  0.00           C  
ATOM   2443  CG  PHE A 152      -9.216 -34.707  -2.983  1.00  0.00           C  
ATOM   2444  CD1 PHE A 152      -8.114 -35.351  -3.525  1.00  0.00           C  
ATOM   2445  CD2 PHE A 152     -10.482 -35.134  -3.354  1.00  0.00           C  
ATOM   2446  CE1 PHE A 152      -8.273 -36.397  -4.414  1.00  0.00           C  
ATOM   2447  CE2 PHE A 152     -10.645 -36.179  -4.242  1.00  0.00           C  
ATOM   2448  CZ  PHE A 152      -9.538 -36.811  -4.773  1.00  0.00           C  
ATOM   2449  H   PHE A 152      -9.037 -31.352  -0.718  1.00  0.00           H  
ATOM   2450  HA  PHE A 152      -7.940 -32.174  -3.208  1.00  0.00           H  
ATOM   2451 1HB  PHE A 152      -8.159 -33.772  -1.411  1.00  0.00           H  
ATOM   2452 2HB  PHE A 152      -9.902 -33.558  -1.348  1.00  0.00           H  
ATOM   2453  HD1 PHE A 152      -7.113 -35.025  -3.240  1.00  0.00           H  
ATOM   2454  HD2 PHE A 152     -11.357 -34.634  -2.935  1.00  0.00           H  
ATOM   2455  HE1 PHE A 152      -7.398 -36.894  -4.832  1.00  0.00           H  
ATOM   2456  HE2 PHE A 152     -11.646 -36.505  -4.525  1.00  0.00           H  
ATOM   2457  HZ  PHE A 152      -9.665 -37.634  -5.475  1.00  0.00           H  
ATOM   2458  N   ALA A 153     -11.232 -31.800  -3.229  1.00  0.00           N  
ATOM   2459  CA  ALA A 153     -12.361 -31.687  -4.138  1.00  0.00           C  
ATOM   2460  C   ALA A 153     -12.121 -30.556  -5.126  1.00  0.00           C  
ATOM   2461  O   ALA A 153     -12.384 -30.712  -6.320  1.00  0.00           O  
ATOM   2462  CB  ALA A 153     -13.652 -31.461  -3.365  1.00  0.00           C  
ATOM   2463  H   ALA A 153     -11.386 -31.746  -2.225  1.00  0.00           H  
ATOM   2464  HA  ALA A 153     -12.450 -32.617  -4.697  1.00  0.00           H  
ATOM   2465 1HB  ALA A 153     -14.483 -31.369  -4.064  1.00  0.00           H  
ATOM   2466 2HB  ALA A 153     -13.830 -32.304  -2.698  1.00  0.00           H  
ATOM   2467 3HB  ALA A 153     -13.570 -30.546  -2.779  1.00  0.00           H  
ATOM   2468  N   ARG A 154     -11.562 -29.446  -4.644  1.00  0.00           N  
ATOM   2469  CA  ARG A 154     -11.283 -28.310  -5.513  1.00  0.00           C  
ATOM   2470  C   ARG A 154     -10.300 -28.691  -6.602  1.00  0.00           C  
ATOM   2471  O   ARG A 154     -10.498 -28.343  -7.770  1.00  0.00           O  
ATOM   2472  CB  ARG A 154     -10.722 -27.144  -4.713  1.00  0.00           C  
ATOM   2473  CG  ARG A 154     -11.726 -26.446  -3.809  1.00  0.00           C  
ATOM   2474  CD  ARG A 154     -11.170 -25.194  -3.235  1.00  0.00           C  
ATOM   2475  NE  ARG A 154     -12.018 -24.657  -2.183  1.00  0.00           N  
ATOM   2476  CZ  ARG A 154     -11.822 -24.857  -0.865  1.00  0.00           C  
ATOM   2477  NH1 ARG A 154     -10.805 -25.582  -0.454  1.00  0.00           N1+
ATOM   2478  NH2 ARG A 154     -12.651 -24.324   0.015  1.00  0.00           N  
ATOM   2479  H   ARG A 154     -11.360 -29.376  -3.650  1.00  0.00           H  
ATOM   2480  HA  ARG A 154     -12.211 -28.001  -5.981  1.00  0.00           H  
ATOM   2481 1HB  ARG A 154      -9.902 -27.493  -4.087  1.00  0.00           H  
ATOM   2482 2HB  ARG A 154     -10.316 -26.396  -5.395  1.00  0.00           H  
ATOM   2483 1HG  ARG A 154     -12.618 -26.193  -4.383  1.00  0.00           H  
ATOM   2484 2HG  ARG A 154     -11.998 -27.109  -2.987  1.00  0.00           H  
ATOM   2485 1HD  ARG A 154     -10.186 -25.393  -2.811  1.00  0.00           H  
ATOM   2486 2HD  ARG A 154     -11.082 -24.442  -4.018  1.00  0.00           H  
ATOM   2487  HE  ARG A 154     -12.811 -24.093  -2.460  1.00  0.00           H  
ATOM   2488 1HH1 ARG A 154     -10.171 -25.989  -1.127  1.00  0.00           H  
ATOM   2489 2HH1 ARG A 154     -10.658 -25.732   0.533  1.00  0.00           H  
ATOM   2490 1HH2 ARG A 154     -13.433 -23.767  -0.300  1.00  0.00           H  
ATOM   2491 2HH2 ARG A 154     -12.504 -24.474   1.002  1.00  0.00           H  
ATOM   2492  N   ALA A 155      -9.253 -29.425  -6.236  1.00  0.00           N  
ATOM   2493  CA  ALA A 155      -8.261 -29.856  -7.210  1.00  0.00           C  
ATOM   2494  C   ALA A 155      -8.893 -30.736  -8.281  1.00  0.00           C  
ATOM   2495  O   ALA A 155      -8.579 -30.605  -9.467  1.00  0.00           O  
ATOM   2496  CB  ALA A 155      -7.125 -30.595  -6.518  1.00  0.00           C  
ATOM   2497  H   ALA A 155      -9.132 -29.673  -5.255  1.00  0.00           H  
ATOM   2498  HA  ALA A 155      -7.852 -28.966  -7.691  1.00  0.00           H  
ATOM   2499 1HB  ALA A 155      -6.391 -30.910  -7.259  1.00  0.00           H  
ATOM   2500 2HB  ALA A 155      -6.648 -29.933  -5.795  1.00  0.00           H  
ATOM   2501 3HB  ALA A 155      -7.520 -31.469  -6.003  1.00  0.00           H  
ATOM   2502  N   ILE A 156      -9.793 -31.629  -7.871  1.00  0.00           N  
ATOM   2503  CA  ILE A 156     -10.426 -32.529  -8.822  1.00  0.00           C  
ATOM   2504  C   ILE A 156     -11.326 -31.746  -9.782  1.00  0.00           C  
ATOM   2505  O   ILE A 156     -11.345 -32.016 -10.984  1.00  0.00           O  
ATOM   2506  CB  ILE A 156     -11.251 -33.607  -8.096  1.00  0.00           C  
ATOM   2507  CG1 ILE A 156     -10.356 -34.423  -7.159  1.00  0.00           C  
ATOM   2508  CG2 ILE A 156     -11.942 -34.516  -9.101  1.00  0.00           C  
ATOM   2509  CD1 ILE A 156      -9.239 -35.155  -7.866  1.00  0.00           C  
ATOM   2510  H   ILE A 156     -10.018 -31.690  -6.884  1.00  0.00           H  
ATOM   2511  HA  ILE A 156      -9.648 -33.008  -9.414  1.00  0.00           H  
ATOM   2512  HB  ILE A 156     -12.006 -33.129  -7.473  1.00  0.00           H  
ATOM   2513 1HG1 ILE A 156      -9.913 -33.763  -6.413  1.00  0.00           H  
ATOM   2514 2HG1 ILE A 156     -10.960 -35.157  -6.626  1.00  0.00           H  
ATOM   2515 1HG2 ILE A 156     -12.520 -35.272  -8.570  1.00  0.00           H  
ATOM   2516 2HG2 ILE A 156     -12.608 -33.924  -9.727  1.00  0.00           H  
ATOM   2517 3HG2 ILE A 156     -11.194 -35.003  -9.726  1.00  0.00           H  
ATOM   2518 1HD1 ILE A 156      -8.648 -35.711  -7.137  1.00  0.00           H  
ATOM   2519 2HD1 ILE A 156      -9.662 -35.849  -8.594  1.00  0.00           H  
ATOM   2520 3HD1 ILE A 156      -8.600 -34.437  -8.378  1.00  0.00           H  
ATOM   2521  N   VAL A 157     -12.050 -30.754  -9.251  1.00  0.00           N  
ATOM   2522  CA  VAL A 157     -12.926 -29.918 -10.077  1.00  0.00           C  
ATOM   2523  C   VAL A 157     -12.094 -29.189 -11.119  1.00  0.00           C  
ATOM   2524  O   VAL A 157     -12.455 -29.145 -12.298  1.00  0.00           O  
ATOM   2525  CB  VAL A 157     -13.686 -28.895  -9.212  1.00  0.00           C  
ATOM   2526  CG1 VAL A 157     -14.364 -27.854 -10.091  1.00  0.00           C  
ATOM   2527  CG2 VAL A 157     -14.705 -29.610  -8.339  1.00  0.00           C  
ATOM   2528  H   VAL A 157     -12.010 -30.595  -8.251  1.00  0.00           H  
ATOM   2529  HA  VAL A 157     -13.645 -30.555 -10.588  1.00  0.00           H  
ATOM   2530  HB  VAL A 157     -12.972 -28.366  -8.581  1.00  0.00           H  
ATOM   2531 1HG1 VAL A 157     -14.896 -27.138  -9.464  1.00  0.00           H  
ATOM   2532 2HG1 VAL A 157     -13.612 -27.330 -10.681  1.00  0.00           H  
ATOM   2533 3HG1 VAL A 157     -15.071 -28.346 -10.758  1.00  0.00           H  
ATOM   2534 1HG2 VAL A 157     -15.238 -28.880  -7.730  1.00  0.00           H  
ATOM   2535 2HG2 VAL A 157     -15.415 -30.143  -8.971  1.00  0.00           H  
ATOM   2536 3HG2 VAL A 157     -14.193 -30.320  -7.689  1.00  0.00           H  
ATOM   2537  N   GLU A 158     -10.964 -28.629 -10.687  1.00  0.00           N  
ATOM   2538  CA  GLU A 158     -10.080 -27.912 -11.592  1.00  0.00           C  
ATOM   2539  C   GLU A 158      -9.557 -28.847 -12.670  1.00  0.00           C  
ATOM   2540  O   GLU A 158      -9.474 -28.474 -13.840  1.00  0.00           O  
ATOM   2541  CB  GLU A 158      -8.912 -27.290 -10.825  1.00  0.00           C  
ATOM   2542  CG  GLU A 158      -9.296 -26.110  -9.943  1.00  0.00           C  
ATOM   2543  CD  GLU A 158      -8.156 -25.618  -9.095  1.00  0.00           C  
ATOM   2544  OE1 GLU A 158      -7.125 -26.247  -9.095  1.00  0.00           O  
ATOM   2545  OE2 GLU A 158      -8.317 -24.612  -8.445  1.00  0.00           O1-
ATOM   2546  H   GLU A 158     -10.725 -28.692  -9.702  1.00  0.00           H  
ATOM   2547  HA  GLU A 158     -10.644 -27.110 -12.071  1.00  0.00           H  
ATOM   2548 1HB  GLU A 158      -8.450 -28.046 -10.190  1.00  0.00           H  
ATOM   2549 2HB  GLU A 158      -8.154 -26.947 -11.530  1.00  0.00           H  
ATOM   2550 1HG  GLU A 158      -9.641 -25.293 -10.577  1.00  0.00           H  
ATOM   2551 2HG  GLU A 158     -10.122 -26.406  -9.298  1.00  0.00           H  
ATOM   2552  N   ILE A 159      -9.220 -30.070 -12.273  1.00  0.00           N  
ATOM   2553  CA  ILE A 159      -8.739 -31.077 -13.205  1.00  0.00           C  
ATOM   2554  C   ILE A 159      -9.813 -31.438 -14.223  1.00  0.00           C  
ATOM   2555  O   ILE A 159      -9.543 -31.516 -15.420  1.00  0.00           O  
ATOM   2556  CB  ILE A 159      -8.288 -32.345 -12.457  1.00  0.00           C  
ATOM   2557  CG1 ILE A 159      -6.941 -32.108 -11.768  1.00  0.00           C  
ATOM   2558  CG2 ILE A 159      -8.199 -33.523 -13.415  1.00  0.00           C  
ATOM   2559  CD1 ILE A 159      -6.571 -33.180 -10.768  1.00  0.00           C  
ATOM   2560  H   ILE A 159      -9.275 -30.300 -11.286  1.00  0.00           H  
ATOM   2561  HA  ILE A 159      -7.886 -30.663 -13.746  1.00  0.00           H  
ATOM   2562  HB  ILE A 159      -9.006 -32.580 -11.673  1.00  0.00           H  
ATOM   2563 1HG1 ILE A 159      -6.153 -32.055 -12.518  1.00  0.00           H  
ATOM   2564 2HG1 ILE A 159      -6.962 -31.150 -11.248  1.00  0.00           H  
ATOM   2565 1HG2 ILE A 159      -7.879 -34.411 -12.871  1.00  0.00           H  
ATOM   2566 2HG2 ILE A 159      -9.177 -33.704 -13.860  1.00  0.00           H  
ATOM   2567 3HG2 ILE A 159      -7.478 -33.300 -14.201  1.00  0.00           H  
ATOM   2568 1HD1 ILE A 159      -5.605 -32.942 -10.321  1.00  0.00           H  
ATOM   2569 2HD1 ILE A 159      -7.331 -33.226  -9.986  1.00  0.00           H  
ATOM   2570 3HD1 ILE A 159      -6.509 -34.143 -11.272  1.00  0.00           H  
ATOM   2571  N   LEU A 160     -11.036 -31.659 -13.743  1.00  0.00           N  
ATOM   2572  CA  LEU A 160     -12.140 -32.047 -14.612  1.00  0.00           C  
ATOM   2573  C   LEU A 160     -12.414 -30.951 -15.642  1.00  0.00           C  
ATOM   2574  O   LEU A 160     -12.797 -31.236 -16.778  1.00  0.00           O  
ATOM   2575  CB  LEU A 160     -13.402 -32.319 -13.785  1.00  0.00           C  
ATOM   2576  CG  LEU A 160     -13.380 -33.598 -12.938  1.00  0.00           C  
ATOM   2577  CD1 LEU A 160     -14.515 -33.555 -11.923  1.00  0.00           C  
ATOM   2578  CD2 LEU A 160     -13.506 -34.811 -13.848  1.00  0.00           C  
ATOM   2579  H   LEU A 160     -11.201 -31.562 -12.744  1.00  0.00           H  
ATOM   2580  HA  LEU A 160     -11.852 -32.951 -15.151  1.00  0.00           H  
ATOM   2581 1HB  LEU A 160     -13.563 -31.479 -13.111  1.00  0.00           H  
ATOM   2582 2HB  LEU A 160     -14.254 -32.384 -14.461  1.00  0.00           H  
ATOM   2583  HG  LEU A 160     -12.441 -33.654 -12.387  1.00  0.00           H  
ATOM   2584 1HD1 LEU A 160     -14.499 -34.464 -11.322  1.00  0.00           H  
ATOM   2585 2HD1 LEU A 160     -14.389 -32.689 -11.274  1.00  0.00           H  
ATOM   2586 3HD1 LEU A 160     -15.468 -33.482 -12.446  1.00  0.00           H  
ATOM   2587 1HD2 LEU A 160     -13.490 -35.720 -13.246  1.00  0.00           H  
ATOM   2588 2HD2 LEU A 160     -14.446 -34.757 -14.399  1.00  0.00           H  
ATOM   2589 3HD2 LEU A 160     -12.674 -34.826 -14.551  1.00  0.00           H  
ATOM   2590  N   GLU A 161     -12.187 -29.691 -15.251  1.00  0.00           N  
ATOM   2591  CA  GLU A 161     -12.303 -28.574 -16.186  1.00  0.00           C  
ATOM   2592  C   GLU A 161     -11.228 -28.676 -17.255  1.00  0.00           C  
ATOM   2593  O   GLU A 161     -11.488 -28.430 -18.432  1.00  0.00           O  
ATOM   2594  CB  GLU A 161     -12.187 -27.237 -15.451  1.00  0.00           C  
ATOM   2595  CG  GLU A 161     -12.384 -26.014 -16.337  1.00  0.00           C  
ATOM   2596  CD  GLU A 161     -12.513 -24.738 -15.552  1.00  0.00           C  
ATOM   2597  OE1 GLU A 161     -12.450 -24.795 -14.348  1.00  0.00           O  
ATOM   2598  OE2 GLU A 161     -12.673 -23.705 -16.159  1.00  0.00           O1-
ATOM   2599  H   GLU A 161     -11.936 -29.508 -14.284  1.00  0.00           H  
ATOM   2600  HA  GLU A 161     -13.278 -28.626 -16.659  1.00  0.00           H  
ATOM   2601 1HB  GLU A 161     -12.928 -27.194 -14.653  1.00  0.00           H  
ATOM   2602 2HB  GLU A 161     -11.203 -27.159 -14.989  1.00  0.00           H  
ATOM   2603 1HG  GLU A 161     -11.534 -25.927 -17.013  1.00  0.00           H  
ATOM   2604 2HG  GLU A 161     -13.279 -26.156 -16.940  1.00  0.00           H  
ATOM   2605  N   GLU A 162     -10.015 -29.043 -16.837  1.00  0.00           N  
ATOM   2606  CA  GLU A 162      -8.901 -29.191 -17.763  1.00  0.00           C  
ATOM   2607  C   GLU A 162      -9.167 -30.346 -18.723  1.00  0.00           C  
ATOM   2608  O   GLU A 162      -8.800 -30.282 -19.900  1.00  0.00           O  
ATOM   2609  CB  GLU A 162      -7.595 -29.427 -17.002  1.00  0.00           C  
ATOM   2610  CG  GLU A 162      -7.061 -28.202 -16.273  1.00  0.00           C  
ATOM   2611  CD  GLU A 162      -6.632 -27.105 -17.208  1.00  0.00           C  
ATOM   2612  OE1 GLU A 162      -5.984 -27.402 -18.183  1.00  0.00           O  
ATOM   2613  OE2 GLU A 162      -6.953 -25.970 -16.948  1.00  0.00           O1-
ATOM   2614  H   GLU A 162      -9.867 -29.201 -15.847  1.00  0.00           H  
ATOM   2615  HA  GLU A 162      -8.801 -28.274 -18.342  1.00  0.00           H  
ATOM   2616 1HB  GLU A 162      -7.741 -30.217 -16.265  1.00  0.00           H  
ATOM   2617 2HB  GLU A 162      -6.825 -29.765 -17.696  1.00  0.00           H  
ATOM   2618 1HG  GLU A 162      -7.838 -27.817 -15.613  1.00  0.00           H  
ATOM   2619 2HG  GLU A 162      -6.214 -28.499 -15.656  1.00  0.00           H  
ATOM   2620  N   VAL A 163      -9.822 -31.396 -18.227  1.00  0.00           N  
ATOM   2621  CA  VAL A 163     -10.176 -32.532 -19.062  1.00  0.00           C  
ATOM   2622  C   VAL A 163     -11.133 -32.094 -20.167  1.00  0.00           C  
ATOM   2623  O   VAL A 163     -10.950 -32.440 -21.331  1.00  0.00           O  
ATOM   2624  CB  VAL A 163     -10.830 -33.640 -18.216  1.00  0.00           C  
ATOM   2625  CG1 VAL A 163     -11.357 -34.752 -19.110  1.00  0.00           C  
ATOM   2626  CG2 VAL A 163      -9.827 -34.186 -17.212  1.00  0.00           C  
ATOM   2627  H   VAL A 163     -10.064 -31.403 -17.239  1.00  0.00           H  
ATOM   2628  HA  VAL A 163      -9.266 -32.912 -19.531  1.00  0.00           H  
ATOM   2629  HB  VAL A 163     -11.686 -33.222 -17.685  1.00  0.00           H  
ATOM   2630 1HG1 VAL A 163     -11.817 -35.527 -18.496  1.00  0.00           H  
ATOM   2631 2HG1 VAL A 163     -12.100 -34.346 -19.796  1.00  0.00           H  
ATOM   2632 3HG1 VAL A 163     -10.534 -35.183 -19.679  1.00  0.00           H  
ATOM   2633 1HG2 VAL A 163     -10.296 -34.968 -16.616  1.00  0.00           H  
ATOM   2634 2HG2 VAL A 163      -8.969 -34.599 -17.742  1.00  0.00           H  
ATOM   2635 3HG2 VAL A 163      -9.494 -33.381 -16.555  1.00  0.00           H  
ATOM   2636  N   ALA A 164     -12.127 -31.283 -19.794  1.00  0.00           N  
ATOM   2637  CA  ALA A 164     -13.072 -30.759 -20.777  1.00  0.00           C  
ATOM   2638  C   ALA A 164     -12.350 -29.895 -21.796  1.00  0.00           C  
ATOM   2639  O   ALA A 164     -12.616 -29.999 -23.000  1.00  0.00           O  
ATOM   2640  CB  ALA A 164     -14.148 -29.937 -20.084  1.00  0.00           C  
ATOM   2641  H   ALA A 164     -12.245 -31.050 -18.814  1.00  0.00           H  
ATOM   2642  HA  ALA A 164     -13.532 -31.600 -21.294  1.00  0.00           H  
ATOM   2643 1HB  ALA A 164     -14.856 -29.570 -20.828  1.00  0.00           H  
ATOM   2644 2HB  ALA A 164     -14.663 -30.556 -19.368  1.00  0.00           H  
ATOM   2645 3HB  ALA A 164     -13.691 -29.099 -19.571  1.00  0.00           H  
ATOM   2646  N   ARG A 165     -11.429 -29.053 -21.349  1.00  0.00           N  
ATOM   2647  CA  ARG A 165     -10.691 -28.197 -22.260  1.00  0.00           C  
ATOM   2648  C   ARG A 165     -10.023 -29.022 -23.353  1.00  0.00           C  
ATOM   2649  O   ARG A 165     -10.060 -28.664 -24.524  1.00  0.00           O  
ATOM   2650  CB  ARG A 165      -9.636 -27.398 -21.508  1.00  0.00           C  
ATOM   2651  CG  ARG A 165      -8.745 -26.532 -22.384  1.00  0.00           C  
ATOM   2652  CD  ARG A 165      -7.711 -25.824 -21.586  1.00  0.00           C  
ATOM   2653  NE  ARG A 165      -6.797 -26.752 -20.940  1.00  0.00           N  
ATOM   2654  CZ  ARG A 165      -5.794 -27.399 -21.565  1.00  0.00           C  
ATOM   2655  NH1 ARG A 165      -5.590 -27.209 -22.850  1.00  0.00           N1+
ATOM   2656  NH2 ARG A 165      -5.015 -28.224 -20.887  1.00  0.00           N  
ATOM   2657  H   ARG A 165     -11.259 -28.988 -20.345  1.00  0.00           H  
ATOM   2658  HA  ARG A 165     -11.404 -27.518 -22.746  1.00  0.00           H  
ATOM   2659 1HB  ARG A 165     -10.122 -26.745 -20.785  1.00  0.00           H  
ATOM   2660 2HB  ARG A 165      -8.991 -28.079 -20.953  1.00  0.00           H  
ATOM   2661 1HG  ARG A 165      -8.241 -27.157 -23.121  1.00  0.00           H  
ATOM   2662 2HG  ARG A 165      -9.353 -25.785 -22.896  1.00  0.00           H  
ATOM   2663 1HD  ARG A 165      -7.131 -25.173 -22.239  1.00  0.00           H  
ATOM   2664 2HD  ARG A 165      -8.193 -25.227 -20.814  1.00  0.00           H  
ATOM   2665  HE  ARG A 165      -6.922 -26.923 -19.951  1.00  0.00           H  
ATOM   2666 1HH1 ARG A 165      -6.185 -26.579 -23.368  1.00  0.00           H  
ATOM   2667 2HH1 ARG A 165      -4.838 -27.694 -23.319  1.00  0.00           H  
ATOM   2668 1HH2 ARG A 165      -5.172 -28.369 -19.899  1.00  0.00           H  
ATOM   2669 2HH2 ARG A 165      -4.264 -28.708 -21.355  1.00  0.00           H  
ATOM   2670  N   LEU A 166      -9.434 -30.154 -22.952  1.00  0.00           N  
ATOM   2671  CA  LEU A 166      -8.792 -31.043 -23.918  1.00  0.00           C  
ATOM   2672  C   LEU A 166      -9.825 -31.578 -24.899  1.00  0.00           C  
ATOM   2673  O   LEU A 166      -9.558 -31.657 -26.106  1.00  0.00           O  
ATOM   2674  CB  LEU A 166      -8.098 -32.208 -23.202  1.00  0.00           C  
ATOM   2675  CG  LEU A 166      -6.968 -31.820 -22.240  1.00  0.00           C  
ATOM   2676  CD1 LEU A 166      -6.619 -33.011 -21.358  1.00  0.00           C  
ATOM   2677  CD2 LEU A 166      -5.758 -31.357 -23.038  1.00  0.00           C  
ATOM   2678  H   LEU A 166      -9.416 -30.385 -21.967  1.00  0.00           H  
ATOM   2679  HA  LEU A 166      -8.047 -30.477 -24.473  1.00  0.00           H  
ATOM   2680 1HB  LEU A 166      -8.844 -32.759 -22.632  1.00  0.00           H  
ATOM   2681 2HB  LEU A 166      -7.678 -32.877 -23.954  1.00  0.00           H  
ATOM   2682  HG  LEU A 166      -7.305 -31.012 -21.590  1.00  0.00           H  
ATOM   2683 1HD1 LEU A 166      -5.817 -32.735 -20.674  1.00  0.00           H  
ATOM   2684 2HD1 LEU A 166      -7.497 -33.309 -20.785  1.00  0.00           H  
ATOM   2685 3HD1 LEU A 166      -6.293 -33.842 -21.983  1.00  0.00           H  
ATOM   2686 1HD2 LEU A 166      -4.955 -31.080 -22.353  1.00  0.00           H  
ATOM   2687 2HD2 LEU A 166      -5.419 -32.164 -23.687  1.00  0.00           H  
ATOM   2688 3HD2 LEU A 166      -6.031 -30.494 -23.645  1.00  0.00           H  
ATOM   2689  N   ALA A 167     -11.002 -31.938 -24.401  1.00  0.00           N  
ATOM   2690  CA  ALA A 167     -12.062 -32.471 -25.233  1.00  0.00           C  
ATOM   2691  C   ALA A 167     -12.478 -31.458 -26.293  1.00  0.00           C  
ATOM   2692  O   ALA A 167     -12.656 -31.792 -27.457  1.00  0.00           O  
ATOM   2693  CB  ALA A 167     -13.262 -32.852 -24.386  1.00  0.00           C  
ATOM   2694  H   ALA A 167     -11.157 -31.852 -23.391  1.00  0.00           H  
ATOM   2695  HA  ALA A 167     -11.680 -33.359 -25.751  1.00  0.00           H  
ATOM   2696 1HB  ALA A 167     -14.041 -33.267 -25.004  1.00  0.00           H  
ATOM   2697 2HB  ALA A 167     -12.955 -33.576 -23.651  1.00  0.00           H  
ATOM   2698 3HB  ALA A 167     -13.637 -31.968 -23.884  1.00  0.00           H  
ATOM   2699  N   ILE A 168     -12.575 -30.197 -25.879  1.00  0.00           N  
ATOM   2700  CA  ILE A 168     -12.988 -29.147 -26.806  1.00  0.00           C  
ATOM   2701  C   ILE A 168     -11.933 -28.911 -27.870  1.00  0.00           C  
ATOM   2702  O   ILE A 168     -12.256 -28.743 -29.049  1.00  0.00           O  
ATOM   2703  CB  ILE A 168     -13.264 -27.829 -26.060  1.00  0.00           C  
ATOM   2704  CG1 ILE A 168     -14.724 -27.772 -25.600  1.00  0.00           C  
ATOM   2705  CG2 ILE A 168     -12.935 -26.637 -26.945  1.00  0.00           C  
ATOM   2706  CD1 ILE A 168     -15.110 -28.885 -24.653  1.00  0.00           C  
ATOM   2707  H   ILE A 168     -12.410 -29.980 -24.905  1.00  0.00           H  
ATOM   2708  HA  ILE A 168     -13.899 -29.468 -27.302  1.00  0.00           H  
ATOM   2709  HB  ILE A 168     -12.649 -27.783 -25.161  1.00  0.00           H  
ATOM   2710 1HG1 ILE A 168     -14.912 -26.820 -25.103  1.00  0.00           H  
ATOM   2711 2HG1 ILE A 168     -15.381 -27.821 -26.469  1.00  0.00           H  
ATOM   2712 1HG2 ILE A 168     -13.137 -25.714 -26.402  1.00  0.00           H  
ATOM   2713 2HG2 ILE A 168     -11.882 -26.671 -27.224  1.00  0.00           H  
ATOM   2714 3HG2 ILE A 168     -13.549 -26.671 -27.845  1.00  0.00           H  
ATOM   2715 1HD1 ILE A 168     -16.158 -28.777 -24.373  1.00  0.00           H  
ATOM   2716 2HD1 ILE A 168     -14.963 -29.848 -25.144  1.00  0.00           H  
ATOM   2717 3HD1 ILE A 168     -14.489 -28.834 -23.760  1.00  0.00           H  
ATOM   2718  N   GLU A 169     -10.672 -28.901 -27.463  1.00  0.00           N  
ATOM   2719  CA  GLU A 169      -9.571 -28.645 -28.371  1.00  0.00           C  
ATOM   2720  C   GLU A 169      -9.368 -29.753 -29.403  1.00  0.00           C  
ATOM   2721  O   GLU A 169      -9.016 -29.474 -30.549  1.00  0.00           O  
ATOM   2722  CB  GLU A 169      -8.282 -28.449 -27.570  1.00  0.00           C  
ATOM   2723  CG  GLU A 169      -8.229 -27.155 -26.770  1.00  0.00           C  
ATOM   2724  CD  GLU A 169      -6.982 -27.033 -25.938  1.00  0.00           C  
ATOM   2725  OE1 GLU A 169      -6.140 -27.893 -26.033  1.00  0.00           O  
ATOM   2726  OE2 GLU A 169      -6.872 -26.077 -25.207  1.00  0.00           O1-
ATOM   2727  H   GLU A 169     -10.473 -29.058 -26.481  1.00  0.00           H  
ATOM   2728  HA  GLU A 169      -9.788 -27.724 -28.917  1.00  0.00           H  
ATOM   2729 1HB  GLU A 169      -8.156 -29.279 -26.874  1.00  0.00           H  
ATOM   2730 2HB  GLU A 169      -7.428 -28.459 -28.247  1.00  0.00           H  
ATOM   2731 1HG  GLU A 169      -8.277 -26.312 -27.458  1.00  0.00           H  
ATOM   2732 2HG  GLU A 169      -9.100 -27.107 -26.119  1.00  0.00           H  
ATOM   2733  N   PHE A 170      -9.530 -31.014 -28.988  1.00  0.00           N  
ATOM   2734  CA  PHE A 170      -9.160 -32.126 -29.863  1.00  0.00           C  
ATOM   2735  C   PHE A 170     -10.312 -32.923 -30.483  1.00  0.00           C  
ATOM   2736  O   PHE A 170     -10.060 -33.816 -31.297  1.00  0.00           O  
ATOM   2737  CB  PHE A 170      -8.269 -33.094 -29.082  1.00  0.00           C  
ATOM   2738  CG  PHE A 170      -6.915 -32.536 -28.747  1.00  0.00           C  
ATOM   2739  CD1 PHE A 170      -6.671 -31.968 -27.506  1.00  0.00           C  
ATOM   2740  CD2 PHE A 170      -5.883 -32.578 -29.672  1.00  0.00           C  
ATOM   2741  CE1 PHE A 170      -5.426 -31.454 -27.197  1.00  0.00           C  
ATOM   2742  CE2 PHE A 170      -4.637 -32.066 -29.366  1.00  0.00           C  
ATOM   2743  CZ  PHE A 170      -4.409 -31.503 -28.126  1.00  0.00           C  
ATOM   2744  H   PHE A 170      -9.852 -31.196 -28.041  1.00  0.00           H  
ATOM   2745  HA  PHE A 170      -8.573 -31.710 -30.684  1.00  0.00           H  
ATOM   2746 1HB  PHE A 170      -8.762 -33.371 -28.151  1.00  0.00           H  
ATOM   2747 2HB  PHE A 170      -8.128 -34.006 -29.661  1.00  0.00           H  
ATOM   2748  HD1 PHE A 170      -7.475 -31.930 -26.770  1.00  0.00           H  
ATOM   2749  HD2 PHE A 170      -6.064 -33.022 -30.652  1.00  0.00           H  
ATOM   2750  HE1 PHE A 170      -5.248 -31.010 -26.218  1.00  0.00           H  
ATOM   2751  HE2 PHE A 170      -3.835 -32.106 -30.102  1.00  0.00           H  
ATOM   2752  HZ  PHE A 170      -3.428 -31.098 -27.884  1.00  0.00           H  
ATOM   2753  N   ILE A 171     -11.560 -32.645 -30.111  1.00  0.00           N  
ATOM   2754  CA  ILE A 171     -12.673 -33.367 -30.724  1.00  0.00           C  
ATOM   2755  C   ILE A 171     -13.366 -32.536 -31.796  1.00  0.00           C  
ATOM   2756  O   ILE A 171     -13.849 -31.440 -31.521  1.00  0.00           O  
ATOM   2757  CB  ILE A 171     -13.713 -33.803 -29.673  1.00  0.00           C  
ATOM   2758  CG1 ILE A 171     -13.078 -34.761 -28.665  1.00  0.00           C  
ATOM   2759  CG2 ILE A 171     -14.910 -34.457 -30.353  1.00  0.00           C  
ATOM   2760  CD1 ILE A 171     -13.960 -35.087 -27.472  1.00  0.00           C  
ATOM   2761  H   ILE A 171     -11.749 -31.955 -29.390  1.00  0.00           H  
ATOM   2762  HA  ILE A 171     -12.278 -34.260 -31.204  1.00  0.00           H  
ATOM   2763  HB  ILE A 171     -14.046 -32.929 -29.125  1.00  0.00           H  
ATOM   2764 1HG1 ILE A 171     -12.833 -35.692 -29.172  1.00  0.00           H  
ATOM   2765 2HG1 ILE A 171     -12.160 -34.312 -28.294  1.00  0.00           H  
ATOM   2766 1HG2 ILE A 171     -15.641 -34.740 -29.611  1.00  0.00           H  
ATOM   2767 2HG2 ILE A 171     -15.360 -33.747 -31.042  1.00  0.00           H  
ATOM   2768 3HG2 ILE A 171     -14.588 -35.342 -30.897  1.00  0.00           H  
ATOM   2769 1HD1 ILE A 171     -13.420 -35.760 -26.806  1.00  0.00           H  
ATOM   2770 2HD1 ILE A 171     -14.202 -34.166 -26.951  1.00  0.00           H  
ATOM   2771 3HD1 ILE A 171     -14.875 -35.565 -27.800  1.00  0.00           H  
ATOM   2772  N   GLU A 172     -13.425 -33.072 -33.015  1.00  0.00           N  
ATOM   2773  CA  GLU A 172     -14.011 -32.356 -34.149  1.00  0.00           C  
ATOM   2774  C   GLU A 172     -15.512 -32.621 -34.273  1.00  0.00           C  
ATOM   2775  O   GLU A 172     -16.258 -31.801 -34.812  1.00  0.00           O  
ATOM   2776  CB  GLU A 172     -13.314 -32.773 -35.441  1.00  0.00           C  
ATOM   2777  CG  GLU A 172     -11.849 -32.389 -35.520  1.00  0.00           C  
ATOM   2778  CD  GLU A 172     -11.218 -32.817 -36.810  1.00  0.00           C  
ATOM   2779  OE1 GLU A 172     -11.890 -33.446 -37.592  1.00  0.00           O  
ATOM   2780  OE2 GLU A 172     -10.067 -32.516 -37.019  1.00  0.00           O1-
ATOM   2781  H   GLU A 172     -13.031 -33.993 -33.165  1.00  0.00           H  
ATOM   2782  HA  GLU A 172     -13.872 -31.283 -33.996  1.00  0.00           H  
ATOM   2783 1HB  GLU A 172     -13.386 -33.853 -35.558  1.00  0.00           H  
ATOM   2784 2HB  GLU A 172     -13.820 -32.317 -36.290  1.00  0.00           H  
ATOM   2785 1HG  GLU A 172     -11.767 -31.309 -35.431  1.00  0.00           H  
ATOM   2786 2HG  GLU A 172     -11.310 -32.838 -34.683  1.00  0.00           H  
ATOM   2787  N   ASP A 173     -15.941 -33.784 -33.801  1.00  0.00           N  
ATOM   2788  CA  ASP A 173     -17.338 -34.182 -33.856  1.00  0.00           C  
ATOM   2789  C   ASP A 173     -18.165 -33.463 -32.794  1.00  0.00           C  
ATOM   2790  O   ASP A 173     -17.884 -33.571 -31.598  1.00  0.00           O  
ATOM   2791  CB  ASP A 173     -17.467 -35.696 -33.674  1.00  0.00           C  
ATOM   2792  CG  ASP A 173     -18.895 -36.195 -33.848  1.00  0.00           C  
ATOM   2793  OD1 ASP A 173     -19.271 -36.483 -34.960  1.00  0.00           O  
ATOM   2794  OD2 ASP A 173     -19.596 -36.283 -32.869  1.00  0.00           O1-
ATOM   2795  H   ASP A 173     -15.270 -34.419 -33.393  1.00  0.00           H  
ATOM   2796  HA  ASP A 173     -17.734 -33.911 -34.835  1.00  0.00           H  
ATOM   2797 1HB  ASP A 173     -16.829 -36.206 -34.396  1.00  0.00           H  
ATOM   2798 2HB  ASP A 173     -17.120 -35.974 -32.678  1.00  0.00           H  
ATOM   2799  N   GLU A 174     -19.176 -32.722 -33.231  1.00  0.00           N  
ATOM   2800  CA  GLU A 174     -19.984 -31.908 -32.327  1.00  0.00           C  
ATOM   2801  C   GLU A 174     -20.755 -32.733 -31.296  1.00  0.00           C  
ATOM   2802  O   GLU A 174     -20.924 -32.304 -30.153  1.00  0.00           O  
ATOM   2803  CB  GLU A 174     -20.970 -31.055 -33.129  1.00  0.00           C  
ATOM   2804  CG  GLU A 174     -20.323 -29.936 -33.942  1.00  0.00           C  
ATOM   2805  CD  GLU A 174     -21.306 -29.172 -34.783  1.00  0.00           C  
ATOM   2806  OE1 GLU A 174     -22.408 -29.638 -34.952  1.00  0.00           O  
ATOM   2807  OE2 GLU A 174     -20.956 -28.115 -35.253  1.00  0.00           O1-
ATOM   2808  H   GLU A 174     -19.373 -32.702 -34.224  1.00  0.00           H  
ATOM   2809  HA  GLU A 174     -19.313 -31.240 -31.783  1.00  0.00           H  
ATOM   2810 1HB  GLU A 174     -21.531 -31.692 -33.818  1.00  0.00           H  
ATOM   2811 2HB  GLU A 174     -21.687 -30.596 -32.449  1.00  0.00           H  
ATOM   2812 1HG  GLU A 174     -19.848 -29.246 -33.250  1.00  0.00           H  
ATOM   2813 2HG  GLU A 174     -19.548 -30.358 -34.582  1.00  0.00           H  
ATOM   2814  N   LYS A 175     -21.251 -33.900 -31.704  1.00  0.00           N  
ATOM   2815  CA  LYS A 175     -22.076 -34.700 -30.807  1.00  0.00           C  
ATOM   2816  C   LYS A 175     -21.239 -35.384 -29.734  1.00  0.00           C  
ATOM   2817  O   LYS A 175     -21.638 -35.418 -28.571  1.00  0.00           O  
ATOM   2818  CB  LYS A 175     -22.884 -35.720 -31.605  1.00  0.00           C  
ATOM   2819  CG  LYS A 175     -24.039 -35.114 -32.424  1.00  0.00           C  
ATOM   2820  CD  LYS A 175     -25.159 -34.564 -31.527  1.00  0.00           C  
ATOM   2821  CE  LYS A 175     -26.326 -34.034 -32.359  1.00  0.00           C  
ATOM   2822  NZ  LYS A 175     -27.456 -33.526 -31.499  1.00  0.00           N1+
ATOM   2823  H   LYS A 175     -21.057 -34.232 -32.638  1.00  0.00           H  
ATOM   2824  HA  LYS A 175     -22.768 -34.035 -30.295  1.00  0.00           H  
ATOM   2825 1HB  LYS A 175     -22.224 -36.239 -32.300  1.00  0.00           H  
ATOM   2826 2HB  LYS A 175     -23.302 -36.467 -30.928  1.00  0.00           H  
ATOM   2827 1HG  LYS A 175     -23.654 -34.299 -33.041  1.00  0.00           H  
ATOM   2828 2HG  LYS A 175     -24.453 -35.875 -33.081  1.00  0.00           H  
ATOM   2829 1HD  LYS A 175     -25.520 -35.357 -30.873  1.00  0.00           H  
ATOM   2830 2HD  LYS A 175     -24.782 -33.750 -30.909  1.00  0.00           H  
ATOM   2831 1HE  LYS A 175     -25.972 -33.222 -32.993  1.00  0.00           H  
ATOM   2832 2HE  LYS A 175     -26.701 -34.839 -32.992  1.00  0.00           H  
ATOM   2833 1HZ  LYS A 175     -28.202 -33.195 -32.090  1.00  0.00           H  
ATOM   2834 2HZ  LYS A 175     -27.800 -34.276 -30.921  1.00  0.00           H  
ATOM   2835 3HZ  LYS A 175     -27.155 -32.758 -30.899  1.00  0.00           H  
ATOM   2836  N   LEU A 176     -20.064 -35.891 -30.109  1.00  0.00           N  
ATOM   2837  CA  LEU A 176     -19.183 -36.503 -29.118  1.00  0.00           C  
ATOM   2838  C   LEU A 176     -18.681 -35.455 -28.147  1.00  0.00           C  
ATOM   2839  O   LEU A 176     -18.660 -35.680 -26.933  1.00  0.00           O  
ATOM   2840  CB  LEU A 176     -17.995 -37.190 -29.802  1.00  0.00           C  
ATOM   2841  CG  LEU A 176     -16.954 -37.811 -28.861  1.00  0.00           C  
ATOM   2842  CD1 LEU A 176     -17.626 -38.852 -27.976  1.00  0.00           C  
ATOM   2843  CD2 LEU A 176     -15.834 -38.433 -29.682  1.00  0.00           C  
ATOM   2844  H   LEU A 176     -19.790 -35.863 -31.085  1.00  0.00           H  
ATOM   2845  HA  LEU A 176     -19.753 -37.238 -28.559  1.00  0.00           H  
ATOM   2846 1HB  LEU A 176     -18.374 -37.983 -30.445  1.00  0.00           H  
ATOM   2847 2HB  LEU A 176     -17.482 -36.459 -30.427  1.00  0.00           H  
ATOM   2848  HG  LEU A 176     -16.542 -37.038 -28.213  1.00  0.00           H  
ATOM   2849 1HD1 LEU A 176     -16.886 -39.293 -27.307  1.00  0.00           H  
ATOM   2850 2HD1 LEU A 176     -18.409 -38.376 -27.386  1.00  0.00           H  
ATOM   2851 3HD1 LEU A 176     -18.062 -39.632 -28.599  1.00  0.00           H  
ATOM   2852 1HD2 LEU A 176     -15.094 -38.873 -29.014  1.00  0.00           H  
ATOM   2853 2HD2 LEU A 176     -16.244 -39.208 -30.330  1.00  0.00           H  
ATOM   2854 3HD2 LEU A 176     -15.360 -37.664 -30.292  1.00  0.00           H  
ATOM   2855  N   LEU A 177     -18.297 -34.298 -28.670  1.00  0.00           N  
ATOM   2856  CA  LEU A 177     -17.819 -33.212 -27.838  1.00  0.00           C  
ATOM   2857  C   LEU A 177     -18.842 -32.928 -26.750  1.00  0.00           C  
ATOM   2858  O   LEU A 177     -18.494 -32.800 -25.573  1.00  0.00           O  
ATOM   2859  CB  LEU A 177     -17.580 -31.969 -28.710  1.00  0.00           C  
ATOM   2860  CG  LEU A 177     -16.928 -30.749 -28.038  1.00  0.00           C  
ATOM   2861  CD1 LEU A 177     -16.116 -30.009 -29.082  1.00  0.00           C  
ATOM   2862  CD2 LEU A 177     -17.996 -29.816 -27.469  1.00  0.00           C  
ATOM   2863  H   LEU A 177     -18.326 -34.168 -29.676  1.00  0.00           H  
ATOM   2864  HA  LEU A 177     -16.882 -33.511 -27.376  1.00  0.00           H  
ATOM   2865 1HB  LEU A 177     -16.940 -32.260 -29.544  1.00  0.00           H  
ATOM   2866 2HB  LEU A 177     -18.538 -31.645 -29.120  1.00  0.00           H  
ATOM   2867  HG  LEU A 177     -16.256 -31.079 -27.245  1.00  0.00           H  
ATOM   2868 1HD1 LEU A 177     -15.638 -29.146 -28.630  1.00  0.00           H  
ATOM   2869 2HD1 LEU A 177     -15.349 -30.674 -29.490  1.00  0.00           H  
ATOM   2870 3HD1 LEU A 177     -16.779 -29.680 -29.887  1.00  0.00           H  
ATOM   2871 1HD2 LEU A 177     -17.508 -28.956 -27.021  1.00  0.00           H  
ATOM   2872 2HD2 LEU A 177     -18.655 -29.478 -28.276  1.00  0.00           H  
ATOM   2873 3HD2 LEU A 177     -18.585 -30.321 -26.715  1.00  0.00           H  
ATOM   2874  N   ALA A 178     -20.111 -32.842 -27.138  1.00  0.00           N  
ATOM   2875  CA  ALA A 178     -21.189 -32.621 -26.190  1.00  0.00           C  
ATOM   2876  C   ALA A 178     -21.337 -33.792 -25.212  1.00  0.00           C  
ATOM   2877  O   ALA A 178     -21.585 -33.588 -24.027  1.00  0.00           O  
ATOM   2878  CB  ALA A 178     -22.489 -32.386 -26.932  1.00  0.00           C  
ATOM   2879  H   ALA A 178     -20.337 -32.918 -28.128  1.00  0.00           H  
ATOM   2880  HA  ALA A 178     -20.943 -31.729 -25.607  1.00  0.00           H  
ATOM   2881 1HB  ALA A 178     -23.286 -32.180 -26.228  1.00  0.00           H  
ATOM   2882 2HB  ALA A 178     -22.365 -31.541 -27.599  1.00  0.00           H  
ATOM   2883 3HB  ALA A 178     -22.738 -33.278 -27.515  1.00  0.00           H  
ATOM   2884  N   ARG A 179     -21.177 -35.022 -25.709  1.00  0.00           N  
ATOM   2885  CA  ARG A 179     -21.304 -36.175 -24.825  1.00  0.00           C  
ATOM   2886  C   ARG A 179     -20.212 -36.168 -23.774  1.00  0.00           C  
ATOM   2887  O   ARG A 179     -20.463 -36.470 -22.603  1.00  0.00           O  
ATOM   2888  CB  ARG A 179     -21.235 -37.473 -25.616  1.00  0.00           C  
ATOM   2889  CG  ARG A 179     -22.492 -37.811 -26.402  1.00  0.00           C  
ATOM   2890  CD  ARG A 179     -22.508 -39.235 -26.826  1.00  0.00           C  
ATOM   2891  NE  ARG A 179     -21.508 -39.508 -27.846  1.00  0.00           N  
ATOM   2892  CZ  ARG A 179     -21.716 -39.392 -29.172  1.00  0.00           C  
ATOM   2893  NH1 ARG A 179     -22.890 -39.008 -29.622  1.00  0.00           N1+
ATOM   2894  NH2 ARG A 179     -20.740 -39.664 -30.020  1.00  0.00           N  
ATOM   2895  H   ARG A 179     -20.987 -35.158 -26.695  1.00  0.00           H  
ATOM   2896  HA  ARG A 179     -22.266 -36.114 -24.317  1.00  0.00           H  
ATOM   2897 1HB  ARG A 179     -20.408 -37.425 -26.323  1.00  0.00           H  
ATOM   2898 2HB  ARG A 179     -21.037 -38.303 -24.937  1.00  0.00           H  
ATOM   2899 1HG  ARG A 179     -23.369 -37.629 -25.781  1.00  0.00           H  
ATOM   2900 2HG  ARG A 179     -22.543 -37.187 -27.294  1.00  0.00           H  
ATOM   2901 1HD  ARG A 179     -22.303 -39.873 -25.968  1.00  0.00           H  
ATOM   2902 2HD  ARG A 179     -23.488 -39.481 -27.235  1.00  0.00           H  
ATOM   2903  HE  ARG A 179     -20.592 -39.806 -27.538  1.00  0.00           H  
ATOM   2904 1HH1 ARG A 179     -23.636 -38.799 -28.974  1.00  0.00           H  
ATOM   2905 2HH1 ARG A 179     -23.046 -38.920 -30.616  1.00  0.00           H  
ATOM   2906 1HH2 ARG A 179     -19.837 -39.959 -29.674  1.00  0.00           H  
ATOM   2907 2HH2 ARG A 179     -20.895 -39.577 -31.014  1.00  0.00           H  
ATOM   2908  N   ILE A 180     -18.999 -35.796 -24.173  1.00  0.00           N  
ATOM   2909  CA  ILE A 180     -17.893 -35.724 -23.231  1.00  0.00           C  
ATOM   2910  C   ILE A 180     -18.179 -34.674 -22.165  1.00  0.00           C  
ATOM   2911  O   ILE A 180     -17.962 -34.910 -20.977  1.00  0.00           O  
ATOM   2912  CB  ILE A 180     -16.572 -35.392 -23.949  1.00  0.00           C  
ATOM   2913  CG1 ILE A 180     -16.218 -36.494 -24.951  1.00  0.00           C  
ATOM   2914  CG2 ILE A 180     -15.451 -35.205 -22.939  1.00  0.00           C  
ATOM   2915  CD1 ILE A 180     -15.936 -37.834 -24.310  1.00  0.00           C  
ATOM   2916  H   ILE A 180     -18.837 -35.584 -25.153  1.00  0.00           H  
ATOM   2917  HA  ILE A 180     -17.798 -36.692 -22.735  1.00  0.00           H  
ATOM   2918  HB  ILE A 180     -16.690 -34.472 -24.521  1.00  0.00           H  
ATOM   2919 1HG1 ILE A 180     -17.037 -36.620 -25.658  1.00  0.00           H  
ATOM   2920 2HG1 ILE A 180     -15.337 -36.198 -25.521  1.00  0.00           H  
ATOM   2921 1HG2 ILE A 180     -14.524 -34.972 -23.463  1.00  0.00           H  
ATOM   2922 2HG2 ILE A 180     -15.701 -34.388 -22.264  1.00  0.00           H  
ATOM   2923 3HG2 ILE A 180     -15.321 -36.123 -22.365  1.00  0.00           H  
ATOM   2924 1HD1 ILE A 180     -15.692 -38.563 -25.083  1.00  0.00           H  
ATOM   2925 2HD1 ILE A 180     -15.095 -37.739 -23.622  1.00  0.00           H  
ATOM   2926 3HD1 ILE A 180     -16.817 -38.168 -23.763  1.00  0.00           H  
ATOM   2927  N   ALA A 181     -18.703 -33.522 -22.589  1.00  0.00           N  
ATOM   2928  CA  ALA A 181     -19.038 -32.452 -21.655  1.00  0.00           C  
ATOM   2929  C   ALA A 181     -20.012 -32.933 -20.583  1.00  0.00           C  
ATOM   2930  O   ALA A 181     -19.887 -32.560 -19.415  1.00  0.00           O  
ATOM   2931  CB  ALA A 181     -19.620 -31.262 -22.402  1.00  0.00           C  
ATOM   2932  H   ALA A 181     -18.840 -33.375 -23.584  1.00  0.00           H  
ATOM   2933  HA  ALA A 181     -18.120 -32.134 -21.157  1.00  0.00           H  
ATOM   2934 1HB  ALA A 181     -19.863 -30.470 -21.693  1.00  0.00           H  
ATOM   2935 2HB  ALA A 181     -18.891 -30.892 -23.123  1.00  0.00           H  
ATOM   2936 3HB  ALA A 181     -20.524 -31.568 -22.926  1.00  0.00           H  
ATOM   2937  N   GLN A 182     -20.975 -33.774 -20.966  1.00  0.00           N  
ATOM   2938  CA  GLN A 182     -21.920 -34.304 -19.986  1.00  0.00           C  
ATOM   2939  C   GLN A 182     -21.209 -35.208 -18.990  1.00  0.00           C  
ATOM   2940  O   GLN A 182     -21.527 -35.194 -17.799  1.00  0.00           O  
ATOM   2941  CB  GLN A 182     -23.046 -35.073 -20.681  1.00  0.00           C  
ATOM   2942  CG  GLN A 182     -24.036 -34.192 -21.424  1.00  0.00           C  
ATOM   2943  CD  GLN A 182     -25.176 -34.986 -22.032  1.00  0.00           C  
ATOM   2944  NE2 GLN A 182     -26.385 -34.762 -21.531  1.00  0.00           N  
ATOM   2945  OE1 GLN A 182     -24.972 -35.794 -22.942  1.00  0.00           O  
ATOM   2946  H   GLN A 182     -21.063 -34.023 -21.948  1.00  0.00           H  
ATOM   2947  HA  GLN A 182     -22.347 -33.464 -19.448  1.00  0.00           H  
ATOM   2948 1HB  GLN A 182     -22.619 -35.777 -21.396  1.00  0.00           H  
ATOM   2949 2HB  GLN A 182     -23.600 -35.653 -19.943  1.00  0.00           H  
ATOM   2950 1HG  GLN A 182     -24.457 -33.468 -20.726  1.00  0.00           H  
ATOM   2951 2HG  GLN A 182     -23.513 -33.674 -22.229  1.00  0.00           H  
ATOM   2952 1HE2 GLN A 182     -27.177 -35.257 -21.892  1.00  0.00           H  
ATOM   2953 2HE2 GLN A 182     -26.506 -34.098 -20.793  1.00  0.00           H  
ATOM   2954  N   LEU A 183     -20.245 -35.993 -19.472  1.00  0.00           N  
ATOM   2955  CA  LEU A 183     -19.513 -36.893 -18.592  1.00  0.00           C  
ATOM   2956  C   LEU A 183     -18.699 -36.112 -17.566  1.00  0.00           C  
ATOM   2957  O   LEU A 183     -18.585 -36.525 -16.412  1.00  0.00           O  
ATOM   2958  CB  LEU A 183     -18.584 -37.798 -19.412  1.00  0.00           C  
ATOM   2959  CG  LEU A 183     -19.282 -38.827 -20.311  1.00  0.00           C  
ATOM   2960  CD1 LEU A 183     -18.257 -39.475 -21.232  1.00  0.00           C  
ATOM   2961  CD2 LEU A 183     -19.975 -39.869 -19.446  1.00  0.00           C  
ATOM   2962  H   LEU A 183     -20.040 -35.979 -20.465  1.00  0.00           H  
ATOM   2963  HA  LEU A 183     -20.232 -37.510 -18.053  1.00  0.00           H  
ATOM   2964 1HB  LEU A 183     -17.962 -37.171 -20.048  1.00  0.00           H  
ATOM   2965 2HB  LEU A 183     -17.935 -38.342 -18.727  1.00  0.00           H  
ATOM   2966  HG  LEU A 183     -20.020 -38.324 -20.935  1.00  0.00           H  
ATOM   2967 1HD1 LEU A 183     -18.753 -40.206 -21.870  1.00  0.00           H  
ATOM   2968 2HD1 LEU A 183     -17.790 -38.710 -21.852  1.00  0.00           H  
ATOM   2969 3HD1 LEU A 183     -17.494 -39.973 -20.634  1.00  0.00           H  
ATOM   2970 1HD2 LEU A 183     -20.472 -40.600 -20.084  1.00  0.00           H  
ATOM   2971 2HD2 LEU A 183     -19.237 -40.374 -18.822  1.00  0.00           H  
ATOM   2972 3HD2 LEU A 183     -20.715 -39.381 -18.810  1.00  0.00           H  
ATOM   2973  N   ILE A 184     -18.171 -34.961 -17.980  1.00  0.00           N  
ATOM   2974  CA  ILE A 184     -17.399 -34.117 -17.075  1.00  0.00           C  
ATOM   2975  C   ILE A 184     -18.296 -33.581 -15.971  1.00  0.00           C  
ATOM   2976  O   ILE A 184     -17.937 -33.622 -14.795  1.00  0.00           O  
ATOM   2977  CB  ILE A 184     -16.743 -32.945 -17.828  1.00  0.00           C  
ATOM   2978  CG1 ILE A 184     -15.833 -33.468 -18.941  1.00  0.00           C  
ATOM   2979  CG2 ILE A 184     -15.961 -32.066 -16.865  1.00  0.00           C  
ATOM   2980  CD1 ILE A 184     -14.780 -34.441 -18.462  1.00  0.00           C  
ATOM   2981  H   ILE A 184     -18.297 -34.684 -18.949  1.00  0.00           H  
ATOM   2982  HA  ILE A 184     -16.610 -34.716 -16.622  1.00  0.00           H  
ATOM   2983  HB  ILE A 184     -17.515 -32.344 -18.308  1.00  0.00           H  
ATOM   2984 1HG1 ILE A 184     -16.435 -33.964 -19.701  1.00  0.00           H  
ATOM   2985 2HG1 ILE A 184     -15.327 -32.630 -19.422  1.00  0.00           H  
ATOM   2986 1HG2 ILE A 184     -15.503 -31.243 -17.413  1.00  0.00           H  
ATOM   2987 2HG2 ILE A 184     -16.634 -31.667 -16.107  1.00  0.00           H  
ATOM   2988 3HG2 ILE A 184     -15.182 -32.657 -16.383  1.00  0.00           H  
ATOM   2989 1HD1 ILE A 184     -14.174 -34.767 -19.308  1.00  0.00           H  
ATOM   2990 2HD1 ILE A 184     -14.141 -33.953 -17.725  1.00  0.00           H  
ATOM   2991 3HD1 ILE A 184     -15.263 -35.306 -18.009  1.00  0.00           H  
ATOM   2992  N   ILE A 185     -19.476 -33.107 -16.347  1.00  0.00           N  
ATOM   2993  CA  ILE A 185     -20.422 -32.568 -15.382  1.00  0.00           C  
ATOM   2994  C   ILE A 185     -20.909 -33.616 -14.394  1.00  0.00           C  
ATOM   2995  O   ILE A 185     -21.001 -33.343 -13.197  1.00  0.00           O  
ATOM   2996  CB  ILE A 185     -21.607 -31.905 -16.102  1.00  0.00           C  
ATOM   2997  CG1 ILE A 185     -21.276 -30.420 -16.362  1.00  0.00           C  
ATOM   2998  CG2 ILE A 185     -22.916 -32.063 -15.283  1.00  0.00           C  
ATOM   2999  CD1 ILE A 185     -19.904 -30.161 -16.990  1.00  0.00           C  
ATOM   3000  H   ILE A 185     -19.712 -33.093 -17.337  1.00  0.00           H  
ATOM   3001  HA  ILE A 185     -19.916 -31.801 -14.799  1.00  0.00           H  
ATOM   3002  HB  ILE A 185     -21.740 -32.375 -17.076  1.00  0.00           H  
ATOM   3003 1HG1 ILE A 185     -22.021 -30.012 -17.013  1.00  0.00           H  
ATOM   3004 2HG1 ILE A 185     -21.321 -29.906 -15.436  1.00  0.00           H  
ATOM   3005 1HG2 ILE A 185     -23.738 -31.587 -15.809  1.00  0.00           H  
ATOM   3006 2HG2 ILE A 185     -23.153 -33.114 -15.143  1.00  0.00           H  
ATOM   3007 3HG2 ILE A 185     -22.801 -31.593 -14.314  1.00  0.00           H  
ATOM   3008 1HD1 ILE A 185     -19.770 -29.098 -17.133  1.00  0.00           H  
ATOM   3009 2HD1 ILE A 185     -19.112 -30.524 -16.347  1.00  0.00           H  
ATOM   3010 3HD1 ILE A 185     -19.846 -30.661 -17.953  1.00  0.00           H  
ATOM   3011  N   LYS A 186     -21.224 -34.813 -14.882  1.00  0.00           N  
ATOM   3012  CA  LYS A 186     -21.665 -35.857 -13.975  1.00  0.00           C  
ATOM   3013  C   LYS A 186     -20.556 -36.206 -12.995  1.00  0.00           C  
ATOM   3014  O   LYS A 186     -20.815 -36.427 -11.810  1.00  0.00           O  
ATOM   3015  CB  LYS A 186     -22.097 -37.100 -14.748  1.00  0.00           C  
ATOM   3016  CG  LYS A 186     -23.424 -36.949 -15.498  1.00  0.00           C  
ATOM   3017  CD  LYS A 186     -23.947 -38.298 -15.984  1.00  0.00           C  
ATOM   3018  CE  LYS A 186     -23.148 -38.809 -17.178  1.00  0.00           C  
ATOM   3019  NZ  LYS A 186     -23.752 -40.032 -17.774  1.00  0.00           N1+
ATOM   3020  H   LYS A 186     -21.156 -34.990 -15.876  1.00  0.00           H  
ATOM   3021  HA  LYS A 186     -22.515 -35.487 -13.403  1.00  0.00           H  
ATOM   3022 1HB  LYS A 186     -21.326 -37.347 -15.473  1.00  0.00           H  
ATOM   3023 2HB  LYS A 186     -22.184 -37.943 -14.058  1.00  0.00           H  
ATOM   3024 1HG  LYS A 186     -24.166 -36.491 -14.839  1.00  0.00           H  
ATOM   3025 2HG  LYS A 186     -23.280 -36.295 -16.355  1.00  0.00           H  
ATOM   3026 1HD  LYS A 186     -23.875 -39.027 -15.174  1.00  0.00           H  
ATOM   3027 2HD  LYS A 186     -24.991 -38.206 -16.276  1.00  0.00           H  
ATOM   3028 1HE  LYS A 186     -23.100 -38.028 -17.935  1.00  0.00           H  
ATOM   3029 2HE  LYS A 186     -22.133 -39.044 -16.855  1.00  0.00           H  
ATOM   3030 1HZ  LYS A 186     -23.177 -40.326 -18.563  1.00  0.00           H  
ATOM   3031 2HZ  LYS A 186     -23.785 -40.767 -17.085  1.00  0.00           H  
ATOM   3032 3HZ  LYS A 186     -24.686 -39.829 -18.092  1.00  0.00           H  
ATOM   3033  N   ALA A 187     -19.313 -36.230 -13.477  1.00  0.00           N  
ATOM   3034  CA  ALA A 187     -18.164 -36.510 -12.629  1.00  0.00           C  
ATOM   3035  C   ALA A 187     -17.992 -35.435 -11.563  1.00  0.00           C  
ATOM   3036  O   ALA A 187     -17.690 -35.738 -10.415  1.00  0.00           O  
ATOM   3037  CB  ALA A 187     -16.902 -36.628 -13.471  1.00  0.00           C  
ATOM   3038  H   ALA A 187     -19.162 -36.076 -14.472  1.00  0.00           H  
ATOM   3039  HA  ALA A 187     -18.341 -37.463 -12.119  1.00  0.00           H  
ATOM   3040 1HB  ALA A 187     -16.051 -36.838 -12.823  1.00  0.00           H  
ATOM   3041 2HB  ALA A 187     -17.019 -37.438 -14.191  1.00  0.00           H  
ATOM   3042 3HB  ALA A 187     -16.730 -35.693 -14.002  1.00  0.00           H  
ATOM   3043  N   ILE A 188     -18.219 -34.178 -11.948  1.00  0.00           N  
ATOM   3044  CA  ILE A 188     -18.082 -33.091 -10.987  1.00  0.00           C  
ATOM   3045  C   ILE A 188     -19.136 -33.223  -9.912  1.00  0.00           C  
ATOM   3046  O   ILE A 188     -18.831 -33.065  -8.724  1.00  0.00           O  
ATOM   3047  CB  ILE A 188     -18.207 -31.717 -11.671  1.00  0.00           C  
ATOM   3048  CG1 ILE A 188     -17.017 -31.473 -12.602  1.00  0.00           C  
ATOM   3049  CG2 ILE A 188     -18.308 -30.613 -10.630  1.00  0.00           C  
ATOM   3050  CD1 ILE A 188     -17.166 -30.251 -13.478  1.00  0.00           C  
ATOM   3051  H   ILE A 188     -18.454 -33.979 -12.909  1.00  0.00           H  
ATOM   3052  HA  ILE A 188     -17.103 -33.162 -10.518  1.00  0.00           H  
ATOM   3053  HB  ILE A 188     -19.102 -31.700 -12.292  1.00  0.00           H  
ATOM   3054 1HG1 ILE A 188     -16.109 -31.360 -12.009  1.00  0.00           H  
ATOM   3055 2HG1 ILE A 188     -16.877 -32.340 -13.248  1.00  0.00           H  
ATOM   3056 1HG2 ILE A 188     -18.395 -29.648 -11.130  1.00  0.00           H  
ATOM   3057 2HG2 ILE A 188     -19.186 -30.779 -10.007  1.00  0.00           H  
ATOM   3058 3HG2 ILE A 188     -17.414 -30.618 -10.006  1.00  0.00           H  
ATOM   3059 1HD1 ILE A 188     -16.284 -30.145 -14.109  1.00  0.00           H  
ATOM   3060 2HD1 ILE A 188     -18.051 -30.359 -14.106  1.00  0.00           H  
ATOM   3061 3HD1 ILE A 188     -17.272 -29.366 -12.852  1.00  0.00           H  
ATOM   3062  N   THR A 189     -20.368 -33.520 -10.295  1.00  0.00           N  
ATOM   3063  CA  THR A 189     -21.452 -33.652  -9.339  1.00  0.00           C  
ATOM   3064  C   THR A 189     -21.190 -34.801  -8.359  1.00  0.00           C  
ATOM   3065  O   THR A 189     -21.509 -34.706  -7.177  1.00  0.00           O  
ATOM   3066  CB  THR A 189     -22.795 -33.875 -10.060  1.00  0.00           C  
ATOM   3067  CG2 THR A 189     -23.190 -32.635 -10.848  1.00  0.00           C  
ATOM   3068  OG1 THR A 189     -22.681 -34.989 -10.955  1.00  0.00           O  
ATOM   3069  H   THR A 189     -20.561 -33.654 -11.291  1.00  0.00           H  
ATOM   3070  HA  THR A 189     -21.505 -32.725  -8.759  1.00  0.00           H  
ATOM   3071  HB  THR A 189     -23.570 -34.093  -9.326  1.00  0.00           H  
ATOM   3072  HG1 THR A 189     -22.373 -35.758 -10.469  1.00  0.00           H  
ATOM   3073 1HG2 THR A 189     -24.141 -32.810 -11.350  1.00  0.00           H  
ATOM   3074 2HG2 THR A 189     -23.288 -31.788 -10.169  1.00  0.00           H  
ATOM   3075 3HG2 THR A 189     -22.423 -32.416 -11.590  1.00  0.00           H  
ATOM   3076  N   GLU A 190     -20.584 -35.887  -8.858  1.00  0.00           N  
ATOM   3077  CA  GLU A 190     -20.268 -37.034  -8.005  1.00  0.00           C  
ATOM   3078  C   GLU A 190     -19.233 -36.664  -6.948  1.00  0.00           C  
ATOM   3079  O   GLU A 190     -19.369 -37.031  -5.775  1.00  0.00           O  
ATOM   3080  CB  GLU A 190     -19.753 -38.202  -8.848  1.00  0.00           C  
ATOM   3081  CG  GLU A 190     -19.537 -39.492  -8.070  1.00  0.00           C  
ATOM   3082  CD  GLU A 190     -20.818 -40.083  -7.549  1.00  0.00           C  
ATOM   3083  OE1 GLU A 190     -21.862 -39.689  -8.011  1.00  0.00           O  
ATOM   3084  OE2 GLU A 190     -20.752 -40.929  -6.689  1.00  0.00           O1-
ATOM   3085  H   GLU A 190     -20.363 -35.924  -9.845  1.00  0.00           H  
ATOM   3086  HA  GLU A 190     -21.179 -37.352  -7.500  1.00  0.00           H  
ATOM   3087 1HB  GLU A 190     -20.461 -38.411  -9.651  1.00  0.00           H  
ATOM   3088 2HB  GLU A 190     -18.805 -37.928  -9.311  1.00  0.00           H  
ATOM   3089 1HG  GLU A 190     -19.053 -40.220  -8.720  1.00  0.00           H  
ATOM   3090 2HG  GLU A 190     -18.869 -39.292  -7.233  1.00  0.00           H  
ATOM   3091  N   ILE A 191     -18.223 -35.904  -7.355  1.00  0.00           N  
ATOM   3092  CA  ILE A 191     -17.173 -35.432  -6.461  1.00  0.00           C  
ATOM   3093  C   ILE A 191     -17.765 -34.500  -5.404  1.00  0.00           C  
ATOM   3094  O   ILE A 191     -17.395 -34.567  -4.233  1.00  0.00           O  
ATOM   3095  CB  ILE A 191     -16.066 -34.700  -7.242  1.00  0.00           C  
ATOM   3096  CG1 ILE A 191     -15.356 -35.667  -8.193  1.00  0.00           C  
ATOM   3097  CG2 ILE A 191     -15.071 -34.064  -6.284  1.00  0.00           C  
ATOM   3098  CD1 ILE A 191     -14.586 -36.761  -7.489  1.00  0.00           C  
ATOM   3099  H   ILE A 191     -18.173 -35.664  -8.343  1.00  0.00           H  
ATOM   3100  HA  ILE A 191     -16.742 -36.295  -5.951  1.00  0.00           H  
ATOM   3101  HB  ILE A 191     -16.511 -33.921  -7.860  1.00  0.00           H  
ATOM   3102 1HG1 ILE A 191     -16.088 -36.134  -8.851  1.00  0.00           H  
ATOM   3103 2HG1 ILE A 191     -14.659 -35.112  -8.823  1.00  0.00           H  
ATOM   3104 1HG2 ILE A 191     -14.295 -33.552  -6.853  1.00  0.00           H  
ATOM   3105 2HG2 ILE A 191     -15.587 -33.346  -5.647  1.00  0.00           H  
ATOM   3106 3HG2 ILE A 191     -14.616 -34.837  -5.665  1.00  0.00           H  
ATOM   3107 1HD1 ILE A 191     -14.110 -37.405  -8.229  1.00  0.00           H  
ATOM   3108 2HD1 ILE A 191     -13.822 -36.316  -6.851  1.00  0.00           H  
ATOM   3109 3HD1 ILE A 191     -15.269 -37.352  -6.881  1.00  0.00           H  
ATOM   3110  N   VAL A 192     -18.690 -33.634  -5.828  1.00  0.00           N  
ATOM   3111  CA  VAL A 192     -19.386 -32.725  -4.924  1.00  0.00           C  
ATOM   3112  C   VAL A 192     -20.188 -33.487  -3.876  1.00  0.00           C  
ATOM   3113  O   VAL A 192     -20.170 -33.128  -2.695  1.00  0.00           O  
ATOM   3114  CB  VAL A 192     -20.333 -31.794  -5.715  1.00  0.00           C  
ATOM   3115  CG1 VAL A 192     -21.245 -31.032  -4.775  1.00  0.00           C  
ATOM   3116  CG2 VAL A 192     -19.525 -30.812  -6.513  1.00  0.00           C  
ATOM   3117  H   VAL A 192     -18.917 -33.620  -6.817  1.00  0.00           H  
ATOM   3118  HA  VAL A 192     -18.643 -32.111  -4.414  1.00  0.00           H  
ATOM   3119  HB  VAL A 192     -20.951 -32.393  -6.381  1.00  0.00           H  
ATOM   3120 1HG1 VAL A 192     -21.908 -30.385  -5.352  1.00  0.00           H  
ATOM   3121 2HG1 VAL A 192     -21.843 -31.734  -4.200  1.00  0.00           H  
ATOM   3122 3HG1 VAL A 192     -20.647 -30.424  -4.098  1.00  0.00           H  
ATOM   3123 1HG2 VAL A 192     -20.194 -30.167  -7.081  1.00  0.00           H  
ATOM   3124 2HG2 VAL A 192     -18.924 -30.213  -5.835  1.00  0.00           H  
ATOM   3125 3HG2 VAL A 192     -18.875 -31.342  -7.197  1.00  0.00           H  
ATOM   3126  N   ARG A 193     -20.896 -34.533  -4.297  1.00  0.00           N  
ATOM   3127  CA  ARG A 193     -21.644 -35.353  -3.356  1.00  0.00           C  
ATOM   3128  C   ARG A 193     -20.715 -36.035  -2.346  1.00  0.00           C  
ATOM   3129  O   ARG A 193     -21.023 -36.077  -1.153  1.00  0.00           O  
ATOM   3130  CB  ARG A 193     -22.476 -36.400  -4.086  1.00  0.00           C  
ATOM   3131  CG  ARG A 193     -23.683 -35.846  -4.848  1.00  0.00           C  
ATOM   3132  CD  ARG A 193     -24.527 -36.940  -5.409  1.00  0.00           C  
ATOM   3133  NE  ARG A 193     -25.689 -36.424  -6.136  1.00  0.00           N  
ATOM   3134  CZ  ARG A 193     -25.775 -36.264  -7.475  1.00  0.00           C  
ATOM   3135  NH1 ARG A 193     -24.757 -36.584  -8.250  1.00  0.00           N1+
ATOM   3136  NH2 ARG A 193     -26.891 -35.789  -8.003  1.00  0.00           N  
ATOM   3137  H   ARG A 193     -20.919 -34.751  -5.288  1.00  0.00           H  
ATOM   3138  HA  ARG A 193     -22.327 -34.705  -2.804  1.00  0.00           H  
ATOM   3139 1HB  ARG A 193     -21.847 -36.929  -4.798  1.00  0.00           H  
ATOM   3140 2HB  ARG A 193     -22.847 -37.133  -3.368  1.00  0.00           H  
ATOM   3141 1HG  ARG A 193     -24.300 -35.248  -4.175  1.00  0.00           H  
ATOM   3142 2HG  ARG A 193     -23.340 -35.222  -5.670  1.00  0.00           H  
ATOM   3143 1HD  ARG A 193     -23.928 -37.545  -6.088  1.00  0.00           H  
ATOM   3144 2HD  ARG A 193     -24.887 -37.564  -4.594  1.00  0.00           H  
ATOM   3145  HE  ARG A 193     -26.506 -36.166  -5.585  1.00  0.00           H  
ATOM   3146 1HH1 ARG A 193     -23.913 -36.953  -7.839  1.00  0.00           H  
ATOM   3147 2HH1 ARG A 193     -24.829 -36.472  -9.251  1.00  0.00           H  
ATOM   3148 1HH2 ARG A 193     -27.679 -35.549  -7.397  1.00  0.00           H  
ATOM   3149 2HH2 ARG A 193     -26.972 -35.665  -8.998  1.00  0.00           H  
ATOM   3150  N   ILE A 194     -19.563 -36.530  -2.808  1.00  0.00           N  
ATOM   3151  CA  ILE A 194     -18.595 -37.158  -1.908  1.00  0.00           C  
ATOM   3152  C   ILE A 194     -18.050 -36.147  -0.912  1.00  0.00           C  
ATOM   3153  O   ILE A 194     -17.932 -36.430   0.282  1.00  0.00           O  
ATOM   3154  CB  ILE A 194     -17.430 -37.784  -2.695  1.00  0.00           C  
ATOM   3155  CG1 ILE A 194     -17.928 -38.955  -3.545  1.00  0.00           C  
ATOM   3156  CG2 ILE A 194     -16.331 -38.239  -1.746  1.00  0.00           C  
ATOM   3157  CD1 ILE A 194     -16.936 -39.419  -4.587  1.00  0.00           C  
ATOM   3158  H   ILE A 194     -19.367 -36.484  -3.805  1.00  0.00           H  
ATOM   3159  HA  ILE A 194     -19.100 -37.945  -1.354  1.00  0.00           H  
ATOM   3160  HB  ILE A 194     -17.019 -37.047  -3.384  1.00  0.00           H  
ATOM   3161 1HG1 ILE A 194     -18.163 -39.800  -2.898  1.00  0.00           H  
ATOM   3162 2HG1 ILE A 194     -18.848 -38.669  -4.055  1.00  0.00           H  
ATOM   3163 1HG2 ILE A 194     -15.516 -38.680  -2.319  1.00  0.00           H  
ATOM   3164 2HG2 ILE A 194     -15.959 -37.384  -1.184  1.00  0.00           H  
ATOM   3165 3HG2 ILE A 194     -16.732 -38.981  -1.056  1.00  0.00           H  
ATOM   3166 1HD1 ILE A 194     -17.361 -40.251  -5.149  1.00  0.00           H  
ATOM   3167 2HD1 ILE A 194     -16.713 -38.597  -5.268  1.00  0.00           H  
ATOM   3168 3HD1 ILE A 194     -16.019 -39.744  -4.097  1.00  0.00           H  
ATOM   3169  N   MET A 195     -17.751 -34.950  -1.406  1.00  0.00           N  
ATOM   3170  CA  MET A 195     -17.267 -33.861  -0.573  1.00  0.00           C  
ATOM   3171  C   MET A 195     -18.259 -33.539   0.537  1.00  0.00           C  
ATOM   3172  O   MET A 195     -17.878 -33.442   1.711  1.00  0.00           O  
ATOM   3173  CB  MET A 195     -17.015 -32.638  -1.459  1.00  0.00           C  
ATOM   3174  CG  MET A 195     -16.547 -31.394  -0.741  1.00  0.00           C  
ATOM   3175  SD  MET A 195     -17.909 -30.454   0.007  1.00  0.00           S  
ATOM   3176  CE  MET A 195     -18.854 -29.902  -1.422  1.00  0.00           C  
ATOM   3177  H   MET A 195     -17.848 -34.797  -2.405  1.00  0.00           H  
ATOM   3178  HA  MET A 195     -16.331 -34.167  -0.110  1.00  0.00           H  
ATOM   3179 1HB  MET A 195     -16.259 -32.887  -2.202  1.00  0.00           H  
ATOM   3180 2HB  MET A 195     -17.918 -32.399  -1.998  1.00  0.00           H  
ATOM   3181 1HG  MET A 195     -15.859 -31.690   0.043  1.00  0.00           H  
ATOM   3182 2HG  MET A 195     -16.016 -30.744  -1.437  1.00  0.00           H  
ATOM   3183 1HE  MET A 195     -19.709 -29.323  -1.082  1.00  0.00           H  
ATOM   3184 2HE  MET A 195     -18.227 -29.283  -2.062  1.00  0.00           H  
ATOM   3185 3HE  MET A 195     -19.211 -30.760  -1.984  1.00  0.00           H  
ATOM   3186  N   ALA A 196     -19.529 -33.383   0.173  1.00  0.00           N  
ATOM   3187  CA  ALA A 196     -20.574 -33.058   1.133  1.00  0.00           C  
ATOM   3188  C   ALA A 196     -20.751 -34.171   2.156  1.00  0.00           C  
ATOM   3189  O   ALA A 196     -21.017 -33.904   3.329  1.00  0.00           O  
ATOM   3190  CB  ALA A 196     -21.887 -32.789   0.412  1.00  0.00           C  
ATOM   3191  H   ALA A 196     -19.772 -33.473  -0.810  1.00  0.00           H  
ATOM   3192  HA  ALA A 196     -20.275 -32.154   1.666  1.00  0.00           H  
ATOM   3193 1HB  ALA A 196     -22.659 -32.546   1.142  1.00  0.00           H  
ATOM   3194 2HB  ALA A 196     -21.760 -31.951  -0.274  1.00  0.00           H  
ATOM   3195 3HB  ALA A 196     -22.183 -33.674  -0.148  1.00  0.00           H  
ATOM   3196  N   GLU A 197     -20.600 -35.420   1.719  1.00  0.00           N  
ATOM   3197  CA  GLU A 197     -20.730 -36.538   2.637  1.00  0.00           C  
ATOM   3198  C   GLU A 197     -19.616 -36.505   3.668  1.00  0.00           C  
ATOM   3199  O   GLU A 197     -19.851 -36.749   4.848  1.00  0.00           O  
ATOM   3200  CB  GLU A 197     -20.704 -37.866   1.877  1.00  0.00           C  
ATOM   3201  CG  GLU A 197     -20.966 -39.091   2.742  1.00  0.00           C  
ATOM   3202  CD  GLU A 197     -22.368 -39.137   3.282  1.00  0.00           C  
ATOM   3203  OE1 GLU A 197     -23.170 -38.334   2.869  1.00  0.00           O  
ATOM   3204  OE2 GLU A 197     -22.638 -39.976   4.109  1.00  0.00           O1-
ATOM   3205  H   GLU A 197     -20.415 -35.596   0.736  1.00  0.00           H  
ATOM   3206  HA  GLU A 197     -21.678 -36.438   3.166  1.00  0.00           H  
ATOM   3207 1HB  GLU A 197     -21.455 -37.848   1.087  1.00  0.00           H  
ATOM   3208 2HB  GLU A 197     -19.732 -37.994   1.402  1.00  0.00           H  
ATOM   3209 1HG  GLU A 197     -20.788 -39.987   2.149  1.00  0.00           H  
ATOM   3210 2HG  GLU A 197     -20.261 -39.093   3.573  1.00  0.00           H  
ATOM   3211  N   MET A 198     -18.399 -36.186   3.231  1.00  0.00           N  
ATOM   3212  CA  MET A 198     -17.294 -36.097   4.174  1.00  0.00           C  
ATOM   3213  C   MET A 198     -17.572 -35.008   5.204  1.00  0.00           C  
ATOM   3214  O   MET A 198     -17.348 -35.207   6.399  1.00  0.00           O  
ATOM   3215  CB  MET A 198     -15.984 -35.825   3.437  1.00  0.00           C  
ATOM   3216  CG  MET A 198     -15.448 -37.010   2.646  1.00  0.00           C  
ATOM   3217  SD  MET A 198     -13.777 -36.733   2.026  1.00  0.00           S  
ATOM   3218  CE  MET A 198     -14.109 -35.691   0.609  1.00  0.00           C  
ATOM   3219  H   MET A 198     -18.242 -36.024   2.242  1.00  0.00           H  
ATOM   3220  HA  MET A 198     -17.211 -37.049   4.698  1.00  0.00           H  
ATOM   3221 1HB  MET A 198     -16.122 -34.996   2.745  1.00  0.00           H  
ATOM   3222 2HB  MET A 198     -15.218 -35.528   4.155  1.00  0.00           H  
ATOM   3223 1HG  MET A 198     -15.439 -37.896   3.279  1.00  0.00           H  
ATOM   3224 2HG  MET A 198     -16.102 -37.205   1.796  1.00  0.00           H  
ATOM   3225 1HE  MET A 198     -13.170 -35.434   0.118  1.00  0.00           H  
ATOM   3226 2HE  MET A 198     -14.752 -36.224  -0.092  1.00  0.00           H  
ATOM   3227 3HE  MET A 198     -14.608 -34.779   0.938  1.00  0.00           H  
ATOM   3228  N   ALA A 199     -18.109 -33.874   4.758  1.00  0.00           N  
ATOM   3229  CA  ALA A 199     -18.451 -32.791   5.673  1.00  0.00           C  
ATOM   3230  C   ALA A 199     -19.499 -33.250   6.686  1.00  0.00           C  
ATOM   3231  O   ALA A 199     -19.423 -32.901   7.866  1.00  0.00           O  
ATOM   3232  CB  ALA A 199     -18.951 -31.579   4.901  1.00  0.00           C  
ATOM   3233  H   ALA A 199     -18.258 -33.752   3.758  1.00  0.00           H  
ATOM   3234  HA  ALA A 199     -17.551 -32.510   6.226  1.00  0.00           H  
ATOM   3235 1HB  ALA A 199     -19.204 -30.781   5.599  1.00  0.00           H  
ATOM   3236 2HB  ALA A 199     -18.172 -31.234   4.221  1.00  0.00           H  
ATOM   3237 3HB  ALA A 199     -19.836 -31.853   4.328  1.00  0.00           H  
ATOM   3238  N   SER A 200     -20.460 -34.063   6.234  1.00  0.00           N  
ATOM   3239  CA  SER A 200     -21.473 -34.600   7.140  1.00  0.00           C  
ATOM   3240  C   SER A 200     -20.816 -35.499   8.171  1.00  0.00           C  
ATOM   3241  O   SER A 200     -21.140 -35.433   9.358  1.00  0.00           O  
ATOM   3242  CB  SER A 200     -22.524 -35.374   6.369  1.00  0.00           C  
ATOM   3243  OG  SER A 200     -23.508 -35.879   7.229  1.00  0.00           O  
ATOM   3244  H   SER A 200     -20.490 -34.300   5.248  1.00  0.00           H  
ATOM   3245  HA  SER A 200     -21.952 -33.767   7.650  1.00  0.00           H  
ATOM   3246 1HB  SER A 200     -22.985 -34.722   5.627  1.00  0.00           H  
ATOM   3247 2HB  SER A 200     -22.050 -36.195   5.833  1.00  0.00           H  
ATOM   3248  HG  SER A 200     -24.120 -36.368   6.674  1.00  0.00           H  
ATOM   3249  N   LEU A 201     -19.880 -36.334   7.718  1.00  0.00           N  
ATOM   3250  CA  LEU A 201     -19.173 -37.250   8.603  1.00  0.00           C  
ATOM   3251  C   LEU A 201     -18.358 -36.485   9.640  1.00  0.00           C  
ATOM   3252  O   LEU A 201     -18.272 -36.902  10.796  1.00  0.00           O  
ATOM   3253  CB  LEU A 201     -18.251 -38.168   7.791  1.00  0.00           C  
ATOM   3254  CG  LEU A 201     -18.956 -39.176   6.874  1.00  0.00           C  
ATOM   3255  CD1 LEU A 201     -17.940 -39.798   5.926  1.00  0.00           C  
ATOM   3256  CD2 LEU A 201     -19.639 -40.241   7.720  1.00  0.00           C  
ATOM   3257  H   LEU A 201     -19.677 -36.346   6.724  1.00  0.00           H  
ATOM   3258  HA  LEU A 201     -19.913 -37.856   9.127  1.00  0.00           H  
ATOM   3259 1HB  LEU A 201     -17.606 -37.550   7.169  1.00  0.00           H  
ATOM   3260 2HB  LEU A 201     -17.624 -38.731   8.482  1.00  0.00           H  
ATOM   3261  HG  LEU A 201     -19.703 -38.659   6.270  1.00  0.00           H  
ATOM   3262 1HD1 LEU A 201     -18.441 -40.514   5.275  1.00  0.00           H  
ATOM   3263 2HD1 LEU A 201     -17.482 -39.016   5.320  1.00  0.00           H  
ATOM   3264 3HD1 LEU A 201     -17.170 -40.309   6.503  1.00  0.00           H  
ATOM   3265 1HD2 LEU A 201     -20.140 -40.957   7.068  1.00  0.00           H  
ATOM   3266 2HD2 LEU A 201     -18.893 -40.760   8.323  1.00  0.00           H  
ATOM   3267 3HD2 LEU A 201     -20.372 -39.771   8.375  1.00  0.00           H  
ATOM   3268  N   ASN A 202     -17.774 -35.355   9.235  1.00  0.00           N  
ATOM   3269  CA  ASN A 202     -16.994 -34.544  10.164  1.00  0.00           C  
ATOM   3270  C   ASN A 202     -17.903 -33.977  11.244  1.00  0.00           C  
ATOM   3271  O   ASN A 202     -17.564 -34.007  12.428  1.00  0.00           O  
ATOM   3272  CB  ASN A 202     -16.274 -33.415   9.434  1.00  0.00           C  
ATOM   3273  CG  ASN A 202     -15.036 -33.877   8.730  1.00  0.00           C  
ATOM   3274  ND2 ASN A 202     -13.959 -33.929   9.453  1.00  0.00           N  
ATOM   3275  OD1 ASN A 202     -15.050 -34.187   7.531  1.00  0.00           O  
ATOM   3276  H   ASN A 202     -17.858 -35.070   8.265  1.00  0.00           H  
ATOM   3277  HA  ASN A 202     -16.258 -35.182  10.654  1.00  0.00           H  
ATOM   3278 1HB  ASN A 202     -16.947 -32.961   8.706  1.00  0.00           H  
ATOM   3279 2HB  ASN A 202     -15.999 -32.640  10.148  1.00  0.00           H  
ATOM   3280 1HD2 ASN A 202     -13.105 -34.270   9.044  1.00  0.00           H  
ATOM   3281 2HD2 ASN A 202     -13.985 -33.655  10.423  1.00  0.00           H  
ATOM   3282  N   VAL A 203     -19.084 -33.498  10.850  1.00  0.00           N  
ATOM   3283  CA  VAL A 203     -20.036 -32.963  11.812  1.00  0.00           C  
ATOM   3284  C   VAL A 203     -20.533 -34.060  12.749  1.00  0.00           C  
ATOM   3285  O   VAL A 203     -20.632 -33.855  13.955  1.00  0.00           O  
ATOM   3286  CB  VAL A 203     -21.234 -32.327  11.083  1.00  0.00           C  
ATOM   3287  CG1 VAL A 203     -22.376 -32.073  12.056  1.00  0.00           C  
ATOM   3288  CG2 VAL A 203     -20.802 -31.034  10.409  1.00  0.00           C  
ATOM   3289  H   VAL A 203     -19.313 -33.485   9.859  1.00  0.00           H  
ATOM   3290  HA  VAL A 203     -19.527 -32.213  12.416  1.00  0.00           H  
ATOM   3291  HB  VAL A 203     -21.602 -33.025  10.330  1.00  0.00           H  
ATOM   3292 1HG1 VAL A 203     -23.214 -31.623  11.523  1.00  0.00           H  
ATOM   3293 2HG1 VAL A 203     -22.692 -33.017  12.499  1.00  0.00           H  
ATOM   3294 3HG1 VAL A 203     -22.041 -31.396  12.841  1.00  0.00           H  
ATOM   3295 1HG2 VAL A 203     -21.654 -30.589   9.895  1.00  0.00           H  
ATOM   3296 2HG2 VAL A 203     -20.429 -30.338  11.161  1.00  0.00           H  
ATOM   3297 3HG2 VAL A 203     -20.013 -31.245   9.687  1.00  0.00           H  
ATOM   3298  N   LYS A 204     -20.841 -35.234  12.186  1.00  0.00           N  
ATOM   3299  CA  LYS A 204     -21.323 -36.346  13.000  1.00  0.00           C  
ATOM   3300  C   LYS A 204     -20.284 -36.777  14.007  1.00  0.00           C  
ATOM   3301  O   LYS A 204     -20.617 -37.024  15.176  1.00  0.00           O  
ATOM   3302  CB  LYS A 204     -21.716 -37.539  12.124  1.00  0.00           C  
ATOM   3303  CG  LYS A 204     -22.219 -38.775  12.917  1.00  0.00           C  
ATOM   3304  CD  LYS A 204     -23.523 -38.482  13.663  1.00  0.00           C  
ATOM   3305  CE  LYS A 204     -24.261 -39.760  14.054  1.00  0.00           C  
ATOM   3306  NZ  LYS A 204     -23.542 -40.536  15.115  1.00  0.00           N1+
ATOM   3307  H   LYS A 204     -20.765 -35.343  11.182  1.00  0.00           H  
ATOM   3308  HA  LYS A 204     -22.192 -36.013  13.547  1.00  0.00           H  
ATOM   3309 1HB  LYS A 204     -22.499 -37.238  11.427  1.00  0.00           H  
ATOM   3310 2HB  LYS A 204     -20.855 -37.853  11.530  1.00  0.00           H  
ATOM   3311 1HG  LYS A 204     -22.382 -39.604  12.225  1.00  0.00           H  
ATOM   3312 2HG  LYS A 204     -21.458 -39.077  13.636  1.00  0.00           H  
ATOM   3313 1HD  LYS A 204     -23.303 -37.917  14.570  1.00  0.00           H  
ATOM   3314 2HD  LYS A 204     -24.174 -37.884  13.028  1.00  0.00           H  
ATOM   3315 1HE  LYS A 204     -25.252 -39.495  14.420  1.00  0.00           H  
ATOM   3316 2HE  LYS A 204     -24.366 -40.389  13.172  1.00  0.00           H  
ATOM   3317 1HZ  LYS A 204     -24.062 -41.367  15.335  1.00  0.00           H  
ATOM   3318 2HZ  LYS A 204     -22.624 -40.800  14.781  1.00  0.00           H  
ATOM   3319 3HZ  LYS A 204     -23.437 -39.982  15.967  1.00  0.00           H  
ATOM   3320  N   ALA A 205     -19.033 -36.876  13.593  1.00  0.00           N  
ATOM   3321  CA  ALA A 205     -17.983 -37.270  14.497  1.00  0.00           C  
ATOM   3322  C   ALA A 205     -17.835 -36.244  15.619  1.00  0.00           C  
ATOM   3323  O   ALA A 205     -17.719 -36.580  16.777  1.00  0.00           O  
ATOM   3324  CB  ALA A 205     -16.673 -37.441  13.742  1.00  0.00           C  
ATOM   3325  H   ALA A 205     -18.802 -36.679  12.617  1.00  0.00           H  
ATOM   3326  HA  ALA A 205     -18.275 -38.222  14.969  1.00  0.00           H  
ATOM   3327 1HB  ALA A 205     -15.889 -37.741  14.437  1.00  0.00           H  
ATOM   3328 2HB  ALA A 205     -16.792 -38.207  12.976  1.00  0.00           H  
ATOM   3329 3HB  ALA A 205     -16.399 -36.498  13.272  1.00  0.00           H  
ATOM   3330  N   MET A 206     -17.870 -34.962  15.215  1.00  0.00           N  
ATOM   3331  CA  MET A 206     -17.750 -33.900  16.213  1.00  0.00           C  
ATOM   3332  C   MET A 206     -18.936 -33.946  17.166  1.00  0.00           C  
ATOM   3333  O   MET A 206     -18.752 -33.808  18.381  1.00  0.00           O  
ATOM   3334  CB  MET A 206     -17.655 -32.533  15.538  1.00  0.00           C  
ATOM   3335  CG  MET A 206     -16.332 -32.269  14.834  1.00  0.00           C  
ATOM   3336  SD  MET A 206     -16.287 -30.661  14.018  1.00  0.00           S  
ATOM   3337  CE  MET A 206     -16.312 -29.563  15.432  1.00  0.00           C  
ATOM   3338  H   MET A 206     -17.953 -34.727  14.245  1.00  0.00           H  
ATOM   3339  HA  MET A 206     -16.841 -34.044  16.779  1.00  0.00           H  
ATOM   3340 1HB  MET A 206     -18.451 -32.435  14.801  1.00  0.00           H  
ATOM   3341 2HB  MET A 206     -17.800 -31.748  16.282  1.00  0.00           H  
ATOM   3342 1HG  MET A 206     -15.519 -32.311  15.558  1.00  0.00           H  
ATOM   3343 2HG  MET A 206     -16.159 -33.041  14.083  1.00  0.00           H  
ATOM   3344 1HE  MET A 206     -16.289 -28.528  15.090  1.00  0.00           H  
ATOM   3345 2HE  MET A 206     -17.222 -29.735  16.010  1.00  0.00           H  
ATOM   3346 3HE  MET A 206     -15.442 -29.758  16.060  1.00  0.00           H  
ATOM   3347  N   SER A 207     -20.138 -34.175  16.651  1.00  0.00           N  
ATOM   3348  CA  SER A 207     -21.332 -34.224  17.486  1.00  0.00           C  
ATOM   3349  C   SER A 207     -21.190 -35.277  18.584  1.00  0.00           C  
ATOM   3350  O   SER A 207     -21.590 -35.049  19.723  1.00  0.00           O  
ATOM   3351  CB  SER A 207     -22.552 -34.523  16.637  1.00  0.00           C  
ATOM   3352  OG  SER A 207     -23.712 -34.567  17.421  1.00  0.00           O  
ATOM   3353  H   SER A 207     -20.240 -34.284  15.642  1.00  0.00           H  
ATOM   3354  HA  SER A 207     -21.445 -33.248  17.976  1.00  0.00           H  
ATOM   3355 1HB  SER A 207     -22.657 -33.757  15.869  1.00  0.00           H  
ATOM   3356 2HB  SER A 207     -22.416 -35.477  16.130  1.00  0.00           H  
ATOM   3357  HG  SER A 207     -24.434 -34.752  16.816  1.00  0.00           H  
ATOM   3358  N   GLU A 208     -20.611 -36.432  18.235  1.00  0.00           N  
ATOM   3359  CA  GLU A 208     -20.373 -37.479  19.225  1.00  0.00           C  
ATOM   3360  C   GLU A 208     -19.321 -37.049  20.246  1.00  0.00           C  
ATOM   3361  O   GLU A 208     -19.467 -37.279  21.441  1.00  0.00           O  
ATOM   3362  CB  GLU A 208     -19.931 -38.772  18.536  1.00  0.00           C  
ATOM   3363  CG  GLU A 208     -20.997 -39.414  17.661  1.00  0.00           C  
ATOM   3364  CD  GLU A 208     -22.170 -39.928  18.449  1.00  0.00           C  
ATOM   3365  OE1 GLU A 208     -21.969 -40.384  19.549  1.00  0.00           O  
ATOM   3366  OE2 GLU A 208     -23.269 -39.863  17.950  1.00  0.00           O1-
ATOM   3367  H   GLU A 208     -20.348 -36.588  17.269  1.00  0.00           H  
ATOM   3368  HA  GLU A 208     -21.305 -37.678  19.752  1.00  0.00           H  
ATOM   3369 1HB  GLU A 208     -19.061 -38.572  17.911  1.00  0.00           H  
ATOM   3370 2HB  GLU A 208     -19.632 -39.502  19.289  1.00  0.00           H  
ATOM   3371 1HG  GLU A 208     -21.353 -38.678  16.940  1.00  0.00           H  
ATOM   3372 2HG  GLU A 208     -20.550 -40.238  17.106  1.00  0.00           H  
ATOM   3373  N   ILE A 209     -18.271 -36.384  19.772  1.00  0.00           N  
ATOM   3374  CA  ILE A 209     -17.196 -35.938  20.656  1.00  0.00           C  
ATOM   3375  C   ILE A 209     -17.695 -34.926  21.668  1.00  0.00           C  
ATOM   3376  O   ILE A 209     -17.314 -34.973  22.846  1.00  0.00           O  
ATOM   3377  CB  ILE A 209     -16.038 -35.323  19.851  1.00  0.00           C  
ATOM   3378  CG1 ILE A 209     -15.339 -36.398  19.014  1.00  0.00           C  
ATOM   3379  CG2 ILE A 209     -15.047 -34.640  20.781  1.00  0.00           C  
ATOM   3380  CD1 ILE A 209     -14.433 -35.842  17.939  1.00  0.00           C  
ATOM   3381  H   ILE A 209     -18.206 -36.215  18.777  1.00  0.00           H  
ATOM   3382  HA  ILE A 209     -16.804 -36.804  21.185  1.00  0.00           H  
ATOM   3383  HB  ILE A 209     -16.432 -34.586  19.151  1.00  0.00           H  
ATOM   3384 1HG1 ILE A 209     -14.743 -37.036  19.666  1.00  0.00           H  
ATOM   3385 2HG1 ILE A 209     -16.087 -37.029  18.535  1.00  0.00           H  
ATOM   3386 1HG2 ILE A 209     -14.234 -34.210  20.195  1.00  0.00           H  
ATOM   3387 2HG2 ILE A 209     -15.553 -33.849  21.333  1.00  0.00           H  
ATOM   3388 3HG2 ILE A 209     -14.642 -35.370  21.481  1.00  0.00           H  
ATOM   3389 1HD1 ILE A 209     -13.974 -36.664  17.389  1.00  0.00           H  
ATOM   3390 2HD1 ILE A 209     -15.017 -35.227  17.253  1.00  0.00           H  
ATOM   3391 3HD1 ILE A 209     -13.654 -35.234  18.398  1.00  0.00           H  
ATOM   3392  N   ILE A 210     -18.561 -34.038  21.216  1.00  0.00           N  
ATOM   3393  CA  ILE A 210     -19.130 -32.985  22.039  1.00  0.00           C  
ATOM   3394  C   ILE A 210     -19.882 -33.535  23.257  1.00  0.00           C  
ATOM   3395  O   ILE A 210     -20.089 -32.816  24.229  1.00  0.00           O  
ATOM   3396  CB  ILE A 210     -20.081 -32.109  21.204  1.00  0.00           C  
ATOM   3397  CG1 ILE A 210     -19.292 -31.293  20.177  1.00  0.00           C  
ATOM   3398  CG2 ILE A 210     -20.891 -31.192  22.108  1.00  0.00           C  
ATOM   3399  CD1 ILE A 210     -20.157 -30.629  19.130  1.00  0.00           C  
ATOM   3400  H   ILE A 210     -18.806 -34.078  20.231  1.00  0.00           H  
ATOM   3401  HA  ILE A 210     -18.312 -32.364  22.398  1.00  0.00           H  
ATOM   3402  HB  ILE A 210     -20.764 -32.746  20.643  1.00  0.00           H  
ATOM   3403 1HG1 ILE A 210     -18.721 -30.519  20.689  1.00  0.00           H  
ATOM   3404 2HG1 ILE A 210     -18.579 -31.941  19.668  1.00  0.00           H  
ATOM   3405 1HG2 ILE A 210     -21.558 -30.579  21.502  1.00  0.00           H  
ATOM   3406 2HG2 ILE A 210     -21.480 -31.792  22.801  1.00  0.00           H  
ATOM   3407 3HG2 ILE A 210     -20.216 -30.546  22.671  1.00  0.00           H  
ATOM   3408 1HD1 ILE A 210     -19.526 -30.070  18.438  1.00  0.00           H  
ATOM   3409 2HD1 ILE A 210     -20.712 -31.390  18.581  1.00  0.00           H  
ATOM   3410 3HD1 ILE A 210     -20.856 -29.948  19.614  1.00  0.00           H  
ATOM   3411  N   LYS A 211     -20.270 -34.809  23.226  1.00  0.00           N  
ATOM   3412  CA  LYS A 211     -21.010 -35.402  24.335  1.00  0.00           C  
ATOM   3413  C   LYS A 211     -20.259 -35.289  25.658  1.00  0.00           C  
ATOM   3414  O   LYS A 211     -20.882 -35.229  26.720  1.00  0.00           O  
ATOM   3415  CB  LYS A 211     -21.337 -36.869  24.041  1.00  0.00           C  
ATOM   3416  CG  LYS A 211     -22.432 -37.069  23.000  1.00  0.00           C  
ATOM   3417  CD  LYS A 211     -22.669 -38.543  22.719  1.00  0.00           C  
ATOM   3418  CE  LYS A 211     -23.874 -38.740  21.799  1.00  0.00           C  
ATOM   3419  NZ  LYS A 211     -24.044 -40.167  21.398  1.00  0.00           N1+
ATOM   3420  H   LYS A 211     -20.042 -35.391  22.426  1.00  0.00           H  
ATOM   3421  HA  LYS A 211     -21.949 -34.865  24.441  1.00  0.00           H  
ATOM   3422 1HB  LYS A 211     -20.434 -37.375  23.681  1.00  0.00           H  
ATOM   3423 2HB  LYS A 211     -21.644 -37.374  24.954  1.00  0.00           H  
ATOM   3424 1HG  LYS A 211     -23.356 -36.628  23.369  1.00  0.00           H  
ATOM   3425 2HG  LYS A 211     -22.161 -36.569  22.065  1.00  0.00           H  
ATOM   3426 1HD  LYS A 211     -21.789 -38.971  22.235  1.00  0.00           H  
ATOM   3427 2HD  LYS A 211     -22.840 -39.069  23.660  1.00  0.00           H  
ATOM   3428 1HE  LYS A 211     -24.778 -38.407  22.310  1.00  0.00           H  
ATOM   3429 2HE  LYS A 211     -23.731 -38.139  20.903  1.00  0.00           H  
ATOM   3430 1HZ  LYS A 211     -24.842 -40.251  20.784  1.00  0.00           H  
ATOM   3431 2HZ  LYS A 211     -23.212 -40.479  20.912  1.00  0.00           H  
ATOM   3432 3HZ  LYS A 211     -24.190 -40.736  22.217  1.00  0.00           H  
ATOM   3433  N   LEU A 212     -18.926 -35.253  25.604  1.00  0.00           N  
ATOM   3434  CA  LEU A 212     -18.122 -35.139  26.815  1.00  0.00           C  
ATOM   3435  C   LEU A 212     -17.635 -33.705  27.044  1.00  0.00           C  
ATOM   3436  O   LEU A 212     -16.786 -33.459  27.904  1.00  0.00           O  
ATOM   3437  CB  LEU A 212     -16.918 -36.086  26.734  1.00  0.00           C  
ATOM   3438  CG  LEU A 212     -17.252 -37.574  26.565  1.00  0.00           C  
ATOM   3439  CD1 LEU A 212     -15.964 -38.370  26.412  1.00  0.00           C  
ATOM   3440  CD2 LEU A 212     -18.053 -38.054  27.766  1.00  0.00           C  
ATOM   3441  H   LEU A 212     -18.453 -35.314  24.705  1.00  0.00           H  
ATOM   3442  HA  LEU A 212     -18.744 -35.424  27.665  1.00  0.00           H  
ATOM   3443 1HB  LEU A 212     -16.298 -35.788  25.891  1.00  0.00           H  
ATOM   3444 2HB  LEU A 212     -16.330 -35.980  27.646  1.00  0.00           H  
ATOM   3445  HG  LEU A 212     -17.841 -37.714  25.658  1.00  0.00           H  
ATOM   3446 1HD1 LEU A 212     -16.201 -39.427  26.291  1.00  0.00           H  
ATOM   3447 2HD1 LEU A 212     -15.421 -38.019  25.534  1.00  0.00           H  
ATOM   3448 3HD1 LEU A 212     -15.346 -38.236  27.299  1.00  0.00           H  
ATOM   3449 1HD2 LEU A 212     -18.291 -39.112  27.646  1.00  0.00           H  
ATOM   3450 2HD2 LEU A 212     -17.465 -37.916  28.674  1.00  0.00           H  
ATOM   3451 3HD2 LEU A 212     -18.976 -37.480  27.842  1.00  0.00           H  
ATOM   3452  N   ALA A 213     -18.159 -32.769  26.261  1.00  0.00           N  
ATOM   3453  CA  ALA A 213     -17.767 -31.369  26.355  1.00  0.00           C  
ATOM   3454  C   ALA A 213     -18.509 -30.678  27.490  1.00  0.00           C  
ATOM   3455  O   ALA A 213     -19.624 -31.075  27.844  1.00  0.00           O  
ATOM   3456  CB  ALA A 213     -18.045 -30.658  25.038  1.00  0.00           C  
ATOM   3457  H   ALA A 213     -18.869 -33.028  25.589  1.00  0.00           H  
ATOM   3458  HA  ALA A 213     -16.698 -31.328  26.571  1.00  0.00           H  
ATOM   3459 1HB  ALA A 213     -17.736 -29.625  25.105  1.00  0.00           H  
ATOM   3460 2HB  ALA A 213     -17.501 -31.152  24.243  1.00  0.00           H  
ATOM   3461 3HB  ALA A 213     -19.106 -30.697  24.820  1.00  0.00           H  
ATOM   3462  N   ASP A 214     -17.921 -29.620  28.034  1.00  0.00           N  
ATOM   3463  CA  ASP A 214     -18.636 -28.770  28.976  1.00  0.00           C  
ATOM   3464  C   ASP A 214     -19.379 -27.678  28.204  1.00  0.00           C  
ATOM   3465  O   ASP A 214     -19.410 -27.709  26.973  1.00  0.00           O  
ATOM   3466  CB  ASP A 214     -17.675 -28.205  30.039  1.00  0.00           C  
ATOM   3467  CG  ASP A 214     -16.572 -27.302  29.494  1.00  0.00           C  
ATOM   3468  OD1 ASP A 214     -16.659 -26.889  28.356  1.00  0.00           O  
ATOM   3469  OD2 ASP A 214     -15.642 -27.043  30.222  1.00  0.00           O1-
ATOM   3470  H   ASP A 214     -16.977 -29.375  27.762  1.00  0.00           H  
ATOM   3471  HA  ASP A 214     -19.380 -29.378  29.496  1.00  0.00           H  
ATOM   3472 1HB  ASP A 214     -18.245 -27.642  30.776  1.00  0.00           H  
ATOM   3473 2HB  ASP A 214     -17.202 -29.035  30.560  1.00  0.00           H  
ATOM   3474  N   ASP A 215     -20.024 -26.752  28.912  1.00  0.00           N  
ATOM   3475  CA  ASP A 215     -20.894 -25.787  28.238  1.00  0.00           C  
ATOM   3476  C   ASP A 215     -20.138 -24.912  27.237  1.00  0.00           C  
ATOM   3477  O   ASP A 215     -20.578 -24.753  26.098  1.00  0.00           O  
ATOM   3478  CB  ASP A 215     -21.588 -24.894  29.269  1.00  0.00           C  
ATOM   3479  CG  ASP A 215     -22.589 -25.652  30.131  1.00  0.00           C  
ATOM   3480  OD1 ASP A 215     -22.805 -26.813  29.874  1.00  0.00           O  
ATOM   3481  OD2 ASP A 215     -23.127 -25.063  31.037  1.00  0.00           O1-
ATOM   3482  H   ASP A 215     -19.937 -26.733  29.920  1.00  0.00           H  
ATOM   3483  HA  ASP A 215     -21.638 -26.338  27.679  1.00  0.00           H  
ATOM   3484 1HB  ASP A 215     -20.840 -24.441  29.920  1.00  0.00           H  
ATOM   3485 2HB  ASP A 215     -22.110 -24.085  28.757  1.00  0.00           H  
ATOM   3486  N   GLU A 216     -18.998 -24.363  27.647  1.00  0.00           N  
ATOM   3487  CA  GLU A 216     -18.220 -23.491  26.777  1.00  0.00           C  
ATOM   3488  C   GLU A 216     -17.567 -24.253  25.634  1.00  0.00           C  
ATOM   3489  O   GLU A 216     -17.518 -23.770  24.502  1.00  0.00           O  
ATOM   3490  CB  GLU A 216     -17.157 -22.758  27.592  1.00  0.00           C  
ATOM   3491  CG  GLU A 216     -17.718 -21.746  28.585  1.00  0.00           C  
ATOM   3492  CD  GLU A 216     -18.304 -22.390  29.821  1.00  0.00           C  
ATOM   3493  OE1 GLU A 216     -18.187 -23.587  29.959  1.00  0.00           O  
ATOM   3494  OE2 GLU A 216     -18.869 -21.687  30.621  1.00  0.00           O1-
ATOM   3495  H   GLU A 216     -18.672 -24.528  28.594  1.00  0.00           H  
ATOM   3496  HA  GLU A 216     -18.893 -22.752  26.347  1.00  0.00           H  
ATOM   3497 1HB  GLU A 216     -16.572 -23.488  28.152  1.00  0.00           H  
ATOM   3498 2HB  GLU A 216     -16.476 -22.235  26.924  1.00  0.00           H  
ATOM   3499 1HG  GLU A 216     -16.912 -21.079  28.886  1.00  0.00           H  
ATOM   3500 2HG  GLU A 216     -18.479 -21.151  28.087  1.00  0.00           H  
ATOM   3501  N   THR A 217     -17.066 -25.446  25.943  1.00  0.00           N  
ATOM   3502  CA  THR A 217     -16.416 -26.268  24.937  1.00  0.00           C  
ATOM   3503  C   THR A 217     -17.420 -26.712  23.888  1.00  0.00           C  
ATOM   3504  O   THR A 217     -17.106 -26.729  22.696  1.00  0.00           O  
ATOM   3505  CB  THR A 217     -15.738 -27.496  25.573  1.00  0.00           C  
ATOM   3506  CG2 THR A 217     -15.044 -28.312  24.484  1.00  0.00           C  
ATOM   3507  OG1 THR A 217     -14.756 -27.065  26.525  1.00  0.00           O  
ATOM   3508  H   THR A 217     -17.117 -25.785  26.894  1.00  0.00           H  
ATOM   3509  HA  THR A 217     -15.648 -25.673  24.447  1.00  0.00           H  
ATOM   3510  HB  THR A 217     -16.481 -28.104  26.082  1.00  0.00           H  
ATOM   3511  HG1 THR A 217     -15.215 -26.724  27.313  1.00  0.00           H  
ATOM   3512 1HG2 THR A 217     -14.554 -29.174  24.934  1.00  0.00           H  
ATOM   3513 2HG2 THR A 217     -15.776 -28.648  23.753  1.00  0.00           H  
ATOM   3514 3HG2 THR A 217     -14.297 -27.691  23.987  1.00  0.00           H  
ATOM   3515  N   ALA A 218     -18.623 -27.093  24.318  1.00  0.00           N  
ATOM   3516  CA  ALA A 218     -19.654 -27.532  23.394  1.00  0.00           C  
ATOM   3517  C   ALA A 218     -20.022 -26.410  22.429  1.00  0.00           C  
ATOM   3518  O   ALA A 218     -20.172 -26.648  21.234  1.00  0.00           O  
ATOM   3519  CB  ALA A 218     -20.881 -28.001  24.155  1.00  0.00           C  
ATOM   3520  H   ALA A 218     -18.824 -27.084  25.316  1.00  0.00           H  
ATOM   3521  HA  ALA A 218     -19.255 -28.364  22.810  1.00  0.00           H  
ATOM   3522 1HB  ALA A 218     -21.642 -28.351  23.456  1.00  0.00           H  
ATOM   3523 2HB  ALA A 218     -20.603 -28.812  24.825  1.00  0.00           H  
ATOM   3524 3HB  ALA A 218     -21.271 -27.175  24.736  1.00  0.00           H  
ATOM   3525  N   LYS A 219     -20.120 -25.177  22.935  1.00  0.00           N  
ATOM   3526  CA  LYS A 219     -20.424 -24.051  22.053  1.00  0.00           C  
ATOM   3527  C   LYS A 219     -19.331 -23.888  21.013  1.00  0.00           C  
ATOM   3528  O   LYS A 219     -19.619 -23.722  19.822  1.00  0.00           O  
ATOM   3529  CB  LYS A 219     -20.587 -22.759  22.854  1.00  0.00           C  
ATOM   3530  CG  LYS A 219     -20.845 -21.521  22.006  1.00  0.00           C  
ATOM   3531  CD  LYS A 219     -20.945 -20.271  22.868  1.00  0.00           C  
ATOM   3532  CE  LYS A 219     -20.933 -19.009  22.018  1.00  0.00           C  
ATOM   3533  NZ  LYS A 219     -20.932 -17.776  22.852  1.00  0.00           N1+
ATOM   3534  H   LYS A 219     -20.016 -25.029  23.934  1.00  0.00           H  
ATOM   3535  HA  LYS A 219     -21.369 -24.250  21.548  1.00  0.00           H  
ATOM   3536 1HB  LYS A 219     -21.418 -22.865  23.552  1.00  0.00           H  
ATOM   3537 2HB  LYS A 219     -19.686 -22.579  23.443  1.00  0.00           H  
ATOM   3538 1HG  LYS A 219     -20.032 -21.394  21.290  1.00  0.00           H  
ATOM   3539 2HG  LYS A 219     -21.775 -21.646  21.453  1.00  0.00           H  
ATOM   3540 1HD  LYS A 219     -21.870 -20.301  23.446  1.00  0.00           H  
ATOM   3541 2HD  LYS A 219     -20.105 -20.238  23.561  1.00  0.00           H  
ATOM   3542 1HE  LYS A 219     -20.047 -19.005  21.385  1.00  0.00           H  
ATOM   3543 2HE  LYS A 219     -21.813 -18.995  21.374  1.00  0.00           H  
ATOM   3544 1HZ  LYS A 219     -20.924 -16.963  22.252  1.00  0.00           H  
ATOM   3545 2HZ  LYS A 219     -21.760 -17.760  23.431  1.00  0.00           H  
ATOM   3546 3HZ  LYS A 219     -20.111 -17.768  23.439  1.00  0.00           H  
ATOM   3547  N   LYS A 220     -18.074 -23.930  21.454  1.00  0.00           N  
ATOM   3548  CA  LYS A 220     -16.954 -23.761  20.540  1.00  0.00           C  
ATOM   3549  C   LYS A 220     -16.964 -24.845  19.473  1.00  0.00           C  
ATOM   3550  O   LYS A 220     -16.743 -24.564  18.292  1.00  0.00           O  
ATOM   3551  CB  LYS A 220     -15.625 -23.779  21.299  1.00  0.00           C  
ATOM   3552  CG  LYS A 220     -14.396 -23.471  20.428  1.00  0.00           C  
ATOM   3553  CD  LYS A 220     -13.087 -23.602  21.213  1.00  0.00           C  
ATOM   3554  CE  LYS A 220     -12.886 -22.446  22.185  1.00  0.00           C  
ATOM   3555  NZ  LYS A 220     -11.528 -22.468  22.793  1.00  0.00           N1+
ATOM   3556  H   LYS A 220     -17.898 -24.076  22.447  1.00  0.00           H  
ATOM   3557  HA  LYS A 220     -17.060 -22.797  20.044  1.00  0.00           H  
ATOM   3558 1HB  LYS A 220     -15.663 -23.058  22.113  1.00  0.00           H  
ATOM   3559 2HB  LYS A 220     -15.476 -24.767  21.741  1.00  0.00           H  
ATOM   3560 1HG  LYS A 220     -14.373 -24.165  19.585  1.00  0.00           H  
ATOM   3561 2HG  LYS A 220     -14.475 -22.458  20.034  1.00  0.00           H  
ATOM   3562 1HD  LYS A 220     -13.095 -24.539  21.775  1.00  0.00           H  
ATOM   3563 2HD  LYS A 220     -12.247 -23.627  20.518  1.00  0.00           H  
ATOM   3564 1HE  LYS A 220     -13.023 -21.505  21.652  1.00  0.00           H  
ATOM   3565 2HE  LYS A 220     -13.624 -22.513  22.982  1.00  0.00           H  
ATOM   3566 1HZ  LYS A 220     -11.424 -21.694  23.427  1.00  0.00           H  
ATOM   3567 2HZ  LYS A 220     -11.399 -23.345  23.303  1.00  0.00           H  
ATOM   3568 3HZ  LYS A 220     -10.828 -22.400  22.064  1.00  0.00           H  
ATOM   3569  N   ALA A 221     -17.227 -26.084  19.882  1.00  0.00           N  
ATOM   3570  CA  ALA A 221     -17.252 -27.209  18.958  1.00  0.00           C  
ATOM   3571  C   ALA A 221     -18.327 -27.023  17.893  1.00  0.00           C  
ATOM   3572  O   ALA A 221     -18.104 -27.330  16.725  1.00  0.00           O  
ATOM   3573  CB  ALA A 221     -17.485 -28.495  19.716  1.00  0.00           C  
ATOM   3574  H   ALA A 221     -17.395 -26.251  20.871  1.00  0.00           H  
ATOM   3575  HA  ALA A 221     -16.284 -27.260  18.459  1.00  0.00           H  
ATOM   3576 1HB  ALA A 221     -17.475 -29.334  19.021  1.00  0.00           H  
ATOM   3577 2HB  ALA A 221     -16.703 -28.629  20.465  1.00  0.00           H  
ATOM   3578 3HB  ALA A 221     -18.454 -28.436  20.210  1.00  0.00           H  
ATOM   3579  N   VAL A 222     -19.483 -26.495  18.295  1.00  0.00           N  
ATOM   3580  CA  VAL A 222     -20.547 -26.213  17.336  1.00  0.00           C  
ATOM   3581  C   VAL A 222     -20.111 -25.146  16.350  1.00  0.00           C  
ATOM   3582  O   VAL A 222     -20.337 -25.282  15.149  1.00  0.00           O  
ATOM   3583  CB  VAL A 222     -21.821 -25.746  18.063  1.00  0.00           C  
ATOM   3584  CG1 VAL A 222     -22.829 -25.190  17.068  1.00  0.00           C  
ATOM   3585  CG2 VAL A 222     -22.421 -26.901  18.850  1.00  0.00           C  
ATOM   3586  H   VAL A 222     -19.626 -26.300  19.280  1.00  0.00           H  
ATOM   3587  HA  VAL A 222     -20.757 -27.129  16.784  1.00  0.00           H  
ATOM   3588  HB  VAL A 222     -21.563 -24.935  18.745  1.00  0.00           H  
ATOM   3589 1HG1 VAL A 222     -23.724 -24.864  17.599  1.00  0.00           H  
ATOM   3590 2HG1 VAL A 222     -22.391 -24.342  16.542  1.00  0.00           H  
ATOM   3591 3HG1 VAL A 222     -23.097 -25.965  16.350  1.00  0.00           H  
ATOM   3592 1HG2 VAL A 222     -23.322 -26.563  19.363  1.00  0.00           H  
ATOM   3593 2HG2 VAL A 222     -22.674 -27.713  18.169  1.00  0.00           H  
ATOM   3594 3HG2 VAL A 222     -21.698 -27.255  19.585  1.00  0.00           H  
ATOM   3595  N   LYS A 223     -19.469 -24.093  16.846  1.00  0.00           N  
ATOM   3596  CA  LYS A 223     -19.004 -23.038  15.957  1.00  0.00           C  
ATOM   3597  C   LYS A 223     -18.056 -23.614  14.909  1.00  0.00           C  
ATOM   3598  O   LYS A 223     -18.182 -23.311  13.724  1.00  0.00           O  
ATOM   3599  CB  LYS A 223     -18.313 -21.921  16.748  1.00  0.00           C  
ATOM   3600  CG  LYS A 223     -17.754 -20.766  15.892  1.00  0.00           C  
ATOM   3601  CD  LYS A 223     -18.865 -19.964  15.219  1.00  0.00           C  
ATOM   3602  CE  LYS A 223     -18.358 -18.619  14.693  1.00  0.00           C  
ATOM   3603  NZ  LYS A 223     -17.548 -18.768  13.448  1.00  0.00           N1+
ATOM   3604  H   LYS A 223     -19.316 -24.021  17.849  1.00  0.00           H  
ATOM   3605  HA  LYS A 223     -19.865 -22.618  15.440  1.00  0.00           H  
ATOM   3606 1HB  LYS A 223     -19.013 -21.500  17.470  1.00  0.00           H  
ATOM   3607 2HB  LYS A 223     -17.481 -22.345  17.315  1.00  0.00           H  
ATOM   3608 1HG  LYS A 223     -17.172 -20.095  16.527  1.00  0.00           H  
ATOM   3609 2HG  LYS A 223     -17.088 -21.170  15.124  1.00  0.00           H  
ATOM   3610 1HD  LYS A 223     -19.269 -20.533  14.380  1.00  0.00           H  
ATOM   3611 2HD  LYS A 223     -19.667 -19.783  15.934  1.00  0.00           H  
ATOM   3612 1HE  LYS A 223     -19.215 -17.984  14.480  1.00  0.00           H  
ATOM   3613 2HE  LYS A 223     -17.745 -18.143  15.457  1.00  0.00           H  
ATOM   3614 1HZ  LYS A 223     -17.241 -17.863  13.135  1.00  0.00           H  
ATOM   3615 2HZ  LYS A 223     -16.742 -19.346  13.634  1.00  0.00           H  
ATOM   3616 3HZ  LYS A 223     -18.106 -19.205  12.716  1.00  0.00           H  
ATOM   3617  N   ILE A 224     -17.141 -24.479  15.346  1.00  0.00           N  
ATOM   3618  CA  ILE A 224     -16.184 -25.104  14.445  1.00  0.00           C  
ATOM   3619  C   ILE A 224     -16.886 -25.968  13.400  1.00  0.00           C  
ATOM   3620  O   ILE A 224     -16.560 -25.892  12.213  1.00  0.00           O  
ATOM   3621  CB  ILE A 224     -15.176 -25.964  15.230  1.00  0.00           C  
ATOM   3622  CG1 ILE A 224     -14.276 -25.076  16.093  1.00  0.00           C  
ATOM   3623  CG2 ILE A 224     -14.342 -26.808  14.278  1.00  0.00           C  
ATOM   3624  CD1 ILE A 224     -13.487 -25.836  17.135  1.00  0.00           C  
ATOM   3625  H   ILE A 224     -17.098 -24.682  16.339  1.00  0.00           H  
ATOM   3626  HA  ILE A 224     -15.646 -24.314  13.919  1.00  0.00           H  
ATOM   3627  HB  ILE A 224     -15.713 -26.624  15.910  1.00  0.00           H  
ATOM   3628 1HG1 ILE A 224     -13.572 -24.542  15.455  1.00  0.00           H  
ATOM   3629 2HG1 ILE A 224     -14.883 -24.329  16.604  1.00  0.00           H  
ATOM   3630 1HG2 ILE A 224     -13.634 -27.408  14.849  1.00  0.00           H  
ATOM   3631 2HG2 ILE A 224     -14.996 -27.464  13.706  1.00  0.00           H  
ATOM   3632 3HG2 ILE A 224     -13.796 -26.155  13.596  1.00  0.00           H  
ATOM   3633 1HD1 ILE A 224     -12.874 -25.139  17.707  1.00  0.00           H  
ATOM   3634 2HD1 ILE A 224     -14.174 -26.350  17.808  1.00  0.00           H  
ATOM   3635 3HD1 ILE A 224     -12.845 -26.565  16.644  1.00  0.00           H  
ATOM   3636  N   ALA A 225     -17.860 -26.768  13.828  1.00  0.00           N  
ATOM   3637  CA  ALA A 225     -18.573 -27.633  12.896  1.00  0.00           C  
ATOM   3638  C   ALA A 225     -19.325 -26.803  11.870  1.00  0.00           C  
ATOM   3639  O   ALA A 225     -19.400 -27.171  10.699  1.00  0.00           O  
ATOM   3640  CB  ALA A 225     -19.530 -28.551  13.642  1.00  0.00           C  
ATOM   3641  H   ALA A 225     -18.093 -26.785  14.815  1.00  0.00           H  
ATOM   3642  HA  ALA A 225     -17.844 -28.251  12.367  1.00  0.00           H  
ATOM   3643 1HB  ALA A 225     -20.058 -29.183  12.928  1.00  0.00           H  
ATOM   3644 2HB  ALA A 225     -18.967 -29.178  14.335  1.00  0.00           H  
ATOM   3645 3HB  ALA A 225     -20.249 -27.952  14.198  1.00  0.00           H  
ATOM   3646  N   LEU A 226     -19.904 -25.693  12.316  1.00  0.00           N  
ATOM   3647  CA  LEU A 226     -20.641 -24.831  11.416  1.00  0.00           C  
ATOM   3648  C   LEU A 226     -19.715 -24.191  10.388  1.00  0.00           C  
ATOM   3649  O   LEU A 226     -20.094 -24.036   9.225  1.00  0.00           O  
ATOM   3650  CB  LEU A 226     -21.372 -23.742  12.210  1.00  0.00           C  
ATOM   3651  CG  LEU A 226     -22.502 -24.231  13.125  1.00  0.00           C  
ATOM   3652  CD1 LEU A 226     -22.980 -23.081  14.002  1.00  0.00           C  
ATOM   3653  CD2 LEU A 226     -23.640 -24.781  12.277  1.00  0.00           C  
ATOM   3654  H   LEU A 226     -19.847 -25.464  13.301  1.00  0.00           H  
ATOM   3655  HA  LEU A 226     -21.366 -25.433  10.879  1.00  0.00           H  
ATOM   3656 1HB  LEU A 226     -20.647 -23.219  12.831  1.00  0.00           H  
ATOM   3657 2HB  LEU A 226     -21.800 -23.027  11.508  1.00  0.00           H  
ATOM   3658  HG  LEU A 226     -22.126 -25.016  13.781  1.00  0.00           H  
ATOM   3659 1HD1 LEU A 226     -23.783 -23.429  14.652  1.00  0.00           H  
ATOM   3660 2HD1 LEU A 226     -22.151 -22.720  14.612  1.00  0.00           H  
ATOM   3661 3HD1 LEU A 226     -23.348 -22.272  13.373  1.00  0.00           H  
ATOM   3662 1HD2 LEU A 226     -24.443 -25.129  12.928  1.00  0.00           H  
ATOM   3663 2HD2 LEU A 226     -24.018 -23.996  11.622  1.00  0.00           H  
ATOM   3664 3HD2 LEU A 226     -23.275 -25.612  11.674  1.00  0.00           H  
ATOM   3665  N   GLU A 227     -18.492 -23.856  10.798  1.00  0.00           N  
ATOM   3666  CA  GLU A 227     -17.520 -23.298   9.868  1.00  0.00           C  
ATOM   3667  C   GLU A 227     -17.185 -24.317   8.782  1.00  0.00           C  
ATOM   3668  O   GLU A 227     -17.036 -23.963   7.612  1.00  0.00           O  
ATOM   3669  CB  GLU A 227     -16.247 -22.877  10.606  1.00  0.00           C  
ATOM   3670  CG  GLU A 227     -16.410 -21.647  11.488  1.00  0.00           C  
ATOM   3671  CD  GLU A 227     -15.194 -21.363  12.326  1.00  0.00           C  
ATOM   3672  OE1 GLU A 227     -14.252 -22.113  12.244  1.00  0.00           O  
ATOM   3673  OE2 GLU A 227     -15.209 -20.394  13.048  1.00  0.00           O1-
ATOM   3674  H   GLU A 227     -18.242 -23.968  11.775  1.00  0.00           H  
ATOM   3675  HA  GLU A 227     -17.955 -22.416   9.396  1.00  0.00           H  
ATOM   3676 1HB  GLU A 227     -15.904 -23.697  11.236  1.00  0.00           H  
ATOM   3677 2HB  GLU A 227     -15.459 -22.668   9.882  1.00  0.00           H  
ATOM   3678 1HG  GLU A 227     -16.610 -20.783  10.855  1.00  0.00           H  
ATOM   3679 2HG  GLU A 227     -17.270 -21.792  12.140  1.00  0.00           H  
ATOM   3680  N   ILE A 228     -17.117 -25.590   9.168  1.00  0.00           N  
ATOM   3681  CA  ILE A 228     -16.868 -26.654   8.206  1.00  0.00           C  
ATOM   3682  C   ILE A 228     -17.975 -26.717   7.165  1.00  0.00           C  
ATOM   3683  O   ILE A 228     -17.702 -26.857   5.971  1.00  0.00           O  
ATOM   3684  CB  ILE A 228     -16.746 -28.017   8.912  1.00  0.00           C  
ATOM   3685  CG1 ILE A 228     -15.492 -28.054   9.789  1.00  0.00           C  
ATOM   3686  CG2 ILE A 228     -16.718 -29.144   7.891  1.00  0.00           C  
ATOM   3687  CD1 ILE A 228     -15.443 -29.232  10.735  1.00  0.00           C  
ATOM   3688  H   ILE A 228     -17.217 -25.814  10.154  1.00  0.00           H  
ATOM   3689  HA  ILE A 228     -15.922 -26.450   7.701  1.00  0.00           H  
ATOM   3690  HB  ILE A 228     -17.598 -28.161   9.574  1.00  0.00           H  
ATOM   3691 1HG1 ILE A 228     -14.606 -28.088   9.156  1.00  0.00           H  
ATOM   3692 2HG1 ILE A 228     -15.435 -27.140  10.381  1.00  0.00           H  
ATOM   3693 1HG2 ILE A 228     -16.631 -30.100   8.406  1.00  0.00           H  
ATOM   3694 2HG2 ILE A 228     -17.638 -29.129   7.308  1.00  0.00           H  
ATOM   3695 3HG2 ILE A 228     -15.865 -29.012   7.225  1.00  0.00           H  
ATOM   3696 1HD1 ILE A 228     -14.526 -29.188  11.323  1.00  0.00           H  
ATOM   3697 2HD1 ILE A 228     -16.304 -29.198  11.403  1.00  0.00           H  
ATOM   3698 3HD1 ILE A 228     -15.463 -30.159  10.164  1.00  0.00           H  
ATOM   3699  N   LEU A 229     -19.220 -26.623   7.612  1.00  0.00           N  
ATOM   3700  CA  LEU A 229     -20.355 -26.708   6.709  1.00  0.00           C  
ATOM   3701  C   LEU A 229     -20.386 -25.517   5.742  1.00  0.00           C  
ATOM   3702  O   LEU A 229     -20.692 -25.689   4.559  1.00  0.00           O  
ATOM   3703  CB  LEU A 229     -21.661 -26.763   7.512  1.00  0.00           C  
ATOM   3704  CG  LEU A 229     -21.870 -28.026   8.356  1.00  0.00           C  
ATOM   3705  CD1 LEU A 229     -23.106 -27.855   9.229  1.00  0.00           C  
ATOM   3706  CD2 LEU A 229     -22.012 -29.232   7.439  1.00  0.00           C  
ATOM   3707  H   LEU A 229     -19.378 -26.522   8.613  1.00  0.00           H  
ATOM   3708  HA  LEU A 229     -20.255 -27.611   6.115  1.00  0.00           H  
ATOM   3709 1HB  LEU A 229     -21.692 -25.907   8.184  1.00  0.00           H  
ATOM   3710 2HB  LEU A 229     -22.499 -26.685   6.819  1.00  0.00           H  
ATOM   3711  HG  LEU A 229     -21.013 -28.170   9.015  1.00  0.00           H  
ATOM   3712 1HD1 LEU A 229     -23.254 -28.753   9.829  1.00  0.00           H  
ATOM   3713 2HD1 LEU A 229     -22.969 -26.998   9.889  1.00  0.00           H  
ATOM   3714 3HD1 LEU A 229     -23.978 -27.693   8.598  1.00  0.00           H  
ATOM   3715 1HD2 LEU A 229     -22.159 -30.131   8.039  1.00  0.00           H  
ATOM   3716 2HD2 LEU A 229     -22.869 -29.090   6.781  1.00  0.00           H  
ATOM   3717 3HD2 LEU A 229     -21.108 -29.341   6.839  1.00  0.00           H  
ATOM   3718  N   GLU A 230     -20.039 -24.321   6.224  1.00  0.00           N  
ATOM   3719  CA  GLU A 230     -19.977 -23.170   5.327  1.00  0.00           C  
ATOM   3720  C   GLU A 230     -18.927 -23.390   4.243  1.00  0.00           C  
ATOM   3721  O   GLU A 230     -19.165 -23.096   3.069  1.00  0.00           O  
ATOM   3722  CB  GLU A 230     -19.661 -21.894   6.111  1.00  0.00           C  
ATOM   3723  CG  GLU A 230     -20.791 -21.413   7.011  1.00  0.00           C  
ATOM   3724  CD  GLU A 230     -20.410 -20.217   7.838  1.00  0.00           C  
ATOM   3725  OE1 GLU A 230     -19.280 -19.798   7.759  1.00  0.00           O  
ATOM   3726  OE2 GLU A 230     -21.251 -19.720   8.551  1.00  0.00           O1-
ATOM   3727  H   GLU A 230     -19.830 -24.214   7.212  1.00  0.00           H  
ATOM   3728  HA  GLU A 230     -20.949 -23.053   4.845  1.00  0.00           H  
ATOM   3729 1HB  GLU A 230     -18.783 -22.058   6.735  1.00  0.00           H  
ATOM   3730 2HB  GLU A 230     -19.423 -21.089   5.415  1.00  0.00           H  
ATOM   3731 1HG  GLU A 230     -21.650 -21.155   6.393  1.00  0.00           H  
ATOM   3732 2HG  GLU A 230     -21.085 -22.227   7.673  1.00  0.00           H  
ATOM   3733  N   MET A 231     -17.774 -23.936   4.631  1.00  0.00           N  
ATOM   3734  CA  MET A 231     -16.717 -24.236   3.675  1.00  0.00           C  
ATOM   3735  C   MET A 231     -17.190 -25.248   2.638  1.00  0.00           C  
ATOM   3736  O   MET A 231     -16.969 -25.068   1.440  1.00  0.00           O  
ATOM   3737  CB  MET A 231     -15.478 -24.755   4.402  1.00  0.00           C  
ATOM   3738  CG  MET A 231     -14.385 -25.286   3.485  1.00  0.00           C  
ATOM   3739  SD  MET A 231     -13.028 -26.054   4.392  1.00  0.00           S  
ATOM   3740  CE  MET A 231     -13.851 -27.485   5.085  1.00  0.00           C  
ATOM   3741  H   MET A 231     -17.624 -24.120   5.619  1.00  0.00           H  
ATOM   3742  HA  MET A 231     -16.450 -23.320   3.155  1.00  0.00           H  
ATOM   3743 1HB  MET A 231     -15.049 -23.955   5.004  1.00  0.00           H  
ATOM   3744 2HB  MET A 231     -15.764 -25.559   5.081  1.00  0.00           H  
ATOM   3745 1HG  MET A 231     -14.808 -26.026   2.806  1.00  0.00           H  
ATOM   3746 2HG  MET A 231     -13.981 -24.468   2.889  1.00  0.00           H  
ATOM   3747 1HE  MET A 231     -13.140 -28.063   5.676  1.00  0.00           H  
ATOM   3748 2HE  MET A 231     -14.674 -27.158   5.723  1.00  0.00           H  
ATOM   3749 3HE  MET A 231     -14.243 -28.106   4.279  1.00  0.00           H  
ATOM   3750  N   ALA A 232     -17.861 -26.302   3.100  1.00  0.00           N  
ATOM   3751  CA  ALA A 232     -18.332 -27.345   2.202  1.00  0.00           C  
ATOM   3752  C   ALA A 232     -19.295 -26.772   1.168  1.00  0.00           C  
ATOM   3753  O   ALA A 232     -19.249 -27.132  -0.006  1.00  0.00           O  
ATOM   3754  CB  ALA A 232     -19.025 -28.442   2.988  1.00  0.00           C  
ATOM   3755  H   ALA A 232     -18.025 -26.387   4.099  1.00  0.00           H  
ATOM   3756  HA  ALA A 232     -17.472 -27.758   1.674  1.00  0.00           H  
ATOM   3757 1HB  ALA A 232     -19.363 -29.228   2.309  1.00  0.00           H  
ATOM   3758 2HB  ALA A 232     -18.344 -28.860   3.715  1.00  0.00           H  
ATOM   3759 3HB  ALA A 232     -19.873 -28.011   3.499  1.00  0.00           H  
ATOM   3760  N   MET A 233     -20.156 -25.849   1.598  1.00  0.00           N  
ATOM   3761  CA  MET A 233     -21.111 -25.267   0.671  1.00  0.00           C  
ATOM   3762  C   MET A 233     -20.408 -24.371  -0.332  1.00  0.00           C  
ATOM   3763  O   MET A 233     -20.813 -24.297  -1.493  1.00  0.00           O  
ATOM   3764  CB  MET A 233     -22.189 -24.483   1.408  1.00  0.00           C  
ATOM   3765  CG  MET A 233     -23.406 -24.167   0.541  1.00  0.00           C  
ATOM   3766  SD  MET A 233     -24.339 -25.648   0.097  1.00  0.00           S  
ATOM   3767  CE  MET A 233     -24.819 -25.258  -1.577  1.00  0.00           C  
ATOM   3768  H   MET A 233     -20.167 -25.582   2.578  1.00  0.00           H  
ATOM   3769  HA  MET A 233     -21.587 -26.072   0.116  1.00  0.00           H  
ATOM   3770 1HB  MET A 233     -22.522 -25.047   2.278  1.00  0.00           H  
ATOM   3771 2HB  MET A 233     -21.772 -23.540   1.771  1.00  0.00           H  
ATOM   3772 1HG  MET A 233     -24.068 -23.485   1.069  1.00  0.00           H  
ATOM   3773 2HG  MET A 233     -23.083 -23.675  -0.377  1.00  0.00           H  
ATOM   3774 1HE  MET A 233     -25.412 -26.078  -1.987  1.00  0.00           H  
ATOM   3775 2HE  MET A 233     -25.410 -24.347  -1.572  1.00  0.00           H  
ATOM   3776 3HE  MET A 233     -23.932 -25.108  -2.191  1.00  0.00           H  
ATOM   3777  N   LYS A 234     -19.341 -23.703   0.102  1.00  0.00           N  
ATOM   3778  CA  LYS A 234     -18.586 -22.841  -0.793  1.00  0.00           C  
ATOM   3779  C   LYS A 234     -17.947 -23.675  -1.891  1.00  0.00           C  
ATOM   3780  O   LYS A 234     -17.927 -23.265  -3.052  1.00  0.00           O  
ATOM   3781  CB  LYS A 234     -17.525 -22.051  -0.020  1.00  0.00           C  
ATOM   3782  CG  LYS A 234     -16.715 -21.050  -0.864  1.00  0.00           C  
ATOM   3783  CD  LYS A 234     -15.837 -20.167   0.029  1.00  0.00           C  
ATOM   3784  CE  LYS A 234     -15.132 -19.061  -0.765  1.00  0.00           C  
ATOM   3785  NZ  LYS A 234     -13.965 -19.567  -1.558  1.00  0.00           N1+
ATOM   3786  H   LYS A 234     -19.063 -23.780   1.076  1.00  0.00           H  
ATOM   3787  HA  LYS A 234     -19.274 -22.136  -1.259  1.00  0.00           H  
ATOM   3788 1HB  LYS A 234     -18.009 -21.498   0.785  1.00  0.00           H  
ATOM   3789 2HB  LYS A 234     -16.823 -22.746   0.441  1.00  0.00           H  
ATOM   3790 1HG  LYS A 234     -16.076 -21.601  -1.563  1.00  0.00           H  
ATOM   3791 2HG  LYS A 234     -17.395 -20.424  -1.439  1.00  0.00           H  
ATOM   3792 1HD  LYS A 234     -16.460 -19.707   0.799  1.00  0.00           H  
ATOM   3793 2HD  LYS A 234     -15.086 -20.785   0.520  1.00  0.00           H  
ATOM   3794 1HE  LYS A 234     -15.848 -18.606  -1.446  1.00  0.00           H  
ATOM   3795 2HE  LYS A 234     -14.779 -18.303  -0.066  1.00  0.00           H  
ATOM   3796 1HZ  LYS A 234     -13.541 -18.796  -2.051  1.00  0.00           H  
ATOM   3797 2HZ  LYS A 234     -13.286 -19.975  -0.935  1.00  0.00           H  
ATOM   3798 3HZ  LYS A 234     -14.257 -20.268  -2.236  1.00  0.00           H  
ATOM   3799  N   VAL A 235     -17.441 -24.855  -1.531  1.00  0.00           N  
ATOM   3800  CA  VAL A 235     -16.841 -25.752  -2.507  1.00  0.00           C  
ATOM   3801  C   VAL A 235     -17.871 -26.207  -3.538  1.00  0.00           C  
ATOM   3802  O   VAL A 235     -17.568 -26.262  -4.731  1.00  0.00           O  
ATOM   3803  CB  VAL A 235     -16.241 -26.983  -1.802  1.00  0.00           C  
ATOM   3804  CG1 VAL A 235     -15.779 -28.010  -2.825  1.00  0.00           C  
ATOM   3805  CG2 VAL A 235     -15.088 -26.556  -0.907  1.00  0.00           C  
ATOM   3806  H   VAL A 235     -17.460 -25.121  -0.551  1.00  0.00           H  
ATOM   3807  HA  VAL A 235     -16.052 -25.208  -3.032  1.00  0.00           H  
ATOM   3808  HB  VAL A 235     -17.015 -27.457  -1.198  1.00  0.00           H  
ATOM   3809 1HG1 VAL A 235     -15.358 -28.874  -2.309  1.00  0.00           H  
ATOM   3810 2HG1 VAL A 235     -16.628 -28.328  -3.430  1.00  0.00           H  
ATOM   3811 3HG1 VAL A 235     -15.019 -27.567  -3.468  1.00  0.00           H  
ATOM   3812 1HG2 VAL A 235     -14.669 -27.432  -0.411  1.00  0.00           H  
ATOM   3813 2HG2 VAL A 235     -14.317 -26.077  -1.511  1.00  0.00           H  
ATOM   3814 3HG2 VAL A 235     -15.450 -25.853  -0.157  1.00  0.00           H  
ATOM   3815  N   ALA A 236     -19.090 -26.512  -3.087  1.00  0.00           N  
ATOM   3816  CA  ALA A 236     -20.167 -26.893  -4.002  1.00  0.00           C  
ATOM   3817  C   ALA A 236     -20.487 -25.763  -4.974  1.00  0.00           C  
ATOM   3818  O   ALA A 236     -20.746 -26.005  -6.154  1.00  0.00           O  
ATOM   3819  CB  ALA A 236     -21.413 -27.287  -3.221  1.00  0.00           C  
ATOM   3820  H   ALA A 236     -19.265 -26.497  -2.086  1.00  0.00           H  
ATOM   3821  HA  ALA A 236     -19.834 -27.758  -4.579  1.00  0.00           H  
ATOM   3822 1HB  ALA A 236     -22.205 -27.565  -3.917  1.00  0.00           H  
ATOM   3823 2HB  ALA A 236     -21.185 -28.134  -2.574  1.00  0.00           H  
ATOM   3824 3HB  ALA A 236     -21.743 -26.445  -2.614  1.00  0.00           H  
ATOM   3825  N   GLU A 237     -20.457 -24.526  -4.480  1.00  0.00           N  
ATOM   3826  CA  GLU A 237     -20.680 -23.371  -5.338  1.00  0.00           C  
ATOM   3827  C   GLU A 237     -19.592 -23.294  -6.398  1.00  0.00           C  
ATOM   3828  O   GLU A 237     -19.882 -23.107  -7.581  1.00  0.00           O  
ATOM   3829  CB  GLU A 237     -20.708 -22.081  -4.515  1.00  0.00           C  
ATOM   3830  CG  GLU A 237     -20.863 -20.812  -5.341  1.00  0.00           C  
ATOM   3831  CD  GLU A 237     -20.811 -19.562  -4.507  1.00  0.00           C  
ATOM   3832  OE1 GLU A 237     -20.516 -19.660  -3.340  1.00  0.00           O  
ATOM   3833  OE2 GLU A 237     -21.067 -18.507  -5.038  1.00  0.00           O1-
ATOM   3834  H   GLU A 237     -20.286 -24.394  -3.486  1.00  0.00           H  
ATOM   3835  HA  GLU A 237     -21.644 -23.490  -5.835  1.00  0.00           H  
ATOM   3836 1HB  GLU A 237     -21.533 -22.121  -3.804  1.00  0.00           H  
ATOM   3837 2HB  GLU A 237     -19.785 -21.996  -3.941  1.00  0.00           H  
ATOM   3838 1HG  GLU A 237     -20.065 -20.773  -6.082  1.00  0.00           H  
ATOM   3839 2HG  GLU A 237     -21.813 -20.850  -5.871  1.00  0.00           H  
ATOM   3840  N   GLU A 238     -18.338 -23.447  -5.968  1.00  0.00           N  
ATOM   3841  CA  GLU A 238     -17.211 -23.378  -6.885  1.00  0.00           C  
ATOM   3842  C   GLU A 238     -17.292 -24.507  -7.899  1.00  0.00           C  
ATOM   3843  O   GLU A 238     -16.993 -24.312  -9.076  1.00  0.00           O  
ATOM   3844  CB  GLU A 238     -15.887 -23.450  -6.121  1.00  0.00           C  
ATOM   3845  CG  GLU A 238     -15.596 -22.234  -5.252  1.00  0.00           C  
ATOM   3846  CD  GLU A 238     -14.502 -22.480  -4.250  1.00  0.00           C  
ATOM   3847  OE1 GLU A 238     -14.043 -23.593  -4.161  1.00  0.00           O  
ATOM   3848  OE2 GLU A 238     -14.125 -21.552  -3.573  1.00  0.00           O1-
ATOM   3849  H   GLU A 238     -18.168 -23.607  -4.980  1.00  0.00           H  
ATOM   3850  HA  GLU A 238     -17.251 -22.432  -7.422  1.00  0.00           H  
ATOM   3851 1HB  GLU A 238     -15.886 -24.329  -5.476  1.00  0.00           H  
ATOM   3852 2HB  GLU A 238     -15.065 -23.561  -6.827  1.00  0.00           H  
ATOM   3853 1HG  GLU A 238     -15.304 -21.403  -5.894  1.00  0.00           H  
ATOM   3854 2HG  GLU A 238     -16.506 -21.949  -4.727  1.00  0.00           H  
ATOM   3855  N   ALA A 239     -17.716 -25.682  -7.450  1.00  0.00           N  
ATOM   3856  CA  ALA A 239     -17.812 -26.840  -8.323  1.00  0.00           C  
ATOM   3857  C   ALA A 239     -18.806 -26.608  -9.442  1.00  0.00           C  
ATOM   3858  O   ALA A 239     -18.548 -26.932 -10.599  1.00  0.00           O  
ATOM   3859  CB  ALA A 239     -18.260 -28.041  -7.537  1.00  0.00           C  
ATOM   3860  H   ALA A 239     -17.951 -25.783  -6.466  1.00  0.00           H  
ATOM   3861  HA  ALA A 239     -16.826 -27.023  -8.758  1.00  0.00           H  
ATOM   3862 1HB  ALA A 239     -18.307 -28.905  -8.193  1.00  0.00           H  
ATOM   3863 2HB  ALA A 239     -17.572 -28.216  -6.741  1.00  0.00           H  
ATOM   3864 3HB  ALA A 239     -19.247 -27.842  -7.120  1.00  0.00           H  
ATOM   3865  N   ASN A 240     -19.946 -26.021  -9.080  1.00  0.00           N  
ATOM   3866  CA  ASN A 240     -21.004 -25.724 -10.029  1.00  0.00           C  
ATOM   3867  C   ASN A 240     -20.483 -24.733 -11.069  1.00  0.00           C  
ATOM   3868  O   ASN A 240     -20.608 -24.962 -12.273  1.00  0.00           O  
ATOM   3869  CB  ASN A 240     -22.222 -25.198  -9.278  1.00  0.00           C  
ATOM   3870  CG  ASN A 240     -23.503 -25.129 -10.089  1.00  0.00           C  
ATOM   3871  ND2 ASN A 240     -24.574 -25.631  -9.511  1.00  0.00           N  
ATOM   3872  OD1 ASN A 240     -23.534 -24.628 -11.216  1.00  0.00           O  
ATOM   3873  H   ASN A 240     -20.092 -25.800  -8.100  1.00  0.00           H  
ATOM   3874  HA  ASN A 240     -21.278 -26.641 -10.553  1.00  0.00           H  
ATOM   3875 1HB  ASN A 240     -22.399 -25.825  -8.401  1.00  0.00           H  
ATOM   3876 2HB  ASN A 240     -22.006 -24.194  -8.914  1.00  0.00           H  
ATOM   3877 1HD2 ASN A 240     -25.469 -25.594  -9.977  1.00  0.00           H  
ATOM   3878 2HD2 ASN A 240     -24.503 -26.052  -8.602  1.00  0.00           H  
ATOM   3879  N   GLU A 241     -19.871 -23.641 -10.602  1.00  0.00           N  
ATOM   3880  CA  GLU A 241     -19.379 -22.595 -11.497  1.00  0.00           C  
ATOM   3881  C   GLU A 241     -18.317 -23.125 -12.460  1.00  0.00           C  
ATOM   3882  O   GLU A 241     -18.323 -22.787 -13.646  1.00  0.00           O  
ATOM   3883  CB  GLU A 241     -18.794 -21.436 -10.681  1.00  0.00           C  
ATOM   3884  CG  GLU A 241     -18.296 -20.252 -11.504  1.00  0.00           C  
ATOM   3885  CD  GLU A 241     -19.382 -19.572 -12.278  1.00  0.00           C  
ATOM   3886  OE1 GLU A 241     -20.532 -19.834 -12.008  1.00  0.00           O  
ATOM   3887  OE2 GLU A 241     -19.069 -18.786 -13.140  1.00  0.00           O1-
ATOM   3888  H   GLU A 241     -19.765 -23.524  -9.598  1.00  0.00           H  
ATOM   3889  HA  GLU A 241     -20.221 -22.223 -12.082  1.00  0.00           H  
ATOM   3890 1HB  GLU A 241     -19.546 -21.065  -9.984  1.00  0.00           H  
ATOM   3891 2HB  GLU A 241     -17.954 -21.800 -10.087  1.00  0.00           H  
ATOM   3892 1HG  GLU A 241     -17.835 -19.527 -10.838  1.00  0.00           H  
ATOM   3893 2HG  GLU A 241     -17.530 -20.600 -12.197  1.00  0.00           H  
ATOM   3894  N   ALA A 242     -17.420 -23.971 -11.956  1.00  0.00           N  
ATOM   3895  CA  ALA A 242     -16.384 -24.578 -12.781  1.00  0.00           C  
ATOM   3896  C   ALA A 242     -17.014 -25.466 -13.841  1.00  0.00           C  
ATOM   3897  O   ALA A 242     -16.597 -25.474 -14.998  1.00  0.00           O  
ATOM   3898  CB  ALA A 242     -15.411 -25.376 -11.925  1.00  0.00           C  
ATOM   3899  H   ALA A 242     -17.449 -24.187 -10.967  1.00  0.00           H  
ATOM   3900  HA  ALA A 242     -15.829 -23.787 -13.286  1.00  0.00           H  
ATOM   3901 1HB  ALA A 242     -14.652 -25.829 -12.563  1.00  0.00           H  
ATOM   3902 2HB  ALA A 242     -14.931 -24.713 -11.206  1.00  0.00           H  
ATOM   3903 3HB  ALA A 242     -15.951 -26.157 -11.393  1.00  0.00           H  
ATOM   3904  N   ALA A 243     -18.021 -26.223 -13.439  1.00  0.00           N  
ATOM   3905  CA  ALA A 243     -18.733 -27.080 -14.360  1.00  0.00           C  
ATOM   3906  C   ALA A 243     -19.487 -26.260 -15.408  1.00  0.00           C  
ATOM   3907  O   ALA A 243     -19.591 -26.668 -16.564  1.00  0.00           O  
ATOM   3908  CB  ALA A 243     -19.681 -27.957 -13.589  1.00  0.00           C  
ATOM   3909  H   ALA A 243     -18.303 -26.206 -12.462  1.00  0.00           H  
ATOM   3910  HA  ALA A 243     -18.004 -27.702 -14.879  1.00  0.00           H  
ATOM   3911 1HB  ALA A 243     -20.188 -28.615 -14.275  1.00  0.00           H  
ATOM   3912 2HB  ALA A 243     -19.130 -28.537 -12.865  1.00  0.00           H  
ATOM   3913 3HB  ALA A 243     -20.396 -27.330 -13.069  1.00  0.00           H  
ATOM   3914  N   LEU A 244     -19.992 -25.089 -15.017  1.00  0.00           N  
ATOM   3915  CA  LEU A 244     -20.695 -24.243 -15.969  1.00  0.00           C  
ATOM   3916  C   LEU A 244     -19.725 -23.677 -16.994  1.00  0.00           C  
ATOM   3917  O   LEU A 244     -20.069 -23.557 -18.172  1.00  0.00           O  
ATOM   3918  CB  LEU A 244     -21.444 -23.107 -15.252  1.00  0.00           C  
ATOM   3919  CG  LEU A 244     -22.617 -23.526 -14.333  1.00  0.00           C  
ATOM   3920  CD1 LEU A 244     -23.167 -22.272 -13.636  1.00  0.00           C  
ATOM   3921  CD2 LEU A 244     -23.712 -24.219 -15.168  1.00  0.00           C  
ATOM   3922  H   LEU A 244     -19.906 -24.799 -14.050  1.00  0.00           H  
ATOM   3923  HA  LEU A 244     -21.418 -24.854 -16.497  1.00  0.00           H  
ATOM   3924 1HB  LEU A 244     -20.728 -22.568 -14.633  1.00  0.00           H  
ATOM   3925 2HB  LEU A 244     -21.836 -22.417 -16.000  1.00  0.00           H  
ATOM   3926  HG  LEU A 244     -22.262 -24.212 -13.574  1.00  0.00           H  
ATOM   3927 1HD1 LEU A 244     -23.983 -22.542 -12.972  1.00  0.00           H  
ATOM   3928 2HD1 LEU A 244     -22.374 -21.811 -13.049  1.00  0.00           H  
ATOM   3929 3HD1 LEU A 244     -23.525 -21.565 -14.381  1.00  0.00           H  
ATOM   3930 1HD2 LEU A 244     -24.534 -24.512 -14.524  1.00  0.00           H  
ATOM   3931 2HD2 LEU A 244     -24.077 -23.538 -15.930  1.00  0.00           H  
ATOM   3932 3HD2 LEU A 244     -23.310 -25.104 -15.640  1.00  0.00           H  
ATOM   3933  N   ARG A 245     -18.502 -23.354 -16.564  1.00  0.00           N  
ATOM   3934  CA  ARG A 245     -17.488 -22.915 -17.511  1.00  0.00           C  
ATOM   3935  C   ARG A 245     -17.198 -24.026 -18.510  1.00  0.00           C  
ATOM   3936  O   ARG A 245     -17.029 -23.769 -19.701  1.00  0.00           O  
ATOM   3937  CB  ARG A 245     -16.205 -22.524 -16.792  1.00  0.00           C  
ATOM   3938  CG  ARG A 245     -16.283 -21.223 -16.009  1.00  0.00           C  
ATOM   3939  CD  ARG A 245     -14.932 -20.704 -15.671  1.00  0.00           C  
ATOM   3940  NE  ARG A 245     -14.204 -21.613 -14.802  1.00  0.00           N  
ATOM   3941  CZ  ARG A 245     -14.227 -21.568 -13.455  1.00  0.00           C  
ATOM   3942  NH1 ARG A 245     -14.946 -20.655 -12.841  1.00  0.00           N1+
ATOM   3943  NH2 ARG A 245     -13.528 -22.442 -12.752  1.00  0.00           N  
ATOM   3944  H   ARG A 245     -18.285 -23.411 -15.573  1.00  0.00           H  
ATOM   3945  HA  ARG A 245     -17.872 -22.053 -18.056  1.00  0.00           H  
ATOM   3946 1HB  ARG A 245     -15.924 -23.312 -16.095  1.00  0.00           H  
ATOM   3947 2HB  ARG A 245     -15.398 -22.424 -17.517  1.00  0.00           H  
ATOM   3948 1HG  ARG A 245     -16.800 -20.470 -16.604  1.00  0.00           H  
ATOM   3949 2HG  ARG A 245     -16.828 -21.389 -15.079  1.00  0.00           H  
ATOM   3950 1HD  ARG A 245     -14.355 -20.571 -16.586  1.00  0.00           H  
ATOM   3951 2HD  ARG A 245     -15.028 -19.747 -15.160  1.00  0.00           H  
ATOM   3952  HE  ARG A 245     -13.639 -22.330 -15.238  1.00  0.00           H  
ATOM   3953 1HH1 ARG A 245     -15.481 -19.987 -13.378  1.00  0.00           H  
ATOM   3954 2HH1 ARG A 245     -14.964 -20.621 -11.832  1.00  0.00           H  
ATOM   3955 1HH2 ARG A 245     -12.976 -23.144 -13.225  1.00  0.00           H  
ATOM   3956 2HH2 ARG A 245     -13.546 -22.408 -11.744  1.00  0.00           H  
ATOM   3957  N   VAL A 246     -17.153 -25.264 -18.020  1.00  0.00           N  
ATOM   3958  CA  VAL A 246     -16.943 -26.412 -18.892  1.00  0.00           C  
ATOM   3959  C   VAL A 246     -18.026 -26.483 -19.970  1.00  0.00           C  
ATOM   3960  O   VAL A 246     -17.721 -26.633 -21.149  1.00  0.00           O  
ATOM   3961  CB  VAL A 246     -16.948 -27.715 -18.071  1.00  0.00           C  
ATOM   3962  CG1 VAL A 246     -17.161 -28.917 -18.980  1.00  0.00           C  
ATOM   3963  CG2 VAL A 246     -15.644 -27.846 -17.300  1.00  0.00           C  
ATOM   3964  H   VAL A 246     -17.245 -25.404 -17.016  1.00  0.00           H  
ATOM   3965  HA  VAL A 246     -15.978 -26.289 -19.389  1.00  0.00           H  
ATOM   3966  HB  VAL A 246     -17.784 -27.689 -17.371  1.00  0.00           H  
ATOM   3967 1HG1 VAL A 246     -17.162 -29.829 -18.382  1.00  0.00           H  
ATOM   3968 2HG1 VAL A 246     -18.117 -28.819 -19.494  1.00  0.00           H  
ATOM   3969 3HG1 VAL A 246     -16.356 -28.965 -19.713  1.00  0.00           H  
ATOM   3970 1HG2 VAL A 246     -15.655 -28.769 -16.721  1.00  0.00           H  
ATOM   3971 2HG2 VAL A 246     -14.808 -27.866 -17.999  1.00  0.00           H  
ATOM   3972 3HG2 VAL A 246     -15.533 -26.997 -16.626  1.00  0.00           H  
ATOM   3973  N   LEU A 247     -19.287 -26.343 -19.557  1.00  0.00           N  
ATOM   3974  CA  LEU A 247     -20.397 -26.419 -20.503  1.00  0.00           C  
ATOM   3975  C   LEU A 247     -20.393 -25.244 -21.466  1.00  0.00           C  
ATOM   3976  O   LEU A 247     -20.704 -25.410 -22.648  1.00  0.00           O  
ATOM   3977  CB  LEU A 247     -21.732 -26.459 -19.749  1.00  0.00           C  
ATOM   3978  CG  LEU A 247     -21.969 -27.701 -18.880  1.00  0.00           C  
ATOM   3979  CD1 LEU A 247     -23.227 -27.506 -18.046  1.00  0.00           C  
ATOM   3980  CD2 LEU A 247     -22.088 -28.929 -19.770  1.00  0.00           C  
ATOM   3981  H   LEU A 247     -19.472 -26.211 -18.569  1.00  0.00           H  
ATOM   3982  HA  LEU A 247     -20.286 -27.326 -21.087  1.00  0.00           H  
ATOM   3983 1HB  LEU A 247     -21.793 -25.586 -19.102  1.00  0.00           H  
ATOM   3984 2HB  LEU A 247     -22.543 -26.404 -20.476  1.00  0.00           H  
ATOM   3985  HG  LEU A 247     -21.131 -27.830 -18.194  1.00  0.00           H  
ATOM   3986 1HD1 LEU A 247     -23.395 -28.388 -17.428  1.00  0.00           H  
ATOM   3987 2HD1 LEU A 247     -23.107 -26.633 -17.405  1.00  0.00           H  
ATOM   3988 3HD1 LEU A 247     -24.081 -27.358 -18.706  1.00  0.00           H  
ATOM   3989 1HD2 LEU A 247     -22.255 -29.812 -19.153  1.00  0.00           H  
ATOM   3990 2HD2 LEU A 247     -22.926 -28.802 -20.456  1.00  0.00           H  
ATOM   3991 3HD2 LEU A 247     -21.168 -29.055 -20.342  1.00  0.00           H  
ATOM   3992  N   GLU A 248     -20.034 -24.060 -20.985  1.00  0.00           N  
ATOM   3993  CA  GLU A 248     -20.009 -22.894 -21.854  1.00  0.00           C  
ATOM   3994  C   GLU A 248     -18.989 -23.111 -22.963  1.00  0.00           C  
ATOM   3995  O   GLU A 248     -19.262 -22.843 -24.135  1.00  0.00           O  
ATOM   3996  CB  GLU A 248     -19.670 -21.630 -21.061  1.00  0.00           C  
ATOM   3997  CG  GLU A 248     -19.633 -20.356 -21.894  1.00  0.00           C  
ATOM   3998  CD  GLU A 248     -19.326 -19.132 -21.077  1.00  0.00           C  
ATOM   3999  OE1 GLU A 248     -19.425 -19.202 -19.875  1.00  0.00           O  
ATOM   4000  OE2 GLU A 248     -18.991 -18.125 -21.655  1.00  0.00           O1-
ATOM   4001  H   GLU A 248     -19.805 -23.962 -20.001  1.00  0.00           H  
ATOM   4002  HA  GLU A 248     -20.993 -22.773 -22.308  1.00  0.00           H  
ATOM   4003 1HB  GLU A 248     -20.404 -21.490 -20.268  1.00  0.00           H  
ATOM   4004 2HB  GLU A 248     -18.695 -21.748 -20.587  1.00  0.00           H  
ATOM   4005 1HG  GLU A 248     -18.873 -20.462 -22.668  1.00  0.00           H  
ATOM   4006 2HG  GLU A 248     -20.596 -20.228 -22.384  1.00  0.00           H  
ATOM   4007  N   LEU A 249     -17.819 -23.630 -22.586  1.00  0.00           N  
ATOM   4008  CA  LEU A 249     -16.776 -23.926 -23.554  1.00  0.00           C  
ATOM   4009  C   LEU A 249     -17.244 -24.992 -24.542  1.00  0.00           C  
ATOM   4010  O   LEU A 249     -16.989 -24.892 -25.745  1.00  0.00           O  
ATOM   4011  CB  LEU A 249     -15.505 -24.399 -22.836  1.00  0.00           C  
ATOM   4012  CG  LEU A 249     -14.767 -23.332 -22.018  1.00  0.00           C  
ATOM   4013  CD1 LEU A 249     -13.709 -23.999 -21.150  1.00  0.00           C  
ATOM   4014  CD2 LEU A 249     -14.139 -22.314 -22.960  1.00  0.00           C  
ATOM   4015  H   LEU A 249     -17.650 -23.805 -21.601  1.00  0.00           H  
ATOM   4016  HA  LEU A 249     -16.543 -23.012 -24.105  1.00  0.00           H  
ATOM   4017 1HB  LEU A 249     -15.770 -25.210 -22.160  1.00  0.00           H  
ATOM   4018 2HB  LEU A 249     -14.809 -24.786 -23.580  1.00  0.00           H  
ATOM   4019  HG  LEU A 249     -15.472 -22.827 -21.357  1.00  0.00           H  
ATOM   4020 1HD1 LEU A 249     -13.184 -23.240 -20.568  1.00  0.00           H  
ATOM   4021 2HD1 LEU A 249     -14.187 -24.707 -20.473  1.00  0.00           H  
ATOM   4022 3HD1 LEU A 249     -12.997 -24.526 -21.784  1.00  0.00           H  
ATOM   4023 1HD2 LEU A 249     -13.615 -21.555 -22.378  1.00  0.00           H  
ATOM   4024 2HD2 LEU A 249     -13.433 -22.817 -23.621  1.00  0.00           H  
ATOM   4025 3HD2 LEU A 249     -14.919 -21.840 -23.556  1.00  0.00           H  
ATOM   4026  N   ALA A 250     -17.954 -25.999 -24.036  1.00  0.00           N  
ATOM   4027  CA  ALA A 250     -18.486 -27.063 -24.873  1.00  0.00           C  
ATOM   4028  C   ALA A 250     -19.505 -26.547 -25.887  1.00  0.00           C  
ATOM   4029  O   ALA A 250     -19.501 -26.968 -27.042  1.00  0.00           O  
ATOM   4030  CB  ALA A 250     -19.112 -28.144 -24.004  1.00  0.00           C  
ATOM   4031  H   ALA A 250     -18.093 -26.051 -23.032  1.00  0.00           H  
ATOM   4032  HA  ALA A 250     -17.658 -27.492 -25.428  1.00  0.00           H  
ATOM   4033 1HB  ALA A 250     -19.497 -28.943 -24.638  1.00  0.00           H  
ATOM   4034 2HB  ALA A 250     -18.359 -28.549 -23.328  1.00  0.00           H  
ATOM   4035 3HB  ALA A 250     -19.928 -27.717 -23.424  1.00  0.00           H  
ATOM   4036  N   VAL A 251     -20.372 -25.633 -25.457  1.00  0.00           N  
ATOM   4037  CA  VAL A 251     -21.371 -25.080 -26.364  1.00  0.00           C  
ATOM   4038  C   VAL A 251     -20.714 -24.162 -27.390  1.00  0.00           C  
ATOM   4039  O   VAL A 251     -21.014 -24.251 -28.587  1.00  0.00           O  
ATOM   4040  CB  VAL A 251     -22.486 -24.345 -25.582  1.00  0.00           C  
ATOM   4041  CG1 VAL A 251     -23.421 -23.623 -26.547  1.00  0.00           C  
ATOM   4042  CG2 VAL A 251     -23.276 -25.369 -24.773  1.00  0.00           C  
ATOM   4043  H   VAL A 251     -20.350 -25.342 -24.486  1.00  0.00           H  
ATOM   4044  HA  VAL A 251     -21.844 -25.903 -26.897  1.00  0.00           H  
ATOM   4045  HB  VAL A 251     -22.038 -23.599 -24.919  1.00  0.00           H  
ATOM   4046 1HG1 VAL A 251     -24.201 -23.117 -25.981  1.00  0.00           H  
ATOM   4047 2HG1 VAL A 251     -22.871 -22.889 -27.131  1.00  0.00           H  
ATOM   4048 3HG1 VAL A 251     -23.873 -24.355 -27.219  1.00  0.00           H  
ATOM   4049 1HG2 VAL A 251     -24.066 -24.862 -24.217  1.00  0.00           H  
ATOM   4050 2HG2 VAL A 251     -23.718 -26.105 -25.452  1.00  0.00           H  
ATOM   4051 3HG2 VAL A 251     -22.618 -25.882 -24.075  1.00  0.00           H  
ATOM   4052  N   LYS A 252     -19.798 -23.300 -26.954  1.00  0.00           N  
ATOM   4053  CA  LYS A 252     -19.092 -22.426 -27.886  1.00  0.00           C  
ATOM   4054  C   LYS A 252     -18.319 -23.237 -28.929  1.00  0.00           C  
ATOM   4055  O   LYS A 252     -18.172 -22.814 -30.073  1.00  0.00           O  
ATOM   4056  CB  LYS A 252     -18.151 -21.478 -27.140  1.00  0.00           C  
ATOM   4057  CG  LYS A 252     -18.858 -20.308 -26.460  1.00  0.00           C  
ATOM   4058  CD  LYS A 252     -17.868 -19.363 -25.778  1.00  0.00           C  
ATOM   4059  CE  LYS A 252     -18.461 -17.964 -25.604  1.00  0.00           C  
ATOM   4060  NZ  LYS A 252     -19.491 -17.920 -24.533  1.00  0.00           N1+
ATOM   4061  H   LYS A 252     -19.587 -23.242 -25.960  1.00  0.00           H  
ATOM   4062  HA  LYS A 252     -19.827 -21.824 -28.420  1.00  0.00           H  
ATOM   4063 1HB  LYS A 252     -17.611 -22.035 -26.376  1.00  0.00           H  
ATOM   4064 2HB  LYS A 252     -17.413 -21.071 -27.834  1.00  0.00           H  
ATOM   4065 1HG  LYS A 252     -19.438 -19.751 -27.196  1.00  0.00           H  
ATOM   4066 2HG  LYS A 252     -19.543 -20.701 -25.711  1.00  0.00           H  
ATOM   4067 1HD  LYS A 252     -17.606 -19.755 -24.791  1.00  0.00           H  
ATOM   4068 2HD  LYS A 252     -16.958 -19.284 -26.371  1.00  0.00           H  
ATOM   4069 1HE  LYS A 252     -17.665 -17.261 -25.358  1.00  0.00           H  
ATOM   4070 2HE  LYS A 252     -18.919 -17.659 -26.543  1.00  0.00           H  
ATOM   4071 1HZ  LYS A 252     -19.863 -16.984 -24.456  1.00  0.00           H  
ATOM   4072 2HZ  LYS A 252     -20.238 -18.559 -24.756  1.00  0.00           H  
ATOM   4073 3HZ  LYS A 252     -19.083 -18.187 -23.643  1.00  0.00           H  
ATOM   4074  N   ALA A 253     -17.837 -24.412 -28.530  1.00  0.00           N  
ATOM   4075  CA  ALA A 253     -17.063 -25.281 -29.408  1.00  0.00           C  
ATOM   4076  C   ALA A 253     -17.941 -26.099 -30.353  1.00  0.00           C  
ATOM   4077  O   ALA A 253     -17.422 -26.889 -31.145  1.00  0.00           O  
ATOM   4078  CB  ALA A 253     -16.214 -26.220 -28.580  1.00  0.00           C  
ATOM   4079  H   ALA A 253     -17.965 -24.696 -27.563  1.00  0.00           H  
ATOM   4080  HA  ALA A 253     -16.411 -24.648 -30.013  1.00  0.00           H  
ATOM   4081 1HB  ALA A 253     -15.607 -26.839 -29.244  1.00  0.00           H  
ATOM   4082 2HB  ALA A 253     -15.575 -25.633 -27.926  1.00  0.00           H  
ATOM   4083 3HB  ALA A 253     -16.860 -26.858 -27.982  1.00  0.00           H  
ATOM   4084  N   GLY A 254     -19.260 -25.927 -30.268  1.00  0.00           N  
ATOM   4085  CA  GLY A 254     -20.186 -26.661 -31.124  1.00  0.00           C  
ATOM   4086  C   GLY A 254     -21.005 -27.710 -30.372  1.00  0.00           C  
ATOM   4087  O   GLY A 254     -21.655 -28.561 -30.979  1.00  0.00           O  
ATOM   4088  H   GLY A 254     -19.641 -25.270 -29.598  1.00  0.00           H  
ATOM   4089 1HA  GLY A 254     -20.863 -25.951 -31.593  1.00  0.00           H  
ATOM   4090 2HA  GLY A 254     -19.640 -27.137 -31.932  1.00  0.00           H  
ATOM   4091  N   GLY A 255     -20.982 -27.663 -29.044  1.00  0.00           N  
ATOM   4092  CA  GLY A 255     -21.757 -28.608 -28.255  1.00  0.00           C  
ATOM   4093  C   GLY A 255     -23.247 -28.311 -28.363  1.00  0.00           C  
ATOM   4094  O   GLY A 255     -23.651 -27.234 -28.808  1.00  0.00           O  
ATOM   4095  H   GLY A 255     -20.433 -26.969 -28.556  1.00  0.00           H  
ATOM   4096 1HA  GLY A 255     -21.565 -29.619 -28.604  1.00  0.00           H  
ATOM   4097 2HA  GLY A 255     -21.447 -28.570 -27.212  1.00  0.00           H  
ATOM   4098  N   ASP A 256     -24.069 -29.273 -27.960  1.00  0.00           N  
ATOM   4099  CA  ASP A 256     -25.514 -29.155 -28.076  1.00  0.00           C  
ATOM   4100  C   ASP A 256     -26.120 -28.339 -26.938  1.00  0.00           C  
ATOM   4101  O   ASP A 256     -25.700 -28.460 -25.781  1.00  0.00           O  
ATOM   4102  CB  ASP A 256     -26.152 -30.540 -28.129  1.00  0.00           C  
ATOM   4103  CG  ASP A 256     -27.527 -30.533 -28.785  1.00  0.00           C  
ATOM   4104  OD1 ASP A 256     -28.378 -29.777 -28.351  1.00  0.00           O  
ATOM   4105  OD2 ASP A 256     -27.719 -31.293 -29.718  1.00  0.00           O1-
ATOM   4106  H   ASP A 256     -23.673 -30.126 -27.587  1.00  0.00           H  
ATOM   4107  HA  ASP A 256     -25.738 -28.639 -29.013  1.00  0.00           H  
ATOM   4108 1HB  ASP A 256     -25.495 -31.223 -28.687  1.00  0.00           H  
ATOM   4109 2HB  ASP A 256     -26.244 -30.934 -27.123  1.00  0.00           H  
ATOM   4110  N   VAL A 257     -27.107 -27.513 -27.279  1.00  0.00           N  
ATOM   4111  CA  VAL A 257     -27.820 -26.676 -26.317  1.00  0.00           C  
ATOM   4112  C   VAL A 257     -28.618 -27.527 -25.356  1.00  0.00           C  
ATOM   4113  O   VAL A 257     -28.706 -27.216 -24.167  1.00  0.00           O  
ATOM   4114  CB  VAL A 257     -28.769 -25.703 -27.041  1.00  0.00           C  
ATOM   4115  CG1 VAL A 257     -29.742 -25.075 -26.055  1.00  0.00           C  
ATOM   4116  CG2 VAL A 257     -27.962 -24.632 -27.759  1.00  0.00           C  
ATOM   4117  H   VAL A 257     -27.383 -27.476 -28.250  1.00  0.00           H  
ATOM   4118  HA  VAL A 257     -27.088 -26.107 -25.742  1.00  0.00           H  
ATOM   4119  HB  VAL A 257     -29.362 -26.260 -27.767  1.00  0.00           H  
ATOM   4120 1HG1 VAL A 257     -30.405 -24.390 -26.584  1.00  0.00           H  
ATOM   4121 2HG1 VAL A 257     -30.334 -25.857 -25.579  1.00  0.00           H  
ATOM   4122 3HG1 VAL A 257     -29.186 -24.525 -25.295  1.00  0.00           H  
ATOM   4123 1HG2 VAL A 257     -28.640 -23.948 -28.270  1.00  0.00           H  
ATOM   4124 2HG2 VAL A 257     -27.365 -24.078 -27.034  1.00  0.00           H  
ATOM   4125 3HG2 VAL A 257     -27.303 -25.101 -28.490  1.00  0.00           H  
ATOM   4126  N   GLU A 258     -29.256 -28.569 -25.883  1.00  0.00           N  
ATOM   4127  CA  GLU A 258     -30.143 -29.393 -25.078  1.00  0.00           C  
ATOM   4128  C   GLU A 258     -29.344 -30.154 -24.035  1.00  0.00           C  
ATOM   4129  O   GLU A 258     -29.780 -30.311 -22.895  1.00  0.00           O  
ATOM   4130  CB  GLU A 258     -30.918 -30.365 -25.966  1.00  0.00           C  
ATOM   4131  CG  GLU A 258     -31.932 -31.242 -25.230  1.00  0.00           C  
ATOM   4132  CD  GLU A 258     -33.060 -30.459 -24.617  1.00  0.00           C  
ATOM   4133  OE1 GLU A 258     -33.314 -29.367 -25.065  1.00  0.00           O  
ATOM   4134  OE2 GLU A 258     -33.679 -30.961 -23.708  1.00  0.00           O1-
ATOM   4135  H   GLU A 258     -29.108 -28.797 -26.865  1.00  0.00           H  
ATOM   4136  HA  GLU A 258     -30.852 -28.744 -24.560  1.00  0.00           H  
ATOM   4137 1HB  GLU A 258     -31.461 -29.803 -26.727  1.00  0.00           H  
ATOM   4138 2HB  GLU A 258     -30.220 -31.022 -26.487  1.00  0.00           H  
ATOM   4139 1HG  GLU A 258     -32.350 -31.964 -25.934  1.00  0.00           H  
ATOM   4140 2HG  GLU A 258     -31.416 -31.799 -24.450  1.00  0.00           H  
ATOM   4141  N   LEU A 259     -28.157 -30.610 -24.420  1.00  0.00           N  
ATOM   4142  CA  LEU A 259     -27.326 -31.379 -23.510  1.00  0.00           C  
ATOM   4143  C   LEU A 259     -26.751 -30.473 -22.442  1.00  0.00           C  
ATOM   4144  O   LEU A 259     -26.648 -30.874 -21.277  1.00  0.00           O  
ATOM   4145  CB  LEU A 259     -26.192 -32.076 -24.272  1.00  0.00           C  
ATOM   4146  CG  LEU A 259     -26.530 -33.456 -24.852  1.00  0.00           C  
ATOM   4147  CD1 LEU A 259     -27.747 -33.342 -25.759  1.00  0.00           C  
ATOM   4148  CD2 LEU A 259     -25.328 -33.994 -25.614  1.00  0.00           C  
ATOM   4149  H   LEU A 259     -27.837 -30.427 -25.360  1.00  0.00           H  
ATOM   4150  HA  LEU A 259     -27.948 -32.132 -23.030  1.00  0.00           H  
ATOM   4151 1HB  LEU A 259     -25.885 -31.436 -25.098  1.00  0.00           H  
ATOM   4152 2HB  LEU A 259     -25.344 -32.198 -23.599  1.00  0.00           H  
ATOM   4153  HG  LEU A 259     -26.781 -34.140 -24.041  1.00  0.00           H  
ATOM   4154 1HD1 LEU A 259     -27.987 -34.322 -26.171  1.00  0.00           H  
ATOM   4155 2HD1 LEU A 259     -28.596 -32.973 -25.184  1.00  0.00           H  
ATOM   4156 3HD1 LEU A 259     -27.531 -32.650 -26.573  1.00  0.00           H  
ATOM   4157 1HD2 LEU A 259     -25.568 -34.975 -26.026  1.00  0.00           H  
ATOM   4158 2HD2 LEU A 259     -25.077 -33.311 -26.426  1.00  0.00           H  
ATOM   4159 3HD2 LEU A 259     -24.478 -34.082 -24.938  1.00  0.00           H  
ATOM   4160  N   ALA A 260     -26.380 -29.254 -22.807  1.00  0.00           N  
ATOM   4161  CA  ALA A 260     -25.915 -28.291 -21.831  1.00  0.00           C  
ATOM   4162  C   ALA A 260     -27.023 -27.941 -20.840  1.00  0.00           C  
ATOM   4163  O   ALA A 260     -26.778 -27.770 -19.655  1.00  0.00           O  
ATOM   4164  CB  ALA A 260     -25.404 -27.040 -22.529  1.00  0.00           C  
ATOM   4165  H   ALA A 260     -26.420 -28.984 -23.792  1.00  0.00           H  
ATOM   4166  HA  ALA A 260     -25.097 -28.750 -21.264  1.00  0.00           H  
ATOM   4167 1HB  ALA A 260     -25.053 -26.325 -21.784  1.00  0.00           H  
ATOM   4168 2HB  ALA A 260     -24.581 -27.304 -23.194  1.00  0.00           H  
ATOM   4169 3HB  ALA A 260     -26.210 -26.592 -23.109  1.00  0.00           H  
ATOM   4170  N   ALA A 261     -28.260 -27.849 -21.347  1.00  0.00           N  
ATOM   4171  CA  ALA A 261     -29.388 -27.513 -20.475  1.00  0.00           C  
ATOM   4172  C   ALA A 261     -29.620 -28.618 -19.449  1.00  0.00           C  
ATOM   4173  O   ALA A 261     -29.819 -28.326 -18.259  1.00  0.00           O  
ATOM   4174  CB  ALA A 261     -30.639 -27.305 -21.319  1.00  0.00           C  
ATOM   4175  H   ALA A 261     -28.414 -27.984 -22.336  1.00  0.00           H  
ATOM   4176  HA  ALA A 261     -29.154 -26.595 -19.947  1.00  0.00           H  
ATOM   4177 1HB  ALA A 261     -31.471 -27.029 -20.671  1.00  0.00           H  
ATOM   4178 2HB  ALA A 261     -30.459 -26.507 -22.039  1.00  0.00           H  
ATOM   4179 3HB  ALA A 261     -30.881 -28.224 -21.851  1.00  0.00           H  
ATOM   4180  N   GLU A 262     -29.548 -29.877 -19.871  1.00  0.00           N  
ATOM   4181  CA  GLU A 262     -29.702 -30.994 -18.950  1.00  0.00           C  
ATOM   4182  C   GLU A 262     -28.568 -31.003 -17.933  1.00  0.00           C  
ATOM   4183  O   GLU A 262     -28.781 -31.248 -16.747  1.00  0.00           O  
ATOM   4184  CB  GLU A 262     -29.733 -32.334 -19.690  1.00  0.00           C  
ATOM   4185  CG  GLU A 262     -29.984 -33.547 -18.776  1.00  0.00           C  
ATOM   4186  CD  GLU A 262     -30.035 -34.861 -19.515  1.00  0.00           C  
ATOM   4187  OE1 GLU A 262     -29.752 -34.877 -20.687  1.00  0.00           O  
ATOM   4188  OE2 GLU A 262     -30.358 -35.849 -18.899  1.00  0.00           O1-
ATOM   4189  H   GLU A 262     -29.399 -30.067 -20.862  1.00  0.00           H  
ATOM   4190  HA  GLU A 262     -30.640 -30.870 -18.411  1.00  0.00           H  
ATOM   4191 1HB  GLU A 262     -30.522 -32.312 -20.446  1.00  0.00           H  
ATOM   4192 2HB  GLU A 262     -28.787 -32.491 -20.209  1.00  0.00           H  
ATOM   4193 1HG  GLU A 262     -29.185 -33.600 -18.039  1.00  0.00           H  
ATOM   4194 2HG  GLU A 262     -30.924 -33.401 -18.244  1.00  0.00           H  
ATOM   4195  N   ALA A 263     -27.357 -30.741 -18.417  1.00  0.00           N  
ATOM   4196  CA  ALA A 263     -26.182 -30.764 -17.566  1.00  0.00           C  
ATOM   4197  C   ALA A 263     -26.276 -29.707 -16.468  1.00  0.00           C  
ATOM   4198  O   ALA A 263     -25.920 -29.976 -15.318  1.00  0.00           O  
ATOM   4199  CB  ALA A 263     -24.926 -30.557 -18.400  1.00  0.00           C  
ATOM   4200  H   ALA A 263     -27.247 -30.546 -19.405  1.00  0.00           H  
ATOM   4201  HA  ALA A 263     -26.123 -31.738 -17.092  1.00  0.00           H  
ATOM   4202 1HB  ALA A 263     -24.051 -30.581 -17.750  1.00  0.00           H  
ATOM   4203 2HB  ALA A 263     -24.848 -31.350 -19.143  1.00  0.00           H  
ATOM   4204 3HB  ALA A 263     -24.978 -29.593 -18.902  1.00  0.00           H  
ATOM   4205  N   SER A 264     -26.787 -28.523 -16.804  1.00  0.00           N  
ATOM   4206  CA  SER A 264     -26.923 -27.453 -15.822  1.00  0.00           C  
ATOM   4207  C   SER A 264     -27.881 -27.866 -14.716  1.00  0.00           C  
ATOM   4208  O   SER A 264     -27.631 -27.608 -13.538  1.00  0.00           O  
ATOM   4209  CB  SER A 264     -27.410 -26.178 -16.479  1.00  0.00           C  
ATOM   4210  OG  SER A 264     -27.501 -25.137 -15.538  1.00  0.00           O  
ATOM   4211  H   SER A 264     -27.064 -28.355 -17.769  1.00  0.00           H  
ATOM   4212  HA  SER A 264     -25.947 -27.263 -15.377  1.00  0.00           H  
ATOM   4213 1HB  SER A 264     -26.716 -25.894 -17.265  1.00  0.00           H  
ATOM   4214 2HB  SER A 264     -28.381 -26.343 -16.946  1.00  0.00           H  
ATOM   4215  HG  SER A 264     -28.160 -25.417 -14.889  1.00  0.00           H  
ATOM   4216  N   HIS A 265     -28.977 -28.521 -15.097  1.00  0.00           N  
ATOM   4217  CA  HIS A 265     -29.953 -28.994 -14.128  1.00  0.00           C  
ATOM   4218  C   HIS A 265     -29.309 -29.945 -13.127  1.00  0.00           C  
ATOM   4219  O   HIS A 265     -29.547 -29.851 -11.925  1.00  0.00           O  
ATOM   4220  CB  HIS A 265     -31.121 -29.692 -14.832  1.00  0.00           C  
ATOM   4221  CG  HIS A 265     -32.141 -30.254 -13.891  1.00  0.00           C  
ATOM   4222  CD2 HIS A 265     -33.192 -29.673 -13.265  1.00  0.00           C  
ATOM   4223  ND1 HIS A 265     -32.144 -31.576 -13.499  1.00  0.00           N  
ATOM   4224  CE1 HIS A 265     -33.153 -31.784 -12.671  1.00  0.00           C  
ATOM   4225  NE2 HIS A 265     -33.804 -30.646 -12.513  1.00  0.00           N  
ATOM   4226  H   HIS A 265     -29.132 -28.689 -16.088  1.00  0.00           H  
ATOM   4227  HA  HIS A 265     -30.348 -28.136 -13.583  1.00  0.00           H  
ATOM   4228 1HB  HIS A 265     -31.621 -28.986 -15.496  1.00  0.00           H  
ATOM   4229 2HB  HIS A 265     -30.740 -30.507 -15.447  1.00  0.00           H  
ATOM   4230  HD1 HIS A 265     -31.452 -32.261 -13.726  1.00  0.00           H  
ATOM   4231  HD2 HIS A 265     -33.586 -28.657 -13.267  1.00  0.00           H  
ATOM   4232  HE1 HIS A 265     -33.327 -32.772 -12.246  1.00  0.00           H  
ATOM   4233  N   GLU A 266     -28.499 -30.871 -13.637  1.00  0.00           N  
ATOM   4234  CA  GLU A 266     -27.825 -31.842 -12.782  1.00  0.00           C  
ATOM   4235  C   GLU A 266     -26.850 -31.151 -11.835  1.00  0.00           C  
ATOM   4236  O   GLU A 266     -26.748 -31.521 -10.665  1.00  0.00           O  
ATOM   4237  CB  GLU A 266     -27.084 -32.878 -13.629  1.00  0.00           C  
ATOM   4238  CG  GLU A 266     -26.539 -34.061 -12.842  1.00  0.00           C  
ATOM   4239  CD  GLU A 266     -27.622 -34.904 -12.228  1.00  0.00           C  
ATOM   4240  OE1 GLU A 266     -28.719 -34.888 -12.732  1.00  0.00           O  
ATOM   4241  OE2 GLU A 266     -27.351 -35.565 -11.253  1.00  0.00           O1-
ATOM   4242  H   GLU A 266     -28.375 -30.921 -14.644  1.00  0.00           H  
ATOM   4243  HA  GLU A 266     -28.577 -32.355 -12.185  1.00  0.00           H  
ATOM   4244 1HB  GLU A 266     -27.754 -33.267 -14.397  1.00  0.00           H  
ATOM   4245 2HB  GLU A 266     -26.247 -32.400 -14.138  1.00  0.00           H  
ATOM   4246 1HG  GLU A 266     -25.943 -34.684 -13.508  1.00  0.00           H  
ATOM   4247 2HG  GLU A 266     -25.884 -33.689 -12.055  1.00  0.00           H  
ATOM   4248  N   LEU A 267     -26.154 -30.130 -12.336  1.00  0.00           N  
ATOM   4249  CA  LEU A 267     -25.245 -29.371 -11.485  1.00  0.00           C  
ATOM   4250  C   LEU A 267     -26.008 -28.637 -10.401  1.00  0.00           C  
ATOM   4251  O   LEU A 267     -25.608 -28.645  -9.234  1.00  0.00           O  
ATOM   4252  CB  LEU A 267     -24.474 -28.329 -12.309  1.00  0.00           C  
ATOM   4253  CG  LEU A 267     -23.431 -28.842 -13.295  1.00  0.00           C  
ATOM   4254  CD1 LEU A 267     -22.982 -27.649 -14.161  1.00  0.00           C  
ATOM   4255  CD2 LEU A 267     -22.259 -29.492 -12.519  1.00  0.00           C  
ATOM   4256  H   LEU A 267     -26.244 -29.896 -13.318  1.00  0.00           H  
ATOM   4257  HA  LEU A 267     -24.551 -30.060 -11.013  1.00  0.00           H  
ATOM   4258 1HB  LEU A 267     -25.196 -27.750 -12.884  1.00  0.00           H  
ATOM   4259 2HB  LEU A 267     -23.971 -27.650 -11.622  1.00  0.00           H  
ATOM   4260  HG  LEU A 267     -23.874 -29.579 -13.951  1.00  0.00           H  
ATOM   4261 1HD1 LEU A 267     -22.250 -27.955 -14.894  1.00  0.00           H  
ATOM   4262 2HD1 LEU A 267     -23.855 -27.241 -14.681  1.00  0.00           H  
ATOM   4263 3HD1 LEU A 267     -22.548 -26.878 -13.529  1.00  0.00           H  
ATOM   4264 1HD2 LEU A 267     -21.511 -29.861 -13.213  1.00  0.00           H  
ATOM   4265 2HD2 LEU A 267     -21.805 -28.759 -11.858  1.00  0.00           H  
ATOM   4266 3HD2 LEU A 267     -22.629 -30.329 -11.934  1.00  0.00           H  
ATOM   4267  N   ALA A 268     -27.128 -28.021 -10.773  1.00  0.00           N  
ATOM   4268  CA  ALA A 268     -27.936 -27.310  -9.801  1.00  0.00           C  
ATOM   4269  C   ALA A 268     -28.491 -28.275  -8.767  1.00  0.00           C  
ATOM   4270  O   ALA A 268     -28.513 -27.974  -7.573  1.00  0.00           O  
ATOM   4271  CB  ALA A 268     -29.068 -26.574 -10.482  1.00  0.00           C  
ATOM   4272  H   ALA A 268     -27.403 -28.026 -11.752  1.00  0.00           H  
ATOM   4273  HA  ALA A 268     -27.298 -26.591  -9.286  1.00  0.00           H  
ATOM   4274 1HB  ALA A 268     -29.631 -26.036  -9.732  1.00  0.00           H  
ATOM   4275 2HB  ALA A 268     -28.665 -25.878 -11.210  1.00  0.00           H  
ATOM   4276 3HB  ALA A 268     -29.715 -27.292 -10.990  1.00  0.00           H  
ATOM   4277  N   LYS A 269     -28.917 -29.451  -9.230  1.00  0.00           N  
ATOM   4278  CA  LYS A 269     -29.487 -30.447  -8.341  1.00  0.00           C  
ATOM   4279  C   LYS A 269     -28.459 -30.877  -7.310  1.00  0.00           C  
ATOM   4280  O   LYS A 269     -28.774 -30.988  -6.125  1.00  0.00           O  
ATOM   4281  CB  LYS A 269     -29.979 -31.658  -9.143  1.00  0.00           C  
ATOM   4282  CG  LYS A 269     -30.610 -32.787  -8.309  1.00  0.00           C  
ATOM   4283  CD  LYS A 269     -31.936 -32.366  -7.680  1.00  0.00           C  
ATOM   4284  CE  LYS A 269     -32.727 -33.577  -7.188  1.00  0.00           C  
ATOM   4285  NZ  LYS A 269     -32.101 -34.215  -5.986  1.00  0.00           N1+
ATOM   4286  H   LYS A 269     -28.872 -29.640 -10.226  1.00  0.00           H  
ATOM   4287  HA  LYS A 269     -30.331 -30.004  -7.815  1.00  0.00           H  
ATOM   4288 1HB  LYS A 269     -30.717 -31.329  -9.876  1.00  0.00           H  
ATOM   4289 2HB  LYS A 269     -29.144 -32.087  -9.695  1.00  0.00           H  
ATOM   4290 1HG  LYS A 269     -30.782 -33.651  -8.955  1.00  0.00           H  
ATOM   4291 2HG  LYS A 269     -29.921 -33.084  -7.520  1.00  0.00           H  
ATOM   4292 1HD  LYS A 269     -31.748 -31.700  -6.837  1.00  0.00           H  
ATOM   4293 2HD  LYS A 269     -32.536 -31.831  -8.417  1.00  0.00           H  
ATOM   4294 1HE  LYS A 269     -33.738 -33.260  -6.932  1.00  0.00           H  
ATOM   4295 2HE  LYS A 269     -32.780 -34.313  -7.988  1.00  0.00           H  
ATOM   4296 1HZ  LYS A 269     -32.655 -35.009  -5.699  1.00  0.00           H  
ATOM   4297 2HZ  LYS A 269     -31.152 -34.531  -6.196  1.00  0.00           H  
ATOM   4298 3HZ  LYS A 269     -32.063 -33.546  -5.233  1.00  0.00           H  
ATOM   4299  N   ALA A 270     -27.224 -31.103  -7.757  1.00  0.00           N  
ATOM   4300  CA  ALA A 270     -26.161 -31.507  -6.848  1.00  0.00           C  
ATOM   4301  C   ALA A 270     -25.931 -30.451  -5.770  1.00  0.00           C  
ATOM   4302  O   ALA A 270     -25.748 -30.791  -4.604  1.00  0.00           O  
ATOM   4303  CB  ALA A 270     -24.877 -31.768  -7.620  1.00  0.00           C  
ATOM   4304  H   ALA A 270     -27.030 -31.019  -8.750  1.00  0.00           H  
ATOM   4305  HA  ALA A 270     -26.468 -32.430  -6.354  1.00  0.00           H  
ATOM   4306 1HB  ALA A 270     -24.091 -32.071  -6.928  1.00  0.00           H  
ATOM   4307 2HB  ALA A 270     -25.044 -32.562  -8.348  1.00  0.00           H  
ATOM   4308 3HB  ALA A 270     -24.573 -30.860  -8.138  1.00  0.00           H  
ATOM   4309  N   SER A 271     -25.980 -29.170  -6.146  1.00  0.00           N  
ATOM   4310  CA  SER A 271     -25.797 -28.099  -5.170  1.00  0.00           C  
ATOM   4311  C   SER A 271     -26.945 -28.072  -4.163  1.00  0.00           C  
ATOM   4312  O   SER A 271     -26.733 -27.820  -2.971  1.00  0.00           O  
ATOM   4313  CB  SER A 271     -25.693 -26.754  -5.870  1.00  0.00           C  
ATOM   4314  OG  SER A 271     -24.534 -26.675  -6.651  1.00  0.00           O  
ATOM   4315  H   SER A 271     -26.108 -28.939  -7.126  1.00  0.00           H  
ATOM   4316  HA  SER A 271     -24.868 -28.280  -4.627  1.00  0.00           H  
ATOM   4317 1HB  SER A 271     -26.571 -26.608  -6.500  1.00  0.00           H  
ATOM   4318 2HB  SER A 271     -25.685 -25.954  -5.127  1.00  0.00           H  
ATOM   4319  HG  SER A 271     -23.798 -26.706  -6.040  1.00  0.00           H  
ATOM   4320  N   LEU A 272     -28.159 -28.347  -4.636  1.00  0.00           N  
ATOM   4321  CA  LEU A 272     -29.334 -28.373  -3.770  1.00  0.00           C  
ATOM   4322  C   LEU A 272     -29.224 -29.515  -2.769  1.00  0.00           C  
ATOM   4323  O   LEU A 272     -29.590 -29.360  -1.602  1.00  0.00           O  
ATOM   4324  CB  LEU A 272     -30.612 -28.530  -4.603  1.00  0.00           C  
ATOM   4325  CG  LEU A 272     -30.931 -27.371  -5.556  1.00  0.00           C  
ATOM   4326  CD1 LEU A 272     -32.130 -27.739  -6.420  1.00  0.00           C  
ATOM   4327  CD2 LEU A 272     -31.205 -26.110  -4.750  1.00  0.00           C  
ATOM   4328  H   LEU A 272     -28.268 -28.525  -5.631  1.00  0.00           H  
ATOM   4329  HA  LEU A 272     -29.382 -27.440  -3.209  1.00  0.00           H  
ATOM   4330 1HB  LEU A 272     -30.529 -29.437  -5.200  1.00  0.00           H  
ATOM   4331 2HB  LEU A 272     -31.458 -28.642  -3.924  1.00  0.00           H  
ATOM   4332  HG  LEU A 272     -30.082 -27.201  -6.219  1.00  0.00           H  
ATOM   4333 1HD1 LEU A 272     -32.356 -26.916  -7.098  1.00  0.00           H  
ATOM   4334 2HD1 LEU A 272     -31.899 -28.633  -7.001  1.00  0.00           H  
ATOM   4335 3HD1 LEU A 272     -32.992 -27.932  -5.783  1.00  0.00           H  
ATOM   4336 1HD2 LEU A 272     -31.431 -25.287  -5.428  1.00  0.00           H  
ATOM   4337 2HD2 LEU A 272     -32.054 -26.279  -4.088  1.00  0.00           H  
ATOM   4338 3HD2 LEU A 272     -30.326 -25.861  -4.156  1.00  0.00           H  
ATOM   4339  N   GLU A 273     -28.702 -30.656  -3.223  1.00  0.00           N  
ATOM   4340  CA  GLU A 273     -28.501 -31.796  -2.339  1.00  0.00           C  
ATOM   4341  C   GLU A 273     -27.460 -31.471  -1.274  1.00  0.00           C  
ATOM   4342  O   GLU A 273     -27.626 -31.836  -0.109  1.00  0.00           O  
ATOM   4343  CB  GLU A 273     -28.066 -33.026  -3.139  1.00  0.00           C  
ATOM   4344  CG  GLU A 273     -29.152 -33.613  -4.029  1.00  0.00           C  
ATOM   4345  CD  GLU A 273     -28.670 -34.774  -4.852  1.00  0.00           C  
ATOM   4346  OE1 GLU A 273     -27.678 -35.362  -4.492  1.00  0.00           O  
ATOM   4347  OE2 GLU A 273     -29.294 -35.075  -5.843  1.00  0.00           O1-
ATOM   4348  H   GLU A 273     -28.454 -30.733  -4.204  1.00  0.00           H  
ATOM   4349  HA  GLU A 273     -29.445 -32.012  -1.834  1.00  0.00           H  
ATOM   4350 1HB  GLU A 273     -27.218 -32.767  -3.772  1.00  0.00           H  
ATOM   4351 2HB  GLU A 273     -27.737 -33.808  -2.454  1.00  0.00           H  
ATOM   4352 1HG  GLU A 273     -29.981 -33.944  -3.404  1.00  0.00           H  
ATOM   4353 2HG  GLU A 273     -29.524 -32.833  -4.693  1.00  0.00           H  
ATOM   4354  N   VAL A 274     -26.405 -30.754  -1.660  1.00  0.00           N  
ATOM   4355  CA  VAL A 274     -25.384 -30.382  -0.687  1.00  0.00           C  
ATOM   4356  C   VAL A 274     -25.988 -29.506   0.383  1.00  0.00           C  
ATOM   4357  O   VAL A 274     -25.731 -29.707   1.567  1.00  0.00           O  
ATOM   4358  CB  VAL A 274     -24.221 -29.611  -1.339  1.00  0.00           C  
ATOM   4359  CG1 VAL A 274     -23.264 -29.082  -0.243  1.00  0.00           C  
ATOM   4360  CG2 VAL A 274     -23.483 -30.517  -2.287  1.00  0.00           C  
ATOM   4361  H   VAL A 274     -26.307 -30.489  -2.633  1.00  0.00           H  
ATOM   4362  HA  VAL A 274     -24.997 -31.289  -0.225  1.00  0.00           H  
ATOM   4363  HB  VAL A 274     -24.617 -28.751  -1.880  1.00  0.00           H  
ATOM   4364 1HG1 VAL A 274     -22.451 -28.532  -0.702  1.00  0.00           H  
ATOM   4365 2HG1 VAL A 274     -23.803 -28.419   0.435  1.00  0.00           H  
ATOM   4366 3HG1 VAL A 274     -22.859 -29.921   0.318  1.00  0.00           H  
ATOM   4367 1HG2 VAL A 274     -22.669 -29.965  -2.740  1.00  0.00           H  
ATOM   4368 2HG2 VAL A 274     -23.090 -31.367  -1.755  1.00  0.00           H  
ATOM   4369 3HG2 VAL A 274     -24.150 -30.869  -3.056  1.00  0.00           H  
ATOM   4370  N   LEU A 275     -26.801 -28.536  -0.024  1.00  0.00           N  
ATOM   4371  CA  LEU A 275     -27.425 -27.652   0.941  1.00  0.00           C  
ATOM   4372  C   LEU A 275     -28.267 -28.465   1.920  1.00  0.00           C  
ATOM   4373  O   LEU A 275     -28.133 -28.308   3.134  1.00  0.00           O  
ATOM   4374  CB  LEU A 275     -28.299 -26.612   0.229  1.00  0.00           C  
ATOM   4375  CG  LEU A 275     -28.833 -25.476   1.110  1.00  0.00           C  
ATOM   4376  CD1 LEU A 275     -30.175 -25.882   1.705  1.00  0.00           C  
ATOM   4377  CD2 LEU A 275     -27.822 -25.163   2.204  1.00  0.00           C  
ATOM   4378  H   LEU A 275     -26.968 -28.401  -1.019  1.00  0.00           H  
ATOM   4379  HA  LEU A 275     -26.641 -27.147   1.505  1.00  0.00           H  
ATOM   4380 1HB  LEU A 275     -27.718 -26.162  -0.575  1.00  0.00           H  
ATOM   4381 2HB  LEU A 275     -29.156 -27.121  -0.212  1.00  0.00           H  
ATOM   4382  HG  LEU A 275     -28.994 -24.586   0.500  1.00  0.00           H  
ATOM   4383 1HD1 LEU A 275     -30.554 -25.074   2.331  1.00  0.00           H  
ATOM   4384 2HD1 LEU A 275     -30.884 -26.080   0.901  1.00  0.00           H  
ATOM   4385 3HD1 LEU A 275     -30.048 -26.780   2.308  1.00  0.00           H  
ATOM   4386 1HD2 LEU A 275     -28.202 -24.355   2.830  1.00  0.00           H  
ATOM   4387 2HD2 LEU A 275     -27.662 -26.051   2.815  1.00  0.00           H  
ATOM   4388 3HD2 LEU A 275     -26.879 -24.859   1.751  1.00  0.00           H  
ATOM   4389  N   LYS A 276     -29.075 -29.392   1.398  1.00  0.00           N  
ATOM   4390  CA  LYS A 276     -29.902 -30.238   2.255  1.00  0.00           C  
ATOM   4391  C   LYS A 276     -29.049 -30.932   3.308  1.00  0.00           C  
ATOM   4392  O   LYS A 276     -29.407 -30.949   4.491  1.00  0.00           O  
ATOM   4393  CB  LYS A 276     -30.663 -31.276   1.424  1.00  0.00           C  
ATOM   4394  CG  LYS A 276     -31.629 -32.161   2.227  1.00  0.00           C  
ATOM   4395  CD  LYS A 276     -32.420 -33.078   1.301  1.00  0.00           C  
ATOM   4396  CE  LYS A 276     -33.506 -33.850   2.035  1.00  0.00           C  
ATOM   4397  NZ  LYS A 276     -32.960 -34.971   2.859  1.00  0.00           N1+
ATOM   4398  H   LYS A 276     -29.141 -29.486   0.389  1.00  0.00           H  
ATOM   4399  HA  LYS A 276     -30.628 -29.610   2.767  1.00  0.00           H  
ATOM   4400 1HB  LYS A 276     -31.234 -30.769   0.647  1.00  0.00           H  
ATOM   4401 2HB  LYS A 276     -29.949 -31.934   0.927  1.00  0.00           H  
ATOM   4402 1HG  LYS A 276     -31.061 -32.769   2.939  1.00  0.00           H  
ATOM   4403 2HG  LYS A 276     -32.321 -31.533   2.787  1.00  0.00           H  
ATOM   4404 1HD  LYS A 276     -32.881 -32.481   0.515  1.00  0.00           H  
ATOM   4405 2HD  LYS A 276     -31.738 -33.790   0.836  1.00  0.00           H  
ATOM   4406 1HE  LYS A 276     -34.054 -33.169   2.685  1.00  0.00           H  
ATOM   4407 2HE  LYS A 276     -34.192 -34.260   1.297  1.00  0.00           H  
ATOM   4408 1HZ  LYS A 276     -33.722 -35.450   3.307  1.00  0.00           H  
ATOM   4409 2HZ  LYS A 276     -32.464 -35.613   2.261  1.00  0.00           H  
ATOM   4410 3HZ  LYS A 276     -32.326 -34.618   3.577  1.00  0.00           H  
ATOM   4411  N   ILE A 277     -27.908 -31.473   2.889  1.00  0.00           N  
ATOM   4412  CA  ILE A 277     -27.013 -32.170   3.801  1.00  0.00           C  
ATOM   4413  C   ILE A 277     -26.465 -31.207   4.842  1.00  0.00           C  
ATOM   4414  O   ILE A 277     -26.405 -31.534   6.029  1.00  0.00           O  
ATOM   4415  CB  ILE A 277     -25.849 -32.832   3.041  1.00  0.00           C  
ATOM   4416  CG1 ILE A 277     -26.372 -33.940   2.123  1.00  0.00           C  
ATOM   4417  CG2 ILE A 277     -24.823 -33.385   4.017  1.00  0.00           C  
ATOM   4418  CD1 ILE A 277     -25.366 -34.409   1.097  1.00  0.00           C  
ATOM   4419  H   ILE A 277     -27.673 -31.421   1.900  1.00  0.00           H  
ATOM   4420  HA  ILE A 277     -27.580 -32.947   4.318  1.00  0.00           H  
ATOM   4421  HB  ILE A 277     -25.367 -32.094   2.400  1.00  0.00           H  
ATOM   4422 1HG1 ILE A 277     -26.673 -34.798   2.724  1.00  0.00           H  
ATOM   4423 2HG1 ILE A 277     -27.258 -33.586   1.594  1.00  0.00           H  
ATOM   4424 1HG2 ILE A 277     -24.007 -33.849   3.463  1.00  0.00           H  
ATOM   4425 2HG2 ILE A 277     -24.429 -32.574   4.629  1.00  0.00           H  
ATOM   4426 3HG2 ILE A 277     -25.295 -34.128   4.659  1.00  0.00           H  
ATOM   4427 1HD1 ILE A 277     -25.810 -35.194   0.485  1.00  0.00           H  
ATOM   4428 2HD1 ILE A 277     -25.077 -33.571   0.461  1.00  0.00           H  
ATOM   4429 3HD1 ILE A 277     -24.485 -34.800   1.605  1.00  0.00           H  
ATOM   4430  N   MET A 278     -26.043 -30.021   4.398  1.00  0.00           N  
ATOM   4431  CA  MET A 278     -25.461 -29.053   5.314  1.00  0.00           C  
ATOM   4432  C   MET A 278     -26.472 -28.631   6.381  1.00  0.00           C  
ATOM   4433  O   MET A 278     -26.120 -28.476   7.548  1.00  0.00           O  
ATOM   4434  CB  MET A 278     -24.970 -27.810   4.574  1.00  0.00           C  
ATOM   4435  CG  MET A 278     -23.871 -28.013   3.521  1.00  0.00           C  
ATOM   4436  SD  MET A 278     -22.388 -28.754   4.158  1.00  0.00           S  
ATOM   4437  CE  MET A 278     -22.607 -30.416   3.567  1.00  0.00           C  
ATOM   4438  H   MET A 278     -26.112 -29.807   3.409  1.00  0.00           H  
ATOM   4439  HA  MET A 278     -24.617 -29.521   5.819  1.00  0.00           H  
ATOM   4440 1HB  MET A 278     -25.812 -27.319   4.093  1.00  0.00           H  
ATOM   4441 2HB  MET A 278     -24.563 -27.127   5.301  1.00  0.00           H  
ATOM   4442 1HG  MET A 278     -24.238 -28.635   2.731  1.00  0.00           H  
ATOM   4443 2HG  MET A 278     -23.612 -27.042   3.090  1.00  0.00           H  
ATOM   4444 1HE  MET A 278     -21.778 -31.037   3.884  1.00  0.00           H  
ATOM   4445 2HE  MET A 278     -23.522 -30.810   3.965  1.00  0.00           H  
ATOM   4446 3HE  MET A 278     -22.661 -30.407   2.481  1.00  0.00           H  
ATOM   4447  N   VAL A 279     -27.737 -28.467   5.977  1.00  0.00           N  
ATOM   4448  CA  VAL A 279     -28.790 -28.052   6.905  1.00  0.00           C  
ATOM   4449  C   VAL A 279     -29.020 -29.131   7.954  1.00  0.00           C  
ATOM   4450  O   VAL A 279     -29.114 -28.840   9.147  1.00  0.00           O  
ATOM   4451  CB  VAL A 279     -30.104 -27.781   6.149  1.00  0.00           C  
ATOM   4452  CG1 VAL A 279     -31.256 -27.608   7.128  1.00  0.00           C  
ATOM   4453  CG2 VAL A 279     -29.952 -26.547   5.272  1.00  0.00           C  
ATOM   4454  H   VAL A 279     -27.960 -28.596   4.997  1.00  0.00           H  
ATOM   4455  HA  VAL A 279     -28.475 -27.144   7.413  1.00  0.00           H  
ATOM   4456  HB  VAL A 279     -30.339 -28.644   5.526  1.00  0.00           H  
ATOM   4457 1HG1 VAL A 279     -32.177 -27.417   6.577  1.00  0.00           H  
ATOM   4458 2HG1 VAL A 279     -31.369 -28.516   7.720  1.00  0.00           H  
ATOM   4459 3HG1 VAL A 279     -31.048 -26.766   7.789  1.00  0.00           H  
ATOM   4460 1HG2 VAL A 279     -30.885 -26.362   4.740  1.00  0.00           H  
ATOM   4461 2HG2 VAL A 279     -29.711 -25.686   5.895  1.00  0.00           H  
ATOM   4462 3HG2 VAL A 279     -29.150 -26.710   4.552  1.00  0.00           H  
ATOM   4463  N   GLU A 280     -29.086 -30.386   7.507  1.00  0.00           N  
ATOM   4464  CA  GLU A 280     -29.270 -31.509   8.418  1.00  0.00           C  
ATOM   4465  C   GLU A 280     -28.100 -31.619   9.390  1.00  0.00           C  
ATOM   4466  O   GLU A 280     -28.292 -31.900  10.577  1.00  0.00           O  
ATOM   4467  CB  GLU A 280     -29.423 -32.807   7.623  1.00  0.00           C  
ATOM   4468  CG  GLU A 280     -30.734 -32.909   6.840  1.00  0.00           C  
ATOM   4469  CD  GLU A 280     -30.760 -34.074   5.881  1.00  0.00           C  
ATOM   4470  OE1 GLU A 280     -29.778 -34.770   5.799  1.00  0.00           O  
ATOM   4471  OE2 GLU A 280     -31.762 -34.260   5.224  1.00  0.00           O1-
ATOM   4472  H   GLU A 280     -29.024 -30.561   6.510  1.00  0.00           H  
ATOM   4473  HA  GLU A 280     -30.180 -31.343   8.993  1.00  0.00           H  
ATOM   4474 1HB  GLU A 280     -28.606 -32.890   6.904  1.00  0.00           H  
ATOM   4475 2HB  GLU A 280     -29.356 -33.662   8.297  1.00  0.00           H  
ATOM   4476 1HG  GLU A 280     -31.557 -33.018   7.550  1.00  0.00           H  
ATOM   4477 2HG  GLU A 280     -30.887 -31.986   6.287  1.00  0.00           H  
ATOM   4478  N   ALA A 281     -26.888 -31.384   8.897  1.00  0.00           N  
ATOM   4479  CA  ALA A 281     -25.700 -31.397   9.740  1.00  0.00           C  
ATOM   4480  C   ALA A 281     -25.771 -30.283  10.784  1.00  0.00           C  
ATOM   4481  O   ALA A 281     -25.390 -30.473  11.938  1.00  0.00           O  
ATOM   4482  CB  ALA A 281     -24.445 -31.257   8.891  1.00  0.00           C  
ATOM   4483  H   ALA A 281     -26.787 -31.201   7.903  1.00  0.00           H  
ATOM   4484  HA  ALA A 281     -25.662 -32.352  10.266  1.00  0.00           H  
ATOM   4485 1HB  ALA A 281     -23.566 -31.266   9.536  1.00  0.00           H  
ATOM   4486 2HB  ALA A 281     -24.386 -32.087   8.187  1.00  0.00           H  
ATOM   4487 3HB  ALA A 281     -24.481 -30.317   8.341  1.00  0.00           H  
ATOM   4488  N   ALA A 282     -26.274 -29.119  10.368  1.00  0.00           N  
ATOM   4489  CA  ALA A 282     -26.419 -27.975  11.266  1.00  0.00           C  
ATOM   4490  C   ALA A 282     -27.427 -28.290  12.368  1.00  0.00           C  
ATOM   4491  O   ALA A 282     -27.228 -27.911  13.529  1.00  0.00           O  
ATOM   4492  CB  ALA A 282     -26.844 -26.736  10.491  1.00  0.00           C  
ATOM   4493  H   ALA A 282     -26.550 -29.023   9.398  1.00  0.00           H  
ATOM   4494  HA  ALA A 282     -25.455 -27.774  11.730  1.00  0.00           H  
ATOM   4495 1HB  ALA A 282     -26.954 -25.897  11.179  1.00  0.00           H  
ATOM   4496 2HB  ALA A 282     -26.087 -26.496   9.744  1.00  0.00           H  
ATOM   4497 3HB  ALA A 282     -27.795 -26.925   9.996  1.00  0.00           H  
ATOM   4498  N   GLU A 283     -28.491 -29.016  12.021  1.00  0.00           N  
ATOM   4499  CA  GLU A 283     -29.507 -29.397  12.993  1.00  0.00           C  
ATOM   4500  C   GLU A 283     -28.908 -30.336  14.026  1.00  0.00           C  
ATOM   4501  O   GLU A 283     -29.190 -30.227  15.215  1.00  0.00           O  
ATOM   4502  CB  GLU A 283     -30.697 -30.066  12.301  1.00  0.00           C  
ATOM   4503  CG  GLU A 283     -31.844 -30.430  13.233  1.00  0.00           C  
ATOM   4504  CD  GLU A 283     -33.089 -30.841  12.498  1.00  0.00           C  
ATOM   4505  OE1 GLU A 283     -33.088 -30.788  11.291  1.00  0.00           O  
ATOM   4506  OE2 GLU A 283     -34.042 -31.208  13.143  1.00  0.00           O1-
ATOM   4507  H   GLU A 283     -28.603 -29.294  11.049  1.00  0.00           H  
ATOM   4508  HA  GLU A 283     -29.853 -28.496  13.497  1.00  0.00           H  
ATOM   4509 1HB  GLU A 283     -31.091 -29.401  11.531  1.00  0.00           H  
ATOM   4510 2HB  GLU A 283     -30.365 -30.979  11.807  1.00  0.00           H  
ATOM   4511 1HG  GLU A 283     -31.528 -31.251  13.877  1.00  0.00           H  
ATOM   4512 2HG  GLU A 283     -32.068 -29.573  13.868  1.00  0.00           H  
ATOM   4513  N   LEU A 284     -28.071 -31.257  13.555  1.00  0.00           N  
ATOM   4514  CA  LEU A 284     -27.409 -32.209  14.434  1.00  0.00           C  
ATOM   4515  C   LEU A 284     -26.535 -31.491  15.447  1.00  0.00           C  
ATOM   4516  O   LEU A 284     -26.478 -31.889  16.616  1.00  0.00           O  
ATOM   4517  CB  LEU A 284     -26.557 -33.187  13.615  1.00  0.00           C  
ATOM   4518  CG  LEU A 284     -25.785 -34.236  14.425  1.00  0.00           C  
ATOM   4519  CD1 LEU A 284     -26.765 -35.086  15.221  1.00  0.00           C  
ATOM   4520  CD2 LEU A 284     -24.955 -35.096  13.483  1.00  0.00           C  
ATOM   4521  H   LEU A 284     -27.907 -31.307  12.557  1.00  0.00           H  
ATOM   4522  HA  LEU A 284     -28.174 -32.770  14.963  1.00  0.00           H  
ATOM   4523 1HB  LEU A 284     -27.208 -33.718  12.921  1.00  0.00           H  
ATOM   4524 2HB  LEU A 284     -25.832 -32.616  13.036  1.00  0.00           H  
ATOM   4525  HG  LEU A 284     -25.126 -33.735  15.135  1.00  0.00           H  
ATOM   4526 1HD1 LEU A 284     -26.216 -35.832  15.797  1.00  0.00           H  
ATOM   4527 2HD1 LEU A 284     -27.332 -34.449  15.901  1.00  0.00           H  
ATOM   4528 3HD1 LEU A 284     -27.450 -35.588  14.538  1.00  0.00           H  
ATOM   4529 1HD2 LEU A 284     -24.405 -35.841  14.059  1.00  0.00           H  
ATOM   4530 2HD2 LEU A 284     -25.613 -35.598  12.774  1.00  0.00           H  
ATOM   4531 3HD2 LEU A 284     -24.251 -34.465  12.940  1.00  0.00           H  
ATOM   4532  N   LEU A 285     -25.856 -30.435  15.017  1.00  0.00           N  
ATOM   4533  CA  LEU A 285     -24.988 -29.696  15.911  1.00  0.00           C  
ATOM   4534  C   LEU A 285     -25.811 -29.031  17.015  1.00  0.00           C  
ATOM   4535  O   LEU A 285     -25.439 -29.061  18.178  1.00  0.00           O  
ATOM   4536  CB  LEU A 285     -24.197 -28.639  15.130  1.00  0.00           C  
ATOM   4537  CG  LEU A 285     -23.149 -29.182  14.150  1.00  0.00           C  
ATOM   4538  CD1 LEU A 285     -22.655 -28.052  13.257  1.00  0.00           C  
ATOM   4539  CD2 LEU A 285     -22.001 -29.806  14.929  1.00  0.00           C  
ATOM   4540  H   LEU A 285     -25.945 -30.146  14.042  1.00  0.00           H  
ATOM   4541  HA  LEU A 285     -24.300 -30.407  16.386  1.00  0.00           H  
ATOM   4542 1HB  LEU A 285     -24.898 -28.031  14.561  1.00  0.00           H  
ATOM   4543 2HB  LEU A 285     -23.682 -27.994  15.841  1.00  0.00           H  
ATOM   4544  HG  LEU A 285     -23.606 -29.937  13.510  1.00  0.00           H  
ATOM   4545 1HD1 LEU A 285     -21.910 -28.438  12.560  1.00  0.00           H  
ATOM   4546 2HD1 LEU A 285     -23.493 -27.637  12.697  1.00  0.00           H  
ATOM   4547 3HD1 LEU A 285     -22.206 -27.272  13.872  1.00  0.00           H  
ATOM   4548 1HD2 LEU A 285     -21.256 -30.193  14.232  1.00  0.00           H  
ATOM   4549 2HD2 LEU A 285     -21.542 -29.051  15.568  1.00  0.00           H  
ATOM   4550 3HD2 LEU A 285     -22.380 -30.622  15.544  1.00  0.00           H  
ATOM   4551  N   ALA A 286     -26.975 -28.487  16.626  1.00  0.00           N  
ATOM   4552  CA  ALA A 286     -27.875 -27.890  17.615  1.00  0.00           C  
ATOM   4553  C   ALA A 286     -28.343 -28.945  18.608  1.00  0.00           C  
ATOM   4554  O   ALA A 286     -28.399 -28.681  19.813  1.00  0.00           O  
ATOM   4555  CB  ALA A 286     -29.087 -27.281  16.923  1.00  0.00           C  
ATOM   4556  H   ALA A 286     -27.216 -28.461  15.646  1.00  0.00           H  
ATOM   4557  HA  ALA A 286     -27.336 -27.117  18.154  1.00  0.00           H  
ATOM   4558 1HB  ALA A 286     -29.737 -26.830  17.673  1.00  0.00           H  
ATOM   4559 2HB  ALA A 286     -28.764 -26.526  16.225  1.00  0.00           H  
ATOM   4560 3HB  ALA A 286     -29.631 -28.052  16.387  1.00  0.00           H  
ATOM   4561  N   ARG A 287     -28.664 -30.139  18.132  1.00  0.00           N  
ATOM   4562  CA  ARG A 287     -29.119 -31.194  19.028  1.00  0.00           C  
ATOM   4563  C   ARG A 287     -28.039 -31.525  20.048  1.00  0.00           C  
ATOM   4564  O   ARG A 287     -28.331 -31.695  21.237  1.00  0.00           O  
ATOM   4565  CB  ARG A 287     -29.483 -32.448  18.247  1.00  0.00           C  
ATOM   4566  CG  ARG A 287     -30.735 -32.328  17.393  1.00  0.00           C  
ATOM   4567  CD  ARG A 287     -30.973 -33.557  16.593  1.00  0.00           C  
ATOM   4568  NE  ARG A 287     -32.050 -33.378  15.632  1.00  0.00           N  
ATOM   4569  CZ  ARG A 287     -32.484 -34.330  14.783  1.00  0.00           C  
ATOM   4570  NH1 ARG A 287     -31.924 -35.519  14.787  1.00  0.00           N1+
ATOM   4571  NH2 ARG A 287     -33.473 -34.068  13.946  1.00  0.00           N  
ATOM   4572  H   ARG A 287     -28.628 -30.306  17.128  1.00  0.00           H  
ATOM   4573  HA  ARG A 287     -29.997 -30.833  19.568  1.00  0.00           H  
ATOM   4574 1HB  ARG A 287     -28.659 -32.718  17.588  1.00  0.00           H  
ATOM   4575 2HB  ARG A 287     -29.633 -33.277  18.939  1.00  0.00           H  
ATOM   4576 1HG  ARG A 287     -31.600 -32.164  18.036  1.00  0.00           H  
ATOM   4577 2HG  ARG A 287     -30.629 -31.487  16.706  1.00  0.00           H  
ATOM   4578 1HD  ARG A 287     -30.068 -33.816  16.045  1.00  0.00           H  
ATOM   4579 2HD  ARG A 287     -31.242 -34.377  17.257  1.00  0.00           H  
ATOM   4580  HE  ARG A 287     -32.506 -32.475  15.599  1.00  0.00           H  
ATOM   4581 1HH1 ARG A 287     -31.169 -35.719  15.427  1.00  0.00           H  
ATOM   4582 2HH1 ARG A 287     -32.249 -36.232  14.151  1.00  0.00           H  
ATOM   4583 1HH2 ARG A 287     -33.903 -33.153  13.943  1.00  0.00           H  
ATOM   4584 2HH2 ARG A 287     -33.798 -34.781  13.310  1.00  0.00           H  
ATOM   4585  N   ALA A 288     -26.786 -31.581  19.600  1.00  0.00           N  
ATOM   4586  CA  ALA A 288     -25.657 -31.806  20.488  1.00  0.00           C  
ATOM   4587  C   ALA A 288     -25.547 -30.674  21.505  1.00  0.00           C  
ATOM   4588  O   ALA A 288     -25.253 -30.895  22.673  1.00  0.00           O  
ATOM   4589  CB  ALA A 288     -24.369 -31.938  19.690  1.00  0.00           C  
ATOM   4590  H   ALA A 288     -26.617 -31.474  18.600  1.00  0.00           H  
ATOM   4591  HA  ALA A 288     -25.834 -32.736  21.045  1.00  0.00           H  
ATOM   4592 1HB  ALA A 288     -23.534 -32.103  20.372  1.00  0.00           H  
ATOM   4593 2HB  ALA A 288     -24.450 -32.783  19.006  1.00  0.00           H  
ATOM   4594 3HB  ALA A 288     -24.198 -31.026  19.121  1.00  0.00           H  
ATOM   4595  N   ALA A 289     -25.790 -29.445  21.031  1.00  0.00           N  
ATOM   4596  CA  ALA A 289     -25.712 -28.274  21.896  1.00  0.00           C  
ATOM   4597  C   ALA A 289     -26.762 -28.344  22.990  1.00  0.00           C  
ATOM   4598  O   ALA A 289     -26.469 -28.069  24.158  1.00  0.00           O  
ATOM   4599  CB  ALA A 289     -25.925 -27.011  21.070  1.00  0.00           C  
ATOM   4600  H   ALA A 289     -26.011 -29.327  20.049  1.00  0.00           H  
ATOM   4601  HA  ALA A 289     -24.729 -28.250  22.355  1.00  0.00           H  
ATOM   4602 1HB  ALA A 289     -25.849 -26.139  21.699  1.00  0.00           H  
ATOM   4603 2HB  ALA A 289     -25.175 -26.965  20.293  1.00  0.00           H  
ATOM   4604 3HB  ALA A 289     -26.908 -27.036  20.619  1.00  0.00           H  
ATOM   4605  N   ILE A 290     -27.976 -28.735  22.634  1.00  0.00           N  
ATOM   4606  CA  ILE A 290     -29.069 -28.805  23.593  1.00  0.00           C  
ATOM   4607  C   ILE A 290     -28.846 -29.902  24.625  1.00  0.00           C  
ATOM   4608  O   ILE A 290     -29.098 -29.708  25.814  1.00  0.00           O  
ATOM   4609  CB  ILE A 290     -30.410 -29.045  22.875  1.00  0.00           C  
ATOM   4610  CG1 ILE A 290     -31.069 -27.711  22.516  1.00  0.00           C  
ATOM   4611  CG2 ILE A 290     -31.335 -29.884  23.742  1.00  0.00           C  
ATOM   4612  CD1 ILE A 290     -30.232 -26.841  21.607  1.00  0.00           C  
ATOM   4613  H   ILE A 290     -28.150 -28.947  21.653  1.00  0.00           H  
ATOM   4614  HA  ILE A 290     -29.104 -27.859  24.133  1.00  0.00           H  
ATOM   4615  HB  ILE A 290     -30.231 -29.571  21.937  1.00  0.00           H  
ATOM   4616 1HG1 ILE A 290     -32.024 -27.898  22.025  1.00  0.00           H  
ATOM   4617 2HG1 ILE A 290     -31.276 -27.150  23.428  1.00  0.00           H  
ATOM   4618 1HG2 ILE A 290     -32.278 -30.044  23.220  1.00  0.00           H  
ATOM   4619 2HG2 ILE A 290     -30.868 -30.846  23.948  1.00  0.00           H  
ATOM   4620 3HG2 ILE A 290     -31.525 -29.364  24.681  1.00  0.00           H  
ATOM   4621 1HD1 ILE A 290     -30.766 -25.913  21.398  1.00  0.00           H  
ATOM   4622 2HD1 ILE A 290     -29.284 -26.612  22.094  1.00  0.00           H  
ATOM   4623 3HD1 ILE A 290     -30.042 -27.368  20.673  1.00  0.00           H  
ATOM   4624  N   GLU A 291     -28.377 -31.061  24.170  1.00  0.00           N  
ATOM   4625  CA  GLU A 291     -28.127 -32.182  25.065  1.00  0.00           C  
ATOM   4626  C   GLU A 291     -26.959 -31.930  26.015  1.00  0.00           C  
ATOM   4627  O   GLU A 291     -26.968 -32.402  27.153  1.00  0.00           O  
ATOM   4628  CB  GLU A 291     -27.860 -33.450  24.251  1.00  0.00           C  
ATOM   4629  CG  GLU A 291     -29.080 -33.998  23.524  1.00  0.00           C  
ATOM   4630  CD  GLU A 291     -28.771 -35.218  22.701  1.00  0.00           C  
ATOM   4631  OE1 GLU A 291     -27.626 -35.597  22.642  1.00  0.00           O  
ATOM   4632  OE2 GLU A 291     -29.682 -35.771  22.130  1.00  0.00           O1-
ATOM   4633  H   GLU A 291     -28.193 -31.170  23.177  1.00  0.00           H  
ATOM   4634  HA  GLU A 291     -29.024 -32.337  25.668  1.00  0.00           H  
ATOM   4635 1HB  GLU A 291     -27.089 -33.249  23.506  1.00  0.00           H  
ATOM   4636 2HB  GLU A 291     -27.483 -34.233  24.909  1.00  0.00           H  
ATOM   4637 1HG  GLU A 291     -29.844 -34.253  24.258  1.00  0.00           H  
ATOM   4638 2HG  GLU A 291     -29.483 -33.221  22.876  1.00  0.00           H  
ATOM   4639  N   VAL A 292     -25.929 -31.234  25.533  1.00  0.00           N  
ATOM   4640  CA  VAL A 292     -24.703 -31.049  26.298  1.00  0.00           C  
ATOM   4641  C   VAL A 292     -24.617 -29.747  27.104  1.00  0.00           C  
ATOM   4642  O   VAL A 292     -24.120 -29.763  28.232  1.00  0.00           O  
ATOM   4643  CB  VAL A 292     -23.501 -31.193  25.350  1.00  0.00           C  
ATOM   4644  CG1 VAL A 292     -22.191 -30.908  26.086  1.00  0.00           C  
ATOM   4645  CG2 VAL A 292     -23.508 -32.623  24.794  1.00  0.00           C  
ATOM   4646  H   VAL A 292     -25.981 -30.876  24.584  1.00  0.00           H  
ATOM   4647  HA  VAL A 292     -24.643 -31.876  27.008  1.00  0.00           H  
ATOM   4648  HB  VAL A 292     -23.595 -30.476  24.529  1.00  0.00           H  
ATOM   4649 1HG1 VAL A 292     -21.357 -31.025  25.404  1.00  0.00           H  
ATOM   4650 2HG1 VAL A 292     -22.187 -29.895  26.479  1.00  0.00           H  
ATOM   4651 3HG1 VAL A 292     -22.084 -31.617  26.912  1.00  0.00           H  
ATOM   4652 1HG2 VAL A 292     -22.684 -32.756  24.113  1.00  0.00           H  
ATOM   4653 2HG2 VAL A 292     -23.411 -33.326  25.624  1.00  0.00           H  
ATOM   4654 3HG2 VAL A 292     -24.445 -32.804  24.268  1.00  0.00           H  
ATOM   4655  N   ILE A 293     -25.038 -28.614  26.540  1.00  0.00           N  
ATOM   4656  CA  ILE A 293     -24.874 -27.349  27.254  1.00  0.00           C  
ATOM   4657  C   ILE A 293     -25.916 -27.181  28.355  1.00  0.00           C  
ATOM   4658  O   ILE A 293     -27.116 -27.212  28.094  1.00  0.00           O  
ATOM   4659  CB  ILE A 293     -24.961 -26.148  26.290  1.00  0.00           C  
ATOM   4660  CG1 ILE A 293     -23.839 -26.217  25.255  1.00  0.00           C  
ATOM   4661  CG2 ILE A 293     -24.905 -24.840  27.059  1.00  0.00           C  
ATOM   4662  CD1 ILE A 293     -23.991 -25.232  24.117  1.00  0.00           C  
ATOM   4663  H   ILE A 293     -25.460 -28.614  25.615  1.00  0.00           H  
ATOM   4664  HA  ILE A 293     -23.893 -27.348  27.723  1.00  0.00           H  
ATOM   4665  HB  ILE A 293     -25.901 -26.197  25.751  1.00  0.00           H  
ATOM   4666 1HG1 ILE A 293     -22.888 -26.026  25.747  1.00  0.00           H  
ATOM   4667 2HG1 ILE A 293     -23.819 -27.222  24.833  1.00  0.00           H  
ATOM   4668 1HG2 ILE A 293     -24.988 -24.015  26.370  1.00  0.00           H  
ATOM   4669 2HG2 ILE A 293     -25.734 -24.802  27.762  1.00  0.00           H  
ATOM   4670 3HG2 ILE A 293     -23.966 -24.767  27.594  1.00  0.00           H  
ATOM   4671 1HD1 ILE A 293     -23.161 -25.359  23.418  1.00  0.00           H  
ATOM   4672 2HD1 ILE A 293     -24.929 -25.420  23.610  1.00  0.00           H  
ATOM   4673 3HD1 ILE A 293     -23.988 -24.217  24.494  1.00  0.00           H  
ATOM   4674  N   GLU A 294     -25.446 -26.985  29.585  1.00  0.00           N  
ATOM   4675  CA  GLU A 294     -26.340 -26.789  30.724  1.00  0.00           C  
ATOM   4676  C   GLU A 294     -26.762 -25.325  30.860  1.00  0.00           C  
ATOM   4677  O   GLU A 294     -27.922 -25.021  31.131  1.00  0.00           O  
ATOM   4678  CB  GLU A 294     -25.650 -27.246  32.008  1.00  0.00           C  
ATOM   4679  CG  GLU A 294     -25.410 -28.745  32.094  1.00  0.00           C  
ATOM   4680  CD  GLU A 294     -24.785 -29.150  33.396  1.00  0.00           C  
ATOM   4681  OE1 GLU A 294     -24.490 -28.282  34.180  1.00  0.00           O  
ATOM   4682  OE2 GLU A 294     -24.605 -30.326  33.611  1.00  0.00           O1-
ATOM   4683  H   GLU A 294     -24.447 -26.996  29.738  1.00  0.00           H  
ATOM   4684  HA  GLU A 294     -27.242 -27.387  30.572  1.00  0.00           H  
ATOM   4685 1HB  GLU A 294     -24.685 -26.748  32.100  1.00  0.00           H  
ATOM   4686 2HB  GLU A 294     -26.250 -26.959  32.870  1.00  0.00           H  
ATOM   4687 1HG  GLU A 294     -26.363 -29.258  31.989  1.00  0.00           H  
ATOM   4688 2HG  GLU A 294     -24.767 -29.058  31.268  1.00  0.00           H  
ATOM   4689  N   ASP A 295     -25.803 -24.425  30.676  1.00  0.00           N  
ATOM   4690  CA  ASP A 295     -26.050 -22.997  30.777  1.00  0.00           C  
ATOM   4691  C   ASP A 295     -27.058 -22.525  29.736  1.00  0.00           C  
ATOM   4692  O   ASP A 295     -26.897 -22.786  28.540  1.00  0.00           O  
ATOM   4693  CB  ASP A 295     -24.741 -22.219  30.618  1.00  0.00           C  
ATOM   4694  CG  ASP A 295     -24.911 -20.722  30.838  1.00  0.00           C  
ATOM   4695  OD1 ASP A 295     -24.843 -20.295  31.966  1.00  0.00           O  
ATOM   4696  OD2 ASP A 295     -25.108 -20.019  29.875  1.00  0.00           O1-
ATOM   4697  H   ASP A 295     -24.868 -24.749  30.479  1.00  0.00           H  
ATOM   4698  HA  ASP A 295     -26.463 -22.789  31.766  1.00  0.00           H  
ATOM   4699 1HB  ASP A 295     -24.005 -22.595  31.329  1.00  0.00           H  
ATOM   4700 2HB  ASP A 295     -24.341 -22.381  29.617  1.00  0.00           H  
ATOM   4701  N   GLU A 296     -28.100 -21.839  30.191  1.00  0.00           N  
ATOM   4702  CA  GLU A 296     -29.188 -21.408  29.315  1.00  0.00           C  
ATOM   4703  C   GLU A 296     -28.747 -20.397  28.259  1.00  0.00           C  
ATOM   4704  O   GLU A 296     -29.237 -20.421  27.130  1.00  0.00           O  
ATOM   4705  CB  GLU A 296     -30.324 -20.805  30.147  1.00  0.00           C  
ATOM   4706  CG  GLU A 296     -31.084 -21.812  31.004  1.00  0.00           C  
ATOM   4707  CD  GLU A 296     -32.126 -21.173  31.878  1.00  0.00           C  
ATOM   4708  OE1 GLU A 296     -32.092 -19.974  32.031  1.00  0.00           O  
ATOM   4709  OE2 GLU A 296     -32.958 -21.883  32.388  1.00  0.00           O1-
ATOM   4710  H   GLU A 296     -28.152 -21.633  31.179  1.00  0.00           H  
ATOM   4711  HA  GLU A 296     -29.571 -22.289  28.794  1.00  0.00           H  
ATOM   4712 1HB  GLU A 296     -29.928 -20.028  30.804  1.00  0.00           H  
ATOM   4713 2HB  GLU A 296     -31.046 -20.335  29.480  1.00  0.00           H  
ATOM   4714 1HG  GLU A 296     -31.576 -22.520  30.339  1.00  0.00           H  
ATOM   4715 2HG  GLU A 296     -30.379 -22.366  31.622  1.00  0.00           H  
ATOM   4716  N   LYS A 297     -27.849 -19.489  28.633  1.00  0.00           N  
ATOM   4717  CA  LYS A 297     -27.445 -18.436  27.711  1.00  0.00           C  
ATOM   4718  C   LYS A 297     -26.486 -18.959  26.651  1.00  0.00           C  
ATOM   4719  O   LYS A 297     -26.610 -18.604  25.480  1.00  0.00           O  
ATOM   4720  CB  LYS A 297     -26.830 -17.267  28.481  1.00  0.00           C  
ATOM   4721  CG  LYS A 297     -27.834 -16.466  29.332  1.00  0.00           C  
ATOM   4722  CD  LYS A 297     -28.831 -15.676  28.469  1.00  0.00           C  
ATOM   4723  CE  LYS A 297     -29.736 -14.794  29.334  1.00  0.00           C  
ATOM   4724  NZ  LYS A 297     -30.696 -13.971  28.509  1.00  0.00           N1+
ATOM   4725  H   LYS A 297     -27.449 -19.525  29.559  1.00  0.00           H  
ATOM   4726  HA  LYS A 297     -28.331 -18.077  27.190  1.00  0.00           H  
ATOM   4727 1HB  LYS A 297     -26.059 -17.647  29.150  1.00  0.00           H  
ATOM   4728 2HB  LYS A 297     -26.348 -16.581  27.782  1.00  0.00           H  
ATOM   4729 1HG  LYS A 297     -28.393 -17.152  29.972  1.00  0.00           H  
ATOM   4730 2HG  LYS A 297     -27.290 -15.770  29.967  1.00  0.00           H  
ATOM   4731 1HD  LYS A 297     -28.284 -15.044  27.771  1.00  0.00           H  
ATOM   4732 2HD  LYS A 297     -29.462 -16.357  27.898  1.00  0.00           H  
ATOM   4733 1HE  LYS A 297     -30.306 -15.428  30.011  1.00  0.00           H  
ATOM   4734 2HE  LYS A 297     -29.112 -14.119  29.922  1.00  0.00           H  
ATOM   4735 1HZ  LYS A 297     -31.262 -13.407  29.119  1.00  0.00           H  
ATOM   4736 2HZ  LYS A 297     -30.176 -13.371  27.889  1.00  0.00           H  
ATOM   4737 3HZ  LYS A 297     -31.312 -14.564  27.952  1.00  0.00           H  
ATOM   4738  N   LEU A 298     -25.561 -19.833  27.045  1.00  0.00           N  
ATOM   4739  CA  LEU A 298     -24.638 -20.405  26.070  1.00  0.00           C  
ATOM   4740  C   LEU A 298     -25.395 -21.286  25.094  1.00  0.00           C  
ATOM   4741  O   LEU A 298     -25.072 -21.329  23.904  1.00  0.00           O  
ATOM   4742  CB  LEU A 298     -23.537 -21.222  26.765  1.00  0.00           C  
ATOM   4743  CG  LEU A 298     -22.468 -20.429  27.559  1.00  0.00           C  
ATOM   4744  CD1 LEU A 298     -21.621 -21.411  28.366  1.00  0.00           C  
ATOM   4745  CD2 LEU A 298     -21.575 -19.637  26.596  1.00  0.00           C  
ATOM   4746  H   LEU A 298     -25.488 -20.090  28.025  1.00  0.00           H  
ATOM   4747  HA  LEU A 298     -24.183 -19.593  25.511  1.00  0.00           H  
ATOM   4748 1HB  LEU A 298     -24.020 -21.894  27.467  1.00  0.00           H  
ATOM   4749 2HB  LEU A 298     -23.031 -21.829  26.030  1.00  0.00           H  
ATOM   4750  HG  LEU A 298     -22.958 -19.738  28.248  1.00  0.00           H  
ATOM   4751 1HD1 LEU A 298     -20.866 -20.866  28.933  1.00  0.00           H  
ATOM   4752 2HD1 LEU A 298     -22.250 -21.961  29.053  1.00  0.00           H  
ATOM   4753 3HD1 LEU A 298     -21.135 -22.106  27.685  1.00  0.00           H  
ATOM   4754 1HD2 LEU A 298     -20.827 -19.090  27.173  1.00  0.00           H  
ATOM   4755 2HD2 LEU A 298     -21.075 -20.325  25.914  1.00  0.00           H  
ATOM   4756 3HD2 LEU A 298     -22.168 -18.927  26.023  1.00  0.00           H  
ATOM   4757  N   LEU A 299     -26.425 -21.965  25.589  1.00  0.00           N  
ATOM   4758  CA  LEU A 299     -27.255 -22.802  24.746  1.00  0.00           C  
ATOM   4759  C   LEU A 299     -27.955 -21.938  23.707  1.00  0.00           C  
ATOM   4760  O   LEU A 299     -27.943 -22.254  22.513  1.00  0.00           O  
ATOM   4761  CB  LEU A 299     -28.276 -23.547  25.625  1.00  0.00           C  
ATOM   4762  CG  LEU A 299     -29.162 -24.602  24.940  1.00  0.00           C  
ATOM   4763  CD1 LEU A 299     -29.486 -25.684  25.953  1.00  0.00           C  
ATOM   4764  CD2 LEU A 299     -30.458 -23.966  24.444  1.00  0.00           C  
ATOM   4765  H   LEU A 299     -26.630 -21.913  26.580  1.00  0.00           H  
ATOM   4766  HA  LEU A 299     -26.624 -23.527  24.240  1.00  0.00           H  
ATOM   4767 1HB  LEU A 299     -27.729 -24.054  26.421  1.00  0.00           H  
ATOM   4768 2HB  LEU A 299     -28.936 -22.812  26.087  1.00  0.00           H  
ATOM   4769  HG  LEU A 299     -28.624 -25.054  24.109  1.00  0.00           H  
ATOM   4770 1HD1 LEU A 299     -30.108 -26.443  25.491  1.00  0.00           H  
ATOM   4771 2HD1 LEU A 299     -28.560 -26.141  26.310  1.00  0.00           H  
ATOM   4772 3HD1 LEU A 299     -30.022 -25.239  26.796  1.00  0.00           H  
ATOM   4773 1HD2 LEU A 299     -31.072 -24.735  23.986  1.00  0.00           H  
ATOM   4774 2HD2 LEU A 299     -30.998 -23.528  25.291  1.00  0.00           H  
ATOM   4775 3HD2 LEU A 299     -30.252 -23.196  23.713  1.00  0.00           H  
ATOM   4776  N   ALA A 300     -28.553 -20.837  24.151  1.00  0.00           N  
ATOM   4777  CA  ALA A 300     -29.252 -19.932  23.258  1.00  0.00           C  
ATOM   4778  C   ALA A 300     -28.303 -19.300  22.228  1.00  0.00           C  
ATOM   4779  O   ALA A 300     -28.665 -19.132  21.067  1.00  0.00           O  
ATOM   4780  CB  ALA A 300     -29.957 -18.856  24.057  1.00  0.00           C  
ATOM   4781  H   ALA A 300     -28.537 -20.627  25.150  1.00  0.00           H  
ATOM   4782  HA  ALA A 300     -29.998 -20.516  22.708  1.00  0.00           H  
ATOM   4783 1HB  ALA A 300     -30.514 -18.205  23.394  1.00  0.00           H  
ATOM   4784 2HB  ALA A 300     -30.637 -19.328  24.759  1.00  0.00           H  
ATOM   4785 3HB  ALA A 300     -29.216 -18.269  24.608  1.00  0.00           H  
ATOM   4786  N   GLU A 301     -27.086 -18.958  22.656  1.00  0.00           N  
ATOM   4787  CA  GLU A 301     -26.137 -18.358  21.724  1.00  0.00           C  
ATOM   4788  C   GLU A 301     -25.737 -19.350  20.650  1.00  0.00           C  
ATOM   4789  O   GLU A 301     -25.627 -18.993  19.469  1.00  0.00           O  
ATOM   4790  CB  GLU A 301     -24.891 -17.865  22.465  1.00  0.00           C  
ATOM   4791  CG  GLU A 301     -25.118 -16.628  23.322  1.00  0.00           C  
ATOM   4792  CD  GLU A 301     -23.896 -16.221  24.097  1.00  0.00           C  
ATOM   4793  OE1 GLU A 301     -22.925 -16.939  24.059  1.00  0.00           O  
ATOM   4794  OE2 GLU A 301     -23.932 -15.191  24.728  1.00  0.00           O1-
ATOM   4795  H   GLU A 301     -26.826 -19.090  23.626  1.00  0.00           H  
ATOM   4796  HA  GLU A 301     -26.616 -17.508  21.242  1.00  0.00           H  
ATOM   4797 1HB  GLU A 301     -24.516 -18.657  23.113  1.00  0.00           H  
ATOM   4798 2HB  GLU A 301     -24.107 -17.633  21.744  1.00  0.00           H  
ATOM   4799 1HG  GLU A 301     -25.418 -15.802  22.678  1.00  0.00           H  
ATOM   4800 2HG  GLU A 301     -25.934 -16.825  24.017  1.00  0.00           H  
ATOM   4801  N   ALA A 302     -25.537 -20.605  21.035  1.00  0.00           N  
ATOM   4802  CA  ALA A 302     -25.201 -21.644  20.082  1.00  0.00           C  
ATOM   4803  C   ALA A 302     -26.322 -21.813  19.060  1.00  0.00           C  
ATOM   4804  O   ALA A 302     -26.074 -22.013  17.879  1.00  0.00           O  
ATOM   4805  CB  ALA A 302     -24.927 -22.956  20.802  1.00  0.00           C  
ATOM   4806  H   ALA A 302     -25.607 -20.838  22.025  1.00  0.00           H  
ATOM   4807  HA  ALA A 302     -24.301 -21.333  19.537  1.00  0.00           H  
ATOM   4808 1HB  ALA A 302     -24.677 -23.726  20.072  1.00  0.00           H  
ATOM   4809 2HB  ALA A 302     -24.093 -22.826  21.492  1.00  0.00           H  
ATOM   4810 3HB  ALA A 302     -25.814 -23.257  21.358  1.00  0.00           H  
ATOM   4811  N   ALA A 303     -27.569 -21.697  19.537  1.00  0.00           N  
ATOM   4812  CA  ALA A 303     -28.721 -21.810  18.639  1.00  0.00           C  
ATOM   4813  C   ALA A 303     -28.704 -20.711  17.589  1.00  0.00           C  
ATOM   4814  O   ALA A 303     -29.044 -20.960  16.424  1.00  0.00           O  
ATOM   4815  CB  ALA A 303     -30.021 -21.764  19.428  1.00  0.00           C  
ATOM   4816  H   ALA A 303     -27.714 -21.564  20.526  1.00  0.00           H  
ATOM   4817  HA  ALA A 303     -28.670 -22.773  18.136  1.00  0.00           H  
ATOM   4818 1HB  ALA A 303     -30.866 -21.843  18.743  1.00  0.00           H  
ATOM   4819 2HB  ALA A 303     -30.048 -22.593  20.135  1.00  0.00           H  
ATOM   4820 3HB  ALA A 303     -30.083 -20.822  19.972  1.00  0.00           H  
ATOM   4821  N   GLN A 304     -28.295 -19.504  17.966  1.00  0.00           N  
ATOM   4822  CA  GLN A 304     -28.247 -18.405  17.012  1.00  0.00           C  
ATOM   4823  C   GLN A 304     -27.173 -18.666  15.963  1.00  0.00           C  
ATOM   4824  O   GLN A 304     -27.358 -18.360  14.788  1.00  0.00           O  
ATOM   4825  CB  GLN A 304     -27.978 -17.078  17.728  1.00  0.00           C  
ATOM   4826  CG  GLN A 304     -29.152 -16.560  18.540  1.00  0.00           C  
ATOM   4827  CD  GLN A 304     -28.904 -15.169  19.092  1.00  0.00           C  
ATOM   4828  NE2 GLN A 304     -29.762 -14.225  18.722  1.00  0.00           N  
ATOM   4829  OE1 GLN A 304     -27.952 -14.945  19.845  1.00  0.00           O  
ATOM   4830  H   GLN A 304     -28.036 -19.344  18.942  1.00  0.00           H  
ATOM   4831  HA  GLN A 304     -29.213 -18.357  16.510  1.00  0.00           H  
ATOM   4832 1HB  GLN A 304     -27.128 -17.194  18.401  1.00  0.00           H  
ATOM   4833 2HB  GLN A 304     -27.714 -16.317  16.994  1.00  0.00           H  
ATOM   4834 1HG  GLN A 304     -30.034 -16.522  17.901  1.00  0.00           H  
ATOM   4835 2HG  GLN A 304     -29.327 -17.234  19.379  1.00  0.00           H  
ATOM   4836 1HE2 GLN A 304     -29.650 -13.288  19.054  1.00  0.00           H  
ATOM   4837 2HE2 GLN A 304     -30.521 -14.450  18.110  1.00  0.00           H  
ATOM   4838  N   LEU A 305     -26.048 -19.238  16.398  1.00  0.00           N  
ATOM   4839  CA  LEU A 305     -24.949 -19.532  15.483  1.00  0.00           C  
ATOM   4840  C   LEU A 305     -25.384 -20.541  14.426  1.00  0.00           C  
ATOM   4841  O   LEU A 305     -25.023 -20.416  13.255  1.00  0.00           O  
ATOM   4842  CB  LEU A 305     -23.742 -20.077  16.256  1.00  0.00           C  
ATOM   4843  CG  LEU A 305     -23.028 -19.071  17.169  1.00  0.00           C  
ATOM   4844  CD1 LEU A 305     -22.010 -19.803  18.033  1.00  0.00           C  
ATOM   4845  CD2 LEU A 305     -22.355 -18.003  16.319  1.00  0.00           C  
ATOM   4846  H   LEU A 305     -25.950 -19.452  17.386  1.00  0.00           H  
ATOM   4847  HA  LEU A 305     -24.668 -18.608  14.980  1.00  0.00           H  
ATOM   4848 1HB  LEU A 305     -24.073 -20.909  16.876  1.00  0.00           H  
ATOM   4849 2HB  LEU A 305     -23.011 -20.452  15.541  1.00  0.00           H  
ATOM   4850  HG  LEU A 305     -23.754 -18.602  17.833  1.00  0.00           H  
ATOM   4851 1HD1 LEU A 305     -21.503 -19.088  18.682  1.00  0.00           H  
ATOM   4852 2HD1 LEU A 305     -22.520 -20.547  18.645  1.00  0.00           H  
ATOM   4853 3HD1 LEU A 305     -21.278 -20.296  17.395  1.00  0.00           H  
ATOM   4854 1HD2 LEU A 305     -21.848 -17.288  16.967  1.00  0.00           H  
ATOM   4855 2HD2 LEU A 305     -21.628 -18.470  15.655  1.00  0.00           H  
ATOM   4856 3HD2 LEU A 305     -23.108 -17.484  15.725  1.00  0.00           H  
ATOM   4857  N   VAL A 306     -26.179 -21.529  14.836  1.00  0.00           N  
ATOM   4858  CA  VAL A 306     -26.688 -22.538  13.911  1.00  0.00           C  
ATOM   4859  C   VAL A 306     -27.604 -21.899  12.881  1.00  0.00           C  
ATOM   4860  O   VAL A 306     -27.504 -22.179  11.688  1.00  0.00           O  
ATOM   4861  CB  VAL A 306     -27.445 -23.647  14.669  1.00  0.00           C  
ATOM   4862  CG1 VAL A 306     -28.133 -24.591  13.683  1.00  0.00           C  
ATOM   4863  CG2 VAL A 306     -26.459 -24.422  15.537  1.00  0.00           C  
ATOM   4864  H   VAL A 306     -26.420 -21.585  15.823  1.00  0.00           H  
ATOM   4865  HA  VAL A 306     -25.842 -22.990  13.388  1.00  0.00           H  
ATOM   4866  HB  VAL A 306     -28.214 -23.192  15.298  1.00  0.00           H  
ATOM   4867 1HG1 VAL A 306     -28.668 -25.365  14.227  1.00  0.00           H  
ATOM   4868 2HG1 VAL A 306     -28.839 -24.035  13.073  1.00  0.00           H  
ATOM   4869 3HG1 VAL A 306     -27.382 -25.048  13.051  1.00  0.00           H  
ATOM   4870 1HG2 VAL A 306     -26.978 -25.196  16.084  1.00  0.00           H  
ATOM   4871 2HG2 VAL A 306     -25.702 -24.878  14.905  1.00  0.00           H  
ATOM   4872 3HG2 VAL A 306     -25.986 -23.748  16.237  1.00  0.00           H  
ATOM   4873  N   ILE A 307     -28.489 -21.023  13.344  1.00  0.00           N  
ATOM   4874  CA  ILE A 307     -29.404 -20.318  12.457  1.00  0.00           C  
ATOM   4875  C   ILE A 307     -28.682 -19.412  11.479  1.00  0.00           C  
ATOM   4876  O   ILE A 307     -29.027 -19.372  10.298  1.00  0.00           O  
ATOM   4877  CB  ILE A 307     -30.438 -19.527  13.271  1.00  0.00           C  
ATOM   4878  CG1 ILE A 307     -31.663 -20.425  13.555  1.00  0.00           C  
ATOM   4879  CG2 ILE A 307     -30.847 -18.222  12.534  1.00  0.00           C  
ATOM   4880  CD1 ILE A 307     -31.334 -21.816  14.093  1.00  0.00           C  
ATOM   4881  H   ILE A 307     -28.545 -20.861  14.344  1.00  0.00           H  
ATOM   4882  HA  ILE A 307     -29.939 -21.055  11.861  1.00  0.00           H  
ATOM   4883  HB  ILE A 307     -30.008 -19.267  14.238  1.00  0.00           H  
ATOM   4884 1HG1 ILE A 307     -32.288 -19.934  14.273  1.00  0.00           H  
ATOM   4885 2HG1 ILE A 307     -32.214 -20.533  12.653  1.00  0.00           H  
ATOM   4886 1HG2 ILE A 307     -31.576 -17.678  13.129  1.00  0.00           H  
ATOM   4887 2HG2 ILE A 307     -29.977 -17.586  12.380  1.00  0.00           H  
ATOM   4888 3HG2 ILE A 307     -31.283 -18.466  11.574  1.00  0.00           H  
ATOM   4889 1HD1 ILE A 307     -32.251 -22.361  14.266  1.00  0.00           H  
ATOM   4890 2HD1 ILE A 307     -30.734 -22.370  13.381  1.00  0.00           H  
ATOM   4891 3HD1 ILE A 307     -30.794 -21.722  15.028  1.00  0.00           H  
ATOM   4892  N   GLU A 308     -27.676 -18.683  11.957  1.00  0.00           N  
ATOM   4893  CA  GLU A 308     -26.942 -17.806  11.062  1.00  0.00           C  
ATOM   4894  C   GLU A 308     -26.224 -18.625  10.005  1.00  0.00           C  
ATOM   4895  O   GLU A 308     -26.210 -18.250   8.827  1.00  0.00           O  
ATOM   4896  CB  GLU A 308     -25.950 -16.950  11.853  1.00  0.00           C  
ATOM   4897  CG  GLU A 308     -25.081 -16.027  10.999  1.00  0.00           C  
ATOM   4898  CD  GLU A 308     -25.857 -14.992  10.206  1.00  0.00           C  
ATOM   4899  OE1 GLU A 308     -27.008 -14.779  10.498  1.00  0.00           O  
ATOM   4900  OE2 GLU A 308     -25.281 -14.405   9.313  1.00  0.00           O1-
ATOM   4901  H   GLU A 308     -27.431 -18.734  12.938  1.00  0.00           H  
ATOM   4902  HA  GLU A 308     -27.652 -17.147  10.567  1.00  0.00           H  
ATOM   4903 1HB  GLU A 308     -26.497 -16.335  12.567  1.00  0.00           H  
ATOM   4904 2HB  GLU A 308     -25.288 -17.604  12.421  1.00  0.00           H  
ATOM   4905 1HG  GLU A 308     -24.372 -15.515  11.651  1.00  0.00           H  
ATOM   4906 2HG  GLU A 308     -24.511 -16.646  10.313  1.00  0.00           H  
ATOM   4907  N   ALA A 309     -25.652 -19.759  10.392  1.00  0.00           N  
ATOM   4908  CA  ALA A 309     -24.974 -20.624   9.447  1.00  0.00           C  
ATOM   4909  C   ALA A 309     -25.936 -21.118   8.372  1.00  0.00           C  
ATOM   4910  O   ALA A 309     -25.623 -21.115   7.192  1.00  0.00           O  
ATOM   4911  CB  ALA A 309     -24.334 -21.799  10.172  1.00  0.00           C  
ATOM   4912  H   ALA A 309     -25.674 -20.025  11.378  1.00  0.00           H  
ATOM   4913  HA  ALA A 309     -24.192 -20.035   8.945  1.00  0.00           H  
ATOM   4914 1HB  ALA A 309     -23.826 -22.439   9.451  1.00  0.00           H  
ATOM   4915 2HB  ALA A 309     -23.612 -21.429  10.900  1.00  0.00           H  
ATOM   4916 3HB  ALA A 309     -25.104 -22.373  10.686  1.00  0.00           H  
ATOM   4917  N   ILE A 310     -27.144 -21.505   8.804  1.00  0.00           N  
ATOM   4918  CA  ILE A 310     -28.131 -22.001   7.850  1.00  0.00           C  
ATOM   4919  C   ILE A 310     -28.519 -20.904   6.885  1.00  0.00           C  
ATOM   4920  O   ILE A 310     -28.637 -21.158   5.679  1.00  0.00           O  
ATOM   4921  CB  ILE A 310     -29.383 -22.557   8.571  1.00  0.00           C  
ATOM   4922  CG1 ILE A 310     -28.993 -23.854   9.334  1.00  0.00           C  
ATOM   4923  CG2 ILE A 310     -30.513 -22.816   7.545  1.00  0.00           C  
ATOM   4924  CD1 ILE A 310     -30.046 -24.361  10.308  1.00  0.00           C  
ATOM   4925  H   ILE A 310     -27.355 -21.484   9.790  1.00  0.00           H  
ATOM   4926  HA  ILE A 310     -27.687 -22.815   7.285  1.00  0.00           H  
ATOM   4927  HB  ILE A 310     -29.728 -21.835   9.310  1.00  0.00           H  
ATOM   4928 1HG1 ILE A 310     -28.795 -24.640   8.609  1.00  0.00           H  
ATOM   4929 2HG1 ILE A 310     -28.079 -23.665   9.892  1.00  0.00           H  
ATOM   4930 1HG2 ILE A 310     -31.392 -23.205   8.044  1.00  0.00           H  
ATOM   4931 2HG2 ILE A 310     -30.775 -21.888   7.043  1.00  0.00           H  
ATOM   4932 3HG2 ILE A 310     -30.176 -23.536   6.812  1.00  0.00           H  
ATOM   4933 1HD1 ILE A 310     -29.686 -25.265  10.799  1.00  0.00           H  
ATOM   4934 2HD1 ILE A 310     -30.246 -23.596  11.061  1.00  0.00           H  
ATOM   4935 3HD1 ILE A 310     -30.960 -24.591   9.771  1.00  0.00           H  
ATOM   4936  N   ARG A 311     -28.715 -19.691   7.376  1.00  0.00           N  
ATOM   4937  CA  ARG A 311     -29.055 -18.566   6.523  1.00  0.00           C  
ATOM   4938  C   ARG A 311     -27.984 -18.332   5.454  1.00  0.00           C
[truncated: 2,232,231 more chars]
