# Supplementary material for: Blueprinting extendable nanomaterials with standardized protein blocks
Source: Nature. 2024 Mar 13;627(8005):898–904. doi: 10.1038/s41586-024-07188-4 (PMC10972742; doi:10.1038/s41586-024-07188-4)
Supplement: Supplementary file 4 — Design models with ideal backbones as well as experimentally determined structures for comparison. For reference to design names, see Supplementary Fig. 1. [file 41586_2024_7188_MOESM4_ESM.zip › strut_C6_16_design.pdb]

HEADER                                            17-JUN-22   XXXX              
EXPDTA    THEORETICAL MODEL                                                     
REMARK 220                                                                      
REMARK 220 EXPERIMENTAL DETAILS                                                 
REMARK 220  EXPERIMENT TYPE                : THEORETICAL MODELLING              
REMARK 220  DATE OF DATA COLLECTION        : 17-JUN-22                          
REMARK 220                                                                      
REMARK 220 REMARK: MODEL GENERATED BY ROSETTA                                   
REMARK 220  VERSION 2022.23+HEAD.f1e0f6d7bf7                                    
ATOM      1  N   ASP A   1      53.948  -3.292  -4.529  1.00  0.00           N  
ATOM      2  CA  ASP A   1      52.935  -2.239  -4.512  1.00  0.00           C  
ATOM      3  C   ASP A   1      53.149  -1.293  -3.334  1.00  0.00           C  
ATOM      4  O   ASP A   1      53.266  -1.732  -2.189  1.00  0.00           O  
ATOM      5  CB  ASP A   1      51.531  -2.844  -4.441  1.00  0.00           C  
ATOM      6  CG  ASP A   1      51.130  -3.563  -5.722  1.00  0.00           C  
ATOM      7  OD1 ASP A   1      51.751  -3.328  -6.731  1.00  0.00           O  
ATOM      8  OD2 ASP A   1      50.205  -4.339  -5.679  1.00  0.00           O  
ATOM      9 1H   ASP A   1      53.787  -3.898  -5.308  1.00  0.00           H  
ATOM     10 2H   ASP A   1      54.856  -2.881  -4.609  1.00  0.00           H  
ATOM     11 3H   ASP A   1      53.896  -3.819  -3.681  1.00  0.00           H  
ATOM     12  HA  ASP A   1      53.025  -1.658  -5.430  1.00  0.00           H  
ATOM     13 1HB  ASP A   1      51.481  -3.552  -3.613  1.00  0.00           H  
ATOM     14 2HB  ASP A   1      50.804  -2.056  -4.241  1.00  0.00           H  
ATOM     15  N   GLU A   2      53.243  -0.001  -3.627  1.00  0.00           N  
ATOM     16  CA  GLU A   2      53.569   0.998  -2.613  1.00  0.00           C  
ATOM     17  C   GLU A   2      52.468   1.160  -1.567  1.00  0.00           C  
ATOM     18  O   GLU A   2      52.742   1.143  -0.366  1.00  0.00           O  
ATOM     19  CB  GLU A   2      53.842   2.348  -3.280  1.00  0.00           C  
ATOM     20  CG  GLU A   2      55.096   2.381  -4.142  1.00  0.00           C  
ATOM     21  CD  GLU A   2      54.885   1.781  -5.504  1.00  0.00           C  
ATOM     22  OE1 GLU A   2      53.785   1.372  -5.789  1.00  0.00           O  
ATOM     23  OE2 GLU A   2      55.825   1.732  -6.262  1.00  0.00           O  
ATOM     24  H   GLU A   2      53.104   0.295  -4.582  1.00  0.00           H  
ATOM     25  HA  GLU A   2      54.464   0.672  -2.082  1.00  0.00           H  
ATOM     26 1HB  GLU A   2      52.995   2.620  -3.910  1.00  0.00           H  
ATOM     27 2HB  GLU A   2      53.942   3.118  -2.515  1.00  0.00           H  
ATOM     28 1HG  GLU A   2      55.416   3.416  -4.259  1.00  0.00           H  
ATOM     29 2HG  GLU A   2      55.890   1.839  -3.631  1.00  0.00           H  
ATOM     30  N   GLU A   3      51.232   1.354  -2.022  1.00  0.00           N  
ATOM     31  CA  GLU A   3      50.123   1.598  -1.103  1.00  0.00           C  
ATOM     32  C   GLU A   3      50.053   0.509  -0.059  1.00  0.00           C  
ATOM     33  O   GLU A   3      49.839   0.770   1.125  1.00  0.00           O  
ATOM     34  CB  GLU A   3      48.796   1.676  -1.860  1.00  0.00           C  
ATOM     35  CG  GLU A   3      48.665   2.884  -2.778  1.00  0.00           C  
ATOM     36  CD  GLU A   3      49.322   2.677  -4.114  1.00  0.00           C  
ATOM     37  OE1 GLU A   3      49.867   1.622  -4.330  1.00  0.00           O  
ATOM     38  OE2 GLU A   3      49.279   3.577  -4.920  1.00  0.00           O  
ATOM     39  H   GLU A   3      51.059   1.341  -3.018  1.00  0.00           H  
ATOM     40  HA  GLU A   3      50.295   2.549  -0.597  1.00  0.00           H  
ATOM     41 1HB  GLU A   3      48.670   0.780  -2.468  1.00  0.00           H  
ATOM     42 2HB  GLU A   3      47.971   1.707  -1.148  1.00  0.00           H  
ATOM     43 1HG  GLU A   3      47.608   3.096  -2.934  1.00  0.00           H  
ATOM     44 2HG  GLU A   3      49.112   3.748  -2.288  1.00  0.00           H  
ATOM     45  N   LYS A   4      50.308  -0.709  -0.498  1.00  0.00           N  
ATOM     46  CA  LYS A   4      50.397  -1.854   0.388  1.00  0.00           C  
ATOM     47  C   LYS A   4      51.477  -1.688   1.445  1.00  0.00           C  
ATOM     48  O   LYS A   4      51.269  -1.965   2.625  1.00  0.00           O  
ATOM     49  CB  LYS A   4      50.654  -3.126  -0.422  1.00  0.00           C  
ATOM     50  CG  LYS A   4      50.731  -4.398   0.411  1.00  0.00           C  
ATOM     51  CD  LYS A   4      50.934  -5.623  -0.467  1.00  0.00           C  
ATOM     52  CE  LYS A   4      51.052  -6.890   0.367  1.00  0.00           C  
ATOM     53  NZ  LYS A   4      51.251  -8.097  -0.480  1.00  0.00           N  
ATOM     54  H   LYS A   4      50.426  -0.846  -1.492  1.00  0.00           H  
ATOM     55  HA  LYS A   4      49.448  -1.958   0.915  1.00  0.00           H  
ATOM     56 1HB  LYS A   4      49.859  -3.255  -1.158  1.00  0.00           H  
ATOM     57 2HB  LYS A   4      51.592  -3.026  -0.968  1.00  0.00           H  
ATOM     58 1HG  LYS A   4      51.562  -4.323   1.114  1.00  0.00           H  
ATOM     59 2HG  LYS A   4      49.809  -4.517   0.979  1.00  0.00           H  
ATOM     60 1HD  LYS A   4      50.091  -5.725  -1.151  1.00  0.00           H  
ATOM     61 2HD  LYS A   4      51.844  -5.502  -1.056  1.00  0.00           H  
ATOM     62 1HE  LYS A   4      51.894  -6.798   1.051  1.00  0.00           H  
ATOM     63 2HE  LYS A   4      50.145  -7.022   0.957  1.00  0.00           H  
ATOM     64 1HZ  LYS A   4      51.324  -8.915   0.109  1.00  0.00           H  
ATOM     65 2HZ  LYS A   4      50.466  -8.203  -1.107  1.00  0.00           H  
ATOM     66 3HZ  LYS A   4      52.099  -7.995  -1.019  1.00  0.00           H  
ATOM     67  N   LYS A   5      52.645  -1.267   1.012  1.00  0.00           N  
ATOM     68  CA  LYS A   5      53.763  -1.065   1.912  1.00  0.00           C  
ATOM     69  C   LYS A   5      53.482   0.005   2.955  1.00  0.00           C  
ATOM     70  O   LYS A   5      53.844  -0.125   4.123  1.00  0.00           O  
ATOM     71  CB  LYS A   5      55.017  -0.700   1.117  1.00  0.00           C  
ATOM     72  CG  LYS A   5      55.599  -1.845   0.298  1.00  0.00           C  
ATOM     73  CD  LYS A   5      56.828  -1.400  -0.479  1.00  0.00           C  
ATOM     74  CE  LYS A   5      57.403  -2.540  -1.307  1.00  0.00           C  
ATOM     75  NZ  LYS A   5      58.584  -2.109  -2.103  1.00  0.00           N  
ATOM     76  H   LYS A   5      52.763  -1.015   0.072  1.00  0.00           H  
ATOM     77  HA  LYS A   5      53.946  -1.995   2.451  1.00  0.00           H  
ATOM     78 1HB  LYS A   5      54.789   0.118   0.432  1.00  0.00           H  
ATOM     79 2HB  LYS A   5      55.792  -0.349   1.799  1.00  0.00           H  
ATOM     80 1HG  LYS A   5      55.876  -2.664   0.963  1.00  0.00           H  
ATOM     81 2HG  LYS A   5      54.848  -2.209  -0.403  1.00  0.00           H  
ATOM     82 1HD  LYS A   5      56.561  -0.578  -1.144  1.00  0.00           H  
ATOM     83 2HD  LYS A   5      57.591  -1.048   0.216  1.00  0.00           H  
ATOM     84 1HE  LYS A   5      57.702  -3.353  -0.648  1.00  0.00           H  
ATOM     85 2HE  LYS A   5      56.640  -2.916  -1.988  1.00  0.00           H  
ATOM     86 1HZ  LYS A   5      58.935  -2.891  -2.637  1.00  0.00           H  
ATOM     87 2HZ  LYS A   5      58.314  -1.366  -2.733  1.00  0.00           H  
ATOM     88 3HZ  LYS A   5      59.307  -1.776  -1.481  1.00  0.00           H  
ATOM     89  N   ARG A   6      52.865   1.081   2.522  1.00  0.00           N  
ATOM     90  CA  ARG A   6      52.472   2.148   3.422  1.00  0.00           C  
ATOM     91  C   ARG A   6      51.466   1.686   4.465  1.00  0.00           C  
ATOM     92  O   ARG A   6      51.532   2.066   5.633  1.00  0.00           O  
ATOM     93  CB  ARG A   6      51.878   3.306   2.634  1.00  0.00           C  
ATOM     94  CG  ARG A   6      52.898   4.235   1.996  1.00  0.00           C  
ATOM     95  CD  ARG A   6      53.588   3.589   0.850  1.00  0.00           C  
ATOM     96  NE  ARG A   6      54.538   4.486   0.213  1.00  0.00           N  
ATOM     97  CZ  ARG A   6      54.235   5.334  -0.790  1.00  0.00           C  
ATOM     98  NH1 ARG A   6      53.007   5.387  -1.258  1.00  0.00           N  
ATOM     99  NH2 ARG A   6      55.172   6.111  -1.304  1.00  0.00           N  
ATOM    100  H   ARG A   6      52.597   1.154   1.582  1.00  0.00           H  
ATOM    101  HA  ARG A   6      53.345   2.453   3.999  1.00  0.00           H  
ATOM    102 1HB  ARG A   6      51.243   2.918   1.840  1.00  0.00           H  
ATOM    103 2HB  ARG A   6      51.249   3.908   3.291  1.00  0.00           H  
ATOM    104 1HG  ARG A   6      52.395   5.132   1.632  1.00  0.00           H  
ATOM    105 2HG  ARG A   6      53.649   4.515   2.735  1.00  0.00           H  
ATOM    106 1HD  ARG A   6      54.130   2.711   1.201  1.00  0.00           H  
ATOM    107 2HD  ARG A   6      52.852   3.287   0.106  1.00  0.00           H  
ATOM    108  HE  ARG A   6      55.493   4.474   0.545  1.00  0.00           H  
ATOM    109 1HH1 ARG A   6      52.291   4.793  -0.865  1.00  0.00           H  
ATOM    110 2HH1 ARG A   6      52.781   6.022  -2.009  1.00  0.00           H  
ATOM    111 1HH2 ARG A   6      56.116   6.070  -0.945  1.00  0.00           H  
ATOM    112 2HH2 ARG A   6      54.946   6.746  -2.055  1.00  0.00           H  
ATOM    113  N   GLU A   7      50.514   0.891   4.032  1.00  0.00           N  
ATOM    114  CA  GLU A   7      49.532   0.319   4.932  1.00  0.00           C  
ATOM    115  C   GLU A   7      50.161  -0.591   5.975  1.00  0.00           C  
ATOM    116  O   GLU A   7      49.777  -0.592   7.143  1.00  0.00           O  
ATOM    117  CB  GLU A   7      48.484  -0.461   4.134  1.00  0.00           C  
ATOM    118  CG  GLU A   7      47.375  -1.069   4.980  1.00  0.00           C  
ATOM    119  CD  GLU A   7      46.510  -0.034   5.644  1.00  0.00           C  
ATOM    120  OE1 GLU A   7      46.496   1.083   5.186  1.00  0.00           O  
ATOM    121  OE2 GLU A   7      45.863  -0.361   6.611  1.00  0.00           O  
ATOM    122  H   GLU A   7      50.489   0.615   3.092  1.00  0.00           H  
ATOM    123  HA  GLU A   7      49.042   1.131   5.471  1.00  0.00           H  
ATOM    124 1HB  GLU A   7      48.021   0.199   3.400  1.00  0.00           H  
ATOM    125 2HB  GLU A   7      48.970  -1.269   3.588  1.00  0.00           H  
ATOM    126 1HG  GLU A   7      46.749  -1.695   4.345  1.00  0.00           H  
ATOM    127 2HG  GLU A   7      47.822  -1.706   5.743  1.00  0.00           H  
ATOM    128  N   ALA A   8      51.109  -1.391   5.542  1.00  0.00           N  
ATOM    129  CA  ALA A   8      51.844  -2.259   6.442  1.00  0.00           C  
ATOM    130  C   ALA A   8      52.631  -1.481   7.485  1.00  0.00           C  
ATOM    131  O   ALA A   8      52.698  -1.859   8.653  1.00  0.00           O  
ATOM    132  CB  ALA A   8      52.774  -3.164   5.646  1.00  0.00           C  
ATOM    133  H   ALA A   8      51.386  -1.368   4.602  1.00  0.00           H  
ATOM    134  HA  ALA A   8      51.124  -2.874   6.983  1.00  0.00           H  
ATOM    135 1HB  ALA A   8      53.323  -3.813   6.329  1.00  0.00           H  
ATOM    136 2HB  ALA A   8      52.188  -3.774   4.958  1.00  0.00           H  
ATOM    137 3HB  ALA A   8      53.478  -2.555   5.081  1.00  0.00           H  
ATOM    138  N   VAL A   9      53.254  -0.408   7.052  1.00  0.00           N  
ATOM    139  CA  VAL A   9      53.981   0.466   7.952  1.00  0.00           C  
ATOM    140  C   VAL A   9      53.078   1.105   8.995  1.00  0.00           C  
ATOM    141  O   VAL A   9      53.439   1.237  10.163  1.00  0.00           O  
ATOM    142  CB  VAL A   9      54.688   1.574   7.149  1.00  0.00           C  
ATOM    143  CG1 VAL A   9      55.287   2.612   8.086  1.00  0.00           C  
ATOM    144  CG2 VAL A   9      55.762   0.965   6.261  1.00  0.00           C  
ATOM    145  H   VAL A   9      53.183  -0.140   6.112  1.00  0.00           H  
ATOM    146  HA  VAL A   9      54.727  -0.127   8.483  1.00  0.00           H  
ATOM    147  HB  VAL A   9      53.951   2.087   6.530  1.00  0.00           H  
ATOM    148 1HG1 VAL A   9      55.782   3.387   7.502  1.00  0.00           H  
ATOM    149 2HG1 VAL A   9      54.496   3.060   8.687  1.00  0.00           H  
ATOM    150 3HG1 VAL A   9      56.014   2.133   8.742  1.00  0.00           H  
ATOM    151 1HG2 VAL A   9      56.257   1.754   5.695  1.00  0.00           H  
ATOM    152 2HG2 VAL A   9      56.495   0.447   6.879  1.00  0.00           H  
ATOM    153 3HG2 VAL A   9      55.304   0.257   5.570  1.00  0.00           H  
ATOM    154  N   ALA A  10      51.913   1.533   8.562  1.00  0.00           N  
ATOM    155  CA  ALA A  10      50.927   2.097   9.462  1.00  0.00           C  
ATOM    156  C   ALA A  10      50.453   1.097  10.505  1.00  0.00           C  
ATOM    157  O   ALA A  10      50.261   1.430  11.673  1.00  0.00           O  
ATOM    158  CB  ALA A  10      49.745   2.630   8.666  1.00  0.00           C  
ATOM    159  H   ALA A  10      51.661   1.416   7.622  1.00  0.00           H  
ATOM    160  HA  ALA A  10      51.394   2.920  10.003  1.00  0.00           H  
ATOM    161 1HB  ALA A  10      49.008   3.053   9.349  1.00  0.00           H  
ATOM    162 2HB  ALA A  10      50.088   3.403   7.979  1.00  0.00           H  
ATOM    163 3HB  ALA A  10      49.292   1.818   8.100  1.00  0.00           H  
ATOM    164  N   ALA A  11      50.235  -0.124  10.072  1.00  0.00           N  
ATOM    165  CA  ALA A  11      49.850  -1.194  10.972  1.00  0.00           C  
ATOM    166  C   ALA A  11      50.917  -1.487  12.015  1.00  0.00           C  
ATOM    167  O   ALA A  11      50.623  -1.734  13.183  1.00  0.00           O  
ATOM    168  CB  ALA A  11      49.530  -2.451  10.176  1.00  0.00           C  
ATOM    169  H   ALA A  11      50.393  -0.352   9.132  1.00  0.00           H  
ATOM    170  HA  ALA A  11      48.958  -0.877  11.513  1.00  0.00           H  
ATOM    171 1HB  ALA A  11      49.242  -3.250  10.859  1.00  0.00           H  
ATOM    172 2HB  ALA A  11      48.709  -2.247   9.488  1.00  0.00           H  
ATOM    173 3HB  ALA A  11      50.409  -2.757   9.611  1.00  0.00           H  
ATOM    174  N   ALA A  12      52.158  -1.490  11.582  1.00  0.00           N  
ATOM    175  CA  ALA A  12      53.278  -1.682  12.482  1.00  0.00           C  
ATOM    176  C   ALA A  12      53.381  -0.581  13.525  1.00  0.00           C  
ATOM    177  O   ALA A  12      53.676  -0.827  14.693  1.00  0.00           O  
ATOM    178  CB  ALA A  12      54.572  -1.778  11.686  1.00  0.00           C  
ATOM    179  H   ALA A  12      52.355  -1.294  10.642  1.00  0.00           H  
ATOM    180  HA  ALA A  12      53.122  -2.615  13.023  1.00  0.00           H  
ATOM    181 1HB  ALA A  12      55.409  -1.922  12.369  1.00  0.00           H  
ATOM    182 2HB  ALA A  12      54.515  -2.622  10.999  1.00  0.00           H  
ATOM    183 3HB  ALA A  12      54.720  -0.859  11.120  1.00  0.00           H  
ATOM    184  N   ALA A  13      53.169   0.642  13.092  1.00  0.00           N  
ATOM    185  CA  ALA A  13      53.164   1.778  13.992  1.00  0.00           C  
ATOM    186  C   ALA A  13      52.062   1.688  15.035  1.00  0.00           C  
ATOM    187  O   ALA A  13      52.253   2.021  16.203  1.00  0.00           O  
ATOM    188  CB  ALA A  13      53.033   3.069  13.197  1.00  0.00           C  
ATOM    189  H   ALA A  13      52.942   0.802  12.152  1.00  0.00           H  
ATOM    190  HA  ALA A  13      54.111   1.786  14.532  1.00  0.00           H  
ATOM    191 1HB  ALA A  13      53.030   3.918  13.880  1.00  0.00           H  
ATOM    192 2HB  ALA A  13      53.874   3.160  12.509  1.00  0.00           H  
ATOM    193 3HB  ALA A  13      52.102   3.055  12.632  1.00  0.00           H  
ATOM    194  N   GLU A  14      50.894   1.267  14.602  1.00  0.00           N  
ATOM    195  CA  GLU A  14      49.776   1.065  15.502  1.00  0.00           C  
ATOM    196  C   GLU A  14      50.056  -0.005  16.545  1.00  0.00           C  
ATOM    197  O   GLU A  14      49.695   0.125  17.713  1.00  0.00           O  
ATOM    198  CB  GLU A  14      48.525   0.691  14.704  1.00  0.00           C  
ATOM    199  CG  GLU A  14      47.950   1.825  13.868  1.00  0.00           C  
ATOM    200  CD  GLU A  14      46.770   1.399  13.038  1.00  0.00           C  
ATOM    201  OE1 GLU A  14      46.750   0.273  12.602  1.00  0.00           O  
ATOM    202  OE2 GLU A  14      45.889   2.202  12.839  1.00  0.00           O  
ATOM    203  H   GLU A  14      50.776   1.015  13.662  1.00  0.00           H  
ATOM    204  HA  GLU A  14      49.593   1.995  16.041  1.00  0.00           H  
ATOM    205 1HB  GLU A  14      48.755  -0.137  14.033  1.00  0.00           H  
ATOM    206 2HB  GLU A  14      47.746   0.351  15.387  1.00  0.00           H  
ATOM    207 1HG  GLU A  14      47.640   2.631  14.532  1.00  0.00           H  
ATOM    208 2HG  GLU A  14      48.730   2.210  13.212  1.00  0.00           H  
ATOM    209  N   ALA A  15      50.673  -1.082  16.112  1.00  0.00           N  
ATOM    210  CA  ALA A  15      51.067  -2.148  17.012  1.00  0.00           C  
ATOM    211  C   ALA A  15      52.072  -1.686  18.055  1.00  0.00           C  
ATOM    212  O   ALA A  15      52.006  -2.065  19.223  1.00  0.00           O  
ATOM    213  CB  ALA A  15      51.631  -3.316  16.216  1.00  0.00           C  
ATOM    214  H   ALA A  15      50.942  -1.154  15.172  1.00  0.00           H  
ATOM    215  HA  ALA A  15      50.181  -2.479  17.553  1.00  0.00           H  
ATOM    216 1HB  ALA A  15      51.925  -4.113  16.899  1.00  0.00           H  
ATOM    217 2HB  ALA A  15      50.871  -3.689  15.529  1.00  0.00           H  
ATOM    218 3HB  ALA A  15      52.500  -2.984  15.650  1.00  0.00           H  
ATOM    219  N   MET A  16      53.025  -0.891  17.622  1.00  0.00           N  
ATOM    220  CA  MET A  16      54.007  -0.319  18.522  1.00  0.00           C  
ATOM    221  C   MET A  16      53.378   0.591  19.565  1.00  0.00           C  
ATOM    222  O   MET A  16      53.762   0.592  20.733  1.00  0.00           O  
ATOM    223  CB  MET A  16      55.059   0.445  17.720  1.00  0.00           C  
ATOM    224  CG  MET A  16      55.966  -0.434  16.872  1.00  0.00           C  
ATOM    225  SD  MET A  16      57.158   0.519  15.910  1.00  0.00           S  
ATOM    226  CE  MET A  16      57.967  -0.784  14.987  1.00  0.00           C  
ATOM    227  H   MET A  16      53.050  -0.615  16.682  1.00  0.00           H  
ATOM    228  HA  MET A  16      54.497  -1.130  19.060  1.00  0.00           H  
ATOM    229 1HB  MET A  16      54.566   1.154  17.057  1.00  0.00           H  
ATOM    230 2HB  MET A  16      55.690   1.019  18.401  1.00  0.00           H  
ATOM    231 1HG  MET A  16      56.514  -1.120  17.518  1.00  0.00           H  
ATOM    232 2HG  MET A  16      55.362  -1.024  16.184  1.00  0.00           H  
ATOM    233 1HE  MET A  16      58.734  -0.352  14.343  1.00  0.00           H  
ATOM    234 2HE  MET A  16      58.429  -1.488  15.680  1.00  0.00           H  
ATOM    235 3HE  MET A  16      57.232  -1.307  14.375  1.00  0.00           H  
ATOM    236  N   ALA A  17      52.429   1.391  19.132  1.00  0.00           N  
ATOM    237  CA  ALA A  17      51.695   2.259  20.032  1.00  0.00           C  
ATOM    238  C   ALA A  17      50.908   1.481  21.075  1.00  0.00           C  
ATOM    239  O   ALA A  17      50.841   1.859  22.243  1.00  0.00           O  
ATOM    240  CB  ALA A  17      50.766   3.164  19.237  1.00  0.00           C  
ATOM    241  H   ALA A  17      52.152   1.368  18.192  1.00  0.00           H  
ATOM    242  HA  ALA A  17      52.415   2.873  20.572  1.00  0.00           H  
ATOM    243 1HB  ALA A  17      50.218   3.813  19.920  1.00  0.00           H  
ATOM    244 2HB  ALA A  17      51.352   3.773  18.549  1.00  0.00           H  
ATOM    245 3HB  ALA A  17      50.062   2.556  18.672  1.00  0.00           H  
ATOM    246  N   ARG A  18      50.285   0.408  20.642  1.00  0.00           N  
ATOM    247  CA  ARG A  18      49.558  -0.466  21.542  1.00  0.00           C  
ATOM    248  C   ARG A  18      50.460  -1.105  22.585  1.00  0.00           C  
ATOM    249  O   ARG A  18      50.099  -1.237  23.753  1.00  0.00           O  
ATOM    250  CB  ARG A  18      48.853  -1.561  20.755  1.00  0.00           C  
ATOM    251  CG  ARG A  18      47.673  -1.090  19.920  1.00  0.00           C  
ATOM    252  CD  ARG A  18      47.075  -2.202  19.138  1.00  0.00           C  
ATOM    253  NE  ARG A  18      45.946  -1.756  18.338  1.00  0.00           N  
ATOM    254  CZ  ARG A  18      45.304  -2.516  17.429  1.00  0.00           C  
ATOM    255  NH1 ARG A  18      45.691  -3.754  17.217  1.00  0.00           N  
ATOM    256  NH2 ARG A  18      44.286  -2.017  16.750  1.00  0.00           N  
ATOM    257  H   ARG A  18      50.356   0.140  19.702  1.00  0.00           H  
ATOM    258  HA  ARG A  18      48.857   0.138  22.119  1.00  0.00           H  
ATOM    259 1HB  ARG A  18      49.563  -2.039  20.082  1.00  0.00           H  
ATOM    260 2HB  ARG A  18      48.487  -2.325  21.441  1.00  0.00           H  
ATOM    261 1HG  ARG A  18      46.905  -0.679  20.575  1.00  0.00           H  
ATOM    262 2HG  ARG A  18      48.005  -0.320  19.222  1.00  0.00           H  
ATOM    263 1HD  ARG A  18      47.824  -2.619  18.467  1.00  0.00           H  
ATOM    264 2HD  ARG A  18      46.725  -2.977  19.818  1.00  0.00           H  
ATOM    265  HE  ARG A  18      45.619  -0.808  18.473  1.00  0.00           H  
ATOM    266 1HH1 ARG A  18      46.470  -4.136  17.736  1.00  0.00           H  
ATOM    267 2HH1 ARG A  18      45.211  -4.324  16.536  1.00  0.00           H  
ATOM    268 1HH2 ARG A  18      43.988  -1.065  16.913  1.00  0.00           H  
ATOM    269 2HH2 ARG A  18      43.805  -2.586  16.070  1.00  0.00           H  
ATOM    270  N   ILE A  19      51.625  -1.533  22.152  1.00  0.00           N  
ATOM    271  CA  ILE A  19      52.612  -2.097  23.052  1.00  0.00           C  
ATOM    272  C   ILE A  19      53.085  -1.097  24.095  1.00  0.00           C  
ATOM    273  O   ILE A  19      53.278  -1.430  25.263  1.00  0.00           O  
ATOM    274  CB  ILE A  19      53.826  -2.619  22.261  1.00  0.00           C  
ATOM    275  CG1 ILE A  19      53.430  -3.833  21.417  1.00  0.00           C  
ATOM    276  CG2 ILE A  19      54.964  -2.971  23.206  1.00  0.00           C  
ATOM    277  CD1 ILE A  19      54.479  -4.242  20.407  1.00  0.00           C  
ATOM    278  H   ILE A  19      51.877  -1.416  21.212  1.00  0.00           H  
ATOM    279  HA  ILE A  19      52.158  -2.932  23.584  1.00  0.00           H  
ATOM    280  HB  ILE A  19      54.166  -1.850  21.568  1.00  0.00           H  
ATOM    281 1HG1 ILE A  19      53.236  -4.683  22.070  1.00  0.00           H  
ATOM    282 2HG1 ILE A  19      52.507  -3.617  20.879  1.00  0.00           H  
ATOM    283 1HG2 ILE A  19      55.814  -3.339  22.630  1.00  0.00           H  
ATOM    284 2HG2 ILE A  19      55.261  -2.085  23.764  1.00  0.00           H  
ATOM    285 3HG2 ILE A  19      54.635  -3.744  23.900  1.00  0.00           H  
ATOM    286 1HD1 ILE A  19      54.126  -5.108  19.847  1.00  0.00           H  
ATOM    287 2HD1 ILE A  19      54.663  -3.416  19.719  1.00  0.00           H  
ATOM    288 3HD1 ILE A  19      55.402  -4.497  20.925  1.00  0.00           H  
ATOM    289  N   VAL A  20      53.304   0.124  23.662  1.00  0.00           N  
ATOM    290  CA  VAL A  20      53.688   1.194  24.562  1.00  0.00           C  
ATOM    291  C   VAL A  20      52.621   1.487  25.605  1.00  0.00           C  
ATOM    292  O   VAL A  20      52.915   1.734  26.773  1.00  0.00           O  
ATOM    293  CB  VAL A  20      53.974   2.476  23.758  1.00  0.00           C  
ATOM    294  CG1 VAL A  20      54.182   3.657  24.695  1.00  0.00           C  
ATOM    295  CG2 VAL A  20      55.192   2.271  22.871  1.00  0.00           C  
ATOM    296  H   VAL A  20      53.145   0.352  22.722  1.00  0.00           H  
ATOM    297  HA  VAL A  20      54.591   0.892  25.094  1.00  0.00           H  
ATOM    298  HB  VAL A  20      53.107   2.707  23.139  1.00  0.00           H  
ATOM    299 1HG1 VAL A  20      54.383   4.555  24.110  1.00  0.00           H  
ATOM    300 2HG1 VAL A  20      53.285   3.808  25.295  1.00  0.00           H  
ATOM    301 3HG1 VAL A  20      55.029   3.456  25.351  1.00  0.00           H  
ATOM    302 1HG2 VAL A  20      55.388   3.181  22.305  1.00  0.00           H  
ATOM    303 2HG2 VAL A  20      56.058   2.034  23.490  1.00  0.00           H  
ATOM    304 3HG2 VAL A  20      55.004   1.448  22.181  1.00  0.00           H  
ATOM    305  N   GLU A  21      51.380   1.490  25.172  1.00  0.00           N  
ATOM    306  CA  GLU A  21      50.260   1.682  26.072  1.00  0.00           C  
ATOM    307  C   GLU A  21      50.157   0.581  27.115  1.00  0.00           C  
ATOM    308  O   GLU A  21      49.863   0.827  28.283  1.00  0.00           O  
ATOM    309  CB  GLU A  21      48.956   1.758  25.274  1.00  0.00           C  
ATOM    310  CG  GLU A  21      47.718   2.025  26.118  1.00  0.00           C  
ATOM    311  CD  GLU A  21      46.468   2.167  25.294  1.00  0.00           C  
ATOM    312  OE1 GLU A  21      46.559   2.083  24.093  1.00  0.00           O  
ATOM    313  OE2 GLU A  21      45.422   2.359  25.867  1.00  0.00           O  
ATOM    314  H   GLU A  21      51.183   1.294  24.232  1.00  0.00           H  
ATOM    315  HA  GLU A  21      50.406   2.619  26.611  1.00  0.00           H  
ATOM    316 1HB  GLU A  21      49.031   2.550  24.529  1.00  0.00           H  
ATOM    317 2HB  GLU A  21      48.801   0.820  24.740  1.00  0.00           H  
ATOM    318 1HG  GLU A  21      47.585   1.202  26.820  1.00  0.00           H  
ATOM    319 2HG  GLU A  21      47.873   2.936  26.693  1.00  0.00           H  
ATOM    320  N   ALA A  22      50.370  -0.642  26.682  1.00  0.00           N  
ATOM    321  CA  ALA A  22      50.374  -1.778  27.582  1.00  0.00           C  
ATOM    322  C   ALA A  22      51.477  -1.688  28.625  1.00  0.00           C  
ATOM    323  O   ALA A  22      51.285  -2.021  29.793  1.00  0.00           O  
ATOM    324  CB  ALA A  22      50.503  -3.069  26.787  1.00  0.00           C  
ATOM    325  H   ALA A  22      50.597  -0.802  25.742  1.00  0.00           H  
ATOM    326  HA  ALA A  22      49.428  -1.785  28.123  1.00  0.00           H  
ATOM    327 1HB  ALA A  22      50.505  -3.918  27.470  1.00  0.00           H  
ATOM    328 2HB  ALA A  22      49.662  -3.159  26.100  1.00  0.00           H  
ATOM    329 3HB  ALA A  22      51.433  -3.056  26.222  1.00  0.00           H  
ATOM    330  N   SER A  23      52.644  -1.267  28.192  1.00  0.00           N  
ATOM    331  CA  SER A  23      53.763  -1.065  29.092  1.00  0.00           C  
ATOM    332  C   SER A  23      53.483   0.005  30.135  1.00  0.00           C  
ATOM    333  O   SER A  23      53.844  -0.125  31.303  1.00  0.00           O  
ATOM    334  CB  SER A  23      54.998  -0.689  28.296  1.00  0.00           C  
ATOM    335  OG  SER A  23      56.098  -0.489  29.141  1.00  0.00           O  
ATOM    336  H   SER A  23      52.762  -1.015  27.252  1.00  0.00           H  
ATOM    337  HA  SER A  23      53.945  -1.995  29.632  1.00  0.00           H  
ATOM    338 1HB  SER A  23      55.224  -1.480  27.581  1.00  0.00           H  
ATOM    339 2HB  SER A  23      54.802   0.219  27.728  1.00  0.00           H  
ATOM    340  HG  SER A  23      56.832  -0.257  28.568  1.00  0.00           H  
ATOM    341  N   PHE A  24      52.865   1.082  29.702  1.00  0.00           N  
ATOM    342  CA  PHE A  24      52.472   2.148  30.602  1.00  0.00           C  
ATOM    343  C   PHE A  24      51.466   1.686  31.645  1.00  0.00           C  
ATOM    344  O   PHE A  24      51.532   2.065  32.813  1.00  0.00           O  
ATOM    345  CB  PHE A  24      51.882   3.314  29.806  1.00  0.00           C  
ATOM    346  CG  PHE A  24      52.908   4.120  29.061  1.00  0.00           C  
ATOM    347  CD1 PHE A  24      52.815   4.287  27.688  1.00  0.00           C  
ATOM    348  CD2 PHE A  24      53.968   4.711  29.732  1.00  0.00           C  
ATOM    349  CE1 PHE A  24      53.759   5.029  27.001  1.00  0.00           C  
ATOM    350  CE2 PHE A  24      54.911   5.453  29.049  1.00  0.00           C  
ATOM    351  CZ  PHE A  24      54.806   5.612  27.682  1.00  0.00           C  
ATOM    352  H   PHE A  24      52.597   1.154  28.762  1.00  0.00           H  
ATOM    353  HA  PHE A  24      53.357   2.490  31.141  1.00  0.00           H  
ATOM    354 1HB  PHE A  24      51.160   2.933  29.085  1.00  0.00           H  
ATOM    355 2HB  PHE A  24      51.349   3.982  30.481  1.00  0.00           H  
ATOM    356  HD1 PHE A  24      51.986   3.827  27.150  1.00  0.00           H  
ATOM    357  HD2 PHE A  24      54.051   4.585  30.812  1.00  0.00           H  
ATOM    358  HE1 PHE A  24      53.674   5.152  25.922  1.00  0.00           H  
ATOM    359  HE2 PHE A  24      55.739   5.913  29.589  1.00  0.00           H  
ATOM    360  HZ  PHE A  24      55.551   6.195  27.142  1.00  0.00           H  
ATOM    361  N   ARG A  25      50.514   0.891  31.212  1.00  0.00           N  
ATOM    362  CA  ARG A  25      49.532   0.319  32.112  1.00  0.00           C  
ATOM    363  C   ARG A  25      50.170  -0.500  33.222  1.00  0.00           C  
ATOM    364  O   ARG A  25      49.820  -0.355  34.394  1.00  0.00           O  
ATOM    365  CB  ARG A  25      48.561  -0.561  31.339  1.00  0.00           C  
ATOM    366  CG  ARG A  25      47.597   0.191  30.434  1.00  0.00           C  
ATOM    367  CD  ARG A  25      46.725  -0.736  29.670  1.00  0.00           C  
ATOM    368  NE  ARG A  25      45.801  -0.021  28.803  1.00  0.00           N  
ATOM    369  CZ  ARG A  25      45.000  -0.605  27.891  1.00  0.00           C  
ATOM    370  NH1 ARG A  25      45.021  -1.910  27.737  1.00  0.00           N  
ATOM    371  NH2 ARG A  25      44.194   0.135  27.150  1.00  0.00           N  
ATOM    372  H   ARG A  25      50.489   0.615  30.272  1.00  0.00           H  
ATOM    373  HA  ARG A  25      49.022   1.132  32.629  1.00  0.00           H  
ATOM    374 1HB  ARG A  25      49.119  -1.259  30.717  1.00  0.00           H  
ATOM    375 2HB  ARG A  25      47.966  -1.149  32.038  1.00  0.00           H  
ATOM    376 1HG  ARG A  25      46.963   0.840  31.039  1.00  0.00           H  
ATOM    377 2HG  ARG A  25      48.162   0.796  29.723  1.00  0.00           H  
ATOM    378 1HD  ARG A  25      47.340  -1.386  29.049  1.00  0.00           H  
ATOM    379 2HD  ARG A  25      46.142  -1.341  30.363  1.00  0.00           H  
ATOM    380  HE  ARG A  25      45.757   0.986  28.892  1.00  0.00           H  
ATOM    381 1HH1 ARG A  25      45.638  -2.476  28.304  1.00  0.00           H  
ATOM    382 2HH1 ARG A  25      44.421  -2.348  27.053  1.00  0.00           H  
ATOM    383 1HH2 ARG A  25      44.178   1.139  27.268  1.00  0.00           H  
ATOM    384 2HH2 ARG A  25      43.594  -0.303  26.466  1.00  0.00           H  
ATOM    385  N   GLU A  26      51.109  -1.363  32.849  1.00  0.00           N  
ATOM    386  CA  GLU A  26      51.800  -2.209  33.815  1.00  0.00           C  
ATOM    387  C   GLU A  26      52.491  -1.373  34.885  1.00  0.00           C  
ATOM    388  O   GLU A  26      52.376  -1.657  36.078  1.00  0.00           O  
ATOM    389  CB  GLU A  26      52.825  -3.098  33.108  1.00  0.00           C  
ATOM    390  CG  GLU A  26      52.217  -4.205  32.257  1.00  0.00           C  
ATOM    391  CD  GLU A  26      53.249  -4.999  31.506  1.00  0.00           C  
ATOM    392  OE1 GLU A  26      54.399  -4.634  31.549  1.00  0.00           O  
ATOM    393  OE2 GLU A  26      52.886  -5.971  30.887  1.00  0.00           O  
ATOM    394  H   GLU A  26      51.351  -1.434  31.871  1.00  0.00           H  
ATOM    395  HA  GLU A  26      51.063  -2.842  34.310  1.00  0.00           H  
ATOM    396 1HB  GLU A  26      53.453  -2.486  32.461  1.00  0.00           H  
ATOM    397 2HB  GLU A  26      53.475  -3.565  33.849  1.00  0.00           H  
ATOM    398 1HG  GLU A  26      51.657  -4.879  32.904  1.00  0.00           H  
ATOM    399 2HG  GLU A  26      51.519  -3.761  31.548  1.00  0.00           H  
ATOM    400  N   GLU A  27      53.294  -0.411  34.468  1.00  0.00           N  
ATOM    401  CA  GLU A  27      54.158   0.297  35.410  1.00  0.00           C  
ATOM    402  C   GLU A  27      53.377   1.180  36.390  1.00  0.00           C  
ATOM    403  O   GLU A  27      53.848   1.457  37.492  1.00  0.00           O  
ATOM    404  CB  GLU A  27      55.168   1.154  34.644  1.00  0.00           C  
ATOM    405  CG  GLU A  27      56.205   0.357  33.864  1.00  0.00           C  
ATOM    406  CD  GLU A  27      57.078  -0.489  34.747  1.00  0.00           C  
ATOM    407  OE1 GLU A  27      57.422  -0.042  35.815  1.00  0.00           O  
ATOM    408  OE2 GLU A  27      57.402  -1.585  34.354  1.00  0.00           O  
ATOM    409  H   GLU A  27      53.338  -0.190  33.484  1.00  0.00           H  
ATOM    410  HA  GLU A  27      54.693  -0.440  36.010  1.00  0.00           H  
ATOM    411 1HB  GLU A  27      54.640   1.796  33.939  1.00  0.00           H  
ATOM    412 2HB  GLU A  27      55.700   1.801  35.341  1.00  0.00           H  
ATOM    413 1HG  GLU A  27      55.691  -0.290  33.153  1.00  0.00           H  
ATOM    414 2HG  GLU A  27      56.829   1.048  33.299  1.00  0.00           H  
ATOM    415  N   GLY A  28      52.216   1.671  35.957  1.00  0.00           N  
ATOM    416  CA  GLY A  28      51.479   2.700  36.701  1.00  0.00           C  
ATOM    417  C   GLY A  28      51.927   4.106  36.303  1.00  0.00           C  
ATOM    418  O   GLY A  28      51.932   5.023  37.123  1.00  0.00           O  
ATOM    419  H   GLY A  28      51.860   1.364  35.064  1.00  0.00           H  
ATOM    420 1HA  GLY A  28      50.411   2.590  36.513  1.00  0.00           H  
ATOM    421 2HA  GLY A  28      51.633   2.557  37.770  1.00  0.00           H  
ATOM    422  N   LEU A  29      52.246   4.275  35.022  1.00  0.00           N  
ATOM    423  CA  LEU A  29      52.543   5.587  34.450  1.00  0.00           C  
ATOM    424  C   LEU A  29      51.273   6.296  33.988  1.00  0.00           C  
ATOM    425  O   LEU A  29      50.253   5.658  33.726  1.00  0.00           O  
ATOM    426  CB  LEU A  29      53.511   5.442  33.269  1.00  0.00           C  
ATOM    427  CG  LEU A  29      54.875   4.823  33.599  1.00  0.00           C  
ATOM    428  CD1 LEU A  29      55.682   4.659  32.318  1.00  0.00           C  
ATOM    429  CD2 LEU A  29      55.606   5.708  34.597  1.00  0.00           C  
ATOM    430  H   LEU A  29      52.254   3.469  34.414  1.00  0.00           H  
ATOM    431  HA  LEU A  29      53.001   6.205  35.222  1.00  0.00           H  
ATOM    432 1HB  LEU A  29      53.040   4.820  32.509  1.00  0.00           H  
ATOM    433 2HB  LEU A  29      53.689   6.428  32.842  1.00  0.00           H  
ATOM    434  HG  LEU A  29      54.730   3.832  34.030  1.00  0.00           H  
ATOM    435 1HD1 LEU A  29      56.652   4.219  32.553  1.00  0.00           H  
ATOM    436 2HD1 LEU A  29      55.145   4.006  31.630  1.00  0.00           H  
ATOM    437 3HD1 LEU A  29      55.829   5.634  31.854  1.00  0.00           H  
ATOM    438 1HD2 LEU A  29      56.576   5.268  34.832  1.00  0.00           H  
ATOM    439 2HD2 LEU A  29      55.753   6.699  34.166  1.00  0.00           H  
ATOM    440 3HD2 LEU A  29      55.015   5.793  35.509  1.00  0.00           H  
ATOM    441  N   PRO A  30      51.335   7.622  33.922  1.00  0.00           N  
ATOM    442  CA  PRO A  30      50.174   8.449  33.600  1.00  0.00           C  
ATOM    443  C   PRO A  30      49.654   8.203  32.189  1.00  0.00           C  
ATOM    444  O   PRO A  30      50.425   7.927  31.269  1.00  0.00           O  
ATOM    445  CB  PRO A  30      50.722   9.872  33.752  1.00  0.00           C  
ATOM    446  CG  PRO A  30      51.910   9.713  34.639  1.00  0.00           C  
ATOM    447  CD  PRO A  30      52.483   8.373  34.260  1.00  0.00           C  
ATOM    448  HA  PRO A  30      49.368   8.235  34.317  1.00  0.00           H  
ATOM    449 1HB  PRO A  30      50.978  10.284  32.765  1.00  0.00           H  
ATOM    450 2HB  PRO A  30      49.951  10.527  34.184  1.00  0.00           H  
ATOM    451 1HG  PRO A  30      52.618  10.538  34.475  1.00  0.00           H  
ATOM    452 2HG  PRO A  30      51.605   9.760  35.694  1.00  0.00           H  
ATOM    453 1HD  PRO A  30      53.169   8.495  33.409  1.00  0.00           H  
ATOM    454 2HD  PRO A  30      53.010   7.942  35.124  1.00  0.00           H  
ATOM    455  N   GLU A  31      48.336   8.285  32.033  1.00  0.00           N  
ATOM    456  CA  GLU A  31      47.684   8.014  30.757  1.00  0.00           C  
ATOM    457  C   GLU A  31      48.037   9.059  29.711  1.00  0.00           C  
ATOM    458  O   GLU A  31      47.580   8.982  28.570  1.00  0.00           O  
ATOM    459  CB  GLU A  31      46.165   7.959  30.938  1.00  0.00           C  
ATOM    460  CG  GLU A  31      45.526   9.293  31.296  1.00  0.00           C  
ATOM    461  CD  GLU A  31      45.546   9.574  32.773  1.00  0.00           C  
ATOM    462  OE1 GLU A  31      46.308   8.946  33.467  1.00  0.00           O  
ATOM    463  OE2 GLU A  31      44.796  10.417  33.207  1.00  0.00           O  
ATOM    464  H   GLU A  31      47.771   8.544  32.829  1.00  0.00           H  
ATOM    465  HA  GLU A  31      48.034   7.049  30.388  1.00  0.00           H  
ATOM    466 1HB  GLU A  31      45.702   7.602  30.018  1.00  0.00           H  
ATOM    467 2HB  GLU A  31      45.918   7.248  31.726  1.00  0.00           H  
ATOM    468 1HG  GLU A  31      46.060  10.090  30.780  1.00  0.00           H  
ATOM    469 2HG  GLU A  31      44.496   9.296  30.944  1.00  0.00           H  
ATOM    470  N   SER A  32      48.846  10.039  30.099  1.00  0.00           N  
ATOM    471  CA  SER A  32      49.212  11.107  29.179  1.00  0.00           C  
ATOM    472  C   SER A  32      50.402  10.709  28.291  1.00  0.00           C  
ATOM    473  O   SER A  32      50.432  11.089  27.121  1.00  0.00           O  
ATOM    474  CB  SER A  32      49.546  12.364  29.959  1.00  0.00           C  
ATOM    475  OG  SER A  32      50.692  12.178  30.744  1.00  0.00           O  
ATOM    476  H   SER A  32      49.201  10.050  31.045  1.00  0.00           H  
ATOM    477  HA  SER A  32      48.365  11.301  28.519  1.00  0.00           H  
ATOM    478 1HB  SER A  32      49.706  13.190  29.267  1.00  0.00           H  
ATOM    479 2HB  SER A  32      48.704  12.630  30.597  1.00  0.00           H  
ATOM    480  HG  SER A  32      50.836  13.009  31.202  1.00  0.00           H  
ATOM    481  N   LEU A  33      51.342   9.868  28.788  1.00  0.00           N  
ATOM    482  CA  LEU A  33      52.375   9.394  27.887  1.00  0.00           C  
ATOM    483  C   LEU A  33      51.838   8.427  26.845  1.00  0.00           C  
ATOM    484  O   LEU A  33      52.220   8.464  25.677  1.00  0.00           O  
ATOM    485  CB  LEU A  33      53.491   8.713  28.689  1.00  0.00           C  
ATOM    486  CG  LEU A  33      54.333   9.639  29.576  1.00  0.00           C  
ATOM    487  CD1 LEU A  33      55.272   8.804  30.435  1.00  0.00           C  
ATOM    488  CD2 LEU A  33      55.111  10.611  28.701  1.00  0.00           C  
ATOM    489  H   LEU A  33      51.394   9.595  29.728  1.00  0.00           H  
ATOM    490  HA  LEU A  33      52.781  10.248  27.347  1.00  0.00           H  
ATOM    491 1HB  LEU A  33      53.045   7.956  29.331  1.00  0.00           H  
ATOM    492 2HB  LEU A  33      54.167   8.217  27.992  1.00  0.00           H  
ATOM    493  HG  LEU A  33      53.678  10.198  30.244  1.00  0.00           H  
ATOM    494 1HD1 LEU A  33      55.871   9.463  31.066  1.00  0.00           H  
ATOM    495 2HD1 LEU A  33      54.689   8.133  31.065  1.00  0.00           H  
ATOM    496 3HD1 LEU A  33      55.931   8.221  29.793  1.00  0.00           H  
ATOM    497 1HD2 LEU A  33      55.709  11.270  29.331  1.00  0.00           H  
ATOM    498 2HD2 LEU A  33      55.768  10.053  28.033  1.00  0.00           H  
ATOM    499 3HD2 LEU A  33      54.415  11.207  28.111  1.00  0.00           H  
ATOM    500  N   ALA A  34      50.972   7.538  27.278  1.00  0.00           N  
ATOM    501  CA  ALA A  34      50.326   6.603  26.377  1.00  0.00           C  
ATOM    502  C   ALA A  34      49.467   7.300  25.335  1.00  0.00           C  
ATOM    503  O   ALA A  34      49.437   6.917  24.167  1.00  0.00           O  
ATOM    504  CB  ALA A  34      49.490   5.611  27.171  1.00  0.00           C  
ATOM    505  H   ALA A  34      50.694   7.535  28.218  1.00  0.00           H  
ATOM    506  HA  ALA A  34      51.103   6.062  25.836  1.00  0.00           H  
ATOM    507 1HB  ALA A  34      49.008   4.912  26.487  1.00  0.00           H  
ATOM    508 2HB  ALA A  34      50.133   5.061  27.858  1.00  0.00           H  
ATOM    509 3HB  ALA A  34      48.730   6.147  27.737  1.00  0.00           H  
ATOM    510  N   GLU A  35      48.742   8.307  25.768  1.00  0.00           N  
ATOM    511  CA  GLU A  35      47.933   9.106  24.867  1.00  0.00           C  
ATOM    512  C   GLU A  35      48.769   9.831  23.825  1.00  0.00           C  
ATOM    513  O   GLU A  35      48.397   9.927  22.657  1.00  0.00           O  
ATOM    514  CB  GLU A  35      47.111  10.122  25.664  1.00  0.00           C  
ATOM    515  CG  GLU A  35      46.189  10.987  24.817  1.00  0.00           C  
ATOM    516  CD  GLU A  35      45.094  10.199  24.152  1.00  0.00           C  
ATOM    517  OE1 GLU A  35      44.803   9.121  24.611  1.00  0.00           O  
ATOM    518  OE2 GLU A  35      44.549  10.676  23.185  1.00  0.00           O  
ATOM    519  H   GLU A  35      48.787   8.582  26.708  1.00  0.00           H  
ATOM    520  HA  GLU A  35      47.257   8.442  24.328  1.00  0.00           H  
ATOM    521 1HB  GLU A  35      46.498   9.599  26.398  1.00  0.00           H  
ATOM    522 2HB  GLU A  35      47.783  10.784  26.210  1.00  0.00           H  
ATOM    523 1HG  GLU A  35      45.738  11.749  25.452  1.00  0.00           H  
ATOM    524 2HG  GLU A  35      46.780  11.492  24.055  1.00  0.00           H  
ATOM    525  N   ALA A  36      49.887  10.370  24.258  1.00  0.00           N  
ATOM    526  CA  ALA A  36      50.814  11.028  23.357  1.00  0.00           C  
ATOM    527  C   ALA A  36      51.383  10.079  22.315  1.00  0.00           C  
ATOM    528  O   ALA A  36      51.542  10.428  21.147  1.00  0.00           O  
ATOM    529  CB  ALA A  36      51.939  11.675  24.151  1.00  0.00           C  
ATOM    530  H   ALA A  36      50.149  10.278  25.198  1.00  0.00           H  
ATOM    531  HA  ALA A  36      50.269  11.801  22.816  1.00  0.00           H  
ATOM    532 1HB  ALA A  36      52.631  12.167  23.467  1.00  0.00           H  
ATOM    533 2HB  ALA A  36      51.522  12.412  24.838  1.00  0.00           H  
ATOM    534 3HB  ALA A  36      52.470  10.911  24.717  1.00  0.00           H  
ATOM    535  N   VAL A  37      51.719   8.885  22.748  1.00  0.00           N  
ATOM    536  CA  VAL A  37      52.206   7.857  21.847  1.00  0.00           C  
ATOM    537  C   VAL A  37      51.173   7.462  20.805  1.00  0.00           C  
ATOM    538  O   VAL A  37      51.489   7.244  19.637  1.00  0.00           O  
ATOM    539  CB  VAL A  37      52.616   6.608  22.649  1.00  0.00           C  
ATOM    540  CG1 VAL A  37      52.938   5.454  21.711  1.00  0.00           C  
ATOM    541  CG2 VAL A  37      53.808   6.931  23.537  1.00  0.00           C  
ATOM    542  H   VAL A  37      51.583   8.642  23.688  1.00  0.00           H  
ATOM    543  HA  VAL A  37      53.075   8.246  21.315  1.00  0.00           H  
ATOM    544  HB  VAL A  37      51.775   6.293  23.268  1.00  0.00           H  
ATOM    545 1HG1 VAL A  37      53.226   4.580  22.295  1.00  0.00           H  
ATOM    546 2HG1 VAL A  37      52.060   5.217  21.111  1.00  0.00           H  
ATOM    547 3HG1 VAL A  37      53.761   5.738  21.056  1.00  0.00           H  
ATOM    548 1HG2 VAL A  37      54.091   6.043  24.102  1.00  0.00           H  
ATOM    549 2HG2 VAL A  37      54.646   7.251  22.919  1.00  0.00           H  
ATOM    550 3HG2 VAL A  37      53.541   7.730  24.228  1.00  0.00           H  
ATOM    551  N   ARG A  38      49.938   7.338  21.238  1.00  0.00           N  
ATOM    552  CA  ARG A  38      48.842   7.037  20.337  1.00  0.00           C  
ATOM    553  C   ARG A  38      48.632   8.123  19.295  1.00  0.00           C  
ATOM    554  O   ARG A  38      48.363   7.849  18.127  1.00  0.00           O  
ATOM    555  CB  ARG A  38      47.554   6.846  21.123  1.00  0.00           C  
ATOM    556  CG  ARG A  38      47.494   5.573  21.953  1.00  0.00           C  
ATOM    557  CD  ARG A  38      46.244   5.497  22.753  1.00  0.00           C  
ATOM    558  NE  ARG A  38      45.063   5.435  21.908  1.00  0.00           N  
ATOM    559  CZ  ARG A  38      44.562   4.303  21.375  1.00  0.00           C  
ATOM    560  NH1 ARG A  38      45.150   3.151  21.608  1.00  0.00           N  
ATOM    561  NH2 ARG A  38      43.479   4.352  20.618  1.00  0.00           N  
ATOM    562  H   ARG A  38      49.723   7.514  22.178  1.00  0.00           H  
ATOM    563  HA  ARG A  38      49.103   6.150  19.759  1.00  0.00           H  
ATOM    564 1HB  ARG A  38      47.412   7.687  21.800  1.00  0.00           H  
ATOM    565 2HB  ARG A  38      46.707   6.832  20.437  1.00  0.00           H  
ATOM    566 1HG  ARG A  38      47.532   4.706  21.293  1.00  0.00           H  
ATOM    567 2HG  ARG A  38      48.342   5.545  22.638  1.00  0.00           H  
ATOM    568 1HD  ARG A  38      46.265   4.604  23.376  1.00  0.00           H  
ATOM    569 2HD  ARG A  38      46.164   6.379  23.387  1.00  0.00           H  
ATOM    570  HE  ARG A  38      44.583   6.302  21.706  1.00  0.00           H  
ATOM    571 1HH1 ARG A  38      45.977   3.114  22.187  1.00  0.00           H  
ATOM    572 2HH1 ARG A  38      44.774   2.303  21.209  1.00  0.00           H  
ATOM    573 1HH2 ARG A  38      43.027   5.239  20.439  1.00  0.00           H  
ATOM    574 2HH2 ARG A  38      43.104   3.505  20.219  1.00  0.00           H  
ATOM    575  N   ALA A  39      48.724   9.360  19.728  1.00  0.00           N  
ATOM    576  CA  ALA A  39      48.618  10.492  18.827  1.00  0.00           C  
ATOM    577  C   ALA A  39      49.724  10.510  17.785  1.00  0.00           C  
ATOM    578  O   ALA A  39      49.501  10.823  16.617  1.00  0.00           O  
ATOM    579  CB  ALA A  39      48.621  11.790  19.621  1.00  0.00           C  
ATOM    580  H   ALA A  39      48.935   9.542  20.668  1.00  0.00           H  
ATOM    581  HA  ALA A  39      47.675  10.407  18.286  1.00  0.00           H  
ATOM    582 1HB  ALA A  39      48.541  12.635  18.937  1.00  0.00           H  
ATOM    583 2HB  ALA A  39      47.775  11.798  20.308  1.00  0.00           H  
ATOM    584 3HB  ALA A  39      49.548  11.868  20.187  1.00  0.00           H  
ATOM    585  N   ALA A  40      50.927  10.205  18.218  1.00  0.00           N  
ATOM    586  CA  ALA A  40      52.060  10.113  17.317  1.00  0.00           C  
ATOM    587  C   ALA A  40      51.886   9.020  16.275  1.00  0.00           C  
ATOM    588  O   ALA A  40      52.232   9.186  15.107  1.00  0.00           O  
ATOM    589  CB  ALA A  40      53.338   9.885  18.112  1.00  0.00           C  
ATOM    590  H   ALA A  40      51.069   9.966  19.158  1.00  0.00           H  
ATOM    591  HA  ALA A  40      52.140  11.056  16.776  1.00  0.00           H  
ATOM    592 1HB  ALA A  40      54.184   9.817  17.429  1.00  0.00           H  
ATOM    593 2HB  ALA A  40      53.492  10.717  18.799  1.00  0.00           H  
ATOM    594 3HB  ALA A  40      53.254   8.959  18.678  1.00  0.00           H  
ATOM    595  N   ALA A  41      51.376   7.889  16.708  1.00  0.00           N  
ATOM    596  CA  ALA A  41      51.088   6.789  15.807  1.00  0.00           C  
ATOM    597  C   ALA A  41      50.043   7.151  14.765  1.00  0.00           C  
ATOM    598  O   ALA A  41      50.145   6.780  13.597  1.00  0.00           O  
ATOM    599  CB  ALA A  41      50.640   5.571  16.601  1.00  0.00           C  
ATOM    600  H   ALA A  41      51.116   7.790  17.648  1.00  0.00           H  
ATOM    601  HA  ALA A  41      52.003   6.546  15.267  1.00  0.00           H  
ATOM    602 1HB  ALA A  41      50.426   4.750  15.917  1.00  0.00           H  
ATOM    603 2HB  ALA A  41      51.432   5.274  17.289  1.00  0.00           H  
ATOM    604 3HB  ALA A  41      49.742   5.816  17.166  1.00  0.00           H  
ATOM    605  N   GLU A  42      49.017   7.849  15.198  1.00  0.00           N  
ATOM    606  CA  GLU A  42      47.984   8.323  14.297  1.00  0.00           C  
ATOM    607  C   GLU A  42      48.522   9.290  13.255  1.00  0.00           C  
ATOM    608  O   GLU A  42      48.139   9.253  12.087  1.00  0.00           O  
ATOM    609  CB  GLU A  42      46.864   8.997  15.094  1.00  0.00           C  
ATOM    610  CG  GLU A  42      46.025   8.041  15.930  1.00  0.00           C  
ATOM    611  CD  GLU A  42      44.988   8.746  16.759  1.00  0.00           C  
ATOM    612  OE1 GLU A  42      44.989   9.954  16.777  1.00  0.00           O  
ATOM    613  OE2 GLU A  42      44.192   8.076  17.374  1.00  0.00           O  
ATOM    614  H   GLU A  42      48.965   8.122  16.138  1.00  0.00           H  
ATOM    615  HA  GLU A  42      47.576   7.467  13.758  1.00  0.00           H  
ATOM    616 1HB  GLU A  42      47.293   9.741  15.765  1.00  0.00           H  
ATOM    617 2HB  GLU A  42      46.195   9.519  14.410  1.00  0.00           H  
ATOM    618 1HG  GLU A  42      45.525   7.337  15.266  1.00  0.00           H  
ATOM    619 2HG  GLU A  42      46.684   7.475  16.586  1.00  0.00           H  
ATOM    620  N   ALA A  43      49.388  10.179  13.688  1.00  0.00           N  
ATOM    621  CA  ALA A  43      50.034  11.114  12.787  1.00  0.00           C  
ATOM    622  C   ALA A  43      50.893  10.417  11.745  1.00  0.00           C  
ATOM    623  O   ALA A  43      50.923  10.800  10.577  1.00  0.00           O  
ATOM    624  CB  ALA A  43      50.870  12.106  13.581  1.00  0.00           C  
ATOM    625  H   ALA A  43      49.665  10.182  14.628  1.00  0.00           H  
ATOM    626  HA  ALA A  43      49.257  11.655  12.246  1.00  0.00           H  
ATOM    627 1HB  ALA A  43      51.352  12.805  12.897  1.00  0.00           H  
ATOM    628 2HB  ALA A  43      50.227  12.656  14.268  1.00  0.00           H  
ATOM    629 3HB  ALA A  43      51.630  11.570  14.147  1.00  0.00           H  
ATOM    630  N   LEU A  44      51.617   9.409  12.178  1.00  0.00           N  
ATOM    631  CA  LEU A  44      52.426   8.611  11.277  1.00  0.00           C  
ATOM    632  C   LEU A  44      51.590   7.886  10.235  1.00  0.00           C  
ATOM    633  O   LEU A  44      51.962   7.790   9.067  1.00  0.00           O  
ATOM    634  CB  LEU A  44      53.243   7.590  12.079  1.00  0.00           C  
ATOM    635  CG  LEU A  44      54.362   8.171  12.952  1.00  0.00           C  
ATOM    636  CD1 LEU A  44      54.955   7.069  13.819  1.00  0.00           C  
ATOM    637  CD2 LEU A  44      55.425   8.799  12.063  1.00  0.00           C  
ATOM    638  H   LEU A  44      51.573   9.135  13.118  1.00  0.00           H  
ATOM    639  HA  LEU A  44      53.099   9.275  10.737  1.00  0.00           H  
ATOM    640 1HB  LEU A  44      52.566   7.039  12.731  1.00  0.00           H  
ATOM    641 2HB  LEU A  44      53.697   6.885  11.383  1.00  0.00           H  
ATOM    642  HG  LEU A  44      53.949   8.931  13.615  1.00  0.00           H  
ATOM    643 1HD1 LEU A  44      55.750   7.482  14.439  1.00  0.00           H  
ATOM    644 2HD1 LEU A  44      54.177   6.651  14.458  1.00  0.00           H  
ATOM    645 3HD1 LEU A  44      55.362   6.284  13.182  1.00  0.00           H  
ATOM    646 1HD2 LEU A  44      56.221   9.213  12.683  1.00  0.00           H  
ATOM    647 2HD2 LEU A  44      55.840   8.039  11.400  1.00  0.00           H  
ATOM    648 3HD2 LEU A  44      54.978   9.595  11.467  1.00  0.00           H  
ATOM    649  N   LYS A  45      50.473   7.347  10.668  1.00  0.00           N  
ATOM    650  CA  LYS A  45      49.546   6.689   9.767  1.00  0.00           C  
ATOM    651  C   LYS A  45      48.977   7.638   8.725  1.00  0.00           C  
ATOM    652  O   LYS A  45      48.818   7.289   7.557  1.00  0.00           O  
ATOM    653  CB  LYS A  45      48.408   6.047  10.562  1.00  0.00           C  
ATOM    654  CG  LYS A  45      47.407   5.273   9.714  1.00  0.00           C  
ATOM    655  CD  LYS A  45      46.354   4.599  10.580  1.00  0.00           C  
ATOM    656  CE  LYS A  45      45.339   3.844   9.733  1.00  0.00           C  
ATOM    657  NZ  LYS A  45      44.302   3.179  10.568  1.00  0.00           N  
ATOM    658  H   LYS A  45      50.210   7.439  11.608  1.00  0.00           H  
ATOM    659  HA  LYS A  45      50.083   5.908   9.228  1.00  0.00           H  
ATOM    660 1HB  LYS A  45      48.822   5.360  11.300  1.00  0.00           H  
ATOM    661 2HB  LYS A  45      47.861   6.819  11.103  1.00  0.00           H  
ATOM    662 1HG  LYS A  45      46.913   5.956   9.021  1.00  0.00           H  
ATOM    663 2HG  LYS A  45      47.931   4.513   9.136  1.00  0.00           H  
ATOM    664 1HD  LYS A  45      46.838   3.899  11.262  1.00  0.00           H  
ATOM    665 2HD  LYS A  45      45.831   5.352  11.170  1.00  0.00           H  
ATOM    666 1HE  LYS A  45      44.849   4.537   9.050  1.00  0.00           H  
ATOM    667 2HE  LYS A  45      45.852   3.086   9.141  1.00  0.00           H  
ATOM    668 1HZ  LYS A  45      43.651   2.690   9.970  1.00  0.00           H  
ATOM    669 2HZ  LYS A  45      44.745   2.520  11.193  1.00  0.00           H  
ATOM    670 3HZ  LYS A  45      43.807   3.874  11.108  1.00  0.00           H  
ATOM    671  N   ALA A  46      48.640   8.832   9.158  1.00  0.00           N  
ATOM    672  CA  ALA A  46      48.154   9.860   8.257  1.00  0.00           C  
ATOM    673  C   ALA A  46      49.187  10.255   7.215  1.00  0.00           C  
ATOM    674  O   ALA A  46      48.870  10.473   6.047  1.00  0.00           O  
ATOM    675  CB  ALA A  46      47.714  11.081   9.052  1.00  0.00           C  
ATOM    676  H   ALA A  46      48.776   9.075  10.098  1.00  0.00           H  
ATOM    677  HA  ALA A  46      47.297   9.459   7.716  1.00  0.00           H  
ATOM    678 1HB  ALA A  46      47.350  11.848   8.369  1.00  0.00           H  
ATOM    679 2HB  ALA A  46      46.916  10.800   9.739  1.00  0.00           H  
ATOM    680 3HB  ALA A  46      48.559  11.470   9.618  1.00  0.00           H  
ATOM    681  N   LEU A  47      50.421  10.379   7.648  1.00  0.00           N  
ATOM    682  CA  LEU A  47      51.518  10.680   6.747  1.00  0.00           C  
ATOM    683  C   LEU A  47      51.727   9.594   5.705  1.00  0.00           C  
ATOM    684  O   LEU A  47      51.997   9.868   4.537  1.00  0.00           O  
ATOM    685  CB  LEU A  47      52.811  10.875   7.549  1.00  0.00           C  
ATOM    686  CG  LEU A  47      53.089  12.306   8.026  1.00  0.00           C  
ATOM    687  CD1 LEU A  47      51.929  12.789   8.886  1.00  0.00           C  
ATOM    688  CD2 LEU A  47      54.397  12.337   8.803  1.00  0.00           C  
ATOM    689  H   LEU A  47      50.637  10.203   8.588  1.00  0.00           H  
ATOM    690  HA  LEU A  47      51.280  11.596   6.207  1.00  0.00           H  
ATOM    691 1HB  LEU A  47      52.774  10.234   8.428  1.00  0.00           H  
ATOM    692 2HB  LEU A  47      53.653  10.561   6.932  1.00  0.00           H  
ATOM    693  HG  LEU A  47      53.163  12.969   7.164  1.00  0.00           H  
ATOM    694 1HD1 LEU A  47      52.127  13.806   9.225  1.00  0.00           H  
ATOM    695 2HD1 LEU A  47      51.011  12.775   8.300  1.00  0.00           H  
ATOM    696 3HD1 LEU A  47      51.820  12.134   9.750  1.00  0.00           H  
ATOM    697 1HD2 LEU A  47      54.595  13.355   9.141  1.00  0.00           H  
ATOM    698 2HD2 LEU A  47      54.323  11.676   9.666  1.00  0.00           H  
ATOM    699 3HD2 LEU A  47      55.211  12.004   8.159  1.00  0.00           H  
ATOM    700  N   ALA A  48      51.635   8.356   6.138  1.00  0.00           N  
ATOM    701  CA  ALA A  48      51.741   7.225   5.237  1.00  0.00           C  
ATOM    702  C   ALA A  48      50.635   7.207   4.195  1.00  0.00           C  
ATOM    703  O   ALA A  48      50.858   6.894   3.027  1.00  0.00           O  
ATOM    704  CB  ALA A  48      51.738   5.927   6.031  1.00  0.00           C  
ATOM    705  H   ALA A  48      51.425   8.175   7.078  1.00  0.00           H  
ATOM    706  HA  ALA A  48      52.684   7.310   4.696  1.00  0.00           H  
ATOM    707 1HB  ALA A  48      51.818   5.082   5.347  1.00  0.00           H  
ATOM    708 2HB  ALA A  48      52.584   5.919   6.718  1.00  0.00           H  
ATOM    709 3HB  ALA A  48      50.811   5.849   6.597  1.00  0.00           H  
ATOM    710  N   LYS A  49      49.433   7.512   4.628  1.00  0.00           N  
ATOM    711  CA  LYS A  49      48.300   7.604   3.727  1.00  0.00           C  
ATOM    712  C   LYS A  49      48.474   8.697   2.685  1.00  0.00           C  
ATOM    713  O   LYS A  49      48.127   8.531   1.517  1.00  0.00           O  
ATOM    714  CB  LYS A  49      47.015   7.844   4.522  1.00  0.00           C  
ATOM    715  CG  LYS A  49      46.587   6.671   5.394  1.00  0.00           C  
ATOM    716  CD  LYS A  49      46.193   5.469   4.549  1.00  0.00           C  
ATOM    717  CE  LYS A  49      45.693   4.322   5.415  1.00  0.00           C  
ATOM    718  NZ  LYS A  49      45.333   3.128   4.604  1.00  0.00           N  
ATOM    719  H   LYS A  49      49.291   7.751   5.568  1.00  0.00           H  
ATOM    720  HA  LYS A  49      48.209   6.661   3.188  1.00  0.00           H  
ATOM    721 1HB  LYS A  49      47.144   8.712   5.169  1.00  0.00           H  
ATOM    722 2HB  LYS A  49      46.198   8.065   3.835  1.00  0.00           H  
ATOM    723 1HG  LYS A  49      47.410   6.387   6.052  1.00  0.00           H  
ATOM    724 2HG  LYS A  49      45.738   6.966   6.009  1.00  0.00           H  
ATOM    725 1HD  LYS A  49      45.405   5.756   3.851  1.00  0.00           H  
ATOM    726 2HD  LYS A  49      47.055   5.128   3.976  1.00  0.00           H  
ATOM    727 1HE  LYS A  49      46.467   4.041   6.129  1.00  0.00           H  
ATOM    728 2HE  LYS A  49      44.814   4.644   5.974  1.00  0.00           H  
ATOM    729 1HZ  LYS A  49      45.007   2.391   5.214  1.00  0.00           H  
ATOM    730 2HZ  LYS A  49      44.602   3.372   3.950  1.00  0.00           H  
ATOM    731 3HZ  LYS A  49      46.145   2.808   4.096  1.00  0.00           H  
ATOM    732  N   ALA A  50      49.215   9.746   3.064  1.00  0.00           N  
ATOM    733  CA  ALA A  50      49.587  10.850   2.159  1.00  0.00           C  
ATOM    734  C   ALA A  50      50.557  10.509   1.011  1.00  0.00           C  
ATOM    735  O   ALA A  50      50.651  11.264   0.043  1.00  0.00           O  
ATOM    736  CB  ALA A  50      50.174  11.984   2.987  1.00  0.00           C  
ATOM    737  H   ALA A  50      49.500   9.805   4.031  1.00  0.00           H  
ATOM    738  HA  ALA A  50      48.684  11.193   1.655  1.00  0.00           H  
ATOM    739 1HB  ALA A  50      50.454  12.807   2.330  1.00  0.00           H  
ATOM    740 2HB  ALA A  50      49.433  12.330   3.707  1.00  0.00           H  
ATOM    741 3HB  ALA A  50      51.056  11.628   3.517  1.00  0.00           H  
ATOM    742  N   GLY A  51      51.285   9.398   1.114  1.00  0.00           N  
ATOM    743  CA  GLY A  51      52.262   9.035   0.070  1.00  0.00           C  
ATOM    744  C   GLY A  51      53.681   9.482   0.419  1.00  0.00           C  
ATOM    745  O   GLY A  51      54.459   9.846  -0.463  1.00  0.00           O  
ATOM    746  H   GLY A  51      51.172   8.802   1.922  1.00  0.00           H  
ATOM    747 1HA  GLY A  51      52.255   7.955  -0.076  1.00  0.00           H  
ATOM    748 2HA  GLY A  51      51.969   9.488  -0.876  1.00  0.00           H  
ATOM    749  N   ILE A  52      54.045   9.345   1.689  1.00  0.00           N  
ATOM    750  CA  ILE A  52      55.445   9.411   2.106  1.00  0.00           C  
ATOM    751  C   ILE A  52      56.165   8.112   1.751  1.00  0.00           C  
ATOM    752  O   ILE A  52      55.579   7.032   1.823  1.00  0.00           O  
ATOM    753  CB  ILE A  52      55.563   9.674   3.618  1.00  0.00           C  
ATOM    754  CG1 ILE A  52      56.998  10.061   3.983  1.00  0.00           C  
ATOM    755  CG2 ILE A  52      55.122   8.450   4.407  1.00  0.00           C  
ATOM    756  CD1 ILE A  52      57.142  10.633   5.375  1.00  0.00           C  
ATOM    757  H   ILE A  52      53.341   9.115   2.376  1.00  0.00           H  
ATOM    758  HA  ILE A  52      55.924  10.234   1.578  1.00  0.00           H  
ATOM    759  HB  ILE A  52      54.930  10.518   3.891  1.00  0.00           H  
ATOM    760 1HG1 ILE A  52      57.642   9.186   3.905  1.00  0.00           H  
ATOM    761 2HG1 ILE A  52      57.367  10.801   3.272  1.00  0.00           H  
ATOM    762 1HG2 ILE A  52      55.212   8.653   5.474  1.00  0.00           H  
ATOM    763 2HG2 ILE A  52      54.085   8.218   4.168  1.00  0.00           H  
ATOM    764 3HG2 ILE A  52      55.753   7.601   4.144  1.00  0.00           H  
ATOM    765 1HD1 ILE A  52      58.187  10.883   5.559  1.00  0.00           H  
ATOM    766 2HD1 ILE A  52      56.532  11.532   5.464  1.00  0.00           H  
ATOM    767 3HD1 ILE A  52      56.812   9.896   6.106  1.00  0.00           H  
ATOM    768  N   ASP A  53      57.423   8.222   1.336  1.00  0.00           N  
ATOM    769  CA  ASP A  53      58.172   7.052   0.878  1.00  0.00           C  
ATOM    770  C   ASP A  53      58.230   5.996   1.972  1.00  0.00           C  
ATOM    771  O   ASP A  53      58.317   6.321   3.156  1.00  0.00           O  
ATOM    772  CB  ASP A  53      59.591   7.444   0.460  1.00  0.00           C  
ATOM    773  CG  ASP A  53      59.628   8.245  -0.835  1.00  0.00           C  
ATOM    774  OD1 ASP A  53      58.580   8.607  -1.316  1.00  0.00           O  
ATOM    775  OD2 ASP A  53      60.703   8.487  -1.330  1.00  0.00           O  
ATOM    776  H   ASP A  53      57.861   9.131   1.320  1.00  0.00           H  
ATOM    777  HA  ASP A  53      57.656   6.626   0.017  1.00  0.00           H  
ATOM    778 1HB  ASP A  53      60.053   8.037   1.250  1.00  0.00           H  
ATOM    779 2HB  ASP A  53      60.194   6.545   0.331  1.00  0.00           H  
ATOM    780  N   PRO A  54      58.062   4.739   1.577  1.00  0.00           N  
ATOM    781  CA  PRO A  54      57.728   3.690   2.529  1.00  0.00           C  
ATOM    782  C   PRO A  54      58.900   3.315   3.431  1.00  0.00           C  
ATOM    783  O   PRO A  54      58.690   3.034   4.609  1.00  0.00           O  
ATOM    784  CB  PRO A  54      57.332   2.526   1.615  1.00  0.00           C  
ATOM    785  CG  PRO A  54      58.010   2.829   0.323  1.00  0.00           C  
ATOM    786  CD  PRO A  54      58.009   4.333   0.242  1.00  0.00           C  
ATOM    787  HA  PRO A  54      56.893   4.027   3.161  1.00  0.00           H  
ATOM    788 1HB  PRO A  54      57.659   1.573   2.056  1.00  0.00           H  
ATOM    789 2HB  PRO A  54      56.237   2.477   1.521  1.00  0.00           H  
ATOM    790 1HG  PRO A  54      59.026   2.406   0.318  1.00  0.00           H  
ATOM    791 2HG  PRO A  54      57.467   2.360  -0.511  1.00  0.00           H  
ATOM    792 1HD  PRO A  54      58.903   4.672  -0.302  1.00  0.00           H  
ATOM    793 2HD  PRO A  54      57.094   4.672  -0.264  1.00  0.00           H  
ATOM    794  N   GLU A  55      60.146   3.361   2.930  1.00  0.00           N  
ATOM    795  CA  GLU A  55      61.244   3.065   3.831  1.00  0.00           C  
ATOM    796  C   GLU A  55      61.449   4.152   4.873  1.00  0.00           C  
ATOM    797  O   GLU A  55      61.719   3.879   6.041  1.00  0.00           O  
ATOM    798  CB  GLU A  55      62.536   2.868   3.034  1.00  0.00           C  
ATOM    799  CG  GLU A  55      62.538   1.639   2.136  1.00  0.00           C  
ATOM    800  CD  GLU A  55      61.807   1.860   0.841  1.00  0.00           C  
ATOM    801  OE1 GLU A  55      61.334   2.950   0.626  1.00  0.00           O  
ATOM    802  OE2 GLU A  55      61.720   0.936   0.066  1.00  0.00           O  
ATOM    803  H   GLU A  55      60.361   3.538   1.990  1.00  0.00           H  
ATOM    804  HA  GLU A  55      61.011   2.146   4.370  1.00  0.00           H  
ATOM    805 1HB  GLU A  55      62.713   3.741   2.407  1.00  0.00           H  
ATOM    806 2HB  GLU A  55      63.377   2.781   3.721  1.00  0.00           H  
ATOM    807 1HG  GLU A  55      63.570   1.366   1.915  1.00  0.00           H  
ATOM    808 2HG  GLU A  55      62.078   0.809   2.671  1.00  0.00           H  
ATOM    809  N   THR A  56      61.351   5.389   4.440  1.00  0.00           N  
ATOM    810  CA  THR A  56      61.452   6.521   5.341  1.00  0.00           C  
ATOM    811  C   THR A  56      60.346   6.534   6.383  1.00  0.00           C  
ATOM    812  O   THR A  56      60.567   6.848   7.551  1.00  0.00           O  
ATOM    813  CB  THR A  56      61.429   7.845   4.555  1.00  0.00           C  
ATOM    814  OG1 THR A  56      62.551   7.895   3.664  1.00  0.00           O  
ATOM    815  CG2 THR A  56      61.488   9.031   5.506  1.00  0.00           C  
ATOM    816  H   THR A  56      61.140   5.570   3.500  1.00  0.00           H  
ATOM    817  HA  THR A  56      62.402   6.456   5.873  1.00  0.00           H  
ATOM    818  HB  THR A  56      60.513   7.903   3.967  1.00  0.00           H  
ATOM    819  HG1 THR A  56      62.358   7.377   2.879  1.00  0.00           H  
ATOM    820 1HG2 THR A  56      61.471   9.958   4.933  1.00  0.00           H  
ATOM    821 2HG2 THR A  56      60.630   9.002   6.177  1.00  0.00           H  
ATOM    822 3HG2 THR A  56      62.407   8.983   6.090  1.00  0.00           H  
ATOM    823  N   LEU A  57      59.145   6.223   5.950  1.00  0.00           N  
ATOM    824  CA  LEU A  57      58.012   6.126   6.851  1.00  0.00           C  
ATOM    825  C   LEU A  57      58.191   5.034   7.893  1.00  0.00           C  
ATOM    826  O   LEU A  57      57.844   5.198   9.061  1.00  0.00           O  
ATOM    827  CB  LEU A  57      56.731   5.862   6.049  1.00  0.00           C  
ATOM    828  CG  LEU A  57      55.428   5.858   6.859  1.00  0.00           C  
ATOM    829  CD1 LEU A  57      55.285   4.526   7.583  1.00  0.00           C  
ATOM    830  CD2 LEU A  57      55.438   7.018   7.843  1.00  0.00           C  
ATOM    831  H   LEU A  57      59.004   5.984   5.010  1.00  0.00           H  
ATOM    832  HA  LEU A  57      57.919   7.067   7.391  1.00  0.00           H  
ATOM    833 1HB  LEU A  57      56.640   6.627   5.279  1.00  0.00           H  
ATOM    834 2HB  LEU A  57      56.821   4.893   5.560  1.00  0.00           H  
ATOM    835  HG  LEU A  57      54.579   5.962   6.182  1.00  0.00           H  
ATOM    836 1HD1 LEU A  57      54.359   4.523   8.158  1.00  0.00           H  
ATOM    837 2HD1 LEU A  57      55.262   3.716   6.854  1.00  0.00           H  
ATOM    838 3HD1 LEU A  57      56.130   4.385   8.256  1.00  0.00           H  
ATOM    839 1HD2 LEU A  57      54.511   7.015   8.418  1.00  0.00           H  
ATOM    840 2HD2 LEU A  57      56.286   6.913   8.520  1.00  0.00           H  
ATOM    841 3HD2 LEU A  57      55.523   7.957   7.297  1.00  0.00           H  
ATOM    842  N   ALA A  58      58.706   3.906   7.460  1.00  0.00           N  
ATOM    843  CA  ALA A  58      58.999   2.807   8.361  1.00  0.00           C  
ATOM    844  C   ALA A  58      60.043   3.173   9.403  1.00  0.00           C  
ATOM    845  O   ALA A  58      59.942   2.803  10.571  1.00  0.00           O  
ATOM    846  CB  ALA A  58      59.452   1.591   7.566  1.00  0.00           C  
ATOM    847  H   ALA A  58      58.967   3.808   6.520  1.00  0.00           H  
ATOM    848  HA  ALA A  58      58.085   2.560   8.902  1.00  0.00           H  
ATOM    849 1HB  ALA A  58      59.670   0.770   8.249  1.00  0.00           H  
ATOM    850 2HB  ALA A  58      58.661   1.290   6.879  1.00  0.00           H  
ATOM    851 3HB  ALA A  58      60.349   1.840   7.001  1.00  0.00           H  
ATOM    852  N   GLU A  59      61.065   3.876   8.970  1.00  0.00           N  
ATOM    853  CA  GLU A  59      62.096   4.355   9.871  1.00  0.00           C  
ATOM    854  C   GLU A  59      61.554   5.320  10.913  1.00  0.00           C  
ATOM    855  O   GLU A  59      61.937   5.284  12.081  1.00  0.00           O  
ATOM    856  CB  GLU A  59      63.213   5.034   9.074  1.00  0.00           C  
ATOM    857  CG  GLU A  59      64.056   4.082   8.238  1.00  0.00           C  
ATOM    858  CD  GLU A  59      65.090   4.791   7.409  1.00  0.00           C  
ATOM    859  OE1 GLU A  59      65.084   5.998   7.391  1.00  0.00           O  
ATOM    860  OE2 GLU A  59      65.889   4.124   6.793  1.00  0.00           O  
ATOM    861  H   GLU A  59      61.116   4.150   8.030  1.00  0.00           H  
ATOM    862  HA  GLU A  59      62.508   3.501  10.410  1.00  0.00           H  
ATOM    863 1HB  GLU A  59      62.781   5.776   8.403  1.00  0.00           H  
ATOM    864 2HB  GLU A  59      63.880   5.559   9.758  1.00  0.00           H  
ATOM    865 1HG  GLU A  59      64.559   3.379   8.902  1.00  0.00           H  
ATOM    866 2HG  GLU A  59      63.399   3.512   7.582  1.00  0.00           H  
ATOM    867  N   HIS A  60      60.684   6.204  10.480  1.00  0.00           N  
ATOM    868  CA  HIS A  60      60.034   7.136  11.381  1.00  0.00           C  
ATOM    869  C   HIS A  60      59.178   6.435  12.423  1.00  0.00           C  
ATOM    870  O   HIS A  60      59.146   6.818  13.591  1.00  0.00           O  
ATOM    871  CB  HIS A  60      59.169   8.123  10.590  1.00  0.00           C  
ATOM    872  CG  HIS A  60      59.961   9.115   9.797  1.00  0.00           C  
ATOM    873  ND1 HIS A  60      61.035   9.802  10.324  1.00  0.00           N  
ATOM    874  CD2 HIS A  60      59.836   9.537   8.517  1.00  0.00           C  
ATOM    875  CE1 HIS A  60      61.536  10.604   9.400  1.00  0.00           C  
ATOM    876  NE2 HIS A  60      60.827  10.462   8.296  1.00  0.00           N  
ATOM    877  H   HIS A  60      60.406   6.207   9.540  1.00  0.00           H  
ATOM    878  HA  HIS A  60      60.789   7.699  11.929  1.00  0.00           H  
ATOM    879 1HB  HIS A  60      58.525   7.573   9.903  1.00  0.00           H  
ATOM    880 2HB  HIS A  60      58.524   8.671  11.276  1.00  0.00           H  
ATOM    881  HD2 HIS A  60      59.088   9.205   7.796  1.00  0.00           H  
ATOM    882  HE1 HIS A  60      62.390  11.268   9.529  1.00  0.00           H  
ATOM    883  HE2 HIS A  60      60.983  10.951   7.426  1.00  0.00           H  
ATOM    884  N   ALA A  61      58.458   5.425  11.990  1.00  0.00           N  
ATOM    885  CA  ALA A  61      57.653   4.623  12.891  1.00  0.00           C  
ATOM    886  C   ALA A  61      58.492   3.902  13.933  1.00  0.00           C  
ATOM    887  O   ALA A  61      58.120   3.804  15.101  1.00  0.00           O  
ATOM    888  CB  ALA A  61      56.825   3.623  12.097  1.00  0.00           C  
ATOM    889  H   ALA A  61      58.504   5.151  11.050  1.00  0.00           H  
ATOM    890  HA  ALA A  61      56.983   5.291  13.432  1.00  0.00           H  
ATOM    891 1HB  ALA A  61      56.223   3.024  12.781  1.00  0.00           H  
ATOM    892 2HB  ALA A  61      56.169   4.158  11.410  1.00  0.00           H  
ATOM    893 3HB  ALA A  61      57.488   2.970  11.531  1.00  0.00           H  
ATOM    894  N   GLU A  62      59.612   3.368  13.500  1.00  0.00           N  
ATOM    895  CA  GLU A  62      60.542   2.714  14.401  1.00  0.00           C  
ATOM    896  C   GLU A  62      61.106   3.666  15.443  1.00  0.00           C  
ATOM    897  O   GLU A  62      61.267   3.317  16.611  1.00  0.00           O  
ATOM    898  CB  GLU A  62      61.688   2.086  13.605  1.00  0.00           C  
ATOM    899  CG  GLU A  62      61.286   0.880  12.768  1.00  0.00           C  
ATOM    900  CD  GLU A  62      62.418   0.339  11.939  1.00  0.00           C  
ATOM    901  OE1 GLU A  62      63.460   0.949  11.921  1.00  0.00           O  
ATOM    902  OE2 GLU A  62      62.240  -0.685  11.323  1.00  0.00           O  
ATOM    903  H   GLU A  62      59.874   3.460  12.560  1.00  0.00           H  
ATOM    904  HA  GLU A  62      60.009   1.930  14.940  1.00  0.00           H  
ATOM    905 1HB  GLU A  62      62.116   2.832  12.933  1.00  0.00           H  
ATOM    906 2HB  GLU A  62      62.477   1.771  14.288  1.00  0.00           H  
ATOM    907 1HG  GLU A  62      60.929   0.094  13.432  1.00  0.00           H  
ATOM    908 2HG  GLU A  62      60.465   1.165  12.111  1.00  0.00           H  
ATOM    909  N   ARG A  63      61.437   4.861  15.010  1.00  0.00           N  
ATOM    910  CA  ARG A  63      61.919   5.891  15.911  1.00  0.00           C  
ATOM    911  C   ARG A  63      60.884   6.281  16.953  1.00  0.00           C  
ATOM    912  O   ARG A  63      61.200   6.500  18.121  1.00  0.00           O  
ATOM    913  CB  ARG A  63      62.325   7.129  15.125  1.00  0.00           C  
ATOM    914  CG  ARG A  63      63.579   6.968  14.280  1.00  0.00           C  
ATOM    915  CD  ARG A  63      63.875   8.194  13.497  1.00  0.00           C  
ATOM    916  NE  ARG A  63      64.225   9.315  14.356  1.00  0.00           N  
ATOM    917  CZ  ARG A  63      64.278  10.600  13.953  1.00  0.00           C  
ATOM    918  NH1 ARG A  63      64.002  10.910  12.706  1.00  0.00           N  
ATOM    919  NH2 ARG A  63      64.607  11.548  14.813  1.00  0.00           N  
ATOM    920  H   ARG A  63      61.300   5.103  14.070  1.00  0.00           H  
ATOM    921  HA  ARG A  63      62.750   5.484  16.489  1.00  0.00           H  
ATOM    922 1HB  ARG A  63      61.514   7.418  14.458  1.00  0.00           H  
ATOM    923 2HB  ARG A  63      62.494   7.957  15.812  1.00  0.00           H  
ATOM    924 1HG  ARG A  63      64.430   6.761  14.929  1.00  0.00           H  
ATOM    925 2HG  ARG A  63      63.444   6.140  13.583  1.00  0.00           H  
ATOM    926 1HD  ARG A  63      64.713   8.005  12.827  1.00  0.00           H  
ATOM    927 2HD  ARG A  63      62.999   8.473  12.913  1.00  0.00           H  
ATOM    928  HE  ARG A  63      64.443   9.116  15.323  1.00  0.00           H  
ATOM    929 1HH1 ARG A  63      63.750  10.185  12.049  1.00  0.00           H  
ATOM    930 2HH1 ARG A  63      64.042  11.872  12.404  1.00  0.00           H  
ATOM    931 1HH2 ARG A  63      64.819  11.310  15.772  1.00  0.00           H  
ATOM    932 2HH2 ARG A  63      64.647  12.510  14.512  1.00  0.00           H  
ATOM    933  N   LEU A  64      59.649   6.400  16.520  1.00  0.00           N  
ATOM    934  CA  LEU A  64      58.552   6.696  17.421  1.00  0.00           C  
ATOM    935  C   LEU A  64      58.347   5.609  18.463  1.00  0.00           C  
ATOM    936  O   LEU A  64      58.076   5.882  19.631  1.00  0.00           O  
ATOM    937  CB  LEU A  64      57.258   6.886  16.619  1.00  0.00           C  
ATOM    938  CG  LEU A  64      56.032   7.327  17.429  1.00  0.00           C  
ATOM    939  CD1 LEU A  64      55.443   6.125  18.154  1.00  0.00           C  
ATOM    940  CD2 LEU A  64      56.438   8.414  18.414  1.00  0.00           C  
ATOM    941  H   LEU A  64      59.435   6.223  15.580  1.00  0.00           H  
ATOM    942  HA  LEU A  64      58.786   7.613  17.961  1.00  0.00           H  
ATOM    943 1HB  LEU A  64      57.434   7.636  15.849  1.00  0.00           H  
ATOM    944 2HB  LEU A  64      57.011   5.944  16.130  1.00  0.00           H  
ATOM    945  HG  LEU A  64      55.270   7.716  16.753  1.00  0.00           H  
ATOM    946 1HD1 LEU A  64      54.571   6.438  18.729  1.00  0.00           H  
ATOM    947 2HD1 LEU A  64      55.143   5.372  17.425  1.00  0.00           H  
ATOM    948 3HD1 LEU A  64      56.189   5.703  18.826  1.00  0.00           H  
ATOM    949 1HD2 LEU A  64      55.567   8.728  18.989  1.00  0.00           H  
ATOM    950 2HD2 LEU A  64      57.199   8.026  19.091  1.00  0.00           H  
ATOM    951 3HD2 LEU A  64      56.840   9.268  17.868  1.00  0.00           H  
ATOM    952  N   GLY A  65      58.445   4.372  18.030  1.00  0.00           N  
ATOM    953  CA  GLY A  65      58.344   3.240  18.931  1.00  0.00           C  
ATOM    954  C   GLY A  65      59.450   3.227  19.973  1.00  0.00           C  
ATOM    955  O   GLY A  65      59.228   2.913  21.141  1.00  0.00           O  
ATOM    956  H   GLY A  65      58.656   4.191  17.090  1.00  0.00           H  
ATOM    957 1HA  GLY A  65      57.379   3.263  19.437  1.00  0.00           H  
ATOM    958 2HA  GLY A  65      58.384   2.314  18.358  1.00  0.00           H  
ATOM    959  N   GLU A  66      60.651   3.538  19.540  1.00  0.00           N  
ATOM    960  CA  GLU A  66      61.784   3.635  20.441  1.00  0.00           C  
ATOM    961  C   GLU A  66      61.604   4.727  21.483  1.00  0.00           C  
ATOM    962  O   GLU A  66      61.952   4.563  22.651  1.00  0.00           O  
ATOM    963  CB  GLU A  66      63.065   3.891  19.644  1.00  0.00           C  
ATOM    964  CG  GLU A  66      63.532   2.709  18.808  1.00  0.00           C  
ATOM    965  CD  GLU A  66      64.747   3.022  17.979  1.00  0.00           C  
ATOM    966  OE1 GLU A  66      65.154   4.159  17.961  1.00  0.00           O  
ATOM    967  OE2 GLU A  66      65.269   2.123  17.363  1.00  0.00           O  
ATOM    968  H   GLU A  66      60.792   3.777  18.600  1.00  0.00           H  
ATOM    969  HA  GLU A  66      61.879   2.692  20.980  1.00  0.00           H  
ATOM    970 1HB  GLU A  66      62.914   4.737  18.973  1.00  0.00           H  
ATOM    971 2HB  GLU A  66      63.872   4.157  20.328  1.00  0.00           H  
ATOM    972 1HG  GLU A  66      63.765   1.876  19.472  1.00  0.00           H  
ATOM    973 2HG  GLU A  66      62.721   2.398  18.151  1.00  0.00           H  
ATOM    974  N   LEU A  67      61.089   5.855  21.050  1.00  0.00           N  
ATOM    975  CA  LEU A  67      60.797   6.954  21.951  1.00  0.00           C  
ATOM    976  C   LEU A  67      59.753   6.588  22.993  1.00  0.00           C  
ATOM    977  O   LEU A  67      59.854   6.959  24.161  1.00  0.00           O  
ATOM    978  CB  LEU A  67      60.315   8.169  21.149  1.00  0.00           C  
ATOM    979  CG  LEU A  67      61.375   8.853  20.276  1.00  0.00           C  
ATOM    980  CD1 LEU A  67      60.711   9.915  19.409  1.00  0.00           C  
ATOM    981  CD2 LEU A  67      62.447   9.466  21.165  1.00  0.00           C  
ATOM    982  H   LEU A  67      60.829   5.953  20.110  1.00  0.00           H  
ATOM    983  HA  LEU A  67      61.708   7.210  22.491  1.00  0.00           H  
ATOM    984 1HB  LEU A  67      59.501   7.855  20.497  1.00  0.00           H  
ATOM    985 2HB  LEU A  67      59.928   8.914  21.845  1.00  0.00           H  
ATOM    986  HG  LEU A  67      61.830   8.117  19.613  1.00  0.00           H  
ATOM    987 1HD1 LEU A  67      61.464  10.400  18.788  1.00  0.00           H  
ATOM    988 2HD1 LEU A  67      59.962   9.446  18.770  1.00  0.00           H  
ATOM    989 3HD1 LEU A  67      60.232  10.657  20.046  1.00  0.00           H  
ATOM    990 1HD2 LEU A  67      63.201   9.951  20.544  1.00  0.00           H  
ATOM    991 2HD2 LEU A  67      61.993  10.203  21.828  1.00  0.00           H  
ATOM    992 3HD2 LEU A  67      62.917   8.683  21.760  1.00  0.00           H  
ATOM    993  N   GLY A  68      58.731   5.885  22.560  1.00  0.00           N  
ATOM    994  CA  GLY A  68      57.700   5.406  23.461  1.00  0.00           C  
ATOM    995  C   GLY A  68      58.242   4.442  24.503  1.00  0.00           C  
ATOM    996  O   GLY A  68      57.859   4.477  25.671  1.00  0.00           O  
ATOM    997  H   GLY A  68      58.680   5.611  21.620  1.00  0.00           H  
ATOM    998 1HA  GLY A  68      57.237   6.253  23.967  1.00  0.00           H  
ATOM    999 2HA  GLY A  68      56.919   4.908  22.888  1.00  0.00           H  
ATOM   1000  N   MET A  69      59.112   3.557  24.070  1.00  0.00           N  
ATOM   1001  CA  MET A  69      59.762   2.625  24.971  1.00  0.00           C  
ATOM   1002  C   MET A  69      60.618   3.326  26.013  1.00  0.00           C  
ATOM   1003  O   MET A  69      60.650   2.943  27.181  1.00  0.00           O  
ATOM   1004  CB  MET A  69      60.609   1.638  24.170  1.00  0.00           C  
ATOM   1005  CG  MET A  69      59.806   0.652  23.334  1.00  0.00           C  
ATOM   1006  SD  MET A  69      58.733  -0.397  24.336  1.00  0.00           S  
ATOM   1007  CE  MET A  69      59.945  -1.377  25.218  1.00  0.00           C  
ATOM   1008  H   MET A  69      59.389   3.554  23.130  1.00  0.00           H  
ATOM   1009  HA  MET A  69      58.993   2.071  25.509  1.00  0.00           H  
ATOM   1010 1HB  MET A  69      61.268   2.186  23.498  1.00  0.00           H  
ATOM   1011 2HB  MET A  69      61.239   1.064  24.851  1.00  0.00           H  
ATOM   1012 1HG  MET A  69      59.187   1.198  22.623  1.00  0.00           H  
ATOM   1013 2HG  MET A  69      60.486   0.012  22.773  1.00  0.00           H  
ATOM   1014 1HE  MET A  69      59.435  -2.076  25.881  1.00  0.00           H  
ATOM   1015 2HE  MET A  69      60.554  -1.932  24.503  1.00  0.00           H  
ATOM   1016 3HE  MET A  69      60.586  -0.720  25.807  1.00  0.00           H  
ATOM   1017  N   ARG A  70      61.338   4.336  25.580  1.00  0.00           N  
ATOM   1018  CA  ARG A  70      62.143   5.138  26.481  1.00  0.00           C  
ATOM   1019  C   ARG A  70      61.304   5.860  27.523  1.00  0.00           C  
ATOM   1020  O   ARG A  70      61.676   5.957  28.691  1.00  0.00           O  
ATOM   1021  CB  ARG A  70      62.949   6.161  25.694  1.00  0.00           C  
ATOM   1022  CG  ARG A  70      64.068   5.578  24.845  1.00  0.00           C  
ATOM   1023  CD  ARG A  70      64.767   6.629  24.062  1.00  0.00           C  
ATOM   1024  NE  ARG A  70      65.485   7.557  24.921  1.00  0.00           N  
ATOM   1025  CZ  ARG A  70      65.985   8.741  24.517  1.00  0.00           C  
ATOM   1026  NH1 ARG A  70      65.838   9.126  23.269  1.00  0.00           N  
ATOM   1027  NH2 ARG A  70      66.624   9.516  25.377  1.00  0.00           N  
ATOM   1028  H   ARG A  70      61.292   4.610  24.640  1.00  0.00           H  
ATOM   1029  HA  ARG A  70      62.783   4.471  27.059  1.00  0.00           H  
ATOM   1030 1HB  ARG A  70      62.286   6.714  25.031  1.00  0.00           H  
ATOM   1031 2HB  ARG A  70      63.397   6.878  26.382  1.00  0.00           H  
ATOM   1032 1HG  ARG A  70      64.797   5.089  25.491  1.00  0.00           H  
ATOM   1033 2HG  ARG A  70      63.653   4.849  24.148  1.00  0.00           H  
ATOM   1034 1HD  ARG A  70      65.486   6.162  23.389  1.00  0.00           H  
ATOM   1035 2HD  ARG A  70      64.040   7.194  23.481  1.00  0.00           H  
ATOM   1036  HE  ARG A  70      65.618   7.296  25.889  1.00  0.00           H  
ATOM   1037 1HH1 ARG A  70      65.350   8.534  22.612  1.00  0.00           H  
ATOM   1038 2HH1 ARG A  70      66.213  10.014  22.967  1.00  0.00           H  
ATOM   1039 1HH2 ARG A  70      66.737   9.220  26.337  1.00  0.00           H  
ATOM   1040 2HH2 ARG A  70      66.998  10.403  25.075  1.00  0.00           H  
ATOM   1041  N   ALA A  71      60.120   6.314  27.138  1.00  0.00           N  
ATOM   1042  CA  ALA A  71      59.362   7.325  27.901  1.00  0.00           C  
ATOM   1043  C   ALA A  71      59.642   7.444  29.403  1.00  0.00           C  
ATOM   1044  O   ALA A  71      59.659   8.555  29.935  1.00  0.00           O  
ATOM   1045  CB  ALA A  71      57.875   7.069  27.701  1.00  0.00           C  
ATOM   1046  H   ALA A  71      59.795   6.073  26.212  1.00  0.00           H  
ATOM   1047  HA  ALA A  71      59.622   8.309  27.511  1.00  0.00           H  
ATOM   1048 1HB  ALA A  71      57.300   7.808  28.259  1.00  0.00           H  
ATOM   1049 2HB  ALA A  71      57.632   7.145  26.641  1.00  0.00           H  
ATOM   1050 3HB  ALA A  71      57.627   6.071  28.059  1.00  0.00           H  
ATOM   1051  N   PRO A  72      59.816   6.331  30.100  1.00  0.00           N  
ATOM   1052  CA  PRO A  72      59.935   6.393  31.560  1.00  0.00           C  
ATOM   1053  C   PRO A  72      61.077   7.324  31.976  1.00  0.00           C  
ATOM   1054  O   PRO A  72      61.131   7.783  33.116  1.00  0.00           O  
ATOM   1055  CB  PRO A  72      60.221   4.938  31.947  1.00  0.00           C  
ATOM   1056  CG  PRO A  72      59.621   4.141  30.839  1.00  0.00           C  
ATOM   1057  CD  PRO A  72      59.874   4.965  29.605  1.00  0.00           C  
ATOM   1058  HA  PRO A  72      58.987   6.754  31.985  1.00  0.00           H  
ATOM   1059 1HB  PRO A  72      61.305   4.782  32.047  1.00  0.00           H  
ATOM   1060 2HB  PRO A  72      59.772   4.714  32.926  1.00  0.00           H  
ATOM   1061 1HG  PRO A  72      60.091   3.148  30.789  1.00  0.00           H  
ATOM   1062 2HG  PRO A  72      58.550   3.976  31.027  1.00  0.00           H  
ATOM   1063 1HD  PRO A  72      60.866   4.720  29.197  1.00  0.00           H  
ATOM   1064 2HD  PRO A  72      59.088   4.765  28.862  1.00  0.00           H  
ATOM   1065  N   GLU A  73      62.039   7.505  31.074  1.00  0.00           N  
ATOM   1066  CA  GLU A  73      63.340   8.073  31.421  1.00  0.00           C  
ATOM   1067  C   GLU A  73      63.263   9.534  31.849  1.00  0.00           C  
ATOM   1068  O   GLU A  73      64.059   9.983  32.675  1.00  0.00           O  
ATOM   1069  CB  GLU A  73      64.297   7.943  30.234  1.00  0.00           C  
ATOM   1070  CG  GLU A  73      64.719   6.515  29.920  1.00  0.00           C  
ATOM   1071  CD  GLU A  73      65.615   6.421  28.716  1.00  0.00           C  
ATOM   1072  OE1 GLU A  73      65.815   7.420  28.069  1.00  0.00           O  
ATOM   1073  OE2 GLU A  73      66.100   5.348  28.444  1.00  0.00           O  
ATOM   1074  H   GLU A  73      61.893   7.166  30.134  1.00  0.00           H  
ATOM   1075  HA  GLU A  73      63.743   7.521  32.270  1.00  0.00           H  
ATOM   1076 1HB  GLU A  73      63.828   8.358  29.341  1.00  0.00           H  
ATOM   1077 2HB  GLU A  73      65.199   8.523  30.429  1.00  0.00           H  
ATOM   1078 1HG  GLU A  73      65.244   6.104  30.782  1.00  0.00           H  
ATOM   1079 2HG  GLU A  73      63.827   5.913  29.751  1.00  0.00           H  
ATOM   1080  N   VAL A  74      62.390  10.300  31.215  1.00  0.00           N  
ATOM   1081  CA  VAL A  74      62.483  11.755  31.295  1.00  0.00           C  
ATOM   1082  C   VAL A  74      61.159  12.384  31.681  1.00  0.00           C  
ATOM   1083  O   VAL A  74      60.122  11.721  31.690  1.00  0.00           O  
ATOM   1084  CB  VAL A  74      62.941  12.335  29.944  1.00  0.00           C  
ATOM   1085  CG1 VAL A  74      64.310  11.790  29.566  1.00  0.00           C  
ATOM   1086  CG2 VAL A  74      61.915  12.012  28.868  1.00  0.00           C  
ATOM   1087  H   VAL A  74      61.707   9.877  30.605  1.00  0.00           H  
ATOM   1088  HA  VAL A  74      63.215  12.013  32.062  1.00  0.00           H  
ATOM   1089  HB  VAL A  74      63.040  13.417  30.038  1.00  0.00           H  
ATOM   1090 1HG1 VAL A  74      64.617  12.211  28.608  1.00  0.00           H  
ATOM   1091 2HG1 VAL A  74      65.035  12.064  30.332  1.00  0.00           H  
ATOM   1092 3HG1 VAL A  74      64.259  10.704  29.484  1.00  0.00           H  
ATOM   1093 1HG2 VAL A  74      62.245  12.426  27.915  1.00  0.00           H  
ATOM   1094 2HG2 VAL A  74      61.811  10.931  28.777  1.00  0.00           H  
ATOM   1095 3HG2 VAL A  74      60.953  12.448  29.139  1.00  0.00           H  
ATOM   1096  N   PRO A  75      61.205  13.663  32.030  1.00  0.00           N  
ATOM   1097  CA  PRO A  75      60.023  14.349  32.520  1.00  0.00           C  
ATOM   1098  C   PRO A  75      58.926  14.365  31.465  1.00  0.00           C  
ATOM   1099  O   PRO A  75      59.117  14.868  30.358  1.00  0.00           O  
ATOM   1100  CB  PRO A  75      60.542  15.759  32.820  1.00  0.00           C  
ATOM   1101  CG  PRO A  75      62.003  15.569  33.047  1.00  0.00           C  
ATOM   1102  CD  PRO A  75      62.398  14.495  32.069  1.00  0.00           C  
ATOM   1103  HA  PRO A  75      59.660  13.842  33.426  1.00  0.00           H  
ATOM   1104 1HB  PRO A  75      60.325  16.428  31.974  1.00  0.00           H  
ATOM   1105 2HB  PRO A  75      60.024  16.172  33.698  1.00  0.00           H  
ATOM   1106 1HG  PRO A  75      62.540  16.514  32.877  1.00  0.00           H  
ATOM   1107 2HG  PRO A  75      62.191  15.281  34.092  1.00  0.00           H  
ATOM   1108 1HD  PRO A  75      62.621  14.950  31.093  1.00  0.00           H  
ATOM   1109 2HD  PRO A  75      63.275  13.953  32.454  1.00  0.00           H  
ATOM   1110  N   PRO A  76      57.809  13.723  31.789  1.00  0.00           N  
ATOM   1111  CA  PRO A  76      56.778  13.406  30.808  1.00  0.00           C  
ATOM   1112  C   PRO A  76      56.540  14.553  29.804  1.00  0.00           C  
ATOM   1113  O   PRO A  76      56.221  14.301  28.642  1.00  0.00           O  
ATOM   1114  CB  PRO A  76      55.549  13.166  31.691  1.00  0.00           C  
ATOM   1115  CG  PRO A  76      56.115  12.670  32.978  1.00  0.00           C  
ATOM   1116  CD  PRO A  76      57.364  13.485  33.176  1.00  0.00           C  
ATOM   1117  HA  PRO A  76      57.075  12.506  30.249  1.00  0.00           H  
ATOM   1118 1HB  PRO A  76      54.980  14.100  31.806  1.00  0.00           H  
ATOM   1119 2HB  PRO A  76      54.878  12.438  31.211  1.00  0.00           H  
ATOM   1120 1HG  PRO A  76      55.386  12.806  33.790  1.00  0.00           H  
ATOM   1121 2HG  PRO A  76      56.319  11.591  32.912  1.00  0.00           H  
ATOM   1122 1HD  PRO A  76      57.112  14.426  33.686  1.00  0.00           H  
ATOM   1123 2HD  PRO A  76      58.090  12.907  33.767  1.00  0.00           H  
ATOM   1124  N   ARG A  77      56.734  15.806  30.241  1.00  0.00           N  
ATOM   1125  CA  ARG A  77      56.726  16.942  29.340  1.00  0.00           C  
ATOM   1126  C   ARG A  77      57.830  16.865  28.297  1.00  0.00           C  
ATOM   1127  O   ARG A  77      57.635  17.196  27.129  1.00  0.00           O  
ATOM   1128  CB  ARG A  77      56.873  18.236  30.127  1.00  0.00           C  
ATOM   1129  CG  ARG A  77      55.657  18.625  30.952  1.00  0.00           C  
ATOM   1130  CD  ARG A  77      55.753  20.022  31.447  1.00  0.00           C  
ATOM   1131  NE  ARG A  77      56.867  20.197  32.364  1.00  0.00           N  
ATOM   1132  CZ  ARG A  77      56.804  19.986  33.694  1.00  0.00           C  
ATOM   1133  NH1 ARG A  77      55.677  19.594  34.244  1.00  0.00           N  
ATOM   1134  NH2 ARG A  77      57.876  20.173  34.444  1.00  0.00           N  
ATOM   1135  H   ARG A  77      56.960  15.968  31.180  1.00  0.00           H  
ATOM   1136  HA  ARG A  77      55.801  16.919  28.762  1.00  0.00           H  
ATOM   1137 1HB  ARG A  77      57.720  18.154  30.807  1.00  0.00           H  
ATOM   1138 2HB  ARG A  77      57.083  19.057  29.441  1.00  0.00           H  
ATOM   1139 1HG  ARG A  77      54.759  18.539  30.339  1.00  0.00           H  
ATOM   1140 2HG  ARG A  77      55.573  17.961  31.813  1.00  0.00           H  
ATOM   1141 1HD  ARG A  77      55.896  20.698  30.604  1.00  0.00           H  
ATOM   1142 2HD  ARG A  77      54.835  20.286  31.971  1.00  0.00           H  
ATOM   1143  HE  ARG A  77      57.752  20.498  31.978  1.00  0.00           H  
ATOM   1144 1HH1 ARG A  77      54.857  19.450  33.671  1.00  0.00           H  
ATOM   1145 2HH1 ARG A  77      55.629  19.435  35.240  1.00  0.00           H  
ATOM   1146 1HH2 ARG A  77      58.743  20.475  34.021  1.00  0.00           H  
ATOM   1147 2HH2 ARG A  77      57.829  20.015  35.440  1.00  0.00           H  
ATOM   1148  N   GLU A  78      59.002  16.457  28.731  1.00  0.00           N  
ATOM   1149  CA  GLU A  78      60.122  16.268  27.830  1.00  0.00           C  
ATOM   1150  C   GLU A  78      59.855  15.194  26.787  1.00  0.00           C  
ATOM   1151  O   GLU A  78      60.214  15.329  25.619  1.00  0.00           O  
ATOM   1152  CB  GLU A  78      61.378  15.909  28.627  1.00  0.00           C  
ATOM   1153  CG  GLU A  78      61.932  17.047  29.473  1.00  0.00           C  
ATOM   1154  CD  GLU A  78      62.428  18.202  28.648  1.00  0.00           C  
ATOM   1155  OE1 GLU A  78      63.369  18.022  27.913  1.00  0.00           O  
ATOM   1156  OE2 GLU A  78      61.864  19.266  28.753  1.00  0.00           O  
ATOM   1157  H   GLU A  78      59.123  16.207  29.670  1.00  0.00           H  
ATOM   1158  HA  GLU A  78      60.293  17.200  27.291  1.00  0.00           H  
ATOM   1159 1HB  GLU A  78      61.161  15.073  29.292  1.00  0.00           H  
ATOM   1160 2HB  GLU A  78      62.164  15.588  27.943  1.00  0.00           H  
ATOM   1161 1HG  GLU A  78      61.149  17.403  30.142  1.00  0.00           H  
ATOM   1162 2HG  GLU A  78      62.749  16.666  30.085  1.00  0.00           H  
ATOM   1163  N   PHE A  79      59.249  14.111  27.221  1.00  0.00           N  
ATOM   1164  CA  PHE A  79      58.868  13.040  26.320  1.00  0.00           C  
ATOM   1165  C   PHE A  79      57.858  13.490  25.277  1.00  0.00           C  
ATOM   1166  O   PHE A  79      57.928  13.113  24.109  1.00  0.00           O  
ATOM   1167  CB  PHE A  79      58.290  11.868  27.115  1.00  0.00           C  
ATOM   1168  CG  PHE A  79      57.906  10.690  26.265  1.00  0.00           C  
ATOM   1169  CD1 PHE A  79      58.820  10.120  25.391  1.00  0.00           C  
ATOM   1170  CD2 PHE A  79      56.631  10.150  26.337  1.00  0.00           C  
ATOM   1171  CE1 PHE A  79      58.467   9.037  24.608  1.00  0.00           C  
ATOM   1172  CE2 PHE A  79      56.276   9.067  25.558  1.00  0.00           C  
ATOM   1173  CZ  PHE A  79      57.196   8.510  24.692  1.00  0.00           C  
ATOM   1174  H   PHE A  79      58.982  14.035  28.160  1.00  0.00           H  
ATOM   1175  HA  PHE A  79      59.757  12.708  25.782  1.00  0.00           H  
ATOM   1176 1HB  PHE A  79      59.020  11.532  27.851  1.00  0.00           H  
ATOM   1177 2HB  PHE A  79      57.406  12.197  27.659  1.00  0.00           H  
ATOM   1178  HD1 PHE A  79      59.825  10.536  25.326  1.00  0.00           H  
ATOM   1179  HD2 PHE A  79      55.904  10.590  27.021  1.00  0.00           H  
ATOM   1180  HE1 PHE A  79      59.195   8.599  23.925  1.00  0.00           H  
ATOM   1181  HE2 PHE A  79      55.271   8.651  25.625  1.00  0.00           H  
ATOM   1182  HZ  PHE A  79      56.917   7.657  24.075  1.00  0.00           H  
ATOM   1183  N   HIS A  80      56.896  14.275  25.711  1.00  0.00           N  
ATOM   1184  CA  HIS A  80      55.908  14.836  24.810  1.00  0.00           C  
ATOM   1185  C   HIS A  80      56.526  15.753  23.767  1.00  0.00           C  
ATOM   1186  O   HIS A  80      56.142  15.749  22.599  1.00  0.00           O  
ATOM   1187  CB  HIS A  80      54.846  15.606  25.601  1.00  0.00           C  
ATOM   1188  CG  HIS A  80      53.931  14.726  26.395  1.00  0.00           C  
ATOM   1189  ND1 HIS A  80      53.079  15.218  27.362  1.00  0.00           N  
ATOM   1190  CD2 HIS A  80      53.735  13.387  26.366  1.00  0.00           C  
ATOM   1191  CE1 HIS A  80      52.398  14.218  27.893  1.00  0.00           C  
ATOM   1192  NE2 HIS A  80      52.777  13.097  27.307  1.00  0.00           N  
ATOM   1193  H   HIS A  80      56.868  14.551  26.650  1.00  0.00           H  
ATOM   1194  HA  HIS A  80      55.417  14.032  24.263  1.00  0.00           H  
ATOM   1195 1HB  HIS A  80      55.334  16.298  26.288  1.00  0.00           H  
ATOM   1196 2HB  HIS A  80      54.240  16.198  24.916  1.00  0.00           H  
ATOM   1197  HD2 HIS A  80      54.243  12.672  25.718  1.00  0.00           H  
ATOM   1198  HE1 HIS A  80      51.650  14.304  28.681  1.00  0.00           H  
ATOM   1199  HE2 HIS A  80      52.424  12.174  27.512  1.00  0.00           H  
ATOM   1200  N   ARG A  81      57.466  16.564  24.201  1.00  0.00           N  
ATOM   1201  CA  ARG A  81      58.190  17.440  23.300  1.00  0.00           C  
ATOM   1202  C   ARG A  81      58.986  16.671  22.257  1.00  0.00           C  
ATOM   1203  O   ARG A  81      59.049  17.050  21.089  1.00  0.00           O  
ATOM   1204  CB  ARG A  81      59.135  18.337  24.087  1.00  0.00           C  
ATOM   1205  CG  ARG A  81      59.922  19.330  23.246  1.00  0.00           C  
ATOM   1206  CD  ARG A  81      60.820  20.166  24.083  1.00  0.00           C  
ATOM   1207  NE  ARG A  81      61.838  19.370  24.748  1.00  0.00           N  
ATOM   1208  CZ  ARG A  81      62.970  18.932  24.164  1.00  0.00           C  
ATOM   1209  NH1 ARG A  81      63.214  19.221  22.904  1.00  0.00           N  
ATOM   1210  NH2 ARG A  81      63.836  18.213  24.856  1.00  0.00           N  
ATOM   1211  H   ARG A  81      57.743  16.543  25.140  1.00  0.00           H  
ATOM   1212  HA  ARG A  81      57.467  18.017  22.723  1.00  0.00           H  
ATOM   1213 1HB  ARG A  81      58.568  18.904  24.823  1.00  0.00           H  
ATOM   1214 2HB  ARG A  81      59.853  17.722  24.629  1.00  0.00           H  
ATOM   1215 1HG  ARG A  81      60.532  18.791  22.522  1.00  0.00           H  
ATOM   1216 2HG  ARG A  81      59.231  19.989  22.720  1.00  0.00           H  
ATOM   1217 1HD  ARG A  81      61.320  20.903  23.455  1.00  0.00           H  
ATOM   1218 2HD  ARG A  81      60.234  20.678  24.846  1.00  0.00           H  
ATOM   1219  HE  ARG A  81      61.687  19.128  25.719  1.00  0.00           H  
ATOM   1220 1HH1 ARG A  81      62.552  19.771  22.375  1.00  0.00           H  
ATOM   1221 2HH1 ARG A  81      64.062  18.892  22.466  1.00  0.00           H  
ATOM   1222 1HH2 ARG A  81      63.649  17.991  25.824  1.00  0.00           H  
ATOM   1223 2HH2 ARG A  81      64.684  17.885  24.418  1.00  0.00           H  
ATOM   1224  N   GLU A  82      59.621  15.605  22.691  1.00  0.00           N  
ATOM   1225  CA  GLU A  82      60.358  14.740  21.790  1.00  0.00           C  
ATOM   1226  C   GLU A  82      59.463  14.090  20.747  1.00  0.00           C  
ATOM   1227  O   GLU A  82      59.825  13.962  19.579  1.00  0.00           O  
ATOM   1228  CB  GLU A  82      61.089  13.657  22.587  1.00  0.00           C  
ATOM   1229  CG  GLU A  82      62.252  14.169  23.424  1.00  0.00           C  
ATOM   1230  CD  GLU A  82      62.896  13.093  24.252  1.00  0.00           C  
ATOM   1231  OE1 GLU A  82      62.385  11.998  24.270  1.00  0.00           O  
ATOM   1232  OE2 GLU A  82      63.899  13.365  24.869  1.00  0.00           O  
ATOM   1233  H   GLU A  82      59.553  15.336  23.630  1.00  0.00           H  
ATOM   1234  HA  GLU A  82      61.089  15.344  21.251  1.00  0.00           H  
ATOM   1235 1HB  GLU A  82      60.386  13.162  23.258  1.00  0.00           H  
ATOM   1236 2HB  GLU A  82      61.476  12.901  21.903  1.00  0.00           H  
ATOM   1237 1HG  GLU A  82      63.003  14.598  22.760  1.00  0.00           H  
ATOM   1238 2HG  GLU A  82      61.893  14.961  24.080  1.00  0.00           H  
ATOM   1239  N   LEU A  83      58.303  13.649  21.181  1.00  0.00           N  
ATOM   1240  CA  LEU A  83      57.322  13.074  20.280  1.00  0.00           C  
ATOM   1241  C   LEU A  83      56.838  14.068  19.237  1.00  0.00           C  
ATOM   1242  O   LEU A  83      56.649  13.734  18.069  1.00  0.00           O  
ATOM   1243  CB  LEU A  83      56.124  12.551  21.082  1.00  0.00           C  
ATOM   1244  CG  LEU A  83      56.395  11.319  21.955  1.00  0.00           C  
ATOM   1245  CD1 LEU A  83      55.177  11.033  22.823  1.00  0.00           C  
ATOM   1246  CD2 LEU A  83      56.724  10.129  21.066  1.00  0.00           C  
ATOM   1247  H   LEU A  83      58.049  13.763  22.120  1.00  0.00           H  
ATOM   1248  HA  LEU A  83      57.789  12.251  19.740  1.00  0.00           H  
ATOM   1249 1HB  LEU A  83      55.768  13.347  21.734  1.00  0.00           H  
ATOM   1250 2HB  LEU A  83      55.325  12.295  20.387  1.00  0.00           H  
ATOM   1251  HG  LEU A  83      57.236  11.521  22.618  1.00  0.00           H  
ATOM   1252 1HD1 LEU A  83      55.369  10.158  23.444  1.00  0.00           H  
ATOM   1253 2HD1 LEU A  83      54.975  11.893  23.462  1.00  0.00           H  
ATOM   1254 3HD1 LEU A  83      54.313  10.843  22.187  1.00  0.00           H  
ATOM   1255 1HD2 LEU A  83      56.917   9.253  21.687  1.00  0.00           H  
ATOM   1256 2HD2 LEU A  83      55.882   9.925  20.404  1.00  0.00           H  
ATOM   1257 3HD2 LEU A  83      57.609  10.354  20.470  1.00  0.00           H  
ATOM   1258  N   VAL A  84      56.605  15.287  19.671  1.00  0.00           N  
ATOM   1259  CA  VAL A  84      56.209  16.352  18.770  1.00  0.00           C  
ATOM   1260  C   VAL A  84      57.272  16.657  17.727  1.00  0.00           C  
ATOM   1261  O   VAL A  84      56.976  16.901  16.559  1.00  0.00           O  
ATOM   1262  CB  VAL A  84      55.908  17.632  19.573  1.00  0.00           C  
ATOM   1263  CG1 VAL A  84      55.687  18.809  18.635  1.00  0.00           C  
ATOM   1264  CG2 VAL A  84      54.692  17.413  20.460  1.00  0.00           C  
ATOM   1265  H   VAL A  84      56.761  15.517  20.610  1.00  0.00           H  
ATOM   1266  HA  VAL A  84      55.310  16.039  18.238  1.00  0.00           H  
ATOM   1267  HB  VAL A  84      56.772  17.873  20.192  1.00  0.00           H  
ATOM   1268 1HG1 VAL A  84      55.476  19.705  19.219  1.00  0.00           H  
ATOM   1269 2HG1 VAL A  84      56.582  18.970  18.035  1.00  0.00           H  
ATOM   1270 3HG1 VAL A  84      54.843  18.597  17.979  1.00  0.00           H  
ATOM   1271 1HG2 VAL A  84      54.486  18.321  21.025  1.00  0.00           H  
ATOM   1272 2HG2 VAL A  84      53.830  17.166  19.841  1.00  0.00           H  
ATOM   1273 3HG2 VAL A  84      54.889  16.593  21.151  1.00  0.00           H  
ATOM   1274  N   ARG A  85      58.513  16.674  18.161  1.00  0.00           N  
ATOM   1275  CA  ARG A  85      59.631  16.880  17.260  1.00  0.00           C  
ATOM   1276  C   ARG A  85      59.746  15.779  16.217  1.00  0.00           C  
ATOM   1277  O   ARG A  85      60.038  16.029  15.049  1.00  0.00           O  
ATOM   1278  CB  ARG A  85      60.931  16.959  18.047  1.00  0.00           C  
ATOM   1279  CG  ARG A  85      62.176  17.189  17.204  1.00  0.00           C  
ATOM   1280  CD  ARG A  85      62.144  18.510  16.526  1.00  0.00           C  
ATOM   1281  NE  ARG A  85      63.352  18.753  15.754  1.00  0.00           N  
ATOM   1282  CZ  ARG A  85      63.537  19.806  14.934  1.00  0.00           C  
ATOM   1283  NH1 ARG A  85      62.586  20.702  14.789  1.00  0.00           N  
ATOM   1284  NH2 ARG A  85      64.674  19.937  14.274  1.00  0.00           N  
ATOM   1285  H   ARG A  85      58.712  16.481  19.100  1.00  0.00           H  
ATOM   1286  HA  ARG A  85      59.447  17.787  16.683  1.00  0.00           H  
ATOM   1287 1HB  ARG A  85      60.869  17.771  18.770  1.00  0.00           H  
ATOM   1288 2HB  ARG A  85      61.076  16.034  18.604  1.00  0.00           H  
ATOM   1289 1HG  ARG A  85      63.059  17.152  17.841  1.00  0.00           H  
ATOM   1290 2HG  ARG A  85      62.246  16.414  16.440  1.00  0.00           H  
ATOM   1291 1HD  ARG A  85      61.292  18.551  15.848  1.00  0.00           H  
ATOM   1292 2HD  ARG A  85      62.052  19.299  17.272  1.00  0.00           H  
ATOM   1293  HE  ARG A  85      64.106  18.085  15.839  1.00  0.00           H  
ATOM   1294 1HH1 ARG A  85      61.716  20.601  15.294  1.00  0.00           H  
ATOM   1295 2HH1 ARG A  85      62.725  21.491  14.175  1.00  0.00           H  
ATOM   1296 1HH2 ARG A  85      65.406  19.248  14.385  1.00  0.00           H  
ATOM   1297 2HH2 ARG A  85      64.813  20.726  13.659  1.00  0.00           H  
ATOM   1298  N   LEU A  86      59.548  14.555  16.651  1.00  0.00           N  
ATOM   1299  CA  LEU A  86      59.556  13.418  15.750  1.00  0.00           C  
ATOM   1300  C   LEU A  86      58.453  13.495  14.707  1.00  0.00           C  
ATOM   1301  O   LEU A  86      58.648  13.164  13.539  1.00  0.00           O  
ATOM   1302  CB  LEU A  86      59.411  12.119  16.552  1.00  0.00           C  
ATOM   1303  CG  LEU A  86      59.526  10.821  15.743  1.00  0.00           C  
ATOM   1304  CD1 LEU A  86      58.214  10.556  15.018  1.00  0.00           C  
ATOM   1305  CD2 LEU A  86      60.681  10.937  14.759  1.00  0.00           C  
ATOM   1306  H   LEU A  86      59.323  14.392  17.590  1.00  0.00           H  
ATOM   1307  HA  LEU A  86      60.502  13.411  15.210  1.00  0.00           H  
ATOM   1308 1HB  LEU A  86      60.181  12.098  17.322  1.00  0.00           H  
ATOM   1309 2HB  LEU A  86      58.437  12.119  17.041  1.00  0.00           H  
ATOM   1310  HG  LEU A  86      59.708   9.985  16.419  1.00  0.00           H  
ATOM   1311 1HD1 LEU A  86      58.296   9.633  14.443  1.00  0.00           H  
ATOM   1312 2HD1 LEU A  86      57.409  10.458  15.747  1.00  0.00           H  
ATOM   1313 3HD1 LEU A  86      57.996  11.384  14.345  1.00  0.00           H  
ATOM   1314 1HD2 LEU A  86      60.763  10.014  14.184  1.00  0.00           H  
ATOM   1315 2HD2 LEU A  86      60.499  11.771  14.081  1.00  0.00           H  
ATOM   1316 3HD2 LEU A  86      61.608  11.108  15.305  1.00  0.00           H  
ATOM   1317  N   ILE A  87      57.281  13.903  15.141  1.00  0.00           N  
ATOM   1318  CA  ILE A  87      56.160  14.093  14.240  1.00  0.00           C  
ATOM   1319  C   ILE A  87      56.428  15.166  13.197  1.00  0.00           C  
ATOM   1320  O   ILE A  87      56.068  15.031  12.029  1.00  0.00           O  
ATOM   1321  CB  ILE A  87      54.890  14.459  15.030  1.00  0.00           C  
ATOM   1322  CG1 ILE A  87      54.425  13.270  15.874  1.00  0.00           C  
ATOM   1323  CG2 ILE A  87      53.787  14.909  14.085  1.00  0.00           C  
ATOM   1324  CD1 ILE A  87      53.355  13.618  16.884  1.00  0.00           C  
ATOM   1325  H   ILE A  87      57.160  14.154  16.080  1.00  0.00           H  
ATOM   1326  HA  ILE A  87      55.982  13.159  13.709  1.00  0.00           H  
ATOM   1327  HB  ILE A  87      55.114  15.269  15.723  1.00  0.00           H  
ATOM   1328 1HG1 ILE A  87      54.037  12.489  15.221  1.00  0.00           H  
ATOM   1329 2HG1 ILE A  87      55.276  12.851  16.412  1.00  0.00           H  
ATOM   1330 1HG2 ILE A  87      52.897  15.163  14.660  1.00  0.00           H  
ATOM   1331 2HG2 ILE A  87      54.120  15.783  13.527  1.00  0.00           H  
ATOM   1332 3HG2 ILE A  87      53.552  14.102  13.390  1.00  0.00           H  
ATOM   1333 1HD1 ILE A  87      53.078  12.725  17.443  1.00  0.00           H  
ATOM   1334 2HD1 ILE A  87      53.736  14.374  17.571  1.00  0.00           H  
ATOM   1335 3HD1 ILE A  87      52.480  14.007  16.365  1.00  0.00           H  
ATOM   1336  N   VAL A  88      57.033  16.249  13.631  1.00  0.00           N  
ATOM   1337  CA  VAL A  88      57.414  17.320  12.730  1.00  0.00           C  
ATOM   1338  C   VAL A  88      58.425  16.870  11.687  1.00  0.00           C  
ATOM   1339  O   VAL A  88      58.355  17.248  10.519  1.00  0.00           O  
ATOM   1340  CB  VAL A  88      58.006  18.494  13.533  1.00  0.00           C  
ATOM   1341  CG1 VAL A  88      58.592  19.538  12.595  1.00  0.00           C  
ATOM   1342  CG2 VAL A  88      56.933  19.107  14.420  1.00  0.00           C  
ATOM   1343  H   VAL A  88      57.301  16.325  14.570  1.00  0.00           H  
ATOM   1344  HA  VAL A  88      56.524  17.658  12.198  1.00  0.00           H  
ATOM   1345  HB  VAL A  88      58.823  18.123  14.152  1.00  0.00           H  
ATOM   1346 1HG1 VAL A  88      59.006  20.361  13.179  1.00  0.00           H  
ATOM   1347 2HG1 VAL A  88      59.382  19.086  11.995  1.00  0.00           H  
ATOM   1348 3HG1 VAL A  88      57.809  19.919  11.939  1.00  0.00           H  
ATOM   1349 1HG2 VAL A  88      57.359  19.936  14.985  1.00  0.00           H  
ATOM   1350 2HG2 VAL A  88      56.114  19.472  13.801  1.00  0.00           H  
ATOM   1351 3HG2 VAL A  88      56.557  18.352  15.111  1.00  0.00           H  
ATOM   1352  N   GLU A  89      59.386  16.086  12.121  1.00  0.00           N  
ATOM   1353  CA  GLU A  89      60.375  15.524  11.220  1.00  0.00           C  
ATOM   1354  C   GLU A  89      59.756  14.607  10.177  1.00  0.00           C  
ATOM   1355  O   GLU A  89      60.140  14.611   9.009  1.00  0.00           O  
ATOM   1356  CB  GLU A  89      61.431  14.756  12.017  1.00  0.00           C  
ATOM   1357  CG  GLU A  89      62.350  15.635  12.854  1.00  0.00           C  
ATOM   1358  CD  GLU A  89      63.322  14.842  13.683  1.00  0.00           C  
ATOM   1359  OE1 GLU A  89      63.216  13.640  13.701  1.00  0.00           O  
ATOM   1360  OE2 GLU A  89      64.172  15.441  14.299  1.00  0.00           O  
ATOM   1361  H   GLU A  89      59.415  15.809  13.060  1.00  0.00           H  
ATOM   1362  HA  GLU A  89      60.856  16.341  10.681  1.00  0.00           H  
ATOM   1363 1HB  GLU A  89      60.940  14.051  12.688  1.00  0.00           H  
ATOM   1364 2HB  GLU A  89      62.053  14.177  11.334  1.00  0.00           H  
ATOM   1365 1HG  GLU A  89      62.909  16.293  12.190  1.00  0.00           H  
ATOM   1366 2HG  GLU A  89      61.742  16.256  13.510  1.00  0.00           H  
ATOM   1367  N   ALA A  90      58.817  13.797  10.611  1.00  0.00           N  
ATOM   1368  CA  ALA A  90      58.092  12.921   9.710  1.00  0.00           C  
ATOM   1369  C   ALA A  90      57.297  13.689   8.667  1.00  0.00           C  
ATOM   1370  O   ALA A  90      57.234  13.310   7.499  1.00  0.00           O  
ATOM   1371  CB  ALA A  90      57.172  12.006  10.505  1.00  0.00           C  
ATOM   1372  H   ALA A  90      58.540  13.817  11.550  1.00  0.00           H  
ATOM   1373  HA  ALA A  90      58.819  12.314   9.170  1.00  0.00           H  
ATOM   1374 1HB  ALA A  90      56.631  11.351   9.822  1.00  0.00           H  
ATOM   1375 2HB  ALA A  90      57.765  11.403  11.193  1.00  0.00           H  
ATOM   1376 3HB  ALA A  90      56.461  12.607  11.070  1.00  0.00           H  
ATOM   1377  N   THR A  91      56.661  14.755   9.101  1.00  0.00           N  
ATOM   1378  CA  THR A  91      55.925  15.621   8.200  1.00  0.00           C  
ATOM   1379  C   THR A  91      56.820  16.271   7.157  1.00  0.00           C  
ATOM   1380  O   THR A  91      56.457  16.399   5.989  1.00  0.00           O  
ATOM   1381  CB  THR A  91      55.179  16.715   8.986  1.00  0.00           C  
ATOM   1382  OG1 THR A  91      54.234  16.107   9.877  1.00  0.00           O  
ATOM   1383  CG2 THR A  91      54.446  17.649   8.036  1.00  0.00           C  
ATOM   1384  H   THR A  91      56.729  15.025  10.040  1.00  0.00           H  
ATOM   1385  HA  THR A  91      55.187  15.020   7.668  1.00  0.00           H  
ATOM   1386  HB  THR A  91      55.894  17.291   9.575  1.00  0.00           H  
ATOM   1387  HG1 THR A  91      54.691  15.795  10.662  1.00  0.00           H  
ATOM   1388 1HG2 THR A  91      53.926  18.416   8.610  1.00  0.00           H  
ATOM   1389 2HG2 THR A  91      55.164  18.122   7.365  1.00  0.00           H  
ATOM   1390 3HG2 THR A  91      53.724  17.081   7.452  1.00  0.00           H  
ATOM   1391  N   ARG A  92      57.980  16.711   7.591  1.00  0.00           N  
ATOM   1392  CA  ARG A  92      58.960  17.287   6.690  1.00  0.00           C  
ATOM   1393  C   ARG A  92      59.445  16.292   5.647  1.00  0.00           C  
ATOM   1394  O   ARG A  92      59.634  16.627   4.479  1.00  0.00           O  
ATOM   1395  CB  ARG A  92      60.154  17.807   7.477  1.00  0.00           C  
ATOM   1396  CG  ARG A  92      59.881  19.050   8.308  1.00  0.00           C  
ATOM   1397  CD  ARG A  92      61.098  19.511   9.024  1.00  0.00           C  
ATOM   1398  NE  ARG A  92      60.822  20.650   9.885  1.00  0.00           N  
ATOM   1399  CZ  ARG A  92      60.796  21.932   9.473  1.00  0.00           C  
ATOM   1400  NH1 ARG A  92      61.030  22.222   8.212  1.00  0.00           N  
ATOM   1401  NH2 ARG A  92      60.535  22.898  10.336  1.00  0.00           N  
ATOM   1402  H   ARG A  92      58.233  16.598   8.530  1.00  0.00           H  
ATOM   1403  HA  ARG A  92      58.477  18.076   6.113  1.00  0.00           H  
ATOM   1404 1HB  ARG A  92      60.510  17.030   8.152  1.00  0.00           H  
ATOM   1405 2HB  ARG A  92      60.968  18.042   6.790  1.00  0.00           H  
ATOM   1406 1HG  ARG A  92      59.540  19.855   7.657  1.00  0.00           H  
ATOM   1407 2HG  ARG A  92      59.110  18.830   9.048  1.00  0.00           H  
ATOM   1408 1HD  ARG A  92      61.485  18.702   9.642  1.00  0.00           H  
ATOM   1409 2HD  ARG A  92      61.855  19.807   8.299  1.00  0.00           H  
ATOM   1410  HE  ARG A  92      60.637  20.466  10.862  1.00  0.00           H  
ATOM   1411 1HH1 ARG A  92      61.230  21.483   7.552  1.00  0.00           H  
ATOM   1412 2HH1 ARG A  92      61.010  23.183   7.903  1.00  0.00           H  
ATOM   1413 1HH2 ARG A  92      60.355  22.675  11.305  1.00  0.00           H  
ATOM   1414 2HH2 ARG A  92      60.515  23.859  10.027  1.00  0.00           H  
ATOM   1415  N   ALA A  93      59.677  15.073   6.081  1.00  0.00           N  
ATOM   1416  CA  ALA A  93      60.074  14.008   5.180  1.00  0.00           C  
ATOM   1417  C   ALA A  93      59.010  13.703   4.137  1.00  0.00           C  
ATOM   1418  O   ALA A  93      59.307  13.459   2.969  1.00  0.00           O  
ATOM   1419  CB  ALA A  93      60.409  12.754   5.975  1.00  0.00           C  
ATOM   1420  H   ALA A  93      59.521  14.844   7.020  1.00  0.00           H  
ATOM   1421  HA  ALA A  93      60.962  14.335   4.639  1.00  0.00           H  
ATOM   1422 1HB  ALA A  93      60.706  11.959   5.292  1.00  0.00           H  
ATOM   1423 2HB  ALA A  93      61.228  12.967   6.662  1.00  0.00           H  
ATOM   1424 3HB  ALA A  93      59.534  12.438   6.541  1.00  0.00           H  
ATOM   1425  N   ALA A  94      57.769  13.686   4.571  1.00  0.00           N  
ATOM   1426  CA  ALA A  94      56.651  13.481   3.670  1.00  0.00           C  
ATOM   1427  C   ALA A  94      56.536  14.581   2.627  1.00  0.00           C  
ATOM   1428  O   ALA A  94      56.244  14.331   1.459  1.00  0.00           O  
ATOM   1429  CB  ALA A  94      55.358  13.371   4.465  1.00  0.00           C  
ATOM   1430  H   ALA A  94      57.570  13.880   5.510  1.00  0.00           H  
ATOM   1431  HA  ALA A  94      56.818  12.549   3.130  1.00  0.00           H  
ATOM   1432 1HB  ALA A  94      54.523  13.217   3.782  1.00  0.00           H  
ATOM   1433 2HB  ALA A  94      55.424  12.528   5.153  1.00  0.00           H  
ATOM   1434 3HB  ALA A  94      55.200  14.288   5.030  1.00  0.00           H  
ATOM   1435  N   ILE A  95      56.734  15.806   3.061  1.00  0.00           N  
ATOM   1436  CA  ILE A  95      56.726  16.942   2.160  1.00  0.00           C  
ATOM   1437  C   ILE A  95      57.830  16.865   1.117  1.00  0.00           C  
ATOM   1438  O   ILE A  95      57.635  17.196  -0.051  1.00  0.00           O  
ATOM   1439  CB  ILE A  95      56.864  18.256   2.950  1.00  0.00           C  
ATOM   1440  CG1 ILE A  95      55.612  18.506   3.794  1.00  0.00           C  
ATOM   1441  CG2 ILE A  95      57.115  19.421   2.005  1.00  0.00           C  
ATOM   1442  CD1 ILE A  95      55.768  19.621   4.803  1.00  0.00           C  
ATOM   1443  H   ILE A  95      56.960  15.968   4.000  1.00  0.00           H  
ATOM   1444  HA  ILE A  95      55.776  16.955   1.628  1.00  0.00           H  
ATOM   1445  HB  ILE A  95      57.701  18.177   3.644  1.00  0.00           H  
ATOM   1446 1HG1 ILE A  95      54.776  18.752   3.140  1.00  0.00           H  
ATOM   1447 2HG1 ILE A  95      55.347  17.596   4.332  1.00  0.00           H  
ATOM   1448 1HG2 ILE A  95      57.210  20.342   2.580  1.00  0.00           H  
ATOM   1449 2HG2 ILE A  95      58.034  19.246   1.448  1.00  0.00           H  
ATOM   1450 3HG2 ILE A  95      56.280  19.512   1.310  1.00  0.00           H  
ATOM   1451 1HD1 ILE A  95      54.839  19.738   5.362  1.00  0.00           H  
ATOM   1452 2HD1 ILE A  95      56.578  19.378   5.491  1.00  0.00           H  
ATOM   1453 3HD1 ILE A  95      55.998  20.551   4.285  1.00  0.00           H  
ATOM   1454  N   LYS A  96      59.002  16.457   1.551  1.00  0.00           N  
ATOM   1455  CA  LYS A  96      60.122  16.268   0.650  1.00  0.00           C  
ATOM   1456  C   LYS A  96      59.814  15.276  -0.460  1.00  0.00           C  
ATOM   1457  O   LYS A  96      60.091  15.535  -1.632  1.00  0.00           O  
ATOM   1458  CB  LYS A  96      61.353  15.807   1.433  1.00  0.00           C  
ATOM   1459  CG  LYS A  96      62.593  15.581   0.579  1.00  0.00           C  
ATOM   1460  CD  LYS A  96      62.744  14.115   0.201  1.00  0.00           C  
ATOM   1461  CE  LYS A  96      63.141  13.271   1.403  1.00  0.00           C  
ATOM   1462  NZ  LYS A  96      63.246  11.827   1.059  1.00  0.00           N  
ATOM   1463  H   LYS A  96      59.123  16.207   2.490  1.00  0.00           H  
ATOM   1464  HA  LYS A  96      60.346  17.222   0.171  1.00  0.00           H  
ATOM   1465 1HB  LYS A  96      61.600  16.549   2.192  1.00  0.00           H  
ATOM   1466 2HB  LYS A  96      61.127  14.873   1.948  1.00  0.00           H  
ATOM   1467 1HG  LYS A  96      62.521  16.177  -0.332  1.00  0.00           H  
ATOM   1468 2HG  LYS A  96      63.477  15.898   1.130  1.00  0.00           H  
ATOM   1469 1HD  LYS A  96      61.800  13.743  -0.199  1.00  0.00           H  
ATOM   1470 2HD  LYS A  96      63.510  14.015  -0.569  1.00  0.00           H  
ATOM   1471 1HE  LYS A  96      64.102  13.612   1.786  1.00  0.00           H  
ATOM   1472 2HE  LYS A  96      62.398  13.390   2.192  1.00  0.00           H  
ATOM   1473 1HZ  LYS A  96      63.510  11.303   1.881  1.00  0.00           H  
ATOM   1474 2HZ  LYS A  96      62.354  11.495   0.720  1.00  0.00           H  
ATOM   1475 3HZ  LYS A  96      63.946  11.702   0.342  1.00  0.00           H  
ATOM   1476  N   ASP A  97      59.157  14.172  -0.100  1.00  0.00           N  
ATOM   1477  CA  ASP A  97      58.764  13.142  -1.067  1.00  0.00           C  
ATOM   1478  C   ASP A  97      57.434  13.412  -1.796  1.00  0.00           C  
ATOM   1479  O   ASP A  97      57.280  13.032  -2.959  1.00  0.00           O  
ATOM   1480  CB  ASP A  97      58.676  11.788  -0.358  1.00  0.00           C  
ATOM   1481  CG  ASP A  97      60.027  11.287   0.133  1.00  0.00           C  
ATOM   1482  OD1 ASP A  97      60.969  11.344  -0.622  1.00  0.00           O  
ATOM   1483  OD2 ASP A  97      60.104  10.852   1.257  1.00  0.00           O  
ATOM   1484  H   ASP A  97      58.935  14.035   0.873  1.00  0.00           H  
ATOM   1485  HA  ASP A  97      59.521  13.095  -1.850  1.00  0.00           H  
ATOM   1486 1HB  ASP A  97      58.002  11.868   0.496  1.00  0.00           H  
ATOM   1487 2HB  ASP A  97      58.255  11.048  -1.038  1.00  0.00           H  
ATOM   1488  N   ILE A  98      56.442  13.963  -1.089  1.00  0.00           N  
ATOM   1489  CA  ILE A  98      55.053  13.954  -1.579  1.00  0.00           C  
ATOM   1490  C   ILE A  98      54.865  14.902  -2.761  1.00  0.00           C  
ATOM   1491  O   ILE A  98      55.136  16.097  -2.661  1.00  0.00           O  
ATOM   1492  CB  ILE A  98      54.072  14.342  -0.458  1.00  0.00           C  
ATOM   1493  CG1 ILE A  98      52.629  14.084  -0.898  1.00  0.00           C  
ATOM   1494  CG2 ILE A  98      54.260  15.800  -0.068  1.00  0.00           C  
ATOM   1495  CD1 ILE A  98      51.626  14.141   0.231  1.00  0.00           C  
ATOM   1496  H   ILE A  98      56.639  14.323  -0.166  1.00  0.00           H  
ATOM   1497  HA  ILE A  98      54.811  12.946  -1.913  1.00  0.00           H  
ATOM   1498  HB  ILE A  98      54.251  13.716   0.416  1.00  0.00           H  
ATOM   1499 1HG1 ILE A  98      52.340  14.819  -1.649  1.00  0.00           H  
ATOM   1500 2HG1 ILE A  98      52.561  13.100  -1.363  1.00  0.00           H  
ATOM   1501 1HG2 ILE A  98      53.558  16.058   0.725  1.00  0.00           H  
ATOM   1502 2HG2 ILE A  98      55.278  15.954   0.286  1.00  0.00           H  
ATOM   1503 3HG2 ILE A  98      54.077  16.435  -0.935  1.00  0.00           H  
ATOM   1504 1HD1 ILE A  98      50.626  13.947  -0.159  1.00  0.00           H  
ATOM   1505 2HD1 ILE A  98      51.876  13.387   0.979  1.00  0.00           H  
ATOM   1506 3HD1 ILE A  98      51.650  15.129   0.690  1.00  0.00           H  
ATOM   1507  N   GLU A  99      54.399  14.354  -3.884  1.00  0.00           N  
ATOM   1508  CA  GLU A  99      54.178  15.139  -5.101  1.00  0.00           C  
ATOM   1509  C   GLU A  99      52.893  15.967  -5.033  1.00  0.00           C  
ATOM   1510  O   GLU A  99      52.868  17.121  -5.459  1.00  0.00           O  
ATOM   1511  CB  GLU A  99      54.129  14.216  -6.320  1.00  0.00           C  
ATOM   1512  CG  GLU A  99      55.457  13.555  -6.663  1.00  0.00           C  
ATOM   1513  CD  GLU A  99      55.360  12.621  -7.837  1.00  0.00           C  
ATOM   1514  OE1 GLU A  99      54.270  12.399  -8.307  1.00  0.00           O  
ATOM   1515  OE2 GLU A  99      56.378  12.130  -8.265  1.00  0.00           O  
ATOM   1516  H   GLU A  99      54.194  13.368  -3.896  1.00  0.00           H  
ATOM   1517  HA  GLU A  99      55.006  15.840  -5.216  1.00  0.00           H  
ATOM   1518 1HB  GLU A  99      53.397  13.426  -6.150  1.00  0.00           H  
ATOM   1519 2HB  GLU A  99      53.802  14.782  -7.193  1.00  0.00           H  
ATOM   1520 1HG  GLU A  99      56.189  14.330  -6.889  1.00  0.00           H  
ATOM   1521 2HG  GLU A  99      55.810  13.002  -5.793  1.00  0.00           H  
ATOM   1522  N   ASP A 100      51.820  15.358  -4.529  1.00  0.00           N  
ATOM   1523  CA  ASP A 100      50.508  16.001  -4.512  1.00  0.00           C  
ATOM   1524  C   ASP A 100      50.386  16.963  -3.334  1.00  0.00           C  
ATOM   1525  O   ASP A 100      50.646  16.590  -2.189  1.00  0.00           O  
ATOM   1526  CB  ASP A 100      49.395  14.952  -4.441  1.00  0.00           C  
ATOM   1527  CG  ASP A 100      49.264  14.140  -5.722  1.00  0.00           C  
ATOM   1528  OD1 ASP A 100      49.292  14.725  -6.779  1.00  0.00           O  
ATOM   1529  OD2 ASP A 100      49.136  12.943  -5.632  1.00  0.00           O  
ATOM   1530  H   ASP A 100      51.910  14.415  -4.176  1.00  0.00           H  
ATOM   1531  HA  ASP A 100      50.394  16.578  -5.430  1.00  0.00           H  
ATOM   1532 1HB  ASP A 100      49.591  14.269  -3.614  1.00  0.00           H  
ATOM   1533 2HB  ASP A 100      48.443  15.445  -4.240  1.00  0.00           H  
ATOM   1534  N   GLU A 101      50.032  18.209  -3.627  1.00  0.00           N  
ATOM   1535  CA  GLU A 101      49.997  19.259  -2.613  1.00  0.00           C  
ATOM   1536  C   GLU A 101      48.907  19.035  -1.567  1.00  0.00           C  
ATOM   1537  O   GLU A 101      49.170  19.113  -0.366  1.00  0.00           O  
ATOM   1538  CB  GLU A 101      49.792  20.621  -3.280  1.00  0.00           C  
ATOM   1539  CG  GLU A 101      50.984  21.110  -4.090  1.00  0.00           C  
ATOM   1540  CD  GLU A 101      50.715  22.405  -4.805  1.00  0.00           C  
ATOM   1541  OE1 GLU A 101      49.596  22.859  -4.770  1.00  0.00           O  
ATOM   1542  OE2 GLU A 101      51.628  22.940  -5.387  1.00  0.00           O  
ATOM   1543  H   GLU A 101      49.801  18.440  -4.582  1.00  0.00           H  
ATOM   1544  HA  GLU A 101      50.949  19.259  -2.082  1.00  0.00           H  
ATOM   1545 1HB  GLU A 101      48.931  20.574  -3.947  1.00  0.00           H  
ATOM   1546 2HB  GLU A 101      49.576  21.370  -2.518  1.00  0.00           H  
ATOM   1547 1HG  GLU A 101      51.833  21.248  -3.421  1.00  0.00           H  
ATOM   1548 2HG  GLU A 101      51.252  20.347  -4.820  1.00  0.00           H  
ATOM   1549  N   GLU A 102      47.679  18.795  -2.022  1.00  0.00           N  
ATOM   1550  CA  GLU A 102      46.554  18.645  -1.103  1.00  0.00           C  
ATOM   1551  C   GLU A 102      46.860  17.597  -0.059  1.00  0.00           C  
ATOM   1552  O   GLU A 102      46.570  17.770   1.125  1.00  0.00           O  
ATOM   1553  CB  GLU A 102      45.280  18.266  -1.861  1.00  0.00           C  
ATOM   1554  CG  GLU A 102      44.745  19.357  -2.777  1.00  0.00           C  
ATOM   1555  CD  GLU A 102      45.433  19.388  -4.114  1.00  0.00           C  
ATOM   1556  OE1 GLU A 102      46.306  18.582  -4.330  1.00  0.00           O  
ATOM   1557  OE2 GLU A 102      45.085  20.218  -4.919  1.00  0.00           O  
ATOM   1558  H   GLU A 102      47.521  18.723  -3.018  1.00  0.00           H  
ATOM   1559  HA  GLU A 102      46.392  19.597  -0.597  1.00  0.00           H  
ATOM   1560 1HB  GLU A 102      45.468  17.380  -2.469  1.00  0.00           H  
ATOM   1561 2HB  GLU A 102      44.494  18.013  -1.148  1.00  0.00           H  
ATOM   1562 1HG  GLU A 102      43.679  19.195  -2.934  1.00  0.00           H  
ATOM   1563 2HG  GLU A 102      44.869  20.321  -2.287  1.00  0.00           H  
ATOM   1564  N   LYS A 103      47.517  16.540  -0.498  1.00  0.00           N  
ATOM   1565  CA  LYS A 103      47.992  15.495   0.388  1.00  0.00           C  
ATOM   1566  C   LYS A 103      48.950  16.020   1.445  1.00  0.00           C  
ATOM   1567  O   LYS A 103      48.849  15.689   2.625  1.00  0.00           O  
ATOM   1568  CB  LYS A 103      48.668  14.388  -0.422  1.00  0.00           C  
ATOM   1569  CG  LYS A 103      47.718  13.574  -1.291  1.00  0.00           C  
ATOM   1570  CD  LYS A 103      46.765  12.746  -0.442  1.00  0.00           C  
ATOM   1571  CE  LYS A 103      45.865  11.876  -1.307  1.00  0.00           C  
ATOM   1572  NZ  LYS A 103      44.906  11.083  -0.491  1.00  0.00           N  
ATOM   1573  H   LYS A 103      47.674  16.452  -1.492  1.00  0.00           H  
ATOM   1574  HA  LYS A 103      47.136  15.073   0.916  1.00  0.00           H  
ATOM   1575 1HB  LYS A 103      49.426  14.824  -1.073  1.00  0.00           H  
ATOM   1576 2HB  LYS A 103      49.175  13.699   0.255  1.00  0.00           H  
ATOM   1577 1HG  LYS A 103      47.136  14.247  -1.923  1.00  0.00           H  
ATOM   1578 2HG  LYS A 103      48.293  12.907  -1.933  1.00  0.00           H  
ATOM   1579 1HD  LYS A 103      47.339  12.105   0.229  1.00  0.00           H  
ATOM   1580 2HD  LYS A 103      46.144  13.409   0.160  1.00  0.00           H  
ATOM   1581 1HE  LYS A 103      45.303  12.506  -1.995  1.00  0.00           H  
ATOM   1582 2HE  LYS A 103      46.476  11.191  -1.894  1.00  0.00           H  
ATOM   1583 1HZ  LYS A 103      44.329  10.521  -1.101  1.00  0.00           H  
ATOM   1584 2HZ  LYS A 103      45.418  10.480   0.138  1.00  0.00           H  
ATOM   1585 3HZ  LYS A 103      44.321  11.708   0.044  1.00  0.00           H  
ATOM   1586  N   LYS A 104      49.903  16.815   1.012  1.00  0.00           N  
ATOM   1587  CA  LYS A 104      50.885  17.387   1.912  1.00  0.00           C  
ATOM   1588  C   LYS A 104      50.255  18.297   2.955  1.00  0.00           C  
ATOM   1589  O   LYS A 104      50.640  18.298   4.123  1.00  0.00           O  
ATOM   1590  CB  LYS A 104      51.939  18.159   1.116  1.00  0.00           C  
ATOM   1591  CG  LYS A 104      52.883  17.280   0.306  1.00  0.00           C  
ATOM   1592  CD  LYS A 104      54.031  18.092  -0.276  1.00  0.00           C  
ATOM   1593  CE  LYS A 104      53.555  18.993  -1.406  1.00  0.00           C  
ATOM   1594  NZ  LYS A 104      54.686  19.692  -2.074  1.00  0.00           N  
ATOM   1595  H   LYS A 104      49.928  17.092   0.072  1.00  0.00           H  
ATOM   1596  HA  LYS A 104      51.375  16.575   2.451  1.00  0.00           H  
ATOM   1597 1HB  LYS A 104      51.445  18.844   0.427  1.00  0.00           H  
ATOM   1598 2HB  LYS A 104      52.542  18.759   1.798  1.00  0.00           H  
ATOM   1599 1HG  LYS A 104      53.291  16.497   0.946  1.00  0.00           H  
ATOM   1600 2HG  LYS A 104      52.333  16.809  -0.508  1.00  0.00           H  
ATOM   1601 1HD  LYS A 104      54.474  18.709   0.507  1.00  0.00           H  
ATOM   1602 2HD  LYS A 104      54.796  17.418  -0.659  1.00  0.00           H  
ATOM   1603 1HE  LYS A 104      53.024  18.397  -2.147  1.00  0.00           H  
ATOM   1604 2HE  LYS A 104      52.866  19.739  -1.011  1.00  0.00           H  
ATOM   1605 1HZ  LYS A 104      54.330  20.279  -2.815  1.00  0.00           H  
ATOM   1606 2HZ  LYS A 104      55.175  20.264  -1.399  1.00  0.00           H  
ATOM   1607 3HZ  LYS A 104      55.323  19.010  -2.461  1.00  0.00           H  
ATOM   1608  N   ARG A 105      49.307  19.097   2.522  1.00  0.00           N  
ATOM   1609  CA  ARG A 105      48.573  19.965   3.422  1.00  0.00           C  
ATOM   1610  C   ARG A 105      47.786  19.187   4.465  1.00  0.00           C  
ATOM   1611  O   ARG A 105      47.718  19.566   5.633  1.00  0.00           O  
ATOM   1612  CB  ARG A 105      47.618  20.850   2.635  1.00  0.00           C  
ATOM   1613  CG  ARG A 105      48.259  22.072   1.996  1.00  0.00           C  
ATOM   1614  CD  ARG A 105      49.128  21.701   0.850  1.00  0.00           C  
ATOM   1615  NE  ARG A 105      49.714  22.869   0.212  1.00  0.00           N  
ATOM   1616  CZ  ARG A 105      49.139  23.562  -0.790  1.00  0.00           C  
ATOM   1617  NH1 ARG A 105      47.967  23.192  -1.257  1.00  0.00           N  
ATOM   1618  NH2 ARG A 105      49.754  24.613  -1.304  1.00  0.00           N  
ATOM   1619  H   ARG A 105      49.030  19.074   1.582  1.00  0.00           H  
ATOM   1620  HA  ARG A 105      49.289  20.550   3.999  1.00  0.00           H  
ATOM   1621 1HB  ARG A 105      47.154  20.268   1.840  1.00  0.00           H  
ATOM   1622 2HB  ARG A 105      46.822  21.201   3.291  1.00  0.00           H  
ATOM   1623 1HG  ARG A 105      47.480  22.743   1.632  1.00  0.00           H  
ATOM   1624 2HG  ARG A 105      48.869  22.592   2.735  1.00  0.00           H  
ATOM   1625 1HD  ARG A 105      49.938  21.062   1.201  1.00  0.00           H  
ATOM   1626 2HD  ARG A 105      48.540  21.165   0.106  1.00  0.00           H  
ATOM   1627  HE  ARG A 105      50.615  23.184   0.545  1.00  0.00           H  
ATOM   1628 1HH1 ARG A 105      47.498  22.389  -0.865  1.00  0.00           H  
ATOM   1629 2HH1 ARG A 105      47.537  23.711  -2.009  1.00  0.00           H  
ATOM   1630 1HH2 ARG A 105      50.655  24.897  -0.945  1.00  0.00           H  
ATOM   1631 2HH2 ARG A 105      49.324  25.131  -2.055  1.00  0.00           H  
ATOM   1632  N   GLU A 106      47.163  18.114   4.032  1.00  0.00           N  
ATOM   1633  CA  GLU A 106      46.436  17.241   4.932  1.00  0.00           C  
ATOM   1634  C   GLU A 106      47.338  16.601   5.975  1.00  0.00           C  
ATOM   1635  O   GLU A 106      46.978  16.468   7.143  1.00  0.00           O  
ATOM   1636  CB  GLU A 106      45.718  16.150   4.135  1.00  0.00           C  
ATOM   1637  CG  GLU A 106      44.549  16.650   3.297  1.00  0.00           C  
ATOM   1638  CD  GLU A 106      43.918  15.566   2.468  1.00  0.00           C  
ATOM   1639  OE1 GLU A 106      44.441  14.478   2.450  1.00  0.00           O  
ATOM   1640  OE2 GLU A 106      42.912  15.827   1.851  1.00  0.00           O  
ATOM   1641  H   GLU A 106      47.234  17.846   3.092  1.00  0.00           H  
ATOM   1642  HA  GLU A 106      45.698  17.836   5.471  1.00  0.00           H  
ATOM   1643 1HB  GLU A 106      46.426  15.664   3.463  1.00  0.00           H  
ATOM   1644 2HB  GLU A 106      45.339  15.390   4.818  1.00  0.00           H  
ATOM   1645 1HG  GLU A 106      43.793  17.069   3.961  1.00  0.00           H  
ATOM   1646 2HG  GLU A 106      44.899  17.446   2.642  1.00  0.00           H  
ATOM   1647  N   ALA A 107      48.503  16.173   5.542  1.00  0.00           N  
ATOM   1648  CA  ALA A 107      49.490  15.609   6.442  1.00  0.00           C  
ATOM   1649  C   ALA A 107      49.963  16.609   7.485  1.00  0.00           C  
ATOM   1650  O   ALA A 107      50.156  16.277   8.653  1.00  0.00           O  
ATOM   1651  CB  ALA A 107      50.673  15.077   5.647  1.00  0.00           C  
ATOM   1652  H   ALA A 107      48.755  16.290   4.602  1.00  0.00           H  
ATOM   1653  HA  ALA A 107      49.024  14.785   6.982  1.00  0.00           H  
ATOM   1654 1HB  ALA A 107      51.410  14.655   6.330  1.00  0.00           H  
ATOM   1655 2HB  ALA A 107      50.331  14.304   4.959  1.00  0.00           H  
ATOM   1656 3HB  ALA A 107      51.126  15.890   5.082  1.00  0.00           H  
ATOM   1657  N   VAL A 108      50.182  17.831   7.052  1.00  0.00           N  
ATOM   1658  CA  VAL A 108      50.566  18.900   7.952  1.00  0.00           C  
ATOM   1659  C   VAL A 108      49.499  19.192   8.995  1.00  0.00           C  
ATOM   1660  O   VAL A 108      49.793  19.440  10.163  1.00  0.00           O  
ATOM   1661  CB  VAL A 108      50.852  20.183   7.149  1.00  0.00           C  
ATOM   1662  CG1 VAL A 108      51.060  21.363   8.086  1.00  0.00           C  
ATOM   1663  CG2 VAL A 108      52.070  19.977   6.261  1.00  0.00           C  
ATOM   1664  H   VAL A 108      50.024  18.058   6.112  1.00  0.00           H  
ATOM   1665  HA  VAL A 108      51.469  18.597   8.483  1.00  0.00           H  
ATOM   1666  HB  VAL A 108      49.985  20.414   6.530  1.00  0.00           H  
ATOM   1667 1HG1 VAL A 108      51.261  22.261   7.502  1.00  0.00           H  
ATOM   1668 2HG1 VAL A 108      50.163  21.514   8.686  1.00  0.00           H  
ATOM   1669 3HG1 VAL A 108      51.907  21.161   8.742  1.00  0.00           H  
ATOM   1670 1HG2 VAL A 108      52.265  20.888   5.696  1.00  0.00           H  
ATOM   1671 2HG2 VAL A 108      52.935  19.741   6.880  1.00  0.00           H  
ATOM   1672 3HG2 VAL A 108      51.882  19.155   5.570  1.00  0.00           H  
ATOM   1673  N   ALA A 109      48.258  19.196   8.562  1.00  0.00           N  
ATOM   1674  CA  ALA A 109      47.139  19.389   9.462  1.00  0.00           C  
ATOM   1675  C   ALA A 109      47.035  18.287  10.505  1.00  0.00           C  
ATOM   1676  O   ALA A 109      46.741  18.534  11.673  1.00  0.00           O  
ATOM   1677  CB  ALA A 109      45.846  19.487   8.666  1.00  0.00           C  
ATOM   1678  H   ALA A 109      48.061  19.000   7.622  1.00  0.00           H  
ATOM   1679  HA  ALA A 109      47.297  20.322  10.003  1.00  0.00           H  
ATOM   1680 1HB  ALA A 109      45.009  19.632   9.349  1.00  0.00           H  
ATOM   1681 2HB  ALA A 109      45.905  20.331   7.979  1.00  0.00           H  
ATOM   1682 3HB  ALA A 109      45.697  18.569   8.100  1.00  0.00           H  
ATOM   1683  N   ALA A 110      47.248  17.065  10.072  1.00  0.00           N  
ATOM   1684  CA  ALA A 110      47.252  15.928  10.972  1.00  0.00           C  
ATOM   1685  C   ALA A 110      48.355  16.017  12.015  1.00  0.00           C  
ATOM   1686  O   ALA A 110      48.163  15.685  13.183  1.00  0.00           O  
ATOM   1687  CB  ALA A 110      47.381  14.637  10.176  1.00  0.00           C  
ATOM   1688  H   ALA A 110      47.474  16.905   9.132  1.00  0.00           H  
ATOM   1689  HA  ALA A 110      46.306  15.921  11.513  1.00  0.00           H  
ATOM   1690 1HB  ALA A 110      47.383  13.787  10.859  1.00  0.00           H  
ATOM   1691 2HB  ALA A 110      46.540  14.548   9.489  1.00  0.00           H  
ATOM   1692 3HB  ALA A 110      48.311  14.650   9.611  1.00  0.00           H  
ATOM   1693  N   ALA A 111      49.522  16.439  11.582  1.00  0.00           N  
ATOM   1694  CA  ALA A 111      50.640  16.642  12.482  1.00  0.00           C  
ATOM   1695  C   ALA A 111      50.360  17.711  13.525  1.00  0.00           C  
ATOM   1696  O   ALA A 111      50.722  17.581  14.693  1.00  0.00           O  
ATOM   1697  CB  ALA A 111      51.888  16.996  11.687  1.00  0.00           C  
ATOM   1698  H   ALA A 111      49.640  16.691  10.642  1.00  0.00           H  
ATOM   1699  HA  ALA A 111      50.813  15.711  13.022  1.00  0.00           H  
ATOM   1700 1HB  ALA A 111      52.724  17.147  12.370  1.00  0.00           H  
ATOM   1701 2HB  ALA A 111      52.124  16.184  10.999  1.00  0.00           H  
ATOM   1702 3HB  ALA A 111      51.712  17.910  11.122  1.00  0.00           H  
ATOM   1703  N   ALA A 112      49.743  18.788  13.092  1.00  0.00           N  
ATOM   1704  CA  ALA A 112      49.350  19.854  13.992  1.00  0.00           C  
ATOM   1705  C   ALA A 112      48.345  19.392  15.035  1.00  0.00           C  
ATOM   1706  O   ALA A 112      48.411  19.771  16.203  1.00  0.00           O  
ATOM   1707  CB  ALA A 112      48.786  21.022  13.197  1.00  0.00           C  
ATOM   1708  H   ALA A 112      49.475  18.861  12.152  1.00  0.00           H  
ATOM   1709  HA  ALA A 112      50.237  20.185  14.532  1.00  0.00           H  
ATOM   1710 1HB  ALA A 112      48.493  21.819  13.880  1.00  0.00           H  
ATOM   1711 2HB  ALA A 112      49.545  21.394  12.509  1.00  0.00           H  
ATOM   1712 3HB  ALA A 112      47.916  20.691  12.632  1.00  0.00           H  
ATOM   1713  N   GLU A 113      47.391  18.597  14.602  1.00  0.00           N  
ATOM   1714  CA  GLU A 113      46.410  18.025  15.502  1.00  0.00           C  
ATOM   1715  C   GLU A 113      47.039  17.115  16.545  1.00  0.00           C  
ATOM   1716  O   GLU A 113      46.655  17.114  17.713  1.00  0.00           O  
ATOM   1717  CB  GLU A 113      45.362  17.246  14.704  1.00  0.00           C  
ATOM   1718  CG  GLU A 113      44.241  16.655  15.548  1.00  0.00           C  
ATOM   1719  CD  GLU A 113      43.193  15.960  14.724  1.00  0.00           C  
ATOM   1720  OE1 GLU A 113      42.989  16.355  13.601  1.00  0.00           O  
ATOM   1721  OE2 GLU A 113      42.594  15.034  15.219  1.00  0.00           O  
ATOM   1722  H   GLU A 113      47.367  18.320  13.662  1.00  0.00           H  
ATOM   1723  HA  GLU A 113      45.920  18.837  16.041  1.00  0.00           H  
ATOM   1724 1HB  GLU A 113      44.910  17.901  13.960  1.00  0.00           H  
ATOM   1725 2HB  GLU A 113      45.846  16.428  14.170  1.00  0.00           H  
ATOM   1726 1HG  GLU A 113      44.668  15.939  16.250  1.00  0.00           H  
ATOM   1727 2HG  GLU A 113      43.775  17.453  16.124  1.00  0.00           H  
ATOM   1728  N   ALA A 114      47.987  16.314  16.112  1.00  0.00           N  
ATOM   1729  CA  ALA A 114      48.722  15.447  17.012  1.00  0.00           C  
ATOM   1730  C   ALA A 114      49.508  16.225  18.055  1.00  0.00           C  
ATOM   1731  O   ALA A 114      49.576  15.847  19.223  1.00  0.00           O  
ATOM   1732  CB  ALA A 114      49.652  14.543  16.217  1.00  0.00           C  
ATOM   1733  H   ALA A 114      48.265  16.339  15.172  1.00  0.00           H  
ATOM   1734  HA  ALA A 114      48.003  14.832  17.553  1.00  0.00           H  
ATOM   1735 1HB  ALA A 114      50.201  13.895  16.900  1.00  0.00           H  
ATOM   1736 2HB  ALA A 114      49.066  13.933  15.529  1.00  0.00           H  
ATOM   1737 3HB  ALA A 114      50.355  15.152  15.652  1.00  0.00           H  
ATOM   1738  N   MET A 115      50.132  17.298  17.622  1.00  0.00           N  
ATOM   1739  CA  MET A 115      50.859  18.172  18.522  1.00  0.00           C  
ATOM   1740  C   MET A 115      49.957  18.812  19.565  1.00  0.00           C  
ATOM   1741  O   MET A 115      50.317  18.944  20.733  1.00  0.00           O  
ATOM   1742  CB  MET A 115      51.585  19.250  17.720  1.00  0.00           C  
ATOM   1743  CG  MET A 115      52.765  18.741  16.904  1.00  0.00           C  
ATOM   1744  SD  MET A 115      53.730  20.076  16.169  1.00  0.00           S  
ATOM   1745  CE  MET A 115      52.635  20.600  14.853  1.00  0.00           C  
ATOM   1746  H   MET A 115      50.061  17.566  16.682  1.00  0.00           H  
ATOM   1747  HA  MET A 115      51.597  17.578  19.060  1.00  0.00           H  
ATOM   1748 1HB  MET A 115      50.886  19.727  17.035  1.00  0.00           H  
ATOM   1749 2HB  MET A 115      51.956  20.020  18.398  1.00  0.00           H  
ATOM   1750 1HG  MET A 115      53.422  18.152  17.543  1.00  0.00           H  
ATOM   1751 2HG  MET A 115      52.402  18.097  16.103  1.00  0.00           H  
ATOM   1752 1HE  MET A 115      53.093  21.423  14.304  1.00  0.00           H  
ATOM   1753 2HE  MET A 115      52.455  19.765  14.174  1.00  0.00           H  
ATOM   1754 3HE  MET A 115      51.687  20.931  15.278  1.00  0.00           H  
ATOM   1755  N   ALA A 116      48.791  19.239  19.132  1.00  0.00           N  
ATOM   1756  CA  ALA A 116      47.805  19.803  20.032  1.00  0.00           C  
ATOM   1757  C   ALA A 116      47.331  18.803  21.075  1.00  0.00           C  
ATOM   1758  O   ALA A 116      47.139  19.136  22.243  1.00  0.00           O  
ATOM   1759  CB  ALA A 116      46.623  20.336  19.236  1.00  0.00           C  
ATOM   1760  H   ALA A 116      48.539  19.123  18.192  1.00  0.00           H  
ATOM   1761  HA  ALA A 116      48.272  20.626  20.573  1.00  0.00           H  
ATOM   1762 1HB  ALA A 116      45.886  20.759  19.919  1.00  0.00           H  
ATOM   1763 2HB  ALA A 116      46.966  21.109  18.549  1.00  0.00           H  
ATOM   1764 3HB  ALA A 116      46.170  19.524  18.670  1.00  0.00           H  
ATOM   1765  N   ARG A 117      47.113  17.582  20.642  1.00  0.00           N  
ATOM   1766  CA  ARG A 117      46.729  16.512  21.542  1.00  0.00           C  
ATOM   1767  C   ARG A 117      47.795  16.220  22.585  1.00  0.00           C  
ATOM   1768  O   ARG A 117      47.501  15.972  23.753  1.00  0.00           O  
ATOM   1769  CB  ARG A 117      46.441  15.242  20.755  1.00  0.00           C  
ATOM   1770  CG  ARG A 117      45.169  15.280  19.922  1.00  0.00           C  
ATOM   1771  CD  ARG A 117      44.943  13.998  19.207  1.00  0.00           C  
ATOM   1772  NE  ARG A 117      43.774  14.058  18.345  1.00  0.00           N  
ATOM   1773  CZ  ARG A 117      42.509  13.844  18.756  1.00  0.00           C  
ATOM   1774  NH1 ARG A 117      42.266  13.560  20.017  1.00  0.00           N  
ATOM   1775  NH2 ARG A 117      41.511  13.922  17.893  1.00  0.00           N  
ATOM   1776  H   ARG A 117      47.271  17.354  19.702  1.00  0.00           H  
ATOM   1777  HA  ARG A 117      45.863  16.839  22.119  1.00  0.00           H  
ATOM   1778 1HB  ARG A 117      47.271  15.037  20.080  1.00  0.00           H  
ATOM   1779 2HB  ARG A 117      46.361  14.399  21.441  1.00  0.00           H  
ATOM   1780 1HG  ARG A 117      44.314  15.465  20.573  1.00  0.00           H  
ATOM   1781 2HG  ARG A 117      45.242  16.078  19.183  1.00  0.00           H  
ATOM   1782 1HD  ARG A 117      45.811  13.769  18.588  1.00  0.00           H  
ATOM   1783 2HD  ARG A 117      44.793  13.199  19.931  1.00  0.00           H  
ATOM   1784  HE  ARG A 117      43.920  14.274  17.368  1.00  0.00           H  
ATOM   1785 1HH1 ARG A 117      43.029  13.501  20.677  1.00  0.00           H  
ATOM   1786 2HH1 ARG A 117      41.318  13.400  20.325  1.00  0.00           H  
ATOM   1787 1HH2 ARG A 117      41.697  14.140  16.923  1.00  0.00           H  
ATOM   1788 2HH2 ARG A 117      40.563  13.762  18.201  1.00  0.00           H  
ATOM   1789  N   ILE A 118      49.036  16.216  22.152  1.00  0.00           N  
ATOM   1790  CA  ILE A 118      50.156  16.024  23.052  1.00  0.00           C  
ATOM   1791  C   ILE A 118      50.259  17.125  24.095  1.00  0.00           C  
ATOM   1792  O   ILE A 118      50.554  16.878  25.263  1.00  0.00           O  
ATOM   1793  CB  ILE A 118      51.475  15.949  22.261  1.00  0.00           C  
ATOM   1794  CG1 ILE A 118      51.519  14.672  21.417  1.00  0.00           C  
ATOM   1795  CG2 ILE A 118      52.665  16.007  23.206  1.00  0.00           C  
ATOM   1796  CD1 ILE A 118      52.644  14.647  20.407  1.00  0.00           C  
ATOM   1797  H   ILE A 118      49.233  16.412  21.212  1.00  0.00           H  
ATOM   1798  HA  ILE A 118      50.015  15.084  23.583  1.00  0.00           H  
ATOM   1799  HB  ILE A 118      51.531  16.787  21.568  1.00  0.00           H  
ATOM   1800 1HG1 ILE A 118      51.627  13.807  22.071  1.00  0.00           H  
ATOM   1801 2HG1 ILE A 118      50.577  14.559  20.879  1.00  0.00           H  
ATOM   1802 1HG2 ILE A 118      53.589  15.952  22.630  1.00  0.00           H  
ATOM   1803 2HG2 ILE A 118      52.641  16.942  23.764  1.00  0.00           H  
ATOM   1804 3HG2 ILE A 118      52.620  15.169  23.901  1.00  0.00           H  
ATOM   1805 1HD1 ILE A 118      52.609  13.712  19.847  1.00  0.00           H  
ATOM   1806 2HD1 ILE A 118      52.534  15.486  19.719  1.00  0.00           H  
ATOM   1807 3HD1 ILE A 118      53.599  14.723  20.925  1.00  0.00           H  
ATOM   1808  N   VAL A 119      50.047  18.348  23.662  1.00  0.00           N  
ATOM   1809  CA  VAL A 119      50.042  19.484  24.562  1.00  0.00           C  
ATOM   1810  C   VAL A 119      48.939  19.395  25.605  1.00  0.00           C  
ATOM   1811  O   VAL A 119      49.131  19.727  26.773  1.00  0.00           O  
ATOM   1812  CB  VAL A 119      49.873  20.787  23.758  1.00  0.00           C  
ATOM   1813  CG1 VAL A 119      49.665  21.968  24.695  1.00  0.00           C  
ATOM   1814  CG2 VAL A 119      51.088  21.010  22.871  1.00  0.00           C  
ATOM   1815  H   VAL A 119      49.820  18.507  22.722  1.00  0.00           H  
ATOM   1816  HA  VAL A 119      50.994  19.508  25.094  1.00  0.00           H  
ATOM   1817  HB  VAL A 119      48.979  20.707  23.139  1.00  0.00           H  
ATOM   1818 1HG1 VAL A 119      49.547  22.880  24.110  1.00  0.00           H  
ATOM   1819 2HG1 VAL A 119      48.770  21.803  25.295  1.00  0.00           H  
ATOM   1820 3HG1 VAL A 119      50.529  22.068  25.352  1.00  0.00           H  
ATOM   1821 1HG2 VAL A 119      50.961  21.932  22.305  1.00  0.00           H  
ATOM   1822 2HG2 VAL A 119      51.982  21.083  23.491  1.00  0.00           H  
ATOM   1823 3HG2 VAL A 119      51.193  20.172  22.181  1.00  0.00           H  
ATOM   1824  N   GLU A 120      47.772  18.973  25.172  1.00  0.00           N  
ATOM   1825  CA  GLU A 120      46.654  18.770  26.072  1.00  0.00           C  
ATOM   1826  C   GLU A 120      46.933  17.701  27.115  1.00  0.00           C  
ATOM   1827  O   GLU A 120      46.573  17.831  28.283  1.00  0.00           O  
ATOM   1828  CB  GLU A 120      45.403  18.395  25.274  1.00  0.00           C  
ATOM   1829  CG  GLU A 120      44.148  18.222  26.118  1.00  0.00           C  
ATOM   1830  CD  GLU A 120      42.925  17.927  25.294  1.00  0.00           C  
ATOM   1831  OE1 GLU A 120      43.039  17.879  24.093  1.00  0.00           O  
ATOM   1832  OE2 GLU A 120      41.876  17.750  25.867  1.00  0.00           O  
ATOM   1833  H   GLU A 120      47.654  18.722  24.232  1.00  0.00           H  
ATOM   1834  HA  GLU A 120      46.470  19.700  26.611  1.00  0.00           H  
ATOM   1835 1HB  GLU A 120      45.202  19.165  24.529  1.00  0.00           H  
ATOM   1836 2HB  GLU A 120      45.579  17.461  24.741  1.00  0.00           H  
ATOM   1837 1HG  GLU A 120      44.304  17.403  26.820  1.00  0.00           H  
ATOM   1838 2HG  GLU A 120      43.982  19.131  26.693  1.00  0.00           H  
ATOM   1839  N   ALA A 121      47.552  16.624  26.682  1.00  0.00           N  
ATOM   1840  CA  ALA A 121      47.944  15.558  27.582  1.00  0.00           C  
ATOM   1841  C   ALA A 121      48.950  16.020  28.625  1.00  0.00           C  
ATOM   1842  O   ALA A 121      48.883  15.641  29.793  1.00  0.00           O  
ATOM   1843  CB  ALA A 121      48.507  14.389  26.787  1.00  0.00           C  
ATOM   1844  H   ALA A 121      47.820  16.552  25.742  1.00  0.00           H  
ATOM   1845  HA  ALA A 121      47.057  15.228  28.123  1.00  0.00           H  
ATOM   1846 1HB  ALA A 121      48.799  13.592  27.470  1.00  0.00           H  
ATOM   1847 2HB  ALA A 121      47.747  14.017  26.099  1.00  0.00           H  
ATOM   1848 3HB  ALA A 121      49.377  14.719  26.222  1.00  0.00           H  
ATOM   1849  N   SER A 122      49.903  16.815  28.192  1.00  0.00           N  
ATOM   1850  CA  SER A 122      50.885  17.387  29.092  1.00  0.00           C  
ATOM   1851  C   SER A 122      50.256  18.297  30.135  1.00  0.00           C  
ATOM   1852  O   SER A 122      50.640  18.298  31.303  1.00  0.00           O  
ATOM   1853  CB  SER A 122      51.917  18.162  28.296  1.00  0.00           C  
ATOM   1854  OG  SER A 122      52.882  18.726  29.141  1.00  0.00           O  
ATOM   1855  H   SER A 122      49.927  17.092  27.252  1.00  0.00           H  
ATOM   1856  HA  SER A 122      51.374  16.575  29.632  1.00  0.00           H  
ATOM   1857 1HB  SER A 122      52.400  17.496  27.581  1.00  0.00           H  
ATOM   1858 2HB  SER A 122      51.423  18.949  27.728  1.00  0.00           H  
ATOM   1859  HG  SER A 122      53.494  19.195  28.568  1.00  0.00           H  
ATOM   1860  N   PHE A 123      49.307  19.098  29.702  1.00  0.00           N  
ATOM   1861  CA  PHE A 123      48.573  19.965  30.602  1.00  0.00           C  
ATOM   1862  C   PHE A 123      47.786  19.187  31.645  1.00  0.00           C  
ATOM   1863  O   PHE A 123      47.718  19.565  32.813  1.00  0.00           O  
ATOM   1864  CB  PHE A 123      47.620  20.858  29.806  1.00  0.00           C  
ATOM   1865  CG  PHE A 123      48.308  21.967  29.061  1.00  0.00           C  
ATOM   1866  CD1 PHE A 123      48.163  22.093  27.688  1.00  0.00           C  
ATOM   1867  CD2 PHE A 123      49.101  22.885  29.732  1.00  0.00           C  
ATOM   1868  CE1 PHE A 123      48.796  23.112  27.002  1.00  0.00           C  
ATOM   1869  CE2 PHE A 123      49.734  23.906  29.049  1.00  0.00           C  
ATOM   1870  CZ  PHE A 123      49.581  24.019  27.682  1.00  0.00           C  
ATOM   1871  H   PHE A 123      49.030  19.074  28.762  1.00  0.00           H  
ATOM   1872  HA  PHE A 123      49.287  20.589  31.141  1.00  0.00           H  
ATOM   1873 1HB  PHE A 123      47.071  20.253  29.085  1.00  0.00           H  
ATOM   1874 2HB  PHE A 123      46.890  21.304  30.481  1.00  0.00           H  
ATOM   1875  HD1 PHE A 123      47.542  21.377  27.150  1.00  0.00           H  
ATOM   1876  HD2 PHE A 123      49.222  22.795  30.812  1.00  0.00           H  
ATOM   1877  HE1 PHE A 123      48.674  23.200  25.922  1.00  0.00           H  
ATOM   1878  HE2 PHE A 123      50.354  24.621  29.589  1.00  0.00           H  
ATOM   1879  HZ  PHE A 123      50.080  24.822  27.142  1.00  0.00           H  
ATOM   1880  N   ARG A 124      47.163  18.114  31.212  1.00  0.00           N  
ATOM   1881  CA  ARG A 124      46.436  17.241  32.112  1.00  0.00           C  
ATOM   1882  C   ARG A 124      47.315  16.689  33.222  1.00  0.00           C  
ATOM   1883  O   ARG A 124      46.937  16.706  34.394  1.00  0.00           O  
ATOM   1884  CB  ARG A 124      45.824  16.083  31.338  1.00  0.00           C  
ATOM   1885  CG  ARG A 124      44.993  15.123  32.175  1.00  0.00           C  
ATOM   1886  CD  ARG A 124      44.408  14.037  31.347  1.00  0.00           C  
ATOM   1887  NE  ARG A 124      43.645  13.094  32.149  1.00  0.00           N  
ATOM   1888  CZ  ARG A 124      42.349  13.247  32.482  1.00  0.00           C  
ATOM   1889  NH1 ARG A 124      41.686  14.307  32.076  1.00  0.00           N  
ATOM   1890  NH2 ARG A 124      41.743  12.331  33.217  1.00  0.00           N  
ATOM   1891  H   ARG A 124      47.234  17.846  30.272  1.00  0.00           H  
ATOM   1892  HA  ARG A 124      45.679  17.831  32.630  1.00  0.00           H  
ATOM   1893 1HB  ARG A 124      45.183  16.471  30.549  1.00  0.00           H  
ATOM   1894 2HB  ARG A 124      46.616  15.504  30.862  1.00  0.00           H  
ATOM   1895 1HG  ARG A 124      45.622  14.669  32.941  1.00  0.00           H  
ATOM   1896 2HG  ARG A 124      44.177  15.668  32.652  1.00  0.00           H  
ATOM   1897 1HD  ARG A 124      43.741  14.468  30.601  1.00  0.00           H  
ATOM   1898 2HD  ARG A 124      45.207  13.491  30.847  1.00  0.00           H  
ATOM   1899  HE  ARG A 124      44.121  12.266  32.480  1.00  0.00           H  
ATOM   1900 1HH1 ARG A 124      42.149  15.007  31.514  1.00  0.00           H  
ATOM   1901 2HH1 ARG A 124      40.714  14.421  32.325  1.00  0.00           H  
ATOM   1902 1HH2 ARG A 124      42.253  11.515  33.530  1.00  0.00           H  
ATOM   1903 2HH2 ARG A 124      40.772  12.445  33.467  1.00  0.00           H  
ATOM   1904  N   GLU A 125      48.493  16.200  32.849  1.00  0.00           N  
ATOM   1905  CA  GLU A 125      49.432  15.641  33.815  1.00  0.00           C  
ATOM   1906  C   GLU A 125      49.795  16.663  34.885  1.00  0.00           C  
ATOM   1907  O   GLU A 125      49.784  16.357  36.078  1.00  0.00           O  
ATOM   1908  CB  GLU A 125      50.700  15.156  33.108  1.00  0.00           C  
ATOM   1909  CG  GLU A 125      51.741  14.543  34.034  1.00  0.00           C  
ATOM   1910  CD  GLU A 125      51.299  13.234  34.625  1.00  0.00           C  
ATOM   1911  OE1 GLU A 125      50.176  12.850  34.400  1.00  0.00           O  
ATOM   1912  OE2 GLU A 125      52.085  12.616  35.304  1.00  0.00           O  
ATOM   1913  H   GLU A 125      48.745  16.216  31.871  1.00  0.00           H  
ATOM   1914  HA  GLU A 125      48.956  14.794  34.310  1.00  0.00           H  
ATOM   1915 1HB  GLU A 125      50.436  14.409  32.360  1.00  0.00           H  
ATOM   1916 2HB  GLU A 125      51.167  15.991  32.586  1.00  0.00           H  
ATOM   1917 1HG  GLU A 125      52.661  14.383  33.473  1.00  0.00           H  
ATOM   1918 2HG  GLU A 125      51.955  15.246  34.838  1.00  0.00           H  
ATOM   1919  N   GLU A 126      50.221  17.841  34.468  1.00  0.00           N  
ATOM   1920  CA  GLU A 126      50.790  18.802  35.410  1.00  0.00           C  
ATOM   1921  C   GLU A 126      49.754  19.365  36.390  1.00  0.00           C  
ATOM   1922  O   GLU A 126      50.102  19.786  37.492  1.00  0.00           O  
ATOM   1923  CB  GLU A 126      51.446  19.952  34.643  1.00  0.00           C  
ATOM   1924  CG  GLU A 126      52.175  20.959  35.523  1.00  0.00           C  
ATOM   1925  CD  GLU A 126      53.341  20.359  36.257  1.00  0.00           C  
ATOM   1926  OE1 GLU A 126      53.823  19.336  35.833  1.00  0.00           O  
ATOM   1927  OE2 GLU A 126      53.752  20.924  37.243  1.00  0.00           O  
ATOM   1928  H   GLU A 126      50.186  18.064  33.484  1.00  0.00           H  
ATOM   1929  HA  GLU A 126      51.544  18.293  36.010  1.00  0.00           H  
ATOM   1930 1HB  GLU A 126      52.165  19.550  33.929  1.00  0.00           H  
ATOM   1931 2HB  GLU A 126      50.687  20.491  34.076  1.00  0.00           H  
ATOM   1932 1HG  GLU A 126      52.535  21.777  34.899  1.00  0.00           H  
ATOM   1933 2HG  GLU A 126      51.471  21.372  36.244  1.00  0.00           H  
ATOM   1934  N   GLY A 127      48.495  19.429  35.957  1.00  0.00           N  
ATOM   1935  CA  GLY A 127      47.451  20.144  36.701  1.00  0.00           C  
ATOM   1936  C   GLY A 127      47.391  21.618  36.303  1.00  0.00           C  
ATOM   1937  O   GLY A 127      47.082  22.482  37.123  1.00  0.00           O  
ATOM   1938  H   GLY A 127      48.266  19.019  35.064  1.00  0.00           H  
ATOM   1939 1HA  GLY A 127      46.485  19.675  36.513  1.00  0.00           H  
ATOM   1940 2HA  GLY A 127      47.645  20.062  37.770  1.00  0.00           H  
ATOM   1941  N   LEU A 128      47.633  21.886  35.022  1.00  0.00           N  
ATOM   1942  CA  LEU A 128      47.463  23.221  34.450  1.00  0.00           C  
ATOM   1943  C   LEU A 128      46.028  23.453  33.988  1.00  0.00           C  
ATOM   1944  O   LEU A 128      45.287  22.504  33.726  1.00  0.00           O  
ATOM   1945  CB  LEU A 128      48.422  23.416  33.269  1.00  0.00           C  
ATOM   1946  CG  LEU A 128      49.916  23.301  33.599  1.00  0.00           C  
ATOM   1947  CD1 LEU A 128      50.730  23.425  32.318  1.00  0.00           C  
ATOM   1948  CD2 LEU A 128      50.300  24.383  34.597  1.00  0.00           C  
ATOM   1949  H   LEU A 128      47.916  21.132  34.414  1.00  0.00           H  
ATOM   1950  HA  LEU A 128      47.683  23.958  35.222  1.00  0.00           H  
ATOM   1951 1HB  LEU A 128      48.192  22.671  32.509  1.00  0.00           H  
ATOM   1952 2HB  LEU A 128      48.251  24.405  32.842  1.00  0.00           H  
ATOM   1953  HG  LEU A 128      50.119  22.321  34.030  1.00  0.00           H  
ATOM   1954 1HD1 LEU A 128      51.791  23.343  32.552  1.00  0.00           H  
ATOM   1955 2HD1 LEU A 128      50.449  22.627  31.630  1.00  0.00           H  
ATOM   1956 3HD1 LEU A 128      50.534  24.391  31.854  1.00  0.00           H  
ATOM   1957 1HD2 LEU A 128      51.361  24.301  34.832  1.00  0.00           H  
ATOM   1958 2HD2 LEU A 128      50.098  25.364  34.166  1.00  0.00           H  
ATOM   1959 3HD2 LEU A 128      49.716  24.261  35.509  1.00  0.00           H  
ATOM   1960  N   PRO A 129      45.632  24.720  33.922  1.00  0.00           N  
ATOM   1961  CA  PRO A 129      44.258  25.100  33.600  1.00  0.00           C  
ATOM   1962  C   PRO A 129      43.854  24.691  32.189  1.00  0.00           C  
ATOM   1963  O   PRO A 129      44.673  24.695  31.269  1.00  0.00           O  
ATOM   1964  CB  PRO A 129      44.286  26.624  33.752  1.00  0.00           C  
ATOM   1965  CG  PRO A 129      45.456  26.882  34.639  1.00  0.00           C  
ATOM   1966  CD  PRO A 129      46.454  25.819  34.260  1.00  0.00           C  
ATOM   1967  HA  PRO A 129      43.573  24.623  34.317  1.00  0.00           H  
ATOM   1968 1HB  PRO A 129      44.386  27.099  32.765  1.00  0.00           H  
ATOM   1969 2HB  PRO A 129      43.338  26.977  34.184  1.00  0.00           H  
ATOM   1970 1HG  PRO A 129      45.840  27.900  34.476  1.00  0.00           H  
ATOM   1971 2HG  PRO A 129      45.153  26.822  35.695  1.00  0.00           H  
ATOM   1972 1HD  PRO A 129      47.056  26.168  33.409  1.00  0.00           H  
ATOM   1973 2HD  PRO A 129      47.096  25.594  35.125  1.00  0.00           H  
ATOM   1974  N   GLU A 130      42.587  24.317  32.033  1.00  0.00           N  
ATOM   1975  CA  GLU A 130      42.067  23.840  30.757  1.00  0.00           C  
ATOM   1976  C   GLU A 130      42.042  24.942  29.711  1.00  0.00           C  
ATOM   1977  O   GLU A 130      41.639  24.714  28.570  1.00  0.00           O  
ATOM   1978  CB  GLU A 130      40.658  23.270  30.938  1.00  0.00           C  
ATOM   1979  CG  GLU A 130      39.602  24.306  31.296  1.00  0.00           C  
ATOM   1980  CD  GLU A 130      39.524  24.575  32.773  1.00  0.00           C  
ATOM   1981  OE1 GLU A 130      40.456  24.246  33.467  1.00  0.00           O  
ATOM   1982  OE2 GLU A 130      38.532  25.112  33.207  1.00  0.00           O  
ATOM   1983  H   GLU A 130      41.967  24.367  32.829  1.00  0.00           H  
ATOM   1984  HA  GLU A 130      42.725  23.052  30.388  1.00  0.00           H  
ATOM   1985 1HB  GLU A 130      40.345  22.777  30.018  1.00  0.00           H  
ATOM   1986 2HB  GLU A 130      40.669  22.517  31.726  1.00  0.00           H  
ATOM   1987 1HG  GLU A 130      39.832  25.237  30.780  1.00  0.00           H  
ATOM   1988 2HG  GLU A 130      38.632  23.957  30.944  1.00  0.00           H  
ATOM   1989  N   SER A 131      42.467  26.140  30.099  1.00  0.00           N  
ATOM   1990  CA  SER A 131      42.445  27.269  29.179  1.00  0.00           C  
ATOM   1991  C   SER A 131      43.700  27.302  28.291  1.00  0.00           C  
ATOM   1992  O   SER A 131      43.598  27.669  27.121  1.00  0.00           O  
ATOM   1993  CB  SER A 131      42.329  28.564  29.959  1.00  0.00           C  
ATOM   1994  OG  SER A 131      43.469  28.782  30.744  1.00  0.00           O  
ATOM   1995  H   SER A 131      42.797  26.272  31.045  1.00  0.00           H  
ATOM   1996  HA  SER A 131      41.583  27.161  28.519  1.00  0.00           H  
ATOM   1997 1HB  SER A 131      42.196  29.395  29.267  1.00  0.00           H  
ATOM   1998 2HB  SER A 131      41.447  28.526  30.597  1.00  0.00           H  
ATOM   1999  HG  SER A 131      43.320  29.612  31.202  1.00  0.00           H  
ATOM   2000  N   LEU A 132      44.871  26.833  28.788  1.00  0.00           N  
ATOM   2001  CA  LEU A 132      46.003  26.741  27.887  1.00  0.00           C  
ATOM   2002  C   LEU A 132      45.830  25.648  26.845  1.00  0.00           C  
ATOM   2003  O   LEU A 132      46.176  25.814  25.677  1.00  0.00           O  
ATOM   2004  CB  LEU A 132      47.285  26.484  28.689  1.00  0.00           C  
ATOM   2005  CG  LEU A 132      47.758  27.644  29.575  1.00  0.00           C  
ATOM   2006  CD1 LEU A 132      48.927  27.182  30.435  1.00  0.00           C  
ATOM   2007  CD2 LEU A 132      48.156  28.822  28.700  1.00  0.00           C  
ATOM   2008  H   LEU A 132      45.013  26.594  29.728  1.00  0.00           H  
ATOM   2009  HA  LEU A 132      46.091  27.682  27.346  1.00  0.00           H  
ATOM   2010 1HB  LEU A 132      47.125  25.620  29.332  1.00  0.00           H  
ATOM   2011 2HB  LEU A 132      48.090  26.249  27.993  1.00  0.00           H  
ATOM   2012  HG  LEU A 132      46.951  27.944  30.244  1.00  0.00           H  
ATOM   2013 1HD1 LEU A 132      49.263  28.005  31.065  1.00  0.00           H  
ATOM   2014 2HD1 LEU A 132      48.609  26.351  31.065  1.00  0.00           H  
ATOM   2015 3HD1 LEU A 132      49.746  26.859  29.793  1.00  0.00           H  
ATOM   2016 1HD2 LEU A 132      48.492  29.647  29.329  1.00  0.00           H  
ATOM   2017 2HD2 LEU A 132      48.965  28.523  28.032  1.00  0.00           H  
ATOM   2018 3HD2 LEU A 132      47.298  29.143  28.109  1.00  0.00           H  
ATOM   2019  N   ALA A 133      45.320  24.517  27.278  1.00  0.00           N  
ATOM   2020  CA  ALA A 133      45.033  23.417  26.377  1.00  0.00           C  
ATOM   2021  C   ALA A 133      43.987  23.778  25.335  1.00  0.00           C  
ATOM   2022  O   ALA A 133      44.090  23.408  24.167  1.00  0.00           O  
ATOM   2023  CB  ALA A 133      44.587  22.198  27.172  1.00  0.00           C  
ATOM   2024  H   ALA A 133      45.060  24.419  28.218  1.00  0.00           H  
ATOM   2025  HA  ALA A 133      45.948  23.175  25.836  1.00  0.00           H  
ATOM   2026 1HB  ALA A 133      44.373  21.376  26.489  1.00  0.00           H  
ATOM   2027 2HB  ALA A 133      45.380  21.902  27.859  1.00  0.00           H  
ATOM   2028 3HB  ALA A 133      43.689  22.442  27.738  1.00  0.00           H  
ATOM   2029  N   GLU A 134      42.961  24.477  25.768  1.00  0.00           N  
ATOM   2030  CA  GLU A 134      41.928  24.951  24.867  1.00  0.00           C  
ATOM   2031  C   GLU A 134      42.465  25.918  23.825  1.00  0.00           C  
ATOM   2032  O   GLU A 134      42.083  25.881  22.657  1.00  0.00           O  
ATOM   2033  CB  GLU A 134      40.808  25.625  25.664  1.00  0.00           C  
ATOM   2034  CG  GLU A 134      39.646  26.122  24.817  1.00  0.00           C  
ATOM   2035  CD  GLU A 134      38.887  25.007  24.152  1.00  0.00           C  
ATOM   2036  OE1 GLU A 134      38.982  23.894  24.610  1.00  0.00           O  
ATOM   2037  OE2 GLU A 134      38.212  25.269  23.185  1.00  0.00           O  
ATOM   2038  H   GLU A 134      42.910  24.751  26.708  1.00  0.00           H  
ATOM   2039  HA  GLU A 134      41.520  24.095  24.328  1.00  0.00           H  
ATOM   2040 1HB  GLU A 134      40.411  24.923  26.398  1.00  0.00           H  
ATOM   2041 2HB  GLU A 134      41.213  26.477  26.210  1.00  0.00           H  
ATOM   2042 1HG  GLU A 134      38.961  26.683  25.452  1.00  0.00           H  
ATOM   2043 2HG  GLU A 134      40.029  26.799  24.055  1.00  0.00           H  
ATOM   2044  N   ALA A 135      43.332  26.807  24.258  1.00  0.00           N  
ATOM   2045  CA  ALA A 135      43.978  27.742  23.357  1.00  0.00           C  
ATOM   2046  C   ALA A 135      44.837  27.045  22.315  1.00  0.00           C  
ATOM   2047  O   ALA A 135      44.867  27.428  21.147  1.00  0.00           O  
ATOM   2048  CB  ALA A 135      44.814  28.734  24.151  1.00  0.00           C  
ATOM   2049  H   ALA A 135      43.609  26.810  25.198  1.00  0.00           H  
ATOM   2050  HA  ALA A 135      43.201  28.283  22.816  1.00  0.00           H  
ATOM   2051 1HB  ALA A 135      45.296  29.433  23.467  1.00  0.00           H  
ATOM   2052 2HB  ALA A 135      44.171  29.284  24.838  1.00  0.00           H  
ATOM   2053 3HB  ALA A 135      45.574  28.198  24.717  1.00  0.00           H  
ATOM   2054  N   VAL A 136      45.561  26.038  22.748  1.00  0.00           N  
ATOM   2055  CA  VAL A 136      46.370  25.239  21.847  1.00  0.00           C  
ATOM   2056  C   VAL A 136      45.535  24.514  20.805  1.00  0.00           C  
ATOM   2057  O   VAL A 136      45.906  24.417  19.637  1.00  0.00           O  
ATOM   2058  CB  VAL A 136      47.183  24.206  22.649  1.00  0.00           C  
ATOM   2059  CG1 VAL A 136      47.881  23.232  21.711  1.00  0.00           C  
ATOM   2060  CG2 VAL A 136      48.192  24.917  23.537  1.00  0.00           C  
ATOM   2061  H   VAL A 136      45.516  25.763  23.688  1.00  0.00           H  
ATOM   2062  HA  VAL A 136      47.053  25.902  21.315  1.00  0.00           H  
ATOM   2063  HB  VAL A 136      46.501  23.622  23.269  1.00  0.00           H  
ATOM   2064 1HG1 VAL A 136      48.450  22.509  22.295  1.00  0.00           H  
ATOM   2065 2HG1 VAL A 136      47.137  22.708  21.111  1.00  0.00           H  
ATOM   2066 3HG1 VAL A 136      48.557  23.780  21.056  1.00  0.00           H  
ATOM   2067 1HG2 VAL A 136      48.763  24.181  24.102  1.00  0.00           H  
ATOM   2068 2HG2 VAL A 136      48.870  25.505  22.918  1.00  0.00           H  
ATOM   2069 3HG2 VAL A 136      47.668  25.577  24.228  1.00  0.00           H  
ATOM   2070  N   ARG A 137      44.417  23.975  21.238  1.00  0.00           N  
ATOM   2071  CA  ARG A 137      43.490  23.318  20.337  1.00  0.00           C  
ATOM   2072  C   ARG A 137      42.921  24.266  19.295  1.00  0.00           C  
ATOM   2073  O   ARG A 137      42.762  23.917  18.127  1.00  0.00           O  
ATOM   2074  CB  ARG A 137      42.345  22.698  21.123  1.00  0.00           C  
ATOM   2075  CG  ARG A 137      42.724  21.481  21.953  1.00  0.00           C  
ATOM   2076  CD  ARG A 137      41.576  20.982  22.753  1.00  0.00           C  
ATOM   2077  NE  ARG A 137      40.486  20.520  21.908  1.00  0.00           N  
ATOM   2078  CZ  ARG A 137      40.402  19.286  21.375  1.00  0.00           C  
ATOM   2079  NH1 ARG A 137      41.348  18.404  21.607  1.00  0.00           N  
ATOM   2080  NH2 ARG A 137      39.368  18.962  20.618  1.00  0.00           N  
ATOM   2081  H   ARG A 137      44.154  24.067  22.178  1.00  0.00           H  
ATOM   2082  HA  ARG A 137      44.038  22.573  19.759  1.00  0.00           H  
ATOM   2083 1HB  ARG A 137      41.924  23.440  21.800  1.00  0.00           H  
ATOM   2084 2HB  ARG A 137      41.554  22.395  20.437  1.00  0.00           H  
ATOM   2085 1HG  ARG A 137      43.055  20.679  21.293  1.00  0.00           H  
ATOM   2086 2HG  ARG A 137      43.530  21.744  22.638  1.00  0.00           H  
ATOM   2087 1HD  ARG A 137      41.901  20.150  23.376  1.00  0.00           H  
ATOM   2088 2HD  ARG A 137      41.199  21.784  23.387  1.00  0.00           H  
ATOM   2089  HE  ARG A 137      39.739  21.171  21.707  1.00  0.00           H  
ATOM   2090 1HH1 ARG A 137      42.139  18.651  22.186  1.00  0.00           H  
ATOM   2091 2HH1 ARG A 137      41.285  17.479  21.208  1.00  0.00           H  
ATOM   2092 1HH2 ARG A 137      38.640  19.641  20.439  1.00  0.00           H  
ATOM   2093 2HH2 ARG A 137      39.305  18.038  20.219  1.00  0.00           H  
ATOM   2094  N   ALA A 138      42.584  25.460  19.728  1.00  0.00           N  
ATOM   2095  CA  ALA A 138      42.098  26.488  18.827  1.00  0.00           C  
ATOM   2096  C   ALA A 138      43.131  26.883  17.785  1.00  0.00           C  
ATOM   2097  O   ALA A 138      42.814  27.101  16.617  1.00  0.00           O  
ATOM   2098  CB  ALA A 138      41.658  27.709  19.622  1.00  0.00           C  
ATOM   2099  H   ALA A 138      42.720  25.703  20.668  1.00  0.00           H  
ATOM   2100  HA  ALA A 138      41.241  26.087  18.286  1.00  0.00           H  
ATOM   2101 1HB  ALA A 138      41.294  28.476  18.939  1.00  0.00           H  
ATOM   2102 2HB  ALA A 138      40.860  27.428  20.309  1.00  0.00           H  
ATOM   2103 3HB  ALA A 138      42.503  28.098  20.188  1.00  0.00           H  
ATOM   2104  N   ALA A 139      44.365  27.008  18.218  1.00  0.00           N  
ATOM   2105  CA  ALA A 139      45.462  27.309  17.317  1.00  0.00           C  
ATOM   2106  C   ALA A 139      45.672  26.222  16.275  1.00  0.00           C  
ATOM   2107  O   ALA A 139      45.940  26.496  15.107  1.00  0.00           O  
ATOM   2108  CB  ALA A 139      46.740  27.531  18.112  1.00  0.00           C  
ATOM   2109  H   ALA A 139      44.581  26.832  19.158  1.00  0.00           H  
ATOM   2110  HA  ALA A 139      45.215  28.223  16.776  1.00  0.00           H  
ATOM   2111 1HB  ALA A 139      47.559  27.756  17.429  1.00  0.00           H  
ATOM   2112 2HB  ALA A 139      46.601  28.366  18.799  1.00  0.00           H  
ATOM   2113 3HB  ALA A 139      46.977  26.631  18.678  1.00  0.00           H  
ATOM   2114  N   ALA A 140      45.579  24.985  16.708  1.00  0.00           N  
ATOM   2115  CA  ALA A 140      45.685  23.853  15.807  1.00  0.00           C  
ATOM   2116  C   ALA A 140      44.579  23.835  14.765  1.00  0.00           C  
ATOM   2117  O   ALA A 140      44.802  23.522  13.597  1.00  0.00           O  
ATOM   2118  CB  ALA A 140      45.682  22.555  16.601  1.00  0.00           C  
ATOM   2119  H   ALA A 140      45.369  24.803  17.648  1.00  0.00           H  
ATOM   2120  HA  ALA A 140      46.628  23.938  15.266  1.00  0.00           H  
ATOM   2121 1HB  ALA A 140      45.762  21.710  15.917  1.00  0.00           H  
ATOM   2122 2HB  ALA A 140      46.528  22.547  17.288  1.00  0.00           H  
ATOM   2123 3HB  ALA A 140      44.755  22.477  17.167  1.00  0.00           H  
ATOM   2124  N   GLU A 141      43.376  24.140  15.198  1.00  0.00           N  
ATOM   2125  CA  GLU A 141      42.244  24.233  14.297  1.00  0.00           C  
ATOM   2126  C   GLU A 141      42.418  25.325  13.255  1.00  0.00           C  
ATOM   2127  O   GLU A 141      42.071  25.159  12.087  1.00  0.00           O  
ATOM   2128  CB  GLU A 141      40.962  24.483  15.094  1.00  0.00           C  
ATOM   2129  CG  GLU A 141      39.696  24.533  14.249  1.00  0.00           C  
ATOM   2130  CD  GLU A 141      38.450  24.706  15.072  1.00  0.00           C  
ATOM   2131  OE1 GLU A 141      38.187  23.868  15.900  1.00  0.00           O  
ATOM   2132  OE2 GLU A 141      37.760  25.678  14.872  1.00  0.00           O  
ATOM   2133  H   GLU A 141      43.234  24.379  16.138  1.00  0.00           H  
ATOM   2134  HA  GLU A 141      42.153  23.290  13.757  1.00  0.00           H  
ATOM   2135 1HB  GLU A 141      40.836  23.697  15.838  1.00  0.00           H  
ATOM   2136 2HB  GLU A 141      41.044  25.430  15.628  1.00  0.00           H  
ATOM   2137 1HG  GLU A 141      39.773  25.363  13.547  1.00  0.00           H  
ATOM   2138 2HG  GLU A 141      39.621  23.612  13.673  1.00  0.00           H  
ATOM   2139  N   ALA A 142      42.928  26.457  13.688  1.00  0.00           N  
ATOM   2140  CA  ALA A 142      43.215  27.556  12.787  1.00  0.00           C  
ATOM   2141  C   ALA A 142      44.261  27.195  11.745  1.00  0.00           C  
ATOM   2142  O   ALA A 142      44.158  27.565  10.577  1.00  0.00           O  
ATOM   2143  CB  ALA A 142      43.661  28.775  13.581  1.00  0.00           C  
ATOM   2144  H   ALA A 142      43.187  26.554  14.628  1.00  0.00           H  
ATOM   2145  HA  ALA A 142      42.300  27.798  12.246  1.00  0.00           H  
ATOM   2146 1HB  ALA A 142      43.875  29.596  12.897  1.00  0.00           H  
ATOM   2147 2HB  ALA A 142      42.868  29.072  14.268  1.00  0.00           H  
ATOM   2148 3HB  ALA A 142      44.559  28.532  14.147  1.00  0.00           H  
ATOM   2149  N   LEU A 143      45.286  26.496  12.178  1.00  0.00           N  
ATOM   2150  CA  LEU A 143      46.319  26.022  11.277  1.00  0.00           C  
ATOM   2151  C   LEU A 143      45.782  25.055  10.235  1.00  0.00           C  
ATOM   2152  O   LEU A 143      46.164  25.092   9.067  1.00  0.00           O  
ATOM   2153  CB  LEU A 143      47.435  25.341  12.079  1.00  0.00           C  
ATOM   2154  CG  LEU A 143      48.289  26.270  12.952  1.00  0.00           C  
ATOM   2155  CD1 LEU A 143      49.223  25.437  13.819  1.00  0.00           C  
ATOM   2156  CD2 LEU A 143      49.074  27.223  12.062  1.00  0.00           C  
ATOM   2157  H   LEU A 143      45.338  26.223  13.118  1.00  0.00           H  
ATOM   2158  HA  LEU A 143      46.725  26.876  10.737  1.00  0.00           H  
ATOM   2159 1HB  LEU A 143      46.988  24.593  12.731  1.00  0.00           H  
ATOM   2160 2HB  LEU A 143      48.103  24.834  11.383  1.00  0.00           H  
ATOM   2161  HG  LEU A 143      47.641  26.843  13.615  1.00  0.00           H  
ATOM   2162 1HD1 LEU A 143      49.829  26.097  14.439  1.00  0.00           H  
ATOM   2163 2HD1 LEU A 143      48.634  24.778  14.459  1.00  0.00           H  
ATOM   2164 3HD1 LEU A 143      49.873  24.839  13.182  1.00  0.00           H  
ATOM   2165 1HD2 LEU A 143      49.680  27.884  12.683  1.00  0.00           H  
ATOM   2166 2HD2 LEU A 143      49.723  26.651  11.400  1.00  0.00           H  
ATOM   2167 3HD2 LEU A 143      48.382  27.818  11.467  1.00  0.00           H  
ATOM   2168  N   LYS A 144      44.916  24.167  10.668  1.00  0.00           N  
ATOM   2169  CA  LYS A 144      44.270  23.231   9.767  1.00  0.00           C  
ATOM   2170  C   LYS A 144      43.411  23.928   8.725  1.00  0.00           C  
ATOM   2171  O   LYS A 144      43.381  23.546   7.557  1.00  0.00           O  
ATOM   2172  CB  LYS A 144      43.420  22.238  10.562  1.00  0.00           C  
ATOM   2173  CG  LYS A 144      42.744  21.169   9.714  1.00  0.00           C  
ATOM   2174  CD  LYS A 144      41.985  20.175  10.580  1.00  0.00           C  
ATOM   2175  CE  LYS A 144      41.291  19.119   9.733  1.00  0.00           C  
ATOM   2176  NZ  LYS A 144      40.544  18.139  10.568  1.00  0.00           N  
ATOM   2177  H   LYS A 144      44.638  24.163  11.608  1.00  0.00           H  
ATOM   2178  HA  LYS A 144      45.042  22.681   9.228  1.00  0.00           H  
ATOM   2179 1HB  LYS A 144      44.044  21.735  11.301  1.00  0.00           H  
ATOM   2180 2HB  LYS A 144      42.642  22.777  11.103  1.00  0.00           H  
ATOM   2181 1HG  LYS A 144      42.047  21.641   9.021  1.00  0.00           H  
ATOM   2182 2HG  LYS A 144      43.497  20.634   9.136  1.00  0.00           H  
ATOM   2183 1HD  LYS A 144      42.679  19.683  11.263  1.00  0.00           H  
ATOM   2184 2HD  LYS A 144      41.237  20.703  11.170  1.00  0.00           H  
ATOM   2185 1HE  LYS A 144      40.593  19.601   9.050  1.00  0.00           H  
ATOM   2186 2HE  LYS A 144      42.032  18.582   9.141  1.00  0.00           H  
ATOM   2187 1HZ  LYS A 144      40.099  17.457   9.970  1.00  0.00           H  
ATOM   2188 2HZ  LYS A 144      41.185  17.671  11.193  1.00  0.00           H  
ATOM   2189 3HZ  LYS A 144      39.840  18.622  11.107  1.00  0.00           H  
ATOM   2190  N   ALA A 145      42.686  24.935   9.158  1.00  0.00           N  
ATOM   2191  CA  ALA A 145      41.878  25.735   8.257  1.00  0.00           C  
ATOM   2192  C   ALA A 145      42.713  26.459   7.215  1.00  0.00           C  
ATOM   2193  O   ALA A 145      42.341  26.556   6.047  1.00  0.00           O  
ATOM   2194  CB  ALA A 145      41.047  26.732   9.052  1.00  0.00           C  
ATOM   2195  H   ALA A 145      42.731  25.210  10.098  1.00  0.00           H  
ATOM   2196  HA  ALA A 145      41.210  25.065   7.716  1.00  0.00           H  
ATOM   2197 1HB  ALA A 145      40.443  27.329   8.369  1.00  0.00           H  
ATOM   2198 2HB  ALA A 145      40.393  26.195   9.739  1.00  0.00           H  
ATOM   2199 3HB  ALA A 145      41.708  27.387   9.618  1.00  0.00           H  
ATOM   2200  N   LEU A 146      43.830  26.998   7.648  1.00  0.00           N  
ATOM   2201  CA  LEU A 146      44.758  27.656   6.747  1.00  0.00           C  
ATOM   2202  C   LEU A 146      45.326  26.707   5.705  1.00  0.00           C  
ATOM   2203  O   LEU A 146      45.486  27.057   4.537  1.00  0.00           O  
ATOM   2204  CB  LEU A 146      45.906  28.281   7.549  1.00  0.00           C  
ATOM   2205  CG  LEU A 146      45.678  29.721   8.026  1.00  0.00           C  
ATOM   2206  CD1 LEU A 146      44.423  29.779   8.886  1.00  0.00           C  
ATOM   2207  CD2 LEU A 146      46.896  30.198   8.803  1.00  0.00           C  
ATOM   2208  H   LEU A 146      44.094  26.907   8.588  1.00  0.00           H  
ATOM   2209  HA  LEU A 146      44.222  28.436   6.207  1.00  0.00           H  
ATOM   2210 1HB  LEU A 146      46.091  27.666   8.428  1.00  0.00           H  
ATOM   2211 2HB  LEU A 146      46.805  28.275   6.932  1.00  0.00           H  
ATOM   2212  HG  LEU A 146      45.521  30.370   7.163  1.00  0.00           H  
ATOM   2213 1HD1 LEU A 146      44.260  30.802   9.225  1.00  0.00           H  
ATOM   2214 2HD1 LEU A 146      43.564  29.451   8.299  1.00  0.00           H  
ATOM   2215 3HD1 LEU A 146      44.543  29.126   9.749  1.00  0.00           H  
ATOM   2216 1HD2 LEU A 146      46.734  31.222   9.142  1.00  0.00           H  
ATOM   2217 2HD2 LEU A 146      47.053  29.551   9.667  1.00  0.00           H  
ATOM   2218 3HD2 LEU A 146      47.775  30.163   8.160  1.00  0.00           H  
ATOM   2219  N   ALA A 147      45.663  25.512   6.138  1.00  0.00           N  
ATOM   2220  CA  ALA A 147      46.150  24.486   5.237  1.00  0.00           C  
ATOM   2221  C   ALA A 147      45.116  24.091   4.195  1.00  0.00           C  
ATOM   2222  O   ALA A 147      45.433  23.873   3.027  1.00  0.00           O  
ATOM   2223  CB  ALA A 147      46.592  23.265   6.031  1.00  0.00           C  
ATOM   2224  H   ALA A 147      45.528  25.270   7.078  1.00  0.00           H  
ATOM   2225  HA  ALA A 147      47.006  24.889   4.696  1.00  0.00           H  
ATOM   2226 1HB  ALA A 147      46.957  22.499   5.347  1.00  0.00           H  
ATOM   2227 2HB  ALA A 147      47.390  23.547   6.718  1.00  0.00           H  
ATOM   2228 3HB  ALA A 147      45.748  22.874   6.597  1.00  0.00           H  
ATOM   2229  N   LYS A 148      43.883  23.966   4.628  1.00  0.00           N  
ATOM   2230  CA  LYS A 148      42.786  23.665   3.727  1.00  0.00           C  
ATOM   2231  C   LYS A 148      42.576  24.752   2.685  1.00  0.00           C  
ATOM   2232  O   LYS A 148      42.307  24.477   1.517  1.00  0.00           O  
ATOM   2233  CB  LYS A 148      41.497  23.451   4.522  1.00  0.00           C  
ATOM   2234  CG  LYS A 148      41.461  22.159   5.327  1.00  0.00           C  
ATOM   2235  CD  LYS A 148      40.219  22.087   6.202  1.00  0.00           C  
ATOM   2236  CE  LYS A 148      38.960  21.917   5.364  1.00  0.00           C  
ATOM   2237  NZ  LYS A 148      37.746  21.759   6.210  1.00  0.00           N  
ATOM   2238  H   LYS A 148      43.667  24.142   5.568  1.00  0.00           H  
ATOM   2239  HA  LYS A 148      43.023  22.748   3.187  1.00  0.00           H  
ATOM   2240 1HB  LYS A 148      41.355  24.281   5.215  1.00  0.00           H  
ATOM   2241 2HB  LYS A 148      40.646  23.444   3.841  1.00  0.00           H  
ATOM   2242 1HG  LYS A 148      41.467  21.306   4.647  1.00  0.00           H  
ATOM   2243 2HG  LYS A 148      42.346  22.101   5.961  1.00  0.00           H  
ATOM   2244 1HD  LYS A 148      40.305  21.244   6.889  1.00  0.00           H  
ATOM   2245 2HD  LYS A 148      40.133  23.002   6.788  1.00  0.00           H  
ATOM   2246 1HE  LYS A 148      38.830  22.787   4.722  1.00  0.00           H  
ATOM   2247 2HE  LYS A 148      39.062  21.036   4.730  1.00  0.00           H  
ATOM   2248 1HZ  LYS A 148      36.935  21.649   5.618  1.00  0.00           H  
ATOM   2249 2HZ  LYS A 148      37.847  20.943   6.798  1.00  0.00           H  
ATOM   2250 3HZ  LYS A 148      37.630  22.578   6.790  1.00  0.00           H  
ATOM   2251  N   ALA A 149      42.914  25.991   3.064  1.00  0.00           N  
ATOM   2252  CA  ALA A 149      42.886  27.155   2.159  1.00  0.00           C  
ATOM   2253  C   ALA A 149      43.914  27.167   1.011  1.00  0.00           C  
ATOM   2254  O   ALA A 149      43.744  27.908   0.043  1.00  0.00           O  
ATOM   2255  CB  ALA A 149      43.049  28.421   2.987  1.00  0.00           C  
ATOM   2256  H   ALA A 149      43.161  26.144   4.031  1.00  0.00           H  
ATOM   2257  HA  ALA A 149      41.920  27.168   1.654  1.00  0.00           H  
ATOM   2258 1HB  ALA A 149      43.030  29.290   2.330  1.00  0.00           H  
ATOM   2259 2HB  ALA A 149      42.234  28.492   3.707  1.00  0.00           H  
ATOM   2260 3HB  ALA A 149      43.999  28.388   3.518  1.00  0.00           H  
ATOM   2261  N   GLY A 150      44.978  26.372   1.114  1.00  0.00           N  
ATOM   2262  CA  GLY A 150      46.020  26.365   0.070  1.00  0.00           C  
ATOM   2263  C   GLY A 150      47.201  27.270   0.419  1.00  0.00           C  
ATOM   2264  O   GLY A 150      47.807  27.878  -0.463  1.00  0.00           O  
ATOM   2265  H   GLY A 150      45.075  25.773   1.922  1.00  0.00           H  
ATOM   2266 1HA  GLY A 150      46.382  25.347  -0.076  1.00  0.00           H  
ATOM   2267 2HA  GLY A 150      45.589  26.691  -0.876  1.00  0.00           H  
ATOM   2268  N   ILE A 151      47.590  27.266   1.689  1.00  0.00           N  
ATOM   2269  CA  ILE A 151      48.883  27.807   2.106  1.00  0.00           C  
ATOM   2270  C   ILE A 151      50.003  26.832   1.751  1.00  0.00           C  
ATOM   2271  O   ILE A 151      49.822  25.617   1.823  1.00  0.00           O  
ATOM   2272  CB  ILE A 151      48.904  28.094   3.618  1.00  0.00           C  
ATOM   2273  CG1 ILE A 151      50.121  28.950   3.982  1.00  0.00           C  
ATOM   2274  CG2 ILE A 151      48.909  26.794   4.407  1.00  0.00           C  
ATOM   2275  CD1 ILE A 151      50.060  29.536   5.374  1.00  0.00           C  
ATOM   2276  H   ILE A 151      47.007  26.809   2.376  1.00  0.00           H  
ATOM   2277  HA  ILE A 151      49.052  28.745   1.578  1.00  0.00           H  
ATOM   2278  HB  ILE A 151      48.021  28.671   3.891  1.00  0.00           H  
ATOM   2279 1HG1 ILE A 151      51.025  28.347   3.905  1.00  0.00           H  
ATOM   2280 2HG1 ILE A 151      50.214  29.771   3.271  1.00  0.00           H  
ATOM   2281 1HG2 ILE A 151      48.924  27.016   5.474  1.00  0.00           H  
ATOM   2282 2HG2 ILE A 151      48.013  26.221   4.169  1.00  0.00           H  
ATOM   2283 3HG2 ILE A 151      49.792  26.212   4.144  1.00  0.00           H  
ATOM   2284 1HD1 ILE A 151      50.957  30.129   5.558  1.00  0.00           H  
ATOM   2285 2HD1 ILE A 151      49.179  30.173   5.463  1.00  0.00           H  
ATOM   2286 3HD1 ILE A 151      50.002  28.731   6.106  1.00  0.00           H  
ATOM   2287  N   ASP A 152      51.148  27.366   1.336  1.00  0.00           N  
ATOM   2288  CA  ASP A 152      52.252  26.523   0.878  1.00  0.00           C  
ATOM   2289  C   ASP A 152      52.668  25.550   1.972  1.00  0.00           C  
ATOM   2290  O   ASP A 152      52.638  25.885   3.156  1.00  0.00           O  
ATOM   2291  CB  ASP A 152      53.451  27.377   0.460  1.00  0.00           C  
ATOM   2292  CG  ASP A 152      54.566  26.561  -0.179  1.00  0.00           C  
ATOM   2293  OD1 ASP A 152      54.486  26.302  -1.357  1.00  0.00           O  
ATOM   2294  OD2 ASP A 152      55.487  26.203   0.516  1.00  0.00           O  
ATOM   2295  H   ASP A 152      51.249  28.370   1.320  1.00  0.00           H  
ATOM   2296  HA  ASP A 152      51.913  25.946   0.017  1.00  0.00           H  
ATOM   2297 1HB  ASP A 152      53.126  28.139  -0.249  1.00  0.00           H  
ATOM   2298 2HB  ASP A 152      53.853  27.893   1.333  1.00  0.00           H  
ATOM   2299  N   PRO A 153      52.940  24.312   1.577  1.00  0.00           N  
ATOM   2300  CA  PRO A 153      52.985  23.212   2.529  1.00  0.00           C  
ATOM   2301  C   PRO A 153      54.214  23.260   3.431  1.00  0.00           C  
ATOM   2302  O   PRO A 153      54.113  22.924   4.609  1.00  0.00           O  
ATOM   2303  CB  PRO A 153      53.011  21.983   1.615  1.00  0.00           C  
ATOM   2304  CG  PRO A 153      53.545  22.500   0.322  1.00  0.00           C  
ATOM   2305  CD  PRO A 153      53.029  23.912   0.242  1.00  0.00           C  
ATOM   2306  HA  PRO A 153      52.085  23.243   3.161  1.00  0.00           H  
ATOM   2307 1HB  PRO A 153      53.645  21.199   2.056  1.00  0.00           H  
ATOM   2308 2HB  PRO A 153      51.999  21.563   1.521  1.00  0.00           H  
ATOM   2309 1HG  PRO A 153      54.644  22.449   0.318  1.00  0.00           H  
ATOM   2310 2HG  PRO A 153      53.194  21.873  -0.511  1.00  0.00           H  
ATOM   2311 1HD  PRO A 153      53.753  24.537  -0.302  1.00  0.00           H  
ATOM   2312 2HD  PRO A 153      52.053  23.918  -0.264  1.00  0.00           H  
ATOM   2313  N   GLU A 154      55.369  23.729   2.930  1.00  0.00           N  
ATOM   2314  CA  GLU A 154      56.502  23.827   3.831  1.00  0.00           C  
ATOM   2315  C   GLU A 154      56.323  24.918   4.873  1.00  0.00           C  
ATOM   2316  O   GLU A 154      56.670  24.754   6.041  1.00  0.00           O  
ATOM   2317  CB  GLU A 154      57.783  24.084   3.034  1.00  0.00           C  
ATOM   2318  CG  GLU A 154      59.047  24.149   3.880  1.00  0.00           C  
ATOM   2319  CD  GLU A 154      59.354  22.850   4.573  1.00  0.00           C  
ATOM   2320  OE1 GLU A 154      58.863  21.836   4.139  1.00  0.00           O  
ATOM   2321  OE2 GLU A 154      60.081  22.873   5.538  1.00  0.00           O  
ATOM   2322  H   GLU A 154      55.511  23.969   1.990  1.00  0.00           H  
ATOM   2323  HA  GLU A 154      56.598  22.884   4.370  1.00  0.00           H  
ATOM   2324 1HB  GLU A 154      57.916  23.295   2.294  1.00  0.00           H  
ATOM   2325 2HB  GLU A 154      57.693  25.027   2.495  1.00  0.00           H  
ATOM   2326 1HG  GLU A 154      59.888  24.412   3.238  1.00  0.00           H  
ATOM   2327 2HG  GLU A 154      58.933  24.935   4.625  1.00  0.00           H  
ATOM   2328  N   THR A 155      55.808  26.047   4.440  1.00  0.00           N  
ATOM   2329  CA  THR A 155      55.516  27.146   5.341  1.00  0.00           C  
ATOM   2330  C   THR A 155      54.472  26.779   6.383  1.00  0.00           C  
ATOM   2331  O   THR A 155      54.572  27.150   7.551  1.00  0.00           O  
ATOM   2332  CB  THR A 155      55.041  28.382   4.555  1.00  0.00           C  
ATOM   2333  OG1 THR A 155      56.078  28.813   3.664  1.00  0.00           O  
ATOM   2334  CG2 THR A 155      54.692  29.517   5.506  1.00  0.00           C  
ATOM   2335  H   THR A 155      55.548  26.145   3.500  1.00  0.00           H  
ATOM   2336  HA  THR A 155      56.431  27.411   5.872  1.00  0.00           H  
ATOM   2337  HB  THR A 155      54.160  28.124   3.968  1.00  0.00           H  
ATOM   2338  HG1 THR A 155      55.698  29.358   2.971  1.00  0.00           H  
ATOM   2339 1HG2 THR A 155      54.358  30.382   4.933  1.00  0.00           H  
ATOM   2340 2HG2 THR A 155      53.896  29.197   6.178  1.00  0.00           H  
ATOM   2341 3HG2 THR A 155      55.572  29.786   6.089  1.00  0.00           H  
ATOM   2342  N   LEU A 156      53.450  26.076   5.950  1.00  0.00           N  
ATOM   2343  CA  LEU A 156      52.418  25.598   6.851  1.00  0.00           C  
ATOM   2344  C   LEU A 156      52.960  24.633   7.893  1.00  0.00           C  
ATOM   2345  O   LEU A 156      52.578  24.668   9.061  1.00  0.00           O  
ATOM   2346  CB  LEU A 156      51.305  24.913   6.049  1.00  0.00           C  
ATOM   2347  CG  LEU A 156      50.082  24.463   6.859  1.00  0.00           C  
ATOM   2348  CD1 LEU A 156      50.402  23.163   7.584  1.00  0.00           C  
ATOM   2349  CD2 LEU A 156      49.694  25.557   7.843  1.00  0.00           C  
ATOM   2350  H   LEU A 156      53.399  25.804   5.010  1.00  0.00           H  
ATOM   2351  HA  LEU A 156      52.009  26.451   7.391  1.00  0.00           H  
ATOM   2352 1HB  LEU A 156      50.958  25.600   5.279  1.00  0.00           H  
ATOM   2353 2HB  LEU A 156      51.720  24.032   5.560  1.00  0.00           H  
ATOM   2354  HG  LEU A 156      49.248  24.271   6.183  1.00  0.00           H  
ATOM   2355 1HD1 LEU A 156      49.532  22.844   8.159  1.00  0.00           H  
ATOM   2356 2HD1 LEU A 156      50.656  22.393   6.855  1.00  0.00           H  
ATOM   2357 3HD1 LEU A 156      51.244  23.320   8.257  1.00  0.00           H  
ATOM   2358 1HD2 LEU A 156      48.824  25.238   8.418  1.00  0.00           H  
ATOM   2359 2HD2 LEU A 156      50.527  25.749   8.520  1.00  0.00           H  
ATOM   2360 3HD2 LEU A 156      49.454  26.469   7.297  1.00  0.00           H  
ATOM   2361  N   ALA A 157      53.830  23.749   7.460  1.00  0.00           N  
ATOM   2362  CA  ALA A 157      54.481  22.817   8.361  1.00  0.00           C  
ATOM   2363  C   ALA A 157      55.337  23.518   9.403  1.00  0.00           C  
ATOM   2364  O   ALA A 157      55.368  23.135  10.571  1.00  0.00           O  
ATOM   2365  CB  ALA A 157      55.322  21.829   7.566  1.00  0.00           C  
ATOM   2366  H   ALA A 157      54.108  23.746   6.520  1.00  0.00           H  
ATOM   2367  HA  ALA A 157      53.707  22.272   8.902  1.00  0.00           H  
ATOM   2368 1HB  ALA A 157      55.808  21.132   8.249  1.00  0.00           H  
ATOM   2369 2HB  ALA A 157      54.681  21.276   6.879  1.00  0.00           H  
ATOM   2370 3HB  ALA A 157      56.079  22.369   7.000  1.00  0.00           H  
ATOM   2371  N   GLU A 158      56.057  24.528   8.970  1.00  0.00           N  
ATOM   2372  CA  GLU A 158      56.862  25.330   9.871  1.00  0.00           C  
ATOM   2373  C   GLU A 158      56.022  26.052  10.913  1.00  0.00           C  
ATOM   2374  O   GLU A 158      56.395  26.149  12.081  1.00  0.00           O  
ATOM   2375  CB  GLU A 158      57.680  26.349   9.074  1.00  0.00           C  
ATOM   2376  CG  GLU A 158      58.615  27.203   9.919  1.00  0.00           C  
ATOM   2377  CD  GLU A 158      59.456  28.138   9.096  1.00  0.00           C  
ATOM   2378  OE1 GLU A 158      59.753  27.808   7.973  1.00  0.00           O  
ATOM   2379  OE2 GLU A 158      59.802  29.185   9.590  1.00  0.00           O  
ATOM   2380  H   GLU A 158      56.011  24.803   8.030  1.00  0.00           H  
ATOM   2381  HA  GLU A 158      57.540  24.668  10.411  1.00  0.00           H  
ATOM   2382 1HB  GLU A 158      58.283  25.829   8.329  1.00  0.00           H  
ATOM   2383 2HB  GLU A 158      57.006  27.019   8.540  1.00  0.00           H  
ATOM   2384 1HG  GLU A 158      58.021  27.788  10.620  1.00  0.00           H  
ATOM   2385 2HG  GLU A 158      59.267  26.548  10.495  1.00  0.00           H  
ATOM   2386  N   HIS A 159      54.902  26.585  10.480  1.00  0.00           N  
ATOM   2387  CA  HIS A 159      53.973  27.238  11.381  1.00  0.00           C  
ATOM   2388  C   HIS A 159      53.408  26.287  12.423  1.00  0.00           C  
ATOM   2389  O   HIS A 159      53.247  26.636  13.591  1.00  0.00           O  
ATOM   2390  CB  HIS A 159      52.823  27.870  10.590  1.00  0.00           C  
ATOM   2391  CG  HIS A 159      53.228  29.073   9.797  1.00  0.00           C  
ATOM   2392  ND1 HIS A 159      54.002  30.086  10.325  1.00  0.00           N  
ATOM   2393  CD2 HIS A 159      52.967  29.427   8.517  1.00  0.00           C  
ATOM   2394  CE1 HIS A 159      54.200  31.011   9.402  1.00  0.00           C  
ATOM   2395  NE2 HIS A 159      53.582  30.635   8.297  1.00  0.00           N  
ATOM   2396  H   HIS A 159      54.640  26.493   9.540  1.00  0.00           H  
ATOM   2397  HA  HIS A 159      54.490  28.025  11.929  1.00  0.00           H  
ATOM   2398 1HB  HIS A 159      52.406  27.133   9.903  1.00  0.00           H  
ATOM   2399 2HB  HIS A 159      52.029  28.164  11.276  1.00  0.00           H  
ATOM   2400  HD1 HIS A 159      54.426  30.095  11.231  1.00  0.00           H  
ATOM   2401  HD2 HIS A 159      52.400  28.949   7.717  1.00  0.00           H  
ATOM   2402  HE1 HIS A 159      54.792  31.898   9.623  1.00  0.00           H  
ATOM   2403  N   ALA A 160      53.077  25.092  11.990  1.00  0.00           N  
ATOM   2404  CA  ALA A 160      52.595  24.063  12.891  1.00  0.00           C  
ATOM   2405  C   ALA A 160      53.630  23.672  13.933  1.00  0.00           C  
ATOM   2406  O   ALA A 160      53.314  23.453  15.101  1.00  0.00           O  
ATOM   2407  CB  ALA A 160      52.159  22.841  12.097  1.00  0.00           C  
ATOM   2408  H   ALA A 160      53.214  24.850  11.050  1.00  0.00           H  
ATOM   2409  HA  ALA A 160      51.737  24.462  13.432  1.00  0.00           H  
ATOM   2410 1HB  ALA A 160      51.798  22.073  12.781  1.00  0.00           H  
ATOM   2411 2HB  ALA A 160      51.360  23.120  11.410  1.00  0.00           H  
ATOM   2412 3HB  ALA A 160      53.005  22.454  11.531  1.00  0.00           H  
ATOM   2413  N   GLU A 161      54.865  23.553  13.500  1.00  0.00           N  
ATOM   2414  CA  GLU A 161      55.963  23.257  14.401  1.00  0.00           C  
ATOM   2415  C   GLU A 161      56.167  24.344  15.443  1.00  0.00           C  
ATOM   2416  O   GLU A 161      56.438  24.072  16.611  1.00  0.00           O  
ATOM   2417  CB  GLU A 161      57.255  23.060  13.605  1.00  0.00           C  
ATOM   2418  CG  GLU A 161      58.462  22.679  14.449  1.00  0.00           C  
ATOM   2419  CD  GLU A 161      59.694  22.421  13.627  1.00  0.00           C  
ATOM   2420  OE1 GLU A 161      59.613  22.514  12.425  1.00  0.00           O  
ATOM   2421  OE2 GLU A 161      60.717  22.132  14.200  1.00  0.00           O  
ATOM   2422  H   GLU A 161      55.080  23.729  12.560  1.00  0.00           H  
ATOM   2423  HA  GLU A 161      55.731  22.338  14.939  1.00  0.00           H  
ATOM   2424 1HB  GLU A 161      57.107  22.279  12.859  1.00  0.00           H  
ATOM   2425 2HB  GLU A 161      57.497  23.980  13.071  1.00  0.00           H  
ATOM   2426 1HG  GLU A 161      58.671  23.485  15.152  1.00  0.00           H  
ATOM   2427 2HG  GLU A 161      58.222  21.786  15.025  1.00  0.00           H  
ATOM   2428  N   ARG A 162      56.069  25.581  15.010  1.00  0.00           N  
ATOM   2429  CA  ARG A 162      56.170  26.713  15.911  1.00  0.00           C  
ATOM   2430  C   ARG A 162      55.064  26.726  16.953  1.00  0.00           C  
ATOM   2431  O   ARG A 162      55.286  27.040  18.121  1.00  0.00           O  
ATOM   2432  CB  ARG A 162      56.129  28.015  15.125  1.00  0.00           C  
ATOM   2433  CG  ARG A 162      57.370  28.300  14.294  1.00  0.00           C  
ATOM   2434  CD  ARG A 162      57.266  29.598  13.578  1.00  0.00           C  
ATOM   2435  NE  ARG A 162      58.413  29.836  12.718  1.00  0.00           N  
ATOM   2436  CZ  ARG A 162      59.583  30.361  13.130  1.00  0.00           C  
ATOM   2437  NH1 ARG A 162      59.745  30.696  14.391  1.00  0.00           N  
ATOM   2438  NH2 ARG A 162      60.569  30.538  12.268  1.00  0.00           N  
ATOM   2439  H   ARG A 162      55.858  25.761  14.070  1.00  0.00           H  
ATOM   2440  HA  ARG A 162      57.090  26.614  16.489  1.00  0.00           H  
ATOM   2441 1HB  ARG A 162      55.275  28.005  14.449  1.00  0.00           H  
ATOM   2442 2HB  ARG A 162      55.993  28.851  15.811  1.00  0.00           H  
ATOM   2443 1HG  ARG A 162      58.243  28.336  14.945  1.00  0.00           H  
ATOM   2444 2HG  ARG A 162      57.501  27.510  13.553  1.00  0.00           H  
ATOM   2445 1HD  ARG A 162      56.369  29.601  12.960  1.00  0.00           H  
ATOM   2446 2HD  ARG A 162      57.209  30.409  14.303  1.00  0.00           H  
ATOM   2447  HE  ARG A 162      58.327  29.590  11.740  1.00  0.00           H  
ATOM   2448 1HH1 ARG A 162      58.992  30.560  15.050  1.00  0.00           H  
ATOM   2449 2HH1 ARG A 162      60.622  31.090  14.700  1.00  0.00           H  
ATOM   2450 1HH2 ARG A 162      60.444  30.281  11.298  1.00  0.00           H  
ATOM   2451 2HH2 ARG A 162      61.445  30.932  12.577  1.00  0.00           H  
ATOM   2452  N   LEU A 163      53.863  26.415  16.520  1.00  0.00           N  
ATOM   2453  CA  LEU A 163      52.731  26.318  17.421  1.00  0.00           C  
ATOM   2454  C   LEU A 163      52.910  25.227  18.463  1.00  0.00           C  
ATOM   2455  O   LEU A 163      52.562  25.390  19.631  1.00  0.00           O  
ATOM   2456  CB  LEU A 163      51.450  26.054  16.619  1.00  0.00           C  
ATOM   2457  CG  LEU A 163      50.148  26.049  17.429  1.00  0.00           C  
ATOM   2458  CD1 LEU A 163      50.005  24.718  18.154  1.00  0.00           C  
ATOM   2459  CD2 LEU A 163      50.157  27.209  18.413  1.00  0.00           C  
ATOM   2460  H   LEU A 163      53.722  26.176  15.580  1.00  0.00           H  
ATOM   2461  HA  LEU A 163      52.637  27.259  17.961  1.00  0.00           H  
ATOM   2462 1HB  LEU A 163      51.359  26.818  15.849  1.00  0.00           H  
ATOM   2463 2HB  LEU A 163      51.540  25.084  16.130  1.00  0.00           H  
ATOM   2464  HG  LEU A 163      49.298  26.153  16.753  1.00  0.00           H  
ATOM   2465 1HD1 LEU A 163      49.079  24.714  18.729  1.00  0.00           H  
ATOM   2466 2HD1 LEU A 163      49.981  23.907  17.425  1.00  0.00           H  
ATOM   2467 3HD1 LEU A 163      50.850  24.577  18.827  1.00  0.00           H  
ATOM   2468 1HD2 LEU A 163      49.231  27.206  18.989  1.00  0.00           H  
ATOM   2469 2HD2 LEU A 163      51.005  27.105  19.091  1.00  0.00           H  
ATOM   2470 3HD2 LEU A 163      50.242  28.149  17.868  1.00  0.00           H  
ATOM   2471  N   GLY A 164      53.425  24.098  18.030  1.00  0.00           N  
ATOM   2472  CA  GLY A 164      53.717  22.999  18.931  1.00  0.00           C  
ATOM   2473  C   GLY A 164      54.761  23.365  19.973  1.00  0.00           C  
ATOM   2474  O   GLY A 164      54.660  22.994  21.141  1.00  0.00           O  
ATOM   2475  H   GLY A 164      53.685  24.000  17.090  1.00  0.00           H  
ATOM   2476 1HA  GLY A 164      52.802  22.690  19.437  1.00  0.00           H  
ATOM   2477 2HA  GLY A 164      54.071  22.143  18.358  1.00  0.00           H  
ATOM   2478  N   GLU A 165      55.783  24.068  19.540  1.00  0.00           N  
ATOM   2479  CA  GLU A 165      56.815  24.547  20.441  1.00  0.00           C  
ATOM   2480  C   GLU A 165      56.272  25.512  21.483  1.00  0.00           C  
ATOM   2481  O   GLU A 165      56.655  25.477  22.651  1.00  0.00           O  
ATOM   2482  CB  GLU A 165      57.931  25.226  19.644  1.00  0.00           C  
ATOM   2483  CG  GLU A 165      59.102  25.709  20.489  1.00  0.00           C  
ATOM   2484  CD  GLU A 165      60.211  26.302  19.666  1.00  0.00           C  
ATOM   2485  OE1 GLU A 165      60.090  26.321  18.464  1.00  0.00           O  
ATOM   2486  OE2 GLU A 165      61.182  26.738  20.239  1.00  0.00           O  
ATOM   2487  H   GLU A 165      55.834  24.341  18.600  1.00  0.00           H  
ATOM   2488  HA  GLU A 165      57.227  23.693  20.980  1.00  0.00           H  
ATOM   2489 1HB  GLU A 165      58.320  24.532  18.899  1.00  0.00           H  
ATOM   2490 2HB  GLU A 165      57.526  26.086  19.111  1.00  0.00           H  
ATOM   2491 1HG  GLU A 165      58.744  26.461  21.191  1.00  0.00           H  
ATOM   2492 2HG  GLU A 165      59.491  24.871  21.064  1.00  0.00           H  
ATOM   2493  N   LEU A 166      55.402  26.396  21.050  1.00  0.00           N  
ATOM   2494  CA  LEU A 166      54.752  27.328  21.951  1.00  0.00           C  
ATOM   2495  C   LEU A 166      53.896  26.627  22.993  1.00  0.00           C  
ATOM   2496  O   LEU A 166      53.864  27.011  24.161  1.00  0.00           O  
ATOM   2497  CB  LEU A 166      53.883  28.305  21.149  1.00  0.00           C  
ATOM   2498  CG  LEU A 166      54.646  29.311  20.276  1.00  0.00           C  
ATOM   2499  CD1 LEU A 166      53.659  30.081  19.409  1.00  0.00           C  
ATOM   2500  CD2 LEU A 166      55.444  30.253  21.166  1.00  0.00           C  
ATOM   2501  H   LEU A 166      55.125  26.399  20.110  1.00  0.00           H  
ATOM   2502  HA  LEU A 166      55.521  27.879  22.492  1.00  0.00           H  
ATOM   2503 1HB  LEU A 166      53.227  27.732  20.497  1.00  0.00           H  
ATOM   2504 2HB  LEU A 166      53.265  28.872  21.845  1.00  0.00           H  
ATOM   2505  HG  LEU A 166      55.325  28.775  19.613  1.00  0.00           H  
ATOM   2506 1HD1 LEU A 166      54.201  30.796  18.789  1.00  0.00           H  
ATOM   2507 2HD1 LEU A 166      53.116  29.385  18.770  1.00  0.00           H  
ATOM   2508 3HD1 LEU A 166      52.955  30.615  20.046  1.00  0.00           H  
ATOM   2509 1HD2 LEU A 166      55.986  30.967  20.545  1.00  0.00           H  
ATOM   2510 2HD2 LEU A 166      54.765  30.790  21.829  1.00  0.00           H  
ATOM   2511 3HD2 LEU A 166      56.153  29.677  21.761  1.00  0.00           H  
ATOM   2512  N   GLY A 167      53.176  25.617  22.560  1.00  0.00           N  
ATOM   2513  CA  GLY A 167      52.371  24.815  23.461  1.00  0.00           C  
ATOM   2514  C   GLY A 167      53.210  24.094  24.503  1.00  0.00           C  
ATOM   2515  O   GLY A 167      52.838  23.996  25.671  1.00  0.00           O  
ATOM   2516  H   GLY A 167      53.222  25.342  21.620  1.00  0.00           H  
ATOM   2517 1HA  GLY A 167      51.646  25.453  23.967  1.00  0.00           H  
ATOM   2518 2HA  GLY A 167      51.807  24.080  22.888  1.00  0.00           H  
ATOM   2519  N   MET A 168      54.331  23.560  24.070  1.00  0.00           N  
ATOM   2520  CA  MET A 168      55.260  22.907  24.971  1.00  0.00           C  
ATOM   2521  C   MET A 168      55.825  23.858  26.013  1.00  0.00           C  
ATOM   2522  O   MET A 168      55.986  23.509  27.181  1.00  0.00           O  
ATOM   2523  CB  MET A 168      56.393  22.269  24.170  1.00  0.00           C  
ATOM   2524  CG  MET A 168      57.303  21.357  24.983  1.00  0.00           C  
ATOM   2525  SD  MET A 168      56.471  19.853  25.529  1.00  0.00           S  
ATOM   2526  CE  MET A 168      56.103  20.268  27.231  1.00  0.00           C  
ATOM   2527  H   MET A 168      54.592  23.652  23.130  1.00  0.00           H  
ATOM   2528  HA  MET A 168      54.727  22.124  25.510  1.00  0.00           H  
ATOM   2529 1HB  MET A 168      55.976  21.682  23.354  1.00  0.00           H  
ATOM   2530 2HB  MET A 168      57.012  23.051  23.729  1.00  0.00           H  
ATOM   2531 1HG  MET A 168      58.166  21.075  24.381  1.00  0.00           H  
ATOM   2532 2HG  MET A 168      57.661  21.891  25.863  1.00  0.00           H  
ATOM   2533 1HE  MET A 168      55.586  19.434  27.706  1.00  0.00           H  
ATOM   2534 2HE  MET A 168      57.032  20.472  27.765  1.00  0.00           H  
ATOM   2535 3HE  MET A 168      55.466  21.153  27.260  1.00  0.00           H  
ATOM   2536  N   ARG A 169      56.156  25.053  25.580  1.00  0.00           N  
ATOM   2537  CA  ARG A 169      56.638  26.082  26.481  1.00  0.00           C  
ATOM   2538  C   ARG A 169      55.603  26.474  27.523  1.00  0.00           C  
ATOM   2539  O   ARG A 169      55.919  26.692  28.691  1.00  0.00           O  
ATOM   2540  CB  ARG A 169      57.046  27.319  25.694  1.00  0.00           C  
ATOM   2541  CG  ARG A 169      58.296  27.153  24.845  1.00  0.00           C  
ATOM   2542  CD  ARG A 169      58.595  28.380  24.062  1.00  0.00           C  
ATOM   2543  NE  ARG A 169      58.952  29.498  24.920  1.00  0.00           N  
ATOM   2544  CZ  ARG A 169      59.017  30.782  24.517  1.00  0.00           C  
ATOM   2545  NH1 ARG A 169      58.747  31.093  23.268  1.00  0.00           N  
ATOM   2546  NH2 ARG A 169      59.352  31.728  25.376  1.00  0.00           N  
ATOM   2547  H   ARG A 169      56.019  25.295  24.640  1.00  0.00           H  
ATOM   2548  HA  ARG A 169      57.467  25.674  27.060  1.00  0.00           H  
ATOM   2549 1HB  ARG A 169      56.233  27.612  25.031  1.00  0.00           H  
ATOM   2550 2HB  ARG A 169      57.221  28.146  26.382  1.00  0.00           H  
ATOM   2551 1HG  ARG A 169      59.149  26.943  25.491  1.00  0.00           H  
ATOM   2552 2HG  ARG A 169      58.156  26.327  24.148  1.00  0.00           H  
ATOM   2553 1HD  ARG A 169      59.429  28.187  23.389  1.00  0.00           H  
ATOM   2554 2HD  ARG A 169      57.718  28.663  23.481  1.00  0.00           H  
ATOM   2555  HE  ARG A 169      59.166  29.298  25.888  1.00  0.00           H  
ATOM   2556 1HH1 ARG A 169      58.491  30.369  22.612  1.00  0.00           H  
ATOM   2557 2HH1 ARG A 169      58.796  32.055  22.966  1.00  0.00           H  
ATOM   2558 1HH2 ARG A 169      59.559  31.489  26.336  1.00  0.00           H  
ATOM   2559 2HH2 ARG A 169      59.400  32.690  25.074  1.00  0.00           H  
ATOM   2560  N   ALA A 170      54.335  26.495  27.138  1.00  0.00           N  
ATOM   2561  CA  ALA A 170      53.277  27.186  27.901  1.00  0.00           C  
ATOM   2562  C   ALA A 170      53.499  27.394  29.403  1.00  0.00           C  
ATOM   2563  O   ALA A 170      53.135  28.444  29.935  1.00  0.00           O  
ATOM   2564  CB  ALA A 170      51.967  26.437  27.701  1.00  0.00           C  
ATOM   2565  H   ALA A 170      54.112  26.158  26.212  1.00  0.00           H  
ATOM   2566  HA  ALA A 170      53.185  28.200  27.511  1.00  0.00           H  
ATOM   2567 1HB  ALA A 170      51.174  26.935  28.259  1.00  0.00           H  
ATOM   2568 2HB  ALA A 170      51.713  26.425  26.641  1.00  0.00           H  
ATOM   2569 3HB  ALA A 170      52.075  25.414  28.059  1.00  0.00           H  
ATOM   2570  N   PRO A 171      54.043  26.407  30.100  1.00  0.00           N  
ATOM   2571  CA  PRO A 171      54.134  26.506  31.560  1.00  0.00           C  
ATOM   2572  C   PRO A 171      54.889  27.772  31.976  1.00  0.00           C  
ATOM   2573  O   PRO A 171      54.782  28.222  33.116  1.00  0.00           O  
ATOM   2574  CB  PRO A 171      54.900  25.237  31.946  1.00  0.00           C  
ATOM   2575  CG  PRO A 171      54.609  24.282  30.839  1.00  0.00           C  
ATOM   2576  CD  PRO A 171      54.564  25.143  29.605  1.00  0.00           C  
ATOM   2577  HA  PRO A 171      53.120  26.520  31.986  1.00  0.00           H  
ATOM   2578 1HB  PRO A 171      55.973  25.461  32.046  1.00  0.00           H  
ATOM   2579 2HB  PRO A 171      54.556  24.873  32.926  1.00  0.00           H  
ATOM   2580 1HG  PRO A 171      55.390  23.510  30.789  1.00  0.00           H  
ATOM   2581 2HG  PRO A 171      53.659  23.762  31.027  1.00  0.00           H  
ATOM   2582 1HD  PRO A 171      55.580  25.252  29.196  1.00  0.00           H  
ATOM   2583 2HD  PRO A 171      53.894  24.686  28.863  1.00  0.00           H  
ATOM   2584  N   GLU A 172      55.731  28.271  31.074  1.00  0.00           N  
ATOM   2585  CA  GLU A 172      56.759  29.250  31.421  1.00  0.00           C  
ATOM   2586  C   GLU A 172      56.187  30.596  31.849  1.00  0.00           C  
ATOM   2587  O   GLU A 172      56.781  31.290  32.675  1.00  0.00           O  
ATOM   2588  CB  GLU A 172      57.703  29.456  30.234  1.00  0.00           C  
ATOM   2589  CG  GLU A 172      58.588  28.258  29.920  1.00  0.00           C  
ATOM   2590  CD  GLU A 172      59.462  28.477  28.716  1.00  0.00           C  
ATOM   2591  OE1 GLU A 172      59.308  29.485  28.069  1.00  0.00           O  
ATOM   2592  OE2 GLU A 172      60.285  27.635  28.444  1.00  0.00           O  
ATOM   2593  H   GLU A 172      55.709  27.902  30.134  1.00  0.00           H  
ATOM   2594  HA  GLU A 172      57.327  28.869  32.270  1.00  0.00           H  
ATOM   2595 1HB  GLU A 172      57.120  29.685  29.341  1.00  0.00           H  
ATOM   2596 2HB  GLU A 172      58.352  30.310  30.429  1.00  0.00           H  
ATOM   2597 1HG  GLU A 172      59.222  28.052  30.782  1.00  0.00           H  
ATOM   2598 2HG  GLU A 172      57.956  27.387  29.751  1.00  0.00           H  
ATOM   2599  N   VAL A 173      55.105  31.017  31.215  1.00  0.00           N  
ATOM   2600  CA  VAL A 173      54.694  32.417  31.295  1.00  0.00           C  
ATOM   2601  C   VAL A 173      53.235  32.555  31.681  1.00  0.00           C  
ATOM   2602  O   VAL A 173      52.487  31.577  31.690  1.00  0.00           O  
ATOM   2603  CB  VAL A 173      54.925  33.119  29.944  1.00  0.00           C  
ATOM   2604  CG1 VAL A 173      56.398  33.076  29.565  1.00  0.00           C  
ATOM   2605  CG2 VAL A 173      54.072  32.465  28.868  1.00  0.00           C  
ATOM   2606  H   VAL A 173      54.607  30.386  30.605  1.00  0.00           H  
ATOM   2607  HA  VAL A 173      55.293  32.910  32.062  1.00  0.00           H  
ATOM   2608  HB  VAL A 173      54.648  34.169  30.039  1.00  0.00           H  
ATOM   2609 1HG1 VAL A 173      56.542  33.577  28.608  1.00  0.00           H  
ATOM   2610 2HG1 VAL A 173      56.985  33.581  30.331  1.00  0.00           H  
ATOM   2611 3HG1 VAL A 173      56.722  32.038  29.484  1.00  0.00           H  
ATOM   2612 1HG2 VAL A 173      54.239  32.967  27.915  1.00  0.00           H  
ATOM   2613 2HG2 VAL A 173      54.344  31.413  28.777  1.00  0.00           H  
ATOM   2614 3HG2 VAL A 173      53.019  32.544  29.139  1.00  0.00           H  
ATOM   2615  N   PRO A 174      52.841  33.772  32.030  1.00  0.00           N  
ATOM   2616  CA  PRO A 174      51.496  34.013  32.520  1.00  0.00           C  
ATOM   2617  C   PRO A 174      50.459  33.653  31.465  1.00  0.00           C  
ATOM   2618  O   PRO A 174      50.467  34.191  30.358  1.00  0.00           O  
ATOM   2619  CB  PRO A 174      51.503  35.515  32.820  1.00  0.00           C  
ATOM   2620  CG  PRO A 174      52.941  35.836  33.047  1.00  0.00           C  
ATOM   2621  CD  PRO A 174      53.679  34.961  32.069  1.00  0.00           C  
ATOM   2622  HA  PRO A 174      51.328  33.412  33.426  1.00  0.00           H  
ATOM   2623 1HB  PRO A 174      51.070  36.070  31.974  1.00  0.00           H  
ATOM   2624 2HB  PRO A 174      50.875  35.727  33.697  1.00  0.00           H  
ATOM   2625 1HG  PRO A 174      53.122  36.908  32.876  1.00  0.00           H  
ATOM   2626 2HG  PRO A 174      53.216  35.630  34.092  1.00  0.00           H  
ATOM   2627 1HD  PRO A 174      53.732  35.465  31.093  1.00  0.00           H  
ATOM   2628 2HD  PRO A 174      54.688  34.751  32.454  1.00  0.00           H  
ATOM   2629  N   PRO A 175      49.629  32.667  31.789  1.00  0.00           N  
ATOM   2630  CA  PRO A 175      48.769  32.017  30.808  1.00  0.00           C  
ATOM   2631  C   PRO A 175      48.153  33.013  29.804  1.00  0.00           C  
ATOM   2632  O   PRO A 175      47.939  32.667  28.642  1.00  0.00           O  
ATOM   2633  CB  PRO A 175      47.696  31.371  31.691  1.00  0.00           C  
ATOM   2634  CG  PRO A 175      48.397  31.098  32.977  1.00  0.00           C  
ATOM   2635  CD  PRO A 175      49.293  32.292  33.176  1.00  0.00           C  
ATOM   2636  HA  PRO A 175      49.356  31.273  30.249  1.00  0.00           H  
ATOM   2637 1HB  PRO A 175      46.842  32.054  31.806  1.00  0.00           H  
ATOM   2638 2HB  PRO A 175      47.315  30.457  31.211  1.00  0.00           H  
ATOM   2639 1HG  PRO A 175      47.666  30.977  33.790  1.00  0.00           H  
ATOM   2640 2HG  PRO A 175      48.958  30.154  32.912  1.00  0.00           H  
ATOM   2641 1HD  PRO A 175      48.734  33.089  33.686  1.00  0.00           H  
ATOM   2642 2HD  PRO A 175      50.173  31.996  33.767  1.00  0.00           H  
ATOM   2643  N   ARG A 176      47.907  34.257  30.241  1.00  0.00           N  
ATOM   2644  CA  ARG A 176      47.510  35.322  29.340  1.00  0.00           C  
ATOM   2645  C   ARG A 176      48.574  35.627  28.297  1.00  0.00           C  
ATOM   2646  O   ARG A 176      48.278  35.871  27.129  1.00  0.00           O  
ATOM   2647  CB  ARG A 176      47.206  36.588  30.127  1.00  0.00           C  
ATOM   2648  CG  ARG A 176      45.925  36.541  30.944  1.00  0.00           C  
ATOM   2649  CD  ARG A 176      45.600  37.865  31.534  1.00  0.00           C  
ATOM   2650  NE  ARG A 176      46.484  38.198  32.640  1.00  0.00           N  
ATOM   2651  CZ  ARG A 176      47.473  39.110  32.581  1.00  0.00           C  
ATOM   2652  NH1 ARG A 176      47.692  39.772  31.465  1.00  0.00           N  
ATOM   2653  NH2 ARG A 176      48.224  39.341  33.644  1.00  0.00           N  
ATOM   2654  H   ARG A 176      48.064  34.486  31.180  1.00  0.00           H  
ATOM   2655  HA  ARG A 176      46.649  34.984  28.763  1.00  0.00           H  
ATOM   2656 1HB  ARG A 176      48.026  36.797  30.811  1.00  0.00           H  
ATOM   2657 2HB  ARG A 176      47.128  37.433  29.441  1.00  0.00           H  
ATOM   2658 1HG  ARG A 176      45.095  36.238  30.305  1.00  0.00           H  
ATOM   2659 2HG  ARG A 176      46.038  35.822  31.757  1.00  0.00           H  
ATOM   2660 1HD  ARG A 176      45.702  38.637  30.772  1.00  0.00           H  
ATOM   2661 2HD  ARG A 176      44.577  37.856  31.907  1.00  0.00           H  
ATOM   2662  HE  ARG A 176      46.347  37.709  33.515  1.00  0.00           H  
ATOM   2663 1HH1 ARG A 176      47.118  39.595  30.653  1.00  0.00           H  
ATOM   2664 2HH1 ARG A 176      48.433  40.456  31.421  1.00  0.00           H  
ATOM   2665 1HH2 ARG A 176      48.056  38.833  34.501  1.00  0.00           H  
ATOM   2666 2HH2 ARG A 176      48.965  40.025  33.599  1.00  0.00           H  
ATOM   2667  N   GLU A 177      49.815  35.644  28.731  1.00  0.00           N  
ATOM   2668  CA  GLU A 177      50.932  35.850  27.830  1.00  0.00           C  
ATOM   2669  C   GLU A 177      51.049  34.749  26.787  1.00  0.00           C  
ATOM   2670  O   GLU A 177      51.340  34.999  25.619  1.00  0.00           O  
ATOM   2671  CB  GLU A 177      52.235  35.943  28.627  1.00  0.00           C  
ATOM   2672  CG  GLU A 177      52.366  37.202  29.473  1.00  0.00           C  
ATOM   2673  CD  GLU A 177      52.435  38.457  28.648  1.00  0.00           C  
ATOM   2674  OE1 GLU A 177      53.381  38.610  27.913  1.00  0.00           O  
ATOM   2675  OE2 GLU A 177      51.541  39.263  28.753  1.00  0.00           O  
ATOM   2676  H   GLU A 177      50.014  35.451  29.670  1.00  0.00           H  
ATOM   2677  HA  GLU A 177      50.774  36.784  27.290  1.00  0.00           H  
ATOM   2678 1HB  GLU A 177      52.317  35.083  29.292  1.00  0.00           H  
ATOM   2679 2HB  GLU A 177      53.083  35.911  27.943  1.00  0.00           H  
ATOM   2680 1HG  GLU A 177      51.508  37.268  30.142  1.00  0.00           H  
ATOM   2681 2HG  GLU A 177      53.264  37.125  30.084  1.00  0.00           H  
ATOM   2682  N   PHE A 178      50.850  33.524  27.221  1.00  0.00           N  
ATOM   2683  CA  PHE A 178      50.858  32.388  26.320  1.00  0.00           C  
ATOM   2684  C   PHE A 178      49.755  32.465  25.277  1.00  0.00           C  
ATOM   2685  O   PHE A 178      49.950  32.135  24.109  1.00  0.00           O  
ATOM   2686  CB  PHE A 178      50.717  31.089  27.115  1.00  0.00           C  
ATOM   2687  CG  PHE A 178      50.758  29.851  26.265  1.00  0.00           C  
ATOM   2688  CD1 PHE A 178      51.812  29.628  25.391  1.00  0.00           C  
ATOM   2689  CD2 PHE A 178      49.745  28.907  26.338  1.00  0.00           C  
ATOM   2690  CE1 PHE A 178      51.851  28.489  24.608  1.00  0.00           C  
ATOM   2691  CE2 PHE A 178      49.782  27.768  25.558  1.00  0.00           C  
ATOM   2692  CZ  PHE A 178      50.837  27.559  24.692  1.00  0.00           C  
ATOM   2693  H   PHE A 178      50.625  33.362  28.160  1.00  0.00           H  
ATOM   2694  HA  PHE A 178      51.806  32.380  25.781  1.00  0.00           H  
ATOM   2695 1HB  PHE A 178      51.517  31.023  27.851  1.00  0.00           H  
ATOM   2696 2HB  PHE A 178      49.773  31.096  27.659  1.00  0.00           H  
ATOM   2697  HD1 PHE A 178      52.614  30.363  25.325  1.00  0.00           H  
ATOM   2698  HD2 PHE A 178      48.912  29.072  27.022  1.00  0.00           H  
ATOM   2699  HE1 PHE A 178      52.684  28.327  23.925  1.00  0.00           H  
ATOM   2700  HE2 PHE A 178      48.980  27.033  25.625  1.00  0.00           H  
ATOM   2701  HZ  PHE A 178      50.867  26.662  24.075  1.00  0.00           H  
ATOM   2702  N   HIS A 179      48.582  32.874  25.711  1.00  0.00           N  
ATOM   2703  CA  HIS A 179      47.462  33.063  24.810  1.00  0.00           C  
ATOM   2704  C   HIS A 179      47.729  34.136  23.767  1.00  0.00           C  
ATOM   2705  O   HIS A 179      47.370  34.001  22.599  1.00  0.00           O  
ATOM   2706  CB  HIS A 179      46.200  33.423  25.601  1.00  0.00           C  
ATOM   2707  CG  HIS A 179      45.642  32.283  26.395  1.00  0.00           C  
ATOM   2708  ND1 HIS A 179      44.673  32.454  27.361  1.00  0.00           N  
ATOM   2709  CD2 HIS A 179      45.916  30.958  26.366  1.00  0.00           C  
ATOM   2710  CE1 HIS A 179      44.375  31.281  27.893  1.00  0.00           C  
ATOM   2711  NE2 HIS A 179      45.115  30.358  27.307  1.00  0.00           N  
ATOM   2712  H   HIS A 179      48.462  33.123  26.650  1.00  0.00           H  
ATOM   2713  HA  HIS A 179      47.276  32.139  24.263  1.00  0.00           H  
ATOM   2714 1HB  HIS A 179      46.422  34.241  26.288  1.00  0.00           H  
ATOM   2715 2HB  HIS A 179      45.429  33.772  24.916  1.00  0.00           H  
ATOM   2716  HD2 HIS A 179      46.638  30.460  25.718  1.00  0.00           H  
ATOM   2717  HE1 HIS A 179      43.643  31.106  28.680  1.00  0.00           H  
ATOM   2718  HE2 HIS A 179      45.099  29.369  27.512  1.00  0.00           H  
ATOM   2719  N   ARG A 180      48.335  35.220  24.201  1.00  0.00           N  
ATOM   2720  CA  ARG A 180      48.716  36.290  23.300  1.00  0.00           C  
ATOM   2721  C   ARG A 180      49.727  35.840  22.257  1.00  0.00           C  
ATOM   2722  O   ARG A 180      49.656  36.218  21.089  1.00  0.00           O  
ATOM   2723  CB  ARG A 180      49.297  37.456  24.087  1.00  0.00           C  
ATOM   2724  CG  ARG A 180      49.697  38.658  23.247  1.00  0.00           C  
ATOM   2725  CD  ARG A 180      50.255  39.751  24.083  1.00  0.00           C  
ATOM   2726  NE  ARG A 180      51.484  39.352  24.749  1.00  0.00           N  
ATOM   2727  CZ  ARG A 180      52.698  39.327  24.165  1.00  0.00           C  
ATOM   2728  NH1 ARG A 180      52.828  39.681  22.906  1.00  0.00           N  
ATOM   2729  NH2 ARG A 180      53.757  38.947  24.858  1.00  0.00           N  
ATOM   2730  H   ARG A 180      48.603  35.295  25.140  1.00  0.00           H  
ATOM   2731  HA  ARG A 180      47.839  36.584  22.722  1.00  0.00           H  
ATOM   2732 1HB  ARG A 180      48.570  37.795  24.823  1.00  0.00           H  
ATOM   2733 2HB  ARG A 180      50.182  37.123  24.630  1.00  0.00           H  
ATOM   2734 1HG  ARG A 180      50.455  38.360  22.522  1.00  0.00           H  
ATOM   2735 2HG  ARG A 180      48.823  39.041  22.720  1.00  0.00           H  
ATOM   2736 1HD  ARG A 180      50.473  40.615  23.455  1.00  0.00           H  
ATOM   2737 2HD  ARG A 180      49.529  40.032  24.846  1.00  0.00           H  
ATOM   2738  HE  ARG A 180      51.423  39.072  25.719  1.00  0.00           H  
ATOM   2739 1HH1 ARG A 180      52.019  39.972  22.376  1.00  0.00           H  
ATOM   2740 2HH1 ARG A 180      53.738  39.663  22.468  1.00  0.00           H  
ATOM   2741 1HH2 ARG A 180      53.657  38.675  25.826  1.00  0.00           H  
ATOM   2742 2HH2 ARG A 180      54.666  38.929  24.420  1.00  0.00           H  
ATOM   2743  N   GLU A 181      50.688  35.055  22.691  1.00  0.00           N  
ATOM   2744  CA  GLU A 181      51.677  34.495  21.790  1.00  0.00           C  
ATOM   2745  C   GLU A 181      51.058  33.578  20.747  1.00  0.00           C  
ATOM   2746  O   GLU A 181      51.442  33.581  19.579  1.00  0.00           O  
ATOM   2747  CB  GLU A 181      52.735  33.727  22.586  1.00  0.00           C  
ATOM   2748  CG  GLU A 181      53.644  34.606  23.434  1.00  0.00           C  
ATOM   2749  CD  GLU A 181      54.505  35.523  22.610  1.00  0.00           C  
ATOM   2750  OE1 GLU A 181      54.529  35.367  21.413  1.00  0.00           O  
ATOM   2751  OE2 GLU A 181      55.139  36.380  23.179  1.00  0.00           O  
ATOM   2752  H   GLU A 181      50.716  34.779  23.630  1.00  0.00           H  
ATOM   2753  HA  GLU A 181      52.157  35.313  21.252  1.00  0.00           H  
ATOM   2754 1HB  GLU A 181      52.244  33.015  23.250  1.00  0.00           H  
ATOM   2755 2HB  GLU A 181      53.363  33.158  21.902  1.00  0.00           H  
ATOM   2756 1HG  GLU A 181      53.029  35.208  24.103  1.00  0.00           H  
ATOM   2757 2HG  GLU A 181      54.281  33.968  24.045  1.00  0.00           H  
ATOM   2758  N   LEU A 182      50.119  32.767  21.181  1.00  0.00           N  
ATOM   2759  CA  LEU A 182      49.393  31.891  20.280  1.00  0.00           C  
ATOM   2760  C   LEU A 182      48.599  32.659  19.237  1.00  0.00           C  
ATOM   2761  O   LEU A 182      48.535  32.281  18.069  1.00  0.00           O  
ATOM   2762  CB  LEU A 182      48.445  30.991  21.082  1.00  0.00           C  
ATOM   2763  CG  LEU A 182      49.120  29.925  21.956  1.00  0.00           C  
ATOM   2764  CD1 LEU A 182      48.072  29.241  22.823  1.00  0.00           C  
ATOM   2765  CD2 LEU A 182      49.836  28.919  21.067  1.00  0.00           C  
ATOM   2766  H   LEU A 182      49.841  32.787  22.120  1.00  0.00           H  
ATOM   2767  HA  LEU A 182      50.113  31.276  19.741  1.00  0.00           H  
ATOM   2768 1HB  LEU A 182      47.839  31.618  21.734  1.00  0.00           H  
ATOM   2769 2HB  LEU A 182      47.782  30.477  20.386  1.00  0.00           H  
ATOM   2770  HG  LEU A 182      49.842  30.402  22.619  1.00  0.00           H  
ATOM   2771 1HD1 LEU A 182      48.552  28.484  23.444  1.00  0.00           H  
ATOM   2772 2HD1 LEU A 182      47.590  29.981  23.462  1.00  0.00           H  
ATOM   2773 3HD1 LEU A 182      47.325  28.768  22.187  1.00  0.00           H  
ATOM   2774 1HD2 LEU A 182      50.316  28.162  21.688  1.00  0.00           H  
ATOM   2775 2HD2 LEU A 182      49.114  28.440  20.405  1.00  0.00           H  
ATOM   2776 3HD2 LEU A 182      50.591  29.432  20.471  1.00  0.00           H  
ATOM   2777  N   VAL A 183      47.963  33.725  19.671  1.00  0.00           N  
ATOM   2778  CA  VAL A 183      47.226  34.590  18.770  1.00  0.00           C  
ATOM   2779  C   VAL A 183      48.121  35.241  17.727  1.00  0.00           C  
ATOM   2780  O   VAL A 183      47.759  35.369  16.559  1.00  0.00           O  
ATOM   2781  CB  VAL A 183      46.505  35.689  19.573  1.00  0.00           C  
ATOM   2782  CG1 VAL A 183      45.893  36.719  18.635  1.00  0.00           C  
ATOM   2783  CG2 VAL A 183      45.438  35.066  20.460  1.00  0.00           C  
ATOM   2784  H   VAL A 183      48.031  33.995  20.610  1.00  0.00           H  
ATOM   2785  HA  VAL A 183      46.489  33.988  18.238  1.00  0.00           H  
ATOM   2786  HB  VAL A 183      47.234  36.211  20.192  1.00  0.00           H  
ATOM   2787 1HG1 VAL A 183      45.388  37.488  19.219  1.00  0.00           H  
ATOM   2788 2HG1 VAL A 183      46.679  37.177  18.035  1.00  0.00           H  
ATOM   2789 3HG1 VAL A 183      45.173  36.231  17.979  1.00  0.00           H  
ATOM   2790 1HG2 VAL A 183      44.932  35.849  21.025  1.00  0.00           H  
ATOM   2791 2HG2 VAL A 183      44.712  34.539  19.841  1.00  0.00           H  
ATOM   2792 3HG2 VAL A 183      45.904  34.363  21.151  1.00  0.00           H  
ATOM   2793  N   ARG A 184      49.281  35.681  18.161  1.00  0.00           N  
ATOM   2794  CA  ARG A 184      50.262  36.257  17.260  1.00  0.00           C  
ATOM   2795  C   ARG A 184      50.746  35.262  16.217  1.00  0.00           C  
ATOM   2796  O   ARG A 184      50.935  35.597  15.049  1.00  0.00           O  
ATOM   2797  CB  ARG A 184      51.457  36.775  18.047  1.00  0.00           C  
ATOM   2798  CG  ARG A 184      52.536  37.439  17.206  1.00  0.00           C  
ATOM   2799  CD  ARG A 184      53.668  37.915  18.043  1.00  0.00           C  
ATOM   2800  NE  ARG A 184      54.352  36.817  18.706  1.00  0.00           N  
ATOM   2801  CZ  ARG A 184      55.264  36.018  18.120  1.00  0.00           C  
ATOM   2802  NH1 ARG A 184      55.590  36.206  16.860  1.00  0.00           N  
ATOM   2803  NH2 ARG A 184      55.831  35.044  18.811  1.00  0.00           N  
ATOM   2804  H   ARG A 184      49.534  35.568  19.100  1.00  0.00           H  
ATOM   2805  HA  ARG A 184      49.780  37.047  16.683  1.00  0.00           H  
ATOM   2806 1HB  ARG A 184      51.119  37.502  18.784  1.00  0.00           H  
ATOM   2807 2HB  ARG A 184      51.921  35.951  18.589  1.00  0.00           H  
ATOM   2808 1HG  ARG A 184      52.924  36.724  16.480  1.00  0.00           H  
ATOM   2809 2HG  ARG A 184      52.113  38.296  16.681  1.00  0.00           H  
ATOM   2810 1HD  ARG A 184      54.390  38.437  17.415  1.00  0.00           H  
ATOM   2811 2HD  ARG A 184      53.294  38.596  18.807  1.00  0.00           H  
ATOM   2812  HE  ARG A 184      54.127  36.641  19.676  1.00  0.00           H  
ATOM   2813 1HH1 ARG A 184      55.157  36.950  16.332  1.00  0.00           H  
ATOM   2814 2HH1 ARG A 184      56.274  35.607  16.421  1.00  0.00           H  
ATOM   2815 1HH2 ARG A 184      55.580  34.899  19.779  1.00  0.00           H  
ATOM   2816 2HH2 ARG A 184      56.514  34.445  18.371  1.00  0.00           H  
ATOM   2817  N   LEU A 185      50.979  34.044  16.651  1.00  0.00           N  
ATOM   2818  CA  LEU A 185      51.375  32.978  15.750  1.00  0.00           C  
ATOM   2819  C   LEU A 185      50.312  32.673  14.707  1.00  0.00           C  
ATOM   2820  O   LEU A 185      50.609  32.429  13.539  1.00  0.00           O  
ATOM   2821  CB  LEU A 185      51.683  31.708  16.552  1.00  0.00           C  
ATOM   2822  CG  LEU A 185      52.235  30.527  15.743  1.00  0.00           C  
ATOM   2823  CD1 LEU A 185      51.092  29.829  15.019  1.00  0.00           C  
ATOM   2824  CD2 LEU A 185      53.280  31.030  14.759  1.00  0.00           C  
ATOM   2825  H   LEU A 185      50.823  33.814  17.590  1.00  0.00           H  
ATOM   2826  HA  LEU A 185      52.266  33.295  15.210  1.00  0.00           H  
ATOM   2827 1HB  LEU A 185      52.413  31.952  17.322  1.00  0.00           H  
ATOM   2828 2HB  LEU A 185      50.767  31.375  17.042  1.00  0.00           H  
ATOM   2829  HG  LEU A 185      52.692  29.804  16.420  1.00  0.00           H  
ATOM   2830 1HD1 LEU A 185      51.484  28.990  14.444  1.00  0.00           H  
ATOM   2831 2HD1 LEU A 185      50.369  29.462  15.748  1.00  0.00           H  
ATOM   2832 3HD1 LEU A 185      50.604  30.533  14.346  1.00  0.00           H  
ATOM   2833 1HD2 LEU A 185      53.673  30.191  14.184  1.00  0.00           H  
ATOM   2834 2HD2 LEU A 185      52.824  31.752  14.081  1.00  0.00           H  
ATOM   2835 3HD2 LEU A 185      54.093  31.509  15.305  1.00  0.00           H  
ATOM   2836  N   ILE A 186      49.071  32.656  15.141  1.00  0.00           N  
ATOM   2837  CA  ILE A 186      47.953  32.451  14.240  1.00  0.00           C  
ATOM   2838  C   ILE A 186      47.838  33.551  13.197  1.00  0.00           C  
ATOM   2839  O   ILE A 186      47.546  33.301  12.029  1.00  0.00           O  
ATOM   2840  CB  ILE A 186      46.635  32.361  15.030  1.00  0.00           C  
ATOM   2841  CG1 ILE A 186      46.605  31.084  15.874  1.00  0.00           C  
ATOM   2842  CG2 ILE A 186      45.444  32.405  14.085  1.00  0.00           C  
ATOM   2843  CD1 ILE A 186      45.480  31.045  16.883  1.00  0.00           C  
ATOM   2844  H   ILE A 186      48.872  32.850  16.080  1.00  0.00           H  
ATOM   2845  HA  ILE A 186      48.105  31.512  13.709  1.00  0.00           H  
ATOM   2846  HB  ILE A 186      46.568  33.198  15.723  1.00  0.00           H  
ATOM   2847 1HG1 ILE A 186      46.507  30.218  15.221  1.00  0.00           H  
ATOM   2848 2HG1 ILE A 186      47.547  30.981  16.413  1.00  0.00           H  
ATOM   2849 1HG2 ILE A 186      44.520  32.340  14.659  1.00  0.00           H  
ATOM   2850 2HG2 ILE A 186      45.458  33.340  13.526  1.00  0.00           H  
ATOM   2851 3HG2 ILE A 186      45.499  31.567  13.390  1.00  0.00           H  
ATOM   2852 1HD1 ILE A 186      45.525  30.111  17.443  1.00  0.00           H  
ATOM   2853 2HD1 ILE A 186      45.579  31.886  17.571  1.00  0.00           H  
ATOM   2854 3HD1 ILE A 186      44.524  31.111  16.365  1.00  0.00           H  
ATOM   2855  N   VAL A 187      48.036  34.776  13.631  1.00  0.00           N  
ATOM   2856  CA  VAL A 187      48.028  35.912  12.730  1.00  0.00           C  
ATOM   2857  C   VAL A 187      49.132  35.835  11.687  1.00  0.00           C  
ATOM   2858  O   VAL A 187      48.937  36.166  10.519  1.00  0.00           O  
ATOM   2859  CB  VAL A 187      48.182  37.217  13.533  1.00  0.00           C  
ATOM   2860  CG1 VAL A 187      48.377  38.400  12.595  1.00  0.00           C  
ATOM   2861  CG2 VAL A 187      46.965  37.427  14.420  1.00  0.00           C  
ATOM   2862  H   VAL A 187      48.262  34.939  14.570  1.00  0.00           H  
ATOM   2863  HA  VAL A 187      47.076  35.925  12.198  1.00  0.00           H  
ATOM   2864  HB  VAL A 187      49.077  37.148  14.152  1.00  0.00           H  
ATOM   2865 1HG1 VAL A 187      48.484  39.314  13.179  1.00  0.00           H  
ATOM   2866 2HG1 VAL A 187      49.274  38.245  11.996  1.00  0.00           H  
ATOM   2867 3HG1 VAL A 187      47.511  38.489  11.939  1.00  0.00           H  
ATOM   2868 1HG2 VAL A 187      47.081  38.351  14.985  1.00  0.00           H  
ATOM   2869 2HG2 VAL A 187      46.070  37.490  13.800  1.00  0.00           H  
ATOM   2870 3HG2 VAL A 187      46.869  36.589  15.111  1.00  0.00           H  
ATOM   2871  N   GLU A 188      50.303  35.427  12.121  1.00  0.00           N  
ATOM   2872  CA  GLU A 188      51.424  35.237  11.220  1.00  0.00           C  
ATOM   2873  C   GLU A 188      51.156  34.164  10.177  1.00  0.00           C  
ATOM   2874  O   GLU A 188      51.516  34.299   9.009  1.00  0.00           O  
ATOM   2875  CB  GLU A 188      52.680  34.876  12.017  1.00  0.00           C  
ATOM   2876  CG  GLU A 188      53.243  36.016  12.854  1.00  0.00           C  
ATOM   2877  CD  GLU A 188      54.427  35.604  13.683  1.00  0.00           C  
ATOM   2878  OE1 GLU A 188      54.738  34.437  13.701  1.00  0.00           O  
ATOM   2879  OE2 GLU A 188      55.021  36.457  14.299  1.00  0.00           O  
ATOM   2880  H   GLU A 188      50.425  35.177  13.060  1.00  0.00           H  
ATOM   2881  HA  GLU A 188      51.597  36.169  10.681  1.00  0.00           H  
ATOM   2882 1HB  GLU A 188      52.458  34.046  12.688  1.00  0.00           H  
ATOM   2883 2HB  GLU A 188      53.462  34.545  11.334  1.00  0.00           H  
ATOM   2884 1HG  GLU A 188      53.543  36.826  12.190  1.00  0.00           H  
ATOM   2885 2HG  GLU A 188      52.459  36.393  13.510  1.00  0.00           H  
ATOM   2886  N   ALA A 189      50.551  33.082  10.611  1.00  0.00           N  
ATOM   2887  CA  ALA A 189      50.169  32.010   9.710  1.00  0.00           C  
ATOM   2888  C   ALA A 189      49.160  32.460   8.667  1.00  0.00           C  
ATOM   2889  O   ALA A 189      49.230  32.082   7.499  1.00  0.00           O  
ATOM   2890  CB  ALA A 189      49.617  30.836  10.505  1.00  0.00           C  
ATOM   2891  H   ALA A 189      50.284  33.006  11.550  1.00  0.00           H  
ATOM   2892  HA  ALA A 189      51.059  31.688   9.170  1.00  0.00           H  
ATOM   2893 1HB  ALA A 189      49.333  30.036   9.822  1.00  0.00           H  
ATOM   2894 2HB  ALA A 189      50.380  30.472  11.193  1.00  0.00           H  
ATOM   2895 3HB  ALA A 189      48.744  31.158  11.070  1.00  0.00           H  
ATOM   2896  N   THR A 190      48.197  33.244   9.101  1.00  0.00           N  
ATOM   2897  CA  THR A 190      47.210  33.806   8.200  1.00  0.00           C  
ATOM   2898  C   THR A 190      47.828  34.723   7.157  1.00  0.00           C  
ATOM   2899  O   THR A 190      47.443  34.719   5.989  1.00  0.00           O  
ATOM   2900  CB  THR A 190      46.135  34.579   8.987  1.00  0.00           C  
ATOM   2901  OG1 THR A 190      45.455  33.684   9.876  1.00  0.00           O  
ATOM   2902  CG2 THR A 190      45.127  35.206   8.036  1.00  0.00           C  
ATOM   2903  H   THR A 190      48.169  33.521  10.040  1.00  0.00           H  
ATOM   2904  HA  THR A 190      46.722  32.989   7.668  1.00  0.00           H  
ATOM   2905  HB  THR A 190      46.609  35.364   9.575  1.00  0.00           H  
ATOM   2906  HG1 THR A 190      45.990  33.547  10.662  1.00  0.00           H  
ATOM   2907 1HG2 THR A 190      44.375  35.749   8.610  1.00  0.00           H  
ATOM   2908 2HG2 THR A 190      45.639  35.896   7.366  1.00  0.00           H  
ATOM   2909 3HG2 THR A 190      44.643  34.425   7.452  1.00  0.00           H  
ATOM   2910  N   ARG A 191      48.768  35.534   7.591  1.00  0.00           N  
ATOM   2911  CA  ARG A 191      49.492  36.410   6.690  1.00  0.00           C  
ATOM   2912  C   ARG A 191      50.288  35.641   5.647  1.00  0.00           C  
ATOM   2913  O   ARG A 191      50.351  36.020   4.479  1.00  0.00           O  
ATOM   2914  CB  ARG A 191      50.437  37.307   7.477  1.00  0.00           C  
ATOM   2915  CG  ARG A 191      51.194  38.327   6.641  1.00  0.00           C  
ATOM   2916  CD  ARG A 191      52.077  39.177   7.481  1.00  0.00           C  
ATOM   2917  NE  ARG A 191      51.316  39.999   8.408  1.00  0.00           N  
ATOM   2918  CZ  ARG A 191      51.826  40.579   9.512  1.00  0.00           C  
ATOM   2919  NH1 ARG A 191      53.096  40.419   9.812  1.00  0.00           N  
ATOM   2920  NH2 ARG A 191      51.050  41.309  10.294  1.00  0.00           N  
ATOM   2921  H   ARG A 191      49.044  35.514   8.530  1.00  0.00           H  
ATOM   2922  HA  ARG A 191      48.769  36.987   6.113  1.00  0.00           H  
ATOM   2923 1HB  ARG A 191      49.874  37.852   8.233  1.00  0.00           H  
ATOM   2924 2HB  ARG A 191      51.173  36.693   7.995  1.00  0.00           H  
ATOM   2925 1HG  ARG A 191      51.813  37.809   5.908  1.00  0.00           H  
ATOM   2926 2HG  ARG A 191      50.484  38.974   6.125  1.00  0.00           H  
ATOM   2927 1HD  ARG A 191      52.749  38.544   8.059  1.00  0.00           H  
ATOM   2928 2HD  ARG A 191      52.661  39.837   6.841  1.00  0.00           H  
ATOM   2929  HE  ARG A 191      50.335  40.145   8.211  1.00  0.00           H  
ATOM   2930 1HH1 ARG A 191      53.689  39.860   9.214  1.00  0.00           H  
ATOM   2931 2HH1 ARG A 191      53.478  40.853  10.639  1.00  0.00           H  
ATOM   2932 1HH2 ARG A 191      50.073  41.432  10.063  1.00  0.00           H  
ATOM   2933 2HH2 ARG A 191      51.432  41.744  11.120  1.00  0.00           H  
ATOM   2934  N   ALA A 192      50.923  34.575   6.081  1.00  0.00           N  
ATOM   2935  CA  ALA A 192      51.660  33.710   5.180  1.00  0.00           C  
ATOM   2936  C   ALA A 192      50.765  33.059   4.137  1.00  0.00           C  
ATOM   2937  O   ALA A 192      51.127  32.932   2.969  1.00  0.00           O  
ATOM   2938  CB  ALA A 192      52.403  32.646   5.975  1.00  0.00           C  
ATOM   2939  H   ALA A 192      50.854  34.306   7.020  1.00  0.00           H  
ATOM   2940  HA  ALA A 192      52.383  34.321   4.639  1.00  0.00           H  
ATOM   2941 1HB  ALA A 192      52.954  32.000   5.292  1.00  0.00           H  
ATOM   2942 2HB  ALA A 192      53.100  33.126   6.662  1.00  0.00           H  
ATOM   2943 3HB  ALA A 192      51.689  32.050   6.540  1.00  0.00           H  
ATOM   2944  N   ALA A 193      49.604  32.619   4.571  1.00  0.00           N  
ATOM   2945  CA  ALA A 193      48.624  32.044   3.670  1.00  0.00           C  
ATOM   2946  C   ALA A 193      48.139  33.038   2.627  1.00  0.00           C  
ATOM   2947  O   ALA A 193      47.951  32.703   1.459  1.00  0.00           O  
ATOM   2948  CB  ALA A 193      47.447  31.497   4.465  1.00  0.00           C  
ATOM   2949  H   ALA A 193      49.351  32.733   5.510  1.00  0.00           H  
ATOM   2950  HA  ALA A 193      49.100  31.226   3.129  1.00  0.00           H  
ATOM   2951 1HB  ALA A 193      46.715  31.067   3.782  1.00  0.00           H  
ATOM   2952 2HB  ALA A 193      47.798  30.727   5.152  1.00  0.00           H  
ATOM   2953 3HB  ALA A 193      46.984  32.304   5.031  1.00  0.00           H  
ATOM   2954  N   ILE A 194      47.907  34.257   3.061  1.00  0.00           N  
ATOM   2955  CA  ILE A 194      47.510  35.322   2.160  1.00  0.00           C  
ATOM   2956  C   ILE A 194      48.574  35.627   1.117  1.00  0.00           C  
ATOM   2957  O   ILE A 194      48.278  35.871  -0.051  1.00  0.00           O  
ATOM   2958  CB  ILE A 194      47.191  36.604   2.950  1.00  0.00           C  
ATOM   2959  CG1 ILE A 194      45.928  36.411   3.794  1.00  0.00           C  
ATOM   2960  CG2 ILE A 194      47.027  37.784   2.005  1.00  0.00           C  
ATOM   2961  CD1 ILE A 194      45.694  37.512   4.803  1.00  0.00           C  
ATOM   2962  H   ILE A 194      48.064  34.486   4.000  1.00  0.00           H  
ATOM   2963  HA  ILE A 194      46.612  35.008   1.628  1.00  0.00           H  
ATOM   2964  HB  ILE A 194      48.004  36.816   3.643  1.00  0.00           H  
ATOM   2965 1HG1 ILE A 194      45.058  36.355   3.141  1.00  0.00           H  
ATOM   2966 2HG1 ILE A 194      45.992  35.465   4.333  1.00  0.00           H  
ATOM   2967 1HG2 ILE A 194      46.801  38.682   2.580  1.00  0.00           H  
ATOM   2968 2HG2 ILE A 194      47.950  37.934   1.447  1.00  0.00           H  
ATOM   2969 3HG2 ILE A 194      46.211  37.584   1.310  1.00  0.00           H  
ATOM   2970 1HD1 ILE A 194      44.781  37.304   5.363  1.00  0.00           H  
ATOM   2971 2HD1 ILE A 194      46.538  37.561   5.491  1.00  0.00           H  
ATOM   2972 3HD1 ILE A 194      45.591  38.464   4.285  1.00  0.00           H  
ATOM   2973  N   LYS A 195      49.815  35.644   1.551  1.00  0.00           N  
ATOM   2974  CA  LYS A 195      50.932  35.850   0.650  1.00  0.00           C  
ATOM   2975  C   LYS A 195      50.982  34.812  -0.460  1.00  0.00           C  
ATOM   2976  O   LYS A 195      51.154  35.150  -1.632  1.00  0.00           O  
ATOM   2977  CB  LYS A 195      52.246  35.838   1.433  1.00  0.00           C  
ATOM   2978  CG  LYS A 195      53.485  36.096   0.585  1.00  0.00           C  
ATOM   2979  CD  LYS A 195      54.742  36.133   1.442  1.00  0.00           C  
ATOM   2980  CE  LYS A 195      55.985  36.354   0.593  1.00  0.00           C  
ATOM   2981  NZ  LYS A 195      57.223  36.393   1.417  1.00  0.00           N  
ATOM   2982  H   LYS A 195      50.014  35.451   2.490  1.00  0.00           H  
ATOM   2983  HA  LYS A 195      50.816  36.823   0.171  1.00  0.00           H  
ATOM   2984 1HB  LYS A 195      52.211  36.598   2.214  1.00  0.00           H  
ATOM   2985 2HB  LYS A 195      52.370  34.872   1.922  1.00  0.00           H  
ATOM   2986 1HG  LYS A 195      53.587  35.306  -0.160  1.00  0.00           H  
ATOM   2987 2HG  LYS A 195      53.380  37.048   0.067  1.00  0.00           H  
ATOM   2988 1HD  LYS A 195      54.662  36.940   2.171  1.00  0.00           H  
ATOM   2989 2HD  LYS A 195      54.844  35.190   1.979  1.00  0.00           H  
ATOM   2990 1HE  LYS A 195      56.075  35.551  -0.137  1.00  0.00           H  
ATOM   2991 2HE  LYS A 195      55.894  37.297   0.053  1.00  0.00           H  
ATOM   2992 1HZ  LYS A 195      58.023  36.542   0.818  1.00  0.00           H  
ATOM   2993 2HZ  LYS A 195      57.159  37.148   2.087  1.00  0.00           H  
ATOM   2994 3HZ  LYS A 195      57.329  35.517   1.908  1.00  0.00           H  
ATOM   2995  N   ASP A 196      50.742  33.550  -0.100  1.00  0.00           N  
ATOM   2996  CA  ASP A 196      50.725  32.448  -1.067  1.00  0.00           C  
ATOM   2997  C   ASP A 196      49.383  32.247  -1.796  1.00  0.00           C  
ATOM   2998  O   ASP A 196      49.368  31.837  -2.959  1.00  0.00           O  
ATOM   2999  CB  ASP A 196      51.105  31.146  -0.358  1.00  0.00           C  
ATOM   3000  CG  ASP A 196      52.546  31.137   0.133  1.00  0.00           C  
ATOM   3001  OD1 ASP A 196      53.412  31.512  -0.622  1.00  0.00           O  
ATOM   3002  OD2 ASP A 196      52.768  30.754   1.257  1.00  0.00           O  
ATOM   3003  H   ASP A 196      50.581  33.346   0.873  1.00  0.00           H  
ATOM   3004  HA  ASP A 196      51.453  32.663  -1.850  1.00  0.00           H  
ATOM   3005 1HB  ASP A 196      50.445  30.990   0.496  1.00  0.00           H  
ATOM   3006 2HB  ASP A 196      50.963  30.306  -1.039  1.00  0.00           H  
ATOM   3007  N   ILE A 197      48.263  32.425  -1.089  1.00  0.00           N  
ATOM   3008  CA  ILE A 197      46.960  31.942  -1.579  1.00  0.00           C  
ATOM   3009  C   ILE A 197      46.459  32.768  -2.761  1.00  0.00           C  
ATOM   3010  O   ILE A 197      46.305  33.984  -2.661  1.00  0.00           O  
ATOM   3011  CB  ILE A 197      45.905  31.972  -0.458  1.00  0.00           C  
ATOM   3012  CG1 ILE A 197      44.637  31.236  -0.898  1.00  0.00           C  
ATOM   3013  CG2 ILE A 197      45.584  33.407  -0.068  1.00  0.00           C  
ATOM   3014  CD1 ILE A 197      43.675  30.948   0.231  1.00  0.00           C  
ATOM   3015  H   ILE A 197      48.324  32.831  -0.166  1.00  0.00           H  
ATOM   3016  HA  ILE A 197      47.077  30.912  -1.913  1.00  0.00           H  
ATOM   3017  HB  ILE A 197      46.288  31.445   0.416  1.00  0.00           H  
ATOM   3018 1HG1 ILE A 197      44.115  31.829  -1.649  1.00  0.00           H  
ATOM   3019 2HG1 ILE A 197      44.909  30.288  -1.363  1.00  0.00           H  
ATOM   3020 1HG2 ILE A 197      44.836  33.409   0.725  1.00  0.00           H  
ATOM   3021 2HG2 ILE A 197      46.489  33.899   0.285  1.00  0.00           H  
ATOM   3022 3HG2 ILE A 197      45.195  33.941  -0.935  1.00  0.00           H  
ATOM   3023 1HD1 ILE A 197      42.802  30.425  -0.159  1.00  0.00           H  
ATOM   3024 2HD1 ILE A 197      44.167  30.325   0.979  1.00  0.00           H  
ATOM   3025 3HD1 ILE A 197      43.361  31.885   0.689  1.00  0.00           H  
ATOM   3026  N   GLU A 198      46.209  32.094  -3.884  1.00  0.00           N  
ATOM   3027  CA  GLU A 198      45.733  32.756  -5.101  1.00  0.00           C  
ATOM   3028  C   GLU A 198      44.242  33.095  -5.033  1.00  0.00           C  
ATOM   3029  O   GLU A 198      43.824  34.170  -5.459  1.00  0.00           O  
ATOM   3030  CB  GLU A 198      46.003  31.871  -6.320  1.00  0.00           C  
ATOM   3031  CG  GLU A 198      47.476  31.704  -6.662  1.00  0.00           C  
ATOM   3032  CD  GLU A 198      47.705  30.794  -7.836  1.00  0.00           C  
ATOM   3033  OE1 GLU A 198      46.756  30.212  -8.306  1.00  0.00           O  
ATOM   3034  OE2 GLU A 198      48.829  30.679  -8.264  1.00  0.00           O  
ATOM   3035  H   GLU A 198      46.354  31.097  -3.896  1.00  0.00           H  
ATOM   3036  HA  GLU A 198      46.271  33.697  -5.216  1.00  0.00           H  
ATOM   3037 1HB  GLU A 198      45.584  30.879  -6.149  1.00  0.00           H  
ATOM   3038 2HB  GLU A 198      45.502  32.291  -7.193  1.00  0.00           H  
ATOM   3039 1HG  GLU A 198      47.899  32.683  -6.889  1.00  0.00           H  
ATOM   3040 2HG  GLU A 198      47.997  31.306  -5.793  1.00  0.00           H  
ATOM   3041  N   ASP A 199      43.443  32.155  -4.529  1.00  0.00           N  
ATOM   3042  CA  ASP A 199      41.990  32.311  -4.512  1.00  0.00           C  
ATOM   3043  C   ASP A 199      41.546  33.173  -3.334  1.00  0.00           C  
ATOM   3044  O   ASP A 199      41.917  32.912  -2.189  1.00  0.00           O  
ATOM   3045  CB  ASP A 199      41.303  30.945  -4.441  1.00  0.00           C  
ATOM   3046  CG  ASP A 199      41.456  30.137  -5.723  1.00  0.00           C  
ATOM   3047  OD1 ASP A 199      41.283  30.697  -6.779  1.00  0.00           O  
ATOM   3048  OD2 ASP A 199      41.746  28.968  -5.633  1.00  0.00           O  
ATOM   3049  H   ASP A 199      43.850  31.300  -4.176  1.00  0.00           H  
ATOM   3050  HA  ASP A 199      41.685  32.814  -5.430  1.00  0.00           H  
ATOM   3051 1HB  ASP A 199      41.720  30.370  -3.614  1.00  0.00           H  
ATOM   3052 2HB  ASP A 199      40.240  31.082  -4.241  1.00  0.00           H  
ATOM   3053  N   GLU A 200      40.787  34.223  -3.627  1.00  0.00           N  
ATOM   3054  CA  GLU A 200      40.395  35.198  -2.613  1.00  0.00           C  
ATOM   3055  C   GLU A 200      39.447  34.614  -1.567  1.00  0.00           C  
ATOM   3056  O   GLU A 200      39.668  34.777  -0.366  1.00  0.00           O  
ATOM   3057  CB  GLU A 200      39.737  36.408  -3.280  1.00  0.00           C  
ATOM   3058  CG  GLU A 200      40.690  37.275  -4.090  1.00  0.00           C  
ATOM   3059  CD  GLU A 200      39.994  38.399  -4.805  1.00  0.00           C  
ATOM   3060  OE1 GLU A 200      38.787  38.444  -4.770  1.00  0.00           O  
ATOM   3061  OE2 GLU A 200      40.669  39.215  -5.387  1.00  0.00           O  
ATOM   3062  H   GLU A 200      40.490  34.361  -4.582  1.00  0.00           H  
ATOM   3063  HA  GLU A 200      41.290  35.524  -2.082  1.00  0.00           H  
ATOM   3064 1HB  GLU A 200      38.944  36.069  -3.947  1.00  0.00           H  
ATOM   3065 2HB  GLU A 200      39.277  37.038  -2.518  1.00  0.00           H  
ATOM   3066 1HG  GLU A 200      41.441  37.695  -3.421  1.00  0.00           H  
ATOM   3067 2HG  GLU A 200      41.202  36.649  -4.820  1.00  0.00           H  
ATOM   3068  N   GLU A 201      38.376  33.969  -2.022  1.00  0.00           N  
ATOM   3069  CA  GLU A 201      37.369  33.443  -1.103  1.00  0.00           C  
ATOM   3070  C   GLU A 201      38.016  32.563  -0.059  1.00  0.00           C  
ATOM   3071  O   GLU A 201      37.684  32.626   1.125  1.00  0.00           O  
ATOM   3072  CB  GLU A 201      36.302  32.650  -1.861  1.00  0.00           C  
ATOM   3073  CG  GLU A 201      35.426  33.492  -2.778  1.00  0.00           C  
ATOM   3074  CD  GLU A 201      36.062  33.756  -4.114  1.00  0.00           C  
ATOM   3075  OE1 GLU A 201      37.158  33.297  -4.330  1.00  0.00           O  
ATOM   3076  OE2 GLU A 201      35.451  34.417  -4.920  1.00  0.00           O  
ATOM   3077  H   GLU A 201      38.251  33.847  -3.018  1.00  0.00           H  
ATOM   3078  HA  GLU A 201      36.890  34.282  -0.598  1.00  0.00           H  
ATOM   3079 1HB  GLU A 201      36.781  31.883  -2.468  1.00  0.00           H  
ATOM   3080 2HB  GLU A 201      35.650  32.144  -1.148  1.00  0.00           H  
ATOM   3081 1HG  GLU A 201      34.480  32.975  -2.935  1.00  0.00           H  
ATOM   3082 2HG  GLU A 201      35.213  34.441  -2.288  1.00  0.00           H  
ATOM   3083  N   LYS A 202      38.994  31.794  -0.498  1.00  0.00           N  
ATOM   3084  CA  LYS A 202      39.798  30.974   0.388  1.00  0.00           C  
ATOM   3085  C   LYS A 202      40.519  31.796   1.445  1.00  0.00           C  
ATOM   3086  O   LYS A 202      40.537  31.450   2.625  1.00  0.00           O  
ATOM   3087  CB  LYS A 202      40.812  30.165  -0.422  1.00  0.00           C  
ATOM   3088  CG  LYS A 202      40.197  29.075  -1.291  1.00  0.00           C  
ATOM   3089  CD  LYS A 202      39.585  27.971  -0.442  1.00  0.00           C  
ATOM   3090  CE  LYS A 202      39.036  26.846  -1.307  1.00  0.00           C  
ATOM   3091  NZ  LYS A 202      38.406  25.773  -0.491  1.00  0.00           N  
ATOM   3092  H   LYS A 202      39.172  31.765  -1.492  1.00  0.00           H  
ATOM   3093  HA  LYS A 202      39.138  30.284   0.915  1.00  0.00           H  
ATOM   3094 1HB  LYS A 202      41.375  30.834  -1.073  1.00  0.00           H  
ATOM   3095 2HB  LYS A 202      41.523  29.691   0.254  1.00  0.00           H  
ATOM   3096 1HG  LYS A 202      39.420  29.508  -1.923  1.00  0.00           H  
ATOM   3097 2HG  LYS A 202      40.965  28.645  -1.933  1.00  0.00           H  
ATOM   3098 1HD  LYS A 202      40.343  27.565   0.229  1.00  0.00           H  
ATOM   3099 2HD  LYS A 202      38.774  28.382   0.160  1.00  0.00           H  
ATOM   3100 1HE  LYS A 202      38.292  27.246  -1.995  1.00  0.00           H  
ATOM   3101 2HE  LYS A 202      39.845  26.411  -1.894  1.00  0.00           H  
ATOM   3102 1HZ  LYS A 202      38.056  25.047  -1.101  1.00  0.00           H  
ATOM   3103 2HZ  LYS A 202      39.093  25.381   0.138  1.00  0.00           H  
ATOM   3104 3HZ  LYS A 202      37.642  26.160   0.044  1.00  0.00           H  
ATOM   3105  N   LYS A 203      41.143  32.869   1.012  1.00  0.00           N  
ATOM   3106  CA  LYS A 203      41.869  33.742   1.912  1.00  0.00           C  
ATOM   3107  C   LYS A 203      40.966  34.381   2.955  1.00  0.00           C  
ATOM   3108  O   LYS A 203      41.327  34.515   4.123  1.00  0.00           O  
ATOM   3109  CB  LYS A 203      42.595  34.828   1.117  1.00  0.00           C  
ATOM   3110  CG  LYS A 203      43.784  34.326   0.307  1.00  0.00           C  
ATOM   3111  CD  LYS A 203      44.584  35.482  -0.275  1.00  0.00           C  
ATOM   3112  CE  LYS A 203      43.829  36.165  -1.405  1.00  0.00           C  
ATOM   3113  NZ  LYS A 203      44.652  37.210  -2.073  1.00  0.00           N  
ATOM   3114  H   LYS A 203      41.071  33.138   0.072  1.00  0.00           H  
ATOM   3115  HA  LYS A 203      42.607  33.147   2.451  1.00  0.00           H  
ATOM   3116 1HB  LYS A 203      41.897  35.302   0.427  1.00  0.00           H  
ATOM   3117 2HB  LYS A 203      42.956  35.598   1.798  1.00  0.00           H  
ATOM   3118 1HG  LYS A 203      44.435  33.730   0.947  1.00  0.00           H  
ATOM   3119 2HG  LYS A 203      43.428  33.695  -0.507  1.00  0.00           H  
ATOM   3120 1HD  LYS A 203      44.789  36.213   0.508  1.00  0.00           H  
ATOM   3121 2HD  LYS A 203      45.534  35.110  -0.658  1.00  0.00           H  
ATOM   3122 1HE  LYS A 203      43.534  35.424  -2.146  1.00  0.00           H  
ATOM   3123 2HE  LYS A 203      42.925  36.631  -1.011  1.00  0.00           H  
ATOM   3124 1HZ  LYS A 203      44.116  37.638  -2.815  1.00  0.00           H  
ATOM   3125 2HZ  LYS A 203      44.916  37.914  -1.398  1.00  0.00           H  
ATOM   3126 3HZ  LYS A 203      45.483  36.787  -2.460  1.00  0.00           H  
ATOM   3127  N   ARG A 204      39.802  34.809   2.522  1.00  0.00           N  
ATOM   3128  CA  ARG A 204      38.815  35.374   3.422  1.00  0.00           C  
ATOM   3129  C   ARG A 204      38.342  34.373   4.465  1.00  0.00           C  
ATOM   3130  O   ARG A 204      38.148  34.707   5.633  1.00  0.00           O  
ATOM   3131  CB  ARG A 204      37.615  35.879   2.635  1.00  0.00           C  
ATOM   3132  CG  ARG A 204      37.799  37.246   1.995  1.00  0.00           C  
ATOM   3133  CD  ARG A 204      38.743  37.194   0.850  1.00  0.00           C  
ATOM   3134  NE  ARG A 204      38.893  38.492   0.212  1.00  0.00           N  
ATOM   3135  CZ  ARG A 204      38.116  38.946  -0.791  1.00  0.00           C  
ATOM   3136  NH1 ARG A 204      37.141  38.198  -1.258  1.00  0.00           N  
ATOM   3137  NH2 ARG A 204      38.334  40.144  -1.305  1.00  0.00           N  
ATOM   3138  H   ARG A 204      39.550  34.693   1.582  1.00  0.00           H  
ATOM   3139  HA  ARG A 204      39.288  36.169   3.999  1.00  0.00           H  
ATOM   3140 1HB  ARG A 204      37.378  35.173   1.840  1.00  0.00           H  
ATOM   3141 2HB  ARG A 204      36.747  35.936   3.291  1.00  0.00           H  
ATOM   3142 1HG  ARG A 204      36.838  37.610   1.631  1.00  0.00           H  
ATOM   3143 2HG  ARG A 204      38.194  37.944   2.735  1.00  0.00           H  
ATOM   3144 1HD  ARG A 204      39.722  36.871   1.200  1.00  0.00           H  
ATOM   3145 2HD  ARG A 204      38.373  36.489   0.106  1.00  0.00           H  
ATOM   3146  HE  ARG A 204      39.633  39.096   0.544  1.00  0.00           H  
ATOM   3147 1HH1 ARG A 204      36.975  37.282  -0.865  1.00  0.00           H  
ATOM   3148 2HH1 ARG A 204      36.559  38.538  -2.009  1.00  0.00           H  
ATOM   3149 1HH2 ARG A 204      39.084  40.719  -0.947  1.00  0.00           H  
ATOM   3150 2HH2 ARG A 204      37.752  40.484  -2.057  1.00  0.00           H  
ATOM   3151  N   GLU A 205      38.123  33.152   4.032  1.00  0.00           N  
ATOM   3152  CA  GLU A 205      37.739  32.083   4.932  1.00  0.00           C  
ATOM   3153  C   GLU A 205      38.805  31.790   5.975  1.00  0.00           C  
ATOM   3154  O   GLU A 205      38.512  31.543   7.143  1.00  0.00           O  
ATOM   3155  CB  GLU A 205      37.437  30.812   4.134  1.00  0.00           C  
ATOM   3156  CG  GLU A 205      36.168  30.881   3.298  1.00  0.00           C  
ATOM   3157  CD  GLU A 205      35.946  29.648   2.468  1.00  0.00           C  
ATOM   3158  OE1 GLU A 205      36.810  28.804   2.449  1.00  0.00           O  
ATOM   3159  OE2 GLU A 205      34.911  29.549   1.852  1.00  0.00           O  
ATOM   3160  H   GLU A 205      38.282  32.925   3.092  1.00  0.00           H  
ATOM   3161  HA  GLU A 205      36.842  32.390   5.471  1.00  0.00           H  
ATOM   3162 1HB  GLU A 205      38.269  30.598   3.463  1.00  0.00           H  
ATOM   3163 2HB  GLU A 205      37.342  29.968   4.817  1.00  0.00           H  
ATOM   3164 1HG  GLU A 205      35.315  31.017   3.962  1.00  0.00           H  
ATOM   3165 2HG  GLU A 205      36.224  31.749   2.642  1.00  0.00           H  
ATOM   3166  N   ALA A 206      40.046  31.787   5.542  1.00  0.00           N  
ATOM   3167  CA  ALA A 206      41.167  31.594   6.442  1.00  0.00           C  
ATOM   3168  C   ALA A 206      41.270  32.696   7.485  1.00  0.00           C  
ATOM   3169  O   ALA A 206      41.564  32.450   8.653  1.00  0.00           O  
ATOM   3170  CB  ALA A 206      42.461  31.498   5.646  1.00  0.00           C  
ATOM   3171  H   ALA A 206      40.243  31.982   4.602  1.00  0.00           H  
ATOM   3172  HA  ALA A 206      41.011  30.660   6.983  1.00  0.00           H  
ATOM   3173 1HB  ALA A 206      43.298  31.353   6.329  1.00  0.00           H  
ATOM   3174 2HB  ALA A 206      42.403  30.654   4.958  1.00  0.00           H  
ATOM   3175 3HB  ALA A 206      42.609  32.417   5.081  1.00  0.00           H  
ATOM   3176  N   VAL A 207      41.057  33.918   7.052  1.00  0.00           N  
ATOM   3177  CA  VAL A 207      41.052  35.055   7.952  1.00  0.00           C  
ATOM   3178  C   VAL A 207      39.950  34.964   8.995  1.00  0.00           C  
ATOM   3179  O   VAL A 207      40.142  35.298  10.163  1.00  0.00           O  
ATOM   3180  CB  VAL A 207      40.880  36.358   7.149  1.00  0.00           C  
ATOM   3181  CG1 VAL A 207      40.673  37.538   8.086  1.00  0.00           C  
ATOM   3182  CG2 VAL A 207      42.094  36.582   6.260  1.00  0.00           C  
ATOM   3183  H   VAL A 207      40.831  34.078   6.112  1.00  0.00           H  
ATOM   3184  HA  VAL A 207      42.004  35.080   8.483  1.00  0.00           H  
ATOM   3185  HB  VAL A 207      39.986  36.278   6.530  1.00  0.00           H  
ATOM   3186 1HG1 VAL A 207      40.553  38.451   7.502  1.00  0.00           H  
ATOM   3187 2HG1 VAL A 207      39.779  37.373   8.687  1.00  0.00           H  
ATOM   3188 3HG1 VAL A 207      41.538  37.639   8.742  1.00  0.00           H  
ATOM   3189 1HG2 VAL A 207      41.966  37.505   5.695  1.00  0.00           H  
ATOM   3190 2HG2 VAL A 207      42.989  36.657   6.879  1.00  0.00           H  
ATOM   3191 3HG2 VAL A 207      42.199  35.745   5.570  1.00  0.00           H  
ATOM   3192  N   ALA A 208      38.782  34.543   8.562  1.00  0.00           N  
ATOM   3193  CA  ALA A 208      37.664  34.342   9.462  1.00  0.00           C  
ATOM   3194  C   ALA A 208      37.944  33.271  10.505  1.00  0.00           C  
ATOM   3195  O   ALA A 208      37.583  33.403  11.673  1.00  0.00           O  
ATOM   3196  CB  ALA A 208      36.415  33.991   8.667  1.00  0.00           C  
ATOM   3197  H   ALA A 208      38.664  34.292   7.622  1.00  0.00           H  
ATOM   3198  HA  ALA A 208      37.493  35.273  10.003  1.00  0.00           H  
ATOM   3199 1HB  ALA A 208      35.579  33.841   9.350  1.00  0.00           H  
ATOM   3200 2HB  ALA A 208      36.181  34.804   7.980  1.00  0.00           H  
ATOM   3201 3HB  ALA A 208      36.589  33.077   8.102  1.00  0.00           H  
ATOM   3202  N   ALA A 209      38.562  32.195  10.072  1.00  0.00           N  
ATOM   3203  CA  ALA A 209      38.955  31.128  10.972  1.00  0.00           C  
ATOM   3204  C   ALA A 209      39.961  31.590  12.015  1.00  0.00           C  
ATOM   3205  O   ALA A 209      39.894  31.212  13.183  1.00  0.00           O  
ATOM   3206  CB  ALA A 209      39.518  29.960  10.176  1.00  0.00           C  
ATOM   3207  H   ALA A 209      38.830  32.122   9.132  1.00  0.00           H  
ATOM   3208  HA  ALA A 209      38.068  30.797  11.513  1.00  0.00           H  
ATOM   3209 1HB  ALA A 209      39.811  29.162  10.858  1.00  0.00           H  
ATOM   3210 2HB  ALA A 209      38.758  29.588   9.488  1.00  0.00           H  
ATOM   3211 3HB  ALA A 209      40.388  30.291   9.611  1.00  0.00           H  
ATOM   3212  N   ALA A 210      40.913  32.385  11.582  1.00  0.00           N  
ATOM   3213  CA  ALA A 210      41.894  32.958  12.482  1.00  0.00           C  
ATOM   3214  C   ALA A 210      41.266  33.868  13.525  1.00  0.00           C  
ATOM   3215  O   ALA A 210      41.650  33.869  14.693  1.00  0.00           O  
ATOM   3216  CB  ALA A 210      42.947  33.716  11.686  1.00  0.00           C  
ATOM   3217  H   ALA A 210      40.938  32.662  10.642  1.00  0.00           H  
ATOM   3218  HA  ALA A 210      42.374  32.143  13.023  1.00  0.00           H  
ATOM   3219 1HB  ALA A 210      43.681  34.144  12.369  1.00  0.00           H  
ATOM   3220 2HB  ALA A 210      43.446  33.032  10.999  1.00  0.00           H  
ATOM   3221 3HB  ALA A 210      42.470  34.514  11.120  1.00  0.00           H  
ATOM   3222  N   ALA A 211      40.317  34.668  13.092  1.00  0.00           N  
ATOM   3223  CA  ALA A 211      39.583  35.535  13.992  1.00  0.00           C  
ATOM   3224  C   ALA A 211      38.797  34.758  15.035  1.00  0.00           C  
ATOM   3225  O   ALA A 211      38.729  35.136  16.203  1.00  0.00           O  
ATOM   3226  CB  ALA A 211      38.653  36.440  13.197  1.00  0.00           C  
ATOM   3227  H   ALA A 211      40.040  34.645  12.152  1.00  0.00           H  
ATOM   3228  HA  ALA A 211      40.303  36.150  14.532  1.00  0.00           H  
ATOM   3229 1HB  ALA A 211      38.105  37.089  13.880  1.00  0.00           H  
ATOM   3230 2HB  ALA A 211      39.239  37.050  12.509  1.00  0.00           H  
ATOM   3231 3HB  ALA A 211      37.949  35.831  12.632  1.00  0.00           H  
ATOM   3232  N   GLU A 212      38.173  33.685  14.602  1.00  0.00           N  
ATOM   3233  CA  GLU A 212      37.446  32.811  15.502  1.00  0.00           C  
ATOM   3234  C   GLU A 212      38.348  32.172  16.545  1.00  0.00           C  
ATOM   3235  O   GLU A 212      37.988  32.039  17.713  1.00  0.00           O  
ATOM   3236  CB  GLU A 212      36.729  31.719  14.705  1.00  0.00           C  
ATOM   3237  CG  GLU A 212      35.560  32.217  13.867  1.00  0.00           C  
ATOM   3238  CD  GLU A 212      34.930  31.133  13.037  1.00  0.00           C  
ATOM   3239  OE1 GLU A 212      35.639  30.258  12.602  1.00  0.00           O  
ATOM   3240  OE2 GLU A 212      33.739  31.181  12.839  1.00  0.00           O  
ATOM   3241  H   GLU A 212      38.244  33.416  13.662  1.00  0.00           H  
ATOM   3242  HA  GLU A 212      36.707  33.406  16.040  1.00  0.00           H  
ATOM   3243 1HB  GLU A 212      37.438  31.234  14.034  1.00  0.00           H  
ATOM   3244 2HB  GLU A 212      36.351  30.958  15.388  1.00  0.00           H  
ATOM   3245 1HG  GLU A 212      34.803  32.636  14.531  1.00  0.00           H  
ATOM   3246 2HG  GLU A 212      35.909  33.014  13.212  1.00  0.00           H  
ATOM   3247  N   ALA A 213      39.513  31.743  16.112  1.00  0.00           N  
ATOM   3248  CA  ALA A 213      40.500  31.180  17.012  1.00  0.00           C  
ATOM   3249  C   ALA A 213      40.973  32.180  18.055  1.00  0.00           C  
ATOM   3250  O   ALA A 213      41.166  31.847  19.223  1.00  0.00           O  
ATOM   3251  CB  ALA A 213      41.683  30.648  16.216  1.00  0.00           C  
ATOM   3252  H   ALA A 213      39.766  31.861  15.172  1.00  0.00           H  
ATOM   3253  HA  ALA A 213      40.034  30.356  17.553  1.00  0.00           H  
ATOM   3254 1HB  ALA A 213      42.421  30.226  16.899  1.00  0.00           H  
ATOM   3255 2HB  ALA A 213      41.341  29.874  15.529  1.00  0.00           H  
ATOM   3256 3HB  ALA A 213      42.135  31.461  15.650  1.00  0.00           H  
ATOM   3257  N   MET A 214      41.192  33.401  17.622  1.00  0.00           N  
ATOM   3258  CA  MET A 214      41.577  34.471  18.522  1.00  0.00           C  
ATOM   3259  C   MET A 214      40.510  34.763  19.565  1.00  0.00           C  
ATOM   3260  O   MET A 214      40.804  35.011  20.733  1.00  0.00           O  
ATOM   3261  CB  MET A 214      41.891  35.733  17.721  1.00  0.00           C  
ATOM   3262  CG  MET A 214      43.173  35.658  16.904  1.00  0.00           C  
ATOM   3263  SD  MET A 214      43.623  37.242  16.169  1.00  0.00           S  
ATOM   3264  CE  MET A 214      42.414  37.361  14.854  1.00  0.00           C  
ATOM   3265  H   MET A 214      41.034  33.629  16.682  1.00  0.00           H  
ATOM   3266  HA  MET A 214      42.474  34.165  19.060  1.00  0.00           H  
ATOM   3267 1HB  MET A 214      41.070  35.942  17.036  1.00  0.00           H  
ATOM   3268 2HB  MET A 214      41.976  36.583  18.399  1.00  0.00           H  
ATOM   3269 1HG  MET A 214      43.992  35.328  17.542  1.00  0.00           H  
ATOM   3270 2HG  MET A 214      43.051  34.929  16.102  1.00  0.00           H  
ATOM   3271 1HE  MET A 214      42.563  38.291  14.305  1.00  0.00           H  
ATOM   3272 2HE  MET A 214      42.530  36.515  14.174  1.00  0.00           H  
ATOM   3273 3HE  MET A 214      41.410  37.348  15.280  1.00  0.00           H  
ATOM   3274  N   ALA A 215      39.269  34.766  19.132  1.00  0.00           N  
ATOM   3275  CA  ALA A 215      38.149  34.959  20.032  1.00  0.00           C  
ATOM   3276  C   ALA A 215      38.046  33.858  21.075  1.00  0.00           C  
ATOM   3277  O   ALA A 215      37.752  34.104  22.243  1.00  0.00           O  
ATOM   3278  CB  ALA A 215      36.855  35.055  19.237  1.00  0.00           C  
ATOM   3279  H   ALA A 215      39.071  34.571  18.192  1.00  0.00           H  
ATOM   3280  HA  ALA A 215      38.306  35.893  20.572  1.00  0.00           H  
ATOM   3281 1HB  ALA A 215      36.018  35.200  19.920  1.00  0.00           H  
ATOM   3282 2HB  ALA A 215      36.912  35.899  18.549  1.00  0.00           H  
ATOM   3283 3HB  ALA A 215      36.707  34.136  18.672  1.00  0.00           H  
ATOM   3284  N   ARG A 216      38.258  32.635  20.642  1.00  0.00           N  
ATOM   3285  CA  ARG A 216      38.263  31.498  21.542  1.00  0.00           C  
ATOM   3286  C   ARG A 216      39.365  31.589  22.585  1.00  0.00           C  
ATOM   3287  O   ARG A 216      39.173  31.255  23.753  1.00  0.00           O  
ATOM   3288  CB  ARG A 216      38.427  30.206  20.755  1.00  0.00           C  
ATOM   3289  CG  ARG A 216      37.225  29.815  19.910  1.00  0.00           C  
ATOM   3290  CD  ARG A 216      37.484  28.580  19.126  1.00  0.00           C  
ATOM   3291  NE  ARG A 216      37.647  27.418  19.984  1.00  0.00           N  
ATOM   3292  CZ  ARG A 216      38.150  26.234  19.581  1.00  0.00           C  
ATOM   3293  NH1 ARG A 216      38.533  26.073  18.333  1.00  0.00           N  
ATOM   3294  NH2 ARG A 216      38.258  25.236  20.440  1.00  0.00           N  
ATOM   3295  H   ARG A 216      38.485  32.475  19.702  1.00  0.00           H  
ATOM   3296  HA  ARG A 216      37.338  31.509  22.119  1.00  0.00           H  
ATOM   3297 1HB  ARG A 216      39.284  30.293  20.089  1.00  0.00           H  
ATOM   3298 2HB  ARG A 216      38.628  29.384  21.442  1.00  0.00           H  
ATOM   3299 1HG  ARG A 216      36.367  29.637  20.558  1.00  0.00           H  
ATOM   3300 2HG  ARG A 216      36.993  30.621  19.213  1.00  0.00           H  
ATOM   3301 1HD  ARG A 216      36.646  28.394  18.455  1.00  0.00           H  
ATOM   3302 2HD  ARG A 216      38.395  28.704  18.542  1.00  0.00           H  
ATOM   3303  HE  ARG A 216      37.364  27.503  20.951  1.00  0.00           H  
ATOM   3304 1HH1 ARG A 216      38.450  26.837  17.677  1.00  0.00           H  
ATOM   3305 2HH1 ARG A 216      38.909  25.186  18.032  1.00  0.00           H  
ATOM   3306 1HH2 ARG A 216      37.964  25.360  21.399  1.00  0.00           H  
ATOM   3307 2HH2 ARG A 216      38.635  24.349  20.138  1.00  0.00           H  
ATOM   3308  N   ILE A 217      40.532  32.010  22.152  1.00  0.00           N  
ATOM   3309  CA  ILE A 217      41.651  32.212  23.052  1.00  0.00           C  
ATOM   3310  C   ILE A 217      41.371  33.282  24.095  1.00  0.00           C  
ATOM   3311  O   ILE A 217      41.733  33.151  25.263  1.00  0.00           O  
ATOM   3312  CB  ILE A 217      42.916  32.592  22.261  1.00  0.00           C  
ATOM   3313  CG1 ILE A 217      43.393  31.408  21.416  1.00  0.00           C  
ATOM   3314  CG2 ILE A 217      44.015  33.053  23.206  1.00  0.00           C  
ATOM   3315  CD1 ILE A 217      44.459  31.769  20.407  1.00  0.00           C  
ATOM   3316  H   ILE A 217      40.650  32.261  21.212  1.00  0.00           H  
ATOM   3317  HA  ILE A 217      41.840  31.280  23.583  1.00  0.00           H  
ATOM   3318  HB  ILE A 217      42.683  33.400  21.568  1.00  0.00           H  
ATOM   3319 1HG1 ILE A 217      43.791  30.632  22.070  1.00  0.00           H  
ATOM   3320 2HG1 ILE A 217      42.547  30.980  20.879  1.00  0.00           H  
ATOM   3321 1HG2 ILE A 217      44.902  33.318  22.630  1.00  0.00           H  
ATOM   3322 2HG2 ILE A 217      43.673  33.924  23.764  1.00  0.00           H  
ATOM   3323 3HG2 ILE A 217      44.259  32.249  23.900  1.00  0.00           H  
ATOM   3324 1HD1 ILE A 217      44.746  30.878  19.846  1.00  0.00           H  
ATOM   3325 2HD1 ILE A 217      44.070  32.520  19.719  1.00  0.00           H  
ATOM   3326 3HD1 ILE A 217      45.331  32.167  20.924  1.00  0.00           H  
ATOM   3327  N   VAL A 218      40.754  34.358  23.662  1.00  0.00           N  
ATOM   3328  CA  VAL A 218      40.360  35.425  24.562  1.00  0.00           C  
ATOM   3329  C   VAL A 218      39.354  34.963  25.605  1.00  0.00           C  
ATOM   3330  O   VAL A 218      39.421  35.341  26.773  1.00  0.00           O  
ATOM   3331  CB  VAL A 218      39.754  36.591  23.758  1.00  0.00           C  
ATOM   3332  CG1 VAL A 218      39.155  37.629  24.695  1.00  0.00           C  
ATOM   3333  CG2 VAL A 218      40.820  37.216  22.871  1.00  0.00           C  
ATOM   3334  H   VAL A 218      40.485  34.431  22.722  1.00  0.00           H  
ATOM   3335  HA  VAL A 218      41.246  35.774  25.094  1.00  0.00           H  
ATOM   3336  HB  VAL A 218      38.942  36.210  23.139  1.00  0.00           H  
ATOM   3337 1HG1 VAL A 218      38.731  38.446  24.110  1.00  0.00           H  
ATOM   3338 2HG1 VAL A 218      38.371  37.168  25.295  1.00  0.00           H  
ATOM   3339 3HG1 VAL A 218      39.933  38.019  25.351  1.00  0.00           H  
ATOM   3340 1HG2 VAL A 218      40.384  38.039  22.305  1.00  0.00           H  
ATOM   3341 2HG2 VAL A 218      41.635  37.592  23.490  1.00  0.00           H  
ATOM   3342 3HG2 VAL A 218      41.205  36.466  22.180  1.00  0.00           H  
ATOM   3343  N   GLU A 219      38.402  34.168  25.172  1.00  0.00           N  
ATOM   3344  CA  GLU A 219      37.420  33.595  26.072  1.00  0.00           C  
ATOM   3345  C   GLU A 219      38.049  32.685  27.115  1.00  0.00           C  
ATOM   3346  O   GLU A 219      37.666  32.685  28.283  1.00  0.00           O  
ATOM   3347  CB  GLU A 219      36.373  32.815  25.274  1.00  0.00           C  
ATOM   3348  CG  GLU A 219      35.252  32.224  26.117  1.00  0.00           C  
ATOM   3349  CD  GLU A 219      34.204  31.529  25.293  1.00  0.00           C  
ATOM   3350  OE1 GLU A 219      34.327  31.523  24.092  1.00  0.00           O  
ATOM   3351  OE2 GLU A 219      33.278  31.004  25.866  1.00  0.00           O  
ATOM   3352  H   GLU A 219      38.377  33.891  24.232  1.00  0.00           H  
ATOM   3353  HA  GLU A 219      36.929  34.406  26.611  1.00  0.00           H  
ATOM   3354 1HB  GLU A 219      35.921  33.470  24.529  1.00  0.00           H  
ATOM   3355 2HB  GLU A 219      36.857  31.997  24.740  1.00  0.00           H  
ATOM   3356 1HG  GLU A 219      35.678  31.508  26.820  1.00  0.00           H  
ATOM   3357 2HG  GLU A 219      34.785  33.022  26.693  1.00  0.00           H  
ATOM   3358  N   ALA A 220      38.998  31.885  26.682  1.00  0.00           N  
ATOM   3359  CA  ALA A 220      39.732  31.018  27.582  1.00  0.00           C  
ATOM   3360  C   ALA A 220      40.519  31.796  28.625  1.00  0.00           C  
ATOM   3361  O   ALA A 220      40.586  31.417  29.793  1.00  0.00           O  
ATOM   3362  CB  ALA A 220      40.661  30.113  26.786  1.00  0.00           C  
ATOM   3363  H   ALA A 220      39.275  31.909  25.742  1.00  0.00           H  
ATOM   3364  HA  ALA A 220      39.012  30.404  28.123  1.00  0.00           H  
ATOM   3365 1HB  ALA A 220      41.210  29.464  27.469  1.00  0.00           H  
ATOM   3366 2HB  ALA A 220      40.074  29.503  26.099  1.00  0.00           H  
ATOM   3367 3HB  ALA A 220      41.365  30.722  26.220  1.00  0.00           H  
ATOM   3368  N   SER A 221      41.142  32.868  28.192  1.00  0.00           N  
ATOM   3369  CA  SER A 221      41.869  33.742  29.092  1.00  0.00           C  
ATOM   3370  C   SER A 221      40.967  34.382  30.135  1.00  0.00           C  
ATOM   3371  O   SER A 221      41.327  34.515  31.303  1.00  0.00           O  
ATOM   3372  CB  SER A 221      42.573  34.823  28.296  1.00  0.00           C  
ATOM   3373  OG  SER A 221      43.287  35.684  29.141  1.00  0.00           O  
ATOM   3374  H   SER A 221      41.070  33.137  27.252  1.00  0.00           H  
ATOM   3375  HA  SER A 221      42.606  33.147  29.632  1.00  0.00           H  
ATOM   3376 1HB  SER A 221      43.255  34.363  27.581  1.00  0.00           H  
ATOM   3377 2HB  SER A 221      41.839  35.393  27.728  1.00  0.00           H  
ATOM   3378  HG  SER A 221      43.701  36.334  28.568  1.00  0.00           H  
ATOM   3379  N   PHE A 222      39.801  34.810  29.702  1.00  0.00           N  
ATOM   3380  CA  PHE A 222      38.815  35.374  30.602  1.00  0.00           C  
ATOM   3381  C   PHE A 222      38.342  34.373  31.645  1.00  0.00           C  
ATOM   3382  O   PHE A 222      38.148  34.706  32.813  1.00  0.00           O  
ATOM   3383  CB  PHE A 222      37.614  35.888  29.806  1.00  0.00           C  
ATOM   3384  CG  PHE A 222      37.881  37.164  29.061  1.00  0.00           C  
ATOM   3385  CD1 PHE A 222      37.702  37.233  27.688  1.00  0.00           C  
ATOM   3386  CD2 PHE A 222      38.313  38.299  29.732  1.00  0.00           C  
ATOM   3387  CE1 PHE A 222      37.948  38.407  27.001  1.00  0.00           C  
ATOM   3388  CE2 PHE A 222      38.558  39.474  29.049  1.00  0.00           C  
ATOM   3389  CZ  PHE A 222      38.376  39.528  27.682  1.00  0.00           C  
ATOM   3390  H   PHE A 222      39.550  34.693  28.762  1.00  0.00           H  
ATOM   3391  HA  PHE A 222      39.273  36.205  31.141  1.00  0.00           H  
ATOM   3392 1HB  PHE A 222      37.305  35.132  29.085  1.00  0.00           H  
ATOM   3393 2HB  PHE A 222      36.776  36.057  30.481  1.00  0.00           H  
ATOM   3394  HD1 PHE A 222      37.362  36.348  27.150  1.00  0.00           H  
ATOM   3395  HD2 PHE A 222      38.458  38.256  30.812  1.00  0.00           H  
ATOM   3396  HE1 PHE A 222      37.803  38.448  25.922  1.00  0.00           H  
ATOM   3397  HE2 PHE A 222      38.897  40.358  29.588  1.00  0.00           H  
ATOM   3398  HZ  PHE A 222      38.571  40.453  27.141  1.00  0.00           H  
ATOM   3399  N   ARG A 223      38.123  33.152  31.212  1.00  0.00           N  
ATOM   3400  CA  ARG A 223      37.739  32.083  32.112  1.00  0.00           C  
ATOM   3401  C   ARG A 223      38.754  31.866  33.222  1.00  0.00           C  
ATOM   3402  O   ARG A 223      38.393  31.752  34.394  1.00  0.00           O  
ATOM   3403  CB  ARG A 223      37.561  30.785  31.339  1.00  0.00           C  
ATOM   3404  CG  ARG A 223      37.109  29.598  32.176  1.00  0.00           C  
ATOM   3405  CD  ARG A 223      36.932  28.378  31.348  1.00  0.00           C  
ATOM   3406  NE  ARG A 223      36.539  27.231  32.150  1.00  0.00           N  
ATOM   3407  CZ  ARG A 223      35.269  26.929  32.483  1.00  0.00           C  
ATOM   3408  NH1 ARG A 223      34.283  27.697  32.076  1.00  0.00           N  
ATOM   3409  NH2 ARG A 223      35.014  25.861  33.218  1.00  0.00           N  
ATOM   3410  H   ARG A 223      38.282  32.925  30.272  1.00  0.00           H  
ATOM   3411  HA  ARG A 223      36.826  32.378  32.630  1.00  0.00           H  
ATOM   3412 1HB  ARG A 223      36.825  30.930  30.549  1.00  0.00           H  
ATOM   3413 2HB  ARG A 223      38.503  30.513  30.862  1.00  0.00           H  
ATOM   3414 1HG  ARG A 223      37.856  29.388  32.941  1.00  0.00           H  
ATOM   3415 2HG  ARG A 223      36.156  29.831  32.652  1.00  0.00           H  
ATOM   3416 1HD  ARG A 223      36.158  28.554  30.602  1.00  0.00           H  
ATOM   3417 2HD  ARG A 223      37.870  28.139  30.848  1.00  0.00           H  
ATOM   3418  HE  ARG A 223      37.271  26.616  32.482  1.00  0.00           H  
ATOM   3419 1HH1 ARG A 223      34.477  28.514  31.514  1.00  0.00           H  
ATOM   3420 2HH1 ARG A 223      33.331  27.471  32.325  1.00  0.00           H  
ATOM   3421 1HH2 ARG A 223      35.773  25.270  33.531  1.00  0.00           H  
ATOM   3422 2HH2 ARG A 223      34.063  25.635  33.467  1.00  0.00           H  
ATOM   3423  N   GLU A 224      40.028  31.808  32.849  1.00  0.00           N  
ATOM   3424  CA  GLU A 224      41.101  31.604  33.815  1.00  0.00           C  
ATOM   3425  C   GLU A 224      41.093  32.689  34.885  1.00  0.00           C  
ATOM   3426  O   GLU A 224      41.187  32.397  36.078  1.00  0.00           O  
ATOM   3427  CB  GLU A 224      42.458  31.581  33.108  1.00  0.00           C  
ATOM   3428  CG  GLU A 224      43.646  31.361  34.034  1.00  0.00           C  
ATOM   3429  CD  GLU A 224      43.678  29.980  34.626  1.00  0.00           C  
ATOM   3430  OE1 GLU A 224      42.754  29.236  34.400  1.00  0.00           O  
ATOM   3431  OE2 GLU A 224      44.628  29.668  35.304  1.00  0.00           O  
ATOM   3432  H   GLU A 224      40.259  31.909  31.871  1.00  0.00           H  
ATOM   3433  HA  GLU A 224      40.943  30.645  34.310  1.00  0.00           H  
ATOM   3434 1HB  GLU A 224      42.465  30.788  32.360  1.00  0.00           H  
ATOM   3435 2HB  GLU A 224      42.612  32.525  32.585  1.00  0.00           H  
ATOM   3436 1HG  GLU A 224      44.566  31.525  33.473  1.00  0.00           H  
ATOM   3437 2HG  GLU A 224      43.607  32.095  34.838  1.00  0.00           H  
ATOM   3438  N   GLU A 225      41.090  33.942  34.468  1.00  0.00           N  
ATOM   3439  CA  GLU A 225      41.297  35.040  35.410  1.00  0.00           C  
ATOM   3440  C   GLU A 225      40.131  35.214  36.390  1.00  0.00           C  
ATOM   3441  O   GLU A 225      40.313  35.729  37.492  1.00  0.00           O  
ATOM   3442  CB  GLU A 225      41.520  36.346  34.644  1.00  0.00           C  
ATOM   3443  CG  GLU A 225      42.826  36.402  33.863  1.00  0.00           C  
ATOM   3444  CD  GLU A 225      44.039  36.315  34.747  1.00  0.00           C  
ATOM   3445  OE1 GLU A 225      44.015  36.878  35.814  1.00  0.00           O  
ATOM   3446  OE2 GLU A 225      44.991  35.683  34.353  1.00  0.00           O  
ATOM   3447  H   GLU A 225      40.981  34.139  33.484  1.00  0.00           H  
ATOM   3448  HA  GLU A 225      42.181  34.819  36.010  1.00  0.00           H  
ATOM   3449 1HB  GLU A 225      40.702  36.498  33.939  1.00  0.00           H  
ATOM   3450 2HB  GLU A 225      41.511  37.183  35.341  1.00  0.00           H  
ATOM   3451 1HG  GLU A 225      42.848  35.576  33.153  1.00  0.00           H  
ATOM   3452 2HG  GLU A 225      42.859  37.332  33.299  1.00  0.00           H  
ATOM   3453  N   GLY A 226      38.926  34.844  35.957  1.00  0.00           N  
ATOM   3454  CA  GLY A 226      37.700  35.158  36.701  1.00  0.00           C  
ATOM   3455  C   GLY A 226      37.139  36.523  36.303  1.00  0.00           C  
ATOM   3456  O   GLY A 226      36.553  37.229  37.123  1.00  0.00           O  
ATOM   3457  H   GLY A 226      38.850  34.380  35.064  1.00  0.00           H  
ATOM   3458 1HA  GLY A 226      36.953  34.387  36.513  1.00  0.00           H  
ATOM   3459 2HA  GLY A 226      37.910  35.147  37.770  1.00  0.00           H  
ATOM   3460  N   LEU A 227      37.275  36.858  35.022  1.00  0.00           N  
ATOM   3461  CA  LEU A 227      36.659  38.054  34.450  1.00  0.00           C  
ATOM   3462  C   LEU A 227      35.230  37.781  33.988  1.00  0.00           C  
ATOM   3463  O   LEU A 227      34.859  36.636  33.726  1.00  0.00           O  
ATOM   3464  CB  LEU A 227      37.494  38.565  33.269  1.00  0.00           C  
ATOM   3465  CG  LEU A 227      38.937  38.967  33.599  1.00  0.00           C  
ATOM   3466  CD1 LEU A 227      39.660  39.361  32.318  1.00  0.00           C  
ATOM   3467  CD2 LEU A 227      38.928  40.116  34.597  1.00  0.00           C  
ATOM   3468  H   LEU A 227      37.799  36.246  34.414  1.00  0.00           H  
ATOM   3469  HA  LEU A 227      36.613  38.822  35.221  1.00  0.00           H  
ATOM   3470 1HB  LEU A 227      37.533  37.786  32.509  1.00  0.00           H  
ATOM   3471 2HB  LEU A 227      36.996  39.435  32.842  1.00  0.00           H  
ATOM   3472  HG  LEU A 227      39.463  38.116  34.030  1.00  0.00           H  
ATOM   3473 1HD1 LEU A 227      40.685  39.647  32.552  1.00  0.00           H  
ATOM   3474 2HD1 LEU A 227      39.668  38.515  31.630  1.00  0.00           H  
ATOM   3475 3HD1 LEU A 227      39.146  40.202  31.854  1.00  0.00           H  
ATOM   3476 1HD2 LEU A 227      39.953  40.402  34.832  1.00  0.00           H  
ATOM   3477 2HD2 LEU A 227      38.403  40.969  34.166  1.00  0.00           H  
ATOM   3478 3HD2 LEU A 227      38.420  39.801  35.509  1.00  0.00           H  
ATOM   3479  N   PRO A 228      34.426  38.836  33.922  1.00  0.00           N  
ATOM   3480  CA  PRO A 228      33.005  38.724  33.600  1.00  0.00           C  
ATOM   3481  C   PRO A 228      32.764  38.201  32.189  1.00  0.00           C  
ATOM   3482  O   PRO A 228      33.532  38.485  31.269  1.00  0.00           O  
ATOM   3483  CB  PRO A 228      32.511  40.166  33.752  1.00  0.00           C  
ATOM   3484  CG  PRO A 228      33.523  40.808  34.639  1.00  0.00           C  
ATOM   3485  CD  PRO A 228      34.823  40.149  34.260  1.00  0.00           C  
ATOM   3486  HA  PRO A 228      32.524  38.042  34.317  1.00  0.00           H  
ATOM   3487 1HB  PRO A 228      32.443  40.647  32.764  1.00  0.00           H  
ATOM   3488 2HB  PRO A 228      31.500  40.174  34.183  1.00  0.00           H  
ATOM   3489 1HG  PRO A 228      33.536  41.896  34.475  1.00  0.00           H  
ATOM   3490 2HG  PRO A 228      33.259  40.648  35.694  1.00  0.00           H  
ATOM   3491 1HD  PRO A 228      35.271  40.683  33.409  1.00  0.00           H  
ATOM   3492 2HD  PRO A 228      35.504  40.157  35.125  1.00  0.00           H  
ATOM   3493  N   GLU A 229      31.702  37.416  32.033  1.00  0.00           N  
ATOM   3494  CA  GLU A 229      31.377  36.790  30.757  1.00  0.00           C  
ATOM   3495  C   GLU A 229      30.975  37.817  29.711  1.00  0.00           C  
ATOM   3496  O   GLU A 229      30.675  37.464  28.570  1.00  0.00           O  
ATOM   3497  CB  GLU A 229      30.250  35.771  30.938  1.00  0.00           C  
ATOM   3498  CG  GLU A 229      28.902  36.381  31.297  1.00  0.00           C  
ATOM   3499  CD  GLU A 229      28.737  36.608  32.774  1.00  0.00           C  
ATOM   3500  OE1 GLU A 229      29.725  36.618  33.468  1.00  0.00           O  
ATOM   3501  OE2 GLU A 229      27.621  36.771  33.208  1.00  0.00           O  
ATOM   3502  H   GLU A 229      31.103  37.251  32.829  1.00  0.00           H  
ATOM   3503  HA  GLU A 229      32.265  36.276  30.388  1.00  0.00           H  
ATOM   3504 1HB  GLU A 229      30.124  35.200  30.018  1.00  0.00           H  
ATOM   3505 2HB  GLU A 229      30.518  35.067  31.726  1.00  0.00           H  
ATOM   3506 1HG  GLU A 229      28.798  37.335  30.781  1.00  0.00           H  
ATOM   3507 2HG  GLU A 229      28.111  35.721  30.944  1.00  0.00           H  
ATOM   3508  N   SER A 230      30.965  39.088  30.099  1.00  0.00           N  
ATOM   3509  CA  SER A 230      30.559  40.141  29.179  1.00  0.00           C  
ATOM   3510  C   SER A 230      31.727  40.601  28.291  1.00  0.00           C  
ATOM   3511  O   SER A 230      31.505  40.912  27.121  1.00  0.00           O  
ATOM   3512  CB  SER A 230      30.007  41.318  29.959  1.00  0.00           C  
ATOM   3513  OG  SER A 230      31.004  41.913  30.744  1.00  0.00           O  
ATOM   3514  H   SER A 230      31.230  39.325  31.045  1.00  0.00           H  
ATOM   3515  HA  SER A 230      29.786  39.745  28.519  1.00  0.00           H  
ATOM   3516 1HB  SER A 230      29.599  42.054  29.266  1.00  0.00           H  
ATOM   3517 2HB  SER A 230      29.191  40.981  30.597  1.00  0.00           H  
ATOM   3518  HG  SER A 230      30.580  42.642  31.202  1.00  0.00           H  
ATOM   3519  N   LEU A 231      32.987  40.561  28.788  1.00  0.00           N  
ATOM   3520  CA  LEU A 231      34.083  40.862  27.887  1.00  0.00           C  
ATOM   3521  C   LEU A 231      34.293  39.776  26.845  1.00  0.00           C  
ATOM   3522  O   LEU A 231      34.562  40.050  25.677  1.00  0.00           O  
ATOM   3523  CB  LEU A 231      35.376  41.058  28.689  1.00  0.00           C  
ATOM   3524  CG  LEU A 231      35.425  42.309  29.576  1.00  0.00           C  
ATOM   3525  CD1 LEU A 231      36.682  42.273  30.435  1.00  0.00           C  
ATOM   3526  CD2 LEU A 231      35.397  43.553  28.701  1.00  0.00           C  
ATOM   3527  H   LEU A 231      33.203  40.386  29.728  1.00  0.00           H  
ATOM   3528  HA  LEU A 231      33.845  41.777  27.347  1.00  0.00           H  
ATOM   3529 1HB  LEU A 231      35.521  40.191  29.331  1.00  0.00           H  
ATOM   3530 2HB  LEU A 231      36.212  41.112  27.992  1.00  0.00           H  
ATOM   3531  HG  LEU A 231      34.564  42.315  30.244  1.00  0.00           H  
ATOM   3532 1HD1 LEU A 231      36.717  43.161  31.066  1.00  0.00           H  
ATOM   3533 2HD1 LEU A 231      36.667  41.383  31.065  1.00  0.00           H  
ATOM   3534 3HD1 LEU A 231      37.561  42.249  29.793  1.00  0.00           H  
ATOM   3535 1HD2 LEU A 231      35.431  44.442  29.331  1.00  0.00           H  
ATOM   3536 2HD2 LEU A 231      36.258  43.548  28.033  1.00  0.00           H  
ATOM   3537 3HD2 LEU A 231      34.480  43.562  28.111  1.00  0.00           H  
ATOM   3538  N   ALA A 232      34.201  38.539  27.278  1.00  0.00           N  
ATOM   3539  CA  ALA A 232      34.308  37.407  26.377  1.00  0.00           C  
ATOM   3540  C   ALA A 232      33.202  37.389  25.335  1.00  0.00           C  
ATOM   3541  O   ALA A 232      33.425  37.076  24.167  1.00  0.00           O  
ATOM   3542  CB  ALA A 232      34.305  36.109  27.171  1.00  0.00           C  
ATOM   3543  H   ALA A 232      33.990  38.358  28.218  1.00  0.00           H  
ATOM   3544  HA  ALA A 232      35.251  37.492  25.837  1.00  0.00           H  
ATOM   3545 1HB  ALA A 232      34.386  35.264  26.487  1.00  0.00           H  
ATOM   3546 2HB  ALA A 232      35.151  36.101  27.859  1.00  0.00           H  
ATOM   3547 3HB  ALA A 232      33.378  36.031  27.736  1.00  0.00           H  
ATOM   3548  N   GLU A 233      31.999  37.694  25.768  1.00  0.00           N  
ATOM   3549  CA  GLU A 233      30.866  37.786  24.867  1.00  0.00           C  
ATOM   3550  C   GLU A 233      31.040  38.879  23.825  1.00  0.00           C  
ATOM   3551  O   GLU A 233      30.693  38.714  22.657  1.00  0.00           O  
ATOM   3552  CB  GLU A 233      29.584  38.036  25.664  1.00  0.00           C  
ATOM   3553  CG  GLU A 233      28.321  38.105  24.817  1.00  0.00           C  
ATOM   3554  CD  GLU A 233      27.989  36.798  24.152  1.00  0.00           C  
ATOM   3555  OE1 GLU A 233      28.459  35.784  24.610  1.00  0.00           O  
ATOM   3556  OE2 GLU A 233      27.265  36.813  23.185  1.00  0.00           O  
ATOM   3557  H   GLU A 233      31.857  37.934  26.708  1.00  0.00           H  
ATOM   3558  HA  GLU A 233      30.775  36.843  24.328  1.00  0.00           H  
ATOM   3559 1HB  GLU A 233      29.451  37.240  26.398  1.00  0.00           H  
ATOM   3560 2HB  GLU A 233      29.672  38.974  26.211  1.00  0.00           H  
ATOM   3561 1HG  GLU A 233      27.485  38.399  25.452  1.00  0.00           H  
ATOM   3562 2HG  GLU A 233      28.449  38.873  24.055  1.00  0.00           H  
ATOM   3563  N   ALA A 234      31.550  40.011  24.258  1.00  0.00           N  
ATOM   3564  CA  ALA A 234      31.837  41.111  23.357  1.00  0.00           C  
ATOM   3565  C   ALA A 234      32.883  40.749  22.315  1.00  0.00           C  
ATOM   3566  O   ALA A 234      32.780  41.119  21.147  1.00  0.00           O  
ATOM   3567  CB  ALA A 234      32.284  42.330  24.151  1.00  0.00           C  
ATOM   3568  H   ALA A 234      31.810  40.109  25.198  1.00  0.00           H  
ATOM   3569  HA  ALA A 234      30.922  41.354  22.816  1.00  0.00           H  
ATOM   3570 1HB  ALA A 234      32.498  43.151  23.467  1.00  0.00           H  
ATOM   3571 2HB  ALA A 234      31.492  42.627  24.839  1.00  0.00           H  
ATOM   3572 3HB  ALA A 234      33.182  42.086  24.716  1.00  0.00           H  
ATOM   3573  N   VAL A 235      33.908  40.051  22.748  1.00  0.00           N  
ATOM   3574  CA  VAL A 235      34.942  39.576  21.847  1.00  0.00           C  
ATOM   3575  C   VAL A 235      34.404  38.610  20.805  1.00  0.00           C  
ATOM   3576  O   VAL A 235      34.787  38.646  19.637  1.00  0.00           O  
ATOM   3577  CB  VAL A 235      36.058  38.881  22.649  1.00  0.00           C  
ATOM   3578  CG1 VAL A 235      37.046  38.205  21.711  1.00  0.00           C  
ATOM   3579  CG2 VAL A 235      36.765  39.894  23.537  1.00  0.00           C  
ATOM   3580  H   VAL A 235      33.960  39.777  23.688  1.00  0.00           H  
ATOM   3581  HA  VAL A 235      35.358  40.433  21.316  1.00  0.00           H  
ATOM   3582  HB  VAL A 235      35.616  38.100  23.268  1.00  0.00           H  
ATOM   3583 1HG1 VAL A 235      37.828  37.718  22.295  1.00  0.00           H  
ATOM   3584 2HG1 VAL A 235      36.526  37.459  21.111  1.00  0.00           H  
ATOM   3585 3HG1 VAL A 235      37.495  38.951  21.055  1.00  0.00           H  
ATOM   3586 1HG2 VAL A 235      37.552  39.396  24.102  1.00  0.00           H  
ATOM   3587 2HG2 VAL A 235      37.202  40.678  22.919  1.00  0.00           H  
ATOM   3588 3HG2 VAL A 235      36.047  40.336  24.229  1.00  0.00           H  
ATOM   3589  N   ARG A 236      33.538  37.721  21.238  1.00  0.00           N  
ATOM   3590  CA  ARG A 236      32.892  36.786  20.337  1.00  0.00           C  
ATOM   3591  C   ARG A 236      32.033  37.483  19.295  1.00  0.00           C  
ATOM   3592  O   ARG A 236      32.003  37.100  18.127  1.00  0.00           O  
ATOM   3593  CB  ARG A 236      32.028  35.811  21.123  1.00  0.00           C  
ATOM   3594  CG  ARG A 236      32.800  34.798  21.953  1.00  0.00           C  
ATOM   3595  CD  ARG A 236      31.892  33.936  22.753  1.00  0.00           C  
ATOM   3596  NE  ARG A 236      31.027  33.129  21.908  1.00  0.00           N  
ATOM   3597  CZ  ARG A 236      31.371  31.941  21.375  1.00  0.00           C  
ATOM   3598  NH1 ARG A 236      32.562  31.435  21.608  1.00  0.00           N  
ATOM   3599  NH2 ARG A 236      30.510  31.282  20.618  1.00  0.00           N  
ATOM   3600  H   ARG A 236      33.260  37.717  22.178  1.00  0.00           H  
ATOM   3601  HA  ARG A 236      33.662  36.274  19.759  1.00  0.00           H  
ATOM   3602 1HB  ARG A 236      31.379  36.365  21.800  1.00  0.00           H  
ATOM   3603 2HB  ARG A 236      31.388  35.256  20.437  1.00  0.00           H  
ATOM   3604 1HG  ARG A 236      33.387  34.158  21.293  1.00  0.00           H  
ATOM   3605 2HG  ARG A 236      33.468  35.322  22.638  1.00  0.00           H  
ATOM   3606 1HD  ARG A 236      32.483  33.265  23.376  1.00  0.00           H  
ATOM   3607 2HD  ARG A 236      31.264  34.561  23.387  1.00  0.00           H  
ATOM   3608  HE  ARG A 236      30.102  33.485  21.706  1.00  0.00           H  
ATOM   3609 1HH1 ARG A 236      33.219  31.939  22.187  1.00  0.00           H  
ATOM   3610 2HH1 ARG A 236      32.819  30.545  21.208  1.00  0.00           H  
ATOM   3611 1HH2 ARG A 236      29.594  31.671  20.439  1.00  0.00           H  
ATOM   3612 2HH2 ARG A 236      30.768  30.392  20.219  1.00  0.00           H  
ATOM   3613  N   ALA A 237      31.308  38.489  19.728  1.00  0.00           N  
ATOM   3614  CA  ALA A 237      30.499  39.288  18.827  1.00  0.00           C  
ATOM   3615  C   ALA A 237      31.335  40.013  17.785  1.00  0.00           C  
ATOM   3616  O   ALA A 237      30.963  40.110  16.617  1.00  0.00           O  
ATOM   3617  CB  ALA A 237      29.667  40.284  19.622  1.00  0.00           C  
ATOM   3618  H   ALA A 237      31.353  38.764  20.668  1.00  0.00           H  
ATOM   3619  HA  ALA A 237      29.832  38.617  18.286  1.00  0.00           H  
ATOM   3620 1HB  ALA A 237      29.062  40.880  18.939  1.00  0.00           H  
ATOM   3621 2HB  ALA A 237      29.014  39.746  20.309  1.00  0.00           H  
ATOM   3622 3HB  ALA A 237      30.327  40.939  20.188  1.00  0.00           H  
ATOM   3623  N   ALA A 238      32.453  40.553  18.218  1.00  0.00           N  
ATOM   3624  CA  ALA A 238      33.380  41.211  17.317  1.00  0.00           C  
ATOM   3625  C   ALA A 238      33.949  40.261  16.275  1.00  0.00           C  
ATOM   3626  O   ALA A 238      34.107  40.611  15.107  1.00  0.00           O  
ATOM   3627  CB  ALA A 238      34.505  41.858  18.112  1.00  0.00           C  
ATOM   3628  H   ALA A 238      32.715  40.461  19.158  1.00  0.00           H  
ATOM   3629  HA  ALA A 238      32.835  41.984  16.776  1.00  0.00           H  
ATOM   3630 1HB  ALA A 238      35.197  42.350  17.429  1.00  0.00           H  
ATOM   3631 2HB  ALA A 238      34.088  42.595  18.799  1.00  0.00           H  
ATOM   3632 3HB  ALA A 238      35.036  41.094  18.678  1.00  0.00           H  
ATOM   3633  N   ALA A 239      34.285  39.067  16.708  1.00  0.00           N  
ATOM   3634  CA  ALA A 239      34.772  38.039  15.807  1.00  0.00           C  
ATOM   3635  C   ALA A 239      33.739  37.645  14.765  1.00  0.00           C  
ATOM   3636  O   ALA A 239      34.055  37.426  13.597  1.00  0.00           O  
ATOM   3637  CB  ALA A 239      35.212  36.818  16.601  1.00  0.00           C  
ATOM   3638  H   ALA A 239      34.150  38.824  17.648  1.00  0.00           H  
ATOM   3639  HA  ALA A 239      35.629  38.441  15.267  1.00  0.00           H  
ATOM   3640 1HB  ALA A 239      35.576  36.051  15.917  1.00  0.00           H  
ATOM   3641 2HB  ALA A 239      36.010  37.099  17.289  1.00  0.00           H  
ATOM   3642 3HB  ALA A 239      34.367  36.428  17.166  1.00  0.00           H  
ATOM   3643  N   GLU A 240      32.504  37.520  15.198  1.00  0.00           N  
ATOM   3644  CA  GLU A 240      31.408  37.219  14.297  1.00  0.00           C  
ATOM   3645  C   GLU A 240      31.199  38.306  13.255  1.00  0.00           C  
ATOM   3646  O   GLU A 240      30.929  38.031  12.087  1.00  0.00           O  
ATOM   3647  CB  GLU A 240      30.117  37.016  15.093  1.00  0.00           C  
ATOM   3648  CG  GLU A 240      30.088  35.744  15.930  1.00  0.00           C  
ATOM   3649  CD  GLU A 240      28.840  35.617  16.759  1.00  0.00           C  
ATOM   3650  OE1 GLU A 240      28.065  36.543  16.777  1.00  0.00           O  
ATOM   3651  OE2 GLU A 240      28.662  34.593  17.374  1.00  0.00           O  
ATOM   3652  H   GLU A 240      32.289  37.696  16.138  1.00  0.00           H  
ATOM   3653  HA  GLU A 240      31.645  36.301  13.758  1.00  0.00           H  
ATOM   3654 1HB  GLU A 240      29.967  37.861  15.765  1.00  0.00           H  
ATOM   3655 2HB  GLU A 240      29.269  36.986  14.410  1.00  0.00           H  
ATOM   3656 1HG  GLU A 240      30.158  34.883  15.266  1.00  0.00           H  
ATOM   3657 2HG  GLU A 240      30.957  35.734  16.586  1.00  0.00           H  
ATOM   3658  N   ALA A 241      31.290  39.544  13.688  1.00  0.00           N  
ATOM   3659  CA  ALA A 241      31.184  40.675  12.787  1.00  0.00           C  
ATOM   3660  C   ALA A 241      32.290  40.693  11.745  1.00  0.00           C  
ATOM   3661  O   ALA A 241      32.067  41.006  10.577  1.00  0.00           O  
ATOM   3662  CB  ALA A 241      31.187  41.973  13.581  1.00  0.00           C  
ATOM   3663  H   ALA A 241      31.501  39.724  14.628  1.00  0.00           H  
ATOM   3664  HA  ALA A 241      30.241  40.590  12.246  1.00  0.00           H  
ATOM   3665 1HB  ALA A 241      31.107  42.818  12.897  1.00  0.00           H  
ATOM   3666 2HB  ALA A 241      30.341  41.981  14.268  1.00  0.00           H  
ATOM   3667 3HB  ALA A 241      32.114  42.051  14.147  1.00  0.00           H  
ATOM   3668  N   LEU A 242      33.493  40.386  12.178  1.00  0.00           N  
ATOM   3669  CA  LEU A 242      34.626  40.295  11.277  1.00  0.00           C  
ATOM   3670  C   LEU A 242      34.451  39.202  10.235  1.00  0.00           C  
ATOM   3671  O   LEU A 242      34.798  39.368   9.067  1.00  0.00           O  
ATOM   3672  CB  LEU A 242      35.908  40.037  12.079  1.00  0.00           C  
ATOM   3673  CG  LEU A 242      36.392  41.202  12.952  1.00  0.00           C  
ATOM   3674  CD1 LEU A 242      37.555  40.738  13.819  1.00  0.00           C  
ATOM   3675  CD2 LEU A 242      36.803  42.367  12.063  1.00  0.00           C  
ATOM   3676  H   LEU A 242      33.635  40.148  13.118  1.00  0.00           H  
ATOM   3677  HA  LEU A 242      34.715  41.237  10.737  1.00  0.00           H  
ATOM   3678 1HB  LEU A 242      35.744  39.181  12.730  1.00  0.00           H  
ATOM   3679 2HB  LEU A 242      36.709  39.790  11.383  1.00  0.00           H  
ATOM   3680  HG  LEU A 242      35.587  41.518  13.616  1.00  0.00           H  
ATOM   3681 1HD1 LEU A 242      37.898  41.566  14.439  1.00  0.00           H  
ATOM   3682 2HD1 LEU A 242      37.228  39.918  14.458  1.00  0.00           H  
ATOM   3683 3HD1 LEU A 242      38.371  40.400  13.182  1.00  0.00           H  
ATOM   3684 1HD2 LEU A 242      37.146  43.195  12.684  1.00  0.00           H  
ATOM   3685 2HD2 LEU A 242      37.609  42.052  11.400  1.00  0.00           H  
ATOM   3686 3HD2 LEU A 242      35.948  42.689  11.468  1.00  0.00           H  
ATOM   3687  N   LYS A 243      33.942  38.072  10.668  1.00  0.00           N  
ATOM   3688  CA  LYS A 243      33.655  36.972   9.767  1.00  0.00           C  
ATOM   3689  C   LYS A 243      32.609  37.333   8.725  1.00  0.00           C  
ATOM   3690  O   LYS A 243      32.711  36.963   7.557  1.00  0.00           O  
ATOM   3691  CB  LYS A 243      33.196  35.748  10.562  1.00  0.00           C  
ATOM   3692  CG  LYS A 243      32.927  34.512   9.714  1.00  0.00           C  
ATOM   3693  CD  LYS A 243      32.554  33.319  10.580  1.00  0.00           C  
ATOM   3694  CE  LYS A 243      32.262  32.089   9.733  1.00  0.00           C  
ATOM   3695  NZ  LYS A 243      31.896  30.912  10.568  1.00  0.00           N  
ATOM   3696  H   LYS A 243      33.681  37.973  11.608  1.00  0.00           H  
ATOM   3697  HA  LYS A 243      34.568  36.719   9.228  1.00  0.00           H  
ATOM   3698 1HB  LYS A 243      33.955  35.489  11.300  1.00  0.00           H  
ATOM   3699 2HB  LYS A 243      32.281  35.989  11.103  1.00  0.00           H  
ATOM   3700 1HG  LYS A 243      32.110  34.717   9.021  1.00  0.00           H  
ATOM   3701 2HG  LYS A 243      33.817  34.267   9.136  1.00  0.00           H  
ATOM   3702 1HD  LYS A 243      33.375  33.093  11.263  1.00  0.00           H  
ATOM   3703 2HD  LYS A 243      31.670  33.559  11.171  1.00  0.00           H  
ATOM   3704 1HE  LYS A 243      31.442  32.304   9.051  1.00  0.00           H  
ATOM   3705 2HE  LYS A 243      33.142  31.838   9.141  1.00  0.00           H  
ATOM   3706 1HZ  LYS A 243      31.711  30.119   9.970  1.00  0.00           H  
ATOM   3707 2HZ  LYS A 243      32.659  30.692  11.193  1.00  0.00           H  
ATOM   3708 3HZ  LYS A 243      31.070  31.126  11.108  1.00  0.00           H  
ATOM   3709  N   ALA A 244      31.583  38.031   9.158  1.00  0.00           N  
ATOM   3710  CA  ALA A 244      30.550  38.506   8.257  1.00  0.00           C  
ATOM   3711  C   ALA A 244      31.088  39.473   7.215  1.00  0.00           C  
ATOM   3712  O   ALA A 244      30.705  39.436   6.047  1.00  0.00           O  
ATOM   3713  CB  ALA A 244      29.428  39.158   9.052  1.00  0.00           C  
ATOM   3714  H   ALA A 244      31.531  38.304  10.098  1.00  0.00           H  
ATOM   3715  HA  ALA A 244      30.152  37.648   7.716  1.00  0.00           H  
ATOM   3716 1HB  ALA A 244      28.656  39.512   8.369  1.00  0.00           H  
ATOM   3717 2HB  ALA A 244      28.998  38.429   9.739  1.00  0.00           H  
ATOM   3718 3HB  ALA A 244      29.825  39.999   9.618  1.00  0.00           H  
ATOM   3719  N   LEU A 245      31.953  40.361   7.648  1.00  0.00           N  
ATOM   3720  CA  LEU A 245      32.600  41.296   6.747  1.00  0.00           C  
ATOM   3721  C   LEU A 245      33.458  40.599   5.705  1.00  0.00           C  
ATOM   3722  O   LEU A 245      33.489  40.982   4.537  1.00  0.00           O  
ATOM   3723  CB  LEU A 245      33.466  42.276   7.549  1.00  0.00           C  
ATOM   3724  CG  LEU A 245      32.700  43.279   8.422  1.00  0.00           C  
ATOM   3725  CD1 LEU A 245      33.684  44.052   9.289  1.00  0.00           C  
ATOM   3726  CD2 LEU A 245      31.899  44.218   7.533  1.00  0.00           C  
ATOM   3727  H   LEU A 245      32.232  40.365   8.588  1.00  0.00           H  
ATOM   3728  HA  LEU A 245      31.829  41.845   6.207  1.00  0.00           H  
ATOM   3729 1HB  LEU A 245      34.124  41.705   8.201  1.00  0.00           H  
ATOM   3730 2HB  LEU A 245      34.082  42.845   6.853  1.00  0.00           H  
ATOM   3731  HG  LEU A 245      32.022  42.741   9.085  1.00  0.00           H  
ATOM   3732 1HD1 LEU A 245      33.140  44.765   9.910  1.00  0.00           H  
ATOM   3733 2HD1 LEU A 245      34.229  43.358   9.929  1.00  0.00           H  
ATOM   3734 3HD1 LEU A 245      34.387  44.588   8.652  1.00  0.00           H  
ATOM   3735 1HD2 LEU A 245      31.355  44.931   8.153  1.00  0.00           H  
ATOM   3736 2HD2 LEU A 245      32.577  44.758   6.870  1.00  0.00           H  
ATOM   3737 3HD2 LEU A 245      31.192  43.641   6.937  1.00  0.00           H  
ATOM   3738  N   ALA A 246      34.184  39.591   6.138  1.00  0.00           N  
ATOM   3739  CA  ALA A 246      34.992  38.793   5.237  1.00  0.00           C  
ATOM   3740  C   ALA A 246      34.156  38.068   4.195  1.00  0.00           C  
ATOM   3741  O   ALA A 246      34.528  37.972   3.027  1.00  0.00           O  
ATOM   3742  CB  ALA A 246      35.825  37.797   6.031  1.00  0.00           C  
ATOM   3743  H   ALA A 246      34.139  39.318   7.078  1.00  0.00           H  
ATOM   3744  HA  ALA A 246      35.659  39.464   4.696  1.00  0.00           H  
ATOM   3745 1HB  ALA A 246      36.429  37.201   5.347  1.00  0.00           H  
ATOM   3746 2HB  ALA A 246      36.478  38.335   6.718  1.00  0.00           H  
ATOM   3747 3HB  ALA A 246      35.165  37.141   6.597  1.00  0.00           H  
ATOM   3748  N   LYS A 247      33.039  37.529   4.628  1.00  0.00           N  
ATOM   3749  CA  LYS A 247      32.112  36.872   3.727  1.00  0.00           C  
ATOM   3750  C   LYS A 247      31.543  37.821   2.685  1.00  0.00           C  
ATOM   3751  O   LYS A 247      31.384  37.471   1.517  1.00  0.00           O  
ATOM   3752  CB  LYS A 247      30.974  36.230   4.522  1.00  0.00           C  
ATOM   3753  CG  LYS A 247      30.005  35.408   3.682  1.00  0.00           C  
ATOM   3754  CD  LYS A 247      28.967  34.717   4.553  1.00  0.00           C  
ATOM   3755  CE  LYS A 247      27.988  33.909   3.714  1.00  0.00           C  
ATOM   3756  NZ  LYS A 247      26.967  33.227   4.553  1.00  0.00           N  
ATOM   3757  H   LYS A 247      32.777  37.621   5.568  1.00  0.00           H  
ATOM   3758  HA  LYS A 247      32.649  36.091   3.187  1.00  0.00           H  
ATOM   3759 1HB  LYS A 247      31.389  35.576   5.289  1.00  0.00           H  
ATOM   3760 2HB  LYS A 247      30.401  37.007   5.029  1.00  0.00           H  
ATOM   3761 1HG  LYS A 247      29.495  36.060   2.972  1.00  0.00           H  
ATOM   3762 2HG  LYS A 247      30.558  34.654   3.123  1.00  0.00           H  
ATOM   3763 1HD  LYS A 247      29.468  34.049   5.256  1.00  0.00           H  
ATOM   3764 2HD  LYS A 247      28.413  35.464   5.121  1.00  0.00           H  
ATOM   3765 1HE  LYS A 247      27.482  34.569   3.011  1.00  0.00           H  
ATOM   3766 2HE  LYS A 247      28.533  33.156   3.144  1.00  0.00           H  
ATOM   3767 1HZ  LYS A 247      26.338  32.703   3.961  1.00  0.00           H  
ATOM   3768 2HZ  LYS A 247      27.425  32.597   5.198  1.00  0.00           H  
ATOM   3769 3HZ  LYS A 247      26.442  33.916   5.073  1.00  0.00           H  
ATOM   3770  N   ALA A 248      31.436  39.101   3.064  1.00  0.00           N  
ATOM   3771  CA  ALA A 248      31.012  40.185   2.159  1.00  0.00           C  
ATOM   3772  C   ALA A 248      31.974  40.548   1.011  1.00  0.00           C  
ATOM   3773  O   ALA A 248      31.561  41.187   0.043  1.00  0.00           O  
ATOM   3774  CB  ALA A 248      30.732  41.431   2.987  1.00  0.00           C  
ATOM   3775  H   ALA A 248      31.617  39.329   4.031  1.00  0.00           H  
ATOM   3776  HA  ALA A 248      30.100  39.867   1.654  1.00  0.00           H  
ATOM   3777 1HB  ALA A 248      30.417  42.242   2.330  1.00  0.00           H  
ATOM   3778 2HB  ALA A 248      29.941  41.219   3.707  1.00  0.00           H  
ATOM   3779 3HB  ALA A 248      31.636  41.725   3.518  1.00  0.00           H  
ATOM   3780  N   GLY A 249      33.246  40.165   1.114  1.00  0.00           N  
ATOM   3781  CA  GLY A 249      34.227  40.515   0.070  1.00  0.00           C  
ATOM   3782  C   GLY A 249      35.027  41.769   0.419  1.00  0.00           C  
ATOM   3783  O   GLY A 249      35.389  42.548  -0.463  1.00  0.00           O  
ATOM   3784  H   GLY A 249      33.542  39.635   1.922  1.00  0.00           H  
ATOM   3785 1HA  GLY A 249      34.916  39.683  -0.076  1.00  0.00           H  
ATOM   3786 2HA  GLY A 249      33.710  40.674  -0.876  1.00  0.00           H  
ATOM   3787  N   ILE A 250      35.394  41.898   1.689  1.00  0.00           N  
ATOM   3788  CA  ILE A 250      36.424  42.849   2.106  1.00  0.00           C  
ATOM   3789  C   ILE A 250      37.811  42.316   1.751  1.00  0.00           C  
ATOM   3790  O   ILE A 250      38.056  41.112   1.823  1.00  0.00           O  
ATOM   3791  CB  ILE A 250      36.345  43.126   3.618  1.00  0.00           C  
ATOM   3792  CG1 ILE A 250      37.196  44.346   3.982  1.00  0.00           C  
ATOM   3793  CG2 ILE A 250      36.794  41.906   4.407  1.00  0.00           C  
ATOM   3794  CD1 ILE A 250      36.938  44.877   5.374  1.00  0.00           C  
ATOM   3795  H   ILE A 250      35.003  41.269   2.376  1.00  0.00           H  
ATOM   3796  HA  ILE A 250      36.262  43.788   1.578  1.00  0.00           H  
ATOM   3797  HB  ILE A 250      35.318  43.366   3.891  1.00  0.00           H  
ATOM   3798 1HG1 ILE A 250      38.251  44.090   3.905  1.00  0.00           H  
ATOM   3799 2HG1 ILE A 250      37.002  45.150   3.271  1.00  0.00           H  
ATOM   3800 1HG2 ILE A 250      36.733  42.120   5.474  1.00  0.00           H  
ATOM   3801 2HG2 ILE A 250      36.149  41.062   4.169  1.00  0.00           H  
ATOM   3802 3HG2 ILE A 250      37.823  41.662   4.145  1.00  0.00           H  
ATOM   3803 1HD1 ILE A 250      37.577  45.741   5.559  1.00  0.00           H  
ATOM   3804 2HD1 ILE A 250      35.892  45.174   5.463  1.00  0.00           H  
ATOM   3805 3HD1 ILE A 250      37.158  44.101   6.106  1.00  0.00           H  
ATOM   3806  N   ASP A 251      38.704  43.209   1.336  1.00  0.00           N  
ATOM   3807  CA  ASP A 251      40.029  42.794   0.878  1.00  0.00           C  
ATOM   3808  C   ASP A 251      40.753  42.023   1.972  1.00  0.00           C  
ATOM   3809  O   ASP A 251      40.610  42.328   3.156  1.00  0.00           O  
ATOM   3810  CB  ASP A 251      40.864  44.007   0.459  1.00  0.00           C  
ATOM   3811  CG  ASP A 251      42.191  43.620  -0.181  1.00  0.00           C  
ATOM   3812  OD1 ASP A 251      42.203  43.349  -1.358  1.00  0.00           O  
ATOM   3813  OD2 ASP A 251      43.178  43.600   0.514  1.00  0.00           O  
ATOM   3814  H   ASP A 251      38.455  44.187   1.320  1.00  0.00           H  
ATOM   3815  HA  ASP A 251      39.907  42.135   0.018  1.00  0.00           H  
ATOM   3816 1HB  ASP A 251      40.297  44.611  -0.251  1.00  0.00           H  
ATOM   3817 2HB  ASP A 251      41.065  44.629   1.331  1.00  0.00           H  
ATOM   3818  N   PRO A 252      41.432  40.952   1.577  1.00  0.00           N  
ATOM   3819  CA  PRO A 252      41.850  39.934   2.529  1.00  0.00           C  
ATOM   3820  C   PRO A 252      42.989  40.400   3.431  1.00  0.00           C  
ATOM   3821  O   PRO A 252      43.009  40.049   4.609  1.00  0.00           O  
ATOM   3822  CB  PRO A 252      42.294  38.788   1.615  1.00  0.00           C  
ATOM   3823  CG  PRO A 252      42.620  39.456   0.323  1.00  0.00           C  
ATOM   3824  CD  PRO A 252      41.653  40.607   0.242  1.00  0.00           C  
ATOM   3825  HA  PRO A 252      40.993  39.656   3.160  1.00  0.00           H  
ATOM   3826 1HB  PRO A 252      43.158  38.268   2.056  1.00  0.00           H  
ATOM   3827 2HB  PRO A 252      41.487  38.047   1.521  1.00  0.00           H  
ATOM   3828 1HG  PRO A 252      43.670  39.784   0.318  1.00  0.00           H  
ATOM   3829 2HG  PRO A 252      42.505  38.747  -0.511  1.00  0.00           H  
ATOM   3830 1HD  PRO A 252      42.119  41.441  -0.302  1.00  0.00           H  
ATOM   3831 2HD  PRO A 252      40.733  40.279  -0.264  1.00  0.00           H  
ATOM   3832  N   GLU A 253      43.914  41.236   2.930  1.00  0.00           N  
ATOM   3833  CA  GLU A 253      44.945  41.715   3.831  1.00  0.00           C  
ATOM   3834  C   GLU A 253      44.404  42.679   4.873  1.00  0.00           C  
ATOM   3835  O   GLU A 253      44.786  42.644   6.041  1.00  0.00           O  
ATOM   3836  CB  GLU A 253      46.061  42.394   3.034  1.00  0.00           C  
ATOM   3837  CG  GLU A 253      47.241  42.859   3.876  1.00  0.00           C  
ATOM   3838  CD  GLU A 253      48.363  43.424   3.050  1.00  0.00           C  
ATOM   3839  OE1 GLU A 253      48.242  43.437   1.848  1.00  0.00           O  
ATOM   3840  OE2 GLU A 253      49.341  43.844   3.621  1.00  0.00           O  
ATOM   3841  H   GLU A 253      43.965  41.510   1.990  1.00  0.00           H  
ATOM   3842  HA  GLU A 253      45.357  40.861   4.370  1.00  0.00           H  
ATOM   3843 1HB  GLU A 253      46.440  41.705   2.279  1.00  0.00           H  
ATOM   3844 2HB  GLU A 253      45.659  43.263   2.513  1.00  0.00           H  
ATOM   3845 1HG  GLU A 253      46.898  43.623   4.573  1.00  0.00           H  
ATOM   3846 2HG  GLU A 253      47.613  42.017   4.458  1.00  0.00           H  
ATOM   3847  N   THR A 254      43.534  43.564   4.440  1.00  0.00           N  
ATOM   3848  CA  THR A 254      42.883  44.496   5.341  1.00  0.00           C  
ATOM   3849  C   THR A 254      42.028  43.795   6.383  1.00  0.00           C  
ATOM   3850  O   THR A 254      41.995  44.178   7.551  1.00  0.00           O  
ATOM   3851  CB  THR A 254      42.013  45.495   4.555  1.00  0.00           C  
ATOM   3852  OG1 THR A 254      41.031  44.781   3.794  1.00  0.00           O  
ATOM   3853  CG2 THR A 254      42.873  46.325   3.614  1.00  0.00           C  
ATOM   3854  H   THR A 254      43.256  43.567   3.500  1.00  0.00           H  
ATOM   3855  HA  THR A 254      43.652  45.058   5.872  1.00  0.00           H  
ATOM   3856  HB  THR A 254      41.502  46.159   5.252  1.00  0.00           H  
ATOM   3857  HG1 THR A 254      40.301  44.533   4.367  1.00  0.00           H  
ATOM   3858 1HG2 THR A 254      42.242  47.026   3.068  1.00  0.00           H  
ATOM   3859 2HG2 THR A 254      43.614  46.878   4.191  1.00  0.00           H  
ATOM   3860 3HG2 THR A 254      43.380  45.668   2.909  1.00  0.00           H  
ATOM   3861  N   LEU A 255      41.308  42.785   5.950  1.00  0.00           N  
ATOM   3862  CA  LEU A 255      40.502  41.982   6.851  1.00  0.00           C  
ATOM   3863  C   LEU A 255      41.341  41.261   7.893  1.00  0.00           C  
ATOM   3864  O   LEU A 255      40.970  41.163   9.061  1.00  0.00           O  
ATOM   3865  CB  LEU A 255      39.691  40.956   6.049  1.00  0.00           C  
ATOM   3866  CG  LEU A 255      38.696  40.115   6.859  1.00  0.00           C  
ATOM   3867  CD1 LEU A 255      39.442  39.003   7.584  1.00  0.00           C  
ATOM   3868  CD2 LEU A 255      37.957  41.010   7.843  1.00  0.00           C  
ATOM   3869  H   LEU A 255      41.353  42.511   5.010  1.00  0.00           H  
ATOM   3870  HA  LEU A 255      39.825  42.643   7.391  1.00  0.00           H  
ATOM   3871 1HB  LEU A 255      39.130  41.483   5.279  1.00  0.00           H  
ATOM   3872 2HB  LEU A 255      40.383  40.271   5.560  1.00  0.00           H  
ATOM   3873  HG  LEU A 255      37.979  39.649   6.182  1.00  0.00           H  
ATOM   3874 1HD1 LEU A 255      38.735  38.406   8.159  1.00  0.00           H  
ATOM   3875 2HD1 LEU A 255      39.945  38.368   6.855  1.00  0.00           H  
ATOM   3876 3HD1 LEU A 255      40.180  39.439   8.257  1.00  0.00           H  
ATOM   3877 1HD2 LEU A 255      37.249  40.412   8.418  1.00  0.00           H  
ATOM   3878 2HD2 LEU A 255      38.673  41.475   8.520  1.00  0.00           H  
ATOM   3879 3HD2 LEU A 255      37.418  41.784   7.296  1.00  0.00           H  
ATOM   3880  N   ALA A 256      42.461  40.728   7.460  1.00  0.00           N  
ATOM   3881  CA  ALA A 256      43.392  40.074   8.361  1.00  0.00           C  
ATOM   3882  C   ALA A 256      43.956  41.026   9.403  1.00  0.00           C  
ATOM   3883  O   ALA A 256      44.117  40.677  10.571  1.00  0.00           O  
ATOM   3884  CB  ALA A 256      44.521  39.433   7.566  1.00  0.00           C  
ATOM   3885  H   ALA A 256      42.724  40.820   6.520  1.00  0.00           H  
ATOM   3886  HA  ALA A 256      42.851  39.297   8.902  1.00  0.00           H  
ATOM   3887 1HB  ALA A 256      45.215  38.944   8.249  1.00  0.00           H  
ATOM   3888 2HB  ALA A 256      44.108  38.695   6.879  1.00  0.00           H  
ATOM   3889 3HB  ALA A 256      45.048  40.200   7.001  1.00  0.00           H  
ATOM   3890  N   GLU A 257      44.287  42.221   8.970  1.00  0.00           N  
ATOM   3891  CA  GLU A 257      44.769  43.251   9.871  1.00  0.00           C  
ATOM   3892  C   GLU A 257      43.733  43.642  10.913  1.00  0.00           C  
ATOM   3893  O   GLU A 257      44.050  43.860  12.081  1.00  0.00           O  
ATOM   3894  CB  GLU A 257      45.188  44.488   9.074  1.00  0.00           C  
ATOM   3895  CG  GLU A 257      46.439  44.297   8.228  1.00  0.00           C  
ATOM   3896  CD  GLU A 257      47.671  44.048   9.053  1.00  0.00           C  
ATOM   3897  OE1 GLU A 257      48.058  44.925   9.788  1.00  0.00           O  
ATOM   3898  OE2 GLU A 257      48.226  42.979   8.948  1.00  0.00           O  
ATOM   3899  H   GLU A 257      44.150  42.464   8.030  1.00  0.00           H  
ATOM   3900  HA  GLU A 257      45.633  42.862  10.411  1.00  0.00           H  
ATOM   3901 1HB  GLU A 257      44.377  44.785   8.409  1.00  0.00           H  
ATOM   3902 2HB  GLU A 257      45.371  45.317   9.758  1.00  0.00           H  
ATOM   3903 1HG  GLU A 257      46.287  43.451   7.559  1.00  0.00           H  
ATOM   3904 2HG  GLU A 257      46.590  45.185   7.616  1.00  0.00           H  
ATOM   3905  N   HIS A 258      42.499  43.759  10.480  1.00  0.00           N  
ATOM   3906  CA  HIS A 258      41.402  44.056  11.381  1.00  0.00           C  
ATOM   3907  C   HIS A 258      41.197  42.968  12.423  1.00  0.00           C  
ATOM   3908  O   HIS A 258      40.926  43.241  13.591  1.00  0.00           O  
ATOM   3909  CB  HIS A 258      40.105  44.257  10.590  1.00  0.00           C  
ATOM   3910  CG  HIS A 258      40.075  45.526   9.797  1.00  0.00           C  
ATOM   3911  ND1 HIS A 258      40.456  46.742  10.324  1.00  0.00           N  
ATOM   3912  CD2 HIS A 258      39.708  45.768   8.516  1.00  0.00           C  
ATOM   3913  CE1 HIS A 258      40.326  47.678   9.400  1.00  0.00           C  
ATOM   3914  NE2 HIS A 258      39.873  47.113   8.295  1.00  0.00           N  
ATOM   3915  H   HIS A 258      42.284  43.583   9.540  1.00  0.00           H  
ATOM   3916  HA  HIS A 258      41.619  44.973  11.928  1.00  0.00           H  
ATOM   3917 1HB  HIS A 258      39.965  43.421   9.904  1.00  0.00           H  
ATOM   3918 2HB  HIS A 258      39.258  44.263  11.276  1.00  0.00           H  
ATOM   3919  HD1 HIS A 258      40.852  46.896  11.229  1.00  0.00           H  
ATOM   3920  HD2 HIS A 258      39.338  45.125   7.717  1.00  0.00           H  
ATOM   3921  HE1 HIS A 258      40.580  48.715   9.621  1.00  0.00           H  
ATOM   3922  N   ALA A 259      41.294  41.732  11.990  1.00  0.00           N  
ATOM   3923  CA  ALA A 259      41.193  40.600  12.891  1.00  0.00           C  
ATOM   3924  C   ALA A 259      42.299  40.587  13.933  1.00  0.00           C  
ATOM   3925  O   ALA A 259      42.077  40.273  15.101  1.00  0.00           O  
ATOM   3926  CB  ALA A 259      41.202  39.302  12.097  1.00  0.00           C  
ATOM   3927  H   ALA A 259      41.506  41.552  11.050  1.00  0.00           H  
ATOM   3928  HA  ALA A 259      40.250  40.681  13.432  1.00  0.00           H  
ATOM   3929 1HB  ALA A 259      41.126  38.457  12.781  1.00  0.00           H  
ATOM   3930 2HB  ALA A 259      40.356  39.290  11.410  1.00  0.00           H  
ATOM   3931 3HB  ALA A 259      42.130  39.228  11.532  1.00  0.00           H  
ATOM   3932  N   GLU A 260      43.501  40.898  13.500  1.00  0.00           N  
ATOM   3933  CA  GLU A 260      44.633  40.995  14.401  1.00  0.00           C  
ATOM   3934  C   GLU A 260      44.453  42.086  15.443  1.00  0.00           C  
ATOM   3935  O   GLU A 260      44.801  41.923  16.611  1.00  0.00           O  
ATOM   3936  CB  GLU A 260      45.914  41.252  13.605  1.00  0.00           C  
ATOM   3937  CG  GLU A 260      47.179  41.306  14.450  1.00  0.00           C  
ATOM   3938  CD  GLU A 260      48.425  41.485  13.627  1.00  0.00           C  
ATOM   3939  OE1 GLU A 260      48.318  41.544  12.426  1.00  0.00           O  
ATOM   3940  OE2 GLU A 260      49.486  41.563  14.201  1.00  0.00           O  
ATOM   3941  H   GLU A 260      43.642  41.137  12.560  1.00  0.00           H  
ATOM   3942  HA  GLU A 260      44.728  40.052  14.940  1.00  0.00           H  
ATOM   3943 1HB  GLU A 260      46.043  40.466  12.860  1.00  0.00           H  
ATOM   3944 2HB  GLU A 260      45.828  42.198  13.071  1.00  0.00           H  
ATOM   3945 1HG  GLU A 260      47.099  42.135  15.152  1.00  0.00           H  
ATOM   3946 2HG  GLU A 260      47.259  40.384  15.025  1.00  0.00           H  
ATOM   3947  N   ARG A 261      43.939  43.215  15.010  1.00  0.00           N  
ATOM   3948  CA  ARG A 261      43.646  44.314  15.911  1.00  0.00           C  
ATOM   3949  C   ARG A 261      42.603  43.947  16.953  1.00  0.00           C  
ATOM   3950  O   ARG A 261      42.704  44.318  18.121  1.00  0.00           O  
ATOM   3951  CB  ARG A 261      43.160  45.523  15.125  1.00  0.00           C  
ATOM   3952  CG  ARG A 261      44.168  46.092  14.139  1.00  0.00           C  
ATOM   3953  CD  ARG A 261      45.299  46.760  14.833  1.00  0.00           C  
ATOM   3954  NE  ARG A 261      46.271  45.802  15.333  1.00  0.00           N  
ATOM   3955  CZ  ARG A 261      47.176  45.160  14.568  1.00  0.00           C  
ATOM   3956  NH1 ARG A 261      47.219  45.385  13.273  1.00  0.00           N  
ATOM   3957  NH2 ARG A 261      48.019  44.305  15.118  1.00  0.00           N  
ATOM   3958  H   ARG A 261      43.678  43.312  14.070  1.00  0.00           H  
ATOM   3959  HA  ARG A 261      44.544  44.537  16.488  1.00  0.00           H  
ATOM   3960 1HB  ARG A 261      42.265  45.256  14.564  1.00  0.00           H  
ATOM   3961 2HB  ARG A 261      42.888  46.321  15.816  1.00  0.00           H  
ATOM   3962 1HG  ARG A 261      44.571  45.286  13.525  1.00  0.00           H  
ATOM   3963 2HG  ARG A 261      43.677  46.825  13.499  1.00  0.00           H  
ATOM   3964 1HD  ARG A 261      45.806  47.431  14.140  1.00  0.00           H  
ATOM   3965 2HD  ARG A 261      44.919  47.332  15.679  1.00  0.00           H  
ATOM   3966  HE  ARG A 261      46.269  45.603  16.324  1.00  0.00           H  
ATOM   3967 1HH1 ARG A 261      46.574  46.038  12.852  1.00  0.00           H  
ATOM   3968 2HH1 ARG A 261      47.896  44.904  12.700  1.00  0.00           H  
ATOM   3969 1HH2 ARG A 261      47.986  44.132  16.114  1.00  0.00           H  
ATOM   3970 2HH2 ARG A 261      48.697  43.824  14.545  1.00  0.00           H  
ATOM   3971  N   LEU A 262      41.580  43.244  16.520  1.00  0.00           N  
ATOM   3972  CA  LEU A 262      40.549  42.766  17.421  1.00  0.00           C  
ATOM   3973  C   LEU A 262      41.091  41.801  18.463  1.00  0.00           C  
ATOM   3974  O   LEU A 262      40.708  41.836  19.631  1.00  0.00           O  
ATOM   3975  CB  LEU A 262      39.435  42.081  16.619  1.00  0.00           C  
ATOM   3976  CG  LEU A 262      38.213  41.631  17.429  1.00  0.00           C  
ATOM   3977  CD1 LEU A 262      38.533  40.331  18.154  1.00  0.00           C  
ATOM   3978  CD2 LEU A 262      37.825  42.724  18.413  1.00  0.00           C  
ATOM   3979  H   LEU A 262      41.530  42.971  15.580  1.00  0.00           H  
ATOM   3980  HA  LEU A 262      40.140  43.619  17.961  1.00  0.00           H  
ATOM   3981 1HB  LEU A 262      39.088  42.768  15.849  1.00  0.00           H  
ATOM   3982 2HB  LEU A 262      39.851  41.200  16.130  1.00  0.00           H  
ATOM   3983  HG  LEU A 262      37.379  41.439  16.753  1.00  0.00           H  
ATOM   3984 1HD1 LEU A 262      37.664  40.011  18.729  1.00  0.00           H  
ATOM   3985 2HD1 LEU A 262      38.787  39.561  17.425  1.00  0.00           H  
ATOM   3986 3HD1 LEU A 262      39.375  40.487  18.826  1.00  0.00           H  
ATOM   3987 1HD2 LEU A 262      36.956  42.405  18.989  1.00  0.00           H  
ATOM   3988 2HD2 LEU A 262      38.658  42.916  19.091  1.00  0.00           H  
ATOM   3989 3HD2 LEU A 262      37.585  43.637  17.868  1.00  0.00           H  
ATOM   3990  N   GLY A 263      41.961  40.917  18.030  1.00  0.00           N  
ATOM   3991  CA  GLY A 263      42.611  39.985  18.931  1.00  0.00           C  
ATOM   3992  C   GLY A 263      43.467  40.686  19.973  1.00  0.00           C  
ATOM   3993  O   GLY A 263      43.499  40.303  21.141  1.00  0.00           O  
ATOM   3994  H   GLY A 263      42.239  40.914  17.090  1.00  0.00           H  
ATOM   3995 1HA  GLY A 263      41.857  39.382  19.437  1.00  0.00           H  
ATOM   3996 2HA  GLY A 263      43.237  39.302  18.358  1.00  0.00           H  
ATOM   3997  N   GLU A 264      44.187  41.696  19.540  1.00  0.00           N  
ATOM   3998  CA  GLU A 264      44.993  42.499  20.441  1.00  0.00           C  
ATOM   3999  C   GLU A 264      44.153  43.219  21.483  1.00  0.00           C  
ATOM   4000  O   GLU A 264      44.525  43.317  22.651  1.00  0.00           O  
ATOM   4001  CB  GLU A 264      45.809  43.520  19.645  1.00  0.00           C  
ATOM   4002  CG  GLU A 264      46.728  44.389  20.492  1.00  0.00           C  
ATOM   4003  CD  GLU A 264      47.826  43.606  21.155  1.00  0.00           C  
ATOM   4004  OE1 GLU A 264      48.123  42.529  20.696  1.00  0.00           O  
ATOM   4005  OE2 GLU A 264      48.370  44.085  22.122  1.00  0.00           O  
ATOM   4006  H   GLU A 264      44.142  41.970  18.600  1.00  0.00           H  
ATOM   4007  HA  GLU A 264      45.673  41.838  20.979  1.00  0.00           H  
ATOM   4008 1HB  GLU A 264      46.424  43.000  18.910  1.00  0.00           H  
ATOM   4009 2HB  GLU A 264      45.134  44.179  19.099  1.00  0.00           H  
ATOM   4010 1HG  GLU A 264      47.174  45.154  19.857  1.00  0.00           H  
ATOM   4011 2HG  GLU A 264      46.134  44.890  21.255  1.00  0.00           H  
ATOM   4012  N   LEU A 265      43.033  43.752  21.050  1.00  0.00           N  
ATOM   4013  CA  LEU A 265      42.103  44.407  21.951  1.00  0.00           C  
ATOM   4014  C   LEU A 265      41.539  43.455  22.993  1.00  0.00           C  
ATOM   4015  O   LEU A 265      41.378  43.804  24.161  1.00  0.00           O  
ATOM   4016  CB  LEU A 265      40.952  45.028  21.149  1.00  0.00           C  
ATOM   4017  CG  LEU A 265      41.324  46.233  20.276  1.00  0.00           C  
ATOM   4018  CD1 LEU A 265      40.134  46.619  19.409  1.00  0.00           C  
ATOM   4019  CD2 LEU A 265      41.753  47.391  21.164  1.00  0.00           C  
ATOM   4020  H   LEU A 265      42.771  43.660  20.110  1.00  0.00           H  
ATOM   4021  HA  LEU A 265      42.637  45.189  22.490  1.00  0.00           H  
ATOM   4022 1HB  LEU A 265      40.531  44.264  20.498  1.00  0.00           H  
ATOM   4023 2HB  LEU A 265      40.178  45.350  21.845  1.00  0.00           H  
ATOM   4024  HG  LEU A 265      42.146  45.961  19.612  1.00  0.00           H  
ATOM   4025 1HD1 LEU A 265      40.398  47.475  18.788  1.00  0.00           H  
ATOM   4026 2HD1 LEU A 265      39.861  45.779  18.770  1.00  0.00           H  
ATOM   4027 3HD1 LEU A 265      39.290  46.881  20.046  1.00  0.00           H  
ATOM   4028 1HD2 LEU A 265      42.018  48.247  20.543  1.00  0.00           H  
ATOM   4029 2HD2 LEU A 265      40.932  47.665  21.827  1.00  0.00           H  
ATOM   4030 3HD2 LEU A 265      42.616  47.093  21.759  1.00  0.00           H  
ATOM   4031  N   GLY A 266      41.208  42.260  22.560  1.00  0.00           N  
ATOM   4032  CA  GLY A 266      40.726  41.230  23.461  1.00  0.00           C  
ATOM   4033  C   GLY A 266      41.761  40.840  24.503  1.00  0.00           C  
ATOM   4034  O   GLY A 266      41.445  40.621  25.671  1.00  0.00           O  
ATOM   4035  H   GLY A 266      41.345  42.017  21.620  1.00  0.00           H  
ATOM   4036 1HA  GLY A 266      39.826  41.581  23.967  1.00  0.00           H  
ATOM   4037 2HA  GLY A 266      40.448  40.346  22.888  1.00  0.00           H  
ATOM   4038  N   MET A 267      42.996  40.721  24.070  1.00  0.00           N  
ATOM   4039  CA  MET A 267      44.093  40.425  24.971  1.00  0.00           C  
ATOM   4040  C   MET A 267      44.298  41.512  26.013  1.00  0.00           C  
ATOM   4041  O   MET A 267      44.569  41.240  27.181  1.00  0.00           O  
ATOM   4042  CB  MET A 267      45.377  40.214  24.170  1.00  0.00           C  
ATOM   4043  CG  MET A 267      46.543  39.669  24.983  1.00  0.00           C  
ATOM   4044  SD  MET A 267      46.277  37.970  25.528  1.00  0.00           S  
ATOM   4045  CE  MET A 267      45.788  38.233  27.230  1.00  0.00           C  
ATOM   4046  H   MET A 267      43.210  40.897  23.130  1.00  0.00           H  
ATOM   4047  HA  MET A 267      43.860  39.507  25.510  1.00  0.00           H  
ATOM   4048 1HB  MET A 267      45.185  39.519  23.354  1.00  0.00           H  
ATOM   4049 2HB  MET A 267      45.690  41.160  23.729  1.00  0.00           H  
ATOM   4050 1HG  MET A 267      47.451  39.699  24.381  1.00  0.00           H  
ATOM   4051 2HG  MET A 267      46.696  40.293  25.863  1.00  0.00           H  
ATOM   4052 1HE  MET A 267      45.589  37.272  27.705  1.00  0.00           H  
ATOM   4053 2HE  MET A 267      46.592  38.743  27.765  1.00  0.00           H  
ATOM   4054 3HE  MET A 267      44.887  38.847  27.260  1.00  0.00           H  
ATOM   4055  N   ARG A 268      44.201  42.749  25.580  1.00  0.00           N  
ATOM   4056  CA  ARG A 268      44.302  43.881  26.481  1.00  0.00           C  
ATOM   4057  C   ARG A 268      43.195  43.894  27.523  1.00  0.00           C  
ATOM   4058  O   ARG A 268      43.417  44.208  28.691  1.00  0.00           O  
ATOM   4059  CB  ARG A 268      44.261  45.183  25.695  1.00  0.00           C  
ATOM   4060  CG  ARG A 268      45.501  45.465  24.861  1.00  0.00           C  
ATOM   4061  CD  ARG A 268      45.398  46.764  24.147  1.00  0.00           C  
ATOM   4062  NE  ARG A 268      46.542  46.998  23.280  1.00  0.00           N  
ATOM   4063  CZ  ARG A 268      47.717  47.517  23.687  1.00  0.00           C  
ATOM   4064  NH1 ARG A 268      47.887  47.851  24.947  1.00  0.00           N  
ATOM   4065  NH2 ARG A 268      48.698  47.691  22.819  1.00  0.00           N  
ATOM   4066  H   ARG A 268      43.989  42.929  24.640  1.00  0.00           H  
ATOM   4067  HA  ARG A 268      45.221  43.782  27.059  1.00  0.00           H  
ATOM   4068 1HB  ARG A 268      43.406  45.174  25.021  1.00  0.00           H  
ATOM   4069 2HB  ARG A 268      44.128  46.019  26.381  1.00  0.00           H  
ATOM   4070 1HG  ARG A 268      46.376  45.500  25.510  1.00  0.00           H  
ATOM   4071 2HG  ARG A 268      45.629  44.676  24.120  1.00  0.00           H  
ATOM   4072 1HD  ARG A 268      44.498  46.771  23.533  1.00  0.00           H  
ATOM   4073 2HD  ARG A 268      45.349  47.575  24.872  1.00  0.00           H  
ATOM   4074  HE  ARG A 268      46.449  46.754  22.303  1.00  0.00           H  
ATOM   4075 1HH1 ARG A 268      47.137  47.718  25.610  1.00  0.00           H  
ATOM   4076 2HH1 ARG A 268      48.767  48.240  25.252  1.00  0.00           H  
ATOM   4077 1HH2 ARG A 268      48.568  47.435  21.850  1.00  0.00           H  
ATOM   4078 2HH2 ARG A 268      49.578  48.080  23.123  1.00  0.00           H  
ATOM   4079  N   ALA A 269      41.996  43.481  27.138  1.00  0.00           N  
ATOM   4080  CA  ALA A 269      40.766  43.768  27.901  1.00  0.00           C  
ATOM   4081  C   ALA A 269      40.904  44.040  29.403  1.00  0.00           C  
ATOM   4082  O   ALA A 269      40.202  44.902  29.935  1.00  0.00           O  
ATOM   4083  CB  ALA A 269      39.792  42.616  27.702  1.00  0.00           C  
ATOM   4084  H   ALA A 269      41.902  43.088  26.212  1.00  0.00           H  
ATOM   4085  HA  ALA A 269      40.332  44.689  27.510  1.00  0.00           H  
ATOM   4086 1HB  ALA A 269      38.877  42.813  28.260  1.00  0.00           H  
ATOM   4087 2HB  ALA A 269      39.557  42.517  26.642  1.00  0.00           H  
ATOM   4088 3HB  ALA A 269      40.243  41.692  28.060  1.00  0.00           H  
ATOM   4089  N   PRO A 270      41.752  43.299  30.100  1.00  0.00           N  
ATOM   4090  CA  PRO A 270      41.804  43.423  31.560  1.00  0.00           C  
ATOM   4091  C   PRO A 270      42.080  44.870  31.976  1.00  0.00           C  
ATOM   4092  O   PRO A 270      41.826  45.256  33.116  1.00  0.00           O  
ATOM   4093  CB  PRO A 270      42.959  42.493  31.946  1.00  0.00           C  
ATOM   4094  CG  PRO A 270      43.011  41.496  30.839  1.00  0.00           C  
ATOM   4095  CD  PRO A 270      42.674  42.290  29.605  1.00  0.00           C  
ATOM   4096  HA  PRO A 270      40.846  43.089  31.986  1.00  0.00           H  
ATOM   4097 1HB  PRO A 270      43.890  43.070  32.046  1.00  0.00           H  
ATOM   4098 2HB  PRO A 270      42.760  42.033  32.926  1.00  0.00           H  
ATOM   4099 1HG  PRO A 270      44.010  41.037  30.788  1.00  0.00           H  
ATOM   4100 2HG  PRO A 270      42.296  40.682  31.027  1.00  0.00           H  
ATOM   4101 1HD  PRO A 270      43.591  42.739  29.196  1.00  0.00           H  
ATOM   4102 2HD  PRO A 270      42.200  41.630  28.863  1.00  0.00           H  
ATOM   4103  N   GLU A 271      42.701  45.627  31.074  1.00  0.00           N  
ATOM   4104  CA  GLU A 271      43.332  46.898  31.421  1.00  0.00           C  
ATOM   4105  C   GLU A 271      42.334  47.968  31.849  1.00  0.00           C  
ATOM   4106  O   GLU A 271      42.655  48.824  32.675  1.00  0.00           O  
ATOM   4107  CB  GLU A 271      44.149  47.414  30.234  1.00  0.00           C  
ATOM   4108  CG  GLU A 271      45.390  46.590  29.920  1.00  0.00           C  
ATOM   4109  CD  GLU A 271      46.137  47.094  28.717  1.00  0.00           C  
ATOM   4110  OE1 GLU A 271      45.505  47.579  27.809  1.00  0.00           O  
ATOM   4111  OE2 GLU A 271      47.341  46.993  28.705  1.00  0.00           O  
ATOM   4112  H   GLU A 271      42.807  45.274  30.134  1.00  0.00           H  
ATOM   4113  HA  GLU A 271      43.996  46.734  32.270  1.00  0.00           H  
ATOM   4114 1HB  GLU A 271      43.523  47.429  29.341  1.00  0.00           H  
ATOM   4115 2HB  GLU A 271      44.467  48.438  30.429  1.00  0.00           H  
ATOM   4116 1HG  GLU A 271      46.056  46.613  30.783  1.00  0.00           H  
ATOM   4117 2HG  GLU A 271      45.094  45.556  29.752  1.00  0.00           H  
ATOM   4118  N   VAL A 272      41.173  47.994  31.215  1.00  0.00           N  
ATOM   4119  CA  VAL A 272      40.309  49.168  31.295  1.00  0.00           C  
ATOM   4120  C   VAL A 272      38.890  48.799  31.681  1.00  0.00           C  
ATOM   4121  O   VAL A 272      38.522  47.624  31.690  1.00  0.00           O  
ATOM   4122  CB  VAL A 272      40.287  49.907  29.944  1.00  0.00           C  
ATOM   4123  CG1 VAL A 272      41.686  50.369  29.566  1.00  0.00           C  
ATOM   4124  CG2 VAL A 272      39.710  49.000  28.867  1.00  0.00           C  
ATOM   4125  H   VAL A 272      40.921  47.231  30.605  1.00  0.00           H  
ATOM   4126  HA  VAL A 272      40.703  49.836  32.062  1.00  0.00           H  
ATOM   4127  HB  VAL A 272      39.668  50.799  30.038  1.00  0.00           H  
ATOM   4128 1HG1 VAL A 272      41.652  50.889  28.609  1.00  0.00           H  
ATOM   4129 2HG1 VAL A 272      42.065  51.045  30.332  1.00  0.00           H  
ATOM   4130 3HG1 VAL A 272      42.345  49.505  29.485  1.00  0.00           H  
ATOM   4131 1HG2 VAL A 272      39.696  49.529  27.915  1.00  0.00           H  
ATOM   4132 2HG2 VAL A 272      40.325  48.105  28.777  1.00  0.00           H  
ATOM   4133 3HG2 VAL A 272      38.693  48.715  29.138  1.00  0.00           H  
ATOM   4134  N   PRO A 273      38.103  49.808  32.030  1.00  0.00           N  
ATOM   4135  CA  PRO A 273      36.757  49.574  32.520  1.00  0.00           C  
ATOM   4136  C   PRO A 273      35.906  48.881  31.465  1.00  0.00           C  
ATOM   4137  O   PRO A 273      35.729  49.389  30.358  1.00  0.00           O  
ATOM   4138  CB  PRO A 273      36.249  50.988  32.820  1.00  0.00           C  
ATOM   4139  CG  PRO A 273      37.490  51.782  33.047  1.00  0.00           C  
ATOM   4140  CD  PRO A 273      38.483  51.212  32.069  1.00  0.00           C  
ATOM   4141  HA  PRO A 273      36.805  48.952  33.426  1.00  0.00           H  
ATOM   4142 1HB  PRO A 273      35.653  51.361  31.974  1.00  0.00           H  
ATOM   4143 2HB  PRO A 273      35.587  50.972  33.698  1.00  0.00           H  
ATOM   4144 1HG  PRO A 273      37.294  52.851  32.876  1.00  0.00           H  
ATOM   4145 2HG  PRO A 273      37.820  51.682  34.092  1.00  0.00           H  
ATOM   4146 1HD  PRO A 273      38.361  51.704  31.093  1.00  0.00           H  
ATOM   4147 2HD  PRO A 273      39.503  51.360  32.453  1.00  0.00           H  
ATOM   4148  N   PRO A 274      35.463  47.671  31.789  1.00  0.00           N  
ATOM   4149  CA  PRO A 274      34.877  46.766  30.808  1.00  0.00           C  
ATOM   4150  C   PRO A 274      33.958  47.491  29.804  1.00  0.00           C  
ATOM   4151  O   PRO A 274      33.875  47.093  28.642  1.00  0.00           O  
ATOM   4152  CB  PRO A 274      34.090  45.792  31.690  1.00  0.00           C  
ATOM   4153  CG  PRO A 274      34.842  45.775  32.977  1.00  0.00           C  
ATOM   4154  CD  PRO A 274      35.275  47.203  33.176  1.00  0.00           C  
ATOM   4155  HA  PRO A 274      35.683  46.267  30.249  1.00  0.00           H  
ATOM   4156 1HB  PRO A 274      33.054  46.143  31.806  1.00  0.00           H  
ATOM   4157 2HB  PRO A 274      34.043  44.803  31.211  1.00  0.00           H  
ATOM   4158 1HG  PRO A 274      34.196  45.412  33.790  1.00  0.00           H  
ATOM   4159 2HG  PRO A 274      35.691  45.080  32.912  1.00  0.00           H  
ATOM   4160 1HD  PRO A 274      34.477  47.762  33.686  1.00  0.00           H  
ATOM   4161 2HD  PRO A 274      36.203  47.226  33.767  1.00  0.00           H  
ATOM   4162  N   ARG A 275      33.301  48.576  30.241  1.00  0.00           N  
ATOM   4163  CA  ARG A 275      32.565  49.441  29.340  1.00  0.00           C  
ATOM   4164  C   ARG A 275      33.460  50.092  28.297  1.00  0.00           C  
ATOM   4165  O   ARG A 275      33.098  50.220  27.129  1.00  0.00           O  
ATOM   4166  CB  ARG A 275      31.846  50.527  30.127  1.00  0.00           C  
ATOM   4167  CG  ARG A 275      30.664  50.042  30.951  1.00  0.00           C  
ATOM   4168  CD  ARG A 275      29.839  51.174  31.447  1.00  0.00           C  
ATOM   4169  NE  ARG A 275      30.580  52.024  32.365  1.00  0.00           N  
ATOM   4170  CZ  ARG A 275      30.667  51.822  33.694  1.00  0.00           C  
ATOM   4171  NH1 ARG A 275      30.056  50.796  34.244  1.00  0.00           N  
ATOM   4172  NH2 ARG A 275      31.368  52.654  34.445  1.00  0.00           N  
ATOM   4173  H   ARG A 275      33.370  48.845  31.180  1.00  0.00           H  
ATOM   4174  HA  ARG A 275      31.872  48.829  28.762  1.00  0.00           H  
ATOM   4175 1HB  ARG A 275      32.547  51.008  30.807  1.00  0.00           H  
ATOM   4176 2HB  ARG A 275      31.479  51.290  29.441  1.00  0.00           H  
ATOM   4177 1HG  ARG A 275      30.031  49.400  30.338  1.00  0.00           H  
ATOM   4178 2HG  ARG A 275      31.027  49.479  31.812  1.00  0.00           H  
ATOM   4179 1HD  ARG A 275      29.514  51.784  30.604  1.00  0.00           H  
ATOM   4180 2HD  ARG A 275      28.966  50.786  31.971  1.00  0.00           H  
ATOM   4181  HE  ARG A 275      31.064  52.823  31.978  1.00  0.00           H  
ATOM   4182 1HH1 ARG A 275      29.520  50.160  33.670  1.00  0.00           H  
ATOM   4183 2HH1 ARG A 275      30.121  50.645  35.240  1.00  0.00           H  
ATOM   4184 1HH2 ARG A 275      31.838  53.442  34.021  1.00  0.00           H  
ATOM   4185 2HH2 ARG A 275      31.433  52.502  35.440  1.00  0.00           H  
ATOM   4186  N   GLU A 276      34.620  50.533  28.731  1.00  0.00           N  
ATOM   4187  CA  GLU A 276      35.599  51.108  27.830  1.00  0.00           C  
ATOM   4188  C   GLU A 276      36.085  50.113  26.787  1.00  0.00           C  
ATOM   4189  O   GLU A 276      36.273  50.448  25.619  1.00  0.00           O  
ATOM   4190  CB  GLU A 276      36.792  51.641  28.627  1.00  0.00           C  
ATOM   4191  CG  GLU A 276      36.484  52.869  29.473  1.00  0.00           C  
ATOM   4192  CD  GLU A 276      36.121  54.072  28.647  1.00  0.00           C  
ATOM   4193  OE1 GLU A 276      36.713  54.258  27.611  1.00  0.00           O  
ATOM   4194  OE2 GLU A 276      35.252  54.806  29.054  1.00  0.00           O  
ATOM   4195  H   GLU A 276      34.873  50.419  29.670  1.00  0.00           H  
ATOM   4196  HA  GLU A 276      35.131  51.932  27.290  1.00  0.00           H  
ATOM   4197 1HB  GLU A 276      37.163  50.861  29.292  1.00  0.00           H  
ATOM   4198 2HB  GLU A 276      37.600  51.900  27.943  1.00  0.00           H  
ATOM   4199 1HG  GLU A 276      35.656  52.638  30.142  1.00  0.00           H  
ATOM   4200 2HG  GLU A 276      37.355  53.103  30.084  1.00  0.00           H  
ATOM   4201  N   PHE A 277      36.317  48.894  27.221  1.00  0.00           N  
ATOM   4202  CA  PHE A 277      36.714  47.829  26.320  1.00  0.00           C  
ATOM   4203  C   PHE A 277      35.651  47.524  25.277  1.00  0.00           C  
ATOM   4204  O   PHE A 277      35.947  47.281  24.109  1.00  0.00           O  
ATOM   4205  CB  PHE A 277      37.026  46.560  27.115  1.00  0.00           C  
ATOM   4206  CG  PHE A 277      37.490  45.411  26.265  1.00  0.00           C  
ATOM   4207  CD1 PHE A 277      38.556  45.563  25.391  1.00  0.00           C  
ATOM   4208  CD2 PHE A 277      36.861  44.177  26.337  1.00  0.00           C  
ATOM   4209  CE1 PHE A 277      38.983  44.506  24.609  1.00  0.00           C  
ATOM   4210  CE2 PHE A 277      37.287  43.120  25.557  1.00  0.00           C  
ATOM   4211  CZ  PHE A 277      38.349  43.285  24.692  1.00  0.00           C  
ATOM   4212  H   PHE A 277      36.161  48.664  28.160  1.00  0.00           H  
ATOM   4213  HA  PHE A 277      37.608  48.146  25.781  1.00  0.00           H  
ATOM   4214 1HB  PHE A 277      37.800  46.773  27.851  1.00  0.00           H  
ATOM   4215 2HB  PHE A 277      36.136  46.243  27.658  1.00  0.00           H  
ATOM   4216  HD1 PHE A 277      39.058  46.528  25.326  1.00  0.00           H  
ATOM   4217  HD2 PHE A 277      36.021  44.047  27.021  1.00  0.00           H  
ATOM   4218  HE1 PHE A 277      39.822  44.639  23.926  1.00  0.00           H  
ATOM   4219  HE2 PHE A 277      36.784  42.155  25.624  1.00  0.00           H  
ATOM   4220  HZ  PHE A 277      38.685  42.453  24.075  1.00  0.00           H  
ATOM   4221  N   HIS A 278      34.409  47.507  25.711  1.00  0.00           N  
ATOM   4222  CA  HIS A 278      33.292  47.302  24.810  1.00  0.00           C  
ATOM   4223  C   HIS A 278      33.176  48.402  23.767  1.00  0.00           C  
ATOM   4224  O   HIS A 278      32.884  48.152  22.599  1.00  0.00           O  
ATOM   4225  CB  HIS A 278      31.983  47.209  25.601  1.00  0.00           C  
ATOM   4226  CG  HIS A 278      31.848  45.946  26.394  1.00  0.00           C  
ATOM   4227  ND1 HIS A 278      30.880  45.776  27.361  1.00  0.00           N  
ATOM   4228  CD2 HIS A 278      32.559  44.795  26.365  1.00  0.00           C  
ATOM   4229  CE1 HIS A 278      31.001  44.571  27.892  1.00  0.00           C  
ATOM   4230  NE2 HIS A 278      32.012  43.957  27.306  1.00  0.00           N  
ATOM   4231  H   HIS A 278      34.210  47.701  26.650  1.00  0.00           H  
ATOM   4232  HA  HIS A 278      33.433  46.371  24.262  1.00  0.00           H  
ATOM   4233 1HB  HIS A 278      31.913  48.053  26.288  1.00  0.00           H  
ATOM   4234 2HB  HIS A 278      31.139  47.273  24.916  1.00  0.00           H  
ATOM   4235  HD2 HIS A 278      33.407  44.573  25.717  1.00  0.00           H  
ATOM   4236  HE1 HIS A 278      30.372  44.156  28.680  1.00  0.00           H  
ATOM   4237  HE2 HIS A 278      32.334  43.022  27.511  1.00  0.00           H  
ATOM   4238  N   ARG A 279      33.374  49.627  24.201  1.00  0.00           N  
ATOM   4239  CA  ARG A 279      33.366  50.764  23.300  1.00  0.00           C  
ATOM   4240  C   ARG A 279      34.470  50.686  22.257  1.00  0.00           C  
ATOM   4241  O   ARG A 279      34.275  51.017  21.089  1.00  0.00           O  
ATOM   4242  CB  ARG A 279      33.514  52.058  24.087  1.00  0.00           C  
ATOM   4243  CG  ARG A 279      33.479  53.325  23.247  1.00  0.00           C  
ATOM   4244  CD  ARG A 279      33.632  54.543  24.083  1.00  0.00           C  
ATOM   4245  NE  ARG A 279      34.925  54.586  24.747  1.00  0.00           N  
ATOM   4246  CZ  ARG A 279      36.073  54.976  24.162  1.00  0.00           C  
ATOM   4247  NH1 ARG A 279      36.074  55.353  22.902  1.00  0.00           N  
ATOM   4248  NH2 ARG A 279      37.200  54.980  24.853  1.00  0.00           N  
ATOM   4249  H   ARG A 279      33.600  49.789  25.140  1.00  0.00           H  
ATOM   4250  HA  ARG A 279      32.441  50.742  22.723  1.00  0.00           H  
ATOM   4251 1HB  ARG A 279      32.715  52.129  24.823  1.00  0.00           H  
ATOM   4252 2HB  ARG A 279      34.460  52.048  24.629  1.00  0.00           H  
ATOM   4253 1HG  ARG A 279      34.293  53.303  22.521  1.00  0.00           H  
ATOM   4254 2HG  ARG A 279      32.526  53.387  22.721  1.00  0.00           H  
ATOM   4255 1HD  ARG A 279      33.542  55.429  23.455  1.00  0.00           H  
ATOM   4256 2HD  ARG A 279      32.855  54.559  24.847  1.00  0.00           H  
ATOM   4257  HE  ARG A 279      34.964  54.303  25.718  1.00  0.00           H  
ATOM   4258 1HH1 ARG A 279      35.213  55.350  22.374  1.00  0.00           H  
ATOM   4259 2HH1 ARG A 279      36.935  55.646  22.463  1.00  0.00           H  
ATOM   4260 1HH2 ARG A 279      37.199  54.690  25.822  1.00  0.00           H  
ATOM   4261 2HH2 ARG A 279      38.060  55.273  24.414  1.00  0.00           H  
ATOM   4262  N   GLU A 280      35.642  50.278  22.691  1.00  0.00           N  
ATOM   4263  CA  GLU A 280      36.762  50.089  21.790  1.00  0.00           C  
ATOM   4264  C   GLU A 280      36.494  49.016  20.747  1.00  0.00           C  
ATOM   4265  O   GLU A 280      36.854  49.150  19.579  1.00  0.00           O  
ATOM   4266  CB  GLU A 280      38.018  49.729  22.587  1.00  0.00           C  
ATOM   4267  CG  GLU A 280      38.573  50.866  23.433  1.00  0.00           C  
ATOM   4268  CD  GLU A 280      39.070  52.020  22.609  1.00  0.00           C  
ATOM   4269  OE1 GLU A 280      39.147  51.882  21.412  1.00  0.00           O  
ATOM   4270  OE2 GLU A 280      39.374  53.043  23.177  1.00  0.00           O  
ATOM   4271  H   GLU A 280      35.762  50.028  23.630  1.00  0.00           H  
ATOM   4272  HA  GLU A 280      36.934  51.021  21.251  1.00  0.00           H  
ATOM   4273 1HB  GLU A 280      37.800  48.892  23.251  1.00  0.00           H  
ATOM   4274 2HB  GLU A 280      38.803  49.408  21.902  1.00  0.00           H  
ATOM   4275 1HG  GLU A 280      37.790  51.222  24.102  1.00  0.00           H  
ATOM   4276 2HG  GLU A 280      39.389  50.484  24.045  1.00  0.00           H  
ATOM   4277  N   LEU A 281      35.889  47.932  21.181  1.00  0.00           N  
ATOM   4278  CA  LEU A 281      35.507  46.861  20.280  1.00  0.00           C  
ATOM   4279  C   LEU A 281      34.498  47.311  19.237  1.00  0.00           C  
ATOM   4280  O   LEU A 281      34.568  46.934  18.069  1.00  0.00           O  
ATOM   4281  CB  LEU A 281      34.925  45.690  21.082  1.00  0.00           C  
ATOM   4282  CG  LEU A 281      35.924  44.920  21.955  1.00  0.00           C  
ATOM   4283  CD1 LEU A 281      35.174  43.919  22.823  1.00  0.00           C  
ATOM   4284  CD2 LEU A 281      36.941  44.220  21.067  1.00  0.00           C  
ATOM   4285  H   LEU A 281      35.621  47.856  22.120  1.00  0.00           H  
ATOM   4286  HA  LEU A 281      36.394  46.530  19.740  1.00  0.00           H  
ATOM   4287 1HB  LEU A 281      34.141  46.072  21.734  1.00  0.00           H  
ATOM   4288 2HB  LEU A 281      34.477  44.981  20.386  1.00  0.00           H  
ATOM   4289  HG  LEU A 281      36.439  45.616  22.619  1.00  0.00           H  
ATOM   4290 1HD1 LEU A 281      35.884  43.372  23.444  1.00  0.00           H  
ATOM   4291 2HD1 LEU A 281      34.467  44.448  23.462  1.00  0.00           H  
ATOM   4292 3HD1 LEU A 281      34.634  43.218  22.186  1.00  0.00           H  
ATOM   4293 1HD2 LEU A 281      37.652  43.674  21.688  1.00  0.00           H  
ATOM   4294 2HD2 LEU A 281      36.427  43.524  20.404  1.00  0.00           H  
ATOM   4295 3HD2 LEU A 281      37.475  44.961  20.471  1.00  0.00           H  
ATOM   4296  N   VAL A 282      33.536  48.096  19.671  1.00  0.00           N  
ATOM   4297  CA  VAL A 282      32.548  48.657  18.770  1.00  0.00           C  
ATOM   4298  C   VAL A 282      33.166  49.574  17.727  1.00  0.00           C  
ATOM   4299  O   VAL A 282      32.782  49.570  16.559  1.00  0.00           O  
ATOM   4300  CB  VAL A 282      31.495  49.444  19.573  1.00  0.00           C  
ATOM   4301  CG1 VAL A 282      30.568  50.203  18.635  1.00  0.00           C  
ATOM   4302  CG2 VAL A 282      30.705  48.494  20.460  1.00  0.00           C  
ATOM   4303  H   VAL A 282      33.507  48.372  20.610  1.00  0.00           H  
ATOM   4304  HA  VAL A 282      32.061  47.839  18.238  1.00  0.00           H  
ATOM   4305  HB  VAL A 282      32.002  50.184  20.192  1.00  0.00           H  
ATOM   4306 1HG1 VAL A 282      29.830  50.753  19.219  1.00  0.00           H  
ATOM   4307 2HG1 VAL A 282      31.150  50.902  18.035  1.00  0.00           H  
ATOM   4308 3HG1 VAL A 282      30.058  49.498  17.979  1.00  0.00           H  
ATOM   4309 1HG2 VAL A 282      29.962  49.057  21.025  1.00  0.00           H  
ATOM   4310 2HG2 VAL A 282      30.202  47.751  19.841  1.00  0.00           H  
ATOM   4311 3HG2 VAL A 282      31.383  47.993  21.151  1.00  0.00           H  
ATOM   4312  N   ARG A 283      34.106  50.384  18.161  1.00  0.00           N  
ATOM   4313  CA  ARG A 283      34.830  51.261  17.260  1.00  0.00           C  
ATOM   4314  C   ARG A 283      35.626  50.491  16.217  1.00  0.00           C  
ATOM   4315  O   ARG A 283      35.689  50.871  15.049  1.00  0.00           O  
ATOM   4316  CB  ARG A 283      35.775  52.158  18.047  1.00  0.00           C  
ATOM   4317  CG  ARG A 283      35.091  53.165  18.957  1.00  0.00           C  
ATOM   4318  CD  ARG A 283      34.349  54.192  18.180  1.00  0.00           C  
ATOM   4319  NE  ARG A 283      33.774  55.213  19.041  1.00  0.00           N  
ATOM   4320  CZ  ARG A 283      32.932  56.179  18.626  1.00  0.00           C  
ATOM   4321  NH1 ARG A 283      32.577  56.242  17.362  1.00  0.00           N  
ATOM   4322  NH2 ARG A 283      32.463  57.063  19.489  1.00  0.00           N  
ATOM   4323  H   ARG A 283      34.382  50.365  19.100  1.00  0.00           H  
ATOM   4324  HA  ARG A 283      34.107  51.838  16.683  1.00  0.00           H  
ATOM   4325 1HB  ARG A 283      36.427  51.544  18.666  1.00  0.00           H  
ATOM   4326 2HB  ARG A 283      36.408  52.714  17.355  1.00  0.00           H  
ATOM   4327 1HG  ARG A 283      34.383  52.648  19.605  1.00  0.00           H  
ATOM   4328 2HG  ARG A 283      35.839  53.672  19.567  1.00  0.00           H  
ATOM   4329 1HD  ARG A 283      35.027  54.679  17.480  1.00  0.00           H  
ATOM   4330 2HD  ARG A 283      33.539  53.715  17.629  1.00  0.00           H  
ATOM   4331  HE  ARG A 283      34.024  55.197  20.021  1.00  0.00           H  
ATOM   4332 1HH1 ARG A 283      32.935  55.566  16.702  1.00  0.00           H  
ATOM   4333 2HH1 ARG A 283      31.946  56.966  17.050  1.00  0.00           H  
ATOM   4334 1HH2 ARG A 283      32.736  57.014  20.461  1.00  0.00           H  
ATOM   4335 2HH2 ARG A 283      31.832  57.786  19.178  1.00  0.00           H  
ATOM   4336  N   LEU A 284      36.261  49.426  16.651  1.00  0.00           N  
ATOM   4337  CA  LEU A 284      36.998  48.561  15.750  1.00  0.00           C  
ATOM   4338  C   LEU A 284      36.103  47.911  14.707  1.00  0.00           C  
ATOM   4339  O   LEU A 284      36.465  47.782  13.539  1.00  0.00           O  
ATOM   4340  CB  LEU A 284      37.723  47.473  16.552  1.00  0.00           C  
ATOM   4341  CG  LEU A 284      38.646  46.553  15.742  1.00  0.00           C  
ATOM   4342  CD1 LEU A 284      37.811  45.506  15.017  1.00  0.00           C  
ATOM   4343  CD2 LEU A 284      39.455  47.385  14.758  1.00  0.00           C  
ATOM   4344  H   LEU A 284      36.193  49.157  17.590  1.00  0.00           H  
ATOM   4345  HA  LEU A 284      37.727  49.165  15.210  1.00  0.00           H  
ATOM   4346 1HB  LEU A 284      38.325  47.952  17.322  1.00  0.00           H  
ATOM   4347 2HB  LEU A 284      36.977  46.846  17.041  1.00  0.00           H  
ATOM   4348  HG  LEU A 284      39.323  46.030  16.419  1.00  0.00           H  
ATOM   4349 1HD1 LEU A 284      38.467  44.852  14.442  1.00  0.00           H  
ATOM   4350 2HD1 LEU A 284      37.258  44.913  15.746  1.00  0.00           H  
ATOM   4351 3HD1 LEU A 284      37.112  46.001  14.345  1.00  0.00           H  
ATOM   4352 1HD2 LEU A 284      40.112  46.731  14.183  1.00  0.00           H  
ATOM   4353 2HD2 LEU A 284      38.779  47.907  14.081  1.00  0.00           H  
ATOM   4354 3HD2 LEU A 284      40.055  48.112  15.305  1.00  0.00           H  
ATOM   4355  N   ILE A 285      34.943  47.470  15.141  1.00  0.00           N  
ATOM   4356  CA  ILE A 285      33.962  46.895  14.240  1.00  0.00           C  
ATOM   4357  C   ILE A 285      33.478  47.889  13.197  1.00  0.00           C  
ATOM   4358  O   ILE A 285      33.289  47.554  12.029  1.00  0.00           O  
ATOM   4359  CB  ILE A 285      32.754  46.360  15.030  1.00  0.00           C  
ATOM   4360  CG1 ILE A 285      33.162  45.150  15.875  1.00  0.00           C  
ATOM   4361  CG2 ILE A 285      31.619  45.995  14.085  1.00  0.00           C  
ATOM   4362  CD1 ILE A 285      32.117  44.729  16.884  1.00  0.00           C  
ATOM   4363  H   ILE A 285      34.689  47.584  16.080  1.00  0.00           H  
ATOM   4364  HA  ILE A 285      34.425  46.064  13.709  1.00  0.00           H  
ATOM   4365  HB  ILE A 285      32.405  47.124  15.723  1.00  0.00           H  
ATOM   4366 1HG1 ILE A 285      33.366  44.302  15.221  1.00  0.00           H  
ATOM   4367 2HG1 ILE A 285      34.083  45.375  16.413  1.00  0.00           H  
ATOM   4368 1HG2 ILE A 285      30.774  45.618  14.659  1.00  0.00           H  
ATOM   4369 2HG2 ILE A 285      31.313  46.879  13.526  1.00  0.00           H  
ATOM   4370 3HG2 ILE A 285      31.958  45.226  13.390  1.00  0.00           H  
ATOM   4371 1HD1 ILE A 285      32.479  43.867  17.444  1.00  0.00           H  
ATOM   4372 2HD1 ILE A 285      31.923  45.553  17.571  1.00  0.00           H  
ATOM   4373 3HD1 ILE A 285      31.197  44.465  16.365  1.00  0.00           H  
ATOM   4374  N   VAL A 286      33.245  49.108  13.631  1.00  0.00           N  
ATOM   4375  CA  VAL A 286      32.849  50.173  12.730  1.00  0.00           C  
ATOM   4376  C   VAL A 286      33.912  50.478  11.687  1.00  0.00           C  
ATOM   4377  O   VAL A 286      33.616  50.723  10.519  1.00  0.00           O  
ATOM   4378  CB  VAL A 286      32.548  51.453  13.533  1.00  0.00           C  
ATOM   4379  CG1 VAL A 286      32.327  52.630  12.595  1.00  0.00           C  
ATOM   4380  CG2 VAL A 286      31.332  51.234  14.420  1.00  0.00           C  
ATOM   4381  H   VAL A 286      33.402  49.338  14.570  1.00  0.00           H  
ATOM   4382  HA  VAL A 286      31.950  49.860  12.198  1.00  0.00           H  
ATOM   4383  HB  VAL A 286      33.412  51.694  14.152  1.00  0.00           H  
ATOM   4384 1HG1 VAL A 286      32.116  53.526  13.179  1.00  0.00           H  
ATOM   4385 2HG1 VAL A 286      33.222  52.791  11.995  1.00  0.00           H  
ATOM   4386 3HG1 VAL A 286      31.483  52.418  11.939  1.00  0.00           H  
ATOM   4387 1HG2 VAL A 286      31.126  52.142  14.985  1.00  0.00           H  
ATOM   4388 2HG2 VAL A 286      30.470  50.987  13.801  1.00  0.00           H  
ATOM   4389 3HG2 VAL A 286      31.529  50.414  15.111  1.00  0.00           H  
ATOM   4390  N   GLU A 287      35.152  50.495  12.121  1.00  0.00           N  
ATOM   4391  CA  GLU A 287      36.271  50.700  11.220  1.00  0.00           C  
ATOM   4392  C   GLU A 287      36.387  49.600  10.177  1.00  0.00           C  
ATOM   4393  O   GLU A 287      36.678  49.850   9.009  1.00  0.00           O  
ATOM   4394  CB  GLU A 287      37.574  50.791  12.017  1.00  0.00           C  
ATOM   4395  CG  GLU A 287      37.707  52.049  12.864  1.00  0.00           C  
ATOM   4396  CD  GLU A 287      37.780  53.304  12.040  1.00  0.00           C  
ATOM   4397  OE1 GLU A 287      37.385  53.266  10.899  1.00  0.00           O  
ATOM   4398  OE2 GLU A 287      38.231  54.301  12.551  1.00  0.00           O  
ATOM   4399  H   GLU A 287      35.353  50.302  13.060  1.00  0.00           H  
ATOM   4400  HA  GLU A 287      36.115  51.635  10.681  1.00  0.00           H  
ATOM   4401 1HB  GLU A 287      37.655  49.930  12.682  1.00  0.00           H  
ATOM   4402 2HB  GLU A 287      38.422  50.757  11.333  1.00  0.00           H  
ATOM   4403 1HG  GLU A 287      36.849  52.116  13.532  1.00  0.00           H  
ATOM   4404 2HG  GLU A 287      38.604  51.969  13.476  1.00  0.00           H  
ATOM   4405  N   ALA A 288      36.188  48.376  10.611  1.00  0.00           N  
ATOM   4406  CA  ALA A 288      36.196  47.239   9.710  1.00  0.00           C  
ATOM   4407  C   ALA A 288      35.093  47.316   8.667  1.00  0.00           C  
ATOM   4408  O   ALA A 288      35.288  46.985   7.499  1.00  0.00           O  
ATOM   4409  CB  ALA A 288      36.080  45.946  10.505  1.00  0.00           C  
ATOM   4410  H   ALA A 288      35.963  48.213  11.550  1.00  0.00           H  
ATOM   4411  HA  ALA A 288      37.143  47.242   9.170  1.00  0.00           H  
ATOM   4412 1HB  ALA A 288      36.087  45.097   9.822  1.00  0.00           H  
ATOM   4413 2HB  ALA A 288      36.922  45.865  11.193  1.00  0.00           H  
ATOM   4414 3HB  ALA A 288      35.149  45.949  11.070  1.00  0.00           H  
ATOM   4415  N   THR A 289      33.921  47.724   9.101  1.00  0.00           N  
ATOM   4416  CA  THR A 289      32.800  47.914   8.200  1.00  0.00           C  
ATOM   4417  C   THR A 289      33.068  48.988   7.157  1.00  0.00           C  
ATOM   4418  O   THR A 289      32.707  48.852   5.989  1.00  0.00           O  
ATOM   4419  CB  THR A 289      31.526  48.272   8.987  1.00  0.00           C  
ATOM   4420  OG1 THR A 289      31.193  47.199   9.877  1.00  0.00           O  
ATOM   4421  CG2 THR A 289      30.363  48.516   8.037  1.00  0.00           C  
ATOM   4422  H   THR A 289      33.799  47.975  10.040  1.00  0.00           H  
ATOM   4423  HA  THR A 289      32.621  46.979   7.669  1.00  0.00           H  
ATOM   4424  HB  THR A 289      31.702  49.173   9.575  1.00  0.00           H  
ATOM   4425  HG1 THR A 289      31.918  47.057  10.491  1.00  0.00           H  
ATOM   4426 1HG2 THR A 289      29.471  48.768   8.610  1.00  0.00           H  
ATOM   4427 2HG2 THR A 289      30.608  49.339   7.366  1.00  0.00           H  
ATOM   4428 3HG2 THR A 289      30.176  47.616   7.452  1.00  0.00           H  
ATOM   4429  N   ARG A 290      33.674  50.070   7.591  1.00  0.00           N  
ATOM   4430  CA  ARG A 290      34.054  51.141   6.690  1.00  0.00           C  
ATOM   4431  C   ARG A 290      35.065  50.691   5.647  1.00  0.00           C  
ATOM   4432  O   ARG A 290      34.995  51.069   4.479  1.00  0.00           O  
ATOM   4433  CB  ARG A 290      34.635  52.307   7.476  1.00  0.00           C  
ATOM   4434  CG  ARG A 290      35.050  53.503   6.634  1.00  0.00           C  
ATOM   4435  CD  ARG A 290      33.874  54.276   6.160  1.00  0.00           C  
ATOM   4436  NE  ARG A 290      33.312  53.715   4.941  1.00  0.00           N  
ATOM   4437  CZ  ARG A 290      32.141  54.094   4.394  1.00  0.00           C  
ATOM   4438  NH1 ARG A 290      31.421  55.033   4.967  1.00  0.00           N  
ATOM   4439  NH2 ARG A 290      31.716  53.522   3.281  1.00  0.00           N  
ATOM   4440  H   ARG A 290      33.940  50.146   8.530  1.00  0.00           H  
ATOM   4441  HA  ARG A 290      33.177  51.435   6.113  1.00  0.00           H  
ATOM   4442 1HB  ARG A 290      33.903  52.655   8.204  1.00  0.00           H  
ATOM   4443 2HB  ARG A 290      35.512  51.972   8.029  1.00  0.00           H  
ATOM   4444 1HG  ARG A 290      35.679  54.166   7.229  1.00  0.00           H  
ATOM   4445 2HG  ARG A 290      35.608  53.158   5.763  1.00  0.00           H  
ATOM   4446 1HD  ARG A 290      33.100  54.268   6.927  1.00  0.00           H  
ATOM   4447 2HD  ARG A 290      34.173  55.304   5.956  1.00  0.00           H  
ATOM   4448  HE  ARG A 290      33.838  52.990   4.472  1.00  0.00           H  
ATOM   4449 1HH1 ARG A 290      31.746  55.471   5.818  1.00  0.00           H  
ATOM   4450 2HH1 ARG A 290      30.543  55.317   4.557  1.00  0.00           H  
ATOM   4451 1HH2 ARG A 290      32.269  52.800   2.841  1.00  0.00           H  
ATOM   4452 2HH2 ARG A 290      30.838  53.806   2.872  1.00  0.00           H  
ATOM   4453  N   VAL A 291      36.021  49.909   6.086  1.00  0.00           N  
ATOM   4454  CA  VAL A 291      37.015  49.346   5.180  1.00  0.00           C  
ATOM   4455  C   VAL A 291      36.366  48.432   4.148  1.00  0.00           C  
ATOM   4456  O   VAL A 291      36.731  48.450   2.972  1.00  0.00           O  
ATOM   4457  CB  VAL A 291      38.071  48.553   5.972  1.00  0.00           C  
ATOM   4458  CG1 VAL A 291      38.993  47.800   5.025  1.00  0.00           C  
ATOM   4459  CG2 VAL A 291      38.866  49.495   6.863  1.00  0.00           C  
ATOM   4460  H   VAL A 291      36.051  49.662   7.065  1.00  0.00           H  
ATOM   4461  HA  VAL A 291      37.505  50.165   4.652  1.00  0.00           H  
ATOM   4462  HB  VAL A 291      37.566  47.808   6.588  1.00  0.00           H  
ATOM   4463 1HG1 VAL A 291      39.733  47.244   5.602  1.00  0.00           H  
ATOM   4464 2HG1 VAL A 291      38.408  47.106   4.422  1.00  0.00           H  
ATOM   4465 3HG1 VAL A 291      39.501  48.509   4.372  1.00  0.00           H  
ATOM   4466 1HG2 VAL A 291      39.610  48.927   7.421  1.00  0.00           H  
ATOM   4467 2HG2 VAL A 291      39.366  50.243   6.248  1.00  0.00           H  
ATOM   4468 3HG2 VAL A 291      38.191  49.992   7.561  1.00  0.00           H  
ATOM   4469  N   GLU A 292      35.402  47.634   4.595  1.00  0.00           N  
ATOM   4470  CA  GLU A 292      34.701  46.712   3.711  1.00  0.00           C  
ATOM   4471  C   GLU A 292      33.900  47.463   2.655  1.00  0.00           C  
ATOM   4472  O   GLU A 292      33.868  47.068   1.489  1.00  0.00           O  
ATOM   4473  CB  GLU A 292      33.773  45.802   4.518  1.00  0.00           C  
ATOM   4474  CG  GLU A 292      33.162  44.659   3.719  1.00  0.00           C  
ATOM   4475  CD  GLU A 292      31.939  45.071   2.949  1.00  0.00           C  
ATOM   4476  OE1 GLU A 292      31.265  45.975   3.382  1.00  0.00           O  
ATOM   4477  OE2 GLU A 292      31.677  44.482   1.927  1.00  0.00           O  
ATOM   4478  H   GLU A 292      35.150  47.668   5.572  1.00  0.00           H  
ATOM   4479  HA  GLU A 292      35.440  46.098   3.195  1.00  0.00           H  
ATOM   4480 1HB  GLU A 292      34.323  45.369   5.353  1.00  0.00           H  
ATOM   4481 2HB  GLU A 292      32.956  46.392   4.935  1.00  0.00           H  
ATOM   4482 1HG  GLU A 292      33.907  44.280   3.019  1.00  0.00           H  
ATOM   4483 2HG  GLU A 292      32.901  43.851   4.402  1.00  0.00           H  
ATOM   4484  N   ALA A 293      33.253  48.546   3.070  1.00  0.00           N  
ATOM   4485  CA  ALA A 293      32.451  49.356   2.161  1.00  0.00           C  
ATOM   4486  C   ALA A 293      33.318  50.006   1.090  1.00  0.00           C  
ATOM   4487  O   ALA A 293      32.937  50.066  -0.079  1.00  0.00           O  
ATOM   4488  CB  ALA A 293      31.677  50.413   2.934  1.00  0.00           C  
ATOM   4489  H   ALA A 293      33.320  48.817   4.042  1.00  0.00           H  
ATOM   4490  HA  ALA A 293      31.743  48.698   1.657  1.00  0.00           H  
ATOM   4491 1HB  ALA A 293      31.083  51.009   2.241  1.00  0.00           H  
ATOM   4492 2HB  ALA A 293      31.017  49.928   3.653  1.00  0.00           H  
ATOM   4493 3HB  ALA A 293      32.375  51.060   3.463  1.00  0.00           H  
ATOM   4494  N   LEU A 294      34.485  50.493   1.498  1.00  0.00           N  
ATOM   4495  CA  LEU A 294      35.409  51.141   0.574  1.00  0.00           C  
ATOM   4496  C   LEU A 294      35.926  50.157  -0.468  1.00  0.00           C  
ATOM   4497  O   LEU A 294      36.047  50.493  -1.646  1.00  0.00           O  
ATOM   4498  CB  LEU A 294      36.589  51.748   1.343  1.00  0.00           C  
ATOM   4499  CG  LEU A 294      37.576  52.571   0.505  1.00  0.00           C  
ATOM   4500  CD1 LEU A 294      38.510  51.632  -0.248  1.00  0.00           C  
ATOM   4501  CD2 LEU A 294      36.806  53.463  -0.456  1.00  0.00           C  
ATOM   4502  H   LEU A 294      34.739  50.411   2.472  1.00  0.00           H  
ATOM   4503  HA  LEU A 294      34.874  51.931   0.047  1.00  0.00           H  
ATOM   4504 1HB  LEU A 294      36.197  52.397   2.125  1.00  0.00           H  
ATOM   4505 2HB  LEU A 294      37.148  50.941   1.816  1.00  0.00           H  
ATOM   4506  HG  LEU A 294      38.186  53.189   1.164  1.00  0.00           H  
ATOM   4507 1HD1 LEU A 294      39.211  52.217  -0.843  1.00  0.00           H  
ATOM   4508 2HD1 LEU A 294      39.062  51.019   0.465  1.00  0.00           H  
ATOM   4509 3HD1 LEU A 294      37.926  50.988  -0.904  1.00  0.00           H  
ATOM   4510 1HD2 LEU A 294      37.508  54.048  -1.051  1.00  0.00           H  
ATOM   4511 2HD2 LEU A 294      36.197  52.846  -1.117  1.00  0.00           H  
ATOM   4512 3HD2 LEU A 294      36.161  54.136   0.109  1.00  0.00           H  
ATOM   4513  N   GLU A 295      36.230  48.941  -0.026  1.00  0.00           N  
ATOM   4514  CA  GLU A 295      36.735  47.906  -0.920  1.00  0.00           C  
ATOM   4515  C   GLU A 295      35.690  47.514  -1.957  1.00  0.00           C  
ATOM   4516  O   GLU A 295      36.010  47.312  -3.129  1.00  0.00           O  
ATOM   4517  CB  GLU A 295      37.162  46.673  -0.120  1.00  0.00           C  
ATOM   4518  CG  GLU A 295      37.753  45.551  -0.963  1.00  0.00           C  
ATOM   4519  CD  GLU A 295      39.045  45.938  -1.627  1.00  0.00           C  
ATOM   4520  OE1 GLU A 295      39.890  46.490  -0.964  1.00  0.00           O  
ATOM   4521  OE2 GLU A 295      39.188  45.681  -2.799  1.00  0.00           O  
ATOM   4522  H   GLU A 295      36.109  48.730   0.953  1.00  0.00           H  
ATOM   4523  HA  GLU A 295      37.601  48.301  -1.453  1.00  0.00           H  
ATOM   4524 1HB  GLU A 295      37.905  46.961   0.623  1.00  0.00           H  
ATOM   4525 2HB  GLU A 295      36.301  46.271   0.415  1.00  0.00           H  
ATOM   4526 1HG  GLU A 295      37.931  44.686  -0.324  1.00  0.00           H  
ATOM   4527 2HG  GLU A 295      37.030  45.263  -1.725  1.00  0.00           H  
ATOM   4528  N   ARG A 296      34.440  47.408  -1.517  1.00  0.00           N  
ATOM   4529  CA  ARG A 296      33.345  47.040  -2.406  1.00  0.00           C  
ATOM   4530  C   ARG A 296      33.119  48.104  -3.473  1.00  0.00           C  
ATOM   4531  O   ARG A 296      32.878  47.788  -4.638  1.00  0.00           O  
ATOM   4532  CB  ARG A 296      32.060  46.837  -1.616  1.00  0.00           C  
ATOM   4533  CG  ARG A 296      30.854  46.435  -2.450  1.00  0.00           C  
ATOM   4534  CD  ARG A 296      31.049  45.111  -3.096  1.00  0.00           C  
ATOM   4535  NE  ARG A 296      29.881  44.703  -3.858  1.00  0.00           N  
ATOM   4536  CZ  ARG A 296      29.843  43.646  -4.694  1.00  0.00           C  
ATOM   4537  NH1 ARG A 296      30.915  42.904  -4.863  1.00  0.00           N  
ATOM   4538  NH2 ARG A 296      28.729  43.356  -5.343  1.00  0.00           N  
ATOM   4539  H   ARG A 296      34.245  47.586  -0.543  1.00  0.00           H  
ATOM   4540  HA  ARG A 296      33.630  46.140  -2.952  1.00  0.00           H  
ATOM   4541 1HB  ARG A 296      32.214  46.064  -0.865  1.00  0.00           H  
ATOM   4542 2HB  ARG A 296      31.806  47.758  -1.091  1.00  0.00           H  
ATOM   4543 1HG  ARG A 296      29.973  46.378  -1.811  1.00  0.00           H  
ATOM   4544 2HG  ARG A 296      30.688  47.177  -3.232  1.00  0.00           H  
ATOM   4545 1HD  ARG A 296      31.900  45.160  -3.775  1.00  0.00           H  
ATOM   4546 2HD  ARG A 296      31.238  44.358  -2.332  1.00  0.00           H  
ATOM   4547  HE  ARG A 296      29.036  45.249  -3.754  1.00  0.00           H  
ATOM   4548 1HH1 ARG A 296      31.767  43.126  -4.367  1.00  0.00           H  
ATOM   4549 2HH1 ARG A 296      30.887  42.112  -5.489  1.00  0.00           H  
ATOM   4550 1HH2 ARG A 296      27.905  43.927  -5.213  1.00  0.00           H  
ATOM   4551 2HH2 ARG A 296      28.702  42.565  -5.969  1.00  0.00           H  
ATOM   4552  N   VAL A 297      33.200  49.368  -3.067  1.00  0.00           N  
ATOM   4553  CA  VAL A 297      33.005  50.482  -3.987  1.00  0.00           C  
ATOM   4554  C   VAL A 297      34.096  50.515  -5.050  1.00  0.00           C  
ATOM   4555  O   VAL A 297      33.825  50.771  -6.223  1.00  0.00           O  
ATOM   4556  CB  VAL A 297      33.001  51.816  -3.217  1.00  0.00           C  
ATOM   4557  CG1 VAL A 297      32.989  52.990  -4.186  1.00  0.00           C  
ATOM   4558  CG2 VAL A 297      31.800  51.873  -2.286  1.00  0.00           C  
ATOM   4559  H   VAL A 297      33.401  49.561  -2.095  1.00  0.00           H  
ATOM   4560  HA  VAL A 297      32.044  50.354  -4.487  1.00  0.00           H  
ATOM   4561  HB  VAL A 297      33.919  51.891  -2.634  1.00  0.00           H  
ATOM   4562 1HG1 VAL A 297      32.986  53.925  -3.625  1.00  0.00           H  
ATOM   4563 2HG1 VAL A 297      33.875  52.949  -4.818  1.00  0.00           H  
ATOM   4564 3HG1 VAL A 297      32.095  52.938  -4.808  1.00  0.00           H  
ATOM   4565 1HG2 VAL A 297      31.804  52.819  -1.745  1.00  0.00           H  
ATOM   4566 2HG2 VAL A 297      30.883  51.792  -2.870  1.00  0.00           H  
ATOM   4567 3HG2 VAL A 297      31.851  51.048  -1.575  1.00  0.00           H  
ATOM   4568  N   VAL A 298      35.330  50.257  -4.632  1.00  0.00           N  
ATOM   4569  CA  VAL A 298      36.465  50.258  -5.547  1.00  0.00           C  
ATOM   4570  C   VAL A 298      36.339  49.146  -6.581  1.00  0.00           C  
ATOM   4571  O   VAL A 298      36.637  49.345  -7.759  1.00  0.00           O  
ATOM   4572  CB  VAL A 298      37.781  50.083  -4.766  1.00  0.00           C  
ATOM   4573  CG1 VAL A 298      38.948  49.893  -5.724  1.00  0.00           C  
ATOM   4574  CG2 VAL A 298      38.013  51.287  -3.866  1.00  0.00           C  
ATOM   4575  H   VAL A 298      35.486  50.054  -3.655  1.00  0.00           H  
ATOM   4576  HA  VAL A 298      36.485  51.214  -6.072  1.00  0.00           H  
ATOM   4577  HB  VAL A 298      37.715  49.181  -4.158  1.00  0.00           H  
ATOM   4578 1HG1 VAL A 298      39.870  49.771  -5.155  1.00  0.00           H  
ATOM   4579 2HG1 VAL A 298      38.777  49.006  -6.334  1.00  0.00           H  
ATOM   4580 3HG1 VAL A 298      39.034  50.767  -6.370  1.00  0.00           H  
ATOM   4581 1HG2 VAL A 298      38.945  51.156  -3.316  1.00  0.00           H  
ATOM   4582 2HG2 VAL A 298      38.074  52.190  -4.474  1.00  0.00           H  
ATOM   4583 3HG2 VAL A 298      37.186  51.379  -3.161  1.00  0.00           H  
ATOM   4584  N   GLU A 299      35.896  47.977  -6.133  1.00  0.00           N  
ATOM   4585  CA  GLU A 299      35.730  46.830  -7.019  1.00  0.00           C  
ATOM   4586  C   GLU A 299      34.654  47.093  -8.065  1.00  0.00           C  
ATOM   4587  O   GLU A 299      34.811  46.736  -9.234  1.00  0.00           O  
ATOM   4588  CB  GLU A 299      35.375  45.579  -6.212  1.00  0.00           C  
ATOM   4589  CG  GLU A 299      35.255  44.309  -7.042  1.00  0.00           C  
ATOM   4590  CD  GLU A 299      34.994  43.087  -6.206  1.00  0.00           C  
ATOM   4591  OE1 GLU A 299      34.929  43.213  -5.006  1.00  0.00           O  
ATOM   4592  OE2 GLU A 299      34.860  42.025  -6.767  1.00  0.00           O  
ATOM   4593  H   GLU A 299      35.669  47.879  -5.155  1.00  0.00           H  
ATOM   4594  HA  GLU A 299      36.671  46.659  -7.543  1.00  0.00           H  
ATOM   4595 1HB  GLU A 299      36.136  45.410  -5.449  1.00  0.00           H  
ATOM   4596 2HB  GLU A 299      34.426  45.734  -5.699  1.00  0.00           H  
ATOM   4597 1HG  GLU A 299      34.440  44.428  -7.754  1.00  0.00           H  
ATOM   4598 2HG  GLU A 299      36.176  44.167  -7.606  1.00  0.00           H  
ATOM   4599  N   LEU A 300      33.562  47.719  -7.640  1.00  0.00           N  
ATOM   4600  CA  LEU A 300      32.459  48.031  -8.538  1.00  0.00           C  
ATOM   4601  C   LEU A 300      32.884  49.027  -9.609  1.00  0.00           C  
ATOM   4602  O   LEU A 300      32.512  48.896 -10.776  1.00  0.00           O  
ATOM   4603  CB  LEU A 300      31.275  48.598  -7.745  1.00  0.00           C  
ATOM   4604  CG  LEU A 300      30.557  47.605  -6.821  1.00  0.00           C  
ATOM   4605  CD1 LEU A 300      29.533  48.348  -5.974  1.00  0.00           C  
ATOM   4606  CD2 LEU A 300      29.893  46.522  -7.657  1.00  0.00           C  
ATOM   4607  H   LEU A 300      33.495  47.985  -6.668  1.00  0.00           H  
ATOM   4608  HA  LEU A 300      32.153  47.114  -9.041  1.00  0.00           H  
ATOM   4609 1HB  LEU A 300      31.631  49.423  -7.131  1.00  0.00           H  
ATOM   4610 2HB  LEU A 300      30.539  48.987  -8.448  1.00  0.00           H  
ATOM   4611  HG  LEU A 300      31.281  47.149  -6.144  1.00  0.00           H  
ATOM   4612 1HD1 LEU A 300      29.023  47.643  -5.318  1.00  0.00           H  
ATOM   4613 2HD1 LEU A 300      30.037  49.104  -5.372  1.00  0.00           H  
ATOM   4614 3HD1 LEU A 300      28.804  48.829  -6.625  1.00  0.00           H  
ATOM   4615 1HD2 LEU A 300      29.384  45.816  -7.000  1.00  0.00           H  
ATOM   4616 2HD2 LEU A 300      29.169  46.976  -8.333  1.00  0.00           H  
ATOM   4617 3HD2 LEU A 300      30.651  45.995  -8.238  1.00  0.00           H  
ATOM   4618  N   ILE A 301      33.665  50.023  -9.207  1.00  0.00           N  
ATOM   4619  CA  ILE A 301      34.144  51.044 -10.131  1.00  0.00           C  
ATOM   4620  C   ILE A 301      35.069  50.444 -11.183  1.00  0.00           C  
ATOM   4621  O   ILE A 301      35.000  50.799 -12.360  1.00  0.00           O  
ATOM   4622  CB  ILE A 301      34.882  52.165  -9.376  1.00  0.00           C  
ATOM   4623  CG1 ILE A 301      33.903  52.955  -8.503  1.00  0.00           C  
ATOM   4624  CG2 ILE A 301      35.591  53.088 -10.356  1.00  0.00           C  
ATOM   4625  CD1 ILE A 301      34.576  53.894  -7.529  1.00  0.00           C  
ATOM   4626  H   ILE A 301      33.935  50.075  -8.235  1.00  0.00           H  
ATOM   4627  HA  ILE A 301      33.285  51.480 -10.640  1.00  0.00           H  
ATOM   4628  HB  ILE A 301      35.620  51.727  -8.705  1.00  0.00           H  
ATOM   4629 1HG1 ILE A 301      33.239  53.540  -9.139  1.00  0.00           H  
ATOM   4630 2HG1 ILE A 301      33.283  52.262  -7.934  1.00  0.00           H  
ATOM   4631 1HG2 ILE A 301      36.106  53.875  -9.805  1.00  0.00           H  
ATOM   4632 2HG2 ILE A 301      36.314  52.517 -10.935  1.00  0.00           H  
ATOM   4633 3HG2 ILE A 301      34.859  53.536 -11.028  1.00  0.00           H  
ATOM   4634 1HD1 ILE A 301      33.818  54.418  -6.945  1.00  0.00           H  
ATOM   4635 2HD1 ILE A 301      35.220  53.324  -6.858  1.00  0.00           H  
ATOM   4636 3HD1 ILE A 301      35.175  54.620  -8.078  1.00  0.00           H  
ATOM   4637  N   ILE A 302      35.934  49.533 -10.752  1.00  0.00           N  
ATOM   4638  CA  ILE A 302      36.875  48.883 -11.655  1.00  0.00           C  
ATOM   4639  C   ILE A 302      36.148  48.030 -12.688  1.00  0.00           C  
ATOM   4640  O   ILE A 302      36.514  48.014 -13.863  1.00  0.00           O  
ATOM   4641  CB  ILE A 302      37.870  48.007 -10.872  1.00  0.00           C  
ATOM   4642  CG1 ILE A 302      38.793  48.880 -10.019  1.00  0.00           C  
ATOM   4643  CG2 ILE A 302      38.681  47.142 -11.825  1.00  0.00           C  
ATOM   4644  CD1 ILE A 302      39.618  48.101  -9.019  1.00  0.00           C  
ATOM   4645  H   ILE A 302      35.940  49.285  -9.773  1.00  0.00           H  
ATOM   4646  HA  ILE A 302      37.436  49.653 -12.183  1.00  0.00           H  
ATOM   4647  HB  ILE A 302      37.324  47.360 -10.186  1.00  0.00           H  
ATOM   4648 1HG1 ILE A 302      39.474  49.432 -10.666  1.00  0.00           H  
ATOM   4649 2HG1 ILE A 302      38.199  49.612  -9.471  1.00  0.00           H  
ATOM   4650 1HG2 ILE A 302      39.380  46.530 -11.256  1.00  0.00           H  
ATOM   4651 2HG2 ILE A 302      38.011  46.497 -12.391  1.00  0.00           H  
ATOM   4652 3HG2 ILE A 302      39.236  47.781 -12.513  1.00  0.00           H  
ATOM   4653 1HD1 ILE A 302      40.246  48.788  -8.452  1.00  0.00           H  
ATOM   4654 2HD1 ILE A 302      38.956  47.568  -8.337  1.00  0.00           H  
ATOM   4655 3HD1 ILE A 302      40.248  47.386  -9.547  1.00  0.00           H  
ATOM   4656  N   GLU A 303      35.116  47.322 -12.242  1.00  0.00           N  
ATOM   4657  CA  GLU A 303      34.335  46.466 -13.126  1.00  0.00           C  
ATOM   4658  C   GLU A 303      33.605  47.286 -14.183  1.00  0.00           C  
ATOM   4659  O   GLU A 303      33.539  46.895 -15.349  1.00  0.00           O  
ATOM   4660  CB  GLU A 303      33.328  45.643 -12.319  1.00  0.00           C  
ATOM   4661  CG  GLU A 303      33.955  44.575 -11.435  1.00  0.00           C  
ATOM   4662  CD  GLU A 303      34.666  43.508 -12.220  1.00  0.00           C  
ATOM   4663  OE1 GLU A 303      34.015  42.805 -12.955  1.00  0.00           O  
ATOM   4664  OE2 GLU A 303      35.862  43.397 -12.086  1.00  0.00           O  
ATOM   4665  H   GLU A 303      34.866  47.379 -11.265  1.00  0.00           H  
ATOM   4666  HA  GLU A 303      35.016  45.787 -13.640  1.00  0.00           H  
ATOM   4667 1HB  GLU A 303      32.745  46.307 -11.680  1.00  0.00           H  
ATOM   4668 2HB  GLU A 303      32.633  45.150 -12.998  1.00  0.00           H  
ATOM   4669 1HG  GLU A 303      34.667  45.048 -10.760  1.00  0.00           H  
ATOM   4670 2HG  GLU A 303      33.174  44.115 -10.830  1.00  0.00           H  
ATOM   4671  N   ALA A 304      33.059  48.424 -13.771  1.00  0.00           N  
ATOM   4672  CA  ALA A 304      32.333  49.301 -14.681  1.00  0.00           C  
ATOM   4673  C   ALA A 304      33.258  49.870 -15.751  1.00  0.00           C  
ATOM   4674  O   ALA A 304      32.887  49.963 -16.921  1.00  0.00           O  
ATOM   4675  CB  ALA A 304      31.657  50.424 -13.909  1.00  0.00           C  
ATOM   4676  H   ALA A 304      33.149  48.689 -12.800  1.00  0.00           H  
ATOM   4677  HA  ALA A 304      31.568  48.709 -15.184  1.00  0.00           H  
ATOM   4678 1HB  ALA A 304      31.119  51.070 -14.603  1.00  0.00           H  
ATOM   4679 2HB  ALA A 304      30.956  50.000 -13.190  1.00  0.00           H  
ATOM   4680 3HB  ALA A 304      32.410  51.007 -13.381  1.00  0.00           H  
ATOM   4681  N   LEU A 305      34.464  50.250 -15.343  1.00  0.00           N  
ATOM   4682  CA  LEU A 305      35.443  50.810 -16.265  1.00  0.00           C  
ATOM   4683  C   LEU A 305      35.744  49.844 -17.404  1.00  0.00           C  
ATOM   4684  O   LEU A 305      35.762  50.233 -18.573  1.00  0.00           O  
ATOM   4685  CB  LEU A 305      36.739  51.150 -15.518  1.00  0.00           C  
ATOM   4686  CG  LEU A 305      37.819  51.856 -16.348  1.00  0.00           C  
ATOM   4687  CD1 LEU A 305      38.545  50.834 -17.212  1.00  0.00           C  
ATOM   4688  CD2 LEU A 305      37.177  52.938 -17.204  1.00  0.00           C  
ATOM   4689  H   LEU A 305      34.709  50.147 -14.369  1.00  0.00           H  
ATOM   4690  HA  LEU A 305      35.027  51.717 -16.702  1.00  0.00           H  
ATOM   4691 1HB  LEU A 305      36.495  51.795 -14.675  1.00  0.00           H  
ATOM   4692 2HB  LEU A 305      37.169  50.227 -15.131  1.00  0.00           H  
ATOM   4693  HG  LEU A 305      38.553  52.309 -15.681  1.00  0.00           H  
ATOM   4694 1HD1 LEU A 305      39.313  51.335 -17.802  1.00  0.00           H  
ATOM   4695 2HD1 LEU A 305      39.011  50.083 -16.574  1.00  0.00           H  
ATOM   4696 3HD1 LEU A 305      37.832  50.351 -17.881  1.00  0.00           H  
ATOM   4697 1HD2 LEU A 305      37.944  53.440 -17.793  1.00  0.00           H  
ATOM   4698 2HD2 LEU A 305      36.444  52.485 -17.872  1.00  0.00           H  
ATOM   4699 3HD2 LEU A 305      36.680  53.664 -16.560  1.00  0.00           H  
ATOM   4700  N   LYS A 306      35.979  48.584 -17.058  1.00  0.00           N  
ATOM   4701  CA  LYS A 306      36.278  47.559 -18.052  1.00  0.00           C  
ATOM   4702  C   LYS A 306      35.158  47.442 -19.076  1.00  0.00           C  
ATOM   4703  O   LYS A 306      35.409  47.365 -20.279  1.00  0.00           O  
ATOM   4704  CB  LYS A 306      36.514  46.208 -17.375  1.00  0.00           C  
ATOM   4705  CG  LYS A 306      37.825  46.110 -16.607  1.00  0.00           C  
ATOM   4706  CD  LYS A 306      38.095  44.682 -16.154  1.00  0.00           C  
ATOM   4707  CE  LYS A 306      37.157  44.272 -15.028  1.00  0.00           C  
ATOM   4708  NZ  LYS A 306      37.503  42.934 -14.476  1.00  0.00           N  
ATOM   4709  H   LYS A 306      35.949  48.328 -16.082  1.00  0.00           H  
ATOM   4710  HA  LYS A 306      37.186  47.846 -18.583  1.00  0.00           H  
ATOM   4711 1HB  LYS A 306      35.701  46.004 -16.677  1.00  0.00           H  
ATOM   4712 2HB  LYS A 306      36.506  45.418 -18.127  1.00  0.00           H  
ATOM   4713 1HG  LYS A 306      38.646  46.441 -17.244  1.00  0.00           H  
ATOM   4714 2HG  LYS A 306      37.784  46.758 -15.732  1.00  0.00           H  
ATOM   4715 1HD  LYS A 306      37.959  44.002 -16.995  1.00  0.00           H  
ATOM   4716 2HD  LYS A 306      39.124  44.600 -15.805  1.00  0.00           H  
ATOM   4717 1HE  LYS A 306      37.208  45.007 -14.226  1.00  0.00           H  
ATOM   4718 2HE  LYS A 306      36.133  44.243 -15.400  1.00  0.00           H  
ATOM   4719 1HZ  LYS A 306      36.859  42.699 -13.734  1.00  0.00           H  
ATOM   4720 2HZ  LYS A 306      37.440  42.240 -15.208  1.00  0.00           H  
ATOM   4721 3HZ  LYS A 306      38.444  42.953 -14.111  1.00  0.00           H  
ATOM   4722  N   LYS A 307      33.916  47.429 -18.591  1.00  0.00           N  
ATOM   4723  CA  LYS A 307      32.736  47.367 -19.455  1.00  0.00           C  
ATOM   4724  C   LYS A 307      32.562  48.640 -20.278  1.00  0.00           C  
ATOM   4725  O   LYS A 307      31.979  48.614 -21.361  1.00  0.00           O  
ATOM   4726  CB  LYS A 307      31.480  47.112 -18.621  1.00  0.00           C  
ATOM   4727  CG  LYS A 307      31.400  45.718 -18.014  1.00  0.00           C  
ATOM   4728  CD  LYS A 307      30.131  45.544 -17.193  1.00  0.00           C  
ATOM   4729  CE  LYS A 307      30.049  44.151 -16.586  1.00  0.00           C  
ATOM   4730  NZ  LYS A 307      28.831  43.979 -15.749  1.00  0.00           N  
ATOM   4731  H   LYS A 307      33.779  47.463 -17.591  1.00  0.00           H  
ATOM   4732  HA  LYS A 307      32.863  46.541 -20.156  1.00  0.00           H  
ATOM   4733 1HB  LYS A 307      31.431  47.835 -17.806  1.00  0.00           H  
ATOM   4734 2HB  LYS A 307      30.595  47.258 -19.241  1.00  0.00           H  
ATOM   4735 1HG  LYS A 307      31.412  44.973 -18.810  1.00  0.00           H  
ATOM   4736 2HG  LYS A 307      32.264  45.551 -17.371  1.00  0.00           H  
ATOM   4737 1HD  LYS A 307      30.112  46.283 -16.390  1.00  0.00           H  
ATOM   4738 2HD  LYS A 307      29.261  45.704 -17.830  1.00  0.00           H  
ATOM   4739 1HE  LYS A 307      30.036  43.408 -17.382  1.00  0.00           H  
ATOM   4740 2HE  LYS A 307      30.928  43.972 -15.966  1.00  0.00           H  
ATOM   4741 1HZ  LYS A 307      28.814  43.045 -15.365  1.00  0.00           H  
ATOM   4742 2HZ  LYS A 307      28.841  44.652 -14.995  1.00  0.00           H  
ATOM   4743 3HZ  LYS A 307      28.008  44.124 -16.317  1.00  0.00           H  
ATOM   4744  N   GLY A 308      33.070  49.750 -19.758  1.00  0.00           N  
ATOM   4745  CA  GLY A 308      32.927  51.048 -20.412  1.00  0.00           C  
ATOM   4746  C   GLY A 308      31.623  51.747 -20.050  1.00  0.00           C  
ATOM   4747  O   GLY A 308      31.084  52.523 -20.838  1.00  0.00           O  
ATOM   4748  H   GLY A 308      33.571  49.698 -18.883  1.00  0.00           H  
ATOM   4749 1HA  GLY A 308      33.762  51.690 -20.132  1.00  0.00           H  
ATOM   4750 2HA  GLY A 308      32.970  50.917 -21.493  1.00  0.00           H  
ATOM   4751  N   ALA A 309      31.109  51.475 -18.854  1.00  0.00           N  
ATOM   4752  CA  ALA A 309      30.001  52.261 -18.322  1.00  0.00           C  
ATOM   4753  C   ALA A 309      30.443  53.669 -17.945  1.00  0.00           C  
ATOM   4754  O   ALA A 309      29.662  54.617 -18.024  1.00  0.00           O  
ATOM   4755  CB  ALA A 309      29.384  51.559 -17.121  1.00  0.00           C  
ATOM   4756  H   ALA A 309      31.496  50.715 -18.313  1.00  0.00           H  
ATOM   4757  HA  ALA A 309      29.246  52.354 -19.103  1.00  0.00           H  
ATOM   4758 1HB  ALA A 309      28.559  52.157 -16.735  1.00  0.00           H  
ATOM   4759 2HB  ALA A 309      29.012  50.580 -17.423  1.00  0.00           H  
ATOM   4760 3HB  ALA A 309      30.138  51.437 -16.345  1.00  0.00           H  
ATOM   4761  N   ILE A 310      31.701  53.792 -17.534  1.00  0.00           N  
ATOM   4762  CA  ILE A 310      32.317  55.094 -17.300  1.00  0.00           C  
ATOM   4763  C   ILE A 310      33.703  55.145 -17.936  1.00  0.00           C  
ATOM   4764  O   ILE A 310      34.364  54.119 -18.093  1.00  0.00           O  
ATOM   4765  CB  ILE A 310      32.424  55.395 -15.794  1.00  0.00           C  
ATOM   4766  CG1 ILE A 310      31.034  55.416 -15.153  1.00  0.00           C  
ATOM   4767  CG2 ILE A 310      33.138  56.718 -15.566  1.00  0.00           C  
ATOM   4768  CD1 ILE A 310      31.058  55.477 -13.643  1.00  0.00           C  
ATOM   4769  H   ILE A 310      32.252  52.960 -17.379  1.00  0.00           H  
ATOM   4770  HA  ILE A 310      31.692  55.860 -17.758  1.00  0.00           H  
ATOM   4771  HB  ILE A 310      32.985  54.601 -15.303  1.00  0.00           H  
ATOM   4772 1HG1 ILE A 310      30.477  56.277 -15.521  1.00  0.00           H  
ATOM   4773 2HG1 ILE A 310      30.484  54.521 -15.448  1.00  0.00           H  
ATOM   4774 1HG2 ILE A 310      33.205  56.916 -14.496  1.00  0.00           H  
ATOM   4775 2HG2 ILE A 310      34.141  56.668 -15.988  1.00  0.00           H  
ATOM   4776 3HG2 ILE A 310      32.581  57.521 -16.049  1.00  0.00           H  
ATOM   4777 1HD1 ILE A 310      30.036  55.488 -13.263  1.00  0.00           H  
ATOM   4778 2HD1 ILE A 310      31.582  54.604 -13.252  1.00  0.00           H  
ATOM   4779 3HD1 ILE A 310      31.573  56.382 -13.324  1.00  0.00           H  
ATOM   4780  N   THR A 311      34.139  56.346 -18.301  1.00  0.00           N  
ATOM   4781  CA  THR A 311      35.387  56.522 -19.039  1.00  0.00           C  
ATOM   4782  C   THR A 311      36.564  56.831 -18.120  1.00  0.00           C  
ATOM   4783  O   THR A 311      36.378  57.252 -16.978  1.00  0.00           O  
ATOM   4784  CB  THR A 311      35.250  57.643 -20.086  1.00  0.00           C  
ATOM   4785  OG1 THR A 311      34.990  58.888 -19.425  1.00  0.00           O  
ATOM   4786  CG2 THR A 311      34.112  57.337 -21.049  1.00  0.00           C  
ATOM   4787  H   THR A 311      33.593  57.162 -18.063  1.00  0.00           H  
ATOM   4788  HA  THR A 311      35.613  55.593 -19.563  1.00  0.00           H  
ATOM   4789  HB  THR A 311      36.179  57.732 -20.648  1.00  0.00           H  
ATOM   4790  HG1 THR A 311      35.211  59.614 -20.014  1.00  0.00           H  
ATOM   4791 1HG2 THR A 311      34.031  58.140 -21.781  1.00  0.00           H  
ATOM   4792 2HG2 THR A 311      34.312  56.397 -21.561  1.00  0.00           H  
ATOM   4793 3HG2 THR A 311      33.178  57.257 -20.494  1.00  0.00           H  
ATOM   4794  N   PRO A 312      37.817  56.605 -18.662  1.00  0.00           N  
ATOM   4795  CA  PRO A 312      38.860  56.423 -17.662  1.00  0.00           C  
ATOM   4796  C   PRO A 312      38.996  57.646 -16.777  1.00  0.00           C  
ATOM   4797  O   PRO A 312      39.191  57.530 -15.567  1.00  0.00           O  
ATOM   4798  CB  PRO A 312      40.116  56.200 -18.510  1.00  0.00           C  
ATOM   4799  CG  PRO A 312      39.600  55.620 -19.783  1.00  0.00           C  
ATOM   4800  CD  PRO A 312      38.311  56.357 -20.034  1.00  0.00           C  
ATOM   4801  HA  PRO A 312      38.619  55.546 -17.043  1.00  0.00           H  
ATOM   4802 1HB  PRO A 312      40.645  57.153 -18.658  1.00  0.00           H  
ATOM   4803 2HB  PRO A 312      40.810  55.526 -17.985  1.00  0.00           H  
ATOM   4804 1HG  PRO A 312      40.334  55.763 -20.590  1.00  0.00           H  
ATOM   4805 2HG  PRO A 312      39.454  54.536 -19.675  1.00  0.00           H  
ATOM   4806 1HD  PRO A 312      38.522  57.293 -20.570  1.00  0.00           H  
ATOM   4807 2HD  PRO A 312      37.632  55.719 -20.618  1.00  0.00           H  
ATOM   4808  N   GLU A 313      38.896  58.834 -17.368  1.00  0.00           N  
ATOM   4809  CA  GLU A 313      39.005  60.050 -16.572  1.00  0.00           C  
ATOM   4810  C   GLU A 313      37.914  60.113 -15.510  1.00  0.00           C  
ATOM   4811  O   GLU A 313      38.184  60.407 -14.345  1.00  0.00           O  
ATOM   4812  CB  GLU A 313      38.927  61.285 -17.472  1.00  0.00           C  
ATOM   4813  CG  GLU A 313      39.075  62.609 -16.737  1.00  0.00           C  
ATOM   4814  CD  GLU A 313      39.031  63.798 -17.657  1.00  0.00           C  
ATOM   4815  OE1 GLU A 313      38.910  63.603 -18.842  1.00  0.00           O  
ATOM   4816  OE2 GLU A 313      39.118  64.902 -17.173  1.00  0.00           O  
ATOM   4817  H   GLU A 313      38.745  58.875 -18.366  1.00  0.00           H  
ATOM   4818  HA  GLU A 313      39.968  60.044 -16.061  1.00  0.00           H  
ATOM   4819 1HB  GLU A 313      39.709  61.233 -18.230  1.00  0.00           H  
ATOM   4820 2HB  GLU A 313      37.968  61.297 -17.991  1.00  0.00           H  
ATOM   4821 1HG  GLU A 313      38.272  62.700 -16.006  1.00  0.00           H  
ATOM   4822 2HG  GLU A 313      40.021  62.609 -16.197  1.00  0.00           H  
ATOM   4823  N   ASP A 314      36.680  59.837 -15.919  1.00  0.00           N  
ATOM   4824  CA  ASP A 314      35.545  59.862 -15.004  1.00  0.00           C  
ATOM   4825  C   ASP A 314      35.674  58.783 -13.937  1.00  0.00           C  
ATOM   4826  O   ASP A 314      35.375  59.015 -12.766  1.00  0.00           O  
ATOM   4827  CB  ASP A 314      34.233  59.675 -15.771  1.00  0.00           C  
ATOM   4828  CG  ASP A 314      33.858  60.891 -16.608  1.00  0.00           C  
ATOM   4829  OD1 ASP A 314      34.414  61.939 -16.379  1.00  0.00           O  
ATOM   4830  OD2 ASP A 314      33.020  60.759 -17.467  1.00  0.00           O  
ATOM   4831  H   ASP A 314      36.525  59.604 -16.890  1.00  0.00           H  
ATOM   4832  HA  ASP A 314      35.528  60.829 -14.500  1.00  0.00           H  
ATOM   4833 1HB  ASP A 314      34.317  58.811 -16.429  1.00  0.00           H  
ATOM   4834 2HB  ASP A 314      33.426  59.474 -15.066  1.00  0.00           H  
ATOM   4835  N   GLY A 315      36.122  57.601 -14.349  1.00  0.00           N  
ATOM   4836  CA  GLY A 315      36.292  56.483 -13.428  1.00  0.00           C  
ATOM   4837  C   GLY A 315      37.367  56.782 -12.392  1.00  0.00           C  
ATOM   4838  O   GLY A 315      37.213  56.461 -11.213  1.00  0.00           O  
ATOM   4839  H   GLY A 315      36.351  57.474 -15.324  1.00  0.00           H  
ATOM   4840 1HA  GLY A 315      35.346  56.277 -12.927  1.00  0.00           H  
ATOM   4841 2HA  GLY A 315      36.560  55.588 -13.988  1.00  0.00           H  
ATOM   4842  N   LEU A 316      38.456  57.398 -12.836  1.00  0.00           N  
ATOM   4843  CA  LEU A 316      39.559  57.742 -11.947  1.00  0.00           C  
ATOM   4844  C   LEU A 316      39.130  58.769 -10.907  1.00  0.00           C  
ATOM   4845  O   LEU A 316      39.503  58.675  -9.737  1.00  0.00           O  
ATOM   4846  CB  LEU A 316      40.741  58.289 -12.757  1.00  0.00           C  
ATOM   4847  CG  LEU A 316      42.013  58.592 -11.955  1.00  0.00           C  
ATOM   4848  CD1 LEU A 316      43.228  58.481 -12.867  1.00  0.00           C  
ATOM   4849  CD2 LEU A 316      41.911  59.983 -11.347  1.00  0.00           C  
ATOM   4850  H   LEU A 316      38.522  57.634 -13.816  1.00  0.00           H  
ATOM   4851  HA  LEU A 316      39.868  56.843 -11.415  1.00  0.00           H  
ATOM   4852 1HB  LEU A 316      41.000  57.563 -13.527  1.00  0.00           H  
ATOM   4853 2HB  LEU A 316      40.430  59.212 -13.246  1.00  0.00           H  
ATOM   4854  HG  LEU A 316      42.126  57.856 -11.159  1.00  0.00           H  
ATOM   4855 1HD1 LEU A 316      44.132  58.697 -12.297  1.00  0.00           H  
ATOM   4856 2HD1 LEU A 316      43.287  57.471 -13.273  1.00  0.00           H  
ATOM   4857 3HD1 LEU A 316      43.135  59.196 -13.684  1.00  0.00           H  
ATOM   4858 1HD2 LEU A 316      42.815  60.199 -10.777  1.00  0.00           H  
ATOM   4859 2HD2 LEU A 316      41.800  60.721 -12.143  1.00  0.00           H  
ATOM   4860 3HD2 LEU A 316      41.045  60.029 -10.686  1.00  0.00           H  
ATOM   4861  N   LYS A 317      38.346  59.749 -11.340  1.00  0.00           N  
ATOM   4862  CA  LYS A 317      37.863  60.795 -10.446  1.00  0.00           C  
ATOM   4863  C   LYS A 317      36.940  60.225  -9.378  1.00  0.00           C  
ATOM   4864  O   LYS A 317      37.008  60.616  -8.212  1.00  0.00           O  
ATOM   4865  CB  LYS A 317      37.139  61.885 -11.238  1.00  0.00           C  
ATOM   4866  CG  LYS A 317      38.052  62.744 -12.103  1.00  0.00           C  
ATOM   4867  CD  LYS A 317      37.259  63.790 -12.874  1.00  0.00           C  
ATOM   4868  CE  LYS A 317      38.167  64.643 -13.747  1.00  0.00           C  
ATOM   4869  NZ  LYS A 317      37.401  65.645 -14.536  1.00  0.00           N  
ATOM   4870  H   LYS A 317      38.075  59.770 -12.313  1.00  0.00           H  
ATOM   4871  HA  LYS A 317      38.720  61.242  -9.941  1.00  0.00           H  
ATOM   4872 1HB  LYS A 317      36.394  61.428 -11.890  1.00  0.00           H  
ATOM   4873 2HB  LYS A 317      36.611  62.545 -10.550  1.00  0.00           H  
ATOM   4874 1HG  LYS A 317      38.784  63.249 -11.472  1.00  0.00           H  
ATOM   4875 2HG  LYS A 317      38.584  62.111 -12.811  1.00  0.00           H  
ATOM   4876 1HD  LYS A 317      36.521  63.294 -13.506  1.00  0.00           H  
ATOM   4877 2HD  LYS A 317      36.733  64.438 -12.172  1.00  0.00           H  
ATOM   4878 1HE  LYS A 317      38.888  65.166 -13.120  1.00  0.00           H  
ATOM   4879 2HE  LYS A 317      38.717  64.001 -14.435  1.00  0.00           H  
ATOM   4880 1HZ  LYS A 317      38.038  66.188 -15.100  1.00  0.00           H  
ATOM   4881 2HZ  LYS A 317      36.742  65.169 -15.136  1.00  0.00           H  
ATOM   4882 3HZ  LYS A 317      36.902  66.258 -13.907  1.00  0.00           H  
ATOM   4883  N   LEU A 318      36.078  59.299  -9.780  1.00  0.00           N  
ATOM   4884  CA  LEU A 318      35.139  58.672  -8.857  1.00  0.00           C  
ATOM   4885  C   LEU A 318      35.870  57.854  -7.800  1.00  0.00           C  
ATOM   4886  O   LEU A 318      35.503  57.872  -6.625  1.00  0.00           O  
ATOM   4887  CB  LEU A 318      34.162  57.772  -9.624  1.00  0.00           C  
ATOM   4888  CG  LEU A 318      33.090  57.078  -8.775  1.00  0.00           C  
ATOM   4889  CD1 LEU A 318      32.246  58.128  -8.065  1.00  0.00           C  
ATOM   4890  CD2 LEU A 318      32.229  56.195  -9.666  1.00  0.00           C  
ATOM   4891  H   LEU A 318      36.072  59.021 -10.751  1.00  0.00           H  
ATOM   4892  HA  LEU A 318      34.583  59.456  -8.344  1.00  0.00           H  
ATOM   4893 1HB  LEU A 318      33.652  58.373 -10.375  1.00  0.00           H  
ATOM   4894 2HB  LEU A 318      34.733  56.997 -10.136  1.00  0.00           H  
ATOM   4895  HG  LEU A 318      33.571  56.465  -8.012  1.00  0.00           H  
ATOM   4896 1HD1 LEU A 318      31.484  57.634  -7.461  1.00  0.00           H  
ATOM   4897 2HD1 LEU A 318      32.883  58.732  -7.420  1.00  0.00           H  
ATOM   4898 3HD1 LEU A 318      31.765  58.768  -8.803  1.00  0.00           H  
ATOM   4899 1HD2 LEU A 318      31.467  55.701  -9.062  1.00  0.00           H  
ATOM   4900 2HD2 LEU A 318      31.747  56.807 -10.428  1.00  0.00           H  
ATOM   4901 3HD2 LEU A 318      32.855  55.443 -10.146  1.00  0.00           H  
ATOM   4902  N   ALA A 319      36.905  57.137  -8.224  1.00  0.00           N  
ATOM   4903  CA  ALA A 319      37.689  56.311  -7.314  1.00  0.00           C  
ATOM   4904  C   ALA A 319      38.415  57.164  -6.282  1.00  0.00           C  
ATOM   4905  O   ALA A 319      38.483  56.809  -5.105  1.00  0.00           O  
ATOM   4906  CB  ALA A 319      38.680  55.458  -8.092  1.00  0.00           C  
ATOM   4907  H   ALA A 319      37.154  57.164  -9.202  1.00  0.00           H  
ATOM   4908  HA  ALA A 319      37.004  55.655  -6.777  1.00  0.00           H  
ATOM   4909 1HB  ALA A 319      39.258  54.847  -7.398  1.00  0.00           H  
ATOM   4910 2HB  ALA A 319      38.139  54.810  -8.782  1.00  0.00           H  
ATOM   4911 3HB  ALA A 319      39.353  56.104  -8.653  1.00  0.00           H  
ATOM   4912  N   ILE A 320      38.957  58.292  -6.730  1.00  0.00           N  
ATOM   4913  CA  ILE A 320      39.679  59.199  -5.845  1.00  0.00           C  
ATOM   4914  C   ILE A 320      38.754  59.796  -4.794  1.00  0.00           C  
ATOM   4915  O   ILE A 320      39.125  59.925  -3.627  1.00  0.00           O  
ATOM   4916  CB  ILE A 320      40.346  60.333  -6.645  1.00  0.00           C  
ATOM   4917  CG1 ILE A 320      41.405  59.765  -7.594  1.00  0.00           C  
ATOM   4918  CG2 ILE A 320      40.963  61.356  -5.704  1.00  0.00           C  
ATOM   4919  CD1 ILE A 320      42.520  59.025  -6.892  1.00  0.00           C  
ATOM   4920  H   ILE A 320      38.867  58.526  -7.708  1.00  0.00           H  
ATOM   4921  HA  ILE A 320      40.458  58.635  -5.333  1.00  0.00           H  
ATOM   4922  HB  ILE A 320      39.600  60.828  -7.266  1.00  0.00           H  
ATOM   4923 1HG1 ILE A 320      40.933  59.082  -8.299  1.00  0.00           H  
ATOM   4924 2HG1 ILE A 320      41.847  60.576  -8.173  1.00  0.00           H  
ATOM   4925 1HG2 ILE A 320      41.431  62.150  -6.286  1.00  0.00           H  
ATOM   4926 2HG2 ILE A 320      40.187  61.781  -5.069  1.00  0.00           H  
ATOM   4927 3HG2 ILE A 320      41.716  60.871  -5.082  1.00  0.00           H  
ATOM   4928 1HD1 ILE A 320      43.231  58.653  -7.630  1.00  0.00           H  
ATOM   4929 2HD1 ILE A 320      43.031  59.702  -6.205  1.00  0.00           H
[truncated: 7,263,852 more chars]
