# Supplementary material for: Blueprinting extendable nanomaterials with standardized protein blocks
Source: Nature. 2024 Mar 13;627(8005):898–904. doi: 10.1038/s41586-024-07188-4 (PMC10972742; doi:10.1038/s41586-024-07188-4)
Supplement: Supplementary file 4 — Design models with ideal backbones as well as experimentally determined structures for comparison. For reference to design names, see Supplementary Fig. 1. [file 41586_2024_7188_MOESM4_ESM.zip › strut_C6_21_cryo_fit.pdb]

REMARK   3
REMARK   3 REFINEMENT.
REMARK   3   PROGRAM     : PHENIX (1.16_3549: phenix.real_space_refine)
REMARK   3   AUTHORS     : Adams,Afonine,Bunkoczi,Burnley,Chen,Dar,Davis,
REMARK   3               : Draizen,Echols,Gildea,Gros,Grosse-Kunstleve,Headd,
REMARK   3               : Hintze,Hung,Ioerger,Liebschner,McCoy,McKee,Moriarty,
REMARK   3               : Oeffner,Poon,Read,Richardson,Richardson,Sacchettini,
REMARK   3               : Sauter,Sobolev,Storoni,Terwilliger,Williams,Zwart
REMARK   3
REMARK   3  SCATTERING TABLE: ELECTRON
REMARK   3
REMARK   3  REFINEMENT TARGET: REAL-SPACE (WEIGHTED MAP SUM AT ATOM CENTERS)
REMARK   3
REMARK   3  MODEL TO MAP FIT.
REMARK   3    CC_mask  : 0.8935
REMARK   3    CC_volume: 0.8899
REMARK   3    CC_peaks : 0.7852
REMARK   3 
REMARK   3 GEOMETRY RESTRAINTS LIBRARY: GEOSTD + MONOMER LIBRARY + CDL V1.2
REMARK   3 DEVIATIONS FROM IDEAL VALUES.
REMARK   3   BOND      :  0.006   0.068  40944
REMARK   3   ANGLE     :  0.673  10.207  55320
REMARK   3   CHIRALITY :  0.037   0.349   6612
REMARK   3   PLANARITY :  0.004   0.047   7512
REMARK   3   DIHEDRAL  :  2.774  24.579  26046
REMARK   3   MIN NONBONDED DISTANCE : 2.006
REMARK   3 
REMARK   3 MOLPROBITY STATISTICS.
REMARK   3   ALL-ATOM CLASHSCORE : 29.04
REMARK   3   RAMACHANDRAN PLOT:
REMARK   3     OUTLIERS :  0.00 %
REMARK   3     ALLOWED  :  6.35 %
REMARK   3     FAVORED  : 93.65 %
REMARK   3   ROTAMER OUTLIERS :  0.34 %
REMARK   3   CBETA DEVIATIONS :  0.00 %
REMARK   3   PEPTIDE PLANE:
REMARK   3     CIS-PROLINE     : 0.00 %
REMARK   3     CIS-GENERAL     : 0.00 %
REMARK   3     TWISTED PROLINE : 0.00 %
REMARK   3     TWISTED GENERAL : 0.00 %
REMARK   3
HELIX    1   1 ARG E    2  ALA E   22  1                                  21
HELIX    2   2 PRO E   26  THR E   51  1                                  26
HELIX    3   3 PRO E   55  ALA E   74  1                                  20
HELIX    4   4 PRO E   78  GLU E   97  1                                  20
HELIX    5   5 PRO E  103  GLU E  123  1                                  21
HELIX    6   6 PRO E  128  LEU E  153  1                                  26
HELIX    7   7 ALA E  158  ALA E  176  1                                  19
HELIX    8   8 PRO E  180  GLU E  199  1                                  20
HELIX    9   9 ALA E  205  GLU E  225  1                                  21
HELIX   10  10 PRO E  230  ALA E  254  1                                  25
HELIX   11  11 ALA E  260  ALA E  278  1                                  19
HELIX   12  12 PRO E  282  GLY E  300  1                                  19
HELIX   13  13 PRO E  304  ARG E  321  1                                  18
HELIX   14  14 VAL E  325  ARG E  341  1                                  17
HELIX   15  15 VAL E  346  GLU E  366  1                                  21
HELIX   16  16 PRO E  371  GLU E  396  1                                  26
HELIX   17  17 ALA E  402  GLU E  424  1                                  23
HELIX   18  18 GLU E  429  ALA E  448  1                                  20
HELIX   19  19 GLU E  452  THR E  476  1                                  25
HELIX   20  20 GLU E  480  LEU E  501  1                                  22
HELIX   21  21 PRO E  506  THR E  528  1                                  23
HELIX   22  22 ALA E  532  ALA E  552  1                                  21
HELIX   23  23 ARG E  556  GLU E  579  1                                  24
HELIX   24  24 GLU E  584  LEU E  605  1                                  22
HELIX   25  25 PRO E  610  GLU E  632  1                                  23
HELIX   26  26 ALA E  636  VAL E  656  1                                  21
HELIX   27  27 ARG E  660  PHE E  684  1                                  25
HELIX   28  28 GLU E  688  LEU E  709  1                                  22
HELIX   29  29 PRO E  714  GLU E  736  1                                  23
HELIX   30  30 ILE E  740  ALA E  760  1                                  21
HELIX   31  31 ARG E  764  ARG E  787  1                                  24
HELIX   32  32 GLU E  792  ALA E  814  1                                  23
HELIX   33  33 PRO E  818  ARG E  840  1                                  23
HELIX   34  34 GLU E  845  ALA E  864  1                                  20
HELIX   35  35 ARG E  868  GLU E  891  1                                  24
HELIX   36  36 GLU E  896  LEU E  917  1                                  22
HELIX    1   1 ARG F    2  ARG F   20  1                                  19
HELIX    2   2 PRO F   26  THR F   51  1                                  26
HELIX    3   3 PRO F   55  ALA F   74  1                                  20
HELIX    4   4 PRO F   78  GLU F   97  1                                  20
HELIX    5   5 PRO F  103  GLU F  123  1                                  21
HELIX    6   6 PRO F  128  LEU F  153  1                                  26
HELIX    7   7 ALA F  158  ALA F  176  1                                  19
HELIX    8   8 PRO F  180  GLU F  199  1                                  20
HELIX    9   9 ALA F  205  GLU F  225  1                                  21
HELIX   10  10 PRO F  230  THR F  255  1                                  26
HELIX   11  11 ALA F  260  ALA F  278  1                                  19
HELIX   12  12 PRO F  282  LEU F  299  1                                  18
HELIX   13  13 PRO F  304  ARG F  320  1                                  17
HELIX   14  14 VAL F  325  ARG F  341  1                                  17
HELIX   15  15 VAL F  346  GLU F  366  1                                  21
HELIX   16  16 PRO F  371  GLU F  391  1                                  21
HELIX   17  17 SER F  393  GLU F  396  1                                   4
HELIX   18  18 ALA F  402  LEU F  422  1                                  21
HELIX   19  19 GLU F  429  ALA F  448  1                                  20
HELIX   20  20 GLU F  452  ASP F  475  1                                  24
HELIX   21  21 GLU F  480  LEU F  501  1                                  22
HELIX   22  22 PRO F  506  THR F  528  1                                  23
HELIX   23  23 ALA F  532  ALA F  552  1                                  21
HELIX   24  24 ARG F  556  PHE F  580  1                                  25
HELIX   25  25 GLU F  584  LEU F  605  1                                  22
HELIX   26  26 PRO F  610  GLU F  632  1                                  23
HELIX   27  27 GLU F  637  VAL F  656  1                                  20
HELIX   28  28 ARG F  660  GLU F  683  1                                  24
HELIX   29  29 GLU F  688  ARG F  710  1                                  23
HELIX   30  30 PRO F  714  LEU F  734  1                                  21
HELIX   31  31 ILE F  740  ALA F  760  1                                  21
HELIX   32  32 ARG F  764  ARG F  787  1                                  24
HELIX   33  33 GLU F  792  LEU F  813  1                                  22
HELIX   34  34 PRO F  818  ARG F  840  1                                  23
HELIX   35  35 VAL F  844  ALA F  864  1                                  21
HELIX   36  36 ARG F  868  GLU F  891  1                                  24
HELIX   37  37 GLU F  896  LEU F  917  1                                  22
HELIX    1   1 ARG C    2  GLU C   21  1                                  20
HELIX    2   2 PRO C   26  THR C   51  1                                  26
HELIX    3   3 ALA C   56  ALA C   74  1                                  19
HELIX    4   4 PRO C   78  GLU C   97  1                                  20
HELIX    5   5 PRO C  103  GLU C  123  1                                  21
HELIX    6   6 PRO C  128  ALA C  152  1                                  25
HELIX    7   7 ALA C  158  ALA C  176  1                                  19
HELIX    8   8 PRO C  180  GLU C  199  1                                  20
HELIX    9   9 ALA C  205  GLU C  225  1                                  21
HELIX   10  10 PRO C  230  THR C  255  1                                  26
HELIX   11  11 PRO C  259  ALA C  278  1                                  20
HELIX   12  12 PRO C  282  LEU C  299  1                                  18
HELIX   13  13 PRO C  304  ARG C  320  1                                  17
HELIX   14  14 VAL C  325  ARG C  341  1                                  17
HELIX   15  15 VAL C  346  GLU C  366  1                                  21
HELIX   16  16 PRO C  371  GLU C  396  1                                  26
HELIX   17  17 ALA C  402  GLU C  424  1                                  23
HELIX   18  18 GLU C  429  ALA C  448  1                                  20
HELIX   19  19 GLU C  452  ASP C  475  1                                  24
HELIX   20  20 GLU C  480  LEU C  501  1                                  22
HELIX   21  21 PRO C  506  THR C  528  1                                  23
HELIX   22  22 ARG C  533  ALA C  552  1                                  20
HELIX   23  23 ARG C  556  GLU C  579  1                                  24
HELIX   24  24 GLU C  584  ARG C  606  1                                  23
HELIX   25  25 PRO C  610  GLU C  632  1                                  23
HELIX   26  26 GLU C  637  VAL C  656  1                                  20
HELIX   27  27 ARG C  660  GLU C  683  1                                  24
HELIX   28  28 GLU C  688  ARG C  710  1                                  23
HELIX   29  29 PRO C  714  GLU C  736  1                                  23
HELIX   30  30 ILE C  740  ALA C  760  1                                  21
HELIX   31  31 ARG C  764  ARG C  787  1                                  24
HELIX   32  32 GLU C  792  LEU C  813  1                                  22
HELIX   33  33 PRO C  818  ARG C  840  1                                  23
HELIX   34  34 VAL C  844  ALA C  864  1                                  21
HELIX   35  35 ARG C  868  GLU C  891  1                                  24
HELIX   36  36 GLU C  896  LEU C  917  1                                  22
HELIX    1   1 ARG D    2  GLU D   21  1                                  20
HELIX    2   2 PRO D   26  THR D   51  1                                  26
HELIX    3   3 ALA D   56  ALA D   74  1                                  19
HELIX    4   4 PRO D   78  GLU D   97  1                                  20
HELIX    5   5 PRO D  103  GLU D  123  1                                  21
HELIX    6   6 PRO D  128  LEU D  153  1                                  26
HELIX    7   7 ALA D  158  ALA D  176  1                                  19
HELIX    8   8 PRO D  180  GLU D  199  1                                  20
HELIX    9   9 ALA D  205  GLU D  225  1                                  21
HELIX   10  10 PRO D  230  THR D  255  1                                  26
HELIX   11  11 PRO D  259  ALA D  278  1                                  20
HELIX   12  12 PRO D  282  LEU D  299  1                                  18
HELIX   13  13 PRO D  304  ARG D  320  1                                  17
HELIX   14  14 VAL D  325  ARG D  341  1                                  17
HELIX   15  15 VAL D  346  GLU D  366  1                                  21
HELIX   16  16 PRO D  371  GLU D  396  1                                  26
HELIX   17  17 ALA D  402  LEU D  422  1                                  21
HELIX   18  18 ALA D  428  ALA D  448  1                                  21
HELIX   19  19 GLU D  452  ASP D  475  1                                  24
HELIX   20  20 GLU D  480  ARG D  502  1                                  23
HELIX   21  21 PRO D  506  THR D  528  1                                  23
HELIX   22  22 ALA D  532  ALA D  552  1                                  21
HELIX   23  23 ARG D  556  GLU D  579  1                                  24
HELIX   24  24 GLU D  584  LEU D  605  1                                  22
HELIX   25  25 PRO D  610  LEU D  630  1                                  21
HELIX   26  26 ALA D  636  VAL D  656  1                                  21
HELIX   27  27 ARG D  660  GLU D  683  1                                  24
HELIX   28  28 GLU D  688  LEU D  709  1                                  22
HELIX   29  29 PRO D  714  GLU D  736  1                                  23
HELIX   30  30 ILE D  740  ALA D  760  1                                  21
HELIX   31  31 ARG D  764  ARG D  787  1                                  24
HELIX   32  32 GLU D  792  LEU D  813  1                                  22
HELIX   33  33 PRO D  818  ARG D  840  1                                  23
HELIX   34  34 VAL D  844  ALA D  864  1                                  21
HELIX   35  35 ARG D  868  GLU D  891  1                                  24
HELIX   36  36 GLU D  896  LEU D  917  1                                  22
HELIX    1   1 ARG A    2  ALA A   22  1                                  21
HELIX    2   2 PRO A   26  ALA A   50  1                                  25
HELIX    3   3 PRO A   55  ALA A   74  1                                  20
HELIX    4   4 PRO A   78  GLU A   97  1                                  20
HELIX    5   5 PRO A  103  GLU A  123  1                                  21
HELIX    6   6 PRO A  128  LEU A  153  1                                  26
HELIX    7   7 PRO A  157  ALA A  176  1                                  20
HELIX    8   8 PRO A  180  GLU A  199  1                                  20
HELIX    9   9 ALA A  205  GLU A  225  1                                  21
HELIX   10  10 PRO A  230  THR A  255  1                                  26
HELIX   11  11 PRO A  259  ALA A  278  1                                  20
HELIX   12  12 PRO A  282  GLY A  300  1                                  19
HELIX   13  13 PRO A  304  ARG A  320  1                                  17
HELIX   14  14 VAL A  325  ALA A  342  1                                  18
HELIX   15  15 VAL A  346  GLU A  366  1                                  21
HELIX   16  16 PRO A  371  GLU A  396  1                                  26
HELIX   17  17 ALA A  402  LEU A  422  1                                  21
HELIX   18  18 GLU A  429  ALA A  448  1                                  20
HELIX   19  19 GLU A  452  ASP A  475  1                                  24
HELIX   20  20 GLU A  480  ARG A  502  1                                  23
HELIX   21  21 PRO A  506  THR A  528  1                                  23
HELIX   22  22 ALA A  532  ALA A  552  1                                  21
HELIX   23  23 ARG A  556  GLU A  579  1                                  24
HELIX   24  24 GLU A  584  LEU A  605  1                                  22
HELIX   25  25 PRO A  610  GLU A  632  1                                  23
HELIX   26  26 ALA A  636  VAL A  656  1                                  21
HELIX   27  27 ARG A  660  GLU A  683  1                                  24
HELIX   28  28 GLU A  688  LEU A  709  1                                  22
HELIX   29  29 PRO A  714  GLU A  736  1                                  23
HELIX   30  30 ILE A  740  ALA A  760  1                                  21
HELIX   31  31 ARG A  764  ARG A  787  1                                  24
HELIX   32  32 GLU A  792  LEU A  813  1                                  22
HELIX   33  33 PRO A  818  LEU A  838  1                                  21
HELIX   34  34 GLU A  845  ALA A  864  1                                  20
HELIX   35  35 ARG A  868  GLU A  891  1                                  24
HELIX   36  36 GLU A  896  LEU A  917  1                                  22
HELIX    1   1 ARG B    2  GLU B   21  1                                  20
HELIX    2   2 PRO B   26  THR B   51  1                                  26
HELIX    3   3 ALA B   56  ALA B   74  1                                  19
HELIX    4   4 PRO B   78  GLU B   97  1                                  20
HELIX    5   5 PRO B  103  GLU B  123  1                                  21
HELIX    6   6 PRO B  128  LEU B  153  1                                  26
HELIX    7   7 ALA B  158  ALA B  176  1                                  19
HELIX    8   8 PRO B  180  GLU B  199  1                                  20
HELIX    9   9 ALA B  205  GLU B  225  1                                  21
HELIX   10  10 PRO B  230  ALA B  254  1                                  25
HELIX   11  11 ALA B  260  ALA B  278  1                                  19
HELIX   12  12 PRO B  282  GLY B  300  1                                  19
HELIX   13  13 PRO B  304  ARG B  321  1                                  18
HELIX   14  14 VAL B  325  ALA B  342  1                                  18
HELIX   15  15 VAL B  346  GLU B  366  1                                  21
HELIX   16  16 PRO B  371  GLU B  396  1                                  26
HELIX   17  17 PRO B  401  GLU B  424  5                                  24
HELIX   18  18 GLU B  429  ALA B  448  1                                  20
HELIX   19  19 GLU B  452  THR B  476  1                                  25
HELIX   20  20 GLU B  480  LEU B  501  1                                  22
HELIX   21  21 PRO B  506  THR B  528  1                                  23
HELIX   22  22 ALA B  532  ALA B  552  1                                  21
HELIX   23  23 ARG B  556  GLU B  579  1                                  24
HELIX   24  24 GLU B  584  LEU B  605  1                                  22
HELIX   25  25 PRO B  610  LEU B  630  1                                  21
HELIX   26  26 GLU B  637  VAL B  656  1                                  20
HELIX   27  27 ARG B  660  GLU B  683  1                                  24
HELIX   28  28 GLU B  688  LEU B  709  1                                  22
HELIX   29  29 PRO B  714  GLU B  736  1                                  23
HELIX   30  30 ILE B  740  ALA B  760  1                                  21
HELIX   31  31 ARG B  764  ARG B  787  1                                  24
HELIX   32  32 GLU B  792  LEU B  813  1                                  22
HELIX   33  33 PRO B  818  ARG B  840  1                                  23
HELIX   34  34 VAL B  844  ALA B  864  1                                  21
HELIX   35  35 ARG B  868  GLU B  891  1                                  24
HELIX   36  36 GLU B  896  LEU B  917  1                                  22
ATOM      1  N   ALA A   1     226.913 144.458 219.638  1.00155.09      AP1  N
ATOM      2  CA  ALA A   1     226.593 145.684 218.924  1.00155.09      AP1  C
ATOM      3  C   ALA A   1     227.571 145.920 217.787  1.00155.09      AP1  C
ATOM      4  O   ALA A   1     227.180 146.214 216.665  1.00155.09      AP1  O
ATOM      5  CB  ALA A   1     226.597 146.859 219.872  1.00155.09      AP1  C
ATOM      6  N   ARG A   2     228.860 145.813 218.096  1.00153.49      AP1  N
ATOM      7  CA  ARG A   2     229.877 146.016 217.073  1.00153.49      AP1  C
ATOM      8  C   ARG A   2     229.754 144.980 215.966  1.00153.49      AP1  C
ATOM      9  O   ARG A   2     229.841 145.311 214.775  1.00153.49      AP1  O
ATOM     10  CB  ARG A   2     231.256 145.959 217.719  1.00153.49      AP1  C
ATOM     11  CG  ARG A   2     232.408 146.284 216.805  1.00153.49      AP1  C
ATOM     12  CD  ARG A   2     233.664 146.410 217.635  1.00153.49      AP1  C
ATOM     13  NE  ARG A   2     233.473 147.383 218.706  1.00153.49      AP1  N
ATOM     14  CZ  ARG A   2     234.196 147.425 219.820  1.00153.49      AP1  C
ATOM     15  NH1 ARG A   2     235.167 146.545 220.017  1.00153.49      AP1  N
ATOM     16  NH2 ARG A   2     233.946 148.346 220.740  1.00153.49      AP1  N
ATOM     17  N   GLU A   3     229.546 143.723 216.354  1.00142.31      AP1  N
ATOM     18  CA  GLU A   3     229.332 142.642 215.402  1.00142.31      AP1  C
ATOM     19  C   GLU A   3     228.297 143.034 214.367  1.00142.31      AP1  C
ATOM     20  O   GLU A   3     228.435 142.724 213.177  1.00142.31      AP1  O
ATOM     21  CB  GLU A   3     228.857 141.402 216.154  1.00142.31      AP1  C
ATOM     22  CG  GLU A   3     229.310 141.359 217.607  1.00142.31      AP1  C
ATOM     23  CD  GLU A   3     228.419 142.198 218.512  1.00142.31      AP1  C
ATOM     24  OE1 GLU A   3     227.426 142.760 218.007  1.00142.31      AP1  O
ATOM     25  OE2 GLU A   3     228.715 142.318 219.717  1.00142.31      AP1  O
ATOM     26  N   THR A   4     227.229 143.675 214.825  1.00146.44      AP1  N
ATOM     27  CA  THR A   4     226.190 144.147 213.930  1.00146.44      AP1  C
ATOM     28  C   THR A   4     226.769 145.033 212.849  1.00146.44      AP1  C
ATOM     29  O   THR A   4     226.534 144.807 211.662  1.00146.44      AP1  O
ATOM     30  CB  THR A   4     225.150 144.918 214.725  1.00146.44      AP1  C
ATOM     31  OG1 THR A   4     225.686 146.206 215.051  1.00146.44      AP1  O
ATOM     32  CG2 THR A   4     224.844 144.186 216.014  1.00146.44      AP1  C
ATOM     33  N   ALA A   5     227.503 146.065 213.249  1.00126.26      AP1  N
ATOM     34  CA  ALA A   5     228.098 146.950 212.263  1.00126.26      AP1  C
ATOM     35  C   ALA A   5     228.983 146.168 211.313  1.00126.26      AP1  C
ATOM     36  O   ALA A   5     229.011 146.436 210.106  1.00126.26      AP1  O
ATOM     37  CB  ALA A   5     228.895 148.047 212.963  1.00126.26      AP1  C
ATOM     38  N   ARG A   6     229.707 145.188 211.844  1.00120.43      AP1  N
ATOM     39  CA  ARG A   6     230.579 144.394 210.996  1.00120.43      AP1  C
ATOM     40  C   ARG A   6     229.783 143.713 209.901  1.00120.43      AP1  C
ATOM     41  O   ARG A   6     229.978 143.984 208.709  1.00120.43      AP1  O
ATOM     42  CB  ARG A   6     231.316 143.364 211.844  1.00120.43      AP1  C
ATOM     43  CG  ARG A   6     232.103 143.997 212.963  1.00120.43      AP1  C
ATOM     44  CD  ARG A   6     232.916 142.992 213.734  1.00120.43      AP1  C
ATOM     45  NE  ARG A   6     233.646 143.647 214.812  1.00120.43      AP1  N
ATOM     46  CZ  ARG A   6     234.479 143.023 215.635  1.00120.43      AP1  C
ATOM     47  NH1 ARG A   6     234.694 141.724 215.499  1.00120.43      AP1  N
ATOM     48  NH2 ARG A   6     235.101 143.699 216.589  1.00120.43      AP1  N
ATOM     49  N   LEU A   7     228.857 142.852 210.299  1.00118.57      AP1  N
ATOM     50  CA  LEU A   7     228.069 142.114 209.327  1.00118.57      AP1  C
ATOM     51  C   LEU A   7     227.310 143.059 208.413  1.00118.57      AP1  C
ATOM     52  O   LEU A   7     227.080 142.753 207.239  1.00118.57      AP1  O
ATOM     53  CB  LEU A   7     227.132 141.161 210.060  1.00118.57      AP1  C
ATOM     54  CG  LEU A   7     226.289 141.790 211.168  1.00118.57      AP1  C
ATOM     55  CD1 LEU A   7     224.969 142.339 210.658  1.00118.57      AP1  C
ATOM     56  CD2 LEU A   7     226.070 140.798 212.302  1.00118.57      AP1  C
ATOM     57  N   ALA A   8     226.951 144.231 208.921  1.00109.77      AP1  N
ATOM     58  CA  ALA A   8     226.267 145.200 208.085  1.00109.77      AP1  C
ATOM     59  C   ALA A   8     227.173 145.669 206.966  1.00109.77      AP1  C
ATOM     60  O   ALA A   8     226.777 145.689 205.797  1.00109.77      AP1  O
ATOM     61  CB  ALA A   8     225.807 146.377 208.937  1.00109.77      AP1  C
ATOM     62  N   PHE A   9     228.393 146.057 207.314  1.00113.59      AP1  N
ATOM     63  CA  PHE A   9     229.369 146.415 206.300  1.00113.59      AP1  C
ATOM     64  C   PHE A   9     229.534 145.291 205.299  1.00113.59      AP1  C
ATOM     65  O   PHE A   9     229.640 145.528 204.088  1.00113.59      AP1  O
ATOM     66  CB  PHE A   9     230.698 146.727 206.969  1.00113.59      AP1  C
ATOM     67  CG  PHE A   9     230.714 148.034 207.669  1.00113.59      AP1  C
ATOM     68  CD1 PHE A   9     231.455 148.211 208.814  1.00113.59      AP1  C
ATOM     69  CD2 PHE A   9     229.979 149.091 207.184  1.00113.59      AP1  C
ATOM     70  CE1 PHE A   9     231.467 149.423 209.455  1.00113.59      AP1  C
ATOM     71  CE2 PHE A   9     229.987 150.301 207.817  1.00113.59      AP1  C
ATOM     72  CZ  PHE A   9     230.730 150.471 208.956  1.00113.59      AP1  C
ATOM     73  N   GLU A  10     229.591 144.062 205.796  1.00114.79      AP1  N
ATOM     74  CA  GLU A  10     229.707 142.927 204.897  1.00114.79      AP1  C
ATOM     75  C   GLU A  10     228.558 142.922 203.910  1.00114.79      AP1  C
ATOM     76  O   GLU A  10     228.754 142.708 202.710  1.00114.79      AP1  O
ATOM     77  CB  GLU A  10     229.740 141.627 205.692  1.00114.79      AP1  C
ATOM     78  CG  GLU A  10     230.735 141.640 206.831  1.00114.79      AP1  C
ATOM     79  CD  GLU A  10     232.000 142.404 206.494  1.00114.79      AP1  C
ATOM     80  OE1 GLU A  10     232.216 143.482 207.085  1.00114.79      AP1  O
ATOM     81  OE2 GLU A  10     232.780 141.925 205.645  1.00114.79      AP1  O
ATOM     82  N   ALA A  11     227.352 143.173 204.405  1.00 96.67      AP1  N
ATOM     83  CA  ALA A  11     226.197 143.242 203.526  1.00 96.67      AP1  C
ATOM     84  C   ALA A  11     226.369 144.345 202.503  1.00 96.67      AP1  C
ATOM     85  O   ALA A  11     226.008 144.187 201.335  1.00 96.67      AP1  O
ATOM     86  CB  ALA A  11     224.935 143.470 204.348  1.00 96.67      AP1  C
ATOM     87  N   ILE A  12     226.897 145.479 202.938  1.00 94.70      AP1  N
ATOM     88  CA  ILE A  12     227.142 146.578 202.019  1.00 94.70      AP1  C
ATOM     89  C   ILE A  12     228.002 146.108 200.867  1.00 94.70      AP1  C
ATOM     90  O   ILE A  12     227.649 146.262 199.689  1.00 94.70      AP1  O
ATOM     91  CB  ILE A  12     227.818 147.738 202.760  1.00 94.70      AP1  C
ATOM     92  CG1 ILE A  12     227.020 148.102 204.003  1.00 94.70      AP1  C
ATOM     93  CG2 ILE A  12     227.993 148.916 201.831  1.00 94.70      AP1  C
ATOM     94  CD1 ILE A  12     227.605 149.250 204.772  1.00 94.70      AP1  C
ATOM     95  N   LEU A  13     229.157 145.547 201.201  1.00103.31      AP1  N
ATOM     96  CA  LEU A  13     230.104 145.129 200.181  1.00103.31      AP1  C
ATOM     97  C   LEU A  13     229.474 144.087 199.276  1.00103.31      AP1  C
ATOM     98  O   LEU A  13     229.623 144.134 198.050  1.00103.31      AP1  O
ATOM     99  CB  LEU A  13     231.372 144.596 200.853  1.00103.31      AP1  C
ATOM    100  CG  LEU A  13     232.721 144.587 200.121  1.00103.31      AP1  C
ATOM    101  CD1 LEU A  13     233.856 144.336 201.102  1.00103.31      AP1  C
ATOM    102  CD2 LEU A  13     232.759 143.530 199.043  1.00103.31      AP1  C
ATOM    103  N   GLU A  14     228.760 143.137 199.871  1.00 97.97      AP1  N
ATOM    104  CA  GLU A  14     228.073 142.130 199.083  1.00 97.97      AP1  C
ATOM    105  C   GLU A  14     227.148 142.782 198.076  1.00 97.97      AP1  C
ATOM    106  O   GLU A  14     227.195 142.473 196.881  1.00 97.97      AP1  O
ATOM    107  CB  GLU A  14     227.288 141.207 200.011  1.00 97.97      AP1  C
ATOM    108  CG  GLU A  14     226.602 140.038 199.326  1.00 97.97      AP1  C
ATOM    109  CD  GLU A  14     227.553 138.905 199.007  1.00 97.97      AP1  C
ATOM    110  OE1 GLU A  14     228.603 138.801 199.673  1.00 97.97      AP1  O
ATOM    111  OE2 GLU A  14     227.245 138.109 198.100  1.00 97.97      AP1  O
ATOM    112  N   GLN A  15     226.299 143.687 198.549  1.00 96.27      AP1  N
ATOM    113  CA  GLN A  15     225.345 144.341 197.674  1.00 96.27      AP1  C
ATOM    114  C   GLN A  15     226.052 145.014 196.522  1.00 96.27      AP1  C
ATOM    115  O   GLN A  15     225.688 144.822 195.358  1.00 96.27      AP1  O
ATOM    116  CB  GLN A  15     224.547 145.369 198.462  1.00 96.27      AP1  C
ATOM    117  CG  GLN A  15     223.418 144.791 199.263  1.00 96.27      AP1  C
ATOM    118  CD  GLN A  15     222.538 145.864 199.859  1.00 96.27      AP1  C
ATOM    119  OE1 GLN A  15     223.023 146.817 200.464  1.00 96.27      AP1  O
ATOM    120  NE2 GLN A  15     221.235 145.721 199.682  1.00 96.27      AP1  N
ATOM    121  N   LEU A  16     227.065 145.809 196.833  1.00107.57      AP1  N
ATOM    122  CA  LEU A  16     227.704 146.589 195.789  1.00107.57      AP1  C
ATOM    123  C   LEU A  16     228.377 145.684 194.776  1.00107.57      AP1  C
ATOM    124  O   LEU A  16     228.239 145.882 193.564  1.00107.57      AP1  O
ATOM    125  CB  LEU A  16     228.712 147.554 196.396  1.00107.57      AP1  C
ATOM    126  CG  LEU A  16     229.352 148.462 195.351  1.00107.57      AP1  C
ATOM    127  CD1 LEU A  16     228.303 149.338 194.715  1.00107.57      AP1  C
ATOM    128  CD2 LEU A  16     230.435 149.307 195.970  1.00107.57      AP1  C
ATOM    129  N   GLU A  17     229.115 144.685 195.255  1.00128.95      AP1  N
ATOM    130  CA  GLU A  17     229.784 143.768 194.344  1.00128.95      AP1  C
ATOM    131  C   GLU A  17     228.778 143.073 193.451  1.00128.95      AP1  C
ATOM    132  O   GLU A  17     228.972 142.983 192.235  1.00128.95      AP1  O
ATOM    133  CB  GLU A  17     230.596 142.748 195.137  1.00128.95      AP1  C
ATOM    134  CG  GLU A  17     231.875 143.301 195.744  1.00128.95      AP1  C
ATOM    135  CD  GLU A  17     233.061 143.243 194.803  1.00128.95      AP1  C
ATOM    136  OE1 GLU A  17     233.172 142.251 194.057  1.00128.95      AP1  O
ATOM    137  OE2 GLU A  17     233.887 144.179 194.816  1.00128.95      AP1  O
ATOM    138  N   ALA A  18     227.692 142.579 194.039  1.00124.70      AP1  N
ATOM    139  CA  ALA A  18     226.658 141.945 193.241  1.00124.70      AP1  C
ATOM    140  C   ALA A  18     226.149 142.897 192.178  1.00124.70      AP1  C
ATOM    141  O   ALA A  18     226.035 142.530 191.004  1.00124.70      AP1  O
ATOM    142  CB  ALA A  18     225.517 141.488 194.141  1.00124.70      AP1  C
ATOM    143  N   ALA A  19     225.854 144.131 192.573  1.00142.14      AP1  N
ATOM    144  CA  ALA A  19     225.397 145.117 191.609  1.00142.14      AP1  C
ATOM    145  C   ALA A  19     226.388 145.246 190.465  1.00142.14      AP1  C
ATOM    146  O   ALA A  19     225.997 145.319 189.294  1.00142.14      AP1  O
ATOM    147  CB  ALA A  19     225.191 146.458 192.304  1.00142.14      AP1  C
ATOM    148  N   ARG A  20     227.677 145.256 190.787  1.00159.55      AP1  N
ATOM    149  CA  ARG A  20     228.685 145.276 189.737  1.00159.55      AP1  C
ATOM    150  C   ARG A  20     228.555 144.058 188.841  1.00159.55      AP1  C
ATOM    151  O   ARG A  20     228.692 144.156 187.617  1.00159.55      AP1  O
ATOM    152  CB  ARG A  20     230.081 145.335 190.344  1.00159.55      AP1  C
ATOM    153  CG  ARG A  20     231.186 145.215 189.313  1.00159.55      AP1  C
ATOM    154  CD  ARG A  20     232.451 144.684 189.938  1.00159.55      AP1  C
ATOM    155  NE  ARG A  20     232.290 143.299 190.361  1.00159.55      AP1  N
ATOM    156  CZ  ARG A  20     233.059 142.704 191.264  1.00159.55      AP1  C
ATOM    157  NH1 ARG A  20     234.039 143.378 191.848  1.00159.55      AP1  N
ATOM    158  NH2 ARG A  20     232.842 141.440 191.596  1.00159.55      AP1  N
ATOM    159  N   GLU A  21     228.266 142.907 189.435  1.00147.30      AP1  N
ATOM    160  CA  GLU A  21     228.243 141.651 188.700  1.00147.30      AP1  C
ATOM    161  C   GLU A  21     227.261 141.656 187.541  1.00147.30      AP1  C
ATOM    162  O   GLU A  21     227.349 140.784 186.671  1.00147.30      AP1  O
ATOM    163  CB  GLU A  21     227.907 140.500 189.644  1.00147.30      AP1  C
ATOM    164  CG  GLU A  21     228.886 140.347 190.785  1.00147.30      AP1  C
ATOM    165  CD  GLU A  21     228.603 139.134 191.639  1.00147.30      AP1  C
ATOM    166  OE1 GLU A  21     228.174 138.104 191.080  1.00147.30      AP1  O
ATOM    167  OE2 GLU A  21     228.803 139.209 192.870  1.00147.30      AP1  O
ATOM    168  N   ALA A  22     226.346 142.614 187.496  1.00173.57      AP1  N
ATOM    169  CA  ALA A  22     225.372 142.693 186.423  1.00173.57      AP1  C
ATOM    170  C   ALA A  22     225.901 143.421 185.199  1.00173.57      AP1  C
ATOM    171  O   ALA A  22     225.128 143.681 184.273  1.00173.57      AP1  O
ATOM    172  CB  ALA A  22     224.101 143.380 186.921  1.00173.57      AP1  C
ATOM    173  N   LYS A  23     227.190 143.746 185.170  1.00178.48      AP1  N
ATOM    174  CA  LYS A  23     227.792 144.516 184.087  1.00178.48      AP1  C
ATOM    175  C   LYS A  23     226.999 145.787 183.803  1.00178.48      AP1  C
ATOM    176  O   LYS A  23     226.588 146.017 182.659  1.00178.48      AP1  O
ATOM    177  CB  LYS A  23     227.887 143.667 182.821  1.00178.48      AP1  C
ATOM    178  CG  LYS A  23     228.520 142.321 183.055  1.00178.48      AP1  C
ATOM    179  CD  LYS A  23     229.909 142.485 183.628  1.00178.48      AP1  C
ATOM    180  CE  LYS A  23     230.255 141.337 184.553  1.00178.48      AP1  C
ATOM    181  NZ  LYS A  23     231.677 141.395 184.986  1.00178.48      AP1  N
ATOM    182  N   PRO A  24     226.769 146.636 184.801  1.00171.64      AP1  N
ATOM    183  CA  PRO A  24     225.896 147.794 184.597  1.00171.64      AP1  C
ATOM    184  C   PRO A  24     226.602 148.915 183.853  1.00171.64      AP1  C
ATOM    185  O   PRO A  24     227.708 148.772 183.330  1.00171.64      AP1  O
ATOM    186  CB  PRO A  24     225.539 148.211 186.022  1.00171.64      AP1  C
ATOM    187  CG  PRO A  24     226.748 147.848 186.804  1.00171.64      AP1  C
ATOM    188  CD  PRO A  24     227.335 146.618 186.163  1.00171.64      AP1  C
ATOM    189  N   SER A  25     225.923 150.051 183.799  1.00164.15      AP1  N
ATOM    190  CA  SER A  25     226.508 151.270 183.275  1.00164.15      AP1  C
ATOM    191  C   SER A  25     227.272 151.987 184.380  1.00164.15      AP1  C
ATOM    192  O   SER A  25     226.867 151.978 185.544  1.00164.15      AP1  O
ATOM    193  CB  SER A  25     225.412 152.152 182.691  1.00164.15      AP1  C
ATOM    194  OG  SER A  25     225.943 153.367 182.203  1.00164.15      AP1  O
ATOM    195  N   PRO A  26     228.389 152.635 184.036  1.00167.91      AP1  N
ATOM    196  CA  PRO A  26     229.307 153.107 185.087  1.00167.91      AP1  C
ATOM    197  C   PRO A  26     228.691 154.101 186.047  1.00167.91      AP1  C
ATOM    198  O   PRO A  26     228.821 153.935 187.264  1.00167.91      AP1  O
ATOM    199  CB  PRO A  26     230.454 153.735 184.284  1.00167.91      AP1  C
ATOM    200  CG  PRO A  26     230.387 153.078 182.950  1.00167.91      AP1  C
ATOM    201  CD  PRO A  26     228.936 152.847 182.687  1.00167.91      AP1  C
ATOM    202  N   GLU A  27     228.035 155.140 185.538  1.00162.88      AP1  N
ATOM    203  CA  GLU A  27     227.468 156.163 186.410  1.00162.88      AP1  C
ATOM    204  C   GLU A  27     226.497 155.547 187.406  1.00162.88      AP1  C
ATOM    205  O   GLU A  27     226.361 156.019 188.542  1.00162.88      AP1  O
ATOM    206  CB  GLU A  27     226.782 157.230 185.559  1.00162.88      AP1  C
ATOM    207  CG  GLU A  27     225.567 156.733 184.801  1.00162.88      AP1  C
ATOM    208  CD  GLU A  27     225.924 155.937 183.561  1.00162.88      AP1  C
ATOM    209  OE1 GLU A  27     227.056 155.416 183.476  1.00162.88      AP1  O
ATOM    210  OE2 GLU A  27     225.064 155.823 182.667  1.00162.88      AP1  O
ATOM    211  N   LYS A  28     225.813 154.483 186.996  1.00158.82      AP1  N
ATOM    212  CA  LYS A  28     225.008 153.736 187.946  1.00158.82      AP1  C
ATOM    213  C   LYS A  28     225.876 153.190 189.065  1.00158.82      AP1  C
ATOM    214  O   LYS A  28     225.544 153.336 190.246  1.00158.82      AP1  O
ATOM    215  CB  LYS A  28     224.270 152.615 187.225  1.00158.82      AP1  C
ATOM    216  CG  LYS A  28     222.825 152.951 186.913  1.00158.82      AP1  C
ATOM    217  CD  LYS A  28     222.704 154.199 186.060  1.00158.82      AP1  C
ATOM    218  CE  LYS A  28     223.184 153.955 184.650  1.00158.82      AP1  C
ATOM    219  NZ  LYS A  28     222.932 155.134 183.781  1.00158.82      AP1  N
ATOM    220  N   MET A  29     226.998 152.570 188.710  1.00146.67      AP1  N
ATOM    221  CA  MET A  29     227.923 152.081 189.721  1.00146.67      AP1  C
ATOM    222  C   MET A  29     228.365 153.208 190.635  1.00146.67      AP1  C
ATOM    223  O   MET A  29     228.552 153.013 191.841  1.00146.67      AP1  O
ATOM    224  CB  MET A  29     229.125 151.448 189.037  1.00146.67      AP1  C
ATOM    225  CG  MET A  29     228.758 150.784 187.732  1.00146.67      AP1  C
ATOM    226  SD  MET A  29     229.986 149.598 187.179  1.00146.67      AP1  S
ATOM    227  CE  MET A  29     229.869 148.390 188.485  1.00146.67      AP1  C
ATOM    228  N   ALA A  30     228.547 154.395 190.067  1.00133.86      AP1  N
ATOM    229  CA  ALA A  30     228.952 155.538 190.866  1.00133.86      AP1  C
ATOM    230  C   ALA A  30     227.893 155.872 191.899  1.00133.86      AP1  C
ATOM    231  O   ALA A  30     228.193 155.980 193.093  1.00133.86      AP1  O
ATOM    232  CB  ALA A  30     229.218 156.738 189.963  1.00133.86      AP1  C
ATOM    233  N   GLU A  31     226.653 156.056 191.452  1.00129.51      AP1  N
ATOM    234  CA  GLU A  31     225.556 156.272 192.385  1.00129.51      AP1  C
ATOM    235  C   GLU A  31     225.558 155.205 193.462  1.00129.51      AP1  C
ATOM    236  O   GLU A  31     225.364 155.491 194.653  1.00129.51      AP1  O
ATOM    237  CB  GLU A  31     224.231 156.253 191.632  1.00129.51      AP1  C
ATOM    238  CG  GLU A  31     224.126 157.328 190.594  1.00129.51      AP1  C
ATOM    239  CD  GLU A  31     224.277 158.697 191.198  1.00129.51      AP1  C
ATOM    240  OE1 GLU A  31     223.355 159.131 191.918  1.00129.51      AP1  O
ATOM    241  OE2 GLU A  31     225.326 159.332 190.970  1.00129.51      AP1  O
ATOM    242  N   ALA A  32     225.778 153.963 193.047  1.00108.03      AP1  N
ATOM    243  CA  ALA A  32     225.747 152.851 193.975  1.00108.03      AP1  C
ATOM    244  C   ALA A  32     226.765 153.044 195.072  1.00108.03      AP1  C
ATOM    245  O   ALA A  32     226.411 153.117 196.252  1.00108.03      AP1  O
ATOM    246  CB  ALA A  32     226.018 151.553 193.225  1.00108.03      AP1  C
ATOM    247  N   GLY A  33     228.032 153.135 194.694  1.00 97.52      AP1  N
ATOM    248  CA  GLY A  33     229.065 153.341 195.684  1.00 97.52      AP1  C
ATOM    249  C   GLY A  33     228.787 154.551 196.545  1.00 97.52      AP1  C
ATOM    250  O   GLY A  33     229.052 154.548 197.745  1.00 97.52      AP1  O
ATOM    251  N   LYS A  34     228.245 155.606 195.942  1.00103.49      AP1  N
ATOM    252  CA  LYS A  34     227.978 156.808 196.715  1.00103.49      AP1  C
ATOM    253  C   LYS A  34     227.046 156.504 197.866  1.00103.49      AP1  C
ATOM    254  O   LYS A  34     227.402 156.687 199.040  1.00103.49      AP1  O
ATOM    255  CB  LYS A  34     227.369 157.890 195.827  1.00103.49      AP1  C
ATOM    256  CG  LYS A  34     228.343 158.557 194.884  1.00103.49      AP1  C
ATOM    257  CD  LYS A  34     227.716 159.770 194.233  1.00103.49      AP1  C
ATOM    258  CE  LYS A  34     227.596 160.900 195.234  1.00103.49      AP1  C
ATOM    259  NZ  LYS A  34     227.110 162.143 194.592  1.00103.49      AP1  N
ATOM    260  N   ALA A  35     225.850 156.032 197.538  1.00 91.72      AP1  N
ATOM    261  CA  ALA A  35     224.902 155.704 198.585  1.00 91.72      AP1  C
ATOM    262  C   ALA A  35     225.501 154.692 199.539  1.00 91.72      AP1  C
ATOM    263  O   ALA A  35     225.257 154.745 200.744  1.00 91.72      AP1  O
ATOM    264  CB  ALA A  35     223.610 155.177 197.974  1.00 91.72      AP1  C
ATOM    265  N   ALA A  36     226.313 153.780 199.018  1.00 86.02      AP1  N
ATOM    266  CA  ALA A  36     226.875 152.739 199.858  1.00 86.02      AP1  C
ATOM    267  C   ALA A  36     227.761 153.336 200.929  1.00 86.02      AP1  C
ATOM    268  O   ALA A  36     227.675 152.974 202.107  1.00 86.02      AP1  O
ATOM    269  CB  ALA A  36     227.663 151.758 198.997  1.00 86.02      AP1  C
ATOM    270  N   LEU A  37     228.629 154.246 200.532  1.00 98.11      AP1  N
ATOM    271  CA  LEU A  37     229.520 154.837 201.506  1.00 98.11      AP1  C
ATOM    272  C   LEU A  37     228.740 155.698 202.473  1.00 98.11      AP1  C
ATOM    273  O   LEU A  37     229.025 155.701 203.672  1.00 98.11      AP1  O
ATOM    274  CB  LEU A  37     230.616 155.633 200.808  1.00 98.11      AP1  C
ATOM    275  CG  LEU A  37     231.849 154.849 200.328  1.00 98.11      AP1  C
ATOM    276  CD1 LEU A  37     232.613 154.260 201.509  1.00 98.11      AP1  C
ATOM    277  CD2 LEU A  37     231.527 153.765 199.316  1.00 98.11      AP1  C
ATOM    278  N   GLU A  38     227.740 156.425 201.979  1.00105.77      AP1  N
ATOM    279  CA  GLU A  38     226.905 157.182 202.901  1.00105.77      AP1  C
ATOM    280  C   GLU A  38     226.264 156.251 203.909  1.00105.77      AP1  C
ATOM    281  O   GLU A  38     226.114 156.588 205.091  1.00105.77      AP1  O
ATOM    282  CB  GLU A  38     225.841 157.965 202.144  1.00105.77      AP1  C
ATOM    283  CG  GLU A  38     226.249 159.392 201.818  1.00105.77      AP1  C
ATOM    284  CD  GLU A  38     226.410 160.256 203.062  1.00105.77      AP1  C
ATOM    285  OE1 GLU A  38     227.251 161.180 203.044  1.00105.77      AP1  O
ATOM    286  OE2 GLU A  38     225.710 160.002 204.063  1.00105.77      AP1  O
ATOM    287  N   ALA A  39     225.897 155.063 203.456  1.00 97.60      AP1  N
ATOM    288  CA  ALA A  39     225.374 154.069 204.367  1.00 97.60      AP1  C
ATOM    289  C   ALA A  39     226.400 153.745 205.427  1.00 97.60      AP1  C
ATOM    290  O   ALA A  39     226.182 154.016 206.608  1.00 97.60      AP1  O
ATOM    291  CB  ALA A  39     224.983 152.815 203.598  1.00 97.60      AP1  C
ATOM    292  N   ALA A  40     227.545 153.222 205.005  1.00 97.84      AP1  N
ATOM    293  CA  ALA A  40     228.607 152.891 205.945  1.00 97.84      AP1  C
ATOM    294  C   ALA A  40     228.834 154.026 206.926  1.00 97.84      AP1  C
ATOM    295  O   ALA A  40     229.140 153.803 208.103  1.00 97.84      AP1  O
ATOM    296  CB  ALA A  40     229.888 152.579 205.184  1.00 97.84      AP1  C
ATOM    297  N   ALA A  41     228.664 155.253 206.454  1.00109.29      AP1  N
ATOM    298  CA  ALA A  41     228.792 156.402 207.330  1.00109.29      AP1  C
ATOM    299  C   ALA A  41     227.733 156.372 208.412  1.00109.29      AP1  C
ATOM    300  O   ALA A  41     228.053 156.452 209.601  1.00109.29      AP1  O
ATOM    301  CB  ALA A  41     228.690 157.686 206.517  1.00109.29      AP1  C
ATOM    302  N   ARG A  42     226.465 156.295 208.011  1.00107.61      AP1  N
ATOM    303  CA  ARG A  42     225.402 156.143 208.996  1.00107.61      AP1  C
ATOM    304  C   ARG A  42     225.736 155.023 209.963  1.00107.61      AP1  C
ATOM    305  O   ARG A  42     225.493 155.127 211.170  1.00107.61      AP1  O
ATOM    306  CB  ARG A  42     224.071 155.845 208.309  1.00107.61      AP1  C
ATOM    307  CG  ARG A  42     223.728 156.697 207.110  1.00107.61      AP1  C
ATOM    308  CD  ARG A  42     222.799 157.829 207.494  1.00107.61      AP1  C
ATOM    309  NE  ARG A  42     222.620 158.771 206.397  1.00107.61      AP1  N
ATOM    310  CZ  ARG A  42     223.548 159.631 205.992  1.00107.61      AP1  C
ATOM    311  NH1 ARG A  42     224.731 159.669 206.587  1.00107.61      AP1  N
ATOM    312  NH2 ARG A  42     223.295 160.451 204.982  1.00107.61      AP1  N
ATOM    313  N   VAL A  43     226.282 153.936 209.429  1.00104.57      AP1  N
ATOM    314  CA  VAL A  43     226.625 152.783 210.239  1.00104.57      AP1  C
ATOM    315  C   VAL A  43     227.549 153.190 211.356  1.00104.57      AP1  C
ATOM    316  O   VAL A  43     227.240 153.011 212.536  1.00104.57      AP1  O
ATOM    317  CB  VAL A  43     227.275 151.698 209.375  1.00104.57      AP1  C
ATOM    318  CG1 VAL A  43     227.474 150.448 210.196  1.00104.57      AP1  C
ATOM    319  CG2 VAL A  43     226.423 151.410 208.174  1.00104.57      AP1  C
ATOM    320  N   ALA A  44     228.707 153.719 210.993  1.00134.36      AP1  N
ATOM    321  CA  ALA A  44     229.674 154.114 211.999  1.00134.36      AP1  C
ATOM    322  C   ALA A  44     229.071 155.132 212.947  1.00134.36      AP1  C
ATOM    323  O   ALA A  44     229.344 155.114 214.153  1.00134.36      AP1  O
ATOM    324  CB  ALA A  44     230.921 154.676 211.326  1.00134.36      AP1  C
ATOM    325  N   GLU A  45     228.244 156.026 212.414  1.00158.73      AP1  N
ATOM    326  CA  GLU A  45     227.648 157.056 213.245  1.00158.73      AP1  C
ATOM    327  C   GLU A  45     226.836 156.436 214.361  1.00158.73      AP1  C
ATOM    328  O   GLU A  45     227.088 156.688 215.546  1.00158.73      AP1  O
ATOM    329  CB  GLU A  45     226.766 157.959 212.394  1.00158.73      AP1  C
ATOM    330  CG  GLU A  45     226.265 159.170 213.142  1.00158.73      AP1  C
ATOM    331  CD  GLU A  45     227.306 159.734 214.086  1.00158.73      AP1  C
ATOM    332  OE1 GLU A  45     227.253 159.422 215.293  1.00158.73      AP1  O
ATOM    333  OE2 GLU A  45     228.180 160.493 213.620  1.00158.73      AP1  O
ATOM    334  N   ALA A  46     225.868 155.609 213.995  1.00156.23      AP1  N
ATOM    335  CA  ALA A  46     225.051 154.945 214.997  1.00156.23      AP1  C
ATOM    336  C   ALA A  46     225.907 154.082 215.908  1.00156.23      AP1  C
ATOM    337  O   ALA A  46     225.663 154.013 217.116  1.00156.23      AP1  O
ATOM    338  CB  ALA A  46     223.974 154.108 214.314  1.00156.23      AP1  C
ATOM    339  N   LEU A  47     226.912 153.418 215.344  1.00155.84      AP1  N
ATOM    340  CA  LEU A  47     227.788 152.587 216.151  1.00155.84      AP1  C
ATOM    341  C   LEU A  47     228.387 153.386 217.289  1.00155.84      AP1  C
ATOM    342  O   LEU A  47     228.280 153.002 218.458  1.00155.84      AP1  O
ATOM    343  CB  LEU A  47     228.889 152.011 215.278  1.00155.84      AP1  C
ATOM    344  CG  LEU A  47     230.028 151.433 216.103  1.00155.84      AP1  C
ATOM    345  CD1 LEU A  47     229.539 150.241 216.910  1.00155.84      AP1  C
ATOM    346  CD2 LEU A  47     231.180 151.052 215.202  1.00155.84      AP1  C
ATOM    347  N   ALA A  48     229.008 154.512 216.960  1.00186.36      AP1  N
ATOM    348  CA  ALA A  48     229.570 155.368 217.991  1.00186.36      AP1  C
ATOM    349  C   ALA A  48     228.492 155.837 218.952  1.00186.36      AP1  C
ATOM    350  O   ALA A  48     228.685 155.813 220.173  1.00186.36      AP1  O
ATOM    351  CB  ALA A  48     230.275 156.560 217.349  1.00186.36      AP1  C
ATOM    352  N   GLU A  49     227.342 156.251 218.418  1.00184.79      AP1  N
ATOM    353  CA  GLU A  49     226.256 156.727 219.265  1.00184.79      AP1  C
ATOM    354  C   GLU A  49     225.843 155.660 220.268  1.00184.79      AP1  C
ATOM    355  O   GLU A  49     225.325 155.963 221.348  1.00184.79      AP1  O
ATOM    356  CB  GLU A  49     225.072 157.153 218.400  1.00184.79      AP1  C
ATOM    357  CG  GLU A  49     225.212 158.551 217.820  1.00184.79      AP1  C
ATOM    358  CD  GLU A  49     224.347 158.769 216.594  1.00184.79      AP1  C
ATOM    359  OE1 GLU A  49     223.373 158.014 216.411  1.00184.79      AP1  O
ATOM    360  OE2 GLU A  49     224.623 159.713 215.825  1.00184.79      AP1  O
ATOM    361  N   ALA A  50     226.073 154.396 219.922  1.00193.74      AP1  N
ATOM    362  CA  ALA A  50     225.793 153.316 220.856  1.00193.74      AP1  C
ATOM    363  C   ALA A  50     226.888 153.187 221.899  1.00193.74      AP1  C
ATOM    364  O   ALA A  50     226.601 152.968 223.080  1.00193.74      AP1  O
ATOM    365  CB  ALA A  50     225.631 152.002 220.098  1.00193.74      AP1  C
ATOM    366  N   THR A  51     228.142 153.333 221.489  1.00201.60      AP1  N
ATOM    367  CA  THR A  51     229.268 153.151 222.387  1.00201.60      AP1  C
ATOM    368  C   THR A  51     229.547 154.382 223.227  1.00201.60      AP1  C
ATOM    369  O   THR A  51     230.345 154.305 224.165  1.00201.60      AP1  O
ATOM    370  CB  THR A  51     230.524 152.791 221.591  1.00201.60      AP1  C
ATOM    371  OG1 THR A  51     230.906 153.911 220.786  1.00201.60      AP1  O
ATOM    372  CG2 THR A  51     230.246 151.610 220.685  1.00201.60      AP1  C
ATOM    373  N   GLY A  52     228.909 155.506 222.923  1.00218.60      AP1  N
ATOM    374  CA  GLY A  52     229.232 156.744 223.610  1.00218.60      AP1  C
ATOM    375  C   GLY A  52     230.666 157.177 223.403  1.00218.60      AP1  C
ATOM    376  O   GLY A  52     231.182 158.000 224.169  1.00218.60      AP1  O
ATOM    377  N   ALA A  53     231.325 156.639 222.381  1.00214.97      AP1  N
ATOM    378  CA  ALA A  53     232.712 156.981 222.099  1.00214.97      AP1  C
ATOM    379  C   ALA A  53     232.787 158.413 221.586  1.00214.97      AP1  C
ATOM    380  O   ALA A  53     231.761 159.018 221.259  1.00214.97      AP1  O
ATOM    381  CB  ALA A  53     233.309 156.007 221.086  1.00214.97      AP1  C
ATOM    382  N   ASP A  54     233.995 158.955 221.531  1.00220.61      AP1  N
ATOM    383  CA  ASP A  54     234.237 160.326 221.108  1.00220.61      AP1  C
ATOM    384  C   ASP A  54     233.838 160.511 219.646  1.00220.61      AP1  C
ATOM    385  O   ASP A  54     234.329 159.784 218.772  1.00220.61      AP1  O
ATOM    386  CB  ASP A  54     235.711 160.668 221.316  1.00220.61      AP1  C
ATOM    387  CG  ASP A  54     235.977 162.152 221.290  1.00220.61      AP1  C
ATOM    388  OD1 ASP A  54     235.020 162.933 221.127  1.00220.61      AP1  O
ATOM    389  OD2 ASP A  54     237.153 162.543 221.437  1.00220.61      AP1  O
ATOM    390  N   PRO A  55     232.970 161.489 219.335  1.00185.42      AP1  N
ATOM    391  CA  PRO A  55     232.533 161.695 217.943  1.00185.42      AP1  C
ATOM    392  C   PRO A  55     233.661 161.958 216.957  1.00185.42      AP1  C
ATOM    393  O   PRO A  55     233.423 162.144 215.757  1.00185.42      AP1  O
ATOM    394  CB  PRO A  55     231.607 162.913 218.053  1.00185.42      AP1  C
ATOM    395  CG  PRO A  55     231.091 162.861 219.443  1.00185.42      AP1  C
ATOM    396  CD  PRO A  55     232.207 162.321 220.281  1.00185.42      AP1  C
ATOM    397  N   ALA A  56     234.890 162.005 217.467  1.00169.69      AP1  N
ATOM    398  CA  ALA A  56     236.040 162.211 216.602  1.00169.69      AP1  C
ATOM    399  C   ALA A  56     236.041 161.223 215.452  1.00169.69      AP1  C
ATOM    400  O   ALA A  56     235.954 161.618 214.285  1.00169.69      AP1  O
ATOM    401  CB  ALA A  56     237.324 162.081 217.413  1.00169.69      AP1  C
ATOM    402  N   ALA A  57     236.114 159.933 215.767  1.00136.91      AP1  N
ATOM    403  CA  ALA A  57     236.124 158.925 214.719  1.00136.91      AP1  C
ATOM    404  C   ALA A  57     234.892 159.042 213.840  1.00136.91      AP1  C
ATOM    405  O   ALA A  57     234.939 158.739 212.644  1.00136.91      AP1  O
ATOM    406  CB  ALA A  57     236.213 157.534 215.340  1.00136.91      AP1  C
ATOM    407  N   ALA A  58     233.777 159.484 214.417  1.00144.72      AP1  N
ATOM    408  CA  ALA A  58     232.559 159.623 213.632  1.00144.72      AP1  C
ATOM    409  C   ALA A  58     232.752 160.620 212.506  1.00144.72      AP1  C
ATOM    410  O   ALA A  58     232.584 160.287 211.327  1.00144.72      AP1  O
ATOM    411  CB  ALA A  58     231.401 160.050 214.529  1.00144.72      AP1  C
ATOM    412  N   ALA A  59     233.104 161.851 212.851  1.00121.36      AP1  N
ATOM    413  CA  ALA A  59     233.354 162.833 211.810  1.00121.36      AP1  C
ATOM    414  C   ALA A  59     234.474 162.371 210.893  1.00121.36      AP1  C
ATOM    415  O   ALA A  59     234.493 162.710 209.708  1.00121.36      AP1  O
ATOM    416  CB  ALA A  59     233.684 164.185 212.435  1.00121.36      AP1  C
ATOM    417  N   ALA A  60     235.422 161.602 211.427  1.00109.35      AP1  N
ATOM    418  CA  ALA A  60     236.498 161.091 210.590  1.00109.35      AP1  C
ATOM    419  C   ALA A  60     235.939 160.239 209.473  1.00109.35      AP1  C
ATOM    420  O   ALA A  60     236.290 160.408 208.297  1.00109.35      AP1  O
ATOM    421  CB  ALA A  60     237.475 160.279 211.435  1.00109.35      AP1  C
ATOM    422  N   ALA A  61     235.084 159.300 209.838  1.00123.42      AP1  N
ATOM    423  CA  ALA A  61     234.365 158.533 208.843  1.00123.42      AP1  C
ATOM    424  C   ALA A  61     233.616 159.450 207.897  1.00123.42      AP1  C
ATOM    425  O   ALA A  61     233.657 159.257 206.682  1.00123.42      AP1  O
ATOM    426  CB  ALA A  61     233.402 157.571 209.528  1.00123.42      AP1  C
ATOM    427  N   ARG A  62     232.908 160.437 208.440  1.00 99.58      AP1  N
ATOM    428  CA  ARG A  62     232.133 161.332 207.589  1.00 99.58      AP1  C
ATOM    429  C   ARG A  62     233.022 161.924 206.509  1.00 99.58      AP1  C
ATOM    430  O   ARG A  62     232.692 161.905 205.312  1.00 99.58      AP1  O
ATOM    431  CB  ARG A  62     231.505 162.430 208.444  1.00 99.58      AP1  C
ATOM    432  CG  ARG A  62     230.211 162.993 207.897  1.00 99.58      AP1  C
ATOM    433  CD  ARG A  62     229.151 161.918 207.787  1.00 99.58      AP1  C
ATOM    434  NE  ARG A  62     227.907 162.438 207.233  1.00 99.58      AP1  N
ATOM    435  CZ  ARG A  62     227.139 161.773 206.379  1.00 99.58      AP1  C
ATOM    436  NH1 ARG A  62     227.493 160.566 205.975  1.00 99.58      AP1  N
ATOM    437  NH2 ARG A  62     226.023 162.314 205.923  1.00 99.58      AP1  N
ATOM    438  N   ALA A  63     234.184 162.400 206.921  1.00 91.77      AP1  N
ATOM    439  CA  ALA A  63     235.133 162.960 205.983  1.00 91.77      AP1  C
ATOM    440  C   ALA A  63     235.541 161.931 204.954  1.00 91.77      AP1  C
ATOM    441  O   ALA A  63     235.271 162.096 203.763  1.00 91.77      AP1  O
ATOM    442  CB  ALA A  63     236.353 163.472 206.737  1.00 91.77      AP1  C
ATOM    443  N   VAL A  64     236.156 160.842 205.401  1.00 81.44      AP1  N
ATOM    444  CA  VAL A  64     236.702 159.877 204.457  1.00 81.44      AP1  C
ATOM    445  C   VAL A  64     235.610 159.400 203.521  1.00 81.44      AP1  C
ATOM    446  O   VAL A  64     235.869 158.977 202.388  1.00 81.44      AP1  O
ATOM    447  CB  VAL A  64     237.355 158.715 205.215  1.00 81.44      AP1  C
ATOM    448  CG1 VAL A  64     238.426 159.244 206.137  1.00 81.44      AP1  C
ATOM    449  CG2 VAL A  64     236.324 157.967 205.996  1.00 81.44      AP1  C
ATOM    450  N   ALA A  65     234.367 159.494 203.970  1.00103.42      AP1  N
ATOM    451  CA  ALA A  65     233.248 159.167 203.113  1.00103.42      AP1  C
ATOM    452  C   ALA A  65     233.128 160.181 201.998  1.00103.42      AP1  C
ATOM    453  O   ALA A  65     233.049 159.819 200.822  1.00103.42      AP1  O
ATOM    454  CB  ALA A  65     231.965 159.118 203.934  1.00103.42      AP1  C
ATOM    455  N   GLU A  66     233.093 161.461 202.353  1.00102.49      AP1  N
ATOM    456  CA  GLU A  66     233.134 162.484 201.315  1.00102.49      AP1  C
ATOM    457  C   GLU A  66     234.309 162.241 200.385  1.00102.49      AP1  C
ATOM    458  O   GLU A  66     234.233 162.485 199.172  1.00102.49      AP1  O
ATOM    459  CB  GLU A  66     233.235 163.861 201.954  1.00102.49      AP1  C
ATOM    460  CG  GLU A  66     232.309 164.033 203.123  1.00102.49      AP1  C
ATOM    461  CD  GLU A  66     230.863 163.888 202.724  1.00102.49      AP1  C
ATOM    462  OE1 GLU A  66     230.469 164.496 201.708  1.00102.49      AP1  O
ATOM    463  OE2 GLU A  66     230.123 163.156 203.413  1.00102.49      AP1  O
ATOM    464  N   ALA A  67     235.404 161.750 200.953  1.00 94.93      AP1  N
ATOM    465  CA  ALA A  67     236.611 161.511 200.184  1.00 94.93      AP1  C
ATOM    466  C   ALA A  67     236.350 160.500 199.091  1.00 94.93      AP1  C
ATOM    467  O   ALA A  67     236.414 160.820 197.901  1.00 94.93      AP1  O
ATOM    468  CB  ALA A  67     237.725 161.021 201.103  1.00 94.93      AP1  C
ATOM    469  N   GLY A  68     236.034 159.276 199.488  1.00107.61      AP1  N
ATOM    470  CA  GLY A  68     235.670 158.272 198.512  1.00107.61      AP1  C
ATOM    471  C   GLY A  68     234.586 158.756 197.574  1.00107.61      AP1  C
ATOM    472  O   GLY A  68     234.535 158.359 196.409  1.00107.61      AP1  O
ATOM    473  N   LYS A  69     233.707 159.624 198.067  1.00107.01      AP1  N
ATOM    474  CA  LYS A  69     232.642 160.126 197.218  1.00107.01      AP1  C
ATOM    475  C   LYS A  69     233.218 160.848 196.023  1.00107.01      AP1  C
ATOM    476  O   LYS A  69     233.061 160.400 194.882  1.00107.01      AP1  O
ATOM    477  CB  LYS A  69     231.726 161.049 198.015  1.00107.01      AP1  C
ATOM    478  CG  LYS A  69     230.474 160.362 198.506  1.00107.01      AP1  C
ATOM    479  CD  LYS A  69     229.411 161.358 198.912  1.00107.01      AP1  C
ATOM    480  CE  LYS A  69     229.650 161.836 200.327  1.00107.01      AP1  C
ATOM    481  NZ  LYS A  69     228.664 162.868 200.742  1.00107.01      AP1  N
ATOM    482  N   ALA A  70     233.919 161.945 196.277  1.00107.44      AP1  N
ATOM    483  CA  ALA A  70     234.573 162.652 195.187  1.00107.44      AP1  C
ATOM    484  C   ALA A  70     235.459 161.709 194.395  1.00107.44      AP1  C
ATOM    485  O   ALA A  70     235.583 161.833 193.172  1.00107.44      AP1  O
ATOM    486  CB  ALA A  70     235.383 163.819 195.735  1.00107.44      AP1  C
ATOM    487  N   THR A  71     236.057 160.740 195.078  1.00105.31      AP1  N
ATOM    488  CA  THR A  71     236.956 159.814 194.416  1.00105.31      AP1  C
ATOM    489  C   THR A  71     236.248 159.093 193.288  1.00105.31      AP1  C
ATOM    490  O   THR A  71     236.627 159.214 192.118  1.00105.31      AP1  O
ATOM    491  CB  THR A  71     237.477 158.814 195.436  1.00105.31      AP1  C
ATOM    492  OG1 THR A  71     237.806 159.506 196.646  1.00105.31      AP1  O
ATOM    493  CG2 THR A  71     238.712 158.128 194.905  1.00105.31      AP1  C
ATOM    494  N   LEU A  72     235.206 158.348 193.629  1.00135.00      AP1  N
ATOM    495  CA  LEU A  72     234.391 157.698 192.616  1.00135.00      AP1  C
ATOM    496  C   LEU A  72     233.910 158.703 191.588  1.00135.00      AP1  C
ATOM    497  O   LEU A  72     233.967 158.441 190.382  1.00135.00      AP1  O
ATOM    498  CB  LEU A  72     233.205 156.994 193.266  1.00135.00      AP1  C
ATOM    499  CG  LEU A  72     233.439 155.596 193.843  1.00135.00      AP1  C
ATOM    500  CD1 LEU A  72     233.773 154.620 192.728  1.00135.00      AP1  C
ATOM    501  CD2 LEU A  72     234.517 155.581 194.911  1.00135.00      AP1  C
ATOM    502  N   ASP A  73     233.460 159.872 192.048  1.00133.58      AP1  N
ATOM    503  CA  ASP A  73     233.029 160.910 191.123  1.00133.58      AP1  C
ATOM    504  C   ASP A  73     234.091 161.184 190.079  1.00133.58      AP1  C
ATOM    505  O   ASP A  73     233.774 161.590 188.957  1.00133.58      AP1  O
ATOM    506  CB  ASP A  73     232.701 162.190 191.882  1.00133.58      AP1  C
ATOM    507  CG  ASP A  73     231.580 162.003 192.871  1.00133.58      AP1  C
ATOM    508  OD1 ASP A  73     230.644 161.236 192.569  1.00133.58      AP1  O
ATOM    509  OD2 ASP A  73     231.635 162.617 193.956  1.00133.58      AP1  O
ATOM    510  N   ALA A  74     235.351 160.950 190.424  1.00150.43      AP1  N
ATOM    511  CA  ALA A  74     236.418 161.162 189.465  1.00150.43      AP1  C
ATOM    512  C   ALA A  74     236.589 159.987 188.523  1.00150.43      AP1  C
ATOM    513  O   ALA A  74     236.593 160.178 187.305  1.00150.43      AP1  O
ATOM    514  CB  ALA A  74     237.730 161.421 190.198  1.00150.43      AP1  C
ATOM    515  N   ILE A  75     236.697 158.791 189.050  1.00141.40      AP1  N
ATOM    516  CA  ILE A  75     237.182 157.645 188.301  1.00141.40      AP1  C
ATOM    517  C   ILE A  75     236.155 157.245 187.257  1.00141.40      AP1  C
ATOM    518  O   ILE A  75     234.952 157.458 187.442  1.00141.40      AP1  O
ATOM    519  CB  ILE A  75     237.490 156.495 189.267  1.00141.40      AP1  C
ATOM    520  CG1 ILE A  75     238.160 157.076 190.506  1.00141.40      AP1  C
ATOM    521  CG2 ILE A  75     238.387 155.485 188.604  1.00141.40      AP1  C
ATOM    522  CD1 ILE A  75     238.502 156.063 191.542  1.00141.40      AP1  C
ATOM    523  N   GLU A  76     236.631 156.691 186.141  1.00176.89      AP1  N
ATOM    524  CA  GLU A  76     235.730 156.299 185.063  1.00176.89      AP1  C
ATOM    525  C   GLU A  76     235.775 154.799 184.806  1.00176.89      AP1  C
ATOM    526  O   GLU A  76     234.757 154.199 184.444  1.00176.89      AP1  O
ATOM    527  CB  GLU A  76     236.075 157.053 183.784  1.00176.89      AP1  C
ATOM    528  CG  GLU A  76     235.990 158.548 183.917  1.00176.89      AP1  C
ATOM    529  CD  GLU A  76     237.300 159.143 184.366  1.00176.89      AP1  C
ATOM    530  OE1 GLU A  76     238.314 158.417 184.339  1.00176.89      AP1  O
ATOM    531  OE2 GLU A  76     237.324 160.336 184.722  1.00176.89      AP1  O
ATOM    532  N   ASP A  77     236.948 154.185 184.950  1.00201.52      AP1  N
ATOM    533  CA  ASP A  77     237.045 152.747 184.745  1.00201.52      AP1  C
ATOM    534  C   ASP A  77     236.088 152.024 185.684  1.00201.52      AP1  C
ATOM    535  O   ASP A  77     236.119 152.248 186.898  1.00201.52      AP1  O
ATOM    536  CB  ASP A  77     238.454 152.226 184.994  1.00201.52      AP1  C
ATOM    537  CG  ASP A  77     238.483 150.712 185.142  1.00201.52      AP1  C
ATOM    538  OD1 ASP A  77     238.450 150.012 184.112  1.00201.52      AP1  O
ATOM    539  OD2 ASP A  77     238.499 150.220 186.286  1.00201.52      AP1  O
ATOM    540  N   PRO A  78     235.241 151.142 185.158  1.00197.52      AP1  N
ATOM    541  CA  PRO A  78     234.306 150.442 186.044  1.00197.52      AP1  C
ATOM    542  C   PRO A  78     235.020 149.597 187.072  1.00197.52      AP1  C
ATOM    543  O   PRO A  78     234.740 149.708 188.273  1.00197.52      AP1  O
ATOM    544  CB  PRO A  78     233.480 149.581 185.076  1.00197.52      AP1  C
ATOM    545  CG  PRO A  78     233.831 150.070 183.691  1.00197.52      AP1  C
ATOM    546  CD  PRO A  78     235.206 150.618 183.786  1.00197.52      AP1  C
ATOM    547  N   GLU A  79     235.967 148.775 186.627  1.00194.11      AP1  N
ATOM    548  CA  GLU A  79     236.578 147.806 187.523  1.00194.11      AP1  C
ATOM    549  C   GLU A  79     237.317 148.497 188.653  1.00194.11      AP1  C
ATOM    550  O   GLU A  79     236.902 148.415 189.815  1.00194.11      AP1  O
ATOM    551  CB  GLU A  79     237.514 146.897 186.734  1.00194.11      AP1  C
ATOM    552  CG  GLU A  79     236.835 146.295 185.527  1.00194.11      AP1  C
ATOM    553  CD  GLU A  79     235.411 145.865 185.833  1.00194.11      AP1  C
ATOM    554  OE1 GLU A  79     235.227 144.915 186.623  1.00194.11      AP1  O
ATOM    555  OE2 GLU A  79     234.474 146.492 185.295  1.00194.11      AP1  O
ATOM    556  N   LYS A  80     238.389 149.214 188.322  1.00168.34      AP1  N
ATOM    557  CA  LYS A  80     239.185 149.854 189.357  1.00168.34      AP1  C
ATOM    558  C   LYS A  80     238.338 150.808 190.179  1.00168.34      AP1  C
ATOM    559  O   LYS A  80     238.551 150.951 191.385  1.00168.34      AP1  O
ATOM    560  CB  LYS A  80     240.376 150.576 188.734  1.00168.34      AP1  C
ATOM    561  CG  LYS A  80     241.343 151.148 189.753  1.00168.34      AP1  C
ATOM    562  CD  LYS A  80     242.258 150.073 190.310  1.00168.34      AP1  C
ATOM    563  CE  LYS A  80     243.486 150.681 190.963  1.00168.34      AP1  C
ATOM    564  NZ  LYS A  80     244.276 149.658 191.697  1.00168.34      AP1  N
ATOM    565  N   GLY A  81     237.358 151.453 189.551  1.00172.49      AP1  N
ATOM    566  CA  GLY A  81     236.497 152.349 190.300  1.00172.49      AP1  C
ATOM    567  C   GLY A  81     235.744 151.635 191.401  1.00172.49      AP1  C
ATOM    568  O   GLY A  81     235.786 152.043 192.564  1.00172.49      AP1  O
ATOM    569  N   ALA A  82     235.040 150.562 191.049  1.00159.34      AP1  N
ATOM    570  CA  ALA A  82     234.306 149.817 192.059  1.00159.34      AP1  C
ATOM    571  C   ALA A  82     235.248 149.253 193.106  1.00159.34      AP1  C
ATOM    572  O   ALA A  82     234.939 149.261 194.301  1.00159.34      AP1  O
ATOM    573  CB  ALA A  82     233.503 148.699 191.403  1.00159.34      AP1  C
ATOM    574  N   GLU A  83     236.401 148.749 192.672  1.00169.25      AP1  N
ATOM    575  CA  GLU A  83     237.359 148.214 193.627  1.00169.25      AP1  C
ATOM    576  C   GLU A  83     237.769 149.275 194.630  1.00169.25      AP1  C
ATOM    577  O   GLU A  83     237.816 149.016 195.837  1.00169.25      AP1  O
ATOM    578  CB  GLU A  83     238.586 147.670 192.900  1.00169.25      AP1  C
ATOM    579  CG  GLU A  83     238.281 146.641 191.832  1.00169.25      AP1  C
ATOM    580  CD  GLU A  83     239.258 146.703 190.676  1.00169.25      AP1  C
ATOM    581  OE1 GLU A  83     240.337 147.308 190.842  1.00169.25      AP1  O
ATOM    582  OE2 GLU A  83     238.945 146.154 189.599  1.00169.25      AP1  O
ATOM    583  N   ALA A  84     238.071 150.475 194.144  1.00159.89      AP1  N
ATOM    584  CA  ALA A  84     238.508 151.538 195.032  1.00159.89      AP1  C
ATOM    585  C   ALA A  84     237.388 151.944 195.965  1.00159.89      AP1  C
ATOM    586  O   ALA A  84     237.618 152.190 197.153  1.00159.89      AP1  O
ATOM    587  CB  ALA A  84     238.991 152.734 194.217  1.00159.89      AP1  C
ATOM    588  N   GLY A  85     236.169 152.038 195.442  1.00133.80      AP1  N
ATOM    589  CA  GLY A  85     235.040 152.267 196.316  1.00133.80      AP1  C
ATOM    590  C   GLY A  85     235.003 151.246 197.427  1.00133.80      AP1  C
ATOM    591  O   GLY A  85     234.877 151.594 198.599  1.00133.80      AP1  O
ATOM    592  N   ARG A  86     235.172 149.979 197.069  1.00139.48      AP1  N
ATOM    593  CA  ARG A  86     235.143 148.909 198.051  1.00139.48      AP1  C
ATOM    594  C   ARG A  86     236.234 149.090 199.089  1.00139.48      AP1  C
ATOM    595  O   ARG A  86     236.004 148.895 200.285  1.00139.48      AP1  O
ATOM    596  CB  ARG A  86     235.298 147.567 197.345  1.00139.48      AP1  C
ATOM    597  CG  ARG A  86     235.795 146.445 198.234  1.00139.48      AP1  C
ATOM    598  CD  ARG A  86     235.689 145.098 197.534  1.00139.48      AP1  C
ATOM    599  NE  ARG A  86     236.794 144.880 196.608  1.00139.48      AP1  N
ATOM    600  CZ  ARG A  86     236.747 145.146 195.308  1.00139.48      AP1  C
ATOM    601  NH1 ARG A  86     235.644 145.642 194.766  1.00139.48      AP1  N
ATOM    602  NH2 ARG A  86     237.805 144.912 194.549  1.00139.48      AP1  N
ATOM    603  N   GLU A  87     237.439 149.428 198.647  1.00141.76      AP1  N
ATOM    604  CA  GLU A  87     238.517 149.613 199.606  1.00141.76      AP1  C
ATOM    605  C   GLU A  87     238.206 150.775 200.530  1.00141.76      AP1  C
ATOM    606  O   GLU A  87     238.518 150.734 201.722  1.00141.76      AP1  O
ATOM    607  CB  GLU A  87     239.854 149.843 198.905  1.00141.76      AP1  C
ATOM    608  CG  GLU A  87     241.031 149.746 199.877  1.00141.76      AP1  C
ATOM    609  CD  GLU A  87     242.384 150.012 199.245  1.00141.76      AP1  C
ATOM    610  OE1 GLU A  87     243.386 150.045 199.990  1.00141.76      AP1  O
ATOM    611  OE2 GLU A  87     242.448 150.192 198.013  1.00141.76      AP1  O
ATOM    612  N   ALA A  88     237.598 151.825 199.991  1.00121.63      AP1  N
ATOM    613  CA  ALA A  88     237.159 152.920 200.836  1.00121.63      AP1  C
ATOM    614  C   ALA A  88     236.174 152.422 201.871  1.00121.63      AP1  C
ATOM    615  O   ALA A  88     236.253 152.792 203.045  1.00121.63      AP1  O
ATOM    616  CB  ALA A  88     236.529 154.013 199.985  1.00121.63      AP1  C
ATOM    617  N   VAL A  89     235.232 151.596 201.436  1.00121.23      AP1  N
ATOM    618  CA  VAL A  89     234.323 150.941 202.362  1.00121.23      AP1  C
ATOM    619  C   VAL A  89     235.103 150.281 203.479  1.00121.23      AP1  C
ATOM    620  O   VAL A  89     234.858 150.528 204.665  1.00121.23      AP1  O
ATOM    621  CB  VAL A  89     233.457 149.916 201.615  1.00121.23      AP1  C
ATOM    622  CG1 VAL A  89     232.375 149.389 202.522  1.00121.23      AP1  C
ATOM    623  CG2 VAL A  89     232.847 150.536 200.395  1.00121.23      AP1  C
ATOM    624  N   ARG A  90     236.047 149.421 203.112  1.00140.67      AP1  N
ATOM    625  CA  ARG A  90     236.820 148.700 204.112  1.00140.67      AP1  C
ATOM    626  C   ARG A  90     237.527 149.668 205.036  1.00140.67      AP1  C
ATOM    627  O   ARG A  90     237.696 149.398 206.227  1.00140.67      AP1  O
ATOM    628  CB  ARG A  90     237.834 147.787 203.437  1.00140.67      AP1  C
ATOM    629  CG  ARG A  90     237.258 146.859 202.397  1.00140.67      AP1  C
ATOM    630  CD  ARG A  90     238.391 146.095 201.779  1.00140.67      AP1  C
ATOM    631  NE  ARG A  90     239.361 145.752 202.809  1.00140.67      AP1  N
ATOM    632  CZ  ARG A  90     240.667 145.661 202.600  1.00140.67      AP1  C
ATOM    633  NH1 ARG A  90     241.162 145.896 201.395  1.00140.67      AP1  N
ATOM    634  NH2 ARG A  90     241.476 145.347 203.600  1.00140.67      AP1  N
ATOM    635  N   HIS A  91     237.959 150.795 204.496  1.00132.24      AP1  N
ATOM    636  CA  HIS A  91     238.590 151.802 205.325  1.00132.24      AP1  C
ATOM    637  C   HIS A  91     237.604 152.343 206.338  1.00132.24      AP1  C
ATOM    638  O   HIS A  91     237.935 152.513 207.516  1.00132.24      AP1  O
ATOM    639  CB  HIS A  91     239.146 152.900 204.432  1.00132.24      AP1  C
ATOM    640  CG  HIS A  91     240.223 152.420 203.514  1.00132.24      AP1  C
ATOM    641  ND1 HIS A  91     240.972 151.294 203.780  1.00132.24      AP1  N
ATOM    642  CD2 HIS A  91     240.675 152.902 202.333  1.00132.24      AP1  C
ATOM    643  CE1 HIS A  91     241.846 151.109 202.808  1.00132.24      AP1  C
ATOM    644  NE2 HIS A  91     241.688 152.071 201.918  1.00132.24      AP1  N
ATOM    645  N   VAL A  92     236.383 152.608 205.893  1.00112.39      AP1  N
ATOM    646  CA  VAL A  92     235.331 153.004 206.817  1.00112.39      AP1  C
ATOM    647  C   VAL A  92     235.187 151.969 207.911  1.00112.39      AP1  C
ATOM    648  O   VAL A  92     235.116 152.295 209.102  1.00112.39      AP1  O
ATOM    649  CB  VAL A  92     234.008 153.195 206.062  1.00112.39      AP1  C
ATOM    650  CG1 VAL A  92     232.985 153.837 206.970  1.00112.39      AP1  C
ATOM    651  CG2 VAL A  92     234.225 154.031 204.830  1.00112.39      AP1  C
ATOM    652  N   ALA A  93     235.134 150.706 207.516  1.00132.09      AP1  N
ATOM    653  CA  ALA A  93     234.934 149.639 208.482  1.00132.09      AP1  C
ATOM    654  C   ALA A  93     236.060 149.621 209.497  1.00132.09      AP1  C
ATOM    655  O   ALA A  93     235.819 149.571 210.705  1.00132.09      AP1  O
ATOM    656  CB  ALA A  93     234.835 148.299 207.762  1.00132.09      AP1  C
ATOM    657  N   GLU A  94     237.298 149.671 209.018  1.00143.57      AP1  N
ATOM    658  CA  GLU A  94     238.444 149.697 209.911  1.00143.57      AP1  C
ATOM    659  C   GLU A  94     238.346 150.860 210.878  1.00143.57      AP1  C
ATOM    660  O   GLU A  94     238.523 150.689 212.090  1.00143.57      AP1  O
ATOM    661  CB  GLU A  94     239.726 149.784 209.091  1.00143.57      AP1  C
ATOM    662  CG  GLU A  94     239.974 148.564 208.224  1.00143.57      AP1  C
ATOM    663  CD  GLU A  94     240.974 148.824 207.116  1.00143.57      AP1  C
ATOM    664  OE1 GLU A  94     240.652 149.600 206.193  1.00143.57      AP1  O
ATOM    665  OE2 GLU A  94     242.087 148.260 207.173  1.00143.57      AP1  O
ATOM    666  N   LEU A  95     238.056 152.049 210.356  1.00144.64      AP1  N
ATOM    667  CA  LEU A  95     237.846 153.201 211.218  1.00144.64      AP1  C
ATOM    668  C   LEU A  95     236.843 152.871 212.303  1.00144.64      AP1  C
ATOM    669  O   LEU A  95     237.068 153.159 213.483  1.00144.64      AP1  O
ATOM    670  CB  LEU A  95     237.366 154.388 210.385  1.00144.64      AP1  C
ATOM    671  CG  LEU A  95     237.079 155.704 211.112  1.00144.64      AP1  C
ATOM    672  CD1 LEU A  95     237.391 156.887 210.208  1.00144.64      AP1  C
ATOM    673  CD2 LEU A  95     235.641 155.775 211.587  1.00144.64      AP1  C
ATOM    674  N   ALA A  96     235.735 152.250 211.920  1.00156.70      AP1  N
ATOM    675  CA  ALA A  96     234.740 151.862 212.905  1.00156.70      AP1  C
ATOM    676  C   ALA A  96     235.339 150.923 213.938  1.00156.70      AP1  C
ATOM    677  O   ALA A  96     235.075 151.055 215.137  1.00156.70      AP1  O
ATOM    678  CB  ALA A  96     233.548 151.213 212.210  1.00156.70      AP1  C
ATOM    679  N   GLU A  97     236.167 149.980 213.492  1.00161.86      AP1  N
ATOM    680  CA  GLU A  97     236.764 149.025 214.413  1.00161.86      AP1  C
ATOM    681  C   GLU A  97     237.565 149.729 215.492  1.00161.86      AP1  C
ATOM    682  O   GLU A  97     237.668 149.230 216.616  1.00161.86      AP1  O
ATOM    683  CB  GLU A  97     237.643 148.046 213.645  1.00161.86      AP1  C
ATOM    684  CG  GLU A  97     236.899 147.316 212.557  1.00161.86      AP1  C
ATOM    685  CD  GLU A  97     237.735 146.250 211.896  1.00161.86      AP1  C
ATOM    686  OE1 GLU A  97     237.491 145.054 212.154  1.00161.86      AP1  O
ATOM    687  OE2 GLU A  97     238.633 146.608 211.110  1.00161.86      AP1  O
ATOM    688  N   ALA A  98     238.115 150.892 215.177  1.00179.28      AP1  N
ATOM    689  CA  ALA A  98     238.823 151.696 216.163  1.00179.28      AP1  C
ATOM    690  C   ALA A  98     237.804 152.615 216.817  1.00179.28      AP1  C
ATOM    691  O   ALA A  98     237.295 153.553 216.206  1.00179.28      AP1  O
ATOM    692  CB  ALA A  98     239.957 152.469 215.507  1.00179.28      AP1  C
ATOM    693  N   VAL A  99     237.475 152.324 218.072  1.00190.32      AP1  N
ATOM    694  CA  VAL A  99     236.570 153.160 218.844  1.00190.32      AP1  C
ATOM    695  C   VAL A  99     237.105 153.491 220.224  1.00190.32      AP1  C
ATOM    696  O   VAL A  99     236.675 154.483 220.818  1.00190.32      AP1  O
ATOM    697  CB  VAL A  99     235.181 152.507 218.958  1.00190.32      AP1  C
ATOM    698  CG1 VAL A  99     234.419 152.704 217.675  1.00190.32      AP1  C
ATOM    699  CG2 VAL A  99     235.335 151.032 219.253  1.00190.32      AP1  C
ATOM    700  N   ASP A 100     238.031 152.696 220.753  1.00223.08      AP1  N
ATOM    701  CA  ASP A 100     238.581 152.917 222.084  1.00223.08      AP1  C
ATOM    702  C   ASP A 100     240.050 153.305 222.046  1.00223.08      AP1  C
ATOM    703  O   ASP A 100     240.640 153.574 223.097  1.00223.08      AP1  O
ATOM    704  CB  ASP A 100     238.402 151.666 222.948  1.00223.08      AP1  C
ATOM    705  CG  ASP A 100     237.008 151.080 222.851  1.00223.08      AP1  C
ATOM    706  OD1 ASP A 100     236.083 151.804 222.428  1.00223.08      AP1  O
ATOM    707  OD2 ASP A 100     236.839 149.891 223.200  1.00223.08      AP1  O
ATOM    708  N   ALA A 101     240.647 153.353 220.867  1.00222.97      AP1  N
ATOM    709  CA  ALA A 101     242.054 153.650 220.693  1.00222.97      AP1  C
ATOM    710  C   ALA A 101     242.294 155.146 220.838  1.00222.97      AP1  C
ATOM    711  O   ALA A 101     241.343 155.934 220.871  1.00222.97      AP1  O
ATOM    712  CB  ALA A 101     242.530 153.171 219.314  1.00222.97      AP1  C
ATOM    713  N   PRO A 102     243.551 155.576 220.963  1.00212.37      AP1  N
ATOM    714  CA  PRO A 102     243.817 157.007 221.023  1.00212.37      AP1  C
ATOM    715  C   PRO A 102     243.342 157.696 219.760  1.00212.37      AP1  C
ATOM    716  O   PRO A 102     243.460 157.145 218.651  1.00212.37      AP1  O
ATOM    717  CB  PRO A 102     245.349 157.078 221.157  1.00212.37      AP1  C
ATOM    718  CG  PRO A 102     245.834 155.738 220.710  1.00212.37      AP1  C
ATOM    719  CD  PRO A 102     244.780 154.796 221.174  1.00212.37      AP1  C
ATOM    720  N   PRO A 103     242.813 158.902 219.874  1.00183.28      AP1  N
ATOM    721  CA  PRO A 103     242.375 159.641 218.686  1.00183.28      AP1  C
ATOM    722  C   PRO A 103     243.510 159.805 217.697  1.00183.28      AP1  C
ATOM    723  O   PRO A 103     243.303 159.994 216.494  1.00183.28      AP1  O
ATOM    724  CB  PRO A 103     241.924 160.989 219.257  1.00183.28      AP1  C
ATOM    725  CG  PRO A 103     241.713 160.748 220.719  1.00183.28      AP1  C
ATOM    726  CD  PRO A 103     242.672 159.685 221.109  1.00183.28      AP1  C
ATOM    727  N   ARG A 104     244.728 159.731 218.223  1.00189.97      AP1  N
ATOM    728  CA  ARG A 104     245.907 159.849 217.381  1.00189.97      AP1  C
ATOM    729  C   ARG A 104     245.921 158.781 216.298  1.00189.97      AP1  C
ATOM    730  O   ARG A 104     245.961 159.103 215.106  1.00189.97      AP1  O
ATOM    731  CB  ARG A 104     247.160 159.771 218.246  1.00189.97      AP1  C
ATOM    732  CG  ARG A 104     247.237 160.850 219.304  1.00189.97      AP1  C
ATOM    733  CD  ARG A 104     248.621 160.913 219.918  1.00189.97      AP1  C
ATOM    734  NE  ARG A 104     248.734 161.996 220.888  1.00189.97      AP1  N
ATOM    735  CZ  ARG A 104     248.700 161.827 222.204  1.00189.97      AP1  C
ATOM    736  NH1 ARG A 104     248.558 160.613 222.716  1.00189.97      AP1  N
ATOM    737  NH2 ARG A 104     248.811 162.873 223.009  1.00189.97      AP1  N
ATOM    738  N   GLU A 105     245.886 157.508 216.690  1.00178.50      AP1  N
ATOM    739  CA  GLU A 105     245.843 156.445 215.696  1.00178.50      AP1  C
ATOM    740  C   GLU A 105     244.640 156.602 214.786  1.00178.50      AP1  C
ATOM    741  O   GLU A 105     244.692 156.247 213.603  1.00178.50      AP1  O
ATOM    742  CB  GLU A 105     245.808 155.082 216.375  1.00178.50      AP1  C
ATOM    743  CG  GLU A 105     246.043 153.943 215.411  1.00178.50      AP1  C
ATOM    744  CD  GLU A 105     245.573 152.617 215.958  1.00178.50      AP1  C
ATOM    745  OE1 GLU A 105     244.394 152.526 216.359  1.00178.50      AP1  O
ATOM    746  OE2 GLU A 105     246.375 151.661 215.976  1.00178.50      AP1  O
ATOM    747  N   VAL A 106     243.540 157.112 215.331  1.00164.48      AP1  N
ATOM    748  CA  VAL A 106     242.363 157.370 214.517  1.00164.48      AP1  C
ATOM    749  C   VAL A 106     242.723 158.250 213.339  1.00164.48      AP1  C
ATOM    750  O   VAL A 106     242.586 157.852 212.173  1.00164.48      AP1  O
ATOM    751  CB  VAL A 106     241.264 158.011 215.377  1.00164.48      AP1  C
ATOM    752  CG1 VAL A 106     239.987 158.154 214.580  1.00164.48      AP1  C
ATOM    753  CG2 VAL A 106     241.033 157.180 216.618  1.00164.48      AP1  C
ATOM    754  N   ALA A 107     243.186 159.460 213.628  1.00161.50      AP1  N
ATOM    755  CA  ALA A 107     243.559 160.369 212.561  1.00161.50      AP1  C
ATOM    756  C   ALA A 107     244.609 159.743 211.665  1.00161.50      AP1  C
ATOM    757  O   ALA A 107     244.582 159.931 210.449  1.00161.50      AP1  O
ATOM    758  CB  ALA A 107     244.063 161.685 213.143  1.00161.50      AP1  C
ATOM    759  N   ARG A 108     245.533 158.982 212.248  1.00166.70      AP1  N
ATOM    760  CA  ARG A 108     246.589 158.378 211.447  1.00166.70      AP1  C
ATOM    761  C   ARG A 108     246.007 157.485 210.369  1.00166.70      AP1  C
ATOM    762  O   ARG A 108     246.250 157.694 209.174  1.00166.70      AP1  O
ATOM    763  CB  ARG A 108     247.531 157.572 212.336  1.00166.70      AP1  C
ATOM    764  CG  ARG A 108     248.451 158.407 213.192  1.00166.70      AP1  C
ATOM    765  CD  ARG A 108     248.874 157.633 214.418  1.00166.70      AP1  C
ATOM    766  NE  ARG A 108     249.563 158.474 215.388  1.00166.70      AP1  N
ATOM    767  CZ  ARG A 108     249.593 158.227 216.692  1.00166.70      AP1  C
ATOM    768  NH1 ARG A 108     248.958 157.170 217.181  1.00166.70      AP1  N
ATOM    769  NH2 ARG A 108     250.242 159.044 217.511  1.00166.70      AP1  N
ATOM    770  N   ARG A 109     245.243 156.481 210.781  1.00165.10      AP1  N
ATOM    771  CA  ARG A 109     244.648 155.564 209.823  1.00165.10      AP1  C
ATOM    772  C   ARG A 109     243.785 156.312 208.826  1.00165.10      AP1  C
ATOM    773  O   ARG A 109     243.790 156.001 207.630  1.00165.10      AP1  O
ATOM    774  CB  ARG A 109     243.831 154.508 210.559  1.00165.10      AP1  C
ATOM    775  CG  ARG A 109     244.632 153.685 211.549  1.00165.10      AP1  C
ATOM    776  CD  ARG A 109     243.734 153.166 212.654  1.00165.10      AP1  C
ATOM    777  NE  ARG A 109     244.300 152.003 213.323  1.00165.10      AP1  N
ATOM    778  CZ  ARG A 109     244.207 150.762 212.863  1.00165.10      AP1  C
ATOM    779  NH1 ARG A 109     243.571 150.522 211.725  1.00165.10      AP1  N
ATOM    780  NH2 ARG A 109     244.751 149.761 213.539  1.00165.10      AP1  N
ATOM    781  N   ALA A 110     243.036 157.304 209.299  1.00148.45      AP1  N
ATOM    782  CA  ALA A 110     242.220 158.076 208.378  1.00148.45      AP1  C
ATOM    783  C   ALA A 110     243.084 158.726 207.313  1.00148.45      AP1  C
ATOM    784  O   ALA A 110     242.751 158.698 206.127  1.00148.45      AP1  O
ATOM    785  CB  ALA A 110     241.426 159.125 209.147  1.00148.45      AP1  C
ATOM    786  N   PHE A 111     244.204 159.303 207.726  1.00165.35      AP1  N
ATOM    787  CA  PHE A 111     245.125 159.906 206.781  1.00165.35      AP1  C
ATOM    788  C   PHE A 111     245.597 158.880 205.774  1.00165.35      AP1  C
ATOM    789  O   PHE A 111     245.666 159.155 204.571  1.00165.35      AP1  O
ATOM    790  CB  PHE A 111     246.314 160.496 207.530  1.00165.35      AP1  C
ATOM    791  CG  PHE A 111     245.957 161.637 208.422  1.00165.35      AP1  C
ATOM    792  CD1 PHE A 111     246.612 161.821 209.625  1.00165.35      AP1  C
ATOM    793  CD2 PHE A 111     244.974 162.533 208.054  1.00165.35      AP1  C
ATOM    794  CE1 PHE A 111     246.285 162.871 210.447  1.00165.35      AP1  C
ATOM    795  CE2 PHE A 111     244.649 163.588 208.867  1.00165.35      AP1  C
ATOM    796  CZ  PHE A 111     245.303 163.757 210.068  1.00165.35      AP1  C
ATOM    797  N   GLU A 112     245.982 157.707 206.267  1.00155.10      AP1  N
ATOM    798  CA  GLU A 112     246.350 156.628 205.365  1.00155.10      AP1  C
ATOM    799  C   GLU A 112     245.261 156.420 204.336  1.00155.10      AP1  C
ATOM    800  O   GLU A 112     245.535 156.264 203.141  1.00155.10      AP1  O
ATOM    801  CB  GLU A 112     246.587 155.341 206.146  1.00155.10      AP1  C
ATOM    802  CG  GLU A 112     247.428 155.506 207.382  1.00155.10      AP1  C
ATOM    803  CD  GLU A 112     247.647 154.192 208.099  1.00155.10      AP1  C
ATOM    804  OE1 GLU A 112     248.085 153.223 207.445  1.00155.10      AP1  O
ATOM    805  OE2 GLU A 112     247.385 154.125 209.317  1.00155.10      AP1  O
ATOM    806  N   ALA A 113     244.015 156.434 204.790  1.00150.80      AP1  N
ATOM    807  CA  ALA A 113     242.902 156.264 203.875  1.00150.80      AP1  C
ATOM    808  C   ALA A 113     242.893 157.366 202.835  1.00150.80      AP1  C
ATOM    809  O   ALA A 113     242.696 157.107 201.645  1.00150.80      AP1  O
ATOM    810  CB  ALA A 113     241.589 156.245 204.651  1.00150.80      AP1  C
ATOM    811  N   ILE A 114     243.088 158.602 203.275  1.00145.86      AP1  N
ATOM    812  CA  ILE A 114     243.101 159.722 202.345  1.00145.86      AP1  C
ATOM    813  C   ILE A 114     244.147 159.491 201.273  1.00145.86      AP1  C
ATOM    814  O   ILE A 114     243.886 159.632 200.069  1.00145.86      AP1  O
ATOM    815  CB  ILE A 114     243.363 161.033 203.100  1.00145.86      AP1  C
ATOM    816  CG1 ILE A 114     242.582 161.062 204.404  1.00145.86      AP1  C
ATOM    817  CG2 ILE A 114     242.984 162.213 202.245  1.00145.86      AP1  C
ATOM    818  CD1 ILE A 114     242.866 162.273 205.245  1.00145.86      AP1  C
ATOM    819  N   ARG A 115     245.350 159.137 201.701  1.00149.54      AP1  N
ATOM    820  CA  ARG A 115     246.437 158.954 200.756  1.00149.54      AP1  C
ATOM    821  C   ARG A 115     246.123 157.824 199.800  1.00149.54      AP1  C
ATOM    822  O   ARG A 115     246.449 157.896 198.613  1.00149.54      AP1  O
ATOM    823  CB  ARG A 115     247.740 158.692 201.502  1.00149.54      AP1  C
ATOM    824  CG  ARG A 115     248.074 159.773 202.506  1.00149.54      AP1  C
ATOM    825  CD  ARG A 115     249.543 159.770 202.839  1.00149.54      AP1  C
ATOM    826  NE  ARG A 115     250.345 159.551 201.646  1.00149.54      AP1  N
ATOM    827  CZ  ARG A 115     251.656 159.364 201.667  1.00149.54      AP1  C
ATOM    828  NH1 ARG A 115     252.302 159.375 202.823  1.00149.54      AP1  N
ATOM    829  NH2 ARG A 115     252.317 159.166 200.538  1.00149.54      AP1  N
ATOM    830  N   GLU A 116     245.474 156.778 200.294  1.00154.92      AP1  N
ATOM    831  CA  GLU A 116     245.087 155.694 199.407  1.00154.92      AP1  C
ATOM    832  C   GLU A 116     244.086 156.176 198.374  1.00154.92      AP1  C
ATOM    833  O   GLU A 116     244.205 155.852 197.189  1.00154.92      AP1  O
ATOM    834  CB  GLU A 116     244.523 154.534 200.216  1.00154.92      AP1  C
ATOM    835  CG  GLU A 116     245.602 153.749 200.918  1.00154.92      AP1  C
ATOM    836  CD  GLU A 116     246.571 153.118 199.938  1.00154.92      AP1  C
ATOM    837  OE1 GLU A 116     246.115 152.637 198.880  1.00154.92      AP1  O
ATOM    838  OE2 GLU A 116     247.788 153.115 200.218  1.00154.92      AP1  O
ATOM    839  N   GLN A 117     243.079 156.927 198.816  1.00143.23      AP1  N
ATOM    840  CA  GLN A 117     242.163 157.568 197.884  1.00143.23      AP1  C
ATOM    841  C   GLN A 117     242.928 158.235 196.766  1.00143.23      AP1  C
ATOM    842  O   GLN A 117     242.729 157.934 195.583  1.00143.23      AP1  O
ATOM    843  CB  GLN A 117     241.326 158.620 198.604  1.00143.23      AP1  C
ATOM    844  CG  GLN A 117     240.544 158.126 199.779  1.00143.23      AP1  C
ATOM    845  CD  GLN A 117     239.664 156.968 199.420  1.00143.23      AP1  C
ATOM    846  OE1 GLN A 117     238.600 157.151 198.833  1.00143.23      AP1  O
ATOM    847  NE2 GLN A 117     240.103 155.762 199.755  1.00143.23      AP1  N
ATOM    848  N   LEU A 118     243.827 159.134 197.136  1.00147.77      AP1  N
ATOM    849  CA  LEU A 118     244.482 159.949 196.130  1.00147.77      AP1  C
ATOM    850  C   LEU A 118     245.368 159.094 195.245  1.00147.77      AP1  C
ATOM    851  O   LEU A 118     245.503 159.355 194.045  1.00147.77      AP1  O
ATOM    852  CB  LEU A 118     245.282 161.060 196.799  1.00147.77      AP1  C
ATOM    853  CG  LEU A 118     244.482 162.317 197.149  1.00147.77      AP1  C
ATOM    854  CD1 LEU A 118     243.937 162.974 195.895  1.00147.77      AP1  C
ATOM    855  CD2 LEU A 118     243.360 162.004 198.109  1.00147.77      AP1  C
ATOM    856  N   ARG A 119     245.973 158.058 195.816  1.00164.01      AP1  N
ATOM    857  CA  ARG A 119     246.814 157.187 195.015  1.00164.01      AP1  C
ATOM    858  C   ARG A 119     245.983 156.460 193.982  1.00164.01      AP1  C
ATOM    859  O   ARG A 119     246.373 156.364 192.816  1.00164.01      AP1  O
ATOM    860  CB  ARG A 119     247.544 156.188 195.901  1.00164.01      AP1  C
ATOM    861  CG  ARG A 119     248.575 155.380 195.145  1.00164.01      AP1  C
ATOM    862  CD  ARG A 119     248.859 154.078 195.847  1.00164.01      AP1  C
ATOM    863  NE  ARG A 119     247.851 153.074 195.531  1.00164.01      AP1  N
ATOM    864  CZ  ARG A 119     247.585 152.023 196.296  1.00164.01      AP1  C
ATOM    865  NH1 ARG A 119     248.246 151.845 197.431  1.00164.01      AP1  N
ATOM    866  NH2 ARG A 119     246.653 151.155 195.933  1.00164.01      AP1  N
ATOM    867  N   HIS A 120     244.834 155.937 194.398  1.00160.37      AP1  N
ATOM    868  CA  HIS A 120     243.918 155.340 193.441  1.00160.37      AP1  C
ATOM    869  C   HIS A 120     243.584 156.332 192.346  1.00160.37      AP1  C
ATOM    870  O   HIS A 120     243.620 156.000 191.155  1.00160.37      AP1  O
ATOM    871  CB  HIS A 120     242.644 154.885 194.145  1.00160.37      AP1  C
ATOM    872  CG  HIS A 120     242.885 153.957 195.291  1.00160.37      AP1  C
ATOM    873  ND1 HIS A 120     243.792 152.922 195.230  1.00160.37      AP1  N
ATOM    874  CD2 HIS A 120     242.312 153.884 196.515  1.00160.37      AP1  C
ATOM    875  CE1 HIS A 120     243.787 152.267 196.377  1.00160.37      AP1  C
ATOM    876  NE2 HIS A 120     242.897 152.830 197.174  1.00160.37      AP1  N
ATOM    877  N   ALA A 121     243.284 157.566 192.738  1.00171.56      AP1  N
ATOM    878  CA  ALA A 121     242.945 158.588 191.762  1.00171.56      AP1  C
ATOM    879  C   ALA A 121     244.066 158.770 190.753  1.00171.56      AP1  C
ATOM    880  O   ALA A 121     243.821 158.865 189.546  1.00171.56      AP1  O
ATOM    881  CB  ALA A 121     242.644 159.901 192.476  1.00171.56      AP1  C
ATOM    882  N   MET A 122     245.303 158.819 191.234  1.00176.99      AP1  N
ATOM    883  CA  MET A 122     246.434 158.936 190.325  1.00176.99      AP1  C
ATOM    884  C   MET A 122     246.502 157.732 189.401  1.00176.99      AP1  C
ATOM    885  O   MET A 122     246.606 157.878 188.179  1.00176.99      AP1  O
ATOM    886  CB  MET A 122     247.728 159.085 191.122  1.00176.99      AP1  C
ATOM    887  CG  MET A 122     248.955 159.362 190.269  1.00176.99      AP1  C
ATOM    888  SD  MET A 122     250.477 159.429 191.237  1.00176.99      AP1  S
ATOM    889  CE  MET A 122     251.318 160.809 190.464  1.00176.99      AP1  C
ATOM    890  N   GLU A 123     246.410 156.534 189.969  1.00187.92      AP1  N
ATOM    891  CA  GLU A 123     246.388 155.302 189.202  1.00187.92      AP1  C
ATOM    892  C   GLU A 123     245.172 155.202 188.300  1.00187.92      AP1  C
ATOM    893  O   GLU A 123     245.167 154.379 187.379  1.00187.92      AP1  O
ATOM    894  CB  GLU A 123     246.430 154.106 190.155  1.00187.92      AP1  C
ATOM    895  CG  GLU A 123     247.708 154.033 190.980  1.00187.92      AP1  C
ATOM    896  CD  GLU A 123     247.532 153.283 192.290  1.00187.92      AP1  C
ATOM    897  OE1 GLU A 123     246.599 153.615 193.050  1.00187.92      AP1  O
ATOM    898  OE2 GLU A 123     248.333 152.364 192.565  1.00187.92      AP1  O
ATOM    899  N   ALA A 124     244.156 156.024 188.530  1.00190.93      AP1  N
ATOM    900  CA  ALA A 124     242.964 156.022 187.703  1.00190.93      AP1  C
ATOM    901  C   ALA A 124     243.199 156.661 186.343  1.00190.93      AP1  C
ATOM    902  O   ALA A 124     242.545 156.273 185.370  1.00190.93      AP1  O
ATOM    903  CB  ALA A 124     241.822 156.734 188.428  1.00190.93      AP1  C
ATOM    904  N   ASP A 125     244.113 157.626 186.257  1.00186.13      AP1  N
ATOM    905  CA  ASP A 125     244.554 158.181 184.980  1.00186.13      AP1  C
ATOM    906  C   ASP A 125     243.417 158.925 184.280  1.00186.13      AP1  C
ATOM    907  O   ASP A 125     243.140 158.718 183.099  1.00186.13      AP1  O
ATOM    908  CB  ASP A 125     245.116 157.076 184.087  1.00186.13      AP1  C
ATOM    909  CG  ASP A 125     246.213 156.292 184.765  1.00186.13      AP1  C
ATOM    910  OD1 ASP A 125     246.893 156.857 185.644  1.00186.13      AP1  O
ATOM    911  OD2 ASP A 125     246.385 155.102 184.433  1.00186.13      AP1  O
ATOM    912  N   ALA A 126     242.750 159.797 185.028  1.00166.88      AP1  N
ATOM    913  CA  ALA A 126     241.614 160.540 184.507  1.00166.88      AP1  C
ATOM    914  C   ALA A 126     242.009 161.970 184.157  1.00166.88      AP1  C
ATOM    915  O   ALA A 126     243.186 162.341 184.167  1.00166.88      AP1  O
ATOM    916  CB  ALA A 126     240.468 160.555 185.516  1.00166.88      AP1  C
ATOM    917  N   SER A 127     240.997 162.773 183.833  1.00159.11      AP1  N
ATOM    918  CA  SER A 127     241.209 164.179 183.527  1.00159.11      AP1  C
ATOM    919  C   SER A 127     241.880 164.850 184.714  1.00159.11      AP1  C
ATOM    920  O   SER A 127     241.589 164.512 185.867  1.00159.11      AP1  O
ATOM    921  CB  SER A 127     239.892 164.884 183.218  1.00159.11      AP1  C
ATOM    922  OG  SER A 127     239.309 165.371 184.411  1.00159.11      AP1  O
ATOM    923  N   PRO A 128     242.763 165.800 184.473  1.00159.11      AP1  N
ATOM    924  CA  PRO A 128     243.497 166.426 185.578  1.00159.11      AP1  C
ATOM    925  C   PRO A 128     242.566 167.125 186.546  1.00159.11      AP1  C
ATOM    926  O   PRO A 128     242.804 167.146 187.756  1.00159.11      AP1  O
ATOM    927  CB  PRO A 128     244.413 167.431 184.869  1.00159.11      AP1  C
ATOM    928  CG  PRO A 128     244.454 166.983 183.445  1.00159.11      AP1  C
ATOM    929  CD  PRO A 128     243.129 166.367 183.169  1.00159.11      AP1  C
ATOM    930  N   GLU A 129     241.492 167.695 186.003  1.00183.22      AP1  N
ATOM    931  CA  GLU A 129     240.556 168.468 186.810  1.00183.22      AP1  C
ATOM    932  C   GLU A 129     239.918 167.601 187.881  1.00183.22      AP1  C
ATOM    933  O   GLU A 129     239.734 168.034 189.027  1.00183.22      AP1  O
ATOM    934  CB  GLU A 129     239.481 169.081 185.912  1.00183.22      AP1  C
ATOM    935  CG  GLU A 129     240.016 169.885 184.731  1.00183.22      AP1  C
ATOM    936  CD  GLU A 129     240.664 169.016 183.669  1.00183.22      AP1  C
ATOM    937  OE1 GLU A 129     241.832 169.277 183.320  1.00183.22      AP1  O
ATOM    938  OE2 GLU A 129     240.019 168.052 183.211  1.00183.22      AP1  O
ATOM    939  N   LYS A 130     239.562 166.374 187.517  1.00162.29      AP1  N
ATOM    940  CA  LYS A 130     239.004 165.453 188.491  1.00162.29      AP1  C
ATOM    941  C   LYS A 130     240.018 165.128 189.576  1.00162.29      AP1  C
ATOM    942  O   LYS A 130     239.690 165.152 190.766  1.00162.29      AP1  O
ATOM    943  CB  LYS A 130     238.531 164.193 187.779  1.00162.29      AP1  C
ATOM    944  CG  LYS A 130     237.471 164.466 186.734  1.00162.29      AP1  C
ATOM    945  CD  LYS A 130     237.283 163.263 185.840  1.00162.29      AP1  C
ATOM    946  CE  LYS A 130     235.978 163.343 185.075  1.00162.29      AP1  C
ATOM    947  NZ  LYS A 130     235.577 162.008 184.551  1.00162.29      AP1  N
ATOM    948  N   MET A 131     241.249 164.814 189.181  1.00141.29      AP1  N
ATOM    949  CA  MET A 131     242.315 164.622 190.152  1.00141.29      AP1  C
ATOM    950  C   MET A 131     242.384 165.796 191.113  1.00141.29      AP1  C
ATOM    951  O   MET A 131     242.513 165.619 192.331  1.00141.29      AP1  O
ATOM    952  CB  MET A 131     243.639 164.462 189.414  1.00141.29      AP1  C
ATOM    953  CG  MET A 131     244.764 163.918 190.248  1.00141.29      AP1  C
ATOM    954  SD  MET A 131     244.615 162.150 190.533  1.00141.29      AP1  S
ATOM    955  CE  MET A 131     245.569 161.986 192.039  1.00141.29      AP1  C
ATOM    956  N   ALA A 132     242.282 167.006 190.574  1.00146.42      AP1  N
ATOM    957  CA  ALA A 132     242.406 168.196 191.396  1.00146.42      AP1  C
ATOM    958  C   ALA A 132     241.288 168.272 192.415  1.00146.42      AP1  C
ATOM    959  O   ALA A 132     241.543 168.345 193.620  1.00146.42      AP1  O
ATOM    960  CB  ALA A 132     242.404 169.441 190.514  1.00146.42      AP1  C
ATOM    961  N   GLU A 133     240.043 168.258 191.950  1.00134.89      AP1  N
ATOM    962  CA  GLU A 133     238.928 168.364 192.881  1.00134.89      AP1  C
ATOM    963  C   GLU A 133     238.957 167.221 193.881  1.00134.89      AP1  C
ATOM    964  O   GLU A 133     238.529 167.373 195.033  1.00134.89      AP1  O
ATOM    965  CB  GLU A 133     237.611 168.410 192.110  1.00134.89      AP1  C
ATOM    966  CG  GLU A 133     237.475 167.363 191.028  1.00134.89      AP1  C
ATOM    967  CD  GLU A 133     236.687 167.872 189.830  1.00134.89      AP1  C
ATOM    968  OE1 GLU A 133     236.320 169.064 189.828  1.00134.89      AP1  O
ATOM    969  OE2 GLU A 133     236.430 167.089 188.892  1.00134.89      AP1  O
ATOM    970  N   ALA A 134     239.499 166.078 193.469  1.00121.14      AP1  N
ATOM    971  CA  ALA A 134     239.718 164.990 194.404  1.00121.14      AP1  C
ATOM    972  C   ALA A 134     240.630 165.430 195.529  1.00121.14      AP1  C
ATOM    973  O   ALA A 134     240.266 165.349 196.710  1.00121.14      AP1  O
ATOM    974  CB  ALA A 134     240.316 163.796 193.668  1.00121.14      AP1  C
ATOM    975  N   GLY A 135     241.824 165.887 195.177  1.00113.88      AP1  N
ATOM    976  CA  GLY A 135     242.706 166.428 196.187  1.00113.88      AP1  C
ATOM    977  C   GLY A 135     242.001 167.442 197.059  1.00113.88      AP1  C
ATOM    978  O   GLY A 135     242.166 167.446 198.273  1.00113.88      AP1  O
ATOM    979  N   ARG A 136     241.181 168.291 196.446  1.00120.61      AP1  N
ATOM    980  CA  ARG A 136     240.510 169.357 197.179  1.00120.61      AP1  C
ATOM    981  C   ARG A 136     239.636 168.786 198.281  1.00120.61      AP1  C
ATOM    982  O   ARG A 136     239.710 169.205 199.447  1.00120.61      AP1  O
ATOM    983  CB  ARG A 136     239.670 170.193 196.212  1.00120.61      AP1  C
ATOM    984  CG  ARG A 136     239.121 171.479 196.806  1.00120.61      AP1  C
ATOM    985  CD  ARG A 136     238.194 172.221 195.843  1.00120.61      AP1  C
ATOM    986  NE  ARG A 136     238.897 172.796 194.700  1.00120.61      AP1  N
ATOM    987  CZ  ARG A 136     238.711 172.417 193.441  1.00120.61      AP1  C
ATOM    988  NH1 ARG A 136     237.838 171.464 193.160  1.00120.61      AP1  N
ATOM    989  NH2 ARG A 136     239.392 172.994 192.463  1.00120.61      AP1  N
ATOM    990  N   ALA A 137     238.784 167.839 197.918  1.00100.84      AP1  N
ATOM    991  CA  ALA A 137     237.988 167.169 198.927  1.00100.84      AP1  C
ATOM    992  C   ALA A 137     238.883 166.552 199.982  1.00100.84      AP1  C
ATOM    993  O   ALA A 137     238.577 166.607 201.176  1.00100.84      AP1  O
ATOM    994  CB  ALA A 137     237.110 166.108 198.277  1.00100.84      AP1  C
ATOM    995  N   ALA A 138     239.998 165.967 199.558  1.00 95.47      AP1  N
ATOM    996  CA  ALA A 138     240.910 165.370 200.521  1.00 95.47      AP1  C
ATOM    997  C   ALA A 138     241.387 166.408 201.515  1.00 95.47      AP1  C
ATOM    998  O   ALA A 138     241.590 166.115 202.698  1.00 95.47      AP1  O
ATOM    999  CB  ALA A 138     242.093 164.749 199.793  1.00 95.47      AP1  C
ATOM   1000  N   LEU A 139     241.600 167.623 201.034  1.00123.06      AP1  N
ATOM   1001  CA  LEU A 139     242.021 168.692 201.920  1.00123.06      AP1  C
ATOM   1002  C   LEU A 139     240.938 168.985 202.931  1.00123.06      AP1  C
ATOM   1003  O   LEU A 139     241.204 169.061 204.134  1.00123.06      AP1  O
ATOM   1004  CB  LEU A 139     242.348 169.950 201.123  1.00123.06      AP1  C
ATOM   1005  CG  LEU A 139     243.088 169.772 199.804  1.00123.06      AP1  C
ATOM   1006  CD1 LEU A 139     243.394 171.104 199.166  1.00123.06      AP1  C
ATOM   1007  CD2 LEU A 139     244.363 168.982 200.012  1.00123.06      AP1  C
ATOM   1008  N   ARG A 140     239.713 169.181 202.448  1.00111.46      AP1  N
ATOM   1009  CA  ARG A 140     238.591 169.351 203.363  1.00111.46      AP1  C
ATOM   1010  C   ARG A 140     238.607 168.261 204.414  1.00111.46      AP1  C
ATOM   1011  O   ARG A 140     238.403 168.516 205.611  1.00111.46      AP1  O
ATOM   1012  CB  ARG A 140     237.277 169.315 202.594  1.00111.46      AP1  C
ATOM   1013  CG  ARG A 140     237.104 170.436 201.604  1.00111.46      AP1  C
ATOM   1014  CD  ARG A 140     235.775 170.302 200.902  1.00111.46      AP1  C
ATOM   1015  NE  ARG A 140     235.949 169.667 199.605  1.00111.46      AP1  N
ATOM   1016  CZ  ARG A 140     236.290 170.325 198.506  1.00111.46      AP1  C
ATOM   1017  NH1 ARG A 140     236.472 171.634 198.560  1.00111.46      AP1  N
ATOM   1018  NH2 ARG A 140     236.437 169.680 197.357  1.00111.46      AP1  N
ATOM   1019  N   ALA A 141     238.884 167.041 203.974  1.00107.77      AP1  N
ATOM   1020  CA  ALA A 141     238.919 165.917 204.886  1.00107.77      AP1  C
ATOM   1021  C   ALA A 141     239.954 166.138 205.963  1.00107.77      AP1  C
ATOM   1022  O   ALA A 141     239.609 166.406 207.116  1.00107.77      AP1  O
ATOM   1023  CB  ALA A 141     239.228 164.641 204.111  1.00107.77      AP1  C
ATOM   1024  N   ALA A 142     241.225 166.126 205.575  1.00 95.43      AP1  N
ATOM   1025  CA  ALA A 142     242.300 166.263 206.546  1.00 95.43      AP1  C
ATOM   1026  C   ALA A 142     242.041 167.437 207.471  1.00 95.43      AP1  C
ATOM   1027  O   ALA A 142     242.368 167.389 208.661  1.00 95.43      AP1  O
ATOM   1028  CB  ALA A 142     243.633 166.425 205.826  1.00 95.43      AP1  C
ATOM   1029  N   ALA A 143     241.417 168.487 206.945  1.00115.17      AP1  N
ATOM   1030  CA  ALA A 143     241.075 169.631 207.772  1.00115.17      AP1  C
ATOM   1031  C   ALA A 143     240.139 169.225 208.890  1.00115.17      AP1  C
ATOM   1032  O   ALA A 143     240.441 169.420 210.074  1.00115.17      AP1  O
ATOM   1033  CB  ALA A 143     240.432 170.715 206.913  1.00115.17      AP1  C
ATOM   1034  N   LEU A 144     238.992 168.667 208.530  1.00103.82      AP1  N
ATOM   1035  CA  LEU A 144     238.051 168.253 209.556  1.00103.82      AP1  C
ATOM   1036  C   LEU A 144     238.696 167.247 210.493  1.00103.82      AP1  C
ATOM   1037  O   LEU A 144     238.389 167.210 211.688  1.00103.82      AP1  O
ATOM   1038  CB  LEU A 144     236.803 167.688 208.897  1.00103.82      AP1  C
ATOM   1039  CG  LEU A 144     236.256 168.708 207.900  1.00103.82      AP1  C
ATOM   1040  CD1 LEU A 144     235.332 168.062 206.889  1.00103.82      AP1  C
ATOM   1041  CD2 LEU A 144     235.553 169.828 208.640  1.00103.82      AP1  C
ATOM   1042  N   VAL A 145     239.611 166.440 209.965  1.00103.46      AP1  N
ATOM   1043  CA  VAL A 145     240.338 165.492 210.799  1.00103.46      AP1  C
ATOM   1044  C   VAL A 145     241.086 166.224 211.886  1.00103.46      AP1  C
ATOM   1045  O   VAL A 145     240.994 165.888 213.072  1.00103.46      AP1  O
ATOM   1046  CB  VAL A 145     241.311 164.661 209.954  1.00103.46      AP1  C
ATOM   1047  CG1 VAL A 145     241.904 163.573 210.815  1.00103.46      AP1  C
ATOM   1048  CG2 VAL A 145     240.611 164.078 208.767  1.00103.46      AP1  C
ATOM   1049  N   ALA A 146     241.878 167.206 211.487  1.00129.27      AP1  N
ATOM   1050  CA  ALA A 146     242.639 167.969 212.455  1.00129.27      AP1  C
ATOM   1051  C   ALA A 146     241.714 168.636 213.451  1.00129.27      AP1  C
ATOM   1052  O   ALA A 146     242.031 168.726 214.639  1.00129.27      AP1  O
ATOM   1053  CB  ALA A 146     243.498 169.004 211.739  1.00129.27      AP1  C
ATOM   1054  N   LEU A 147     240.566 169.116 212.983  1.00142.35      AP1  N
ATOM   1055  CA  LEU A 147     239.635 169.766 213.895  1.00142.35      AP1  C
ATOM   1056  C   LEU A 147     239.137 168.783 214.941  1.00142.35      AP1  C
ATOM   1057  O   LEU A 147     239.045 169.108 216.135  1.00142.35      AP1  O
ATOM   1058  CB  LEU A 147     238.467 170.357 213.112  1.00142.35      AP1  C
ATOM   1059  CG  LEU A 147     237.441 171.088 213.975  1.00142.35      AP1  C
ATOM   1060  CD1 LEU A 147     238.131 172.109 214.867  1.00142.35      AP1  C
ATOM   1061  CD2 LEU A 147     236.395 171.757 213.101  1.00142.35      AP1  C
ATOM   1062  N   ALA A 148     238.810 167.573 214.505  1.00152.07      AP1  N
ATOM   1063  CA  ALA A 148     238.417 166.535 215.443  1.00152.07      AP1  C
ATOM   1064  C   ALA A 148     239.536 166.264 216.432  1.00152.07      AP1  C
ATOM   1065  O   ALA A 148     239.301 166.129 217.636  1.00152.07      AP1  O
ATOM   1066  CB  ALA A 148     238.044 165.265 214.684  1.00152.07      AP1  C
ATOM   1067  N   LEU A 149     240.765 166.184 215.934  1.00148.72      AP1  N
ATOM   1068  CA  LEU A 149     241.899 165.977 216.821  1.00148.72      AP1  C
ATOM   1069  C   LEU A 149     241.995 167.096 217.843  1.00148.72      AP1  C
ATOM   1070  O   LEU A 149     242.313 166.863 219.017  1.00148.72      AP1  O
ATOM   1071  CB  LEU A 149     243.176 165.890 216.001  1.00148.72      AP1  C
ATOM   1072  CG  LEU A 149     244.423 165.810 216.867  1.00148.72      AP1  C
ATOM   1073  CD1 LEU A 149     244.321 164.632 217.824  1.00148.72      AP1  C
ATOM   1074  CD2 LEU A 149     245.640 165.687 215.986  1.00148.72      AP1  C
ATOM   1075  N   THR A 150     241.735 168.321 217.401  1.00163.85      AP1  N
ATOM   1076  CA  THR A 150     241.712 169.464 218.299  1.00163.85      AP1  C
ATOM   1077  C   THR A 150     240.727 169.233 219.423  1.00163.85      AP1  C
ATOM   1078  O   THR A 150     241.055 169.393 220.603  1.00163.85      AP1  O
ATOM   1079  CB  THR A 150     241.319 170.713 217.524  1.00163.85      AP1  C
ATOM   1080  OG1 THR A 150     241.937 170.680 216.234  1.00163.85      AP1  O
ATOM   1081  CG2 THR A 150     241.753 171.954 218.275  1.00163.85      AP1  C
ATOM   1082  N   ARG A 151     239.504 168.860 219.064  1.00168.47      AP1  N
ATOM   1083  CA  ARG A 151     238.510 168.534 220.078  1.00168.47      AP1  C
ATOM   1084  C   ARG A 151     239.019 167.436 221.000  1.00168.47      AP1  C
ATOM   1085  O   ARG A 151     238.771 167.456 222.211  1.00168.47      AP1  O
ATOM   1086  CB  ARG A 151     237.206 168.113 219.413  1.00168.47      AP1  C
ATOM   1087  CG  ARG A 151     236.743 169.068 218.354  1.00168.47      AP1  C
ATOM   1088  CD  ARG A 151     236.690 170.468 218.918  1.00168.47      AP1  C
ATOM   1089  NE  ARG A 151     235.725 171.292 218.207  1.00168.47      AP1  N
ATOM   1090  CZ  ARG A 151     234.415 171.247 218.423  1.00168.47      AP1  C
ATOM   1091  NH1 ARG A 151     233.920 170.421 219.334  1.00168.47      AP1  N
ATOM   1092  NH2 ARG A 151     233.601 172.030 217.731  1.00168.47      AP1  N
ATOM   1093  N   ALA A 152     239.757 166.479 220.441  1.00186.73      AP1  N
ATOM   1094  CA  ALA A 152     240.166 165.312 221.212  1.00186.73      AP1  C
ATOM   1095  C   ALA A 152     241.191 165.663 222.275  1.00186.73      AP1  C
ATOM   1096  O   ALA A 152     240.953 165.433 223.464  1.00186.73      AP1  O
ATOM   1097  CB  ALA A 152     240.729 164.242 220.281  1.00186.73      AP1  C
ATOM   1098  N   LEU A 153     242.326 166.223 221.875  1.00185.27      AP1  N
ATOM   1099  CA  LEU A 153     243.403 166.498 222.810  1.00185.27      AP1  C
ATOM   1100  C   LEU A 153     243.265 167.852 223.482  1.00185.27      AP1  C
ATOM   1101  O   LEU A 153     243.933 168.098 224.491  1.00185.27      AP1  O
ATOM   1102  CB  LEU A 153     244.758 166.396 222.105  1.00185.27      AP1  C
ATOM   1103  CG  LEU A 153     245.074 165.053 221.441  1.00185.27      AP1  C
ATOM   1104  CD1 LEU A 153     246.576 164.875 221.285  1.00185.27      AP1  C
ATOM   1105  CD2 LEU A 153     244.479 163.890 222.221  1.00185.27      AP1  C
ATOM   1106  N   ASN A 154     242.409 168.727 222.958  1.00199.33      AP1  N
ATOM   1107  CA  ASN A 154     242.068 169.993 223.597  1.00199.33      AP1  C
ATOM   1108  C   ASN A 154     243.304 170.871 223.789  1.00199.33      AP1  C
ATOM   1109  O   ASN A 154     243.723 171.179 224.905  1.00199.33      AP1  O
ATOM   1110  CB  ASN A 154     241.351 169.736 224.920  1.00199.33      AP1  C
ATOM   1111  CG  ASN A 154     240.453 168.523 224.853  1.00199.33      AP1  C
ATOM   1112  OD1 ASN A 154     240.757 167.481 225.431  1.00199.33      AP1  O
ATOM   1113  ND2 ASN A 154     239.352 168.644 224.125  1.00199.33      AP1  N
ATOM   1114  N   ALA A 155     243.889 171.264 222.663  1.00188.38      AP1  N
ATOM   1115  CA  ALA A 155     245.040 172.153 222.630  1.00188.38      AP1  C
ATOM   1116  C   ALA A 155     244.661 173.495 222.014  1.00188.38      AP1  C
ATOM   1117  O   ALA A 155     243.492 173.762 221.725  1.00188.38      AP1  O
ATOM   1118  CB  ALA A 155     246.198 171.532 221.845  1.00188.38      AP1  C
ATOM   1119  N   ASN A 156     245.664 174.338 221.826  1.00175.91      AP1  N
ATOM   1120  CA  ASN A 156     245.423 175.688 221.344  1.00175.91      AP1  C
ATOM   1121  C   ASN A 156     244.890 175.652 219.917  1.00175.91      AP1  C
ATOM   1122  O   ASN A 156     245.560 175.120 219.023  1.00175.91      AP1  O
ATOM   1123  CB  ASN A 156     246.712 176.495 221.406  1.00175.91      AP1  C
ATOM   1124  CG  ASN A 156     247.396 176.379 222.747  1.00175.91      AP1  C
ATOM   1125  OD1 ASN A 156     247.155 177.179 223.650  1.00175.91      AP1  O
ATOM   1126  ND2 ASN A 156     248.245 175.369 222.892  1.00175.91      AP1  N
ATOM   1127  N   PRO A 157     243.733 176.245 219.653  1.00143.66      AP1  N
ATOM   1128  CA  PRO A 157     243.136 176.173 218.310  1.00143.66      AP1  C
ATOM   1129  C   PRO A 157     244.015 176.792 217.237  1.00143.66      AP1  C
ATOM   1130  O   PRO A 157     243.663 176.833 216.050  1.00143.66      AP1  O
ATOM   1131  CB  PRO A 157     241.827 176.953 218.471  1.00143.66      AP1  C
ATOM   1132  CG  PRO A 157     241.545 176.920 219.941  1.00143.66      AP1  C
ATOM   1133  CD  PRO A 157     242.876 176.965 220.605  1.00143.66      AP1  C
ATOM   1134  N   ALA A 158     245.171 177.288 217.672  1.00141.82      AP1  N
ATOM   1135  CA  ALA A 158     246.102 177.920 216.755  1.00141.82      AP1  C
ATOM   1136  C   ALA A 158     246.456 176.993 215.607  1.00141.82      AP1  C
ATOM   1137  O   ALA A 158     246.078 177.248 214.460  1.00141.82      AP1  O
ATOM   1138  CB  ALA A 158     247.363 178.334 217.509  1.00141.82      AP1  C
ATOM   1139  N   HIS A 159     247.148 175.896 215.899  1.00136.25      AP1  N
ATOM   1140  CA  HIS A 159     247.588 175.012 214.831  1.00136.25      AP1  C
ATOM   1141  C   HIS A 159     246.412 174.491 214.024  1.00136.25      AP1  C
ATOM   1142  O   HIS A 159     246.553 174.177 212.837  1.00136.25      AP1  O
ATOM   1143  CB  HIS A 159     248.412 173.874 215.416  1.00136.25      AP1  C
ATOM   1144  CG  HIS A 159     247.748 173.165 216.549  1.00136.25      AP1  C
ATOM   1145  ND1 HIS A 159     247.786 173.638 217.842  1.00136.25      AP1  N
ATOM   1146  CD2 HIS A 159     247.043 172.011 216.589  1.00136.25      AP1  C
ATOM   1147  CE1 HIS A 159     247.135 172.803 218.632  1.00136.25      AP1  C
ATOM   1148  NE2 HIS A 159     246.667 171.812 217.895  1.00136.25      AP1  N
ATOM   1149  N   ALA A 160     245.240 174.405 214.644  1.00125.19      AP1  N
ATOM   1150  CA  ALA A 160     244.048 174.096 213.873  1.00125.19      AP1  C
ATOM   1151  C   ALA A 160     243.857 175.109 212.762  1.00125.19      AP1  C
ATOM   1152  O   ALA A 160     243.847 174.751 211.577  1.00125.19      AP1  O
ATOM   1153  CB  ALA A 160     242.825 174.071 214.782  1.00125.19      AP1  C
ATOM   1154  N   ARG A 161     243.698 176.375 213.137  1.00107.81      AP1  N
ATOM   1155  CA  ARG A 161     243.633 177.432 212.143  1.00107.81      AP1  C
ATOM   1156  C   ARG A 161     244.767 177.302 211.145  1.00107.81      AP1  C
ATOM   1157  O   ARG A 161     244.576 177.495 209.939  1.00107.81      AP1  O
ATOM   1158  CB  ARG A 161     243.703 178.787 212.834  1.00107.81      AP1  C
ATOM   1159  CG  ARG A 161     242.568 179.074 213.777  1.00107.81      AP1  C
ATOM   1160  CD  ARG A 161     242.869 180.330 214.555  1.00107.81      AP1  C
ATOM   1161  NE  ARG A 161     241.697 181.186 214.656  1.00107.81      AP1  N
ATOM   1162  CZ  ARG A 161     241.329 182.035 213.705  1.00107.81      AP1  C
ATOM   1163  NH1 ARG A 161     242.040 182.126 212.592  1.00107.81      AP1  N
ATOM   1164  NH2 ARG A 161     240.252 182.788 213.862  1.00107.81      AP1  N
ATOM   1165  N   ALA A 162     245.954 176.981 211.645  1.00100.52      AP1  N
ATOM   1166  CA  ALA A 162     247.127 176.923 210.793  1.00100.52      AP1  C
ATOM   1167  C   ALA A 162     246.914 175.947 209.661  1.00100.52      AP1  C
ATOM   1168  O   ALA A 162     246.845 176.338 208.493  1.00100.52      AP1  O
ATOM   1169  CB  ALA A 162     248.345 176.519 211.614  1.00100.52      AP1  C
ATOM   1170  N   ALA A 163     246.760 174.677 210.002  1.00101.57      AP1  N
ATOM   1171  CA  ALA A 163     246.555 173.662 208.986  1.00101.57      AP1  C
ATOM   1172  C   ALA A 163     245.378 174.017 208.097  1.00101.57      AP1  C
ATOM   1173  O   ALA A 163     245.394 173.740 206.897  1.00101.57      AP1  O
ATOM   1174  CB  ALA A 163     246.341 172.302 209.642  1.00101.57      AP1  C
ATOM   1175  N   LEU A 164     244.336 174.617 208.671  1.00107.68      AP1  N
ATOM   1176  CA  LEU A 164     243.183 174.966 207.853  1.00107.68      AP1  C
ATOM   1177  C   LEU A 164     243.593 175.908 206.737  1.00107.68      AP1  C
ATOM   1178  O   LEU A 164     243.254 175.702 205.563  1.00107.68      AP1  O
ATOM   1179  CB  LEU A 164     242.099 175.597 208.724  1.00107.68      AP1  C
ATOM   1180  CG  LEU A 164     240.805 175.996 208.015  1.00107.68      AP1  C
ATOM   1181  CD1 LEU A 164     240.098 174.770 207.472  1.00107.68      AP1  C
ATOM   1182  CD2 LEU A 164     239.889 176.764 208.951  1.00107.68      AP1  C
ATOM   1183  N   ALA A 165     244.341 176.940 207.087  1.00 85.71      AP1  N
ATOM   1184  CA  ALA A 165     244.839 177.835 206.063  1.00 85.71      AP1  C
ATOM   1185  C   ALA A 165     245.757 177.093 205.113  1.00 85.71      AP1  C
ATOM   1186  O   ALA A 165     245.749 177.349 203.909  1.00 85.71      AP1  O
ATOM   1187  CB  ALA A 165     245.562 179.011 206.705  1.00 85.71      AP1  C
ATOM   1188  N   VAL A 166     246.568 176.185 205.643  1.00 70.97      AP1  N
ATOM   1189  CA  VAL A 166     247.432 175.397 204.780  1.00 70.97      AP1  C
ATOM   1190  C   VAL A 166     246.598 174.695 203.736  1.00 70.97      AP1  C
ATOM   1191  O   VAL A 166     246.993 174.558 202.574  1.00 70.97      AP1  O
ATOM   1192  CB  VAL A 166     248.238 174.388 205.605  1.00 70.97      AP1  C
ATOM   1193  CG1 VAL A 166     249.247 173.709 204.715  1.00 70.97      AP1  C
ATOM   1194  CG2 VAL A 166     248.924 175.076 206.749  1.00 70.97      AP1  C
ATOM   1195  N   ALA A 167     245.433 174.228 204.148  1.00102.63      AP1  N
ATOM   1196  CA  ALA A 167     244.558 173.518 203.238  1.00102.63      AP1  C
ATOM   1197  C   ALA A 167     244.008 174.464 202.194  1.00102.63      AP1  C
ATOM   1198  O   ALA A 167     243.942 174.126 201.009  1.00102.63      AP1  O
ATOM   1199  CB  ALA A 167     243.427 172.858 204.018  1.00102.63      AP1  C
ATOM   1200  N   ARG A 168     243.578 175.643 202.626  1.00107.55      AP1  N
ATOM   1201  CA  ARG A 168     243.177 176.664 201.668  1.00107.55      AP1  C
ATOM   1202  C   ARG A 168     244.284 176.892 200.648  1.00107.55      AP1  C
ATOM   1203  O   ARG A 168     244.036 177.000 199.435  1.00107.55      AP1  O
ATOM   1204  CB  ARG A 168     242.841 177.948 202.419  1.00107.55      AP1  C
ATOM   1205  CG  ARG A 168     242.225 179.023 201.571  1.00107.55      AP1  C
ATOM   1206  CD  ARG A 168     242.134 180.316 202.344  1.00107.55      AP1  C
ATOM   1207  NE  ARG A 168     241.674 181.402 201.492  1.00107.55      AP1  N
ATOM   1208  CZ  ARG A 168     240.428 181.850 201.478  1.00107.55      AP1  C
ATOM   1209  NH1 ARG A 168     239.522 181.298 202.271  1.00107.55      AP1  N
ATOM   1210  NH2 ARG A 168     240.087 182.843 200.670  1.00107.55      AP1  N
ATOM   1211  N   ALA A 169     245.518 176.937 201.135  1.00 93.70      AP1  N
ATOM   1212  CA  ALA A 169     246.661 177.077 200.255  1.00 93.70      AP1  C
ATOM   1213  C   ALA A 169     246.675 175.969 199.230  1.00 93.70      AP1  C
ATOM   1214  O   ALA A 169     246.482 176.217 198.039  1.00 93.70      AP1  O
ATOM   1215  CB  ALA A 169     247.947 177.058 201.073  1.00 93.70      AP1  C
ATOM   1216  N   GLY A 170     246.833 174.736 199.692  1.00104.89      AP1  N
ATOM   1217  CA  GLY A 170     246.858 173.609 198.781  1.00104.89      AP1  C
ATOM   1218  C   GLY A 170     245.723 173.648 197.781  1.00104.89      AP1  C
ATOM   1219  O   GLY A 170     245.901 173.302 196.610  1.00104.89      AP1  O
ATOM   1220  N   MET A 171     244.540 174.067 198.230  1.00110.21      AP1  N
ATOM   1221  CA  MET A 171     243.444 174.277 197.302  1.00110.21      AP1  C
ATOM   1222  C   MET A 171     243.900 175.148 196.157  1.00110.21      AP1  C
ATOM   1223  O   MET A 171     243.952 174.701 195.005  1.00110.21      AP1  O
ATOM   1224  CB  MET A 171     242.259 174.933 198.007  1.00110.21      AP1  C
ATOM   1225  CG  MET A 171     241.536 174.051 198.992  1.00110.21      AP1  C
ATOM   1226  SD  MET A 171     239.877 174.649 199.350  1.00110.21      AP1  S
ATOM   1227  CE  MET A 171     240.206 176.384 199.629  1.00110.21      AP1  C
ATOM   1228  N   ALA A 172     244.291 176.376 196.475  1.00114.80      AP1  N
ATOM   1229  CA  ALA A 172     244.735 177.287 195.432  1.00114.80      AP1  C
ATOM   1230  C   ALA A 172     245.830 176.654 194.589  1.00114.80      AP1  C
ATOM   1231  O   ALA A 172     245.789 176.704 193.354  1.00114.80      AP1  O
ATOM   1232  CB  ALA A 172     245.218 178.590 196.058  1.00114.80      AP1  C
ATOM   1233  N   THR A 173     246.802 176.034 195.249  1.00110.34      AP1  N
ATOM   1234  CA  THR A 173     247.925 175.432 194.549  1.00110.34      AP1  C
ATOM   1235  C   THR A 173     247.434 174.521 193.449  1.00110.34      AP1  C
ATOM   1236  O   THR A 173     247.690 174.754 192.265  1.00110.34      AP1  O
ATOM   1237  CB  THR A 173     248.773 174.630 195.520  1.00110.34      AP1  C
ATOM   1238  OG1 THR A 173     248.018 173.494 195.940  1.00110.34      AP1  O
ATOM   1239  CG2 THR A 173     249.123 175.456 196.723  1.00110.34      AP1  C
ATOM   1240  N   LEU A 174     246.699 173.486 193.833  1.00133.99      AP1  N
ATOM   1241  CA  LEU A 174     246.163 172.563 192.850  1.00133.99      AP1  C
ATOM   1242  C   LEU A 174     245.389 173.303 191.780  1.00133.99      AP1  C
ATOM   1243  O   LEU A 174     245.509 172.991 190.591  1.00133.99      AP1  O
ATOM   1244  CB  LEU A 174     245.281 171.524 193.530  1.00133.99      AP1  C
ATOM   1245  CG  LEU A 174     245.996 170.295 194.096  1.00133.99      AP1  C
ATOM   1246  CD1 LEU A 174     246.616 169.503 192.955  1.00133.99      AP1  C
ATOM   1247  CD2 LEU A 174     247.041 170.640 195.145  1.00133.99      AP1  C
ATOM   1248  N   ASP A 175     244.616 174.313 192.181  1.00136.07      AP1  N
ATOM   1249  CA  ASP A 175     243.873 175.087 191.198  1.00136.07      AP1  C
ATOM   1250  C   ASP A 175     244.808 175.662 190.153  1.00136.07      AP1  C
ATOM   1251  O   ASP A 175     244.424 175.842 188.992  1.00136.07      AP1  O
ATOM   1252  CB  ASP A 175     243.094 176.202 191.885  1.00136.07      AP1  C
ATOM   1253  CG  ASP A 175     242.141 175.680 192.927  1.00136.07      AP1  C
ATOM   1254  OD1 ASP A 175     241.507 174.634 192.678  1.00136.07      AP1  O
ATOM   1255  OD2 ASP A 175     242.026 176.314 193.996  1.00136.07      AP1  O
ATOM   1256  N   ALA A 176     246.046 175.938 190.542  1.00146.45      AP1  N
ATOM   1257  CA  ALA A 176     247.004 176.485 189.597  1.00146.45      AP1  C
ATOM   1258  C   ALA A 176     247.606 175.424 188.695  1.00146.45      AP1  C
ATOM   1259  O   ALA A 176     248.092 175.751 187.608  1.00146.45      AP1  O
ATOM   1260  CB  ALA A 176     248.123 177.206 190.343  1.00146.45      AP1  C
ATOM   1261  N   ILE A 177     247.575 174.170 189.109  1.00146.25      AP1  N
ATOM   1262  CA  ILE A 177     248.271 173.101 188.415  1.00146.25      AP1  C
ATOM   1263  C   ILE A 177     247.425 172.640 187.241  1.00146.25      AP1  C
ATOM   1264  O   ILE A 177     246.193 172.719 187.283  1.00146.25      AP1  O
ATOM   1265  CB  ILE A 177     248.567 171.947 189.383  1.00146.25      AP1  C
ATOM   1266  CG1 ILE A 177     249.018 172.543 190.710  1.00146.25      AP1  C
ATOM   1267  CG2 ILE A 177     249.626 171.030 188.807  1.00146.25      AP1  C
ATOM   1268  CD1 ILE A 177     249.384 171.538 191.744  1.00146.25      AP1  C
ATOM   1269  N   GLU A 178     248.093 172.181 186.184  1.00188.79      AP1  N
ATOM   1270  CA  GLU A 178     247.428 171.590 185.030  1.00188.79      AP1  C
ATOM   1271  C   GLU A 178     248.101 170.290 184.605  1.00188.79      AP1  C
ATOM   1272  O   GLU A 178     247.816 169.757 183.532  1.00188.79      AP1  O
ATOM   1273  CB  GLU A 178     247.385 172.576 183.868  1.00188.79      AP1  C
ATOM   1274  CG  GLU A 178     248.749 172.998 183.384  1.00188.79      AP1  C
ATOM   1275  CD  GLU A 178     248.670 173.939 182.205  1.00188.79      AP1  C
ATOM   1276  OE1 GLU A 178     247.545 174.207 181.736  1.00188.79      AP1  O
ATOM   1277  OE2 GLU A 178     249.731 174.415 181.749  1.00188.79      AP1  O
ATOM   1278  N   ASP A 179     248.999 169.769 185.439  1.00194.71      AP1  N
ATOM   1279  CA  ASP A 179     249.580 168.445 185.238  1.00194.71      AP1  C
ATOM   1280  C   ASP A 179     249.091 167.528 186.348  1.00194.71      AP1  C
ATOM   1281  O   ASP A 179     249.321 167.823 187.540  1.00194.71      AP1  O
ATOM   1282  CB  ASP A 179     251.106 168.470 185.221  1.00194.71      AP1  C
ATOM   1283  CG  ASP A 179     251.693 167.082 185.082  1.00194.71      AP1  C
ATOM   1284  OD1 ASP A 179     251.631 166.514 183.973  1.00194.71      AP1  O
ATOM   1285  OD2 ASP A 179     252.196 166.550 186.094  1.00194.71      AP1  O
ATOM   1286  N   PRO A 180     248.439 166.412 186.020  1.00193.17      AP1  N
ATOM   1287  CA  PRO A 180     247.931 165.536 187.084  1.00193.17      AP1  C
ATOM   1288  C   PRO A 180     249.031 164.986 187.963  1.00193.17      AP1  C
ATOM   1289  O   PRO A 180     248.860 164.907 189.184  1.00193.17      AP1  O
ATOM   1290  CB  PRO A 180     247.216 164.420 186.309  1.00193.17      AP1  C
ATOM   1291  CG  PRO A 180     246.985 164.975 184.945  1.00193.17      AP1  C
ATOM   1292  CD  PRO A 180     248.135 165.890 184.680  1.00193.17      AP1  C
ATOM   1293  N   GLU A 181     250.164 164.610 187.373  1.00171.52      AP1  N
ATOM   1294  CA  GLU A 181     251.224 163.975 188.144  1.00171.52      AP1  C
ATOM   1295  C   GLU A 181     251.741 164.904 189.229  1.00171.52      AP1  C
ATOM   1296  O   GLU A 181     251.632 164.606 190.426  1.00171.52      AP1  O
ATOM   1297  CB  GLU A 181     252.356 163.562 187.212  1.00171.52      AP1  C
ATOM   1298  CG  GLU A 181     251.906 162.686 186.072  1.00171.52      AP1  C
ATOM   1299  CD  GLU A 181     253.046 162.315 185.158  1.00171.52      AP1  C
ATOM   1300  OE1 GLU A 181     254.165 162.820 185.378  1.00171.52      AP1  O
ATOM   1301  OE2 GLU A 181     252.825 161.525 184.218  1.00171.52      AP1  O
ATOM   1302  N   LYS A 182     252.312 166.036 188.820  1.00168.44      AP1  N
ATOM   1303  CA  LYS A 182     252.839 166.993 189.781  1.00168.44      AP1  C
ATOM   1304  C   LYS A 182     251.754 167.464 190.733  1.00168.44      AP1  C
ATOM   1305  O   LYS A 182     252.007 167.654 191.927  1.00168.44      AP1  O
ATOM   1306  CB  LYS A 182     253.457 168.178 189.044  1.00168.44      AP1  C
ATOM   1307  CG  LYS A 182     254.652 167.820 188.177  1.00168.44      AP1  C
ATOM   1308  CD  LYS A 182     255.794 167.273 189.010  1.00168.44      AP1  C
ATOM   1309  CE  LYS A 182     257.135 167.669 188.424  1.00168.44      AP1  C
ATOM   1310  NZ  LYS A 182     257.139 169.091 187.989  1.00168.44      AP1  N
ATOM   1311  N   GLY A 183     250.539 167.650 190.222  1.00181.59      AP1  N
ATOM   1312  CA  GLY A 183     249.460 168.109 191.075  1.00181.59      AP1  C
ATOM   1313  C   GLY A 183     249.174 167.150 192.210  1.00181.59      AP1  C
ATOM   1314  O   GLY A 183     249.145 167.545 193.378  1.00181.59      AP1  O
ATOM   1315  N   GLY A 184     248.951 165.880 191.882  1.00168.88      AP1  N
ATOM   1316  CA  GLY A 184     248.700 164.900 192.917  1.00168.88      AP1  C
ATOM   1317  C   GLY A 184     249.878 164.753 193.854  1.00168.88      AP1  C
ATOM   1318  O   GLY A 184     249.703 164.600 195.063  1.00168.88      AP1  O
ATOM   1319  N   GLU A 185     251.093 164.799 193.310  1.00156.20      AP1  N
ATOM   1320  CA  GLU A 185     252.267 164.732 194.166  1.00156.20      AP1  C
ATOM   1321  C   GLU A 185     252.251 165.849 195.190  1.00156.20      AP1  C
ATOM   1322  O   GLU A 185     252.482 165.620 196.383  1.00156.20      AP1  O
ATOM   1323  CB  GLU A 185     253.529 164.804 193.317  1.00156.20      AP1  C
ATOM   1324  CG  GLU A 185     253.756 163.573 192.479  1.00156.20      AP1  C
ATOM   1325  CD  GLU A 185     254.844 163.774 191.453  1.00156.20      AP1  C
ATOM   1326  OE1 GLU A 185     254.884 164.859 190.840  1.00156.20      AP1  O
ATOM   1327  OE2 GLU A 185     255.663 162.853 191.261  1.00156.20      AP1  O
ATOM   1328  N   ALA A 186     251.968 167.065 194.736  1.00146.88      AP1  N
ATOM   1329  CA  ALA A 186     251.961 168.202 195.638  1.00146.88      AP1  C
ATOM   1330  C   ALA A 186     250.850 168.074 196.663  1.00146.88      AP1  C
ATOM   1331  O   ALA A 186     251.059 168.339 197.849  1.00146.88      AP1  O
ATOM   1332  CB  ALA A 186     251.814 169.494 194.839  1.00146.88      AP1  C
ATOM   1333  N   GLY A 187     249.658 167.688 196.223  1.00156.33      AP1  N
ATOM   1334  CA  GLY A 187     248.575 167.505 197.168  1.00156.33      AP1  C
ATOM   1335  C   GLY A 187     248.927 166.479 198.220  1.00156.33      AP1  C
ATOM   1336  O   GLY A 187     248.638 166.658 199.405  1.00156.33      AP1  O
ATOM   1337  N   ARG A 188     249.568 165.395 197.799  1.00159.07      AP1  N
ATOM   1338  CA  ARG A 188     249.980 164.369 198.739  1.00159.07      AP1  C
ATOM   1339  C   ARG A 188     250.967 164.927 199.746  1.00159.07      AP1  C
ATOM   1340  O   ARG A 188     250.782 164.772 200.958  1.00159.07      AP1  O
ATOM   1341  CB  ARG A 188     250.594 163.194 197.985  1.00159.07      AP1  C
ATOM   1342  CG  ARG A 188     251.178 162.123 198.885  1.00159.07      AP1  C
ATOM   1343  CD  ARG A 188     252.211 161.291 198.149  1.00159.07      AP1  C
ATOM   1344  NE  ARG A 188     253.302 162.114 197.639  1.00159.07      AP1  N
ATOM   1345  CZ  ARG A 188     253.499 162.376 196.352  1.00159.07      AP1  C
ATOM   1346  NH1 ARG A 188     252.681 161.868 195.442  1.00159.07      AP1  N
ATOM   1347  NH2 ARG A 188     254.516 163.137 195.975  1.00159.07      AP1  N
ATOM   1348  N   GLU A 189     252.033 165.558 199.259  1.00147.45      AP1  N
ATOM   1349  CA  GLU A 189     253.002 166.166 200.161  1.00147.45      AP1  C
ATOM   1350  C   GLU A 189     252.304 167.095 201.137  1.00147.45      AP1  C
ATOM   1351  O   GLU A 189     252.579 167.079 202.347  1.00147.45      AP1  O
ATOM   1352  CB  GLU A 189     254.054 166.922 199.348  1.00147.45      AP1  C
ATOM   1353  CG  GLU A 189     255.038 167.746 200.171  1.00147.45      AP1  C
ATOM   1354  CD  GLU A 189     256.371 167.942 199.466  1.00147.45      AP1  C
ATOM   1355  OE1 GLU A 189     257.322 168.439 200.104  1.00147.45      AP1  O
ATOM   1356  OE2 GLU A 189     256.468 167.604 198.269  1.00147.45      AP1  O
ATOM   1357  N   SER A 190     251.377 167.894 200.619  1.00143.36      AP1  N
ATOM   1358  CA  SER A 190     250.636 168.821 201.449  1.00143.36      AP1  C
ATOM   1359  C   SER A 190     249.950 168.089 202.575  1.00143.36      AP1  C
ATOM   1360  O   SER A 190     250.313 168.249 203.737  1.00143.36      AP1  O
ATOM   1361  CB  SER A 190     249.605 169.547 200.602  1.00143.36      AP1  C
ATOM   1362  OG  SER A 190     248.632 168.624 200.160  1.00143.36      AP1  O
ATOM   1363  N   VAL A 191     249.008 167.223 202.240  1.00150.47      AP1  N
ATOM   1364  CA  VAL A 191     248.227 166.578 203.282  1.00150.47      AP1  C
ATOM   1365  C   VAL A 191     249.136 165.815 204.227  1.00150.47      AP1  C
ATOM   1366  O   VAL A 191     248.822 165.642 205.407  1.00150.47      AP1  O
ATOM   1367  CB  VAL A 191     247.167 165.668 202.654  1.00150.47      AP1  C
ATOM   1368  CG1 VAL A 191     246.120 166.518 201.982  1.00150.47      AP1  C
ATOM   1369  CG2 VAL A 191     247.811 164.724 201.671  1.00150.47      AP1  C
ATOM   1370  N   GLU A 192     250.290 165.375 203.738  1.00161.42      AP1  N
ATOM   1371  CA  GLU A 192     251.223 164.679 204.611  1.00161.42      AP1  C
ATOM   1372  C   GLU A 192     251.738 165.604 205.699  1.00161.42      AP1  C
ATOM   1373  O   GLU A 192     251.669 165.284 206.896  1.00161.42      AP1  O
ATOM   1374  CB  GLU A 192     252.381 164.123 203.789  1.00161.42      AP1  C
ATOM   1375  CG  GLU A 192     253.499 163.545 204.626  1.00161.42      AP1  C
ATOM   1376  CD  GLU A 192     252.987 162.616 205.707  1.00161.42      AP1  C
ATOM   1377  OE1 GLU A 192     252.283 161.640 205.369  1.00161.42      AP1  O
ATOM   1378  OE2 GLU A 192     253.281 162.870 206.894  1.00161.42      AP1  O
ATOM   1379  N   ASP A 193     252.268 166.752 205.304  1.00153.14      AP1  N
ATOM   1380  CA  ASP A 193     252.722 167.687 206.321  1.00153.14      AP1  C
ATOM   1381  C   ASP A 193     251.550 168.166 207.160  1.00153.14      AP1  C
ATOM   1382  O   ASP A 193     251.713 168.496 208.336  1.00153.14      AP1  O
ATOM   1383  CB  ASP A 193     253.443 168.857 205.674  1.00153.14      AP1  C
ATOM   1384  CG  ASP A 193     252.603 169.538 204.637  1.00153.14      AP1  C
ATOM   1385  OD1 ASP A 193     251.575 170.138 205.007  1.00153.14      AP1  O
ATOM   1386  OD2 ASP A 193     252.956 169.459 203.447  1.00153.14      AP1  O
ATOM   1387  N   VAL A 194     250.364 168.218 206.561  1.00139.48      AP1  N
ATOM   1388  CA  VAL A 194     249.157 168.504 207.321  1.00139.48      AP1  C
ATOM   1389  C   VAL A 194     249.016 167.515 208.457  1.00139.48      AP1  C
ATOM   1390  O   VAL A 194     248.712 167.882 209.595  1.00139.48      AP1  O
ATOM   1391  CB  VAL A 194     247.929 168.460 206.401  1.00139.48      AP1  C
ATOM   1392  CG1 VAL A 194     246.676 168.680 207.207  1.00139.48      AP1  C
ATOM   1393  CG2 VAL A 194     248.048 169.499 205.319  1.00139.48      AP1  C
ATOM   1394  N   ALA A 195     249.221 166.240 208.155  1.00167.37      AP1  N
ATOM   1395  CA  ALA A 195     249.108 165.208 209.173  1.00167.37      AP1  C
ATOM   1396  C   ALA A 195     250.163 165.394 210.246  1.00167.37      AP1  C
ATOM   1397  O   ALA A 195     249.883 165.235 211.440  1.00167.37      AP1  O
ATOM   1398  CB  ALA A 195     249.231 163.830 208.532  1.00167.37      AP1  C
ATOM   1399  N   GLU A 196     251.390 165.707 209.840  1.00159.63      AP1  N
ATOM   1400  CA  GLU A 196     252.404 166.013 210.842  1.00159.63      AP1  C
ATOM   1401  C   GLU A 196     251.929 167.146 211.737  1.00159.63      AP1  C
ATOM   1402  O   GLU A 196     252.024 167.072 212.968  1.00159.63      AP1  O
ATOM   1403  CB  GLU A 196     253.730 166.380 210.189  1.00159.63      AP1  C
ATOM   1404  CG  GLU A 196     254.675 167.044 211.183  1.00159.63      AP1  C
ATOM   1405  CD  GLU A 196     255.912 167.635 210.541  1.00159.63      AP1  C
ATOM   1406  OE1 GLU A 196     256.980 167.627 211.191  1.00159.63      AP1  O
ATOM   1407  OE2 GLU A 196     255.819 168.108 209.390  1.00159.63      AP1  O
ATOM   1408  N   LEU A 197     251.389 168.197 211.123  1.00140.84      AP1  N
ATOM   1409  CA  LEU A 197     250.839 169.314 211.873  1.00140.84      AP1  C
ATOM   1410  C   LEU A 197     249.787 168.834 212.853  1.00140.84      AP1  C
ATOM   1411  O   LEU A 197     249.706 169.318 213.987  1.00140.84      AP1  O
ATOM   1412  CB  LEU A 197     250.244 170.330 210.903  1.00140.84      AP1  C
ATOM   1413  CG  LEU A 197     249.964 171.743 211.413  1.00140.84      AP1  C
ATOM   1414  CD1 LEU A 197     249.889 172.708 210.240  1.00140.84      AP1  C
ATOM   1415  CD2 LEU A 197     248.689 171.816 212.239  1.00140.84      AP1  C
ATOM   1416  N   ALA A 198     248.959 167.893 212.421  1.00167.54      AP1  N
ATOM   1417  CA  ALA A 198     247.992 167.300 213.328  1.00167.54      AP1  C
ATOM   1418  C   ALA A 198     248.697 166.698 214.529  1.00167.54      AP1  C
ATOM   1419  O   ALA A 198     248.431 167.081 215.672  1.00167.54      AP1  O
ATOM   1420  CB  ALA A 198     247.165 166.243 212.602  1.00167.54      AP1  C
ATOM   1421  N   GLU A 199     249.631 165.781 214.284  1.00174.73      AP1  N
ATOM   1422  CA  GLU A 199     250.451 165.274 215.374  1.00174.73      AP1  C
ATOM   1423  C   GLU A 199     251.146 166.410 216.104  1.00174.73      AP1  C
ATOM   1424  O   GLU A 199     251.384 166.324 217.313  1.00174.73      AP1  O
ATOM   1425  CB  GLU A 199     251.475 164.277 214.841  1.00174.73      AP1  C
ATOM   1426  CG  GLU A 199     252.430 163.747 215.897  1.00174.73      AP1  C
ATOM   1427  CD  GLU A 199     251.714 163.259 217.142  1.00174.73      AP1  C
ATOM   1428  OE1 GLU A 199     251.969 163.811 218.234  1.00174.73      AP1  O
ATOM   1429  OE2 GLU A 199     250.900 162.318 217.031  1.00174.73      AP1  O
ATOM   1430  N   ALA A 200     251.435 167.499 215.401  1.00167.25      AP1  N
ATOM   1431  CA  ALA A 200     252.094 168.642 216.016  1.00167.25      AP1  C
ATOM   1432  C   ALA A 200     251.072 169.314 216.919  1.00167.25      AP1  C
ATOM   1433  O   ALA A 200     250.352 170.227 216.518  1.00167.25      AP1  O
ATOM   1434  CB  ALA A 200     252.640 169.590 214.958  1.00167.25      AP1  C
ATOM   1435  N   VAL A 201     250.986 168.819 218.150  1.00175.37      AP1  N
ATOM   1436  CA  VAL A 201     250.147 169.402 219.184  1.00175.37      AP1  C
ATOM   1437  C   VAL A 201     250.869 169.539 220.510  1.00175.37      AP1  C
ATOM   1438  O   VAL A 201     250.262 169.977 221.491  1.00175.37      AP1  O
ATOM   1439  CB  VAL A 201     248.846 168.597 219.363  1.00175.37      AP1  C
ATOM   1440  CG1 VAL A 201     247.958 168.783 218.157  1.00175.37      AP1  C
ATOM   1441  CG2 VAL A 201     249.172 167.130 219.534  1.00175.37      AP1  C
ATOM   1442  N   ASP A 202     252.144 169.177 220.570  1.00198.31      AP1  N
ATOM   1443  CA  ASP A 202     252.846 169.057 221.838  1.00198.31      AP1  C
ATOM   1444  C   ASP A 202     253.862 170.171 222.061  1.00198.31      AP1  C
ATOM   1445  O   ASP A 202     254.031 170.635 223.193  1.00198.31      AP1  O
ATOM   1446  CB  ASP A 202     253.539 167.699 221.893  1.00198.31      AP1  C
ATOM   1447  CG  ASP A 202     252.661 166.588 221.362  1.00198.31      AP1  C
ATOM   1448  OD1 ASP A 202     251.435 166.659 221.570  1.00198.31      AP1  O
ATOM   1449  OD2 ASP A 202     253.189 165.659 220.719  1.00198.31      AP1  O
ATOM   1450  N   ALA A 203     254.520 170.613 221.019  1.00182.11      AP1  N
ATOM   1451  CA  ALA A 203     255.625 171.551 221.106  1.00182.11      AP1  C
ATOM   1452  C   ALA A 203     255.116 172.980 221.244  1.00182.11      AP1  C
ATOM   1453  O   ALA A 203     253.925 173.241 221.053  1.00182.11      AP1  O
ATOM   1454  CB  ALA A 203     256.513 171.445 219.862  1.00182.11      AP1  C
ATOM   1455  N   PRO A 204     255.988 173.922 221.601  1.00166.27      AP1  N
ATOM   1456  CA  PRO A 204     255.591 175.331 221.580  1.00166.27      AP1  C
ATOM   1457  C   PRO A 204     255.079 175.739 220.208  1.00166.27      AP1  C
ATOM   1458  O   PRO A 204     255.560 175.270 219.174  1.00166.27      AP1  O
ATOM   1459  CB  PRO A 204     256.884 176.066 221.940  1.00166.27      AP1  C
ATOM   1460  CG  PRO A 204     257.608 175.103 222.797  1.00166.27      AP1  C
ATOM   1461  CD  PRO A 204     257.303 173.741 222.240  1.00166.27      AP1  C
ATOM   1462  N   ALA A 205     254.088 176.631 220.217  1.00168.75      AP1  N
ATOM   1463  CA  ALA A 205     253.438 177.042 218.980  1.00168.75      AP1  C
ATOM   1464  C   ALA A 205     254.421 177.645 217.995  1.00168.75      AP1  C
ATOM   1465  O   ALA A 205     254.125 177.739 216.799  1.00168.75      AP1  O
ATOM   1466  CB  ALA A 205     252.318 178.037 219.279  1.00168.75      AP1  C
ATOM   1467  N   GLN A 206     255.587 178.075 218.471  1.00159.14      AP1  N
ATOM   1468  CA  GLN A 206     256.557 178.654 217.556  1.00159.14      AP1  C
ATOM   1469  C   GLN A 206     257.000 177.634 216.522  1.00159.14      AP1  C
ATOM   1470  O   GLN A 206     256.916 177.892 215.319  1.00159.14      AP1  O
ATOM   1471  CB  GLN A 206     257.754 179.208 218.323  1.00159.14      AP1  C
ATOM   1472  CG  GLN A 206     258.726 179.959 217.430  1.00159.14      AP1  C
ATOM   1473  CD  GLN A 206     259.665 180.858 218.204  1.00159.14      AP1  C
ATOM   1474  OE1 GLN A 206     259.568 180.972 219.426  1.00159.14      AP1  O
ATOM   1475  NE2 GLN A 206     260.583 181.505 217.494  1.00159.14      AP1  N
ATOM   1476  N   GLU A 207     257.460 176.466 216.968  1.00144.37      AP1  N
ATOM   1477  CA  GLU A 207     257.807 175.415 216.022  1.00144.37      AP1  C
ATOM   1478  C   GLU A 207     256.605 175.036 215.176  1.00144.37      AP1  C
ATOM   1479  O   GLU A 207     256.746 174.634 214.015  1.00144.37      AP1  O
ATOM   1480  CB  GLU A 207     258.339 174.192 216.762  1.00144.37      AP1  C
ATOM   1481  CG  GLU A 207     258.751 173.058 215.842  1.00144.37      AP1  C
ATOM   1482  CD  GLU A 207     259.185 171.820 216.598  1.00144.37      AP1  C
ATOM   1483  OE1 GLU A 207     259.211 171.861 217.845  1.00144.37      AP1  O
ATOM   1484  OE2 GLU A 207     259.504 170.807 215.943  1.00144.37      AP1  O
ATOM   1485  N   VAL A 208     255.412 175.153 215.748  1.00151.43      AP1  N
ATOM   1486  CA  VAL A 208     254.208 174.864 214.987  1.00151.43      AP1  C
ATOM   1487  C   VAL A 208     254.124 175.764 213.772  1.00151.43      AP1  C
ATOM   1488  O   VAL A 208     254.149 175.296 212.627  1.00151.43      AP1  O
ATOM   1489  CB  VAL A 208     252.973 175.016 215.885  1.00151.43      AP1  C
ATOM   1490  CG1 VAL A 208     251.749 174.586 215.136  1.00151.43      AP1  C
ATOM   1491  CG2 VAL A 208     253.147 174.180 217.136  1.00151.43      AP1  C
ATOM   1492  N   ALA A 209     254.034 177.069 214.004  1.00138.90      AP1  N
ATOM   1493  CA  ALA A 209     253.977 178.008 212.898  1.00138.90      AP1  C
ATOM   1494  C   ALA A 209     255.182 177.844 211.997  1.00138.90      AP1  C
ATOM   1495  O   ALA A 209     255.098 178.063 210.787  1.00138.90      AP1  O
ATOM   1496  CB  ALA A 209     253.895 179.434 213.430  1.00138.90      AP1  C
ATOM   1497  N   SER A 210     256.312 177.449 212.574  1.00125.51      AP1  N
ATOM   1498  CA  SER A 210     257.503 177.210 211.778  1.00125.51      AP1  C
ATOM   1499  C   SER A 210     257.233 176.174 210.710  1.00125.51      AP1  C
ATOM   1500  O   SER A 210     257.272 176.472 209.511  1.00125.51      AP1  O
ATOM   1501  CB  SER A 210     258.631 176.730 212.681  1.00125.51      AP1  C
ATOM   1502  OG  SER A 210     258.496 175.338 212.911  1.00125.51      AP1  O
ATOM   1503  N   ARG A 211     256.944 174.954 211.138  1.00126.11      AP1  N
ATOM   1504  CA  ARG A 211     256.656 173.897 210.187  1.00126.11      AP1  C
ATOM   1505  C   ARG A 211     255.521 174.303 209.263  1.00126.11      AP1  C
ATOM   1506  O   ARG A 211     255.486 173.903 208.097  1.00126.11      AP1  O
ATOM   1507  CB  ARG A 211     256.329 172.612 210.933  1.00126.11      AP1  C
ATOM   1508  CG  ARG A 211     257.455 172.133 211.821  1.00126.11      AP1  C
ATOM   1509  CD  ARG A 211     257.154 170.749 212.338  1.00126.11      AP1  C
ATOM   1510  NE  ARG A 211     258.112 170.312 213.343  1.00126.11      AP1  N
ATOM   1511  CZ  ARG A 211     258.124 169.094 213.869  1.00126.11      AP1  C
ATOM   1512  NH1 ARG A 211     257.229 168.196 213.483  1.00126.11      AP1  N
ATOM   1513  NH2 ARG A 211     259.028 168.774 214.783  1.00126.11      AP1  N
ATOM   1514  N   ALA A 212     254.595 175.118 209.758  1.00112.83      AP1  N
ATOM   1515  CA  ALA A 212     253.531 175.603 208.894  1.00112.83      AP1  C
ATOM   1516  C   ALA A 212     254.101 176.416 207.747  1.00112.83      AP1  C
ATOM   1517  O   ALA A 212     253.703 176.256 206.588  1.00112.83      AP1  O
ATOM   1518  CB  ALA A 212     252.548 176.438 209.707  1.00112.83      AP1  C
ATOM   1519  N   PHE A 213     255.022 177.310 208.059  1.00109.67      AP1  N
ATOM   1520  CA  PHE A 213     255.660 178.080 207.012  1.00109.67      AP1  C
ATOM   1521  C   PHE A 213     256.421 177.167 206.081  1.00109.67      AP1  C
ATOM   1522  O   PHE A 213     256.442 177.381 204.870  1.00109.67      AP1  O
ATOM   1523  CB  PHE A 213     256.582 179.118 207.627  1.00109.67      AP1  C
ATOM   1524  CG  PHE A 213     255.862 180.132 208.440  1.00109.67      AP1  C
ATOM   1525  CD1 PHE A 213     256.305 180.471 209.700  1.00109.67      AP1  C
ATOM   1526  CD2 PHE A 213     254.722 180.734 207.950  1.00109.67      AP1  C
ATOM   1527  CE1 PHE A 213     255.631 181.403 210.451  1.00109.67      AP1  C
ATOM   1528  CE2 PHE A 213     254.043 181.666 208.693  1.00109.67      AP1  C
ATOM   1529  CZ  PHE A 213     254.500 182.004 209.945  1.00109.67      AP1  C
ATOM   1530  N   VAL A 214     257.067 176.151 206.638  1.00 98.20      AP1  N
ATOM   1531  CA  VAL A 214     257.724 175.156 205.803  1.00 98.20      AP1  C
ATOM   1532  C   VAL A 214     256.733 174.588 204.812  1.00 98.20      AP1  C
ATOM   1533  O   VAL A 214     257.042 174.380 203.631  1.00 98.20      AP1  O
ATOM   1534  CB  VAL A 214     258.333 174.047 206.673  1.00 98.20      AP1  C
ATOM   1535  CG1 VAL A 214     259.218 173.150 205.827  1.00 98.20      AP1  C
ATOM   1536  CG2 VAL A 214     259.117 174.652 207.810  1.00 98.20      AP1  C
ATOM   1537  N   ALA A 215     255.531 174.308 205.290  1.00102.34      AP1  N
ATOM   1538  CA  ALA A 215     254.484 173.864 204.394  1.00102.34      AP1  C
ATOM   1539  C   ALA A 215     254.281 174.877 203.294  1.00102.34      AP1  C
ATOM   1540  O   ALA A 215     254.652 174.627 202.148  1.00102.34      AP1  O
ATOM   1541  CB  ALA A 215     253.188 173.639 205.164  1.00102.34      AP1  C
ATOM   1542  N   ILE A 216     253.805 176.063 203.661  1.00 87.16      AP1  N
ATOM   1543  CA  ILE A 216     253.535 177.106 202.678  1.00 87.16      AP1  C
ATOM   1544  C   ILE A 216     254.669 177.180 201.677  1.00 87.16      AP1  C
ATOM   1545  O   ILE A 216     254.460 177.343 200.469  1.00 87.16      AP1  O
ATOM   1546  CB  ILE A 216     253.339 178.454 203.382  1.00 87.16      AP1  C
ATOM   1547  CG1 ILE A 216     252.498 178.266 204.633  1.00 87.16      AP1  C
ATOM   1548  CG2 ILE A 216     252.657 179.428 202.455  1.00 87.16      AP1  C
ATOM   1549  CD1 ILE A 216     252.570 179.431 205.572  1.00 87.16      AP1  C
ATOM   1550  N   ALA A 217     255.888 177.012 202.167  1.00 88.02      AP1  N
ATOM   1551  CA  ALA A 217     257.042 176.996 201.296  1.00 88.02      AP1  C
ATOM   1552  C   ALA A 217     256.906 175.906 200.261  1.00 88.02      AP1  C
ATOM   1553  O   ALA A 217     256.720 176.194 199.079  1.00 88.02      AP1  O
ATOM   1554  CB  ALA A 217     258.307 176.795 202.121  1.00 88.02      AP1  C
ATOM   1555  N   ARG A 218     256.929 174.652 200.699  1.00 99.33      AP1  N
ATOM   1556  CA  ARG A 218     256.888 173.549 199.749  1.00 99.33      AP1  C
ATOM   1557  C   ARG A 218     255.686 173.682 198.830  1.00 99.33      AP1  C
ATOM   1558  O   ARG A 218     255.756 173.352 197.639  1.00 99.33      AP1  O
ATOM   1559  CB  ARG A 218     256.847 172.218 200.493  1.00 99.33      AP1  C
ATOM   1560  CG  ARG A 218     257.909 172.061 201.561  1.00 99.33      AP1  C
ATOM   1561  CD  ARG A 218     257.869 170.665 202.141  1.00 99.33      AP1  C
ATOM   1562  NE  ARG A 218     258.301 170.626 203.531  1.00 99.33      AP1  N
ATOM   1563  CZ  ARG A 218     258.432 169.507 204.230  1.00 99.33      AP1  C
ATOM   1564  NH1 ARG A 218     258.167 168.341 203.661  1.00 99.33      AP1  N
ATOM   1565  NH2 ARG A 218     258.827 169.550 205.493  1.00 99.33      AP1  N
ATOM   1566  N   GLN A 219     254.569 174.150 199.382  1.00 92.39      AP1  N
ATOM   1567  CA  GLN A 219     253.426 174.527 198.568  1.00 92.39      AP1  C
ATOM   1568  C   GLN A 219     253.876 175.353 197.384  1.00 92.39      AP1  C
ATOM   1569  O   GLN A 219     253.743 174.931 196.232  1.00 92.39      AP1  O
ATOM   1570  CB  GLN A 219     252.429 175.325 199.404  1.00 92.39      AP1  C
ATOM   1571  CG  GLN A 219     251.950 174.657 200.678  1.00 92.39      AP1  C
ATOM   1572  CD  GLN A 219     250.527 174.141 200.581  1.00 92.39      AP1  C
ATOM   1573  OE1 GLN A 219     249.720 174.649 199.806  1.00 92.39      AP1  O
ATOM   1574  NE2 GLN A 219     250.207 173.141 201.390  1.00 92.39      AP1  N
ATOM   1575  N   LEU A 220     254.458 176.511 197.659  1.00 94.87      AP1  N
ATOM   1576  CA  LEU A 220     254.807 177.417 196.580  1.00 94.87      AP1  C
ATOM   1577  C   LEU A 220     255.899 176.826 195.718  1.00 94.87      AP1  C
ATOM   1578  O   LEU A 220     255.984 177.114 194.526  1.00 94.87      AP1  O
ATOM   1579  CB  LEU A 220     255.241 178.761 197.141  1.00 94.87      AP1  C
ATOM   1580  CG  LEU A 220     254.073 179.709 197.381  1.00 94.87      AP1  C
ATOM   1581  CD1 LEU A 220     253.377 180.004 196.067  1.00 94.87      AP1  C
ATOM   1582  CD2 LEU A 220     253.104 179.119 198.367  1.00 94.87      AP1  C
ATOM   1583  N   LYS A 221     256.751 176.008 196.315  1.00108.99      AP1  N
ATOM   1584  CA  LYS A 221     257.801 175.357 195.555  1.00108.99      AP1  C
ATOM   1585  C   LYS A 221     257.202 174.524 194.441  1.00108.99      AP1  C
ATOM   1586  O   LYS A 221     257.415 174.800 193.254  1.00108.99      AP1  O
ATOM   1587  CB  LYS A 221     258.647 174.485 196.481  1.00108.99      AP1  C
ATOM   1588  CG  LYS A 221     259.707 173.673 195.757  1.00108.99      AP1  C
ATOM   1589  CD  LYS A 221     260.654 172.976 196.723  1.00108.99      AP1  C
ATOM   1590  CE  LYS A 221     260.020 171.741 197.336  1.00108.99      AP1  C
ATOM   1591  NZ  LYS A 221     260.996 170.954 198.137  1.00108.99      AP1  N
ATOM   1592  N   HIS A 222     256.421 173.520 194.814  1.00137.90      AP1  N
ATOM   1593  CA  HIS A 222     255.771 172.684 193.820  1.00137.90      AP1  C
ATOM   1594  C   HIS A 222     254.917 173.528 192.894  1.00137.90      AP1  C
ATOM   1595  O   HIS A 222     254.864 173.276 191.686  1.00137.90      AP1  O
ATOM   1596  CB  HIS A 222     254.936 171.615 194.515  1.00137.90      AP1  C
ATOM   1597  CG  HIS A 222     255.703 170.814 195.521  1.00137.90      AP1  C
ATOM   1598  ND1 HIS A 222     256.238 171.370 196.663  1.00137.90      AP1  N
ATOM   1599  CD2 HIS A 222     256.034 169.501 195.552  1.00137.90      AP1  C
ATOM   1600  CE1 HIS A 222     256.861 170.434 197.357  1.00137.90      AP1  C
ATOM   1601  NE2 HIS A 222     256.754 169.291 196.704  1.00137.90      AP1  N
ATOM   1602  N   ALA A 223     254.271 174.555 193.442  1.00121.29      AP1  N
ATOM   1603  CA  ALA A 223     253.468 175.446 192.624  1.00121.29      AP1  C
ATOM   1604  C   ALA A 223     254.295 176.040 191.501  1.00121.29      AP1  C
ATOM   1605  O   ALA A 223     253.919 175.965 190.326  1.00121.29      AP1  O
ATOM   1606  CB  ALA A 223     252.883 176.549 193.499  1.00121.29      AP1  C
ATOM   1607  N   MET A 224     255.437 176.619 191.847  1.00154.00      AP1  N
ATOM   1608  CA  MET A 224     256.323 177.187 190.849  1.00154.00      AP1  C
ATOM   1609  C   MET A 224     256.750 176.132 189.851  1.00154.00      AP1  C
ATOM   1610  O   MET A 224     256.627 176.324 188.637  1.00154.00      AP1  O
ATOM   1611  CB  MET A 224     257.542 177.794 191.535  1.00154.00      AP1  C
ATOM   1612  CG  MET A 224     258.695 178.074 190.598  1.00154.00      AP1  C
ATOM   1613  SD  MET A 224     258.272 179.283 189.337  1.00154.00      AP1  S
ATOM   1614  CE  MET A 224     258.954 180.763 190.079  1.00154.00      AP1  C
ATOM   1615  N   GLU A 225     257.215 174.991 190.351  1.00162.39      AP1  N
ATOM   1616  CA  GLU A 225     257.811 173.973 189.503  1.00162.39      AP1  C
ATOM   1617  C   GLU A 225     256.942 173.603 188.316  1.00162.39      AP1  C
ATOM   1618  O   GLU A 225     257.479 173.308 187.244  1.00162.39      AP1  O
ATOM   1619  CB  GLU A 225     258.107 172.720 190.321  1.00162.39      AP1  C
ATOM   1620  CG  GLU A 225     258.937 171.701 189.570  1.00162.39      AP1  C
ATOM   1621  CD  GLU A 225     259.859 170.919 190.477  1.00162.39      AP1  C
ATOM   1622  OE1 GLU A 225     260.330 171.490 191.483  1.00162.39      AP1  O
ATOM   1623  OE2 GLU A 225     260.118 169.734 190.182  1.00162.39      AP1  O
ATOM   1624  N   GLY A 226     255.627 173.651 188.464  1.00183.91      AP1  N
ATOM   1625  CA  GLY A 226     254.740 173.314 187.377  1.00183.91      AP1  C
ATOM   1626  C   GLY A 226     254.756 174.283 186.221  1.00183.91      AP1  C
ATOM   1627  O   GLY A 226     254.233 173.953 185.151  1.00183.91      AP1  O
ATOM   1628  N   ASP A 227     255.354 175.458 186.397  1.00191.99      AP1  N
ATOM   1629  CA  ASP A 227     255.400 176.490 185.370  1.00191.99      AP1  C
ATOM   1630  C   ASP A 227     254.007 176.747 184.803  1.00191.99      AP1  C
ATOM   1631  O   ASP A 227     253.774 176.536 183.607  1.00191.99      AP1  O
ATOM   1632  CB  ASP A 227     256.371 176.082 184.262  1.00191.99      AP1  C
ATOM   1633  CG  ASP A 227     256.854 177.261 183.449  1.00191.99      AP1  C
ATOM   1634  OD1 ASP A 227     256.653 178.410 183.891  1.00191.99      AP1  O
ATOM   1635  OD2 ASP A 227     257.441 177.041 182.369  1.00191.99      AP1  O
ATOM   1636  N   PRO A 228     253.060 177.192 185.622  1.00184.61      AP1  N
ATOM   1637  CA  PRO A 228     251.686 177.378 185.159  1.00184.61      AP1  C
ATOM   1638  C   PRO A 228     251.459 178.769 184.579  1.00184.61      AP1  C
ATOM   1639  O   PRO A 228     252.385 179.560 184.400  1.00184.61      AP1  O
ATOM   1640  CB  PRO A 228     250.877 177.189 186.443  1.00184.61      AP1  C
ATOM   1641  CG  PRO A 228     251.769 177.771 187.494  1.00184.61      AP1  C
ATOM   1642  CD  PRO A 228     253.200 177.553 187.044  1.00184.61      AP1  C
ATOM   1643  N   SER A 229     250.192 179.044 184.271  1.00166.90      AP1  N
ATOM   1644  CA  SER A 229     249.798 180.369 183.833  1.00166.90      AP1  C
ATOM   1645  C   SER A 229     250.154 181.400 184.901  1.00166.90      AP1  C
ATOM   1646  O   SER A 229     250.017 181.141 186.098  1.00166.90      AP1  O
ATOM   1647  CB  SER A 229     248.303 180.404 183.544  1.00166.90      AP1  C
ATOM   1648  OG  SER A 229     247.929 181.644 182.983  1.00166.90      AP1  O
ATOM   1649  N   PRO A 230     250.610 182.585 184.484  1.00157.62      AP1  N
ATOM   1650  CA  PRO A 230     251.174 183.524 185.466  1.00157.62      AP1  C
ATOM   1651  C   PRO A 230     250.188 183.950 186.532  1.00157.62      AP1  C
ATOM   1652  O   PRO A 230     250.461 183.768 187.723  1.00157.62      AP1  O
ATOM   1653  CB  PRO A 230     251.615 184.710 184.598  1.00157.62      AP1  C
ATOM   1654  CG  PRO A 230     250.797 184.604 183.365  1.00157.62      AP1  C
ATOM   1655  CD  PRO A 230     250.615 183.142 183.124  1.00157.62      AP1  C
ATOM   1656  N   GLU A 231     249.042 184.498 186.133  1.00165.26      AP1  N
ATOM   1657  CA  GLU A 231     248.053 184.973 187.095  1.00165.26      AP1  C
ATOM   1658  C   GLU A 231     247.667 183.873 188.072  1.00165.26      AP1  C
ATOM   1659  O   GLU A 231     247.312 184.139 189.226  1.00165.26      AP1  O
ATOM   1660  CB  GLU A 231     246.828 185.480 186.339  1.00165.26      AP1  C
ATOM   1661  CG  GLU A 231     245.908 184.371 185.845  1.00165.26      AP1  C
ATOM   1662  CD  GLU A 231     246.582 183.394 184.883  1.00165.26      AP1  C
ATOM   1663  OE1 GLU A 231     247.751 183.605 184.490  1.00165.26      AP1  O
ATOM   1664  OE2 GLU A 231     245.939 182.386 184.530  1.00165.26      AP1  O
ATOM   1665  N   LYS A 232     247.735 182.622 187.625  1.00152.79      AP1  N
ATOM   1666  CA  LYS A 232     247.462 181.516 188.526  1.00152.79      AP1  C
ATOM   1667  C   LYS A 232     248.514 181.443 189.616  1.00152.79      AP1  C
ATOM   1668  O   LYS A 232     248.184 181.401 190.808  1.00152.79      AP1  O
ATOM   1669  CB  LYS A 232     247.404 180.215 187.734  1.00152.79      AP1  C
ATOM   1670  CG  LYS A 232     246.236 180.154 186.780  1.00152.79      AP1  C
ATOM   1671  CD  LYS A 232     246.209 178.842 186.030  1.00152.79      AP1  C
ATOM   1672  CE  LYS A 232     245.050 178.808 185.058  1.00152.79      AP1  C
ATOM   1673  NZ  LYS A 232     243.749 178.774 185.780  1.00152.79      AP1  N
ATOM   1674  N   MET A 233     249.786 181.413 189.218  1.00139.75      AP1  N
ATOM   1675  CA  MET A 233     250.880 181.476 190.177  1.00139.75      AP1  C
ATOM   1676  C   MET A 233     250.688 182.646 191.125  1.00139.75      AP1  C
ATOM   1677  O   MET A 233     250.962 182.545 192.328  1.00139.75      AP1  O
ATOM   1678  CB  MET A 233     252.202 181.606 189.425  1.00139.75      AP1  C
ATOM   1679  CG  MET A 233     253.429 181.399 190.274  1.00139.75      AP1  C
ATOM   1680  SD  MET A 233     253.611 179.674 190.759  1.00139.75      AP1  S
ATOM   1681  CE  MET A 233     254.542 179.852 192.276  1.00139.75      AP1  C
ATOM   1682  N   ALA A 234     250.218 183.769 190.589  1.00140.86      AP1  N
ATOM   1683  CA  ALA A 234     249.941 184.924 191.424  1.00140.86      AP1  C
ATOM   1684  C   ALA A 234     248.937 184.578 192.505  1.00140.86      AP1  C
ATOM   1685  O   ALA A 234     249.285 184.538 193.688  1.00140.86      AP1  O
ATOM   1686  CB  ALA A 234     249.426 186.078 190.569  1.00140.86      AP1  C
ATOM   1687  N   GLU A 235     247.707 184.260 192.106  1.00120.31      AP1  N
ATOM   1688  CA  GLU A 235     246.668 183.924 193.072  1.00120.31      AP1  C
ATOM   1689  C   GLU A 235     247.177 182.917 194.087  1.00120.31      AP1  C
ATOM   1690  O   GLU A 235     246.840 182.987 195.276  1.00120.31      AP1  O
ATOM   1691  CB  GLU A 235     245.445 183.386 192.342  1.00120.31      AP1  C
ATOM   1692  CG  GLU A 235     244.937 184.324 191.274  1.00120.31      AP1  C
ATOM   1693  CD  GLU A 235     244.214 183.601 190.164  1.00120.31      AP1  C
ATOM   1694  OE1 GLU A 235     244.861 182.816 189.445  1.00120.31      AP1  O
ATOM   1695  OE2 GLU A 235     242.995 183.818 190.010  1.00120.31      AP1  O
ATOM   1696  N   ALA A 236     248.013 181.989 193.635  1.00105.08      AP1  N
ATOM   1697  CA  ALA A 236     248.633 181.047 194.550  1.00105.08      AP1  C
ATOM   1698  C   ALA A 236     249.413 181.776 195.623  1.00105.08      AP1  C
ATOM   1699  O   ALA A 236     249.125 181.640 196.820  1.00105.08      AP1  O
ATOM   1700  CB  ALA A 236     249.553 180.109 193.777  1.00105.08      AP1  C
ATOM   1701  N   GLY A 237     250.410 182.546 195.208  1.00 98.59      AP1  N
ATOM   1702  CA  GLY A 237     251.178 183.300 196.172  1.00 98.59      AP1  C
ATOM   1703  C   GLY A 237     250.288 184.111 197.086  1.00 98.59      AP1  C
ATOM   1704  O   GLY A 237     250.505 184.154 198.293  1.00 98.59      AP1  O
ATOM   1705  N   LYS A 238     249.266 184.744 196.517  1.00104.40      AP1  N
ATOM   1706  CA  LYS A 238     248.346 185.554 197.303  1.00104.40      AP1  C
ATOM   1707  C   LYS A 238     247.762 184.748 198.443  1.00104.40      AP1  C
ATOM   1708  O   LYS A 238     247.834 185.148 199.616  1.00104.40      AP1  O
ATOM   1709  CB  LYS A 238     247.218 186.073 196.414  1.00104.40      AP1  C
ATOM   1710  CG  LYS A 238     247.670 186.733 195.130  1.00104.40      AP1  C
ATOM   1711  CD  LYS A 238     246.481 187.257 194.345  1.00104.40      AP1  C
ATOM   1712  CE  LYS A 238     245.811 188.413 195.062  1.00104.40      AP1  C
ATOM   1713  NZ  LYS A 238     244.732 189.011 194.234  1.00104.40      AP1  N
ATOM   1714  N   ALA A 239     247.147 183.624 198.101  1.00 88.34      AP1  N
ATOM   1715  CA  ALA A 239     246.614 182.745 199.120  1.00 88.34      AP1  C
ATOM   1716  C   ALA A 239     247.676 182.426 200.150  1.00 88.34      AP1  C
ATOM   1717  O   ALA A 239     247.406 182.433 201.352  1.00 88.34      AP1  O
ATOM   1718  CB  ALA A 239     246.083 181.471 198.474  1.00 88.34      AP1  C
ATOM   1719  N   ALA A 240     248.894 182.164 199.696  1.00 73.69      AP1  N
ATOM   1720  CA  ALA A 240     249.955 181.831 200.633  1.00 73.69      AP1  C
ATOM   1721  C   ALA A 240     250.184 182.964 201.610  1.00 73.69      AP1  C
ATOM   1722  O   ALA A 240     250.404 182.740 202.807  1.00 73.69      AP1  O
ATOM   1723  CB  ALA A 240     251.235 181.532 199.871  1.00 73.69      AP1  C
ATOM   1724  N   LEU A 241     250.179 184.184 201.098  1.00 99.98      AP1  N
ATOM   1725  CA  LEU A 241     250.364 185.334 201.961  1.00 99.98      AP1  C
ATOM   1726  C   LEU A 241     249.297 185.348 203.024  1.00 99.98      AP1  C
ATOM   1727  O   LEU A 241     249.594 185.414 204.221  1.00 99.98      AP1  O
ATOM   1728  CB  LEU A 241     250.296 186.625 201.154  1.00 99.98      AP1  C
ATOM   1729  CG  LEU A 241     250.876 186.680 199.747  1.00 99.98      AP1  C
ATOM   1730  CD1 LEU A 241     250.682 188.055 199.148  1.00 99.98      AP1  C
ATOM   1731  CD2 LEU A 241     252.339 186.325 199.756  1.00 99.98      AP1  C
ATOM   1732  N   GLU A 242     248.047 185.273 202.592  1.00 99.70      AP1  N
ATOM   1733  CA  GLU A 242     246.949 185.310 203.541  1.00 99.70      AP1  C
ATOM   1734  C   GLU A 242     247.084 184.176 204.539  1.00 99.70      AP1  C
ATOM   1735  O   GLU A 242     246.745 184.317 205.723  1.00 99.70      AP1  O
ATOM   1736  CB  GLU A 242     245.634 185.248 202.775  1.00 99.70      AP1  C
ATOM   1737  CG  GLU A 242     245.563 186.329 201.704  1.00 99.70      AP1  C
ATOM   1738  CD  GLU A 242     244.613 185.999 200.578  1.00 99.70      AP1  C
ATOM   1739  OE1 GLU A 242     245.074 185.473 199.546  1.00 99.70      AP1  O
ATOM   1740  OE2 GLU A 242     243.406 186.282 200.716  1.00 99.70      AP1  O
ATOM   1741  N   ALA A 243     247.623 183.055 204.080  1.00 93.47      AP1  N
ATOM   1742  CA  ALA A 243     247.913 181.961 204.981  1.00 93.47      AP1  C
ATOM   1743  C   ALA A 243     248.835 182.425 206.084  1.00 93.47      AP1  C
ATOM   1744  O   ALA A 243     248.429 182.511 207.246  1.00 93.47      AP1  O
ATOM   1745  CB  ALA A 243     248.542 180.808 204.209  1.00 93.47      AP1  C
ATOM   1746  N   GLY A 244     250.056 182.797 205.716  1.00 97.51      AP1  N
ATOM   1747  CA  GLY A 244     251.004 183.264 206.710  1.00 97.51      AP1  C
ATOM   1748  C   GLY A 244     250.399 184.308 207.621  1.00 97.51      AP1  C
ATOM   1749  O   GLY A 244     250.701 184.363 208.813  1.00 97.51      AP1  O
ATOM   1750  N   ALA A 245     249.514 185.132 207.071  1.00109.72      AP1  N
ATOM   1751  CA  ALA A 245     248.848 186.137 207.880  1.00109.72      AP1  C
ATOM   1752  C   ALA A 245     248.062 185.488 209.000  1.00109.72      AP1  C
ATOM   1753  O   ALA A 245     248.233 185.827 210.179  1.00109.72      AP1  O
ATOM   1754  CB  ALA A 245     247.927 186.980 207.005  1.00109.72      AP1  C
ATOM   1755  N   GLU A 246     247.188 184.556 208.647  1.00128.90      AP1  N
ATOM   1756  CA  GLU A 246     246.421 183.883 209.681  1.00128.90      AP1  C
ATOM   1757  C   GLU A 246     247.352 183.150 210.633  1.00128.90      AP1  C
ATOM   1758  O   GLU A 246     247.092 183.068 211.837  1.00128.90      AP1  O
ATOM   1759  CB  GLU A 246     245.410 182.930 209.054  1.00128.90      AP1  C
ATOM   1760  CG  GLU A 246     244.214 182.626 209.953  1.00128.90      AP1  C
ATOM   1761  CD  GLU A 246     243.425 183.865 210.338  1.00128.90      AP1  C
ATOM   1762  OE1 GLU A 246     243.384 184.821 209.536  1.00128.90      AP1  O
ATOM   1763  OE2 GLU A 246     242.843 183.882 211.443  1.00128.90      AP1  O
ATOM   1764  N   VAL A 247     248.451 182.620 210.104  1.00102.40      AP1  N
ATOM   1765  CA  VAL A 247     249.439 181.973 210.956  1.00102.40      AP1  C
ATOM   1766  C   VAL A 247     249.886 182.926 212.037  1.00102.40      AP1  C
ATOM   1767  O   VAL A 247     249.945 182.579 213.223  1.00102.40      AP1  O
ATOM   1768  CB  VAL A 247     250.639 181.504 210.126  1.00102.40      AP1  C
ATOM   1769  CG1 VAL A 247     251.552 180.687 210.992  1.00102.40      AP1  C
ATOM   1770  CG2 VAL A 247     250.174 180.705 208.957  1.00102.40      AP1  C
ATOM   1771  N   ALA A 248     250.221 184.139 211.633  1.00132.95      AP1  N
ATOM   1772  CA  ALA A 248     250.685 185.128 212.585  1.00132.95      AP1  C
ATOM   1773  C   ALA A 248     249.609 185.437 213.604  1.00132.95      AP1  C
ATOM   1774  O   ALA A 248     249.870 185.440 214.810  1.00132.95      AP1  O
ATOM   1775  CB  ALA A 248     251.112 186.393 211.852  1.00132.95      AP1  C
ATOM   1776  N   ARG A 249     248.394 185.712 213.133  1.00136.89      AP1  N
ATOM   1777  CA  ARG A 249     247.313 186.037 214.056  1.00136.89      AP1  C
ATOM   1778  C   ARG A 249     247.152 184.941 215.093  1.00136.89      AP1  C
ATOM   1779  O   ARG A 249     246.981 185.211 216.289  1.00136.89      AP1  O
ATOM   1780  CB  ARG A 249     246.003 186.234 213.296  1.00136.89      AP1  C
ATOM   1781  CG  ARG A 249     246.057 187.276 212.200  1.00136.89      AP1  C
ATOM   1782  CD  ARG A 249     245.054 186.963 211.107  1.00136.89      AP1  C
ATOM   1783  NE  ARG A 249     245.050 187.980 210.061  1.00136.89      AP1  N
ATOM   1784  CZ  ARG A 249     244.276 187.938 208.983  1.00136.89      AP1  C
ATOM   1785  NH1 ARG A 249     243.440 186.927 208.802  1.00136.89      AP1  N
ATOM   1786  NH2 ARG A 249     244.338 188.910 208.084  1.00136.89      AP1  N
ATOM   1787  N   ALA A 250     247.240 183.692 214.647  1.00168.87      AP1  N
ATOM   1788  CA  ALA A 250     246.980 182.574 215.534  1.00168.87      AP1  C
ATOM   1789  C   ALA A 250     248.098 182.408 216.545  1.00168.87      AP1  C
ATOM   1790  O   ALA A 250     247.840 182.275 217.746  1.00168.87      AP1  O
ATOM   1791  CB  ALA A 250     246.794 181.298 214.719  1.00168.87      AP1  C
ATOM   1792  N   LEU A 251     249.345 182.375 216.078  1.00154.32      AP1  N
ATOM   1793  CA  LEU A 251     250.447 182.272 217.023  1.00154.32      AP1  C
ATOM   1794  C   LEU A 251     250.394 183.417 218.011  1.00154.32      AP1  C
ATOM   1795  O   LEU A 251     250.679 183.240 219.200  1.00154.32      AP1  O
ATOM   1796  CB  LEU A 251     251.779 182.254 216.287  1.00154.32      AP1  C
ATOM   1797  CG  LEU A 251     252.135 183.471 215.442  1.00154.32      AP1  C
ATOM   1798  CD1 LEU A 251     252.935 184.495 216.232  1.00154.32      AP1  C
ATOM   1799  CD2 LEU A 251     252.910 183.015 214.230  1.00154.32      AP1  C
ATOM   1800  N   THR A 252     249.989 184.588 217.536  1.00173.26      AP1  N
ATOM   1801  CA  THR A 252     249.860 185.745 218.399  1.00173.26      AP1  C
ATOM   1802  C   THR A 252     248.885 185.465 219.527  1.00173.26      AP1  C
ATOM   1803  O   THR A 252     249.257 185.464 220.706  1.00173.26      AP1  O
ATOM   1804  CB  THR A 252     249.387 186.932 217.569  1.00173.26      AP1  C
ATOM   1805  OG1 THR A 252     250.146 186.984 216.355  1.00173.26      AP1  O
ATOM   1806  CG2 THR A 252     249.578 188.223 218.339  1.00173.26      AP1  C
ATOM   1807  N   GLU A 253     247.627 185.200 219.173  1.00186.77      AP1  N
ATOM   1808  CA  GLU A 253     246.598 185.031 220.191  1.00186.77      AP1  C
ATOM   1809  C   GLU A 253     246.925 183.862 221.111  1.00186.77      AP1  C
ATOM   1810  O   GLU A 253     246.638 183.902 222.312  1.00186.77      AP1  O
ATOM   1811  CB  GLU A 253     245.231 184.850 219.532  1.00186.77      AP1  C
ATOM   1812  CG  GLU A 253     245.168 183.733 218.517  1.00186.77      AP1  C
ATOM   1813  CD  GLU A 253     244.832 182.405 219.152  1.00186.77      AP1  C
ATOM   1814  OE1 GLU A 253     244.328 182.408 220.295  1.00186.77      AP1  O
ATOM   1815  OE2 GLU A 253     245.077 181.361 218.515  1.00186.77      AP1  O
ATOM   1816  N   ALA A 254     247.545 182.815 220.568  1.00188.60      AP1  N
ATOM   1817  CA  ALA A 254     247.935 181.691 221.405  1.00188.60      AP1  C
ATOM   1818  C   ALA A 254     249.061 182.075 222.343  1.00188.60      AP1  C
ATOM   1819  O   ALA A 254     249.220 181.471 223.409  1.00188.60      AP1  O
ATOM   1820  CB  ALA A 254     248.352 180.508 220.536  1.00188.60      AP1  C
ATOM   1821  N   THR A 255     249.844 183.080 221.972  1.00179.56      AP1  N
ATOM   1822  CA  THR A 255     251.007 183.480 222.742  1.00179.56      AP1  C
ATOM   1823  C   THR A 255     250.764 184.740 223.557  1.00179.56      AP1  C
ATOM   1824  O   THR A 255     251.443 184.954 224.566  1.00179.56      AP1  O
ATOM   1825  CB  THR A 255     252.192 183.677 221.803  1.00179.56      AP1  C
ATOM   1826  OG1 THR A 255     251.764 184.419 220.655  1.00179.56      AP1  O
ATOM   1827  CG2 THR A 255     252.730 182.330 221.357  1.00179.56      AP1  C
ATOM   1828  N   GLY A 256     249.808 185.571 223.156  1.00191.79      AP1  N
ATOM   1829  CA  GLY A 256     249.558 186.799 223.887  1.00191.79      AP1  C
ATOM   1830  C   GLY A 256     250.711 187.777 223.864  1.00191.79      AP1  C
ATOM   1831  O   GLY A 256     250.958 188.458 224.864  1.00191.79      AP1  O
ATOM   1832  N   SER A 257     251.436 187.854 222.753  1.00184.17      AP1  N
ATOM   1833  CA  SER A 257     252.495 188.837 222.572  1.00184.17      AP1  C
ATOM   1834  C   SER A 257     251.917 190.106 221.960  1.00184.17      AP1  C
ATOM   1835  O   SER A 257     250.699 190.305 221.952  1.00184.17      AP1  O
ATOM   1836  CB  SER A 257     253.612 188.293 221.682  1.00184.17      AP1  C
ATOM   1837  OG  SER A 257     254.388 189.348 221.142  1.00184.17      AP1  O
ATOM   1838  N   ASP A 258     252.798 190.966 221.459  1.00171.89      AP1  N
ATOM   1839  CA  ASP A 258     252.374 192.225 220.865  1.00171.89      AP1  C
ATOM   1840  C   ASP A 258     251.666 192.001 219.536  1.00171.89      AP1  C
ATOM   1841  O   ASP A 258     252.304 191.623 218.548  1.00171.89      AP1  O
ATOM   1842  CB  ASP A 258     253.568 193.152 220.670  1.00171.89      AP1  C
ATOM   1843  CG  ASP A 258     253.208 194.598 220.872  1.00171.89      AP1  C
ATOM   1844  OD1 ASP A 258     252.137 195.005 220.378  1.00171.89      AP1  O
ATOM   1845  OD2 ASP A 258     253.982 195.323 221.531  1.00171.89      AP1  O
ATOM   1846  N   PRO A 259     250.361 192.256 219.466  1.00159.38      AP1  N
ATOM   1847  CA  PRO A 259     249.616 191.996 218.226  1.00159.38      AP1  C
ATOM   1848  C   PRO A 259     250.136 192.819 217.063  1.00159.38      AP1  C
ATOM   1849  O   PRO A 259     249.957 192.466 215.892  1.00159.38      AP1  O
ATOM   1850  CB  PRO A 259     248.180 192.399 218.591  1.00159.38      AP1  C
ATOM   1851  CG  PRO A 259     248.143 192.403 220.092  1.00159.38      AP1  C
ATOM   1852  CD  PRO A 259     249.505 192.842 220.509  1.00159.38      AP1  C
ATOM   1853  N   ALA A 260     250.787 193.929 217.402  1.00143.21      AP1  N
ATOM   1854  CA  ALA A 260     251.263 194.855 216.387  1.00143.21      AP1  C
ATOM   1855  C   ALA A 260     252.096 194.144 215.339  1.00143.21      AP1  C
ATOM   1856  O   ALA A 260     251.956 194.410 214.142  1.00143.21      AP1  O
ATOM   1857  CB  ALA A 260     252.072 195.969 217.043  1.00143.21      AP1  C
ATOM   1858  N   ARG A 261     252.987 193.256 215.773  1.00133.81      AP1  N
ATOM   1859  CA  ARG A 261     253.768 192.492 214.814  1.00133.81      AP1  C
ATOM   1860  C   ARG A 261     252.854 191.798 213.818  1.00133.81      AP1  C
ATOM   1861  O   ARG A 261     253.090 191.839 212.606  1.00133.81      AP1  O
ATOM   1862  CB  ARG A 261     254.649 191.483 215.549  1.00133.81      AP1  C
ATOM   1863  CG  ARG A 261     253.880 190.377 216.243  1.00133.81      AP1  C
ATOM   1864  CD  ARG A 261     254.586 189.843 217.465  1.00133.81      AP1  C
ATOM   1865  NE  ARG A 261     254.954 190.889 218.408  1.00133.81      AP1  N
ATOM   1866  CZ  ARG A 261     256.049 190.843 219.156  1.00133.81      AP1  C
ATOM   1867  NH1 ARG A 261     256.865 189.803 219.065  1.00133.81      AP1  N
ATOM   1868  NH2 ARG A 261     256.331 191.826 219.995  1.00133.81      AP1  N
ATOM   1869  N   ALA A 262     251.769 191.208 214.308  1.00129.66      AP1  N
ATOM   1870  CA  ALA A 262     250.888 190.459 213.428  1.00129.66      AP1  C
ATOM   1871  C   ALA A 262     250.165 191.389 212.478  1.00129.66      AP1  C
ATOM   1872  O   ALA A 262     250.014 191.088 211.290  1.00129.66      AP1  O
ATOM   1873  CB  ALA A 262     249.890 189.652 214.254  1.00129.66      AP1  C
ATOM   1874  N   LEU A 263     249.680 192.508 212.991  1.00115.58      AP1  N
ATOM   1875  CA  LEU A 263     249.037 193.466 212.112  1.00115.58      AP1  C
ATOM   1876  C   LEU A 263     249.994 193.894 211.017  1.00115.58      AP1  C
ATOM   1877  O   LEU A 263     249.620 193.970 209.842  1.00115.58      AP1  O
ATOM   1878  CB  LEU A 263     248.556 194.657 212.928  1.00115.58      AP1  C
ATOM   1879  CG  LEU A 263     247.934 194.220 214.252  1.00115.58      AP1  C
ATOM   1880  CD1 LEU A 263     247.497 195.418 215.059  1.00115.58      AP1  C
ATOM   1881  CD2 LEU A 263     246.759 193.291 214.008  1.00115.58      AP1  C
ATOM   1882  N   ALA A 264     251.244 194.151 211.386  1.00 95.31      AP1  N
ATOM   1883  CA  ALA A 264     252.243 194.526 210.400  1.00 95.31      AP1  C
ATOM   1884  C   ALA A 264     252.414 193.427 209.375  1.00 95.31      AP1  C
ATOM   1885  O   ALA A 264     252.627 193.689 208.185  1.00 95.31      AP1  O
ATOM   1886  CB  ALA A 264     253.566 194.820 211.095  1.00 95.31      AP1  C
ATOM   1887  N   ALA A 265     252.359 192.187 209.832  1.00108.59      AP1  N
ATOM   1888  CA  ALA A 265     252.404 191.080 208.900  1.00108.59      AP1  C
ATOM   1889  C   ALA A 265     251.253 191.172 207.922  1.00108.59      AP1  C
ATOM   1890  O   ALA A 265     251.443 191.038 206.711  1.00108.59      AP1  O
ATOM   1891  CB  ALA A 265     252.370 189.760 209.660  1.00108.59      AP1  C
ATOM   1892  N   GLU A 266     250.049 191.392 208.438  1.00116.58      AP1  N
ATOM   1893  CA  GLU A 266     248.893 191.543 207.569  1.00116.58      AP1  C
ATOM   1894  C   GLU A 266     249.167 192.597 206.518  1.00116.58      AP1  C
ATOM   1895  O   GLU A 266     248.902 192.403 205.325  1.00116.58      AP1  O
ATOM   1896  CB  GLU A 266     247.667 191.927 208.393  1.00116.58      AP1  C
ATOM   1897  CG  GLU A 266     247.404 191.022 209.575  1.00116.58      AP1  C
ATOM   1898  CD  GLU A 266     246.035 191.245 210.178  1.00116.58      AP1  C
ATOM   1899  OE1 GLU A 266     245.356 190.252 210.509  1.00116.58      AP1  O
ATOM   1900  OE2 GLU A 266     245.638 192.417 210.323  1.00116.58      AP1  O
ATOM   1901  N   ALA A 267     249.725 193.713 206.952  1.00 94.29      AP1  N
ATOM   1902  CA  ALA A 267     250.021 194.785 206.024  1.00 94.29      AP1  C
ATOM   1903  C   ALA A 267     250.960 194.309 204.938  1.00 94.29      AP1  C
ATOM   1904  O   ALA A 267     250.576 194.230 203.770  1.00 94.29      AP1  O
ATOM   1905  CB  ALA A 267     250.627 195.963 206.772  1.00 94.29      AP1  C
ATOM   1906  N   VAL A 268     252.178 193.943 205.319  1.00 76.38      AP1  N
ATOM   1907  CA  VAL A 268     253.171 193.567 204.325  1.00 76.38      AP1  C
ATOM   1908  C   VAL A 268     252.620 192.474 203.437  1.00 76.38      AP1  C
ATOM   1909  O   VAL A 268     252.997 192.341 202.269  1.00 76.38      AP1  O
ATOM   1910  CB  VAL A 268     254.471 193.137 205.015  1.00 76.38      AP1  C
ATOM   1911  CG1 VAL A 268     255.095 194.318 205.712  1.00 76.38      AP1  C
ATOM   1912  CG2 VAL A 268     254.190 192.047 206.000  1.00 76.38      AP1  C
ATOM   1913  N   ALA A 269     251.689 191.696 203.967  1.00 96.50      AP1  N
ATOM   1914  CA  ALA A 269     251.026 190.708 203.144  1.00 96.50      AP1  C
ATOM   1915  C   ALA A 269     250.224 191.380 202.052  1.00 96.50      AP1  C
ATOM   1916  O   ALA A 269     250.351 191.031 200.875  1.00 96.50      AP1  O
ATOM   1917  CB  ALA A 269     250.128 189.835 204.013  1.00 96.50      AP1  C
ATOM   1918  N   GLU A 270     249.384 192.337 202.424  1.00103.70      AP1  N
ATOM   1919  CA  GLU A 270     248.647 193.068 201.403  1.00103.70      AP1  C
ATOM   1920  C   GLU A 270     249.612 193.703 200.421  1.00103.70      AP1  C
ATOM   1921  O   GLU A 270     249.341 193.784 199.216  1.00103.70      AP1  O
ATOM   1922  CB  GLU A 270     247.765 194.129 202.051  1.00103.70      AP1  C
ATOM   1923  CG  GLU A 270     247.081 193.659 203.305  1.00103.70      AP1  C
ATOM   1924  CD  GLU A 270     246.380 192.333 203.116  1.00103.70      AP1  C
ATOM   1925  OE1 GLU A 270     245.631 192.189 202.129  1.00103.70      AP1  O
ATOM   1926  OE2 GLU A 270     246.588 191.429 203.949  1.00103.70      AP1  O
ATOM   1927  N   ALA A 271     250.741 194.165 200.937  1.00 83.69      AP1  N
ATOM   1928  CA  ALA A 271     251.780 194.708 200.085  1.00 83.69      AP1  C
ATOM   1929  C   ALA A 271     252.157 193.708 199.016  1.00 83.69      AP1  C
ATOM   1930  O   ALA A 271     252.124 194.015 197.821  1.00 83.69      AP1  O
ATOM   1931  CB  ALA A 271     252.997 195.078 200.924  1.00 83.69      AP1  C
ATOM   1932  N   GLY A 272     252.502 192.501 199.435  1.00 93.17      AP1  N
ATOM   1933  CA  GLY A 272     252.833 191.474 198.473  1.00 93.17      AP1  C
ATOM   1934  C   GLY A 272     251.695 191.206 197.514  1.00 93.17      AP1  C
ATOM   1935  O   GLY A 272     251.915 190.982 196.326  1.00 93.17      AP1  O
ATOM   1936  N   LYS A 273     250.466 191.193 198.023  1.00102.26      AP1  N
ATOM   1937  CA  LYS A 273     249.328 190.961 197.144  1.00102.26      AP1  C
ATOM   1938  C   LYS A 273     249.352 191.950 196.003  1.00102.26      AP1  C
ATOM   1939  O   LYS A 273     249.341 191.570 194.823  1.00102.26      AP1  O
ATOM   1940  CB  LYS A 273     248.016 191.083 197.918  1.00102.26      AP1  C
ATOM   1941  CG  LYS A 273     247.634 189.837 198.697  1.00102.26      AP1  C
ATOM   1942  CD  LYS A 273     246.129 189.594 198.706  1.00102.26      AP1  C
ATOM   1943  CE  LYS A 273     245.535 189.840 200.081  1.00102.26      AP1  C
ATOM   1944  NZ  LYS A 273     244.263 189.099 200.279  1.00102.26      AP1  N
ATOM   1945  N   ALA A 274     249.422 193.225 196.352  1.00101.86      AP1  N
ATOM   1946  CA  ALA A 274     249.556 194.259 195.347  1.00101.86      AP1  C
ATOM   1947  C   ALA A 274     250.712 193.959 194.415  1.00101.86      AP1  C
ATOM   1948  O   ALA A 274     250.526 193.853 193.199  1.00101.86      AP1  O
ATOM   1949  CB  ALA A 274     249.754 195.606 196.028  1.00101.86      AP1  C
ATOM   1950  N   ALA A 275     251.906 193.795 194.974  1.00102.72      AP1  N
ATOM   1951  CA  ALA A 275     253.096 193.660 194.148  1.00102.72      AP1  C
ATOM   1952  C   ALA A 275     252.930 192.542 193.144  1.00102.72      AP1  C
ATOM   1953  O   ALA A 275     253.029 192.758 191.933  1.00102.72      AP1  O
ATOM   1954  CB  ALA A 275     254.311 193.402 195.031  1.00102.72      AP1  C
ATOM   1955  N   LEU A 276     252.640 191.347 193.638  1.00128.74      AP1  N
ATOM   1956  CA  LEU A 276     252.453 190.194 192.778  1.00128.74      AP1  C
ATOM   1957  C   LEU A 276     251.455 190.494 191.677  1.00128.74      AP1  C
ATOM   1958  O   LEU A 276     251.746 190.286 190.494  1.00128.74      AP1  O
ATOM   1959  CB  LEU A 276     251.994 189.011 193.620  1.00128.74      AP1  C
ATOM   1960  CG  LEU A 276     252.430 187.624 193.167  1.00128.74      AP1  C
ATOM   1961  CD1 LEU A 276     253.921 187.481 193.356  1.00128.74      AP1  C
ATOM   1962  CD2 LEU A 276     251.703 186.579 193.981  1.00128.74      AP1  C
ATOM   1963  N   GLU A 277     250.278 191.009 192.040  1.00141.16      AP1  N
ATOM   1964  CA  GLU A 277     249.300 191.331 191.010  1.00141.16      AP1  C
ATOM   1965  C   GLU A 277     249.881 192.289 189.988  1.00141.16      AP1  C
ATOM   1966  O   GLU A 277     249.540 192.220 188.802  1.00141.16      AP1  O
ATOM   1967  CB  GLU A 277     248.043 191.914 191.643  1.00141.16      AP1  C
ATOM   1968  CG  GLU A 277     247.047 190.855 192.063  1.00141.16      AP1  C
ATOM   1969  CD  GLU A 277     245.839 191.433 192.757  1.00141.16      AP1  C
ATOM   1970  OE1 GLU A 277     245.897 191.620 193.992  1.00141.16      AP1  O
ATOM   1971  OE2 GLU A 277     244.832 191.701 192.069  1.00141.16      AP1  O
ATOM   1972  N   ALA A 278     250.775 193.166 190.421  1.00146.75      AP1  N
ATOM   1973  CA  ALA A 278     251.445 194.048 189.487  1.00146.75      AP1  C
ATOM   1974  C   ALA A 278     252.421 193.305 188.600  1.00146.75      AP1  C
ATOM   1975  O   ALA A 278     252.766 193.803 187.526  1.00146.75      AP1  O
ATOM   1976  CB  ALA A 278     252.178 195.156 190.237  1.00146.75      AP1  C
ATOM   1977  N   ILE A 279     252.859 192.132 189.004  1.00150.37      AP1  N
ATOM   1978  CA  ILE A 279     253.906 191.432 188.279  1.00150.37      AP1  C
ATOM   1979  C   ILE A 279     253.292 190.761 187.065  1.00150.37      AP1  C
ATOM   1980  O   ILE A 279     252.121 190.367 187.087  1.00150.37      AP1  O
ATOM   1981  CB  ILE A 279     254.609 190.411 189.182  1.00150.37      AP1  C
ATOM   1982  CG1 ILE A 279     255.067 191.087 190.473  1.00150.37      AP1  C
ATOM   1983  CG2 ILE A 279     255.796 189.799 188.463  1.00150.37      AP1  C
ATOM   1984  CD1 ILE A 279     255.708 192.448 190.274  1.00150.37      AP1  C
ATOM   1985  N   GLU A 280     254.077 190.652 185.995  1.00175.67      AP1  N
ATOM   1986  CA  GLU A 280     253.658 189.985 184.773  1.00175.67      AP1  C
ATOM   1987  C   GLU A 280     254.541 188.788 184.442  1.00175.67      AP1  C
ATOM   1988  O   GLU A 280     254.241 188.038 183.509  1.00175.67      AP1  O
ATOM   1989  CB  GLU A 280     253.652 190.980 183.616  1.00175.67      AP1  C
ATOM   1990  CG  GLU A 280     252.809 192.208 183.888  1.00175.67      AP1  C
ATOM   1991  CD  GLU A 280     253.026 193.298 182.861  1.00175.67      AP1  C
ATOM   1992  OE1 GLU A 280     253.897 193.121 181.986  1.00175.67      AP1  O
ATOM   1993  OE2 GLU A 280     252.334 194.335 182.931  1.00175.67      AP1  O
ATOM   1994  N   ASP A 281     255.618 188.586 185.200  1.00199.25      AP1  N
ATOM   1995  CA  ASP A 281     256.502 187.436 185.025  1.00199.25      AP1  C
ATOM   1996  C   ASP A 281     256.152 186.380 186.061  1.00199.25      AP1  C
ATOM   1997  O   ASP A 281     256.181 186.673 187.274  1.00199.25      AP1  O
ATOM   1998  CB  ASP A 281     257.980 187.806 185.153  1.00199.25      AP1  C
ATOM   1999  CG  ASP A 281     258.888 186.586 185.084  1.00199.25      AP1  C
ATOM   2000  OD1 ASP A 281     259.120 186.060 183.975  1.00199.25      AP1  O
ATOM   2001  OD2 ASP A 281     259.348 186.137 186.153  1.00199.25      AP1  O
ATOM   2002  N   PRO A 282     255.834 185.156 185.648  1.00180.21      AP1  N
ATOM   2003  CA  PRO A 282     255.619 184.096 186.642  1.00180.21      AP1  C
ATOM   2004  C   PRO A 282     256.826 183.884 187.536  1.00180.21      AP1  C
ATOM   2005  O   PRO A 282     256.698 183.848 188.768  1.00180.21      AP1  O
ATOM   2006  CB  PRO A 282     255.321 182.867 185.772  1.00180.21      AP1  C
ATOM   2007  CG  PRO A 282     254.930 183.413 184.436  1.00180.21      AP1  C
ATOM   2008  CD  PRO A 282     255.706 184.668 184.267  1.00180.21      AP1  C
ATOM   2009  N   THR A 283     258.008 183.754 186.936  1.00168.87      AP1  N
ATOM   2010  CA  THR A 283     259.197 183.394 187.695  1.00168.87      AP1  C
ATOM   2011  C   THR A 283     259.503 184.425 188.773  1.00168.87      AP1  C
ATOM   2012  O   THR A 283     259.390 184.140 189.973  1.00168.87      AP1  O
ATOM   2013  CB  THR A 283     260.380 183.251 186.742  1.00168.87      AP1  C
ATOM   2014  OG1 THR A 283     259.995 182.441 185.625  1.00168.87      AP1  O
ATOM   2015  CG2 THR A 283     261.553 182.617 187.445  1.00168.87      AP1  C
ATOM   2016  N   VAL A 284     259.873 185.635 188.357  1.00162.17      AP1  N
ATOM   2017  CA  VAL A 284     260.235 186.668 189.315  1.00162.17      AP1  C
ATOM   2018  C   VAL A 284     259.069 186.956 190.241  1.00162.17      AP1  C
ATOM   2019  O   VAL A 284     259.255 187.317 191.408  1.00162.17      AP1  O
ATOM   2020  CB  VAL A 284     260.702 187.932 188.573  1.00162.17      AP1  C
ATOM   2021  CG1 VAL A 284     261.228 188.957 189.556  1.00162.17      AP1  C
ATOM   2022  CG2 VAL A 284     261.767 187.578 187.548  1.00162.17      AP1  C
ATOM   2023  N   GLY A 285     257.848 186.803 189.736  1.00156.53      AP1  N
ATOM   2024  CA  GLY A 285     256.694 186.969 190.594  1.00156.53      AP1  C
ATOM   2025  C   GLY A 285     256.744 186.049 191.792  1.00156.53      AP1  C
ATOM   2026  O   GLY A 285     256.841 186.507 192.931  1.00156.53      AP1  O
ATOM   2027  N   GLY A 286     256.704 184.741 191.549  1.00133.35      AP1  N
ATOM   2028  CA  GLY A 286     256.794 183.802 192.648  1.00133.35      AP1  C
ATOM   2029  C   GLY A 286     258.014 184.053 193.504  1.00133.35      AP1  C
ATOM   2030  O   GLY A 286     257.981 183.863 194.720  1.00133.35      AP1  O
ATOM   2031  N   ALA A 287     259.104 184.491 192.882  1.00122.02      AP1  N
ATOM   2032  CA  ALA A 287     260.300 184.791 193.653  1.00122.02      AP1  C
ATOM   2033  C   ALA A 287     260.020 185.861 194.694  1.00122.02      AP1  C
ATOM   2034  O   ALA A 287     260.294 185.678 195.887  1.00122.02      AP1  O
ATOM   2035  CB  ALA A 287     261.417 185.236 192.717  1.00122.02      AP1  C
ATOM   2036  N   ALA A 288     259.483 186.990 194.257  1.00124.33      AP1  N
ATOM   2037  CA  ALA A 288     259.140 188.042 195.199  1.00124.33      AP1  C
ATOM   2038  C   ALA A 288     258.127 187.541 196.209  1.00124.33      AP1  C
ATOM   2039  O   ALA A 288     258.151 187.936 197.379  1.00124.33      AP1  O
ATOM   2040  CB  ALA A 288     258.597 189.254 194.451  1.00124.33      AP1  C
ATOM   2041  N   ALA A 289     257.230 186.670 195.764  1.00128.48      AP1  N
ATOM   2042  CA  ALA A 289     256.236 186.119 196.665  1.00128.48      AP1  C
ATOM   2043  C   ALA A 289     256.904 185.404 197.824  1.00128.48      AP1  C
ATOM   2044  O   ALA A 289     256.600 185.672 198.991  1.00128.48      AP1  O
ATOM   2045  CB  ALA A 289     255.320 185.171 195.900  1.00128.48      AP1  C
ATOM   2046  N   MET A 290     257.830 184.504 197.518  1.00137.39      AP1  N
ATOM   2047  CA  MET A 290     258.487 183.767 198.585  1.00137.39      AP1  C
ATOM   2048  C   MET A 290     259.338 184.694 199.438  1.00137.39      AP1  C
ATOM   2049  O   MET A 290     259.427 184.515 200.657  1.00137.39      AP1  O
ATOM   2050  CB  MET A 290     259.309 182.608 198.022  1.00137.39      AP1  C
ATOM   2051  CG  MET A 290     260.158 182.928 196.819  1.00137.39      AP1  C
ATOM   2052  SD  MET A 290     260.636 181.459 195.884  1.00137.39      AP1  S
ATOM   2053  CE  MET A 290     259.116 181.059 195.029  1.00137.39      AP1  C
ATOM   2054  N   MET A 291     259.972 185.690 198.819  1.00116.21      AP1  N
ATOM   2055  CA  MET A 291     260.670 186.691 199.614  1.00116.21      AP1  C
ATOM   2056  C   MET A 291     259.739 187.290 200.649  1.00116.21      AP1  C
ATOM   2057  O   MET A 291     260.083 187.396 201.836  1.00116.21      AP1  O
ATOM   2058  CB  MET A 291     261.227 187.782 198.713  1.00116.21      AP1  C
ATOM   2059  CG  MET A 291     262.229 187.286 197.714  1.00116.21      AP1  C
ATOM   2060  SD  MET A 291     262.861 188.635 196.710  1.00116.21      AP1  S
ATOM   2061  CE  MET A 291     263.622 189.642 197.980  1.00116.21      AP1  C
ATOM   2062  N   ALA A 292     258.556 187.697 200.204  1.00112.12      AP1  N
ATOM   2063  CA  ALA A 292     257.529 188.119 201.136  1.00112.12      AP1  C
ATOM   2064  C   ALA A 292     257.368 187.093 202.237  1.00112.12      AP1  C
ATOM   2065  O   ALA A 292     257.729 187.358 203.382  1.00112.12      AP1  O
ATOM   2066  CB  ALA A 292     256.211 188.337 200.402  1.00112.12      AP1  C
ATOM   2067  N   LEU A 293     256.926 185.889 201.881  1.00105.93      AP1  N
ATOM   2068  CA  LEU A 293     256.667 184.851 202.876  1.00105.93      AP1  C
ATOM   2069  C   LEU A 293     257.749 184.815 203.931  1.00105.93      AP1  C
ATOM   2070  O   LEU A 293     257.468 184.726 205.133  1.00105.93      AP1  O
ATOM   2071  CB  LEU A 293     256.594 183.487 202.211  1.00105.93      AP1  C
ATOM   2072  CG  LEU A 293     255.914 183.436 200.860  1.00105.93      AP1  C
ATOM   2073  CD1 LEU A 293     255.895 182.016 200.335  1.00105.93      AP1  C
ATOM   2074  CD2 LEU A 293     254.521 183.976 200.988  1.00105.93      AP1  C
ATOM   2075  N   LEU A 294     258.998 184.869 203.487  1.00110.78      AP1  N
ATOM   2076  CA  LEU A 294     260.107 184.897 204.422  1.00110.78      AP1  C
ATOM   2077  C   LEU A 294     259.968 186.068 205.366  1.00110.78      AP1  C
ATOM   2078  O   LEU A 294     259.930 185.888 206.586  1.00110.78      AP1  O
ATOM   2079  CB  LEU A 294     261.429 184.976 203.669  1.00110.78      AP1  C
ATOM   2080  CG  LEU A 294     262.092 183.635 203.356  1.00110.78      AP1  C
ATOM   2081  CD1 LEU A 294     262.540 182.951 204.638  1.00110.78      AP1  C
ATOM   2082  CD2 LEU A 294     261.158 182.737 202.570  1.00110.78      AP1  C
ATOM   2083  N   ASP A 295     259.872 187.269 204.810  1.00123.14      AP1  N
ATOM   2084  CA  ASP A 295     259.769 188.458 205.639  1.00123.14      AP1  C
ATOM   2085  C   ASP A 295     258.606 188.336 206.606  1.00123.14      AP1  C
ATOM   2086  O   ASP A 295     258.708 188.702 207.783  1.00123.14      AP1  O
ATOM   2087  CB  ASP A 295     259.605 189.668 204.734  1.00123.14      AP1  C
ATOM   2088  CG  ASP A 295     260.794 189.861 203.823  1.00123.14      AP1  C
ATOM   2089  OD1 ASP A 295     261.923 189.554 204.251  1.00123.14      AP1  O
ATOM   2090  OD2 ASP A 295     260.600 190.282 202.665  1.00123.14      AP1  O
ATOM   2091  N   VAL A 296     257.501 187.793 206.115  1.00118.49      AP1  N
ATOM   2092  CA  VAL A 296     256.334 187.546 206.942  1.00118.49      AP1  C
ATOM   2093  C   VAL A 296     256.725 186.751 208.164  1.00118.49      AP1  C
ATOM   2094  O   VAL A 296     256.651 187.241 209.293  1.00118.49      AP1  O
ATOM   2095  CB  VAL A 296     255.265 186.801 206.129  1.00118.49      AP1  C
ATOM   2096  CG1 VAL A 296     253.967 186.758 206.898  1.00118.49      AP1  C
ATOM   2097  CG2 VAL A 296     255.067 187.461 204.791  1.00118.49      AP1  C
ATOM   2098  N   ALA A 297     257.183 185.525 207.951  1.00123.63      AP1  N
ATOM   2099  CA  ALA A 297     257.466 184.647 209.077  1.00123.63      AP1  C
ATOM   2100  C   ALA A 297     258.511 185.259 209.991  1.00123.63      AP1  C
ATOM   2101  O   ALA A 297     258.483 185.056 211.210  1.00123.63      AP1  O
ATOM   2102  CB  ALA A 297     257.923 183.284 208.570  1.00123.63      AP1  C
ATOM   2103  N   LEU A 298     259.446 186.009 209.416  1.00118.14      AP1  N
ATOM   2104  CA  LEU A 298     260.398 186.733 210.236  1.00118.14      AP1  C
ATOM   2105  C   LEU A 298     259.667 187.654 211.182  1.00118.14      AP1  C
ATOM   2106  O   LEU A 298     259.975 187.714 212.377  1.00118.14      AP1  O
ATOM   2107  CB  LEU A 298     261.344 187.518 209.346  1.00118.14      AP1  C
ATOM   2108  CG  LEU A 298     262.194 186.562 208.526  1.00118.14      AP1  C
ATOM   2109  CD1 LEU A 298     262.608 187.220 207.241  1.00118.14      AP1  C
ATOM   2110  CD2 LEU A 298     263.399 186.131 209.324  1.00118.14      AP1  C
ATOM   2111  N   LEU A 299     258.674 188.360 210.665  1.00130.49      AP1  N
ATOM   2112  CA  LEU A 299     257.811 189.132 211.538  1.00130.49      AP1  C
ATOM   2113  C   LEU A 299     257.047 188.219 212.485  1.00130.49      AP1  C
ATOM   2114  O   LEU A 299     256.646 188.635 213.576  1.00130.49      AP1  O
ATOM   2115  CB  LEU A 299     256.868 189.980 210.699  1.00130.49      AP1  C
ATOM   2116  CG  LEU A 299     255.965 190.938 211.460  1.00130.49      AP1  C
ATOM   2117  CD1 LEU A 299     256.742 191.674 212.521  1.00130.49      AP1  C
ATOM   2118  CD2 LEU A 299     255.435 191.924 210.462  1.00130.49      AP1  C
ATOM   2119  N   GLY A 300     256.863 186.964 212.098  1.00134.55      AP1  N
ATOM   2120  CA  GLY A 300     256.138 186.003 212.896  1.00134.55      AP1  C
ATOM   2121  C   GLY A 300     256.954 185.319 213.966  1.00134.55      AP1  C
ATOM   2122  O   GLY A 300     256.457 184.380 214.597  1.00134.55      AP1  O
ATOM   2123  N   GLY A 301     258.183 185.756 214.202  1.00153.83      AP1  N
ATOM   2124  CA  GLY A 301     259.002 185.141 215.219  1.00153.83      AP1  C
ATOM   2125  C   GLY A 301     259.406 183.715 214.935  1.00153.83      AP1  C
ATOM   2126  O   GLY A 301     259.680 182.968 215.881  1.00153.83      AP1  O
ATOM   2127  N   GLY A 302     259.442 183.312 213.670  1.00133.77      AP1  N
ATOM   2128  CA  GLY A 302     259.839 181.966 213.312  1.00133.77      AP1  C
ATOM   2129  C   GLY A 302     261.283 181.638 213.631  1.00133.77      AP1  C
ATOM   2130  O   GLY A 302     262.163 182.494 213.516  1.00133.77      AP1  O
ATOM   2131  N   THR A 303     261.536 180.399 214.033  1.00121.38      AP1  N
ATOM   2132  CA  THR A 303     262.890 179.974 214.333  1.00121.38      AP1  C
ATOM   2133  C   THR A 303     263.728 179.915 213.056  1.00121.38      AP1  C
ATOM   2134  O   THR A 303     263.208 179.655 211.969  1.00121.38      AP1  O
ATOM   2135  CB  THR A 303     262.877 178.612 215.006  1.00121.38      AP1  C
ATOM   2136  OG1 THR A 303     262.649 177.604 214.017  1.00121.38      AP1  O
ATOM   2137  CG2 THR A 303     261.773 178.563 216.040  1.00121.38      AP1  C
ATOM   2138  N   PRO A 304     265.036 180.129 213.170  1.00128.25      AP1  N
ATOM   2139  CA  PRO A 304     265.845 180.387 211.970  1.00128.25      AP1  C
ATOM   2140  C   PRO A 304     265.927 179.231 211.001  1.00128.25      AP1  C
ATOM   2141  O   PRO A 304     265.623 179.396 209.818  1.00128.25      AP1  O
ATOM   2142  CB  PRO A 304     267.227 180.703 212.549  1.00128.25      AP1  C
ATOM   2143  CG  PRO A 304     267.003 181.003 213.989  1.00128.25      AP1  C
ATOM   2144  CD  PRO A 304     265.833 180.198 214.403  1.00128.25      AP1  C
ATOM   2145  N   GLU A 305     266.330 178.059 211.484  1.00150.19      AP1  N
ATOM   2146  CA  GLU A 305     266.573 176.918 210.611  1.00150.19      AP1  C
ATOM   2147  C   GLU A 305     265.447 176.743 209.606  1.00150.19      AP1  C
ATOM   2148  O   GLU A 305     265.688 176.437 208.432  1.00150.19      AP1  O
ATOM   2149  CB  GLU A 305     266.742 175.670 211.474  1.00150.19      AP1  C
ATOM   2150  CG  GLU A 305     265.469 175.255 212.199  1.00150.19      AP1  C
ATOM   2151  CD  GLU A 305     265.156 176.135 213.402  1.00150.19      AP1  C
ATOM   2152  OE1 GLU A 305     265.742 177.231 213.529  1.00150.19      AP1  O
ATOM   2153  OE2 GLU A 305     264.299 175.741 214.215  1.00150.19      AP1  O
ATOM   2154  N   ALA A 306     264.211 176.963 210.043  1.00126.95      AP1  N
ATOM   2155  CA  ALA A 306     263.094 176.920 209.117  1.00126.95      AP1  C
ATOM   2156  C   ALA A 306     263.227 178.006 208.068  1.00126.95      AP1  C
ATOM   2157  O   ALA A 306     262.969 177.778 206.879  1.00126.95      AP1  O
ATOM   2158  CB  ALA A 306     261.784 177.071 209.883  1.00126.95      AP1  C
ATOM   2159  N   LEU A 307     263.615 179.197 208.497  1.00120.09      AP1  N
ATOM   2160  CA  LEU A 307     263.803 180.273 207.547  1.00120.09      AP1  C
ATOM   2161  C   LEU A 307     264.832 179.860 206.514  1.00120.09      AP1  C
ATOM   2162  O   LEU A 307     264.667 180.110 205.318  1.00120.09      AP1  O
ATOM   2163  CB  LEU A 307     264.247 181.516 208.301  1.00120.09      AP1  C
ATOM   2164  CG  LEU A 307     263.400 181.652 209.568  1.00120.09      AP1  C
ATOM   2165  CD1 LEU A 307     263.883 182.790 210.436  1.00120.09      AP1  C
ATOM   2166  CD2 LEU A 307     261.934 181.811 209.263  1.00120.09      AP1  C
ATOM   2167  N   ARG A 308     265.887 179.192 206.971  1.00120.52      AP1  N
ATOM   2168  CA  ARG A 308     266.913 178.682 206.075  1.00120.52      AP1  C
ATOM   2169  C   ARG A 308     266.332 177.708 205.072  1.00120.52      AP1  C
ATOM   2170  O   ARG A 308     266.694 177.726 203.890  1.00120.52      AP1  O
ATOM   2171  CB  ARG A 308     268.008 177.995 206.882  1.00120.52      AP1  C
ATOM   2172  CG  ARG A 308     269.003 177.236 206.031  1.00120.52      AP1  C
ATOM   2173  CD  ARG A 308     268.844 175.737 206.180  1.00120.52      AP1  C
ATOM   2174  NE  ARG A 308     268.862 175.329 207.577  1.00120.52      AP1  N
ATOM   2175  CZ  ARG A 308     268.888 174.064 207.976  1.00120.52      AP1  C
ATOM   2176  NH1 ARG A 308     268.922 173.089 207.083  1.00120.52      AP1  N
ATOM   2177  NH2 ARG A 308     268.902 173.779 209.269  1.00120.52      AP1  N
ATOM   2178  N   GLU A 309     265.497 176.796 205.551  1.00146.83      AP1  N
ATOM   2179  CA  GLU A 309     264.826 175.873 204.651  1.00146.83      AP1  C
ATOM   2180  C   GLU A 309     264.106 176.634 203.558  1.00146.83      AP1  C
ATOM   2181  O   GLU A 309     264.292 176.364 202.363  1.00146.83      AP1  O
ATOM   2182  CB  GLU A 309     263.841 175.014 205.438  1.00146.83      AP1  C
ATOM   2183  CG  GLU A 309     263.002 174.068 204.601  1.00146.83      AP1  C
ATOM   2184  CD  GLU A 309     263.819 172.981 203.937  1.00146.83      AP1  C
ATOM   2185  OE1 GLU A 309     264.478 173.265 202.915  1.00146.83      AP1  O
ATOM   2186  OE2 GLU A 309     263.800 171.838 204.439  1.00146.83      AP1  O
ATOM   2187  N   MET A 310     263.277 177.590 203.962  1.00113.96      AP1  N
ATOM   2188  CA  MET A 310     262.586 178.426 202.996  1.00113.96      AP1  C
ATOM   2189  C   MET A 310     263.559 179.029 202.009  1.00113.96      AP1  C
ATOM   2190  O   MET A 310     263.328 178.997 200.795  1.00113.96      AP1  O
ATOM   2191  CB  MET A 310     261.824 179.522 203.721  1.00113.96      AP1  C
ATOM   2192  CG  MET A 310     261.038 179.011 204.885  1.00113.96      AP1  C
ATOM   2193  SD  MET A 310     260.547 180.295 206.036  1.00113.96      AP1  S
ATOM   2194  CE  MET A 310     260.228 179.307 207.491  1.00113.96      AP1  C
ATOM   2195  N   GLY A 311     264.659 179.572 202.515  1.00123.05      AP1  N
ATOM   2196  CA  GLY A 311     265.623 180.199 201.638  1.00123.05      AP1  C
ATOM   2197  C   GLY A 311     266.133 179.239 200.589  1.00123.05      AP1  C
ATOM   2198  O   GLY A 311     265.901 179.435 199.397  1.00123.05      AP1  O
ATOM   2199  N   LEU A 312     266.771 178.161 201.030  1.00123.41      AP1  N
ATOM   2200  CA  LEU A 312     267.356 177.207 200.099  1.00123.41      AP1  C
ATOM   2201  C   LEU A 312     266.334 176.749 199.075  1.00123.41      AP1  C
ATOM   2202  O   LEU A 312     266.652 176.618 197.886  1.00123.41      AP1  O
ATOM   2203  CB  LEU A 312     267.927 176.012 200.859  1.00123.41      AP1  C
ATOM   2204  CG  LEU A 312     268.355 174.806 200.018  1.00123.41      AP1  C
ATOM   2205  CD1 LEU A 312     269.389 175.209 198.985  1.00123.41      AP1  C
ATOM   2206  CD2 LEU A 312     268.901 173.698 200.903  1.00123.41      AP1  C
ATOM   2207  N   LEU A 313     265.100 176.510 199.508  1.00141.02      AP1  N
ATOM   2208  CA  LEU A 313     264.105 176.058 198.550  1.00141.02      AP1  C
ATOM   2209  C   LEU A 313     263.791 177.147 197.542  1.00141.02      AP1  C
ATOM   2210  O   LEU A 313     263.600 176.866 196.357  1.00141.02      AP1  O
ATOM   2211  CB  LEU A 313     262.845 175.598 199.269  1.00141.02      AP1  C
ATOM   2212  CG  LEU A 313     263.083 174.414 200.203  1.00141.02      AP1  C
ATOM   2213  CD1 LEU A 313     262.001 174.365 201.256  1.00141.02      AP1  C
ATOM   2214  CD2 LEU A 313     263.151 173.107 199.428  1.00141.02      AP1  C
ATOM   2215  N   ALA A 314     263.739 178.397 197.989  1.00127.62      AP1  N
ATOM   2216  CA  ALA A 314     263.558 179.486 197.042  1.00127.62      AP1  C
ATOM   2217  C   ALA A 314     264.703 179.518 196.050  1.00127.62      AP1  C
ATOM   2218  O   ALA A 314     264.509 179.772 194.856  1.00127.62      AP1  O
ATOM   2219  CB  ALA A 314     263.461 180.810 197.790  1.00127.62      AP1  C
ATOM   2220  N   LEU A 315     265.909 179.264 196.539  1.00142.99      AP1  N
ATOM   2221  CA  LEU A 315     267.066 179.262 195.661  1.00142.99      AP1  C
ATOM   2222  C   LEU A 315     266.918 178.197 194.597  1.00142.99      AP1  C
ATOM   2223  O   LEU A 315     267.165 178.445 193.415  1.00142.99      AP1  O
ATOM   2224  CB  LEU A 315     268.338 179.034 196.466  1.00142.99      AP1  C
ATOM   2225  CG  LEU A 315     268.388 179.740 197.813  1.00142.99      AP1  C
ATOM   2226  CD1 LEU A 315     269.730 179.524 198.477  1.00142.99      AP1  C
ATOM   2227  CD2 LEU A 315     268.095 181.218 197.659  1.00142.99      AP1  C
ATOM   2228  N   GLU A 316     266.508 177.002 195.003  1.00174.09      AP1  N
ATOM   2229  CA  GLU A 316     266.293 175.942 194.029  1.00174.09      AP1  C
ATOM   2230  C   GLU A 316     265.184 176.317 193.061  1.00174.09      AP1  C
ATOM   2231  O   GLU A 316     265.266 176.018 191.865  1.00174.09      AP1  O
ATOM   2232  CB  GLU A 316     265.967 174.629 194.739  1.00174.09      AP1  C
ATOM   2233  CG  GLU A 316     265.519 173.494 193.814  1.00174.09      AP1  C
ATOM   2234  CD  GLU A 316     266.632 172.954 192.927  1.00174.09      AP1  C
ATOM   2235  OE1 GLU A 316     266.333 172.110 192.056  1.00174.09      AP1  O
ATOM   2236  OE2 GLU A 316     267.801 173.359 193.103  1.00174.09      AP1  O
ATOM   2237  N   ALA A 317     264.136 176.966 193.566  1.00153.99      AP1  N
ATOM   2238  CA  ALA A 317     263.076 177.448 192.695  1.00153.99      AP1  C
ATOM   2239  C   ALA A 317     263.650 178.328 191.605  1.00153.99      AP1  C
ATOM   2240  O   ALA A 317     263.310 178.184 190.425  1.00153.99      AP1  O
ATOM   2241  CB  ALA A 317     262.038 178.214 193.511  1.00153.99      AP1  C
ATOM   2242  N   ALA A 318     264.540 179.235 191.987  1.00175.23      AP1  N
ATOM   2243  CA  ALA A 318     265.246 180.031 190.995  1.00175.23      AP1  C
ATOM   2244  C   ALA A 318     266.032 179.142 190.046  1.00175.23      AP1  C
ATOM   2245  O   ALA A 318     265.965 179.310 188.823  1.00175.23      AP1  O
ATOM   2246  CB  ALA A 318     266.174 181.020 191.691  1.00175.23      AP1  C
ATOM   2247  N   VAL A 319     266.765 178.182 190.602  1.00174.29      AP1  N
ATOM   2248  CA  VAL A 319     267.644 177.340 189.802  1.00174.29      AP1  C
ATOM   2249  C   VAL A 319     266.864 176.663 188.690  1.00174.29      AP1  C
ATOM   2250  O   VAL A 319     267.281 176.663 187.526  1.00174.29      AP1  O
ATOM   2251  CB  VAL A 319     268.341 176.308 190.703  1.00174.29      AP1  C
ATOM   2252  CG1 VAL A 319     269.073 175.287 189.859  1.00174.29      AP1  C
ATOM   2253  CG2 VAL A 319     269.289 177.002 191.655  1.00174.29      AP1  C
ATOM   2254  N   ARG A 320     265.713 176.094 189.028  1.00181.94      AP1  N
ATOM   2255  CA  ARG A 320     264.939 175.357 188.042  1.00181.94      AP1  C
ATOM   2256  C   ARG A 320     264.493 176.264 186.911  1.00181.94      AP1  C
ATOM   2257  O   ARG A 320     264.652 175.928 185.733  1.00181.94      AP1  O
ATOM   2258  CB  ARG A 320     263.733 174.712 188.715  1.00181.94      AP1  C
ATOM   2259  CG  ARG A 320     264.106 173.800 189.861  1.00181.94      AP1  C
ATOM   2260  CD  ARG A 320     264.677 172.497 189.353  1.00181.94      AP1  C
ATOM   2261  NE  ARG A 320     263.739 171.810 188.474  1.00181.94      AP1  N
ATOM   2262  CZ  ARG A 320     262.951 170.816 188.865  1.00181.94      AP1  C
ATOM   2263  NH1 ARG A 320     262.990 170.395 190.121  1.00181.94      AP1  N
ATOM   2264  NH2 ARG A 320     262.124 170.243 188.002  1.00181.94      AP1  N
ATOM   2265  N   ARG A 321     263.962 177.431 187.246  1.00179.25      AP1  N
ATOM   2266  CA  ARG A 321     263.399 178.305 186.232  1.00179.25      AP1  C
ATOM   2267  C   ARG A 321     264.449 179.105 185.480  1.00179.25      AP1  C
ATOM   2268  O   ARG A 321     264.082 179.884 184.596  1.00179.25      AP1  O
ATOM   2269  CB  ARG A 321     262.393 179.262 186.865  1.00179.25      AP1  C
ATOM   2270  CG  ARG A 321     261.106 178.614 187.349  1.00179.25      AP1  C
ATOM   2271  CD  ARG A 321     260.227 178.189 186.180  1.00179.25      AP1  C
ATOM   2272  NE  ARG A 321     260.133 176.737 186.047  1.00179.25      AP1  N
ATOM   2273  CZ  ARG A 321     259.146 176.009 186.561  1.00179.25      AP1  C
ATOM   2274  NH1 ARG A 321     258.164 176.603 187.217  1.00179.25      AP1  N
ATOM   2275  NH2 ARG A 321     259.128 174.694 186.405  1.00179.25      AP1  N
ATOM   2276  N   ARG A 322     265.731 178.936 185.804  1.00210.31      AP1  N
ATOM   2277  CA  ARG A 322     266.809 179.679 185.151  1.00210.31      AP1  C
ATOM   2278  C   ARG A 322     266.592 181.187 185.290  1.00210.31      AP1  C
ATOM   2279  O   ARG A 322     266.446 181.912 184.305  1.00210.31      AP1  O
ATOM   2280  CB  ARG A 322     266.946 179.281 183.679  1.00210.31      AP1  C
ATOM   2281  CG  ARG A 322     266.784 177.800 183.399  1.00210.31      AP1  C
ATOM   2282  CD  ARG A 322     267.719 176.961 184.244  1.00210.31      AP1  C
ATOM   2283  NE  ARG A 322     267.902 175.631 183.673  1.00210.31      AP1  N
ATOM   2284  CZ  ARG A 322     268.632 174.673 184.233  1.00210.31      AP1  C
ATOM   2285  NH1 ARG A 322     269.247 174.895 185.387  1.00210.31      AP1  N
ATOM   2286  NH2 ARG A 322     268.746 173.491 183.642  1.00210.31      AP1  N
ATOM   2287  N   ALA A 323     266.566 181.654 186.533  1.00214.43      AP1  N
ATOM   2288  CA  ALA A 323     266.263 183.053 186.797  1.00214.43      AP1  C
ATOM   2289  C   ALA A 323     267.491 183.925 186.545  1.00214.43      AP1  C
ATOM   2290  O   ALA A 323     268.625 183.440 186.618  1.00214.43      AP1  O
ATOM   2291  CB  ALA A 323     265.788 183.232 188.239  1.00214.43      AP1  C
ATOM   2292  N   PRO A 324     267.307 185.210 186.256  1.00188.18      AP1  N
ATOM   2293  CA  PRO A 324     268.463 186.096 186.122  1.00188.18      AP1  C
ATOM   2294  C   PRO A 324     269.129 186.321 187.464  1.00188.18      AP1  C
ATOM   2295  O   PRO A 324     268.484 186.329 188.516  1.00188.18      AP1  O
ATOM   2296  CB  PRO A 324     267.858 187.393 185.578  1.00188.18      AP1  C
ATOM   2297  CG  PRO A 324     266.455 187.361 186.041  1.00188.18      AP1  C
ATOM   2298  CD  PRO A 324     266.043 185.920 186.003  1.00188.18      AP1  C
ATOM   2299  N   VAL A 325     270.441 186.520 187.405  1.00175.55      AP1  N
ATOM   2300  CA  VAL A 325     271.295 186.635 188.579  1.00175.55      AP1  C
ATOM   2301  C   VAL A 325     270.792 187.729 189.509  1.00175.55      AP1  C
ATOM   2302  O   VAL A 325     270.975 187.652 190.727  1.00175.55      AP1  O
ATOM   2303  CB  VAL A 325     272.749 186.899 188.151  1.00175.55      AP1  C
ATOM   2304  CG1 VAL A 325     272.816 188.110 187.234  1.00175.55      AP1  C
ATOM   2305  CG2 VAL A 325     273.647 187.088 189.362  1.00175.55      AP1  C
ATOM   2306  N   ARG A 326     270.160 188.757 188.944  1.00185.75      AP1  N
ATOM   2307  CA  ARG A 326     269.677 189.860 189.766  1.00185.75      AP1  C
ATOM   2308  C   ARG A 326     268.686 189.369 190.807  1.00185.75      AP1  C
ATOM   2309  O   ARG A 326     268.862 189.603 192.011  1.00185.75      AP1  O
ATOM   2310  CB  ARG A 326     269.028 190.916 188.877  1.00185.75      AP1  C
ATOM   2311  CG  ARG A 326     269.988 191.580 187.918  1.00185.75      AP1  C
ATOM   2312  CD  ARG A 326     269.275 192.610 187.068  1.00185.75      AP1  C
ATOM   2313  NE  ARG A 326     268.238 191.997 186.245  1.00185.75      AP1  N
ATOM   2314  CZ  ARG A 326     268.456 191.452 185.053  1.00185.75      AP1  C
ATOM   2315  NH1 ARG A 326     269.679 191.438 184.543  1.00185.75      AP1  N
ATOM   2316  NH2 ARG A 326     267.452 190.918 184.372  1.00185.75      AP1  N
ATOM   2317  N   VAL A 327     267.630 188.700 190.351  1.00147.29      AP1  N
ATOM   2318  CA  VAL A 327     266.674 188.089 191.259  1.00147.29      AP1  C
ATOM   2319  C   VAL A 327     267.400 187.260 192.301  1.00147.29      AP1  C
ATOM   2320  O   VAL A 327     267.066 187.288 193.491  1.00147.29      AP1  O
ATOM   2321  CB  VAL A 327     265.683 187.236 190.454  1.00147.29      AP1  C
ATOM   2322  CG1 VAL A 327     264.592 186.711 191.356  1.00147.29      AP1  C
ATOM   2323  CG2 VAL A 327     265.116 188.037 189.295  1.00147.29      AP1  C
ATOM   2324  N   VAL A 328     268.419 186.531 191.869  1.00152.14      AP1  N
ATOM   2325  CA  VAL A 328     269.115 185.621 192.759  1.00152.14      AP1  C
ATOM   2326  C   VAL A 328     269.781 186.386 193.883  1.00152.14      AP1  C
ATOM   2327  O   VAL A 328     269.523 186.130 195.061  1.00152.14      AP1  O
ATOM   2328  CB  VAL A 328     270.132 184.802 191.955  1.00152.14      AP1  C
ATOM   2329  CG1 VAL A 328     270.676 183.669 192.794  1.00152.14      AP1  C
ATOM   2330  CG2 VAL A 328     269.478 184.299 190.692  1.00152.14      AP1  C
ATOM   2331  N   ARG A 329     270.653 187.328 193.532  1.00157.18      AP1  N
ATOM   2332  CA  ARG A 329     271.350 188.107 194.542  1.00157.18      AP1  C
ATOM   2333  C   ARG A 329     270.357 188.778 195.466  1.00157.18      AP1  C
ATOM   2334  O   ARG A 329     270.602 188.906 196.671  1.00157.18      AP1  O
ATOM   2335  CB  ARG A 329     272.260 189.147 193.882  1.00157.18      AP1  C
ATOM   2336  CG  ARG A 329     271.541 190.365 193.317  1.00157.18      AP1  C
ATOM   2337  CD  ARG A 329     272.488 191.456 192.833  1.00157.18      AP1  C
ATOM   2338  NE  ARG A 329     273.276 191.046 191.674  1.00157.18      AP1  N
ATOM   2339  CZ  ARG A 329     274.558 191.349 191.498  1.00157.18      AP1  C
ATOM   2340  NH1 ARG A 329     275.197 192.075 192.403  1.00157.18      AP1  N
ATOM   2341  NH2 ARG A 329     275.204 190.932 190.416  1.00157.18      AP1  N
ATOM   2342  N   ARG A 330     269.223 189.200 194.918  1.00138.74      AP1  N
ATOM   2343  CA  ARG A 330     268.206 189.799 195.759  1.00138.74      AP1  C
ATOM   2344  C   ARG A 330     267.741 188.808 196.807  1.00138.74      AP1  C
ATOM   2345  O   ARG A 330     267.756 189.105 198.009  1.00138.74      AP1  O
ATOM   2346  CB  ARG A 330     267.044 190.272 194.893  1.00138.74      AP1  C
ATOM   2347  CG  ARG A 330     265.942 190.951 195.657  1.00138.74      AP1  C
ATOM   2348  CD  ARG A 330     265.090 191.799 194.740  1.00138.74      AP1  C
ATOM   2349  NE  ARG A 330     264.482 191.026 193.661  1.00138.74      AP1  N
ATOM   2350  CZ  ARG A 330     264.936 190.993 192.412  1.00138.74      AP1  C
ATOM   2351  NH1 ARG A 330     266.019 191.679 192.077  1.00138.74      AP1  N
ATOM   2352  NH2 ARG A 330     264.309 190.270 191.498  1.00138.74      AP1  N
ATOM   2353  N   LEU A 331     267.343 187.620 196.360  1.00113.02      AP1  N
ATOM   2354  CA  LEU A 331     266.976 186.558 197.283  1.00113.02      AP1  C
ATOM   2355  C   LEU A 331     268.049 186.364 198.333  1.00113.02      AP1  C
ATOM   2356  O   LEU A 331     267.759 186.296 199.532  1.00113.02      AP1  O
ATOM   2357  CB  LEU A 331     266.771 185.264 196.512  1.00113.02      AP1  C
ATOM   2358  CG  LEU A 331     265.709 185.330 195.429  1.00113.02      AP1  C
ATOM   2359  CD1 LEU A 331     266.065 184.377 194.316  1.00113.02      AP1  C
ATOM   2360  CD2 LEU A 331     264.356 184.989 196.012  1.00113.02      AP1  C
ATOM   2361  N   GLY A 332     269.297 186.288 197.888  1.00109.45      AP1  N
ATOM   2362  CA  GLY A 332     270.368 185.935 198.790  1.00109.45      AP1  C
ATOM   2363  C   GLY A 332     270.547 186.962 199.880  1.00109.45      AP1  C
ATOM   2364  O   GLY A 332     270.480 186.637 201.065  1.00109.45      AP1  O
ATOM   2365  N   LEU A 333     270.756 188.215 199.497  1.00130.43      AP1  N
ATOM   2366  CA  LEU A 333     270.980 189.241 200.501  1.00130.43      AP1  C
ATOM   2367  C   LEU A 333     269.763 189.392 201.394  1.00130.43      AP1  C
ATOM   2368  O   LEU A 333     269.894 189.598 202.608  1.00130.43      AP1  O
ATOM   2369  CB  LEU A 333     271.339 190.567 199.834  1.00130.43      AP1  C
ATOM   2370  CG  LEU A 333     270.356 191.206 198.856  1.00130.43      AP1  C
ATOM   2371  CD1 LEU A 333     269.458 192.206 199.565  1.00130.43      AP1  C
ATOM   2372  CD2 LEU A 333     271.115 191.877 197.724  1.00130.43      AP1  C
ATOM   2373  N   ARG A 334     268.567 189.297 200.816  1.00107.44      AP1  N
ATOM   2374  CA  ARG A 334     267.375 189.415 201.634  1.00107.44      AP1  C
ATOM   2375  C   ARG A 334     267.362 188.342 202.699  1.00107.44      AP1  C
ATOM   2376  O   ARG A 334     267.260 188.639 203.896  1.00107.44      AP1  O
ATOM   2377  CB  ARG A 334     266.130 189.322 200.758  1.00107.44      AP1  C
ATOM   2378  CG  ARG A 334     264.925 190.009 201.358  1.00107.44      AP1  C
ATOM   2379  CD  ARG A 334     265.276 191.404 201.820  1.00107.44      AP1  C
ATOM   2380  NE  ARG A 334     264.341 191.889 202.827  1.00107.44      AP1  N
ATOM   2381  CZ  ARG A 334     264.553 191.803 204.136  1.00107.44      AP1  C
ATOM   2382  NH1 ARG A 334     265.667 191.248 204.591  1.00107.44      AP1  N
ATOM   2383  NH2 ARG A 334     263.653 192.270 204.988  1.00107.44      AP1  N
ATOM   2384  N   ALA A 335     267.493 187.089 202.280  1.00104.17      AP1  N
ATOM   2385  CA  ALA A 335     267.538 185.993 203.229  1.00104.17      AP1  C
ATOM   2386  C   ALA A 335     268.652 186.194 204.234  1.00104.17      AP1  C
ATOM   2387  O   ALA A 335     268.511 185.848 205.407  1.00104.17      AP1  O
ATOM   2388  CB  ALA A 335     267.723 184.678 202.483  1.00104.17      AP1  C
ATOM   2389  N   LEU A 336     269.764 186.763 203.795  1.00114.21      AP1  N
ATOM   2390  CA  LEU A 336     270.911 186.855 204.677  1.00114.21      AP1  C
ATOM   2391  C   LEU A 336     270.646 187.831 205.806  1.00114.21      AP1  C
ATOM   2392  O   LEU A 336     270.861 187.511 206.978  1.00114.21      AP1  O
ATOM   2393  CB  LEU A 336     272.142 187.264 203.879  1.00114.21      AP1  C
ATOM   2394  CG  LEU A 336     273.437 187.311 204.684  1.00114.21      AP1  C
ATOM   2395  CD1 LEU A 336     273.522 186.121 205.621  1.00114.21      AP1  C
ATOM   2396  CD2 LEU A 336     274.630 187.332 203.752  1.00114.21      AP1  C
ATOM   2397  N   GLU A 337     270.175 189.029 205.476  1.00135.79      AP1  N
ATOM   2398  CA  GLU A 337     269.859 189.982 206.534  1.00135.79      AP1  C
ATOM   2399  C   GLU A 337     268.700 189.476 207.375  1.00135.79      AP1  C
ATOM   2400  O   GLU A 337     268.601 189.784 208.571  1.00135.79      AP1  O
ATOM   2401  CB  GLU A 337     269.552 191.359 205.946  1.00135.79      AP1  C
ATOM   2402  CG  GLU A 337     270.749 192.054 205.282  1.00135.79      AP1  C
ATOM   2403  CD  GLU A 337     271.760 192.626 206.273  1.00135.79      AP1  C
ATOM   2404  OE1 GLU A 337     272.382 193.661 205.955  1.00135.79      AP1  O
ATOM   2405  OE2 GLU A 337     271.943 192.048 207.361  1.00135.79      AP1  O
ATOM   2406  N   ALA A 338     267.804 188.706 206.759  1.00119.88      AP1  N
ATOM   2407  CA  ALA A 338     266.817 187.984 207.539  1.00119.88      AP1  C
ATOM   2408  C   ALA A 338     267.495 187.174 208.625  1.00119.88      AP1  C
ATOM   2409  O   ALA A 338     267.177 187.315 209.809  1.00119.88      AP1  O
ATOM   2410  CB  ALA A 338     266.004 187.077 206.626  1.00119.88      AP1  C
ATOM   2411  N   LEU A 339     268.446 186.337 208.229  1.00134.65      AP1  N
ATOM   2412  CA  LEU A 339     269.222 185.575 209.193  1.00134.65      AP1  C
ATOM   2413  C   LEU A 339     269.814 186.490 210.250  1.00134.65      AP1  C
ATOM   2414  O   LEU A 339     269.734 186.203 211.450  1.00134.65      AP1  O
ATOM   2415  CB  LEU A 339     270.336 184.819 208.476  1.00134.65      AP1  C
ATOM   2416  CG  LEU A 339     269.937 183.977 207.269  1.00134.65      AP1  C
ATOM   2417  CD1 LEU A 339     271.163 183.440 206.553  1.00134.65      AP1  C
ATOM   2418  CD2 LEU A 339     269.022 182.852 207.684  1.00134.65      AP1  C
ATOM   2419  N   ARG A 340     270.410 187.595 209.812  1.00141.89      AP1  N
ATOM   2420  CA  ARG A 340     271.080 188.490 210.745  1.00141.89      AP1  C
ATOM   2421  C   ARG A 340     270.133 188.921 211.842  1.00141.89      AP1  C
ATOM   2422  O   ARG A 340     270.317 188.574 213.014  1.00141.89      AP1  O
ATOM   2423  CB  ARG A 340     271.615 189.723 210.023  1.00141.89      AP1  C
ATOM   2424  CG  ARG A 340     272.310 190.693 210.972  1.00141.89      AP1  C
ATOM   2425  CD  ARG A 340     272.515 192.070 210.368  1.00141.89      AP1  C
ATOM   2426  NE  ARG A 340     271.264 192.820 210.307  1.00141.89      AP1  N
ATOM   2427  CZ  ARG A 340     271.086 193.919 209.584  1.00141.89      AP1  C
ATOM   2428  NH1 ARG A 340     272.081 194.398 208.852  1.00141.89      AP1  N
ATOM   2429  NH2 ARG A 340     269.914 194.537 209.592  1.00141.89      AP1  N
ATOM   2430  N   ARG A 341     269.081 189.634 211.467  1.00121.37      AP1  N
ATOM   2431  CA  ARG A 341     268.129 190.094 212.463  1.00121.37      AP1  C
ATOM   2432  C   ARG A 341     267.415 188.918 213.107  1.00121.37      AP1  C
ATOM   2433  O   ARG A 341     266.671 189.084 214.079  1.00121.37      AP1  O
ATOM   2434  CB  ARG A 341     267.155 191.069 211.814  1.00121.37      AP1  C
ATOM   2435  CG  ARG A 341     267.892 192.206 211.123  1.00121.37      AP1  C
ATOM   2436  CD  ARG A 341     266.964 193.296 210.648  1.00121.37      AP1  C
ATOM   2437  NE  ARG A 341     266.084 192.832 209.582  1.00121.37      AP1  N
ATOM   2438  CZ  ARG A 341     266.374 192.919 208.289  1.00121.37      AP1  C
ATOM   2439  NH1 ARG A 341     267.525 193.452 207.905  1.00121.37      AP1  N
ATOM   2440  NH2 ARG A 341     265.517 192.474 207.381  1.00121.37      AP1  N
ATOM   2441  N   ALA A 342     267.652 187.717 212.596  1.00129.52      AP1  N
ATOM   2442  CA  ALA A 342     267.072 186.520 213.171  1.00129.52      AP1  C
ATOM   2443  C   ALA A 342     267.943 185.899 214.248  1.00129.52      AP1  C
ATOM   2444  O   ALA A 342     267.480 184.987 214.937  1.00129.52      AP1  O
ATOM   2445  CB  ALA A 342     266.802 185.497 212.072  1.00129.52      AP1  C
ATOM   2446  N   ARG A 343     269.185 186.354 214.404  1.00147.60      AP1  N
ATOM   2447  CA  ARG A 343     270.044 185.917 215.505  1.00147.60      AP1  C
ATOM   2448  C   ARG A 343     270.291 184.409 215.457  1.00147.60      AP1  C
ATOM   2449  O   ARG A 343     270.307 183.722 216.480  1.00147.60      AP1  O
ATOM   2450  CB  ARG A 343     269.446 186.323 216.850  1.00147.60      AP1  C
ATOM   2451  CG  ARG A 343     268.878 187.722 216.866  1.00147.60      AP1  C
ATOM   2452  CD  ARG A 343     269.970 188.731 216.638  1.00147.60      AP1  C
ATOM   2453  NE  ARG A 343     269.698 189.972 217.348  1.00147.60      AP1  N
ATOM   2454  CZ  ARG A 343     270.608 190.909 217.581  1.00147.60      AP1  C
ATOM   2455  NH1 ARG A 343     271.854 190.737 217.165  1.00147.60      AP1  N
ATOM   2456  NH2 ARG A 343     270.277 192.011 218.235  1.00147.60      AP1  N
ATOM   2457  N   ALA A 344     270.494 183.897 214.251  1.00143.42      AP1  N
ATOM   2458  CA  ALA A 344     270.697 182.473 214.070  1.00143.42      AP1  C
ATOM   2459  C   ALA A 344     272.122 182.074 214.433  1.00143.42      AP1  C
ATOM   2460  O   ALA A 344     273.015 182.919 214.511  1.00143.42      AP1  O
ATOM   2461  CB  ALA A 344     270.414 182.083 212.624  1.00143.42      AP1  C
ATOM   2462  N   PRO A 345     272.357 180.788 214.673  1.00156.55      AP1  N
ATOM   2463  CA  PRO A 345     273.736 180.299 214.722  1.00156.55      AP1  C
ATOM   2464  C   PRO A 345     274.435 180.519 213.393  1.00156.55      AP1  C
ATOM   2465  O   PRO A 345     273.852 180.354 212.319  1.00156.55      AP1  O
ATOM   2466  CB  PRO A 345     273.575 178.811 215.035  1.00156.55      AP1  C
ATOM   2467  CG  PRO A 345     272.293 178.741 215.782  1.00156.55      AP1  C
ATOM   2468  CD  PRO A 345     271.402 179.788 215.173  1.00156.55      AP1  C
ATOM   2469  N   VAL A 346     275.711 180.889 213.487  1.00165.15      AP1  N
ATOM   2470  CA  VAL A 346     276.468 181.293 212.308  1.00165.15      AP1  C
ATOM   2471  C   VAL A 346     276.491 180.180 211.281  1.00165.15      AP1  C
ATOM   2472  O   VAL A 346     276.662 180.423 210.084  1.00165.15      AP1  O
ATOM   2473  CB  VAL A 346     277.892 181.705 212.713  1.00165.15      AP1  C
ATOM   2474  CG1 VAL A 346     277.837 182.835 213.713  1.00165.15      AP1  C
ATOM   2475  CG2 VAL A 346     278.628 180.517 213.301  1.00165.15      AP1  C
ATOM   2476  N   ARG A 347     276.351 178.939 211.739  1.00176.00      AP1  N
ATOM   2477  CA  ARG A 347     276.420 177.813 210.823  1.00176.00      AP1  C
ATOM   2478  C   ARG A 347     275.415 177.974 209.707  1.00176.00      AP1  C
ATOM   2479  O   ARG A 347     275.784 178.016 208.529  1.00176.00      AP1  O
ATOM   2480  CB  ARG A 347     276.156 176.509 211.567  1.00176.00      AP1  C
ATOM   2481  CG  ARG A 347     276.657 176.482 212.984  1.00176.00      AP1  C
ATOM   2482  CD  ARG A 347     277.078 175.071 213.320  1.00176.00      AP1  C
ATOM   2483  NE  ARG A 347     276.049 174.115 212.934  1.00176.00      AP1  N
ATOM   2484  CZ  ARG A 347     276.258 172.812 212.799  1.00176.00      AP1  C
ATOM   2485  NH1 ARG A 347     277.467 172.310 213.007  1.00176.00      AP1  N
ATOM   2486  NH2 ARG A 347     275.263 172.014 212.440  1.00176.00      AP1  N
ATOM   2487  N   GLU A 348     274.142 178.077 210.072  1.00170.23      AP1  N
ATOM   2488  CA  GLU A 348     273.090 178.267 209.092  1.00170.23      AP1  C
ATOM   2489  C   GLU A 348     273.370 179.487 208.238  1.00170.23      AP1  C
ATOM   2490  O   GLU A 348     273.112 179.485 207.029  1.00170.23      AP1  O
ATOM   2491  CB  GLU A 348     271.754 178.406 209.816  1.00170.23      AP1  C
ATOM   2492  CG  GLU A 348     271.498 177.311 210.837  1.00170.23      AP1  C
ATOM   2493  CD  GLU A 348     271.384 175.929 210.219  1.00170.23      AP1  C
ATOM   2494  OE1 GLU A 348     272.425 175.294 209.956  1.00170.23      AP1  O
ATOM   2495  OE2 GLU A 348     270.247 175.469 210.011  1.00170.23      AP1  O
ATOM   2496  N   VAL A 349     273.909 180.531 208.853  1.00141.09      AP1  N
ATOM   2497  CA  VAL A 349     274.203 181.749 208.123  1.00141.09      AP1  C
ATOM   2498  C   VAL A 349     275.144 181.451 206.967  1.00141.09      AP1  C
ATOM   2499  O   VAL A 349     274.806 181.648 205.788  1.00141.09      AP1  O
ATOM   2500  CB  VAL A 349     274.805 182.777 209.088  1.00141.09      AP1  C
ATOM   2501  CG1 VAL A 349     274.963 184.104 208.408  1.00141.09      AP1  C
ATOM   2502  CG2 VAL A 349     273.953 182.881 210.333  1.00141.09      AP1  C
ATOM   2503  N   LEU A 350     276.332 180.946 207.289  1.00151.10      AP1  N
ATOM   2504  CA  LEU A 350     277.276 180.572 206.252  1.00151.10      AP1  C
ATOM   2505  C   LEU A 350     276.607 179.669 205.240  1.00151.10      AP1  C
ATOM   2506  O   LEU A 350     276.564 179.987 204.047  1.00151.10      AP1  O
ATOM   2507  CB  LEU A 350     278.464 179.875 206.880  1.00151.10      AP1  C
ATOM   2508  CG  LEU A 350     279.008 180.669 208.062  1.00151.10      AP1  C
ATOM   2509  CD1 LEU A 350     280.080 179.877 208.765  1.00151.10      AP1  C
ATOM   2510  CD2 LEU A 350     279.543 182.007 207.574  1.00151.10      AP1  C
ATOM   2511  N   GLU A 351     275.988 178.600 205.727  1.00157.01      AP1  N
ATOM   2512  CA  GLU A 351     275.398 177.595 204.856  1.00157.01      AP1  C
ATOM   2513  C   GLU A 351     274.527 178.243 203.795  1.00157.01      AP1  C
ATOM   2514  O   GLU A 351     274.682 177.970 202.599  1.00157.01      AP1  O
ATOM   2515  CB  GLU A 351     274.584 176.621 205.711  1.00157.01      AP1  C
ATOM   2516  CG  GLU A 351     274.371 175.242 205.119  1.00157.01      AP1  C
ATOM   2517  CD  GLU A 351     273.850 174.252 206.141  1.00157.01      AP1  C
ATOM   2518  OE1 GLU A 351     273.521 174.690 207.264  1.00157.01      AP1  O
ATOM   2519  OE2 GLU A 351     273.777 173.044 205.827  1.00157.01      AP1  O
ATOM   2520  N   MET A 352     273.637 179.138 204.218  1.00142.87      AP1  N
ATOM   2521  CA  MET A 352     272.812 179.877 203.275  1.00142.87      AP1  C
ATOM   2522  C   MET A 352     273.673 180.650 202.297  1.00142.87      AP1  C
ATOM   2523  O   MET A 352     273.391 180.690 201.091  1.00142.87      AP1  O
ATOM   2524  CB  MET A 352     271.890 180.825 204.035  1.00142.87      AP1  C
ATOM   2525  CG  MET A 352     271.049 181.705 203.148  1.00142.87      AP1  C
ATOM   2526  SD  MET A 352     269.876 180.738 202.188  1.00142.87      AP1  S
ATOM   2527  CE  MET A 352     268.785 180.156 203.477  1.00142.87      AP1  C
ATOM   2528  N   GLY A 353     274.728 181.278 202.803  1.00128.41      AP1  N
ATOM   2529  CA  GLY A 353     275.595 182.026 201.916  1.00128.41      AP1  C
ATOM   2530  C   GLY A 353     276.187 181.159 200.827  1.00128.41      AP1  C
ATOM   2531  O   GLY A 353     276.089 181.479 199.640  1.00128.41      AP1  O
ATOM   2532  N   GLU A 354     276.815 180.056 201.220  1.00153.17      AP1  N
ATOM   2533  CA  GLU A 354     277.419 179.176 200.231  1.00153.17      AP1  C
ATOM   2534  C   GLU A 354     276.365 178.631 199.299  1.00153.17      AP1  C
ATOM   2535  O   GLU A 354     276.644 178.360 198.130  1.00153.17      AP1  O
ATOM   2536  CB  GLU A 354     278.213 178.045 200.884  1.00153.17      AP1  C
ATOM   2537  CG  GLU A 354     279.468 178.556 201.590  1.00153.17      AP1  C
ATOM   2538  CD  GLU A 354     279.251 178.740 203.071  1.00153.17      AP1  C
ATOM   2539  OE1 GLU A 354     278.288 178.162 203.599  1.00153.17      AP1  O
ATOM   2540  OE2 GLU A 354     280.027 179.471 203.705  1.00153.17      AP1  O
ATOM   2541  N   ALA A 355     275.149 178.453 199.797  1.00146.29      AP1  N
ATOM   2542  CA  ALA A 355     274.076 178.047 198.910  1.00146.29      AP1  C
ATOM   2543  C   ALA A 355     273.860 179.093 197.834  1.00146.29      AP1  C
ATOM   2544  O   ALA A 355     273.772 178.773 196.641  1.00146.29      AP1  O
ATOM   2545  CB  ALA A 355     272.803 177.821 199.718  1.00146.29      AP1  C
ATOM   2546  N   ALA A 356     273.792 180.349 198.246  1.00128.56      AP1  N
ATOM   2547  CA  ALA A 356     273.654 181.425 197.284  1.00128.56      AP1  C
ATOM   2548  C   ALA A 356     274.792 181.382 196.279  1.00128.56      AP1  C
ATOM   2549  O   ALA A 356     274.593 181.579 195.074  1.00128.56      AP1  O
ATOM   2550  CB  ALA A 356     273.617 182.757 198.022  1.00128.56      AP1  C
ATOM   2551  N   ILE A 357     275.993 181.109 196.769  1.00144.29      AP1  N
ATOM   2552  CA  ILE A 357     277.155 181.103 195.897  1.00144.29      AP1  C
ATOM   2553  C   ILE A 357     277.043 179.998 194.863  1.00144.29      AP1  C
ATOM   2554  O   ILE A 357     277.297 180.214 193.674  1.00144.29      AP1  O
ATOM   2555  CB  ILE A 357     278.436 180.966 196.725  1.00144.29      AP1  C
ATOM   2556  CG1 ILE A 357     278.531 182.112 197.724  1.00144.29      AP1  C
ATOM   2557  CG2 ILE A 357     279.633 180.920 195.812  1.00144.29      AP1  C
ATOM   2558  CD1 ILE A 357     279.309 181.759 198.954  1.00144.29      AP1  C
ATOM   2559  N   ARG A 358     276.695 178.793 195.302  1.00151.84      AP1  N
ATOM   2560  CA  ARG A 358     276.517 177.697 194.361  1.00151.84      AP1  C
ATOM   2561  C   ARG A 358     275.464 178.054 193.329  1.00151.84      AP1  C
ATOM   2562  O   ARG A 358     275.643 177.806 192.133  1.00151.84      AP1  O
ATOM   2563  CB  ARG A 358     276.136 176.415 195.102  1.00151.84      AP1  C
ATOM   2564  CG  ARG A 358     275.633 175.300 194.194  1.00151.84      AP1  C
ATOM   2565  CD  ARG A 358     275.356 174.020 194.966  1.00151.84      AP1  C
ATOM   2566  NE  ARG A 358     276.553 173.203 195.123  1.00151.84      AP1  N
ATOM   2567  CZ  ARG A 358     277.178 173.018 196.279  1.00151.84      AP1  C
ATOM   2568  NH1 ARG A 358     276.718 173.593 197.381  1.00151.84      AP1  N
ATOM   2569  NH2 ARG A 358     278.262 172.258 196.333  1.00151.84      AP1  N
ATOM   2570  N   ALA A 359     274.369 178.667 193.772  1.00155.80      AP1  N
ATOM   2571  CA  ALA A 359     273.316 179.047 192.842  1.00155.80      AP1  C
ATOM   2572  C   ALA A 359     273.852 179.985 191.778  1.00155.80      AP1  C
ATOM   2573  O   ALA A 359     273.718 179.731 190.574  1.00155.80      AP1  O
ATOM   2574  CB  ALA A 359     272.165 179.704 193.600  1.00155.80      AP1  C
ATOM   2575  N   VAL A 360     274.479 181.071 192.209  1.00157.89      AP1  N
ATOM   2576  CA  VAL A 360     274.908 182.082 191.257  1.00157.89      AP1  C
ATOM   2577  C   VAL A 360     275.976 181.521 190.334  1.00157.89      AP1  C
ATOM   2578  O   VAL A 360     276.002 181.824 189.137  1.00157.89      AP1  O
ATOM   2579  CB  VAL A 360     275.387 183.342 191.996  1.00157.89      AP1  C
ATOM   2580  CG1 VAL A 360     274.258 183.904 192.817  1.00157.89      AP1  C
ATOM   2581  CG2 VAL A 360     276.564 183.033 192.889  1.00157.89      AP1  C
ATOM   2582  N   ARG A 361     276.862 180.681 190.861  1.00173.97      AP1  N
ATOM   2583  CA  ARG A 361     277.942 180.193 190.020  1.00173.97      AP1  C
ATOM   2584  C   ARG A 361     277.430 179.158 189.032  1.00173.97      AP1  C
ATOM   2585  O   ARG A 361     277.909 179.089 187.897  1.00173.97      AP1  O
ATOM   2586  CB  ARG A 361     279.073 179.631 190.876  1.00173.97      AP1  C
ATOM   2587  CG  ARG A 361     280.151 178.948 190.058  1.00173.97      AP1  C
ATOM   2588  CD  ARG A 361     281.348 178.573 190.902  1.00173.97      AP1  C
ATOM   2589  NE  ARG A 361     281.948 179.735 191.547  1.00173.97      AP1  N
ATOM   2590  CZ  ARG A 361     282.806 179.662 192.558  1.00173.97      AP1  C
ATOM   2591  NH1 ARG A 361     283.163 178.479 193.040  1.00173.97      AP1  N
ATOM   2592  NH2 ARG A 361     283.309 180.770 193.086  1.00173.97      AP1  N
ATOM   2593  N   ARG A 362     276.449 178.351 189.436  1.00184.47      AP1  N
ATOM   2594  CA  ARG A 362     275.804 177.469 188.475  1.00184.47      AP1  C
ATOM   2595  C   ARG A 362     275.136 178.281 187.382  1.00184.47      AP1  C
ATOM   2596  O   ARG A 362     275.211 177.927 186.198  1.00184.47      AP1  O
ATOM   2597  CB  ARG A 362     274.792 176.567 189.182  1.00184.47      AP1  C
ATOM   2598  CG  ARG A 362     275.431 175.433 189.972  1.00184.47      AP1  C
ATOM   2599  CD  ARG A 362     274.449 174.306 190.275  1.00184.47      AP1  C
ATOM   2600  NE  ARG A 362     273.791 174.452 191.571  1.00184.47      AP1  N
ATOM   2601  CZ  ARG A 362     273.146 173.469 192.195  1.00184.47      AP1  C
ATOM   2602  NH1 ARG A 362     273.074 172.267 191.642  1.00184.47      AP1  N
ATOM   2603  NH2 ARG A 362     272.573 173.685 193.371  1.00184.47      AP1  N
ATOM   2604  N   LEU A 363     274.498 179.387 187.760  1.00182.55      AP1  N
ATOM   2605  CA  LEU A 363     273.946 180.285 186.757  1.00182.55      AP1  C
ATOM   2606  C   LEU A 363     275.014 180.737 185.780  1.00182.55      AP1  C
ATOM   2607  O   LEU A 363     274.837 180.636 184.562  1.00182.55      AP1  O
ATOM   2608  CB  LEU A 363     273.310 181.496 187.423  1.00182.55      AP1  C
ATOM   2609  CG  LEU A 363     272.028 181.220 188.184  1.00182.55      AP1  C
ATOM   2610  CD1 LEU A 363     271.300 182.525 188.365  1.00182.55      AP1  C
ATOM   2611  CD2 LEU A 363     271.177 180.225 187.423  1.00182.55      AP1  C
ATOM   2612  N   GLU A 364     276.128 181.247 186.301  1.00199.11      AP1  N
ATOM   2613  CA  GLU A 364     277.198 181.712 185.427  1.00199.11      AP1  C
ATOM   2614  C   GLU A 364     277.671 180.594 184.517  1.00199.11      AP1  C
ATOM   2615  O   GLU A 364     277.896 180.807 183.320  1.00199.11      AP1  O
ATOM   2616  CB  GLU A 364     278.364 182.252 186.251  1.00199.11      AP1  C
ATOM   2617  CG  GLU A 364     279.321 183.147 185.464  1.00199.11      AP1  C
ATOM   2618  CD  GLU A 364     280.242 182.374 184.534  1.00199.11      AP1  C
ATOM   2619  OE1 GLU A 364     280.576 181.212 184.849  1.00199.11      AP1  O
ATOM   2620  OE2 GLU A 364     280.633 182.931 183.486  1.00199.11      AP1  O
ATOM   2621  N   ARG A 365     277.826 179.393 185.071  1.00196.72      AP1  N
ATOM   2622  CA  ARG A 365     278.223 178.249 184.265  1.00196.72      AP1  C
ATOM   2623  C   ARG A 365     277.232 178.022 183.134  1.00196.72      AP1  C
ATOM   2624  O   ARG A 365     277.617 177.623 182.028  1.00196.72      AP1  O
ATOM   2625  CB  ARG A 365     278.336 177.007 185.144  1.00196.72      AP1  C
ATOM   2626  CG  ARG A 365     278.963 175.820 184.443  1.00196.72      AP1  C
ATOM   2627  CD  ARG A 365     279.066 174.632 185.371  1.00196.72      AP1  C
ATOM   2628  NE  ARG A 365     277.747 174.130 185.731  1.00196.72      AP1  N
ATOM   2629  CZ  ARG A 365     277.232 174.211 186.950  1.00196.72      AP1  C
ATOM   2630  NH1 ARG A 365     277.928 174.775 187.925  1.00196.72      AP1  N
ATOM   2631  NH2 ARG A 365     276.021 173.730 187.192  1.00196.72      AP1  N
ATOM   2632  N   GLU A 366     275.953 178.286 183.387  1.00209.74      AP1  N
ATOM   2633  CA  GLU A 366     274.966 178.246 182.319  1.00209.74      AP1  C
ATOM   2634  C   GLU A 366     275.065 179.438 181.380  1.00209.74      AP1  C
ATOM   2635  O   GLU A 366     274.728 179.304 180.199  1.00209.74      AP1  O
ATOM   2636  CB  GLU A 366     273.557 178.176 182.905  1.00209.74      AP1  C
ATOM   2637  CG  GLU A 366     273.331 176.986 183.811  1.00209.74      AP1  C
ATOM   2638  CD  GLU A 366     271.962 177.004 184.453  1.00209.74      AP1  C
ATOM   2639  OE1 GLU A 366     270.955 177.007 183.712  1.00209.74      AP1  O
ATOM   2640  OE2 GLU A 366     271.894 177.017 185.701  1.00209.74      AP1  O
ATOM   2641  N   GLY A 367     275.522 180.588 181.864  1.00200.35      AP1  N
ATOM   2642  CA  GLY A 367     275.661 181.757 181.022  1.00200.35      AP1  C
ATOM   2643  C   GLY A 367     274.413 182.592 180.853  1.00200.35      AP1  C
ATOM   2644  O   GLY A 367     274.233 183.198 179.791  1.00200.35      AP1  O
ATOM   2645  N   GLN A 368     273.539 182.642 181.860  1.00197.48      AP1  N
ATOM   2646  CA  GLN A 368     272.333 183.456 181.747  1.00197.48      AP1  C
ATOM   2647  C   GLN A 368     272.654 184.941 181.874  1.00197.48      AP1  C
ATOM   2648  O   GLN A 368     272.111 185.765 181.129  1.00197.48      AP1  O
ATOM   2649  CB  GLN A 368     271.313 183.029 182.802  1.00197.48      AP1  C
ATOM   2650  CG  GLN A 368     271.135 181.521 182.919  1.00197.48      AP1  C
ATOM   2651  CD  GLN A 368     270.354 180.928 181.763  1.00197.48      AP1  C
ATOM   2652  OE1 GLN A 368     269.127 180.859 181.799  1.00197.48      AP1  O
ATOM   2653  NE2 GLN A 368     271.065 180.497 180.729  1.00197.48      AP1  N
ATOM   2654  N   GLY A 369     273.527 185.303 182.809  1.00225.69      AP1  N
ATOM   2655  CA  GLY A 369     273.926 186.682 182.999  1.00225.69      AP1  C
ATOM   2656  C   GLY A 369     275.285 186.976 182.394  1.00225.69      AP1  C
ATOM   2657  O   GLY A 369     275.601 186.573 181.272  1.00225.69      AP1  O
ATOM   2658  N   GLU A 370     276.098 187.706 183.159  1.00233.04      AP1  N
ATOM   2659  CA  GLU A 370     277.455 188.045 182.762  1.00233.04      AP1  C
ATOM   2660  C   GLU A 370     278.458 187.634 183.833  1.00233.04      AP1  C
ATOM   2661  O   GLU A 370     278.158 187.703 185.030  1.00233.04      AP1  O
ATOM   2662  CB  GLU A 370     277.606 189.546 182.499  1.00233.04      AP1  C
ATOM   2663  CG  GLU A 370     276.910 190.020 181.254  1.00233.04      AP1  C
ATOM   2664  CD  GLU A 370     277.583 191.236 180.671  1.00233.04      AP1  C
ATOM   2665  OE1 GLU A 370     278.282 191.093 179.648  1.00233.04      AP1  O
ATOM   2666  OE2 GLU A 370     277.423 192.332 181.244  1.00233.04      AP1  O
ATOM   2667  N   PRO A 371     279.661 187.208 183.432  1.00217.31      AP1  N
ATOM   2668  CA  PRO A 371     280.700 186.921 184.434  1.00217.31      AP1  C
ATOM   2669  C   PRO A 371     280.973 188.114 185.324  1.00217.31      AP1  C
ATOM   2670  O   PRO A 371     281.149 187.961 186.537  1.00217.31      AP1  O
ATOM   2671  CB  PRO A 371     281.923 186.554 183.581  1.00217.31      AP1  C
ATOM   2672  CG  PRO A 371     281.376 186.204 182.237  1.00217.31      AP1  C
ATOM   2673  CD  PRO A 371     280.161 187.056 182.056  1.00217.31      AP1  C
ATOM   2674  N   ASP A 372     281.003 189.311 184.737  1.00239.05      AP1  N
ATOM   2675  CA  ASP A 372     281.101 190.529 185.531  1.00239.05      AP1  C
ATOM   2676  C   ASP A 372     279.951 190.624 186.521  1.00239.05      AP1  C
ATOM   2677  O   ASP A 372     280.166 190.801 187.724  1.00239.05      AP1  O
ATOM   2678  CB  ASP A 372     281.114 191.749 184.611  1.00239.05      AP1  C
ATOM   2679  CG  ASP A 372     281.247 193.050 185.373  1.00239.05      AP1  C
ATOM   2680  OD1 ASP A 372     281.766 193.029 186.508  1.00239.05      AP1  O
ATOM   2681  OD2 ASP A 372     280.824 194.098 184.842  1.00239.05      AP1  O
ATOM   2682  N   GLU A 373     278.718 190.514 186.027  1.00214.32      AP1  N
ATOM   2683  CA  GLU A 373     277.555 190.630 186.897  1.00214.32      AP1  C
ATOM   2684  C   GLU A 373     277.548 189.541 187.957  1.00214.32      AP1  C
ATOM   2685  O   GLU A 373     277.253 189.802 189.130  1.00214.32      AP1  O
ATOM   2686  CB  GLU A 373     276.283 190.568 186.058  1.00214.32      AP1  C
ATOM   2687  CG  GLU A 373     276.185 191.663 185.021  1.00214.32      AP1  C
ATOM   2688  CD  GLU A 373     274.886 191.609 184.256  1.00214.32      AP1  C
ATOM   2689  OE1 GLU A 373     274.527 190.513 183.778  1.00214.32      AP1  O
ATOM   2690  OE2 GLU A 373     274.219 192.656 184.137  1.00214.32      AP1  O
ATOM   2691  N   GLY A 374     277.863 188.310 187.561  1.00206.91      AP1  N
ATOM   2692  CA  GLY A 374     277.897 187.229 188.526  1.00206.91      AP1  C
ATOM   2693  C   GLY A 374     278.921 187.467 189.613  1.00206.91      AP1  C
ATOM   2694  O   GLY A 374     278.619 187.345 190.800  1.00206.91      AP1  O
ATOM   2695  N   ALA A 375     280.146 187.808 189.221  1.00198.71      AP1  N
ATOM   2696  CA  ALA A 375     281.183 188.076 190.205  1.00198.71      AP1  C
ATOM   2697  C   ALA A 375     280.799 189.243 191.096  1.00198.71      AP1  C
ATOM   2698  O   ALA A 375     281.120 189.254 192.287  1.00198.71      AP1  O
ATOM   2699  CB  ALA A 375     282.509 188.349 189.499  1.00198.71      AP1  C
ATOM   2700  N   ARG A 376     280.119 190.242 190.533  1.00212.87      AP1  N
ATOM   2701  CA  ARG A 376     279.615 191.339 191.348  1.00212.87      AP1  C
ATOM   2702  C   ARG A 376     278.661 190.819 192.407  1.00212.87      AP1  C
ATOM   2703  O   ARG A 376     278.761 191.182 193.589  1.00212.87      AP1  O
ATOM   2704  CB  ARG A 376     278.916 192.370 190.462  1.00212.87      AP1  C
ATOM   2705  CG  ARG A 376     279.855 193.263 189.668  1.00212.87      AP1  C
ATOM   2706  CD  ARG A 376     279.123 193.974 188.541  1.00212.87      AP1  C
ATOM   2707  NE  ARG A 376     280.040 194.700 187.666  1.00212.87      AP1  N
ATOM   2708  CZ  ARG A 376     280.339 195.988 187.796  1.00212.87      AP1  C
ATOM   2709  NH1 ARG A 376     279.791 196.703 188.769  1.00212.87      AP1  N
ATOM   2710  NH2 ARG A 376     281.186 196.562 186.952  1.00212.87      AP1  N
ATOM   2711  N   ALA A 377     277.712 189.987 191.986  1.00181.81      AP1  N
ATOM   2712  CA  ALA A 377     276.851 189.321 192.945  1.00181.81      AP1  C
ATOM   2713  C   ALA A 377     277.678 188.678 194.037  1.00181.81      AP1  C
ATOM   2714  O   ALA A 377     277.543 189.034 195.209  1.00181.81      AP1  O
ATOM   2715  CB  ALA A 377     275.990 188.280 192.237  1.00181.81      AP1  C
ATOM   2716  N   VAL A 378     278.607 187.812 193.644  1.00177.58      AP1  N
ATOM   2717  CA  VAL A 378     279.412 187.063 194.599  1.00177.58      AP1  C
ATOM   2718  C   VAL A 378     280.088 187.999 195.580  1.00177.58      AP1  C
ATOM   2719  O   VAL A 378     280.148 187.727 196.782  1.00177.58      AP1  O
ATOM   2720  CB  VAL A 378     280.445 186.202 193.858  1.00177.58      AP1  C
ATOM   2721  CG1 VAL A 378     281.142 185.283 194.832  1.00177.58      AP1  C
ATOM   2722  CG2 VAL A 378     279.770 185.395 192.774  1.00177.58      AP1  C
ATOM   2723  N   ALA A 379     280.640 189.095 195.077  1.00166.80      AP1  N
ATOM   2724  CA  ALA A 379     281.307 190.037 195.957  1.00166.80      AP1  C
ATOM   2725  C   ALA A 379     280.337 190.576 196.989  1.00166.80      AP1  C
ATOM   2726  O   ALA A 379     280.618 190.543 198.192  1.00166.80      AP1  O
ATOM   2727  CB  ALA A 379     281.915 191.173 195.141  1.00166.80      AP1  C
ATOM   2728  N   GLU A 380     279.185 191.067 196.533  1.00164.96      AP1  N
ATOM   2729  CA  GLU A 380     278.176 191.549 197.468  1.00164.96      AP1  C
ATOM   2730  C   GLU A 380     277.840 190.484 198.497  1.00164.96      AP1  C
ATOM   2731  O   GLU A 380     277.734 190.770 199.698  1.00164.96      AP1  O
ATOM   2732  CB  GLU A 380     276.913 191.957 196.716  1.00164.96      AP1  C
ATOM   2733  CG  GLU A 380     276.926 193.365 196.162  1.00164.96      AP1  C
ATOM   2734  CD  GLU A 380     275.663 193.684 195.388  1.00164.96      AP1  C
ATOM   2735  OE1 GLU A 380     275.436 193.056 194.335  1.00164.96      AP1  O
ATOM   2736  OE2 GLU A 380     274.894 194.561 195.832  1.00164.96      AP1  O
ATOM   2737  N   ILE A 381     277.655 189.253 198.032  1.00154.58      AP1  N
ATOM   2738  CA  ILE A 381     277.259 188.174 198.920  1.00154.58      AP1  C
ATOM   2739  C   ILE A 381     278.309 187.968 199.986  1.00154.58      AP1  C
ATOM   2740  O   ILE A 381     278.007 187.977 201.179  1.00154.58      AP1  O
ATOM   2741  CB  ILE A 381     277.014 186.887 198.120  1.00154.58      AP1  C
ATOM   2742  CG1 ILE A 381     276.090 187.173 196.945  1.00154.58      AP1  C
ATOM   2743  CG2 ILE A 381     276.438 185.820 199.017  1.00154.58      AP1  C
ATOM   2744  CD1 ILE A 381     274.797 187.832 197.355  1.00154.58      AP1  C
ATOM   2745  N   SER A 382     279.548 187.757 199.565  1.00148.82      AP1  N
ATOM   2746  CA  SER A 382     280.660 187.626 200.488  1.00148.82      AP1  C
ATOM   2747  C   SER A 382     280.651 188.734 201.518  1.00148.82      AP1  C
ATOM   2748  O   SER A 382     280.809 188.481 202.719  1.00148.82      AP1  O
ATOM   2749  CB  SER A 382     281.959 187.658 199.699  1.00148.82      AP1  C
ATOM   2750  OG  SER A 382     281.978 188.805 198.867  1.00148.82      AP1  O
ATOM   2751  N   ARG A 383     280.511 189.972 201.052  1.00157.87      AP1  N
ATOM   2752  CA  ARG A 383     280.493 191.099 201.967  1.00157.87      AP1  C
ATOM   2753  C   ARG A 383     279.436 190.906 203.032  1.00157.87      AP1  C
ATOM   2754  O   ARG A 383     279.734 190.938 204.233  1.00157.87      AP1  O
ATOM   2755  CB  ARG A 383     280.229 192.398 201.208  1.00157.87      AP1  C
ATOM   2756  CG  ARG A 383     281.258 192.757 200.160  1.00157.87      AP1  C
ATOM   2757  CD  ARG A 383     281.284 194.255 199.929  1.00157.87      AP1  C
ATOM   2758  NE  ARG A 383     281.721 194.957 201.130  1.00157.87      AP1  N
ATOM   2759  CZ  ARG A 383     282.151 196.211 201.147  1.00157.87      AP1  C
ATOM   2760  NH1 ARG A 383     282.203 196.909 200.021  1.00157.87      AP1  N
ATOM   2761  NH2 ARG A 383     282.531 196.766 202.288  1.00157.87      AP1  N
ATOM   2762  N   ARG A 384     278.194 190.717 202.606  1.00145.50      AP1  N
ATOM   2763  CA  ARG A 384     277.121 190.654 203.580  1.00145.50      AP1  C
ATOM   2764  C   ARG A 384     277.309 189.454 204.492  1.00145.50      AP1  C
ATOM   2765  O   ARG A 384     277.012 189.517 205.691  1.00145.50      AP1  O
ATOM   2766  CB  ARG A 384     275.769 190.620 202.881  1.00145.50      AP1  C
ATOM   2767  CG  ARG A 384     274.647 191.158 203.745  1.00145.50      AP1  C
ATOM   2768  CD  ARG A 384     274.778 192.656 203.964  1.00145.50      AP1  C
ATOM   2769  NE  ARG A 384     274.641 193.403 202.719  1.00145.50      AP1  N
ATOM   2770  CZ  ARG A 384     274.899 194.700 202.597  1.00145.50      AP1  C
ATOM   2771  NH1 ARG A 384     275.306 195.397 203.647  1.00145.50      AP1  N
ATOM   2772  NH2 ARG A 384     274.745 195.302 201.427  1.00145.50      AP1  N
ATOM   2773  N   MET A 385     277.845 188.363 203.952  1.00149.21      AP1  N
ATOM   2774  CA  MET A 385     278.159 187.227 204.797  1.00149.21      AP1  C
ATOM   2775  C   MET A 385     279.087 187.639 205.908  1.00149.21      AP1  C
ATOM   2776  O   MET A 385     278.676 187.721 207.066  1.00149.21      AP1  O
ATOM   2777  CB  MET A 385     278.804 186.112 203.989  1.00149.21      AP1  C
ATOM   2778  CG  MET A 385     277.978 185.604 202.857  1.00149.21      AP1  C
ATOM   2779  SD  MET A 385     279.017 184.804 201.637  1.00149.21      AP1  S
ATOM   2780  CE  MET A 385     278.929 183.112 202.222  1.00149.21      AP1  C
ATOM   2781  N   VAL A 386     280.311 188.004 205.553  1.00136.90      AP1  N
ATOM   2782  CA  VAL A 386     281.320 188.259 206.566  1.00136.90      AP1  C
ATOM   2783  C   VAL A 386     280.832 189.304 207.554  1.00136.90      AP1  C
ATOM   2784  O   VAL A 386     281.114 189.224 208.755  1.00136.90      AP1  O
ATOM   2785  CB  VAL A 386     282.645 188.662 205.903  1.00136.90      AP1  C
ATOM   2786  CG1 VAL A 386     282.461 189.896 205.061  1.00136.90      AP1  C
ATOM   2787  CG2 VAL A 386     283.700 188.902 206.960  1.00136.90      AP1  C
ATOM   2788  N   GLU A 387     280.058 190.280 207.082  1.00152.84      AP1  N
ATOM   2789  CA  GLU A 387     279.595 191.298 208.011  1.00152.84      AP1  C
ATOM   2790  C   GLU A 387     278.597 190.715 208.996  1.00152.84      AP1  C
ATOM   2791  O   GLU A 387     278.651 191.021 210.190  1.00152.84      AP1  O
ATOM   2792  CB  GLU A 387     279.013 192.501 207.268  1.00152.84      AP1  C
ATOM   2793  CG  GLU A 387     277.732 192.267 206.511  1.00152.84      AP1  C
ATOM   2794  CD  GLU A 387     276.495 192.418 207.368  1.00152.84      AP1  C
ATOM   2795  OE1 GLU A 387     276.594 193.010 208.460  1.00152.84      AP1  O
ATOM   2796  OE2 GLU A 387     275.422 191.939 206.950  1.00152.84      AP1  O
ATOM   2797  N   ALA A 388     277.685 189.868 208.525  1.00155.89      AP1  N
ATOM   2798  CA  ALA A 388     276.774 189.224 209.458  1.00155.89      AP1  C
ATOM   2799  C   ALA A 388     277.541 188.334 210.417  1.00155.89      AP1  C
ATOM   2800  O   ALA A 388     277.201 188.232 211.602  1.00155.89      AP1  O
ATOM   2801  CB  ALA A 388     275.730 188.415 208.696  1.00155.89      AP1  C
ATOM   2802  N   VAL A 389     278.576 187.678 209.904  1.00162.24      AP1  N
ATOM   2803  CA  VAL A 389     279.434 186.859 210.744  1.00162.24      AP1  C
ATOM   2804  C   VAL A 389     279.963 187.683 211.897  1.00162.24      AP1  C
ATOM   2805  O   VAL A 389     279.844 187.301 213.064  1.00162.24      AP1  O
ATOM   2806  CB  VAL A 389     280.582 186.264 209.914  1.00162.24      AP1  C
ATOM   2807  CG1 VAL A 389     281.320 185.227 210.729  1.00162.24      AP1  C
ATOM   2808  CG2 VAL A 389     280.049 185.643 208.649  1.00162.24      AP1  C
ATOM   2809  N   THR A 390     280.559 188.824 211.581  1.00181.92      AP1  N
ATOM   2810  CA  THR A 390     281.063 189.708 212.618  1.00181.92      AP1  C
ATOM   2811  C   THR A 390     279.952 190.113 213.569  1.00181.92      AP1  C
ATOM   2812  O   THR A 390     280.107 190.030 214.792  1.00181.92      AP1  O
ATOM   2813  CB  THR A 390     281.676 190.939 211.974  1.00181.92      AP1  C
ATOM   2814  OG1 THR A 390     280.788 191.416 210.957  1.00181.92      AP1  O
ATOM   2815  CG2 THR A 390     282.999 190.581 211.337  1.00181.92      AP1  C
ATOM   2816  N   GLU A 391     278.821 190.544 213.011  1.00176.88      AP1  N
ATOM   2817  CA  GLU A 391     277.700 191.003 213.818  1.00176.88      AP1  C
ATOM   2818  C   GLU A 391     277.336 189.976 214.875  1.00176.88      AP1  C
ATOM   2819  O   GLU A 391     277.137 190.314 216.046  1.00176.88      AP1  O
ATOM   2820  CB  GLU A 391     276.502 191.282 212.911  1.00176.88      AP1  C
ATOM   2821  CG  GLU A 391     275.287 191.857 213.613  1.00176.88      AP1  C
ATOM   2822  CD  GLU A 391     275.508 193.275 214.095  1.00176.88      AP1  C
ATOM   2823  OE1 GLU A 391     276.339 193.987 213.494  1.00176.88      AP1  O
ATOM   2824  OE2 GLU A 391     274.848 193.681 215.072  1.00176.88      AP1  O
ATOM   2825  N   LEU A 392     277.282 188.712 214.484  1.00187.59      AP1  N
ATOM   2826  CA  LEU A 392     276.851 187.680 215.409  1.00187.59      AP1  C
ATOM   2827  C   LEU A 392     277.990 187.145 216.254  1.00187.59      AP1  C
ATOM   2828  O   LEU A 392     277.732 186.527 217.289  1.00187.59      AP1  O
ATOM   2829  CB  LEU A 392     276.196 186.536 214.645  1.00187.59      AP1  C
ATOM   2830  CG  LEU A 392     274.720 186.706 214.278  1.00187.59      AP1  C
ATOM   2831  CD1 LEU A 392     273.852 186.661 215.526  1.00187.59      AP1  C
ATOM   2832  CD2 LEU A 392     274.462 187.985 213.485  1.00187.59      AP1  C
ATOM   2833  N   SER A 393     279.233 187.383 215.839  1.00191.60      AP1  N
ATOM   2834  CA  SER A 393     280.383 186.831 216.543  1.00191.60      AP1  C
ATOM   2835  C   SER A 393     280.373 187.216 218.015  1.00191.60      AP1  C
ATOM   2836  O   SER A 393     280.671 186.392 218.888  1.00191.60      AP1  O
ATOM   2837  CB  SER A 393     281.662 187.306 215.860  1.00191.60      AP1  C
ATOM   2838  OG  SER A 393     281.687 188.720 215.794  1.00191.60      AP1  O
ATOM   2839  N   ALA A 394     280.025 188.468 218.312  1.00203.57      AP1  N
ATOM   2840  CA  ALA A 394     279.927 188.892 219.703  1.00203.57      AP1  C
ATOM   2841  C   ALA A 394     278.803 188.160 220.422  1.00203.57      AP1  C
ATOM   2842  O   ALA A 394     278.771 188.113 221.657  1.00203.57      AP1  O
ATOM   2843  CB  ALA A 394     279.716 190.402 219.777  1.00203.57      AP1  C
ATOM   2844  N   GLU A 395     277.866 187.587 219.663  1.00207.34      AP1  N
ATOM   2845  CA  GLU A 395     276.679 186.996 220.272  1.00207.34      AP1  C
ATOM   2846  C   GLU A 395     276.855 185.500 220.519  1.00207.34      AP1  C
ATOM   2847  O   GLU A 395     276.485 184.992 221.585  1.00207.34      AP1  O
ATOM   2848  CB  GLU A 395     275.467 187.271 219.386  1.00207.34      AP1  C
ATOM   2849  CG  GLU A 395     275.403 188.713 218.916  1.00207.34      AP1  C
ATOM   2850  CD  GLU A 395     274.307 188.955 217.907  1.00207.34      AP1  C
ATOM   2851  OE1 GLU A 395     273.132 188.671 218.221  1.00207.34      AP1  O
ATOM   2852  OE2 GLU A 395     274.615 189.446 216.802  1.00207.34      AP1  O
ATOM   2853  N   GLU A 396     277.405 184.776 219.543  1.00231.65      AP1  N
ATOM   2854  CA  GLU A 396     277.575 183.336 219.701  1.00231.65      AP1  C
ATOM   2855  C   GLU A 396     278.545 183.001 220.822  1.00231.65      AP1  C
ATOM   2856  O   GLU A 396     278.396 181.968 221.483  1.00231.65      AP1  O
ATOM   2857  CB  GLU A 396     278.078 182.714 218.399  1.00231.65      AP1  C
ATOM   2858  CG  GLU A 396     276.998 182.218 217.452  1.00231.65      AP1  C
ATOM   2859  CD  GLU A 396     277.503 181.115 216.536  1.00231.65      AP1  C
ATOM   2860  OE1 GLU A 396     278.741 180.968 216.429  1.00231.65      AP1  O
ATOM   2861  OE2 GLU A 396     276.675 180.418 215.906  1.00231.65      AP1  O
ATOM   2862  N   GLY A 397     279.523 183.863 221.066  1.00237.85      AP1  N
ATOM   2863  CA  GLY A 397     280.628 183.392 221.854  1.00237.85      AP1  C
ATOM   2864  C   GLY A 397     281.450 182.453 220.983  1.00237.85      AP1  C
ATOM   2865  O   GLY A 397     281.350 182.432 219.758  1.00237.85      AP1  O
ATOM   2866  N   ARG A 398     282.277 181.660 221.655  1.00261.35      AP1  N
ATOM   2867  CA  ARG A 398     283.112 180.683 220.966  1.00261.35      AP1  C
ATOM   2868  C   ARG A 398     282.271 179.471 220.576  1.00261.35      AP1  C
ATOM   2869  O   ARG A 398     281.753 178.763 221.446  1.00261.35      AP1  O
ATOM   2870  CB  ARG A 398     284.288 180.271 221.850  1.00261.35      AP1  C
ATOM   2871  CG  ARG A 398     285.334 181.362 222.052  1.00261.35      AP1  C
ATOM   2872  CD  ARG A 398     286.214 181.516 220.820  1.00261.35      AP1  C
ATOM   2873  NE  ARG A 398     287.462 182.223 221.105  1.00261.35      AP1  N
ATOM   2874  CZ  ARG A 398     287.609 183.544 221.056  1.00261.35      AP1  C
ATOM   2875  NH1 ARG A 398     286.584 184.315 220.725  1.00261.35      AP1  N
ATOM   2876  NH2 ARG A 398     288.783 184.095 221.333  1.00261.35      AP1  N
ATOM   2877  N   LEU A 399     282.132 179.235 219.271  1.00242.04      AP1  N
ATOM   2878  CA  LEU A 399     281.402 178.080 218.763  1.00242.04      AP1  C
ATOM   2879  C   LEU A 399     282.367 176.940 218.466  1.00242.04      AP1  C
ATOM   2880  O   LEU A 399     283.570 177.157 218.299  1.00242.04      AP1  O
ATOM   2881  CB  LEU A 399     280.617 178.439 217.499  1.00242.04      AP1  C
ATOM   2882  CG  LEU A 399     279.571 177.408 217.060  1.00242.04      AP1  C
ATOM   2883  CD1 LEU A 399     278.778 176.897 218.258  1.00242.04      AP1  C
ATOM   2884  CD2 LEU A 399     278.649 177.921 215.966  1.00242.04      AP1  C
ATOM   2885  N   ASP A 400     281.831 175.723 218.411  1.00250.20      AP1  N
ATOM   2886  CA  ASP A 400     282.641 174.546 218.162  1.00250.20      AP1  C
ATOM   2887  C   ASP A 400     283.377 174.660 216.829  1.00250.20      AP1  C
ATOM   2888  O   ASP A 400     282.863 175.235 215.868  1.00250.20      AP1  O
ATOM   2889  CB  ASP A 400     281.771 173.293 218.175  1.00250.20      AP1  C
ATOM   2890  CG  ASP A 400     280.571 173.405 217.259  1.00250.20      AP1  C
ATOM   2891  OD1 ASP A 400     280.387 174.467 216.636  1.00250.20      AP1  O
ATOM   2892  OD2 ASP A 400     279.804 172.425 217.168  1.00250.20      AP1  O
ATOM   2893  N   PRO A 401     284.595 174.123 216.755  1.00257.30      AP1  N
ATOM   2894  CA  PRO A 401     285.366 174.192 215.505  1.00257.30      AP1  C
ATOM   2895  C   PRO A 401     284.733 173.418 214.362  1.00257.30      AP1  C
ATOM   2896  O   PRO A 401     285.218 173.475 213.228  1.00257.30      AP1  O
ATOM   2897  CB  PRO A 401     286.722 173.591 215.898  1.00257.30      AP1  C
ATOM   2898  CG  PRO A 401     286.792 173.738 217.383  1.00257.30      AP1  C
ATOM   2899  CD  PRO A 401     285.387 173.563 217.862  1.00257.30      AP1  C
ATOM   2900  N   ALA A 402     283.660 172.678 214.655  1.00240.45      AP1  N
ATOM   2901  CA  ALA A 402     282.929 171.977 213.606  1.00240.45      AP1  C
ATOM   2902  C   ALA A 402     282.607 172.911 212.453  1.00240.45      AP1  C
ATOM   2903  O   ALA A 402     282.638 172.509 211.285  1.00240.45      AP1  O
ATOM   2904  CB  ALA A 402     281.649 171.370 214.176  1.00240.45      AP1  C
ATOM   2905  N   VAL A 403     282.304 174.170 212.768  1.00217.69      AP1  N
ATOM   2906  CA  VAL A 403     282.091 175.166 211.728  1.00217.69      AP1  C
ATOM   2907  C   VAL A 403     283.315 175.265 210.831  1.00217.69      AP1  C
ATOM   2908  O   VAL A 403     283.199 175.342 209.607  1.00217.69      AP1  O
ATOM   2909  CB  VAL A 403     281.730 176.525 212.352  1.00217.69      AP1  C
ATOM   2910  CG1 VAL A 403     282.821 176.999 213.298  1.00217.69      AP1  C
ATOM   2911  CG2 VAL A 403     281.509 177.550 211.259  1.00217.69      AP1  C
ATOM   2912  N   ALA A 404     284.507 175.240 211.424  1.00224.01      AP1  N
ATOM   2913  CA  ALA A 404     285.725 175.345 210.629  1.00224.01      AP1  C
ATOM   2914  C   ALA A 404     285.932 174.093 209.795  1.00224.01      AP1  C
ATOM   2915  O   ALA A 404     286.504 174.137 208.698  1.00224.01      AP1  O
ATOM   2916  CB  ALA A 404     286.924 175.589 211.543  1.00224.01      AP1  C
ATOM   2917  N   VAL A 405     285.484 172.956 210.309  1.00206.17      AP1  N
ATOM   2918  CA  VAL A 405     285.549 171.737 209.524  1.00206.17      AP1  C
ATOM   2919  C   VAL A 405     284.673 171.871 208.291  1.00206.17      AP1  C
ATOM   2920  O   VAL A 405     285.127 171.667 207.156  1.00206.17      AP1  O
ATOM   2921  CB  VAL A 405     285.142 170.540 210.395  1.00206.17      AP1  C
ATOM   2922  CG1 VAL A 405     285.537 169.249 209.725  1.00206.17      AP1  C
ATOM   2923  CG2 VAL A 405     285.780 170.661 211.768  1.00206.17      AP1  C
ATOM   2924  N   ARG A 406     283.404 172.229 208.498  1.00188.59      AP1  N
ATOM   2925  CA  ARG A 406     282.521 172.527 207.378  1.00188.59      AP1  C
ATOM   2926  C   ARG A 406     283.144 173.569 206.469  1.00188.59      AP1  C
ATOM   2927  O   ARG A 406     282.922 173.567 205.257  1.00188.59      AP1  O
ATOM   2928  CB  ARG A 406     281.170 173.020 207.890  1.00188.59      AP1  C
ATOM   2929  CG  ARG A 406     280.583 172.190 209.012  1.00188.59      AP1  C
ATOM   2930  CD  ARG A 406     279.237 172.736 209.449  1.00188.59      AP1  C
ATOM   2931  NE  ARG A 406     278.251 172.652 208.376  1.00188.59      AP1  N
ATOM   2932  CZ  ARG A 406     276.945 172.817 208.547  1.00188.59      AP1  C
ATOM   2933  NH1 ARG A 406     276.460 173.083 209.750  1.00188.59      AP1  N
ATOM   2934  NH2 ARG A 406     276.124 172.719 207.512  1.00188.59      AP1  N
ATOM   2935  N   ALA A 407     283.924 174.474 207.046  1.00191.78      AP1  N
ATOM   2936  CA  ALA A 407     284.562 175.501 206.246  1.00191.78      AP1  C
ATOM   2937  C   ALA A 407     285.558 174.891 205.283  1.00191.78      AP1  C
ATOM   2938  O   ALA A 407     285.494 175.150 204.081  1.00191.78      AP1  O
ATOM   2939  CB  ALA A 407     285.241 176.521 207.153  1.00191.78      AP1  C
ATOM   2940  N   MET A 408     286.506 174.109 205.800  1.00174.71      AP1  N
ATOM   2941  CA  MET A 408     287.411 173.382 204.917  1.00174.71      AP1  C
ATOM   2942  C   MET A 408     286.633 172.633 203.857  1.00174.71      AP1  C
ATOM   2943  O   MET A 408     286.988 172.657 202.670  1.00174.71      AP1  O
ATOM   2944  CB  MET A 408     288.281 172.412 205.706  1.00174.71      AP1  C
ATOM   2945  CG  MET A 408     289.415 173.070 206.439  1.00174.71      AP1  C
ATOM   2946  SD  MET A 408     290.666 171.892 206.978  1.00174.71      AP1  S
ATOM   2947  CE  MET A 408     289.802 171.079 208.314  1.00174.71      AP1  C
ATOM   2948  N   ALA A 409     285.559 171.971 204.275  1.00175.21      AP1  N
ATOM   2949  CA  ALA A 409     284.735 171.239 203.328  1.00175.21      AP1  C
ATOM   2950  C   ALA A 409     284.291 172.140 202.190  1.00175.21      AP1  C
ATOM   2951  O   ALA A 409     284.534 171.843 201.020  1.00175.21      AP1  O
ATOM   2952  CB  ALA A 409     283.524 170.646 204.042  1.00175.21      AP1  C
ATOM   2953  N   MET A 410     283.675 173.264 202.523  1.00171.11      AP1  N
ATOM   2954  CA  MET A 410     283.059 174.094 201.502  1.00171.11      AP1  C
ATOM   2955  C   MET A 410     284.113 174.789 200.661  1.00171.11      AP1  C
ATOM   2956  O   MET A 410     283.903 175.052 199.468  1.00171.11      AP1  O
ATOM   2957  CB  MET A 410     282.110 175.070 202.181  1.00171.11      AP1  C
ATOM   2958  CG  MET A 410     281.021 174.297 202.917  1.00171.11      AP1  C
ATOM   2959  SD  MET A 410     279.857 175.234 203.917  1.00171.11      AP1  S
ATOM   2960  CE  MET A 410     278.949 173.877 204.671  1.00171.11      AP1  C
ATOM   2961  N   ILE A 411     285.260 175.090 201.266  1.00184.22      AP1  N
ATOM   2962  CA  ILE A 411     286.405 175.532 200.488  1.00184.22      AP1  C
ATOM   2963  C   ILE A 411     286.690 174.533 199.395  1.00184.22      AP1  C
ATOM   2964  O   ILE A 411     286.746 174.878 198.212  1.00184.22      AP1  O
ATOM   2965  CB  ILE A 411     287.643 175.716 201.381  1.00184.22      AP1  C
ATOM   2966  CG1 ILE A 411     287.419 176.790 202.441  1.00184.22      AP1  C
ATOM   2967  CG2 ILE A 411     288.859 176.010 200.529  1.00184.22      AP1  C
ATOM   2968  CD1 ILE A 411     288.216 176.559 203.706  1.00184.22      AP1  C
ATOM   2969  N   THR A 412     286.875 173.279 199.776  1.00171.92      AP1  N
ATOM   2970  CA  THR A 412     287.157 172.265 198.778  1.00171.92      AP1  C
ATOM   2971  C   THR A 412     286.010 172.156 197.795  1.00171.92      AP1  C
ATOM   2972  O   THR A 412     286.215 171.859 196.616  1.00171.92      AP1  O
ATOM   2973  CB  THR A 412     287.411 170.932 199.460  1.00171.92      AP1  C
ATOM   2974  OG1 THR A 412     288.181 171.157 200.648  1.00171.92      AP1  O
ATOM   2975  CG2 THR A 412     288.182 170.018 198.531  1.00171.92      AP1  C
ATOM   2976  N   GLU A 413     284.791 172.394 198.268  1.00177.72      AP1  N
ATOM   2977  CA  GLU A 413     283.643 172.344 197.377  1.00177.72      AP1  C
ATOM   2978  C   GLU A 413     283.820 173.319 196.234  1.00177.72      AP1  C
ATOM   2979  O   GLU A 413     283.927 172.917 195.071  1.00177.72      AP1  O
ATOM   2980  CB  GLU A 413     282.359 172.659 198.140  1.00177.72      AP1  C
ATOM   2981  CG  GLU A 413     282.006 171.666 199.225  1.00177.72      AP1  C
ATOM   2982  CD  GLU A 413     280.858 172.144 200.095  1.00177.72      AP1  C
ATOM   2983  OE1 GLU A 413     280.186 173.121 199.704  1.00177.72      AP1  O
ATOM   2984  OE2 GLU A 413     280.639 171.557 201.176  1.00177.72      AP1  O
ATOM   2985  N   VAL A 414     283.894 174.604 196.558  1.00173.34      AP1  N
ATOM   2986  CA  VAL A 414     284.035 175.612 195.516  1.00173.34      AP1  C
ATOM   2987  C   VAL A 414     285.327 175.396 194.750  1.00173.34      AP1  C
ATOM   2988  O   VAL A 414     285.441 175.758 193.576  1.00173.34      AP1  O
ATOM   2989  CB  VAL A 414     283.958 177.019 196.125  1.00173.34      AP1  C
ATOM   2990  CG1 VAL A 414     282.533 177.322 196.533  1.00173.34      AP1  C
ATOM   2991  CG2 VAL A 414     284.881 177.116 197.312  1.00173.34      AP1  C
ATOM   2992  N   THR A 415     286.310 174.781 195.396  1.00172.41      AP1  N
ATOM   2993  CA  THR A 415     287.553 174.455 194.719  1.00172.41      AP1  C
ATOM   2994  C   THR A 415     287.301 173.517 193.554  1.00172.41      AP1  C
ATOM   2995  O   THR A 415     287.663 173.804 192.403  1.00172.41      AP1  O
ATOM   2996  CB  THR A 415     288.494 173.809 195.725  1.00172.41      AP1  C
ATOM   2997  OG1 THR A 415     288.485 174.576 196.934  1.00172.41      AP1  O
ATOM   2998  CG2 THR A 415     289.886 173.761 195.184  1.00172.41      AP1  C
ATOM   2999  N   ASN A 416     286.672 172.386 193.842  1.00186.87      AP1  N
ATOM   3000  CA  ASN A 416     286.348 171.433 192.797  1.00186.87      AP1  C
ATOM   3001  C   ASN A 416     285.394 172.045 191.792  1.00186.87      AP1  C
ATOM   3002  O   ASN A 416     285.412 171.687 190.613  1.00186.87      AP1  O
ATOM   3003  CB  ASN A 416     285.748 170.178 193.415  1.00186.87      AP1  C
ATOM   3004  CG  ASN A 416     286.425 169.798 194.701  1.00186.87      AP1  C
ATOM   3005  OD1 ASN A 416     287.607 170.073 194.895  1.00186.87      AP1  O
ATOM   3006  ND2 ASN A 416     285.681 169.167 195.596  1.00186.87      AP1  N
ATOM   3007  N   ASP A 417     284.539 172.958 192.244  1.00194.10      AP1  N
ATOM   3008  CA  ASP A 417     283.659 173.646 191.310  1.00194.10      AP1  C
ATOM   3009  C   ASP A 417     284.469 174.438 190.299  1.00194.10      AP1  C
ATOM   3010  O   ASP A 417     284.216 174.371 189.091  1.00194.10      AP1  O
ATOM   3011  CB  ASP A 417     282.706 174.563 192.070  1.00194.10      AP1  C
ATOM   3012  CG  ASP A 417     281.945 173.832 193.149  1.00194.10      AP1  C
ATOM   3013  OD1 ASP A 417     281.759 172.607 193.012  1.00194.10      AP1  O
ATOM   3014  OD2 ASP A 417     281.527 174.476 194.131  1.00194.10      AP1  O
ATOM   3015  N   THR A 418     285.445 175.194 190.788  1.00201.21      AP1  N
ATOM   3016  CA  THR A 418     286.364 175.908 189.917  1.00201.21      AP1  C
ATOM   3017  C   THR A 418     287.018 174.960 188.933  1.00201.21      AP1  C
ATOM   3018  O   THR A 418     287.105 175.250 187.735  1.00201.21      AP1  O
ATOM   3019  CB  THR A 418     287.428 176.597 190.759  1.00201.21      AP1  C
ATOM   3020  OG1 THR A 418     286.823 177.119 191.947  1.00201.21      AP1  O
ATOM   3021  CG2 THR A 418     288.066 177.726 189.979  1.00201.21      AP1  C
ATOM   3022  N   LEU A 419     287.484 173.822 189.430  1.00198.27      AP1  N
ATOM   3023  CA  LEU A 419     288.123 172.853 188.552  1.00198.27      AP1  C
ATOM   3024  C   LEU A 419     287.169 172.377 187.468  1.00198.27      AP1  C
ATOM   3025  O   LEU A 419     287.511 172.384 186.281  1.00198.27      AP1  O
ATOM   3026  CB  LEU A 419     288.633 171.685 189.378  1.00198.27      AP1  C
ATOM   3027  CG  LEU A 419     289.663 172.218 190.361  1.00198.27      AP1  C
ATOM   3028  CD1 LEU A 419     290.272 171.097 191.157  1.00198.27      AP1  C
ATOM   3029  CD2 LEU A 419     290.727 172.957 189.579  1.00198.27      AP1  C
ATOM   3030  N   ALA A 420     285.961 171.976 187.856  1.00213.57      AP1  N
ATOM   3031  CA  ALA A 420     284.982 171.508 186.884  1.00213.57      AP1  C
ATOM   3032  C   ALA A 420     284.707 172.571 185.838  1.00213.57      AP1  C
ATOM   3033  O   ALA A 420     284.536 172.266 184.652  1.00213.57      AP1  O
ATOM   3034  CB  ALA A 420     283.688 171.115 187.591  1.00213.57      AP1  C
ATOM   3035  N   ASP A 421     284.665 173.830 186.261  1.00227.54      AP1  N
ATOM   3036  CA  ASP A 421     284.428 174.907 185.313  1.00227.54      AP1  C
ATOM   3037  C   ASP A 421     285.652 175.146 184.441  1.00227.54      AP1  C
ATOM   3038  O   ASP A 421     285.541 175.708 183.345  1.00227.54      AP1  O
ATOM   3039  CB  ASP A 421     284.034 176.174 186.068  1.00227.54      AP1  C
ATOM   3040  CG  ASP A 421     282.843 175.954 186.982  1.00227.54      AP1  C
ATOM   3041  OD1 ASP A 421     281.989 175.103 186.655  1.00227.54      AP1  O
ATOM   3042  OD2 ASP A 421     282.766 176.623 188.034  1.00227.54      AP1  O
ATOM   3043  N   LEU A 422     286.828 174.715 184.907  1.00217.25      AP1  N
ATOM   3044  CA  LEU A 422     288.059 174.984 184.171  1.00217.25      AP1  C
ATOM   3045  C   LEU A 422     288.021 174.371 182.779  1.00217.25      AP1  C
ATOM   3046  O   LEU A 422     288.186 175.076 181.777  1.00217.25      AP1  O
ATOM   3047  CB  LEU A 422     289.263 174.458 184.947  1.00217.25      AP1  C
ATOM   3048  CG  LEU A 422     289.860 175.404 185.982  1.00217.25      AP1  C
ATOM   3049  CD1 LEU A 422     291.102 174.797 186.594  1.00217.25      AP1  C
ATOM   3050  CD2 LEU A 422     290.182 176.734 185.335  1.00217.25      AP1  C
ATOM   3051  N   ALA A 423     287.797 173.061 182.693  1.00230.39      AP1  N
ATOM   3052  CA  ALA A 423     287.740 172.417 181.390  1.00230.39      AP1  C
ATOM   3053  C   ALA A 423     286.495 172.807 180.611  1.00230.39      AP1  C
ATOM   3054  O   ALA A 423     286.488 172.695 179.381  1.00230.39      AP1  O
ATOM   3055  CB  ALA A 423     287.800 170.900 181.549  1.00230.39      AP1  C
ATOM   3056  N   GLU A 424     285.450 173.271 181.291  1.00239.60      AP1  N
ATOM   3057  CA  GLU A 424     284.208 173.620 180.615  1.00239.60      AP1  C
ATOM   3058  C   GLU A 424     284.278 175.026 180.025  1.00239.60      AP1  C
ATOM   3059  O   GLU A 424     284.174 175.201 178.807  1.00239.60      AP1  O
ATOM   3060  CB  GLU A 424     283.033 173.489 181.590  1.00239.60      AP1  C
ATOM   3061  CG  GLU A 424     281.711 174.005 181.053  1.00239.60      AP1  C
ATOM   3062  CD  GLU A 424     281.104 173.102 179.996  1.00239.60      AP1  C
ATOM   3063  OE1 GLU A 424     281.265 171.869 180.101  1.00239.60      AP1  O
ATOM   3064  OE2 GLU A 424     280.462 173.625 179.059  1.00239.60      AP1  O
ATOM   3065  N   ARG A 425     284.474 176.029 180.872  1.00238.64      AP1  N
ATOM   3066  CA  ARG A 425     284.596 177.418 180.433  1.00238.64      AP1  C
ATOM   3067  C   ARG A 425     285.981 177.914 180.819  1.00238.64      AP1  C
ATOM   3068  O   ARG A 425     286.203 178.252 182.000  1.00238.64      AP1  O
ATOM   3069  CB  ARG A 425     283.525 178.309 181.059  1.00238.64      AP1  C
ATOM   3070  CG  ARG A 425     282.143 177.683 181.225  1.00238.64      AP1  C
ATOM   3071  CD  ARG A 425     281.511 177.257 179.906  1.00238.64      AP1  C
ATOM   3072  NE  ARG A 425     280.150 176.759 180.111  1.00238.64      AP1  N
ATOM   3073  CZ  ARG A 425     279.319 176.406 179.135  1.00238.64      AP1  C
ATOM   3074  NH1 ARG A 425     279.705 176.479 177.870  1.00238.64      AP1  N
ATOM   3075  NH2 ARG A 425     278.102 175.966 179.425  1.00238.64      AP1  N
ATOM   3076  N   PRO A 426     286.932 177.978 179.891  1.00241.84      AP1  N
ATOM   3077  CA  PRO A 426     288.269 178.464 180.258  1.00241.84      AP1  C
ATOM   3078  C   PRO A 426     288.267 179.955 180.556  1.00241.84      AP1  C
ATOM   3079  O   PRO A 426     288.218 180.786 179.645  1.00241.84      AP1  O
ATOM   3080  CB  PRO A 426     289.116 178.132 179.024  1.00241.84      AP1  C
ATOM   3081  CG  PRO A 426     288.135 178.046 177.902  1.00241.84      AP1  C
ATOM   3082  CD  PRO A 426     286.865 177.517 178.495  1.00241.84      AP1  C
ATOM   3083  N   ARG A 427     288.327 180.298 181.842  1.00222.47      AP1  N
ATOM   3084  CA  ARG A 427     288.214 181.674 182.299  1.00222.47      AP1  C
ATOM   3085  C   ARG A 427     289.081 181.868 183.532  1.00222.47      AP1  C
ATOM   3086  O   ARG A 427     289.529 180.907 184.160  1.00222.47      AP1  O
ATOM   3087  CB  ARG A 427     286.771 182.052 182.654  1.00222.47      AP1  C
ATOM   3088  CG  ARG A 427     285.707 181.619 181.670  1.00222.47      AP1  C
ATOM   3089  CD  ARG A 427     285.676 182.514 180.449  1.00222.47      AP1  C
ATOM   3090  NE  ARG A 427     284.423 182.358 179.716  1.00222.47      AP1  N
ATOM   3091  CZ  ARG A 427     284.151 181.337 178.909  1.00222.47      AP1  C
ATOM   3092  NH1 ARG A 427     285.047 180.377 178.725  1.00222.47      AP1  N
ATOM   3093  NH2 ARG A 427     282.982 181.279 178.286  1.00222.47      AP1  N
ATOM   3094  N   ALA A 428     289.307 183.132 183.879  1.00214.99      AP1  N
ATOM   3095  CA  ALA A 428     289.974 183.478 185.125  1.00214.99      AP1  C
ATOM   3096  C   ALA A 428     289.094 184.287 186.065  1.00214.99      AP1  C
ATOM   3097  O   ALA A 428     289.419 184.401 187.250  1.00214.99      AP1  O
ATOM   3098  CB  ALA A 428     291.261 184.257 184.842  1.00214.99      AP1  C
ATOM   3099  N   GLU A 429     288.002 184.861 185.568  1.00223.84      AP1  N
ATOM   3100  CA  GLU A 429     287.126 185.641 186.433  1.00223.84      AP1  C
ATOM   3101  C   GLU A 429     286.490 184.753 187.488  1.00223.84      AP1  C
ATOM   3102  O   GLU A 429     286.486 185.084 188.680  1.00223.84      AP1  O
ATOM   3103  CB  GLU A 429     286.052 186.330 185.596  1.00223.84      AP1  C
ATOM   3104  CG  GLU A 429     286.574 186.916 184.291  1.00223.84      AP1  C
ATOM   3105  CD  GLU A 429     286.506 185.920 183.149  1.00223.84      AP1  C
ATOM   3106  OE1 GLU A 429     285.929 184.837 183.358  1.00223.84      AP1  O
ATOM   3107  OE2 GLU A 429     287.035 186.210 182.055  1.00223.84      AP1  O
ATOM   3108  N   ILE A 430     285.944 183.621 187.054  1.00203.96      AP1  N
ATOM   3109  CA  ILE A 430     285.436 182.623 187.982  1.00203.96      AP1  C
ATOM   3110  C   ILE A 430     286.511 182.239 188.989  1.00203.96      AP1  C
ATOM   3111  O   ILE A 430     286.218 181.956 190.157  1.00203.96      AP1  O
ATOM   3112  CB  ILE A 430     284.930 181.406 187.194  1.00203.96      AP1  C
ATOM   3113  CG1 ILE A 430     285.957 181.019 186.130  1.00203.96      AP1  C
ATOM   3114  CG2 ILE A 430     283.604 181.726 186.535  1.00203.96      AP1  C
ATOM   3115  CD1 ILE A 430     285.498 179.907 185.219  1.00203.96      AP1  C
ATOM   3116  N   VAL A 431     287.772 182.234 188.558  1.00178.18      AP1  N
ATOM   3117  CA  VAL A 431     288.861 181.956 189.486  1.00178.18      AP1  C
ATOM   3118  C   VAL A 431     288.883 183.004 190.584  1.00178.18      AP1  C
ATOM   3119  O   VAL A 431     288.972 182.683 191.772  1.00178.18      AP1  O
ATOM   3120  CB  VAL A 431     290.205 181.898 188.742  1.00178.18      AP1  C
ATOM   3121  CG1 VAL A 431     291.336 181.653 189.723  1.00178.18      AP1  C
ATOM   3122  CG2 VAL A 431     290.171 180.840 187.657  1.00178.18      AP1  C
ATOM   3123  N   MET A 432     288.805 184.275 190.193  1.00192.03      AP1  N
ATOM   3124  CA  MET A 432     288.744 185.350 191.172  1.00192.03      AP1  C
ATOM   3125  C   MET A 432     287.586 185.149 192.130  1.00192.03      AP1  C
ATOM   3126  O   MET A 432     287.730 185.350 193.339  1.00192.03      AP1  O
ATOM   3127  CB  MET A 432     288.609 186.694 190.462  1.00192.03      AP1  C
ATOM   3128  CG  MET A 432     289.686 186.972 189.439  1.00192.03      AP1  C
ATOM   3129  SD  MET A 432     291.328 186.689 190.113  1.00192.03      AP1  S
ATOM   3130  CE  MET A 432     291.743 185.157 189.305  1.00192.03      AP1  C
ATOM   3131  N   SER A 433     286.419 184.794 191.596  1.00169.65      AP1  N
ATOM   3132  CA  SER A 433     285.275 184.517 192.455  1.00169.65      AP1  C
ATOM   3133  C   SER A 433     285.624 183.456 193.481  1.00169.65      AP1  C
ATOM   3134  O   SER A 433     285.323 183.601 194.674  1.00169.65      AP1  O
ATOM   3135  CB  SER A 433     284.087 184.068 191.612  1.00169.65      AP1  C
ATOM   3136  OG  SER A 433     284.324 182.782 191.067  1.00169.65      AP1  O
ATOM   3137  N   ALA A 434     286.254 182.380 193.022  1.00144.78      AP1  N
ATOM   3138  CA  ALA A 434     286.709 181.345 193.932  1.00144.78      AP1  C
ATOM   3139  C   ALA A 434     287.574 181.935 195.029  1.00144.78      AP1  C
ATOM   3140  O   ALA A 434     287.309 181.731 196.216  1.00144.78      AP1  O
ATOM   3141  CB  ALA A 434     287.475 180.276 193.161  1.00144.78      AP1  C
ATOM   3142  N   LEU A 435     288.602 182.682 194.644  1.00134.77      AP1  N
ATOM   3143  CA  LEU A 435     289.534 183.217 195.627  1.00134.77      AP1  C
ATOM   3144  C   LEU A 435     288.816 184.096 196.631  1.00134.77      AP1  C
ATOM   3145  O   LEU A 435     289.133 184.089 197.829  1.00134.77      AP1  O
ATOM   3146  CB  LEU A 435     290.635 183.997 194.923  1.00134.77      AP1  C
ATOM   3147  CG  LEU A 435     291.109 183.314 193.646  1.00134.77      AP1  C
ATOM   3148  CD1 LEU A 435     291.937 184.247 192.778  1.00134.77      AP1  C
ATOM   3149  CD2 LEU A 435     291.849 182.026 193.956  1.00134.77      AP1  C
ATOM   3150  N   SER A 436     287.857 184.873 196.150  1.00148.04      AP1  N
ATOM   3151  CA  SER A 436     287.107 185.746 197.034  1.00148.04      AP1  C
ATOM   3152  C   SER A 436     286.345 184.934 198.056  1.00148.04      AP1  C
ATOM   3153  O   SER A 436     286.405 185.214 199.256  1.00148.04      AP1  O
ATOM   3154  CB  SER A 436     286.149 186.605 196.220  1.00148.04      AP1  C
ATOM   3155  OG  SER A 436     285.438 185.792 195.307  1.00148.04      AP1  O
ATOM   3156  N   THR A 437     285.612 183.932 197.588  1.00130.84      AP1  N
ATOM   3157  CA  THR A 437     284.940 183.027 198.504  1.00130.84      AP1  C
ATOM   3158  C   THR A 437     285.923 182.450 199.501  1.00130.84      AP1  C
ATOM   3159  O   THR A 437     285.608 182.297 200.687  1.00130.84      AP1  O
ATOM   3160  CB  THR A 437     284.280 181.906 197.717  1.00130.84      AP1  C
ATOM   3161  OG1 THR A 437     285.291 181.212 196.980  1.00130.84      AP1  O
ATOM   3162  CG2 THR A 437     283.265 182.471 196.753  1.00130.84      AP1  C
ATOM   3163  N   ILE A 438     287.115 182.104 199.024  1.00128.61      AP1  N
ATOM   3164  CA  ILE A 438     288.130 181.564 199.913  1.00128.61      AP1  C
ATOM   3165  C   ILE A 438     288.370 182.517 201.056  1.00128.61      AP1  C
ATOM   3166  O   ILE A 438     287.982 182.248 202.196  1.00128.61      AP1  O
ATOM   3167  CB  ILE A 438     289.435 181.295 199.148  1.00128.61      AP1  C
ATOM   3168  CG1 ILE A 438     289.226 180.242 198.066  1.00128.61      AP1  C
ATOM   3169  CG2 ILE A 438     290.552 180.941 200.111  1.00128.61      AP1  C
ATOM   3170  CD1 ILE A 438     290.290 180.251 197.000  1.00128.61      AP1  C
ATOM   3171  N   ALA A 439     288.921 183.681 200.741  1.00126.50      AP1  N
ATOM   3172  CA  ALA A 439     289.246 184.645 201.777  1.00126.50      AP1  C
ATOM   3173  C   ALA A 439     288.029 184.937 202.633  1.00126.50      AP1  C
ATOM   3174  O   ALA A 439     288.143 185.185 203.838  1.00126.50      AP1  O
ATOM   3175  CB  ALA A 439     289.782 185.924 201.144  1.00126.50      AP1  C
ATOM   3176  N   ALA A 440     286.851 184.885 202.026  1.00121.52      AP1  N
ATOM   3177  CA  ALA A 440     285.630 185.115 202.769  1.00121.52      AP1  C
ATOM   3178  C   ALA A 440     285.500 184.113 203.897  1.00121.52      AP1  C
ATOM   3179  O   ALA A 440     285.481 184.477 205.075  1.00121.52      AP1  O
ATOM   3180  CB  ALA A 440     284.438 185.026 201.823  1.00121.52      AP1  C
ATOM   3181  N   LEU A 441     285.434 182.838 203.550  1.00118.92      AP1  N
ATOM   3182  CA  LEU A 441     285.283 181.823 204.580  1.00118.92      AP1  C
ATOM   3183  C   LEU A 441     286.476 181.833 205.519  1.00118.92      AP1  C
ATOM   3184  O   LEU A 441     286.363 181.455 206.690  1.00118.92      AP1  O
ATOM   3185  CB  LEU A 441     285.093 180.458 203.932  1.00118.92      AP1  C
ATOM   3186  CG  LEU A 441     284.154 180.476 202.723  1.00118.92      AP1  C
ATOM   3187  CD1 LEU A 441     283.967 179.083 202.148  1.00118.92      AP1  C
ATOM   3188  CD2 LEU A 441     282.810 181.073 203.098  1.00118.92      AP1  C
ATOM   3189  N   VAL A 442     287.629 182.263 205.020  1.00122.52      AP1  N
ATOM   3190  CA  VAL A 442     288.776 182.456 205.892  1.00122.52      AP1  C
ATOM   3191  C   VAL A 442     288.410 183.396 207.021  1.00122.52      AP1  C
ATOM   3192  O   VAL A 442     288.533 183.062 208.205  1.00122.52      AP1  O
ATOM   3193  CB  VAL A 442     289.969 182.992 205.088  1.00122.52      AP1  C
ATOM   3194  CG1 VAL A 442     291.125 183.276 206.015  1.00122.52      AP1  C
ATOM   3195  CG2 VAL A 442     290.375 182.003 204.025  1.00122.52      AP1  C
ATOM   3196  N   ALA A 443     287.948 184.588 206.665  1.00144.70      AP1  N
ATOM   3197  CA  ALA A 443     287.548 185.552 207.677  1.00144.70      AP1  C
ATOM   3198  C   ALA A 443     286.419 185.003 208.526  1.00144.70      AP1  C
ATOM   3199  O   ALA A 443     286.288 185.348 209.703  1.00144.70      AP1  O
ATOM   3200  CB  ALA A 443     287.131 186.862 207.015  1.00144.70      AP1  C
ATOM   3201  N   ALA A 444     285.573 184.169 207.932  1.00144.95      AP1  N
ATOM   3202  CA  ALA A 444     284.530 183.527 208.714  1.00144.95      AP1  C
ATOM   3203  C   ALA A 444     285.144 182.747 209.860  1.00144.95      AP1  C
ATOM   3204  O   ALA A 444     284.821 182.977 211.032  1.00144.95      AP1  O
ATOM   3205  CB  ALA A 444     283.695 182.613 207.822  1.00144.95      AP1  C
ATOM   3206  N   ALA A 445     286.059 181.844 209.532  1.00168.65      AP1  N
ATOM   3207  CA  ALA A 445     286.763 181.083 210.552  1.00168.65      AP1  C
ATOM   3208  C   ALA A 445     287.434 182.008 211.550  1.00168.65      AP1  C
ATOM   3209  O   ALA A 445     287.454 181.730 212.755  1.00168.65      AP1  O
ATOM   3210  CB  ALA A 445     287.794 180.171 209.899  1.00168.65      AP1  C
ATOM   3211  N   ALA A 446     287.995 183.108 211.061  1.00165.01      AP1  N
ATOM   3212  CA  ALA A 446     288.588 184.081 211.963  1.00165.01      AP1  C
ATOM   3213  C   ALA A 446     287.570 184.554 212.985  1.00165.01      AP1  C
ATOM   3214  O   ALA A 446     287.811 184.489 214.195  1.00165.01      AP1  O
ATOM   3215  CB  ALA A 446     289.137 185.258 211.166  1.00165.01      AP1  C
ATOM   3216  N   ALA A 447     286.410 184.996 212.512  1.00170.47      AP1  N
ATOM   3217  CA  ALA A 447     285.388 185.524 213.404  1.00170.47      AP1  C
ATOM   3218  C   ALA A 447     284.881 184.445 214.344  1.00170.47      AP1  C
ATOM   3219  O   ALA A 447     284.370 184.736 215.431  1.00170.47      AP1  O
ATOM   3220  CB  ALA A 447     284.241 186.114 212.591  1.00170.47      AP1  C
ATOM   3221  N   ALA A 448     285.003 183.186 213.934  1.00201.75      AP1  N
ATOM   3222  CA  ALA A 448     284.623 182.101 214.826  1.00201.75      AP1  C
ATOM   3223  C   ALA A 448     285.514 182.059 216.057  1.00201.75      AP1  C
ATOM   3224  O   ALA A 448     285.028 181.823 217.168  1.00201.75      AP1  O
ATOM   3225  CB  ALA A 448     284.676 180.768 214.086  1.00201.75      AP1  C
ATOM   3226  N   GLY A 449     286.810 182.295 215.886  1.00227.78      AP1  N
ATOM   3227  CA  GLY A 449     287.729 182.212 217.006  1.00227.78      AP1  C
ATOM   3228  C   GLY A 449     288.064 180.794 217.417  1.00227.78      AP1  C
ATOM   3229  O   GLY A 449     288.140 180.501 218.617  1.00227.78      AP1  O
ATOM   3230  N   VAL A 450     288.266 179.906 216.451  1.00232.20      AP1  N
ATOM   3231  CA  VAL A 450     288.530 178.502 216.778  1.00232.20      AP1  C
ATOM   3232  C   VAL A 450     290.004 178.332 217.127  1.00232.20      AP1  C
ATOM   3233  O   VAL A 450     290.805 179.256 216.879  1.00232.20      AP1  O
ATOM   3234  CB  VAL A 450     288.125 177.601 215.603  1.00232.20      AP1  C
ATOM   3235  CG1 VAL A 450     286.615 177.509 215.526  1.00232.20      AP1  C
ATOM   3236  CG2 VAL A 450     288.677 178.152 214.315  1.00232.20      AP1  C
ATOM   3237  N   PRO A 451     290.427 177.195 217.717  1.00221.17      AP1  N
ATOM   3238  CA  PRO A 451     291.838 177.034 218.100  1.00221.17      AP1  C
ATOM   3239  C   PRO A 451     292.831 177.275 216.976  1.00221.17      AP1  C
ATOM   3240  O   PRO A 451     292.479 177.254 215.792  1.00221.17      AP1  O
ATOM   3241  CB  PRO A 451     291.899 175.580 218.577  1.00221.17      AP1  C
ATOM   3242  CG  PRO A 451     290.547 175.325 219.108  1.00221.17      AP1  C
ATOM   3243  CD  PRO A 451     289.603 176.081 218.220  1.00221.17      AP1  C
ATOM   3244  N   GLU A 452     294.088 177.492 217.359  1.00231.54      AP1  N
ATOM   3245  CA  GLU A 452     295.132 177.898 216.429  1.00231.54      AP1  C
ATOM   3246  C   GLU A 452     295.374 176.870 215.333  1.00231.54      AP1  C
ATOM   3247  O   GLU A 452     295.238 177.188 214.150  1.00231.54      AP1  O
ATOM   3248  CB  GLU A 452     296.439 178.171 217.179  1.00231.54      AP1  C
ATOM   3249  CG  GLU A 452     296.867 177.074 218.147  1.00231.54      AP1  C
ATOM   3250  CD  GLU A 452     298.310 177.216 218.585  1.00231.54      AP1  C
ATOM   3251  OE1 GLU A 452     298.989 178.145 218.101  1.00231.54      AP1  O
ATOM   3252  OE2 GLU A 452     298.765 176.400 219.413  1.00231.54      AP1  O
ATOM   3253  N   GLU A 453     295.724 175.642 215.709  1.00228.34      AP1  N
ATOM   3254  CA  GLU A 453     296.114 174.624 214.747  1.00228.34      AP1  C
ATOM   3255  C   GLU A 453     295.020 174.298 213.752  1.00228.34      AP1  C
ATOM   3256  O   GLU A 453     295.317 174.073 212.576  1.00228.34      AP1  O
ATOM   3257  CB  GLU A 453     296.531 173.338 215.469  1.00228.34      AP1  C
ATOM   3258  CG  GLU A 453     296.851 172.178 214.539  1.00228.34      AP1  C
ATOM   3259  CD  GLU A 453     297.834 171.199 215.145  1.00228.34      AP1  C
ATOM   3260  OE1 GLU A 453     298.796 171.652 215.801  1.00228.34      AP1  O
ATOM   3261  OE2 GLU A 453     297.644 169.977 214.971  1.00228.34      AP1  O
ATOM   3262  N   ALA A 454     293.766 174.270 214.197  1.00209.89      AP1  N
ATOM   3263  CA  ALA A 454     292.664 174.151 213.255  1.00209.89      AP1  C
ATOM   3264  C   ALA A 454     292.732 175.260 212.219  1.00209.89      AP1  C
ATOM   3265  O   ALA A 454     292.702 175.000 211.013  1.00209.89      AP1  O
ATOM   3266  CB  ALA A 454     291.332 174.187 214.002  1.00209.89      AP1  C
ATOM   3267  N   LEU A 455     292.865 176.503 212.677  1.00202.54      AP1  N
ATOM   3268  CA  LEU A 455     292.930 177.634 211.761  1.00202.54      AP1  C
ATOM   3269  C   LEU A 455     294.102 177.495 210.805  1.00202.54      AP1  C
ATOM   3270  O   LEU A 455     293.996 177.826 209.617  1.00202.54      AP1  O
ATOM   3271  CB  LEU A 455     293.046 178.928 212.559  1.00202.54      AP1  C
ATOM   3272  CG  LEU A 455     291.743 179.445 213.162  1.00202.54      AP1  C
ATOM   3273  CD1 LEU A 455     292.007 180.533 214.187  1.00202.54      AP1  C
ATOM   3274  CD2 LEU A 455     290.833 179.958 212.064  1.00202.54      AP1  C
ATOM   3275  N   ARG A 456     295.231 177.009 211.312  1.00221.10      AP1  N
ATOM   3276  CA  ARG A 456     296.420 176.887 210.485  1.00221.10      AP1  C
ATOM   3277  C   ARG A 456     296.217 175.845 209.402  1.00221.10      AP1  C
ATOM   3278  O   ARG A 456     296.556 176.078 208.240  1.00221.10      AP1  O
ATOM   3279  CB  ARG A 456     297.626 176.537 211.351  1.00221.10      AP1  C
ATOM   3280  CG  ARG A 456     298.736 175.827 210.605  1.00221.10      AP1  C
ATOM   3281  CD  ARG A 456     299.861 175.468 211.550  1.00221.10      AP1  C
ATOM   3282  NE  ARG A 456     299.353 174.951 212.818  1.00221.10      AP1  N
ATOM   3283  CZ  ARG A 456     300.097 174.785 213.906  1.00221.10      AP1  C
ATOM   3284  NH1 ARG A 456     301.385 175.096 213.883  1.00221.10      AP1  N
ATOM   3285  NH2 ARG A 456     299.556 174.311 215.018  1.00221.10      AP1  N
ATOM   3286  N   ARG A 457     295.677 174.684 209.765  1.00216.88      AP1  N
ATOM   3287  CA  ARG A 457     295.335 173.695 208.750  1.00216.88      AP1  C
ATOM   3288  C   ARG A 457     294.363 174.277 207.741  1.00216.88      AP1  C
ATOM   3289  O   ARG A 457     294.486 174.041 206.534  1.00216.88      AP1  O
ATOM   3290  CB  ARG A 457     294.739 172.448 209.398  1.00216.88      AP1  C
ATOM   3291  CG  ARG A 457     294.417 171.348 208.395  1.00216.88      AP1  C
ATOM   3292  CD  ARG A 457     293.921 170.083 209.073  1.00216.88      AP1  C
ATOM   3293  NE  ARG A 457     292.646 170.290 209.746  1.00216.88      AP1  N
ATOM   3294  CZ  ARG A 457     292.482 170.241 211.063  1.00216.88      AP1  C
ATOM   3295  NH1 ARG A 457     293.518 169.992 211.853  1.00216.88      AP1  N
ATOM   3296  NH2 ARG A 457     291.283 170.441 211.591  1.00216.88      AP1  N
ATOM   3297  N   LEU A 458     293.380 175.028 208.225  1.00194.50      AP1  N
ATOM   3298  CA  LEU A 458     292.420 175.666 207.340  1.00194.50      AP1  C
ATOM   3299  C   LEU A 458     293.126 176.491 206.282  1.00194.50      AP1  C
ATOM   3300  O   LEU A 458     292.985 176.238 205.081  1.00194.50      AP1  O
ATOM   3301  CB  LEU A 458     291.492 176.553 208.159  1.00194.50      AP1  C
ATOM   3302  CG  LEU A 458     290.135 176.027 208.611  1.00194.50      AP1  C
ATOM   3303  CD1 LEU A 458     290.250 174.698 209.334  1.00194.50      AP1  C
ATOM   3304  CD2 LEU A 458     289.516 177.064 209.515  1.00194.50      AP1  C
ATOM   3305  N   VAL A 459     293.908 177.469 206.720  1.00193.71      AP1  N
ATOM   3306  CA  VAL A 459     294.536 178.388 205.782  1.00193.71      AP1  C
ATOM   3307  C   VAL A 459     295.559 177.655 204.930  1.00193.71      AP1  C
ATOM   3308  O   VAL A 459     295.795 178.008 203.773  1.00193.71      AP1  O
ATOM   3309  CB  VAL A 459     295.167 179.571 206.534  1.00193.71      AP1  C
ATOM   3310  CG1 VAL A 459     296.109 179.072 207.604  1.00193.71      AP1  C
ATOM   3311  CG2 VAL A 459     295.892 180.490 205.567  1.00193.71      AP1  C
ATOM   3312  N   GLU A 460     296.185 176.625 205.489  1.00207.80      AP1  N
ATOM   3313  CA  GLU A 460     297.165 175.873 204.725  1.00207.80      AP1  C
ATOM   3314  C   GLU A 460     296.501 175.163 203.562  1.00207.80      AP1  C
ATOM   3315  O   GLU A 460     296.944 175.280 202.414  1.00207.80      AP1  O
ATOM   3316  CB  GLU A 460     297.870 174.872 205.635  1.00207.80      AP1  C
ATOM   3317  CG  GLU A 460     298.865 173.984 204.923  1.00207.80      AP1  C
ATOM   3318  CD  GLU A 460     299.538 173.003 205.861  1.00207.80      AP1  C
ATOM   3319  OE1 GLU A 460     299.228 173.030 207.071  1.00207.80      AP1  O
ATOM   3320  OE2 GLU A 460     300.376 172.205 205.391  1.00207.80      AP1  O
ATOM   3321  N   HIS A 461     295.440 174.417 203.851  1.00187.03      AP1  N
ATOM   3322  CA  HIS A 461     294.641 173.810 202.800  1.00187.03      AP1  C
ATOM   3323  C   HIS A 461     294.167 174.865 201.818  1.00187.03      AP1  C
ATOM   3324  O   HIS A 461     294.119 174.625 200.608  1.00187.03      AP1  O
ATOM   3325  CB  HIS A 461     293.457 173.078 203.430  1.00187.03      AP1  C
ATOM   3326  CG  HIS A 461     292.581 172.370 202.445  1.00187.03      AP1  C
ATOM   3327  ND1 HIS A 461     292.951 171.194 201.830  1.00187.03      AP1  N
ATOM   3328  CD2 HIS A 461     291.344 172.664 201.982  1.00187.03      AP1  C
ATOM   3329  CE1 HIS A 461     291.981 170.799 201.024  1.00187.03      AP1  C
ATOM   3330  NE2 HIS A 461     290.995 171.673 201.098  1.00187.03      AP1  N
ATOM   3331  N   ALA A 462     293.825 176.045 202.325  1.00162.12      AP1  N
ATOM   3332  CA  ALA A 462     293.401 177.120 201.446  1.00162.12      AP1  C
ATOM   3333  C   ALA A 462     294.504 177.486 200.470  1.00162.12      AP1  C
ATOM   3334  O   ALA A 462     294.276 177.564 199.261  1.00162.12      AP1  O
ATOM   3335  CB  ALA A 462     292.997 178.333 202.278  1.00162.12      AP1  C
ATOM   3336  N   ARG A 463     295.702 177.719 200.990  1.00168.99      AP1  N
ATOM   3337  CA  ARG A 463     296.836 178.077 200.155  1.00168.99      AP1  C
ATOM   3338  C   ARG A 463     297.097 177.000 199.123  1.00168.99      AP1  C
ATOM   3339  O   ARG A 463     297.345 177.285 197.943  1.00168.99      AP1  O
ATOM   3340  CB  ARG A 463     298.065 178.291 201.038  1.00168.99      AP1  C
ATOM   3341  CG  ARG A 463     299.379 177.849 200.423  1.00168.99      AP1  C
ATOM   3342  CD  ARG A 463     300.524 178.732 200.889  1.00168.99      AP1  C
ATOM   3343  NE  ARG A 463     300.549 178.908 202.335  1.00168.99      AP1  N
ATOM   3344  CZ  ARG A 463     301.123 178.058 203.175  1.00168.99      AP1  C
ATOM   3345  NH1 ARG A 463     301.717 176.969 202.711  1.00168.99      AP1  N
ATOM   3346  NH2 ARG A 463     301.103 178.295 204.478  1.00168.99      AP1  N
ATOM   3347  N   ARG A 464     297.055 175.749 199.563  1.00200.28      AP1  N
ATOM   3348  CA  ARG A 464     297.282 174.645 198.650  1.00200.28      AP1  C
ATOM   3349  C   ARG A 464     296.258 174.659 197.531  1.00200.28      AP1  C
ATOM   3350  O   ARG A 464     296.612 174.562 196.352  1.00200.28      AP1  O
ATOM   3351  CB  ARG A 464     297.236 173.325 199.413  1.00200.28      AP1  C
ATOM   3352  CG  ARG A 464     298.279 173.205 200.513  1.00200.28      AP1  C
ATOM   3353  CD  ARG A 464     297.800 172.277 201.619  1.00200.28      AP1  C
ATOM   3354  NE  ARG A 464     298.885 171.845 202.493  1.00200.28      AP1  N
ATOM   3355  CZ  ARG A 464     298.869 170.720 203.200  1.00200.28      AP1  C
ATOM   3356  NH1 ARG A 464     297.823 169.910 203.136  1.00200.28      AP1  N
ATOM   3357  NH2 ARG A 464     299.900 170.404 203.970  1.00200.28      AP1  N
ATOM   3358  N   ALA A 465     294.982 174.789 197.885  1.00180.33      AP1  N
ATOM   3359  CA  ALA A 465     293.940 174.832 196.874  1.00180.33      AP1  C
ATOM   3360  C   ALA A 465     294.166 175.989 195.922  1.00180.33      AP1  C
ATOM   3361  O   ALA A 465     294.007 175.850 194.705  1.00180.33      AP1  O
ATOM   3362  CB  ALA A 465     292.574 174.946 197.544  1.00180.33      AP1  C
ATOM   3363  N   ALA A 466     294.553 177.137 196.462  1.00174.69      AP1  N
ATOM   3364  CA  ALA A 466     294.777 178.302 195.626  1.00174.69      AP1  C
ATOM   3365  C   ALA A 466     295.855 178.026 194.596  1.00174.69      AP1  C
ATOM   3366  O   ALA A 466     295.664 178.272 193.402  1.00174.69      AP1  O
ATOM   3367  CB  ALA A 466     295.158 179.493 196.497  1.00174.69      AP1  C
ATOM   3368  N   ARG A 467     296.994 177.505 195.038  1.00183.77      AP1  N
ATOM   3369  CA  ARG A 467     298.081 177.269 194.099  1.00183.77      AP1  C
ATOM   3370  C   ARG A 467     297.730 176.146 193.136  1.00183.77      AP1  C
ATOM   3371  O   ARG A 467     298.221 176.105 192.003  1.00183.77      AP1  O
ATOM   3372  CB  ARG A 467     299.369 176.965 194.853  1.00183.77      AP1  C
ATOM   3373  CG  ARG A 467     299.895 178.154 195.623  1.00183.77      AP1  C
ATOM   3374  CD  ARG A 467     300.982 177.737 196.580  1.00183.77      AP1  C
ATOM   3375  NE  ARG A 467     301.624 178.887 197.203  1.00183.77      AP1  N
ATOM   3376  CZ  ARG A 467     302.465 178.799 198.225  1.00183.77      AP1  C
ATOM   3377  NH1 ARG A 467     302.760 177.613 198.738  1.00183.77      AP1  N
ATOM   3378  NH2 ARG A 467     303.005 179.893 198.742  1.00183.77      AP1  N
ATOM   3379  N   ALA A 468     296.871 175.227 193.561  1.00207.59      AP1  N
ATOM   3380  CA  ALA A 468     296.386 174.226 192.625  1.00207.59      AP1  C
ATOM   3381  C   ALA A 468     295.568 174.884 191.529  1.00207.59      AP1  C
ATOM   3382  O   ALA A 468     295.668 174.512 190.354  1.00207.59      AP1  O
ATOM   3383  CB  ALA A 468     295.561 173.176 193.361  1.00207.59      AP1  C
ATOM   3384  N   MET A 469     294.751 175.864 191.900  1.00213.04      AP1  N
ATOM   3385  CA  MET A 469     294.022 176.620 190.892  1.00213.04      AP1  C
ATOM   3386  C   MET A 469     294.985 177.358 189.986  1.00213.04      AP1  C
ATOM   3387  O   MET A 469     294.770 177.445 188.774  1.00213.04      AP1  O
ATOM   3388  CB  MET A 469     293.059 177.596 191.558  1.00213.04      AP1  C
ATOM   3389  CG  MET A 469     292.176 176.965 192.603  1.00213.04      AP1  C
ATOM   3390  SD  MET A 469     291.187 175.619 191.932  1.00213.04      AP1  S
ATOM   3391  CE  MET A 469     292.096 174.206 192.550  1.00213.04      AP1  C
ATOM   3392  N   LEU A 470     296.031 177.931 190.574  1.00222.31      AP1  N
ATOM   3393  CA  LEU A 470     297.130 178.489 189.795  1.00222.31      AP1  C
ATOM   3394  C   LEU A 470     297.573 177.521 188.711  1.00222.31      AP1  C
ATOM   3395  O   LEU A 470     297.572 177.857 187.519  1.00222.31      AP1  O
ATOM   3396  CB  LEU A 470     298.290 178.830 190.730  1.00222.31      AP1  C
ATOM   3397  CG  LEU A 470     299.710 179.047 190.203  1.00222.31      AP1  C
ATOM   3398  CD1 LEU A 470     300.397 180.146 190.983  1.00222.31      AP1  C
ATOM   3399  CD2 LEU A 470     300.514 177.763 190.338  1.00222.31      AP1  C
ATOM   3400  N   GLU A 471     297.946 176.312 189.119  1.00231.93      AP1  N
ATOM   3401  CA  GLU A 471     298.374 175.291 188.173  1.00231.93      AP1  C
ATOM   3402  C   GLU A 471     297.330 175.089 187.089  1.00231.93      AP1  C
ATOM   3403  O   GLU A 471     297.614 175.240 185.894  1.00231.93      AP1  O
ATOM   3404  CB  GLU A 471     298.626 173.985 188.916  1.00231.93      AP1  C
ATOM   3405  CG  GLU A 471     299.658 174.088 190.009  1.00231.93      AP1  C
ATOM   3406  CD  GLU A 471     299.636 172.887 190.925  1.00231.93      AP1  C
ATOM   3407  OE1 GLU A 471     298.665 172.107 190.852  1.00231.93      AP1  O
ATOM   3408  OE2 GLU A 471     300.586 172.720 191.716  1.00231.93      AP1  O
ATOM   3409  N   GLY A 472     296.104 174.771 187.499  1.00244.99      AP1  N
ATOM   3410  CA  GLY A 472     295.072 174.432 186.536  1.00244.99      AP1  C
ATOM   3411  C   GLY A 472     294.836 175.531 185.523  1.00244.99      AP1  C
ATOM   3412  O   GLY A 472     294.864 175.290 184.314  1.00244.99      AP1  O
ATOM   3413  N   LEU A 473     294.621 176.756 186.000  1.00253.93      AP1  N
ATOM   3414  CA  LEU A 473     294.375 177.863 185.087  1.00253.93      AP1  C
ATOM   3415  C   LEU A 473     295.561 178.072 184.159  1.00253.93      AP1  C
ATOM   3416  O   LEU A 473     295.387 178.367 182.971  1.00253.93      AP1  O
ATOM   3417  CB  LEU A 473     294.056 179.138 185.870  1.00253.93      AP1  C
ATOM   3418  CG  LEU A 473     295.125 179.802 186.734  1.00253.93      AP1  C
ATOM   3419  CD1 LEU A 473     295.937 180.808 185.934  1.00253.93      AP1  C
ATOM   3420  CD2 LEU A 473     294.469 180.474 187.922  1.00253.93      AP1  C
ATOM   3421  N   ARG A 474     296.782 177.915 184.678  1.00243.95      AP1  N
ATOM   3422  CA  ARG A 474     297.944 177.984 183.802  1.00243.95      AP1  C
ATOM   3423  C   ARG A 474     297.871 176.908 182.731  1.00243.95      AP1  C
ATOM   3424  O   ARG A 474     298.374 177.088 181.617  1.00243.95      AP1  O
ATOM   3425  CB  ARG A 474     299.227 177.848 184.616  1.00243.95      AP1  C
ATOM   3426  CG  ARG A 474     300.492 177.888 183.776  1.00243.95      AP1  C
ATOM   3427  CD  ARG A 474     301.722 177.616 184.616  1.00243.95      AP1  C
ATOM   3428  NE  ARG A 474     301.703 176.273 185.186  1.00243.95      AP1  N
ATOM   3429  CZ  ARG A 474     301.396 176.008 186.450  1.00243.95      AP1  C
ATOM   3430  NH1 ARG A 474     301.079 176.995 187.273  1.00243.95      AP1  N
ATOM   3431  NH2 ARG A 474     301.402 174.758 186.890  1.00243.95      AP1  N
ATOM   3432  N   ASP A 475     297.228 175.790 183.047  1.00250.96      AP1  N
ATOM   3433  CA  ASP A 475     297.128 174.695 182.099  1.00250.96      AP1  C
ATOM   3434  C   ASP A 475     295.902 174.788 181.203  1.00250.96      AP1  C
ATOM   3435  O   ASP A 475     295.937 174.266 180.084  1.00250.96      AP1  O
ATOM   3436  CB  ASP A 475     297.118 173.374 182.856  1.00250.96      AP1  C
ATOM   3437  CG  ASP A 475     298.267 173.267 183.824  1.00250.96      AP1  C
ATOM   3438  OD1 ASP A 475     299.273 173.977 183.620  1.00250.96      AP1  O
ATOM   3439  OD2 ASP A 475     298.164 172.486 184.791  1.00250.96      AP1  O
ATOM   3440  N   THR A 476     294.831 175.441 181.651  1.00250.76      AP1  N
ATOM   3441  CA  THR A 476     293.603 175.535 180.875  1.00250.76      AP1  C
ATOM   3442  C   THR A 476     293.697 176.549 179.745  1.00250.76      AP1  C
ATOM   3443  O   THR A 476     292.691 176.819 179.080  1.00250.76      AP1  O
ATOM   3444  CB  THR A 476     292.425 175.889 181.782  1.00250.76      AP1  C
ATOM   3445  OG1 THR A 476     292.721 177.092 182.498  1.00250.76      AP1  O
ATOM   3446  CG2 THR A 476     292.149 174.766 182.766  1.00250.76      AP1  C
ATOM   3447  N   GLY A 477     294.876 177.113 179.511  1.00253.32      AP1  N
ATOM   3448  CA  GLY A 477     295.036 178.089 178.456  1.00253.32      AP1  C
ATOM   3449  C   GLY A 477     294.705 179.500 178.891  1.00253.32      AP1  C
ATOM   3450  O   GLY A 477     294.254 180.315 178.081  1.00253.32      AP1  O
ATOM   3451  N   GLY A 478     294.916 179.801 180.171  1.00264.10      AP1  N
ATOM   3452  CA  GLY A 478     294.769 181.167 180.635  1.00264.10      AP1  C
ATOM   3453  C   GLY A 478     295.962 182.019 180.245  1.00264.10      AP1  C
ATOM   3454  O   GLY A 478     297.097 181.546 180.164  1.00264.10      AP1  O
ATOM   3455  N   SER A 479     295.705 183.302 180.015  1.00264.39      AP1  N
ATOM   3456  CA  SER A 479     296.730 184.161 179.449  1.00264.39      AP1  C
ATOM   3457  C   SER A 479     297.776 184.524 180.495  1.00264.39      AP1  C
ATOM   3458  O   SER A 479     297.541 184.483 181.704  1.00264.39      AP1  O
ATOM   3459  CB  SER A 479     296.122 185.432 178.861  1.00264.39      AP1  C
ATOM   3460  OG  SER A 479     295.673 186.298 179.884  1.00264.39      AP1  O
ATOM   3461  N   GLU A 480     298.955 184.886 179.995  1.00264.04      AP1  N
ATOM   3462  CA  GLU A 480     300.043 185.309 180.865  1.00264.04      AP1  C
ATOM   3463  C   GLU A 480     299.643 186.533 181.670  1.00264.04      AP1  C
ATOM   3464  O   GLU A 480     300.075 186.704 182.815  1.00264.04      AP1  O
ATOM   3465  CB  GLU A 480     301.281 185.597 180.023  1.00264.04      AP1  C
ATOM   3466  CG  GLU A 480     301.773 184.383 179.255  1.00264.04      AP1  C
ATOM   3467  CD  GLU A 480     300.970 184.133 177.987  1.00264.04      AP1  C
ATOM   3468  OE1 GLU A 480     300.069 184.945 177.681  1.00264.04      AP1  O
ATOM   3469  OE2 GLU A 480     301.227 183.120 177.307  1.00264.04      AP1  O
ATOM   3470  N   ALA A 481     298.825 187.403 181.080  1.00256.93      AP1  N
ATOM   3471  CA  ALA A 481     298.236 188.494 181.843  1.00256.93      AP1  C
ATOM   3472  C   ALA A 481     297.351 187.954 182.957  1.00256.93      AP1  C
ATOM   3473  O   ALA A 481     297.484 188.357 184.120  1.00256.93      AP1  O
ATOM   3474  CB  ALA A 481     297.441 189.406 180.911  1.00256.93      AP1  C
ATOM   3475  N   GLU A 482     296.448 187.035 182.615  1.00249.92      AP1  N
ATOM   3476  CA  GLU A 482     295.671 186.343 183.635  1.00249.92      AP1  C
ATOM   3477  C   GLU A 482     296.585 185.631 184.619  1.00249.92      AP1  C
ATOM   3478  O   GLU A 482     296.304 185.588 185.819  1.00249.92      AP1  O
ATOM   3479  CB  GLU A 482     294.715 185.350 182.974  1.00249.92      AP1  C
ATOM   3480  CG  GLU A 482     293.657 185.995 182.097  1.00249.92      AP1  C
ATOM   3481  CD  GLU A 482     292.885 184.985 181.268  1.00249.92      AP1  C
ATOM   3482  OE1 GLU A 482     291.822 184.525 181.730  1.00249.92      AP1  O
ATOM   3483  OE2 GLU A 482     293.337 184.653 180.152  1.00249.92      AP1  O
ATOM   3484  N   LEU A 483     297.686 185.064 184.127  1.00247.23      AP1  N
ATOM   3485  CA  LEU A 483     298.628 184.386 185.008  1.00247.23      AP1  C
ATOM   3486  C   LEU A 483     299.167 185.330 186.074  1.00247.23      AP1  C
ATOM   3487  O   LEU A 483     299.098 185.034 187.272  1.00247.23      AP1  O
ATOM   3488  CB  LEU A 483     299.770 183.799 184.183  1.00247.23      AP1  C
ATOM   3489  CG  LEU A 483     300.977 183.272 184.954  1.00247.23      AP1  C
ATOM   3490  CD1 LEU A 483     300.571 182.153 185.892  1.00247.23      AP1  C
ATOM   3491  CD2 LEU A 483     302.043 182.797 183.985  1.00247.23      AP1  C
ATOM   3492  N   ARG A 484     299.713 186.468 185.653  1.00229.00      AP1  N
ATOM   3493  CA  ARG A 484     300.213 187.443 186.611  1.00229.00      AP1  C
ATOM   3494  C   ARG A 484     299.106 187.903 187.544  1.00229.00      AP1  C
ATOM   3495  O   ARG A 484     299.324 188.059 188.751  1.00229.00      AP1  O
ATOM   3496  CB  ARG A 484     300.825 188.632 185.872  1.00229.00      AP1  C
ATOM   3497  CG  ARG A 484     301.280 189.762 186.776  1.00229.00      AP1  C
ATOM   3498  CD  ARG A 484     302.365 189.297 187.726  1.00229.00      AP1  C
ATOM   3499  NE  ARG A 484     303.005 190.413 188.413  1.00229.00      AP1  N
ATOM   3500  CZ  ARG A 484     304.101 190.301 189.156  1.00229.00      AP1  C
ATOM   3501  NH1 ARG A 484     304.681 189.119 189.307  1.00229.00      AP1  N
ATOM   3502  NH2 ARG A 484     304.618 191.368 189.748  1.00229.00      AP1  N
ATOM   3503  N   ALA A 485     297.907 188.123 187.002  1.00228.21      AP1  N
ATOM   3504  CA  ALA A 485     296.799 188.581 187.829  1.00228.21      AP1  C
ATOM   3505  C   ALA A 485     296.502 187.590 188.943  1.00228.21      AP1  C
ATOM   3506  O   ALA A 485     296.450 187.960 190.125  1.00228.21      AP1  O
ATOM   3507  CB  ALA A 485     295.562 188.799 186.963  1.00228.21      AP1  C
ATOM   3508  N   VAL A 486     296.309 186.325 188.583  1.00215.19      AP1  N
ATOM   3509  CA  VAL A 486     295.997 185.322 189.588  1.00215.19      AP1  C
ATOM   3510  C   VAL A 486     297.148 185.194 190.570  1.00215.19      AP1  C
ATOM   3511  O   VAL A 486     296.934 184.988 191.766  1.00215.19      AP1  O
ATOM   3512  CB  VAL A 486     295.651 183.972 188.929  1.00215.19      AP1  C
ATOM   3513  CG1 VAL A 486     294.622 184.158 187.842  1.00215.19      AP1  C
ATOM   3514  CG2 VAL A 486     296.882 183.303 188.365  1.00215.19      AP1  C
ATOM   3515  N   GLU A 487     298.384 185.349 190.094  1.00202.91      AP1  N
ATOM   3516  CA  GLU A 487     299.522 185.206 190.992  1.00202.91      AP1  C
ATOM   3517  C   GLU A 487     299.529 186.312 192.033  1.00202.91      AP1  C
ATOM   3518  O   GLU A 487     299.798 186.071 193.218  1.00202.91      AP1  O
ATOM   3519  CB  GLU A 487     300.818 185.211 190.186  1.00202.91      AP1  C
ATOM   3520  CG  GLU A 487     302.051 184.894 191.005  1.00202.91      AP1  C
ATOM   3521  CD  GLU A 487     303.295 184.777 190.150  1.00202.91      AP1  C
ATOM   3522  OE1 GLU A 487     303.196 184.997 188.924  1.00202.91      AP1  O
ATOM   3523  OE2 GLU A 487     304.369 184.459 190.701  1.00202.91      AP1  O
ATOM   3524  N   LEU A 488     299.230 187.534 191.610  1.00194.46      AP1  N
ATOM   3525  CA  LEU A 488     299.136 188.624 192.568  1.00194.46      AP1  C
ATOM   3526  C   LEU A 488     297.996 188.384 193.543  1.00194.46      AP1  C
ATOM   3527  O   LEU A 488     298.121 188.669 194.739  1.00194.46      AP1  O
ATOM   3528  CB  LEU A 488     298.960 189.948 191.834  1.00194.46      AP1  C
ATOM   3529  CG  LEU A 488     300.054 190.204 190.797  1.00194.46      AP1  C
ATOM   3530  CD1 LEU A 488     299.919 191.588 190.189  1.00194.46      AP1  C
ATOM   3531  CD2 LEU A 488     301.434 190.002 191.400  1.00194.46      AP1  C
ATOM   3532  N   SER A 489     296.875 187.861 193.049  1.00176.44      AP1  N
ATOM   3533  CA  SER A 489     295.789 187.492 193.949  1.00176.44      AP1  C
ATOM   3534  C   SER A 489     296.272 186.500 194.993  1.00176.44      AP1  C
ATOM   3535  O   SER A 489     295.910 186.591 196.174  1.00176.44      AP1  O
ATOM   3536  CB  SER A 489     294.633 186.899 193.154  1.00176.44      AP1  C
ATOM   3537  OG  SER A 489     294.996 185.638 192.626  1.00176.44      AP1  O
ATOM   3538  N   VAL A 490     297.076 185.532 194.562  1.00187.59      AP1  N
ATOM   3539  CA  VAL A 490     297.654 184.578 195.492  1.00187.59      AP1  C
ATOM   3540  C   VAL A 490     298.477 185.298 196.536  1.00187.59      AP1  C
ATOM   3541  O   VAL A 490     298.383 184.999 197.725  1.00187.59      AP1  O
ATOM   3542  CB  VAL A 490     298.497 183.529 194.753  1.00187.59      AP1  C
ATOM   3543  CG1 VAL A 490     298.990 182.484 195.735  1.00187.59      AP1  C
ATOM   3544  CG2 VAL A 490     297.677 182.859 193.684  1.00187.59      AP1  C
ATOM   3545  N   ARG A 491     299.324 186.227 196.105  1.00183.96      AP1  N
ATOM   3546  CA  ARG A 491     300.099 186.995 197.073  1.00183.96      AP1  C
ATOM   3547  C   ARG A 491     299.181 187.642 198.096  1.00183.96      AP1  C
ATOM   3548  O   ARG A 491     299.446 187.605 199.307  1.00183.96      AP1  O
ATOM   3549  CB  ARG A 491     300.926 188.066 196.367  1.00183.96      AP1  C
ATOM   3550  CG  ARG A 491     301.839 187.569 195.270  1.00183.96      AP1  C
ATOM   3551  CD  ARG A 491     302.541 188.748 194.620  1.00183.96      AP1  C
ATOM   3552  NE  ARG A 491     303.508 188.339 193.608  1.00183.96      AP1  N
ATOM   3553  CZ  ARG A 491     304.458 189.132 193.122  1.00183.96      AP1  C
ATOM   3554  NH1 ARG A 491     304.571 190.379 193.557  1.00183.96      AP1  N
ATOM   3555  NH2 ARG A 491     305.297 188.679 192.202  1.00183.96      AP1  N
ATOM   3556  N   LEU A 492     298.101 188.249 197.611  1.00180.35      AP1  N
ATOM   3557  CA  LEU A 492     297.137 188.881 198.499  1.00180.35      AP1  C
ATOM   3558  C   LEU A 492     296.667 187.905 199.553  1.00180.35      AP1  C
ATOM   3559  O   LEU A 492     296.912 188.092 200.751  1.00180.35      AP1  O
ATOM   3560  CB  LEU A 492     295.937 189.374 197.696  1.00180.35      AP1  C
ATOM   3561  CG  LEU A 492     296.180 190.309 196.519  1.00180.35      AP1  C
ATOM   3562  CD1 LEU A 492     294.897 190.498 195.732  1.00180.35      AP1  C
ATOM   3563  CD2 LEU A 492     296.708 191.637 197.012  1.00180.35      AP1  C
ATOM   3564  N   LEU A 493     296.020 186.837 199.111  1.00170.94      AP1  N
ATOM   3565  CA  LEU A 493     295.420 185.906 200.049  1.00170.94      AP1  C
ATOM   3566  C   LEU A 493     296.477 185.250 200.918  1.00170.94      AP1  C
ATOM   3567  O   LEU A 493     296.196 184.849 202.048  1.00170.94      AP1  O
ATOM   3568  CB  LEU A 493     294.592 184.884 199.284  1.00170.94      AP1  C
ATOM   3569  CG  LEU A 493     295.326 184.253 198.111  1.00170.94      AP1  C
ATOM   3570  CD1 LEU A 493     296.095 183.018 198.512  1.00170.94      AP1  C
ATOM   3571  CD2 LEU A 493     294.349 183.955 196.989  1.00170.94      AP1  C
ATOM   3572  N   GLU A 494     297.711 185.171 200.427  1.00184.90      AP1  N
ATOM   3573  CA  GLU A 494     298.795 184.654 201.247  1.00184.90      AP1  C
ATOM   3574  C   GLU A 494     299.048 185.561 202.433  1.00184.90      AP1  C
ATOM   3575  O   GLU A 494     299.054 185.112 203.589  1.00184.90      AP1  O
ATOM   3576  CB  GLU A 494     300.071 184.524 200.417  1.00184.90      AP1  C
ATOM   3577  CG  GLU A 494     300.174 183.263 199.588  1.00184.90      AP1  C
ATOM   3578  CD  GLU A 494     301.574 183.040 199.047  1.00184.90      AP1  C
ATOM   3579  OE1 GLU A 494     302.334 184.025 198.926  1.00184.90      AP1  O
ATOM   3580  OE2 GLU A 494     301.919 181.877 198.752  1.00184.90      AP1  O
ATOM   3581  N   ARG A 495     299.284 186.840 202.161  1.00179.01      AP1  N
ATOM   3582  CA  ARG A 495     299.526 187.769 203.252  1.00179.01      AP1  C
ATOM   3583  C   ARG A 495     298.327 187.807 204.182  1.00179.01      AP1  C
ATOM   3584  O   ARG A 495     298.472 187.958 205.400  1.00179.01      AP1  O
ATOM   3585  CB  ARG A 495     299.840 189.156 202.702  1.00179.01      AP1  C
ATOM   3586  CG  ARG A 495     300.722 189.975 203.623  1.00179.01      AP1  C
ATOM   3587  CD  ARG A 495     301.915 189.150 204.077  1.00179.01      AP1  C
ATOM   3588  NE  ARG A 495     302.574 189.709 205.253  1.00179.01      AP1  N
ATOM   3589  CZ  ARG A 495     302.110 189.595 206.493  1.00179.01      AP1  C
ATOM   3590  NH1 ARG A 495     300.973 188.955 206.724  1.00179.01      AP1  N
ATOM   3591  NH2 ARG A 495     302.779 190.130 207.504  1.00179.01      AP1  N
ATOM   3592  N   LEU A 496     297.134 187.629 203.624  1.00164.50      AP1  N
ATOM   3593  CA  LEU A 496     295.940 187.620 204.454  1.00164.50      AP1  C
ATOM   3594  C   LEU A 496     295.915 186.405 205.361  1.00164.50      AP1  C
ATOM   3595  O   LEU A 496     295.527 186.501 206.529  1.00164.50      AP1  O
ATOM   3596  CB  LEU A 496     294.696 187.665 203.580  1.00164.50      AP1  C
ATOM   3597  CG  LEU A 496     294.234 189.086 203.266  1.00164.50      AP1  C
ATOM   3598  CD1 LEU A 496     293.728 189.738 204.544  1.00164.50      AP1  C
ATOM   3599  CD2 LEU A 496     295.327 189.933 202.635  1.00164.50      AP1  C
ATOM   3600  N   GLY A 497     296.304 185.250 204.835  1.00189.98      AP1  N
ATOM   3601  CA  GLY A 497     296.399 184.076 205.674  1.00189.98      AP1  C
ATOM   3602  C   GLY A 497     297.384 184.280 206.801  1.00189.98      AP1  C
ATOM   3603  O   GLY A 497     297.117 183.914 207.945  1.00189.98      AP1  O
ATOM   3604  N   GLU A 498     298.529 184.884 206.493  1.00198.76      AP1  N
ATOM   3605  CA  GLU A 498     299.494 185.174 207.548  1.00198.76      AP1  C
ATOM   3606  C   GLU A 498     298.886 186.075 208.610  1.00198.76      AP1  C
ATOM   3607  O   GLU A 498     299.007 185.805 209.811  1.00198.76      AP1  O
ATOM   3608  CB  GLU A 498     300.741 185.827 206.968  1.00198.76      AP1  C
ATOM   3609  CG  GLU A 498     301.340 185.106 205.795  1.00198.76      AP1  C
ATOM   3610  CD  GLU A 498     302.747 185.577 205.511  1.00198.76      AP1  C
ATOM   3611  OE1 GLU A 498     303.594 185.501 206.425  1.00198.76      AP1  O
ATOM   3612  OE2 GLU A 498     303.004 186.032 204.378  1.00198.76      AP1  O
ATOM   3613  N   ALA A 499     298.231 187.151 208.181  1.00194.20      AP1  N
ATOM   3614  CA  ALA A 499     297.617 188.067 209.131  1.00194.20      AP1  C
ATOM   3615  C   ALA A 499     296.606 187.346 210.006  1.00194.20      AP1  C
ATOM   3616  O   ALA A 499     296.629 187.475 211.235  1.00194.20      AP1  O
ATOM   3617  CB  ALA A 499     296.954 189.221 208.384  1.00194.20      AP1  C
ATOM   3618  N   ALA A 500     295.706 186.587 209.386  1.00197.00      AP1  N
ATOM   3619  CA  ALA A 500     294.762 185.788 210.150  1.00197.00      AP1  C
ATOM   3620  C   ALA A 500     295.489 184.913 211.153  1.00197.00      AP1  C
ATOM   3621  O   ALA A 500     295.082 184.812 212.315  1.00197.00      AP1  O
ATOM   3622  CB  ALA A 500     293.921 184.935 209.206  1.00197.00      AP1  C
ATOM   3623  N   LEU A 501     296.588 184.295 210.725  1.00202.18      AP1  N
ATOM   3624  CA  LEU A 501     297.365 183.456 211.624  1.00202.18      AP1  C
ATOM   3625  C   LEU A 501     297.892 184.261 212.799  1.00202.18      AP1  C
ATOM   3626  O   LEU A 501     298.044 183.733 213.906  1.00202.18      AP1  O
ATOM   3627  CB  LEU A 501     298.510 182.795 210.857  1.00202.18      AP1  C
ATOM   3628  CG  LEU A 501     299.609 182.098 211.665  1.00202.18      AP1  C
ATOM   3629  CD1 LEU A 501     300.046 180.811 210.983  1.00202.18      AP1  C
ATOM   3630  CD2 LEU A 501     300.804 183.023 211.853  1.00202.18      AP1  C
ATOM   3631  N   ARG A 502     298.169 185.544 212.582  1.00203.05      AP1  N
ATOM   3632  CA  ARG A 502     298.696 186.358 213.666  1.00203.05      AP1  C
ATOM   3633  C   ARG A 502     297.710 186.486 214.820  1.00203.05      AP1  C
ATOM   3634  O   ARG A 502     298.125 186.783 215.945  1.00203.05      AP1  O
ATOM   3635  CB  ARG A 502     299.089 187.738 213.141  1.00203.05      AP1  C
ATOM   3636  CG  ARG A 502     299.956 188.530 214.102  1.00203.05      AP1  C
ATOM   3637  CD  ARG A 502     300.661 189.685 213.408  1.00203.05      AP1  C
ATOM   3638  NE  ARG A 502     301.406 189.256 212.227  1.00203.05      AP1  N
ATOM   3639  CZ  ARG A 502     302.231 190.040 211.539  1.00203.05      AP1  C
ATOM   3640  NH1 ARG A 502     302.425 191.296 211.918  1.00203.05      AP1  N
ATOM   3641  NH2 ARG A 502     302.868 189.567 210.477  1.00203.05      AP1  N
ATOM   3642  N   GLY A 503     296.424 186.250 214.578  1.00198.78      AP1  N
ATOM   3643  CA  GLY A 503     295.445 186.353 215.642  1.00198.78      AP1  C
ATOM   3644  C   GLY A 503     294.933 187.754 215.867  1.00198.78      AP1  C
ATOM   3645  O   GLY A 503     294.973 188.249 216.998  1.00198.78      AP1  O
ATOM   3646  N   LEU A 504     294.454 188.412 214.814  1.00191.71      AP1  N
ATOM   3647  CA  LEU A 504     294.168 189.837 214.883  1.00191.71      AP1  C
ATOM   3648  C   LEU A 504     292.758 190.091 215.403  1.00191.71      AP1  C
ATOM   3649  O   LEU A 504     291.959 189.167 215.578  1.00191.71      AP1  O
ATOM   3650  CB  LEU A 504     294.344 190.464 213.500  1.00191.71      AP1  C
ATOM   3651  CG  LEU A 504     294.573 191.970 213.502  1.00191.71      AP1  C
ATOM   3652  CD1 LEU A 504     295.526 192.290 214.637  1.00191.71      AP1  C
ATOM   3653  CD2 LEU A 504     295.136 192.431 212.171  1.00191.71      AP1  C
ATOM   3654  N   GLU A 505     292.460 191.361 215.658  1.00171.54      AP1  N
ATOM   3655  CA  GLU A 505     291.114 191.790 215.998  1.00171.54      AP1  C
ATOM   3656  C   GLU A 505     290.176 191.456 214.847  1.00171.54      AP1  C
ATOM   3657  O   GLU A 505     290.570 191.530 213.676  1.00171.54      AP1  O
ATOM   3658  CB  GLU A 505     291.088 193.283 216.314  1.00171.54      AP1  C
ATOM   3659  CG  GLU A 505     291.922 193.651 217.524  1.00171.54      AP1  C
ATOM   3660  CD  GLU A 505     291.503 194.966 218.144  1.00171.54      AP1  C
ATOM   3661  OE1 GLU A 505     290.286 195.174 218.327  1.00171.54      AP1  O
ATOM   3662  OE2 GLU A 505     292.390 195.788 218.458  1.00171.54      AP1  O
ATOM   3663  N   PRO A 506     288.930 191.094 215.143  1.00163.59      AP1  N
ATOM   3664  CA  PRO A 506     288.084 190.494 214.102  1.00163.59      AP1  C
ATOM   3665  C   PRO A 506     287.717 191.457 212.996  1.00163.59      AP1  C
ATOM   3666  O   PRO A 506     287.928 191.158 211.813  1.00163.59      AP1  O
ATOM   3667  CB  PRO A 506     286.842 190.041 214.884  1.00163.59      AP1  C
ATOM   3668  CG  PRO A 506     287.170 190.255 216.345  1.00163.59      AP1  C
ATOM   3669  CD  PRO A 506     288.189 191.324 216.388  1.00163.59      AP1  C
ATOM   3670  N   VAL A 507     287.170 192.616 213.358  1.00159.20      AP1  N
ATOM   3671  CA  VAL A 507     286.718 193.572 212.355  1.00159.20      AP1  C
ATOM   3672  C   VAL A 507     287.864 193.928 211.425  1.00159.20      AP1  C
ATOM   3673  O   VAL A 507     287.672 194.163 210.227  1.00159.20      AP1  O
ATOM   3674  CB  VAL A 507     286.138 194.822 213.037  1.00159.20      AP1  C
ATOM   3675  CG1 VAL A 507     285.363 195.662 212.033  1.00159.20      AP1  C
ATOM   3676  CG2 VAL A 507     285.276 194.425 214.225  1.00159.20      AP1  C
ATOM   3677  N   ALA A 508     289.079 193.962 211.969  1.00160.06      AP1  N
ATOM   3678  CA  ALA A 508     290.242 194.304 211.164  1.00160.06      AP1  C
ATOM   3679  C   ALA A 508     290.381 193.357 209.987  1.00160.06      AP1  C
ATOM   3680  O   ALA A 508     290.212 193.754 208.829  1.00160.06      AP1  O
ATOM   3681  CB  ALA A 508     291.498 194.267 212.032  1.00160.06      AP1  C
ATOM   3682  N   VAL A 509     290.660 192.089 210.272  1.00151.04      AP1  N
ATOM   3683  CA  VAL A 509     290.869 191.118 209.209  1.00151.04      AP1  C
ATOM   3684  C   VAL A 509     289.625 191.009 208.345  1.00151.04      AP1  C
ATOM   3685  O   VAL A 509     289.700 190.699 207.152  1.00151.04      AP1  O
ATOM   3686  CB  VAL A 509     291.269 189.763 209.810  1.00151.04      AP1  C
ATOM   3687  CG1 VAL A 509     292.701 189.816 210.292  1.00151.04      AP1  C
ATOM   3688  CG2 VAL A 509     290.356 189.432 210.968  1.00151.04      AP1  C
ATOM   3689  N   ALA A 510     288.462 191.275 208.933  1.00138.38      AP1  N
ATOM   3690  CA  ALA A 510     287.240 191.270 208.143  1.00138.38      AP1  C
ATOM   3691  C   ALA A 510     287.311 192.302 207.029  1.00138.38      AP1  C
ATOM   3692  O   ALA A 510     287.188 191.968 205.843  1.00138.38      AP1  O
ATOM   3693  CB  ALA A 510     286.040 191.540 209.046  1.00138.38      AP1  C
ATOM   3694  N   GLU A 511     287.522 193.562 207.393  1.00152.51      AP1  N
ATOM   3695  CA  GLU A 511     287.639 194.597 206.377  1.00152.51      AP1  C
ATOM   3696  C   GLU A 511     288.808 194.303 205.453  1.00152.51      AP1  C
ATOM   3697  O   GLU A 511     288.789 194.671 204.275  1.00152.51      AP1  O
ATOM   3698  CB  GLU A 511     287.798 195.966 207.034  1.00152.51      AP1  C
ATOM   3699  CG  GLU A 511     286.824 196.231 208.173  1.00152.51      AP1  C
ATOM   3700  CD  GLU A 511     285.375 196.169 207.741  1.00152.51      AP1  C
ATOM   3701  OE1 GLU A 511     284.987 196.944 206.843  1.00152.51      AP1  O
ATOM   3702  OE2 GLU A 511     284.624 195.346 208.303  1.00152.51      AP1  O
ATOM   3703  N   MET A 512     289.835 193.638 205.972  1.00151.28      AP1  N
ATOM   3704  CA  MET A 512     290.937 193.232 205.116  1.00151.28      AP1  C
ATOM   3705  C   MET A 512     290.438 192.343 203.996  1.00151.28      AP1  C
ATOM   3706  O   MET A 512     290.715 192.588 202.818  1.00151.28      AP1  O
ATOM   3707  CB  MET A 512     291.999 192.519 205.940  1.00151.28      AP1  C
ATOM   3708  CG  MET A 512     292.651 193.416 206.961  1.00151.28      AP1  C
ATOM   3709  SD  MET A 512     293.798 192.542 208.032  1.00151.28      AP1  S
ATOM   3710  CE  MET A 512     295.188 192.349 206.922  1.00151.28      AP1  C
ATOM   3711  N   ALA A 513     289.684 191.314 204.352  1.00136.23      AP1  N
ATOM   3712  CA  ALA A 513     289.082 190.456 203.347  1.00136.23      AP1  C
ATOM   3713  C   ALA A 513     288.212 191.261 202.403  1.00136.23      AP1  C
ATOM   3714  O   ALA A 513     288.134 190.962 201.207  1.00136.23      AP1  O
ATOM   3715  CB  ALA A 513     288.264 189.363 204.024  1.00136.23      AP1  C
ATOM   3716  N   LYS A 514     287.506 192.254 202.935  1.00144.20      AP1  N
ATOM   3717  CA  LYS A 514     286.743 193.134 202.063  1.00144.20      AP1  C
ATOM   3718  C   LYS A 514     287.646 193.730 201.003  1.00144.20      AP1  C
ATOM   3719  O   LYS A 514     287.327 193.709 199.807  1.00144.20      AP1  O
ATOM   3720  CB  LYS A 514     286.088 194.251 202.866  1.00144.20      AP1  C
ATOM   3721  CG  LYS A 514     285.002 193.811 203.808  1.00144.20      AP1  C
ATOM   3722  CD  LYS A 514     284.327 195.028 204.404  1.00144.20      AP1  C
ATOM   3723  CE  LYS A 514     283.062 194.662 205.149  1.00144.20      AP1  C
ATOM   3724  NZ  LYS A 514     282.455 195.851 205.802  1.00144.20      AP1  N
ATOM   3725  N   ILE A 515     288.776 194.273 201.439  1.00170.62      AP1  N
ATOM   3726  CA  ILE A 515     289.739 194.848 200.515  1.00170.62      AP1  C
ATOM   3727  C   ILE A 515     290.146 193.819 199.485  1.00170.62      AP1  C
ATOM   3728  O   ILE A 515     290.260 194.118 198.289  1.00170.62      AP1  O
ATOM   3729  CB  ILE A 515     290.958 195.380 201.281  1.00170.62      AP1  C
ATOM   3730  CG1 ILE A 515     290.514 196.368 202.354  1.00170.62      AP1  C
ATOM   3731  CG2 ILE A 515     291.946 196.008 200.321  1.00170.62      AP1  C
ATOM   3732  CD1 ILE A 515     291.367 196.345 203.594  1.00170.62      AP1  C
ATOM   3733  N   VAL A 516     290.384 192.595 199.935  1.00167.09      AP1  N
ATOM   3734  CA  VAL A 516     290.750 191.543 199.001  1.00167.09      AP1  C
ATOM   3735  C   VAL A 516     289.684 191.411 197.935  1.00167.09      AP1  C
ATOM   3736  O   VAL A 516     289.928 191.686 196.756  1.00167.09      AP1  O
ATOM   3737  CB  VAL A 516     290.959 190.214 199.739  1.00167.09      AP1  C
ATOM   3738  CG1 VAL A 516     291.629 189.225 198.813  1.00167.09      AP1  C
ATOM   3739  CG2 VAL A 516     291.791 190.436 200.971  1.00167.09      AP1  C
ATOM   3740  N   SER A 517     288.477 191.042 198.355  1.00167.64      AP1  N
ATOM   3741  CA  SER A 517     287.348 190.877 197.449  1.00167.64      AP1  C
ATOM   3742  C   SER A 517     287.273 192.003 196.439  1.00167.64      AP1  C
ATOM   3743  O   SER A 517     287.044 191.774 195.243  1.00167.64      AP1  O
ATOM   3744  CB  SER A 517     286.067 190.825 198.266  1.00167.64      AP1  C
ATOM   3745  OG  SER A 517     285.958 192.007 199.043  1.00167.64      AP1  O
ATOM   3746  N   THR A 518     287.446 193.228 196.909  1.00174.11      AP1  N
ATOM   3747  CA  THR A 518     287.382 194.360 196.006  1.00174.11      AP1  C
ATOM   3748  C   THR A 518     288.495 194.290 194.977  1.00174.11      AP1  C
ATOM   3749  O   THR A 518     288.248 194.439 193.780  1.00174.11      AP1  O
ATOM   3750  CB  THR A 518     287.463 195.651 196.799  1.00174.11      AP1  C
ATOM   3751  OG1 THR A 518     288.515 195.529 197.759  1.00174.11      AP1  O
ATOM   3752  CG2 THR A 518     286.156 195.885 197.528  1.00174.11      AP1  C
ATOM   3753  N   ALA A 519     289.726 194.056 195.422  1.00180.84      AP1  N
ATOM   3754  CA  ALA A 519     290.825 193.928 194.473  1.00180.84      AP1  C
ATOM   3755  C   ALA A 519     290.537 192.829 193.465  1.00180.84      AP1  C
ATOM   3756  O   ALA A 519     290.905 192.927 192.289  1.00180.84      AP1  O
ATOM   3757  CB  ALA A 519     292.125 193.644 195.218  1.00180.84      AP1  C
ATOM   3758  N   ASN A 520     289.867 191.777 193.912  1.00191.63      AP1  N
ATOM   3759  CA  ASN A 520     289.646 190.632 193.047  1.00191.63      AP1  C
ATOM   3760  C   ASN A 520     288.648 190.970 191.956  1.00191.63      AP1  C
ATOM   3761  O   ASN A 520     288.930 190.801 190.764  1.00191.63      AP1  O
ATOM   3762  CB  ASN A 520     289.186 189.440 193.877  1.00191.63      AP1  C
ATOM   3763  CG  ASN A 520     289.987 189.289 195.149  1.00191.63      AP1  C
ATOM   3764  OD1 ASN A 520     289.435 189.052 196.217  1.00191.63      AP1  O
ATOM   3765  ND2 ASN A 520     291.295 189.487 195.050  1.00191.63      AP1  N
ATOM   3766  N   GLU A 521     287.472 191.456 192.347  1.00182.59      AP1  N
ATOM   3767  CA  GLU A 521     286.522 191.928 191.346  1.00182.59      AP1  C
ATOM   3768  C   GLU A 521     287.148 193.012 190.487  1.00182.59      AP1  C
ATOM   3769  O   GLU A 521     286.777 193.196 189.323  1.00182.59      AP1  O
ATOM   3770  CB  GLU A 521     285.250 192.436 192.018  1.00182.59      AP1  C
ATOM   3771  CG  GLU A 521     285.467 193.529 193.046  1.00182.59      AP1  C
ATOM   3772  CD  GLU A 521     285.585 194.908 192.431  1.00182.59      AP1  C
ATOM   3773  OE1 GLU A 521     285.190 195.077 191.260  1.00182.59      AP1  O
ATOM   3774  OE2 GLU A 521     286.066 195.828 193.123  1.00182.59      AP1  O
ATOM   3775  N   THR A 522     288.116 193.728 191.046  1.00209.24      AP1  N
ATOM   3776  CA  THR A 522     288.793 194.767 190.296  1.00209.24      AP1  C
ATOM   3777  C   THR A 522     289.558 194.173 189.132  1.00209.24      AP1  C
ATOM   3778  O   THR A 522     289.365 194.570 187.982  1.00209.24      AP1  O
ATOM   3779  CB  THR A 522     289.739 195.519 191.220  1.00209.24      AP1  C
ATOM   3780  OG1 THR A 522     289.007 195.997 192.354  1.00209.24      AP1  O
ATOM   3781  CG2 THR A 522     290.367 196.684 190.491  1.00209.24      AP1  C
ATOM   3782  N   LEU A 523     290.433 193.216 189.415  1.00209.87      AP1  N
ATOM   3783  CA  LEU A 523     291.172 192.571 188.338  1.00209.87      AP1  C
ATOM   3784  C   LEU A 523     290.229 191.825 187.409  1.00209.87      AP1  C
ATOM   3785  O   LEU A 523     290.527 191.638 186.221  1.00209.87      AP1  O
ATOM   3786  CB  LEU A 523     292.221 191.634 188.916  1.00209.87      AP1  C
ATOM   3787  CG  LEU A 523     292.932 192.267 190.107  1.00209.87      AP1  C
ATOM   3788  CD1 LEU A 523     293.739 191.236 190.874  1.00209.87      AP1  C
ATOM   3789  CD2 LEU A 523     293.798 193.434 189.668  1.00209.87      AP1  C
ATOM   3790  N   ALA A 524     289.085 191.388 187.935  1.00214.80      AP1  N
ATOM   3791  CA  ALA A 524     288.067 190.788 187.085  1.00214.80      AP1  C
ATOM   3792  C   ALA A 524     287.598 191.781 186.033  1.00214.80      AP1  C
ATOM   3793  O   ALA A 524     287.592 191.484 184.834  1.00214.80      AP1  O
ATOM   3794  CB  ALA A 524     286.893 190.309 187.936  1.00214.80      AP1  C
ATOM   3795  N   ARG A 525     287.215 192.977 186.472  1.00224.81      AP1  N
ATOM   3796  CA  ARG A 525     286.841 194.024 185.530  1.00224.81      AP1  C
ATOM   3797  C   ARG A 525     288.025 194.407 184.647  1.00224.81      AP1  C
ATOM   3798  O   ARG A 525     287.846 194.839 183.503  1.00224.81      AP1  O
ATOM   3799  CB  ARG A 525     286.308 195.234 186.297  1.00224.81      AP1  C
ATOM   3800  CG  ARG A 525     285.520 196.228 185.461  1.00224.81      AP1  C
ATOM   3801  CD  ARG A 525     284.257 195.608 184.878  1.00224.81      AP1  C
ATOM   3802  NE  ARG A 525     283.576 196.529 183.971  1.00224.81      AP1  N
ATOM   3803  CZ  ARG A 525     282.565 196.193 183.176  1.00224.81      AP1  C
ATOM   3804  NH1 ARG A 525     282.115 194.948 183.158  1.00224.81      AP1  N
ATOM   3805  NH2 ARG A 525     282.009 197.102 182.387  1.00224.81      AP1  N
ATOM   3806  N   LEU A 526     289.242 194.248 185.166  1.00230.57      AP1  N
ATOM   3807  CA  LEU A 526     290.441 194.562 184.396  1.00230.57      AP1  C
ATOM   3808  C   LEU A 526     290.567 193.676 183.172  1.00230.57      AP1  C
ATOM   3809  O   LEU A 526     290.584 194.164 182.037  1.00230.57      AP1  O
ATOM   3810  CB  LEU A 526     291.681 194.402 185.268  1.00230.57      AP1  C
ATOM   3811  CG  LEU A 526     292.291 195.682 185.815  1.00230.57      AP1  C
ATOM   3812  CD1 LEU A 526     293.511 195.357 186.648  1.00230.57      AP1  C
ATOM   3813  CD2 LEU A 526     292.662 196.583 184.651  1.00230.57      AP1  C
ATOM   3814  N   LEU A 527     290.667 192.368 183.390  1.00233.46      AP1  N
ATOM   3815  CA  LEU A 527     290.955 191.443 182.302  1.00233.46      AP1  C
ATOM   3816  C   LEU A 527     289.912 191.497 181.198  1.00233.46      AP1  C
ATOM   3817  O   LEU A 527     290.203 191.086 180.071  1.00233.46      AP1  O
ATOM   3818  CB  LEU A 527     291.068 190.024 182.845  1.00233.46      AP1  C
ATOM   3819  CG  LEU A 527     292.317 189.788 183.690  1.00233.46      AP1  C
ATOM   3820  CD1 LEU A 527     292.268 188.424 184.348  1.00233.46      AP1  C
ATOM   3821  CD2 LEU A 527     293.561 189.927 182.834  1.00233.46      AP1  C
ATOM   3822  N   THR A 528     288.711 191.991 181.491  1.00249.66      AP1  N
ATOM   3823  CA  THR A 528     287.686 192.145 180.466  1.00249.66      AP1  C
ATOM   3824  C   THR A 528     287.687 193.554 179.871  1.00249.66      AP1  C
ATOM   3825  O   THR A 528     287.727 193.714 178.647  1.00249.66      AP1  O
ATOM   3826  CB  THR A 528     286.307 191.769 181.031  1.00249.66      AP1  C
ATOM   3827  OG1 THR A 528     285.308 191.930 180.016  1.00249.66      AP1  O
ATOM   3828  CG2 THR A 528     285.944 192.590 182.265  1.00249.66      AP1  C
ATOM   3829  N   ARG A 529     287.650 194.580 180.720  1.00253.46      AP1  N
ATOM   3830  CA  ARG A 529     287.596 195.959 180.253  1.00253.46      AP1  C
ATOM   3831  C   ARG A 529     288.646 196.801 180.968  1.00253.46      AP1  C
ATOM   3832  O   ARG A 529     288.408 197.265 182.090  1.00253.46      AP1  O
ATOM   3833  CB  ARG A 529     286.204 196.555 180.478  1.00253.46      AP1  C
ATOM   3834  CG  ARG A 529     285.055 195.658 180.049  1.00253.46      AP1  C
ATOM   3835  CD  ARG A 529     284.997 195.524 178.539  1.00253.46      AP1  C
ATOM   3836  NE  ARG A 529     283.714 194.996 178.086  1.00253.46      AP1  N
ATOM   3837  CZ  ARG A 529     283.484 193.713 177.830  1.00253.46      AP1  C
ATOM   3838  NH1 ARG A 529     284.453 192.822 177.982  1.00253.46      AP1  N
ATOM   3839  NH2 ARG A 529     282.287 193.320 177.420  1.00253.46      AP1  N
ATOM   3840  N   PRO A 530     289.810 197.020 180.361  1.00239.43      AP1  N
ATOM   3841  CA  PRO A 530     290.819 197.874 180.999  1.00239.43      AP1  C
ATOM   3842  C   PRO A 530     290.329 199.312 181.096  1.00239.43      AP1  C
ATOM   3843  O   PRO A 530     290.185 200.009 180.089  1.00239.43      AP1  O
ATOM   3844  CB  PRO A 530     292.033 197.747 180.070  1.00239.43      AP1  C
ATOM   3845  CG  PRO A 530     291.781 196.505 179.268  1.00239.43      AP1  C
ATOM   3846  CD  PRO A 530     290.299 196.435 179.103  1.00239.43      AP1  C
ATOM   3847  N   SER A 531     290.070 199.748 182.325  1.00225.48      AP1  N
ATOM   3848  CA  SER A 531     289.574 201.089 182.586  1.00225.48      AP1  C
ATOM   3849  C   SER A 531     289.981 201.493 183.992  1.00225.48      AP1  C
ATOM   3850  O   SER A 531     290.044 200.662 184.900  1.00225.48      AP1  O
ATOM   3851  CB  SER A 531     288.053 201.173 182.428  1.00225.48      AP1  C
ATOM   3852  OG  SER A 531     287.581 202.469 182.749  1.00225.48      AP1  O
ATOM   3853  N   ALA A 532     290.250 202.780 184.166  1.00219.68      AP1  N
ATOM   3854  CA  ALA A 532     290.738 203.274 185.442  1.00219.68      AP1  C
ATOM   3855  C   ALA A 532     289.629 203.708 186.389  1.00219.68      AP1  C
ATOM   3856  O   ALA A 532     289.883 203.833 187.588  1.00219.68      AP1  O
ATOM   3857  CB  ALA A 532     291.698 204.443 185.215  1.00219.68      AP1  C
ATOM   3858  N   ARG A 533     288.417 203.944 185.890  1.00219.88      AP1  N
ATOM   3859  CA  ARG A 533     287.358 204.458 186.754  1.00219.88      AP1  C
ATOM   3860  C   ARG A 533     286.995 203.453 187.837  1.00219.88      AP1  C
ATOM   3861  O   ARG A 533     286.841 203.815 189.013  1.00219.88      AP1  O
ATOM   3862  CB  ARG A 533     286.131 204.811 185.917  1.00219.88      AP1  C
ATOM   3863  CG  ARG A 533     284.978 205.372 186.720  1.00219.88      AP1  C
ATOM   3864  CD  ARG A 533     283.763 205.596 185.842  1.00219.88      AP1  C
ATOM   3865  NE  ARG A 533     282.781 206.462 186.486  1.00219.88      AP1  N
ATOM   3866  CZ  ARG A 533     282.733 207.780 186.328  1.00219.88      AP1  C
ATOM   3867  NH1 ARG A 533     283.614 208.389 185.548  1.00219.88      AP1  N
ATOM   3868  NH2 ARG A 533     281.804 208.490 186.952  1.00219.88      AP1  N
ATOM   3869  N   VAL A 534     286.835 202.189 187.454  1.00204.79      AP1  N
ATOM   3870  CA  VAL A 534     286.620 201.144 188.443  1.00204.79      AP1  C
ATOM   3871  C   VAL A 534     287.778 201.105 189.425  1.00204.79      AP1  C
ATOM   3872  O   VAL A 534     287.589 200.844 190.617  1.00204.79      AP1  O
ATOM   3873  CB  VAL A 534     286.418 199.790 187.743  1.00204.79      AP1  C
ATOM   3874  CG1 VAL A 534     285.022 199.702 187.150  1.00204.79      AP1  C
ATOM   3875  CG2 VAL A 534     287.462 199.615 186.655  1.00204.79      AP1  C
ATOM   3876  N   VAL A 535     288.990 201.375 188.946  1.00190.27      AP1  N
ATOM   3877  CA  VAL A 535     290.140 201.417 189.841  1.00190.27      AP1  C
ATOM   3878  C   VAL A 535     289.967 202.522 190.865  1.00190.27      AP1  C
ATOM   3879  O   VAL A 535     290.273 202.350 192.049  1.00190.27      AP1  O
ATOM   3880  CB  VAL A 535     291.434 201.595 189.032  1.00190.27      AP1  C
ATOM   3881  CG1 VAL A 535     292.643 201.405 189.926  1.00190.27      AP1  C
ATOM   3882  CG2 VAL A 535     291.449 200.636 187.863  1.00190.27      AP1  C
ATOM   3883  N   MET A 536     289.481 203.677 190.422  1.00207.05      AP1  N
ATOM   3884  CA  MET A 536     289.234 204.778 191.340  1.00207.05      AP1  C
ATOM   3885  C   MET A 536     288.219 204.382 192.392  1.00207.05      AP1  C
ATOM   3886  O   MET A 536     288.405 204.655 193.582  1.00207.05      AP1  O
ATOM   3887  CB  MET A 536     288.747 205.999 190.565  1.00207.05      AP1  C
ATOM   3888  CG  MET A 536     289.662 206.438 189.443  1.00207.05      AP1  C
ATOM   3889  SD  MET A 536     291.370 206.624 189.995  1.00207.05      AP1  S
ATOM   3890  CE  MET A 536     292.100 205.086 189.445  1.00207.05      AP1  C
ATOM   3891  N   GLU A 537     287.132 203.749 191.965  1.00196.40      AP1  N
ATOM   3892  CA  GLU A 537     286.143 203.272 192.924  1.00196.40      AP1  C
ATOM   3893  C   GLU A 537     286.778 202.317 193.920  1.00196.40      AP1  C
ATOM   3894  O   GLU A 537     286.507 202.382 195.127  1.00196.40      AP1  O
ATOM   3895  CB  GLU A 537     284.994 202.600 192.183  1.00196.40      AP1  C
ATOM   3896  CG  GLU A 537     284.427 203.460 191.076  1.00196.40      AP1  C
ATOM   3897  CD  GLU A 537     284.011 202.650 189.875  1.00196.40      AP1  C
ATOM   3898  OE1 GLU A 537     283.680 201.460 190.049  1.00196.40      AP1  O
ATOM   3899  OE2 GLU A 537     284.028 203.196 188.754  1.00196.40      AP1  O
ATOM   3900  N   ALA A 538     287.635 201.429 193.425  1.00164.83      AP1  N
ATOM   3901  CA  ALA A 538     288.334 200.501 194.297  1.00164.83      AP1  C
ATOM   3902  C   ALA A 538     289.135 201.245 195.346  1.00164.83      AP1  C
ATOM   3903  O   ALA A 538     289.021 200.963 196.540  1.00164.83      AP1  O
ATOM   3904  CB  ALA A 538     289.247 199.604 193.469  1.00164.83      AP1  C
ATOM   3905  N   LEU A 539     289.942 202.204 194.914  1.00162.83      AP1  N
ATOM   3906  CA  LEU A 539     290.771 202.945 195.852  1.00162.83      AP1  C
ATOM   3907  C   LEU A 539     289.914 203.708 196.844  1.00162.83      AP1  C
ATOM   3908  O   LEU A 539     290.287 203.870 198.012  1.00162.83      AP1  O
ATOM   3909  CB  LEU A 539     291.677 203.895 195.087  1.00162.83      AP1  C
ATOM   3910  CG  LEU A 539     292.403 203.268 193.906  1.00162.83      AP1  C
ATOM   3911  CD1 LEU A 539     292.933 204.341 192.973  1.00162.83      AP1  C
ATOM   3912  CD2 LEU A 539     293.513 202.370 194.391  1.00162.83      AP1  C
ATOM   3913  N   SER A 540     288.776 204.216 196.382  1.00166.54      AP1  N
ATOM   3914  CA  SER A 540     287.852 204.890 197.279  1.00166.54      AP1  C
ATOM   3915  C   SER A 540     287.415 203.955 198.383  1.00166.54      AP1  C
ATOM   3916  O   SER A 540     287.484 204.296 199.568  1.00166.54      AP1  O
ATOM   3917  CB  SER A 540     286.637 205.382 196.501  1.00166.54      AP1  C
ATOM   3918  OG  SER A 540     285.834 204.284 196.107  1.00166.54      AP1  O
ATOM   3919  N   GLU A 541     286.950 202.770 198.002  1.00160.02      AP1  N
ATOM   3920  CA  GLU A 541     286.606 201.760 198.988  1.00160.02      AP1  C
ATOM   3921  C   GLU A 541     287.787 201.486 199.903  1.00160.02      AP1  C
ATOM   3922  O   GLU A 541     287.626 201.341 201.121  1.00160.02      AP1  O
ATOM   3923  CB  GLU A 541     286.162 200.483 198.276  1.00160.02      AP1  C
ATOM   3924  CG  GLU A 541     284.955 200.677 197.364  1.00160.02      AP1  C
ATOM   3925  CD  GLU A 541     284.869 199.642 196.254  1.00160.02      AP1  C
ATOM   3926  OE1 GLU A 541     285.325 199.930 195.129  1.00160.02      AP1  O
ATOM   3927  OE2 GLU A 541     284.335 198.541 196.505  1.00160.02      AP1  O
ATOM   3928  N   ILE A 542     288.982 201.421 199.323  1.00146.69      AP1  N
ATOM   3929  CA  ILE A 542     290.184 201.156 200.095  1.00146.69      AP1  C
ATOM   3930  C   ILE A 542     290.299 202.146 201.228  1.00146.69      AP1  C
ATOM   3931  O   ILE A 542     290.257 201.782 202.407  1.00146.69      AP1  O
ATOM   3932  CB  ILE A 542     291.420 201.229 199.187  1.00146.69      AP1  C
ATOM   3933  CG1 ILE A 542     291.449 200.049 198.229  1.00146.69      AP1  C
ATOM   3934  CG2 ILE A 542     292.685 201.298 200.019  1.00146.69      AP1  C
ATOM   3935  CD1 ILE A 542     292.491 200.187 197.163  1.00146.69      AP1  C
ATOM   3936  N   ALA A 543     290.419 203.417 200.877  1.00158.41      AP1  N
ATOM   3937  CA  ALA A 543     290.602 204.446 201.883  1.00158.41      AP1  C
ATOM   3938  C   ALA A 543     289.431 204.476 202.843  1.00158.41      AP1  C
ATOM   3939  O   ALA A 543     289.606 204.732 204.037  1.00158.41      AP1  O
ATOM   3940  CB  ALA A 543     290.780 205.803 201.210  1.00158.41      AP1  C
ATOM   3941  N   ARG A 544     288.225 204.231 202.338  1.00169.08      AP1  N
ATOM   3942  CA  ARG A 544     287.058 204.259 203.202  1.00169.08      AP1  C
ATOM   3943  C   ARG A 544     287.206 203.246 204.320  1.00169.08      AP1  C
ATOM   3944  O   ARG A 544     287.097 203.585 205.505  1.00169.08      AP1  O
ATOM   3945  CB  ARG A 544     285.806 203.986 202.372  1.00169.08      AP1  C
ATOM   3946  CG  ARG A 544     284.496 204.282 203.075  1.00169.08      AP1  C
ATOM   3947  CD  ARG A 544     284.512 205.629 203.786  1.00169.08      AP1  C
ATOM   3948  NE  ARG A 544     284.886 206.732 202.903  1.00169.08      AP1  N
ATOM   3949  CZ  ARG A 544     284.789 208.018 203.232  1.00169.08      AP1  C
ATOM   3950  NH1 ARG A 544     284.320 208.367 204.423  1.00169.08      AP1  N
ATOM   3951  NH2 ARG A 544     285.159 208.956 202.371  1.00169.08      AP1  N
ATOM   3952  N   GLN A 545     287.508 202.006 203.960  1.00162.11      AP1  N
ATOM   3953  CA  GLN A 545     287.657 200.980 204.975  1.00162.11      AP1  C
ATOM   3954  C   GLN A 545     288.876 201.250 205.837  1.00162.11      AP1  C
ATOM   3955  O   GLN A 545     288.892 200.911 207.022  1.00162.11      AP1  O
ATOM   3956  CB  GLN A 545     287.738 199.606 204.321  1.00162.11      AP1  C
ATOM   3957  CG  GLN A 545     286.683 199.364 203.247  1.00162.11      AP1  C
ATOM   3958  CD  GLN A 545     285.286 199.759 203.681  1.00162.11      AP1  C
ATOM   3959  OE1 GLN A 545     284.578 198.975 204.311  1.00162.11      AP1  O
ATOM   3960  NE2 GLN A 545     284.874 200.972 203.329  1.00162.11      AP1  N
ATOM   3961  N   VAL A 546     289.907 201.862 205.262  1.00142.02      AP1  N
ATOM   3962  CA  VAL A 546     291.065 202.254 206.053  1.00142.02      AP1  C
ATOM   3963  C   VAL A 546     290.633 203.177 207.176  1.00142.02      AP1  C
ATOM   3964  O   VAL A 546     290.947 202.967 208.358  1.00142.02      AP1  O
ATOM   3965  CB  VAL A 546     292.109 202.931 205.152  1.00142.02      AP1  C
ATOM   3966  CG1 VAL A 546     293.168 203.598 205.997  1.00142.02      AP1  C
ATOM   3967  CG2 VAL A 546     292.728 201.925 204.210  1.00142.02      AP1  C
ATOM   3968  N   ALA A 547     289.914 204.228 206.805  1.00172.43      AP1  N
ATOM   3969  CA  ALA A 547     289.417 205.181 207.777  1.00172.43      AP1  C
ATOM   3970  C   ALA A 547     288.588 204.482 208.829  1.00172.43      AP1  C
ATOM   3971  O   ALA A 547     288.781 204.707 210.026  1.00172.43      AP1  O
ATOM   3972  CB  ALA A 547     288.588 206.252 207.077  1.00172.43      AP1  C
ATOM   3973  N   GLU A 548     287.662 203.632 208.397  1.00179.51      AP1  N
ATOM   3974  CA  GLU A 548     286.846 202.902 209.356  1.00179.51      AP1  C
ATOM   3975  C   GLU A 548     287.720 202.116 210.318  1.00179.51      AP1  C
ATOM   3976  O   GLU A 548     287.497 202.135 211.535  1.00179.51      AP1  O
ATOM   3977  CB  GLU A 548     285.889 201.972 208.620  1.00179.51      AP1  C
ATOM   3978  CG  GLU A 548     285.052 202.660 207.564  1.00179.51      AP1  C
ATOM   3979  CD  GLU A 548     284.695 201.728 206.429  1.00179.51      AP1  C
ATOM   3980  OE1 GLU A 548     284.911 200.509 206.584  1.00179.51      AP1  O
ATOM   3981  OE2 GLU A 548     284.209 202.207 205.385  1.00179.51      AP1  O
ATOM   3982  N   ALA A 549     288.733 201.433 209.785  1.00175.33      AP1  N
ATOM   3983  CA  ALA A 549     289.625 200.636 210.613  1.00175.33      AP1  C
ATOM   3984  C   ALA A 549     290.269 201.487 211.688  1.00175.33      AP1  C
ATOM   3985  O   ALA A 549     290.414 201.055 212.837  1.00175.33      AP1  O
ATOM   3986  CB  ALA A 549     290.694 199.979 209.743  1.00175.33      AP1  C
ATOM   3987  N   GLN A 550     290.661 202.706 211.335  1.00184.30      AP1  N
ATOM   3988  CA  GLN A 550     291.275 203.560 212.342  1.00184.30      AP1  C
ATOM   3989  C   GLN A 550     290.237 204.050 213.344  1.00184.30      AP1  C
ATOM   3990  O   GLN A 550     290.501 204.113 214.550  1.00184.30      AP1  O
ATOM   3991  CB  GLN A 550     291.992 204.732 211.685  1.00184.30      AP1  C
ATOM   3992  CG  GLN A 550     292.701 205.626 212.684  1.00184.30      AP1  C
ATOM   3993  CD  GLN A 550     293.682 204.869 213.564  1.00184.30      AP1  C
ATOM   3994  OE1 GLN A 550     293.301 204.261 214.565  1.00184.30      AP1  O
ATOM   3995  NE2 GLN A 550     294.956 204.905 213.191  1.00184.30      AP1  N
ATOM   3996  N   VAL A 551     289.045 204.397 212.857  1.00179.62      AP1  N
ATOM   3997  CA  VAL A 551     287.964 204.817 213.744  1.00179.62      AP1  C
ATOM   3998  C   VAL A 551     287.681 203.746 214.780  1.00179.62      AP1  C
ATOM   3999  O   VAL A 551     287.304 204.045 215.920  1.00179.62      AP1  O
ATOM   4000  CB  VAL A 551     286.700 205.154 212.933  1.00179.62      AP1  C
ATOM   4001  CG1 VAL A 551     285.613 205.681 213.850  1.00179.62      AP1  C
ATOM   4002  CG2 VAL A 551     287.014 206.193 211.884  1.00179.62      AP1  C
ATOM   4003  N   ALA A 552     287.856 202.482 214.399  1.00192.74      AP1  N
ATOM   4004  CA  ALA A 552     287.604 201.386 215.323  1.00192.74      AP1  C
ATOM   4005  C   ALA A 552     288.359 201.573 216.628  1.00192.74      AP1  C
ATOM   4006  O   ALA A 552     287.842 201.257 217.705  1.00192.74      AP1  O
ATOM   4007  CB  ALA A 552     287.991 200.060 214.673  1.00192.74      AP1  C
ATOM   4008  N   GLY A 553     289.570 202.094 216.556  1.00186.30      AP1  N
ATOM   4009  CA  GLY A 553     290.431 202.175 217.705  1.00186.30      AP1  C
ATOM   4010  C   GLY A 553     291.183 200.900 218.001  1.00186.30      AP1  C
ATOM   4011  O   GLY A 553     291.612 200.709 219.146  1.00186.30      AP1  O
ATOM   4012  N   VAL A 554     291.345 200.018 217.015  1.00196.02      AP1  N
ATOM   4013  CA  VAL A 554     292.082 198.782 217.218  1.00196.02      AP1  C
ATOM   4014  C   VAL A 554     293.541 199.089 217.520  1.00196.02      AP1  C
ATOM   4015  O   VAL A 554     294.034 200.198 217.278  1.00196.02      AP1  O
ATOM   4016  CB  VAL A 554     291.948 197.885 215.977  1.00196.02      AP1  C
ATOM   4017  CG1 VAL A 554     290.494 197.539 215.751  1.00196.02      AP1  C
ATOM   4018  CG2 VAL A 554     292.494 198.612 214.764  1.00196.02      AP1  C
ATOM   4019  N   ASP A 555     294.244 198.095 218.053  1.00200.29      AP1  N
ATOM   4020  CA  ASP A 555     295.622 198.303 218.463  1.00200.29      AP1  C
ATOM   4021  C   ASP A 555     296.494 198.619 217.252  1.00200.29      AP1  C
ATOM   4022  O   ASP A 555     296.093 198.461 216.095  1.00200.29      AP1  O
ATOM   4023  CB  ASP A 555     296.150 197.084 219.209  1.00200.29      AP1  C
ATOM   4024  CG  ASP A 555     296.185 195.841 218.347  1.00200.29      AP1  C
ATOM   4025  OD1 ASP A 555     295.704 195.889 217.198  1.00200.29      AP1  O
ATOM   4026  OD2 ASP A 555     296.710 194.812 218.817  1.00200.29      AP1  O
ATOM   4027  N   ARG A 556     297.713 199.067 217.539  1.00207.08      AP1  N
ATOM   4028  CA  ARG A 556     298.660 199.466 216.509  1.00207.08      AP1  C
ATOM   4029  C   ARG A 556     298.891 198.336 215.518  1.00207.08      AP1  C
ATOM   4030  O   ARG A 556     298.579 198.481 214.336  1.00207.08      AP1  O
ATOM   4031  CB  ARG A 556     299.982 199.901 217.146  1.00207.08      AP1  C
ATOM   4032  CG  ARG A 556     300.994 200.521 216.188  1.00207.08      AP1  C
ATOM   4033  CD  ARG A 556     301.926 199.470 215.607  1.00207.08      AP1  C
ATOM   4034  NE  ARG A 556     302.438 198.580 216.644  1.00207.08      AP1  N
ATOM   4035  CZ  ARG A 556     302.908 197.360 216.413  1.00207.08      AP1  C
ATOM   4036  NH1 ARG A 556     302.935 196.883 215.176  1.00207.08      AP1  N
ATOM   4037  NH2 ARG A 556     303.352 196.618 217.417  1.00207.08      AP1  N
ATOM   4038  N   GLU A 557     299.419 197.210 215.997  1.00200.43      AP1  N
ATOM   4039  CA  GLU A 557     299.764 196.070 215.157  1.00200.43      AP1  C
ATOM   4040  C   GLU A 557     298.731 195.768 214.089  1.00200.43      AP1  C
ATOM   4041  O   GLU A 557     299.097 195.567 212.929  1.00200.43      AP1  O
ATOM   4042  CB  GLU A 557     299.953 194.821 216.024  1.00200.43      AP1  C
ATOM   4043  CG  GLU A 557     300.467 193.609 215.279  1.00200.43      AP1  C
ATOM   4044  CD  GLU A 557     300.625 192.404 216.186  1.00200.43      AP1  C
ATOM   4045  OE1 GLU A 557     299.912 192.330 217.209  1.00200.43      AP1  O
ATOM   4046  OE2 GLU A 557     301.467 191.536 215.880  1.00200.43      AP1  O
ATOM   4047  N   SER A 558     297.454 195.746 214.462  1.00205.63      AP1  N
ATOM   4048  CA  SER A 558     296.382 195.601 213.486  1.00205.63      AP1  C
ATOM   4049  C   SER A 558     296.465 196.679 212.420  1.00205.63      AP1  C
ATOM   4050  O   SER A 558     296.403 196.393 211.216  1.00205.63      AP1  O
ATOM   4051  CB  SER A 558     295.040 195.685 214.203  1.00205.63      AP1  C
ATOM   4052  OG  SER A 558     294.991 196.865 214.984  1.00205.63      AP1  O
ATOM   4053  N   LEU A 559     296.559 197.934 212.853  1.00197.74      AP1  N
ATOM   4054  CA  LEU A 559     296.614 199.034 211.906  1.00197.74      AP1  C
ATOM   4055  C   LEU A 559     297.803 198.881 210.976  1.00197.74      AP1  C
ATOM   4056  O   LEU A 559     297.670 199.033 209.764  1.00197.74      AP1  O
ATOM   4057  CB  LEU A 559     296.665 200.359 212.660  1.00197.74      AP1  C
ATOM   4058  CG  LEU A 559     295.458 200.579 213.574  1.00197.74      AP1  C
ATOM   4059  CD1 LEU A 559     295.833 201.421 214.781  1.00197.74      AP1  C
ATOM   4060  CD2 LEU A 559     294.311 201.221 212.804  1.00197.74      AP1  C
ATOM   4061  N   GLU A 560     298.969 198.564 211.529  1.00198.13      AP1  N
ATOM   4062  CA  GLU A 560     300.160 198.364 210.716  1.00198.13      AP1  C
ATOM   4063  C   GLU A 560     299.942 197.268 209.686  1.00198.13      AP1  C
ATOM   4064  O   GLU A 560     300.313 197.415 208.514  1.00198.13      AP1  O
ATOM   4065  CB  GLU A 560     301.337 198.024 211.626  1.00198.13      AP1  C
ATOM   4066  CG  GLU A 560     302.535 197.437 210.922  1.00198.13      AP1  C
ATOM   4067  CD  GLU A 560     303.800 197.604 211.735  1.00198.13      AP1  C
ATOM   4068  OE1 GLU A 560     304.431 198.678 211.641  1.00198.13      AP1  O
ATOM   4069  OE2 GLU A 560     304.155 196.666 212.479  1.00198.13      AP1  O
ATOM   4070  N   ALA A 561     299.345 196.157 210.111  1.00188.33      AP1  N
ATOM   4071  CA  ALA A 561     299.101 195.059 209.191  1.00188.33      AP1  C
ATOM   4072  C   ALA A 561     298.203 195.498 208.047  1.00188.33      AP1  C
ATOM   4073  O   ALA A 561     298.522 195.270 206.877  1.00188.33      AP1  O
ATOM   4074  CB  ALA A 561     298.485 193.880 209.939  1.00188.33      AP1  C
ATOM   4075  N   LEU A 562     297.082 196.141 208.364  1.00163.32      AP1  N
ATOM   4076  CA  LEU A 562     296.172 196.552 207.303  1.00163.32      AP1  C
ATOM   4077  C   LEU A 562     296.796 197.635 206.440  1.00163.32      AP1  C
ATOM   4078  O   LEU A 562     296.479 197.754 205.254  1.00163.32      AP1  O
ATOM   4079  CB  LEU A 562     294.845 197.018 207.894  1.00163.32      AP1  C
ATOM   4080  CG  LEU A 562     294.893 198.104 208.964  1.00163.32      AP1  C
ATOM   4081  CD1 LEU A 562     294.816 199.492 208.360  1.00163.32      AP1  C
ATOM   4082  CD2 LEU A 562     293.785 197.901 209.982  1.00163.32      AP1  C
ATOM   4083  N   VAL A 563     297.686 198.437 207.017  1.00179.31      AP1  N
ATOM   4084  CA  VAL A 563     298.428 199.407 206.224  1.00179.31      AP1  C
ATOM   4085  C   VAL A 563     299.252 198.696 205.172  1.00179.31      AP1  C
ATOM   4086  O   VAL A 563     299.173 199.004 203.980  1.00179.31      AP1  O
ATOM   4087  CB  VAL A 563     299.318 200.279 207.126  1.00179.31      AP1  C
ATOM   4088  CG1 VAL A 563     300.248 201.119 206.274  1.00179.31      AP1  C
ATOM   4089  CG2 VAL A 563     298.465 201.197 207.970  1.00179.31      AP1  C
ATOM   4090  N   GLU A 564     300.084 197.757 205.612  1.00187.20      AP1  N
ATOM   4091  CA  GLU A 564     300.888 196.980 204.680  1.00187.20      AP1  C
ATOM   4092  C   GLU A 564     300.001 196.315 203.644  1.00187.20      AP1  C
ATOM   4093  O   GLU A 564     300.336 196.259 202.452  1.00187.20      AP1  O
ATOM   4094  CB  GLU A 564     301.685 195.945 205.462  1.00187.20      AP1  C
ATOM   4095  CG  GLU A 564     302.591 196.567 206.504  1.00187.20      AP1  C
ATOM   4096  CD  GLU A 564     302.942 195.607 207.615  1.00187.20      AP1  C
ATOM   4097  OE1 GLU A 564     302.303 194.537 207.697  1.00187.20      AP1  O
ATOM   4098  OE2 GLU A 564     303.853 195.920 208.407  1.00187.20      AP1  O
ATOM   4099  N   LEU A 565     298.856 195.814 204.095  1.00166.76      AP1  N
ATOM   4100  CA  LEU A 565     297.881 195.240 203.191  1.00166.76      AP1  C
ATOM   4101  C   LEU A 565     297.509 196.219 202.100  1.00166.76      AP1  C
ATOM   4102  O   LEU A 565     297.675 195.925 200.917  1.00166.76      AP1  O
ATOM   4103  CB  LEU A 565     296.638 194.833 203.967  1.00166.76      AP1  C
ATOM   4104  CG  LEU A 565     295.440 194.567 203.063  1.00166.76      AP1  C
ATOM   4105  CD1 LEU A 565     295.723 193.436 202.089  1.00166.76      AP1  C
ATOM   4106  CD2 LEU A 565     294.233 194.262 203.903  1.00166.76      AP1  C
ATOM   4107  N   ALA A 566     296.985 197.375 202.486  1.00149.51      AP1  N
ATOM   4108  CA  ALA A 566     296.536 198.346 201.504  1.00149.51      AP1  C
ATOM   4109  C   ALA A 566     297.676 198.751 200.594  1.00149.51      AP1  C
ATOM   4110  O   ALA A 566     297.482 198.958 199.394  1.00149.51      AP1  O
ATOM   4111  CB  ALA A 566     295.952 199.565 202.210  1.00149.51      AP1  C
ATOM   4112  N   ARG A 567     298.874 198.872 201.155  1.00172.28      AP1  N
ATOM   4113  CA  ARG A 567     300.027 199.229 200.348  1.00172.28      AP1  C
ATOM   4114  C   ARG A 567     300.212 198.234 199.224  1.00172.28      AP1  C
ATOM   4115  O   ARG A 567     300.137 198.592 198.042  1.00172.28      AP1  O
ATOM   4116  CB  ARG A 567     301.279 199.280 201.219  1.00172.28      AP1  C
ATOM   4117  CG  ARG A 567     302.568 199.399 200.428  1.00172.28      AP1  C
ATOM   4118  CD  ARG A 567     302.684 200.774 199.797  1.00172.28      AP1  C
ATOM   4119  NE  ARG A 567     303.758 200.843 198.813  1.00172.28      AP1  N
ATOM   4120  CZ  ARG A 567     303.588 200.635 197.512  1.00172.28      AP1  C
ATOM   4121  NH1 ARG A 567     302.384 200.340 197.040  1.00172.28      AP1  N
ATOM   4122  NH2 ARG A 567     304.619 200.719 196.683  1.00172.28      AP1  N
ATOM   4123  N   GLU A 568     300.422 196.972 199.581  1.00188.38      AP1  N
ATOM   4124  CA  GLU A 568     300.640 195.960 198.562  1.00188.38      AP1  C
ATOM   4125  C   GLU A 568     299.425 195.833 197.656  1.00188.38      AP1  C
ATOM   4126  O   GLU A 568     299.557 195.529 196.467  1.00188.38      AP1  O
ATOM   4127  CB  GLU A 568     300.984 194.626 199.221  1.00188.38      AP1  C
ATOM   4128  CG  GLU A 568     302.292 194.653 200.006  1.00188.38      AP1  C
ATOM   4129  CD  GLU A 568     302.661 193.299 200.586  1.00188.38      AP1  C
ATOM   4130  OE1 GLU A 568     302.090 192.921 201.629  1.00188.38      AP1  O
ATOM   4131  OE2 GLU A 568     303.523 192.610 199.998  1.00188.38      AP1  O
ATOM   4132  N   ALA A 569     298.238 196.101 198.190  1.00169.21      AP1  N
ATOM   4133  CA  ALA A 569     297.030 195.966 197.395  1.00169.21      AP1  C
ATOM   4134  C   ALA A 569     297.002 196.999 196.292  1.00169.21      AP1  C
ATOM   4135  O   ALA A 569     296.919 196.657 195.109  1.00169.21      AP1  O
ATOM   4136  CB  ALA A 569     295.803 196.107 198.290  1.00169.21      AP1  C
ATOM   4137  N   ALA A 570     297.084 198.269 196.668  1.00179.12      AP1  N
ATOM   4138  CA  ALA A 570     297.169 199.335 195.688  1.00179.12      AP1  C
ATOM   4139  C   ALA A 570     298.310 199.090 194.722  1.00179.12      AP1  C
ATOM   4140  O   ALA A 570     298.207 199.413 193.536  1.00179.12      AP1  O
ATOM   4141  CB  ALA A 570     297.345 200.673 196.397  1.00179.12      AP1  C
ATOM   4142  N   GLU A 571     299.414 198.531 195.211  1.00208.95      AP1  N
ATOM   4143  CA  GLU A 571     300.506 198.193 194.312  1.00208.95      AP1  C
ATOM   4144  C   GLU A 571     300.044 197.204 193.256  1.00208.95      AP1  C
ATOM   4145  O   GLU A 571     300.306 197.382 192.058  1.00208.95      AP1  O
ATOM   4146  CB  GLU A 571     301.672 197.621 195.113  1.00208.95      AP1  C
ATOM   4147  CG  GLU A 571     302.929 197.403 194.300  1.00208.95      AP1  C
ATOM   4148  CD  GLU A 571     303.190 198.534 193.330  1.00208.95      AP1  C
ATOM   4149  OE1 GLU A 571     302.896 198.363 192.130  1.00208.95      AP1  O
ATOM   4150  OE2 GLU A 571     303.683 199.594 193.769  1.00208.95      AP1  O
ATOM   4151  N   ALA A 572     299.353 196.155 193.690  1.00210.74      AP1  N
ATOM   4152  CA  ALA A 572     298.824 195.174 192.758  1.00210.74      AP1  C
ATOM   4153  C   ALA A 572     297.886 195.830 191.764  1.00210.74      AP1  C
ATOM   4154  O   ALA A 572     297.873 195.477 190.584  1.00210.74      AP1  O
ATOM   4155  CB  ALA A 572     298.107 194.064 193.520  1.00210.74      AP1  C
ATOM   4156  N   LEU A 573     297.095 196.789 192.228  1.00205.30      AP1  N
ATOM   4157  CA  LEU A 573     296.170 197.465 191.328  1.00205.30      AP1  C
ATOM   4158  C   LEU A 573     296.926 198.270 190.289  1.00205.30      AP1  C
ATOM   4159  O   LEU A 573     296.579 198.258 189.101  1.00205.30      AP1  O
ATOM   4160  CB  LEU A 573     295.236 198.370 192.119  1.00205.30      AP1  C
ATOM   4161  CG  LEU A 573     294.751 197.766 193.428  1.00205.30      AP1  C
ATOM   4162  CD1 LEU A 573     293.825 198.724 194.129  1.00205.30      AP1  C
ATOM   4163  CD2 LEU A 573     294.074 196.427 193.189  1.00205.30      AP1  C
ATOM   4164  N   LEU A 574     297.946 199.002 190.733  1.00216.41      AP1  N
ATOM   4165  CA  LEU A 574     298.834 199.695 189.812  1.00216.41      AP1  C
ATOM   4166  C   LEU A 574     299.325 198.750 188.738  1.00216.41      AP1  C
ATOM   4167  O   LEU A 574     299.183 199.021 187.540  1.00216.41      AP1  O
ATOM   4168  CB  LEU A 574     300.023 200.282 190.576  1.00216.41      AP1  C
ATOM   4169  CG  LEU A 574     301.206 200.873 189.794  1.00216.41      AP1  C
ATOM   4170  CD1 LEU A 574     301.830 202.007 190.587  1.00216.41      AP1  C
ATOM   4171  CD2 LEU A 574     302.279 199.844 189.446  1.00216.41      AP1  C
ATOM   4172  N   GLU A 575     299.909 197.635 189.158  1.00240.54      AP1  N
ATOM   4173  CA  GLU A 575     300.510 196.727 188.198  1.00240.54      AP1  C
ATOM   4174  C   GLU A 575     299.459 196.148 187.268  1.00240.54      AP1  C
ATOM   4175  O   GLU A 575     299.683 196.049 186.061  1.00240.54      AP1  O
ATOM   4176  CB  GLU A 575     301.268 195.629 188.932  1.00240.54      AP1  C
ATOM   4177  CG  GLU A 575     302.488 196.155 189.657  1.00240.54      AP1  C
ATOM   4178  CD  GLU A 575     302.779 195.403 190.934  1.00240.54      AP1  C
ATOM   4179  OE1 GLU A 575     301.833 195.161 191.710  1.00240.54      AP1  O
ATOM   4180  OE2 GLU A 575     303.957 195.055 191.163  1.00240.54      AP1  O
ATOM   4181  N   GLY A 576     298.295 195.793 187.805  1.00247.00      AP1  N
ATOM   4182  CA  GLY A 576     297.250 195.240 186.967  1.00247.00      AP1  C
ATOM   4183  C   GLY A 576     296.790 196.214 185.905  1.00247.00      AP1  C
ATOM   4184  O   GLY A 576     296.717 195.870 184.723  1.00247.00      AP1  O
ATOM   4185  N   LEU A 577     296.489 197.447 186.307  1.00243.80      AP1  N
ATOM   4186  CA  LEU A 577     296.037 198.437 185.339  1.00243.80      AP1  C
ATOM   4187  C   LEU A 577     297.127 198.736 184.321  1.00243.80      AP1  C
ATOM   4188  O   LEU A 577     296.850 198.925 183.132  1.00243.80      AP1  O
ATOM   4189  CB  LEU A 577     295.602 199.715 186.052  1.00243.80      AP1  C
ATOM   4190  CG  LEU A 577     294.856 200.718 185.166  1.00243.80      AP1  C
ATOM   4191  CD1 LEU A 577     293.809 200.029 184.300  1.00243.80      AP1  C
ATOM   4192  CD2 LEU A 577     294.226 201.823 185.994  1.00243.80      AP1  C
ATOM   4193  N   ARG A 578     298.382 198.765 184.769  1.00241.00      AP1  N
ATOM   4194  CA  ARG A 578     299.468 199.142 183.875  1.00241.00      AP1  C
ATOM   4195  C   ARG A 578     299.790 198.022 182.893  1.00241.00      AP1  C
ATOM   4196  O   ARG A 578     300.209 198.280 181.759  1.00241.00      AP1  O
ATOM   4197  CB  ARG A 578     300.694 199.518 184.701  1.00241.00      AP1  C
ATOM   4198  CG  ARG A 578     301.934 199.824 183.895  1.00241.00      AP1  C
ATOM   4199  CD  ARG A 578     303.143 199.832 184.804  1.00241.00      AP1  C
ATOM   4200  NE  ARG A 578     303.078 198.745 185.777  1.00241.00      AP1  N
ATOM   4201  CZ  ARG A 578     303.317 197.471 185.488  1.00241.00      AP1  C
ATOM   4202  NH1 ARG A 578     303.640 197.122 184.252  1.00241.00      AP1  N
ATOM   4203  NH2 ARG A 578     303.235 196.546 186.431  1.00241.00      AP1  N
ATOM   4204  N   GLU A 579     299.584 196.775 183.303  1.00261.43      AP1  N
ATOM   4205  CA  GLU A 579     299.943 195.622 182.491  1.00261.43      AP1  C
ATOM   4206  C   GLU A 579     298.900 195.269 181.445  1.00261.43      AP1  C
ATOM   4207  O   GLU A 579     299.254 194.688 180.414  1.00261.43      AP1  O
ATOM   4208  CB  GLU A 579     300.169 194.395 183.382  1.00261.43      AP1  C
ATOM   4209  CG  GLU A 579     301.422 194.440 184.240  1.00261.43      AP1  C
ATOM   4210  CD  GLU A 579     302.691 194.309 183.432  1.00261.43      AP1  C
ATOM   4211  OE1 GLU A 579     302.651 193.672 182.359  1.00261.43      AP1  O
ATOM   4212  OE2 GLU A 579     303.732 194.837 183.876  1.00261.43      AP1  O
ATOM   4213  N   PHE A 580     297.630 195.598 181.677  1.00271.04      AP1  N
ATOM   4214  CA  PHE A 580     296.545 195.076 180.855  1.00271.04      AP1  C
ATOM   4215  C   PHE A 580     295.945 196.140 179.945  1.00271.04      AP1  C
ATOM   4216  O   PHE A 580     294.872 195.926 179.373  1.00271.04      AP1  O
ATOM   4217  CB  PHE A 580     295.458 194.455 181.735  1.00271.04      AP1  C
ATOM   4218  CG  PHE A 580     295.963 193.391 182.676  1.00271.04      AP1  C
ATOM   4219  CD1 PHE A 580     297.162 192.734 182.440  1.00271.04      AP1  C
ATOM   4220  CD2 PHE A 580     295.229 193.043 183.798  1.00271.04      AP1  C
ATOM   4221  CE1 PHE A 580     297.622 191.768 183.309  1.00271.04      AP1  C
ATOM   4222  CE2 PHE A 580     295.684 192.069 184.666  1.00271.04      AP1  C
ATOM   4223  CZ  PHE A 580     296.881 191.430 184.418  1.00271.04      AP1  C
ATOM   4224  N   GLY A 581     296.613 197.271 179.792  1.00274.73      AP1  N
ATOM   4225  CA  GLY A 581     296.126 198.276 178.861  1.00274.73      AP1  C
ATOM   4226  C   GLY A 581     295.577 199.507 179.554  1.00274.73      AP1  C
ATOM   4227  O   GLY A 581     294.990 199.446 180.635  1.00274.73      AP1  O
ATOM   4228  N   GLY A 582     295.774 200.652 178.904  1.00285.82      AP1  N
ATOM   4229  CA  GLY A 582     295.327 201.933 179.416  1.00285.82      AP1  C
ATOM   4230  C   GLY A 582     296.035 203.094 178.746  1.00285.82      AP1  C
ATOM   4231  O   GLY A 582     296.198 203.102 177.522  1.00285.82      AP1  O
ATOM   4232  N   SER A 583     296.461 204.080 179.533  1.00272.22      AP1  N
ATOM   4233  CA  SER A 583     297.242 205.192 179.011  1.00272.22      AP1  C
ATOM   4234  C   SER A 583     298.210 205.663 180.084  1.00272.22      AP1  C
ATOM   4235  O   SER A 583     297.944 205.552 181.283  1.00272.22      AP1  O
ATOM   4236  CB  SER A 583     296.354 206.353 178.551  1.00272.22      AP1  C
ATOM   4237  OG  SER A 583     297.090 207.563 178.517  1.00272.22      AP1  O
ATOM   4238  N   GLU A 584     299.342 206.202 179.629  1.00267.08      AP1  N
ATOM   4239  CA  GLU A 584     300.370 206.662 180.556  1.00267.08      AP1  C
ATOM   4240  C   GLU A 584     299.832 207.743 181.480  1.00267.08      AP1  C
ATOM   4241  O   GLU A 584     300.242 207.837 182.642  1.00267.08      AP1  O
ATOM   4242  CB  GLU A 584     301.581 207.173 179.777  1.00267.08      AP1  C
ATOM   4243  CG  GLU A 584     302.072 206.215 178.707  1.00267.08      AP1  C
ATOM   4244  CD  GLU A 584     301.350 206.391 177.384  1.00267.08      AP1  C
ATOM   4245  OE1 GLU A 584     300.116 206.591 177.397  1.00267.08      AP1  O
ATOM   4246  OE2 GLU A 584     302.014 206.325 176.329  1.00267.08      AP1  O
ATOM   4247  N   ALA A 585     298.912 208.570 180.983  1.00251.56      AP1  N
ATOM   4248  CA  ALA A 585     298.284 209.569 181.839  1.00251.56      AP1  C
ATOM   4249  C   ALA A 585     297.460 208.908 182.935  1.00251.56      AP1  C
ATOM   4250  O   ALA A 585     297.516 209.324 184.098  1.00251.56      AP1  O
ATOM   4251  CB  ALA A 585     297.415 210.507 181.003  1.00251.56      AP1  C
ATOM   4252  N   GLU A 586     296.685 207.883 182.579  1.00249.23      AP1  N
ATOM   4253  CA  GLU A 586     295.985 207.110 183.595  1.00249.23      AP1  C
ATOM   4254  C   GLU A 586     296.966 206.539 184.601  1.00249.23      AP1  C
ATOM   4255  O   GLU A 586     296.682 206.497 185.800  1.00249.23      AP1  O
ATOM   4256  CB  GLU A 586     295.189 205.980 182.949  1.00249.23      AP1  C
ATOM   4257  CG  GLU A 586     294.512 206.348 181.651  1.00249.23      AP1  C
ATOM   4258  CD  GLU A 586     293.453 205.340 181.249  1.00249.23      AP1  C
ATOM   4259  OE1 GLU A 586     293.178 204.413 182.041  1.00249.23      AP1  O
ATOM   4260  OE2 GLU A 586     292.895 205.475 180.141  1.00249.23      AP1  O
ATOM   4261  N   VAL A 587     298.128 206.092 184.127  1.00256.86      AP1  N
ATOM   4262  CA  VAL A 587     299.116 205.501 185.021  1.00256.86      AP1  C
ATOM   4263  C   VAL A 587     299.625 206.538 186.007  1.00256.86      AP1  C
ATOM   4264  O   VAL A 587     299.711 206.283 187.212  1.00256.86      AP1  O
ATOM   4265  CB  VAL A 587     300.267 204.882 184.208  1.00256.86      AP1  C
ATOM   4266  CG1 VAL A 587     301.339 204.343 185.138  1.00256.86      AP1  C
ATOM   4267  CG2 VAL A 587     299.743 203.783 183.303  1.00256.86      AP1  C
ATOM   4268  N   LYS A 588     299.985 207.719 185.510  1.00246.74      AP1  N
ATOM   4269  CA  LYS A 588     300.426 208.780 186.403  1.00246.74      AP1  C
ATOM   4270  C   LYS A 588     299.339 209.119 187.408  1.00246.74      AP1  C
ATOM   4271  O   LYS A 588     299.608 209.271 188.605  1.00246.74      AP1  O
ATOM   4272  CB  LYS A 588     300.813 210.015 185.595  1.00246.74      AP1  C
ATOM   4273  CG  LYS A 588     301.865 209.765 184.534  1.00246.74      AP1  C
ATOM   4274  CD  LYS A 588     301.985 210.960 183.605  1.00246.74      AP1  C
ATOM   4275  CE  LYS A 588     302.769 210.615 182.352  1.00246.74      AP1  C
ATOM   4276  NZ  LYS A 588     303.077 211.827 181.544  1.00246.74      AP1  N
ATOM   4277  N   ALA A 589     298.097 209.222 186.935  1.00228.91      AP1  N
ATOM   4278  CA  ALA A 589     296.988 209.536 187.823  1.00228.91      AP1  C
ATOM   4279  C   ALA A 589     296.858 208.496 188.921  1.00228.91      AP1  C
ATOM   4280  O   ALA A 589     296.797 208.833 190.110  1.00228.91      AP1  O
ATOM   4281  CB  ALA A 589     295.692 209.630 187.019  1.00228.91      AP1  C
ATOM   4282  N   VAL A 590     296.835 207.222 188.541  1.00226.37      AP1  N
ATOM   4283  CA  VAL A 590     296.589 206.177 189.520  1.00226.37      AP1  C
ATOM   4284  C   VAL A 590     297.742 206.111 190.505  1.00226.37      AP1  C
ATOM   4285  O   VAL A 590     297.532 205.966 191.711  1.00226.37      AP1  O
ATOM   4286  CB  VAL A 590     296.354 204.824 188.822  1.00226.37      AP1  C
ATOM   4287  CG1 VAL A 590     295.126 204.891 187.950  1.00226.37      AP1  C
ATOM   4288  CG2 VAL A 590     297.551 204.386 188.017  1.00226.37      AP1  C
ATOM   4289  N   GLU A 591     298.978 206.254 190.020  1.00228.30      AP1  N
ATOM   4290  CA  GLU A 591     300.115 206.128 190.921  1.00228.30      AP1  C
ATOM   4291  C   GLU A 591     300.173 207.302 191.880  1.00228.30      AP1  C
ATOM   4292  O   GLU A 591     300.530 207.139 193.049  1.00228.30      AP1  O
ATOM   4293  CB  GLU A 591     301.416 205.997 190.129  1.00228.30      AP1  C
ATOM   4294  CG  GLU A 591     301.769 207.179 189.257  1.00228.30      AP1  C
ATOM   4295  CD  GLU A 591     302.522 208.259 189.996  1.00228.30      AP1  C
ATOM   4296  OE1 GLU A 591     302.703 209.349 189.418  1.00228.30      AP1  O
ATOM   4297  OE2 GLU A 591     302.931 208.021 191.152  1.00228.30      AP1  O
ATOM   4298  N   ARG A 592     299.821 208.496 191.412  1.00230.66      AP1  N
ATOM   4299  CA  ARG A 592     299.765 209.614 192.337  1.00230.66      AP1  C
ATOM   4300  C   ARG A 592     298.675 209.390 193.368  1.00230.66      AP1  C
ATOM   4301  O   ARG A 592     298.859 209.694 194.551  1.00230.66      AP1  O
ATOM   4302  CB  ARG A 592     299.556 210.916 191.575  1.00230.66      AP1  C
ATOM   4303  CG  ARG A 592     300.801 211.354 190.831  1.00230.66      AP1  C
ATOM   4304  CD  ARG A 592     300.625 212.701 190.173  1.00230.66      AP1  C
ATOM   4305  NE  ARG A 592     299.767 212.632 188.996  1.00230.66      AP1  N
ATOM   4306  CZ  ARG A 592     300.212 212.687 187.746  1.00230.66      AP1  C
ATOM   4307  NH1 ARG A 592     301.510 212.806 187.507  1.00230.66      AP1  N
ATOM   4308  NH2 ARG A 592     299.359 212.623 186.734  1.00230.66      AP1  N
ATOM   4309  N   ALA A 593     297.541 208.838 192.939  1.00196.20      AP1  N
ATOM   4310  CA  ALA A 593     296.521 208.428 193.894  1.00196.20      AP1  C
ATOM   4311  C   ALA A 593     297.103 207.476 194.925  1.00196.20      AP1  C
ATOM   4312  O   ALA A 593     296.791 207.564 196.119  1.00196.20      AP1  O
ATOM   4313  CB  ALA A 593     295.357 207.774 193.156  1.00196.20      AP1  C
ATOM   4314  N   VAL A 594     297.935 206.544 194.468  1.00200.45      AP1  N
ATOM   4315  CA  VAL A 594     298.616 205.638 195.381  1.00200.45      AP1  C
ATOM   4316  C   VAL A 594     299.438 206.421 196.382  1.00200.45      AP1  C
ATOM   4317  O   VAL A 594     299.433 206.121 197.576  1.00200.45      AP1  O
ATOM   4318  CB  VAL A 594     299.492 204.639 194.609  1.00200.45      AP1  C
ATOM   4319  CG1 VAL A 594     300.085 203.629 195.570  1.00200.45      AP1  C
ATOM   4320  CG2 VAL A 594     298.675 203.928 193.565  1.00200.45      AP1  C
ATOM   4321  N   GLU A 595     300.181 207.414 195.908  1.00200.27      AP1  N
ATOM   4322  CA  GLU A 595     300.980 208.217 196.823  1.00200.27      AP1  C
ATOM   4323  C   GLU A 595     300.093 208.863 197.873  1.00200.27      AP1  C
ATOM   4324  O   GLU A 595     300.426 208.880 199.067  1.00200.27      AP1  O
ATOM   4325  CB  GLU A 595     301.754 209.286 196.055  1.00200.27      AP1  C
ATOM   4326  CG  GLU A 595     302.389 208.808 194.765  1.00200.27      AP1  C
ATOM   4327  CD  GLU A 595     303.166 207.519 194.927  1.00200.27      AP1  C
ATOM   4328  OE1 GLU A 595     303.861 207.359 195.952  1.00200.27      AP1  O
ATOM   4329  OE2 GLU A 595     303.079 206.662 194.023  1.00200.27      AP1  O
ATOM   4330  N   LEU A 596     298.954 209.394 197.436  1.00192.86      AP1  N
ATOM   4331  CA  LEU A 596     298.031 210.025 198.367  1.00192.86      AP1  C
ATOM   4332  C   LEU A 596     297.594 209.047 199.435  1.00192.86      AP1  C
ATOM   4333  O   LEU A 596     297.787 209.292 200.627  1.00192.86      AP1  O
ATOM   4334  CB  LEU A 596     296.808 210.563 197.633  1.00192.86      AP1  C
ATOM   4335  CG  LEU A 596     297.011 211.244 196.286  1.00192.86      AP1  C
ATOM   4336  CD1 LEU A 596     295.695 211.783 195.759  1.00192.86      AP1  C
ATOM   4337  CD2 LEU A 596     298.044 212.350 196.397  1.00192.86      AP1  C
ATOM   4338  N   LEU A 597     297.011 207.930 199.022  1.00174.31      AP1  N
ATOM   4339  CA  LEU A 597     296.498 206.974 199.992  1.00174.31      AP1  C
ATOM   4340  C   LEU A 597     297.622 206.388 200.829  1.00174.31      AP1  C
ATOM   4341  O   LEU A 597     297.407 205.971 201.970  1.00174.31      AP1  O
ATOM   4342  CB  LEU A 597     295.711 205.888 199.268  1.00174.31      AP1  C
ATOM   4343  CG  LEU A 597     296.423 205.198 198.107  1.00174.31      AP1  C
ATOM   4344  CD1 LEU A 597     297.259 204.016 198.557  1.00174.31      AP1  C
ATOM   4345  CD2 LEU A 597     295.419 204.783 197.038  1.00174.31      AP1  C
ATOM   4346  N   ARG A 598     298.835 206.373 200.288  1.00180.61      AP1  N
ATOM   4347  CA  ARG A 598     299.966 205.865 201.045  1.00180.61      AP1  C
ATOM   4348  C   ARG A 598     300.286 206.788 202.200  1.00180.61      AP1  C
ATOM   4349  O   ARG A 598     300.347 206.355 203.355  1.00180.61      AP1  O
ATOM   4350  CB  ARG A 598     301.175 205.713 200.128  1.00180.61      AP1  C
ATOM   4351  CG  ARG A 598     302.378 205.080 200.797  1.00180.61      AP1  C
ATOM   4352  CD  ARG A 598     303.674 205.626 200.232  1.00180.61      AP1  C
ATOM   4353  NE  ARG A 598     303.918 207.001 200.654  1.00180.61      AP1  N
ATOM   4354  CZ  ARG A 598     305.002 207.697 200.331  1.00180.61      AP1  C
ATOM   4355  NH1 ARG A 598     305.944 207.146 199.578  1.00180.61      AP1  N
ATOM   4356  NH2 ARG A 598     305.145 208.943 200.759  1.00180.61      AP1  N
ATOM   4357  N   LEU A 599     300.495 208.068 201.903  1.00165.70      AP1  N
ATOM   4358  CA  LEU A 599     300.673 209.038 202.973  1.00165.70      AP1  C
ATOM   4359  C   LEU A 599     299.468 209.040 203.895  1.00165.70      AP1  C
ATOM   4360  O   LEU A 599     299.592 209.281 205.098  1.00165.70      AP1  O
ATOM   4361  CB  LEU A 599     300.918 210.424 202.386  1.00165.70      AP1  C
ATOM   4362  CG  LEU A 599     302.262 210.580 201.673  1.00165.70      AP1  C
ATOM   4363  CD1 LEU A 599     302.133 211.494 200.469  1.00165.70      AP1  C
ATOM   4364  CD2 LEU A 599     303.314 211.109 202.636  1.00165.70      AP1  C
ATOM   4365  N   LEU A 600     298.294 208.754 203.343  1.00157.34      AP1  N
ATOM   4366  CA  LEU A 600     297.088 208.671 204.147  1.00157.34      AP1  C
ATOM   4367  C   LEU A 600     297.224 207.607 205.217  1.00157.34      AP1  C
ATOM   4368  O   LEU A 600     297.071 207.885 206.411  1.00157.34      AP1  O
ATOM   4369  CB  LEU A 600     295.904 208.366 203.241  1.00157.34      AP1  C
ATOM   4370  CG  LEU A 600     294.554 208.189 203.916  1.00157.34      AP1  C
ATOM   4371  CD1 LEU A 600     294.005 209.528 204.352  1.00157.34      AP1  C
ATOM   4372  CD2 LEU A 600     293.605 207.499 202.966  1.00157.34      AP1  C
ATOM   4373  N   GLY A 601     297.507 206.379 204.802  1.00171.98      AP1  N
ATOM   4374  CA  GLY A 601     297.698 205.315 205.765  1.00171.98      AP1  C
ATOM   4375  C   GLY A 601     298.838 205.613 206.713  1.00171.98      AP1  C
ATOM   4376  O   GLY A 601     298.763 205.310 207.905  1.00171.98      AP1  O
ATOM   4377  N   GLU A 602     299.910 206.210 206.198  1.00195.78      AP1  N
ATOM   4378  CA  GLU A 602     301.021 206.571 207.063  1.00195.78      AP1  C
ATOM   4379  C   GLU A 602     300.551 207.485 208.179  1.00195.78      AP1  C
ATOM   4380  O   GLU A 602     300.840 207.244 209.356  1.00195.78      AP1  O
ATOM   4381  CB  GLU A 602     302.127 207.224 206.239  1.00195.78      AP1  C
ATOM   4382  CG  GLU A 602     302.819 206.242 205.307  1.00195.78      AP1  C
ATOM   4383  CD  GLU A 602     303.800 206.904 204.360  1.00195.78      AP1  C
ATOM   4384  OE1 GLU A 602     303.361 207.663 203.475  1.00195.78      AP1  O
ATOM   4385  OE2 GLU A 602     305.017 206.664 204.503  1.00195.78      AP1  O
ATOM   4386  N   ALA A 603     299.792 208.518 207.828  1.00189.30      AP1  N
ATOM   4387  CA  ALA A 603     299.174 209.363 208.837  1.00189.30      AP1  C
ATOM   4388  C   ALA A 603     298.344 208.529 209.796  1.00189.30      AP1  C
ATOM   4389  O   ALA A 603     298.460 208.663 211.018  1.00189.30      AP1  O
ATOM   4390  CB  ALA A 603     298.312 210.428 208.162  1.00189.30      AP1  C
ATOM   4391  N   ALA A 604     297.513 207.643 209.250  1.00179.69      AP1  N
ATOM   4392  CA  ALA A 604     296.679 206.795 210.091  1.00179.69      AP1  C
ATOM   4393  C   ALA A 604     297.519 206.059 211.123  1.00179.69      AP1  C
ATOM   4394  O   ALA A 604     297.075 205.832 212.254  1.00179.69      AP1  O
ATOM   4395  CB  ALA A 604     295.900 205.808 209.228  1.00179.69      AP1  C
ATOM   4396  N   LEU A 605     298.746 205.698 210.754  1.00189.37      AP1  N
ATOM   4397  CA  LEU A 605     299.631 205.028 211.696  1.00189.37      AP1  C
ATOM   4398  C   LEU A 605     300.132 205.993 212.761  1.00189.37      AP1  C
ATOM   4399  O   LEU A 605     300.494 205.576 213.867  1.00189.37      AP1  O
ATOM   4400  CB  LEU A 605     300.797 204.391 210.943  1.00189.37      AP1  C
ATOM   4401  CG  LEU A 605     301.833 203.631 211.767  1.00189.37      AP1  C
ATOM   4402  CD1 LEU A 605     301.182 202.494 212.532  1.00189.37      AP1  C
ATOM   4403  CD2 LEU A 605     302.933 203.103 210.860  1.00189.37      AP1  C
ATOM   4404  N   ARG A 606     300.143 207.289 212.454  1.00201.50      AP1  N
ATOM   4405  CA  ARG A 606     300.690 208.260 213.392  1.00201.50      AP1  C
ATOM   4406  C   ARG A 606     299.777 208.498 214.586  1.00201.50      AP1  C
ATOM   4407  O   ARG A 606     300.171 209.204 215.520  1.00201.50      AP1  O
ATOM   4408  CB  ARG A 606     300.960 209.582 212.678  1.00201.50      AP1  C
ATOM   4409  CG  ARG A 606     301.816 209.454 211.431  1.00201.50      AP1  C
ATOM   4410  CD  ARG A 606     303.026 208.571 211.665  1.00201.50      AP1  C
ATOM   4411  NE  ARG A 606     303.856 208.468 210.469  1.00201.50      AP1  N
ATOM   4412  CZ  ARG A 606     303.789 207.469 209.597  1.00201.50      AP1  C
ATOM   4413  NH1 ARG A 606     302.932 206.479 209.791  1.00201.50      AP1  N
ATOM   4414  NH2 ARG A 606     304.581 207.457 208.534  1.00201.50      AP1  N
ATOM   4415  N   GLY A 607     298.572 207.938 214.580  1.00196.77      AP1  N
ATOM   4416  CA  GLY A 607     297.653 208.155 215.679  1.00196.77      AP1  C
ATOM   4417  C   GLY A 607     297.047 209.540 215.640  1.00196.77      AP1  C
ATOM   4418  O   GLY A 607     297.246 210.346 216.553  1.00196.77      AP1  O
ATOM   4419  N   VAL A 608     296.312 209.825 214.574  1.00208.40      AP1  N
ATOM   4420  CA  VAL A 608     295.753 211.150 214.337  1.00208.40      AP1  C
ATOM   4421  C   VAL A 608     294.405 211.255 215.042  1.00208.40      AP1  C
ATOM   4422  O   VAL A 608     293.848 210.249 215.495  1.00208.40      AP1  O
ATOM   4423  CB  VAL A 608     295.643 211.395 212.820  1.00208.40      AP1  C
ATOM   4424  CG1 VAL A 608     295.120 212.784 212.497  1.00208.40      AP1  C
ATOM   4425  CG2 VAL A 608     296.983 211.156 212.157  1.00208.40      AP1  C
ATOM   4426  N   GLU A 609     293.896 212.473 215.181  1.00203.98      AP1  N
ATOM   4427  CA  GLU A 609     292.571 212.651 215.748  1.00203.98      AP1  C
ATOM   4428  C   GLU A 609     291.527 212.006 214.842  1.00203.98      AP1  C
ATOM   4429  O   GLU A 609     291.574 212.180 213.617  1.00203.98      AP1  O
ATOM   4430  CB  GLU A 609     292.263 214.134 215.942  1.00203.98      AP1  C
ATOM   4431  CG  GLU A 609     292.708 214.654 217.287  1.00203.98      AP1  C
ATOM   4432  CD  GLU A 609     294.203 214.531 217.475  1.00203.98      AP1  C
ATOM   4433  OE1 GLU A 609     294.946 214.821 216.515  1.00203.98      AP1  O
ATOM   4434  OE2 GLU A 609     294.635 214.136 218.577  1.00203.98      AP1  O
ATOM   4435  N   PRO A 610     290.583 211.260 215.406  1.00194.83      AP1  N
ATOM   4436  CA  PRO A 610     289.593 210.544 214.598  1.00194.83      AP1  C
ATOM   4437  C   PRO A 610     288.883 211.454 213.611  1.00194.83      AP1  C
ATOM   4438  O   PRO A 610     288.776 211.100 212.429  1.00194.83      AP1  O
ATOM   4439  CB  PRO A 610     288.622 209.983 215.648  1.00194.83      AP1  C
ATOM   4440  CG  PRO A 610     289.453 209.834 216.869  1.00194.83      AP1  C
ATOM   4441  CD  PRO A 610     290.474 210.938 216.838  1.00194.83      AP1  C
ATOM   4442  N   PRO A 611     288.374 212.623 214.027  1.00193.12      AP1  N
ATOM   4443  CA  PRO A 611     287.713 213.473 213.028  1.00193.12      AP1  C
ATOM   4444  C   PRO A 611     288.684 213.954 211.978  1.00193.12      AP1  C
ATOM   4445  O   PRO A 611     288.311 214.116 210.813  1.00193.12      AP1  O
ATOM   4446  CB  PRO A 611     287.147 214.632 213.860  1.00193.12      AP1  C
ATOM   4447  CG  PRO A 611     287.199 214.166 215.269  1.00193.12      AP1  C
ATOM   4448  CD  PRO A 611     288.399 213.300 215.335  1.00193.12      AP1  C
ATOM   4449  N   THR A 612     289.937 214.175 212.371  1.00191.43      AP1  N
ATOM   4450  CA  THR A 612     290.957 214.552 211.404  1.00191.43      AP1  C
ATOM   4451  C   THR A 612     291.161 213.453 210.376  1.00191.43      AP1  C
ATOM   4452  O   THR A 612     291.260 213.721 209.172  1.00191.43      AP1  O
ATOM   4453  CB  THR A 612     292.266 214.850 212.127  1.00191.43      AP1  C
ATOM   4454  OG1 THR A 612     292.004 215.702 213.248  1.00191.43      AP1  O
ATOM   4455  CG2 THR A 612     293.240 215.536 211.198  1.00191.43      AP1  C
ATOM   4456  N   ILE A 613     291.234 212.208 210.836  1.00190.64      AP1  N
ATOM   4457  CA  ILE A 613     291.386 211.092 209.913  1.00190.64      AP1  C
ATOM   4458  C   ILE A 613     290.178 211.002 209.001  1.00190.64      AP1  C
ATOM   4459  O   ILE A 613     290.305 210.812 207.786  1.00190.64      AP1  O
ATOM   4460  CB  ILE A 613     291.587 209.787 210.695  1.00190.64      AP1  C
ATOM   4461  CG1 ILE A 613     292.709 209.954 211.710  1.00190.64      AP1  C
ATOM   4462  CG2 ILE A 613     291.895 208.653 209.741  1.00190.64      AP1  C
ATOM   4463  CD1 ILE A 613     292.502 209.155 212.952  1.00190.64      AP1  C
ATOM   4464  N   GLN A 614     288.985 211.102 209.583  1.00179.58      AP1  N
ATOM   4465  CA  GLN A 614     287.767 211.119 208.789  1.00179.58      AP1  C
ATOM   4466  C   GLN A 614     287.858 212.162 207.693  1.00179.58      AP1  C
ATOM   4467  O   GLN A 614     287.584 211.879 206.520  1.00179.58      AP1  O
ATOM   4468  CB  GLN A 614     286.580 211.405 209.701  1.00179.58      AP1  C
ATOM   4469  CG  GLN A 614     285.257 211.374 209.007  1.00179.58      AP1  C
ATOM   4470  CD  GLN A 614     284.107 211.646 209.940  1.00179.58      AP1  C
ATOM   4471  OE1 GLN A 614     284.320 211.916 211.132  1.00179.58      AP1  O
ATOM   4472  NE2 GLN A 614     282.892 211.583 209.427  1.00179.58      AP1  N
ATOM   4473  N   ALA A 615     288.262 213.371 208.066  1.00169.46      AP1  N
ATOM   4474  CA  ALA A 615     288.374 214.458 207.110  1.00169.46      AP1  C
ATOM   4475  C   ALA A 615     289.331 214.098 205.988  1.00169.46      AP1  C
ATOM   4476  O   ALA A 615     288.954 214.109 204.813  1.00169.46      AP1  O
ATOM   4477  CB  ALA A 615     288.830 215.727 207.825  1.00169.46      AP1  C
ATOM   4478  N   MET A 616     290.577 213.787 206.339  1.00156.01      AP1  N
ATOM   4479  CA  MET A 616     291.578 213.507 205.320  1.00156.01      AP1  C
ATOM   4480  C   MET A 616     291.118 212.386 204.408  1.00156.01      AP1  C
ATOM   4481  O   MET A 616     291.336 212.429 203.194  1.00156.01      AP1  O
ATOM   4482  CB  MET A 616     292.918 213.175 205.972  1.00156.01      AP1  C
ATOM   4483  CG  MET A 616     292.932 211.856 206.708  1.00156.01      AP1  C
ATOM   4484  SD  MET A 616     294.372 211.552 207.746  1.00156.01      AP1  S
ATOM   4485  CE  MET A 616     294.290 212.915 208.899  1.00156.01      AP1  C
ATOM   4486  N   ALA A 617     290.433 211.398 204.967  1.00157.14      AP1  N
ATOM   4487  CA  ALA A 617     289.992 210.278 204.158  1.00157.14      AP1  C
ATOM   4488  C   ALA A 617     288.930 210.709 203.167  1.00157.14      AP1  C
ATOM   4489  O   ALA A 617     288.995 210.359 201.983  1.00157.14      AP1  O
ATOM   4490  CB  ALA A 617     289.460 209.172 205.059  1.00157.14      AP1  C
ATOM   4491  N   GLU A 618     287.936 211.454 203.634  1.00157.58      AP1  N
ATOM   4492  CA  GLU A 618     286.919 211.932 202.714  1.00157.58      AP1  C
ATOM   4493  C   GLU A 618     287.535 212.847 201.674  1.00157.58      AP1  C
ATOM   4494  O   GLU A 618     287.082 212.895 200.526  1.00157.58      AP1  O
ATOM   4495  CB  GLU A 618     285.806 212.626 203.485  1.00157.58      AP1  C
ATOM   4496  CG  GLU A 618     284.903 211.635 204.182  1.00157.58      AP1  C
ATOM   4497  CD  GLU A 618     284.662 211.950 205.642  1.00157.58      AP1  C
ATOM   4498  OE1 GLU A 618     285.135 213.005 206.114  1.00157.58      AP1  O
ATOM   4499  OE2 GLU A 618     283.988 211.136 206.308  1.00157.58      AP1  O
ATOM   4500  N   ILE A 619     288.580 213.570 202.060  1.00180.37      AP1  N
ATOM   4501  CA  ILE A 619     289.362 214.311 201.087  1.00180.37      AP1  C
ATOM   4502  C   ILE A 619     289.846 213.386 199.996  1.00180.37      AP1  C
ATOM   4503  O   ILE A 619     289.664 213.655 198.805  1.00180.37      AP1  O
ATOM   4504  CB  ILE A 619     290.539 215.017 201.774  1.00180.37      AP1  C
ATOM   4505  CG1 ILE A 619     290.029 216.066 202.753  1.00180.37      AP1  C
ATOM   4506  CG2 ILE A 619     291.495 215.575 200.743  1.00180.37      AP1  C
ATOM   4507  CD1 ILE A 619     291.031 216.459 203.792  1.00180.37      AP1  C
ATOM   4508  N   VAL A 620     290.492 212.296 200.388  1.00178.04      AP1  N
ATOM   4509  CA  VAL A 620     291.003 211.354 199.404  1.00178.04      AP1  C
ATOM   4510  C   VAL A 620     289.880 210.850 198.515  1.00178.04      AP1  C
ATOM   4511  O   VAL A 620     290.038 210.737 197.294  1.00178.04      AP1  O
ATOM   4512  CB  VAL A 620     291.726 210.191 200.102  1.00178.04      AP1  C
ATOM   4513  CG1 VAL A 620     292.475 209.366 199.082  1.00178.04      AP1  C
ATOM   4514  CG2 VAL A 620     292.681 210.721 201.141  1.00178.04      AP1  C
ATOM   4515  N   GLN A 621     288.738 210.519 199.114  1.00175.18      AP1  N
ATOM   4516  CA  GLN A 621     287.656 209.939 198.330  1.00175.18      AP1  C
ATOM   4517  C   GLN A 621     287.138 210.934 197.312  1.00175.18      AP1  C
ATOM   4518  O   GLN A 621     286.959 210.600 196.137  1.00175.18      AP1  O
ATOM   4519  CB  GLN A 621     286.516 209.465 199.229  1.00175.18      AP1  C
ATOM   4520  CG  GLN A 621     285.546 208.550 198.483  1.00175.18      AP1  C
ATOM   4521  CD  GLN A 621     284.569 207.833 199.390  1.00175.18      AP1  C
ATOM   4522  OE1 GLN A 621     284.637 206.614 199.555  1.00175.18      AP1  O
ATOM   4523  NE2 GLN A 621     283.635 208.581 199.961  1.00175.18      AP1  N
ATOM   4524  N   THR A 622     286.878 212.158 197.753  1.00170.12      AP1  N
ATOM   4525  CA  THR A 622     286.525 213.218 196.827  1.00170.12      AP1  C
ATOM   4526  C   THR A 622     287.573 213.355 195.737  1.00170.12      AP1  C
ATOM   4527  O   THR A 622     287.238 213.505 194.559  1.00170.12      AP1  O
ATOM   4528  CB  THR A 622     286.378 214.520 197.598  1.00170.12      AP1  C
ATOM   4529  OG1 THR A 622     287.547 214.709 198.405  1.00170.12      AP1  O
ATOM   4530  CG2 THR A 622     285.156 214.465 198.494  1.00170.12      AP1  C
ATOM   4531  N   THR A 623     288.848 213.310 196.117  1.00177.74      AP1  N
ATOM   4532  CA  THR A 623     289.927 213.458 195.152  1.00177.74      AP1  C
ATOM   4533  C   THR A 623     289.839 212.397 194.077  1.00177.74      AP1  C
ATOM   4534  O   THR A 623     290.034 212.670 192.888  1.00177.74      AP1  O
ATOM   4535  CB  THR A 623     291.267 213.352 195.868  1.00177.74      AP1  C
ATOM   4536  OG1 THR A 623     291.225 214.131 197.068  1.00177.74      AP1  O
ATOM   4537  CG2 THR A 623     292.378 213.855 194.972  1.00177.74      AP1  C
ATOM   4538  N   PHE A 624     289.544 211.174 194.486  1.00204.08      AP1  N
ATOM   4539  CA  PHE A 624     289.521 210.078 193.533  1.00204.08      AP1  C
ATOM   4540  C   PHE A 624     288.279 210.153 192.667  1.00204.08      AP1  C
ATOM   4541  O   PHE A 624     288.323 209.848 191.471  1.00204.08      AP1  O
ATOM   4542  CB  PHE A 624     289.602 208.751 194.278  1.00204.08      AP1  C
ATOM   4543  CG  PHE A 624     290.942 208.494 194.907  1.00204.08      AP1  C
ATOM   4544  CD1 PHE A 624     291.906 209.488 194.957  1.00204.08      AP1  C
ATOM   4545  CD2 PHE A 624     291.241 207.257 195.441  1.00204.08      AP1  C
ATOM   4546  CE1 PHE A 624     293.136 209.250 195.527  1.00204.08      AP1  C
ATOM   4547  CE2 PHE A 624     292.473 207.014 196.015  1.00204.08      AP1  C
ATOM   4548  CZ  PHE A 624     293.420 208.010 196.059  1.00204.08      AP1  C
ATOM   4549  N   GLU A 625     287.158 210.553 193.261  1.00187.81      AP1  N
ATOM   4550  CA  GLU A 625     285.979 210.887 192.478  1.00187.81      AP1  C
ATOM   4551  C   GLU A 625     286.333 211.898 191.401  1.00187.81      AP1  C
ATOM   4552  O   GLU A 625     285.932 211.760 190.238  1.00187.81      AP1  O
ATOM   4553  CB  GLU A 625     284.912 211.445 193.413  1.00187.81      AP1  C
ATOM   4554  CG  GLU A 625     284.443 210.443 194.449  1.00187.81      AP1  C
ATOM   4555  CD  GLU A 625     283.621 211.079 195.551  1.00187.81      AP1  C
ATOM   4556  OE1 GLU A 625     283.540 212.324 195.589  1.00187.81      AP1  O
ATOM   4557  OE2 GLU A 625     283.068 210.336 196.388  1.00187.81      AP1  O
ATOM   4558  N   ALA A 626     287.127 212.895 191.774  1.00212.27      AP1  N
ATOM   4559  CA  ALA A 626     287.520 213.933 190.837  1.00212.27      AP1  C
ATOM   4560  C   ALA A 626     288.381 213.369 189.724  1.00212.27      AP1  C
ATOM   4561  O   ALA A 626     288.198 213.713 188.556  1.00212.27      AP1  O
ATOM   4562  CB  ALA A 626     288.265 215.039 191.577  1.00212.27      AP1  C
ATOM   4563  N   LEU A 627     289.345 212.522 190.069  1.00210.06      AP1  N
ATOM   4564  CA  LEU A 627     290.209 211.946 189.046  1.00210.06      AP1  C
ATOM   4565  C   LEU A 627     289.413 211.064 188.096  1.00210.06      AP1  C
ATOM   4566  O   LEU A 627     289.662 211.046 186.880  1.00210.06      AP1  O
ATOM   4567  CB  LEU A 627     291.328 211.155 189.709  1.00210.06      AP1  C
ATOM   4568  CG  LEU A 627     292.185 212.028 190.617  1.00210.06      AP1  C
ATOM   4569  CD1 LEU A 627     293.303 211.217 191.236  1.00210.06      AP1  C
ATOM   4570  CD2 LEU A 627     292.739 213.193 189.821  1.00210.06      AP1  C
ATOM   4571  N   ALA A 628     288.455 210.317 188.642  1.00219.92      AP1  N
ATOM   4572  CA  ALA A 628     287.581 209.506 187.810  1.00219.92      AP1  C
ATOM   4573  C   ALA A 628     286.793 210.377 186.851  1.00219.92      AP1  C
ATOM   4574  O   ALA A 628     286.638 210.038 185.675  1.00219.92      AP1  O
ATOM   4575  CB  ALA A 628     286.638 208.685 188.687  1.00219.92      AP1  C
ATOM   4576  N   GLU A 629     286.294 211.513 187.333  1.00235.90      AP1  N
ATOM   4577  CA  GLU A 629     285.591 212.423 186.441  1.00235.90      AP1  C
ATOM   4578  C   GLU A 629     286.545 213.038 185.426  1.00235.90      AP1  C
ATOM   4579  O   GLU A 629     286.163 213.305 184.281  1.00235.90      AP1  O
ATOM   4580  CB  GLU A 629     284.881 213.501 187.251  1.00235.90      AP1  C
ATOM   4581  CG  GLU A 629     283.854 212.929 188.197  1.00235.90      AP1  C
ATOM   4582  CD  GLU A 629     282.728 212.235 187.460  1.00235.90      AP1  C
ATOM   4583  OE1 GLU A 629     281.760 212.920 187.069  1.00235.90      AP1  O
ATOM   4584  OE2 GLU A 629     282.815 211.004 187.261  1.00235.90      AP1  O
ATOM   4585  N   LEU A 630     287.792 213.264 185.832  1.00251.99      AP1  N
ATOM   4586  CA  LEU A 630     288.778 213.853 184.937  1.00251.99      AP1  C
ATOM   4587  C   LEU A 630     289.022 212.962 183.736  1.00251.99      AP1  C
ATOM   4588  O   LEU A 630     288.884 213.400 182.588  1.00251.99      AP1  O
ATOM   4589  CB  LEU A 630     290.086 214.104 185.684  1.00251.99      AP1  C
ATOM   4590  CG  LEU A 630     290.203 215.483 186.327  1.00251.99      AP1  C
ATOM   4591  CD1 LEU A 630     291.612 215.729 186.853  1.00251.99      AP1  C
ATOM   4592  CD2 LEU A 630     289.802 216.542 185.314  1.00251.99      AP1  C
ATOM   4593  N   LEU A 631     289.393 211.709 183.980  1.00254.18      AP1  N
ATOM   4594  CA  LEU A 631     289.492 210.779 182.864  1.00254.18      AP1  C
ATOM   4595  C   LEU A 631     288.154 210.588 182.172  1.00254.18      AP1  C
ATOM   4596  O   LEU A 631     288.121 210.392 180.952  1.00254.18      AP1  O
ATOM   4597  CB  LEU A 631     290.032 209.433 183.331  1.00254.18      AP1  C
ATOM   4598  CG  LEU A 631     290.450 208.489 182.201  1.00254.18      AP1  C
ATOM   4599  CD1 LEU A 631     291.198 209.224 181.093  1.00254.18      AP1  C
ATOM   4600  CD2 LEU A 631     291.280 207.352 182.762  1.00254.18      AP1  C
ATOM   4601  N   GLU A 632     287.056 210.664 182.921  1.00257.84      AP1  N
ATOM   4602  CA  GLU A 632     285.712 210.556 182.371  1.00257.84      AP1  C
ATOM   4603  C   GLU A 632     285.473 211.639 181.326  1.00257.84      AP1  C
ATOM   4604  O   GLU A 632     285.239 211.341 180.151  1.00257.84      AP1  O
ATOM   4605  CB  GLU A 632     284.688 210.656 183.505  1.00257.84      AP1  C
ATOM   4606  CG  GLU A 632     283.248 210.631 183.059  1.00257.84      AP1  C
ATOM   4607  CD  GLU A 632     282.881 209.326 182.398  1.00257.84      AP1  C
ATOM   4608  OE1 GLU A 632     283.175 208.264 182.986  1.00257.84      AP1  O
ATOM   4609  OE2 GLU A 632     282.300 209.359 181.295  1.00257.84      AP1  O
ATOM   4610  N   GLU A 633     285.549 212.895 181.741  1.00279.31      AP1  N
ATOM   4611  CA  GLU A 633     285.389 214.024 180.839  1.00279.31      AP1  C
ATOM   4612  C   GLU A 633     286.301 215.158 181.286  1.00279.31      AP1  C
ATOM   4613  O   GLU A 633     286.178 215.645 182.418  1.00279.31      AP1  O
ATOM   4614  CB  GLU A 633     283.930 214.476 180.800  1.00279.31      AP1  C
ATOM   4615  CG  GLU A 633     283.046 213.598 179.933  1.00279.31      AP1  C
ATOM   4616  CD  GLU A 633     281.573 213.825 180.180  1.00279.31      AP1  C
ATOM   4617  OE1 GLU A 633     280.791 212.865 180.023  1.00279.31      AP1  O
ATOM   4618  OE2 GLU A 633     281.197 214.960 180.540  1.00279.31      AP1  O
ATOM   4619  N   PRO A 634     287.229 215.605 180.433  1.00288.23      AP1  N
ATOM   4620  CA  PRO A 634     288.173 216.652 180.850  1.00288.23      AP1  C
ATOM   4621  C   PRO A 634     287.513 218.013 180.994  1.00288.23      AP1  C
ATOM   4622  O   PRO A 634     287.699 218.901 180.154  1.00288.23      AP1  O
ATOM   4623  CB  PRO A 634     289.214 216.651 179.726  1.00288.23      AP1  C
ATOM   4624  CG  PRO A 634     288.474 216.143 178.533  1.00288.23      AP1  C
ATOM   4625  CD  PRO A 634     287.478 215.144 179.056  1.00288.23      AP1  C
ATOM   4626  N   ARG A 635     286.737 218.183 182.058  1.00282.99      AP1  N
ATOM   4627  CA  ARG A 635     286.044 219.428 182.339  1.00282.99      AP1  C
ATOM   4628  C   ARG A 635     286.530 219.994 183.665  1.00282.99      AP1  C
ATOM   4629  O   ARG A 635     286.246 219.449 184.733  1.00282.99      AP1  O
ATOM   4630  CB  ARG A 635     284.527 219.213 182.383  1.00282.99      AP1  C
ATOM   4631  CG  ARG A 635     283.984 218.440 181.199  1.00282.99      AP1  C
ATOM   4632  CD  ARG A 635     284.528 218.994 179.895  1.00282.99      AP1  C
ATOM   4633  NE  ARG A 635     284.477 217.999 178.831  1.00282.99      AP1  N
ATOM   4634  CZ  ARG A 635     285.268 218.009 177.764  1.00282.99      AP1  C
ATOM   4635  NH1 ARG A 635     286.183 218.958 177.625  1.00282.99      AP1  N
ATOM   4636  NH2 ARG A 635     285.154 217.062 176.845  1.00282.99      AP1  N
ATOM   4637  N   ALA A 636     287.254 221.106 183.589  1.00266.94      AP1  N
ATOM   4638  CA  ALA A 636     287.831 221.709 184.780  1.00266.94      AP1  C
ATOM   4639  C   ALA A 636     286.780 222.207 185.763  1.00266.94      AP1  C
ATOM   4640  O   ALA A 636     287.132 222.565 186.890  1.00266.94      AP1  O
ATOM   4641  CB  ALA A 636     288.760 222.864 184.391  1.00266.94      AP1  C
ATOM   4642  N   GLU A 637     285.505 222.229 185.368  1.00248.06      AP1  N
ATOM   4643  CA  GLU A 637     284.451 222.729 186.245  1.00248.06      AP1  C
ATOM   4644  C   GLU A 637     284.285 221.846 187.472  1.00248.06      AP1  C
ATOM   4645  O   GLU A 637     284.361 222.320 188.614  1.00248.06      AP1  O
ATOM   4646  CB  GLU A 637     283.134 222.798 185.473  1.00248.06      AP1  C
ATOM   4647  CG  GLU A 637     283.121 223.775 184.306  1.00248.06      AP1  C
ATOM   4648  CD  GLU A 637     283.795 223.212 183.071  1.00248.06      AP1  C
ATOM   4649  OE1 GLU A 637     284.303 222.079 183.144  1.00248.06      AP1  O
ATOM   4650  OE2 GLU A 637     283.809 223.894 182.027  1.00248.06      AP1  O
ATOM   4651  N   VAL A 638     284.045 220.558 187.252  1.00224.36      AP1  N
ATOM   4652  CA  VAL A 638     283.903 219.636 188.368  1.00224.36      AP1  C
ATOM   4653  C   VAL A 638     285.199 219.568 189.163  1.00224.36      AP1  C
ATOM   4654  O   VAL A 638     285.191 219.300 190.367  1.00224.36      AP1  O
ATOM   4655  CB  VAL A 638     283.465 218.256 187.853  1.00224.36      AP1  C
ATOM   4656  CG1 VAL A 638     282.006 218.293 187.451  1.00224.36      AP1  C
ATOM   4657  CG2 VAL A 638     284.318 217.851 186.668  1.00224.36      AP1  C
ATOM   4658  N   ALA A 639     286.332 219.813 188.503  1.00223.83      AP1  N
ATOM   4659  CA  ALA A 639     287.596 219.887 189.225  1.00223.83      AP1  C
ATOM   4660  C   ALA A 639     287.593 221.048 190.202  1.00223.83      AP1  C
ATOM   4661  O   ALA A 639     287.997 220.898 191.360  1.00223.83      AP1  O
ATOM   4662  CB  ALA A 639     288.757 220.022 188.243  1.00223.83      AP1  C
ATOM   4663  N   MET A 640     287.162 222.222 189.740  1.00238.97      AP1  N
ATOM   4664  CA  MET A 640     286.963 223.345 190.643  1.00238.97      AP1  C
ATOM   4665  C   MET A 640     286.078 222.940 191.806  1.00238.97      AP1  C
ATOM   4666  O   MET A 640     286.381 223.243 192.964  1.00238.97      AP1  O
ATOM   4667  CB  MET A 640     286.322 224.516 189.898  1.00238.97      AP1  C
ATOM   4668  CG  MET A 640     287.157 225.174 188.815  1.00238.97      AP1  C
ATOM   4669  SD  MET A 640     288.601 226.044 189.453  1.00238.97      AP1  S
ATOM   4670  CE  MET A 640     289.352 226.608 187.921  1.00238.97      AP1  C
ATOM   4671  N   GLU A 641     284.976 222.255 191.508  1.00209.50      AP1  N
ATOM   4672  CA  GLU A 641     284.059 221.835 192.563  1.00209.50      AP1  C
ATOM   4673  C   GLU A 641     284.763 220.944 193.572  1.00209.50      AP1  C
ATOM   4674  O   GLU A 641     284.581 221.089 194.786  1.00209.50      AP1  O
ATOM   4675  CB  GLU A 641     282.869 221.106 191.954  1.00209.50      AP1  C
ATOM   4676  CG  GLU A 641     282.188 221.883 190.855  1.00209.50      AP1  C
ATOM   4677  CD  GLU A 641     281.044 221.117 190.243  1.00209.50      AP1  C
ATOM   4678  OE1 GLU A 641     281.175 219.886 190.089  1.00209.50      AP1  O
ATOM   4679  OE2 GLU A 641     280.014 221.744 189.920  1.00209.50      AP1  O
ATOM   4680  N   ALA A 642     285.560 220.010 193.079  1.00195.90      AP1  N
ATOM   4681  CA  ALA A 642     286.307 219.135 193.963  1.00195.90      AP1  C
ATOM   4682  C   ALA A 642     287.233 219.932 194.860  1.00195.90      AP1  C
ATOM   4683  O   ALA A 642     287.250 219.732 196.076  1.00195.90      AP1  O
ATOM   4684  CB  ALA A 642     287.089 218.119 193.139  1.00195.90      AP1  C
ATOM   4685  N   ILE A 643     288.013 220.834 194.274  1.00186.81      AP1  N
ATOM   4686  CA  ILE A 643     288.923 221.648 195.072  1.00186.81      AP1  C
ATOM   4687  C   ILE A 643     288.146 222.430 196.116  1.00186.81      AP1  C
ATOM   4688  O   ILE A 643     288.606 222.629 197.247  1.00186.81      AP1  O
ATOM   4689  CB  ILE A 643     289.745 222.579 194.168  1.00186.81      AP1  C
ATOM   4690  CG1 ILE A 643     290.335 221.795 192.999  1.00186.81      AP1  C
ATOM   4691  CG2 ILE A 643     290.848 223.225 194.958  1.00186.81      AP1  C
ATOM   4692  CD1 ILE A 643     291.468 220.876 193.384  1.00186.81      AP1  C
ATOM   4693  N   ALA A 644     286.957 222.891 195.745  1.00188.71      AP1  N
ATOM   4694  CA  ALA A 644     286.099 223.565 196.703  1.00188.71      AP1  C
ATOM   4695  C   ALA A 644     285.776 222.647 197.863  1.00188.71      AP1  C
ATOM   4696  O   ALA A 644     285.854 223.046 199.029  1.00188.71      AP1  O
ATOM   4697  CB  ALA A 644     284.817 224.031 196.018  1.00188.71      AP1  C
ATOM   4698  N   ARG A 645     285.400 221.413 197.557  1.00186.46      AP1  N
ATOM   4699  CA  ARG A 645     285.126 220.461 198.619  1.00186.46      AP1  C
ATOM   4700  C   ARG A 645     286.359 220.259 199.485  1.00186.46      AP1  C
ATOM   4701  O   ARG A 645     286.253 220.127 200.706  1.00186.46      AP1  O
ATOM   4702  CB  ARG A 645     284.641 219.143 198.022  1.00186.46      AP1  C
ATOM   4703  CG  ARG A 645     283.452 219.323 197.091  1.00186.46      AP1  C
ATOM   4704  CD  ARG A 645     282.921 217.997 196.583  1.00186.46      AP1  C
ATOM   4705  NE  ARG A 645     282.438 217.165 197.681  1.00186.46      AP1  N
ATOM   4706  CZ  ARG A 645     281.767 216.030 197.521  1.00186.46      AP1  C
ATOM   4707  NH1 ARG A 645     281.487 215.588 196.304  1.00186.46      AP1  N
ATOM   4708  NH2 ARG A 645     281.372 215.340 198.581  1.00186.46      AP1  N
ATOM   4709  N   ILE A 646     287.538 220.244 198.864  1.00179.09      AP1  N
ATOM   4710  CA  ILE A 646     288.781 220.142 199.623  1.00179.09      AP1  C
ATOM   4711  C   ILE A 646     288.874 221.271 200.625  1.00179.09      AP1  C
ATOM   4712  O   ILE A 646     289.210 221.067 201.798  1.00179.09      AP1  O
ATOM   4713  CB  ILE A 646     289.998 220.151 198.684  1.00179.09      AP1  C
ATOM   4714  CG1 ILE A 646     289.858 219.103 197.584  1.00179.09      AP1  C
ATOM   4715  CG2 ILE A 646     291.283 219.989 199.476  1.00179.09      AP1  C
ATOM   4716  CD1 ILE A 646     290.921 219.208 196.518  1.00179.09      AP1  C
ATOM   4717  N   ALA A 647     288.644 222.486 200.153  1.00186.25      AP1  N
ATOM   4718  CA  ALA A 647     288.628 223.622 201.053  1.00186.25      AP1  C
ATOM   4719  C   ALA A 647     287.649 223.388 202.188  1.00186.25      AP1  C
ATOM   4720  O   ALA A 647     287.983 223.589 203.359  1.00186.25      AP1  O
ATOM   4721  CB  ALA A 647     288.272 224.887 200.282  1.00186.25      AP1  C
ATOM   4722  N   ARG A 648     286.432 222.964 201.856  1.00178.04      AP1  N
ATOM   4723  CA  ARG A 648     285.428 222.734 202.885  1.00178.04      AP1  C
ATOM   4724  C   ARG A 648     285.949 221.763 203.924  1.00178.04      AP1  C
ATOM   4725  O   ARG A 648     285.778 221.962 205.133  1.00178.04      AP1  O
ATOM   4726  CB  ARG A 648     284.148 222.193 202.255  1.00178.04      AP1  C
ATOM   4727  CG  ARG A 648     283.589 223.046 201.137  1.00178.04      AP1  C
ATOM   4728  CD  ARG A 648     282.171 222.628 200.796  1.00178.04      AP1  C
ATOM   4729  NE  ARG A 648     281.189 223.552 201.352  1.00178.04      AP1  N
ATOM   4730  CZ  ARG A 648     280.592 223.389 202.527  1.00178.04      AP1  C
ATOM   4731  NH1 ARG A 648     280.881 222.340 203.282  1.00178.04      AP1  N
ATOM   4732  NH2 ARG A 648     279.710 224.281 202.952  1.00178.04      AP1  N
ATOM   4733  N   GLN A 649     286.623 220.722 203.465  1.00186.11      AP1  N
ATOM   4734  CA  GLN A 649     287.039 219.674 204.374  1.00186.11      AP1  C
ATOM   4735  C   GLN A 649     288.168 220.154 205.266  1.00186.11      AP1  C
ATOM   4736  O   GLN A 649     288.162 219.900 206.469  1.00186.11      AP1  O
ATOM   4737  CB  GLN A 649     287.451 218.439 203.583  1.00186.11      AP1  C
ATOM   4738  CG  GLN A 649     286.346 217.868 202.702  1.00186.11      AP1  C
ATOM   4739  CD  GLN A 649     285.144 217.379 203.486  1.00186.11      AP1  C
ATOM   4740  OE1 GLN A 649     285.281 216.813 204.568  1.00186.11      AP1  O
ATOM   4741  NE2 GLN A 649     283.955 217.588 202.933  1.00186.11      AP1  N
ATOM   4742  N   VAL A 650     289.148 220.851 204.700  1.00165.87      AP1  N
ATOM   4743  CA  VAL A 650     290.246 221.334 205.529  1.00165.87      AP1  C
ATOM   4744  C   VAL A 650     289.741 222.382 206.505  1.00165.87      AP1  C
ATOM   4745  O   VAL A 650     290.260 222.530 207.621  1.00165.87      AP1  O
ATOM   4746  CB  VAL A 650     291.392 221.860 204.652  1.00165.87      AP1  C
ATOM   4747  CG1 VAL A 650     291.922 220.742 203.780  1.00165.87      AP1  C
ATOM   4748  CG2 VAL A 650     290.922 223.003 203.791  1.00165.87      AP1  C
ATOM   4749  N   ALA A 651     288.721 223.129 206.097  1.00203.99      AP1  N
ATOM   4750  CA  ALA A 651     288.050 224.012 207.030  1.00203.99      AP1  C
ATOM   4751  C   ALA A 651     287.495 223.221 208.195  1.00203.99      AP1  C
ATOM   4752  O   ALA A 651     287.766 223.539 209.355  1.00203.99      AP1  O
ATOM   4753  CB  ALA A 651     286.934 224.770 206.318  1.00203.99      AP1  C
ATOM   4754  N   ARG A 652     286.723 222.180 207.896  1.00201.32      AP1  N
ATOM   4755  CA  ARG A 652     286.246 221.285 208.941  1.00201.32      AP1  C
ATOM   4756  C   ARG A 652     287.405 220.786 209.790  1.00201.32      AP1  C
ATOM   4757  O   ARG A 652     287.279 220.626 211.011  1.00201.32      AP1  O
ATOM   4758  CB  ARG A 652     285.504 220.115 208.301  1.00201.32      AP1  C
ATOM   4759  CG  ARG A 652     284.894 219.149 209.282  1.00201.32      AP1  C
ATOM   4760  CD  ARG A 652     283.478 219.550 209.614  1.00201.32      AP1  C
ATOM   4761  NE  ARG A 652     282.861 218.607 210.537  1.00201.32      AP1  N
ATOM   4762  CZ  ARG A 652     281.551 218.502 210.722  1.00201.32      AP1  C
ATOM   4763  NH1 ARG A 652     280.723 219.282 210.043  1.00201.32      AP1  N
ATOM   4764  NH2 ARG A 652     281.069 217.616 211.583  1.00201.32      AP1  N
ATOM   4765  N   ALA A 653     288.548 220.554 209.153  1.00209.12      AP1  N
ATOM   4766  CA  ALA A 653     289.700 220.005 209.848  1.00209.12      AP1  C
ATOM   4767  C   ALA A 653     290.179 220.952 210.927  1.00209.12      AP1  C
ATOM   4768  O   ALA A 653     290.333 220.561 212.089  1.00209.12      AP1  O
ATOM   4769  CB  ALA A 653     290.820 219.724 208.852  1.00209.12      AP1  C
ATOM   4770  N   GLN A 654     290.420 222.205 210.561  1.00220.50      AP1  N
ATOM   4771  CA  GLN A 654     290.776 223.175 211.587  1.00220.50      AP1  C
ATOM   4772  C   GLN A 654     289.633 223.352 212.579  1.00220.50      AP1  C
ATOM   4773  O   GLN A 654     289.865 223.595 213.769  1.00220.50      AP1  O
ATOM   4774  CB  GLN A 654     291.168 224.508 210.957  1.00220.50      AP1  C
ATOM   4775  CG  GLN A 654     291.407 225.617 211.981  1.00220.50      AP1  C
ATOM   4776  CD  GLN A 654     292.437 225.249 213.044  1.00220.50      AP1  C
ATOM   4777  OE1 GLN A 654     293.317 224.417 212.819  1.00220.50      AP1  O
ATOM   4778  NE2 GLN A 654     292.323 225.868 214.214  1.00220.50      AP1  N
ATOM   4779  N   GLU A 655     288.392 223.202 212.109  1.00229.49      AP1  N
ATOM   4780  CA  GLU A 655     287.234 223.297 212.991  1.00229.49      AP1  C
ATOM   4781  C   GLU A 655     287.324 222.291 214.124  1.00229.49      AP1  C
ATOM   4782  O   GLU A 655     286.878 222.561 215.245  1.00229.49      AP1  O
ATOM   4783  CB  GLU A 655     285.950 223.088 212.187  1.00229.49      AP1  C
ATOM   4784  CG  GLU A 655     284.685 223.017 213.020  1.00229.49      AP1  C
ATOM   4785  CD  GLU A 655     284.413 221.616 213.531  1.00229.49      AP1  C
ATOM   4786  OE1 GLU A 655     284.835 220.652 212.859  1.00229.49      AP1  O
ATOM   4787  OE2 GLU A 655     283.797 221.479 214.608  1.00229.49      AP1  O
ATOM   4788  N   VAL A 656     287.888 221.116 213.846  1.00234.51      AP1  N
ATOM   4789  CA  VAL A 656     288.122 220.150 214.914  1.00234.51      AP1  C
ATOM   4790  C   VAL A 656     288.986 220.759 216.011  1.00234.51      AP1  C
ATOM   4791  O   VAL A 656     288.932 220.326 217.168  1.00234.51      AP1  O
ATOM   4792  CB  VAL A 656     288.756 218.867 214.344  1.00234.51      AP1  C
ATOM   4793  CG1 VAL A 656     288.702 217.744 215.366  1.00234.51      AP1  C
ATOM   4794  CG2 VAL A 656     288.049 218.450 213.073  1.00234.51      AP1  C
ATOM   4795  N   GLY A 657     289.779 221.773 215.680  1.00237.19      AP1  N
ATOM   4796  CA  GLY A 657     290.728 222.310 216.631  1.00237.19      AP1  C
ATOM   4797  C   GLY A 657     291.973 221.458 216.595  1.00237.19      AP1  C
ATOM   4798  O   GLY A 657     292.588 221.176 217.627  1.00237.19      AP1  O
ATOM   4799  N   SER A 658     292.339 221.038 215.386  1.00253.00      AP1  N
ATOM   4800  CA  SER A 658     293.390 220.054 215.159  1.00253.00      AP1  C
ATOM   4801  C   SER A 658     294.741 220.498 215.704  1.00253.00      AP1  C
ATOM   4802  O   SER A 658     294.936 221.675 216.025  1.00253.00      AP1  O
ATOM   4803  CB  SER A 658     293.501 219.752 213.664  1.00253.00      AP1  C
ATOM   4804  OG  SER A 658     293.903 220.904 212.944  1.00253.00      AP1  O
ATOM   4805  N   ASP A 659     295.676 219.560 215.809  1.00261.58      AP1  N
ATOM   4806  CA  ASP A 659     297.007 219.830 216.328  1.00261.58      AP1  C
ATOM   4807  C   ASP A 659     298.004 220.008 215.189  1.00261.58      AP1  C
ATOM   4808  O   ASP A 659     297.817 219.513 214.075  1.00261.58      AP1  O
ATOM   4809  CB  ASP A 659     297.465 218.710 217.262  1.00261.58      AP1  C
ATOM   4810  CG  ASP A 659     298.547 219.164 218.217  1.00261.58      AP1  C
ATOM   4811  OD1 ASP A 659     298.942 220.346 218.144  1.00261.58      AP1  O
ATOM   4812  OD2 ASP A 659     299.005 218.341 219.037  1.00261.58      AP1  O
ATOM   4813  N   ARG A 660     299.091 220.712 215.508  1.00245.87      AP1  N
ATOM   4814  CA  ARG A 660     300.074 221.188 214.541  1.00245.87      AP1  C
ATOM   4815  C   ARG A 660     300.500 220.120 213.545  1.00245.87      AP1  C
ATOM   4816  O   ARG A 660     300.349 220.299 212.335  1.00245.87      AP1  O
ATOM   4817  CB  ARG A 660     301.304 221.726 215.273  1.00245.87      AP1  C
ATOM   4818  CG  ARG A 660     302.424 222.147 214.345  1.00245.87      AP1  C
ATOM   4819  CD  ARG A 660     303.489 222.936 215.084  1.00245.87      AP1  C
ATOM   4820  NE  ARG A 660     304.533 223.406 214.179  1.00245.87      AP1  N
ATOM   4821  CZ  ARG A 660     305.522 222.646 213.721  1.00245.87      AP1  C
ATOM   4822  NH1 ARG A 660     305.608 221.373 214.082  1.00245.87      AP1  N
ATOM   4823  NH2 ARG A 660     306.426 223.160 212.900  1.00245.87      AP1  N
ATOM   4824  N   GLU A 661     301.050 219.017 214.042  1.00229.31      AP1  N
ATOM   4825  CA  GLU A 661     301.437 217.897 213.199  1.00229.31      AP1  C
ATOM   4826  C   GLU A 661     300.319 217.410 212.297  1.00229.31      AP1  C
ATOM   4827  O   GLU A 661     300.525 217.284 211.087  1.00229.31      AP1  O
ATOM   4828  CB  GLU A 661     301.910 216.733 214.074  1.00229.31      AP1  C
ATOM   4829  CG  GLU A 661     300.991 216.475 215.263  1.00229.31      AP1  C
ATOM   4830  CD  GLU A 661     301.540 215.449 216.228  1.00229.31      AP1  C
[truncated: 2,833,127 more chars]
