# Supplementary material for: Blueprinting extendable nanomaterials with standardized protein blocks
Source: Nature. 2024 Mar 13;627(8005):898–904. doi: 10.1038/s41586-024-07188-4 (PMC10972742; doi:10.1038/s41586-024-07188-4)
Supplement: Supplementary file 4 — Design models with ideal backbones as well as experimentally determined structures for comparison. For reference to design names, see Supplementary Fig. 1. [file 41586_2024_7188_MOESM4_ESM.zip › strut_C6_21_design_expressed_as_2chains_see_fasta.pdb]

ATOM      1  N   ALA A   1     -57.832   6.151  33.808  1.00  0.00           N  
ATOM      2  CA  ALA A   1     -56.850   5.655  32.846  1.00  0.00           C  
ATOM      3  C   ALA A   1     -57.505   4.835  31.755  1.00  0.00           C  
ATOM      4  O   ALA A   1     -57.055   4.836  30.609  1.00  0.00           O  
ATOM      5  CB  ALA A   1     -55.785   4.829  33.551  1.00  0.00           C  
ATOM      6  H   ALA A   1     -58.668   5.611  33.981  1.00  0.00           H  
ATOM      7  HA  ALA A   1     -56.375   6.515  32.374  1.00  0.00           H  
ATOM      8 1HB  ALA A   1     -55.063   4.465  32.820  1.00  0.00           H  
ATOM      9 2HB  ALA A   1     -55.273   5.447  34.289  1.00  0.00           H  
ATOM     10 3HB  ALA A   1     -56.253   3.982  34.051  1.00  0.00           H  
ATOM     11  N   ARG A   2     -58.562   4.144  32.127  1.00  0.00           N  
ATOM     12  CA  ARG A   2     -59.310   3.288  31.226  1.00  0.00           C  
ATOM     13  C   ARG A   2     -60.084   4.080  30.184  1.00  0.00           C  
ATOM     14  O   ARG A   2     -60.126   3.706  29.012  1.00  0.00           O  
ATOM     15  CB  ARG A   2     -60.279   2.418  32.012  1.00  0.00           C  
ATOM     16  CG  ARG A   2     -59.627   1.325  32.845  1.00  0.00           C  
ATOM     17  CD  ARG A   2     -60.626   0.346  33.345  1.00  0.00           C  
ATOM     18  NE  ARG A   2     -61.577   0.959  34.257  1.00  0.00           N  
ATOM     19  CZ  ARG A   2     -61.391   1.085  35.586  1.00  0.00           C  
ATOM     20  NH1 ARG A   2     -60.287   0.635  36.140  1.00  0.00           N1+
ATOM     21  NH2 ARG A   2     -62.319   1.659  36.331  1.00  0.00           N  
ATOM     22  H   ARG A   2     -58.857   4.222  33.090  1.00  0.00           H  
ATOM     23  HA  ARG A   2     -58.607   2.640  30.702  1.00  0.00           H  
ATOM     24 1HB  ARG A   2     -60.863   3.042  32.687  1.00  0.00           H  
ATOM     25 2HB  ARG A   2     -60.976   1.937  31.325  1.00  0.00           H  
ATOM     26 1HG  ARG A   2     -58.897   0.791  32.236  1.00  0.00           H  
ATOM     27 2HG  ARG A   2     -59.125   1.772  33.704  1.00  0.00           H  
ATOM     28 1HD  ARG A   2     -61.179  -0.071  32.504  1.00  0.00           H  
ATOM     29 2HD  ARG A   2     -60.114  -0.457  33.875  1.00  0.00           H  
ATOM     30  HE  ARG A   2     -62.439   1.317  33.867  1.00  0.00           H  
ATOM     31 1HH1 ARG A   2     -59.578   0.196  35.570  1.00  0.00           H  
ATOM     32 2HH1 ARG A   2     -60.148   0.729  37.136  1.00  0.00           H  
ATOM     33 1HH2 ARG A   2     -63.168   2.004  35.905  1.00  0.00           H  
ATOM     34 2HH2 ARG A   2     -62.180   1.753  37.326  1.00  0.00           H  
ATOM     35  N   GLU A   3     -60.688   5.164  30.617  1.00  0.00           N  
ATOM     36  CA  GLU A   3     -61.400   6.050  29.716  1.00  0.00           C  
ATOM     37  C   GLU A   3     -60.487   6.675  28.674  1.00  0.00           C  
ATOM     38  O   GLU A   3     -60.848   6.782  27.502  1.00  0.00           O  
ATOM     39  CB  GLU A   3     -62.100   7.153  30.513  1.00  0.00           C  
ATOM     40  CG  GLU A   3     -63.235   6.663  31.402  1.00  0.00           C  
ATOM     41  CD  GLU A   3     -62.751   6.088  32.704  1.00  0.00           C  
ATOM     42  OE1 GLU A   3     -61.564   6.083  32.925  1.00  0.00           O  
ATOM     43  OE2 GLU A   3     -63.570   5.653  33.479  1.00  0.00           O1-
ATOM     44  H   GLU A   3     -60.656   5.386  31.602  1.00  0.00           H  
ATOM     45  HA  GLU A   3     -62.155   5.470  29.185  1.00  0.00           H  
ATOM     46 1HB  GLU A   3     -61.374   7.661  31.147  1.00  0.00           H  
ATOM     47 2HB  GLU A   3     -62.510   7.894  29.826  1.00  0.00           H  
ATOM     48 1HG  GLU A   3     -63.904   7.497  31.612  1.00  0.00           H  
ATOM     49 2HG  GLU A   3     -63.802   5.905  30.863  1.00  0.00           H  
ATOM     50  N   THR A   4     -59.314   7.082  29.107  1.00  0.00           N  
ATOM     51  CA  THR A   4     -58.318   7.628  28.206  1.00  0.00           C  
ATOM     52  C   THR A   4     -57.862   6.620  27.164  1.00  0.00           C  
ATOM     53  O   THR A   4     -57.696   6.957  25.992  1.00  0.00           O  
ATOM     54  CB  THR A   4     -57.096   8.139  28.992  1.00  0.00           C  
ATOM     55  CG2 THR A   4     -56.034   8.668  28.041  1.00  0.00           C  
ATOM     56  OG1 THR A   4     -57.501   9.187  29.882  1.00  0.00           O  
ATOM     57  H   THR A   4     -59.101   7.013  30.092  1.00  0.00           H  
ATOM     58  HA  THR A   4     -58.759   8.470  27.672  1.00  0.00           H  
ATOM     59  HB  THR A   4     -56.675   7.323  29.580  1.00  0.00           H  
ATOM     60  HG1 THR A   4     -56.844   9.289  30.575  1.00  0.00           H  
ATOM     61 1HG2 THR A   4     -55.178   9.024  28.614  1.00  0.00           H  
ATOM     62 2HG2 THR A   4     -55.715   7.870  27.371  1.00  0.00           H  
ATOM     63 3HG2 THR A   4     -56.446   9.490  27.457  1.00  0.00           H  
ATOM     64  N   ALA A   5     -57.664   5.396  27.597  1.00  0.00           N  
ATOM     65  CA  ALA A   5     -57.299   4.319  26.696  1.00  0.00           C  
ATOM     66  C   ALA A   5     -58.370   4.045  25.654  1.00  0.00           C  
ATOM     67  O   ALA A   5     -58.067   3.822  24.482  1.00  0.00           O  
ATOM     68  CB  ALA A   5     -57.007   3.054  27.490  1.00  0.00           C  
ATOM     69  H   ALA A   5     -57.768   5.199  28.582  1.00  0.00           H  
ATOM     70  HA  ALA A   5     -56.397   4.616  26.161  1.00  0.00           H  
ATOM     71 1HB  ALA A   5     -56.722   2.254  26.808  1.00  0.00           H  
ATOM     72 2HB  ALA A   5     -56.192   3.243  28.189  1.00  0.00           H  
ATOM     73 3HB  ALA A   5     -57.898   2.759  28.043  1.00  0.00           H  
ATOM     74  N   ARG A   6     -59.611   4.064  26.087  1.00  0.00           N  
ATOM     75  CA  ARG A   6     -60.734   3.890  25.186  1.00  0.00           C  
ATOM     76  C   ARG A   6     -60.819   4.994  24.144  1.00  0.00           C  
ATOM     77  O   ARG A   6     -61.092   4.735  22.972  1.00  0.00           O  
ATOM     78  CB  ARG A   6     -62.036   3.846  25.973  1.00  0.00           C  
ATOM     79  CG  ARG A   6     -62.237   2.590  26.806  1.00  0.00           C  
ATOM     80  CD  ARG A   6     -63.499   2.646  27.587  1.00  0.00           C  
ATOM     81  NE  ARG A   6     -63.696   1.447  28.386  1.00  0.00           N  
ATOM     82  CZ  ARG A   6     -64.679   1.286  29.294  1.00  0.00           C  
ATOM     83  NH1 ARG A   6     -65.543   2.253  29.506  1.00  0.00           N1+
ATOM     84  NH2 ARG A   6     -64.773   0.155  29.971  1.00  0.00           N  
ATOM     85  H   ARG A   6     -59.787   4.203  27.072  1.00  0.00           H  
ATOM     86  HA  ARG A   6     -60.613   2.942  24.661  1.00  0.00           H  
ATOM     87 1HB  ARG A   6     -62.082   4.700  26.647  1.00  0.00           H  
ATOM     88 2HB  ARG A   6     -62.879   3.925  25.286  1.00  0.00           H  
ATOM     89 1HG  ARG A   6     -62.278   1.721  26.150  1.00  0.00           H  
ATOM     90 2HG  ARG A   6     -61.406   2.479  27.504  1.00  0.00           H  
ATOM     91 1HD  ARG A   6     -63.473   3.503  28.260  1.00  0.00           H  
ATOM     92 2HD  ARG A   6     -64.344   2.745  26.907  1.00  0.00           H  
ATOM     93  HE  ARG A   6     -63.050   0.681  28.251  1.00  0.00           H  
ATOM     94 1HH1 ARG A   6     -65.471   3.118  28.989  1.00  0.00           H  
ATOM     95 2HH1 ARG A   6     -66.279   2.132  30.186  1.00  0.00           H  
ATOM     96 1HH2 ARG A   6     -64.108  -0.589  29.808  1.00  0.00           H  
ATOM     97 2HH2 ARG A   6     -65.509   0.034  30.651  1.00  0.00           H  
ATOM     98  N   LEU A   7     -60.585   6.212  24.577  1.00  0.00           N  
ATOM     99  CA  LEU A   7     -60.561   7.348  23.676  1.00  0.00           C  
ATOM    100  C   LEU A   7     -59.460   7.239  22.634  1.00  0.00           C  
ATOM    101  O   LEU A   7     -59.668   7.551  21.462  1.00  0.00           O  
ATOM    102  CB  LEU A   7     -60.380   8.643  24.478  1.00  0.00           C  
ATOM    103  CG  LEU A   7     -61.572   9.057  25.351  1.00  0.00           C  
ATOM    104  CD1 LEU A   7     -61.178  10.245  26.218  1.00  0.00           C  
ATOM    105  CD2 LEU A   7     -62.758   9.398  24.461  1.00  0.00           C  
ATOM    106  H   LEU A   7     -60.418   6.361  25.562  1.00  0.00           H  
ATOM    107  HA  LEU A   7     -61.514   7.392  23.150  1.00  0.00           H  
ATOM    108 1HB  LEU A   7     -59.516   8.530  25.130  1.00  0.00           H  
ATOM    109 2HB  LEU A   7     -60.180   9.458  23.782  1.00  0.00           H  
ATOM    110  HG  LEU A   7     -61.840   8.235  26.014  1.00  0.00           H  
ATOM    111 1HD1 LEU A   7     -62.025  10.539  26.838  1.00  0.00           H  
ATOM    112 2HD1 LEU A   7     -60.340   9.967  26.857  1.00  0.00           H  
ATOM    113 3HD1 LEU A   7     -60.888  11.080  25.581  1.00  0.00           H  
ATOM    114 1HD2 LEU A   7     -63.605   9.692  25.082  1.00  0.00           H  
ATOM    115 2HD2 LEU A   7     -62.491  10.222  23.799  1.00  0.00           H  
ATOM    116 3HD2 LEU A   7     -63.029   8.526  23.866  1.00  0.00           H  
ATOM    117  N   ALA A   8     -58.300   6.798  23.067  1.00  0.00           N  
ATOM    118  CA  ALA A   8     -57.186   6.576  22.166  1.00  0.00           C  
ATOM    119  C   ALA A   8     -57.484   5.511  21.124  1.00  0.00           C  
ATOM    120  O   ALA A   8     -57.140   5.662  19.952  1.00  0.00           O  
ATOM    121  CB  ALA A   8     -55.944   6.197  22.960  1.00  0.00           C  
ATOM    122  H   ALA A   8     -58.181   6.609  24.052  1.00  0.00           H  
ATOM    123  HA  ALA A   8     -56.993   7.506  21.631  1.00  0.00           H  
ATOM    124 1HB  ALA A   8     -55.108   6.045  22.277  1.00  0.00           H  
ATOM    125 2HB  ALA A   8     -55.701   6.997  23.659  1.00  0.00           H  
ATOM    126 3HB  ALA A   8     -56.133   5.278  23.513  1.00  0.00           H  
ATOM    127  N   PHE A   9     -58.119   4.446  21.557  1.00  0.00           N  
ATOM    128  CA  PHE A   9     -58.532   3.386  20.656  1.00  0.00           C  
ATOM    129  C   PHE A   9     -59.529   3.865  19.614  1.00  0.00           C  
ATOM    130  O   PHE A   9     -59.441   3.499  18.442  1.00  0.00           O  
ATOM    131  CB  PHE A   9     -59.143   2.231  21.451  1.00  0.00           C  
ATOM    132  CG  PHE A   9     -58.132   1.406  22.195  1.00  0.00           C  
ATOM    133  CD1 PHE A   9     -58.228   1.239  23.569  1.00  0.00           C  
ATOM    134  CD2 PHE A   9     -57.084   0.796  21.524  1.00  0.00           C  
ATOM    135  CE1 PHE A   9     -57.299   0.480  24.255  1.00  0.00           C  
ATOM    136  CE2 PHE A   9     -56.154   0.036  22.207  1.00  0.00           C  
ATOM    137  CZ  PHE A   9     -56.262  -0.122  23.574  1.00  0.00           C  
ATOM    138  H   PHE A   9     -58.325   4.362  22.542  1.00  0.00           H  
ATOM    139  HA  PHE A   9     -57.651   3.018  20.127  1.00  0.00           H  
ATOM    140 1HB  PHE A   9     -59.858   2.624  22.172  1.00  0.00           H  
ATOM    141 2HB  PHE A   9     -59.688   1.573  20.776  1.00  0.00           H  
ATOM    142  HD1 PHE A   9     -59.049   1.714  24.107  1.00  0.00           H  
ATOM    143  HD2 PHE A   9     -56.998   0.920  20.444  1.00  0.00           H  
ATOM    144  HE1 PHE A   9     -57.386   0.357  25.334  1.00  0.00           H  
ATOM    145  HE2 PHE A   9     -55.335  -0.439  21.667  1.00  0.00           H  
ATOM    146  HZ  PHE A   9     -55.528  -0.719  24.114  1.00  0.00           H  
ATOM    147  N   GLU A  10     -60.467   4.677  20.047  1.00  0.00           N  
ATOM    148  CA  GLU A  10     -61.439   5.266  19.146  1.00  0.00           C  
ATOM    149  C   GLU A  10     -60.794   6.165  18.104  1.00  0.00           C  
ATOM    150  O   GLU A  10     -61.169   6.141  16.932  1.00  0.00           O  
ATOM    151  CB  GLU A  10     -62.474   6.063  19.942  1.00  0.00           C  
ATOM    152  CG  GLU A  10     -63.417   5.210  20.779  1.00  0.00           C  
ATOM    153  CD  GLU A  10     -64.367   6.029  21.608  1.00  0.00           C  
ATOM    154  OE1 GLU A  10     -64.228   7.229  21.626  1.00  0.00           O  
ATOM    155  OE2 GLU A  10     -65.234   5.455  22.224  1.00  0.00           O1-
ATOM    156  H   GLU A  10     -60.513   4.897  21.032  1.00  0.00           H  
ATOM    157  HA  GLU A  10     -61.950   4.462  18.615  1.00  0.00           H  
ATOM    158 1HB  GLU A  10     -61.964   6.754  20.614  1.00  0.00           H  
ATOM    159 2HB  GLU A  10     -63.079   6.659  19.259  1.00  0.00           H  
ATOM    160 1HG  GLU A  10     -63.994   4.567  20.115  1.00  0.00           H  
ATOM    161 2HG  GLU A  10     -62.827   4.572  21.436  1.00  0.00           H  
ATOM    162  N   ALA A  11     -59.832   6.949  18.537  1.00  0.00           N  
ATOM    163  CA  ALA A  11     -59.083   7.803  17.636  1.00  0.00           C  
ATOM    164  C   ALA A  11     -58.310   7.012  16.594  1.00  0.00           C  
ATOM    165  O   ALA A  11     -58.269   7.385  15.422  1.00  0.00           O  
ATOM    166  CB  ALA A  11     -58.134   8.689  18.430  1.00  0.00           C  
ATOM    167  H   ALA A  11     -59.609   6.957  19.522  1.00  0.00           H  
ATOM    168  HA  ALA A  11     -59.792   8.435  17.101  1.00  0.00           H  
ATOM    169 1HB  ALA A  11     -57.584   9.337  17.747  1.00  0.00           H  
ATOM    170 2HB  ALA A  11     -58.705   9.300  19.129  1.00  0.00           H  
ATOM    171 3HB  ALA A  11     -57.432   8.066  18.983  1.00  0.00           H  
ATOM    172  N   ILE A  12     -57.705   5.929  17.027  1.00  0.00           N  
ATOM    173  CA  ILE A  12     -56.994   5.042  16.126  1.00  0.00           C  
ATOM    174  C   ILE A  12     -57.907   4.418  15.084  1.00  0.00           C  
ATOM    175  O   ILE A  12     -57.546   4.312  13.912  1.00  0.00           O  
ATOM    176  CB  ILE A  12     -56.288   3.925  16.916  1.00  0.00           C  
ATOM    177  CG1 ILE A  12     -55.150   4.505  17.760  1.00  0.00           C  
ATOM    178  CG2 ILE A  12     -55.763   2.855  15.971  1.00  0.00           C  
ATOM    179  CD1 ILE A  12     -54.581   3.534  18.769  1.00  0.00           C  
ATOM    180  H   ILE A  12     -57.736   5.708  18.012  1.00  0.00           H  
ATOM    181  HA  ILE A  12     -56.238   5.621  15.597  1.00  0.00           H  
ATOM    182  HB  ILE A  12     -56.993   3.469  17.610  1.00  0.00           H  
ATOM    183 1HG1 ILE A  12     -54.341   4.830  17.105  1.00  0.00           H  
ATOM    184 2HG1 ILE A  12     -55.507   5.384  18.298  1.00  0.00           H  
ATOM    185 1HG2 ILE A  12     -55.266   2.074  16.546  1.00  0.00           H  
ATOM    186 2HG2 ILE A  12     -56.593   2.424  15.413  1.00  0.00           H  
ATOM    187 3HG2 ILE A  12     -55.051   3.302  15.275  1.00  0.00           H  
ATOM    188 1HD1 ILE A  12     -53.780   4.017  19.328  1.00  0.00           H  
ATOM    189 2HD1 ILE A  12     -55.367   3.222  19.457  1.00  0.00           H  
ATOM    190 3HD1 ILE A  12     -54.185   2.661  18.250  1.00  0.00           H  
ATOM    191  N   LEU A  13     -59.079   4.011  15.517  1.00  0.00           N  
ATOM    192  CA  LEU A  13     -60.075   3.463  14.616  1.00  0.00           C  
ATOM    193  C   LEU A  13     -60.532   4.472  13.574  1.00  0.00           C  
ATOM    194  O   LEU A  13     -60.700   4.136  12.402  1.00  0.00           O  
ATOM    195  CB  LEU A  13     -61.286   2.971  15.418  1.00  0.00           C  
ATOM    196  CG  LEU A  13     -61.048   1.732  16.291  1.00  0.00           C  
ATOM    197  CD1 LEU A  13     -62.273   1.478  17.158  1.00  0.00           C  
ATOM    198  CD2 LEU A  13     -60.749   0.535  15.402  1.00  0.00           C  
ATOM    199  H   LEU A  13     -59.292   4.081  16.502  1.00  0.00           H  
ATOM    200  HA  LEU A  13     -59.636   2.616  14.089  1.00  0.00           H  
ATOM    201 1HB  LEU A  13     -61.621   3.776  16.070  1.00  0.00           H  
ATOM    202 2HB  LEU A  13     -62.092   2.736  14.722  1.00  0.00           H  
ATOM    203  HG  LEU A  13     -60.201   1.912  16.954  1.00  0.00           H  
ATOM    204 1HD1 LEU A  13     -62.104   0.598  17.778  1.00  0.00           H  
ATOM    205 2HD1 LEU A  13     -62.452   2.342  17.798  1.00  0.00           H  
ATOM    206 3HD1 LEU A  13     -63.141   1.311  16.521  1.00  0.00           H  
ATOM    207 1HD2 LEU A  13     -60.579  -0.346  16.022  1.00  0.00           H  
ATOM    208 2HD2 LEU A  13     -61.596   0.353  14.739  1.00  0.00           H  
ATOM    209 3HD2 LEU A  13     -59.859   0.737  14.806  1.00  0.00           H  
ATOM    210  N   GLU A  14     -60.729   5.697  14.007  1.00  0.00           N  
ATOM    211  CA  GLU A  14     -61.095   6.773  13.106  1.00  0.00           C  
ATOM    212  C   GLU A  14     -60.023   7.048  12.064  1.00  0.00           C  
ATOM    213  O   GLU A  14     -60.326   7.273  10.892  1.00  0.00           O  
ATOM    214  CB  GLU A  14     -61.376   8.049  13.903  1.00  0.00           C  
ATOM    215  CG  GLU A  14     -62.647   8.001  14.739  1.00  0.00           C  
ATOM    216  CD  GLU A  14     -62.849   9.239  15.568  1.00  0.00           C  
ATOM    217  OE1 GLU A  14     -61.972  10.068  15.586  1.00  0.00           O  
ATOM    218  OE2 GLU A  14     -63.883   9.355  16.183  1.00  0.00           O1-
ATOM    219  H   GLU A  14     -60.623   5.895  14.992  1.00  0.00           H  
ATOM    220  HA  GLU A  14     -62.003   6.486  12.575  1.00  0.00           H  
ATOM    221 1HB  GLU A  14     -60.541   8.250  14.574  1.00  0.00           H  
ATOM    222 2HB  GLU A  14     -61.457   8.894  13.219  1.00  0.00           H  
ATOM    223 1HG  GLU A  14     -63.502   7.879  14.075  1.00  0.00           H  
ATOM    224 2HG  GLU A  14     -62.605   7.133  15.395  1.00  0.00           H  
ATOM    225  N   GLN A  15     -58.783   7.028  12.497  1.00  0.00           N  
ATOM    226  CA  GLN A  15     -57.659   7.202  11.596  1.00  0.00           C  
ATOM    227  C   GLN A  15     -57.575   6.099  10.554  1.00  0.00           C  
ATOM    228  O   GLN A  15     -57.302   6.359   9.382  1.00  0.00           O  
ATOM    229  CB  GLN A  15     -56.352   7.262  12.391  1.00  0.00           C  
ATOM    230  CG  GLN A  15     -56.187   8.521  13.224  1.00  0.00           C  
ATOM    231  CD  GLN A  15     -54.921   8.501  14.060  1.00  0.00           C  
ATOM    232  NE2 GLN A  15     -54.715   9.552  14.845  1.00  0.00           N  
ATOM    233  OE1 GLN A  15     -54.136   7.550  14.000  1.00  0.00           O  
ATOM    234  H   GLN A  15     -58.607   6.888  13.482  1.00  0.00           H  
ATOM    235  HA  GLN A  15     -57.786   8.144  11.063  1.00  0.00           H  
ATOM    236 1HB  GLN A  15     -56.295   6.404  13.062  1.00  0.00           H  
ATOM    237 2HB  GLN A  15     -55.506   7.198  11.707  1.00  0.00           H  
ATOM    238 1HG  GLN A  15     -56.143   9.382  12.558  1.00  0.00           H  
ATOM    239 2HG  GLN A  15     -57.040   8.613  13.898  1.00  0.00           H  
ATOM    240 1HE2 GLN A  15     -53.896   9.595  15.420  1.00  0.00           H  
ATOM    241 2HE2 GLN A  15     -55.377  10.301  14.863  1.00  0.00           H  
ATOM    242  N   LEU A  16     -57.809   4.882  10.987  1.00  0.00           N  
ATOM    243  CA  LEU A  16     -57.833   3.744  10.086  1.00  0.00           C  
ATOM    244  C   LEU A  16     -58.933   3.853   9.044  1.00  0.00           C  
ATOM    245  O   LEU A  16     -58.724   3.540   7.872  1.00  0.00           O  
ATOM    246  CB  LEU A  16     -58.016   2.449  10.888  1.00  0.00           C  
ATOM    247  CG  LEU A  16     -57.956   1.150  10.075  1.00  0.00           C  
ATOM    248  CD1 LEU A  16     -57.506   0.007  10.975  1.00  0.00           C  
ATOM    249  CD2 LEU A  16     -59.324   0.864   9.473  1.00  0.00           C  
ATOM    250  H   LEU A  16     -57.977   4.733  11.972  1.00  0.00           H  
ATOM    251  HA  LEU A  16     -56.880   3.699   9.560  1.00  0.00           H  
ATOM    252 1HB  LEU A  16     -57.238   2.399  11.649  1.00  0.00           H  
ATOM    253 2HB  LEU A  16     -58.983   2.484  11.388  1.00  0.00           H  
ATOM    254  HG  LEU A  16     -57.223   1.253   9.275  1.00  0.00           H  
ATOM    255 1HD1 LEU A  16     -57.463  -0.916  10.398  1.00  0.00           H  
ATOM    256 2HD1 LEU A  16     -56.517   0.229  11.376  1.00  0.00           H  
ATOM    257 3HD1 LEU A  16     -58.213  -0.110  11.796  1.00  0.00           H  
ATOM    258 1HD2 LEU A  16     -59.282  -0.059   8.895  1.00  0.00           H  
ATOM    259 2HD2 LEU A  16     -60.059   0.759  10.272  1.00  0.00           H  
ATOM    260 3HD2 LEU A  16     -59.614   1.688   8.821  1.00  0.00           H  
ATOM    261  N   GLU A  17     -60.093   4.295   9.477  1.00  0.00           N  
ATOM    262  CA  GLU A  17     -61.208   4.516   8.576  1.00  0.00           C  
ATOM    263  C   GLU A  17     -60.910   5.581   7.534  1.00  0.00           C  
ATOM    264  O   GLU A  17     -61.255   5.430   6.362  1.00  0.00           O  
ATOM    265  CB  GLU A  17     -62.453   4.911   9.373  1.00  0.00           C  
ATOM    266  CG  GLU A  17     -63.040   3.791  10.219  1.00  0.00           C  
ATOM    267  CD  GLU A  17     -63.569   2.650   9.395  1.00  0.00           C  
ATOM    268  OE1 GLU A  17     -63.641   2.791   8.198  1.00  0.00           O  
ATOM    269  OE2 GLU A  17     -63.901   1.637   9.963  1.00  0.00           O1-
ATOM    270  H   GLU A  17     -60.211   4.486  10.462  1.00  0.00           H  
ATOM    271  HA  GLU A  17     -61.414   3.586   8.045  1.00  0.00           H  
ATOM    272 1HB  GLU A  17     -62.212   5.741  10.037  1.00  0.00           H  
ATOM    273 2HB  GLU A  17     -63.229   5.255   8.688  1.00  0.00           H  
ATOM    274 1HG  GLU A  17     -62.268   3.413  10.889  1.00  0.00           H  
ATOM    275 2HG  GLU A  17     -63.846   4.195  10.830  1.00  0.00           H  
ATOM    276  N   ALA A  18     -60.273   6.647   7.967  1.00  0.00           N  
ATOM    277  CA  ALA A  18     -59.863   7.706   7.066  1.00  0.00           C  
ATOM    278  C   ALA A  18     -58.865   7.227   6.024  1.00  0.00           C  
ATOM    279  O   ALA A  18     -58.953   7.593   4.852  1.00  0.00           O  
ATOM    280  CB  ALA A  18     -59.276   8.864   7.860  1.00  0.00           C  
ATOM    281  H   ALA A  18     -60.064   6.730   8.952  1.00  0.00           H  
ATOM    282  HA  ALA A  18     -60.746   8.056   6.531  1.00  0.00           H  
ATOM    283 1HB  ALA A  18     -58.982   9.661   7.177  1.00  0.00           H  
ATOM    284 2HB  ALA A  18     -60.022   9.242   8.559  1.00  0.00           H  
ATOM    285 3HB  ALA A  18     -58.403   8.520   8.412  1.00  0.00           H  
ATOM    286  N   ALA A  19     -57.926   6.415   6.457  1.00  0.00           N  
ATOM    287  CA  ALA A  19     -56.954   5.825   5.556  1.00  0.00           C  
ATOM    288  C   ALA A  19     -57.600   4.927   4.514  1.00  0.00           C  
ATOM    289  O   ALA A  19     -57.226   4.951   3.342  1.00  0.00           O  
ATOM    290  CB  ALA A  19     -55.918   5.043   6.350  1.00  0.00           C  
ATOM    291  H   ALA A  19     -57.880   6.196   7.442  1.00  0.00           H  
ATOM    292  HA  ALA A  19     -56.454   6.633   5.022  1.00  0.00           H  
ATOM    293 1HB  ALA A  19     -55.185   4.613   5.667  1.00  0.00           H  
ATOM    294 2HB  ALA A  19     -55.414   5.711   7.049  1.00  0.00           H  
ATOM    295 3HB  ALA A  19     -56.410   4.244   6.902  1.00  0.00           H  
ATOM    296  N   ARG A  20     -58.562   4.144   4.947  1.00  0.00           N  
ATOM    297  CA  ARG A  20     -59.310   3.288   4.046  1.00  0.00           C  
ATOM    298  C   ARG A  20     -60.084   4.080   3.004  1.00  0.00           C  
ATOM    299  O   ARG A  20     -60.072   3.744   1.820  1.00  0.00           O  
ATOM    300  CB  ARG A  20     -60.279   2.418   4.832  1.00  0.00           C  
ATOM    301  CG  ARG A  20     -61.100   1.453   3.991  1.00  0.00           C  
ATOM    302  CD  ARG A  20     -62.047   0.668   4.822  1.00  0.00           C  
ATOM    303  NE  ARG A  20     -63.037   1.517   5.465  1.00  0.00           N  
ATOM    304  CZ  ARG A  20     -64.131   2.013   4.856  1.00  0.00           C  
ATOM    305  NH1 ARG A  20     -64.362   1.736   3.592  1.00  0.00           N1+
ATOM    306  NH2 ARG A  20     -64.973   2.777   5.530  1.00  0.00           N  
ATOM    307  H   ARG A  20     -58.787   4.138   5.932  1.00  0.00           H  
ATOM    308  HA  ARG A  20     -58.607   2.640   3.522  1.00  0.00           H  
ATOM    309 1HB  ARG A  20     -59.728   1.829   5.564  1.00  0.00           H  
ATOM    310 2HB  ARG A  20     -60.976   3.052   5.380  1.00  0.00           H  
ATOM    311 1HG  ARG A  20     -61.674   2.013   3.252  1.00  0.00           H  
ATOM    312 2HG  ARG A  20     -60.433   0.757   3.480  1.00  0.00           H  
ATOM    313 1HD  ARG A  20     -62.572  -0.052   4.194  1.00  0.00           H  
ATOM    314 2HD  ARG A  20     -61.497   0.138   5.599  1.00  0.00           H  
ATOM    315  HE  ARG A  20     -62.893   1.752   6.439  1.00  0.00           H  
ATOM    316 1HH1 ARG A  20     -63.719   1.151   3.077  1.00  0.00           H  
ATOM    317 2HH1 ARG A  20     -65.182   2.107   3.135  1.00  0.00           H  
ATOM    318 1HH2 ARG A  20     -64.796   2.990   6.502  1.00  0.00           H  
ATOM    319 2HH2 ARG A  20     -65.793   3.149   5.073  1.00  0.00           H  
ATOM    320  N   GLU A  21     -60.762   5.143   3.462  1.00  0.00           N  
ATOM    321  CA  GLU A  21     -61.679   5.946   2.637  1.00  0.00           C  
ATOM    322  C   GLU A  21     -60.935   6.925   1.747  1.00  0.00           C  
ATOM    323  O   GLU A  21     -61.520   7.532   0.850  1.00  0.00           O  
ATOM    324  CB  GLU A  21     -62.663   6.713   3.523  1.00  0.00           C  
ATOM    325  CG  GLU A  21     -63.639   5.831   4.289  1.00  0.00           C  
ATOM    326  CD  GLU A  21     -64.574   6.617   5.165  1.00  0.00           C  
ATOM    327  OE1 GLU A  21     -64.409   7.810   5.259  1.00  0.00           O  
ATOM    328  OE2 GLU A  21     -65.456   6.024   5.741  1.00  0.00           O1-
ATOM    329  H   GLU A  21     -60.624   5.394   4.431  1.00  0.00           H  
ATOM    330  HA  GLU A  21     -62.243   5.272   1.991  1.00  0.00           H  
ATOM    331 1HB  GLU A  21     -62.110   7.309   4.250  1.00  0.00           H  
ATOM    332 2HB  GLU A  21     -63.244   7.402   2.910  1.00  0.00           H  
ATOM    333 1HG  GLU A  21     -64.227   5.254   3.576  1.00  0.00           H  
ATOM    334 2HG  GLU A  21     -63.075   5.132   4.904  1.00  0.00           H  
ATOM    335  N   ALA A  22     -59.636   7.083   1.993  1.00  0.00           N  
ATOM    336  CA  ALA A  22     -58.827   7.973   1.171  1.00  0.00           C  
ATOM    337  C   ALA A  22     -58.207   7.222   0.009  1.00  0.00           C  
ATOM    338  O   ALA A  22     -57.410   7.769  -0.758  1.00  0.00           O  
ATOM    339  CB  ALA A  22     -57.744   8.637   2.009  1.00  0.00           C  
ATOM    340  H   ALA A  22     -59.199   6.585   2.755  1.00  0.00           H  
ATOM    341  HA  ALA A  22     -59.480   8.744   0.763  1.00  0.00           H  
ATOM    342 1HB  ALA A  22     -57.147   9.294   1.377  1.00  0.00           H  
ATOM    343 2HB  ALA A  22     -58.207   9.221   2.805  1.00  0.00           H  
ATOM    344 3HB  ALA A  22     -57.103   7.873   2.446  1.00  0.00           H  
ATOM    345  N   LYS A  23     -58.629   5.968  -0.143  1.00  0.00           N  
ATOM    346  CA  LYS A  23     -58.278   5.151  -1.297  1.00  0.00           C  
ATOM    347  C   LYS A  23     -56.765   5.084  -1.492  1.00  0.00           C  
ATOM    348  O   LYS A  23     -56.252   5.409  -2.563  1.00  0.00           O  
ATOM    349  CB  LYS A  23     -58.948   5.696  -2.559  1.00  0.00           C  
ATOM    350  CG  LYS A  23     -60.461   5.836  -2.458  1.00  0.00           C  
ATOM    351  CD  LYS A  23     -61.132   4.480  -2.298  1.00  0.00           C  
ATOM    352  CE  LYS A  23     -62.648   4.613  -2.260  1.00  0.00           C  
ATOM    353  NZ  LYS A  23     -63.315   3.306  -2.014  1.00  0.00           N1+
ATOM    354  H   LYS A  23     -59.217   5.575   0.578  1.00  0.00           H  
ATOM    355  HA  LYS A  23     -58.636   4.135  -1.124  1.00  0.00           H  
ATOM    356 1HB  LYS A  23     -58.536   6.678  -2.795  1.00  0.00           H  
ATOM    357 2HB  LYS A  23     -58.729   5.039  -3.401  1.00  0.00           H  
ATOM    358 1HG  LYS A  23     -60.712   6.460  -1.599  1.00  0.00           H  
ATOM    359 2HG  LYS A  23     -60.843   6.318  -3.358  1.00  0.00           H  
ATOM    360 1HD  LYS A  23     -60.853   3.835  -3.132  1.00  0.00           H  
ATOM    361 2HD  LYS A  23     -60.795   4.014  -1.372  1.00  0.00           H  
ATOM    362 1HE  LYS A  23     -62.932   5.307  -1.471  1.00  0.00           H  
ATOM    363 2HE  LYS A  23     -63.001   5.013  -3.210  1.00  0.00           H  
ATOM    364 1HZ  LYS A  23     -64.316   3.436  -1.997  1.00  0.00           H  
ATOM    365 2HZ  LYS A  23     -63.072   2.659  -2.752  1.00  0.00           H  
ATOM    366 3HZ  LYS A  23     -63.009   2.933  -1.127  1.00  0.00           H  
ATOM    367  N   PRO A  24     -56.076   4.664  -0.455  1.00  0.00           N  
ATOM    368  CA  PRO A  24     -54.643   4.452  -0.524  1.00  0.00           C  
ATOM    369  C   PRO A  24     -54.312   3.174  -1.276  1.00  0.00           C  
ATOM    370  O   PRO A  24     -55.141   2.269  -1.377  1.00  0.00           O  
ATOM    371  CB  PRO A  24     -54.238   4.362   0.951  1.00  0.00           C  
ATOM    372  CG  PRO A  24     -55.447   3.815   1.629  1.00  0.00           C  
ATOM    373  CD  PRO A  24     -56.604   4.424   0.882  1.00  0.00           C  
ATOM    374  HA  PRO A  24     -54.172   5.319  -1.010  1.00  0.00           H  
ATOM    375 1HB  PRO A  24     -53.357   3.713   1.060  1.00  0.00           H  
ATOM    376 2HB  PRO A  24     -53.953   5.357   1.324  1.00  0.00           H  
ATOM    377 1HG  PRO A  24     -55.444   2.716   1.582  1.00  0.00           H  
ATOM    378 2HG  PRO A  24     -55.441   4.087   2.695  1.00  0.00           H  
ATOM    379 1HD  PRO A  24     -57.440   3.709   0.853  1.00  0.00           H  
ATOM    380 2HD  PRO A  24     -56.909   5.358   1.376  1.00  0.00           H  
ATOM    381  N   SER A  25     -53.090   3.102  -1.807  1.00  0.00           N  
ATOM    382  CA  SER A  25     -52.615   1.891  -2.473  1.00  0.00           C  
ATOM    383  C   SER A  25     -52.534   0.785  -1.434  1.00  0.00           C  
ATOM    384  O   SER A  25     -52.503   1.050  -0.232  1.00  0.00           O  
ATOM    385  CB  SER A  25     -51.261   2.116  -3.117  1.00  0.00           C  
ATOM    386  OG  SER A  25     -50.269   2.306  -2.145  1.00  0.00           O  
ATOM    387  H   SER A  25     -52.478   3.903  -1.748  1.00  0.00           H  
ATOM    388  HA  SER A  25     -53.332   1.618  -3.249  1.00  0.00           H  
ATOM    389 1HB  SER A  25     -51.006   1.258  -3.738  1.00  0.00           H  
ATOM    390 2HB  SER A  25     -51.308   2.989  -3.767  1.00  0.00           H  
ATOM    391  HG  SER A  25     -49.449   2.441  -2.627  1.00  0.00           H  
ATOM    392  N   PRO A  26     -52.499  -0.460  -1.888  1.00  0.00           N  
ATOM    393  CA  PRO A  26     -52.596  -1.593  -0.976  1.00  0.00           C  
ATOM    394  C   PRO A  26     -51.406  -1.694  -0.035  1.00  0.00           C  
ATOM    395  O   PRO A  26     -51.563  -1.984   1.151  1.00  0.00           O  
ATOM    396  CB  PRO A  26     -52.653  -2.789  -1.932  1.00  0.00           C  
ATOM    397  CG  PRO A  26     -53.229  -2.227  -3.187  1.00  0.00           C  
ATOM    398  CD  PRO A  26     -52.632  -0.848  -3.289  1.00  0.00           C  
ATOM    399  HA  PRO A  26     -53.525  -1.510  -0.393  1.00  0.00           H  
ATOM    400 1HB  PRO A  26     -51.644  -3.204  -2.075  1.00  0.00           H  
ATOM    401 2HB  PRO A  26     -53.272  -3.588  -1.499  1.00  0.00           H  
ATOM    402 1HG  PRO A  26     -52.969  -2.865  -4.044  1.00  0.00           H  
ATOM    403 2HG  PRO A  26     -54.327  -2.209  -3.125  1.00  0.00           H  
ATOM    404 1HD  PRO A  26     -51.656  -0.907  -3.793  1.00  0.00           H  
ATOM    405 2HD  PRO A  26     -53.317  -0.191  -3.845  1.00  0.00           H  
ATOM    406  N   GLU A  27     -50.195  -1.458  -0.543  1.00  0.00           N  
ATOM    407  CA  GLU A  27     -49.050  -1.363   0.342  1.00  0.00           C  
ATOM    408  C   GLU A  27     -49.223  -0.282   1.398  1.00  0.00           C  
ATOM    409  O   GLU A  27     -48.969  -0.510   2.581  1.00  0.00           O  
ATOM    410  CB  GLU A  27     -47.782  -1.090  -0.471  1.00  0.00           C  
ATOM    411  CG  GLU A  27     -47.352  -2.241  -1.369  1.00  0.00           C  
ATOM    412  CD  GLU A  27     -48.111  -2.287  -2.666  1.00  0.00           C  
ATOM    413  OE1 GLU A  27     -48.947  -1.440  -2.873  1.00  0.00           O  
ATOM    414  OE2 GLU A  27     -47.854  -3.169  -3.451  1.00  0.00           O1-
ATOM    415  H   GLU A  27     -50.059  -1.344  -1.537  1.00  0.00           H  
ATOM    416  HA  GLU A  27     -48.934  -2.315   0.861  1.00  0.00           H  
ATOM    417 1HB  GLU A  27     -47.935  -0.214  -1.100  1.00  0.00           H  
ATOM    418 2HB  GLU A  27     -46.957  -0.868   0.206  1.00  0.00           H  
ATOM    419 1HG  GLU A  27     -46.289  -2.140  -1.587  1.00  0.00           H  
ATOM    420 2HG  GLU A  27     -47.498  -3.179  -0.835  1.00  0.00           H  
ATOM    421  N   LYS A  28     -49.652   0.882   0.965  1.00  0.00           N  
ATOM    422  CA  LYS A  28     -49.860   2.000   1.866  1.00  0.00           C  
ATOM    423  C   LYS A  28     -50.929   1.713   2.908  1.00  0.00           C  
ATOM    424  O   LYS A  28     -50.774   2.055   4.080  1.00  0.00           O  
ATOM    425  CB  LYS A  28     -50.231   3.253   1.071  1.00  0.00           C  
ATOM    426  CG  LYS A  28     -50.412   4.505   1.919  1.00  0.00           C  
ATOM    427  CD  LYS A  28     -50.699   5.722   1.053  1.00  0.00           C  
ATOM    428  CE  LYS A  28     -50.903   6.970   1.900  1.00  0.00           C  
ATOM    429  NZ  LYS A  28     -51.185   8.169   1.066  1.00  0.00           N1+
ATOM    430  H   LYS A  28     -49.842   1.002  -0.020  1.00  0.00           H  
ATOM    431  HA  LYS A  28     -48.929   2.190   2.402  1.00  0.00           H  
ATOM    432 1HB  LYS A  28     -49.457   3.458   0.332  1.00  0.00           H  
ATOM    433 2HB  LYS A  28     -51.162   3.078   0.530  1.00  0.00           H  
ATOM    434 1HG  LYS A  28     -51.241   4.359   2.613  1.00  0.00           H  
ATOM    435 2HG  LYS A  28     -49.507   4.687   2.497  1.00  0.00           H  
ATOM    436 1HD  LYS A  28     -49.865   5.889   0.371  1.00  0.00           H  
ATOM    437 2HD  LYS A  28     -51.599   5.545   0.463  1.00  0.00           H  
ATOM    438 1HE  LYS A  28     -51.736   6.814   2.584  1.00  0.00           H  
ATOM    439 2HE  LYS A  28     -50.007   7.158   2.492  1.00  0.00           H  
ATOM    440 1HZ  LYS A  28     -51.313   8.974   1.664  1.00  0.00           H  
ATOM    441 2HZ  LYS A  28     -50.409   8.335   0.440  1.00  0.00           H  
ATOM    442 3HZ  LYS A  28     -52.024   8.015   0.526  1.00  0.00           H  
ATOM    443  N   MET A  29     -52.002   1.089   2.475  1.00  0.00           N  
ATOM    444  CA  MET A  29     -53.066   0.689   3.376  1.00  0.00           C  
ATOM    445  C   MET A  29     -52.598  -0.313   4.418  1.00  0.00           C  
ATOM    446  O   MET A  29     -52.962  -0.220   5.590  1.00  0.00           O  
ATOM    447  CB  MET A  29     -54.231   0.111   2.576  1.00  0.00           C  
ATOM    448  CG  MET A  29     -55.497  -0.127   3.388  1.00  0.00           C  
ATOM    449  SD  MET A  29     -56.272   1.408   3.932  1.00  0.00           S  
ATOM    450  CE  MET A  29     -55.722   1.479   5.635  1.00  0.00           C  
ATOM    451  H   MET A  29     -52.088   0.883   1.490  1.00  0.00           H  
ATOM    452  HA  MET A  29     -53.413   1.571   3.914  1.00  0.00           H  
ATOM    453 1HB  MET A  29     -54.481   0.786   1.758  1.00  0.00           H  
ATOM    454 2HB  MET A  29     -53.933  -0.841   2.134  1.00  0.00           H  
ATOM    455 1HG  MET A  29     -56.216  -0.682   2.786  1.00  0.00           H  
ATOM    456 2HG  MET A  29     -55.257  -0.723   4.268  1.00  0.00           H  
ATOM    457 1HE  MET A  29     -56.121   2.376   6.109  1.00  0.00           H  
ATOM    458 2HE  MET A  29     -56.077   0.597   6.169  1.00  0.00           H  
ATOM    459 3HE  MET A  29     -54.632   1.508   5.664  1.00  0.00           H  
ATOM    460  N   ALA A  30     -51.797  -1.261   3.985  1.00  0.00           N  
ATOM    461  CA  ALA A  30     -51.218  -2.239   4.886  1.00  0.00           C  
ATOM    462  C   ALA A  30     -50.312  -1.605   5.928  1.00  0.00           C  
ATOM    463  O   ALA A  30     -50.340  -1.981   7.100  1.00  0.00           O  
ATOM    464  CB  ALA A  30     -50.449  -3.285   4.092  1.00  0.00           C  
ATOM    465  H   ALA A  30     -51.579  -1.310   3.000  1.00  0.00           H  
ATOM    466  HA  ALA A  30     -52.031  -2.730   5.421  1.00  0.00           H  
ATOM    467 1HB  ALA A  30     -50.028  -4.023   4.774  1.00  0.00           H  
ATOM    468 2HB  ALA A  30     -51.123  -3.780   3.393  1.00  0.00           H  
ATOM    469 3HB  ALA A  30     -49.645  -2.802   3.539  1.00  0.00           H  
ATOM    470  N   GLU A  31     -49.518  -0.651   5.495  1.00  0.00           N  
ATOM    471  CA  GLU A  31     -48.655   0.088   6.396  1.00  0.00           C  
ATOM    472  C   GLU A  31     -49.437   0.870   7.438  1.00  0.00           C  
ATOM    473  O   GLU A  31     -49.063   0.907   8.610  1.00  0.00           O  
ATOM    474  CB  GLU A  31     -47.763   1.043   5.600  1.00  0.00           C  
ATOM    475  CG  GLU A  31     -46.702   0.354   4.753  1.00  0.00           C  
ATOM    476  CD  GLU A  31     -45.682  -0.381   5.578  1.00  0.00           C  
ATOM    477  OE1 GLU A  31     -45.314   0.117   6.614  1.00  0.00           O  
ATOM    478  OE2 GLU A  31     -45.271  -1.441   5.170  1.00  0.00           O1-
ATOM    479  H   GLU A  31     -49.508  -0.427   4.510  1.00  0.00           H  
ATOM    480  HA  GLU A  31     -48.020  -0.622   6.927  1.00  0.00           H  
ATOM    481 1HB  GLU A  31     -48.380   1.648   4.935  1.00  0.00           H  
ATOM    482 2HB  GLU A  31     -47.256   1.723   6.284  1.00  0.00           H  
ATOM    483 1HG  GLU A  31     -47.190  -0.354   4.084  1.00  0.00           H  
ATOM    484 2HG  GLU A  31     -46.198   1.102   4.142  1.00  0.00           H  
ATOM    485  N   ALA A  32     -50.514   1.487   7.005  1.00  0.00           N  
ATOM    486  CA  ALA A  32     -51.392   2.209   7.906  1.00  0.00           C  
ATOM    487  C   ALA A  32     -52.027   1.302   8.948  1.00  0.00           C  
ATOM    488  O   ALA A  32     -52.129   1.664  10.120  1.00  0.00           O  
ATOM    489  CB  ALA A  32     -52.472   2.929   7.112  1.00  0.00           C  
ATOM    490  H   ALA A  32     -50.736   1.458   6.020  1.00  0.00           H  
ATOM    491  HA  ALA A  32     -50.795   2.948   8.441  1.00  0.00           H  
ATOM    492 1HB  ALA A  32     -53.120   3.480   7.795  1.00  0.00           H  
ATOM    493 2HB  ALA A  32     -52.007   3.625   6.413  1.00  0.00           H  
ATOM    494 3HB  ALA A  32     -53.063   2.201   6.559  1.00  0.00           H  
ATOM    495  N   GLY A  33     -52.447   0.135   8.515  1.00  0.00           N  
ATOM    496  CA  GLY A  33     -53.005  -0.855   9.416  1.00  0.00           C  
ATOM    497  C   GLY A  33     -52.002  -1.323  10.458  1.00  0.00           C  
ATOM    498  O   GLY A  33     -52.333  -1.517  11.626  1.00  0.00           O  
ATOM    499  H   GLY A  33     -52.380  -0.079   7.530  1.00  0.00           H  
ATOM    500 1HA  GLY A  33     -53.875  -0.437   9.922  1.00  0.00           H  
ATOM    501 2HA  GLY A  33     -53.350  -1.715   8.843  1.00  0.00           H  
ATOM    502  N   LYS A  34     -50.780  -1.534  10.025  1.00  0.00           N  
ATOM    503  CA  LYS A  34     -49.708  -1.912  10.926  1.00  0.00           C  
ATOM    504  C   LYS A  34     -49.420  -0.843  11.968  1.00  0.00           C  
ATOM    505  O   LYS A  34     -49.198  -1.148  13.140  1.00  0.00           O  
ATOM    506  CB  LYS A  34     -48.438  -2.218  10.131  1.00  0.00           C  
ATOM    507  CG  LYS A  34     -48.497  -3.507   9.322  1.00  0.00           C  
ATOM    508  CD  LYS A  34     -47.136  -3.858   8.740  1.00  0.00           C  
ATOM    509  CE  LYS A  34     -46.756  -2.914   7.609  1.00  0.00           C  
ATOM    510  NZ  LYS A  34     -45.491  -3.325   6.942  1.00  0.00           N1+
ATOM    511  H   LYS A  34     -50.581  -1.431   9.040  1.00  0.00           H  
ATOM    512  HA  LYS A  34     -50.008  -2.812  11.463  1.00  0.00           H  
ATOM    513 1HB  LYS A  34     -48.234  -1.399   9.440  1.00  0.00           H  
ATOM    514 2HB  LYS A  34     -47.590  -2.290  10.812  1.00  0.00           H  
ATOM    515 1HG  LYS A  34     -48.831  -4.324   9.963  1.00  0.00           H  
ATOM    516 2HG  LYS A  34     -49.212  -3.393   8.507  1.00  0.00           H  
ATOM    517 1HD  LYS A  34     -46.379  -3.797   9.523  1.00  0.00           H  
ATOM    518 2HD  LYS A  34     -47.156  -4.878   8.357  1.00  0.00           H  
ATOM    519 1HE  LYS A  34     -47.554  -2.895   6.868  1.00  0.00           H  
ATOM    520 2HE  LYS A  34     -46.633  -1.905   8.003  1.00  0.00           H  
ATOM    521 1HZ  LYS A  34     -45.275  -2.674   6.200  1.00  0.00           H  
ATOM    522 2HZ  LYS A  34     -44.739  -3.328   7.617  1.00  0.00           H  
ATOM    523 3HZ  LYS A  34     -45.600  -4.251   6.555  1.00  0.00           H  
ATOM    524  N   ALA A  35     -49.426   0.398  11.535  1.00  0.00           N  
ATOM    525  CA  ALA A  35     -49.240   1.518  12.436  1.00  0.00           C  
ATOM    526  C   ALA A  35     -50.342   1.615  13.478  1.00  0.00           C  
ATOM    527  O   ALA A  35     -50.079   1.884  14.650  1.00  0.00           O  
ATOM    528  CB  ALA A  35     -49.156   2.813  11.642  1.00  0.00           C  
ATOM    529  H   ALA A  35     -49.564   0.576  10.550  1.00  0.00           H  
ATOM    530  HA  ALA A  35     -48.302   1.370  12.971  1.00  0.00           H  
ATOM    531 1HB  ALA A  35     -49.002   3.649  12.325  1.00  0.00           H  
ATOM    532 2HB  ALA A  35     -48.321   2.758  10.943  1.00  0.00           H  
ATOM    533 3HB  ALA A  35     -50.082   2.962  11.089  1.00  0.00           H  
ATOM    534  N   ALA A  36     -51.563   1.396  13.045  1.00  0.00           N  
ATOM    535  CA  ALA A  36     -52.701   1.384  13.946  1.00  0.00           C  
ATOM    536  C   ALA A  36     -52.604   0.282  14.988  1.00  0.00           C  
ATOM    537  O   ALA A  36     -52.915   0.494  16.160  1.00  0.00           O  
ATOM    538  CB  ALA A  36     -53.991   1.240  13.152  1.00  0.00           C  
ATOM    539  H   ALA A  36     -51.714   1.232  12.060  1.00  0.00           H  
ATOM    540  HA  ALA A  36     -52.720   2.334  14.481  1.00  0.00           H  
ATOM    541 1HB  ALA A  36     -54.841   1.244  13.834  1.00  0.00           H  
ATOM    542 2HB  ALA A  36     -54.083   2.072  12.453  1.00  0.00           H  
ATOM    543 3HB  ALA A  36     -53.975   0.302  12.599  1.00  0.00           H  
ATOM    544  N   LEU A  37     -52.175  -0.883  14.555  1.00  0.00           N  
ATOM    545  CA  LEU A  37     -51.966  -2.000  15.456  1.00  0.00           C  
ATOM    546  C   LEU A  37     -50.897  -1.713  16.498  1.00  0.00           C  
ATOM    547  O   LEU A  37     -51.051  -2.055  17.670  1.00  0.00           O  
ATOM    548  CB  LEU A  37     -51.577  -3.248  14.654  1.00  0.00           C  
ATOM    549  CG  LEU A  37     -52.685  -3.851  13.782  1.00  0.00           C  
ATOM    550  CD1 LEU A  37     -52.103  -4.959  12.914  1.00  0.00           C  
ATOM    551  CD2 LEU A  37     -53.800  -4.381  14.671  1.00  0.00           C  
ATOM    552  H   LEU A  37     -51.986  -1.003  13.570  1.00  0.00           H  
ATOM    553  HA  LEU A  37     -52.899  -2.199  15.983  1.00  0.00           H  
ATOM    554 1HB  LEU A  37     -50.742  -2.996  14.002  1.00  0.00           H  
ATOM    555 2HB  LEU A  37     -51.246  -4.019  15.350  1.00  0.00           H  
ATOM    556  HG  LEU A  37     -53.084  -3.083  13.118  1.00  0.00           H  
ATOM    557 1HD1 LEU A  37     -52.891  -5.387  12.294  1.00  0.00           H  
ATOM    558 2HD1 LEU A  37     -51.322  -4.548  12.274  1.00  0.00           H  
ATOM    559 3HD1 LEU A  37     -51.681  -5.735  13.551  1.00  0.00           H  
ATOM    560 1HD2 LEU A  37     -54.588  -4.809  14.051  1.00  0.00           H  
ATOM    561 2HD2 LEU A  37     -53.402  -5.150  15.334  1.00  0.00           H  
ATOM    562 3HD2 LEU A  37     -54.209  -3.565  15.267  1.00  0.00           H  
ATOM    563  N   GLU A  38     -49.825  -1.089  16.065  1.00  0.00           N  
ATOM    564  CA  GLU A  38     -48.761  -0.689  16.966  1.00  0.00           C  
ATOM    565  C   GLU A  38     -49.229   0.313  18.008  1.00  0.00           C  
ATOM    566  O   GLU A  38     -48.865   0.220  19.180  1.00  0.00           O  
ATOM    567  CB  GLU A  38     -47.597  -0.096  16.170  1.00  0.00           C  
ATOM    568  CG  GLU A  38     -46.394   0.299  17.014  1.00  0.00           C  
ATOM    569  CD  GLU A  38     -45.243   0.808  16.191  1.00  0.00           C  
ATOM    570  OE1 GLU A  38     -45.108   0.385  15.068  1.00  0.00           O  
ATOM    571  OE2 GLU A  38     -44.498   1.620  16.687  1.00  0.00           O1-
ATOM    572  H   GLU A  38     -49.739  -0.882  15.080  1.00  0.00           H  
ATOM    573  HA  GLU A  38     -48.406  -1.573  17.497  1.00  0.00           H  
ATOM    574 1HB  GLU A  38     -47.261  -0.817  15.424  1.00  0.00           H  
ATOM    575 2HB  GLU A  38     -47.936   0.792  15.636  1.00  0.00           H  
ATOM    576 1HG  GLU A  38     -46.695   1.076  17.717  1.00  0.00           H  
ATOM    577 2HG  GLU A  38     -46.068  -0.566  17.590  1.00  0.00           H  
ATOM    578  N   ALA A  39     -50.030   1.261  17.575  1.00  0.00           N  
ATOM    579  CA  ALA A  39     -50.608   2.239  18.476  1.00  0.00           C  
ATOM    580  C   ALA A  39     -51.514   1.605  19.518  1.00  0.00           C  
ATOM    581  O   ALA A  39     -51.486   1.981  20.690  1.00  0.00           O  
ATOM    582  CB  ALA A  39     -51.377   3.285  17.682  1.00  0.00           C  
ATOM    583  H   ALA A  39     -50.249   1.310  16.590  1.00  0.00           H  
ATOM    584  HA  ALA A  39     -49.794   2.729  19.011  1.00  0.00           H  
ATOM    585 1HB  ALA A  39     -51.797   4.024  18.365  1.00  0.00           H  
ATOM    586 2HB  ALA A  39     -50.702   3.780  16.983  1.00  0.00           H  
ATOM    587 3HB  ALA A  39     -52.182   2.803  17.129  1.00  0.00           H  
ATOM    588  N   ALA A  40     -52.308   0.651  19.085  1.00  0.00           N  
ATOM    589  CA  ALA A  40     -53.170  -0.088  19.986  1.00  0.00           C  
ATOM    590  C   ALA A  40     -52.389  -0.870  21.028  1.00  0.00           C  
ATOM    591  O   ALA A  40     -52.764  -0.907  22.200  1.00  0.00           O  
ATOM    592  CB  ALA A  40     -54.067  -1.027  19.192  1.00  0.00           C  
ATOM    593  H   ALA A  40     -52.318   0.427  18.100  1.00  0.00           H  
ATOM    594  HA  ALA A  40     -53.794   0.628  20.521  1.00  0.00           H  
ATOM    595 1HB  ALA A  40     -54.721  -1.569  19.875  1.00  0.00           H  
ATOM    596 2HB  ALA A  40     -54.671  -0.448  18.493  1.00  0.00           H  
ATOM    597 3HB  ALA A  40     -53.452  -1.736  18.639  1.00  0.00           H  
ATOM    598  N   ALA A  41     -51.312  -1.487  20.595  1.00  0.00           N  
ATOM    599  CA  ALA A  41     -50.434  -2.209  21.496  1.00  0.00           C  
ATOM    600  C   ALA A  41     -49.800  -1.302  22.538  1.00  0.00           C  
ATOM    601  O   ALA A  41     -49.699  -1.663  23.711  1.00  0.00           O  
ATOM    602  CB  ALA A  41     -49.353  -2.929  20.702  1.00  0.00           C  
ATOM    603  H   ALA A  41     -51.090  -1.458  19.610  1.00  0.00           H  
ATOM    604  HA  ALA A  41     -51.031  -2.948  22.031  1.00  0.00           H  
ATOM    605 1HB  ALA A  41     -48.706  -3.479  21.385  1.00  0.00           H  
ATOM    606 2HB  ALA A  41     -49.818  -3.625  20.003  1.00  0.00           H  
ATOM    607 3HB  ALA A  41     -48.762  -2.200  20.149  1.00  0.00           H  
ATOM    608  N   ARG A  42     -49.379  -0.135  22.105  1.00  0.00           N  
ATOM    609  CA  ARG A  42     -48.821   0.855  23.006  1.00  0.00           C  
ATOM    610  C   ARG A  42     -49.824   1.323  24.048  1.00  0.00           C  
ATOM    611  O   ARG A  42     -49.485   1.487  25.220  1.00  0.00           O  
ATOM    612  CB  ARG A  42     -48.322   2.058  22.219  1.00  0.00           C  
ATOM    613  CG  ARG A  42     -47.074   1.806  21.389  1.00  0.00           C  
ATOM    614  CD  ARG A  42     -46.633   3.031  20.673  1.00  0.00           C  
ATOM    615  NE  ARG A  42     -45.489   2.775  19.813  1.00  0.00           N  
ATOM    616  CZ  ARG A  42     -44.207   2.771  20.226  1.00  0.00           C  
ATOM    617  NH1 ARG A  42     -43.922   3.011  21.487  1.00  0.00           N1+
ATOM    618  NH2 ARG A  42     -43.236   2.527  19.364  1.00  0.00           N  
ATOM    619  H   ARG A  42     -49.446   0.078  21.120  1.00  0.00           H  
ATOM    620  HA  ARG A  42     -47.976   0.408  23.531  1.00  0.00           H  
ATOM    621 1HB  ARG A  42     -49.104   2.400  21.543  1.00  0.00           H  
ATOM    622 2HB  ARG A  42     -48.102   2.876  22.906  1.00  0.00           H  
ATOM    623 1HG  ARG A  42     -46.263   1.479  22.040  1.00  0.00           H  
ATOM    624 2HG  ARG A  42     -47.279   1.032  20.649  1.00  0.00           H  
ATOM    625 1HD  ARG A  42     -47.449   3.404  20.054  1.00  0.00           H  
ATOM    626 2HD  ARG A  42     -46.351   3.794  21.398  1.00  0.00           H  
ATOM    627  HE  ARG A  42     -45.669   2.586  18.836  1.00  0.00           H  
ATOM    628 1HH1 ARG A  42     -44.664   3.198  22.146  1.00  0.00           H  
ATOM    629 2HH1 ARG A  42     -42.961   3.008  21.796  1.00  0.00           H  
ATOM    630 1HH2 ARG A  42     -43.455   2.343  18.394  1.00  0.00           H  
ATOM    631 2HH2 ARG A  42     -42.275   2.524  19.673  1.00  0.00           H  
ATOM    632  N   VAL A  43     -51.047   1.534  23.615  1.00  0.00           N  
ATOM    633  CA  VAL A  43     -52.119   1.912  24.516  1.00  0.00           C  
ATOM    634  C   VAL A  43     -52.406   0.843  25.558  1.00  0.00           C  
ATOM    635  O   VAL A  43     -52.627   1.148  26.730  1.00  0.00           O  
ATOM    636  CB  VAL A  43     -53.403   2.192  23.713  1.00  0.00           C  
ATOM    637  CG1 VAL A  43     -54.584   2.394  24.651  1.00  0.00           C  
ATOM    638  CG2 VAL A  43     -53.204   3.411  22.826  1.00  0.00           C  
ATOM    639  H   VAL A  43     -51.246   1.430  22.630  1.00  0.00           H  
ATOM    640  HA  VAL A  43     -51.827   2.824  25.038  1.00  0.00           H  
ATOM    641  HB  VAL A  43     -53.630   1.324  23.094  1.00  0.00           H  
ATOM    642 1HG1 VAL A  43     -55.484   2.590  24.067  1.00  0.00           H  
ATOM    643 2HG1 VAL A  43     -54.730   1.496  25.251  1.00  0.00           H  
ATOM    644 3HG1 VAL A  43     -54.387   3.241  25.308  1.00  0.00           H  
ATOM    645 1HG2 VAL A  43     -54.116   3.603  22.261  1.00  0.00           H  
ATOM    646 2HG2 VAL A  43     -52.972   4.278  23.446  1.00  0.00           H  
ATOM    647 3HG2 VAL A  43     -52.381   3.228  22.135  1.00  0.00           H  
ATOM    648  N   ALA A  44     -52.400  -0.398  25.125  1.00  0.00           N  
ATOM    649  CA  ALA A  44     -52.586  -1.518  26.026  1.00  0.00           C  
ATOM    650  C   ALA A  44     -51.484  -1.615  27.068  1.00  0.00           C  
ATOM    651  O   ALA A  44     -51.747  -1.884  28.240  1.00  0.00           O  
ATOM    652  CB  ALA A  44     -52.670  -2.813  25.232  1.00  0.00           C  
ATOM    653  H   ALA A  44     -52.262  -0.576  24.140  1.00  0.00           H  
ATOM    654  HA  ALA A  44     -53.524  -1.370  26.561  1.00  0.00           H  
ATOM    655 1HB  ALA A  44     -52.824  -3.649  25.915  1.00  0.00           H  
ATOM    656 2HB  ALA A  44     -53.505  -2.758  24.533  1.00  0.00           H  
ATOM    657 3HB  ALA A  44     -51.744  -2.962  24.679  1.00  0.00           H  
ATOM    658  N   GLU A  45     -50.263  -1.396  26.635  1.00  0.00           N  
ATOM    659  CA  GLU A  45     -49.125  -1.384  27.536  1.00  0.00           C  
ATOM    660  C   GLU A  45     -49.223  -0.282  28.578  1.00  0.00           C  
ATOM    661  O   GLU A  45     -48.913  -0.494  29.750  1.00  0.00           O  
ATOM    662  CB  GLU A  45     -47.828  -1.224  26.739  1.00  0.00           C  
ATOM    663  CG  GLU A  45     -47.450  -2.437  25.902  1.00  0.00           C  
ATOM    664  CD  GLU A  45     -46.216  -2.215  25.074  1.00  0.00           C  
ATOM    665  OE1 GLU A  45     -45.726  -1.111  25.056  1.00  0.00           O  
ATOM    666  OE2 GLU A  45     -45.762  -3.150  24.457  1.00  0.00           O1-
ATOM    667  H   GLU A  45     -50.112  -1.232  25.650  1.00  0.00           H  
ATOM    668  HA  GLU A  45     -49.094  -2.336  28.066  1.00  0.00           H  
ATOM    669 1HB  GLU A  45     -47.917  -0.369  26.069  1.00  0.00           H  
ATOM    670 2HB  GLU A  45     -47.004  -1.019  27.423  1.00  0.00           H  
ATOM    671 1HG  GLU A  45     -47.280  -3.285  26.566  1.00  0.00           H  
ATOM    672 2HG  GLU A  45     -48.283  -2.686  25.246  1.00  0.00           H  
ATOM    673  N   ALA A  46     -49.652   0.883  28.145  1.00  0.00           N  
ATOM    674  CA  ALA A  46     -49.860   2.000  29.046  1.00  0.00           C  
ATOM    675  C   ALA A  46     -50.929   1.713  30.088  1.00  0.00           C  
ATOM    676  O   ALA A  46     -50.775   2.055  31.260  1.00  0.00           O  
ATOM    677  CB  ALA A  46     -50.224   3.246  28.252  1.00  0.00           C  
ATOM    678  H   ALA A  46     -49.842   1.003  27.160  1.00  0.00           H  
ATOM    679  HA  ALA A  46     -48.928   2.182  29.581  1.00  0.00           H  
ATOM    680 1HB  ALA A  46     -50.367   4.084  28.935  1.00  0.00           H  
ATOM    681 2HB  ALA A  46     -49.421   3.480  27.553  1.00  0.00           H  
ATOM    682 3HB  ALA A  46     -51.145   3.069  27.700  1.00  0.00           H  
ATOM    683  N   LEU A  47     -52.001   1.089  29.655  1.00  0.00           N  
ATOM    684  CA  LEU A  47     -53.065   0.689  30.556  1.00  0.00           C  
ATOM    685  C   LEU A  47     -52.598  -0.313  31.598  1.00  0.00           C  
ATOM    686  O   LEU A  47     -52.963  -0.220  32.770  1.00  0.00           O  
ATOM    687  CB  LEU A  47     -54.226   0.088  29.754  1.00  0.00           C  
ATOM    688  CG  LEU A  47     -55.441  -0.361  30.577  1.00  0.00           C  
ATOM    689  CD1 LEU A  47     -56.016   0.832  31.327  1.00  0.00           C  
ATOM    690  CD2 LEU A  47     -56.480  -0.979  29.653  1.00  0.00           C  
ATOM    691  H   LEU A  47     -52.087   0.882  28.670  1.00  0.00           H  
ATOM    692  HA  LEU A  47     -53.423   1.573  31.082  1.00  0.00           H  
ATOM    693 1HB  LEU A  47     -54.570   0.828  29.033  1.00  0.00           H  
ATOM    694 2HB  LEU A  47     -53.858  -0.779  29.206  1.00  0.00           H  
ATOM    695  HG  LEU A  47     -55.127  -1.099  31.315  1.00  0.00           H  
ATOM    696 1HD1 LEU A  47     -56.879   0.513  31.912  1.00  0.00           H  
ATOM    697 2HD1 LEU A  47     -55.258   1.242  31.995  1.00  0.00           H  
ATOM    698 3HD1 LEU A  47     -56.324   1.596  30.614  1.00  0.00           H  
ATOM    699 1HD2 LEU A  47     -57.343  -1.299  30.238  1.00  0.00           H  
ATOM    700 2HD2 LEU A  47     -56.795  -0.241  28.915  1.00  0.00           H  
ATOM    701 3HD2 LEU A  47     -56.047  -1.840  29.143  1.00  0.00           H  
ATOM    702  N   ALA A  48     -51.797  -1.261  31.165  1.00  0.00           N  
ATOM    703  CA  ALA A  48     -51.218  -2.239  32.066  1.00  0.00           C  
ATOM    704  C   ALA A  48     -50.402  -1.597  33.175  1.00  0.00           C  
ATOM    705  O   ALA A  48     -50.544  -1.948  34.346  1.00  0.00           O  
ATOM    706  CB  ALA A  48     -50.356  -3.219  31.283  1.00  0.00           C  
ATOM    707  H   ALA A  48     -51.579  -1.310  30.180  1.00  0.00           H  
ATOM    708  HA  ALA A  48     -52.033  -2.786  32.540  1.00  0.00           H  
ATOM    709 1HB  ALA A  48     -49.935  -3.958  31.965  1.00  0.00           H  
ATOM    710 2HB  ALA A  48     -50.966  -3.723  30.534  1.00  0.00           H  
ATOM    711 3HB  ALA A  48     -49.549  -2.679  30.791  1.00  0.00           H  
ATOM    712  N   GLU A  49     -49.545  -0.653  32.801  1.00  0.00           N  
ATOM    713  CA  GLU A  49     -48.702   0.043  33.766  1.00  0.00           C  
ATOM    714  C   GLU A  49     -49.541   0.729  34.837  1.00  0.00           C  
ATOM    715  O   GLU A  49     -49.319   0.534  36.032  1.00  0.00           O  
ATOM    716  CB  GLU A  49     -47.820   1.073  33.058  1.00  0.00           C  
ATOM    717  CG  GLU A  49     -46.711   0.472  32.206  1.00  0.00           C  
ATOM    718  CD  GLU A  49     -45.924   1.509  31.454  1.00  0.00           C  
ATOM    719  OE1 GLU A  49     -46.295   2.657  31.498  1.00  0.00           O  
ATOM    720  OE2 GLU A  49     -44.950   1.152  30.834  1.00  0.00           O1-
ATOM    721  H   GLU A  49     -49.476  -0.411  31.823  1.00  0.00           H  
ATOM    722  HA  GLU A  49     -48.059  -0.689  34.256  1.00  0.00           H  
ATOM    723 1HB  GLU A  49     -48.437   1.698  32.412  1.00  0.00           H  
ATOM    724 2HB  GLU A  49     -47.356   1.726  33.798  1.00  0.00           H  
ATOM    725 1HG  GLU A  49     -46.032  -0.085  32.851  1.00  0.00           H  
ATOM    726 2HG  GLU A  49     -47.151  -0.228  31.497  1.00  0.00           H  
ATOM    727  N   ALA A  50     -50.504   1.532  34.388  1.00  0.00           N  
ATOM    728  CA  ALA A  50     -51.203   2.459  35.270  1.00  0.00           C  
ATOM    729  C   ALA A  50     -52.014   1.729  36.333  1.00  0.00           C  
ATOM    730  O   ALA A  50     -52.179   2.222  37.449  1.00  0.00           O  
ATOM    731  CB  ALA A  50     -52.107   3.376  34.458  1.00  0.00           C  
ATOM    732  H   ALA A  50     -50.757   1.498  33.411  1.00  0.00           H  
ATOM    733  HA  ALA A  50     -50.457   3.064  35.785  1.00  0.00           H  
ATOM    734 1HB  ALA A  50     -52.619   4.067  35.127  1.00  0.00           H  
ATOM    735 2HB  ALA A  50     -51.506   3.939  33.744  1.00  0.00           H  
ATOM    736 3HB  ALA A  50     -52.842   2.778  33.922  1.00  0.00           H  
ATOM    737  N   THR A  51     -52.525   0.549  35.991  1.00  0.00           N  
ATOM    738  CA  THR A  51     -53.478  -0.125  36.862  1.00  0.00           C  
ATOM    739  C   THR A  51     -52.880  -1.383  37.478  1.00  0.00           C  
ATOM    740  O   THR A  51     -53.556  -2.111  38.205  1.00  0.00           O  
ATOM    741  CB  THR A  51     -54.764  -0.487  36.096  1.00  0.00           C  
ATOM    742  CG2 THR A  51     -55.436   0.767  35.558  1.00  0.00           C  
ATOM    743  OG1 THR A  51     -54.444  -1.359  35.005  1.00  0.00           O  
ATOM    744  H   THR A  51     -52.256   0.109  35.122  1.00  0.00           H  
ATOM    745  HA  THR A  51     -53.742   0.551  37.675  1.00  0.00           H  
ATOM    746  HB  THR A  51     -55.453  -1.002  36.766  1.00  0.00           H  
ATOM    747  HG1 THR A  51     -55.235  -1.827  34.727  1.00  0.00           H  
ATOM    748 1HG2 THR A  51     -56.343   0.492  35.021  1.00  0.00           H  
ATOM    749 2HG2 THR A  51     -55.691   1.427  36.387  1.00  0.00           H  
ATOM    750 3HG2 THR A  51     -54.755   1.282  34.881  1.00  0.00           H  
ATOM    751  N   GLY A  52     -51.612  -1.634  37.185  1.00  0.00           N  
ATOM    752  CA  GLY A  52     -50.917  -2.797  37.716  1.00  0.00           C  
ATOM    753  C   GLY A  52     -51.673  -4.086  37.414  1.00  0.00           C  
ATOM    754  O   GLY A  52     -51.772  -4.973  38.263  1.00  0.00           O  
ATOM    755  H   GLY A  52     -51.115  -1.000  36.576  1.00  0.00           H  
ATOM    756 1HA  GLY A  52     -49.917  -2.851  37.285  1.00  0.00           H  
ATOM    757 2HA  GLY A  52     -50.797  -2.689  38.793  1.00  0.00           H  
ATOM    758  N   ALA A  53     -52.164  -4.199  36.191  1.00  0.00           N  
ATOM    759  CA  ALA A  53     -52.818  -5.419  35.728  1.00  0.00           C  
ATOM    760  C   ALA A  53     -51.799  -6.488  35.361  1.00  0.00           C  
ATOM    761  O   ALA A  53     -50.610  -6.203  35.220  1.00  0.00           O  
ATOM    762  CB  ALA A  53     -53.719  -5.119  34.539  1.00  0.00           C  
ATOM    763  H   ALA A  53     -52.082  -3.415  35.560  1.00  0.00           H  
ATOM    764  HA  ALA A  53     -53.428  -5.807  36.544  1.00  0.00           H  
ATOM    765 1HB  ALA A  53     -54.199  -6.039  34.205  1.00  0.00           H  
ATOM    766 2HB  ALA A  53     -54.481  -4.398  34.832  1.00  0.00           H  
ATOM    767 3HB  ALA A  53     -53.123  -4.706  33.726  1.00  0.00           H  
ATOM    768  N   ASP A  54     -52.270  -7.722  35.207  1.00  0.00           N  
ATOM    769  CA  ASP A  54     -51.381  -8.829  34.897  1.00  0.00           C  
ATOM    770  C   ASP A  54     -50.735  -8.632  33.527  1.00  0.00           C  
ATOM    771  O   ASP A  54     -51.395  -8.754  32.495  1.00  0.00           O  
ATOM    772  CB  ASP A  54     -52.143 -10.156  34.930  1.00  0.00           C  
ATOM    773  CG  ASP A  54     -51.241 -11.363  34.710  1.00  0.00           C  
ATOM    774  OD1 ASP A  54     -50.090 -11.171  34.396  1.00  0.00           O  
ATOM    775  OD2 ASP A  54     -51.712 -12.466  34.857  1.00  0.00           O1-
ATOM    776  H   ASP A  54     -53.260  -7.899  35.306  1.00  0.00           H  
ATOM    777  HA  ASP A  54     -50.593  -8.861  35.650  1.00  0.00           H  
ATOM    778 1HB  ASP A  54     -52.642 -10.265  35.893  1.00  0.00           H  
ATOM    779 2HB  ASP A  54     -52.915 -10.152  34.160  1.00  0.00           H  
ATOM    780  N   PRO A  55     -49.440  -8.327  33.534  1.00  0.00           N  
ATOM    781  CA  PRO A  55     -48.659  -8.102  32.316  1.00  0.00           C  
ATOM    782  C   PRO A  55     -49.035  -9.050  31.204  1.00  0.00           C  
ATOM    783  O   PRO A  55     -48.719  -8.811  30.038  1.00  0.00           O  
ATOM    784  CB  PRO A  55     -47.220  -8.341  32.783  1.00  0.00           C  
ATOM    785  CG  PRO A  55     -47.250  -8.025  34.239  1.00  0.00           C  
ATOM    786  CD  PRO A  55     -48.589  -8.532  34.704  1.00  0.00           C  
ATOM    787  HA  PRO A  55     -48.798  -7.063  31.984  1.00  0.00           H  
ATOM    788 1HB  PRO A  55     -46.926  -9.381  32.578  1.00  0.00           H  
ATOM    789 2HB  PRO A  55     -46.529  -7.695  32.220  1.00  0.00           H  
ATOM    790 1HG  PRO A  55     -46.409  -8.516  34.752  1.00  0.00           H  
ATOM    791 2HG  PRO A  55     -47.129  -6.943  34.395  1.00  0.00           H  
ATOM    792 1HD  PRO A  55     -48.507  -9.597  34.967  1.00  0.00           H  
ATOM    793 2HD  PRO A  55     -48.923  -7.943  35.571  1.00  0.00           H  
ATOM    794  N   ALA A  56     -49.702 -10.107  31.586  1.00  0.00           N  
ATOM    795  CA  ALA A  56     -50.141 -11.155  30.685  1.00  0.00           C  
ATOM    796  C   ALA A  56     -51.126 -10.651  29.642  1.00  0.00           C  
ATOM    797  O   ALA A  56     -51.047 -11.019  28.470  1.00  0.00           O  
ATOM    798  CB  ALA A  56     -50.759 -12.296  31.480  1.00  0.00           C  
ATOM    799  H   ALA A  56     -49.916 -10.183  32.570  1.00  0.00           H  
ATOM    800  HA  ALA A  56     -49.268 -11.529  30.150  1.00  0.00           H  
ATOM    801 1HB  ALA A  56     -51.074 -13.086  30.797  1.00  0.00           H  
ATOM    802 2HB  ALA A  56     -50.023 -12.693  32.179  1.00  0.00           H  
ATOM    803 3HB  ALA A  56     -51.622 -11.929  32.032  1.00  0.00           H  
ATOM    804  N   ALA A  57     -52.043  -9.815  30.076  1.00  0.00           N  
ATOM    805  CA  ALA A  57     -52.999  -9.200  29.175  1.00  0.00           C  
ATOM    806  C   ALA A  57     -52.331  -8.319  28.132  1.00  0.00           C  
ATOM    807  O   ALA A  57     -52.707  -8.334  26.960  1.00  0.00           O  
ATOM    808  CB  ALA A  57     -54.014  -8.391  29.969  1.00  0.00           C  
ATOM    809  H   ALA A  57     -52.083  -9.595  31.061  1.00  0.00           H  
ATOM    810  HA  ALA A  57     -53.520  -9.994  28.641  1.00  0.00           H  
ATOM    811 1HB  ALA A  57     -54.737  -7.943  29.287  1.00  0.00           H  
ATOM    812 2HB  ALA A  57     -54.534  -9.046  30.669  1.00  0.00           H  
ATOM    813 3HB  ALA A  57     -53.502  -7.606  30.521  1.00  0.00           H  
ATOM    814  N   ALA A  58     -51.349  -7.561  28.566  1.00  0.00           N  
ATOM    815  CA  ALA A  58     -50.577  -6.726  27.665  1.00  0.00           C  
ATOM    816  C   ALA A  58     -49.825  -7.536  26.622  1.00  0.00           C  
ATOM    817  O   ALA A  58     -49.774  -7.162  25.450  1.00  0.00           O  
ATOM    818  CB  ALA A  58     -49.605  -5.866  28.459  1.00  0.00           C  
ATOM    819  H   ALA A  58     -51.126  -7.559  29.551  1.00  0.00           H  
ATOM    820  HA  ALA A  58     -51.269  -6.075  27.131  1.00  0.00           H  
ATOM    821 1HB  ALA A  58     -49.038  -5.233  27.777  1.00  0.00           H  
ATOM    822 2HB  ALA A  58     -50.159  -5.241  29.159  1.00  0.00           H  
ATOM    823 3HB  ALA A  58     -48.920  -6.508  29.012  1.00  0.00           H  
ATOM    824  N   ALA A  59     -49.249  -8.636  27.056  1.00  0.00           N  
ATOM    825  CA  ALA A  59     -48.561  -9.540  26.155  1.00  0.00           C  
ATOM    826  C   ALA A  59     -49.491 -10.140  25.112  1.00  0.00           C  
ATOM    827  O   ALA A  59     -49.133 -10.254  23.940  1.00  0.00           O  
ATOM    828  CB  ALA A  59     -47.882 -10.646  26.949  1.00  0.00           C  
ATOM    829  H   ALA A  59     -49.286  -8.857  28.041  1.00  0.00           H  
ATOM    830  HA  ALA A  59     -47.800  -8.971  25.620  1.00  0.00           H  
ATOM    831 1HB  ALA A  59     -47.356 -11.314  26.267  1.00  0.00           H  
ATOM    832 2HB  ALA A  59     -47.170 -10.208  27.648  1.00  0.00           H  
ATOM    833 3HB  ALA A  59     -48.632 -11.210  27.501  1.00  0.00           H  
ATOM    834  N   ALA A  60     -50.672 -10.517  25.546  1.00  0.00           N  
ATOM    835  CA  ALA A  60     -51.683 -11.038  24.645  1.00  0.00           C  
ATOM    836  C   ALA A  60     -52.112 -10.018  23.602  1.00  0.00           C  
ATOM    837  O   ALA A  60     -52.286 -10.350  22.430  1.00  0.00           O  
ATOM    838  CB  ALA A  60     -52.891 -11.513  25.439  1.00  0.00           C  
ATOM    839  H   ALA A  60     -50.882 -10.443  26.531  1.00  0.00           H  
ATOM    840  HA  ALA A  60     -51.256 -11.887  24.111  1.00  0.00           H  
ATOM    841 1HB  ALA A  60     -53.640 -11.915  24.757  1.00  0.00           H  
ATOM    842 2HB  ALA A  60     -52.583 -12.291  26.138  1.00  0.00           H  
ATOM    843 3HB  ALA A  60     -53.315 -10.676  25.992  1.00  0.00           H  
ATOM    844  N   ALA A  61     -52.278  -8.788  24.036  1.00  0.00           N  
ATOM    845  CA  ALA A  61     -52.615  -7.702  23.135  1.00  0.00           C  
ATOM    846  C   ALA A  61     -51.537  -7.457  22.092  1.00  0.00           C  
ATOM    847  O   ALA A  61     -51.835  -7.228  20.920  1.00  0.00           O  
ATOM    848  CB  ALA A  61     -52.873  -6.430  23.929  1.00  0.00           C  
ATOM    849  H   ALA A  61     -52.168  -8.594  25.021  1.00  0.00           H  
ATOM    850  HA  ALA A  61     -53.525  -7.975  22.601  1.00  0.00           H  
ATOM    851 1HB  ALA A  61     -53.137  -5.622  23.247  1.00  0.00           H  
ATOM    852 2HB  ALA A  61     -53.692  -6.597  24.628  1.00  0.00           H  
ATOM    853 3HB  ALA A  61     -51.974  -6.158  24.481  1.00  0.00           H  
ATOM    854  N   ARG A  62     -50.297  -7.507  22.526  1.00  0.00           N  
ATOM    855  CA  ARG A  62     -49.169  -7.364  21.625  1.00  0.00           C  
ATOM    856  C   ARG A  62     -49.114  -8.468  20.582  1.00  0.00           C  
ATOM    857  O   ARG A  62     -48.836  -8.215  19.410  1.00  0.00           O  
ATOM    858  CB  ARG A  62     -47.867  -7.357  22.412  1.00  0.00           C  
ATOM    859  CG  ARG A  62     -46.609  -7.236  21.566  1.00  0.00           C  
ATOM    860  CD  ARG A  62     -46.529  -5.918  20.886  1.00  0.00           C  
ATOM    861  NE  ARG A  62     -45.347  -5.811  20.047  1.00  0.00           N  
ATOM    862  CZ  ARG A  62     -44.141  -5.387  20.474  1.00  0.00           C  
ATOM    863  NH1 ARG A  62     -43.975  -5.034  21.729  1.00  0.00           N1+
ATOM    864  NH2 ARG A  62     -43.126  -5.325  19.631  1.00  0.00           N  
ATOM    865  H   ARG A  62     -50.125  -7.648  23.511  1.00  0.00           H  
ATOM    866  HA  ARG A  62     -49.263  -6.412  21.101  1.00  0.00           H  
ATOM    867 1HB  ARG A  62     -47.871  -6.527  23.116  1.00  0.00           H  
ATOM    868 2HB  ARG A  62     -47.787  -8.277  22.991  1.00  0.00           H  
ATOM    869 1HG  ARG A  62     -45.731  -7.348  22.202  1.00  0.00           H  
ATOM    870 2HG  ARG A  62     -46.607  -8.016  20.803  1.00  0.00           H  
ATOM    871 1HD  ARG A  62     -47.408  -5.780  20.256  1.00  0.00           H  
ATOM    872 2HD  ARG A  62     -46.490  -5.126  21.633  1.00  0.00           H  
ATOM    873  HE  ARG A  62     -45.435  -6.074  19.074  1.00  0.00           H  
ATOM    874 1HH1 ARG A  62     -44.752  -5.081  22.374  1.00  0.00           H  
ATOM    875 2HH1 ARG A  62     -43.072  -4.716  22.049  1.00  0.00           H  
ATOM    876 1HH2 ARG A  62     -43.253  -5.597  18.665  1.00  0.00           H  
ATOM    877 2HH2 ARG A  62     -42.223  -5.008  19.950  1.00  0.00           H  
ATOM    878  N   ALA A  63     -49.379  -9.681  21.016  1.00  0.00           N  
ATOM    879  CA  ALA A  63     -49.433 -10.816  20.115  1.00  0.00           C  
ATOM    880  C   ALA A  63     -50.531 -10.678  19.072  1.00  0.00           C  
ATOM    881  O   ALA A  63     -50.330 -10.995  17.900  1.00  0.00           O  
ATOM    882  CB  ALA A  63     -49.624 -12.100  20.909  1.00  0.00           C  
ATOM    883  H   ALA A  63     -49.549  -9.826  22.001  1.00  0.00           H  
ATOM    884  HA  ALA A  63     -48.484 -10.870  19.580  1.00  0.00           H  
ATOM    885 1HB  ALA A  63     -49.651 -12.949  20.227  1.00  0.00           H  
ATOM    886 2HB  ALA A  63     -48.797 -12.222  21.609  1.00  0.00           H  
ATOM    887 3HB  ALA A  63     -50.561 -12.049  21.461  1.00  0.00           H  
ATOM    888  N   VAL A  64     -51.679 -10.207  19.506  1.00  0.00           N  
ATOM    889  CA  VAL A  64     -52.788  -9.956  18.605  1.00  0.00           C  
ATOM    890  C   VAL A  64     -52.461  -8.899  17.562  1.00  0.00           C  
ATOM    891  O   VAL A  64     -52.808  -9.042  16.390  1.00  0.00           O  
ATOM    892  CB  VAL A  64     -54.024  -9.507  19.408  1.00  0.00           C  
ATOM    893  CG1 VAL A  64     -55.130  -9.049  18.470  1.00  0.00           C  
ATOM    894  CG2 VAL A  64     -54.505 -10.645  20.295  1.00  0.00           C  
ATOM    895  H   VAL A  64     -51.792 -10.015  20.491  1.00  0.00           H  
ATOM    896  HA  VAL A  64     -53.027 -10.884  18.084  1.00  0.00           H  
ATOM    897  HB  VAL A  64     -53.752  -8.652  20.027  1.00  0.00           H  
ATOM    898 1HG1 VAL A  64     -55.996  -8.735  19.054  1.00  0.00           H  
ATOM    899 2HG1 VAL A  64     -54.775  -8.211  17.870  1.00  0.00           H  
ATOM    900 3HG1 VAL A  64     -55.415  -9.872  17.814  1.00  0.00           H  
ATOM    901 1HG2 VAL A  64     -55.379 -10.320  20.860  1.00  0.00           H  
ATOM    902 2HG2 VAL A  64     -54.771 -11.502  19.676  1.00  0.00           H  
ATOM    903 3HG2 VAL A  64     -53.711 -10.929  20.986  1.00  0.00           H  
ATOM    904  N   ALA A  65     -51.798  -7.851  17.996  1.00  0.00           N  
ATOM    905  CA  ALA A  65     -51.359  -6.802  17.095  1.00  0.00           C  
ATOM    906  C   ALA A  65     -50.374  -7.307  16.052  1.00  0.00           C  
ATOM    907  O   ALA A  65     -50.453  -6.939  14.880  1.00  0.00           O  
ATOM    908  CB  ALA A  65     -50.740  -5.661  17.889  1.00  0.00           C  
ATOM    909  H   ALA A  65     -51.588  -7.773  18.981  1.00  0.00           H  
ATOM    910  HA  ALA A  65     -52.232  -6.427  16.560  1.00  0.00           H  
ATOM    911 1HB  ALA A  65     -50.425  -4.872  17.207  1.00  0.00           H  
ATOM    912 2HB  ALA A  65     -51.476  -5.264  18.589  1.00  0.00           H  
ATOM    913 3HB  ALA A  65     -49.877  -6.029  18.442  1.00  0.00           H  
ATOM    914  N   GLU A  66     -49.457  -8.144  16.486  1.00  0.00           N  
ATOM    915  CA  GLU A  66     -48.501  -8.757  15.585  1.00  0.00           C  
ATOM    916  C   GLU A  66     -49.169  -9.639  14.542  1.00  0.00           C  
ATOM    917  O   GLU A  66     -48.794  -9.624  13.370  1.00  0.00           O  
ATOM    918  CB  GLU A  66     -47.487  -9.581  16.382  1.00  0.00           C  
ATOM    919  CG  GLU A  66     -46.531  -8.753  17.228  1.00  0.00           C  
ATOM    920  CD  GLU A  66     -45.621  -7.885  16.404  1.00  0.00           C  
ATOM    921  OE1 GLU A  66     -45.188  -8.327  15.367  1.00  0.00           O  
ATOM    922  OE2 GLU A  66     -45.360  -6.777  16.812  1.00  0.00           O1-
ATOM    923  H   GLU A  66     -49.417  -8.366  17.471  1.00  0.00           H  
ATOM    924  HA  GLU A  66     -47.969  -7.966  15.055  1.00  0.00           H  
ATOM    925 1HB  GLU A  66     -48.015 -10.265  17.046  1.00  0.00           H  
ATOM    926 2HB  GLU A  66     -46.890 -10.184  15.697  1.00  0.00           H  
ATOM    927 1HG  GLU A  66     -47.111  -8.118  17.898  1.00  0.00           H  
ATOM    928 2HG  GLU A  66     -45.929  -9.424  17.839  1.00  0.00           H  
ATOM    929  N   ALA A  67     -50.151 -10.398  14.976  1.00  0.00           N  
ATOM    930  CA  ALA A  67     -50.922 -11.232  14.075  1.00  0.00           C  
ATOM    931  C   ALA A  67     -51.675 -10.421  13.032  1.00  0.00           C  
ATOM    932  O   ALA A  67     -51.726 -10.794  11.860  1.00  0.00           O  
ATOM    933  CB  ALA A  67     -51.893 -12.093  14.869  1.00  0.00           C  
ATOM    934  H   ALA A  67     -50.374 -10.401  15.961  1.00  0.00           H  
ATOM    935  HA  ALA A  67     -50.230 -11.883  13.540  1.00  0.00           H  
ATOM    936 1HB  ALA A  67     -52.460 -12.727  14.187  1.00  0.00           H  
ATOM    937 2HB  ALA A  67     -51.338 -12.718  15.569  1.00  0.00           H  
ATOM    938 3HB  ALA A  67     -52.579 -11.452  15.422  1.00  0.00           H  
ATOM    939  N   GLY A  68     -52.251  -9.323  13.466  1.00  0.00           N  
ATOM    940  CA  GLY A  68     -52.939  -8.418  12.565  1.00  0.00           C  
ATOM    941  C   GLY A  68     -52.010  -7.818  11.522  1.00  0.00           C  
ATOM    942  O   GLY A  68     -52.365  -7.670  10.355  1.00  0.00           O  
ATOM    943  H   GLY A  68     -52.214  -9.103  14.451  1.00  0.00           H  
ATOM    944 1HA  GLY A  68     -53.745  -8.951  12.059  1.00  0.00           H  
ATOM    945 2HA  GLY A  68     -53.397  -7.613  13.138  1.00  0.00           H  
ATOM    946  N   LYS A  69     -50.827  -7.441  11.956  1.00  0.00           N  
ATOM    947  CA  LYS A  69     -49.817  -6.920  11.055  1.00  0.00           C  
ATOM    948  C   LYS A  69     -49.387  -7.940  10.012  1.00  0.00           C  
ATOM    949  O   LYS A  69     -49.210  -7.607   8.840  1.00  0.00           O  
ATOM    950  CB  LYS A  69     -48.600  -6.444  11.850  1.00  0.00           C  
ATOM    951  CG  LYS A  69     -48.834  -5.176  12.660  1.00  0.00           C  
ATOM    952  CD  LYS A  69     -47.533  -4.643  13.241  1.00  0.00           C  
ATOM    953  CE  LYS A  69     -47.028  -5.528  14.372  1.00  0.00           C  
ATOM    954  NZ  LYS A  69     -45.830  -4.949  15.039  1.00  0.00           N1+
ATOM    955  H   LYS A  69     -50.616  -7.516  12.941  1.00  0.00           H  
ATOM    956  HA  LYS A  69     -50.238  -6.068  10.519  1.00  0.00           H  
ATOM    957 1HB  LYS A  69     -48.287  -7.229  12.540  1.00  0.00           H  
ATOM    958 2HB  LYS A  69     -47.770  -6.258  11.168  1.00  0.00           H  
ATOM    959 1HG  LYS A  69     -49.276  -4.412  12.019  1.00  0.00           H  
ATOM    960 2HG  LYS A  69     -49.526  -5.387  13.474  1.00  0.00           H  
ATOM    961 1HD  LYS A  69     -46.775  -4.601  12.458  1.00  0.00           H  
ATOM    962 2HD  LYS A  69     -47.691  -3.636  13.624  1.00  0.00           H  
ATOM    963 1HE  LYS A  69     -47.815  -5.655  15.113  1.00  0.00           H  
ATOM    964 2HE  LYS A  69     -46.768  -6.510  13.977  1.00  0.00           H  
ATOM    965 1HZ  LYS A  69     -45.527  -5.564  15.780  1.00  0.00           H  
ATOM    966 2HZ  LYS A  69     -45.086  -4.843  14.364  1.00  0.00           H  
ATOM    967 3HZ  LYS A  69     -46.064  -4.045  15.426  1.00  0.00           H  
ATOM    968  N   ALA A  70     -49.223  -9.170  10.446  1.00  0.00           N  
ATOM    969  CA  ALA A  70     -48.885 -10.255   9.545  1.00  0.00           C  
ATOM    970  C   ALA A  70     -49.963 -10.501   8.502  1.00  0.00           C  
ATOM    971  O   ALA A  70     -49.665 -10.732   7.330  1.00  0.00           O  
ATOM    972  CB  ALA A  70     -48.626 -11.527  10.339  1.00  0.00           C  
ATOM    973  H   ALA A  70     -49.335  -9.365  11.431  1.00  0.00           H  
ATOM    974  HA  ALA A  70     -47.975  -9.981   9.011  1.00  0.00           H  
ATOM    975 1HB  ALA A  70     -48.360 -12.334   9.656  1.00  0.00           H  
ATOM    976 2HB  ALA A  70     -47.807 -11.359  11.038  1.00  0.00           H  
ATOM    977 3HB  ALA A  70     -49.524 -11.800  10.891  1.00  0.00           H  
ATOM    978  N   THR A  71     -51.203 -10.450   8.936  1.00  0.00           N  
ATOM    979  CA  THR A  71     -52.330 -10.594   8.035  1.00  0.00           C  
ATOM    980  C   THR A  71     -52.385  -9.489   6.992  1.00  0.00           C  
ATOM    981  O   THR A  71     -52.663  -9.742   5.820  1.00  0.00           O  
ATOM    982  CB  THR A  71     -53.654 -10.621   8.821  1.00  0.00           C  
ATOM    983  CG2 THR A  71     -54.837 -10.726   7.871  1.00  0.00           C  
ATOM    984  OG1 THR A  71     -53.661 -11.744   9.712  1.00  0.00           O  
ATOM    985  H   THR A  71     -51.376 -10.307   9.921  1.00  0.00           H  
ATOM    986  HA  THR A  71     -52.228 -11.540   7.502  1.00  0.00           H  
ATOM    987  HB  THR A  71     -53.747  -9.708   9.409  1.00  0.00           H  
ATOM    988  HG1 THR A  71     -53.151 -11.532  10.497  1.00  0.00           H  
ATOM    989 1HG2 THR A  71     -55.763 -10.743   8.444  1.00  0.00           H  
ATOM    990 2HG2 THR A  71     -54.841  -9.867   7.199  1.00  0.00           H  
ATOM    991 3HG2 THR A  71     -54.754 -11.642   7.287  1.00  0.00           H  
ATOM    992  N   LEU A  72     -52.120  -8.277   7.426  1.00  0.00           N  
ATOM    993  CA  LEU A  72     -52.066  -7.142   6.525  1.00  0.00           C  
ATOM    994  C   LEU A  72     -50.969  -7.280   5.482  1.00  0.00           C  
ATOM    995  O   LEU A  72     -51.170  -6.963   4.310  1.00  0.00           O  
ATOM    996  CB  LEU A  72     -51.850  -5.852   7.327  1.00  0.00           C  
ATOM    997  CG  LEU A  72     -53.030  -5.406   8.200  1.00  0.00           C  
ATOM    998  CD1 LEU A  72     -52.604  -4.230   9.067  1.00  0.00           C  
ATOM    999  CD2 LEU A  72     -54.207  -5.033   7.311  1.00  0.00           C  
ATOM   1000  H   LEU A  72     -51.950  -8.132   8.411  1.00  0.00           H  
ATOM   1001  HA  LEU A  72     -53.018  -7.073   5.999  1.00  0.00           H  
ATOM   1002 1HB  LEU A  72     -50.989  -5.989   7.979  1.00  0.00           H  
ATOM   1003 2HB  LEU A  72     -51.628  -5.043   6.631  1.00  0.00           H  
ATOM   1004  HG  LEU A  72     -53.320  -6.222   8.863  1.00  0.00           H  
ATOM   1005 1HD1 LEU A  72     -53.442  -3.913   9.688  1.00  0.00           H  
ATOM   1006 2HD1 LEU A  72     -51.774  -4.531   9.707  1.00  0.00           H  
ATOM   1007 3HD1 LEU A  72     -52.291  -3.403   8.431  1.00  0.00           H  
ATOM   1008 1HD2 LEU A  72     -55.046  -4.717   7.932  1.00  0.00           H  
ATOM   1009 2HD2 LEU A  72     -53.918  -4.217   6.649  1.00  0.00           H  
ATOM   1010 3HD2 LEU A  72     -54.501  -5.897   6.716  1.00  0.00           H  
ATOM   1011  N   ASP A  73     -49.821  -7.751   5.916  1.00  0.00           N  
ATOM   1012  CA  ASP A  73     -48.712  -8.002   5.015  1.00  0.00           C  
ATOM   1013  C   ASP A  73     -49.038  -9.059   3.972  1.00  0.00           C  
ATOM   1014  O   ASP A  73     -48.604  -8.966   2.824  1.00  0.00           O  
ATOM   1015  CB  ASP A  73     -47.477  -8.433   5.809  1.00  0.00           C  
ATOM   1016  CG  ASP A  73     -46.853  -7.292   6.601  1.00  0.00           C  
ATOM   1017  OD1 ASP A  73     -47.169  -6.159   6.322  1.00  0.00           O  
ATOM   1018  OD2 ASP A  73     -46.066  -7.563   7.476  1.00  0.00           O1-
ATOM   1019  H   ASP A  73     -49.708  -7.943   6.901  1.00  0.00           H  
ATOM   1020  HA  ASP A  73     -48.480  -7.077   4.486  1.00  0.00           H  
ATOM   1021 1HB  ASP A  73     -47.749  -9.230   6.502  1.00  0.00           H  
ATOM   1022 2HB  ASP A  73     -46.727  -8.835   5.127  1.00  0.00           H  
ATOM   1023  N   ALA A  74     -49.806 -10.075   4.360  1.00  0.00           N  
ATOM   1024  CA  ALA A  74     -50.208 -11.128   3.413  1.00  0.00           C  
ATOM   1025  C   ALA A  74     -51.351 -10.746   2.459  1.00  0.00           C  
ATOM   1026  O   ALA A  74     -51.527 -11.362   1.408  1.00  0.00           O  
ATOM   1027  CB  ALA A  74     -50.596 -12.378   4.189  1.00  0.00           C  
ATOM   1028  H   ALA A  74     -50.121 -10.129   5.318  1.00  0.00           H  
ATOM   1029  HA  ALA A  74     -49.352 -11.357   2.778  1.00  0.00           H  
ATOM   1030 1HB  ALA A  74     -50.863 -13.172   3.490  1.00  0.00           H  
ATOM   1031 2HB  ALA A  74     -49.754 -12.703   4.801  1.00  0.00           H  
ATOM   1032 3HB  ALA A  74     -51.448 -12.159   4.830  1.00  0.00           H  
ATOM   1033  N   ILE A  75     -52.135  -9.730   2.814  1.00  0.00           N  
ATOM   1034  CA  ILE A  75     -53.354  -9.420   2.055  1.00  0.00           C  
ATOM   1035  C   ILE A  75     -53.097  -8.359   0.988  1.00  0.00           C  
ATOM   1036  O   ILE A  75     -52.717  -7.230   1.300  1.00  0.00           O  
ATOM   1037  CB  ILE A  75     -54.477  -8.937   2.992  1.00  0.00           C  
ATOM   1038  CG1 ILE A  75     -54.826 -10.025   4.011  1.00  0.00           C  
ATOM   1039  CG2 ILE A  75     -55.706  -8.542   2.188  1.00  0.00           C  
ATOM   1040  CD1 ILE A  75     -55.753  -9.557   5.110  1.00  0.00           C  
ATOM   1041  H   ILE A  75     -51.895  -9.161   3.613  1.00  0.00           H  
ATOM   1042  HA  ILE A  75     -53.689 -10.327   1.554  1.00  0.00           H  
ATOM   1043  HB  ILE A  75     -54.131  -8.074   3.559  1.00  0.00           H  
ATOM   1044 1HG1 ILE A  75     -55.298 -10.864   3.500  1.00  0.00           H  
ATOM   1045 2HG1 ILE A  75     -53.912 -10.398   4.473  1.00  0.00           H  
ATOM   1046 1HG2 ILE A  75     -56.490  -8.204   2.866  1.00  0.00           H  
ATOM   1047 2HG2 ILE A  75     -55.448  -7.736   1.502  1.00  0.00           H  
ATOM   1048 3HG2 ILE A  75     -56.063  -9.402   1.621  1.00  0.00           H  
ATOM   1049 1HD1 ILE A  75     -55.954 -10.383   5.793  1.00  0.00           H  
ATOM   1050 2HD1 ILE A  75     -55.284  -8.739   5.658  1.00  0.00           H  
ATOM   1051 3HD1 ILE A  75     -56.689  -9.212   4.673  1.00  0.00           H  
ATOM   1052  N   GLU A  76     -53.307  -8.729  -0.272  1.00  0.00           N  
ATOM   1053  CA  GLU A  76     -53.042  -7.834  -1.399  1.00  0.00           C  
ATOM   1054  C   GLU A  76     -54.132  -6.783  -1.588  1.00  0.00           C  
ATOM   1055  O   GLU A  76     -53.843  -5.611  -1.828  1.00  0.00           O  
ATOM   1056  CB  GLU A  76     -52.890  -8.646  -2.687  1.00  0.00           C  
ATOM   1057  CG  GLU A  76     -51.644  -9.519  -2.736  1.00  0.00           C  
ATOM   1058  CD  GLU A  76     -51.551 -10.336  -3.995  1.00  0.00           C  
ATOM   1059  OE1 GLU A  76     -52.483 -10.317  -4.763  1.00  0.00           O  
ATOM   1060  OE2 GLU A  76     -50.547 -10.980  -4.189  1.00  0.00           O1-
ATOM   1061  H   GLU A  76     -53.661  -9.657  -0.454  1.00  0.00           H  
ATOM   1062  HA  GLU A  76     -52.108  -7.304  -1.208  1.00  0.00           H  
ATOM   1063 1HB  GLU A  76     -53.757  -9.293  -2.814  1.00  0.00           H  
ATOM   1064 2HB  GLU A  76     -52.858  -7.970  -3.542  1.00  0.00           H  
ATOM   1065 1HG  GLU A  76     -50.763  -8.882  -2.664  1.00  0.00           H  
ATOM   1066 2HG  GLU A  76     -51.647 -10.186  -1.875  1.00  0.00           H  
ATOM   1067  N   ASP A  77     -55.389  -7.206  -1.479  1.00  0.00           N  
ATOM   1068  CA  ASP A  77     -56.511  -6.308  -1.743  1.00  0.00           C  
ATOM   1069  C   ASP A  77     -56.664  -5.305  -0.613  1.00  0.00           C  
ATOM   1070  O   ASP A  77     -56.727  -5.679   0.558  1.00  0.00           O  
ATOM   1071  CB  ASP A  77     -57.811  -7.097  -1.915  1.00  0.00           C  
ATOM   1072  CG  ASP A  77     -58.988  -6.218  -2.318  1.00  0.00           C  
ATOM   1073  OD1 ASP A  77     -59.127  -5.943  -3.486  1.00  0.00           O  
ATOM   1074  OD2 ASP A  77     -59.738  -5.832  -1.453  1.00  0.00           O1-
ATOM   1075  H   ASP A  77     -55.576  -8.161  -1.210  1.00  0.00           H  
ATOM   1076  HA  ASP A  77     -56.309  -5.764  -2.666  1.00  0.00           H  
ATOM   1077 1HB  ASP A  77     -57.673  -7.865  -2.677  1.00  0.00           H  
ATOM   1078 2HB  ASP A  77     -58.057  -7.603  -0.981  1.00  0.00           H  
ATOM   1079  N   PRO A  78     -56.723  -4.029  -0.973  1.00  0.00           N  
ATOM   1080  CA  PRO A  78     -56.770  -2.958   0.014  1.00  0.00           C  
ATOM   1081  C   PRO A  78     -58.025  -3.041   0.875  1.00  0.00           C  
ATOM   1082  O   PRO A  78     -57.963  -2.895   2.096  1.00  0.00           O  
ATOM   1083  CB  PRO A  78     -56.764  -1.695  -0.853  1.00  0.00           C  
ATOM   1084  CG  PRO A  78     -57.219  -2.168  -2.192  1.00  0.00           C  
ATOM   1085  CD  PRO A  78     -56.703  -3.580  -2.285  1.00  0.00           C  
ATOM   1086  HA  PRO A  78     -55.870  -3.007   0.644  1.00  0.00           H  
ATOM   1087 1HB  PRO A  78     -57.433  -0.937  -0.419  1.00  0.00           H  
ATOM   1088 2HB  PRO A  78     -55.755  -1.258  -0.875  1.00  0.00           H  
ATOM   1089 1HG  PRO A  78     -58.315  -2.113  -2.262  1.00  0.00           H  
ATOM   1090 2HG  PRO A  78     -56.816  -1.517  -2.981  1.00  0.00           H  
ATOM   1091 1HD  PRO A  78     -57.385  -4.180  -2.904  1.00  0.00           H  
ATOM   1092 2HD  PRO A  78     -55.691  -3.573  -2.716  1.00  0.00           H  
ATOM   1093  N   GLU A  79     -59.172  -3.277   0.235  1.00  0.00           N  
ATOM   1094  CA  GLU A  79     -60.453  -3.176   0.928  1.00  0.00           C  
ATOM   1095  C   GLU A  79     -60.605  -4.259   1.973  1.00  0.00           C  
ATOM   1096  O   GLU A  79     -61.033  -3.995   3.097  1.00  0.00           O  
ATOM   1097  CB  GLU A  79     -61.610  -3.260  -0.070  1.00  0.00           C  
ATOM   1098  CG  GLU A  79     -61.739  -2.051  -0.986  1.00  0.00           C  
ATOM   1099  CD  GLU A  79     -62.836  -2.203  -2.003  1.00  0.00           C  
ATOM   1100  OE1 GLU A  79     -63.410  -3.262  -2.076  1.00  0.00           O  
ATOM   1101  OE2 GLU A  79     -63.100  -1.257  -2.708  1.00  0.00           O1-
ATOM   1102  H   GLU A  79     -59.160  -3.530  -0.743  1.00  0.00           H  
ATOM   1103  HA  GLU A  79     -60.497  -2.211   1.434  1.00  0.00           H  
ATOM   1104 1HB  GLU A  79     -61.487  -4.143  -0.697  1.00  0.00           H  
ATOM   1105 2HB  GLU A  79     -62.550  -3.371   0.471  1.00  0.00           H  
ATOM   1106 1HG  GLU A  79     -61.941  -1.169  -0.380  1.00  0.00           H  
ATOM   1107 2HG  GLU A  79     -60.792  -1.896  -1.501  1.00  0.00           H  
ATOM   1108  N   LYS A  80     -60.252  -5.471   1.593  1.00  0.00           N  
ATOM   1109  CA  LYS A  80     -60.266  -6.608   2.493  1.00  0.00           C  
ATOM   1110  C   LYS A  80     -59.162  -6.536   3.536  1.00  0.00           C  
ATOM   1111  O   LYS A  80     -59.381  -6.842   4.708  1.00  0.00           O  
ATOM   1112  CB  LYS A  80     -60.146  -7.909   1.697  1.00  0.00           C  
ATOM   1113  CG  LYS A  80     -60.198  -9.172   2.546  1.00  0.00           C  
ATOM   1114  CD  LYS A  80     -61.562  -9.344   3.197  1.00  0.00           C  
ATOM   1115  CE  LYS A  80     -61.650 -10.657   3.961  1.00  0.00           C  
ATOM   1116  NZ  LYS A  80     -62.967 -10.823   4.634  1.00  0.00           N1+
ATOM   1117  H   LYS A  80     -59.961  -5.605   0.635  1.00  0.00           H  
ATOM   1118  HA  LYS A  80     -61.216  -6.614   3.029  1.00  0.00           H  
ATOM   1119 1HB  LYS A  80     -60.952  -7.963   0.965  1.00  0.00           H  
ATOM   1120 2HB  LYS A  80     -59.204  -7.913   1.148  1.00  0.00           H  
ATOM   1121 1HG  LYS A  80     -59.992 -10.041   1.918  1.00  0.00           H  
ATOM   1122 2HG  LYS A  80     -59.437  -9.120   3.324  1.00  0.00           H  
ATOM   1123 1HD  LYS A  80     -61.743  -8.519   3.887  1.00  0.00           H  
ATOM   1124 2HD  LYS A  80     -62.336  -9.329   2.430  1.00  0.00           H  
ATOM   1125 1HE  LYS A  80     -61.500 -11.488   3.274  1.00  0.00           H  
ATOM   1126 2HE  LYS A  80     -60.864 -10.692   4.716  1.00  0.00           H  
ATOM   1127 1HZ  LYS A  80     -62.985 -11.703   5.129  1.00  0.00           H  
ATOM   1128 2HZ  LYS A  80     -63.109 -10.066   5.289  1.00  0.00           H  
ATOM   1129 3HZ  LYS A  80     -63.703 -10.811   3.942  1.00  0.00           H  
ATOM   1130  N   GLY A  81     -57.989  -6.133   3.103  1.00  0.00           N  
ATOM   1131  CA  GLY A  81     -56.867  -5.949   4.003  1.00  0.00           C  
ATOM   1132  C   GLY A  81     -57.129  -4.874   5.046  1.00  0.00           C  
ATOM   1133  O   GLY A  81     -56.770  -5.011   6.214  1.00  0.00           O  
ATOM   1134  H   GLY A  81     -57.865  -5.947   2.118  1.00  0.00           H  
ATOM   1135 1HA  GLY A  81     -56.648  -6.890   4.509  1.00  0.00           H  
ATOM   1136 2HA  GLY A  81     -55.981  -5.679   3.429  1.00  0.00           H  
ATOM   1137  N   ALA A  82     -57.730  -3.789   4.613  1.00  0.00           N  
ATOM   1138  CA  ALA A  82     -58.104  -2.716   5.513  1.00  0.00           C  
ATOM   1139  C   ALA A  82     -59.118  -3.161   6.556  1.00  0.00           C  
ATOM   1140  O   ALA A  82     -59.046  -2.784   7.724  1.00  0.00           O  
ATOM   1141  CB  ALA A  82     -58.652  -1.540   4.718  1.00  0.00           C  
ATOM   1142  H   ALA A  82     -57.937  -3.700   3.628  1.00  0.00           H  
ATOM   1143  HA  ALA A  82     -57.210  -2.395   6.047  1.00  0.00           H  
ATOM   1144 1HB  ALA A  82     -58.919  -0.732   5.400  1.00  0.00           H  
ATOM   1145 2HB  ALA A  82     -57.893  -1.188   4.019  1.00  0.00           H  
ATOM   1146 3HB  ALA A  82     -59.536  -1.855   4.166  1.00  0.00           H  
ATOM   1147  N   GLU A  83     -60.083  -3.941   6.123  1.00  0.00           N  
ATOM   1148  CA  GLU A  83     -61.075  -4.497   7.023  1.00  0.00           C  
ATOM   1149  C   GLU A  83     -60.460  -5.417   8.066  1.00  0.00           C  
ATOM   1150  O   GLU A  83     -60.834  -5.380   9.238  1.00  0.00           O  
ATOM   1151  CB  GLU A  83     -62.135  -5.260   6.226  1.00  0.00           C  
ATOM   1152  CG  GLU A  83     -63.266  -5.831   7.069  1.00  0.00           C  
ATOM   1153  CD  GLU A  83     -64.326  -6.508   6.245  1.00  0.00           C  
ATOM   1154  OE1 GLU A  83     -64.202  -6.517   5.044  1.00  0.00           O  
ATOM   1155  OE2 GLU A  83     -65.260  -7.017   6.818  1.00  0.00           O1-
ATOM   1156  H   GLU A  83     -60.135  -4.159   5.138  1.00  0.00           H  
ATOM   1157  HA  GLU A  83     -61.560  -3.677   7.553  1.00  0.00           H  
ATOM   1158 1HB  GLU A  83     -62.576  -4.598   5.480  1.00  0.00           H  
ATOM   1159 2HB  GLU A  83     -61.665  -6.086   5.692  1.00  0.00           H  
ATOM   1160 1HG  GLU A  83     -62.852  -6.554   7.772  1.00  0.00           H  
ATOM   1161 2HG  GLU A  83     -63.719  -5.025   7.644  1.00  0.00           H  
ATOM   1162  N   ALA A  84     -59.525  -6.232   7.633  1.00  0.00           N  
ATOM   1163  CA  ALA A  84     -58.805  -7.112   8.533  1.00  0.00           C  
ATOM   1164  C   ALA A  84     -58.005  -6.347   9.576  1.00  0.00           C  
ATOM   1165  O   ALA A  84     -57.976  -6.722  10.748  1.00  0.00           O  
ATOM   1166  CB  ALA A  84     -57.887  -8.029   7.738  1.00  0.00           C  
ATOM   1167  H   ALA A  84     -59.302  -6.246   6.648  1.00  0.00           H  
ATOM   1168  HA  ALA A  84     -59.535  -7.720   9.067  1.00  0.00           H  
ATOM   1169 1HB  ALA A  84     -57.359  -8.696   8.420  1.00  0.00           H  
ATOM   1170 2HB  ALA A  84     -58.479  -8.619   7.038  1.00  0.00           H  
ATOM   1171 3HB  ALA A  84     -57.165  -7.429   7.186  1.00  0.00           H  
ATOM   1172  N   GLY A  85     -57.365  -5.285   9.143  1.00  0.00           N  
ATOM   1173  CA  GLY A  85     -56.624  -4.422  10.043  1.00  0.00           C  
ATOM   1174  C   GLY A  85     -57.516  -3.768  11.086  1.00  0.00           C  
ATOM   1175  O   GLY A  85     -57.153  -3.642  12.254  1.00  0.00           O  
ATOM   1176  H   GLY A  85     -57.389  -5.064   8.158  1.00  0.00           H  
ATOM   1177 1HA  GLY A  85     -55.851  -5.001  10.549  1.00  0.00           H  
ATOM   1178 2HA  GLY A  85     -56.120  -3.645   9.469  1.00  0.00           H  
ATOM   1179  N   ARG A  86     -58.674  -3.322  10.653  1.00  0.00           N  
ATOM   1180  CA  ARG A  86     -59.651  -2.742  11.553  1.00  0.00           C  
ATOM   1181  C   ARG A  86     -60.141  -3.734  12.596  1.00  0.00           C  
ATOM   1182  O   ARG A  86     -60.297  -3.391  13.768  1.00  0.00           O  
ATOM   1183  CB  ARG A  86     -60.842  -2.217  10.766  1.00  0.00           C  
ATOM   1184  CG  ARG A  86     -61.909  -1.529  11.602  1.00  0.00           C  
ATOM   1185  CD  ARG A  86     -63.008  -0.994  10.759  1.00  0.00           C  
ATOM   1186  NE  ARG A  86     -63.751  -2.055  10.099  1.00  0.00           N  
ATOM   1187  CZ  ARG A  86     -64.590  -1.871   9.060  1.00  0.00           C  
ATOM   1188  NH1 ARG A  86     -64.781  -0.664   8.576  1.00  0.00           N1+
ATOM   1189  NH2 ARG A  86     -65.220  -2.903   8.528  1.00  0.00           N  
ATOM   1190  H   ARG A  86     -58.889  -3.385   9.668  1.00  0.00           H  
ATOM   1191  HA  ARG A  86     -59.186  -1.907  12.077  1.00  0.00           H  
ATOM   1192 1HB  ARG A  86     -60.498  -1.503  10.018  1.00  0.00           H  
ATOM   1193 2HB  ARG A  86     -61.320  -3.041  10.236  1.00  0.00           H  
ATOM   1194 1HG  ARG A  86     -62.335  -2.243  12.308  1.00  0.00           H  
ATOM   1195 2HG  ARG A  86     -61.462  -0.699  12.151  1.00  0.00           H  
ATOM   1196 1HD  ARG A  86     -63.702  -0.428  11.381  1.00  0.00           H  
ATOM   1197 2HD  ARG A  86     -62.594  -0.340   9.992  1.00  0.00           H  
ATOM   1198  HE  ARG A  86     -63.630  -2.998  10.443  1.00  0.00           H  
ATOM   1199 1HH1 ARG A  86     -64.299   0.126   8.983  1.00  0.00           H  
ATOM   1200 2HH1 ARG A  86     -65.409  -0.525   7.798  1.00  0.00           H  
ATOM   1201 1HH2 ARG A  86     -65.073  -3.832   8.900  1.00  0.00           H  
ATOM   1202 2HH2 ARG A  86     -65.848  -2.765   7.750  1.00  0.00           H  
ATOM   1203  N   GLU A  87     -60.379  -4.952  12.163  1.00  0.00           N  
ATOM   1204  CA  GLU A  87     -60.780  -6.015  13.063  1.00  0.00           C  
ATOM   1205  C   GLU A  87     -59.719  -6.325  14.106  1.00  0.00           C  
ATOM   1206  O   GLU A  87     -60.030  -6.538  15.278  1.00  0.00           O  
ATOM   1207  CB  GLU A  87     -61.102  -7.281  12.265  1.00  0.00           C  
ATOM   1208  CG  GLU A  87     -62.363  -7.187  11.418  1.00  0.00           C  
ATOM   1209  CD  GLU A  87     -63.611  -7.035  12.243  1.00  0.00           C  
ATOM   1210  OE1 GLU A  87     -63.929  -7.940  12.976  1.00  0.00           O  
ATOM   1211  OE2 GLU A  87     -64.247  -6.013  12.138  1.00  0.00           O1-
ATOM   1212  H   GLU A  87     -60.280  -5.152  11.178  1.00  0.00           H  
ATOM   1213  HA  GLU A  87     -61.679  -5.699  13.593  1.00  0.00           H  
ATOM   1214 1HB  GLU A  87     -60.269  -7.514  11.601  1.00  0.00           H  
ATOM   1215 2HB  GLU A  87     -61.220  -8.122  12.949  1.00  0.00           H  
ATOM   1216 1HG  GLU A  87     -62.276  -6.331  10.750  1.00  0.00           H  
ATOM   1217 2HG  GLU A  87     -62.444  -8.084  10.806  1.00  0.00           H  
ATOM   1218  N   ALA A  88     -58.477  -6.348  13.673  1.00  0.00           N  
ATOM   1219  CA  ALA A  88     -57.361  -6.559  14.573  1.00  0.00           C  
ATOM   1220  C   ALA A  88     -57.240  -5.459  15.616  1.00  0.00           C  
ATOM   1221  O   ALA A  88     -56.976  -5.728  16.788  1.00  0.00           O  
ATOM   1222  CB  ALA A  88     -56.068  -6.671  13.778  1.00  0.00           C  
ATOM   1223  H   ALA A  88     -58.297  -6.215  12.688  1.00  0.00           H  
ATOM   1224  HA  ALA A  88     -57.529  -7.494  15.107  1.00  0.00           H  
ATOM   1225 1HB  ALA A  88     -55.236  -6.843  14.460  1.00  0.00           H  
ATOM   1226 2HB  ALA A  88     -56.142  -7.504  13.078  1.00  0.00           H  
ATOM   1227 3HB  ALA A  88     -55.900  -5.748  13.226  1.00  0.00           H  
ATOM   1228  N   VAL A  89     -57.433  -4.233  15.183  1.00  0.00           N  
ATOM   1229  CA  VAL A  89     -57.419  -3.097  16.083  1.00  0.00           C  
ATOM   1230  C   VAL A  89     -58.523  -3.169  17.126  1.00  0.00           C  
ATOM   1231  O   VAL A  89     -58.304  -2.864  18.298  1.00  0.00           O  
ATOM   1232  CB  VAL A  89     -57.568  -1.791  15.280  1.00  0.00           C  
ATOM   1233  CG1 VAL A  89     -57.755  -0.608  16.217  1.00  0.00           C  
ATOM   1234  CG2 VAL A  89     -56.349  -1.588  14.392  1.00  0.00           C  
ATOM   1235  H   VAL A  89     -57.595  -4.078  14.198  1.00  0.00           H  
ATOM   1236  HA  VAL A  89     -56.461  -3.080  16.604  1.00  0.00           H  
ATOM   1237  HB  VAL A  89     -58.463  -1.856  14.661  1.00  0.00           H  
ATOM   1238 1HG1 VAL A  89     -57.859   0.307  15.632  1.00  0.00           H  
ATOM   1239 2HG1 VAL A  89     -58.653  -0.758  16.817  1.00  0.00           H  
ATOM   1240 3HG1 VAL A  89     -56.889  -0.522  16.873  1.00  0.00           H  
ATOM   1241 1HG2 VAL A  89     -56.461  -0.664  13.826  1.00  0.00           H  
ATOM   1242 2HG2 VAL A  89     -55.454  -1.529  15.011  1.00  0.00           H  
ATOM   1243 3HG2 VAL A  89     -56.259  -2.427  13.701  1.00  0.00           H  
ATOM   1244  N   ARG A  90     -59.697  -3.571  16.693  1.00  0.00           N  
ATOM   1245  CA  ARG A  90     -60.819  -3.754  17.593  1.00  0.00           C  
ATOM   1246  C   ARG A  90     -60.556  -4.830  18.636  1.00  0.00           C  
ATOM   1247  O   ARG A  90     -60.895  -4.668  19.808  1.00  0.00           O  
ATOM   1248  CB  ARG A  90     -62.069  -4.117  16.806  1.00  0.00           C  
ATOM   1249  CG  ARG A  90     -62.643  -2.990  15.961  1.00  0.00           C  
ATOM   1250  CD  ARG A  90     -63.822  -3.438  15.177  1.00  0.00           C  
ATOM   1251  NE  ARG A  90     -64.945  -3.781  16.034  1.00  0.00           N  
ATOM   1252  CZ  ARG A  90     -66.036  -4.462  15.631  1.00  0.00           C  
ATOM   1253  NH1 ARG A  90     -66.135  -4.864  14.383  1.00  0.00           N1+
ATOM   1254  NH2 ARG A  90     -67.005  -4.725  16.489  1.00  0.00           N  
ATOM   1255  H   ARG A  90     -59.821  -3.757  15.708  1.00  0.00           H  
ATOM   1256  HA  ARG A  90     -60.999  -2.815  18.117  1.00  0.00           H  
ATOM   1257 1HB  ARG A  90     -61.850  -4.950  16.139  1.00  0.00           H  
ATOM   1258 2HB  ARG A  90     -62.850  -4.444  17.493  1.00  0.00           H  
ATOM   1259 1HG  ARG A  90     -62.953  -2.171  16.609  1.00  0.00           H  
ATOM   1260 2HG  ARG A  90     -61.883  -2.634  15.264  1.00  0.00           H  
ATOM   1261 1HD  ARG A  90     -64.137  -2.639  14.506  1.00  0.00           H  
ATOM   1262 2HD  ARG A  90     -63.558  -4.318  14.592  1.00  0.00           H  
ATOM   1263  HE  ARG A  90     -64.905  -3.489  17.001  1.00  0.00           H  
ATOM   1264 1HH1 ARG A  90     -65.394  -4.663  13.727  1.00  0.00           H  
ATOM   1265 2HH1 ARG A  90     -66.953  -5.374  14.081  1.00  0.00           H  
ATOM   1266 1HH2 ARG A  90     -66.929  -4.416  17.449  1.00  0.00           H  
ATOM   1267 2HH2 ARG A  90     -67.822  -5.235  16.187  1.00  0.00           H  
ATOM   1268  N   HIS A  91     -59.956  -5.915  18.203  1.00  0.00           N  
ATOM   1269  CA  HIS A  91     -59.580  -6.989  19.103  1.00  0.00           C  
ATOM   1270  C   HIS A  91     -58.567  -6.543  20.146  1.00  0.00           C  
ATOM   1271  O   HIS A  91     -58.668  -6.905  21.318  1.00  0.00           O  
ATOM   1272  CB  HIS A  91     -59.011  -8.171  18.311  1.00  0.00           C  
ATOM   1273  CG  HIS A  91     -60.040  -8.913  17.516  1.00  0.00           C  
ATOM   1274  CD2 HIS A  91     -60.032  -9.352  16.236  1.00  0.00           C  
ATOM   1275  ND1 HIS A  91     -61.258  -9.288  18.043  1.00  0.00           N  
ATOM   1276  CE1 HIS A  91     -61.956  -9.924  17.118  1.00  0.00           C  
ATOM   1277  NE2 HIS A  91     -61.234  -9.977  16.014  1.00  0.00           N  
ATOM   1278  H   HIS A  91     -59.751  -6.004  17.218  1.00  0.00           H  
ATOM   1279  HA  HIS A  91     -60.461  -7.337  19.642  1.00  0.00           H  
ATOM   1280 1HB  HIS A  91     -58.243  -7.813  17.625  1.00  0.00           H  
ATOM   1281 2HB  HIS A  91     -58.537  -8.873  18.996  1.00  0.00           H  
ATOM   1282  HD1 HIS A  91     -61.610  -9.049  18.948  1.00  0.00           H  
ATOM   1283  HD2 HIS A  91     -59.292  -9.291  15.437  1.00  0.00           H  
ATOM   1284  HE1 HIS A  91     -62.954 -10.302  17.338  1.00  0.00           H  
ATOM   1285  N   VAL A  92     -57.602  -5.764  19.713  1.00  0.00           N  
ATOM   1286  CA  VAL A  92     -56.611  -5.207  20.613  1.00  0.00           C  
ATOM   1287  C   VAL A  92     -57.225  -4.287  21.656  1.00  0.00           C  
ATOM   1288  O   VAL A  92     -56.850  -4.324  22.828  1.00  0.00           O  
ATOM   1289  CB  VAL A  92     -55.555  -4.425  19.809  1.00  0.00           C  
ATOM   1290  CG1 VAL A  92     -54.625  -3.670  20.746  1.00  0.00           C  
ATOM   1291  CG2 VAL A  92     -54.769  -5.378  18.922  1.00  0.00           C  
ATOM   1292  H   VAL A  92     -57.549  -5.547  18.728  1.00  0.00           H  
ATOM   1293  HA  VAL A  92     -56.117  -6.028  21.135  1.00  0.00           H  
ATOM   1294  HB  VAL A  92     -56.059  -3.683  19.190  1.00  0.00           H  
ATOM   1295 1HG1 VAL A  92     -53.885  -3.122  20.162  1.00  0.00           H  
ATOM   1296 2HG1 VAL A  92     -55.204  -2.968  21.346  1.00  0.00           H  
ATOM   1297 3HG1 VAL A  92     -54.117  -4.376  21.402  1.00  0.00           H  
ATOM   1298 1HG2 VAL A  92     -54.025  -4.818  18.356  1.00  0.00           H  
ATOM   1299 2HG2 VAL A  92     -54.270  -6.124  19.541  1.00  0.00           H  
ATOM   1300 3HG2 VAL A  92     -55.450  -5.877  18.231  1.00  0.00           H  
ATOM   1301  N   ALA A  93     -58.160  -3.472  21.223  1.00  0.00           N  
ATOM   1302  CA  ALA A  93     -58.881  -2.593  22.123  1.00  0.00           C  
ATOM   1303  C   ALA A  93     -59.680  -3.357  23.166  1.00  0.00           C  
ATOM   1304  O   ALA A  93     -59.709  -2.981  24.338  1.00  0.00           O  
ATOM   1305  CB  ALA A  93     -59.800  -1.678  21.328  1.00  0.00           C  
ATOM   1306  H   ALA A  93     -58.382  -3.457  20.238  1.00  0.00           H  
ATOM   1307  HA  ALA A  93     -58.152  -1.984  22.657  1.00  0.00           H  
ATOM   1308 1HB  ALA A  93     -60.329  -1.011  22.010  1.00  0.00           H  
ATOM   1309 2HB  ALA A  93     -59.209  -1.086  20.628  1.00  0.00           H  
ATOM   1310 3HB  ALA A  93     -60.522  -2.278  20.776  1.00  0.00           H  
ATOM   1311  N   GLU A  94     -60.320  -4.420  22.733  1.00  0.00           N  
ATOM   1312  CA  GLU A  94     -61.061  -5.282  23.633  1.00  0.00           C  
ATOM   1313  C   GLU A  94     -60.169  -5.936  24.676  1.00  0.00           C  
ATOM   1314  O   GLU A  94     -60.533  -6.028  25.848  1.00  0.00           O  
ATOM   1315  CB  GLU A  94     -61.796  -6.362  22.835  1.00  0.00           C  
ATOM   1316  CG  GLU A  94     -62.957  -5.844  21.998  1.00  0.00           C  
ATOM   1317  CD  GLU A  94     -63.604  -6.918  21.168  1.00  0.00           C  
ATOM   1318  OE1 GLU A  94     -63.098  -8.014  21.150  1.00  0.00           O  
ATOM   1319  OE2 GLU A  94     -64.606  -6.641  20.552  1.00  0.00           O1-
ATOM   1320  H   GLU A  94     -60.295  -4.642  21.748  1.00  0.00           H  
ATOM   1321  HA  GLU A  94     -61.797  -4.677  24.163  1.00  0.00           H  
ATOM   1322 1HB  GLU A  94     -61.095  -6.859  22.164  1.00  0.00           H  
ATOM   1323 2HB  GLU A  94     -62.186  -7.116  23.518  1.00  0.00           H  
ATOM   1324 1HG  GLU A  94     -63.706  -5.413  22.662  1.00  0.00           H  
ATOM   1325 2HG  GLU A  94     -62.594  -5.054  21.343  1.00  0.00           H  
ATOM   1326  N   LEU A  95     -59.012  -6.383  24.243  1.00  0.00           N  
ATOM   1327  CA  LEU A  95     -58.034  -6.963  25.143  1.00  0.00           C  
ATOM   1328  C   LEU A  95     -57.544  -5.971  26.186  1.00  0.00           C  
ATOM   1329  O   LEU A  95     -57.388  -6.314  27.358  1.00  0.00           O  
ATOM   1330  CB  LEU A  95     -56.839  -7.493  24.340  1.00  0.00           C  
ATOM   1331  CG  LEU A  95     -56.951  -8.946  23.863  1.00  0.00           C  
ATOM   1332  CD1 LEU A  95     -58.198  -9.106  23.004  1.00  0.00           C  
ATOM   1333  CD2 LEU A  95     -55.699  -9.322  23.084  1.00  0.00           C  
ATOM   1334  H   LEU A  95     -58.798  -6.321  23.258  1.00  0.00           H  
ATOM   1335  HA  LEU A  95     -58.499  -7.796  25.669  1.00  0.00           H  
ATOM   1336 1HB  LEU A  95     -56.707  -6.865  23.460  1.00  0.00           H  
ATOM   1337 2HB  LEU A  95     -55.944  -7.414  24.956  1.00  0.00           H  
ATOM   1338  HG  LEU A  95     -57.053  -9.606  24.725  1.00  0.00           H  
ATOM   1339 1HD1 LEU A  95     -58.277 -10.139  22.665  1.00  0.00           H  
ATOM   1340 2HD1 LEU A  95     -59.080  -8.849  23.592  1.00  0.00           H  
ATOM   1341 3HD1 LEU A  95     -58.132  -8.445  22.141  1.00  0.00           H  
ATOM   1342 1HD2 LEU A  95     -55.778 -10.356  22.745  1.00  0.00           H  
ATOM   1343 2HD2 LEU A  95     -55.597  -8.665  22.220  1.00  0.00           H  
ATOM   1344 3HD2 LEU A  95     -54.825  -9.217  23.726  1.00  0.00           H  
ATOM   1345  N   ALA A  96     -57.306  -4.753  25.753  1.00  0.00           N  
ATOM   1346  CA  ALA A  96     -56.905  -3.689  26.653  1.00  0.00           C  
ATOM   1347  C   ALA A  96     -57.967  -3.380  27.696  1.00  0.00           C  
ATOM   1348  O   ALA A  96     -57.657  -3.169  28.868  1.00  0.00           O  
ATOM   1349  CB  ALA A  96     -56.572  -2.435  25.858  1.00  0.00           C  
ATOM   1350  H   ALA A  96     -57.405  -4.553  24.768  1.00  0.00           H  
ATOM   1351  HA  ALA A  96     -56.013  -4.016  27.187  1.00  0.00           H  
ATOM   1352 1HB  ALA A  96     -56.259  -1.644  26.540  1.00  0.00           H  
ATOM   1353 2HB  ALA A  96     -55.765  -2.651  25.158  1.00  0.00           H  
ATOM   1354 3HB  ALA A  96     -57.453  -2.110  25.306  1.00  0.00           H  
ATOM   1355  N   GLU A  97     -59.207  -3.356  27.263  1.00  0.00           N  
ATOM   1356  CA  GLU A  97     -60.324  -3.146  28.163  1.00  0.00           C  
ATOM   1357  C   GLU A  97     -60.445  -4.245  29.206  1.00  0.00           C  
ATOM   1358  O   GLU A  97     -60.889  -4.003  30.328  1.00  0.00           O  
ATOM   1359  CB  GLU A  97     -61.626  -3.049  27.365  1.00  0.00           C  
ATOM   1360  CG  GLU A  97     -61.752  -1.792  26.516  1.00  0.00           C  
ATOM   1361  CD  GLU A  97     -63.021  -1.754  25.712  1.00  0.00           C  
ATOM   1362  OE1 GLU A  97     -63.737  -2.726  25.721  1.00  0.00           O  
ATOM   1363  OE2 GLU A  97     -63.275  -0.751  25.088  1.00  0.00           O1-
ATOM   1364  H   GLU A  97     -59.387  -3.487  26.278  1.00  0.00           H  
ATOM   1365  HA  GLU A  97     -60.169  -2.206  28.694  1.00  0.00           H  
ATOM   1366 1HB  GLU A  97     -61.712  -3.911  26.702  1.00  0.00           H  
ATOM   1367 2HB  GLU A  97     -62.475  -3.077  28.049  1.00  0.00           H  
ATOM   1368 1HG  GLU A  97     -61.723  -0.921  27.170  1.00  0.00           H  
ATOM   1369 2HG  GLU A  97     -60.898  -1.735  25.842  1.00  0.00           H  
ATOM   1370  N   ALA A  98     -60.047  -5.453  28.826  1.00  0.00           N  
ATOM   1371  CA  ALA A  98     -59.990  -6.569  29.771  1.00  0.00           C  
ATOM   1372  C   ALA A  98     -58.793  -6.527  30.710  1.00  0.00           C  
ATOM   1373  O   ALA A  98     -57.914  -7.387  30.650  1.00  0.00           O  
ATOM   1374  CB  ALA A  98     -59.991  -7.886  29.008  1.00  0.00           C  
ATOM   1375  H   ALA A  98     -59.777  -5.608  27.865  1.00  0.00           H  
ATOM   1376  HA  ALA A  98     -60.878  -6.525  30.401  1.00  0.00           H  
ATOM   1377 1HB  ALA A  98     -59.970  -8.716  29.715  1.00  0.00           H  
ATOM   1378 2HB  ALA A  98     -60.892  -7.952  28.398  1.00  0.00           H  
ATOM   1379 3HB  ALA A  98     -59.114  -7.935  28.366  1.00  0.00           H  
ATOM   1380  N   VAL A  99     -58.759  -5.525  31.579  1.00  0.00           N  
ATOM   1381  CA  VAL A  99     -57.836  -5.536  32.708  1.00  0.00           C  
ATOM   1382  C   VAL A  99     -58.330  -6.449  33.832  1.00  0.00           C  
ATOM   1383  O   VAL A  99     -57.562  -7.230  34.393  1.00  0.00           O  
ATOM   1384  CB  VAL A  99     -57.652  -4.108  33.255  1.00  0.00           C  
ATOM   1385  CG1 VAL A  99     -57.100  -3.191  32.173  1.00  0.00           C  
ATOM   1386  CG2 VAL A  99     -58.977  -3.581  33.784  1.00  0.00           C  
ATOM   1387  H   VAL A  99     -59.382  -4.739  31.460  1.00  0.00           H  
ATOM   1388  HA  VAL A  99     -56.870  -5.906  32.362  1.00  0.00           H  
ATOM   1389  HB  VAL A  99     -56.920  -4.129  34.062  1.00  0.00           H  
ATOM   1390 1HG1 VAL A  99     -56.976  -2.185  32.577  1.00  0.00           H  
ATOM   1391 2HG1 VAL A  99     -56.135  -3.567  31.835  1.00  0.00           H  
ATOM   1392 3HG1 VAL A  99     -57.794  -3.160  31.333  1.00  0.00           H  
ATOM   1393 1HG2 VAL A  99     -58.840  -2.572  34.170  1.00  0.00           H  
ATOM   1394 2HG2 VAL A  99     -59.711  -3.566  32.978  1.00  0.00           H  
ATOM   1395 3HG2 VAL A  99     -59.333  -4.230  34.585  1.00  0.00           H  
ATOM   1396  N   ASP A 100     -59.616  -6.338  34.148  1.00  0.00           N  
ATOM   1397  CA  ASP A 100     -60.206  -7.047  35.281  1.00  0.00           C  
ATOM   1398  C   ASP A 100     -60.227  -8.558  35.060  1.00  0.00           C  
ATOM   1399  O   ASP A 100     -60.216  -9.335  36.015  1.00  0.00           O  
ATOM   1400  CB  ASP A 100     -61.630  -6.547  35.537  1.00  0.00           C  
ATOM   1401  CG  ASP A 100     -61.669  -5.140  36.117  1.00  0.00           C  
ATOM   1402  OD1 ASP A 100     -60.653  -4.683  36.586  1.00  0.00           O  
ATOM   1403  OD2 ASP A 100     -62.714  -4.535  36.087  1.00  0.00           O1-
ATOM   1404  H   ASP A 100     -60.202  -5.741  33.582  1.00  0.00           H  
ATOM   1405  HA  ASP A 100     -59.602  -6.847  36.167  1.00  0.00           H  
ATOM   1406 1HB  ASP A 100     -62.192  -6.555  34.603  1.00  0.00           H  
ATOM   1407 2HB  ASP A 100     -62.134  -7.224  36.228  1.00  0.00           H  
ATOM   1408  N   ALA A 101     -60.257  -8.961  33.798  1.00  0.00           N  
ATOM   1409  CA  ALA A 101     -60.505 -10.350  33.426  1.00  0.00           C  
ATOM   1410  C   ALA A 101     -59.362 -11.280  33.827  1.00  0.00           C  
ATOM   1411  O   ALA A 101     -58.203 -10.868  33.878  1.00  0.00           O  
ATOM   1412  CB  ALA A 101     -60.755 -10.448  31.928  1.00  0.00           C  
ATOM   1413  H   ALA A 101     -60.102  -8.277  33.071  1.00  0.00           H  
ATOM   1414  HA  ALA A 101     -61.396 -10.689  33.956  1.00  0.00           H  
ATOM   1415 1HB  ALA A 101     -60.953 -11.486  31.660  1.00  0.00           H  
ATOM   1416 2HB  ALA A 101     -61.615  -9.834  31.662  1.00  0.00           H  
ATOM   1417 3HB  ALA A 101     -59.877 -10.096  31.389  1.00  0.00           H  
ATOM   1418  N   PRO A 102     -59.706 -12.536  34.109  1.00  0.00           N  
ATOM   1419  CA  PRO A 102     -58.723 -13.537  34.518  1.00  0.00           C  
ATOM   1420  C   PRO A 102     -57.703 -13.791  33.417  1.00  0.00           C  
ATOM   1421  O   PRO A 102     -58.042 -13.799  32.234  1.00  0.00           O  
ATOM   1422  CB  PRO A 102     -59.583 -14.776  34.786  1.00  0.00           C  
ATOM   1423  CG  PRO A 102     -60.942 -14.227  35.056  1.00  0.00           C  
ATOM   1424  CD  PRO A 102     -61.049 -13.031  34.148  1.00  0.00           C  
ATOM   1425  HA  PRO A 102     -58.223 -13.198  35.437  1.00  0.00           H  
ATOM   1426 1HB  PRO A 102     -59.558 -15.447  33.915  1.00  0.00           H  
ATOM   1427 2HB  PRO A 102     -59.174 -15.341  35.638  1.00  0.00           H  
ATOM   1428 1HG  PRO A 102     -61.708 -14.988  34.845  1.00  0.00           H  
ATOM   1429 2HG  PRO A 102     -61.041 -13.963  36.119  1.00  0.00           H  
ATOM   1430 1HD  PRO A 102     -61.403 -13.351  33.158  1.00  0.00           H  
ATOM   1431 2HD  PRO A 102     -61.740 -12.297  34.588  1.00  0.00           H  
ATOM   1432  N   PRO A 103     -56.448 -13.999  33.808  1.00  0.00           N  
ATOM   1433  CA  PRO A 103     -55.355 -14.130  32.846  1.00  0.00           C  
ATOM   1434  C   PRO A 103     -55.691 -15.124  31.755  1.00  0.00           C  
ATOM   1435  O   PRO A 103     -55.270 -14.968  30.609  1.00  0.00           O  
ATOM   1436  CB  PRO A 103     -54.189 -14.621  33.710  1.00  0.00           C  
ATOM   1437  CG  PRO A 103     -54.462 -14.042  35.056  1.00  0.00           C  
ATOM   1438  CD  PRO A 103     -55.955 -14.153  35.215  1.00  0.00           C  
ATOM   1439  HA  PRO A 103     -55.135 -13.144  32.412  1.00  0.00           H  
ATOM   1440 1HB  PRO A 103     -54.162 -15.720  33.716  1.00  0.00           H  
ATOM   1441 2HB  PRO A 103     -53.235 -14.278  33.284  1.00  0.00           H  
ATOM   1442 1HG  PRO A 103     -53.911 -14.599  35.828  1.00  0.00           H  
ATOM   1443 2HG  PRO A 103     -54.108 -13.001  35.101  1.00  0.00           H  
ATOM   1444 1HD  PRO A 103     -56.208 -15.142  35.626  1.00  0.00           H  
ATOM   1445 2HD  PRO A 103     -56.315 -13.354  35.880  1.00  0.00           H  
ATOM   1446  N   ARG A 104     -56.447 -16.135  32.127  1.00  0.00           N  
ATOM   1447  CA  ARG A 104     -56.858 -17.195  31.226  1.00  0.00           C  
ATOM   1448  C   ARG A 104     -57.856 -16.716  30.184  1.00  0.00           C  
ATOM   1449  O   ARG A 104     -57.768 -17.082  29.012  1.00  0.00           O  
ATOM   1450  CB  ARG A 104     -57.472 -18.344  32.012  1.00  0.00           C  
ATOM   1451  CG  ARG A 104     -56.485 -19.148  32.844  1.00  0.00           C  
ATOM   1452  CD  ARG A 104     -57.089 -20.410  33.345  1.00  0.00           C  
ATOM   1453  NE  ARG A 104     -58.193 -20.158  34.258  1.00  0.00           N  
ATOM   1454  CZ  ARG A 104     -58.060 -19.977  35.586  1.00  0.00           C  
ATOM   1455  NH1 ARG A 104     -56.869 -20.022  36.140  1.00  0.00           N1+
ATOM   1456  NH2 ARG A 104     -59.128 -19.754  36.332  1.00  0.00           N  
ATOM   1457  H   ARG A 104     -56.750 -16.163  33.090  1.00  0.00           H  
ATOM   1458  HA  ARG A 104     -55.976 -17.565  30.702  1.00  0.00           H  
ATOM   1459 1HB  ARG A 104     -58.233 -17.957  32.687  1.00  0.00           H  
ATOM   1460 2HB  ARG A 104     -57.963 -19.034  31.326  1.00  0.00           H  
ATOM   1461 1HG  ARG A 104     -55.617 -19.401  32.236  1.00  0.00           H  
ATOM   1462 2HG  ARG A 104     -56.166 -18.556  33.703  1.00  0.00           H  
ATOM   1463 1HD  ARG A 104     -57.468 -20.990  32.504  1.00  0.00           H  
ATOM   1464 2HD  ARG A 104     -56.334 -20.989  33.874  1.00  0.00           H  
ATOM   1465  HE  ARG A 104     -59.125 -20.116  33.868  1.00  0.00           H  
ATOM   1466 1HH1 ARG A 104     -56.053 -20.193  35.570  1.00  0.00           H  
ATOM   1467 2HH1 ARG A 104     -56.770 -19.886  37.136  1.00  0.00           H  
ATOM   1468 1HH2 ARG A 104     -60.044 -19.719  35.906  1.00  0.00           H  
ATOM   1469 2HH2 ARG A 104     -59.029 -19.618  37.327  1.00  0.00           H  
ATOM   1470  N   GLU A 105     -58.794 -15.904  30.617  1.00  0.00           N  
ATOM   1471  CA  GLU A 105     -59.766 -15.315  29.716  1.00  0.00           C  
ATOM   1472  C   GLU A 105     -59.122 -14.416  28.674  1.00  0.00           C  
ATOM   1473  O   GLU A 105     -59.498 -14.440  27.502  1.00  0.00           O  
ATOM   1474  CB  GLU A 105     -60.801 -14.518  30.513  1.00  0.00           C  
ATOM   1475  CG  GLU A 105     -61.912 -13.909  29.668  1.00  0.00           C  
ATOM   1476  CD  GLU A 105     -62.949 -13.198  30.491  1.00  0.00           C  
ATOM   1477  OE1 GLU A 105     -63.160 -13.589  31.614  1.00  0.00           O  
ATOM   1478  OE2 GLU A 105     -63.533 -12.262  29.996  1.00  0.00           O1-
ATOM   1479  H   GLU A 105     -58.840 -15.684  31.602  1.00  0.00           H  
ATOM   1480  HA  GLU A 105     -60.277 -16.119  29.185  1.00  0.00           H  
ATOM   1481 1HB  GLU A 105     -61.264 -15.165  31.258  1.00  0.00           H  
ATOM   1482 2HB  GLU A 105     -60.304 -13.707  31.046  1.00  0.00           H  
ATOM   1483 1HG  GLU A 105     -61.473 -13.200  28.966  1.00  0.00           H  
ATOM   1484 2HG  GLU A 105     -62.390 -14.699  29.092  1.00  0.00           H  
ATOM   1485  N   VAL A 106     -58.159 -13.632  29.107  1.00  0.00           N  
ATOM   1486  CA  VAL A 106     -57.410 -12.778  28.206  1.00  0.00           C  
ATOM   1487  C   VAL A 106     -56.637 -13.570  27.164  1.00  0.00           C  
ATOM   1488  O   VAL A 106     -56.597 -13.198  25.991  1.00  0.00           O  
ATOM   1489  CB  VAL A 106     -56.427 -11.905  29.008  1.00  0.00           C  
ATOM   1490  CG1 VAL A 106     -55.496 -11.151  28.070  1.00  0.00           C  
ATOM   1491  CG2 VAL A 106     -57.197 -10.939  29.895  1.00  0.00           C  
ATOM   1492  H   VAL A 106     -57.935 -13.624  30.092  1.00  0.00           H  
ATOM   1493  HA  VAL A 106     -58.111 -12.126  27.684  1.00  0.00           H  
ATOM   1494  HB  VAL A 106     -55.804 -12.551  29.628  1.00  0.00           H  
ATOM   1495 1HG1 VAL A 106     -54.808 -10.540  28.654  1.00  0.00           H  
ATOM   1496 2HG1 VAL A 106     -54.929 -11.863  27.470  1.00  0.00           H  
ATOM   1497 3HG1 VAL A 106     -56.083 -10.509  27.414  1.00  0.00           H  
ATOM   1498 1HG2 VAL A 106     -56.496 -10.326  30.460  1.00  0.00           H  
ATOM   1499 2HG2 VAL A 106     -57.824 -10.297  29.276  1.00  0.00           H  
ATOM   1500 3HG2 VAL A 106     -57.825 -11.502  30.587  1.00  0.00           H  
ATOM   1501  N   ALA A 107     -56.032 -14.652  27.597  1.00  0.00           N  
ATOM   1502  CA  ALA A 107     -55.321 -15.539  26.696  1.00  0.00           C  
ATOM   1503  C   ALA A 107     -56.234 -16.164  25.654  1.00  0.00           C  
ATOM   1504  O   ALA A 107     -55.873 -16.271  24.482  1.00  0.00           O  
ATOM   1505  CB  ALA A 107     -54.613 -16.627  27.491  1.00  0.00           C  
ATOM   1506  H   ALA A 107     -56.062 -14.872  28.582  1.00  0.00           H  
ATOM   1507  HA  ALA A 107     -54.575 -14.951  26.161  1.00  0.00           H  
ATOM   1508 1HB  ALA A 107     -54.071 -17.282  26.808  1.00  0.00           H  
ATOM   1509 2HB  ALA A 107     -53.912 -16.170  28.189  1.00  0.00           H  
ATOM   1510 3HB  ALA A 107     -55.349 -17.209  28.044  1.00  0.00           H  
ATOM   1511  N   ARG A 108     -57.406 -16.570  26.087  1.00  0.00           N  
ATOM   1512  CA  ARG A 108     -58.402 -17.117  25.186  1.00  0.00           C  
ATOM   1513  C   ARG A 108     -58.859 -16.109  24.144  1.00  0.00           C  
ATOM   1514  O   ARG A 108     -59.027 -16.446  22.972  1.00  0.00           O  
ATOM   1515  CB  ARG A 108     -59.610 -17.603  25.973  1.00  0.00           C  
ATOM   1516  CG  ARG A 108     -59.371 -18.852  26.806  1.00  0.00           C  
ATOM   1517  CD  ARG A 108     -60.576 -19.230  27.587  1.00  0.00           C  
ATOM   1518  NE  ARG A 108     -60.352 -20.424  28.386  1.00  0.00           N  
ATOM   1519  CZ  ARG A 108     -61.220 -20.912  29.294  1.00  0.00           C  
ATOM   1520  NH1 ARG A 108     -62.363 -20.297  29.506  1.00  0.00           N1+
ATOM   1521  NH2 ARG A 108     -60.923 -22.007  29.971  1.00  0.00           N  
ATOM   1522  H   ARG A 108     -57.619 -16.500  27.072  1.00  0.00           H  
ATOM   1523  HA  ARG A 108     -57.964 -17.967  24.661  1.00  0.00           H  
ATOM   1524 1HB  ARG A 108     -59.946 -16.816  26.647  1.00  0.00           H  
ATOM   1525 2HB  ARG A 108     -60.430 -17.817  25.286  1.00  0.00           H  
ATOM   1526 1HG  ARG A 108     -59.113 -19.683  26.150  1.00  0.00           H  
ATOM   1527 2HG  ARG A 108     -58.552 -18.672  27.504  1.00  0.00           H  
ATOM   1528 1HD  ARG A 108     -60.844 -18.416  28.260  1.00  0.00           H  
ATOM   1529 2HD  ARG A 108     -61.404 -19.426  26.907  1.00  0.00           H  
ATOM   1530  HE  ARG A 108     -59.484 -20.924  28.251  1.00  0.00           H  
ATOM   1531 1HH1 ARG A 108     -62.590 -19.460  28.989  1.00  0.00           H  
ATOM   1532 2HH1 ARG A 108     -63.014 -20.663  30.187  1.00  0.00           H  
ATOM   1533 1HH2 ARG A 108     -60.044 -22.479  29.808  1.00  0.00           H  
ATOM   1534 2HH2 ARG A 108     -61.573 -22.372  30.651  1.00  0.00           H  
ATOM   1535  N   ARG A 109     -59.056 -14.884  24.577  1.00  0.00           N  
ATOM   1536  CA  ARG A 109     -59.422 -13.808  23.676  1.00  0.00           C  
ATOM   1537  C   ARG A 109     -58.350 -13.534  22.634  1.00  0.00           C  
ATOM   1538  O   ARG A 109     -58.653 -13.311  21.462  1.00  0.00           O  
ATOM   1539  CB  ARG A 109     -59.690 -12.533  24.462  1.00  0.00           C  
ATOM   1540  CG  ARG A 109     -60.963 -12.550  25.293  1.00  0.00           C  
ATOM   1541  CD  ARG A 109     -61.169 -11.264  26.008  1.00  0.00           C  
ATOM   1542  NE  ARG A 109     -62.340 -11.304  26.869  1.00  0.00           N  
ATOM   1543  CZ  ARG A 109     -63.601 -11.071  26.457  1.00  0.00           C  
ATOM   1544  NH1 ARG A 109     -63.838 -10.784  25.196  1.00  0.00           N1+
ATOM   1545  NH2 ARG A 109     -64.601 -11.132  27.319  1.00  0.00           N  
ATOM   1546  H   ARG A 109     -58.950 -14.686  25.562  1.00  0.00           H  
ATOM   1547  HA  ARG A 109     -60.335 -14.091  23.152  1.00  0.00           H  
ATOM   1548 1HB  ARG A 109     -58.858 -12.341  25.138  1.00  0.00           H  
ATOM   1549 2HB  ARG A 109     -59.756 -11.689  23.776  1.00  0.00           H  
ATOM   1550 1HG  ARG A 109     -61.820 -12.722  24.642  1.00  0.00           H  
ATOM   1551 2HG  ARG A 109     -60.904 -13.349  26.034  1.00  0.00           H  
ATOM   1552 1HD  ARG A 109     -60.298 -11.049  26.627  1.00  0.00           H  
ATOM   1553 2HD  ARG A 109     -61.306 -10.463  25.284  1.00  0.00           H  
ATOM   1554  HE  ARG A 109     -62.198 -11.523  27.847  1.00  0.00           H  
ATOM   1555 1HH1 ARG A 109     -63.074 -10.737  24.537  1.00  0.00           H  
ATOM   1556 2HH1 ARG A 109     -64.783 -10.609  24.887  1.00  0.00           H  
ATOM   1557 1HH2 ARG A 109     -64.419 -11.353  28.289  1.00  0.00           H  
ATOM   1558 2HH2 ARG A 109     -65.545 -10.957  27.010  1.00  0.00           H  
ATOM   1559  N   ALA A 110     -57.109 -13.552  23.067  1.00  0.00           N  
ATOM   1560  CA  ALA A 110     -55.986 -13.379  22.166  1.00  0.00           C  
ATOM   1561  C   ALA A 110     -55.902 -14.482  21.124  1.00  0.00           C  
ATOM   1562  O   ALA A 110     -55.630 -14.222  19.952  1.00  0.00           O  
ATOM   1563  CB  ALA A 110     -54.690 -13.310  22.960  1.00  0.00           C  
ATOM   1564  H   ALA A 110     -56.933 -13.690  24.052  1.00  0.00           H  
ATOM   1565  HA  ALA A 110     -56.123 -12.439  21.631  1.00  0.00           H  
ATOM   1566 1HB  ALA A 110     -53.852 -13.167  22.277  1.00  0.00           H  
ATOM   1567 2HB  ALA A 110     -54.735 -12.475  23.659  1.00  0.00           H  
ATOM   1568 3HB  ALA A 110     -54.552 -14.238  23.513  1.00  0.00           H  
ATOM   1569  N   PHE A 111     -56.135 -15.700  21.557  1.00  0.00           N  
ATOM   1570  CA  PHE A 111     -56.160 -16.837  20.656  1.00  0.00           C  
ATOM   1571  C   PHE A 111     -57.261 -16.727  19.614  1.00  0.00           C  
ATOM   1572  O   PHE A 111     -57.053 -17.039  18.442  1.00  0.00           O  
ATOM   1573  CB  PHE A 111     -56.339 -18.132  21.451  1.00  0.00           C  
ATOM   1574  CG  PHE A 111     -55.107 -18.561  22.196  1.00  0.00           C  
ATOM   1575  CD1 PHE A 111     -55.141 -18.751  23.569  1.00  0.00           C  
ATOM   1576  CD2 PHE A 111     -53.913 -18.775  21.525  1.00  0.00           C  
ATOM   1577  CE1 PHE A 111     -54.008 -19.146  24.255  1.00  0.00           C  
ATOM   1578  CE2 PHE A 111     -52.779 -19.171  22.208  1.00  0.00           C  
ATOM   1579  CZ  PHE A 111     -52.827 -19.356  23.575  1.00  0.00           C  
ATOM   1580  H   PHE A 111     -56.301 -15.849  22.542  1.00  0.00           H  
ATOM   1581  HA  PHE A 111     -55.207 -16.881  20.128  1.00  0.00           H  
ATOM   1582 1HB  PHE A 111     -57.146 -18.007  22.172  1.00  0.00           H  
ATOM   1583 2HB  PHE A 111     -56.626 -18.936  20.775  1.00  0.00           H  
ATOM   1584  HD1 PHE A 111     -56.075 -18.586  24.107  1.00  0.00           H  
ATOM   1585  HD2 PHE A 111     -53.875 -18.629  20.445  1.00  0.00           H  
ATOM   1586  HE1 PHE A 111     -54.048 -19.292  25.334  1.00  0.00           H  
ATOM   1587  HE2 PHE A 111     -51.847 -19.337  21.668  1.00  0.00           H  
ATOM   1588  HZ  PHE A 111     -51.934 -19.667  24.115  1.00  0.00           H  
ATOM   1589  N   GLU A 112     -58.420 -16.286  20.047  1.00  0.00           N  
ATOM   1590  CA  GLU A 112     -59.535 -16.065  19.146  1.00  0.00           C  
ATOM   1591  C   GLU A 112     -59.237 -15.000  18.104  1.00  0.00           C  
ATOM   1592  O   GLU A 112     -59.581 -15.151  16.932  1.00  0.00           O  
ATOM   1593  CB  GLU A 112     -60.780 -15.670  19.943  1.00  0.00           C  
ATOM   1594  CG  GLU A 112     -61.375 -16.794  20.779  1.00  0.00           C  
ATOM   1595  CD  GLU A 112     -62.548 -16.349  21.608  1.00  0.00           C  
ATOM   1596  OE1 GLU A 112     -62.827 -15.174  21.626  1.00  0.00           O  
ATOM   1597  OE2 GLU A 112     -63.166 -17.185  22.224  1.00  0.00           O1-
ATOM   1598  H   GLU A 112     -58.538 -16.096  21.032  1.00  0.00           H  
ATOM   1599  HA  GLU A 112     -59.741 -16.995  18.615  1.00  0.00           H  
ATOM   1600 1HB  GLU A 112     -60.537 -14.846  20.614  1.00  0.00           H  
ATOM   1601 2HB  GLU A 112     -61.553 -15.317  19.259  1.00  0.00           H  
ATOM   1602 1HG  GLU A 112     -61.697 -17.595  20.115  1.00  0.00           H  
ATOM   1603 2HG  GLU A 112     -60.602 -17.191  21.435  1.00  0.00           H  
ATOM   1604  N   ALA A 113     -58.601 -13.934  18.537  1.00  0.00           N  
ATOM   1605  CA  ALA A 113     -58.189 -12.876  17.636  1.00  0.00           C  
ATOM   1606  C   ALA A 113     -57.192 -13.354  16.594  1.00  0.00           C  
ATOM   1607  O   ALA A 113     -57.281 -12.988  15.422  1.00  0.00           O  
ATOM   1608  CB  ALA A 113     -57.600 -11.719  18.430  1.00  0.00           C  
ATOM   1609  H   ALA A 113     -58.394 -13.850  19.522  1.00  0.00           H  
ATOM   1610  HA  ALA A 113     -59.071 -12.524  17.101  1.00  0.00           H  
ATOM   1611 1HB  ALA A 113     -57.305 -10.922  17.747  1.00  0.00           H  
ATOM   1612 2HB  ALA A 113     -58.346 -11.341  19.129  1.00  0.00           H  
ATOM   1613 3HB  ALA A 113     -56.728 -12.064  18.983  1.00  0.00           H  
ATOM   1614  N   ILE A 114     -56.253 -14.165  17.027  1.00  0.00           N  
ATOM   1615  CA  ILE A 114     -55.281 -14.755  16.126  1.00  0.00           C  
ATOM   1616  C   ILE A 114     -55.926 -15.654  15.084  1.00  0.00           C  
ATOM   1617  O   ILE A 114     -55.551 -15.630  13.912  1.00  0.00           O  
ATOM   1618  CB  ILE A 114     -54.235 -15.563  16.916  1.00  0.00           C  
ATOM   1619  CG1 ILE A 114     -53.365 -14.628  17.760  1.00  0.00           C  
ATOM   1620  CG2 ILE A 114     -53.375 -16.388  15.971  1.00  0.00           C  
ATOM   1621  CD1 ILE A 114     -52.498 -15.346  18.769  1.00  0.00           C  
ATOM   1622  H   ILE A 114     -56.207 -14.383  18.012  1.00  0.00           H  
ATOM   1623  HA  ILE A 114     -54.769 -13.953  15.597  1.00  0.00           H  
ATOM   1624  HB  ILE A 114     -54.742 -16.233  17.610  1.00  0.00           H  
ATOM   1625 1HG1 ILE A 114     -52.716 -14.046  17.106  1.00  0.00           H  
ATOM   1626 2HG1 ILE A 114     -54.001 -13.925  18.298  1.00  0.00           H  
ATOM   1627 1HG2 ILE A 114     -52.641 -16.952  16.545  1.00  0.00           H  
ATOM   1628 2HG2 ILE A 114     -54.007 -17.078  15.413  1.00  0.00           H  
ATOM   1629 3HG2 ILE A 114     -52.860 -15.725  15.275  1.00  0.00           H  
ATOM   1630 1HD1 ILE A 114     -51.910 -14.618  19.328  1.00  0.00           H  
ATOM   1631 2HD1 ILE A 114     -53.130 -15.909  19.457  1.00  0.00           H  
ATOM   1632 3HD1 ILE A 114     -51.827 -16.030  18.250  1.00  0.00           H  
ATOM   1633  N   ARG A 115     -56.888 -16.437  15.517  1.00  0.00           N  
ATOM   1634  CA  ARG A 115     -57.637 -17.292  14.616  1.00  0.00           C  
ATOM   1635  C   ARG A 115     -58.411 -16.501  13.574  1.00  0.00           C  
ATOM   1636  O   ARG A 115     -58.453 -16.875  12.402  1.00  0.00           O  
ATOM   1637  CB  ARG A 115     -58.607 -18.162  15.403  1.00  0.00           C  
ATOM   1638  CG  ARG A 115     -59.406 -19.147  14.565  1.00  0.00           C  
ATOM   1639  CD  ARG A 115     -60.284 -19.999  15.407  1.00  0.00           C  
ATOM   1640  NE  ARG A 115     -61.320 -19.222  16.069  1.00  0.00           N  
ATOM   1641  CZ  ARG A 115     -62.059 -19.659  17.107  1.00  0.00           C  
ATOM   1642  NH1 ARG A 115     -61.865 -20.867  17.589  1.00  0.00           N1+
ATOM   1643  NH2 ARG A 115     -62.980 -18.875  17.640  1.00  0.00           N  
ATOM   1644  H   ARG A 115     -57.112 -16.444  16.502  1.00  0.00           H  
ATOM   1645  HA  ARG A 115     -56.935 -17.941  14.091  1.00  0.00           H  
ATOM   1646 1HB  ARG A 115     -58.058 -18.734  16.150  1.00  0.00           H  
ATOM   1647 2HB  ARG A 115     -59.317 -17.527  15.933  1.00  0.00           H  
ATOM   1648 1HG  ARG A 115     -60.033 -18.601  13.860  1.00  0.00           H  
ATOM   1649 2HG  ARG A 115     -58.723 -19.796  14.016  1.00  0.00           H  
ATOM   1650 1HD  ARG A 115     -60.767 -20.751  14.785  1.00  0.00           H  
ATOM   1651 2HD  ARG A 115     -59.686 -20.491  16.173  1.00  0.00           H  
ATOM   1652  HE  ARG A 115     -61.499 -18.288  15.725  1.00  0.00           H  
ATOM   1653 1HH1 ARG A 115     -61.162 -21.466  17.182  1.00  0.00           H  
ATOM   1654 2HH1 ARG A 115     -62.419 -21.194  18.367  1.00  0.00           H  
ATOM   1655 1HH2 ARG A 115     -63.129 -17.946  17.269  1.00  0.00           H  
ATOM   1656 2HH2 ARG A 115     -63.533 -19.202  18.417  1.00  0.00           H  
ATOM   1657  N   GLU A 116     -59.015 -15.417  14.007  1.00  0.00           N  
ATOM   1658  CA  GLU A 116     -59.727 -14.531  13.106  1.00  0.00           C  
ATOM   1659  C   GLU A 116     -58.814 -13.907  12.064  1.00  0.00           C  
ATOM   1660  O   GLU A 116     -59.175 -13.801  10.892  1.00  0.00           O  
ATOM   1661  CB  GLU A 116     -60.427 -13.427  13.902  1.00  0.00           C  
ATOM   1662  CG  GLU A 116     -61.597 -13.908  14.749  1.00  0.00           C  
ATOM   1663  CD  GLU A 116     -62.735 -14.442  13.925  1.00  0.00           C  
ATOM   1664  OE1 GLU A 116     -63.319 -13.683  13.190  1.00  0.00           O  
ATOM   1665  OE2 GLU A 116     -63.021 -15.612  14.031  1.00  0.00           O1-
ATOM   1666  H   GLU A 116     -58.983 -15.195  14.992  1.00  0.00           H  
ATOM   1667  HA  GLU A 116     -60.482 -15.111  12.575  1.00  0.00           H  
ATOM   1668 1HB  GLU A 116     -59.708 -12.947  14.567  1.00  0.00           H  
ATOM   1669 2HB  GLU A 116     -60.800 -12.666  13.218  1.00  0.00           H  
ATOM   1670 1HG  GLU A 116     -61.248 -14.694  15.419  1.00  0.00           H  
ATOM   1671 2HG  GLU A 116     -61.954 -13.081  15.360  1.00  0.00           H  
ATOM   1672  N   GLN A 117     -57.641 -13.500  12.497  1.00  0.00           N  
ATOM   1673  CA  GLN A 117     -56.645 -12.953  11.596  1.00  0.00           C  
ATOM   1674  C   GLN A 117     -56.189 -13.960  10.554  1.00  0.00           C  
ATOM   1675  O   GLN A 117     -56.022 -13.622   9.382  1.00  0.00           O  
ATOM   1676  CB  GLN A 117     -55.437 -12.450  12.391  1.00  0.00           C  
ATOM   1677  CG  GLN A 117     -55.725 -11.238  13.260  1.00  0.00           C  
ATOM   1678  CD  GLN A 117     -56.107 -10.018  12.443  1.00  0.00           C  
ATOM   1679  NE2 GLN A 117     -57.229  -9.400  12.794  1.00  0.00           N  
ATOM   1680  OE1 GLN A 117     -55.401  -9.635  11.506  1.00  0.00           O  
ATOM   1681  H   GLN A 117     -57.428 -13.570  13.482  1.00  0.00           H  
ATOM   1682  HA  GLN A 117     -57.086 -12.111  11.063  1.00  0.00           H  
ATOM   1683 1HB  GLN A 117     -55.069 -13.247  13.037  1.00  0.00           H  
ATOM   1684 2HB  GLN A 117     -54.633 -12.188  11.704  1.00  0.00           H  
ATOM   1685 1HG  GLN A 117     -56.551 -11.472  13.931  1.00  0.00           H  
ATOM   1686 2HG  GLN A 117     -54.832 -10.997  13.837  1.00  0.00           H  
ATOM   1687 1HE2 GLN A 117     -57.533  -8.590  12.292  1.00  0.00           H  
ATOM   1688 2HE2 GLN A 117     -57.772  -9.745  13.560  1.00  0.00           H  
ATOM   1689  N   LEU A 118     -55.992 -15.185  10.987  1.00  0.00           N  
ATOM   1690  CA  LEU A 118     -55.627 -16.262  10.086  1.00  0.00           C  
ATOM   1691  C   LEU A 118     -56.697 -16.536   9.044  1.00  0.00           C  
ATOM   1692  O   LEU A 118     -56.393 -16.759   7.872  1.00  0.00           O  
ATOM   1693  CB  LEU A 118     -55.356 -17.541  10.888  1.00  0.00           C  
ATOM   1694  CG  LEU A 118     -54.934 -18.765  10.065  1.00  0.00           C  
ATOM   1695  CD1 LEU A 118     -53.646 -18.454   9.315  1.00  0.00           C  
ATOM   1696  CD2 LEU A 118     -54.754 -19.961  10.989  1.00  0.00           C  
ATOM   1697  H   LEU A 118     -56.097 -15.382  11.972  1.00  0.00           H  
ATOM   1698  HA  LEU A 118     -54.716 -15.979   9.560  1.00  0.00           H  
ATOM   1699 1HB  LEU A 118     -54.566 -17.338  11.609  1.00  0.00           H  
ATOM   1700 2HB  LEU A 118     -56.260 -17.806  11.436  1.00  0.00           H  
ATOM   1701  HG  LEU A 118     -55.704 -18.990   9.327  1.00  0.00           H  
ATOM   1702 1HD1 LEU A 118     -53.347 -19.324   8.730  1.00  0.00           H  
ATOM   1703 2HD1 LEU A 118     -53.809 -17.608   8.648  1.00  0.00           H  
ATOM   1704 3HD1 LEU A 118     -52.860 -18.209  10.029  1.00  0.00           H  
ATOM   1705 1HD2 LEU A 118     -54.455 -20.831  10.404  1.00  0.00           H  
ATOM   1706 2HD2 LEU A 118     -53.984 -19.737  11.727  1.00  0.00           H  
ATOM   1707 3HD2 LEU A 118     -55.695 -20.172  11.499  1.00  0.00           H  
ATOM   1708  N   ARG A 119     -57.938 -16.517   9.477  1.00  0.00           N  
ATOM   1709  CA  ARG A 119     -59.062 -16.691   8.576  1.00  0.00           C  
ATOM   1710  C   ARG A 119     -59.145 -15.588   7.534  1.00  0.00           C  
ATOM   1711  O   ARG A 119     -59.416 -15.848   6.362  1.00  0.00           O  
ATOM   1712  CB  ARG A 119     -60.364 -16.733   9.362  1.00  0.00           C  
ATOM   1713  CG  ARG A 119     -61.612 -16.952   8.521  1.00  0.00           C  
ATOM   1714  CD  ARG A 119     -62.839 -16.979   9.357  1.00  0.00           C  
ATOM   1715  NE  ARG A 119     -63.071 -15.707  10.022  1.00  0.00           N  
ATOM   1716  CZ  ARG A 119     -63.625 -14.627   9.435  1.00  0.00           C  
ATOM   1717  NH1 ARG A 119     -63.998 -14.682   8.176  1.00  0.00           N1+
ATOM   1718  NH2 ARG A 119     -63.794 -13.514  10.127  1.00  0.00           N  
ATOM   1719  H   ARG A 119     -58.114 -16.378  10.462  1.00  0.00           H  
ATOM   1720  HA  ARG A 119     -58.942 -17.640   8.052  1.00  0.00           H  
ATOM   1721 1HB  ARG A 119     -60.318 -17.533  10.099  1.00  0.00           H  
ATOM   1722 2HB  ARG A 119     -60.492 -15.795   9.904  1.00  0.00           H  
ATOM   1723 1HG  ARG A 119     -61.709 -16.144   7.796  1.00  0.00           H  
ATOM   1724 2HG  ARG A 119     -61.534 -17.905   7.996  1.00  0.00           H  
ATOM   1725 1HD  ARG A 119     -63.702 -17.198   8.729  1.00  0.00           H  
ATOM   1726 2HD  ARG A 119     -62.742 -17.750  10.121  1.00  0.00           H  
ATOM   1727  HE  ARG A 119     -62.798 -15.626  10.992  1.00  0.00           H  
ATOM   1728 1HH1 ARG A 119     -63.869 -15.534   7.647  1.00  0.00           H  
ATOM   1729 2HH1 ARG A 119     -64.413 -13.873   7.737  1.00  0.00           H  
ATOM   1730 1HH2 ARG A 119     -63.508 -13.472  11.095  1.00  0.00           H  
ATOM   1731 2HH2 ARG A 119     -64.209 -12.705   9.688  1.00  0.00           H  
ATOM   1732  N   HIS A 120     -58.912 -14.369   7.967  1.00  0.00           N  
ATOM   1733  CA  HIS A 120     -58.888 -13.233   7.066  1.00  0.00           C  
ATOM   1734  C   HIS A 120     -57.787 -13.342   6.024  1.00  0.00           C  
ATOM   1735  O   HIS A 120     -57.995 -13.030   4.852  1.00  0.00           O  
ATOM   1736  CB  HIS A 120     -58.715 -11.932   7.857  1.00  0.00           C  
ATOM   1737  CG  HIS A 120     -59.924 -11.545   8.650  1.00  0.00           C  
ATOM   1738  CD2 HIS A 120     -60.054 -11.125   9.930  1.00  0.00           C  
ATOM   1739  ND1 HIS A 120     -61.199 -11.569   8.123  1.00  0.00           N  
ATOM   1740  CE1 HIS A 120     -62.061 -11.180   9.047  1.00  0.00           C  
ATOM   1741  NE2 HIS A 120     -61.391 -10.905  10.151  1.00  0.00           N  
ATOM   1742  H   HIS A 120     -58.745 -14.219   8.952  1.00  0.00           H  
ATOM   1743  HA  HIS A 120     -59.833 -13.177   6.526  1.00  0.00           H  
ATOM   1744 1HB  HIS A 120     -57.874 -12.033   8.544  1.00  0.00           H  
ATOM   1745 2HB  HIS A 120     -58.482 -11.118   7.171  1.00  0.00           H  
ATOM   1746  HD2 HIS A 120     -59.248 -10.986  10.651  1.00  0.00           H  
ATOM   1747  HE1 HIS A 120     -63.140 -11.101   8.918  1.00  0.00           H  
ATOM   1748  HE2 HIS A 120     -61.793 -10.584  11.021  1.00  0.00           H  
ATOM   1749  N   ALA A 121     -56.627 -13.783   6.457  1.00  0.00           N  
ATOM   1750  CA  ALA A 121     -55.512 -14.005   5.556  1.00  0.00           C  
ATOM   1751  C   ALA A 121     -55.811 -15.071   4.514  1.00  0.00           C  
ATOM   1752  O   ALA A 121     -55.467 -14.921   3.342  1.00  0.00           O  
ATOM   1753  CB  ALA A 121     -54.270 -14.384   6.350  1.00  0.00           C  
ATOM   1754  H   ALA A 121     -56.509 -13.972   7.442  1.00  0.00           H  
ATOM   1755  HA  ALA A 121     -55.319 -13.075   5.021  1.00  0.00           H  
ATOM   1756 1HB  ALA A 121     -53.434 -14.536   5.668  1.00  0.00           H  
ATOM   1757 2HB  ALA A 121     -54.027 -13.583   7.049  1.00  0.00           H  
ATOM   1758 3HB  ALA A 121     -54.459 -15.303   6.903  1.00  0.00           H  
ATOM   1759  N   MET A 122     -56.447 -16.135   4.947  1.00  0.00           N  
ATOM   1760  CA  MET A 122     -56.858 -17.195   4.046  1.00  0.00           C  
ATOM   1761  C   MET A 122     -57.856 -16.716   3.004  1.00  0.00           C  
ATOM   1762  O   MET A 122     -57.729 -17.028   1.820  1.00  0.00           O  
ATOM   1763  CB  MET A 122     -57.447 -18.354   4.847  1.00  0.00           C  
ATOM   1764  CG  MET A 122     -56.434 -19.118   5.688  1.00  0.00           C  
ATOM   1765  SD  MET A 122     -57.204 -20.364   6.742  1.00  0.00           S  
ATOM   1766  CE  MET A 122     -57.737 -21.558   5.519  1.00  0.00           C  
ATOM   1767  H   MET A 122     -56.655 -16.218   5.932  1.00  0.00           H  
ATOM   1768  HA  MET A 122     -55.980 -17.551   3.508  1.00  0.00           H  
ATOM   1769 1HB  MET A 122     -58.221 -17.979   5.515  1.00  0.00           H  
ATOM   1770 2HB  MET A 122     -57.919 -19.064   4.166  1.00  0.00           H  
ATOM   1771 1HG  MET A 122     -55.718 -19.614   5.034  1.00  0.00           H  
ATOM   1772 2HG  MET A 122     -55.889 -18.420   6.323  1.00  0.00           H  
ATOM   1773 1HE  MET A 122     -58.233 -22.392   6.016  1.00  0.00           H  
ATOM   1774 2HE  MET A 122     -58.432 -21.083   4.825  1.00  0.00           H  
ATOM   1775 3HE  MET A 122     -56.871 -21.927   4.968  1.00  0.00           H  
ATOM   1776  N   GLU A 123     -58.857 -15.949   3.462  1.00  0.00           N  
ATOM   1777  CA  GLU A 123     -59.993 -15.508   2.637  1.00  0.00           C  
ATOM   1778  C   GLU A 123     -59.629 -14.334   1.747  1.00  0.00           C  
ATOM   1779  O   GLU A 123     -60.387 -13.964   0.850  1.00  0.00           O  
ATOM   1780  CB  GLU A 123     -61.180 -15.123   3.523  1.00  0.00           C  
ATOM   1781  CG  GLU A 123     -61.796 -16.286   4.289  1.00  0.00           C  
ATOM   1782  CD  GLU A 123     -62.944 -15.867   5.164  1.00  0.00           C  
ATOM   1783  OE1 GLU A 123     -63.196 -14.690   5.258  1.00  0.00           O  
ATOM   1784  OE2 GLU A 123     -63.570 -16.726   5.740  1.00  0.00           O1-
ATOM   1785  H   GLU A 123     -58.814 -15.667   4.431  1.00  0.00           H  
ATOM   1786  HA  GLU A 123     -60.293 -16.334   1.991  1.00  0.00           H  
ATOM   1787 1HB  GLU A 123     -60.864 -14.374   4.250  1.00  0.00           H  
ATOM   1788 2HB  GLU A 123     -61.962 -14.675   2.910  1.00  0.00           H  
ATOM   1789 1HG  GLU A 123     -62.151 -17.030   3.576  1.00  0.00           H  
ATOM   1790 2HG  GLU A 123     -61.026 -16.750   4.904  1.00  0.00           H  
ATOM   1791  N   ALA A 124     -58.462 -13.741   1.993  1.00  0.00           N  
ATOM   1792  CA  ALA A 124     -58.006 -12.628   1.171  1.00  0.00           C  
ATOM   1793  C   ALA A 124     -57.167 -13.122   0.009  1.00  0.00           C  
ATOM   1794  O   ALA A 124     -56.605 -12.335  -0.758  1.00  0.00           O  
ATOM   1795  CB  ALA A 124     -57.215 -11.634   2.009  1.00  0.00           C  
ATOM   1796  H   ALA A 124     -57.881 -14.060   2.755  1.00  0.00           H  
ATOM   1797  HA  ALA A 124     -58.884 -12.126   0.763  1.00  0.00           H  
ATOM   1798 1HB  ALA A 124     -56.878 -10.812   1.377  1.00  0.00           H  
ATOM   1799 2HB  ALA A 124     -57.849 -11.243   2.805  1.00  0.00           H  
ATOM   1800 3HB  ALA A 124     -56.351 -12.133   2.446  1.00  0.00           H  
ATOM   1801  N   ASP A 125     -57.134 -14.444  -0.143  1.00  0.00           N  
ATOM   1802  CA  ASP A 125     -56.526 -15.092  -1.297  1.00  0.00           C  
ATOM   1803  C   ASP A 125     -55.080 -14.638  -1.492  1.00  0.00           C  
ATOM   1804  O   ASP A 125     -54.709 -14.159  -2.563  1.00  0.00           O  
ATOM   1805  CB  ASP A 125     -57.336 -14.798  -2.562  1.00  0.00           C  
ATOM   1806  CG  ASP A 125     -56.983 -15.721  -3.720  1.00  0.00           C  
ATOM   1807  OD1 ASP A 125     -56.491 -16.796  -3.469  1.00  0.00           O  
ATOM   1808  OD2 ASP A 125     -57.209 -15.344  -4.845  1.00  0.00           O1-
ATOM   1809  H   ASP A 125     -57.551 -15.015   0.578  1.00  0.00           H  
ATOM   1810  HA  ASP A 125     -56.524 -16.169  -1.128  1.00  0.00           H  
ATOM   1811 1HB  ASP A 125     -58.400 -14.901  -2.345  1.00  0.00           H  
ATOM   1812 2HB  ASP A 125     -57.164 -13.767  -2.873  1.00  0.00           H  
ATOM   1813  N   ALA A 126     -54.289 -14.796  -0.455  1.00  0.00           N  
ATOM   1814  CA  ALA A 126     -52.870 -14.505  -0.524  1.00  0.00           C  
ATOM   1815  C   ALA A 126     -52.122 -15.593  -1.276  1.00  0.00           C  
ATOM   1816  O   ALA A 126     -52.592 -16.727  -1.377  1.00  0.00           O  
ATOM   1817  CB  ALA A 126     -52.297 -14.337   0.876  1.00  0.00           C  
ATOM   1818  H   ALA A 126     -54.681 -15.129   0.414  1.00  0.00           H  
ATOM   1819  HA  ALA A 126     -52.742 -13.572  -1.072  1.00  0.00           H  
ATOM   1820 1HB  ALA A 126     -51.231 -14.117   0.808  1.00  0.00           H  
ATOM   1821 2HB  ALA A 126     -52.805 -13.516   1.381  1.00  0.00           H  
ATOM   1822 3HB  ALA A 126     -52.442 -15.256   1.441  1.00  0.00           H  
ATOM   1823  N   SER A 127     -50.949 -15.243  -1.807  1.00  0.00           N  
ATOM   1824  CA  SER A 127     -50.089 -16.218  -2.473  1.00  0.00           C  
ATOM   1825  C   SER A 127     -49.634 -17.230  -1.434  1.00  0.00           C  
ATOM   1826  O   SER A 127     -49.694 -16.970  -0.232  1.00  0.00           O  
ATOM   1827  CB  SER A 127     -48.894 -15.542  -3.117  1.00  0.00           C  
ATOM   1828  OG  SER A 127     -48.027 -15.024  -2.146  1.00  0.00           O  
ATOM   1829  H   SER A 127     -50.648 -14.281  -1.747  1.00  0.00           H  
ATOM   1830  HA  SER A 127     -50.670 -16.719  -3.248  1.00  0.00           H  
ATOM   1831 1HB  SER A 127     -48.361 -16.262  -3.738  1.00  0.00           H  
ATOM   1832 2HB  SER A 127     -49.237 -14.739  -3.767  1.00  0.00           H  
ATOM   1833  HG  SER A 127     -47.303 -14.617  -2.628  1.00  0.00           H  
ATOM   1834  N   PRO A 128     -49.177 -18.388  -1.888  1.00  0.00           N  
ATOM   1835  CA  PRO A 128     -48.879 -19.487  -0.976  1.00  0.00           C  
ATOM   1836  C   PRO A 128     -47.726 -19.174  -0.035  1.00  0.00           C  
ATOM   1837  O   PRO A 128     -47.774 -19.499   1.151  1.00  0.00           O  
ATOM   1838  CB  PRO A 128     -48.522 -20.629  -1.933  1.00  0.00           C  
ATOM   1839  CG  PRO A 128     -49.257 -20.299  -3.187  1.00  0.00           C  
ATOM   1840  CD  PRO A 128     -49.169 -18.799  -3.289  1.00  0.00           C  
ATOM   1841  HA  PRO A 128     -49.780 -19.728  -0.393  1.00  0.00           H  
ATOM   1842 1HB  PRO A 128     -47.432 -20.673  -2.076  1.00  0.00           H  
ATOM   1843 2HB  PRO A 128     -48.829 -21.593  -1.499  1.00  0.00           H  
ATOM   1844 1HG  PRO A 128     -48.795 -20.810  -4.044  1.00  0.00           H  
ATOM   1845 2HG  PRO A 128     -50.295 -20.659  -3.125  1.00  0.00           H  
ATOM   1846 1HD  PRO A 128     -48.232 -18.520  -3.793  1.00  0.00           H  
ATOM   1847 2HD  PRO A 128     -50.038 -18.417  -3.844  1.00  0.00           H  
ATOM   1848  N   GLU A 129     -46.669 -18.538  -0.543  1.00  0.00           N  
ATOM   1849  CA  GLU A 129     -45.626 -18.056   0.342  1.00  0.00           C  
ATOM   1850  C   GLU A 129     -46.158 -17.100   1.398  1.00  0.00           C  
ATOM   1851  O   GLU A 129     -45.842 -17.228   2.581  1.00  0.00           O  
ATOM   1852  CB  GLU A 129     -44.529 -17.365  -0.471  1.00  0.00           C  
ATOM   1853  CG  GLU A 129     -43.730 -18.299  -1.369  1.00  0.00           C  
ATOM   1854  CD  GLU A 129     -44.427 -18.602  -2.666  1.00  0.00           C  
ATOM   1855  OE1 GLU A 129     -45.502 -18.093  -2.873  1.00  0.00           O  
ATOM   1856  OE2 GLU A 129     -43.883 -19.343  -3.451  1.00  0.00           O1-
ATOM   1857  H   GLU A 129     -46.580 -18.385  -1.537  1.00  0.00           H  
ATOM   1858  HA  GLU A 129     -45.191 -18.910   0.861  1.00  0.00           H  
ATOM   1859 1HB  GLU A 129     -44.973 -16.594  -1.101  1.00  0.00           H  
ATOM   1860 2HB  GLU A 129     -43.830 -16.873   0.206  1.00  0.00           H  
ATOM   1861 1HG  GLU A 129     -42.766 -17.840  -1.587  1.00  0.00           H  
ATOM   1862 2HG  GLU A 129     -43.545 -19.230  -0.835  1.00  0.00           H  
ATOM   1863  N   LYS A 130     -46.959 -16.153   0.965  1.00  0.00           N  
ATOM   1864  CA  LYS A 130     -47.537 -15.174   1.866  1.00  0.00           C  
ATOM   1865  C   LYS A 130     -48.443 -15.808   2.908  1.00  0.00           C  
ATOM   1866  O   LYS A 130     -48.415 -15.433   4.080  1.00  0.00           O  
ATOM   1867  CB  LYS A 130     -48.315 -14.124   1.071  1.00  0.00           C  
ATOM   1868  CG  LYS A 130     -47.443 -13.181   0.253  1.00  0.00           C  
ATOM   1869  CD  LYS A 130     -48.287 -12.181  -0.523  1.00  0.00           C  
ATOM   1870  CE  LYS A 130     -47.417 -11.246  -1.350  1.00  0.00           C  
ATOM   1871  NZ  LYS A 130     -48.231 -10.287  -2.146  1.00  0.00           N1+
ATOM   1872  H   LYS A 130     -47.178 -16.105  -0.020  1.00  0.00           H  
ATOM   1873  HA  LYS A 130     -46.728 -14.677   2.402  1.00  0.00           H  
ATOM   1874 1HB  LYS A 130     -49.003 -14.621   0.387  1.00  0.00           H  
ATOM   1875 2HB  LYS A 130     -48.912 -13.519   1.754  1.00  0.00           H  
ATOM   1876 1HG  LYS A 130     -46.771 -12.637   0.919  1.00  0.00           H  
ATOM   1877 2HG  LYS A 130     -46.841 -13.758  -0.448  1.00  0.00           H  
ATOM   1878 1HD  LYS A 130     -48.965 -12.717  -1.188  1.00  0.00           H  
ATOM   1879 2HD  LYS A 130     -48.881 -11.589   0.172  1.00  0.00           H  
ATOM   1880 1HE  LYS A 130     -46.758 -10.684  -0.691  1.00  0.00           H  
ATOM   1881 2HE  LYS A 130     -46.800 -11.831  -2.032  1.00  0.00           H  
ATOM   1882 1HZ  LYS A 130     -47.619  -9.686  -2.679  1.00  0.00           H  
ATOM   1883 2HZ  LYS A 130     -48.834 -10.798  -2.776  1.00  0.00           H  
ATOM   1884 3HZ  LYS A 130     -48.794  -9.725  -1.523  1.00  0.00           H  
ATOM   1885  N   MET A 131     -49.238 -16.762   2.475  1.00  0.00           N  
ATOM   1886  CA  MET A 131     -50.101 -17.502   3.376  1.00  0.00           C  
ATOM   1887  C   MET A 131     -49.319 -18.284   4.418  1.00  0.00           C  
ATOM   1888  O   MET A 131     -49.693 -18.321   5.590  1.00  0.00           O  
ATOM   1889  CB  MET A 131     -50.999 -18.443   2.575  1.00  0.00           C  
ATOM   1890  CG  MET A 131     -52.106 -19.100   3.387  1.00  0.00           C  
ATOM   1891  SD  MET A 131     -53.360 -17.923   3.932  1.00  0.00           S  
ATOM   1892  CE  MET A 131     -52.867 -17.668   5.635  1.00  0.00           C  
ATOM   1893  H   MET A 131     -49.248 -16.985   1.490  1.00  0.00           H  
ATOM   1894  HA  MET A 131     -50.729 -16.792   3.914  1.00  0.00           H  
ATOM   1895 1HB  MET A 131     -51.464 -17.894   1.758  1.00  0.00           H  
ATOM   1896 2HB  MET A 131     -50.393 -19.236   2.134  1.00  0.00           H  
ATOM   1897 1HG  MET A 131     -52.592 -19.867   2.786  1.00  0.00           H  
ATOM   1898 2HG  MET A 131     -51.677 -19.578   4.268  1.00  0.00           H  
ATOM   1899 1HE  MET A 131     -53.549 -16.962   6.109  1.00  0.00           H  
ATOM   1900 2HE  MET A 131     -52.899 -18.619   6.169  1.00  0.00           H  
ATOM   1901 3HE  MET A 131     -51.853 -17.269   5.664  1.00  0.00           H  
ATOM   1902  N   ALA A 132     -48.242 -18.901   3.985  1.00  0.00           N  
ATOM   1903  CA  ALA A 132     -47.363 -19.623   4.886  1.00  0.00           C  
ATOM   1904  C   ALA A 132     -46.729 -18.716   5.928  1.00  0.00           C  
ATOM   1905  O   ALA A 132     -46.627 -19.077   7.100  1.00  0.00           O  
ATOM   1906  CB  ALA A 132     -46.282 -20.342   4.092  1.00  0.00           C  
ATOM   1907  H   ALA A 132     -48.021 -18.872   3.000  1.00  0.00           H  
ATOM   1908  HA  ALA A 132     -47.959 -20.362   5.421  1.00  0.00           H  
ATOM   1909 1HB  ALA A 132     -45.634 -20.892   4.775  1.00  0.00           H  
ATOM   1910 2HB  ALA A 132     -46.746 -21.038   3.393  1.00  0.00           H  
ATOM   1911 3HB  ALA A 132     -45.692 -19.613   3.539  1.00  0.00           H  
ATOM   1912  N   GLU A 133     -46.309 -17.549   5.495  1.00  0.00           N  
ATOM   1913  CA  GLU A 133     -45.751 -16.558   6.396  1.00  0.00           C  
ATOM   1914  C   GLU A 133     -46.753 -16.091   7.438  1.00  0.00           C  
ATOM   1915  O   GLU A 133     -46.414 -15.929   8.610  1.00  0.00           O  
ATOM   1916  CB  GLU A 133     -45.241 -15.355   5.599  1.00  0.00           C  
ATOM   1917  CG  GLU A 133     -44.573 -14.279   6.444  1.00  0.00           C  
ATOM   1918  CD  GLU A 133     -44.019 -13.149   5.621  1.00  0.00           C  
ATOM   1919  OE1 GLU A 133     -44.129 -13.205   4.420  1.00  0.00           O  
ATOM   1920  OE2 GLU A 133     -43.486 -12.229   6.195  1.00  0.00           O1-
ATOM   1921  H   GLU A 133     -46.376 -17.336   4.510  1.00  0.00           H  
ATOM   1922  HA  GLU A 133     -44.911 -17.007   6.927  1.00  0.00           H  
ATOM   1923 1HB  GLU A 133     -44.520 -15.691   4.854  1.00  0.00           H  
ATOM   1924 2HB  GLU A 133     -46.072 -14.893   5.066  1.00  0.00           H  
ATOM   1925 1HG  GLU A 133     -45.303 -13.878   7.146  1.00  0.00           H  
ATOM   1926 2HG  GLU A 133     -43.767 -14.732   7.019  1.00  0.00           H  
ATOM   1927  N   ALA A 134     -47.976 -15.879   7.005  1.00  0.00           N  
ATOM   1928  CA  ALA A 134     -49.048 -15.501   7.906  1.00  0.00           C  
ATOM   1929  C   ALA A 134     -49.335 -16.571   8.948  1.00  0.00           C  
ATOM   1930  O   ALA A 134     -49.556 -16.266  10.120  1.00  0.00           O  
ATOM   1931  CB  ALA A 134     -50.309 -15.193   7.112  1.00  0.00           C  
ATOM   1932  H   ALA A 134     -48.174 -15.982   6.020  1.00  0.00           H  
ATOM   1933  HA  ALA A 134     -48.740 -14.603   8.441  1.00  0.00           H  
ATOM   1934 1HB  ALA A 134     -51.106 -14.897   7.794  1.00  0.00           H  
ATOM   1935 2HB  ALA A 134     -50.109 -14.380   6.413  1.00  0.00           H  
ATOM   1936 3HB  ALA A 134     -50.616 -16.079   6.558  1.00  0.00           H  
ATOM   1937  N   GLY A 135     -49.330 -17.811   8.515  1.00  0.00           N  
ATOM   1938  CA  GLY A 135     -49.516 -18.932   9.416  1.00  0.00           C  
ATOM   1939  C   GLY A 135     -48.413 -19.029  10.458  1.00  0.00           C  
ATOM   1940  O   GLY A 135     -48.658 -19.324  11.626  1.00  0.00           O  
ATOM   1941  H   GLY A 135     -49.193 -17.989   7.530  1.00  0.00           H  
ATOM   1942 1HA  GLY A 135     -50.477 -18.836   9.923  1.00  0.00           H  
ATOM   1943 2HA  GLY A 135     -49.546 -19.858   8.843  1.00  0.00           H  
ATOM   1944  N   ARG A 136     -47.193 -18.809  10.025  1.00  0.00           N  
ATOM   1945  CA  ARG A 136     -46.056 -18.799  10.926  1.00  0.00           C  
ATOM   1946  C   ARG A 136     -46.152 -17.695  11.968  1.00  0.00           C  
ATOM   1947  O   ARG A 136     -45.840 -17.906  13.140  1.00  0.00           O  
ATOM   1948  CB  ARG A 136     -44.764 -18.631  10.139  1.00  0.00           C  
ATOM   1949  CG  ARG A 136     -44.357 -19.842   9.314  1.00  0.00           C  
ATOM   1950  CD  ARG A 136     -42.961 -19.723   8.819  1.00  0.00           C  
ATOM   1951  NE  ARG A 136     -42.804 -18.606   7.901  1.00  0.00           N  
ATOM   1952  CZ  ARG A 136     -43.015 -18.672   6.572  1.00  0.00           C  
ATOM   1953  NH1 ARG A 136     -43.389 -19.805   6.021  1.00  0.00           N1+
ATOM   1954  NH2 ARG A 136     -42.844 -17.597   5.822  1.00  0.00           N  
ATOM   1955  H   ARG A 136     -47.042 -18.643   9.040  1.00  0.00           H  
ATOM   1956  HA  ARG A 136     -46.022 -19.754  11.451  1.00  0.00           H  
ATOM   1957 1HB  ARG A 136     -44.860 -17.786   9.460  1.00  0.00           H  
ATOM   1958 2HB  ARG A 136     -43.947 -18.409  10.825  1.00  0.00           H  
ATOM   1959 1HG  ARG A 136     -44.428 -20.741   9.927  1.00  0.00           H  
ATOM   1960 2HG  ARG A 136     -45.020 -19.935   8.453  1.00  0.00           H  
ATOM   1961 1HD  ARG A 136     -42.288 -19.570   9.661  1.00  0.00           H  
ATOM   1962 2HD  ARG A 136     -42.683 -20.637   8.294  1.00  0.00           H  
ATOM   1963  HE  ARG A 136     -42.517 -17.717   8.288  1.00  0.00           H  
ATOM   1964 1HH1 ARG A 136     -43.519 -20.627   6.595  1.00  0.00           H  
ATOM   1965 2HH1 ARG A 136     -43.547 -19.855   5.025  1.00  0.00           H  
ATOM   1966 1HH2 ARG A 136     -42.556 -16.726   6.246  1.00  0.00           H  
ATOM   1967 2HH2 ARG A 136     -43.002 -17.646   4.827  1.00  0.00           H  
ATOM   1968  N   ALA A 137     -46.581 -16.531  11.535  1.00  0.00           N  
ATOM   1969  CA  ALA A 137     -46.790 -15.414  12.436  1.00  0.00           C  
ATOM   1970  C   ALA A 137     -47.858 -15.700  13.478  1.00  0.00           C  
ATOM   1971  O   ALA A 137     -47.702 -15.358  14.650  1.00  0.00           O  
ATOM   1972  CB  ALA A 137     -47.155 -14.168  11.642  1.00  0.00           C  
ATOM   1973  H   ALA A 137     -46.770 -16.411  10.550  1.00  0.00           H  
ATOM   1974  HA  ALA A 137     -45.858 -15.231  12.971  1.00  0.00           H  
ATOM   1975 1HB  ALA A 137     -47.298 -13.331  12.325  1.00  0.00           H  
ATOM   1976 2HB  ALA A 137     -46.352 -13.934  10.943  1.00  0.00           H  
ATOM   1977 3HB  ALA A 137     -48.076 -14.346  11.089  1.00  0.00           H  
ATOM   1978  N   ALA A 138     -48.931 -16.323  13.045  1.00  0.00           N  
ATOM   1979  CA  ALA A 138     -49.995 -16.724  13.946  1.00  0.00           C  
ATOM   1980  C   ALA A 138     -49.527 -17.726  14.988  1.00  0.00           C  
ATOM   1981  O   ALA A 138     -49.891 -17.632  16.160  1.00  0.00           O  
ATOM   1982  CB  ALA A 138     -51.158 -17.301  13.152  1.00  0.00           C  
ATOM   1983  H   ALA A 138     -49.017 -16.528  12.060  1.00  0.00           H  
ATOM   1984  HA  ALA A 138     -50.338 -15.838  14.481  1.00  0.00           H  
ATOM   1985 1HB  ALA A 138     -51.958 -17.588  13.834  1.00  0.00           H  
ATOM   1986 2HB  ALA A 138     -51.529 -16.551  12.453  1.00  0.00           H  
ATOM   1987 3HB  ALA A 138     -50.821 -18.176  12.599  1.00  0.00           H  
ATOM   1988  N   LEU A 139     -48.726 -18.675  14.555  1.00  0.00           N  
ATOM   1989  CA  LEU A 139     -48.148 -19.653  15.456  1.00  0.00           C  
ATOM   1990  C   LEU A 139     -47.242 -19.017  16.498  1.00  0.00           C  
ATOM   1991  O   LEU A 139     -47.270 -19.391  17.670  1.00  0.00           O  
ATOM   1992  CB  LEU A 139     -47.355 -20.693  14.654  1.00  0.00           C  
ATOM   1993  CG  LEU A 139     -48.190 -21.638  13.782  1.00  0.00           C  
ATOM   1994  CD1 LEU A 139     -47.264 -22.481  12.915  1.00  0.00           C  
ATOM   1995  CD2 LEU A 139     -49.057 -22.518  14.671  1.00  0.00           C  
ATOM   1996  H   LEU A 139     -48.508 -18.724  13.570  1.00  0.00           H  
ATOM   1997  HA  LEU A 139     -48.957 -20.159  15.982  1.00  0.00           H  
ATOM   1998 1HB  LEU A 139     -46.657 -20.170  14.002  1.00  0.00           H  
ATOM   1999 2HB  LEU A 139     -46.781 -21.304  15.350  1.00  0.00           H  
ATOM   2000  HG  LEU A 139     -48.828 -21.053  13.118  1.00  0.00           H  
ATOM   2001 1HD1 LEU A 139     -47.858 -23.152  12.294  1.00  0.00           H  
ATOM   2002 2HD1 LEU A 139     -46.671 -21.827  12.275  1.00  0.00           H  
ATOM   2003 3HD1 LEU A 139     -46.602 -23.066  13.552  1.00  0.00           H  
ATOM   2004 1HD2 LEU A 139     -49.651 -23.189  14.051  1.00  0.00           H  
ATOM   2005 2HD2 LEU A 139     -48.420 -23.104  15.334  1.00  0.00           H  
ATOM   2006 3HD2 LEU A 139     -49.721 -21.891  15.266  1.00  0.00           H  
ATOM   2007  N   ARG A 140     -46.448 -18.064  16.065  1.00  0.00           N  
ATOM   2008  CA  ARG A 140     -45.585 -17.325  16.966  1.00  0.00           C  
ATOM   2009  C   ARG A 140     -46.367 -16.543  18.008  1.00  0.00           C  
ATOM   2010  O   ARG A 140     -45.993 -16.506  19.180  1.00  0.00           O  
ATOM   2011  CB  ARG A 140     -44.705 -16.365  16.180  1.00  0.00           C  
ATOM   2012  CG  ARG A 140     -43.620 -17.028  15.346  1.00  0.00           C  
ATOM   2013  CD  ARG A 140     -42.842 -16.033  14.565  1.00  0.00           C  
ATOM   2014  NE  ARG A 140     -41.803 -16.663  13.766  1.00  0.00           N  
ATOM   2015  CZ  ARG A 140     -41.042 -16.022  12.858  1.00  0.00           C  
ATOM   2016  NH1 ARG A 140     -41.214 -14.736  12.646  1.00  0.00           N1+
ATOM   2017  NH2 ARG A 140     -40.121 -16.685  12.180  1.00  0.00           N  
ATOM   2018  H   ARG A 140     -46.438 -17.840  15.080  1.00  0.00           H  
ATOM   2019  HA  ARG A 140     -44.944 -18.034  17.490  1.00  0.00           H  
ATOM   2020 1HB  ARG A 140     -45.323 -15.773  15.506  1.00  0.00           H  
ATOM   2021 2HB  ARG A 140     -44.216 -15.674  16.867  1.00  0.00           H  
ATOM   2022 1HG  ARG A 140     -42.933 -17.563  16.002  1.00  0.00           H  
ATOM   2023 2HG  ARG A 140     -44.077 -17.731  14.648  1.00  0.00           H  
ATOM   2024 1HD  ARG A 140     -43.510 -15.495  13.893  1.00  0.00           H  
ATOM   2025 2HD  ARG A 140     -42.367 -15.327  15.246  1.00  0.00           H  
ATOM   2026  HE  ARG A 140     -41.641 -17.652  13.901  1.00  0.00           H  
ATOM   2027 1HH1 ARG A 140     -41.918 -14.228  13.164  1.00  0.00           H  
ATOM   2028 2HH1 ARG A 140     -40.643 -14.255  11.966  1.00  0.00           H  
ATOM   2029 1HH2 ARG A 140     -39.989 -17.674  12.343  1.00  0.00           H  
ATOM   2030 2HH2 ARG A 140     -39.551 -16.205  11.501  1.00  0.00           H  
ATOM   2031  N   ALA A 141     -47.444 -15.926  17.575  1.00  0.00           N  
ATOM   2032  CA  ALA A 141     -48.322 -15.205  18.476  1.00  0.00           C  
ATOM   2033  C   ALA A 141     -48.956 -16.112  19.518  1.00  0.00           C  
ATOM   2034  O   ALA A 141     -49.058 -15.751  20.690  1.00  0.00           O  
ATOM   2035  CB  ALA A 141     -49.403 -14.485  17.682  1.00  0.00           C  
ATOM   2036  H   ALA A 141     -47.666 -15.955  16.590  1.00  0.00           H  
ATOM   2037  HA  ALA A 141     -47.725 -14.466  19.011  1.00  0.00           H  
ATOM   2038 1HB  ALA A 141     -50.050 -13.936  18.365  1.00  0.00           H  
ATOM   2039 2HB  ALA A 141     -48.938 -13.790  16.983  1.00  0.00           H  
ATOM   2040 3HB  ALA A 141     -49.993 -15.214  17.129  1.00  0.00           H  
ATOM   2041  N   ALA A 142     -49.376 -17.279  19.085  1.00  0.00           N  
ATOM   2042  CA  ALA A 142     -49.934 -18.268  19.986  1.00  0.00           C  
ATOM   2043  C   ALA A 142     -48.932 -18.736  21.028  1.00  0.00           C  
ATOM   2044  O   ALA A 142     -49.271 -18.900  22.200  1.00  0.00           O  
ATOM   2045  CB  ALA A 142     -50.456 -19.457  19.192  1.00  0.00           C  
ATOM   2046  H   ALA A 142     -49.309 -17.493  18.100  1.00  0.00           H  
ATOM   2047  HA  ALA A 142     -50.765 -17.808  20.521  1.00  0.00           H  
ATOM   2048 1HB  ALA A 142     -50.886 -20.190  19.875  1.00  0.00           H  
ATOM   2049 2HB  ALA A 142     -51.222 -19.119  18.493  1.00  0.00           H  
ATOM   2050 3HB  ALA A 142     -49.637 -19.913  18.639  1.00  0.00           H  
ATOM   2051  N   ALA A 143     -47.709 -18.947  20.595  1.00  0.00           N  
ATOM   2052  CA  ALA A 143     -46.637 -19.324  21.496  1.00  0.00           C  
ATOM   2053  C   ALA A 143     -46.351 -18.256  22.538  1.00  0.00           C  
ATOM   2054  O   ALA A 143     -46.132 -18.562  23.710  1.00  0.00           O  
ATOM   2055  CB  ALA A 143     -45.375 -19.630  20.702  1.00  0.00           C  
ATOM   2056  H   ALA A 143     -47.511 -18.844  19.610  1.00  0.00           H  
ATOM   2057  HA  ALA A 143     -46.944 -20.223  22.031  1.00  0.00           H  
ATOM   2058 1HB  ALA A 143     -44.578 -19.925  21.385  1.00  0.00           H  
ATOM   2059 2HB  ALA A 143     -45.574 -20.443  20.003  1.00  0.00           H  
ATOM   2060 3HB  ALA A 143     -45.070 -18.743  20.149  1.00  0.00           H  
ATOM   2061  N   LEU A 144     -46.355 -17.015  22.105  1.00  0.00           N  
ATOM   2062  CA  LEU A 144     -46.169 -15.894  23.006  1.00  0.00           C  
ATOM   2063  C   LEU A 144     -47.272 -15.798  24.048  1.00  0.00           C  
ATOM   2064  O   LEU A 144     -47.010 -15.530  25.220  1.00  0.00           O  
ATOM   2065  CB  LEU A 144     -46.107 -14.588  22.204  1.00  0.00           C  
ATOM   2066  CG  LEU A 144     -44.860 -14.401  21.332  1.00  0.00           C  
ATOM   2067  CD1 LEU A 144     -45.027 -13.161  20.464  1.00  0.00           C  
ATOM   2068  CD2 LEU A 144     -43.631 -14.285  22.221  1.00  0.00           C  
ATOM   2069  H   LEU A 144     -46.491 -16.837  21.120  1.00  0.00           H  
ATOM   2070  HA  LEU A 144     -45.225 -16.027  23.533  1.00  0.00           H  
ATOM   2071 1HB  LEU A 144     -46.978 -14.540  21.552  1.00  0.00           H  
ATOM   2072 2HB  LEU A 144     -46.154 -13.750  22.900  1.00  0.00           H  
ATOM   2073  HG  LEU A 144     -44.747 -15.259  20.668  1.00  0.00           H  
ATOM   2074 1HD1 LEU A 144     -44.140 -13.028  19.844  1.00  0.00           H  
ATOM   2075 2HD1 LEU A 144     -45.901 -13.280  19.824  1.00  0.00           H  
ATOM   2076 3HD1 LEU A 144     -45.158 -12.287  21.101  1.00  0.00           H  
ATOM   2077 1HD2 LEU A 144     -42.744 -14.153  21.601  1.00  0.00           H  
ATOM   2078 2HD2 LEU A 144     -43.741 -13.426  22.884  1.00  0.00           H  
ATOM   2079 3HD2 LEU A 144     -43.525 -15.191  22.817  1.00  0.00           H  
ATOM   2080  N   VAL A 145     -48.493 -16.017  23.615  1.00  0.00           N  
ATOM   2081  CA  VAL A 145     -49.629 -16.029  24.516  1.00  0.00           C  
ATOM   2082  C   VAL A 145     -49.533 -17.131  25.558  1.00  0.00           C  
ATOM   2083  O   VAL A 145     -49.844 -16.919  26.730  1.00  0.00           O  
ATOM   2084  CB  VAL A 145     -50.932 -16.206  23.714  1.00  0.00           C  
ATOM   2085  CG1 VAL A 145     -52.110 -16.421  24.652  1.00  0.00           C  
ATOM   2086  CG2 VAL A 145     -51.163 -14.992  22.827  1.00  0.00           C  
ATOM   2087  H   VAL A 145     -48.645 -16.181  22.630  1.00  0.00           H  
ATOM   2088  HA  VAL A 145     -49.667 -15.072  25.038  1.00  0.00           H  
ATOM   2089  HB  VAL A 145     -50.847 -17.099  23.094  1.00  0.00           H  
ATOM   2090 1HG1 VAL A 145     -53.022 -16.544  24.067  1.00  0.00           H  
ATOM   2091 2HG1 VAL A 145     -51.940 -17.315  25.251  1.00  0.00           H  
ATOM   2092 3HG1 VAL A 145     -52.215 -15.557  25.308  1.00  0.00           H  
ATOM   2093 1HG2 VAL A 145     -52.085 -15.124  22.262  1.00  0.00           H  
ATOM   2094 2HG2 VAL A 145     -51.241 -14.098  23.446  1.00  0.00           H  
ATOM   2095 3HG2 VAL A 145     -50.327 -14.882  22.136  1.00  0.00           H  
ATOM   2096  N   ALA A 146     -49.104 -18.296  25.125  1.00  0.00           N  
ATOM   2097  CA  ALA A 146     -48.895 -19.413  26.026  1.00  0.00           C  
ATOM   2098  C   ALA A 146     -47.827 -19.126  27.068  1.00  0.00           C  
ATOM   2099  O   ALA A 146     -47.982 -19.467  28.241  1.00  0.00           O  
ATOM   2100  CB  ALA A 146     -48.529 -20.659  25.232  1.00  0.00           C  
ATOM   2101  H   ALA A 146     -48.915 -18.416  24.140  1.00  0.00           H  
ATOM   2102  HA  ALA A 146     -49.827 -19.596  26.561  1.00  0.00           H  
ATOM   2103 1HB  ALA A 146     -48.386 -21.496  25.915  1.00  0.00           H  
ATOM   2104 2HB  ALA A 146     -49.332 -20.894  24.533  1.00  0.00           H  
ATOM   2105 3HB  ALA A 146     -47.608 -20.480  24.680  1.00  0.00           H  
ATOM   2106  N   LEU A 147     -46.754 -18.503  26.635  1.00  0.00           N  
ATOM   2107  CA  LEU A 147     -45.690 -18.103  27.536  1.00  0.00           C  
ATOM   2108  C   LEU A 147     -46.158 -17.100  28.578  1.00  0.00           C  
ATOM   2109  O   LEU A 147     -45.793 -17.192  29.750  1.00  0.00           O  
ATOM   2110  CB  LEU A 147     -44.528 -17.503  26.734  1.00  0.00           C  
ATOM   2111  CG  LEU A 147     -43.314 -17.054  27.556  1.00  0.00           C  
ATOM   2112  CD1 LEU A 147     -42.739 -18.247  28.307  1.00  0.00           C  
ATOM   2113  CD2 LEU A 147     -42.275 -16.437  26.632  1.00  0.00           C  
ATOM   2114  H   LEU A 147     -46.668 -18.297  25.650  1.00  0.00           H  
ATOM   2115  HA  LEU A 147     -45.332 -18.987  28.063  1.00  0.00           H  
ATOM   2116 1HB  LEU A 147     -44.185 -18.243  26.013  1.00  0.00           H  
ATOM   2117 2HB  LEU A 147     -44.896 -16.636  26.185  1.00  0.00           H  
ATOM   2118  HG  LEU A 147     -43.627 -16.315  28.295  1.00  0.00           H  
ATOM   2119 1HD1 LEU A 147     -41.876 -17.928  28.892  1.00  0.00           H  
ATOM   2120 2HD1 LEU A 147     -43.497 -18.657  28.975  1.00  0.00           H  
ATOM   2121 3HD1 LEU A 147     -42.431 -19.011  27.594  1.00  0.00           H  
ATOM   2122 1HD2 LEU A 147     -41.412 -16.117  27.217  1.00  0.00           H  
ATOM   2123 2HD2 LEU A 147     -41.960 -17.175  25.895  1.00  0.00           H  
ATOM   2124 3HD2 LEU A 147     -42.707 -15.576  26.122  1.00  0.00           H  
ATOM   2125  N   ALA A 148     -46.960 -16.152  28.145  1.00  0.00           N  
ATOM   2126  CA  ALA A 148     -47.537 -15.174  29.046  1.00  0.00           C  
ATOM   2127  C   ALA A 148     -48.443 -15.808  30.088  1.00  0.00           C  
ATOM   2128  O   ALA A 148     -48.416 -15.432  31.260  1.00  0.00           O  
ATOM   2129  CB  ALA A 148     -48.305 -14.127  28.252  1.00  0.00           C  
ATOM   2130  H   ALA A 148     -47.180 -16.104  27.160  1.00  0.00           H  
ATOM   2131  HA  ALA A 148     -46.723 -14.684  29.581  1.00  0.00           H  
ATOM   2132 1HB  ALA A 148     -48.725 -13.389  28.935  1.00  0.00           H  
ATOM   2133 2HB  ALA A 148     -47.631 -13.633  27.553  1.00  0.00           H  
ATOM   2134 3HB  ALA A 148     -49.111 -14.609  27.700  1.00  0.00           H  
ATOM   2135  N   LEU A 149     -49.236 -16.762  29.655  1.00  0.00           N  
ATOM   2136  CA  LEU A 149     -50.100 -17.502  30.556  1.00  0.00           C  
ATOM   2137  C   LEU A 149     -49.319 -18.284  31.598  1.00  0.00           C  
ATOM   2138  O   LEU A 149     -49.694 -18.321  32.770  1.00  0.00           O  
ATOM   2139  CB  LEU A 149     -50.986 -18.464  29.754  1.00  0.00           C  
ATOM   2140  CG  LEU A 149     -51.974 -19.301  30.577  1.00  0.00           C  
ATOM   2141  CD1 LEU A 149     -52.922 -18.375  31.327  1.00  0.00           C  
ATOM   2142  CD2 LEU A 149     -52.739 -20.236  29.652  1.00  0.00           C  
ATOM   2143  H   LEU A 149     -49.245 -16.986  28.670  1.00  0.00           H  
ATOM   2144  HA  LEU A 149     -50.739 -16.793  31.082  1.00  0.00           H  
ATOM   2145 1HB  LEU A 149     -51.562 -17.886  29.033  1.00  0.00           H  
ATOM   2146 2HB  LEU A 149     -50.343 -19.153  29.206  1.00  0.00           H  
ATOM   2147  HG  LEU A 149     -51.427 -19.887  31.315  1.00  0.00           H  
ATOM   2148 1HD1 LEU A 149     -53.624 -18.970  31.911  1.00  0.00           H  
ATOM   2149 2HD1 LEU A 149     -52.350 -17.731  31.994  1.00  0.00           H  
ATOM   2150 3HD1 LEU A 149     -53.473 -17.763  30.613  1.00  0.00           H  
ATOM   2151 1HD2 LEU A 149     -53.441 -20.832  30.237  1.00  0.00           H  
ATOM   2152 2HD2 LEU A 149     -53.287 -19.650  28.914  1.00  0.00           H  
ATOM   2153 3HD2 LEU A 149     -52.038 -20.898  29.143  1.00  0.00           H  
ATOM   2154  N   THR A 150     -48.242 -18.901  31.165  1.00  0.00           N  
ATOM   2155  CA  THR A 150     -47.363 -19.623  32.066  1.00  0.00           C  
ATOM   2156  C   THR A 150     -46.816 -18.738  33.175  1.00  0.00           C  
ATOM   2157  O   THR A 150     -46.830 -19.115  34.347  1.00  0.00           O  
ATOM   2158  CB  THR A 150     -46.192 -20.256  31.292  1.00  0.00           C  
ATOM   2159  CG2 THR A 150     -45.245 -20.967  32.246  1.00  0.00           C  
ATOM   2160  OG1 THR A 150     -46.699 -21.197  30.338  1.00  0.00           O  
ATOM   2161  H   THR A 150     -48.021 -18.872  30.180  1.00  0.00           H  
ATOM   2162  HA  THR A 150     -47.934 -20.423  32.539  1.00  0.00           H  
ATOM   2163  HB  THR A 150     -45.645 -19.478  30.760  1.00  0.00           H  
ATOM   2164  HG1 THR A 150     -47.282 -20.745  29.722  1.00  0.00           H  
ATOM   2165 1HG2 THR A 150     -44.423 -21.408  31.682  1.00  0.00           H  
ATOM   2166 2HG2 THR A 150     -44.848 -20.252  32.966  1.00  0.00           H  
ATOM   2167 3HG2 THR A 150     -45.783 -21.753  32.775  1.00  0.00           H  
ATOM   2168  N   ARG A 151     -46.334 -17.559  32.801  1.00  0.00           N  
ATOM   2169  CA  ARG A 151     -45.780 -16.617  33.766  1.00  0.00           C  
ATOM   2170  C   ARG A 151     -46.803 -16.259  34.837  1.00  0.00           C  
ATOM   2171  O   ARG A 151     -46.528 -16.366  36.032  1.00  0.00           O  
ATOM   2172  CB  ARG A 151     -45.315 -15.347  33.068  1.00  0.00           C  
ATOM   2173  CG  ARG A 151     -44.071 -15.509  32.209  1.00  0.00           C  
ATOM   2174  CD  ARG A 151     -43.716 -14.245  31.514  1.00  0.00           C  
ATOM   2175  NE  ARG A 151     -42.527 -14.394  30.690  1.00  0.00           N  
ATOM   2176  CZ  ARG A 151     -42.064 -13.459  29.838  1.00  0.00           C  
ATOM   2177  NH1 ARG A 151     -42.700 -12.315  29.709  1.00  0.00           N1+
ATOM   2178  NH2 ARG A 151     -40.971 -13.691  29.132  1.00  0.00           N  
ATOM   2179  H   ARG A 151     -46.351 -17.308  31.823  1.00  0.00           H  
ATOM   2180  HA  ARG A 151     -44.921 -17.082  34.250  1.00  0.00           H  
ATOM   2181 1HB  ARG A 151     -46.112 -14.972  32.427  1.00  0.00           H  
ATOM   2182 2HB  ARG A 151     -45.105 -14.579  33.812  1.00  0.00           H  
ATOM   2183 1HG  ARG A 151     -43.230 -15.802  32.837  1.00  0.00           H  
ATOM   2184 2HG  ARG A 151     -44.247 -16.277  31.455  1.00  0.00           H  
ATOM   2185 1HD  ARG A 151     -44.541 -13.940  30.870  1.00  0.00           H  
ATOM   2186 2HD  ARG A 151     -43.525 -13.466  32.251  1.00  0.00           H  
ATOM   2187  HE  ARG A 151     -42.011 -15.261  30.763  1.00  0.00           H  
ATOM   2188 1HH1 ARG A 151     -43.535 -12.138  30.248  1.00  0.00           H  
ATOM   2189 2HH1 ARG A 151     -42.353 -11.615  29.070  1.00  0.00           H  
ATOM   2190 1HH2 ARG A 151     -40.482 -14.570  29.232  1.00  0.00           H  
ATOM   2191 2HH2 ARG A 151     -40.625 -12.991  28.494  1.00  0.00           H  
ATOM   2192  N   ALA A 152     -47.982 -15.834  34.388  1.00  0.00           N  
ATOM   2193  CA  ALA A 152     -48.956 -15.202  35.270  1.00  0.00           C  
ATOM   2194  C   ALA A 152     -49.469 -16.165  36.333  1.00  0.00           C  
ATOM   2195  O   ALA A 152     -49.793 -15.758  37.449  1.00  0.00           O  
ATOM   2196  CB  ALA A 152     -50.118 -14.650  34.458  1.00  0.00           C  
ATOM   2197  H   ALA A 152     -48.207 -15.953  33.411  1.00  0.00           H  
ATOM   2198  HA  ALA A 152     -48.462 -14.378  35.785  1.00  0.00           H  
ATOM   2199 1HB  ALA A 152     -50.836 -14.175  35.127  1.00  0.00           H  
ATOM   2200 2HB  ALA A 152     -49.747 -13.915  33.744  1.00  0.00           H  
ATOM   2201 3HB  ALA A 152     -50.605 -15.462  33.921  1.00  0.00           H  
ATOM   2202  N   LEU A 153     -49.545 -17.449  35.991  1.00  0.00           N  
ATOM   2203  CA  LEU A 153     -50.210 -18.408  36.862  1.00  0.00           C  
ATOM   2204  C   LEU A 153     -49.218 -19.386  37.478  1.00  0.00           C  
ATOM   2205  O   LEU A 153     -49.604 -20.302  38.205  1.00  0.00           O  
ATOM   2206  CB  LEU A 153     -51.277 -19.181  36.077  1.00  0.00           C  
ATOM   2207  CG  LEU A 153     -52.412 -18.335  35.486  1.00  0.00           C  
ATOM   2208  CD1 LEU A 153     -53.328 -19.223  34.655  1.00  0.00           C  
ATOM   2209  CD2 LEU A 153     -53.180 -17.659  36.612  1.00  0.00           C  
ATOM   2210  H   LEU A 153     -49.141 -17.770  35.123  1.00  0.00           H  
ATOM   2211  HA  LEU A 153     -50.696 -17.862  37.670  1.00  0.00           H  
ATOM   2212 1HB  LEU A 153     -50.792 -19.704  35.254  1.00  0.00           H  
ATOM   2213 2HB  LEU A 153     -51.726 -19.923  36.738  1.00  0.00           H  
ATOM   2214  HG  LEU A 153     -51.994 -17.576  34.825  1.00  0.00           H  
ATOM   2215 1HD1 LEU A 153     -54.135 -18.621  34.236  1.00  0.00           H  
ATOM   2216 2HD1 LEU A 153     -52.758 -19.678  33.846  1.00  0.00           H  
ATOM   2217 3HD1 LEU A 153     -53.750 -20.004  35.287  1.00  0.00           H  
ATOM   2218 1HD2 LEU A 153     -53.986 -17.057  36.193  1.00  0.00           H  
ATOM   2219 2HD2 LEU A 153     -53.600 -18.417  37.274  1.00  0.00           H  
ATOM   2220 3HD2 LEU A 153     -52.505 -17.017  37.179  1.00  0.00           H  
ATOM   2221  N   ASN A 154     -47.941 -19.188  37.185  1.00  0.00           N  
ATOM   2222  CA  ASN A 154     -46.890 -20.043  37.716  1.00  0.00           C  
ATOM   2223  C   ASN A 154     -47.159 -21.513  37.414  1.00  0.00           C  
ATOM   2224  O   ASN A 154     -46.949 -22.380  38.263  1.00  0.00           O  
ATOM   2225  CB  ASN A 154     -46.733 -19.825  39.210  1.00  0.00           C  
ATOM   2226  CG  ASN A 154     -46.269 -18.435  39.545  1.00  0.00           C  
ATOM   2227  ND2 ASN A 154     -46.998 -17.767  40.403  1.00  0.00           N  
ATOM   2228  OD1 ASN A 154     -45.250 -17.965  39.027  1.00  0.00           O  
ATOM   2229  H   ASN A 154     -47.691 -18.422  36.576  1.00  0.00           H  
ATOM   2230  HA  ASN A 154     -45.951 -19.782  37.226  1.00  0.00           H  
ATOM   2231 1HB  ASN A 154     -47.688 -20.007  39.706  1.00  0.00           H  
ATOM   2232 2HB  ASN A 154     -46.015 -20.541  39.609  1.00  0.00           H  
ATOM   2233 1HD2 ASN A 154     -46.737 -16.837  40.664  1.00  0.00           H  
ATOM   2234 2HD2 ASN A 154     -47.815 -18.187  40.798  1.00  0.00           H  
ATOM   2235  N   ALA A 155     -47.582 -21.787  36.191  1.00  0.00           N  
ATOM   2236  CA  ALA A 155     -47.779 -23.157  35.728  1.00  0.00           C  
ATOM   2237  C   ALA A 155     -46.456 -23.814  35.361  1.00  0.00           C  
ATOM   2238  O   ALA A 155     -45.435 -23.140  35.220  1.00  0.00           O  
ATOM   2239  CB  ALA A 155     -48.728 -23.183  34.539  1.00  0.00           C  
ATOM   2240  H   ALA A 155     -47.774 -21.022  35.560  1.00  0.00           H  
ATOM   2241  HA  ALA A 155     -48.220 -23.730  36.544  1.00  0.00           H  
ATOM   2242 1HB  ALA A 155     -48.865 -24.211  34.205  1.00  0.00           H  
ATOM   2243 2HB  ALA A 155     -49.691 -22.765  34.832  1.00  0.00           H  
ATOM   2244 3HB  ALA A 155     -48.309 -22.591  33.726  1.00  0.00           H  
ATOM   2245  N   ASN A 156     -46.477 -25.133  35.207  1.00  0.00           N  
ATOM   2246  CA  ASN A 156     -45.263 -25.870  34.897  1.00  0.00           C  
ATOM   2247  C   ASN A 156     -44.723 -25.464  33.527  1.00  0.00           C  
ATOM   2248  O   ASN A 156     -45.302 -25.805  32.495  1.00  0.00           O  
ATOM   2249  CB  ASN A 156     -45.515 -27.365  34.958  1.00  0.00           C  
ATOM   2250  CG  ASN A 156     -45.795 -27.848  36.354  1.00  0.00           C  
ATOM   2251  ND2 ASN A 156     -46.904 -28.519  36.528  1.00  0.00           N  
ATOM   2252  OD1 ASN A 156     -45.005 -27.612  37.276  1.00  0.00           O  
ATOM   2253  H   ASN A 156     -47.347 -25.637  35.306  1.00  0.00           H  
ATOM   2254  HA  ASN A 156     -44.504 -25.614  35.638  1.00  0.00           H  
ATOM   2255 1HB  ASN A 156     -46.363 -27.618  34.321  1.00  0.00           H  
ATOM   2256 2HB  ASN A 156     -44.645 -27.897  34.571  1.00  0.00           H  
ATOM   2257 1HD2 ASN A 156     -47.143 -28.865  37.436  1.00  0.00           H  
ATOM   2258 2HD2 ASN A 156     -47.514 -28.687  35.754  1.00  0.00           H  
ATOM   2259  N   PRO A 157     -43.610 -24.734  33.534  1.00  0.00           N  
ATOM   2260  CA  PRO A 157     -42.953 -24.256  32.316  1.00  0.00           C  
ATOM   2261  C   PRO A 157     -42.983 -25.275  31.204  1.00  0.00           C  
ATOM   2262  O   PRO A 157     -42.769 -24.942  30.038  1.00  0.00           O  
ATOM   2263  CB  PRO A 157     -41.518 -23.990  32.782  1.00  0.00           C  
ATOM   2264  CG  PRO A 157     -41.654 -23.703  34.239  1.00  0.00           C  
ATOM   2265  CD  PRO A 157     -42.740 -24.637  34.704  1.00  0.00           C  
ATOM   2266  HA  PRO A 157     -43.438 -23.326  31.984  1.00  0.00           H  
ATOM   2267 1HB  PRO A 157     -40.887 -24.867  32.577  1.00  0.00           H  
ATOM   2268 2HB  PRO A 157     -41.090 -23.147  32.220  1.00  0.00           H  
ATOM   2269 1HG  PRO A 157     -40.697 -23.877  34.751  1.00  0.00           H  
ATOM   2270 2HG  PRO A 157     -41.910 -22.645  34.395  1.00  0.00           H  
ATOM   2271 1HD  PRO A 157     -42.299 -25.610  34.967  1.00  0.00           H  
ATOM   2272 2HD  PRO A 157     -43.255 -24.197  35.571  1.00  0.00           H  
ATOM   2273  N   ALA A 158     -43.248 -26.497  31.586  1.00  0.00           N  
ATOM   2274  CA  ALA A 158     -43.302 -27.632  30.685  1.00  0.00           C  
ATOM   2275  C   ALA A 158     -44.400 -27.495  29.642  1.00  0.00           C  
ATOM   2276  O   ALA A 158     -44.200 -27.814  28.470  1.00  0.00           O  
ATOM   2277  CB  ALA A 158     -43.493 -28.916  31.479  1.00  0.00           C  
ATOM   2278  H   ALA A 158     -43.423 -26.641  32.570  1.00  0.00           H  
ATOM   2279  HA  ALA A 158     -42.354 -27.685  30.150  1.00  0.00           H  
ATOM   2280 1HB  ALA A 158     -43.519 -29.765  30.797  1.00  0.00           H  
ATOM   2281 2HB  ALA A 158     -42.665 -29.037  32.179  1.00  0.00           H  
ATOM   2282 3HB  ALA A 158     -44.430 -28.866  32.032  1.00  0.00           H  
ATOM   2283  N   HIS A 159     -45.547 -27.023  30.076  1.00  0.00           N  
ATOM   2284  CA  HIS A 159     -46.656 -26.772  29.175  1.00  0.00           C  
ATOM   2285  C   HIS A 159     -46.330 -25.716  28.132  1.00  0.00           C  
ATOM   2286  O   HIS A 159     -46.678 -25.859  26.960  1.00  0.00           O  
ATOM   2287  CB  HIS A 159     -47.895 -26.341  29.966  1.00  0.00           C  
ATOM   2288  CG  HIS A 159     -47.743 -25.018  30.649  1.00  0.00           C  
ATOM   2289  CD2 HIS A 159     -48.192 -23.785  30.315  1.00  0.00           C  
ATOM   2290  ND1 HIS A 159     -47.054 -24.868  31.834  1.00  0.00           N  
ATOM   2291  CE1 HIS A 159     -47.084 -23.597  32.199  1.00  0.00           C  
ATOM   2292  NE2 HIS A 159     -47.768 -22.921  31.295  1.00  0.00           N  
ATOM   2293  H   HIS A 159     -45.660 -26.830  31.061  1.00  0.00           H  
ATOM   2294  HA  HIS A 159     -46.901 -27.687  28.636  1.00  0.00           H  
ATOM   2295 1HB  HIS A 159     -48.753 -26.283  29.295  1.00  0.00           H  
ATOM   2296 2HB  HIS A 159     -48.123 -27.092  30.723  1.00  0.00           H  
ATOM   2297  HD1 HIS A 159     -46.535 -25.578  32.311  1.00  0.00           H  
ATOM   2298  HD2 HIS A 159     -48.777 -23.413  29.474  1.00  0.00           H  
ATOM   2299  HE1 HIS A 159     -46.592 -23.271  33.115  1.00  0.00           H  
ATOM   2300  N   ALA A 160     -45.666 -24.667  28.566  1.00  0.00           N  
ATOM   2301  CA  ALA A 160     -45.226 -23.619  27.665  1.00  0.00           C  
ATOM   2302  C   ALA A 160     -44.243 -24.123  26.622  1.00  0.00           C  
ATOM   2303  O   ALA A 160     -44.324 -23.755  25.450  1.00  0.00           O  
ATOM   2304  CB  ALA A 160     -44.606 -22.479  28.459  1.00  0.00           C  
ATOM   2305  H   ALA A 160     -45.457 -24.589  29.551  1.00  0.00           H  
ATOM   2306  HA  ALA A 160     -46.099 -23.243  27.131  1.00  0.00           H  
ATOM   2307 1HB  ALA A 160     -44.289 -21.690  27.777  1.00  0.00           H  
ATOM   2308 2HB  ALA A 160     -45.341 -22.080  29.159  1.00  0.00           H  
ATOM   2309 3HB  ALA A 160     -43.743 -22.848  29.011  1.00  0.00           H  
ATOM   2310  N   ARG A 161     -43.325 -24.959  27.056  1.00  0.00           N  
ATOM   2311  CA  ARG A 161     -42.369 -25.574  26.155  1.00  0.00           C  
ATOM   2312  C   ARG A 161     -43.037 -26.455  25.112  1.00  0.00           C  
ATOM   2313  O   ARG A 161     -42.662 -26.439  23.940  1.00  0.00           O  
ATOM   2314  CB  ARG A 161     -41.367 -26.406  26.942  1.00  0.00           C  
ATOM   2315  CG  ARG A 161     -40.381 -25.602  27.773  1.00  0.00           C  
ATOM   2316  CD  ARG A 161     -39.420 -26.480  28.489  1.00  0.00           C  
ATOM   2317  NE  ARG A 161     -38.528 -25.721  29.350  1.00  0.00           N  
ATOM   2318  CZ  ARG A 161     -37.395 -25.120  28.938  1.00  0.00           C  
ATOM   2319  NH1 ARG A 161     -37.031 -25.198  27.677  1.00  0.00           N1+
ATOM   2320  NH2 ARG A 161     -36.650 -24.451  29.801  1.00  0.00           N  
ATOM   2321  H   ARG A 161     -43.284 -25.179  28.041  1.00  0.00           H  
ATOM   2322  HA  ARG A 161     -41.830 -24.784  25.631  1.00  0.00           H  
ATOM   2323 1HB  ARG A 161     -41.900 -27.074  27.617  1.00  0.00           H  
ATOM   2324 2HB  ARG A 161     -40.790 -27.026  26.255  1.00  0.00           H  
ATOM   2325 1HG  ARG A 161     -39.815 -24.934  27.122  1.00  0.00           H  
ATOM   2326 2HG  ARG A 161     -40.924 -25.013  28.513  1.00  0.00           H  
ATOM   2327 1HD  ARG A 161     -39.968 -27.191  29.107  1.00  0.00           H  
ATOM   2328 2HD  ARG A 161     -38.814 -27.023  27.764  1.00  0.00           H  
ATOM   2329  HE  ARG A 161     -38.775 -25.639  30.327  1.00  0.00           H  
ATOM   2330 1HH1 ARG A 161     -37.600 -25.709  27.017  1.00  0.00           H  
ATOM   2331 2HH1 ARG A 161     -36.182 -24.747  27.368  1.00  0.00           H  
ATOM   2332 1HH2 ARG A 161     -36.931 -24.391  30.770  1.00  0.00           H  
ATOM   2333 2HH2 ARG A 161     -35.802 -24.001  29.492  1.00  0.00           H  
ATOM   2334  N   ALA A 162     -44.019 -27.215  25.546  1.00  0.00           N  
ATOM   2335  CA  ALA A 162     -44.791 -28.049  24.645  1.00  0.00           C  
ATOM   2336  C   ALA A 162     -45.543 -27.237  23.602  1.00  0.00           C  
ATOM   2337  O   ALA A 162     -45.593 -27.609  22.429  1.00  0.00           O  
ATOM   2338  CB  ALA A 162     -45.763 -28.909  25.439  1.00  0.00           C  
ATOM   2339  H   ALA A 162     -44.241 -27.218  26.531  1.00  0.00           H  
ATOM   2340  HA  ALA A 162     -44.100 -28.700  24.110  1.00  0.00           H  
ATOM   2341 1HB  ALA A 162     -46.330 -29.542  24.757  1.00  0.00           H  
ATOM   2342 2HB  ALA A 162     -45.209 -29.534  26.139  1.00  0.00           H  
ATOM   2343 3HB  ALA A 162     -46.448 -28.267  25.992  1.00  0.00           H  
ATOM   2344  N   ALA A 163     -46.120 -26.138  24.036  1.00  0.00           N  
ATOM   2345  CA  ALA A 163     -46.807 -25.234  23.135  1.00  0.00           C  
ATOM   2346  C   ALA A 163     -45.878 -24.635  22.092  1.00  0.00           C  
ATOM   2347  O   ALA A 163     -46.236 -24.522  20.920  1.00  0.00           O  
ATOM   2348  CB  ALA A 163     -47.485 -24.127  23.929  1.00  0.00           C  
ATOM   2349  H   ALA A 163     -46.084 -25.918  25.021  1.00  0.00           H  
ATOM   2350  HA  ALA A 163     -47.568 -25.802  22.601  1.00  0.00           H  
ATOM   2351 1HB  ALA A 163     -48.010 -23.459  23.246  1.00  0.00           H  
ATOM   2352 2HB  ALA A 163     -48.197 -24.564  24.629  1.00  0.00           H  
ATOM   2353 3HB  ALA A 163     -46.734 -23.563  24.481  1.00  0.00           H  
ATOM   2354  N   LEU A 164     -44.696 -24.257  22.526  1.00  0.00           N  
ATOM   2355  CA  LEU A 164     -43.685 -23.737  21.625  1.00  0.00           C  
ATOM   2356  C   LEU A 164     -43.256 -24.754  20.582  1.00  0.00           C  
ATOM   2357  O   LEU A 164     -43.081 -24.420  19.410  1.00  0.00           O  
ATOM   2358  CB  LEU A 164     -42.460 -23.281  22.427  1.00  0.00           C  
ATOM   2359  CG  LEU A 164     -41.311 -22.684  21.605  1.00  0.00           C  
ATOM   2360  CD1 LEU A 164     -41.807 -21.455  20.855  1.00  0.00           C  
ATOM   2361  CD2 LEU A 164     -40.155 -22.331  22.529  1.00  0.00           C  
ATOM   2362  H   LEU A 164     -44.486 -24.330  23.511  1.00  0.00           H  
ATOM   2363  HA  LEU A 164     -44.100 -22.878  21.099  1.00  0.00           H  
ATOM   2364 1HB  LEU A 164     -42.777 -22.529  23.148  1.00  0.00           H  
ATOM   2365 2HB  LEU A 164     -42.065 -24.136  22.976  1.00  0.00           H  
ATOM   2366  HG  LEU A 164     -40.975 -23.412  20.866  1.00  0.00           H  
ATOM   2367 1HD1 LEU A 164     -40.991 -21.031  20.270  1.00  0.00           H  
ATOM   2368 2HD1 LEU A 164     -42.620 -21.740  20.187  1.00  0.00           H  
ATOM   2369 3HD1 LEU A 164     -42.165 -20.714  21.568  1.00  0.00           H  
ATOM   2370 1HD2 LEU A 164     -39.338 -21.907  21.944  1.00  0.00           H  
ATOM   2371 2HD2 LEU A 164     -40.489 -21.601  23.267  1.00  0.00           H  
ATOM   2372 3HD2 LEU A 164     -39.808 -23.230  23.038  1.00  0.00           H  
ATOM   2373  N   ALA A 165     -43.090 -25.986  21.016  1.00  0.00           N  
ATOM   2374  CA  ALA A 165     -42.753 -27.071  20.115  1.00  0.00           C  
ATOM   2375  C   ALA A 165     -43.832 -27.317  19.072  1.00  0.00           C  
ATOM   2376  O   ALA A 165     -43.535 -27.547  17.900  1.00  0.00           O  
ATOM   2377  CB  ALA A 165     -42.494 -28.343  20.909  1.00  0.00           C  
ATOM   2378  H   ALA A 165     -43.200 -26.181  22.001  1.00  0.00           H  
ATOM   2379  HA  ALA A 165     -41.843 -26.797  19.580  1.00  0.00           H  
ATOM   2380 1HB  ALA A 165     -42.228 -29.150  20.227  1.00  0.00           H  
ATOM   2381 2HB  ALA A 165     -41.675 -28.174  21.609  1.00  0.00           H  
ATOM   2382 3HB  ALA A 165     -43.391 -28.616  21.462  1.00  0.00           H  
ATOM   2383  N   VAL A 166     -45.071 -27.267  19.506  1.00  0.00           N  
ATOM   2384  CA  VAL A 166     -46.200 -27.410  18.605  1.00  0.00           C  
ATOM   2385  C   VAL A 166     -46.254 -26.305  17.562  1.00  0.00           C  
ATOM   2386  O   VAL A 166     -46.532 -26.558  16.390  1.00  0.00           O  
ATOM   2387  CB  VAL A 166     -47.514 -27.410  19.408  1.00  0.00           C  
ATOM   2388  CG1 VAL A 166     -48.711 -27.357  18.470  1.00  0.00           C  
ATOM   2389  CG2 VAL A 166     -47.579 -28.644  20.296  1.00  0.00           C  
ATOM   2390  H   VAL A 166     -45.243 -27.126  20.491  1.00  0.00           H  
ATOM   2391  HA  VAL A 166     -46.108 -28.364  18.084  1.00  0.00           H  
ATOM   2392  HB  VAL A 166     -47.551 -26.514  20.027  1.00  0.00           H  
ATOM   2393 1HG1 VAL A 166     -49.632 -27.358  19.054  1.00  0.00           H  
ATOM   2394 2HG1 VAL A 166     -48.664 -26.449  17.870  1.00  0.00           H  
ATOM   2395 3HG1 VAL A 166     -48.698 -28.228  17.814  1.00  0.00           H  
ATOM   2396 1HG2 VAL A 166     -48.510 -28.637  20.861  1.00  0.00           H  
ATOM   2397 2HG2 VAL A 166     -47.536 -29.540  19.677  1.00  0.00           H  
ATOM   2398 3HG2 VAL A 166     -46.736 -28.639  20.986  1.00  0.00           H  
ATOM   2399  N   ALA A 167     -45.989 -25.093  17.996  1.00  0.00           N  
ATOM   2400  CA  ALA A 167     -45.935 -23.958  17.095  1.00  0.00           C  
ATOM   2401  C   ALA A 167     -44.837 -24.094  16.052  1.00  0.00           C  
ATOM   2402  O   ALA A 167     -45.037 -23.774  14.880  1.00  0.00           O  
ATOM   2403  CB  ALA A 167     -45.745 -22.674  17.890  1.00  0.00           C  
ATOM   2404  H   ALA A 167     -45.819 -24.948  18.981  1.00  0.00           H  
ATOM   2405  HA  ALA A 167     -46.883 -23.905  16.560  1.00  0.00           H  
ATOM   2406 1HB  ALA A 167     -45.719 -21.824  17.207  1.00  0.00           H  
ATOM   2407 2HB  ALA A 167     -46.572 -22.553  18.589  1.00  0.00           H  
ATOM   2408 3HB  ALA A 167     -44.808 -22.724  18.442  1.00  0.00           H  
ATOM   2409  N   ARG A 168     -43.689 -24.567  16.486  1.00  0.00           N  
ATOM   2410  CA  ARG A 168     -42.581 -24.817  15.585  1.00  0.00           C  
ATOM   2411  C   ARG A 168     -42.907 -25.874  14.542  1.00  0.00           C  
ATOM   2412  O   ARG A 168     -42.559 -25.731  13.370  1.00  0.00           O  
ATOM   2413  CB  ARG A 168     -41.354 -25.255  16.371  1.00  0.00           C  
ATOM   2414  CG  ARG A 168     -40.101 -25.466  15.537  1.00  0.00           C  
ATOM   2415  CD  ARG A 168     -38.935 -25.833  16.380  1.00  0.00           C  
ATOM   2416  NE  ARG A 168     -37.744 -26.079  15.582  1.00  0.00           N  
ATOM   2417  CZ  ARG A 168     -36.893 -25.122  15.163  1.00  0.00           C  
ATOM   2418  NH1 ARG A 168     -37.114 -23.864  15.474  1.00  0.00           N1+
ATOM   2419  NH2 ARG A 168     -35.836 -25.449  14.440  1.00  0.00           N  
ATOM   2420  H   ARG A 168     -43.576 -24.761  17.471  1.00  0.00           H  
ATOM   2421  HA  ARG A 168     -42.345 -23.890  15.061  1.00  0.00           H  
ATOM   2422 1HB  ARG A 168     -41.123 -24.508  17.130  1.00  0.00           H  
ATOM   2423 2HB  ARG A 168     -41.568 -26.190  16.888  1.00  0.00           H  
ATOM   2424 1HG  ARG A 168     -40.273 -26.270  14.820  1.00  0.00           H  
ATOM   2425 2HG  ARG A 168     -39.862 -24.547  15.000  1.00  0.00           H  
ATOM   2426 1HD  ARG A 168     -38.718 -25.021  17.074  1.00  0.00           H  
ATOM   2427 2HD  ARG A 168     -39.162 -26.739  16.941  1.00  0.00           H  
ATOM   2428  HE  ARG A 168     -37.541 -27.035  15.323  1.00  0.00           H  
ATOM   2429 1HH1 ARG A 168     -37.921 -23.614  16.027  1.00  0.00           H  
ATOM   2430 2HH1 ARG A 168     -36.476 -23.147  15.160  1.00  0.00           H  
ATOM   2431 1HH2 ARG A 168     -35.666 -26.416  14.201  1.00  0.00           H  
ATOM   2432 2HH2 ARG A 168     -35.198 -24.732  14.126  1.00  0.00           H  
ATOM   2433  N   ALA A 169     -43.571 -26.923  14.976  1.00  0.00           N  
ATOM   2434  CA  ALA A 169     -44.009 -27.971  14.075  1.00  0.00           C  
ATOM   2435  C   ALA A 169     -44.994 -27.466  13.032  1.00  0.00           C  
ATOM   2436  O   ALA A 169     -44.914 -27.833  11.860  1.00  0.00           O  
ATOM   2437  CB  ALA A 169     -44.627 -29.113  14.869  1.00  0.00           C  
ATOM   2438  H   ALA A 169     -43.781 -27.001  15.961  1.00  0.00           H  
ATOM   2439  HA  ALA A 169     -43.136 -28.345  13.540  1.00  0.00           H  
ATOM   2440 1HB  ALA A 169     -44.942 -29.902  14.187  1.00  0.00           H  
ATOM   2441 2HB  ALA A 169     -43.891 -29.510  15.568  1.00  0.00           H  
ATOM   2442 3HB  ALA A 169     -45.491 -28.745  15.421  1.00  0.00           H  
ATOM   2443  N   GLY A 170     -45.912 -26.631  13.466  1.00  0.00           N  
ATOM   2444  CA  GLY A 170     -46.867 -26.017  12.565  1.00  0.00           C  
ATOM   2445  C   GLY A 170     -46.199 -25.135  11.522  1.00  0.00           C  
ATOM   2446  O   GLY A 170     -46.584 -25.117  10.355  1.00  0.00           O  
ATOM   2447  H   GLY A 170     -45.953 -26.411  14.451  1.00  0.00           H  
ATOM   2448 1HA  GLY A 170     -47.441 -26.793  12.059  1.00  0.00           H  
ATOM   2449 2HA  GLY A 170     -47.573 -25.417  13.138  1.00  0.00           H  
ATOM   2450  N   MET A 171     -45.217 -24.376  11.956  1.00  0.00           N  
ATOM   2451  CA  MET A 171     -44.446 -23.541  11.055  1.00  0.00           C  
ATOM   2452  C   MET A 171     -43.693 -24.353  10.012  1.00  0.00           C  
ATOM   2453  O   MET A 171     -43.643 -23.981   8.840  1.00  0.00           O  
ATOM   2454  CB  MET A 171     -43.472 -22.679  11.856  1.00  0.00           C  
ATOM   2455  CG  MET A 171     -44.135 -21.601  12.702  1.00  0.00           C  
ATOM   2456  SD  MET A 171     -42.960 -20.714  13.744  1.00  0.00           S  
ATOM   2457  CE  MET A 171     -42.047 -19.790  12.512  1.00  0.00           C  
ATOM   2458  H   MET A 171     -44.994 -24.374  12.941  1.00  0.00           H  
ATOM   2459  HA  MET A 171     -45.132 -22.888  10.517  1.00  0.00           H  
ATOM   2460 1HB  MET A 171     -42.888 -23.313  12.521  1.00  0.00           H  
ATOM   2461 2HB  MET A 171     -42.776 -22.188  11.175  1.00  0.00           H  
ATOM   2462 1HG  MET A 171     -44.631 -20.881  12.052  1.00  0.00           H  
ATOM   2463 2HG  MET A 171     -44.889 -22.055  13.345  1.00  0.00           H  
ATOM   2464 1HE  MET A 171     -41.280 -19.189  13.001  1.00  0.00           H  
ATOM   2465 2HE  MET A 171     -41.575 -20.482  11.813  1.00  0.00           H  
ATOM   2466 3HE  MET A 171     -42.729 -19.134  11.969  1.00  0.00           H  
ATOM   2467  N   ALA A 172     -43.116 -25.452  10.446  1.00  0.00           N  
ATOM   2468  CA  ALA A 172     -42.430 -26.356   9.545  1.00  0.00           C  
ATOM   2469  C   ALA A 172     -43.358 -26.956   8.502  1.00  0.00           C  
ATOM   2470  O   ALA A 172     -42.999 -27.071   7.330  1.00  0.00           O  
ATOM   2471  CB  ALA A 172     -41.752 -27.463  10.339  1.00  0.00           C  
ATOM   2472  H   ALA A 172     -43.151 -25.672  11.431  1.00  0.00           H  
ATOM   2473  HA  ALA A 172     -41.669 -25.788   9.010  1.00  0.00           H  
ATOM   2474 1HB  ALA A 172     -41.226 -28.131   9.657  1.00  0.00           H  
ATOM   2475 2HB  ALA A 172     -41.040 -27.025  11.039  1.00  0.00           H  
ATOM   2476 3HB  ALA A 172     -42.502 -28.026  10.891  1.00  0.00           H  
ATOM   2477  N   THR A 173     -44.541 -27.332   8.936  1.00  0.00           N  
ATOM   2478  CA  THR A 173     -45.551 -27.853   8.035  1.00  0.00           C  
ATOM   2479  C   THR A 173     -45.980 -26.833   6.992  1.00  0.00           C  
ATOM   2480  O   THR A 173     -46.154 -27.165   5.820  1.00  0.00           O  
ATOM   2481  CB  THR A 173     -46.786 -28.331   8.821  1.00  0.00           C  
ATOM   2482  CG2 THR A 173     -47.862 -28.834   7.870  1.00  0.00           C  
ATOM   2483  OG1 THR A 173     -46.408 -29.389   9.712  1.00  0.00           O  
ATOM   2484  H   THR A 173     -44.752 -27.256   9.921  1.00  0.00           H  
ATOM   2485  HA  THR A 173     -45.132 -28.707   7.502  1.00  0.00           H  
ATOM   2486  HB  THR A 173     -47.186 -27.505   9.408  1.00  0.00           H  
ATOM   2487  HG1 THR A 173     -46.002 -29.015  10.498  1.00  0.00           H  
ATOM   2488 1HG2 THR A 173     -48.727 -29.167   8.443  1.00  0.00           H  
ATOM   2489 2HG2 THR A 173     -48.159 -28.028   7.199  1.00  0.00           H  
ATOM   2490 3HG2 THR A 173     -47.471 -29.666   7.287  1.00  0.00           H  
ATOM   2491  N   LEU A 174     -46.146 -25.604   7.426  1.00  0.00           N  
ATOM   2492  CA  LEU A 174     -46.483 -24.519   6.525  1.00  0.00           C  
ATOM   2493  C   LEU A 174     -45.404 -24.273   5.482  1.00  0.00           C  
ATOM   2494  O   LEU A 174     -45.701 -24.043   4.310  1.00  0.00           O  
ATOM   2495  CB  LEU A 174     -46.722 -23.234   7.327  1.00  0.00           C  
ATOM   2496  CG  LEU A 174     -47.983 -23.219   8.200  1.00  0.00           C  
ATOM   2497  CD1 LEU A 174     -47.986 -21.968   9.068  1.00  0.00           C  
ATOM   2498  CD2 LEU A 174     -49.217 -23.270   7.310  1.00  0.00           C  
ATOM   2499  H   LEU A 174     -46.036 -25.409   8.411  1.00  0.00           H  
ATOM   2500  HA  LEU A 174     -47.401 -24.779   5.999  1.00  0.00           H  
ATOM   2501 1HB  LEU A 174     -45.866 -23.068   7.980  1.00  0.00           H  
ATOM   2502 2HB  LEU A 174     -46.790 -22.397   6.632  1.00  0.00           H  
ATOM   2503  HG  LEU A 174     -47.978 -24.084   8.863  1.00  0.00           H  
ATOM   2504 1HD1 LEU A 174     -48.883 -21.957   9.688  1.00  0.00           H  
ATOM   2505 2HD1 LEU A 174     -47.104 -21.966   9.707  1.00  0.00           H  
ATOM   2506 3HD1 LEU A 174     -47.975 -21.083   8.431  1.00  0.00           H  
ATOM   2507 1HD2 LEU A 174     -50.113 -23.260   7.930  1.00  0.00           H  
ATOM   2508 2HD2 LEU A 174     -49.224 -22.404   6.648  1.00  0.00           H  
ATOM   2509 3HD2 LEU A 174     -49.198 -24.183   6.714  1.00  0.00           H  
ATOM   2510  N   ASP A 175     -44.165 -24.323   5.916  1.00  0.00           N  
ATOM   2511  CA  ASP A 175     -43.037 -24.180   5.015  1.00  0.00           C  
ATOM   2512  C   ASP A 175     -42.982 -25.285   3.972  1.00  0.00           C  
ATOM   2513  O   ASP A 175     -42.606 -25.050   2.824  1.00  0.00           O  
ATOM   2514  CB  ASP A 175     -41.729 -24.163   5.809  1.00  0.00           C  
ATOM   2515  CG  ASP A 175     -41.532 -22.877   6.600  1.00  0.00           C  
ATOM   2516  OD1 ASP A 175     -42.217 -21.921   6.322  1.00  0.00           O  
ATOM   2517  OD2 ASP A 175     -40.700 -22.863   7.476  1.00  0.00           O1-
ATOM   2518  H   ASP A 175     -43.993 -24.464   6.901  1.00  0.00           H  
ATOM   2519  HA  ASP A 175     -43.135 -23.232   4.486  1.00  0.00           H  
ATOM   2520 1HB  ASP A 175     -41.713 -25.005   6.502  1.00  0.00           H  
ATOM   2521 2HB  ASP A 175     -40.887 -24.285   5.127  1.00  0.00           H  
ATOM   2522  N   ALA A 176     -43.356 -26.501   4.360  1.00  0.00           N  
ATOM   2523  CA  ALA A 176     -43.374 -27.628   3.413  1.00  0.00           C  
ATOM   2524  C   ALA A 176     -44.579 -27.661   2.459  1.00  0.00           C  
ATOM   2525  O   ALA A 176     -44.534 -28.301   1.409  1.00  0.00           O  
ATOM   2526  CB  ALA A 176     -43.310 -28.936   4.189  1.00  0.00           C  
ATOM   2527  H   ALA A 176     -43.633 -26.659   5.318  1.00  0.00           H  
ATOM   2528  HA  ALA A 176     -42.492 -27.551   2.778  1.00  0.00           H  
ATOM   2529 1HB  ALA A 176     -43.290 -29.772   3.491  1.00  0.00           H  
ATOM   2530 2HB  ALA A 176     -42.408 -28.952   4.801  1.00  0.00           H  
ATOM   2531 3HB  ALA A 176     -44.186 -29.020   4.831  1.00  0.00           H  
ATOM   2532  N   ILE A 177     -45.663 -26.974   2.814  1.00  0.00           N  
ATOM   2533  CA  ILE A 177     -46.915 -27.100   2.055  1.00  0.00           C  
ATOM   2534  C   ILE A 177     -47.036 -26.015   0.988  1.00  0.00           C  
ATOM   2535  O   ILE A 177     -47.064 -24.825   1.300  1.00  0.00           O  
ATOM   2536  CB  ILE A 177     -48.135 -27.030   2.991  1.00  0.00           C  
ATOM   2537  CG1 ILE A 177     -48.091 -28.171   4.011  1.00  0.00           C  
ATOM   2538  CG2 ILE A 177     -49.426 -27.079   2.188  1.00  0.00           C  
ATOM   2539  CD1 ILE A 177     -49.122 -28.048   5.110  1.00  0.00           C  
ATOM   2540  H   ILE A 177     -45.632 -26.357   3.613  1.00  0.00           H  
ATOM   2541  HA  ILE A 177     -46.920 -28.067   1.554  1.00  0.00           H  
ATOM   2542  HB  ILE A 177     -48.106 -26.100   3.558  1.00  0.00           H  
ATOM   2543 1HG1 ILE A 177     -48.248 -29.121   3.501  1.00  0.00           H  
ATOM   2544 2HG1 ILE A 177     -47.105 -28.209   4.474  1.00  0.00           H  
ATOM   2545 1HG2 ILE A 177     -50.278 -27.029   2.866  1.00  0.00           H  
ATOM   2546 2HG2 ILE A 177     -49.459 -26.234   1.501  1.00  0.00           H  
ATOM   2547 3HG2 ILE A 177     -49.466 -28.009   1.621  1.00  0.00           H  
ATOM   2548 1HD1 ILE A 177     -49.029 -28.893   5.793  1.00  0.00           H  
ATOM   2549 2HD1 ILE A 177     -48.962 -27.119   5.657  1.00  0.00           H  
ATOM   2550 3HD1 ILE A 177     -50.120 -28.045   4.673  1.00  0.00           H  
ATOM   2551  N   GLU A 178     -47.107 -26.435  -0.272  1.00  0.00           N  
ATOM   2552  CA  GLU A 178     -47.164 -25.503  -1.399  1.00  0.00           C  
ATOM   2553  C   GLU A 178     -48.548 -24.888  -1.588  1.00  0.00           C  
ATOM   2554  O   GLU A 178     -48.677 -23.687  -1.828  1.00  0.00           O  
ATOM   2555  CB  GLU A 178     -46.743 -26.214  -2.687  1.00  0.00           C  
ATOM   2556  CG  GLU A 178     -45.274 -26.608  -2.736  1.00  0.00           C  
ATOM   2557  CD  GLU A 178     -44.907 -27.344  -3.995  1.00  0.00           C  
ATOM   2558  OE1 GLU A 178     -45.789 -27.644  -4.763  1.00  0.00           O  
ATOM   2559  OE2 GLU A 178     -43.743 -27.605  -4.189  1.00  0.00           O1-
ATOM   2560  H   GLU A 178     -47.122 -27.428  -0.454  1.00  0.00           H  
ATOM   2561  HA  GLU A 178     -46.468 -24.686  -1.208  1.00  0.00           H  
ATOM   2562 1HB  GLU A 178     -47.337 -27.119  -2.814  1.00  0.00           H  
ATOM   2563 2HB  GLU A 178     -46.944 -25.567  -3.542  1.00  0.00           H  
ATOM   2564 1HG  GLU A 178     -44.664 -25.708  -2.664  1.00  0.00           H  
ATOM   2565 2HG  GLU A 178     -45.048 -27.237  -1.875  1.00  0.00           H  
ATOM   2566  N   ASP A 179     -49.584 -25.716  -1.479  1.00  0.00           N  
ATOM   2567  CA  ASP A 179     -50.946 -25.255  -1.743  1.00  0.00           C  
ATOM   2568  C   ASP A 179     -51.432 -24.365  -0.613  1.00  0.00           C  
ATOM   2569  O   ASP A 179     -51.362 -24.738   0.558  1.00  0.00           O  
ATOM   2570  CB  ASP A 179     -51.899 -26.440  -1.915  1.00  0.00           C  
ATOM   2571  CG  ASP A 179     -53.305 -26.016  -2.317  1.00  0.00           C  
ATOM   2572  OD1 ASP A 179     -53.530 -25.804  -3.486  1.00  0.00           O  
ATOM   2573  OD2 ASP A 179     -54.142 -25.908  -1.453  1.00  0.00           O1-
ATOM   2574  H   ASP A 179     -49.434 -26.678  -1.210  1.00  0.00           H  
ATOM   2575  HA  ASP A 179     -50.942 -24.674  -2.666  1.00  0.00           H  
ATOM   2576 1HB  ASP A 179     -51.507 -27.115  -2.677  1.00  0.00           H  
ATOM   2577 2HB  ASP A 179     -51.957 -26.999  -0.981  1.00  0.00           H  
ATOM   2578  N   PRO A 180     -51.924 -23.187  -0.973  1.00  0.00           N  
ATOM   2579  CA  PRO A 180     -52.335 -22.196   0.014  1.00  0.00           C  
ATOM   2580  C   PRO A 180     -53.487 -22.704   0.875  1.00  0.00           C  
ATOM   2581  O   PRO A 180     -53.479 -22.546   2.096  1.00  0.00           O  
ATOM   2582  CB  PRO A 180     -52.761 -21.007  -0.854  1.00  0.00           C  
ATOM   2583  CG  PRO A 180     -53.026 -21.608  -2.192  1.00  0.00           C  
ATOM   2584  CD  PRO A 180     -52.058 -22.758  -2.284  1.00  0.00           C  
ATOM   2585  HA  PRO A 180     -51.473 -21.934   0.645  1.00  0.00           H  
ATOM   2586 1HB  PRO A 180     -53.649 -20.524  -0.419  1.00  0.00           H  
ATOM   2587 2HB  PRO A 180     -51.962 -20.252  -0.875  1.00  0.00           H  
ATOM   2588 1HG  PRO A 180     -54.075 -21.931  -2.263  1.00  0.00           H  
ATOM   2589 2HG  PRO A 180     -52.870 -20.859  -2.982  1.00  0.00           H  
ATOM   2590 1HD  PRO A 180     -52.494 -23.556  -2.904  1.00  0.00           H  
ATOM   2591 2HD  PRO A 180     -51.110 -22.406  -2.716  1.00  0.00           H  
ATOM   2592  N   GLU A 181     -54.483 -23.317   0.235  1.00  0.00           N  
ATOM   2593  CA  GLU A 181     -55.721 -23.661   0.928  1.00  0.00           C  
ATOM   2594  C   GLU A 181     -55.493 -24.730   1.973  1.00  0.00           C  
ATOM   2595  O   GLU A 181     -55.985 -24.628   3.097  1.00  0.00           O  
ATOM   2596  CB  GLU A 181     -56.779 -24.137  -0.070  1.00  0.00           C  
ATOM   2597  CG  GLU A 181     -57.315 -23.046  -0.986  1.00  0.00           C  
ATOM   2598  CD  GLU A 181     -58.293 -23.564  -2.003  1.00  0.00           C  
ATOM   2599  OE1 GLU A 181     -58.469 -24.756  -2.076  1.00  0.00           O  
ATOM   2600  OE2 GLU A 181     -58.865 -22.766  -2.708  1.00  0.00           O1-
ATOM   2601  H   GLU A 181     -54.386 -23.549  -0.743  1.00  0.00           H  
ATOM   2602  HA  GLU A 181     -56.093 -22.770   1.434  1.00  0.00           H  
ATOM   2603 1HB  GLU A 181     -56.361 -24.924  -0.696  1.00  0.00           H  
ATOM   2604 2HB  GLU A 181     -57.624 -24.563   0.471  1.00  0.00           H  
ATOM   2605 1HG  GLU A 181     -57.807 -22.286  -0.380  1.00  0.00           H  
ATOM   2606 2HG  GLU A 181     -56.478 -22.575  -1.501  1.00  0.00           H  
ATOM   2607  N   LYS A 182     -54.747 -25.748   1.593  1.00  0.00           N  
ATOM   2608  CA  LYS A 182     -54.371 -26.822   2.493  1.00  0.00           C  
ATOM   2609  C   LYS A 182     -53.359 -26.376   3.536  1.00  0.00           C  
ATOM   2610  O   LYS A 182     -53.461 -26.738   4.708  1.00  0.00           O  
ATOM   2611  CB  LYS A 182     -53.812 -28.003   1.697  1.00  0.00           C  
ATOM   2612  CG  LYS A 182     -53.429 -29.208   2.546  1.00  0.00           C  
ATOM   2613  CD  LYS A 182     -54.651 -29.837   3.197  1.00  0.00           C  
ATOM   2614  CE  LYS A 182     -54.284 -31.100   3.961  1.00  0.00           C  
ATOM   2615  NZ  LYS A 182     -55.465 -31.707   4.633  1.00  0.00           N1+
ATOM   2616  H   LYS A 182     -54.428 -25.775   0.635  1.00  0.00           H  
ATOM   2617  HA  LYS A 182     -55.262 -27.153   3.028  1.00  0.00           H  
ATOM   2618 1HB  LYS A 182     -54.550 -28.330   0.965  1.00  0.00           H  
ATOM   2619 2HB  LYS A 182     -52.925 -27.684   1.149  1.00  0.00           H  
ATOM   2620 1HG  LYS A 182     -52.937 -29.953   1.919  1.00  0.00           H  
ATOM   2621 2HG  LYS A 182     -52.732 -28.898   3.324  1.00  0.00           H  
ATOM   2622 1HD  LYS A 182     -55.104 -29.123   3.887  1.00  0.00           H  
ATOM   2623 2HD  LYS A 182     -55.384 -30.088   2.430  1.00  0.00           H  
ATOM   2624 1HE  LYS A 182     -53.858 -31.830   3.274  1.00  0.00           H  
ATOM   2625 2HE  LYS A 182     -53.535 -30.864   4.716  1.00  0.00           H  
ATOM   2626 1HZ  LYS A 182     -55.180 -32.540   5.128  1.00  0.00           H  
ATOM   2627 2HZ  LYS A 182     -55.858 -31.045   5.288  1.00  0.00           H  
ATOM   2628 3HZ  LYS A 182     -56.160 -31.948   3.941  1.00  0.00           H  
ATOM   2629  N   GLY A 183     -52.393 -25.596   3.103  1.00  0.00           N  
ATOM   2630  CA  GLY A 183     -51.403 -25.040   4.003  1.00  0.00           C  
ATOM   2631  C   GLY A 183     -52.017 -24.119   5.046  1.00  0.00           C  
ATOM   2632  O   GLY A 183     -51.632 -24.125   6.214  1.00  0.00           O  
ATOM   2633  H   GLY A 183     -52.340 -25.379   2.118  1.00  0.00           H  
ATOM   2634 1HA  GLY A 183     -50.876 -25.849   4.509  1.00  0.00           H  
ATOM   2635 2HA  GLY A 183     -50.662 -24.484   3.430  1.00  0.00           H  
ATOM   2636  N   GLY A 184     -52.953 -23.304   4.613  1.00  0.00           N  
ATOM   2637  CA  GLY A 184     -53.672 -22.425   5.513  1.00  0.00           C  
ATOM   2638  C   GLY A 184     -54.472 -23.190   6.556  1.00  0.00           C  
ATOM   2639  O   GLY A 184     -54.533 -22.810   7.724  1.00  0.00           O  
ATOM   2640  H   GLY A 184     -53.177 -23.290   3.628  1.00  0.00           H  
ATOM   2641 1HA  GLY A 184     -52.966 -21.766   6.019  1.00  0.00           H  
ATOM   2642 2HA  GLY A 184     -54.348 -21.792   4.940  1.00  0.00           H  
ATOM   2643  N   GLU A 185     -55.112 -24.253   6.123  1.00  0.00           N  
ATOM   2644  CA  GLU A 185     -55.854 -25.115   7.023  1.00  0.00           C  
ATOM   2645  C   GLU A 185     -54.961 -25.769   8.066  1.00  0.00           C  
ATOM   2646  O   GLU A 185     -55.325 -25.862   9.238  1.00  0.00           O  
ATOM   2647  CB  GLU A 185     -56.589 -26.195   6.226  1.00  0.00           C  
ATOM   2648  CG  GLU A 185     -57.750 -25.677   5.388  1.00  0.00           C  
ATOM   2649  CD  GLU A 185     -58.397 -26.750   4.558  1.00  0.00           C  
ATOM   2650  OE1 GLU A 185     -57.892 -27.847   4.541  1.00  0.00           O  
ATOM   2651  OE2 GLU A 185     -59.399 -26.473   3.941  1.00  0.00           O1-
ATOM   2652  H   GLU A 185     -55.087 -24.475   5.138  1.00  0.00           H  
ATOM   2653  HA  GLU A 185     -56.590 -24.510   7.553  1.00  0.00           H  
ATOM   2654 1HB  GLU A 185     -55.889 -26.692   5.555  1.00  0.00           H  
ATOM   2655 2HB  GLU A 185     -56.980 -26.949   6.909  1.00  0.00           H  
ATOM   2656 1HG  GLU A 185     -58.499 -25.245   6.051  1.00  0.00           H  
ATOM   2657 2HG  GLU A 185     -57.386 -24.887   4.732  1.00  0.00           H  
ATOM   2658  N   ALA A 186     -53.804 -26.215   7.633  1.00  0.00           N  
ATOM   2659  CA  ALA A 186     -52.826 -26.796   8.533  1.00  0.00           C  
ATOM   2660  C   ALA A 186     -52.336 -25.803   9.576  1.00  0.00           C  
ATOM   2661  O   ALA A 186     -52.180 -26.145  10.748  1.00  0.00           O  
ATOM   2662  CB  ALA A 186     -51.650 -27.343   7.738  1.00  0.00           C  
ATOM   2663  H   ALA A 186     -53.590 -26.152   6.648  1.00  0.00           H  
ATOM   2664  HA  ALA A 186     -53.303 -27.617   9.067  1.00  0.00           H  
ATOM   2665 1HB  ALA A 186     -50.925 -27.789   8.420  1.00  0.00           H  
ATOM   2666 2HB  ALA A 186     -52.004 -28.101   7.038  1.00  0.00           H  
ATOM   2667 3HB  ALA A 186     -51.176 -26.533   7.185  1.00  0.00           H  
ATOM   2668  N   GLY A 187     -52.098 -24.585   9.143  1.00  0.00           N  
ATOM   2669  CA  GLY A 187     -51.697 -23.522  10.043  1.00  0.00           C  
ATOM   2670  C   GLY A 187     -52.759 -23.212  11.086  1.00  0.00           C  
ATOM   2671  O   GLY A 187     -52.461 -22.970  12.254  1.00  0.00           O  
ATOM   2672  H   GLY A 187     -52.197 -24.385   8.158  1.00  0.00           H  
ATOM   2673 1HA  GLY A 187     -50.773 -23.803  10.549  1.00  0.00           H  
ATOM   2674 2HA  GLY A 187     -51.488 -22.620   9.470  1.00  0.00           H  
ATOM   2675  N   ARG A 188     -53.999 -23.189  10.653  1.00  0.00           N  
ATOM   2676  CA  ARG A 188     -55.116 -22.978  11.553  1.00  0.00           C  
ATOM   2677  C   ARG A 188     -55.237 -24.078  12.596  1.00  0.00           C  
ATOM   2678  O   ARG A 188     -55.501 -23.809  13.768  1.00  0.00           O  
ATOM   2679  CB  ARG A 188     -56.415 -22.892  10.765  1.00  0.00           C  
ATOM   2680  CG  ARG A 188     -57.653 -22.611  11.602  1.00  0.00           C  
ATOM   2681  CD  ARG A 188     -58.869 -22.484  10.759  1.00  0.00           C  
ATOM   2682  NE  ARG A 188     -59.204 -23.736  10.099  1.00  0.00           N  
ATOM   2683  CZ  ARG A 188     -60.055 -23.850   9.060  1.00  0.00           C  
ATOM   2684  NH1 ARG A 188     -60.647 -22.781   8.576  1.00  0.00           N1+
ATOM   2685  NH2 ARG A 188     -60.293 -25.036   8.529  1.00  0.00           N  
ATOM   2686  H   ARG A 188     -54.179 -23.322   9.668  1.00  0.00           H  
ATOM   2687  HA  ARG A 188     -54.965 -22.034  12.077  1.00  0.00           H  
ATOM   2688 1HB  ARG A 188     -56.336 -22.104  10.018  1.00  0.00           H  
ATOM   2689 2HB  ARG A 188     -56.582 -23.830  10.236  1.00  0.00           H  
ATOM   2690 1HG  ARG A 188     -57.809 -23.427  12.308  1.00  0.00           H  
ATOM   2691 2HG  ARG A 188     -57.517 -21.677  12.150  1.00  0.00           H  
ATOM   2692 1HD  ARG A 188     -59.714 -22.190  11.381  1.00  0.00           H  
ATOM   2693 2HD  ARG A 188     -58.703 -21.729   9.992  1.00  0.00           H  
ATOM   2694  HE  ARG A 188     -58.767 -24.581  10.444  1.00  0.00           H  
ATOM   2695 1HH1 ARG A 188     -60.465 -21.874   8.983  1.00  0.00           H  
ATOM   2696 2HH1 ARG A 188     -61.285 -22.866   7.798  1.00  0.00           H  
ATOM   2697 1HH2 ARG A 188     -59.838 -25.858   8.901  1.00  0.00           H  
ATOM   2698 2HH2 ARG A 188     -60.931 -25.121   7.751  1.00  0.00           H  
ATOM   2699  N   GLU A 189     -55.044 -25.304  12.163  1.00  0.00           N  
ATOM   2700  CA  GLU A 189     -55.057 -26.440  13.063  1.00  0.00           C  
ATOM   2701  C   GLU A 189     -53.954 -26.369  14.106  1.00  0.00           C  
ATOM   2702  O   GLU A 189     -54.174 -26.676  15.278  1.00  0.00           O  
ATOM   2703  CB  GLU A 189     -54.926 -27.739  12.265  1.00  0.00           C  
ATOM   2704  CG  GLU A 189     -56.144 -28.082  11.419  1.00  0.00           C  
ATOM   2705  CD  GLU A 189     -57.369 -28.367  12.243  1.00  0.00           C  
ATOM   2706  OE1 GLU A 189     -57.358 -29.326  12.977  1.00  0.00           O  
ATOM   2707  OE2 GLU A 189     -58.316 -27.623  12.139  1.00  0.00           O1-
ATOM   2708  H   GLU A 189     -54.883 -25.459  11.178  1.00  0.00           H  
ATOM   2709  HA  GLU A 189     -56.010 -26.450  13.594  1.00  0.00           H  
ATOM   2710 1HB  GLU A 189     -54.065 -27.673  11.601  1.00  0.00           H  
ATOM   2711 2HB  GLU A 189     -54.750 -28.570  12.949  1.00  0.00           H  
ATOM   2712 1HG  GLU A 189     -56.356 -27.248  10.750  1.00  0.00           H  
ATOM   2713 2HG  GLU A 189     -55.914 -28.953  10.806  1.00  0.00           H  
ATOM   2714  N   SER A 190     -52.780 -25.966  13.673  1.00  0.00           N  
ATOM   2715  CA  SER A 190     -51.658 -25.782  14.573  1.00  0.00           C  
ATOM   2716  C   SER A 190     -51.921 -24.706  15.616  1.00  0.00           C  
ATOM   2717  O   SER A 190     -51.581 -24.868  16.788  1.00  0.00           O  
ATOM   2718  CB  SER A 190     -50.417 -25.427  13.777  1.00  0.00           C  
ATOM   2719  OG  SER A 190     -49.314 -25.245  14.621  1.00  0.00           O  
ATOM   2720  H   SER A 190     -52.656 -25.780  12.688  1.00  0.00           H  
ATOM   2721  HA  SER A 190     -51.481 -26.720  15.101  1.00  0.00           H  
ATOM   2722 1HB  SER A 190     -50.204 -26.222  13.062  1.00  0.00           H  
ATOM   2723 2HB  SER A 190     -50.598 -24.516  13.208  1.00  0.00           H  
ATOM   2724  HG  SER A 190     -48.994 -26.125  14.832  1.00  0.00           H  
ATOM   2725  N   VAL A 191     -52.522 -23.621  15.183  1.00  0.00           N  
ATOM   2726  CA  VAL A 191     -52.897 -22.550  16.083  1.00  0.00           C  
ATOM   2727  C   VAL A 191     -53.910 -22.993  17.126  1.00  0.00           C  
ATOM   2728  O   VAL A 191     -53.809 -22.628  18.297  1.00  0.00           O  
ATOM   2729  CB  VAL A 191     -53.482 -21.373  15.279  1.00  0.00           C  
ATOM   2730  CG1 VAL A 191     -54.063 -20.325  16.217  1.00  0.00           C  
ATOM   2731  CG2 VAL A 191     -52.405 -20.766  14.392  1.00  0.00           C  
ATOM   2732  H   VAL A 191     -52.728 -23.531  14.198  1.00  0.00           H  
ATOM   2733  HA  VAL A 191     -52.003 -22.207  16.605  1.00  0.00           H  
ATOM   2734  HB  VAL A 191     -54.300 -21.740  14.660  1.00  0.00           H  
ATOM   2735 1HG1 VAL A 191     -54.472 -19.501  15.632  1.00  0.00           H  
ATOM   2736 2HG1 VAL A 191     -54.855 -20.772  16.816  1.00  0.00           H  
ATOM   2737 3HG1 VAL A 191     -53.278 -19.949  16.873  1.00  0.00           H  
ATOM   2738 1HG2 VAL A 191     -52.826 -19.936  13.827  1.00  0.00           H  
ATOM   2739 2HG2 VAL A 191     -51.584 -20.405  15.012  1.00  0.00           H  
ATOM   2740 3HG2 VAL A 191     -52.033 -21.524  13.702  1.00  0.00           H  
ATOM   2741  N   GLU A 192     -54.875 -23.774  16.693  1.00  0.00           N  
ATOM   2742  CA  GLU A 192     -55.867 -24.330  17.593  1.00  0.00           C  
ATOM   2743  C   GLU A 192     -55.252 -25.250  18.636  1.00  0.00           C  
ATOM   2744  O   GLU A 192     -55.626 -25.213  19.808  1.00  0.00           O  
ATOM   2745  CB  GLU A 192     -56.927 -25.093  16.796  1.00  0.00           C  
ATOM   2746  CG  GLU A 192     -58.047 -25.683  17.642  1.00  0.00           C  
ATOM   2747  CD  GLU A 192     -58.894 -24.633  18.305  1.00  0.00           C  
ATOM   2748  OE1 GLU A 192     -58.889 -23.516  17.846  1.00  0.00           O  
ATOM   2749  OE2 GLU A 192     -59.547 -24.949  19.272  1.00  0.00           O1-
ATOM   2750  H   GLU A 192     -54.927 -23.992  15.708  1.00  0.00           H  
ATOM   2751  HA  GLU A 192     -56.352 -23.510  18.123  1.00  0.00           H  
ATOM   2752 1HB  GLU A 192     -57.379 -24.426  16.061  1.00  0.00           H  
ATOM   2753 2HB  GLU A 192     -56.455 -25.909  16.250  1.00  0.00           H  
ATOM   2754 1HG  GLU A 192     -58.683 -26.298  17.006  1.00  0.00           H  
ATOM   2755 2HG  GLU A 192     -57.611 -26.326  18.404  1.00  0.00           H  
ATOM   2756  N   ASP A 193     -54.317 -26.064  18.203  1.00  0.00           N  
ATOM   2757  CA  ASP A 193     -53.597 -26.945  19.103  1.00  0.00           C  
ATOM   2758  C   ASP A 193     -52.797 -26.180  20.146  1.00  0.00           C  
ATOM   2759  O   ASP A 193     -52.768 -26.555  21.318  1.00  0.00           O  
ATOM   2760  CB  ASP A 193     -52.659 -27.857  18.308  1.00  0.00           C  
ATOM   2761  CG  ASP A 193     -53.402 -28.923  17.514  1.00  0.00           C  
ATOM   2762  OD1 ASP A 193     -54.556 -29.147  17.793  1.00  0.00           O  
ATOM   2763  OD2 ASP A 193     -52.808 -29.504  16.637  1.00  0.00           O1-
ATOM   2764  H   ASP A 193     -54.093 -26.077  17.218  1.00  0.00           H  
ATOM   2765  HA  ASP A 193     -54.321 -27.566  19.632  1.00  0.00           H  
ATOM   2766 1HB  ASP A 193     -52.067 -27.257  17.617  1.00  0.00           H  
ATOM   2767 2HB  ASP A 193     -51.966 -28.350  18.990  1.00  0.00           H  
ATOM   2768  N   VAL A 194     -52.157 -25.117  19.713  1.00  0.00           N  
ATOM   2769  CA  VAL A 194     -51.416 -24.255  20.613  1.00  0.00           C  
ATOM   2770  C   VAL A 194     -52.308 -23.601  21.656  1.00  0.00           C  
ATOM   2771  O   VAL A 194     -51.943 -23.508  22.828  1.00  0.00           O  
ATOM   2772  CB  VAL A 194     -50.691 -23.159  19.810  1.00  0.00           C  
ATOM   2773  CG1 VAL A 194     -50.075 -22.131  20.747  1.00  0.00           C  
ATOM   2774  CG2 VAL A 194     -49.627 -23.786  18.922  1.00  0.00           C  
ATOM   2775  H   VAL A 194     -52.182 -24.895  18.728  1.00  0.00           H  
ATOM   2776  HA  VAL A 194     -50.671 -24.857  21.134  1.00  0.00           H  
ATOM   2777  HB  VAL A 194     -51.419 -22.634  19.191  1.00  0.00           H  
ATOM   2778 1HG1 VAL A 194     -49.567 -21.364  20.162  1.00  0.00           H  
ATOM   2779 2HG1 VAL A 194     -50.859 -21.670  21.347  1.00  0.00           H  
ATOM   2780 3HG1 VAL A 194     -49.356 -22.622  21.403  1.00  0.00           H  
ATOM   2781 1HG2 VAL A 194     -49.119 -23.005  18.356  1.00  0.00           H  
ATOM   2782 2HG2 VAL A 194     -48.903 -24.316  19.540  1.00  0.00           H  
ATOM   2783 3HG2 VAL A 194     -50.096 -24.487  18.231  1.00  0.00           H  
ATOM   2784  N   ALA A 195     -53.466 -23.155  21.223  1.00  0.00           N  
ATOM   2785  CA  ALA A 195     -54.443 -22.575  22.123  1.00  0.00           C  
ATOM   2786  C   ALA A 195     -54.933 -23.566  23.166  1.00  0.00           C  
ATOM   2787  O   ALA A 195     -55.089 -23.222  24.338  1.00  0.00           O  
ATOM   2788  CB  ALA A 195     -55.620 -22.028  21.328  1.00  0.00           C  
ATOM   2789  H   ALA A 195     -53.681 -23.218  20.238  1.00  0.00           H  
ATOM   2790  HA  ALA A 195     -53.966 -21.754  22.657  1.00  0.00           H  
ATOM   2791 1HB  ALA A 195     -56.344 -21.582  22.010  1.00  0.00           H  
ATOM   2792 2HB  ALA A 195     -55.265 -21.271  20.628  1.00  0.00           H  
ATOM   2793 3HB  ALA A 195     -56.093 -22.838  20.776  1.00  0.00           H  
ATOM   2794  N   GLU A 196     -55.171 -24.784  22.733  1.00  0.00           N  
ATOM   2795  CA  GLU A 196     -55.572 -25.848  23.633  1.00  0.00           C  
ATOM   2796  C   GLU A 196     -54.510 -26.158  24.676  1.00  0.00           C  
ATOM   2797  O   GLU A 196     -54.821 -26.371  25.848  1.00  0.00           O  
ATOM   2798  CB  GLU A 196     -55.893 -27.114  22.835  1.00  0.00           C  
ATOM   2799  CG  GLU A 196     -56.391 -28.279  23.678  1.00  0.00           C  
ATOM   2800  CD  GLU A 196     -56.766 -29.479  22.854  1.00  0.00           C  
ATOM   2801  OE1 GLU A 196     -56.221 -29.639  21.789  1.00  0.00           O  
ATOM   2802  OE2 GLU A 196     -57.600 -30.237  23.291  1.00  0.00           O1-
ATOM   2803  H   GLU A 196     -55.072 -24.984  21.748  1.00  0.00           H  
ATOM   2804  HA  GLU A 196     -56.471 -25.532  24.164  1.00  0.00           H  
ATOM   2805 1HB  GLU A 196     -56.657 -26.890  22.090  1.00  0.00           H  
ATOM   2806 2HB  GLU A 196     -55.002 -27.443  22.301  1.00  0.00           H  
ATOM   2807 1HG  GLU A 196     -55.608 -28.566  24.381  1.00  0.00           H  
ATOM   2808 2HG  GLU A 196     -57.256 -27.954  24.254  1.00  0.00           H  
ATOM   2809  N   LEU A 197     -53.269 -26.181  24.243  1.00  0.00           N  
ATOM   2810  CA  LEU A 197     -52.153 -26.392  25.143  1.00  0.00           C  
ATOM   2811  C   LEU A 197     -52.031 -25.292  26.186  1.00  0.00           C  
ATOM   2812  O   LEU A 197     -51.767 -25.561  27.358  1.00  0.00           O  
ATOM   2813  CB  LEU A 197     -50.849 -26.483  24.340  1.00  0.00           C  
ATOM   2814  CG  LEU A 197     -50.458 -27.888  23.863  1.00  0.00           C  
ATOM   2815  CD1 LEU A 197     -51.576 -28.463  23.004  1.00  0.00           C  
ATOM   2816  CD2 LEU A 197     -49.153 -27.815  23.085  1.00  0.00           C  
ATOM   2817  H   LEU A 197     -53.089 -26.048  23.258  1.00  0.00           H  
ATOM   2818  HA  LEU A 197     -52.307 -27.333  25.670  1.00  0.00           H  
ATOM   2819 1HB  LEU A 197     -50.939 -25.848  23.460  1.00  0.00           H  
ATOM   2820 2HB  LEU A 197     -50.034 -26.103  24.956  1.00  0.00           H  
ATOM   2821  HG  LEU A 197     -50.330 -28.542  24.726  1.00  0.00           H  
ATOM   2822 1HD1 LEU A 197     -51.298 -29.461  22.666  1.00  0.00           H  
ATOM   2823 2HD1 LEU A 197     -52.493 -28.522  23.591  1.00  0.00           H  
ATOM   2824 3HD1 LEU A 197     -51.739 -27.819  22.140  1.00  0.00           H  
ATOM   2825 1HD2 LEU A 197     -48.874 -28.813  22.747  1.00  0.00           H  
ATOM   2826 2HD2 LEU A 197     -49.280 -27.161  22.222  1.00  0.00           H  
ATOM   2827 3HD2 LEU A 197     -48.368 -27.417  23.728  1.00  0.00           H  
ATOM   2828  N   ALA A 198     -52.224 -24.066  25.753  1.00  0.00           N  
ATOM   2829  CA  ALA A 198     -52.211 -22.930  26.653  1.00  0.00           C  
ATOM   2830  C   ALA A 198     -53.315 -23.002  27.696  1.00  0.00           C  
ATOM   2831  O   ALA A 198     -53.096 -22.697  28.868  1.00  0.00           O  
ATOM   2832  CB  ALA A 198     -52.326 -21.638  25.858  1.00  0.00           C  
ATOM   2833  H   ALA A 198     -52.385 -23.911  24.768  1.00  0.00           H  
ATOM   2834  HA  ALA A 198     -51.261 -22.932  27.188  1.00  0.00           H  
ATOM   2835 1HB  ALA A 198     -52.302 -20.788  26.540  1.00  0.00           H  
ATOM   2836 2HB  ALA A 198     -51.493 -21.566  25.158  1.00  0.00           H  
ATOM   2837 3HB  ALA A 198     -53.264 -21.633  25.306  1.00  0.00           H  
ATOM   2838  N   GLU A 199     -54.489 -23.404  27.263  1.00  0.00           N  
ATOM   2839  CA  GLU A 199     -55.610 -23.588  28.163  1.00  0.00           C  
ATOM   2840  C   GLU A 199     -55.348 -24.662  29.206  1.00  0.00           C  
ATOM   2841  O   GLU A 199     -55.848 -24.586  30.329  1.00  0.00           O  
ATOM   2842  CB  GLU A 199     -56.867 -23.942  27.365  1.00  0.00           C  
ATOM   2843  CG  GLU A 199     -57.415 -22.804  26.516  1.00  0.00           C  
ATOM   2844  CD  GLU A 199     -58.621 -23.201  25.712  1.00  0.00           C  
ATOM   2845  OE1 GLU A 199     -58.962 -24.360  25.721  1.00  0.00           O  
ATOM   2846  OE2 GLU A 199     -59.202 -22.345  25.088  1.00  0.00           O1-
ATOM   2847  H   GLU A 199     -54.613 -23.589  26.278  1.00  0.00           H  
ATOM   2848  HA  GLU A 199     -55.785 -22.651  28.693  1.00  0.00           H  
ATOM   2849 1HB  GLU A 199     -56.653 -24.781  26.703  1.00  0.00           H  
ATOM   2850 2HB  GLU A 199     -57.655 -24.258  28.049  1.00  0.00           H  
ATOM   2851 1HG  GLU A 199     -57.685 -21.975  27.170  1.00  0.00           H  
ATOM   2852 2HG  GLU A 199     -56.632 -22.458  25.842  1.00  0.00           H  
ATOM   2853  N   ALA A 200     -54.561 -25.662  28.826  1.00  0.00           N  
ATOM   2854  CA  ALA A 200     -54.125 -26.691  29.771  1.00  0.00           C  
ATOM   2855  C   ALA A 200     -53.015 -26.242  30.710  1.00  0.00           C  
ATOM   2856  O   ALA A 200     -51.895 -26.749  30.650  1.00  0.00           O  
ATOM   2857  CB  ALA A 200     -53.675 -27.929  29.008  1.00  0.00           C  
ATOM   2858  H   ALA A 200     -54.256 -25.716  27.865  1.00  0.00           H  
ATOM   2859  HA  ALA A 200     -54.975 -26.954  30.401  1.00  0.00           H  
ATOM   2860 1HB  ALA A 200     -53.371 -28.701  29.715  1.00  0.00           H  
ATOM   2861 2HB  ALA A 200     -54.499 -28.299  28.398  1.00  0.00           H  
ATOM   2862 3HB  ALA A 200     -52.834 -27.674  28.366  1.00  0.00           H  
ATOM   2863  N   VAL A 201     -53.326 -25.289  31.579  1.00  0.00           N  
ATOM   2864  CA  VAL A 201     -52.455 -24.983  32.708  1.00  0.00           C  
ATOM   2865  C   VAL A 201     -52.607 -26.010  33.832  1.00  0.00           C  
ATOM   2866  O   VAL A 201     -51.618 -26.481  34.393  1.00  0.00           O  
ATOM   2867  CB  VAL A 201     -52.771 -23.578  33.254  1.00  0.00           C  
ATOM   2868  CG1 VAL A 201     -52.567 -22.528  32.173  1.00  0.00           C  
ATOM   2869  CG2 VAL A 201     -54.196 -23.537  33.784  1.00  0.00           C  
ATOM   2870  H   VAL A 201     -54.180 -24.764  31.460  1.00  0.00           H  
ATOM   2871  HA  VAL A 201     -51.421 -25.000  32.362  1.00  0.00           H  
ATOM   2872  HB  VAL A 201     -52.076 -23.347  34.062  1.00  0.00           H  
ATOM   2873 1HG1 VAL A 201     -52.794 -21.541  32.577  1.00  0.00           H  
ATOM   2874 2HG1 VAL A 201     -51.531 -22.551  31.834  1.00  0.00           H  
ATOM   2875 3HG1 VAL A 201     -53.229 -22.737  31.333  1.00  0.00           H  
ATOM   2876 1HG2 VAL A 201     -54.413 -22.541  34.169  1.00  0.00           H  
ATOM   2877 2HG2 VAL A 201     -54.891 -23.773  32.978  1.00  0.00           H  
ATOM   2878 3HG2 VAL A 201     -54.308 -24.268  34.585  1.00  0.00           H  
ATOM   2879  N   ASP A 202     -53.853 -26.346  34.148  1.00  0.00           N  
ATOM   2880  CA  ASP A 202     -54.165 -27.214  35.281  1.00  0.00           C  
ATOM   2881  C   ASP A 202     -53.668 -28.641  35.060  1.00  0.00           C  
ATOM   2882  O   ASP A 202     -53.392 -29.367  36.015  1.00  0.00           O  
ATOM   2883  CB  ASP A 202     -55.674 -27.231  35.537  1.00  0.00           C  
ATOM   2884  CG  ASP A 202     -56.192 -25.922  36.117  1.00  0.00           C  
ATOM   2885  OD1 ASP A 202     -55.393 -25.146  36.585  1.00  0.00           O  
ATOM   2886  OD2 ASP A 202     -57.381 -25.711  36.087  1.00  0.00           O1-
ATOM   2887  H   ASP A 202     -54.608 -25.986  33.582  1.00  0.00           H  
ATOM   2888  HA  ASP A 202     -53.666 -26.820  36.167  1.00  0.00           H  
ATOM   2889 1HB  ASP A 202     -56.199 -27.431  34.603  1.00  0.00           H  
ATOM   2890 2HB  ASP A 202     -55.917 -28.039  36.228  1.00  0.00           H  
ATOM   2891  N   ALA A 203     -53.558 -29.030  33.798  1.00  0.00           N  
ATOM   2892  CA  ALA A 203     -53.316 -30.420  33.426  1.00  0.00           C  
ATOM   2893  C   ALA A 203     -51.924 -30.903  33.827  1.00  0.00           C  
ATOM   2894  O   ALA A 203     -50.976 -30.120  33.878  1.00  0.00           O  
ATOM   2895  CB  ALA A 203     -53.517 -30.598  31.928  1.00  0.00           C  
ATOM   2896  H   ALA A 203     -53.646 -28.334  33.071  1.00  0.00           H  
ATOM   2897  HA  ALA A 203     -54.037 -31.043  33.956  1.00  0.00           H  
ATOM   2898 1HB  ALA A 203     -53.348 -31.641  31.660  1.00  0.00           H  
ATOM   2899 2HB  ALA A 203     -54.536 -30.315  31.662  1.00  0.00           H  
ATOM   2900 3HB  ALA A 203     -52.813 -29.966  31.389  1.00  0.00           H  
ATOM   2901  N   PRO A 204     -51.818 -32.201  34.109  1.00  0.00           N  
ATOM   2902  CA  PRO A 204     -50.552 -32.805  34.518  1.00  0.00           C  
ATOM   2903  C   PRO A 204     -49.506 -32.695  33.417  1.00  0.00           C  
ATOM   2904  O   PRO A 204     -49.821 -32.819  32.233  1.00  0.00           O  
ATOM   2905  CB  PRO A 204     -50.936 -34.264  34.787  1.00  0.00           C  
ATOM   2906  CG  PRO A 204     -52.401 -34.212  35.056  1.00  0.00           C  
ATOM   2907  CD  PRO A 204     -52.911 -33.124  34.148  1.00  0.00           C  
ATOM   2908  HA  PRO A 204     -50.198 -32.315  35.437  1.00  0.00           H  
ATOM   2909 1HB  PRO A 204     -50.684 -34.886  33.915  1.00  0.00           H  
ATOM   2910 2HB  PRO A 204     -50.359 -34.654  35.638  1.00  0.00           H  
ATOM   2911 1HG  PRO A 204     -52.861 -35.189  34.845  1.00  0.00           H  
ATOM   2912 2HG  PRO A 204     -52.585 -33.998  36.119  1.00  0.00           H  
ATOM   2913 1HD  PRO A 204     -53.133 -33.547  33.158  1.00  0.00           H  
ATOM   2914 2HD  PRO A 204     -53.811 -32.671  34.588  1.00  0.00           H  
ATOM   2915  N   ALA A 205     -48.256 -32.461  33.808  1.00  0.00           N  
ATOM   2916  CA  ALA A 205     -47.184 -32.211  32.846  1.00  0.00           C  
ATOM   2917  C   ALA A 205     -47.160 -33.259  31.755  1.00  0.00           C  
ATOM   2918  O   ALA A 205     -46.819 -32.968  30.609  1.00  0.00           O  
ATOM   2919  CB  ALA A 205     -45.836 -32.162  33.551  1.00  0.00           C  
ATOM   2920  H   ALA A 205     -48.042 -32.456  34.795  1.00  0.00           H  
ATOM   2921  HA  ALA A 205     -47.371 -31.246  32.374  1.00  0.00           H  
ATOM   2922 1HB  ALA A 205     -45.049 -31.978  32.820  1.00  0.00           H  
ATOM   2923 2HB  ALA A 205     -45.841 -31.359  34.289  1.00  0.00           H  
ATOM   2924 3HB  ALA A 205     -45.653 -33.112  34.050  1.00  0.00           H  
ATOM   2925  N   GLN A 206     -47.524 -34.468  32.127  1.00  0.00           N  
ATOM   2926  CA  GLN A 206     -47.548 -35.605  31.226  1.00  0.00           C  
ATOM   2927  C   GLN A 206     -48.650 -35.496  30.184  1.00  0.00           C  
ATOM   2928  O   GLN A 206     -48.442 -35.810  29.012  1.00  0.00           O  
ATOM   2929  CB  GLN A 206     -47.716 -36.902  32.022  1.00  0.00           C  
ATOM   2930  CG  GLN A 206     -47.674 -38.162  31.174  1.00  0.00           C  
ATOM   2931  CD  GLN A 206     -47.771 -39.425  32.008  1.00  0.00           C  
ATOM   2932  NE2 GLN A 206     -47.568 -40.572  31.370  1.00  0.00           N  
ATOM   2933  OE1 GLN A 206     -48.026 -39.371  33.215  1.00  0.00           O  
ATOM   2934  H   GLN A 206     -47.798 -34.598  33.090  1.00  0.00           H  
ATOM   2935  HA  GLN A 206     -46.598 -35.644  30.693  1.00  0.00           H  
ATOM   2936 1HB  GLN A 206     -46.927 -36.975  32.770  1.00  0.00           H  
ATOM   2937 2HB  GLN A 206     -48.668 -36.884  32.551  1.00  0.00           H  
ATOM   2938 1HG  GLN A 206     -48.513 -38.147  30.478  1.00  0.00           H  
ATOM   2939 2HG  GLN A 206     -46.733 -38.187  30.624  1.00  0.00           H  
ATOM   2940 1HE2 GLN A 206     -47.619 -41.438  31.869  1.00  0.00           H  
ATOM   2941 2HE2 GLN A 206     -47.364 -40.571  30.391  1.00  0.00           H  
ATOM   2942  N   GLU A 207     -49.809 -35.054  30.617  1.00  0.00           N  
ATOM   2943  CA  GLU A 207     -50.924 -34.833  29.716  1.00  0.00           C  
ATOM   2944  C   GLU A 207     -50.626 -33.768  28.674  1.00  0.00           C  
ATOM   2945  O   GLU A 207     -50.971 -33.919  27.502  1.00  0.00           O  
ATOM   2946  CB  GLU A 207     -52.169 -34.438  30.513  1.00  0.00           C  
ATOM   2947  CG  GLU A 207     -53.421 -34.245  29.668  1.00  0.00           C  
ATOM   2948  CD  GLU A 207     -54.640 -33.932  30.491  1.00  0.00           C  
ATOM   2949  OE1 GLU A 207     -54.704 -34.371  31.614  1.00  0.00           O  
ATOM   2950  OE2 GLU A 207     -55.507 -33.252  29.995  1.00  0.00           O1-
ATOM   2951  H   GLU A 207     -49.927 -34.863  31.602  1.00  0.00           H  
ATOM   2952  HA  GLU A 207     -51.130 -35.763  29.185  1.00  0.00           H  
ATOM   2953 1HB  GLU A 207     -52.383 -35.204  31.258  1.00  0.00           H  
ATOM   2954 2HB  GLU A 207     -51.980 -33.506  31.046  1.00  0.00           H  
ATOM   2955 1HG  GLU A 207     -53.251 -33.429  28.966  1.00  0.00           H  
ATOM   2956 2HG  GLU A 207     -53.601 -35.152  29.092  1.00  0.00           H  
ATOM   2957  N   VAL A 208     -49.989 -32.701  29.107  1.00  0.00           N  
ATOM   2958  CA  VAL A 208     -49.577 -31.643  28.206  1.00  0.00           C  
ATOM   2959  C   VAL A 208     -48.581 -32.122  27.164  1.00  0.00           C  
ATOM   2960  O   VAL A 208     -48.671 -31.758  25.992  1.00  0.00           O  
ATOM   2961  CB  VAL A 208     -48.951 -30.487  29.008  1.00  0.00           C  
ATOM   2962  CG1 VAL A 208     -48.334 -29.461  28.069  1.00  0.00           C  
ATOM   2963  CG2 VAL A 208     -50.004 -29.842  29.895  1.00  0.00           C  
ATOM   2964  H   VAL A 208     -49.782 -32.617  30.092  1.00  0.00           H  
ATOM   2965  HA  VAL A 208     -50.459 -31.270  27.684  1.00  0.00           H  
ATOM   2966  HB  VAL A 208     -48.145 -30.881  29.627  1.00  0.00           H  
ATOM   2967 1HG1 VAL A 208     -47.895 -28.651  28.653  1.00  0.00           H  
ATOM   2968 2HG1 VAL A 208     -47.558 -29.936  27.470  1.00  0.00           H  
ATOM   2969 3HG1 VAL A 208     -49.105 -29.058  27.413  1.00  0.00           H  
ATOM   2970 1HG2 VAL A 208     -49.554 -29.026  30.460  1.00  0.00           H  
ATOM   2971 2HG2 VAL A 208     -50.813 -29.452  29.276  1.00  0.00           H  
ATOM   2972 3HG2 VAL A 208     -50.403 -30.585  30.587  1.00  0.00           H  
ATOM   2973  N   ALA A 209     -47.642 -32.932  27.597  1.00  0.00           N  
ATOM   2974  CA  ALA A 209     -46.670 -33.523  26.696  1.00  0.00           C  
ATOM   2975  C   ALA A 209     -47.315 -34.421  25.654  1.00  0.00           C  
ATOM   2976  O   ALA A 209     -46.940 -34.396  24.482  1.00  0.00           O  
ATOM   2977  CB  ALA A 209     -45.634 -34.305  27.490  1.00  0.00           C  
ATOM   2978  H   ALA A 209     -47.595 -33.149  28.582  1.00  0.00           H  
ATOM   2979  HA  ALA A 209     -46.169 -32.716  26.161  1.00  0.00           H  
ATOM   2980 1HB  ALA A 209     -44.901 -34.736  26.808  1.00  0.00           H  
ATOM   2981 2HB  ALA A 209     -45.131 -33.637  28.189  1.00  0.00           H  
ATOM   2982 3HB  ALA A 209     -46.127 -35.103  28.043  1.00  0.00           H  
ATOM   2983  N   SER A 210     -48.277 -35.205  26.087  1.00  0.00           N  
ATOM   2984  CA  SER A 210     -49.026 -36.059  25.186  1.00  0.00           C  
ATOM   2985  C   SER A 210     -49.800 -35.268  24.144  1.00  0.00           C  
ATOM   2986  O   SER A 210     -49.842 -35.642  22.972  1.00  0.00           O  
ATOM   2987  CB  SER A 210     -49.983 -36.926  25.981  1.00  0.00           C  
ATOM   2988  OG  SER A 210     -49.286 -37.828  26.794  1.00  0.00           O  
ATOM   2989  H   SER A 210     -48.500 -35.213  27.072  1.00  0.00           H  
ATOM   2990  HA  SER A 210     -48.324 -36.705  24.657  1.00  0.00           H  
ATOM   2991 1HB  SER A 210     -50.620 -36.293  26.598  1.00  0.00           H  
ATOM   2992 2HB  SER A 210     -50.631 -37.473  25.298  1.00  0.00           H  
ATOM   2993  HG  SER A 210     -49.009 -37.330  27.567  1.00  0.00           H  
ATOM   2994  N   ARG A 211     -50.404 -34.185  24.577  1.00  0.00           N  
ATOM   2995  CA  ARG A 211     -51.116 -33.299  23.676  1.00  0.00           C  
ATOM   2996  C   ARG A 211     -50.202 -32.675  22.634  1.00  0.00           C  
ATOM   2997  O   ARG A 211     -50.562 -32.570  21.462  1.00  0.00           O  
ATOM   2998  CB  ARG A 211     -51.804 -32.193  24.462  1.00  0.00           C  
ATOM   2999  CG  ARG A 211     -52.994 -32.644  25.294  1.00  0.00           C  
ATOM   3000  CD  ARG A 211     -53.627 -31.506  26.009  1.00  0.00           C  
ATOM   3001  NE  ARG A 211     -54.714 -31.944  26.869  1.00  0.00           N  
ATOM   3002  CZ  ARG A 211     -55.979 -32.156  26.457  1.00  0.00           C  
ATOM   3003  NH1 ARG A 211     -56.300 -31.967  25.196  1.00  0.00           N1+
ATOM   3004  NH2 ARG A 211     -56.898 -32.555  27.320  1.00  0.00           N  
ATOM   3005  H   ARG A 211     -50.372 -33.963  25.562  1.00  0.00           H  
ATOM   3006  HA  ARG A 211     -51.877 -33.877  23.152  1.00  0.00           H  
ATOM   3007 1HB  ARG A 211     -51.087 -31.727  25.138  1.00  0.00           H  
ATOM   3008 2HB  ARG A 211     -52.154 -31.422  23.775  1.00  0.00           H  
ATOM   3009 1HG  ARG A 211     -53.741 -33.098  24.642  1.00  0.00           H  
ATOM   3010 2HG  ARG A 211     -52.665 -33.374  26.034  1.00  0.00           H  
ATOM   3011 1HD  ARG A 211     -52.883 -31.006  26.627  1.00  0.00           H  
ATOM   3012 2HD  ARG A 211     -54.030 -30.800  25.284  1.00  0.00           H  
ATOM   3013  HE  ARG A 211     -54.506 -32.101  27.847  1.00  0.00           H  
ATOM   3014 1HH1 ARG A 211     -55.598 -31.662  24.537  1.00  0.00           H  
ATOM   3015 2HH1 ARG A 211     -57.248 -32.126  24.887  1.00  0.00           H  
ATOM   3016 1HH2 ARG A 211     -56.651 -32.701  28.289  1.00  0.00           H  
ATOM   3017 2HH2 ARG A 211     -57.845 -32.714  27.011  1.00  0.00           H  
ATOM   3018  N   ALA A 212     -49.030 -32.267  23.067  1.00  0.00           N  
ATOM   3019  CA  ALA A 212     -48.034 -31.720  22.166  1.00  0.00           C  
ATOM   3020  C   ALA A 212     -47.578 -32.728  21.124  1.00  0.00           C  
ATOM   3021  O   ALA A 212     -47.412 -32.391  19.952  1.00  0.00           O  
ATOM   3022  CB  ALA A 212     -46.839 -31.212  22.960  1.00  0.00           C  
ATOM   3023  H   ALA A 212     -48.817 -32.336  24.052  1.00  0.00           H  
ATOM   3024  HA  ALA A 212     -48.484 -30.884  21.631  1.00  0.00           H  
ATOM   3025 1HB  ALA A 212     -46.101 -30.791  22.277  1.00  0.00           H  
ATOM   3026 2HB  ALA A 212     -47.167 -30.442  23.659  1.00  0.00           H  
ATOM   3027 3HB  ALA A 212     -46.393 -32.037  23.513  1.00  0.00           H  
ATOM   3028  N   PHE A 213     -47.380 -33.952  21.557  1.00  0.00           N  
ATOM   3029  CA  PHE A 213     -47.015 -35.030  20.656  1.00  0.00           C  
ATOM   3030  C   PHE A 213     -48.086 -35.304  19.614  1.00  0.00           C  
ATOM   3031  O   PHE A 213     -47.783 -35.527  18.442  1.00  0.00           O  
ATOM   3032  CB  PHE A 213     -46.741 -36.308  21.451  1.00  0.00           C  
ATOM   3033  CG  PHE A 213     -45.437 -36.291  22.196  1.00  0.00           C  
ATOM   3034  CD1 PHE A 213     -45.403 -36.480  23.569  1.00  0.00           C  
ATOM   3035  CD2 PHE A 213     -44.241 -36.084  21.525  1.00  0.00           C  
ATOM   3036  CE1 PHE A 213     -44.203 -36.464  24.255  1.00  0.00           C  
ATOM   3037  CE2 PHE A 213     -43.040 -36.069  22.208  1.00  0.00           C  
ATOM   3038  CZ  PHE A 213     -43.022 -36.259  23.575  1.00  0.00           C  
ATOM   3039  H   PHE A 213     -47.484 -34.148  22.542  1.00  0.00           H  
ATOM   3040  HA  PHE A 213     -46.104 -34.746  20.128  1.00  0.00           H  
ATOM   3041 1HB  PHE A 213     -47.542 -36.466  22.172  1.00  0.00           H  
ATOM   3042 2HB  PHE A 213     -46.736 -37.162  20.776  1.00  0.00           H  
ATOM   3043  HD1 PHE A 213     -46.337 -36.644  24.107  1.00  0.00           H  
ATOM   3044  HD2 PHE A 213     -44.255 -35.934  20.445  1.00  0.00           H  
ATOM   3045  HE1 PHE A 213     -44.192 -36.615  25.335  1.00  0.00           H  
ATOM   3046  HE2 PHE A 213     -42.107 -35.906  21.668  1.00  0.00           H  
ATOM   3047  HZ  PHE A 213     -42.076 -36.246  24.115  1.00  0.00           H  
ATOM   3048  N   VAL A 214     -49.327 -35.285  20.047  1.00  0.00           N  
ATOM   3049  CA  VAL A 214     -50.450 -35.458  19.146  1.00  0.00           C  
ATOM   3050  C   VAL A 214     -50.534 -34.356  18.104  1.00  0.00           C  
ATOM   3051  O   VAL A 214     -50.806 -34.616  16.932  1.00  0.00           O  
ATOM   3052  CB  VAL A 214     -51.764 -35.494  19.948  1.00  0.00           C  
ATOM   3053  CG1 VAL A 214     -52.962 -35.474  19.010  1.00  0.00           C  
ATOM   3054  CG2 VAL A 214     -51.795 -36.729  20.836  1.00  0.00           C  
ATOM   3055  H   VAL A 214     -49.503 -35.146  21.032  1.00  0.00           H  
ATOM   3056  HA  VAL A 214     -50.332 -36.408  18.624  1.00  0.00           H  
ATOM   3057  HB  VAL A 214     -51.826 -34.599  20.567  1.00  0.00           H  
ATOM   3058 1HG1 VAL A 214     -53.882 -35.500  19.594  1.00  0.00           H  
ATOM   3059 2HG1 VAL A 214     -52.939 -34.564  18.410  1.00  0.00           H  
ATOM   3060 3HG1 VAL A 214     -52.925 -36.344  18.354  1.00  0.00           H  
ATOM   3061 1HG2 VAL A 214     -52.727 -36.748  21.400  1.00  0.00           H  
ATOM   3062 2HG2 VAL A 214     -51.728 -37.624  20.217  1.00  0.00           H  
ATOM   3063 3HG2 VAL A 214     -50.953 -36.702  21.527  1.00  0.00           H  
ATOM   3064  N   ALA A 215     -50.301 -33.136  18.537  1.00  0.00           N  
ATOM   3065  CA  ALA A 215     -50.276 -32.000  17.636  1.00  0.00           C  
ATOM   3066  C   ALA A 215     -49.176 -32.109  16.594  1.00  0.00           C  
ATOM   3067  O   ALA A 215     -49.385 -31.797  15.422  1.00  0.00           O  
ATOM   3068  CB  ALA A 215     -50.118 -30.711  18.430  1.00  0.00           C  
ATOM   3069  H   ALA A 215     -50.135 -32.986  19.522  1.00  0.00           H  
ATOM   3070  HA  ALA A 215     -51.225 -31.971  17.101  1.00  0.00           H  
ATOM   3071 1HB  ALA A 215     -50.113 -29.862  17.747  1.00  0.00           H  
ATOM   3072 2HB  ALA A 215     -50.948 -30.610  19.129  1.00  0.00           H  
ATOM   3073 3HB  ALA A 215     -49.180 -30.738  18.983  1.00  0.00           H  
ATOM   3074  N   ILE A 216     -48.016 -32.550  17.027  1.00  0.00           N  
ATOM   3075  CA  ILE A 216     -46.901 -32.772  16.126  1.00  0.00           C  
ATOM   3076  C   ILE A 216     -47.199 -33.838  15.084  1.00  0.00           C  
ATOM   3077  O   ILE A 216     -46.854 -33.688  13.912  1.00  0.00           O  
ATOM   3078  CB  ILE A 216     -45.642 -33.173  16.916  1.00  0.00           C  
ATOM   3079  CG1 ILE A 216     -45.144 -31.996  17.759  1.00  0.00           C  
ATOM   3080  CG2 ILE A 216     -44.552 -33.654  15.971  1.00  0.00           C  
ATOM   3081  CD1 ILE A 216     -44.083 -32.373  18.769  1.00  0.00           C  
ATOM   3082  H   ILE A 216     -47.898 -32.739  18.012  1.00  0.00           H  
ATOM   3083  HA  ILE A 216     -46.694 -31.843  15.596  1.00  0.00           H  
ATOM   3084  HB  ILE A 216     -45.888 -33.976  17.610  1.00  0.00           H  
ATOM   3085 1HG1 ILE A 216     -44.734 -31.227  17.105  1.00  0.00           H  
ATOM   3086 2HG1 ILE A 216     -45.982 -31.553  18.297  1.00  0.00           H  
ATOM   3087 1HG2 ILE A 216     -43.669 -33.932  16.546  1.00  0.00           H  
ATOM   3088 2HG2 ILE A 216     -44.909 -34.518  15.414  1.00  0.00           H  
ATOM   3089 3HG2 ILE A 216     -44.294 -32.855  15.276  1.00  0.00           H  
ATOM   3090 1HD1 ILE A 216     -43.781 -31.488  19.328  1.00  0.00           H  
ATOM   3091 2HD1 ILE A 216     -44.485 -33.118  19.457  1.00  0.00           H  
ATOM   3092 3HD1 ILE A 216     -43.219 -32.787  18.250  1.00  0.00           H  
ATOM   3093  N   ALA A 217     -47.835 -34.903  15.517  1.00  0.00           N  
ATOM   3094  CA  ALA A 217     -48.247 -35.962  14.616  1.00  0.00           C  
ATOM   3095  C   ALA A 217     -49.244 -35.484  13.574  1.00  0.00           C  
ATOM   3096  O   ALA A 217     -49.155 -35.850  12.402  1.00  0.00           O  
ATOM   3097  CB  ALA A 217     -48.836 -37.119  15.410  1.00  0.00           C  
ATOM   3098  H   ALA A 217     -48.042 -34.987  16.502  1.00  0.00           H  
ATOM   3099  HA  ALA A 217     -47.365 -36.314  14.081  1.00  0.00           H  
ATOM   3100 1HB  ALA A 217     -49.131 -37.916  14.728  1.00  0.00           H  
ATOM   3101 2HB  ALA A 217     -48.090 -37.498  16.109  1.00  0.00           H  
ATOM   3102 3HB  ALA A 217     -49.708 -36.774  15.963  1.00  0.00           H  
ATOM   3103  N   ARG A 218     -50.183 -34.672  14.007  1.00  0.00           N  
ATOM   3104  CA  ARG A 218     -51.155 -34.083  13.106  1.00  0.00           C  
ATOM   3105  C   ARG A 218     -50.511 -33.184  12.064  1.00  0.00           C  
ATOM   3106  O   ARG A 218     -50.887 -33.208  10.892  1.00  0.00           O  
ATOM   3107  CB  ARG A 218     -52.180 -33.279  13.892  1.00  0.00           C  
ATOM   3108  CG  ARG A 218     -53.142 -34.110  14.726  1.00  0.00           C  
ATOM   3109  CD  ARG A 218     -54.072 -33.255  15.507  1.00  0.00           C  
ATOM   3110  NE  ARG A 218     -54.994 -34.045  16.307  1.00  0.00           N  
ATOM   3111  CZ  ARG A 218     -55.850 -33.537  17.214  1.00  0.00           C  
ATOM   3112  NH1 ARG A 218     -55.889 -32.240  17.426  1.00  0.00           N1+
ATOM   3113  NH2 ARG A 218     -56.650 -34.341  17.892  1.00  0.00           N  
ATOM   3114  H   ARG A 218     -50.229 -34.453  14.992  1.00  0.00           H  
ATOM   3115  HA  ARG A 218     -51.672 -34.887  12.582  1.00  0.00           H  
ATOM   3116 1HB  ARG A 218     -51.666 -32.595  14.566  1.00  0.00           H  
ATOM   3117 2HB  ARG A 218     -52.774 -32.676  13.205  1.00  0.00           H  
ATOM   3118 1HG  ARG A 218     -53.733 -34.749  14.070  1.00  0.00           H  
ATOM   3119 2HG  ARG A 218     -52.577 -34.729  15.424  1.00  0.00           H  
ATOM   3120 1HD  ARG A 218     -53.500 -32.615  16.179  1.00  0.00           H  
ATOM   3121 2HD  ARG A 218     -54.655 -32.636  14.826  1.00  0.00           H  
ATOM   3122  HE  ARG A 218     -54.993 -35.048  16.171  1.00  0.00           H  
ATOM   3123 1HH1 ARG A 218     -55.277 -31.625  16.908  1.00  0.00           H  
ATOM   3124 2HH1 ARG A 218     -56.530 -31.859  18.107  1.00  0.00           H  
ATOM   3125 1HH2 ARG A 218     -56.620 -35.339  17.729  1.00  0.00           H  
ATOM   3126 2HH2 ARG A 218     -57.291 -33.960  18.572  1.00  0.00           H  
ATOM   3127  N   GLN A 219     -49.548 -32.400  12.497  1.00  0.00           N  
ATOM   3128  CA  GLN A 219     -48.799 -31.546  11.596  1.00  0.00           C  
ATOM   3129  C   GLN A 219     -48.026 -32.336  10.554  1.00  0.00           C  
ATOM   3130  O   GLN A 219     -47.984 -31.961   9.382  1.00  0.00           O  
ATOM   3131  CB  GLN A 219     -47.836 -30.660  12.391  1.00  0.00           C  
ATOM   3132  CG  GLN A 219     -48.521 -29.619  13.260  1.00  0.00           C  
ATOM   3133  CD  GLN A 219     -49.297 -28.604  12.442  1.00  0.00           C  
ATOM   3134  NE2 GLN A 219     -50.563 -28.407  12.793  1.00  0.00           N  
ATOM   3135  OE1 GLN A 219     -48.764 -28.002  11.506  1.00  0.00           O  
ATOM   3136  H   GLN A 219     -49.324 -32.392  13.482  1.00  0.00           H  
ATOM   3137  HA  GLN A 219     -49.501 -30.906  11.063  1.00  0.00           H  
ATOM   3138 1HB  GLN A 219     -47.218 -31.284  13.038  1.00  0.00           H  
ATOM   3139 2HB  GLN A 219     -47.169 -30.140  11.704  1.00  0.00           H  
ATOM   3140 1HG  GLN A 219     -49.217 -30.122  13.931  1.00  0.00           H  
ATOM   3141 2HG  GLN A 219     -47.764 -29.087  13.836  1.00  0.00           H  
ATOM   3142 1HE2 GLN A 219     -51.125 -27.749  12.290  1.00  0.00           H  
ATOM   3143 2HE2 GLN A 219     -50.955 -28.916  13.559  1.00  0.00           H  
ATOM   3144  N   LEU A 220     -47.422 -33.421  10.987  1.00  0.00           N  
ATOM   3145  CA  LEU A 220     -46.709 -34.306  10.086  1.00  0.00           C  
ATOM   3146  C   LEU A 220     -47.622 -34.930   9.044  1.00  0.00           C  
ATOM   3147  O   LEU A 220     -47.261 -35.036   7.872  1.00  0.00           O  
ATOM   3148  CB  LEU A 220     -46.015 -35.414  10.887  1.00  0.00           C  
ATOM   3149  CG  LEU A 220     -45.117 -36.359  10.077  1.00  0.00           C  
ATOM   3150  CD1 LEU A 220     -45.980 -37.382   9.352  1.00  0.00           C  
ATOM   3151  CD2 LEU A 220     -44.285 -35.549   9.094  1.00  0.00           C  
ATOM   3152  H   LEU A 220     -47.455 -33.644  11.972  1.00  0.00           H  
ATOM   3153  HA  LEU A 220     -45.951 -33.726   9.560  1.00  0.00           H  
ATOM   3154 1HB  LEU A 220     -45.399 -34.953  11.658  1.00  0.00           H  
ATOM   3155 2HB  LEU A 220     -46.778 -36.020  11.376  1.00  0.00           H  
ATOM   3156  HG  LEU A 220     -44.455 -36.901  10.753  1.00  0.00           H  
ATOM   3157 1HD1 LEU A 220     -45.343 -38.053   8.776  1.00  0.00           H  
ATOM   3158 2HD1 LEU A 220     -46.550 -37.960  10.080  1.00  0.00           H  
ATOM   3159 3HD1 LEU A 220     -46.666 -36.868   8.679  1.00  0.00           H  
ATOM   3160 1HD2 LEU A 220     -43.647 -36.220   8.519  1.00  0.00           H  
ATOM   3161 2HD2 LEU A 220     -44.947 -35.008   8.417  1.00  0.00           H  
ATOM   3162 3HD2 LEU A 220     -43.665 -34.839   9.640  1.00  0.00           H  
ATOM   3163  N   LYS A 221     -48.795 -35.337   9.477  1.00  0.00           N  
ATOM   3164  CA  LYS A 221     -49.791 -35.885   8.576  1.00  0.00           C  
ATOM   3165  C   LYS A 221     -50.247 -34.877   7.534  1.00  0.00           C  
ATOM   3166  O   LYS A 221     -50.413 -35.214   6.362  1.00  0.00           O  
ATOM   3167  CB  LYS A 221     -50.995 -36.392   9.370  1.00  0.00           C  
ATOM   3168  CG  LYS A 221     -52.105 -36.991   8.517  1.00  0.00           C  
ATOM   3169  CD  LYS A 221     -53.195 -35.968   8.230  1.00  0.00           C  
ATOM   3170  CE  LYS A 221     -54.010 -35.662   9.478  1.00  0.00           C  
ATOM   3171  NZ  LYS A 221     -55.049 -34.627   9.225  1.00  0.00           N1+
ATOM   3172  H   LYS A 221     -49.008 -35.266  10.462  1.00  0.00           H  
ATOM   3173  HA  LYS A 221     -49.348 -36.725   8.040  1.00  0.00           H  
ATOM   3174 1HB  LYS A 221     -50.670 -37.155  10.078  1.00  0.00           H  
ATOM   3175 2HB  LYS A 221     -51.423 -35.572   9.947  1.00  0.00           H  
ATOM   3176 1HG  LYS A 221     -51.689 -37.340   7.571  1.00  0.00           H  
ATOM   3177 2HG  LYS A 221     -52.545 -37.842   9.036  1.00  0.00           H  
ATOM   3178 1HD  LYS A 221     -52.741 -35.045   7.867  1.00  0.00           H  
ATOM   3179 2HD  LYS A 221     -53.861 -36.353   7.459  1.00  0.00           H  
ATOM   3180 1HE  LYS A 221     -54.497 -36.571   9.826  1.00  0.00           H  
ATOM   3181 2HE  LYS A 221     -53.347 -35.307  10.268  1.00  0.00           H  
ATOM   3182 1HZ  LYS A 221     -55.565 -34.453  10.075  1.00  0.00           H  
ATOM   3183 2HZ  LYS A 221     -54.606 -33.772   8.919  1.00  0.00           H  
ATOM   3184 3HZ  LYS A 221     -55.681 -34.953   8.508  1.00  0.00           H  
ATOM   3185  N   HIS A 222     -50.445 -33.652   7.967  1.00  0.00           N  
ATOM   3186  CA  HIS A 222     -50.811 -32.576   7.066  1.00  0.00           C  
ATOM   3187  C   HIS A 222     -49.739 -32.302   6.024  1.00  0.00           C  
ATOM   3188  O   HIS A 222     -50.042 -32.080   4.852  1.00  0.00           O  
ATOM   3189  CB  HIS A 222     -51.093 -31.294   7.857  1.00  0.00           C  
ATOM   3190  CG  HIS A 222     -52.362 -31.344   8.650  1.00  0.00           C  
ATOM   3191  CD2 HIS A 222     -53.575 -31.869   8.360  1.00  0.00           C  
ATOM   3192  ND1 HIS A 222     -52.469 -30.806   9.915  1.00  0.00           N  
ATOM   3193  CE1 HIS A 222     -53.697 -30.997  10.368  1.00  0.00           C  
ATOM   3194  NE2 HIS A 222     -54.386 -31.640   9.444  1.00  0.00           N  
ATOM   3195  H   HIS A 222     -50.340 -33.455   8.952  1.00  0.00           H  
ATOM   3196  HA  HIS A 222     -51.718 -32.846   6.526  1.00  0.00           H  
ATOM   3197 1HB  HIS A 222     -50.268 -31.101   8.544  1.00  0.00           H  
ATOM   3198 2HB  HIS A 222     -51.153 -30.450   7.171  1.00  0.00           H  
ATOM   3199  HD1 HIS A 222     -51.769 -30.277  10.394  1.00  0.00           H  
ATOM   3200  HD2 HIS A 222     -53.966 -32.393   7.487  1.00  0.00           H  
ATOM   3201  HE1 HIS A 222     -53.985 -30.640  11.357  1.00  0.00           H  
ATOM   3202  N   ALA A 223     -48.498 -32.319   6.457  1.00  0.00           N  
ATOM   3203  CA  ALA A 223     -47.374 -32.147   5.556  1.00  0.00           C  
ATOM   3204  C   ALA A 223     -47.291 -33.250   4.514  1.00  0.00           C  
ATOM   3205  O   ALA A 223     -47.020 -32.990   3.342  1.00  0.00           O  
ATOM   3206  CB  ALA A 223     -46.078 -32.080   6.350  1.00  0.00           C  
ATOM   3207  H   ALA A 223     -48.322 -32.455   7.442  1.00  0.00           H  
ATOM   3208  HA  ALA A 223     -47.509 -31.207   5.021  1.00  0.00           H  
ATOM   3209 1HB  ALA A 223     -45.240 -31.938   5.667  1.00  0.00           H  
ATOM   3210 2HB  ALA A 223     -46.122 -31.244   7.049  1.00  0.00           H  
ATOM   3211 3HB  ALA A 223     -45.942 -33.008   6.903  1.00  0.00           H  
ATOM   3212  N   MET A 224     -47.524 -34.468   4.947  1.00  0.00           N  
ATOM   3213  CA  MET A 224     -47.548 -35.605   4.046  1.00  0.00           C  
ATOM   3214  C   MET A 224     -48.650 -35.496   3.004  1.00  0.00           C  
ATOM   3215  O   MET A 224     -48.425 -35.746   1.820  1.00  0.00           O  
ATOM   3216  CB  MET A 224     -47.705 -36.896   4.847  1.00  0.00           C  
ATOM   3217  CG  MET A 224     -46.493 -37.267   5.688  1.00  0.00           C  
ATOM   3218  SD  MET A 224     -46.789 -38.701   6.742  1.00  0.00           S  
ATOM   3219  CE  MET A 224     -46.883 -40.005   5.519  1.00  0.00           C  
ATOM   3220  H   MET A 224     -47.691 -34.617   5.932  1.00  0.00           H  
ATOM   3221  HA  MET A 224     -46.601 -35.639   3.507  1.00  0.00           H  
ATOM   3222 1HB  MET A 224     -48.561 -36.807   5.515  1.00  0.00           H  
ATOM   3223 2HB  MET A 224     -47.906 -37.724   4.166  1.00  0.00           H  
ATOM   3224 1HG  MET A 224     -45.650 -37.488   5.034  1.00  0.00           H  
ATOM   3225 2HG  MET A 224     -46.219 -36.425   6.323  1.00  0.00           H  
ATOM   3226 1HE  MET A 224     -47.064 -40.958   6.017  1.00  0.00           H  
ATOM   3227 2HE  MET A 224     -47.699 -39.797   4.826  1.00  0.00           H  
ATOM   3228 3HE  MET A 224     -45.943 -40.056   4.969  1.00  0.00           H  
ATOM   3229  N   GLU A 225     -49.852 -35.117   3.462  1.00  0.00           N  
ATOM   3230  CA  GLU A 225     -51.071 -35.092   2.637  1.00  0.00           C  
ATOM   3231  C   GLU A 225     -51.130 -33.864   1.747  1.00  0.00           C  
ATOM   3232  O   GLU A 225     -51.968 -33.776   0.849  1.00  0.00           O  
ATOM   3233  CB  GLU A 225     -52.318 -35.136   3.523  1.00  0.00           C  
ATOM   3234  CG  GLU A 225     -53.629 -35.248   2.758  1.00  0.00           C  
ATOM   3235  CD  GLU A 225     -54.822 -35.402   3.660  1.00  0.00           C  
ATOM   3236  OE1 GLU A 225     -54.762 -34.945   4.776  1.00  0.00           O  
ATOM   3237  OE2 GLU A 225     -55.794 -35.978   3.233  1.00  0.00           O1-
ATOM   3238  H   GLU A 225     -49.907 -34.836   4.430  1.00  0.00           H  
ATOM   3239  HA  GLU A 225     -51.070 -35.971   1.991  1.00  0.00           H  
ATOM   3240 1HB  GLU A 225     -52.253 -35.988   4.201  1.00  0.00           H  
ATOM   3241 2HB  GLU A 225     -52.363 -34.235   4.134  1.00  0.00           H  
ATOM   3242 1HG  GLU A 225     -53.761 -34.352   2.151  1.00  0.00           H  
ATOM   3243 2HG  GLU A 225     -53.574 -36.103   2.086  1.00  0.00           H  
ATOM   3244  N   GLY A 226     -50.237 -32.907   1.993  1.00  0.00           N  
ATOM   3245  CA  GLY A 226     -50.189 -31.706   1.171  1.00  0.00           C  
ATOM   3246  C   GLY A 226     -49.232 -31.882   0.009  1.00  0.00           C  
ATOM   3247  O   GLY A 226     -48.972 -30.950  -0.758  1.00  0.00           O  
ATOM   3248  H   GLY A 226     -49.583 -33.008   2.756  1.00  0.00           H  
ATOM   3249 1HA  GLY A 226     -51.188 -31.481   0.797  1.00  0.00           H  
ATOM   3250 2HA  GLY A 226     -49.877 -30.860   1.782  1.00  0.00           H  
ATOM   3251  N   ASP A 227     -48.748 -33.114  -0.143  1.00  0.00           N  
ATOM   3252  CA  ASP A 227     -47.955 -33.515  -1.297  1.00  0.00           C  
ATOM   3253  C   ASP A 227     -46.752 -32.594  -1.492  1.00  0.00           C  
ATOM   3254  O   ASP A 227     -46.568 -32.016  -2.563  1.00  0.00           O  
ATOM   3255  CB  ASP A 227     -48.817 -33.516  -2.562  1.00  0.00           C  
ATOM   3256  CG  ASP A 227     -48.169 -34.263  -3.720  1.00  0.00           C  
ATOM   3257  OD1 ASP A 227     -47.339 -35.104  -3.468  1.00  0.00           O  
ATOM   3258  OD2 ASP A 227     -48.510 -33.985  -4.845  1.00  0.00           O1-
ATOM   3259  H   ASP A 227     -48.945 -33.793   0.579  1.00  0.00           H  
ATOM   3260  HA  ASP A 227     -47.584 -34.526  -1.128  1.00  0.00           H  
ATOM   3261 1HB  ASP A 227     -49.781 -33.976  -2.345  1.00  0.00           H  
ATOM   3262 2HB  ASP A 227     -49.007 -32.488  -2.873  1.00  0.00           H  
ATOM   3263  N   PRO A 228     -45.954 -32.472  -0.455  1.00  0.00           N  
ATOM   3264  CA  PRO A 228     -44.721 -31.713  -0.524  1.00  0.00           C  
ATOM   3265  C   PRO A 228     -43.646 -32.479  -1.276  1.00  0.00           C  
ATOM   3266  O   PRO A 228     -43.699 -33.705  -1.377  1.00  0.00           O  
ATOM   3267  CB  PRO A 228     -44.353 -31.521   0.951  1.00  0.00           C  
ATOM   3268  CG  PRO A 228     -44.927 -32.718   1.629  1.00  0.00           C  
ATOM   3269  CD  PRO A 228     -46.204 -32.995   0.882  1.00  0.00           C  
ATOM   3270  HA  PRO A 228     -44.918 -30.746  -1.010  1.00  0.00           H  
ATOM   3271 1HB  PRO A 228     -43.261 -31.452   1.060  1.00  0.00           H  
ATOM   3272 2HB  PRO A 228     -44.774 -30.576   1.324  1.00  0.00           H  
ATOM   3273 1HG  PRO A 228     -44.218 -33.558   1.582  1.00  0.00           H  
ATOM   3274 2HG  PRO A 228     -45.097 -32.506   2.695  1.00  0.00           H  
ATOM   3275 1HD  PRO A 228     -46.385 -34.080   0.853  1.00  0.00           H  
ATOM   3276 2HD  PRO A 228     -47.039 -32.476   1.376  1.00  0.00           H  
ATOM   3277  N   SER A 229     -42.663 -31.749  -1.807  1.00  0.00           N  
ATOM   3278  CA  SER A 229     -41.521 -32.371  -2.473  1.00  0.00           C  
ATOM   3279  C   SER A 229     -40.748 -33.166  -1.434  1.00  0.00           C  
ATOM   3280  O   SER A 229     -40.894 -32.943  -0.232  1.00  0.00           O  
ATOM   3281  CB  SER A 229     -40.629 -31.328  -3.117  1.00  0.00           C  
ATOM   3282  OG  SER A 229     -39.991 -30.544  -2.145  1.00  0.00           O  
ATOM   3283  H   SER A 229     -42.709 -30.742  -1.747  1.00  0.00           H  
ATOM   3284  HA  SER A 229     -41.895 -33.041  -3.249  1.00  0.00           H  
ATOM   3285 1HB  SER A 229     -39.882 -31.821  -3.738  1.00  0.00           H  
ATOM   3286 2HB  SER A 229     -41.226 -30.690  -3.767  1.00  0.00           H  
ATOM   3287  HG  SER A 229     -39.450 -29.914  -2.627  1.00  0.00           H  
ATOM   3288  N   PRO A 230     -39.921 -34.098  -1.888  1.00  0.00           N  
ATOM   3289  CA  PRO A 230     -39.266 -35.029  -0.976  1.00  0.00           C  
ATOM   3290  C   PRO A 230     -38.290 -34.341  -0.035  1.00  0.00           C  
ATOM   3291  O   PRO A 230     -38.225 -34.663   1.151  1.00  0.00           O  
ATOM   3292  CB  PRO A 230     -38.540 -35.980  -1.932  1.00  0.00           C  
ATOM   3293  CG  PRO A 230     -39.343 -35.921  -3.187  1.00  0.00           C  
ATOM   3294  CD  PRO A 230     -39.772 -34.482  -3.289  1.00  0.00           C  
ATOM   3295  HA  PRO A 230     -40.031 -35.563  -0.393  1.00  0.00           H  
ATOM   3296 1HB  PRO A 230     -37.501 -35.650  -2.075  1.00  0.00           H  
ATOM   3297 2HB  PRO A 230     -38.499 -36.991  -1.499  1.00  0.00           H  
ATOM   3298 1HG  PRO A 230     -38.733 -36.243  -4.044  1.00  0.00           H  
ATOM   3299 2HG  PRO A 230     -40.195 -36.614  -3.125  1.00  0.00           H  
ATOM   3300 1HD  PRO A 230     -38.987 -33.899  -3.793  1.00  0.00           H  
ATOM   3301 2HD  PRO A 230     -40.719 -34.419  -3.845  1.00  0.00           H  
ATOM   3302  N   GLU A 231     -37.514 -33.382  -0.543  1.00  0.00           N  
ATOM   3303  CA  GLU A 231     -36.699 -32.572   0.342  1.00  0.00           C  
ATOM   3304  C   GLU A 231     -37.526 -31.856   1.398  1.00  0.00           C  
ATOM   3305  O   GLU A 231     -37.185 -31.868   2.581  1.00  0.00           O  
ATOM   3306  CB  GLU A 231     -35.904 -31.547  -0.471  1.00  0.00           C  
ATOM   3307  CG  GLU A 231     -34.834 -32.151  -1.369  1.00  0.00           C  
ATOM   3308  CD  GLU A 231     -35.386 -32.674  -2.666  1.00  0.00           C  
ATOM   3309  OE1 GLU A 231     -36.570 -32.564  -2.873  1.00  0.00           O  
ATOM   3310  OE2 GLU A 231     -34.621 -33.184  -3.451  1.00  0.00           O1-
ATOM   3311  H   GLU A 231     -37.483 -33.208  -1.537  1.00  0.00           H  
ATOM   3312  HA  GLU A 231     -35.997 -33.226   0.861  1.00  0.00           H  
ATOM   3313 1HB  GLU A 231     -36.586 -30.975  -1.100  1.00  0.00           H  
ATOM   3314 2HB  GLU A 231     -35.417 -30.845   0.206  1.00  0.00           H  
ATOM   3315 1HG  GLU A 231     -34.086 -31.389  -1.587  1.00  0.00           H  
ATOM   3316 2HG  GLU A 231     -34.342 -32.962  -0.835  1.00  0.00           H  
ATOM   3317  N   LYS A 232     -38.603 -31.240   0.965  1.00  0.00           N  
ATOM   3318  CA  LYS A 232     -39.481 -30.517   1.866  1.00  0.00           C  
ATOM   3319  C   LYS A 232     -40.116 -31.424   2.908  1.00  0.00           C  
ATOM   3320  O   LYS A 232     -40.218 -31.062   4.080  1.00  0.00           O  
ATOM   3321  CB  LYS A 232     -40.571 -29.795   1.071  1.00  0.00           C  
ATOM   3322  CG  LYS A 232     -40.073 -28.611   0.253  1.00  0.00           C  
ATOM   3323  CD  LYS A 232     -41.207 -27.960  -0.523  1.00  0.00           C  
ATOM   3324  CE  LYS A 232     -40.710 -26.784  -1.351  1.00  0.00           C  
ATOM   3325  NZ  LYS A 232     -41.802 -26.161  -2.146  1.00  0.00           N1+
ATOM   3326  H   LYS A 232     -38.825 -31.270  -0.020  1.00  0.00           H  
ATOM   3327  HA  LYS A 232     -38.890 -29.773   2.402  1.00  0.00           H  
ATOM   3328 1HB  LYS A 232     -41.047 -30.498   0.387  1.00  0.00           H  
ATOM   3329 2HB  LYS A 232     -41.338 -29.431   1.754  1.00  0.00           H  
ATOM   3330 1HG  LYS A 232     -39.627 -27.871   0.919  1.00  0.00           H  
ATOM   3331 2HG  LYS A 232     -39.310 -28.948  -0.448  1.00  0.00           H  
ATOM   3332 1HD  LYS A 232     -41.662 -28.695  -1.189  1.00  0.00           H  
ATOM   3333 2HD  LYS A 232     -41.968 -27.606   0.172  1.00  0.00           H  
ATOM   3334 1HE  LYS A 232     -40.282 -26.031  -0.691  1.00  0.00           H  
ATOM   3335 2HE  LYS A 232     -39.929 -27.123  -2.032  1.00  0.00           H  
ATOM   3336 1HZ  LYS A 232     -41.432 -25.387  -2.680  1.00  0.00           H  
ATOM   3337 2HZ  LYS A 232     -42.194 -26.847  -2.776  1.00  0.00           H  
ATOM   3338 3HZ  LYS A 232     -42.523 -25.825  -1.524  1.00  0.00           H  
ATOM   3339  N   MET A 233     -40.536 -32.591   2.475  1.00  0.00           N  
ATOM   3340  CA  MET A 233     -41.094 -33.582   3.376  1.00  0.00           C  
ATOM   3341  C   MET A 233     -40.091 -34.049   4.418  1.00  0.00           C  
ATOM   3342  O   MET A 233     -40.430 -34.212   5.590  1.00  0.00           O  
ATOM   3343  CB  MET A 233     -41.615 -34.774   2.575  1.00  0.00           C  
ATOM   3344  CG  MET A 233     -42.431 -35.770   3.387  1.00  0.00           C  
ATOM   3345  SD  MET A 233     -44.012 -35.093   3.932  1.00  0.00           S  
ATOM   3346  CE  MET A 233     -43.637 -34.685   5.635  1.00  0.00           C  
ATOM   3347  H   MET A 233     -40.469 -32.804   1.490  1.00  0.00           H  
ATOM   3348  HA  MET A 233     -41.927 -33.130   3.914  1.00  0.00           H  
ATOM   3349 1HB  MET A 233     -42.241 -34.417   1.758  1.00  0.00           H  
ATOM   3350 2HB  MET A 233     -40.775 -35.311   2.134  1.00  0.00           H  
ATOM   3351 1HG  MET A 233     -42.625 -36.657   2.786  1.00  0.00           H  
ATOM   3352 2HG  MET A 233     -41.865 -36.072   4.268  1.00  0.00           H  
ATOM   3353 1HE  MET A 233     -44.519 -34.254   6.109  1.00  0.00           H  
ATOM   3354 2HE  MET A 233     -43.341 -35.589   6.169  1.00  0.00           H  
ATOM   3355 3HE  MET A 233     -42.820 -33.963   5.664  1.00  0.00           H  
ATOM   3356  N   ALA A 234     -38.868 -34.260   3.985  1.00  0.00           N  
ATOM   3357  CA  ALA A 234     -37.796 -34.638   4.886  1.00  0.00           C  
ATOM   3358  C   ALA A 234     -37.510 -33.569   5.928  1.00  0.00           C  
ATOM   3359  O   ALA A 234     -37.290 -33.874   7.100  1.00  0.00           O  
ATOM   3360  CB  ALA A 234     -36.535 -34.945   4.092  1.00  0.00           C  
ATOM   3361  H   ALA A 234     -38.669 -34.156   3.000  1.00  0.00           H  
ATOM   3362  HA  ALA A 234     -38.104 -35.537   5.421  1.00  0.00           H  
ATOM   3363 1HB  ALA A 234     -35.738 -35.240   4.775  1.00  0.00           H  
ATOM   3364 2HB  ALA A 234     -36.733 -35.758   3.393  1.00  0.00           H  
ATOM   3365 3HB  ALA A 234     -36.228 -34.058   3.539  1.00  0.00           H  
ATOM   3366  N   GLU A 235     -37.515 -32.328   5.495  1.00  0.00           N  
ATOM   3367  CA  GLU A 235     -37.328 -31.207   6.396  1.00  0.00           C  
ATOM   3368  C   GLU A 235     -38.430 -31.111   7.438  1.00  0.00           C  
ATOM   3369  O   GLU A 235     -38.167 -30.842   8.610  1.00  0.00           O  
ATOM   3370  CB  GLU A 235     -37.259 -29.902   5.600  1.00  0.00           C  
ATOM   3371  CG  GLU A 235     -35.998 -29.742   4.763  1.00  0.00           C  
ATOM   3372  CD  GLU A 235     -36.000 -28.488   3.935  1.00  0.00           C  
ATOM   3373  OE1 GLU A 235     -37.000 -27.812   3.917  1.00  0.00           O  
ATOM   3374  OE2 GLU A 235     -35.000 -28.205   3.318  1.00  0.00           O1-
ATOM   3375  H   GLU A 235     -37.652 -32.150   4.510  1.00  0.00           H  
ATOM   3376  HA  GLU A 235     -36.385 -31.343   6.927  1.00  0.00           H  
ATOM   3377 1HB  GLU A 235     -38.116 -29.839   4.929  1.00  0.00           H  
ATOM   3378 2HB  GLU A 235     -37.316 -29.055   6.284  1.00  0.00           H  
ATOM   3379 1HG  GLU A 235     -35.133 -29.724   5.426  1.00  0.00           H  
ATOM   3380 2HG  GLU A 235     -35.899 -30.606   4.106  1.00  0.00           H  
ATOM   3381  N   ALA A 236     -39.652 -31.331   7.005  1.00  0.00           N  
ATOM   3382  CA  ALA A 236     -40.788 -31.342   7.906  1.00  0.00           C  
ATOM   3383  C   ALA A 236     -40.692 -32.445   8.948  1.00  0.00           C  
ATOM   3384  O   ALA A 236     -41.003 -32.234  10.120  1.00  0.00           O  
ATOM   3385  CB  ALA A 236     -42.078 -31.483   7.112  1.00  0.00           C  
ATOM   3386  H   ALA A 236     -39.804 -31.497   6.020  1.00  0.00           H  
ATOM   3387  HA  ALA A 236     -40.805 -30.392   8.441  1.00  0.00           H  
ATOM   3388 1HB  ALA A 236     -42.928 -31.478   7.795  1.00  0.00           H  
ATOM   3389 2HB  ALA A 236     -42.169 -30.652   6.413  1.00  0.00           H  
ATOM   3390 3HB  ALA A 236     -42.064 -32.421   6.559  1.00  0.00           H  
ATOM   3391  N   GLY A 237     -40.264 -33.609   8.515  1.00  0.00           N  
ATOM   3392  CA  GLY A 237     -40.055 -34.726   9.416  1.00  0.00           C  
ATOM   3393  C   GLY A 237     -38.985 -34.440  10.458  1.00  0.00           C  
ATOM   3394  O   GLY A 237     -39.114 -34.801  11.626  1.00  0.00           O  
ATOM   3395  H   GLY A 237     -40.076 -33.729   7.530  1.00  0.00           H  
ATOM   3396 1HA  GLY A 237     -40.990 -34.965   9.923  1.00  0.00           H  
ATOM   3397 2HA  GLY A 237     -39.767 -35.606   8.843  1.00  0.00           H  
ATOM   3398  N   LYS A 238     -37.913 -33.816  10.025  1.00  0.00           N  
ATOM   3399  CA  LYS A 238     -36.850 -33.416  10.926  1.00  0.00           C  
ATOM   3400  C   LYS A 238     -37.317 -32.413  11.968  1.00  0.00           C  
ATOM   3401  O   LYS A 238     -36.952 -32.505  13.140  1.00  0.00           O  
ATOM   3402  CB  LYS A 238     -35.681 -32.833  10.131  1.00  0.00           C  
ATOM   3403  CG  LYS A 238     -34.876 -33.863   9.349  1.00  0.00           C  
ATOM   3404  CD  LYS A 238     -33.828 -33.195   8.471  1.00  0.00           C  
ATOM   3405  CE  LYS A 238     -32.739 -32.540   9.308  1.00  0.00           C  
ATOM   3406  NZ  LYS A 238     -31.668 -31.947   8.463  1.00  0.00           N1+
ATOM   3407  H   LYS A 238     -37.827 -33.610   9.040  1.00  0.00           H  
ATOM   3408  HA  LYS A 238     -36.501 -34.299  11.463  1.00  0.00           H  
ATOM   3409 1HB  LYS A 238     -36.055 -32.093   9.423  1.00  0.00           H  
ATOM   3410 2HB  LYS A 238     -34.999 -32.321  10.810  1.00  0.00           H  
ATOM   3411 1HG  LYS A 238     -34.377 -34.539  10.045  1.00  0.00           H  
ATOM   3412 2HG  LYS A 238     -35.546 -34.447   8.720  1.00  0.00           H  
ATOM   3413 1HD  LYS A 238     -33.373 -33.939   7.817  1.00  0.00           H  
ATOM   3414 2HD  LYS A 238     -34.304 -32.434   7.852  1.00  0.00           H  
ATOM   3415 1HE  LYS A 238     -33.176 -31.755   9.923  1.00  0.00           H  
ATOM   3416 2HE  LYS A 238     -32.293 -33.283   9.970  1.00  0.00           H  
ATOM   3417 1HZ  LYS A 238     -30.967 -31.524   9.054  1.00  0.00           H  
ATOM   3418 2HZ  LYS A 238     -31.242 -32.671   7.901  1.00  0.00           H  
ATOM   3419 3HZ  LYS A 238     -32.067 -31.243   7.858  1.00  0.00           H  
ATOM   3420  N   ALA A 239     -38.118 -31.466  11.535  1.00  0.00           N  
ATOM   3421  CA  ALA A 239     -38.696 -30.487  12.436  1.00  0.00           C  
ATOM   3422  C   ALA A 239     -39.602 -31.121  13.478  1.00  0.00           C  
ATOM   3423  O   ALA A 239     -39.574 -30.746  14.650  1.00  0.00           O  
ATOM   3424  CB  ALA A 239     -39.465 -29.441  11.642  1.00  0.00           C  
ATOM   3425  H   ALA A 239     -38.337 -31.418  10.550  1.00  0.00           H  
ATOM   3426  HA  ALA A 239     -37.882 -29.997  12.971  1.00  0.00           H  
ATOM   3427 1HB  ALA A 239     -39.885 -28.703  12.325  1.00  0.00           H  
ATOM   3428 2HB  ALA A 239     -38.790 -28.946  10.943  1.00  0.00           H  
ATOM   3429 3HB  ALA A 239     -40.270 -29.923  11.089  1.00  0.00           H  
ATOM   3430  N   ALA A 240     -40.397 -32.075  13.045  1.00  0.00           N  
ATOM   3431  CA  ALA A 240     -41.260 -32.815  13.946  1.00  0.00           C  
ATOM   3432  C   ALA A 240     -40.478 -33.597  14.988  1.00  0.00           C  
ATOM   3433  O   ALA A 240     -40.852 -33.634  16.160  1.00  0.00           O  
ATOM   3434  CB  ALA A 240     -42.156 -33.754  13.152  1.00  0.00           C  
ATOM   3435  H   ALA A 240     -40.407 -32.298  12.060  1.00  0.00           H  
ATOM   3436  HA  ALA A 240     -41.885 -32.099  14.481  1.00  0.00           H  
ATOM   3437 1HB  ALA A 240     -42.810 -34.297  13.835  1.00  0.00           H  
ATOM   3438 2HB  ALA A 240     -42.761 -33.176  12.453  1.00  0.00           H  
ATOM   3439 3HB  ALA A 240     -41.541 -34.462  12.599  1.00  0.00           H  
ATOM   3440  N   LEU A 241     -39.401 -34.214  14.555  1.00  0.00           N  
ATOM   3441  CA  LEU A 241     -38.523 -34.935  15.456  1.00  0.00           C  
ATOM   3442  C   LEU A 241     -37.888 -34.028  16.498  1.00  0.00           C  
ATOM   3443  O   LEU A 241     -37.786 -34.390  17.670  1.00  0.00           O  
ATOM   3444  CB  LEU A 241     -37.423 -35.641  14.654  1.00  0.00           C  
ATOM   3445  CG  LEU A 241     -37.885 -36.816  13.782  1.00  0.00           C  
ATOM   3446  CD1 LEU A 241     -36.728 -37.291  12.914  1.00  0.00           C  
ATOM   3447  CD2 LEU A 241     -38.398 -37.938  14.672  1.00  0.00           C  
ATOM   3448  H   LEU A 241     -39.179 -34.185  13.570  1.00  0.00           H  
ATOM   3449  HA  LEU A 241     -39.110 -35.686  15.983  1.00  0.00           H  
ATOM   3450 1HB  LEU A 241     -36.946 -34.912  14.001  1.00  0.00           H  
ATOM   3451 2HB  LEU A 241     -36.674 -36.020  15.349  1.00  0.00           H  
ATOM   3452  HG  LEU A 241     -38.685 -36.484  13.119  1.00  0.00           H  
ATOM   3453 1HD1 LEU A 241     -37.056 -38.125  12.294  1.00  0.00           H  
ATOM   3454 2HD1 LEU A 241     -36.393 -36.474  12.274  1.00  0.00           H  
ATOM   3455 3HD1 LEU A 241     -35.905 -37.614  13.551  1.00  0.00           H  
ATOM   3456 1HD2 LEU A 241     -38.728 -38.772  14.052  1.00  0.00           H  
ATOM   3457 2HD2 LEU A 241     -37.599 -38.271  15.334  1.00  0.00           H  
ATOM   3458 3HD2 LEU A 241     -39.236 -37.576  15.268  1.00  0.00           H  
ATOM   3459  N   GLU A 242     -37.468 -32.861  16.065  1.00  0.00           N  
ATOM   3460  CA  GLU A 242     -36.910 -31.871  16.966  1.00  0.00           C  
ATOM   3461  C   GLU A 242     -37.913 -31.404  18.008  1.00  0.00           C  
ATOM   3462  O   GLU A 242     -37.574 -31.241  19.180  1.00  0.00           O  
ATOM   3463  CB  GLU A 242     -36.399 -30.668  16.170  1.00  0.00           C  
ATOM   3464  CG  GLU A 242     -35.159 -30.949  15.333  1.00  0.00           C  
ATOM   3465  CD  GLU A 242     -34.733 -29.769  14.504  1.00  0.00           C  
ATOM   3466  OE1 GLU A 242     -35.443 -28.793  14.486  1.00  0.00           O  
ATOM   3467  OE2 GLU A 242     -33.696 -29.845  13.889  1.00  0.00           O1-
ATOM   3468  H   GLU A 242     -37.535 -32.647  15.080  1.00  0.00           H  
ATOM   3469  HA  GLU A 242     -36.070 -32.321  17.497  1.00  0.00           H  
ATOM   3470 1HB  GLU A 242     -37.183 -30.317  15.498  1.00  0.00           H  
ATOM   3471 2HB  GLU A 242     -36.164 -29.852  16.853  1.00  0.00           H  
ATOM   3472 1HG  GLU A 242     -34.341 -31.226  15.997  1.00  0.00           H  
ATOM   3473 2HG  GLU A 242     -35.360 -31.794  14.677  1.00  0.00           H  
ATOM   3474  N   ALA A 243     -39.136 -31.193  17.575  1.00  0.00           N  
ATOM   3475  CA  ALA A 243     -40.207 -30.815  18.476  1.00  0.00           C  
ATOM   3476  C   ALA A 243     -40.494 -31.882  19.518  1.00  0.00           C  
ATOM   3477  O   ALA A 243     -40.715 -31.576  20.690  1.00  0.00           O  
ATOM   3478  CB  ALA A 243     -41.468 -30.508  17.682  1.00  0.00           C  
ATOM   3479  H   ALA A 243     -39.335 -31.297  16.590  1.00  0.00           H  
ATOM   3480  HA  ALA A 243     -39.899 -29.917  19.011  1.00  0.00           H  
ATOM   3481 1HB  ALA A 243     -42.265 -30.212  18.365  1.00  0.00           H  
ATOM   3482 2HB  ALA A 243     -41.269 -29.695  16.983  1.00  0.00           H  
ATOM   3483 3HB  ALA A 243     -41.775 -31.394  17.130  1.00  0.00           H  
ATOM   3484  N   GLY A 244     -40.489 -33.124  19.085  1.00  0.00           N  
ATOM   3485  CA  GLY A 244     -40.675 -34.245  19.986  1.00  0.00           C  
ATOM   3486  C   GLY A 244     -39.573 -34.341  21.028  1.00  0.00           C  
ATOM   3487  O   GLY A 244     -39.836 -34.609  22.200  1.00  0.00           O  
ATOM   3488  H   GLY A 244     -40.352 -33.302  18.100  1.00  0.00           H  
ATOM   3489 1HA  GLY A 244     -41.636 -34.150  20.492  1.00  0.00           H  
ATOM   3490 2HA  GLY A 244     -40.704 -35.171  19.413  1.00  0.00           H  
ATOM   3491  N   ALA A 245     -38.351 -34.122  20.595  1.00  0.00           N  
ATOM   3492  CA  ALA A 245     -37.216 -34.111  21.496  1.00  0.00           C  
ATOM   3493  C   ALA A 245     -37.312 -33.008  22.538  1.00  0.00           C  
ATOM   3494  O   ALA A 245     -37.001 -33.219  23.710  1.00  0.00           O  
ATOM   3495  CB  ALA A 245     -35.925 -33.970  20.702  1.00  0.00           C  
ATOM   3496  H   ALA A 245     -38.199 -33.957  19.610  1.00  0.00           H  
ATOM   3497  HA  ALA A 245     -37.199 -35.060  22.031  1.00  0.00           H  
ATOM   3498 1HB  ALA A 245     -35.076 -33.976  21.385  1.00  0.00           H  
ATOM   3499 2HB  ALA A 245     -35.835 -34.802  20.003  1.00  0.00           H  
ATOM   3500 3HB  ALA A 245     -35.939 -33.032  20.149  1.00  0.00           H  
ATOM   3501  N   GLU A 246     -37.740 -31.844  22.105  1.00  0.00           N  
ATOM   3502  CA  GLU A 246     -37.949 -30.727  23.006  1.00  0.00           C  
ATOM   3503  C   GLU A 246     -39.018 -31.013  24.048  1.00  0.00           C  
ATOM   3504  O   GLU A 246     -38.863 -30.671  25.220  1.00  0.00           O  
ATOM   3505  CB  GLU A 246     -38.330 -29.477  22.209  1.00  0.00           C  
ATOM   3506  CG  GLU A 246     -37.199 -28.895  21.373  1.00  0.00           C  
ATOM   3507  CD  GLU A 246     -37.630 -27.718  20.544  1.00  0.00           C  
ATOM   3508  OE1 GLU A 246     -38.801 -27.426  20.526  1.00  0.00           O  
ATOM   3509  OE2 GLU A 246     -36.786 -27.109  19.929  1.00  0.00           O1-
ATOM   3510  H   GLU A 246     -37.928 -31.724  21.120  1.00  0.00           H  
ATOM   3511  HA  GLU A 246     -37.017 -30.532  23.537  1.00  0.00           H  
ATOM   3512 1HB  GLU A 246     -39.156 -29.712  21.537  1.00  0.00           H  
ATOM   3513 2HB  GLU A 246     -38.674 -28.701  22.893  1.00  0.00           H  
ATOM   3514 1HG  GLU A 246     -36.394 -28.582  22.038  1.00  0.00           H  
ATOM   3515 2HG  GLU A 246     -36.809 -29.673  20.717  1.00  0.00           H  
ATOM   3516  N   VAL A 247     -40.090 -31.636  23.615  1.00  0.00           N  
ATOM   3517  CA  VAL A 247     -41.154 -32.037  24.516  1.00  0.00           C  
ATOM   3518  C   VAL A 247     -40.686 -33.040  25.558  1.00  0.00           C  
ATOM   3519  O   VAL A 247     -41.051 -32.948  26.730  1.00  0.00           O  
ATOM   3520  CB  VAL A 247     -42.317 -32.650  23.713  1.00  0.00           C  
ATOM   3521  CG1 VAL A 247     -43.350 -33.256  24.651  1.00  0.00           C  
ATOM   3522  CG2 VAL A 247     -42.950 -31.588  22.827  1.00  0.00           C  
ATOM   3523  H   VAL A 247     -40.176 -31.841  22.630  1.00  0.00           H  
ATOM   3524  HA  VAL A 247     -41.517 -31.151  25.038  1.00  0.00           H  
ATOM   3525  HB  VAL A 247     -41.932 -33.459  23.093  1.00  0.00           H  
ATOM   3526 1HG1 VAL A 247     -44.165 -33.684  24.067  1.00  0.00           H  
ATOM   3527 2HG1 VAL A 247     -42.884 -34.037  25.250  1.00  0.00           H  
ATOM   3528 3HG1 VAL A 247     -43.745 -32.480  25.307  1.00  0.00           H  
ATOM   3529 1HG2 VAL A 247     -43.771 -32.028  22.261  1.00  0.00           H  
ATOM   3530 2HG2 VAL A 247     -43.330 -30.776  23.446  1.00  0.00           H  
ATOM   3531 3HG2 VAL A 247     -42.202 -31.198  22.136  1.00  0.00           H  
ATOM   3532  N   ALA A 248     -39.885 -33.987  25.125  1.00  0.00           N  
ATOM   3533  CA  ALA A 248     -39.307 -34.965  26.026  1.00  0.00           C  
ATOM   3534  C   ALA A 248     -38.401 -34.330  27.068  1.00  0.00           C  
ATOM   3535  O   ALA A 248     -38.430 -34.704  28.241  1.00  0.00           O  
ATOM   3536  CB  ALA A 248     -38.538 -36.011  25.232  1.00  0.00           C  
ATOM   3537  H   ALA A 248     -39.666 -34.035  24.140  1.00  0.00           H  
ATOM   3538  HA  ALA A 248     -40.121 -35.455  26.561  1.00  0.00           H  
ATOM   3539 1HB  ALA A 248     -38.118 -36.749  25.915  1.00  0.00           H  
ATOM   3540 2HB  ALA A 248     -39.213 -36.506  24.533  1.00  0.00           H  
ATOM   3541 3HB  ALA A 248     -37.733 -35.529  24.679  1.00  0.00           H  
ATOM   3542  N   ARG A 249     -37.606 -33.378  26.635  1.00  0.00           N  
ATOM   3543  CA  ARG A 249     -36.743 -32.638  27.536  1.00  0.00           C  
ATOM   3544  C   ARG A 249     -37.526 -31.856  28.578  1.00  0.00           C  
ATOM   3545  O   ARG A 249     -37.152 -31.819  29.750  1.00  0.00           O  
ATOM   3546  CB  ARG A 249     -35.863 -31.677  26.750  1.00  0.00           C  
ATOM   3547  CG  ARG A 249     -34.857 -30.902  27.585  1.00  0.00           C  
ATOM   3548  CD  ARG A 249     -34.023 -30.003  26.746  1.00  0.00           C  
ATOM   3549  NE  ARG A 249     -33.188 -30.749  25.818  1.00  0.00           N  
ATOM   3550  CZ  ARG A 249     -32.617 -30.228  24.715  1.00  0.00           C  
ATOM   3551  NH1 ARG A 249     -32.800 -28.961  24.416  1.00  0.00           N1+
ATOM   3552  NH2 ARG A 249     -31.873 -30.990  23.933  1.00  0.00           N  
ATOM   3553  H   ARG A 249     -37.595 -33.156  25.650  1.00  0.00           H  
ATOM   3554  HA  ARG A 249     -36.101 -33.347  28.060  1.00  0.00           H  
ATOM   3555 1HB  ARG A 249     -35.307 -32.230  25.993  1.00  0.00           H  
ATOM   3556 2HB  ARG A 249     -36.490 -30.952  26.231  1.00  0.00           H  
ATOM   3557 1HG  ARG A 249     -35.386 -30.293  28.319  1.00  0.00           H  
ATOM   3558 2HG  ARG A 249     -34.197 -31.600  28.101  1.00  0.00           H  
ATOM   3559 1HD  ARG A 249     -34.668 -29.343  26.168  1.00  0.00           H  
ATOM   3560 2HD  ARG A 249     -33.374 -29.407  27.386  1.00  0.00           H  
ATOM   3561  HE  ARG A 249     -33.023 -31.727  26.015  1.00  0.00           H  
ATOM   3562 1HH1 ARG A 249     -33.369 -28.378  25.013  1.00  0.00           H  
ATOM   3563 2HH1 ARG A 249     -32.373 -28.570  23.588  1.00  0.00           H  
ATOM   3564 1HH2 ARG A 249     -31.731 -31.964  24.163  1.00  0.00           H  
ATOM   3565 2HH2 ARG A 249     -31.445 -30.600  23.106  1.00  0.00           H  
ATOM   3566  N   ALA A 250     -38.603 -31.239  28.145  1.00  0.00           N  
ATOM   3567  CA  ALA A 250     -39.481 -30.517  29.046  1.00  0.00           C  
ATOM   3568  C   ALA A 250     -40.116 -31.424  30.088  1.00  0.00           C  
ATOM   3569  O   ALA A 250     -40.219 -31.062  31.260  1.00  0.00           O  
ATOM   3570  CB  ALA A 250     -40.561 -29.797  28.252  1.00  0.00           C  
ATOM   3571  H   ALA A 250     -38.825 -31.268  27.160  1.00  0.00           H  
ATOM   3572  HA  ALA A 250     -38.884 -29.778  29.581  1.00  0.00           H  
ATOM   3573 1HB  ALA A 250     -41.209 -29.246  28.935  1.00  0.00           H  
ATOM   3574 2HB  ALA A 250     -40.096 -29.101  27.553  1.00  0.00           H  
ATOM   3575 3HB  ALA A 250     -41.152 -30.525  27.699  1.00  0.00           H  
ATOM   3576  N   LEU A 251     -40.535 -32.591  29.655  1.00  0.00           N  
ATOM   3577  CA  LEU A 251     -41.094 -33.582  30.556  1.00  0.00           C  
ATOM   3578  C   LEU A 251     -40.091 -34.049  31.598  1.00  0.00           C  
ATOM   3579  O   LEU A 251     -40.430 -34.212  32.770  1.00  0.00           O  
ATOM   3580  CB  LEU A 251     -41.597 -34.789  29.754  1.00  0.00           C  
ATOM   3581  CG  LEU A 251     -42.328 -35.868  30.564  1.00  0.00           C  
ATOM   3582  CD1 LEU A 251     -41.309 -36.736  31.289  1.00  0.00           C  
ATOM   3583  CD2 LEU A 251     -43.281 -35.206  31.547  1.00  0.00           C  
ATOM   3584  H   LEU A 251     -40.467 -32.804  28.670  1.00  0.00           H  
ATOM   3585  HA  LEU A 251     -41.937 -33.135  31.082  1.00  0.00           H  
ATOM   3586 1HB  LEU A 251     -42.280 -34.434  28.984  1.00  0.00           H  
ATOM   3587 2HB  LEU A 251     -40.745 -35.261  29.265  1.00  0.00           H  
ATOM   3588  HG  LEU A 251     -42.893 -36.510  29.888  1.00  0.00           H  
ATOM   3589 1HD1 LEU A 251     -41.828 -37.503  31.864  1.00  0.00           H  
ATOM   3590 2HD1 LEU A 251     -40.653 -37.212  30.561  1.00  0.00           H  
ATOM   3591 3HD1 LEU A 251     -40.717 -36.117  31.962  1.00  0.00           H  
ATOM   3592 1HD2 LEU A 251     -43.801 -35.973  32.122  1.00  0.00           H  
ATOM   3593 2HD2 LEU A 251     -42.718 -34.564  32.225  1.00  0.00           H  
ATOM   3594 3HD2 LEU A 251     -44.009 -34.606  31.001  1.00  0.00           H  
ATOM   3595  N   THR A 252     -38.868 -34.260  31.165  1.00  0.00           N  
ATOM   3596  CA  THR A 252     -37.796 -34.638  32.066  1.00  0.00           C  
ATOM   3597  C   THR A 252     -37.584 -33.621  33.175  1.00  0.00           C  
ATOM   3598  O   THR A 252     -37.468 -33.981  34.346  1.00  0.00           O  
ATOM   3599  CB  THR A 252     -36.479 -34.832  31.292  1.00  0.00           C  
ATOM   3600  CG2 THR A 252     -35.346 -35.177  32.247  1.00  0.00           C  
ATOM   3601  OG1 THR A 252     -36.634 -35.890  30.338  1.00  0.00           O  
ATOM   3602  H   THR A 252     -38.669 -34.156  30.180  1.00  0.00           H  
ATOM   3603  HA  THR A 252     -38.059 -35.585  32.539  1.00  0.00           H  
ATOM   3604  HB  THR A 252     -36.231 -33.914  30.760  1.00  0.00           H  
ATOM   3605  HG1 THR A 252     -37.335 -35.665  29.722  1.00  0.00           H  
ATOM   3606 1HG2 THR A 252     -34.423 -35.311  31.683  1.00  0.00           H  
ATOM   3607 2HG2 THR A 252     -35.218 -34.370  32.967  1.00  0.00           H  
ATOM   3608 3HG2 THR A 252     -35.584 -36.100  32.775  1.00  0.00           H  
ATOM   3609  N   GLU A 253     -37.534 -32.347  32.801  1.00  0.00           N  
ATOM   3610  CA  GLU A 253     -37.336 -31.272  33.766  1.00  0.00           C  
ATOM   3611  C   GLU A 253     -38.419 -31.286  34.837  1.00  0.00           C  
ATOM   3612  O   GLU A 253     -38.124 -31.293  36.032  1.00  0.00           O  
ATOM   3613  CB  GLU A 253     -37.323 -29.915  33.058  1.00  0.00           C  
ATOM   3614  CG  GLU A 253     -37.084 -28.728  33.979  1.00  0.00           C  
ATOM   3615  CD  GLU A 253     -37.060 -27.415  33.247  1.00  0.00           C  
ATOM   3616  OE1 GLU A 253     -37.202 -27.422  32.048  1.00  0.00           O  
ATOM   3617  OE2 GLU A 253     -36.899 -26.403  33.888  1.00  0.00           O1-
ATOM   3618  H   GLU A 253     -37.636 -32.117  31.823  1.00  0.00           H  
ATOM   3619  HA  GLU A 253     -36.373 -31.420  34.256  1.00  0.00           H  
ATOM   3620 1HB  GLU A 253     -36.543 -29.910  32.296  1.00  0.00           H  
ATOM   3621 2HB  GLU A 253     -38.276 -29.760  32.552  1.00  0.00           H  
ATOM   3622 1HG  GLU A 253     -37.875 -28.698  34.729  1.00  0.00           H  
ATOM   3623 2HG  GLU A 253     -36.136 -28.867  34.497  1.00  0.00           H  
ATOM   3624  N   ALA A 254     -39.673 -31.290  34.388  1.00  0.00           N  
ATOM   3625  CA  ALA A 254     -40.804 -31.029  35.270  1.00  0.00           C  
ATOM   3626  C   ALA A 254     -40.956 -32.109  36.333  1.00  0.00           C  
ATOM   3627  O   ALA A 254     -41.399 -31.837  37.449  1.00  0.00           O  
ATOM   3628  CB  ALA A 254     -42.086 -30.908  34.458  1.00  0.00           C  
ATOM   3629  H   ALA A 254     -39.845 -31.479  33.411  1.00  0.00           H  
ATOM   3630  HA  ALA A 254     -40.621 -30.086  35.785  1.00  0.00           H  
ATOM   3631 1HB  ALA A 254     -42.922 -30.707  35.127  1.00  0.00           H  
ATOM   3632 2HB  ALA A 254     -41.988 -30.090  33.744  1.00  0.00           H  
ATOM   3633 3HB  ALA A 254     -42.265 -31.838  33.922  1.00  0.00           H  
ATOM   3634  N   THR A 255     -40.589 -33.342  35.991  1.00  0.00           N  
ATOM   3635  CA  THR A 255     -40.886 -34.471  36.862  1.00  0.00           C  
ATOM   3636  C   THR A 255     -39.619 -35.050  37.478  1.00  0.00           C  
ATOM   3637  O   THR A 255     -39.668 -36.042  38.205  1.00  0.00           O  
ATOM   3638  CB  THR A 255     -41.638 -35.575  36.096  1.00  0.00           C  
ATOM   3639  CG2 THR A 255     -42.959 -35.046  35.558  1.00  0.00           C  
ATOM   3640  OG1 THR A 255     -40.832 -36.038  35.005  1.00  0.00           O  
ATOM   3641  H   THR A 255     -40.100 -33.506  35.122  1.00  0.00           H  
ATOM   3642  HA  THR A 255     -41.523 -34.122  37.675  1.00  0.00           H  
ATOM   3643  HB  THR A 255     -41.835 -36.413  36.766  1.00  0.00           H  
ATOM   3644  HG1 THR A 255     -40.401 -36.859  35.252  1.00  0.00           H  
ATOM   3645 1HG2 THR A 255     -43.477 -35.840  35.020  1.00  0.00           H  
ATOM   3646 2HG2 THR A 255     -43.579 -34.704  36.387  1.00  0.00           H  
ATOM   3647 3HG2 THR A 255     -42.768 -34.215  34.881  1.00  0.00           H  
ATOM   3648  N   GLY A 256     -38.487 -34.427  37.185  1.00  0.00           N  
ATOM   3649  CA  GLY A 256     -37.207 -34.871  37.716  1.00  0.00           C  
ATOM   3650  C   GLY A 256     -36.957 -36.345  37.414  1.00  0.00           C  
ATOM   3651  O   GLY A 256     -36.463 -37.088  38.263  1.00  0.00           O  
ATOM   3652  H   GLY A 256     -38.514 -33.622  36.576  1.00  0.00           H  
ATOM   3653 1HA  GLY A 256     -36.406 -34.270  37.285  1.00  0.00           H  
ATOM   3654 2HA  GLY A 256     -37.185 -34.711  38.793  1.00  0.00           H  
ATOM   3655  N   SER A 257     -37.261 -36.746  36.191  1.00  0.00           N  
ATOM   3656  CA  SER A 257     -36.978 -38.102  35.728  1.00  0.00           C  
ATOM   3657  C   SER A 257     -35.511 -38.266  35.361  1.00  0.00           C  
ATOM   3658  O   SER A 257     -34.783 -37.283  35.219  1.00  0.00           O  
ATOM   3659  CB  SER A 257     -37.846 -38.438  34.531  1.00  0.00           C  
ATOM   3660  OG  SER A 257     -39.203 -38.440  34.880  1.00  0.00           O  
ATOM   3661  H   SER A 257     -37.702 -36.093  35.560  1.00  0.00           H  
ATOM   3662  HA  SER A 257     -37.208 -38.799  36.536  1.00  0.00           H  
ATOM   3663 1HB  SER A 257     -37.672 -37.709  33.740  1.00  0.00           H  
ATOM   3664 2HB  SER A 257     -37.566 -39.416  34.142  1.00  0.00           H  
ATOM   3665  HG  SER A 257     -39.650 -38.952  34.201  1.00  0.00           H  
ATOM   3666  N   ASP A 258     -35.078 -39.513  35.207  1.00  0.00           N  
ATOM   3667  CA  ASP A 258     -33.685 -39.790  34.897  1.00  0.00           C  
ATOM   3668  C   ASP A 258     -33.317 -39.223  33.527  1.00  0.00           C  
ATOM   3669  O   ASP A 258     -33.745 -39.740  32.495  1.00  0.00           O  
ATOM   3670  CB  ASP A 258     -33.416 -41.297  34.929  1.00  0.00           C  
ATOM   3671  CG  ASP A 258     -31.949 -41.642  34.709  1.00  0.00           C  
ATOM   3672  OD1 ASP A 258     -31.191 -40.754  34.396  1.00  0.00           O  
ATOM   3673  OD2 ASP A 258     -31.601 -42.789  34.856  1.00  0.00           O1-
ATOM   3674  H   ASP A 258     -35.723 -40.284  35.306  1.00  0.00           H  
ATOM   3675  HA  ASP A 258     -33.061 -39.309  35.650  1.00  0.00           H  
ATOM   3676 1HB  ASP A 258     -33.729 -41.701  35.892  1.00  0.00           H  
ATOM   3677 2HB  ASP A 258     -34.010 -41.789  34.159  1.00  0.00           H  
ATOM   3678  N   PRO A 259     -32.521 -38.158  33.534  1.00  0.00           N  
ATOM   3679  CA  PRO A 259     -32.067 -37.484  32.316  1.00  0.00           C  
ATOM   3680  C   PRO A 259     -31.746 -38.452  31.204  1.00  0.00           C  
ATOM   3681  O   PRO A 259     -31.659 -38.066  30.038  1.00  0.00           O  
ATOM   3682  CB  PRO A 259     -30.810 -36.743  32.783  1.00  0.00           C  
ATOM   3683  CG  PRO A 259     -31.037 -36.519  34.239  1.00  0.00           C  
ATOM   3684  CD  PRO A 259     -31.737 -37.768  34.705  1.00  0.00           C  
ATOM   3685  HA  PRO A 259     -32.841 -36.777  31.984  1.00  0.00           H  
ATOM   3686 1HB  PRO A 259     -29.917 -37.351  32.578  1.00  0.00           H  
ATOM   3687 2HB  PRO A 259     -30.696 -35.804  32.220  1.00  0.00           H  
ATOM   3688 1HG  PRO A 259     -30.078 -36.355  34.752  1.00  0.00           H  
ATOM   3689 2HG  PRO A 259     -31.640 -35.613  34.395  1.00  0.00           H  
ATOM   3690 1HD  PRO A 259     -30.990 -38.532  34.968  1.00  0.00           H  
ATOM   3691 2HD  PRO A 259     -32.372 -37.532  35.571  1.00  0.00           H  
ATOM   3692  N   ALA A 260     -31.577 -39.690  31.586  1.00  0.00           N  
ATOM   3693  CA  ALA A 260     -31.240 -40.775  30.685  1.00  0.00           C  
ATOM   3694  C   ALA A 260     -32.318 -41.022  29.642  1.00  0.00           C  
ATOM   3695  O   ALA A 260     -32.020 -41.253  28.470  1.00  0.00           O  
ATOM   3696  CB  ALA A 260     -30.980 -42.047  31.479  1.00  0.00           C  
ATOM   3697  H   ALA A 260     -31.692 -39.885  32.570  1.00  0.00           H  
ATOM   3698  HA  ALA A 260     -30.331 -40.501  30.150  1.00  0.00           H  
ATOM   3699 1HB  ALA A 260     -30.715 -42.854  30.797  1.00  0.00           H  
ATOM   3700 2HB  ALA A 260     -30.161 -41.878  32.179  1.00  0.00           H  
ATOM   3701 3HB  ALA A 260     -31.878 -42.320  32.032  1.00  0.00           H  
ATOM   3702  N   ARG A 261     -33.558 -40.971  30.076  1.00  0.00           N  
ATOM   3703  CA  ARG A 261     -34.685 -41.115  29.175  1.00  0.00           C  
ATOM   3704  C   ARG A 261     -34.741 -40.010  28.132  1.00  0.00           C  
ATOM   3705  O   ARG A 261     -35.021 -40.263  26.960  1.00  0.00           O  
ATOM   3706  CB  ARG A 261     -35.987 -41.124  29.962  1.00  0.00           C  
ATOM   3707  CG  ARG A 261     -36.216 -42.368  30.806  1.00  0.00           C  
ATOM   3708  CD  ARG A 261     -37.475 -42.276  31.589  1.00  0.00           C  
ATOM   3709  NE  ARG A 261     -38.649 -42.266  30.731  1.00  0.00           N  
ATOM   3710  CZ  ARG A 261     -39.888 -41.925  31.134  1.00  0.00           C  
ATOM   3711  NH1 ARG A 261     -40.099 -41.569  32.382  1.00  0.00           N1+
ATOM   3712  NH2 ARG A 261     -40.892 -41.949  30.275  1.00  0.00           N  
ATOM   3713  H   ARG A 261     -33.731 -40.828  31.061  1.00  0.00           H  
ATOM   3714  HA  ARG A 261     -34.589 -42.066  28.651  1.00  0.00           H  
ATOM   3715 1HB  ARG A 261     -36.015 -40.263  30.629  1.00  0.00           H  
ATOM   3716 2HB  ARG A 261     -36.828 -41.032  29.274  1.00  0.00           H  
ATOM   3717 1HG  ARG A 261     -36.280 -43.241  30.157  1.00  0.00           H  
ATOM   3718 2HG  ARG A 261     -35.387 -42.493  31.503  1.00  0.00           H  
ATOM   3719 1HD  ARG A 261     -37.549 -43.132  32.260  1.00  0.00           H  
ATOM   3720 2HD  ARG A 261     -37.473 -41.356  32.174  1.00  0.00           H  
ATOM   3721  HE  ARG A 261     -38.526 -42.535  29.764  1.00  0.00           H  
ATOM   3722 1HH1 ARG A 261     -39.331 -41.551  33.039  1.00  0.00           H  
ATOM   3723 2HH1 ARG A 261     -41.028 -41.313  32.684  1.00  0.00           H  
ATOM   3724 1HH2 ARG A 261     -40.730 -42.223  29.316  1.00  0.00           H  
ATOM   3725 2HH2 ARG A 261     -41.820 -41.693  30.577  1.00  0.00           H  
ATOM   3726  N   ALA A 262     -34.475 -38.799  28.566  1.00  0.00           N  
ATOM   3727  CA  ALA A 262     -34.421 -37.663  27.665  1.00  0.00           C  
ATOM   3728  C   ALA A 262     -33.324 -37.800  26.622  1.00  0.00           C  
ATOM   3729  O   ALA A 262     -33.525 -37.481  25.450  1.00  0.00           O  
ATOM   3730  CB  ALA A 262     -34.229 -36.379  28.459  1.00  0.00           C  
ATOM   3731  H   ALA A 262     -34.304 -38.654  29.551  1.00  0.00           H  
ATOM   3732  HA  ALA A 262     -35.370 -37.609  27.131  1.00  0.00           H  
ATOM   3733 1HB  ALA A 262     -34.202 -35.530  27.777  1.00  0.00           H  
ATOM   3734 2HB  ALA A 262     -35.056 -36.257  29.159  1.00  0.00           H  
ATOM   3735 3HB  ALA A 262     -33.292 -36.430  29.012  1.00  0.00           H  
ATOM   3736  N   LEU A 263     -32.176 -38.272  27.056  1.00  0.00           N  
ATOM   3737  CA  LEU A 263     -31.068 -38.522  26.155  1.00  0.00           C  
ATOM   3738  C   LEU A 263     -31.395 -39.579  25.112  1.00  0.00           C  
ATOM   3739  O   LEU A 263     -31.049 -39.436  23.939  1.00  0.00           O  
ATOM   3740  CB  LEU A 263     -29.835 -38.958  26.957  1.00  0.00           C  
ATOM   3741  CG  LEU A 263     -29.191 -37.873  27.830  1.00  0.00           C  
ATOM   3742  CD1 LEU A 263     -28.106 -38.497  28.697  1.00  0.00           C  
ATOM   3743  CD2 LEU A 263     -28.620 -36.779  26.941  1.00  0.00           C  
ATOM   3744  H   LEU A 263     -32.063 -38.465  28.041  1.00  0.00           H  
ATOM   3745  HA  LEU A 263     -30.835 -37.597  25.629  1.00  0.00           H  
ATOM   3746 1HB  LEU A 263     -30.119 -39.783  27.609  1.00  0.00           H  
ATOM   3747 2HB  LEU A 263     -29.077 -39.317  26.261  1.00  0.00           H  
ATOM   3748  HG  LEU A 263     -29.944 -37.446  28.493  1.00  0.00           H  
ATOM   3749 1HD1 LEU A 263     -27.649 -37.726  29.318  1.00  0.00           H  
ATOM   3750 2HD1 LEU A 263     -28.547 -39.262  29.337  1.00  0.00           H  
ATOM   3751 3HD1 LEU A 263     -27.346 -38.948  28.061  1.00  0.00           H  
ATOM   3752 1HD2 LEU A 263     -28.163 -36.008  27.561  1.00  0.00           H  
ATOM   3753 2HD2 LEU A 263     -27.866 -37.206  26.278  1.00  0.00           H  
ATOM   3754 3HD2 LEU A 263     -29.419 -36.339  26.345  1.00  0.00           H  
ATOM   3755  N   ALA A 264     -32.057 -40.628  25.546  1.00  0.00           N  
ATOM   3756  CA  ALA A 264     -32.496 -41.677  24.645  1.00  0.00           C  
ATOM   3757  C   ALA A 264     -33.481 -41.171  23.602  1.00  0.00           C  
ATOM   3758  O   ALA A 264     -33.401 -41.538  22.430  1.00  0.00           O  
ATOM   3759  CB  ALA A 264     -33.115 -42.818  25.439  1.00  0.00           C  
ATOM   3760  H   ALA A 264     -32.266 -40.706  26.531  1.00  0.00           H  
ATOM   3761  HA  ALA A 264     -31.623 -42.052  24.111  1.00  0.00           H  
ATOM   3762 1HB  ALA A 264     -33.431 -43.607  24.757  1.00  0.00           H  
ATOM   3763 2HB  ALA A 264     -32.379 -43.216  26.138  1.00  0.00           H  
ATOM   3764 3HB  ALA A 264     -33.978 -42.450  25.992  1.00  0.00           H  
ATOM   3765  N   ALA A 265     -34.398 -40.336  24.036  1.00  0.00           N  
ATOM   3766  CA  ALA A 265     -35.354 -39.721  23.135  1.00  0.00           C  
ATOM   3767  C   ALA A 265     -34.686 -38.840  22.092  1.00  0.00           C  
ATOM   3768  O   ALA A 265     -35.061 -38.856  20.920  1.00  0.00           O  
ATOM   3769  CB  ALA A 265     -36.369 -38.912  23.929  1.00  0.00           C  
ATOM   3770  H   ALA A 265     -34.439 -40.117  25.021  1.00  0.00           H  
ATOM   3771  HA  ALA A 265     -35.875 -40.515  22.601  1.00  0.00           H  
ATOM   3772 1HB  ALA A 265     -37.092 -38.464  23.247  1.00  0.00           H  
ATOM   3773 2HB  ALA A 265     -36.889 -39.567  24.629  1.00  0.00           H  
ATOM   3774 3HB  ALA A 265     -35.857 -38.127  24.481  1.00  0.00           H  
ATOM   3775  N   GLU A 266     -33.704 -38.081  22.526  1.00  0.00           N  
ATOM   3776  CA  GLU A 266     -32.932 -37.246  21.625  1.00  0.00           C  
ATOM   3777  C   GLU A 266     -32.180 -38.057  20.582  1.00  0.00           C  
ATOM   3778  O   GLU A 266     -32.130 -37.684  19.410  1.00  0.00           O  
ATOM   3779  CB  GLU A 266     -31.943 -36.392  22.422  1.00  0.00           C  
ATOM   3780  CG  GLU A 266     -32.590 -35.297  23.259  1.00  0.00           C  
ATOM   3781  CD  GLU A 266     -31.598 -34.531  24.088  1.00  0.00           C  
ATOM   3782  OE1 GLU A 266     -30.451 -34.908  24.106  1.00  0.00           O  
ATOM   3783  OE2 GLU A 266     -31.987 -33.567  24.704  1.00  0.00           O1-
ATOM   3784  H   GLU A 266     -33.481 -38.079  23.511  1.00  0.00           H  
ATOM   3785  HA  GLU A 266     -33.617 -36.584  21.094  1.00  0.00           H  
ATOM   3786 1HB  GLU A 266     -31.369 -37.031  23.093  1.00  0.00           H  
ATOM   3787 2HB  GLU A 266     -31.239 -35.918  21.739  1.00  0.00           H  
ATOM   3788 1HG  GLU A 266     -33.104 -34.603  22.595  1.00  0.00           H  
ATOM   3789 2HG  GLU A 266     -33.334 -35.748  23.915  1.00  0.00           H  
ATOM   3790  N   ALA A 267     -31.604 -39.156  21.016  1.00  0.00           N  
ATOM   3791  CA  ALA A 267     -30.915 -40.059  20.115  1.00  0.00           C  
ATOM   3792  C   ALA A 267     -31.845 -40.661  19.072  1.00  0.00           C  
ATOM   3793  O   ALA A 267     -31.487 -40.777  17.900  1.00  0.00           O  
ATOM   3794  CB  ALA A 267     -30.234 -41.164  20.909  1.00  0.00           C  
ATOM   3795  H   ALA A 267     -31.642 -39.377  22.001  1.00  0.00           H  
ATOM   3796  HA  ALA A 267     -30.155 -39.489  19.580  1.00  0.00           H  
ATOM   3797 1HB  ALA A 267     -29.707 -41.831  20.227  1.00  0.00           H  
ATOM   3798 2HB  ALA A 267     -29.523 -40.724  21.609  1.00  0.00           H  
ATOM   3799 3HB  ALA A 267     -30.983 -41.729  21.462  1.00  0.00           H  
ATOM   3800  N   VAL A 268     -33.027 -41.037  19.506  1.00  0.00           N  
ATOM   3801  CA  VAL A 268     -34.038 -41.558  18.605  1.00  0.00           C  
ATOM   3802  C   VAL A 268     -34.467 -40.537  17.562  1.00  0.00           C  
ATOM   3803  O   VAL A 268     -34.641 -40.869  16.389  1.00  0.00           O  
ATOM   3804  CB  VAL A 268     -35.273 -42.009  19.408  1.00  0.00           C  
ATOM   3805  CG1 VAL A 268     -36.415 -42.370  18.470  1.00  0.00           C  
ATOM   3806  CG2 VAL A 268     -34.910 -43.190  20.295  1.00  0.00           C  
ATOM   3807  H   VAL A 268     -33.238 -40.962  20.491  1.00  0.00           H  
ATOM   3808  HA  VAL A 268     -33.625 -42.422  18.083  1.00  0.00           H  
ATOM   3809  HB  VAL A 268     -35.615 -41.180  20.027  1.00  0.00           H  
ATOM   3810 1HG1 VAL A 268     -37.280 -42.686  19.054  1.00  0.00           H  
ATOM   3811 2HG1 VAL A 268     -36.682 -41.500  17.870  1.00  0.00           H  
ATOM   3812 3HG1 VAL A 268     -36.104 -43.183  17.814  1.00  0.00           H  
ATOM   3813 1HG2 VAL A 268     -35.787 -43.503  20.861  1.00  0.00           H  
ATOM   3814 2HG2 VAL A 268     -34.562 -44.017  19.677  1.00  0.00           H  
ATOM   3815 3HG2 VAL A 268     -34.120 -42.896  20.986  1.00  0.00           H  
ATOM   3816  N   ALA A 269     -34.633 -39.309  17.996  1.00  0.00           N  
ATOM   3817  CA  ALA A 269     -34.971 -38.224  17.095  1.00  0.00           C  
ATOM   3818  C   ALA A 269     -33.892 -37.977  16.052  1.00  0.00           C  
ATOM   3819  O   ALA A 269     -34.189 -37.746  14.880  1.00  0.00           O  
ATOM   3820  CB  ALA A 269     -35.231 -36.952  17.889  1.00  0.00           C  
ATOM   3821  H   ALA A 269     -34.523 -39.114  18.981  1.00  0.00           H  
ATOM   3822  HA  ALA A 269     -35.880 -38.499  16.560  1.00  0.00           H  
ATOM   3823 1HB  ALA A 269     -35.498 -36.145  17.207  1.00  0.00           H  
ATOM   3824 2HB  ALA A 269     -36.050 -37.122  18.589  1.00  0.00           H  
ATOM   3825 3HB  ALA A 269     -34.334 -36.679  18.442  1.00  0.00           H  
ATOM   3826  N   GLU A 270     -32.652 -38.028  16.486  1.00  0.00           N  
ATOM   3827  CA  GLU A 270     -31.525 -37.884  15.585  1.00  0.00           C  
ATOM   3828  C   GLU A 270     -31.470 -38.988  14.542  1.00  0.00           C  
ATOM   3829  O   GLU A 270     -31.192 -38.735  13.370  1.00  0.00           O  
ATOM   3830  CB  GLU A 270     -30.218 -37.865  16.382  1.00  0.00           C  
ATOM   3831  CG  GLU A 270     -30.017 -36.616  17.229  1.00  0.00           C  
ATOM   3832  CD  GLU A 270     -29.876 -35.367  16.404  1.00  0.00           C  
ATOM   3833  OE1 GLU A 270     -29.259 -35.428  15.368  1.00  0.00           O  
ATOM   3834  OE2 GLU A 270     -30.386 -34.350  16.812  1.00  0.00           O1-
ATOM   3835  H   GLU A 270     -32.479 -38.171  17.471  1.00  0.00           H  
ATOM   3836  HA  GLU A 270     -31.625 -36.936  15.055  1.00  0.00           H  
ATOM   3837 1HB  GLU A 270     -30.184 -38.728  17.046  1.00  0.00           H  
ATOM   3838 2HB  GLU A 270     -29.374 -37.944  15.697  1.00  0.00           H  
ATOM   3839 1HG  GLU A 270     -30.870 -36.502  17.898  1.00  0.00           H  
ATOM   3840 2HG  GLU A 270     -29.125 -36.745  17.840  1.00  0.00           H  
ATOM   3841  N   ALA A 271     -31.735 -40.201  14.976  1.00  0.00           N  
ATOM   3842  CA  ALA A 271     -31.789 -41.336  14.075  1.00  0.00           C  
ATOM   3843  C   ALA A 271     -32.887 -41.199  13.032  1.00  0.00           C  
ATOM   3844  O   ALA A 271     -32.686 -41.518  11.860  1.00  0.00           O  
ATOM   3845  CB  ALA A 271     -31.980 -42.620  14.869  1.00  0.00           C  
ATOM   3846  H   ALA A 271     -31.905 -40.346  15.961  1.00  0.00           H  
ATOM   3847  HA  ALA A 271     -30.841 -41.389  13.540  1.00  0.00           H  
ATOM   3848 1HB  ALA A 271     -32.006 -43.469  14.187  1.00  0.00           H  
ATOM   3849 2HB  ALA A 271     -31.152 -42.741  15.569  1.00  0.00           H  
ATOM   3850 3HB  ALA A 271     -32.917 -42.570  15.422  1.00  0.00           H  
ATOM   3851  N   GLY A 272     -34.035 -40.727  13.466  1.00  0.00           N  
ATOM   3852  CA  GLY A 272     -35.143 -40.477  12.565  1.00  0.00           C  
ATOM   3853  C   GLY A 272     -34.817 -39.420  11.522  1.00  0.00           C  
ATOM   3854  O   GLY A 272     -35.183 -39.534  10.355  1.00  0.00           O  
ATOM   3855  H   GLY A 272     -34.148 -40.534  14.451  1.00  0.00           H  
ATOM   3856 1HA  GLY A 272     -35.417 -41.403  12.059  1.00  0.00           H  
ATOM   3857 2HA  GLY A 272     -36.012 -40.155  13.138  1.00  0.00           H  
ATOM   3858  N   LYS A 273     -34.153 -38.371  11.956  1.00  0.00           N  
ATOM   3859  CA  LYS A 273     -33.714 -37.323  11.055  1.00  0.00           C  
ATOM   3860  C   LYS A 273     -32.729 -37.828  10.012  1.00  0.00           C  
ATOM   3861  O   LYS A 273     -32.808 -37.460   8.840  1.00  0.00           O  
ATOM   3862  CB  LYS A 273     -33.087 -36.177  11.850  1.00  0.00           C  
ATOM   3863  CG  LYS A 273     -34.082 -35.355  12.660  1.00  0.00           C  
ATOM   3864  CD  LYS A 273     -33.427 -34.111  13.241  1.00  0.00           C  
ATOM   3865  CE  LYS A 273     -32.472 -34.464  14.372  1.00  0.00           C  
ATOM   3866  NZ  LYS A 273     -31.927 -33.250  15.039  1.00  0.00           N1+
ATOM   3867  H   LYS A 273     -33.943 -38.293  12.941  1.00  0.00           H  
ATOM   3868  HA  LYS A 273     -34.583 -36.941  10.519  1.00  0.00           H  
ATOM   3869 1HB  LYS A 273     -32.344 -36.576  12.540  1.00  0.00           H  
ATOM   3870 2HB  LYS A 273     -32.571 -35.500  11.168  1.00  0.00           H  
ATOM   3871 1HG  LYS A 273     -34.911 -35.053  12.019  1.00  0.00           H  
ATOM   3872 2HG  LYS A 273     -34.477 -35.961  13.474  1.00  0.00           H  
ATOM   3873 1HD  LYS A 273     -32.874 -33.591  12.458  1.00  0.00           H  
ATOM   3874 2HD  LYS A 273     -34.197 -33.440  13.624  1.00  0.00           H  
ATOM   3875 1HE  LYS A 273     -32.994 -35.068  15.113  1.00  0.00           H  
ATOM   3876 2HE  LYS A 273     -31.642 -35.049  13.977  1.00  0.00           H  
ATOM   3877 1HZ  LYS A 273     -31.300 -33.527  15.781  1.00  0.00           H  
ATOM   3878 2HZ  LYS A 273     -31.425 -32.691  14.364  1.00  0.00           H  
ATOM   3879 3HZ  LYS A 273     -32.687 -32.708  15.426  1.00  0.00           H  
ATOM   3880  N   ALA A 274     -31.812 -38.664  10.446  1.00  0.00           N  
ATOM   3881  CA  ALA A 274     -30.856 -39.278   9.545  1.00  0.00           C  
ATOM   3882  C   ALA A 274     -31.524 -40.161   8.502  1.00  0.00           C  
ATOM   3883  O   ALA A 274     -31.147 -40.148   7.330  1.00  0.00           O  
ATOM   3884  CB  ALA A 274     -29.839 -40.085  10.340  1.00  0.00           C  
ATOM   3885  H   ALA A 274     -31.772 -38.885  11.431  1.00  0.00           H  
ATOM   3886  HA  ALA A 274     -30.336 -38.483   9.010  1.00  0.00           H  
ATOM   3887 1HB  ALA A 274     -29.116 -40.532   9.657  1.00  0.00           H  
ATOM   3888 2HB  ALA A 274     -29.321 -39.428  11.039  1.00  0.00           H  
ATOM   3889 3HB  ALA A 274     -30.351 -40.871  10.892  1.00  0.00           H  
ATOM   3890  N   ALA A 275     -32.507 -40.918   8.936  1.00  0.00           N  
ATOM   3891  CA  ALA A 275     -33.277 -41.753   8.035  1.00  0.00           C  
ATOM   3892  C   ALA A 275     -34.030 -40.941   6.992  1.00  0.00           C  
ATOM   3893  O   ALA A 275     -34.081 -41.313   5.820  1.00  0.00           O  
ATOM   3894  CB  ALA A 275     -34.248 -42.614   8.829  1.00  0.00           C  
ATOM   3895  H   ALA A 275     -32.732 -40.919   9.921  1.00  0.00           H  
ATOM   3896  HA  ALA A 275     -32.584 -42.403   7.500  1.00  0.00           H  
ATOM   3897 1HB  ALA A 275     -34.814 -43.249   8.147  1.00  0.00           H  
ATOM   3898 2HB  ALA A 275     -33.692 -43.239   9.528  1.00  0.00           H  
ATOM   3899 3HB  ALA A 275     -34.934 -41.974   9.381  1.00  0.00           H  
ATOM   3900  N   LEU A 276     -34.606 -39.843   7.426  1.00  0.00           N  
ATOM   3901  CA  LEU A 276     -35.295 -38.938   6.525  1.00  0.00           C  
ATOM   3902  C   LEU A 276     -34.365 -38.339   5.482  1.00  0.00           C  
ATOM   3903  O   LEU A 276     -34.723 -38.226   4.310  1.00  0.00           O  
ATOM   3904  CB  LEU A 276     -35.958 -37.811   7.327  1.00  0.00           C  
ATOM   3905  CG  LEU A 276     -37.148 -38.227   8.201  1.00  0.00           C  
ATOM   3906  CD1 LEU A 276     -37.578 -37.052   9.068  1.00  0.00           C  
ATOM   3907  CD2 LEU A 276     -38.290 -38.697   7.312  1.00  0.00           C  
ATOM   3908  H   LEU A 276     -34.569 -39.623   8.411  1.00  0.00           H  
ATOM   3909  HA  LEU A 276     -36.069 -39.496   5.999  1.00  0.00           H  
ATOM   3910 1HB  LEU A 276     -35.210 -37.362   7.979  1.00  0.00           H  
ATOM   3911 2HB  LEU A 276     -36.308 -37.049   6.631  1.00  0.00           H  
ATOM   3912  HG  LEU A 276     -36.847 -39.038   8.864  1.00  0.00           H  
ATOM   3913 1HD1 LEU A 276     -38.423 -37.348   9.689  1.00  0.00           H  
ATOM   3914 2HD1 LEU A 276     -36.748 -36.749   9.707  1.00  0.00           H  
ATOM   3915 3HD1 LEU A 276     -37.870 -36.218   8.431  1.00  0.00           H  
ATOM   3916 1HD2 LEU A 276     -39.136 -38.994   7.933  1.00  0.00           H  
ATOM   3917 2HD2 LEU A 276     -38.593 -37.886   6.650  1.00  0.00           H  
ATOM   3918 3HD2 LEU A 276     -37.961 -39.549   6.716  1.00  0.00           H  
ATOM   3919  N   GLU A 277     -33.183 -37.962   5.916  1.00  0.00           N  
ATOM   3920  CA  GLU A 277     -32.172 -37.441   5.015  1.00  0.00           C  
ATOM   3921  C   GLU A 277     -31.742 -38.461   3.972  1.00  0.00           C  
ATOM   3922  O   GLU A 277     -31.468 -38.111   2.824  1.00  0.00           O  
ATOM   3923  CB  GLU A 277     -30.951 -36.976   5.812  1.00  0.00           C  
ATOM   3924  CG  GLU A 277     -31.188 -35.731   6.655  1.00  0.00           C  
ATOM   3925  CD  GLU A 277     -29.988 -35.340   7.471  1.00  0.00           C  
ATOM   3926  OE1 GLU A 277     -29.031 -36.076   7.476  1.00  0.00           O  
ATOM   3927  OE2 GLU A 277     -30.028 -34.303   8.091  1.00  0.00           O1-
ATOM   3928  H   GLU A 277     -32.973 -38.037   6.901  1.00  0.00           H  
ATOM   3929  HA  GLU A 277     -32.590 -36.585   4.484  1.00  0.00           H  
ATOM   3930 1HB  GLU A 277     -30.626 -37.774   6.479  1.00  0.00           H  
ATOM   3931 2HB  GLU A 277     -30.129 -36.765   5.129  1.00  0.00           H  
ATOM   3932 1HG  GLU A 277     -31.450 -34.903   5.996  1.00  0.00           H  
ATOM   3933 2HG  GLU A 277     -32.032 -35.910   7.320  1.00  0.00           H  
ATOM   3934  N   ALA A 278     -31.678 -39.733   4.360  1.00  0.00           N  
ATOM   3935  CA  ALA A 278     -31.308 -40.798   3.413  1.00  0.00           C  
ATOM   3936  C   ALA A 278     -32.430 -41.240   2.459  1.00  0.00           C  
ATOM   3937  O   ALA A 278     -32.170 -41.826   1.408  1.00  0.00           O  
ATOM   3938  CB  ALA A 278     -30.801 -42.005   4.188  1.00  0.00           C  
ATOM   3939  H   ALA A 278     -31.886 -39.977   5.318  1.00  0.00           H  
ATOM   3940  HA  ALA A 278     -30.505 -40.423   2.778  1.00  0.00           H  
ATOM   3941 1HB  ALA A 278     -30.495 -42.784   3.490  1.00  0.00           H  
ATOM   3942 2HB  ALA A 278     -29.948 -41.712   4.801  1.00  0.00           H  
ATOM   3943 3HB  ALA A 278     -31.595 -42.385   4.830  1.00  0.00           H  
ATOM   3944  N   ILE A 279     -33.683 -40.965   2.814  1.00  0.00           N  
ATOM   3945  CA  ILE A 279     -34.816 -41.511   2.055  1.00  0.00           C  
ATOM   3946  C   ILE A 279     -35.302 -40.533   0.988  1.00  0.00           C  
ATOM   3947  O   ILE A 279     -35.737 -39.424   1.300  1.00  0.00           O  
ATOM   3948  CB  ILE A 279     -35.986 -41.864   2.992  1.00  0.00           C  
ATOM   3949  CG1 ILE A 279     -35.554 -42.921   4.011  1.00  0.00           C  
ATOM   3950  CG2 ILE A 279     -37.182 -42.351   2.189  1.00  0.00           C  
ATOM   3951  CD1 ILE A 279     -36.564 -43.159   5.110  1.00  0.00           C  
ATOM   3952  H   ILE A 279     -33.865 -40.375   3.613  1.00  0.00           H  
ATOM   3953  HA  ILE A 279     -34.490 -42.421   1.554  1.00  0.00           H  
ATOM   3954  HB  ILE A 279     -36.276 -40.980   3.559  1.00  0.00           H  
ATOM   3955 1HG1 ILE A 279     -35.376 -43.867   3.500  1.00  0.00           H  
ATOM   3956 2HG1 ILE A 279     -34.613 -42.619   4.473  1.00  0.00           H  
ATOM   3957 1HG2 ILE A 279     -37.999 -42.596   2.867  1.00  0.00           H  
ATOM   3958 2HG2 ILE A 279     -37.503 -41.568   1.503  1.00  0.00           H  
ATOM   3959 3HG2 ILE A 279     -36.902 -43.238   1.622  1.00  0.00           H  
ATOM   3960 1HD1 ILE A 279     -36.186 -43.921   5.792  1.00  0.00           H  
ATOM   3961 2HD1 ILE A 279     -36.731 -42.231   5.658  1.00  0.00           H  
ATOM   3962 3HD1 ILE A 279     -37.503 -43.497   4.674  1.00  0.00           H  
ATOM   3963  N   GLU A 280     -35.225 -40.952  -0.272  1.00  0.00           N  
ATOM   3964  CA  GLU A 280     -35.597 -40.096  -1.399  1.00  0.00           C  
ATOM   3965  C   GLU A 280     -37.107 -39.991  -1.588  1.00  0.00           C  
ATOM   3966  O   GLU A 280     -37.638 -38.907  -1.828  1.00  0.00           O  
ATOM   3967  CB  GLU A 280     -34.959 -40.620  -2.687  1.00  0.00           C  
ATOM   3968  CG  GLU A 280     -33.443 -40.489  -2.736  1.00  0.00           C  
ATOM   3969  CD  GLU A 280     -32.847 -41.055  -3.995  1.00  0.00           C  
ATOM   3970  OE1 GLU A 280     -33.574 -41.639  -4.763  1.00  0.00           O  
ATOM   3971  OE2 GLU A 280     -31.664 -40.904  -4.189  1.00  0.00           O1-
ATOM   3972  H   GLU A 280     -34.899 -41.891  -0.454  1.00  0.00           H  
ATOM   3973  HA  GLU A 280     -35.222 -39.090  -1.208  1.00  0.00           H  
ATOM   3974 1HB  GLU A 280     -35.208 -41.674  -2.814  1.00  0.00           H  
ATOM   3975 2HB  GLU A 280     -35.369 -40.082  -3.542  1.00  0.00           H  
ATOM   3976 1HG  GLU A 280     -33.177 -39.435  -2.665  1.00  0.00           H  
ATOM   3977 2HG  GLU A 280     -33.016 -41.002  -1.876  1.00  0.00           H  
ATOM   3978  N   ASP A 281     -37.799 -41.123  -1.479  1.00  0.00           N  
ATOM   3979  CA  ASP A 281     -39.235 -41.157  -1.743  1.00  0.00           C  
ATOM   3980  C   ASP A 281     -39.997 -40.487  -0.613  1.00  0.00           C  
ATOM   3981  O   ASP A 281     -39.805 -40.814   0.558  1.00  0.00           O  
ATOM   3982  CB  ASP A 281     -39.723 -42.597  -1.915  1.00  0.00           C  
ATOM   3983  CG  ASP A 281     -41.189 -42.682  -2.318  1.00  0.00           C  
ATOM   3984  OD1 ASP A 281     -41.473 -42.560  -3.486  1.00  0.00           O  
ATOM   3985  OD2 ASP A 281     -42.012 -42.868  -1.453  1.00  0.00           O1-
ATOM   3986  H   ASP A 281     -37.328 -41.975  -1.210  1.00  0.00           H  
ATOM   3987  HA  ASP A 281     -39.430 -40.610  -2.666  1.00  0.00           H  
ATOM   3988 1HB  ASP A 281     -39.123 -43.096  -2.677  1.00  0.00           H  
ATOM   3989 2HB  ASP A 281     -39.586 -43.142  -0.981  1.00  0.00           H  
ATOM   3990  N   PRO A 282     -40.863 -39.547  -0.973  1.00  0.00           N  
ATOM   3991  CA  PRO A 282     -41.587 -38.757   0.014  1.00  0.00           C  
ATOM   3992  C   PRO A 282     -42.496 -39.628   0.875  1.00  0.00           C  
ATOM   3993  O   PRO A 282     -42.543 -39.476   2.096  1.00  0.00           O  
ATOM   3994  CB  PRO A 282     -42.394 -37.785  -0.853  1.00  0.00           C  
ATOM   3995  CG  PRO A 282     -42.437 -38.440  -2.192  1.00  0.00           C  
ATOM   3996  CD  PRO A 282     -41.135 -39.190  -2.284  1.00  0.00           C  
ATOM   3997  HA  PRO A 282     -40.866 -38.217   0.645  1.00  0.00           H  
ATOM   3998 1HB  PRO A 282     -43.393 -37.634  -0.419  1.00  0.00           H  
ATOM   3999 2HB  PRO A 282     -41.901 -36.802  -0.875  1.00  0.00           H  
ATOM   4000 1HG  PRO A 282     -43.313 -39.101  -2.263  1.00  0.00           H  
ATOM   4001 2HG  PRO A 282     -42.547 -37.682  -2.982  1.00  0.00           H  
ATOM   4002 1HD  PRO A 282     -41.273 -40.088  -2.904  1.00  0.00           H  
ATOM   4003 2HD  PRO A 282     -40.364 -38.535  -2.716  1.00  0.00           H  
ATOM   4004  N   THR A 283     -43.222 -40.545   0.235  1.00  0.00           N  
ATOM   4005  CA  THR A 283     -44.268 -41.291   0.928  1.00  0.00           C  
ATOM   4006  C   THR A 283     -43.688 -42.219   1.973  1.00  0.00           C  
ATOM   4007  O   THR A 283     -44.186 -42.293   3.097  1.00  0.00           O  
ATOM   4008  CB  THR A 283     -45.120 -42.106  -0.063  1.00  0.00           C  
ATOM   4009  CG2 THR A 283     -46.180 -42.906   0.678  1.00  0.00           C  
ATOM   4010  OG1 THR A 283     -45.757 -41.219  -0.991  1.00  0.00           O  
ATOM   4011  H   THR A 283     -43.051 -40.731  -0.743  1.00  0.00           H  
ATOM   4012  HA  THR A 283     -44.920 -40.581   1.437  1.00  0.00           H  
ATOM   4013  HB  THR A 283     -44.478 -42.790  -0.617  1.00  0.00           H  
ATOM   4014  HG1 THR A 283     -46.021 -41.711  -1.773  1.00  0.00           H  
ATOM   4015 1HG2 THR A 283     -46.772 -43.476  -0.038  1.00  0.00           H  
ATOM   4016 2HG2 THR A 283     -45.698 -43.590   1.377  1.00  0.00           H  
ATOM   4017 3HG2 THR A 283     -46.831 -42.227   1.227  1.00  0.00           H  
ATOM   4018  N   VAL A 284     -42.639 -42.920   1.593  1.00  0.00           N  
ATOM   4019  CA  VAL A 284     -41.919 -43.800   2.493  1.00  0.00           C  
ATOM   4020  C   VAL A 284     -41.119 -43.035   3.536  1.00  0.00           C  
ATOM   4021  O   VAL A 284     -41.090 -43.410   4.708  1.00  0.00           O  
ATOM   4022  CB  VAL A 284     -40.966 -44.705   1.689  1.00  0.00           C  
ATOM   4023  CG1 VAL A 284     -40.085 -45.517   2.627  1.00  0.00           C  
ATOM   4024  CG2 VAL A 284     -41.768 -45.619   0.776  1.00  0.00           C  
ATOM   4025  H   VAL A 284     -42.330 -42.836   0.635  1.00  0.00           H  
ATOM   4026  HA  VAL A 284     -42.642 -44.428   3.014  1.00  0.00           H  
ATOM   4027  HB  VAL A 284     -40.305 -44.079   1.090  1.00  0.00           H  
ATOM   4028 1HG1 VAL A 284     -39.418 -46.151   2.042  1.00  0.00           H  
ATOM   4029 2HG1 VAL A 284     -39.494 -44.842   3.246  1.00  0.00           H  
ATOM   4030 3HG1 VAL A 284     -40.711 -46.141   3.264  1.00  0.00           H  
ATOM   4031 1HG2 VAL A 284     -41.088 -46.255   0.210  1.00  0.00           H  
ATOM   4032 2HG2 VAL A 284     -42.433 -46.241   1.375  1.00  0.00           H  
ATOM   4033 3HG2 VAL A 284     -42.359 -45.017   0.086  1.00  0.00           H  
ATOM   4034  N   GLY A 285     -40.479 -41.972   3.103  1.00  0.00           N  
ATOM   4035  CA  GLY A 285     -39.738 -41.111   4.003  1.00  0.00           C  
ATOM   4036  C   GLY A 285     -40.630 -40.456   5.046  1.00  0.00           C  
ATOM   4037  O   GLY A 285     -40.267 -40.330   6.214  1.00  0.00           O  
ATOM   4038  H   GLY A 285     -40.504 -41.749   2.118  1.00  0.00           H  
ATOM   4039 1HA  GLY A 285     -38.966 -41.691   4.509  1.00  0.00           H  
ATOM   4040 2HA  GLY A 285     -39.232 -40.335   3.430  1.00  0.00           H  
ATOM   4041  N   GLY A 286     -41.789 -40.010   4.613  1.00  0.00           N  
ATOM   4042  CA  GLY A 286     -42.765 -39.430   5.513  1.00  0.00           C  
ATOM   4043  C   GLY A 286     -43.255 -40.422   6.556  1.00  0.00           C  
ATOM   4044  O   GLY A 286     -43.442 -40.087   7.724  1.00  0.00           O  
ATOM   4045  H   GLY A 286     -42.004 -40.073   3.628  1.00  0.00           H  
ATOM   4046 1HA  GLY A 286     -42.327 -38.569   6.019  1.00  0.00           H  
ATOM   4047 2HA  GLY A 286     -43.617 -39.067   4.940  1.00  0.00           H  
ATOM   4048  N   ALA A 287     -43.493 -41.640   6.123  1.00  0.00           N  
ATOM   4049  CA  ALA A 287     -43.896 -42.703   7.023  1.00  0.00           C  
ATOM   4050  C   ALA A 287     -42.833 -43.013   8.066  1.00  0.00           C  
ATOM   4051  O   ALA A 287     -43.143 -43.226   9.238  1.00  0.00           O  
ATOM   4052  CB  ALA A 287     -44.231 -43.957   6.228  1.00  0.00           C  
ATOM   4053  H   ALA A 287     -43.393 -41.841   5.138  1.00  0.00           H  
ATOM   4054  HA  ALA A 287     -44.788 -42.375   7.557  1.00  0.00           H  
ATOM   4055 1HB  ALA A 287     -44.545 -44.747   6.910  1.00  0.00           H  
ATOM   4056 2HB  ALA A 287     -45.038 -43.739   5.529  1.00  0.00           H  
ATOM   4057 3HB  ALA A 287     -43.351 -44.283   5.676  1.00  0.00           H  
ATOM   4058  N   ALA A 288     -41.593 -43.036   7.633  1.00  0.00           N  
ATOM   4059  CA  ALA A 288     -40.476 -43.247   8.533  1.00  0.00           C  
ATOM   4060  C   ALA A 288     -40.355 -42.147   9.576  1.00  0.00           C  
ATOM   4061  O   ALA A 288     -40.091 -42.416  10.748  1.00  0.00           O  
ATOM   4062  CB  ALA A 288     -39.183 -43.359   7.738  1.00  0.00           C  
ATOM   4063  H   ALA A 288     -41.413 -42.903   6.648  1.00  0.00           H  
ATOM   4064  HA  ALA A 288     -40.644 -44.182   9.067  1.00  0.00           H  
ATOM   4065 1HB  ALA A 288     -38.350 -43.530   8.420  1.00  0.00           H  
ATOM   4066 2HB  ALA A 288     -39.257 -44.191   7.038  1.00  0.00           H  
ATOM   4067 3HB  ALA A 288     -39.015 -42.435   7.186  1.00  0.00           H  
ATOM   4068  N   ALA A 289     -40.548 -40.921   9.143  1.00  0.00           N  
ATOM   4069  CA  ALA A 289     -40.534 -39.785  10.043  1.00  0.00           C  
ATOM   4070  C   ALA A 289     -41.638 -39.857  11.086  1.00  0.00           C  
ATOM   4071  O   ALA A 289     -41.441 -39.527  12.254  1.00  0.00           O  
ATOM   4072  CB  ALA A 289     -40.648 -38.492   9.248  1.00  0.00           C  
ATOM   4073  H   ALA A 289     -40.710 -40.766   8.158  1.00  0.00           H  
ATOM   4074  HA  ALA A 289     -39.584 -39.788  10.577  1.00  0.00           H  
ATOM   4075 1HB  ALA A 289     -40.624 -37.642   9.930  1.00  0.00           H  
ATOM   4076 2HB  ALA A 289     -39.816 -38.421   8.548  1.00  0.00           H  
ATOM   4077 3HB  ALA A 289     -41.587 -38.487   8.696  1.00  0.00           H  
ATOM   4078  N   MET A 290     -42.812 -40.260  10.653  1.00  0.00           N  
ATOM   4079  CA  MET A 290     -43.933 -40.443  11.553  1.00  0.00           C  
ATOM   4080  C   MET A 290     -43.671 -41.518  12.596  1.00  0.00           C  
ATOM   4081  O   MET A 290     -44.011 -41.356  13.768  1.00  0.00           O  
ATOM   4082  CB  MET A 290     -45.189 -40.780  10.751  1.00  0.00           C  
ATOM   4083  CG  MET A 290     -46.477 -40.765  11.562  1.00  0.00           C  
ATOM   4084  SD  MET A 290     -46.936 -39.108  12.107  1.00  0.00           S  
ATOM   4085  CE  MET A 290     -46.384 -39.147  13.810  1.00  0.00           C  
ATOM   4086  H   MET A 290     -42.936 -40.447   9.668  1.00  0.00           H  
ATOM   4087  HA  MET A 290     -44.100 -39.510  12.091  1.00  0.00           H  
ATOM   4088 1HB  MET A 290     -45.300 -40.069   9.934  1.00  0.00           H  
ATOM   4089 2HB  MET A 290     -45.083 -41.772  10.310  1.00  0.00           H  
ATOM   4090 1HG  MET A 290     -47.290 -41.168  10.960  1.00  0.00           H  
ATOM   4091 2HG  MET A 290     -46.360 -41.397  12.443  1.00  0.00           H  
ATOM   4092 1HE  MET A 290     -46.599 -38.189  14.284  1.00  0.00           H  
ATOM   4093 2HE  MET A 290     -46.905 -39.942  14.344  1.00  0.00           H  
ATOM   4094 3HE  MET A 290     -45.310 -39.333  13.841  1.00  0.00           H  
ATOM   4095  N   MET A 291     -43.070 -42.604  12.163  1.00  0.00           N  
ATOM   4096  CA  MET A 291     -42.694 -43.676  13.063  1.00  0.00           C  
ATOM   4097  C   MET A 291     -41.682 -43.232  14.106  1.00  0.00           C  
ATOM   4098  O   MET A 291     -41.784 -43.595  15.278  1.00  0.00           O  
ATOM   4099  CB  MET A 291     -42.142 -44.853  12.261  1.00  0.00           C  
ATOM   4100  CG  MET A 291     -43.178 -45.579  11.414  1.00  0.00           C  
ATOM   4101  SD  MET A 291     -42.451 -46.859  10.372  1.00  0.00           S  
ATOM   4102  CE  MET A 291     -41.980 -48.071  11.604  1.00  0.00           C  
ATOM   4103  H   MET A 291     -42.865 -42.694  11.178  1.00  0.00           H  
ATOM   4104  HA  MET A 291     -43.583 -44.004  13.601  1.00  0.00           H  
ATOM   4105 1HB  MET A 291     -41.354 -44.503  11.597  1.00  0.00           H  
ATOM   4106 2HB  MET A 291     -41.698 -45.581  12.942  1.00  0.00           H  
ATOM   4107 1HG  MET A 291     -43.919 -46.043  12.065  1.00  0.00           H  
ATOM   4108 2HG  MET A 291     -43.690 -44.862  10.772  1.00  0.00           H  
ATOM   4109 1HE  MET A 291     -41.515 -48.926  11.114  1.00  0.00           H  
ATOM   4110 2HE  MET A 291     -41.273 -47.623  12.303  1.00  0.00           H  
ATOM   4111 3HE  MET A 291     -42.867 -48.402  12.147  1.00  0.00           H  
ATOM   4112  N   ALA A 292     -40.716 -42.452  13.673  1.00  0.00           N  
ATOM   4113  CA  ALA A 292     -39.725 -41.895  14.573  1.00  0.00           C  
ATOM   4114  C   ALA A 292     -40.339 -40.975  15.616  1.00  0.00           C  
ATOM   4115  O   ALA A 292     -39.964 -41.012  16.788  1.00  0.00           O  
ATOM   4116  CB  ALA A 292     -38.663 -41.149  13.778  1.00  0.00           C  
ATOM   4117  H   ALA A 292     -40.663 -42.235  12.688  1.00  0.00           H  
ATOM   4118  HA  ALA A 292     -39.252 -42.719  15.107  1.00  0.00           H  
ATOM   4119 1HB  ALA A 292     -37.915 -40.745  14.460  1.00  0.00           H  
ATOM   4120 2HB  ALA A 292     -38.184 -41.834  13.078  1.00  0.00           H  
ATOM   4121 3HB  ALA A 292     -39.129 -40.334  13.226  1.00  0.00           H  
ATOM   4122  N   LEU A 293     -41.275 -40.160  15.183  1.00  0.00           N  
ATOM   4123  CA  LEU A 293     -41.995 -39.281  16.083  1.00  0.00           C  
ATOM   4124  C   LEU A 293     -42.794 -40.045  17.126  1.00  0.00           C  
ATOM   4125  O   LEU A 293     -42.822 -39.670  18.298  1.00  0.00           O  
ATOM   4126  CB  LEU A 293     -42.937 -38.375  15.280  1.00  0.00           C  
ATOM   4127  CG  LEU A 293     -43.678 -37.302  16.089  1.00  0.00           C  
ATOM   4128  CD1 LEU A 293     -44.857 -37.937  16.814  1.00  0.00           C  
ATOM   4129  CD2 LEU A 293     -42.716 -36.653  17.073  1.00  0.00           C  
ATOM   4130  H   LEU A 293     -41.498 -40.146  14.198  1.00  0.00           H  
ATOM   4131  HA  LEU A 293     -41.273 -38.658  16.609  1.00  0.00           H  
ATOM   4132 1HB  LEU A 293     -42.358 -37.867  14.510  1.00  0.00           H  
ATOM   4133 2HB  LEU A 293     -43.685 -38.998  14.791  1.00  0.00           H  
ATOM   4134  HG  LEU A 293     -44.072 -36.544  15.412  1.00  0.00           H  
ATOM   4135 1HD1 LEU A 293     -45.384 -37.175  17.388  1.00  0.00           H  
ATOM   4136 2HD1 LEU A 293     -45.538 -38.376  16.085  1.00  0.00           H  
ATOM   4137 3HD1 LEU A 293     -44.495 -38.713  17.487  1.00  0.00           H  
ATOM   4138 1HD2 LEU A 293     -43.243 -35.891  17.647  1.00  0.00           H  
ATOM   4139 2HD2 LEU A 293     -42.323 -37.411  17.751  1.00  0.00           H  
ATOM   4140 3HD2 LEU A 293     -41.893 -36.193  16.527  1.00  0.00           H  
ATOM   4141  N   LEU A 294     -43.435 -41.108  16.693  1.00  0.00           N  
ATOM   4142  CA  LEU A 294     -44.176 -41.970  17.593  1.00  0.00           C  
ATOM   4143  C   LEU A 294     -43.285 -42.625  18.636  1.00  0.00           C  
ATOM   4144  O   LEU A 294     -43.650 -42.718  19.808  1.00  0.00           O  
ATOM   4145  CB  LEU A 294     -44.905 -43.054  16.790  1.00  0.00           C  
ATOM   4146  CG  LEU A 294     -45.818 -43.983  17.601  1.00  0.00           C  
ATOM   4147  CD1 LEU A 294     -46.916 -44.531  16.700  1.00  0.00           C  
ATOM   4148  CD2 LEU A 294     -44.990 -45.110  18.202  1.00  0.00           C  
ATOM   4149  H   LEU A 294     -43.411 -41.330  15.708  1.00  0.00           H  
ATOM   4150  HA  LEU A 294     -44.915 -41.367  18.119  1.00  0.00           H  
ATOM   4151 1HB  LEU A 294     -45.517 -42.571  16.030  1.00  0.00           H  
ATOM   4152 2HB  LEU A 294     -44.162 -43.675  16.289  1.00  0.00           H  
ATOM   4153  HG  LEU A 294     -46.294 -43.416  18.402  1.00  0.00           H  
ATOM   4154 1HD1 LEU A 294     -47.565 -45.190  17.277  1.00  0.00           H  
ATOM   4155 2HD1 LEU A 294     -47.504 -43.704  16.300  1.00  0.00           H  
ATOM   4156 3HD1 LEU A 294     -46.469 -45.089  15.879  1.00  0.00           H  
ATOM   4157 1HD2 LEU A 294     -45.639 -45.770  18.779  1.00  0.00           H  
ATOM   4158 2HD2 LEU A 294     -44.514 -45.678  17.402  1.00  0.00           H  
ATOM   4159 3HD2 LEU A 294     -44.224 -44.691  18.855  1.00  0.00           H  
ATOM   4160  N   ASP A 295     -42.126 -43.072  18.203  1.00  0.00           N  
ATOM   4161  CA  ASP A 295     -41.148 -43.651  19.103  1.00  0.00           C  
ATOM   4162  C   ASP A 295     -40.659 -42.658  20.146  1.00  0.00           C  
ATOM   4163  O   ASP A 295     -40.504 -43.000  21.318  1.00  0.00           O  
ATOM   4164  CB  ASP A 295     -39.954 -44.186  18.308  1.00  0.00           C  
ATOM   4165  CG  ASP A 295     -40.286 -45.443  17.515  1.00  0.00           C  
ATOM   4166  OD1 ASP A 295     -41.293 -46.049  17.794  1.00  0.00           O  
ATOM   4167  OD2 ASP A 295     -39.529 -45.785  16.638  1.00  0.00           O1-
ATOM   4168  H   ASP A 295     -41.912 -43.010  17.218  1.00  0.00           H  
ATOM   4169  HA  ASP A 295     -41.614 -44.482  19.632  1.00  0.00           H  
ATOM   4170 1HB  ASP A 295     -39.605 -43.419  17.616  1.00  0.00           H  
ATOM   4171 2HB  ASP A 295     -39.134 -44.410  18.990  1.00  0.00           H  
ATOM   4172  N   VAL A 296     -40.421 -41.441  19.713  1.00  0.00           N  
ATOM   4173  CA  VAL A 296     -40.020 -40.378  20.613  1.00  0.00           C  
ATOM   4174  C   VAL A 296     -41.081 -40.068  21.656  1.00  0.00           C  
ATOM   4175  O   VAL A 296     -40.770 -39.856  22.828  1.00  0.00           O  
ATOM   4176  CB  VAL A 296     -39.714 -39.100  19.810  1.00  0.00           C  
ATOM   4177  CG1 VAL A 296     -39.486 -37.923  20.747  1.00  0.00           C  
ATOM   4178  CG2 VAL A 296     -38.499 -39.325  18.922  1.00  0.00           C  
ATOM   4179  H   VAL A 296     -40.520 -41.241  18.728  1.00  0.00           H  
ATOM   4180  HA  VAL A 296     -39.114 -40.689  21.134  1.00  0.00           H  
ATOM   4181  HB  VAL A 296     -40.577 -38.856  19.191  1.00  0.00           H  
ATOM   4182 1HG1 VAL A 296     -39.272 -37.029  20.162  1.00  0.00           H  
ATOM   4183 2HG1 VAL A 296     -40.381 -37.758  21.347  1.00  0.00           H  
ATOM   4184 3HG1 VAL A 296     -38.643 -38.138  21.403  1.00  0.00           H  
ATOM   4185 1HG2 VAL A 296     -38.289 -38.418  18.356  1.00  0.00           H  
ATOM   4186 2HG2 VAL A 296     -37.637 -39.575  19.541  1.00  0.00           H  
ATOM   4187 3HG2 VAL A 296     -38.700 -40.144  18.231  1.00  0.00           H  
ATOM   4188  N   ALA A 297     -42.321 -40.044  21.223  1.00  0.00           N  
ATOM   4189  CA  ALA A 297     -43.439 -39.834  22.123  1.00  0.00           C  
ATOM   4190  C   ALA A 297     -43.560 -40.933  23.166  1.00  0.00           C  
ATOM   4191  O   ALA A 297     -43.824 -40.664  24.338  1.00  0.00           O  
ATOM   4192  CB  ALA A 297     -44.732 -39.724  21.328  1.00  0.00           C  
ATOM   4193  H   ALA A 297     -42.500 -40.175  20.238  1.00  0.00           H  
ATOM   4194  HA  ALA A 297     -43.272 -38.899  22.657  1.00  0.00           H  
ATOM   4195 1HB  ALA A 297     -45.565 -39.553  22.009  1.00  0.00           H  
ATOM   4196 2HB  ALA A 297     -44.659 -38.891  20.628  1.00  0.00           H  
ATOM   4197 3HB  ALA A 297     -44.898 -40.647  20.775  1.00  0.00           H  
ATOM   4198  N   LEU A 298     -43.367 -42.159  22.733  1.00  0.00           N  
ATOM   4199  CA  LEU A 298     -43.380 -43.296  23.633  1.00  0.00           C  
ATOM   4200  C   LEU A 298     -42.276 -43.223  24.676  1.00  0.00           C  
ATOM   4201  O   LEU A 298     -42.495 -43.528  25.848  1.00  0.00           O  
ATOM   4202  CB  LEU A 298     -43.240 -44.595  22.830  1.00  0.00           C  
ATOM   4203  CG  LEU A 298     -43.261 -45.891  23.652  1.00  0.00           C  
ATOM   4204  CD1 LEU A 298     -44.581 -45.996  24.402  1.00  0.00           C  
ATOM   4205  CD2 LEU A 298     -43.061 -47.082  22.727  1.00  0.00           C  
ATOM   4206  H   LEU A 298     -43.205 -42.313  21.748  1.00  0.00           H  
ATOM   4207  HA  LEU A 298     -44.334 -43.310  24.159  1.00  0.00           H  
ATOM   4208 1HB  LEU A 298     -44.055 -44.648  22.109  1.00  0.00           H  
ATOM   4209 2HB  LEU A 298     -42.299 -44.566  22.281  1.00  0.00           H  
ATOM   4210  HG  LEU A 298     -42.459 -45.866  24.390  1.00  0.00           H  
ATOM   4211 1HD1 LEU A 298     -44.596 -46.916  24.986  1.00  0.00           H  
ATOM   4212 2HD1 LEU A 298     -44.690 -45.142  25.070  1.00  0.00           H  
ATOM   4213 3HD1 LEU A 298     -45.405 -46.006  23.689  1.00  0.00           H  
ATOM   4214 1HD2 LEU A 298     -43.074 -48.003  23.311  1.00  0.00           H  
ATOM   4215 2HD2 LEU A 298     -43.863 -47.109  21.989  1.00  0.00           H  
ATOM   4216 3HD2 LEU A 298     -42.101 -46.990  22.217  1.00  0.00           H  
ATOM   4217  N   LEU A 299     -41.102 -42.821  24.243  1.00  0.00           N  
ATOM   4218  CA  LEU A 299     -39.981 -42.638  25.143  1.00  0.00           C  
ATOM   4219  C   LEU A 299     -40.243 -41.563  26.186  1.00  0.00           C  
ATOM   4220  O   LEU A 299     -39.868 -41.709  27.349  1.00  0.00           O  
ATOM   4221  CB  LEU A 299     -38.725 -42.277  24.340  1.00  0.00           C  
ATOM   4222  CG  LEU A 299     -38.151 -43.398  23.463  1.00  0.00           C  
ATOM   4223  CD1 LEU A 299     -37.026 -42.842  22.601  1.00  0.00           C  
ATOM   4224  CD2 LEU A 299     -37.654 -44.531  24.348  1.00  0.00           C  
ATOM   4225  H   LEU A 299     -40.978 -42.635  23.258  1.00  0.00           H  
ATOM   4226  HA  LEU A 299     -39.804 -43.575  25.669  1.00  0.00           H  
ATOM   4227 1HB  LEU A 299     -38.958 -41.435  23.691  1.00  0.00           H  
ATOM   4228 2HB  LEU A 299     -37.945 -41.968  25.036  1.00  0.00           H  
ATOM   4229  HG  LEU A 299     -38.929 -43.772  22.797  1.00  0.00           H  
ATOM   4230 1HD1 LEU A 299     -36.619 -43.638  21.977  1.00  0.00           H  
ATOM   4231 2HD1 LEU A 299     -37.414 -42.047  21.964  1.00  0.00           H  
ATOM   4232 3HD1 LEU A 299     -36.240 -42.444  23.241  1.00  0.00           H  
ATOM   4233 1HD2 LEU A 299     -37.246 -45.327  23.725  1.00  0.00           H  
ATOM   4234 2HD2 LEU A 299     -36.875 -44.157  25.014  1.00  0.00           H  
ATOM   4235 3HD2 LEU A 299     -38.482 -44.920  24.940  1.00  0.00           H  
ATOM   4236  N   GLY A 300     -40.888 -40.487  25.758  1.00  0.00           N  
ATOM   4237  CA  GLY A 300     -41.005 -39.297  26.592  1.00  0.00           C  
ATOM   4238  C   GLY A 300     -42.311 -39.196  27.321  1.00  0.00           C  
ATOM   4239  O   GLY A 300     -42.625 -38.163  27.912  1.00  0.00           O  
ATOM   4240  H   GLY A 300     -41.307 -40.487  24.839  1.00  0.00           H  
ATOM   4241 1HA  GLY A 300     -40.200 -39.287  27.327  1.00  0.00           H  
ATOM   4242 2HA  GLY A 300     -40.887 -38.407  25.975  1.00  0.00           H  
ATOM   4243  N   GLY A 301     -43.076 -40.264  27.284  1.00  0.00           N  
ATOM   4244  CA  GLY A 301     -44.077 -40.469  28.304  1.00  0.00           C  
ATOM   4245  C   GLY A 301     -45.457 -40.238  27.718  1.00  0.00           C  
ATOM   4246  O   GLY A 301     -46.392 -39.873  28.431  1.00  0.00           O  
ATOM   4247  H   GLY A 301     -42.975 -40.949  26.549  1.00  0.00           H  
ATOM   4248 1HA  GLY A 301     -43.994 -41.482  28.697  1.00  0.00           H  
ATOM   4249 2HA  GLY A 301     -43.896 -39.787  29.134  1.00  0.00           H  
ATOM   4250  N   GLY A 302     -45.572 -40.454  26.414  1.00  0.00           N  
ATOM   4251  CA  GLY A 302     -46.858 -40.338  25.760  1.00  0.00           C  
ATOM   4252  C   GLY A 302     -47.803 -41.379  26.332  1.00  0.00           C  
ATOM   4253  O   GLY A 302     -47.413 -42.523  26.567  1.00  0.00           O  
ATOM   4254  H   GLY A 302     -44.761 -40.702  25.865  1.00  0.00           H  
ATOM   4255 1HA  GLY A 302     -47.253 -39.333  25.910  1.00  0.00           H  
ATOM   4256 2HA  GLY A 302     -46.734 -40.477  24.687  1.00  0.00           H  
ATOM   4257  N   THR A 303     -49.043 -40.968  26.551  1.00  0.00           N  
ATOM   4258  CA  THR A 303     -50.038 -41.815  27.165  1.00  0.00           C  
ATOM   4259  C   THR A 303     -50.645 -42.772  26.163  1.00  0.00           C  
ATOM   4260  O   THR A 303     -50.497 -42.596  24.954  1.00  0.00           O  
ATOM   4261  CB  THR A 303     -51.151 -40.974  27.817  1.00  0.00           C  
ATOM   4262  CG2 THR A 303     -50.566 -40.023  28.850  1.00  0.00           C  
ATOM   4263  OG1 THR A 303     -51.834 -40.217  26.809  1.00  0.00           O  
ATOM   4264  H   THR A 303     -49.297 -40.029  26.278  1.00  0.00           H  
ATOM   4265  HA  THR A 303     -49.556 -42.407  27.943  1.00  0.00           H  
ATOM   4266  HB  THR A 303     -51.868 -41.634  28.304  1.00  0.00           H  
ATOM   4267  HG1 THR A 303     -52.694 -39.948  27.139  1.00  0.00           H  
ATOM   4268 1HG2 THR A 303     -51.367 -39.438  29.300  1.00  0.00           H  
ATOM   4269 2HG2 THR A 303     -50.056 -40.597  29.624  1.00  0.00           H  
ATOM   4270 3HG2 THR A 303     -49.855 -39.354  28.367  1.00  0.00           H  
ATOM   4271  N   PRO A 304     -51.316 -43.769  26.609  1.00  0.00           N  
ATOM   4272  CA  PRO A 304     -51.932 -44.749  25.722  1.00  0.00           C  
ATOM   4273  C   PRO A 304     -52.815 -44.034  24.731  1.00  0.00           C  
ATOM   4274  O   PRO A 304     -52.847 -44.381  23.550  1.00  0.00           O  
ATOM   4275  CB  PRO A 304     -52.743 -45.639  26.670  1.00  0.00           C  
ATOM   4276  CG  PRO A 304     -51.994 -45.579  27.957  1.00  0.00           C  
ATOM   4277  CD  PRO A 304     -51.537 -44.148  28.059  1.00  0.00           C  
ATOM   4278  HA  PRO A 304     -51.143 -45.328  25.219  1.00  0.00           H  
ATOM   4279 1HB  PRO A 304     -53.771 -45.258  26.756  1.00  0.00           H  
ATOM   4280 2HB  PRO A 304     -52.811 -46.658  26.262  1.00  0.00           H  
ATOM   4281 1HG  PRO A 304     -52.647 -45.875  28.791  1.00  0.00           H  
ATOM   4282 2HG  PRO A 304     -51.155 -46.291  27.942  1.00  0.00           H  
ATOM   4283 1HD  PRO A 304     -52.330 -43.542  28.521  1.00  0.00           H  
ATOM   4284 2HD  PRO A 304     -50.614 -44.099  28.654  1.00  0.00           H  
ATOM   4285  N   GLU A 305     -53.547 -43.020  25.200  1.00  0.00           N  
ATOM   4286  CA  GLU A 305     -54.440 -42.307  24.294  1.00  0.00           C  
ATOM   4287  C   GLU A 305     -53.658 -41.539  23.239  1.00  0.00           C  
ATOM   4288  O   GLU A 305     -54.036 -41.514  22.068  1.00  0.00           O  
ATOM   4289  CB  GLU A 305     -55.337 -41.345  25.076  1.00  0.00           C  
ATOM   4290  CG  GLU A 305     -56.337 -42.028  25.999  1.00  0.00           C  
ATOM   4291  CD  GLU A 305     -55.726 -42.464  27.302  1.00  0.00           C  
ATOM   4292  OE1 GLU A 305     -54.560 -42.220  27.501  1.00  0.00           O  
ATOM   4293  OE2 GLU A 305     -56.427 -43.042  28.100  1.00  0.00           O1-
ATOM   4294  H   GLU A 305     -53.497 -42.735  26.168  1.00  0.00           H  
ATOM   4295  HA  GLU A 305     -55.070 -43.036  23.784  1.00  0.00           H  
ATOM   4296 1HB  GLU A 305     -54.720 -40.683  25.683  1.00  0.00           H  
ATOM   4297 2HB  GLU A 305     -55.898 -40.722  24.379  1.00  0.00           H  
ATOM   4298 1HG  GLU A 305     -57.154 -41.338  26.207  1.00  0.00           H  
ATOM   4299 2HG  GLU A 305     -56.752 -42.897  25.490  1.00  0.00           H  
ATOM   4300  N   ALA A 306     -52.564 -40.912  23.659  1.00  0.00           N  
ATOM   4301  CA  ALA A 306     -51.725 -40.141  22.750  1.00  0.00           C  
ATOM   4302  C   ALA A 306     -51.082 -41.038  21.701  1.00  0.00           C  
ATOM   4303  O   ALA A 306     -50.999 -40.676  20.527  1.00  0.00           O  
ATOM   4304  CB  ALA A 306     -50.657 -39.386  23.527  1.00  0.00           C  
ATOM   4305  H   ALA A 306     -52.308 -40.972  24.634  1.00  0.00           H  
ATOM   4306  HA  ALA A 306     -52.359 -39.422  22.232  1.00  0.00           H  
ATOM   4307 1HB  ALA A 306     -50.038 -38.815  22.834  1.00  0.00           H  
ATOM   4308 2HB  ALA A 306     -51.133 -38.705  24.233  1.00  0.00           H  
ATOM   4309 3HB  ALA A 306     -50.033 -40.094  24.070  1.00  0.00           H  
ATOM   4310  N   LEU A 307     -50.628 -42.210  22.129  1.00  0.00           N  
ATOM   4311  CA  LEU A 307     -49.990 -43.162  21.226  1.00  0.00           C  
ATOM   4312  C   LEU A 307     -50.972 -43.670  20.179  1.00  0.00           C  
ATOM   4313  O   LEU A 307     -50.625 -43.815  19.007  1.00  0.00           O  
ATOM   4314  CB  LEU A 307     -49.421 -44.346  22.018  1.00  0.00           C  
ATOM   4315  CG  LEU A 307     -48.219 -44.028  22.917  1.00  0.00           C  
ATOM   4316  CD1 LEU A 307     -47.884 -45.246  23.767  1.00  0.00           C  
ATOM   4317  CD2 LEU A 307     -47.034 -43.620  22.055  1.00  0.00           C  
ATOM   4318  H   LEU A 307     -50.727 -42.449  23.105  1.00  0.00           H  
ATOM   4319  HA  LEU A 307     -49.172 -42.657  20.713  1.00  0.00           H  
ATOM   4320 1HB  LEU A 307     -50.209 -44.751  22.651  1.00  0.00           H  
ATOM   4321 2HB  LEU A 307     -49.113 -45.119  21.315  1.00  0.00           H  
ATOM   4322  HG  LEU A 307     -48.475 -43.211  23.592  1.00  0.00           H  
ATOM   4323 1HD1 LEU A 307     -47.030 -45.020  24.406  1.00  0.00           H  
ATOM   4324 2HD1 LEU A 307     -48.742 -45.504  24.388  1.00  0.00           H  
ATOM   4325 3HD1 LEU A 307     -47.639 -46.086  23.118  1.00  0.00           H  
ATOM   4326 1HD2 LEU A 307     -46.179 -43.394  22.693  1.00  0.00           H  
ATOM   4327 2HD2 LEU A 307     -46.776 -44.438  21.380  1.00  0.00           H  
ATOM   4328 3HD2 LEU A 307     -47.295 -42.737  21.471  1.00  0.00           H  
ATOM   4329  N   ARG A 308     -52.201 -43.940  20.607  1.00  0.00           N  
ATOM   4330  CA  ARG A 308     -53.235 -44.432  19.706  1.00  0.00           C  
ATOM   4331  C   ARG A 308     -53.589 -43.391  18.651  1.00  0.00           C  
ATOM   4332  O   ARG A 308     -53.783 -43.720  17.481  1.00  0.00           O  
ATOM   4333  CB  ARG A 308     -54.487 -44.808  20.484  1.00  0.00           C  
ATOM   4334  CG  ARG A 308     -55.588 -45.448  19.654  1.00  0.00           C  
ATOM   4335  CD  ARG A 308     -56.596 -44.449  19.214  1.00  0.00           C  
ATOM   4336  NE  ARG A 308     -57.339 -43.898  20.336  1.00  0.00           N  
ATOM   4337  CZ  ARG A 308     -58.150 -42.825  20.263  1.00  0.00           C  
ATOM   4338  NH1 ARG A 308     -58.313 -42.201  19.117  1.00  0.00           N1+
ATOM   4339  NH2 ARG A 308     -58.783 -42.400  21.342  1.00  0.00           N  
ATOM   4340  H   ARG A 308     -52.424 -43.800  21.582  1.00  0.00           H  
ATOM   4341  HA  ARG A 308     -52.859 -45.323  19.201  1.00  0.00           H  
ATOM   4342 1HB  ARG A 308     -54.226 -45.505  21.279  1.00  0.00           H  
ATOM   4343 2HB  ARG A 308     -54.905 -43.917  20.954  1.00  0.00           H  
ATOM   4344 1HG  ARG A 308     -55.153 -45.910  18.767  1.00  0.00           H  
ATOM   4345 2HG  ARG A 308     -56.096 -46.209  20.247  1.00  0.00           H  
ATOM   4346 1HD  ARG A 308     -56.095 -43.629  18.700  1.00  0.00           H  
ATOM   4347 2HD  ARG A 308     -57.305 -44.923  18.535  1.00  0.00           H  
ATOM   4348  HE  ARG A 308     -57.239 -44.352  21.234  1.00  0.00           H  
ATOM   4349 1HH1 ARG A 308     -57.830 -42.526  18.292  1.00  0.00           H  
ATOM   4350 2HH1 ARG A 308     -58.922 -41.397  19.062  1.00  0.00           H  
ATOM   4351 1HH2 ARG A 308     -58.658 -42.881  22.223  1.00  0.00           H  
ATOM   4352 2HH2 ARG A 308     -59.391 -41.597  21.288  1.00  0.00           H  
ATOM   4353  N   GLU A 309     -53.671 -42.135  19.073  1.00  0.00           N  
ATOM   4354  CA  GLU A 309     -54.001 -41.040  18.165  1.00  0.00           C  
ATOM   4355  C   GLU A 309     -52.918 -40.856  17.110  1.00  0.00           C  
ATOM   4356  O   GLU A 309     -53.213 -40.624  15.938  1.00  0.00           O  
ATOM   4357  CB  GLU A 309     -54.192 -39.737  18.945  1.00  0.00           C  
ATOM   4358  CG  GLU A 309     -54.590 -38.544  18.088  1.00  0.00           C  
ATOM   4359  CD  GLU A 309     -55.940 -38.708  17.448  1.00  0.00           C  
ATOM   4360  OE1 GLU A 309     -56.713 -39.502  17.929  1.00  0.00           O  
ATOM   4361  OE2 GLU A 309     -56.200 -38.038  16.476  1.00  0.00           O1-
ATOM   4362  H   GLU A 309     -53.501 -41.932  20.048  1.00  0.00           H  
ATOM   4363  HA  GLU A 309     -54.934 -41.282  17.655  1.00  0.00           H  
ATOM   4364 1HB  GLU A 309     -54.964 -39.877  19.703  1.00  0.00           H  
ATOM   4365 2HB  GLU A 309     -53.267 -39.484  19.463  1.00  0.00           H  
ATOM   4366 1HG  GLU A 309     -54.602 -37.650  18.712  1.00  0.00           H  
ATOM   4367 2HG  GLU A 309     -53.840 -38.402  17.312  1.00  0.00           H  
ATOM   4368  N   MET A 310     -51.663 -40.961  17.534  1.00  0.00           N  
ATOM   4369  CA  MET A 310     -50.534 -40.805  16.626  1.00  0.00           C  
ATOM   4370  C   MET A 310     -50.511 -41.909  15.578  1.00  0.00           C  
ATOM   4371  O   MET A 310     -50.235 -41.659  14.405  1.00  0.00           O  
ATOM   4372  CB  MET A 310     -49.224 -40.789  17.412  1.00  0.00           C  
ATOM   4373  CG  MET A 310     -49.007 -39.536  18.249  1.00  0.00           C  
ATOM   4374  SD  MET A 310     -47.354 -39.457  18.965  1.00  0.00           S  
ATOM   4375  CE  MET A 310     -47.486 -40.687  20.260  1.00  0.00           C  
ATOM   4376  H   MET A 310     -51.487 -41.154  18.510  1.00  0.00           H  
ATOM   4377  HA  MET A 310     -50.640 -39.855  16.102  1.00  0.00           H  
ATOM   4378 1HB  MET A 310     -49.191 -41.648  18.081  1.00  0.00           H  
ATOM   4379 2HB  MET A 310     -48.385 -40.879  16.721  1.00  0.00           H  
ATOM   4380 1HG  MET A 310     -49.157 -38.654  17.628  1.00  0.00           H  
ATOM   4381 2HG  MET A 310     -49.735 -39.510  19.059  1.00  0.00           H  
ATOM   4382 1HE  MET A 310     -46.539 -40.755  20.795  1.00  0.00           H  
ATOM   4383 2HE  MET A 310     -48.277 -40.401  20.954  1.00  0.00           H  
ATOM   4384 3HE  MET A 310     -47.724 -41.655  19.818  1.00  0.00           H  
ATOM   4385  N   GLY A 311     -50.803 -43.131  16.008  1.00  0.00           N  
ATOM   4386  CA  GLY A 311     -50.819 -44.277  15.107  1.00  0.00           C  
ATOM   4387  C   GLY A 311     -51.912 -44.140  14.057  1.00  0.00           C  
ATOM   4388  O   GLY A 311     -51.707 -44.458  12.886  1.00  0.00           O  
ATOM   4389  H   GLY A 311     -51.020 -43.270  16.985  1.00  0.00           H  
ATOM   4390 1HA  GLY A 311     -49.849 -44.368  14.617  1.00  0.00           H  
ATOM   4391 2HA  GLY A 311     -50.975 -45.189  15.682  1.00  0.00           H  
ATOM   4392  N   LEU A 312     -53.077 -43.663  14.484  1.00  0.00           N  
ATOM   4393  CA  LEU A 312     -54.208 -43.483  13.581  1.00  0.00           C  
ATOM   4394  C   LEU A 312     -53.906 -42.427  12.524  1.00  0.00           C  
ATOM   4395  O   LEU A 312     -54.251 -42.590  11.354  1.00  0.00           O  
ATOM   4396  CB  LEU A 312     -55.459 -43.081  14.372  1.00  0.00           C  
ATOM   4397  CG  LEU A 312     -56.738 -42.897  13.546  1.00  0.00           C  
ATOM   4398  CD1 LEU A 312     -57.075 -44.200  12.834  1.00  0.00           C  
ATOM   4399  CD2 LEU A 312     -57.875 -42.463  14.459  1.00  0.00           C  
ATOM   4400  H   LEU A 312     -53.182 -43.419  15.458  1.00  0.00           H  
ATOM   4401  HA  LEU A 312     -54.401 -44.429  13.076  1.00  0.00           H  
ATOM   4402 1HB  LEU A 312     -55.656 -43.845  15.122  1.00  0.00           H  
ATOM   4403 2HB  LEU A 312     -55.258 -42.141  14.886  1.00  0.00           H  
ATOM   4404  HG  LEU A 312     -56.573 -42.134  12.784  1.00  0.00           H  
ATOM   4405 1HD1 LEU A 312     -57.984 -44.069  12.247  1.00  0.00           H  
ATOM   4406 2HD1 LEU A 312     -56.254 -44.477  12.173  1.00  0.00           H  
ATOM   4407 3HD1 LEU A 312     -57.230 -44.987  13.571  1.00  0.00           H  
ATOM   4408 1HD2 LEU A 312     -58.784 -42.331  13.871  1.00  0.00           H  
ATOM   4409 2HD2 LEU A 312     -58.042 -43.225  15.220  1.00  0.00           H  
ATOM   4410 3HD2 LEU A 312     -57.615 -41.520  14.941  1.00  0.00           H  
ATOM   4411  N   LEU A 313     -53.260 -41.346  12.945  1.00  0.00           N  
ATOM   4412  CA  LEU A 313     -52.910 -40.260  12.036  1.00  0.00           C  
ATOM   4413  C   LEU A 313     -51.911 -40.724  10.983  1.00  0.00           C  
ATOM   4414  O   LEU A 313     -52.019 -40.366   9.810  1.00  0.00           O  
ATOM   4415  CB  LEU A 313     -52.324 -39.080  12.821  1.00  0.00           C  
ATOM   4416  CG  LEU A 313     -53.309 -38.326  13.724  1.00  0.00           C  
ATOM   4417  CD1 LEU A 313     -52.551 -37.309  14.565  1.00  0.00           C  
ATOM   4418  CD2 LEU A 313     -54.367 -37.647  12.866  1.00  0.00           C  
ATOM   4419  H   LEU A 313     -53.004 -41.274  13.919  1.00  0.00           H  
ATOM   4420  HA  LEU A 313     -53.815 -39.929  11.528  1.00  0.00           H  
ATOM   4421 1HB  LEU A 313     -51.515 -39.448  13.449  1.00  0.00           H  
ATOM   4422 2HB  LEU A 313     -51.909 -38.363  12.112  1.00  0.00           H  
ATOM   4423  HG  LEU A 313     -53.790 -39.029  14.404  1.00  0.00           H  
ATOM   4424 1HD1 LEU A 313     -53.251 -36.773  15.207  1.00  0.00           H  
ATOM   4425 2HD1 LEU A 313     -51.815 -37.824  15.183  1.00  0.00           H  
ATOM   4426 3HD1 LEU A 313     -52.045 -36.600  13.911  1.00  0.00           H  
ATOM   4427 1HD2 LEU A 313     -55.067 -37.112  13.508  1.00  0.00           H  
ATOM   4428 2HD2 LEU A 313     -53.886 -36.943  12.186  1.00  0.00           H  
ATOM   4429 3HD2 LEU A 313     -54.905 -38.399  12.288  1.00  0.00           H  
ATOM   4430  N   ALA A 314     -50.939 -41.523  11.410  1.00  0.00           N  
ATOM   4431  CA  ALA A 314     -49.918 -42.037  10.505  1.00  0.00           C  
ATOM   4432  C   ALA A 314     -50.527 -42.961   9.457  1.00  0.00           C  
ATOM   4433  O   ALA A 314     -50.157 -42.916   8.284  1.00  0.00           O  
ATOM   4434  CB  ALA A 314     -48.834 -42.765  11.287  1.00  0.00           C  
ATOM   4435  H   ALA A 314     -50.906 -41.781  12.386  1.00  0.00           H  
ATOM   4436  HA  ALA A 314     -49.470 -41.191   9.985  1.00  0.00           H  
ATOM   4437 1HB  ALA A 314     -48.080 -43.143  10.598  1.00  0.00           H  
ATOM   4438 2HB  ALA A 314     -48.369 -42.076  11.992  1.00  0.00           H  
ATOM   4439 3HB  ALA A 314     -49.277 -43.597  11.832  1.00  0.00           H  
ATOM   4440  N   LEU A 315     -51.462 -43.800   9.888  1.00  0.00           N  
ATOM   4441  CA  LEU A 315     -52.124 -44.737   8.988  1.00  0.00           C  
ATOM   4442  C   LEU A 315     -52.945 -44.004   7.935  1.00  0.00           C  
ATOM   4443  O   LEU A 315     -52.955 -44.386   6.765  1.00  0.00           O  
ATOM   4444  CB  LEU A 315     -53.031 -45.685   9.783  1.00  0.00           C  
ATOM   4445  CG  LEU A 315     -52.309 -46.693  10.687  1.00  0.00           C  
ATOM   4446  CD1 LEU A 315     -53.331 -47.433  11.539  1.00  0.00           C  
ATOM   4447  CD2 LEU A 315     -51.507 -47.661   9.831  1.00  0.00           C  
ATOM   4448  H   LEU A 315     -51.721 -43.789  10.864  1.00  0.00           H  
ATOM   4449  HA  LEU A 315     -51.361 -45.326   8.480  1.00  0.00           H  
ATOM   4450 1HB  LEU A 315     -53.690 -45.089  10.412  1.00  0.00           H  
ATOM   4451 2HB  LEU A 315     -53.644 -46.249   9.081  1.00  0.00           H  
ATOM   4452  HG  LEU A 315     -51.637 -46.161  11.361  1.00  0.00           H  
ATOM   4453 1HD1 LEU A 315     -52.819 -48.149  12.182  1.00  0.00           H  
ATOM   4454 2HD1 LEU A 315     -53.877 -46.719  12.156  1.00  0.00           H  
ATOM   4455 3HD1 LEU A 315     -54.029 -47.962  10.892  1.00  0.00           H  
ATOM   4456 1HD2 LEU A 315     -50.994 -48.376  10.473  1.00  0.00           H  
ATOM   4457 2HD2 LEU A 315     -52.179 -48.194   9.158  1.00  0.00           H  
ATOM   4458 3HD2 LEU A 315     -50.773 -47.106   9.246  1.00  0.00           H  
ATOM   4459  N   GLU A 316     -53.633 -42.949   8.359  1.00  0.00           N  
ATOM   4460  CA  GLU A 316     -54.460 -42.161   7.453  1.00  0.00           C  
ATOM   4461  C   GLU A 316     -53.610 -41.465   6.396  1.00  0.00           C  
ATOM   4462  O   GLU A 316     -53.985 -41.405   5.225  1.00  0.00           O  
ATOM   4463  CB  GLU A 316     -55.269 -41.124   8.235  1.00  0.00           C  
ATOM   4464  CG  GLU A 316     -56.363 -41.713   9.115  1.00  0.00           C  
ATOM   4465  CD  GLU A 316     -57.435 -42.411   8.326  1.00  0.00           C  
ATOM   4466  OE1 GLU A 316     -58.115 -41.755   7.573  1.00  0.00           O  
ATOM   4467  OE2 GLU A 316     -57.576 -43.602   8.476  1.00  0.00           O1-
ATOM   4468  H   GLU A 316     -53.582 -42.686   9.333  1.00  0.00           H  
ATOM   4469  HA  GLU A 316     -55.152 -42.833   6.944  1.00  0.00           H  
ATOM   4470 1HB  GLU A 316     -54.600 -40.548   8.875  1.00  0.00           H  
ATOM   4471 2HB  GLU A 316     -55.738 -40.428   7.540  1.00  0.00           H  
ATOM   4472 1HG  GLU A 316     -55.914 -42.427   9.806  1.00  0.00           H  
ATOM   4473 2HG  GLU A 316     -56.812 -40.914   9.702  1.00  0.00           H  
ATOM   4474  N   ALA A 317     -52.464 -40.940   6.817  1.00  0.00           N  
ATOM   4475  CA  ALA A 317     -51.558 -40.247   5.909  1.00  0.00           C  
ATOM   4476  C   ALA A 317     -50.999 -41.199   4.859  1.00  0.00           C  
ATOM   4477  O   ALA A 317     -50.885 -40.846   3.685  1.00  0.00           O  
ATOM   4478  CB  ALA A 317     -50.426 -39.593   6.687  1.00  0.00           C  
ATOM   4479  H   ALA A 317     -52.214 -41.024   7.792  1.00  0.00           H  
ATOM   4480  HA  ALA A 317     -52.124 -39.473   5.391  1.00  0.00           H  
ATOM   4481 1HB  ALA A 317     -49.758 -39.080   5.995  1.00  0.00           H  
ATOM   4482 2HB  ALA A 317     -50.838 -38.872   7.394  1.00  0.00           H  
ATOM   4483 3HB  ALA A 317     -49.869 -40.355   7.230  1.00  0.00           H  
ATOM   4484  N   ALA A 318     -50.652 -42.407   5.288  1.00  0.00           N  
ATOM   4485  CA  ALA A 318     -50.103 -43.413   4.386  1.00  0.00           C  
ATOM   4486  C   ALA A 318     -51.127 -43.830   3.337  1.00  0.00           C  
ATOM   4487  O   ALA A 318     -50.793 -44.004   2.165  1.00  0.00           O  
ATOM   4488  CB  ALA A 318     -49.627 -44.626   5.172  1.00  0.00           C  
ATOM   4489  H   ALA A 318     -50.772 -42.635   6.265  1.00  0.00           H  
ATOM   4490  HA  ALA A 318     -49.252 -42.973   3.866  1.00  0.00           H  
ATOM   4491 1HB  ALA A 318     -49.220 -45.368   4.485  1.00  0.00           H  
ATOM   4492 2HB  ALA A 318     -48.854 -44.322   5.877  1.00  0.00           H  
ATOM   4493 3HB  ALA A 318     -50.465 -45.058   5.717  1.00  0.00           H  
ATOM   4494  N   VAL A 319     -52.374 -43.988   3.766  1.00  0.00           N  
ATOM   4495  CA  VAL A 319     -53.450 -44.385   2.865  1.00  0.00           C  
ATOM   4496  C   VAL A 319     -53.708 -43.318   1.810  1.00  0.00           C  
ATOM   4497  O   VAL A 319     -53.933 -43.629   0.640  1.00  0.00           O  
ATOM   4498  CB  VAL A 319     -54.745 -44.641   3.659  1.00  0.00           C  
ATOM   4499  CG1 VAL A 319     -55.914 -44.869   2.712  1.00  0.00           C  
ATOM   4500  CG2 VAL A 319     -54.559 -45.834   4.583  1.00  0.00           C  
ATOM   4501  H   VAL A 319     -52.583 -43.829   4.741  1.00  0.00           H  
ATOM   4502  HA  VAL A 319     -53.158 -45.309   2.364  1.00  0.00           H  
ATOM   4503  HB  VAL A 319     -54.979 -43.755   4.250  1.00  0.00           H  
ATOM   4504 1HG1 VAL A 319     -56.821 -45.048   3.290  1.00  0.00           H  
ATOM   4505 2HG1 VAL A 319     -56.051 -43.988   2.085  1.00  0.00           H  
ATOM   4506 3HG1 VAL A 319     -55.709 -45.735   2.083  1.00  0.00           H  
ATOM   4507 1HG2 VAL A 319     -55.478 -46.008   5.142  1.00  0.00           H  
ATOM   4508 2HG2 VAL A 319     -54.319 -46.718   3.992  1.00  0.00           H  
ATOM   4509 3HG2 VAL A 319     -53.744 -45.632   5.279  1.00  0.00           H  
ATOM   4510  N   ARG A 320     -53.674 -42.057   2.231  1.00  0.00           N  
ATOM   4511  CA  ARG A 320     -53.906 -40.941   1.323  1.00  0.00           C  
ATOM   4512  C   ARG A 320     -52.809 -40.853   0.269  1.00  0.00           C  
ATOM   4513  O   ARG A 320     -53.083 -40.619  -0.908  1.00  0.00           O  
ATOM   4514  CB  ARG A 320     -53.974 -39.630   2.092  1.00  0.00           C  
ATOM   4515  CG  ARG A 320     -55.189 -39.479   2.993  1.00  0.00           C  
ATOM   4516  CD  ARG A 320     -56.451 -39.438   2.210  1.00  0.00           C  
ATOM   4517  NE  ARG A 320     -56.534 -38.250   1.376  1.00  0.00           N  
ATOM   4518  CZ  ARG A 320     -57.379 -38.101   0.337  1.00  0.00           C  
ATOM   4519  NH1 ARG A 320     -58.205 -39.072   0.018  1.00  0.00           N1+
ATOM   4520  NH2 ARG A 320     -57.377 -36.979  -0.361  1.00  0.00           N  
ATOM   4521  H   ARG A 320     -53.483 -41.868   3.204  1.00  0.00           H  
ATOM   4522  HA  ARG A 320     -54.860 -41.098   0.819  1.00  0.00           H  
ATOM   4523 1HB  ARG A 320     -53.087 -39.529   2.716  1.00  0.00           H  
ATOM   4524 2HB  ARG A 320     -53.977 -38.796   1.391  1.00  0.00           H  
ATOM   4525 1HG  ARG A 320     -55.240 -40.323   3.681  1.00  0.00           H  
ATOM   4526 2HG  ARG A 320     -55.108 -38.551   3.561  1.00  0.00           H  
ATOM   4527 1HD  ARG A 320     -56.506 -40.313   1.562  1.00  0.00           H  
ATOM   4528 2HD  ARG A 320     -57.301 -39.437   2.890  1.00  0.00           H  
ATOM   4529  HE  ARG A 320     -55.913 -37.480   1.591  1.00  0.00           H  
ATOM   4530 1HH1 ARG A 320     -58.206 -39.930   0.552  1.00  0.00           H  
ATOM   4531 2HH1 ARG A 320     -58.839 -38.961  -0.760  1.00  0.00           H  
ATOM   4532 1HH2 ARG A 320     -56.742 -36.232  -0.115  1.00  0.00           H  
ATOM   4533 2HH2 ARG A 320     -58.010 -36.867  -1.139  1.00  0.00           H  
ATOM   4534  N   ARG A 321     -51.582 -41.040   0.698  1.00  0.00           N  
ATOM   4535  CA  ARG A 321     -50.458 -40.980  -0.207  1.00  0.00           C  
ATOM   4536  C   ARG A 321     -50.413 -42.246  -1.014  1.00  0.00           C  
ATOM   4537  O   ARG A 321     -49.571 -42.400  -1.899  1.00  0.00           O  
ATOM   4538  CB  ARG A 321     -49.149 -40.803   0.548  1.00  0.00           C  
ATOM   4539  CG  ARG A 321     -49.016 -39.487   1.298  1.00  0.00           C  
ATOM   4540  CD  ARG A 321     -48.788 -38.348   0.372  1.00  0.00           C  
ATOM   4541  NE  ARG A 321     -50.032 -37.856  -0.199  1.00  0.00           N  
ATOM   4542  CZ  ARG A 321     -50.112 -37.023  -1.255  1.00  0.00           C  
ATOM   4543  NH1 ARG A 321     -49.015 -36.600  -1.843  1.00  0.00           N1+
ATOM   4544  NH2 ARG A 321     -51.293 -36.633  -1.701  1.00  0.00           N  
ATOM   4545  H   ARG A 321     -51.416 -41.229   1.676  1.00  0.00           H  
ATOM   4546  HA  ARG A 321     -50.594 -40.127  -0.872  1.00  0.00           H  
ATOM   4547 1HB  ARG A 321     -49.035 -41.608   1.272  1.00  0.00           H  
ATOM   4548 2HB  ARG A 321     -48.314 -40.870  -0.150  1.00  0.00           H  
ATOM   4549 1HG  ARG A 321     -49.930 -39.294   1.860  1.00  0.00           H  
ATOM   4550 2HG  ARG A 321     -48.172 -39.544   1.986  1.00  0.00           H  
ATOM   4551 1HD  ARG A 321     -48.314 -37.529   0.913  1.00  0.00           H  
ATOM   4552 2HD  ARG A 321     -48.141 -38.666  -0.444  1.00  0.00           H  
ATOM   4553  HE  ARG A 321     -50.897 -38.161   0.226  1.00  0.00           H  
ATOM   4554 1HH1 ARG A 321     -48.112 -36.898  -1.502  1.00  0.00           H  
ATOM   4555 2HH1 ARG A 321     -49.075 -35.976  -2.634  1.00  0.00           H  
ATOM   4556 1HH2 ARG A 321     -52.137 -36.959  -1.249  1.00  0.00           H  
ATOM   4557 2HH2 ARG A 321     -51.353 -36.009  -2.492  1.00  0.00           H  
ATOM   4558  N   ARG A 322     -51.325 -43.149  -0.702  1.00  0.00           N  
ATOM   4559  CA  ARG A 322     -51.427 -44.378  -1.445  1.00  0.00           C  
ATOM   4560  C   ARG A 322     -50.118 -45.130  -1.363  1.00  0.00           C  
ATOM   4561  O   ARG A 322     -49.531 -45.487  -2.385  1.00  0.00           O  
ATOM   4562  CB  ARG A 322     -51.777 -44.106  -2.901  1.00  0.00           C  
ATOM   4563  CG  ARG A 322     -53.113 -43.414  -3.119  1.00  0.00           C  
ATOM   4564  CD  ARG A 322     -53.417 -43.251  -4.564  1.00  0.00           C  
ATOM   4565  NE  ARG A 322     -54.691 -42.583  -4.777  1.00  0.00           N  
ATOM   4566  CZ  ARG A 322     -55.185 -42.245  -5.985  1.00  0.00           C  
ATOM   4567  NH1 ARG A 322     -54.502 -42.519  -7.074  1.00  0.00           N1+
ATOM   4568  NH2 ARG A 322     -56.356 -41.639  -6.074  1.00  0.00           N  
ATOM   4569  H   ARG A 322     -51.961 -42.983   0.065  1.00  0.00           H  
ATOM   4570  HA  ARG A 322     -52.219 -44.984  -1.004  1.00  0.00           H  
ATOM   4571 1HB  ARG A 322     -51.005 -43.482  -3.349  1.00  0.00           H  
ATOM   4572 2HB  ARG A 322     -51.799 -45.046  -3.451  1.00  0.00           H  
ATOM   4573 1HG  ARG A 322     -53.908 -44.006  -2.666  1.00  0.00           H  
ATOM   4574 2HG  ARG A 322     -53.090 -42.425  -2.660  1.00  0.00           H  
ATOM   4575 1HD  ARG A 322     -52.637 -42.655  -5.035  1.00  0.00           H  
ATOM   4576 2HD  ARG A 322     -53.462 -44.230  -5.039  1.00  0.00           H  
ATOM   4577  HE  ARG A 322     -55.245 -42.356  -3.962  1.00  0.00           H  
ATOM   4578 1HH1 ARG A 322     -53.607 -42.983  -7.006  1.00  0.00           H  
ATOM   4579 2HH1 ARG A 322     -54.872 -42.266  -7.979  1.00  0.00           H  
ATOM   4580 1HH2 ARG A 322     -56.881 -41.429  -5.236  1.00  0.00           H  
ATOM   4581 2HH2 ARG A 322     -56.725 -41.386  -6.978  1.00  0.00           H  
ATOM   4582  N   ALA A 323     -49.688 -45.354  -0.137  1.00  0.00           N  
ATOM   4583  CA  ALA A 323     -48.513 -46.146   0.162  1.00  0.00           C  
ATOM   4584  C   ALA A 323     -48.787 -47.566  -0.274  1.00  0.00           C  
ATOM   4585  O   ALA A 323     -49.940 -47.987  -0.362  1.00  0.00           O  
ATOM   4586  CB  ALA A 323     -48.165 -46.084   1.642  1.00  0.00           C  
ATOM   4587  H   ALA A 323     -50.214 -44.947   0.623  1.00  0.00           H  
ATOM   4588  HA  ALA A 323     -47.679 -45.745  -0.414  1.00  0.00           H  
ATOM   4589 1HB  ALA A 323     -47.296 -46.712   1.838  1.00  0.00           H  
ATOM   4590 2HB  ALA A 323     -47.938 -45.055   1.920  1.00  0.00           H  
ATOM   4591 3HB  ALA A 323     -49.010 -46.440   2.229  1.00  0.00           H  
ATOM   4592  N   PRO A 324     -47.734 -48.318  -0.551  1.00  0.00           N  
ATOM   4593  CA  PRO A 324     -47.915 -49.720  -0.869  1.00  0.00           C  
ATOM   4594  C   PRO A 324     -48.550 -50.422   0.313  1.00  0.00           C  
ATOM   4595  O   PRO A 324     -48.336 -50.039   1.463  1.00  0.00           O  
ATOM   4596  CB  PRO A 324     -46.489 -50.214  -1.132  1.00  0.00           C  
ATOM   4597  CG  PRO A 324     -45.737 -48.981  -1.502  1.00  0.00           C  
ATOM   4598  CD  PRO A 324     -46.352 -47.900  -0.654  1.00  0.00           C  
ATOM   4599  HA  PRO A 324     -48.535 -49.809  -1.773  1.00  0.00           H  
ATOM   4600 1HB  PRO A 324     -46.089 -50.705  -0.233  1.00  0.00           H  
ATOM   4601 2HB  PRO A 324     -46.494 -50.968  -1.934  1.00  0.00           H  
ATOM   4602 1HG  PRO A 324     -44.664 -49.117  -1.303  1.00  0.00           H  
ATOM   4603 2HG  PRO A 324     -45.838 -48.784  -2.579  1.00  0.00           H  
ATOM   4604 1HD  PRO A 324     -45.852 -47.872   0.325  1.00  0.00           H  
ATOM   4605 2HD  PRO A 324     -46.255 -46.931  -1.167  1.00  0.00           H  
ATOM   4606  N   VAL A 325     -49.031 -51.041   0.291  1.00  0.00           N  
ATOM   4607  CA  VAL A 325     -49.621 -51.905   1.299  1.00  0.00           C  
ATOM   4608  C   VAL A 325     -48.598 -52.301   2.318  1.00  0.00           C  
ATOM   4609  O   VAL A 325     -48.892 -52.372   3.511  1.00  0.00           O  
ATOM   4610  CB  VAL A 325     -50.211 -53.173   0.654  1.00  0.00           C  
ATOM   4611  CG1 VAL A 325     -49.101 -54.049   0.089  1.00  0.00           C  
ATOM   4612  CG2 VAL A 325     -51.035 -53.940   1.677  1.00  0.00           C  
ATOM   4613  H   VAL A 325     -49.238 -51.209  -0.683  1.00  0.00           H  
ATOM   4614  HA  VAL A 325     -50.424 -51.359   1.796  1.00  0.00           H  
ATOM   4615  HB  VAL A 325     -50.847 -52.882  -0.182  1.00  0.00           H  
ATOM   4616 1HG1 VAL A 325     -49.536 -54.940  -0.363  1.00  0.00           H  
ATOM   4617 2HG1 VAL A 325     -48.548 -53.492  -0.666  1.00  0.00           H  
ATOM   4618 3HG1 VAL A 325     -48.426 -54.343   0.893  1.00  0.00           H  
ATOM   4619 1HG2 VAL A 325     -51.449 -54.835   1.214  1.00  0.00           H  
ATOM   4620 2HG2 VAL A 325     -50.399 -54.225   2.515  1.00  0.00           H  
ATOM   4621 3HG2 VAL A 325     -51.847 -53.308   2.036  1.00  0.00           H  
ATOM   4622  N   ARG A 326     -47.394 -52.559   1.845  1.00  0.00           N  
ATOM   4623  CA  ARG A 326     -46.327 -52.971   2.749  1.00  0.00           C  
ATOM   4624  C   ARG A 326     -46.050 -51.899   3.796  1.00  0.00           C  
ATOM   4625  O   ARG A 326     -45.833 -52.204   4.969  1.00  0.00           O  
ATOM   4626  CB  ARG A 326     -45.050 -53.261   1.974  1.00  0.00           C  
ATOM   4627  CG  ARG A 326     -45.088 -54.526   1.130  1.00  0.00           C  
ATOM   4628  CD  ARG A 326     -43.736 -54.904   0.647  1.00  0.00           C  
ATOM   4629  NE  ARG A 326     -43.180 -53.903  -0.250  1.00  0.00           N  
ATOM   4630  CZ  ARG A 326     -43.383 -53.871  -1.581  1.00  0.00           C  
ATOM   4631  NH1 ARG A 326     -44.128 -54.790  -2.155  1.00  0.00           N1+
ATOM   4632  NH2 ARG A 326     -42.833 -52.917  -2.311  1.00  0.00           N  
ATOM   4633  H   ARG A 326     -47.197 -52.475   0.858  1.00  0.00           H  
ATOM   4634  HA  ARG A 326     -46.639 -53.883   3.259  1.00  0.00           H  
ATOM   4635 1HB  ARG A 326     -44.832 -52.428   1.308  1.00  0.00           H  
ATOM   4636 2HB  ARG A 326     -44.216 -53.353   2.669  1.00  0.00           H  
ATOM   4637 1HG  ARG A 326     -45.482 -55.349   1.726  1.00  0.00           H  
ATOM   4638 2HG  ARG A 326     -45.730 -54.366   0.263  1.00  0.00           H  
ATOM   4639 1HD  ARG A 326     -43.062 -55.011   1.497  1.00  0.00           H  
ATOM   4640 2HD  ARG A 326     -43.793 -55.849   0.108  1.00  0.00           H  
ATOM   4641  HE  ARG A 326     -42.601 -53.179   0.155  1.00  0.00           H  
ATOM   4642 1HH1 ARG A 326     -44.549 -55.519  -1.597  1.00  0.00           H  
ATOM   4643 2HH1 ARG A 326     -44.280 -54.766  -3.153  1.00  0.00           H  
ATOM   4644 1HH2 ARG A 326     -42.260 -52.210  -1.870  1.00  0.00           H  
ATOM   4645 2HH2 ARG A 326     -42.985 -52.893  -3.308  1.00  0.00           H  
ATOM   4646  N   VAL A 327     -46.059 -50.642   3.367  1.00  0.00           N  
ATOM   4647  CA  VAL A 327     -45.809 -49.522   4.267  1.00  0.00           C  
ATOM   4648  C   VAL A 327     -46.902 -49.409   5.320  1.00  0.00           C  
ATOM   4649  O   VAL A 327     -46.625 -49.149   6.491  1.00  0.00           O  
ATOM   4650  CB  VAL A 327     -45.728 -48.205   3.473  1.00  0.00           C  
ATOM   4651  CG1 VAL A 327     -45.657 -47.016   4.419  1.00  0.00           C  
ATOM   4652  CG2 VAL A 327     -44.520 -48.231   2.549  1.00  0.00           C  
ATOM   4653  H   VAL A 327     -46.244 -50.457   2.391  1.00  0.00           H  
ATOM   4654  HA  VAL A 327     -44.855 -49.688   4.769  1.00  0.00           H  
ATOM   4655  HB  VAL A 327     -46.636 -48.091   2.881  1.00  0.00           H  
ATOM   4656 1HG1 VAL A 327     -45.601 -46.093   3.841  1.00  0.00           H  
ATOM   4657 2HG1 VAL A 327     -46.549 -46.996   5.046  1.00  0.00           H  
ATOM   4658 3HG1 VAL A 327     -44.772 -47.103   5.048  1.00  0.00           H  
ATOM   4659 1HG2 VAL A 327     -44.469 -47.297   1.990  1.00  0.00           H  
ATOM   4660 2HG2 VAL A 327     -43.612 -48.350   3.140  1.00  0.00           H  
ATOM   4661 3HG2 VAL A 327     -44.612 -49.065   1.853  1.00  0.00           H  
ATOM   4662  N   VAL A 328     -48.146 -49.606   4.898  1.00  0.00           N  
ATOM   4663  CA  VAL A 328     -49.285 -49.525   5.806  1.00  0.00           C  
ATOM   4664  C   VAL A 328     -49.228 -50.622   6.860  1.00  0.00           C  
ATOM   4665  O   VAL A 328     -49.523 -50.386   8.032  1.00  0.00           O  
ATOM   4666  CB  VAL A 328     -50.605 -49.641   5.020  1.00  0.00           C  
ATOM   4667  CG1 VAL A 328     -51.785 -49.748   5.975  1.00  0.00           C  
ATOM   4668  CG2 VAL A 328     -50.764 -48.443   4.097  1.00  0.00           C  
ATOM   4669  H   VAL A 328     -48.308 -49.817   3.924  1.00  0.00           H  
ATOM   4670  HA  VAL A 328     -49.260 -48.557   6.307  1.00  0.00           H  
ATOM   4671  HB  VAL A 328     -50.586 -50.557   4.429  1.00  0.00           H  
ATOM   4672 1HG1 VAL A 328     -52.709 -49.829   5.402  1.00  0.00           H  
ATOM   4673 2HG1 VAL A 328     -51.668 -50.632   6.601  1.00  0.00           H  
ATOM   4674 3HG1 VAL A 328     -51.826 -48.859   6.604  1.00  0.00           H  
ATOM   4675 1HG2 VAL A 328     -51.699 -48.532   3.544  1.00  0.00           H  
ATOM   4676 2HG2 VAL A 328     -50.778 -47.527   4.688  1.00  0.00           H  
ATOM   4677 3HG2 VAL A 328     -49.930 -48.410   3.396  1.00  0.00           H  
ATOM   4678  N   ARG A 329     -48.847 -51.823   6.439  1.00  0.00           N  
ATOM   4679  CA  ARG A 329     -48.750 -52.961   7.347  1.00  0.00           C  
ATOM   4680  C   ARG A 329     -47.668 -52.735   8.395  1.00  0.00           C  
ATOM   4681  O   ARG A 329     -47.850 -53.058   9.569  1.00  0.00           O  
ATOM   4682  CB  ARG A 329     -48.447 -54.238   6.577  1.00  0.00           C  
ATOM   4683  CG  ARG A 329     -48.375 -55.496   7.427  1.00  0.00           C  
ATOM   4684  CD  ARG A 329     -48.101 -56.701   6.603  1.00  0.00           C  
ATOM   4685  NE  ARG A 329     -46.803 -56.630   5.954  1.00  0.00           N  
ATOM   4686  CZ  ARG A 329     -45.631 -56.917   6.553  1.00  0.00           C  
ATOM   4687  NH1 ARG A 329     -45.611 -57.291   7.813  1.00  0.00           N1+
ATOM   4688  NH2 ARG A 329     -44.500 -56.821   5.874  1.00  0.00           N  
ATOM   4689  H   ARG A 329     -48.618 -51.951   5.464  1.00  0.00           H  
ATOM   4690  HA  ARG A 329     -49.707 -53.080   7.856  1.00  0.00           H  
ATOM   4691 1HB  ARG A 329     -49.214 -54.396   5.819  1.00  0.00           H  
ATOM   4692 2HB  ARG A 329     -47.493 -54.134   6.060  1.00  0.00           H  
ATOM   4693 1HG  ARG A 329     -47.576 -55.394   8.161  1.00  0.00           H  
ATOM   4694 2HG  ARG A 329     -49.325 -55.642   7.943  1.00  0.00           H  
ATOM   4695 1HD  ARG A 329     -48.117 -57.587   7.238  1.00  0.00           H  
ATOM   4696 2HD  ARG A 329     -48.864 -56.795   5.831  1.00  0.00           H  
ATOM   4697  HE  ARG A 329     -46.777 -56.345   4.983  1.00  0.00           H  
ATOM   4698 1HH1 ARG A 329     -46.475 -57.364   8.332  1.00  0.00           H  
ATOM   4699 2HH1 ARG A 329     -44.733 -57.506   8.262  1.00  0.00           H  
ATOM   4700 1HH2 ARG A 329     -44.515 -56.533   4.906  1.00  0.00           H  
ATOM   4701 2HH2 ARG A 329     -43.623 -57.036   6.324  1.00  0.00           H  
ATOM   4702  N   ARG A 330     -46.541 -52.179   7.966  1.00  0.00           N  
ATOM   4703  CA  ARG A 330     -45.427 -51.912   8.868  1.00  0.00           C  
ATOM   4704  C   ARG A 330     -45.804 -50.873   9.917  1.00  0.00           C  
ATOM   4705  O   ARG A 330     -45.448 -51.002  11.088  1.00  0.00           O  
ATOM   4706  CB  ARG A 330     -44.213 -51.426   8.090  1.00  0.00           C  
ATOM   4707  CG  ARG A 330     -42.968 -51.188   8.930  1.00  0.00           C  
ATOM   4708  CD  ARG A 330     -41.807 -50.793   8.092  1.00  0.00           C  
ATOM   4709  NE  ARG A 330     -42.015 -49.504   7.451  1.00  0.00           N  
ATOM   4710  CZ  ARG A 330     -41.287 -49.038   6.417  1.00  0.00           C  
ATOM   4711  NH1 ARG A 330     -40.310 -49.764   5.920  1.00  0.00           N1+
ATOM   4712  NH2 ARG A 330     -41.555 -47.850   5.903  1.00  0.00           N  
ATOM   4713  H   ARG A 330     -46.453 -51.935   6.990  1.00  0.00           H  
ATOM   4714  HA  ARG A 330     -45.164 -52.840   9.378  1.00  0.00           H  
ATOM   4715 1HB  ARG A 330     -43.958 -52.154   7.322  1.00  0.00           H  
ATOM   4716 2HB  ARG A 330     -44.455 -50.490   7.586  1.00  0.00           H  
ATOM   4717 1HG  ARG A 330     -43.161 -50.390   9.647  1.00  0.00           H  
ATOM   4718 2HG  ARG A 330     -42.710 -52.102   9.465  1.00  0.00           H  
ATOM   4719 1HD  ARG A 330     -40.916 -50.724   8.714  1.00  0.00           H  
ATOM   4720 2HD  ARG A 330     -41.650 -51.539   7.314  1.00  0.00           H  
ATOM   4721  HE  ARG A 330     -42.758 -48.917   7.806  1.00  0.00           H  
ATOM   4722 1HH1 ARG A 330     -40.106 -50.672   6.313  1.00  0.00           H  
ATOM   4723 2HH1 ARG A 330     -39.765 -49.415   5.146  1.00  0.00           H  
ATOM   4724 1HH2 ARG A 330     -42.306 -47.292   6.285  1.00  0.00           H  
ATOM   4725 2HH2 ARG A 330     -41.010 -47.501   5.129  1.00  0.00           H  
ATOM   4726  N   LEU A 331     -46.527 -49.843   9.489  1.00  0.00           N  
ATOM   4727  CA  LEU A 331     -46.954 -48.780  10.391  1.00  0.00           C  
ATOM   4728  C   LEU A 331     -47.918 -49.307  11.447  1.00  0.00           C  
ATOM   4729  O   LEU A 331     -47.838 -48.932  12.617  1.00  0.00           O  
ATOM   4730  CB  LEU A 331     -47.622 -47.649   9.599  1.00  0.00           C  
ATOM   4731  CG  LEU A 331     -46.692 -46.833   8.691  1.00  0.00           C  
ATOM   4732  CD1 LEU A 331     -47.520 -45.878   7.843  1.00  0.00           C  
ATOM   4733  CD2 LEU A 331     -45.686 -46.076   9.545  1.00  0.00           C  
ATOM   4734  H   LEU A 331     -46.787 -49.795   8.514  1.00  0.00           H  
ATOM   4735  HA  LEU A 331     -46.075 -48.382  10.897  1.00  0.00           H  
ATOM   4736 1HB  LEU A 331     -48.403 -48.078   8.972  1.00  0.00           H  
ATOM   4737 2HB  LEU A 331     -48.088 -46.959  10.302  1.00  0.00           H  
ATOM   4738  HG  LEU A 331     -46.162 -47.505   8.016  1.00  0.00           H  
ATOM   4739 1HD1 LEU A 331     -46.859 -45.298   7.198  1.00  0.00           H  
ATOM   4740 2HD1 LEU A 331     -48.217 -46.447   7.229  1.00  0.00           H  
ATOM   4741 3HD1 LEU A 331     -48.076 -45.203   8.493  1.00  0.00           H  
ATOM   4742 1HD2 LEU A 331     -45.025 -45.496   8.900  1.00  0.00           H  
ATOM   4743 2HD2 LEU A 331     -46.216 -45.403  10.220  1.00  0.00           H  
ATOM   4744 3HD2 LEU A 331     -45.097 -46.784  10.127  1.00  0.00           H  
ATOM   4745  N   GLY A 332     -48.829 -50.178  11.026  1.00  0.00           N  
ATOM   4746  CA  GLY A 332     -49.811 -50.759  11.935  1.00  0.00           C  
ATOM   4747  C   GLY A 332     -49.138 -51.629  12.989  1.00  0.00           C  
ATOM   4748  O   GLY A 332     -49.512 -51.602  14.161  1.00  0.00           O  
ATOM   4749  H   GLY A 332     -48.842 -50.445  10.052  1.00  0.00           H  
ATOM   4750 1HA  GLY A 332     -50.374 -49.962  12.421  1.00  0.00           H  
ATOM   4751 2HA  GLY A 332     -50.524 -51.355  11.367  1.00  0.00           H  
ATOM   4752  N   LEU A 333     -48.143 -52.400  12.563  1.00  0.00           N  
ATOM   4753  CA  LEU A 333     -47.418 -53.282  13.470  1.00  0.00           C  
ATOM   4754  C   LEU A 333     -46.650 -52.484  14.517  1.00  0.00           C  
ATOM   4755  O   LEU A 333     -46.611 -52.856  15.690  1.00  0.00           O  
ATOM   4756  CB  LEU A 333     -46.448 -54.171  12.682  1.00  0.00           C  
ATOM   4757  CG  LEU A 333     -47.097 -55.232  11.785  1.00  0.00           C  
ATOM   4758  CD1 LEU A 333     -46.026 -55.908  10.939  1.00  0.00           C  
ATOM   4759  CD2 LEU A 333     -47.832 -56.247  12.649  1.00  0.00           C  
ATOM   4760  H   LEU A 333     -47.882 -52.375  11.588  1.00  0.00           H  
ATOM   4761  HA  LEU A 333     -48.138 -53.918  13.983  1.00  0.00           H  
ATOM   4762 1HB  LEU A 333     -45.830 -53.535  12.049  1.00  0.00           H  
ATOM   4763 2HB  LEU A 333     -45.797 -54.687  13.388  1.00  0.00           H  
ATOM   4764  HG  LEU A 333     -47.804 -54.753  11.107  1.00  0.00           H  
ATOM   4765 1HD1 LEU A 333     -46.488 -56.662  10.302  1.00  0.00           H  
ATOM   4766 2HD1 LEU A 333     -45.530 -55.163  10.318  1.00  0.00           H  
ATOM   4767 3HD1 LEU A 333     -45.294 -56.383  11.591  1.00  0.00           H  
ATOM   4768 1HD2 LEU A 333     -48.295 -57.001  12.011  1.00  0.00           H  
ATOM   4769 2HD2 LEU A 333     -47.126 -56.728  13.326  1.00  0.00           H  
ATOM   4770 3HD2 LEU A 333     -48.603 -55.740  13.229  1.00  0.00           H  
ATOM   4771  N   ARG A 334     -46.040 -51.385  14.086  1.00  0.00           N  
ATOM   4772  CA  ARG A 334     -45.273 -50.533  14.987  1.00  0.00           C  
ATOM   4773  C   ARG A 334     -46.170 -49.892  16.038  1.00  0.00           C  
ATOM   4774  O   ARG A 334     -45.800 -49.795  17.208  1.00  0.00           O  
ATOM   4775  CB  ARG A 334     -44.551 -49.443  14.208  1.00  0.00           C  
ATOM   4776  CG  ARG A 334     -43.694 -48.514  15.053  1.00  0.00           C  
ATOM   4777  CD  ARG A 334     -42.353 -49.095  15.320  1.00  0.00           C  
ATOM   4778  NE  ARG A 334     -42.395 -50.089  16.381  1.00  0.00           N  
ATOM   4779  CZ  ARG A 334     -42.182 -49.825  17.685  1.00  0.00           C  
ATOM   4780  NH1 ARG A 334     -41.915 -48.597  18.072  1.00  0.00           N1+
ATOM   4781  NH2 ARG A 334     -42.242 -50.800  18.575  1.00  0.00           N  
ATOM   4782  H   ARG A 334     -46.109 -51.133  13.110  1.00  0.00           H  
ATOM   4783  HA  ARG A 334     -44.529 -51.148  15.495  1.00  0.00           H  
ATOM   4784 1HB  ARG A 334     -43.905 -49.899  13.460  1.00  0.00           H  
ATOM   4785 2HB  ARG A 334     -45.281 -48.829  13.680  1.00  0.00           H  
ATOM   4786 1HG  ARG A 334     -43.559 -47.567  14.529  1.00  0.00           H  
ATOM   4787 2HG  ARG A 334     -44.186 -48.334  16.009  1.00  0.00           H  
ATOM   4788 1HD  ARG A 334     -41.979 -49.576  14.417  1.00  0.00           H  
ATOM   4789 2HD  ARG A 334     -41.667 -48.304  15.620  1.00  0.00           H  
ATOM   4790  HE  ARG A 334     -42.597 -51.045  16.122  1.00  0.00           H  
ATOM   4791 1HH1 ARG A 334     -41.870 -47.852  17.392  1.00  0.00           H  
ATOM   4792 2HH1 ARG A 334     -41.756 -48.399  19.049  1.00  0.00           H  
ATOM   4793 1HH2 ARG A 334     -42.447 -51.744  18.277  1.00  0.00           H  
ATOM   4794 2HH2 ARG A 334     -42.082 -50.602  19.551  1.00  0.00           H  
ATOM   4795  N   ALA A 335     -47.351 -49.455  15.613  1.00  0.00           N  
ATOM   4796  CA  ALA A 335     -48.303 -48.824  16.518  1.00  0.00           C  
ATOM   4797  C   ALA A 335     -48.796 -49.805  17.575  1.00  0.00           C  
ATOM   4798  O   ALA A 335     -48.939 -49.451  18.745  1.00  0.00           O  
ATOM   4799  CB  ALA A 335     -49.478 -48.255  15.736  1.00  0.00           C  
ATOM   4800  H   ALA A 335     -47.595 -49.563  14.639  1.00  0.00           H  
ATOM   4801  HA  ALA A 335     -47.793 -48.009  17.032  1.00  0.00           H  
ATOM   4802 1HB  ALA A 335     -50.180 -47.785  16.425  1.00  0.00           H  
ATOM   4803 2HB  ALA A 335     -49.116 -47.512  15.025  1.00  0.00           H  
ATOM   4804 3HB  ALA A 335     -49.980 -49.057  15.198  1.00  0.00           H  
ATOM   4805  N   LEU A 336     -49.054 -51.038  17.153  1.00  0.00           N  
ATOM   4806  CA  LEU A 336     -49.529 -52.075  18.063  1.00  0.00           C  
ATOM   4807  C   LEU A 336     -48.478 -52.410  19.114  1.00  0.00           C  
ATOM   4808  O   LEU A 336     -48.798 -52.601  20.287  1.00  0.00           O  
ATOM   4809  CB  LEU A 336     -49.898 -53.341  17.279  1.00  0.00           C  
ATOM   4810  CG  LEU A 336     -51.135 -53.229  16.379  1.00  0.00           C  
ATOM   4811  CD1 LEU A 336     -51.267 -54.490  15.537  1.00  0.00           C  
ATOM   4812  CD2 LEU A 336     -52.371 -53.014  17.239  1.00  0.00           C  
ATOM   4813  H   LEU A 336     -48.918 -51.264  16.178  1.00  0.00           H  
ATOM   4814  HA  LEU A 336     -50.419 -51.707  18.572  1.00  0.00           H  
ATOM   4815 1HB  LEU A 336     -49.054 -53.617  16.648  1.00  0.00           H  
ATOM   4816 2HB  LEU A 336     -50.075 -54.149  17.987  1.00  0.00           H  
ATOM   4817  HG  LEU A 336     -51.015 -52.385  15.699  1.00  0.00           H  
ATOM   4818 1HD1 LEU A 336     -52.146 -54.411  14.897  1.00  0.00           H  
ATOM   4819 2HD1 LEU A 336     -50.378 -54.609  14.917  1.00  0.00           H  
ATOM   4820 3HD1 LEU A 336     -51.371 -55.355  16.191  1.00  0.00           H  
ATOM   4821 1HD2 LEU A 336     -53.251 -52.934  16.600  1.00  0.00           H  
ATOM   4822 2HD2 LEU A 336     -52.492 -53.858  17.919  1.00  0.00           H  
ATOM   4823 3HD2 LEU A 336     -52.258 -52.097  17.817  1.00  0.00           H  
ATOM   4824  N   GLU A 337     -47.222 -52.480  18.686  1.00  0.00           N  
ATOM   4825  CA  GLU A 337     -46.121 -52.793  19.590  1.00  0.00           C  
ATOM   4826  C   GLU A 337     -45.941 -51.702  20.637  1.00  0.00           C  
ATOM   4827  O   GLU A 337     -45.697 -51.987  21.809  1.00  0.00           O  
ATOM   4828  CB  GLU A 337     -44.821 -52.978  18.804  1.00  0.00           C  
ATOM   4829  CG  GLU A 337     -44.781 -54.231  17.941  1.00  0.00           C  
ATOM   4830  CD  GLU A 337     -43.521 -54.342  17.129  1.00  0.00           C  
ATOM   4831  OE1 GLU A 337     -42.744 -53.418  17.143  1.00  0.00           O  
ATOM   4832  OE2 GLU A 337     -43.334 -55.353  16.494  1.00  0.00           O1-
ATOM   4833  H   GLU A 337     -47.025 -52.312  17.710  1.00  0.00           H  
ATOM   4834  HA  GLU A 337     -46.352 -53.725  20.107  1.00  0.00           H  
ATOM   4835 1HB  GLU A 337     -44.664 -52.118  18.153  1.00  0.00           H  
ATOM   4836 2HB  GLU A 337     -43.980 -53.022  19.496  1.00  0.00           H  
ATOM   4837 1HG  GLU A 337     -44.863 -55.106  18.585  1.00  0.00           H  
ATOM   4838 2HG  GLU A 337     -45.640 -54.225  17.271  1.00  0.00           H  
ATOM   4839  N   ALA A 338     -46.063 -50.452  20.207  1.00  0.00           N  
ATOM   4840  CA  ALA A 338     -45.915 -49.313  21.108  1.00  0.00           C  
ATOM   4841  C   ALA A 338     -47.013 -49.297  22.162  1.00  0.00           C  
ATOM   4842  O   ALA A 338     -46.760 -49.009  23.332  1.00  0.00           O  
ATOM   4843  CB  ALA A 338     -45.920 -48.010  20.322  1.00  0.00           C  
ATOM   4844  H   ALA A 338     -46.263 -50.285  19.231  1.00  0.00           H  
ATOM   4845  HA  ALA A 338     -44.959 -49.411  21.623  1.00  0.00           H  
ATOM   4846 1HB  ALA A 338     -45.810 -47.171  21.008  1.00  0.00           H  
ATOM   4847 2HB  ALA A 338     -45.092 -48.010  19.612  1.00  0.00           H  
ATOM   4848 3HB  ALA A 338     -46.860 -47.915  19.781  1.00  0.00           H  
ATOM   4849  N   LEU A 339     -48.236 -49.608  21.741  1.00  0.00           N  
ATOM   4850  CA  LEU A 339     -49.376 -49.630  22.647  1.00  0.00           C  
ATOM   4851  C   LEU A 339     -49.221 -50.718  23.703  1.00  0.00           C  
ATOM   4852  O   LEU A 339     -49.536 -50.509  24.874  1.00  0.00           O  
ATOM   4853  CB  LEU A 339     -50.673 -49.853  21.859  1.00  0.00           C  
ATOM   4854  CG  LEU A 339     -51.110 -48.694  20.954  1.00  0.00           C  
ATOM   4855  CD1 LEU A 339     -52.300 -49.129  20.110  1.00  0.00           C  
ATOM   4856  CD2 LEU A 339     -51.458 -47.485  21.809  1.00  0.00           C  
ATOM   4857  H   LEU A 339     -48.377 -49.835  20.767  1.00  0.00           H  
ATOM   4858  HA  LEU A 339     -49.434 -48.667  23.153  1.00  0.00           H  
ATOM   4859 1HB  LEU A 339     -50.551 -50.735  21.233  1.00  0.00           H  
ATOM   4860 2HB  LEU A 339     -51.481 -50.044  22.566  1.00  0.00           H  
ATOM   4861  HG  LEU A 339     -50.296 -48.436  20.275  1.00  0.00           H  
ATOM   4862 1HD1 LEU A 339     -52.610 -48.306  19.467  1.00  0.00           H  
ATOM   4863 2HD1 LEU A 339     -52.017 -49.983  19.494  1.00  0.00           H  
ATOM   4864 3HD1 LEU A 339     -53.126 -49.410  20.763  1.00  0.00           H  
ATOM   4865 1HD2 LEU A 339     -51.768 -46.661  21.166  1.00  0.00           H  
ATOM   4866 2HD2 LEU A 339     -52.272 -47.742  22.488  1.00  0.00           H  
ATOM   4867 3HD2 LEU A 339     -50.585 -47.185  22.388  1.00  0.00           H  
ATOM   4868  N   ARG A 340     -48.734 -51.879  23.281  1.00  0.00           N  
ATOM   4869  CA  ARG A 340     -48.535 -53.002  24.188  1.00  0.00           C  
ATOM   4870  C   ARG A 340     -47.477 -52.682  25.237  1.00  0.00           C  
ATOM   4871  O   ARG A 340     -47.629 -53.023  26.410  1.00  0.00           O  
ATOM   4872  CB  ARG A 340     -48.120 -54.246  23.416  1.00  0.00           C  
ATOM   4873  CG  ARG A 340     -47.935 -55.494  24.265  1.00  0.00           C  
ATOM   4874  CD  ARG A 340     -47.557 -56.669  23.440  1.00  0.00           C  
ATOM   4875  NE  ARG A 340     -46.271 -56.482  22.788  1.00  0.00           N  
ATOM   4876  CZ  ARG A 340     -45.077 -56.665  23.385  1.00  0.00           C  
ATOM   4877  NH1 ARG A 340     -45.022 -57.037  24.644  1.00  0.00           N1+
ATOM   4878  NH2 ARG A 340     -43.961 -56.469  22.704  1.00  0.00           N  
ATOM   4879  H   ARG A 340     -48.495 -51.986  22.305  1.00  0.00           H  
ATOM   4880  HA  ARG A 340     -49.477 -53.207  24.697  1.00  0.00           H  
ATOM   4881 1HB  ARG A 340     -48.870 -54.471  22.659  1.00  0.00           H  
ATOM   4882 2HB  ARG A 340     -47.180 -54.057  22.899  1.00  0.00           H  
ATOM   4883 1HG  ARG A 340     -47.147 -55.321  24.998  1.00  0.00           H  
ATOM   4884 2HG  ARG A 340     -48.868 -55.723  24.783  1.00  0.00           H  
ATOM   4885 1HD  ARG A 340     -47.493 -57.553  24.073  1.00  0.00           H  
ATOM   4886 2HD  ARG A 340     -48.310 -56.829  22.669  1.00  0.00           H  
ATOM   4887  HE  ARG A 340     -46.273 -56.195  21.818  1.00  0.00           H  
ATOM   4888 1HH1 ARG A 340     -45.875 -57.187  25.164  1.00  0.00           H  
ATOM   4889 2HH1 ARG A 340     -44.127 -57.174  25.092  1.00  0.00           H  
ATOM   4890 1HH2 ARG A 340     -44.003 -56.182  21.736  1.00  0.00           H  
ATOM   4891 2HH2 ARG A 340     -43.067 -56.605  23.152  1.00  0.00           H  
ATOM   4892  N   ARG A 341     -46.404 -52.025  24.807  1.00  0.00           N  
ATOM   4893  CA  ARG A 341     -45.319 -51.659  25.708  1.00  0.00           C  
ATOM   4894  C   ARG A 341     -45.788 -50.659  26.757  1.00  0.00           C  
ATOM   4895  O   ARG A 341     -45.454 -50.779  27.936  1.00  0.00           O  
ATOM   4896  CB  ARG A 341     -44.154 -51.065  24.930  1.00  0.00           C  
ATOM   4897  CG  ARG A 341     -43.393 -52.055  24.063  1.00  0.00           C  
ATOM   4898  CD  ARG A 341     -42.313 -51.391  23.289  1.00  0.00           C  
ATOM   4899  NE  ARG A 341     -41.266 -50.872  24.155  1.00  0.00           N  
ATOM   4900  CZ  ARG A 341     -40.312 -50.004  23.767  1.00  0.00           C  
ATOM   4901  NH1 ARG A 341     -40.286 -49.567  22.527  1.00  0.00           N1+
ATOM   4902  NH2 ARG A 341     -39.402 -49.591  24.632  1.00  0.00           N  
ATOM   4903  H   ARG A 341     -46.339 -51.773  23.831  1.00  0.00           H  
ATOM   4904  HA  ARG A 341     -44.973 -52.559  26.217  1.00  0.00           H  
ATOM   4905 1HB  ARG A 341     -44.519 -50.270  24.280  1.00  0.00           H  
ATOM   4906 2HB  ARG A 341     -43.442 -50.619  25.624  1.00  0.00           H  
ATOM   4907 1HG  ARG A 341     -42.942 -52.820  24.695  1.00  0.00           H  
ATOM   4908 2HG  ARG A 341     -44.080 -52.525  23.358  1.00  0.00           H  
ATOM   4909 1HD  ARG A 341     -41.863 -52.108  22.603  1.00  0.00           H  
ATOM   4910 2HD  ARG A 341     -42.730 -50.559  22.723  1.00  0.00           H  
ATOM   4911  HE  ARG A 341     -41.253 -51.186  25.117  1.00  0.00           H  
ATOM   4912 1HH1 ARG A 341     -40.981 -49.883  21.866  1.00  0.00           H  
ATOM   4913 2HH1 ARG A 341     -39.571 -48.917  22.236  1.00  0.00           H  
ATOM   4914 1HH2 ARG A 341     -39.422 -49.927  25.586  1.00  0.00           H  
ATOM   4915 2HH2 ARG A 341     -38.688 -48.941  24.342  1.00  0.00           H  
ATOM   4916  N   ALA A 342     -46.555 -49.686  26.318  1.00  0.00           N  
ATOM   4917  CA  ALA A 342     -47.067 -48.674  27.210  1.00  0.00           C  
ATOM   4918  C   ALA A 342     -48.190 -49.251  28.020  1.00  0.00           C  
ATOM   4919  O   ALA A 342     -48.747 -48.583  28.891  1.00  0.00           O  
ATOM   4920  CB  ALA A 342     -47.535 -47.450  26.437  1.00  0.00           C  
ATOM   4921  H   ALA A 342     -46.792 -49.643  25.337  1.00  0.00           H  
ATOM   4922  HA  ALA A 342     -46.263 -48.379  27.885  1.00  0.00           H  
ATOM   4923 1HB  ALA A 342     -47.934 -46.711  27.131  1.00  0.00           H  
ATOM   4924 2HB  ALA A 342     -46.693 -47.019  25.893  1.00  0.00           H  
ATOM   4925 3HB  ALA A 342     -48.311 -47.741  25.731  1.00  0.00           H  
ATOM   4926  N   ARG A 343     -48.518 -50.497  27.726  1.00  0.00           N  
ATOM   4927  CA  ARG A 343     -49.539 -51.172  28.485  1.00  0.00           C  
ATOM   4928  C   ARG A 343     -50.839 -50.407  28.375  1.00  0.00           C  
ATOM   4929  O   ARG A 343     -51.434 -50.026  29.383  1.00  0.00           O  
ATOM   4930  CB  ARG A 343     -49.136 -51.300  29.947  1.00  0.00           C  
ATOM   4931  CG  ARG A 343     -47.851 -52.075  30.190  1.00  0.00           C  
ATOM   4932  CD  ARG A 343     -47.984 -53.499  29.788  1.00  0.00           C  
ATOM   4933  NE  ARG A 343     -46.849 -54.295  30.225  1.00  0.00           N  
ATOM   4934  CZ  ARG A 343     -45.760 -54.551  29.475  1.00  0.00           C  
ATOM   4935  NH1 ARG A 343     -45.674 -54.069  28.255  1.00  0.00           N1+
ATOM   4936  NH2 ARG A 343     -44.778 -55.288  29.965  1.00  0.00           N  
ATOM   4937  H   ARG A 343     -48.061 -50.988  26.971  1.00  0.00           H  
ATOM   4938  HA  ARG A 343     -49.672 -52.172  28.072  1.00  0.00           H
[truncated: 6,271,877 more chars]
