# Supplementary material for: Blueprinting extendable nanomaterials with standardized protein blocks
Source: Nature. 2024 Mar 13;627(8005):898–904. doi: 10.1038/s41586-024-07188-4 (PMC10972742; doi:10.1038/s41586-024-07188-4)
Supplement: Supplementary file 4 — Design models with ideal backbones as well as experimentally determined structures for comparison. For reference to design names, see Supplementary Fig. 1. [file 41586_2024_7188_MOESM4_ESM.zip › strut_C10_8_design.pdb]

HEADER                                            17-JUN-22   XXXX              
EXPDTA    THEORETICAL MODEL                                                     
REMARK 220                                                                      
REMARK 220 EXPERIMENTAL DETAILS                                                 
REMARK 220  EXPERIMENT TYPE                : THEORETICAL MODELLING              
REMARK 220  DATE OF DATA COLLECTION        : 17-JUN-22                          
REMARK 220                                                                      
REMARK 220 REMARK: MODEL GENERATED BY ROSETTA                                   
REMARK 220  VERSION 2022.23+HEAD.f1e0f6d7bf7                                    
ATOM      1  N   ASP A   1      58.889  -2.998  -4.726  1.00  0.00           N  
ATOM      2  CA  ASP A   1      58.412  -1.740  -5.247  1.00  0.00           C  
ATOM      3  C   ASP A   1      58.313  -0.708  -4.130  1.00  0.00           C  
ATOM      4  O   ASP A   1      58.267  -1.065  -2.957  1.00  0.00           O  
ATOM      5  CB  ASP A   1      57.050  -1.920  -5.921  1.00  0.00           C  
ATOM      6  CG  ASP A   1      57.126  -2.745  -7.199  1.00  0.00           C  
ATOM      7  OD1 ASP A   1      58.204  -2.893  -7.725  1.00  0.00           O  
ATOM      8  OD2 ASP A   1      56.105  -3.219  -7.638  1.00  0.00           O  
ATOM      9 1H   ASP A   1      58.949  -3.665  -5.468  1.00  0.00           H  
ATOM     10 2H   ASP A   1      59.794  -2.870  -4.320  1.00  0.00           H  
ATOM     11 3H   ASP A   1      58.255  -3.332  -4.028  1.00  0.00           H  
ATOM     12  HA  ASP A   1      59.128  -1.377  -5.985  1.00  0.00           H  
ATOM     13 1HB  ASP A   1      56.364  -2.410  -5.230  1.00  0.00           H  
ATOM     14 2HB  ASP A   1      56.630  -0.943  -6.161  1.00  0.00           H  
ATOM     15  N   PRO A   2      58.370   0.558  -4.504  1.00  0.00           N  
ATOM     16  CA  PRO A   2      58.541   1.616  -3.524  1.00  0.00           C  
ATOM     17  C   PRO A   2      57.386   1.667  -2.551  1.00  0.00           C  
ATOM     18  O   PRO A   2      57.596   1.832  -1.354  1.00  0.00           O  
ATOM     19  CB  PRO A   2      58.602   2.879  -4.389  1.00  0.00           C  
ATOM     20  CG  PRO A   2      59.119   2.399  -5.702  1.00  0.00           C  
ATOM     21  CD  PRO A   2      58.471   1.053  -5.890  1.00  0.00           C  
ATOM     22  HA  PRO A   2      59.477   1.448  -2.970  1.00  0.00           H  
ATOM     23 1HB  PRO A   2      57.603   3.332  -4.464  1.00  0.00           H  
ATOM     24 2HB  PRO A   2      59.259   3.626  -3.919  1.00  0.00           H  
ATOM     25 1HG  PRO A   2      58.856   3.111  -6.498  1.00  0.00           H  
ATOM     26 2HG  PRO A   2      60.217   2.340  -5.679  1.00  0.00           H  
ATOM     27 1HD  PRO A   2      57.482   1.184  -6.353  1.00  0.00           H  
ATOM     28 2HD  PRO A   2      59.114   0.420  -6.519  1.00  0.00           H  
ATOM     29  N   GLU A   3      56.159   1.481  -3.042  1.00  0.00           N  
ATOM     30  CA  GLU A   3      55.042   1.479  -2.105  1.00  0.00           C  
ATOM     31  C   GLU A   3      55.198   0.380  -1.064  1.00  0.00           C  
ATOM     32  O   GLU A   3      55.025   0.614   0.132  1.00  0.00           O  
ATOM     33  CB  GLU A   3      53.719   1.302  -2.853  1.00  0.00           C  
ATOM     34  CG  GLU A   3      53.336   2.477  -3.742  1.00  0.00           C  
ATOM     35  CD  GLU A   3      54.040   2.458  -5.070  1.00  0.00           C  
ATOM     36  OE1 GLU A   3      54.799   1.549  -5.306  1.00  0.00           O  
ATOM     37  OE2 GLU A   3      53.819   3.355  -5.849  1.00  0.00           O  
ATOM     38  H   GLU A   3      55.975   1.374  -4.029  1.00  0.00           H  
ATOM     39  HA  GLU A   3      55.028   2.435  -1.581  1.00  0.00           H  
ATOM     40 1HB  GLU A   3      53.771   0.411  -3.479  1.00  0.00           H  
ATOM     41 2HB  GLU A   3      52.913   1.149  -2.135  1.00  0.00           H  
ATOM     42 1HG  GLU A   3      52.260   2.454  -3.913  1.00  0.00           H  
ATOM     43 2HG  GLU A   3      53.574   3.404  -3.222  1.00  0.00           H  
ATOM     44  N   ALA A   4      55.525  -0.824  -1.525  1.00  0.00           N  
ATOM     45  CA  ALA A   4      55.704  -1.957  -0.638  1.00  0.00           C  
ATOM     46  C   ALA A   4      56.767  -1.707   0.418  1.00  0.00           C  
ATOM     47  O   ALA A   4      56.582  -1.998   1.598  1.00  0.00           O  
ATOM     48  CB  ALA A   4      56.047  -3.200  -1.447  1.00  0.00           C  
ATOM     49  H   ALA A   4      55.653  -0.951  -2.519  1.00  0.00           H  
ATOM     50  HA  ALA A   4      54.766  -2.124  -0.108  1.00  0.00           H  
ATOM     51 1HB  ALA A   4      56.180  -4.047  -0.774  1.00  0.00           H  
ATOM     52 2HB  ALA A   4      55.238  -3.415  -2.145  1.00  0.00           H  
ATOM     53 3HB  ALA A   4      56.968  -3.030  -2.002  1.00  0.00           H  
ATOM     54  N   LEU A   5      57.897  -1.195  -0.015  1.00  0.00           N  
ATOM     55  CA  LEU A   5      58.997  -0.905   0.886  1.00  0.00           C  
ATOM     56  C   LEU A   5      58.634   0.140   1.928  1.00  0.00           C  
ATOM     57  O   LEU A   5      59.004   0.037   3.096  1.00  0.00           O  
ATOM     58  CB  LEU A   5      60.213  -0.426   0.084  1.00  0.00           C  
ATOM     59  CG  LEU A   5      60.895  -1.487  -0.789  1.00  0.00           C  
ATOM     60  CD1 LEU A   5      61.957  -0.826  -1.657  1.00  0.00           C  
ATOM     61  CD2 LEU A   5      61.505  -2.560   0.100  1.00  0.00           C  
ATOM     62  H   LEU A   5      57.996  -0.934  -0.954  1.00  0.00           H  
ATOM     63  HA  LEU A   5      59.251  -1.816   1.426  1.00  0.00           H  
ATOM     64 1HB  LEU A   5      59.900   0.388  -0.568  1.00  0.00           H  
ATOM     65 2HB  LEU A   5      60.959  -0.040   0.779  1.00  0.00           H  
ATOM     66  HG  LEU A   5      60.158  -1.941  -1.452  1.00  0.00           H  
ATOM     67 1HD1 LEU A   5      62.442  -1.580  -2.277  1.00  0.00           H  
ATOM     68 2HD1 LEU A   5      61.490  -0.077  -2.296  1.00  0.00           H  
ATOM     69 3HD1 LEU A   5      62.701  -0.348  -1.020  1.00  0.00           H  
ATOM     70 1HD2 LEU A   5      61.989  -3.315  -0.520  1.00  0.00           H  
ATOM     71 2HD2 LEU A   5      62.243  -2.108   0.763  1.00  0.00           H  
ATOM     72 3HD2 LEU A   5      60.721  -3.028   0.696  1.00  0.00           H  
ATOM     73  N   ALA A   6      57.933   1.165   1.495  1.00  0.00           N  
ATOM     74  CA  ALA A   6      57.458   2.196   2.396  1.00  0.00           C  
ATOM     75  C   ALA A   6      56.492   1.657   3.438  1.00  0.00           C  
ATOM     76  O   ALA A   6      56.528   2.040   4.606  1.00  0.00           O  
ATOM     77  CB  ALA A   6      56.805   3.318   1.602  1.00  0.00           C  
ATOM     78  H   ALA A   6      57.661   1.215   0.556  1.00  0.00           H  
ATOM     79  HA  ALA A   6      58.316   2.594   2.937  1.00  0.00           H  
ATOM     80 1HB  ALA A   6      56.450   4.089   2.286  1.00  0.00           H  
ATOM     81 2HB  ALA A   6      57.533   3.749   0.915  1.00  0.00           H  
ATOM     82 3HB  ALA A   6      55.964   2.921   1.036  1.00  0.00           H  
ATOM     83  N   GLU A   7      55.605   0.790   3.005  1.00  0.00           N  
ATOM     84  CA  GLU A   7      54.670   0.142   3.906  1.00  0.00           C  
ATOM     85  C   GLU A   7      55.369  -0.715   4.948  1.00  0.00           C  
ATOM     86  O   GLU A   7      54.986  -0.746   6.116  1.00  0.00           O  
ATOM     87  CB  GLU A   7      53.686  -0.718   3.110  1.00  0.00           C  
ATOM     88  CG  GLU A   7      52.693   0.074   2.272  1.00  0.00           C  
ATOM     89  CD  GLU A   7      51.795  -0.802   1.444  1.00  0.00           C  
ATOM     90  OE1 GLU A   7      52.009  -1.991   1.426  1.00  0.00           O  
ATOM     91  OE2 GLU A   7      50.895  -0.283   0.827  1.00  0.00           O  
ATOM     92  H   GLU A   7      55.601   0.512   2.066  1.00  0.00           H  
ATOM     93  HA  GLU A   7      54.117   0.913   4.444  1.00  0.00           H  
ATOM     94 1HB  GLU A   7      54.239  -1.376   2.439  1.00  0.00           H  
ATOM     95 2HB  GLU A   7      53.119  -1.350   3.793  1.00  0.00           H  
ATOM     96 1HG  GLU A   7      52.077   0.681   2.936  1.00  0.00           H  
ATOM     97 2HG  GLU A   7      53.242   0.747   1.616  1.00  0.00           H  
ATOM     98  N   ALA A   8      56.377  -1.439   4.515  1.00  0.00           N  
ATOM     99  CA  ALA A   8      57.178  -2.246   5.416  1.00  0.00           C  
ATOM    100  C   ALA A   8      57.901  -1.409   6.458  1.00  0.00           C  
ATOM    101  O   ALA A   8      57.998  -1.781   7.626  1.00  0.00           O  
ATOM    102  CB  ALA A   8      58.176  -3.075   4.621  1.00  0.00           C  
ATOM    103  H   ALA A   8      56.652  -1.393   3.576  1.00  0.00           H  
ATOM    104  HA  ALA A   8      56.509  -2.915   5.957  1.00  0.00           H  
ATOM    105 1HB  ALA A   8      58.774  -3.678   5.304  1.00  0.00           H  
ATOM    106 2HB  ALA A   8      57.640  -3.729   3.934  1.00  0.00           H  
ATOM    107 3HB  ALA A   8      58.830  -2.413   4.055  1.00  0.00           H  
ATOM    108  N   ALA A   9      58.438  -0.290   6.025  1.00  0.00           N  
ATOM    109  CA  ALA A   9      59.094   0.638   6.926  1.00  0.00           C  
ATOM    110  C   ALA A   9      58.144   1.205   7.968  1.00  0.00           C  
ATOM    111  O   ALA A   9      58.494   1.365   9.136  1.00  0.00           O  
ATOM    112  CB  ALA A   9      59.738   1.765   6.132  1.00  0.00           C  
ATOM    113  H   ALA A   9      58.346  -0.028   5.086  1.00  0.00           H  
ATOM    114  HA  ALA A   9      59.869   0.095   7.467  1.00  0.00           H  
ATOM    115 1HB  ALA A   9      60.229   2.458   6.816  1.00  0.00           H  
ATOM    116 2HB  ALA A   9      60.475   1.351   5.444  1.00  0.00           H  
ATOM    117 3HB  ALA A   9      58.973   2.295   5.567  1.00  0.00           H  
ATOM    118  N   ARG A  10      56.949   1.539   7.535  1.00  0.00           N  
ATOM    119  CA  ARG A  10      55.922   2.024   8.436  1.00  0.00           C  
ATOM    120  C   ARG A  10      55.528   0.991   9.478  1.00  0.00           C  
ATOM    121  O   ARG A  10      55.310   1.307  10.646  1.00  0.00           O  
ATOM    122  CB  ARG A  10      54.686   2.435   7.650  1.00  0.00           C  
ATOM    123  CG  ARG A  10      54.846   3.699   6.820  1.00  0.00           C  
ATOM    124  CD  ARG A  10      53.628   3.989   6.021  1.00  0.00           C  
ATOM    125  NE  ARG A  10      52.475   4.254   6.866  1.00  0.00           N  
ATOM    126  CZ  ARG A  10      52.177   5.455   7.399  1.00  0.00           C  
ATOM    127  NH1 ARG A  10      52.955   6.489   7.166  1.00  0.00           N  
ATOM    128  NH2 ARG A  10      51.102   5.593   8.156  1.00  0.00           N  
ATOM    129  H   ARG A  10      56.707   1.403   6.596  1.00  0.00           H  
ATOM    130  HA  ARG A  10      56.332   2.853   9.014  1.00  0.00           H  
ATOM    131 1HB  ARG A  10      54.401   1.630   6.973  1.00  0.00           H  
ATOM    132 2HB  ARG A  10      53.854   2.594   8.336  1.00  0.00           H  
ATOM    133 1HG  ARG A  10      55.033   4.546   7.480  1.00  0.00           H  
ATOM    134 2HG  ARG A  10      55.686   3.580   6.135  1.00  0.00           H  
ATOM    135 1HD  ARG A  10      53.803   4.866   5.397  1.00  0.00           H  
ATOM    136 2HD  ARG A  10      53.397   3.134   5.387  1.00  0.00           H  
ATOM    137  HE  ARG A  10      51.853   3.482   7.067  1.00  0.00           H  
ATOM    138 1HH1 ARG A  10      53.776   6.383   6.587  1.00  0.00           H  
ATOM    139 2HH1 ARG A  10      52.731   7.388   7.565  1.00  0.00           H  
ATOM    140 1HH2 ARG A  10      50.504   4.798   8.335  1.00  0.00           H  
ATOM    141 2HH2 ARG A  10      50.879   6.492   8.555  1.00  0.00           H  
ATOM    142  N   ALA A  11      55.406  -0.244   9.045  1.00  0.00           N  
ATOM    143  CA  ALA A  11      55.107  -1.341   9.946  1.00  0.00           C  
ATOM    144  C   ALA A  11      56.193  -1.549  10.988  1.00  0.00           C  
ATOM    145  O   ALA A  11      55.920  -1.819  12.156  1.00  0.00           O  
ATOM    146  CB  ALA A  11      54.887  -2.620   9.152  1.00  0.00           C  
ATOM    147  H   ALA A  11      55.582  -0.459   8.106  1.00  0.00           H  
ATOM    148  HA  ALA A  11      54.193  -1.095  10.487  1.00  0.00           H  
ATOM    149 1HB  ALA A  11      54.663  -3.439   9.836  1.00  0.00           H  
ATOM    150 2HB  ALA A  11      54.052  -2.483   8.465  1.00  0.00           H  
ATOM    151 3HB  ALA A  11      55.787  -2.856   8.586  1.00  0.00           H  
ATOM    152  N   ALA A  12      57.430  -1.455  10.555  1.00  0.00           N  
ATOM    153  CA  ALA A  12      58.562  -1.559  11.456  1.00  0.00           C  
ATOM    154  C   ALA A  12      58.579  -0.453  12.498  1.00  0.00           C  
ATOM    155  O   ALA A  12      58.892  -0.675  13.666  1.00  0.00           O  
ATOM    156  CB  ALA A  12      59.860  -1.554  10.661  1.00  0.00           C  
ATOM    157  H   ALA A  12      57.612  -1.244   9.616  1.00  0.00           H  
ATOM    158  HA  ALA A  12      58.479  -2.502  11.997  1.00  0.00           H  
ATOM    159 1HB  ALA A  12      60.706  -1.632  11.344  1.00  0.00           H  
ATOM    160 2HB  ALA A  12      59.869  -2.400   9.974  1.00  0.00           H  
ATOM    161 3HB  ALA A  12      59.936  -0.627  10.095  1.00  0.00           H  
ATOM    162  N   LEU A  13      58.271   0.749  12.065  1.00  0.00           N  
ATOM    163  CA  LEU A  13      58.177   1.882  12.966  1.00  0.00           C  
ATOM    164  C   LEU A  13      57.085   1.706  14.008  1.00  0.00           C  
ATOM    165  O   LEU A  13      57.250   2.053  15.176  1.00  0.00           O  
ATOM    166  CB  LEU A  13      57.917   3.163  12.164  1.00  0.00           C  
ATOM    167  CG  LEU A  13      59.080   3.650  11.291  1.00  0.00           C  
ATOM    168  CD1 LEU A  13      58.614   4.811  10.424  1.00  0.00           C  
ATOM    169  CD2 LEU A  13      60.244   4.064  12.180  1.00  0.00           C  
ATOM    170  H   LEU A  13      58.032   0.891  11.126  1.00  0.00           H  
ATOM    171  HA  LEU A  13      59.119   1.973  13.506  1.00  0.00           H  
ATOM    172 1HB  LEU A  13      57.061   2.997  11.512  1.00  0.00           H  
ATOM    173 2HB  LEU A  13      57.667   3.964  12.860  1.00  0.00           H  
ATOM    174  HG  LEU A  13      59.399   2.845  10.628  1.00  0.00           H  
ATOM    175 1HD1 LEU A  13      59.441   5.157   9.803  1.00  0.00           H  
ATOM    176 2HD1 LEU A  13      57.795   4.482   9.784  1.00  0.00           H  
ATOM    177 3HD1 LEU A  13      58.273   5.627  11.061  1.00  0.00           H  
ATOM    178 1HD2 LEU A  13      61.071   4.409  11.560  1.00  0.00           H  
ATOM    179 2HD2 LEU A  13      59.926   4.869  12.843  1.00  0.00           H  
ATOM    180 3HD2 LEU A  13      60.568   3.210  12.776  1.00  0.00           H  
ATOM    181  N   GLU A  14      55.954   1.194  13.575  1.00  0.00           N  
ATOM    182  CA  GLU A  14      54.855   0.905  14.476  1.00  0.00           C  
ATOM    183  C   GLU A  14      55.218  -0.140  15.518  1.00  0.00           C  
ATOM    184  O   GLU A  14      54.848  -0.038  16.686  1.00  0.00           O  
ATOM    185  CB  GLU A  14      53.636   0.434  13.679  1.00  0.00           C  
ATOM    186  CG  GLU A  14      52.974   1.520  12.843  1.00  0.00           C  
ATOM    187  CD  GLU A  14      51.830   1.004  12.015  1.00  0.00           C  
ATOM    188  OE1 GLU A  14      51.624  -0.185  11.996  1.00  0.00           O  
ATOM    189  OE2 GLU A  14      51.162   1.801  11.399  1.00  0.00           O  
ATOM    190  H   GLU A  14      55.856   0.934  12.636  1.00  0.00           H  
ATOM    191  HA  GLU A  14      54.600   1.818  15.015  1.00  0.00           H  
ATOM    192 1HB  GLU A  14      53.930  -0.373  13.008  1.00  0.00           H  
ATOM    193 2HB  GLU A  14      52.887   0.035  14.363  1.00  0.00           H  
ATOM    194 1HG  GLU A  14      52.603   2.300  13.507  1.00  0.00           H  
ATOM    195 2HG  GLU A  14      53.721   1.964  12.187  1.00  0.00           H  
ATOM    196  N   ALA A  15      55.919  -1.164  15.085  1.00  0.00           N  
ATOM    197  CA  ALA A  15      56.394  -2.197  15.986  1.00  0.00           C  
ATOM    198  C   ALA A  15      57.360  -1.658  17.028  1.00  0.00           C  
ATOM    199  O   ALA A  15      57.324  -2.040  18.196  1.00  0.00           O  
ATOM    200  CB  ALA A  15      57.047  -3.319  15.192  1.00  0.00           C  
ATOM    201  H   ALA A  15      56.192  -1.216  14.146  1.00  0.00           H  
ATOM    202  HA  ALA A  15      55.536  -2.596  16.527  1.00  0.00           H  
ATOM    203 1HB  ALA A  15      57.401  -4.091  15.876  1.00  0.00           H  
ATOM    204 2HB  ALA A  15      56.319  -3.750  14.505  1.00  0.00           H  
ATOM    205 3HB  ALA A  15      57.889  -2.922  14.627  1.00  0.00           H  
ATOM    206  N   ILE A  16      58.247  -0.790  16.595  1.00  0.00           N  
ATOM    207  CA  ILE A  16      59.182  -0.142  17.496  1.00  0.00           C  
ATOM    208  C   ILE A  16      58.483   0.715  18.538  1.00  0.00           C  
ATOM    209  O   ILE A  16      58.866   0.746  19.706  1.00  0.00           O  
ATOM    210  CB  ILE A  16      60.176   0.729  16.706  1.00  0.00           C  
ATOM    211  CG1 ILE A  16      61.102  -0.150  15.861  1.00  0.00           C  
ATOM    212  CG2 ILE A  16      60.985   1.604  17.652  1.00  0.00           C  
ATOM    213  CD1 ILE A  16      61.923   0.621  14.853  1.00  0.00           C  
ATOM    214  H   ILE A  16      58.251  -0.512  15.656  1.00  0.00           H  
ATOM    215  HA  ILE A  16      59.740  -0.912  18.027  1.00  0.00           H  
ATOM    216  HB  ILE A  16      59.629   1.368  16.014  1.00  0.00           H  
ATOM    217 1HG1 ILE A  16      61.785  -0.692  16.515  1.00  0.00           H  
ATOM    218 2HG1 ILE A  16      60.509  -0.890  15.323  1.00  0.00           H  
ATOM    219 1HG2 ILE A  16      61.683   2.212  17.078  1.00  0.00           H  
ATOM    220 2HG2 ILE A  16      60.312   2.253  18.211  1.00  0.00           H  
ATOM    221 3HG2 ILE A  16      61.540   0.973  18.347  1.00  0.00           H  
ATOM    222 1HD1 ILE A  16      62.553  -0.070  14.292  1.00  0.00           H  
ATOM    223 2HD1 ILE A  16      61.257   1.144  14.165  1.00  0.00           H  
ATOM    224 3HD1 ILE A  16      62.551   1.344  15.372  1.00  0.00           H  
ATOM    225  N   ALA A  17      57.475   1.439  18.105  1.00  0.00           N  
ATOM    226  CA  ALA A  17      56.675   2.246  19.006  1.00  0.00           C  
ATOM    227  C   ALA A  17      55.951   1.409  20.048  1.00  0.00           C  
ATOM    228  O   ALA A  17      55.854   1.781  21.216  1.00  0.00           O  
ATOM    229  CB  ALA A  17      55.678   3.077  18.211  1.00  0.00           C  
ATOM    230  H   ALA A  17      57.200   1.393  17.166  1.00  0.00           H  
ATOM    231  HA  ALA A  17      57.345   2.914  19.548  1.00  0.00           H  
ATOM    232 1HB  ALA A  17      55.081   3.681  18.894  1.00  0.00           H  
ATOM    233 2HB  ALA A  17      56.215   3.731  17.524  1.00  0.00           H  
ATOM    234 3HB  ALA A  17      55.024   2.416  17.645  1.00  0.00           H  
ATOM    235  N   GLU A  18      55.414   0.290  19.615  1.00  0.00           N  
ATOM    236  CA  GLU A  18      54.758  -0.638  20.516  1.00  0.00           C  
ATOM    237  C   GLU A  18      55.708  -1.205  21.558  1.00  0.00           C  
ATOM    238  O   GLU A  18      55.358  -1.365  22.726  1.00  0.00           O  
ATOM    239  CB  GLU A  18      54.127  -1.782  19.719  1.00  0.00           C  
ATOM    240  CG  GLU A  18      52.922  -1.376  18.883  1.00  0.00           C  
ATOM    241  CD  GLU A  18      52.378  -2.507  18.054  1.00  0.00           C  
ATOM    242  OE1 GLU A  18      52.984  -3.551  18.036  1.00  0.00           O  
ATOM    243  OE2 GLU A  18      51.354  -2.326  17.439  1.00  0.00           O  
ATOM    244  H   GLU A  18      55.506   0.028  18.676  1.00  0.00           H  
ATOM    245  HA  GLU A  18      53.976  -0.102  21.055  1.00  0.00           H  
ATOM    246 1HB  GLU A  18      54.871  -2.212  19.048  1.00  0.00           H  
ATOM    247 2HB  GLU A  18      53.810  -2.570  20.403  1.00  0.00           H  
ATOM    248 1HG  GLU A  18      52.136  -1.017  19.547  1.00  0.00           H  
ATOM    249 2HG  GLU A  18      53.208  -0.556  18.227  1.00  0.00           H  
ATOM    250  N   ILE A  19      56.903  -1.539  21.125  1.00  0.00           N  
ATOM    251  CA  ILE A  19      57.931  -2.024  22.026  1.00  0.00           C  
ATOM    252  C   ILE A  19      58.324  -0.991  23.068  1.00  0.00           C  
ATOM    253  O   ILE A  19      58.542  -1.307  24.236  1.00  0.00           O  
ATOM    254  CB  ILE A  19      59.182  -2.450  21.237  1.00  0.00           C  
ATOM    255  CG1 ILE A  19      58.884  -3.691  20.392  1.00  0.00           C  
ATOM    256  CG2 ILE A  19      60.344  -2.712  22.182  1.00  0.00           C  
ATOM    257  CD1 ILE A  19      59.962  -4.017  19.384  1.00  0.00           C  
ATOM    258  H   ILE A  19      57.145  -1.403  20.186  1.00  0.00           H  
ATOM    259  HA  ILE A  19      57.543  -2.892  22.558  1.00  0.00           H  
ATOM    260  HB  ILE A  19      59.462  -1.657  20.543  1.00  0.00           H  
ATOM    261 1HG1 ILE A  19      58.756  -4.553  21.045  1.00  0.00           H  
ATOM    262 2HG1 ILE A  19      57.947  -3.548  19.853  1.00  0.00           H  
ATOM    263 1HG2 ILE A  19      61.220  -3.012  21.608  1.00  0.00           H  
ATOM    264 2HG2 ILE A  19      60.570  -1.804  22.741  1.00  0.00           H  
ATOM    265 3HG2 ILE A  19      60.076  -3.508  22.877  1.00  0.00           H  
ATOM    266 1HD1 ILE A  19      59.679  -4.909  18.823  1.00  0.00           H  
ATOM    267 2HD1 ILE A  19      60.083  -3.179  18.696  1.00  0.00           H  
ATOM    268 3HD1 ILE A  19      60.902  -4.199  19.902  1.00  0.00           H  
ATOM    269  N   THR A  20      58.446   0.244  22.635  1.00  0.00           N  
ATOM    270  CA  THR A  20      58.745   1.341  23.536  1.00  0.00           C  
ATOM    271  C   THR A  20      57.659   1.549  24.578  1.00  0.00           C  
ATOM    272  O   THR A  20      57.932   1.819  25.746  1.00  0.00           O  
ATOM    273  CB  THR A  20      58.955   2.648  22.750  1.00  0.00           C  
ATOM    274  OG1 THR A  20      57.778   2.946  21.989  1.00  0.00           O  
ATOM    275  CG2 THR A  20      60.144   2.520  21.809  1.00  0.00           C  
ATOM    276  H   THR A  20      58.270   0.459  21.696  1.00  0.00           H  
ATOM    277  HA  THR A  20      59.669   1.111  24.067  1.00  0.00           H  
ATOM    278  HB  THR A  20      59.138   3.466  23.447  1.00  0.00           H  
ATOM    279  HG1 THR A  20      57.120   3.348  22.562  1.00  0.00           H  
ATOM    280 1HG2 THR A  20      60.277   3.453  21.262  1.00  0.00           H  
ATOM    281 2HG2 THR A  20      61.043   2.305  22.386  1.00  0.00           H  
ATOM    282 3HG2 THR A  20      59.963   1.710  21.104  1.00  0.00           H  
ATOM    283  N   LYS A  21      56.422   1.455  24.145  1.00  0.00           N  
ATOM    284  CA  LYS A  21      55.290   1.559  25.046  1.00  0.00           C  
ATOM    285  C   LYS A  21      55.273   0.453  26.088  1.00  0.00           C  
ATOM    286  O   LYS A  21      54.960   0.675  27.256  1.00  0.00           O  
ATOM    287  CB  LYS A  21      53.983   1.544  24.251  1.00  0.00           C  
ATOM    288  CG  LYS A  21      52.729   1.700  25.100  1.00  0.00           C  
ATOM    289  CD  LYS A  21      51.479   1.758  24.234  1.00  0.00           C  
ATOM    290  CE  LYS A  21      50.235   2.010  25.072  1.00  0.00           C  
ATOM    291  NZ  LYS A  21      49.956   0.885  26.006  1.00  0.00           N  
ATOM    292  H   LYS A  21      56.240   1.244  23.206  1.00  0.00           H  
ATOM    293  HA  LYS A  21      55.363   2.504  25.586  1.00  0.00           H  
ATOM    294 1HB  LYS A  21      53.994   2.351  23.518  1.00  0.00           H  
ATOM    295 2HB  LYS A  21      53.902   0.605  23.703  1.00  0.00           H  
ATOM    296 1HG  LYS A  21      52.646   0.857  25.786  1.00  0.00           H  
ATOM    297 2HG  LYS A  21      52.797   2.617  25.685  1.00  0.00           H  
ATOM    298 1HD  LYS A  21      51.581   2.559  23.500  1.00  0.00           H  
ATOM    299 2HD  LYS A  21      51.362   0.814  23.701  1.00  0.00           H  
ATOM    300 1HE  LYS A  21      50.365   2.923  25.652  1.00  0.00           H  
ATOM    301 2HE  LYS A  21      49.375   2.142  24.416  1.00  0.00           H  
ATOM    302 1HZ  LYS A  21      49.124   1.090  26.542  1.00  0.00           H  
ATOM    303 2HZ  LYS A  21      49.814   0.035  25.477  1.00  0.00           H  
ATOM    304 3HZ  LYS A  21      50.738   0.765  26.632  1.00  0.00           H  
ATOM    305  N   ALA A  22      55.581  -0.749  25.655  1.00  0.00           N  
ATOM    306  CA  ALA A  22      55.675  -1.882  26.556  1.00  0.00           C  
ATOM    307  C   ALA A  22      56.767  -1.706  27.598  1.00  0.00           C  
ATOM    308  O   ALA A  22      56.602  -2.053  28.766  1.00  0.00           O  
ATOM    309  CB  ALA A  22      55.906  -3.159  25.762  1.00  0.00           C  
ATOM    310  H   ALA A  22      55.820  -0.891  24.716  1.00  0.00           H  
ATOM    311  HA  ALA A  22      54.732  -1.964  27.097  1.00  0.00           H  
ATOM    312 1HB  ALA A  22      55.975  -4.005  26.446  1.00  0.00           H  
ATOM    313 2HB  ALA A  22      55.075  -3.315  25.074  1.00  0.00           H  
ATOM    314 3HB  ALA A  22      56.833  -3.073  25.197  1.00  0.00           H  
ATOM    315  N   VAL A  23      57.898  -1.194  27.165  1.00  0.00           N  
ATOM    316  CA  VAL A  23      58.997  -0.905  28.066  1.00  0.00           C  
ATOM    317  C   VAL A  23      58.634   0.140  29.108  1.00  0.00           C  
ATOM    318  O   VAL A  23      59.004   0.038  30.276  1.00  0.00           O  
ATOM    319  CB  VAL A  23      60.217  -0.415  27.264  1.00  0.00           C  
ATOM    320  CG1 VAL A  23      61.307   0.081  28.202  1.00  0.00           C  
ATOM    321  CG2 VAL A  23      60.737  -1.535  26.376  1.00  0.00           C  
ATOM    322  H   VAL A  23      57.996  -0.934  26.226  1.00  0.00           H  
ATOM    323  HA  VAL A  23      59.258  -1.821  28.598  1.00  0.00           H  
ATOM    324  HB  VAL A  23      59.917   0.431  26.644  1.00  0.00           H  
ATOM    325 1HG1 VAL A  23      62.162   0.424  27.618  1.00  0.00           H  
ATOM    326 2HG1 VAL A  23      60.923   0.906  28.802  1.00  0.00           H  
ATOM    327 3HG1 VAL A  23      61.620  -0.731  28.858  1.00  0.00           H  
ATOM    328 1HG2 VAL A  23      61.599  -1.181  25.811  1.00  0.00           H  
ATOM    329 2HG2 VAL A  23      61.032  -2.383  26.995  1.00  0.00           H  
ATOM    330 3HG2 VAL A  23      59.954  -1.846  25.685  1.00  0.00           H  
ATOM    331  N   ALA A  24      57.934   1.164  28.675  1.00  0.00           N  
ATOM    332  CA  ALA A  24      57.458   2.197  29.576  1.00  0.00           C  
ATOM    333  C   ALA A  24      56.492   1.658  30.618  1.00  0.00           C  
ATOM    334  O   ALA A  24      56.528   2.040  31.786  1.00  0.00           O  
ATOM    335  CB  ALA A  24      56.804   3.318  28.781  1.00  0.00           C  
ATOM    336  H   ALA A  24      57.660   1.216  27.736  1.00  0.00           H  
ATOM    337  HA  ALA A  24      58.316   2.597  30.117  1.00  0.00           H  
ATOM    338 1HB  ALA A  24      56.449   4.090  29.464  1.00  0.00           H  
ATOM    339 2HB  ALA A  24      57.532   3.749  28.093  1.00  0.00           H  
ATOM    340 3HB  ALA A  24      55.963   2.920  28.216  1.00  0.00           H  
ATOM    341  N   GLU A  25      55.605   0.790  30.185  1.00  0.00           N  
ATOM    342  CA  GLU A  25      54.670   0.142  31.086  1.00  0.00           C  
ATOM    343  C   GLU A  25      55.371  -0.624  32.196  1.00  0.00           C  
ATOM    344  O   GLU A  25      55.011  -0.507  33.367  1.00  0.00           O  
ATOM    345  CB  GLU A  25      53.760  -0.807  30.302  1.00  0.00           C  
ATOM    346  CG  GLU A  25      52.747  -0.109  29.406  1.00  0.00           C  
ATOM    347  CD  GLU A  25      51.935  -1.070  28.583  1.00  0.00           C  
ATOM    348  OE1 GLU A  25      52.222  -2.243  28.617  1.00  0.00           O  
ATOM    349  OE2 GLU A  25      51.025  -0.631  27.920  1.00  0.00           O  
ATOM    350  H   GLU A  25      55.601   0.512  29.246  1.00  0.00           H  
ATOM    351  HA  GLU A  25      54.060   0.910  31.563  1.00  0.00           H  
ATOM    352 1HB  GLU A  25      54.369  -1.459  29.675  1.00  0.00           H  
ATOM    353 2HB  GLU A  25      53.211  -1.441  30.998  1.00  0.00           H  
ATOM    354 1HG  GLU A  25      52.072   0.479  30.028  1.00  0.00           H  
ATOM    355 2HG  GLU A  25      53.274   0.574  28.743  1.00  0.00           H  
ATOM    356  N   THR A  26      56.310  -1.493  31.794  1.00  0.00           N  
ATOM    357  CA  THR A  26      56.924  -2.477  32.689  1.00  0.00           C  
ATOM    358  C   THR A  26      58.108  -1.892  33.454  1.00  0.00           C  
ATOM    359  O   THR A  26      58.147  -1.934  34.684  1.00  0.00           O  
ATOM    360  CB  THR A  26      57.386  -3.720  31.906  1.00  0.00           C  
ATOM    361  OG1 THR A  26      56.258  -4.332  31.267  1.00  0.00           O  
ATOM    362  CG2 THR A  26      58.041  -4.726  32.841  1.00  0.00           C  
ATOM    363  H   THR A  26      56.578  -1.497  30.818  1.00  0.00           H  
ATOM    364  HA  THR A  26      56.178  -2.794  33.418  1.00  0.00           H  
ATOM    365  HB  THR A  26      58.103  -3.423  31.141  1.00  0.00           H  
ATOM    366  HG1 THR A  26      56.048  -3.852  30.462  1.00  0.00           H  
ATOM    367 1HG2 THR A  26      58.361  -5.598  32.271  1.00  0.00           H  
ATOM    368 2HG2 THR A  26      58.906  -4.268  33.320  1.00  0.00           H  
ATOM    369 3HG2 THR A  26      57.326  -5.034  33.603  1.00  0.00           H  
ATOM    370  N   GLU A  27      59.064  -1.331  32.718  1.00  0.00           N  
ATOM    371  CA  GLU A  27      60.232  -0.710  33.327  1.00  0.00           C  
ATOM    372  C   GLU A  27      59.813   0.465  34.198  1.00  0.00           C  
ATOM    373  O   GLU A  27      60.545   0.890  35.089  1.00  0.00           O  
ATOM    374  CB  GLU A  27      61.216  -0.242  32.252  1.00  0.00           C  
ATOM    375  CG  GLU A  27      61.892  -1.370  31.485  1.00  0.00           C  
ATOM    376  CD  GLU A  27      62.784  -2.215  32.351  1.00  0.00           C  
ATOM    377  OE1 GLU A  27      63.435  -1.670  33.210  1.00  0.00           O  
ATOM    378  OE2 GLU A  27      62.815  -3.406  32.154  1.00  0.00           O  
ATOM    379  H   GLU A  27      58.976  -1.335  31.713  1.00  0.00           H  
ATOM    380  HA  GLU A  27      60.725  -1.448  33.960  1.00  0.00           H  
ATOM    381 1HB  GLU A  27      60.695   0.388  31.531  1.00  0.00           H  
ATOM    382 2HB  GLU A  27      61.997   0.363  32.713  1.00  0.00           H  
ATOM    383 1HG  GLU A  27      61.125  -2.006  31.045  1.00  0.00           H  
ATOM    384 2HG  GLU A  27      62.480  -0.942  30.674  1.00  0.00           H  
ATOM    385  N   GLY A  28      58.634   1.001  33.908  1.00  0.00           N  
ATOM    386  CA  GLY A  28      58.129   2.181  34.598  1.00  0.00           C  
ATOM    387  C   GLY A  28      58.905   3.429  34.201  1.00  0.00           C  
ATOM    388  O   GLY A  28      59.217   4.274  35.039  1.00  0.00           O  
ATOM    389  H   GLY A  28      58.076   0.590  33.174  1.00  0.00           H  
ATOM    390 1HA  GLY A  28      57.073   2.316  34.363  1.00  0.00           H  
ATOM    391 2HA  GLY A  28      58.202   2.032  35.675  1.00  0.00           H  
ATOM    392  N   VAL A  29      59.143   3.571  32.902  1.00  0.00           N  
ATOM    393  CA  VAL A  29      59.687   4.802  32.339  1.00  0.00           C  
ATOM    394  C   VAL A  29      58.642   5.906  32.366  1.00  0.00           C  
ATOM    395  O   VAL A  29      57.461   5.646  32.589  1.00  0.00           O  
ATOM    396  CB  VAL A  29      60.155   4.573  30.890  1.00  0.00           C  
ATOM    397  CG1 VAL A  29      60.626   5.880  30.269  1.00  0.00           C  
ATOM    398  CG2 VAL A  29      61.265   3.533  30.862  1.00  0.00           C  
ATOM    399  H   VAL A  29      58.901   2.815  32.277  1.00  0.00           H  
ATOM    400  HA  VAL A  29      60.540   5.111  32.943  1.00  0.00           H  
ATOM    401  HB  VAL A  29      59.311   4.221  30.296  1.00  0.00           H  
ATOM    402 1HG1 VAL A  29      60.953   5.700  29.245  1.00  0.00           H  
ATOM    403 2HG1 VAL A  29      59.805   6.598  30.267  1.00  0.00           H  
ATOM    404 3HG1 VAL A  29      61.457   6.280  30.850  1.00  0.00           H  
ATOM    405 1HG2 VAL A  29      61.590   3.376  29.834  1.00  0.00           H  
ATOM    406 2HG2 VAL A  29      62.106   3.883  31.460  1.00  0.00           H  
ATOM    407 3HG2 VAL A  29      60.893   2.594  31.272  1.00  0.00           H  
ATOM    408  N   ASP A  30      59.084   7.145  32.168  1.00  0.00           N  
ATOM    409  CA  ASP A  30      58.185   8.283  32.257  1.00  0.00           C  
ATOM    410  C   ASP A  30      57.124   8.201  31.167  1.00  0.00           C  
ATOM    411  O   ASP A  30      57.391   8.498  30.002  1.00  0.00           O  
ATOM    412  CB  ASP A  30      58.961   9.597  32.136  1.00  0.00           C  
ATOM    413  CG  ASP A  30      59.844   9.877  33.345  1.00  0.00           C  
ATOM    414  OD1 ASP A  30      59.642   9.255  34.361  1.00  0.00           O  
ATOM    415  OD2 ASP A  30      60.712  10.710  33.241  1.00  0.00           O  
ATOM    416  H   ASP A  30      60.058   7.303  31.952  1.00  0.00           H  
ATOM    417  HA  ASP A  30      57.686   8.255  33.226  1.00  0.00           H  
ATOM    418 1HB  ASP A  30      59.588   9.569  31.245  1.00  0.00           H  
ATOM    419 2HB  ASP A  30      58.260  10.424  32.017  1.00  0.00           H  
ATOM    420  N   GLU A  31      55.915   7.792  31.549  1.00  0.00           N  
ATOM    421  CA  GLU A  31      54.820   7.636  30.596  1.00  0.00           C  
ATOM    422  C   GLU A  31      54.991   8.559  29.447  1.00  0.00           C  
ATOM    423  O   GLU A  31      54.688   8.243  28.297  1.00  0.00           O  
ATOM    424  CB  GLU A  31      53.467   7.899  31.261  1.00  0.00           C  
ATOM    425  CG  GLU A  31      52.267   7.687  30.350  1.00  0.00           C  
ATOM    426  CD  GLU A  31      50.954   7.894  31.053  1.00  0.00           C  
ATOM    427  OE1 GLU A  31      50.969   8.174  32.228  1.00  0.00           O  
ATOM    428  OE2 GLU A  31      49.935   7.772  30.415  1.00  0.00           O  
ATOM    429  H   GLU A  31      55.752   7.584  32.524  1.00  0.00           H  
ATOM    430  HA  GLU A  31      54.831   6.612  30.221  1.00  0.00           H  
ATOM    431 1HB  GLU A  31      53.352   7.242  32.124  1.00  0.00           H  
ATOM    432 2HB  GLU A  31      53.434   8.926  31.625  1.00  0.00           H  
ATOM    433 1HG  GLU A  31      52.331   8.382  29.513  1.00  0.00           H  
ATOM    434 2HG  GLU A  31      52.303   6.675  29.948  1.00  0.00           H  
ATOM    435  N   GLY A  32      55.444   9.719  29.789  1.00  0.00           N  
ATOM    436  CA  GLY A  32      55.517  10.853  28.889  1.00  0.00           C  
ATOM    437  C   GLY A  32      56.612  10.698  27.846  1.00  0.00           C  
ATOM    438  O   GLY A  32      56.441  11.041  26.678  1.00  0.00           O  
ATOM    439  H   GLY A  32      55.681   9.865  30.729  1.00  0.00           H  
ATOM    440 1HA  GLY A  32      54.559  10.978  28.383  1.00  0.00           H  
ATOM    441 2HA  GLY A  32      55.699  11.761  29.462  1.00  0.00           H  
ATOM    442  N   LYS A  33      57.752  10.207  28.279  1.00  0.00           N  
ATOM    443  CA  LYS A  33      58.857   9.939  27.379  1.00  0.00           C  
ATOM    444  C   LYS A  33      58.513   8.887  26.336  1.00  0.00           C  
ATOM    445  O   LYS A  33      58.882   8.996  25.168  1.00  0.00           O  
ATOM    446  CB  LYS A  33      60.087   9.500  28.175  1.00  0.00           C  
ATOM    447  CG  LYS A  33      61.329   9.252  27.328  1.00  0.00           C  
ATOM    448  CD  LYS A  33      61.994  10.560  26.926  1.00  0.00           C  
ATOM    449  CE  LYS A  33      61.441  11.082  25.609  1.00  0.00           C  
ATOM    450  NZ  LYS A  33      62.082  10.426  24.437  1.00  0.00           N  
ATOM    451  H   LYS A  33      57.855   9.949  29.219  1.00  0.00           H  
ATOM    452  HA  LYS A  33      59.095  10.857  26.840  1.00  0.00           H  
ATOM    453 1HB  LYS A  33      60.334  10.263  28.914  1.00  0.00           H  
ATOM    454 2HB  LYS A  33      59.862   8.581  28.715  1.00  0.00           H  
ATOM    455 1HG  LYS A  33      62.041   8.651  27.894  1.00  0.00           H  
ATOM    456 2HG  LYS A  33      61.051   8.704  26.428  1.00  0.00           H  
ATOM    457 1HD  LYS A  33      61.826  11.308  27.703  1.00  0.00           H  
ATOM    458 2HD  LYS A  33      63.068  10.405  26.822  1.00  0.00           H  
ATOM    459 1HE  LYS A  33      60.367  10.901  25.568  1.00  0.00           H  
ATOM    460 2HE  LYS A  33      61.608  12.157  25.544  1.00  0.00           H  
ATOM    461 1HZ  LYS A  33      61.689  10.799  23.584  1.00  0.00           H  
ATOM    462 2HZ  LYS A  33      63.077  10.603  24.454  1.00  0.00           H  
ATOM    463 3HZ  LYS A  33      61.917   9.431  24.476  1.00  0.00           H  
ATOM    464  N   ALA A  34      57.832   7.850  26.769  1.00  0.00           N  
ATOM    465  CA  ALA A  34      57.376   6.809  25.869  1.00  0.00           C  
ATOM    466  C   ALA A  34      56.400   7.329  24.826  1.00  0.00           C  
ATOM    467  O   ALA A  34      56.443   6.948  23.658  1.00  0.00           O  
ATOM    468  CB  ALA A  34      56.744   5.676  26.665  1.00  0.00           C  
ATOM    469  H   ALA A  34      57.560   7.793  27.709  1.00  0.00           H  
ATOM    470  HA  ALA A  34      58.241   6.426  25.328  1.00  0.00           H  
ATOM    471 1HB  ALA A  34      56.404   4.897  25.982  1.00  0.00           H  
ATOM    472 2HB  ALA A  34      57.480   5.259  27.352  1.00  0.00           H  
ATOM    473 3HB  ALA A  34      55.896   6.058  27.231  1.00  0.00           H  
ATOM    474  N   LYS A  35      55.497   8.180  25.259  1.00  0.00           N  
ATOM    475  CA  LYS A  35      54.551   8.810  24.359  1.00  0.00           C  
ATOM    476  C   LYS A  35      55.233   9.681  23.316  1.00  0.00           C  
ATOM    477  O   LYS A  35      54.850   9.704  22.148  1.00  0.00           O  
ATOM    478  CB  LYS A  35      53.545   9.643  25.155  1.00  0.00           C  
ATOM    479  CG  LYS A  35      52.464  10.301  24.308  1.00  0.00           C  
ATOM    480  CD  LYS A  35      51.458  11.043  25.175  1.00  0.00           C  
ATOM    481  CE  LYS A  35      50.390  11.721  24.330  1.00  0.00           C  
ATOM    482  NZ  LYS A  35      49.398  12.451  25.165  1.00  0.00           N  
ATOM    483  H   LYS A  35      55.488   8.458  26.199  1.00  0.00           H  
ATOM    484  HA  LYS A  35      54.014   8.029  23.820  1.00  0.00           H  
ATOM    485 1HB  LYS A  35      53.052   9.010  25.894  1.00  0.00           H  
ATOM    486 2HB  LYS A  35      54.071  10.429  25.696  1.00  0.00           H  
ATOM    487 1HG  LYS A  35      52.924  11.007  23.615  1.00  0.00           H  
ATOM    488 2HG  LYS A  35      51.941   9.540  23.730  1.00  0.00           H  
ATOM    489 1HD  LYS A  35      50.978  10.341  25.858  1.00  0.00           H  
ATOM    490 2HD  LYS A  35      51.974  11.800  25.766  1.00  0.00           H  
ATOM    491 1HE  LYS A  35      50.861  12.426  23.647  1.00  0.00           H  
ATOM    492 2HE  LYS A  35      49.865  10.971  23.738  1.00  0.00           H  
ATOM    493 1HZ  LYS A  35      48.709  12.885  24.568  1.00  0.00           H  
ATOM    494 2HZ  LYS A  35      48.941  11.802  25.791  1.00  0.00           H  
ATOM    495 3HZ  LYS A  35      49.871  13.162  25.705  1.00  0.00           H  
ATOM    496  N   VAL A  36      56.228  10.423  23.749  1.00  0.00           N  
ATOM    497  CA  VAL A  36      57.012  11.245  22.849  1.00  0.00           C  
ATOM    498  C   VAL A  36      57.751  10.422  21.806  1.00  0.00           C  
ATOM    499  O   VAL A  36      57.841  10.795  20.638  1.00  0.00           O  
ATOM    500  CB  VAL A  36      58.031  12.075  23.652  1.00  0.00           C  
ATOM    501  CG1 VAL A  36      58.993  12.790  22.715  1.00  0.00           C  
ATOM    502  CG2 VAL A  36      57.302  13.072  24.540  1.00  0.00           C  
ATOM    503  H   VAL A  36      56.503  10.383  24.689  1.00  0.00           H  
ATOM    504  HA  VAL A  36      56.337  11.917  22.317  1.00  0.00           H  
ATOM    505  HB  VAL A  36      58.626  11.403  24.271  1.00  0.00           H  
ATOM    506 1HG1 VAL A  36      59.706  13.371  23.299  1.00  0.00           H  
ATOM    507 2HG1 VAL A  36      59.529  12.055  22.115  1.00  0.00           H  
ATOM    508 3HG1 VAL A  36      58.433  13.457  22.059  1.00  0.00           H  
ATOM    509 1HG2 VAL A  36      58.029  13.654  25.106  1.00  0.00           H  
ATOM    510 2HG2 VAL A  36      56.703  13.740  23.921  1.00  0.00           H  
ATOM    511 3HG2 VAL A  36      56.651  12.536  25.231  1.00  0.00           H  
ATOM    512  N   ALA A  37      58.309   9.314  22.239  1.00  0.00           N  
ATOM    513  CA  ALA A  37      58.983   8.398  21.339  1.00  0.00           C  
ATOM    514  C   ALA A  37      58.044   7.813  20.296  1.00  0.00           C  
ATOM    515  O   ALA A  37      58.396   7.660  19.128  1.00  0.00           O  
ATOM    516  CB  ALA A  37      59.648   7.284  22.135  1.00  0.00           C  
ATOM    517  H   ALA A  37      58.222   9.050  23.179  1.00  0.00           H  
ATOM    518  HA  ALA A  37      59.748   8.956  20.798  1.00  0.00           H  
ATOM    519 1HB  ALA A  37      60.152   6.600  21.452  1.00  0.00           H  
ATOM    520 2HB  ALA A  37      60.377   7.713  22.823  1.00  0.00           H  
ATOM    521 3HB  ALA A  37      58.893   6.741  22.700  1.00  0.00           H  
ATOM    522  N   GLU A  38      56.856   7.456  20.729  1.00  0.00           N  
ATOM    523  CA  GLU A  38      55.837   6.952  19.829  1.00  0.00           C  
ATOM    524  C   GLU A  38      55.424   7.978  18.786  1.00  0.00           C  
ATOM    525  O   GLU A  38      55.212   7.658  17.618  1.00  0.00           O  
ATOM    526  CB  GLU A  38      54.609   6.507  20.627  1.00  0.00           C  
ATOM    527  CG  GLU A  38      53.498   5.898  19.783  1.00  0.00           C  
ATOM    528  CD  GLU A  38      52.341   5.405  20.607  1.00  0.00           C  
ATOM    529  OE1 GLU A  38      52.404   5.512  21.809  1.00  0.00           O  
ATOM    530  OE2 GLU A  38      51.393   4.922  20.035  1.00  0.00           O  
ATOM    531  H   GLU A  38      56.611   7.588  21.669  1.00  0.00           H  
ATOM    532  HA  GLU A  38      56.244   6.096  19.290  1.00  0.00           H  
ATOM    533 1HB  GLU A  38      54.907   5.770  21.372  1.00  0.00           H  
ATOM    534 2HB  GLU A  38      54.193   7.362  21.161  1.00  0.00           H  
ATOM    535 1HG  GLU A  38      53.136   6.648  19.081  1.00  0.00           H  
ATOM    536 2HG  GLU A  38      53.907   5.068  19.208  1.00  0.00           H  
ATOM    537  N   ALA A  39      55.279   9.210  19.219  1.00  0.00           N  
ATOM    538  CA  ALA A  39      54.959  10.301  18.319  1.00  0.00           C  
ATOM    539  C   ALA A  39      56.041  10.530  17.276  1.00  0.00           C  
ATOM    540  O   ALA A  39      55.763  10.794  16.108  1.00  0.00           O  
ATOM    541  CB  ALA A  39      54.715  11.575  19.115  1.00  0.00           C  
ATOM    542  H   ALA A  39      55.451   9.429  20.159  1.00  0.00           H  
ATOM    543  HA  ALA A  39      54.050  10.038  17.778  1.00  0.00           H  
ATOM    544 1HB  ALA A  39      54.475  12.390  18.432  1.00  0.00           H  
ATOM    545 2HB  ALA A  39      53.883  11.421  19.802  1.00  0.00           H  
ATOM    546 3HB  ALA A  39      55.611  11.827  19.680  1.00  0.00           H  
ATOM    547  N   GLY A  40      57.280  10.459  17.709  1.00  0.00           N  
ATOM    548  CA  GLY A  40      58.410  10.584  16.809  1.00  0.00           C  
ATOM    549  C   GLY A  40      58.447   9.479  15.766  1.00  0.00           C  
ATOM    550  O   GLY A  40      58.756   9.707  14.598  1.00  0.00           O  
ATOM    551  H   GLY A  40      57.465  10.251  18.649  1.00  0.00           H  
ATOM    552 1HA  GLY A  40      58.368  11.549  16.303  1.00  0.00           H  
ATOM    553 2HA  GLY A  40      59.336  10.562  17.383  1.00  0.00           H  
ATOM    554  N   ALA A  41      58.162   8.271  16.199  1.00  0.00           N  
ATOM    555  CA  ALA A  41      58.089   7.137  15.299  1.00  0.00           C  
ATOM    556  C   ALA A  41      56.994   7.292  14.256  1.00  0.00           C  
ATOM    557  O   ALA A  41      57.165   6.948  13.088  1.00  0.00           O  
ATOM    558  CB  ALA A  41      57.882   5.856  16.095  1.00  0.00           C  
ATOM    559  H   ALA A  41      57.926   8.125  17.139  1.00  0.00           H  
ATOM    560  HA  ALA A  41      59.033   7.073  14.758  1.00  0.00           H  
ATOM    561 1HB  ALA A  41      57.828   5.008  15.412  1.00  0.00           H  
ATOM    562 2HB  ALA A  41      58.716   5.716  16.782  1.00  0.00           H  
ATOM    563 3HB  ALA A  41      56.954   5.925  16.661  1.00  0.00           H  
ATOM    564  N   LYS A  42      55.854   7.782  14.689  1.00  0.00           N  
ATOM    565  CA  LYS A  42      54.750   8.051  13.789  1.00  0.00           C  
ATOM    566  C   LYS A  42      55.093   9.102  12.746  1.00  0.00           C  
ATOM    567  O   LYS A  42      54.725   8.993  11.578  1.00  0.00           O  
ATOM    568  CB  LYS A  42      53.520   8.490  14.585  1.00  0.00           C  
ATOM    569  CG  LYS A  42      52.871   7.382  15.403  1.00  0.00           C  
ATOM    570  CD  LYS A  42      51.670   7.899  16.181  1.00  0.00           C  
ATOM    571  CE  LYS A  42      51.028   6.796  17.008  1.00  0.00           C  
ATOM    572  NZ  LYS A  42      49.875   7.297  17.805  1.00  0.00           N  
ATOM    573  H   LYS A  42      55.751   8.040  15.629  1.00  0.00           H  
ATOM    574  HA  LYS A  42      54.511   7.133  13.250  1.00  0.00           H  
ATOM    575 1HB  LYS A  42      53.797   9.293  15.269  1.00  0.00           H  
ATOM    576 2HB  LYS A  42      52.768   8.887  13.903  1.00  0.00           H  
ATOM    577 1HG  LYS A  42      52.545   6.582  14.737  1.00  0.00           H  
ATOM    578 2HG  LYS A  42      53.598   6.973  16.104  1.00  0.00           H  
ATOM    579 1HD  LYS A  42      51.987   8.704  16.846  1.00  0.00           H  
ATOM    580 2HD  LYS A  42      50.930   8.296  15.486  1.00  0.00           H  
ATOM    581 1HE  LYS A  42      50.681   6.002  16.349  1.00  0.00           H  
ATOM    582 2HE  LYS A  42      51.768   6.374  17.689  1.00  0.00           H  
ATOM    583 1HZ  LYS A  42      49.478   6.536  18.338  1.00  0.00           H  
ATOM    584 2HZ  LYS A  42      50.190   8.022  18.435  1.00  0.00           H  
ATOM    585 3HZ  LYS A  42      49.174   7.673  17.183  1.00  0.00           H  
ATOM    586  N   ALA A  43      55.774  10.140  13.179  1.00  0.00           N  
ATOM    587  CA  ALA A  43      56.230  11.181  12.279  1.00  0.00           C  
ATOM    588  C   ALA A  43      57.206  10.660  11.236  1.00  0.00           C  
ATOM    589  O   ALA A  43      57.163  11.042  10.068  1.00  0.00           O  
ATOM    590  CB  ALA A  43      56.862  12.314  13.074  1.00  0.00           C  
ATOM    591  H   ALA A  43      56.046  10.196  14.119  1.00  0.00           H  
ATOM    592  HA  ALA A  43      55.365  11.564  11.738  1.00  0.00           H  
ATOM    593 1HB  ALA A  43      57.202  13.092  12.391  1.00  0.00           H  
ATOM    594 2HB  ALA A  43      56.126  12.731  13.761  1.00  0.00           H  
ATOM    595 3HB  ALA A  43      57.710  11.932  13.640  1.00  0.00           H  
ATOM    596  N   LEU A  44      58.109   9.810  11.669  1.00  0.00           N  
ATOM    597  CA  LEU A  44      59.056   9.180  10.769  1.00  0.00           C  
ATOM    598  C   LEU A  44      58.373   8.309   9.726  1.00  0.00           C  
ATOM    599  O   LEU A  44      58.757   8.285   8.558  1.00  0.00           O  
ATOM    600  CB  LEU A  44      60.051   8.332  11.572  1.00  0.00           C  
ATOM    601  CG  LEU A  44      61.039   9.116  12.446  1.00  0.00           C  
ATOM    602  CD1 LEU A  44      61.829   8.146  13.314  1.00  0.00           C  
ATOM    603  CD2 LEU A  44      61.965   9.934  11.557  1.00  0.00           C  
ATOM    604  H   LEU A  44      58.118   9.532  12.609  1.00  0.00           H  
ATOM    605  HA  LEU A  44      59.592   9.960  10.229  1.00  0.00           H  
ATOM    606 1HB  LEU A  44      59.491   7.664  12.224  1.00  0.00           H  
ATOM    607 2HB  LEU A  44      60.632   7.726  10.877  1.00  0.00           H  
ATOM    608  HG  LEU A  44      60.488   9.784  13.108  1.00  0.00           H  
ATOM    609 1HD1 LEU A  44      62.531   8.703  13.935  1.00  0.00           H  
ATOM    610 2HD1 LEU A  44      61.144   7.589  13.953  1.00  0.00           H  
ATOM    611 3HD1 LEU A  44      62.378   7.453  12.678  1.00  0.00           H  
ATOM    612 1HD2 LEU A  44      62.666  10.491  12.178  1.00  0.00           H  
ATOM    613 2HD2 LEU A  44      62.517   9.266  10.895  1.00  0.00           H  
ATOM    614 3HD2 LEU A  44      61.375  10.630  10.961  1.00  0.00           H  
ATOM    615  N   ALA A  45      57.379   7.567  10.159  1.00  0.00           N  
ATOM    616  CA  ALA A  45      56.594   6.744   9.259  1.00  0.00           C  
ATOM    617  C   ALA A  45      55.855   7.568   8.216  1.00  0.00           C  
ATOM    618  O   ALA A  45      55.765   7.194   7.048  1.00  0.00           O  
ATOM    619  CB  ALA A  45      55.612   5.896  10.054  1.00  0.00           C  
ATOM    620  H   ALA A  45      57.104   7.607  11.099  1.00  0.00           H  
ATOM    621  HA  ALA A  45      57.276   6.087   8.719  1.00  0.00           H  
ATOM    622 1HB  ALA A  45      55.026   5.281   9.371  1.00  0.00           H  
ATOM    623 2HB  ALA A  45      56.161   5.253  10.742  1.00  0.00           H  
ATOM    624 3HB  ALA A  45      54.945   6.545  10.619  1.00  0.00           H  
ATOM    625  N   GLU A  46      55.297   8.676   8.649  1.00  0.00           N  
ATOM    626  CA  GLU A  46      54.623   9.592   7.749  1.00  0.00           C  
ATOM    627  C   GLU A  46      55.562  10.176   6.706  1.00  0.00           C  
ATOM    628  O   GLU A  46      55.210  10.330   5.538  1.00  0.00           O  
ATOM    629  CB  GLU A  46      53.972  10.725   8.546  1.00  0.00           C  
ATOM    630  CG  GLU A  46      52.784  10.294   9.394  1.00  0.00           C  
ATOM    631  CD  GLU A  46      51.622   9.812   8.571  1.00  0.00           C  
ATOM    632  OE1 GLU A  46      51.071  10.597   7.837  1.00  0.00           O  
ATOM    633  OE2 GLU A  46      51.285   8.656   8.676  1.00  0.00           O  
ATOM    634  H   GLU A  46      55.384   8.940   9.589  1.00  0.00           H  
ATOM    635  HA  GLU A  46      53.850   9.042   7.211  1.00  0.00           H  
ATOM    636 1HB  GLU A  46      54.712  11.174   9.210  1.00  0.00           H  
ATOM    637 2HB  GLU A  46      53.632  11.502   7.862  1.00  0.00           H  
ATOM    638 1HG  GLU A  46      53.098   9.493  10.063  1.00  0.00           H  
ATOM    639 2HG  GLU A  46      52.464  11.136  10.006  1.00  0.00           H  
ATOM    640  N   MET A  47      56.751  10.533   7.139  1.00  0.00           N  
ATOM    641  CA  MET A  47      57.769  11.038   6.239  1.00  0.00           C  
ATOM    642  C   MET A  47      58.182  10.012   5.196  1.00  0.00           C  
ATOM    643  O   MET A  47      58.394  10.332   4.028  1.00  0.00           O  
ATOM    644  CB  MET A  47      58.986  11.495   7.040  1.00  0.00           C  
ATOM    645  CG  MET A  47      60.128  12.041   6.195  1.00  0.00           C  
ATOM    646  SD  MET A  47      61.199  10.741   5.550  1.00  0.00           S  
ATOM    647  CE  MET A  47      62.030  10.214   7.046  1.00  0.00           C  
ATOM    648  H   MET A  47      56.995  10.402   8.079  1.00  0.00           H  
ATOM    649  HA  MET A  47      57.361  11.894   5.701  1.00  0.00           H  
ATOM    650 1HB  MET A  47      58.689  12.273   7.742  1.00  0.00           H  
ATOM    651 2HB  MET A  47      59.373  10.658   7.624  1.00  0.00           H  
ATOM    652 1HG  MET A  47      59.722  12.602   5.354  1.00  0.00           H  
ATOM    653 2HG  MET A  47      60.734  12.719   6.796  1.00  0.00           H  
ATOM    654 1HE  MET A  47      62.729   9.410   6.810  1.00  0.00           H  
ATOM    655 2HE  MET A  47      62.575  11.055   7.475  1.00  0.00           H  
ATOM    656 3HE  MET A  47      61.293   9.854   7.764  1.00  0.00           H  
ATOM    657  N   VAL A  48      58.328   8.779   5.629  1.00  0.00           N  
ATOM    658  CA  VAL A  48      58.647   7.689   4.729  1.00  0.00           C  
ATOM    659  C   VAL A  48      57.565   7.460   3.686  1.00  0.00           C  
ATOM    660  O   VAL A  48      57.843   7.195   2.518  1.00  0.00           O  
ATOM    661  CB  VAL A  48      58.856   6.392   5.533  1.00  0.00           C  
ATOM    662  CG1 VAL A  48      58.993   5.201   4.595  1.00  0.00           C  
ATOM    663  CG2 VAL A  48      60.085   6.524   6.420  1.00  0.00           C  
ATOM    664  H   VAL A  48      58.156   8.561   6.569  1.00  0.00           H  
ATOM    665  HA  VAL A  48      59.566   7.937   4.197  1.00  0.00           H  
ATOM    666  HB  VAL A  48      57.977   6.213   6.152  1.00  0.00           H  
ATOM    667 1HG1 VAL A  48      59.140   4.293   5.180  1.00  0.00           H  
ATOM    668 2HG1 VAL A  48      58.088   5.104   3.996  1.00  0.00           H  
ATOM    669 3HG1 VAL A  48      59.850   5.352   3.939  1.00  0.00           H  
ATOM    670 1HG2 VAL A  48      60.226   5.604   6.985  1.00  0.00           H  
ATOM    671 2HG2 VAL A  48      60.963   6.709   5.800  1.00  0.00           H  
ATOM    672 3HG2 VAL A  48      59.947   7.357   7.110  1.00  0.00           H  
ATOM    673  N   ARG A  49      56.326   7.531   4.119  1.00  0.00           N  
ATOM    674  CA  ARG A  49      55.196   7.405   3.219  1.00  0.00           C  
ATOM    675  C   ARG A  49      55.159   8.511   2.176  1.00  0.00           C  
ATOM    676  O   ARG A  49      54.850   8.283   1.008  1.00  0.00           O  
ATOM    677  CB  ARG A  49      53.894   7.418   4.006  1.00  0.00           C  
ATOM    678  CG  ARG A  49      52.637   7.255   3.167  1.00  0.00           C  
ATOM    679  CD  ARG A  49      51.410   7.292   4.002  1.00  0.00           C  
ATOM    680  NE  ARG A  49      51.240   8.577   4.660  1.00  0.00           N  
ATOM    681  CZ  ARG A  49      50.743   9.680   4.067  1.00  0.00           C  
ATOM    682  NH1 ARG A  49      50.373   9.639   2.806  1.00  0.00           N  
ATOM    683  NH2 ARG A  49      50.628  10.804   4.753  1.00  0.00           N  
ATOM    684  H   ARG A  49      56.141   7.738   5.059  1.00  0.00           H  
ATOM    685  HA  ARG A  49      55.314   6.487   2.642  1.00  0.00           H  
ATOM    686 1HB  ARG A  49      53.906   6.615   4.742  1.00  0.00           H  
ATOM    687 2HB  ARG A  49      53.807   8.359   4.550  1.00  0.00           H  
ATOM    688 1HG  ARG A  49      52.579   8.063   2.437  1.00  0.00           H  
ATOM    689 2HG  ARG A  49      52.669   6.297   2.646  1.00  0.00           H  
ATOM    690 1HD  ARG A  49      50.537   7.112   3.375  1.00  0.00           H  
ATOM    691 2HD  ARG A  49      51.469   6.521   4.770  1.00  0.00           H  
ATOM    692  HE  ARG A  49      51.514   8.649   5.631  1.00  0.00           H  
ATOM    693 1HH1 ARG A  49      50.461   8.779   2.282  1.00  0.00           H  
ATOM    694 2HH1 ARG A  49      50.000  10.465   2.362  1.00  0.00           H  
ATOM    695 1HH2 ARG A  49      50.912  10.837   5.722  1.00  0.00           H  
ATOM    696 2HH2 ARG A  49      50.256  11.631   4.308  1.00  0.00           H  
ATOM    697  N   ALA A  50      55.419   9.745   2.584  1.00  0.00           N  
ATOM    698  CA  ALA A  50      55.227  10.862   1.656  1.00  0.00           C  
ATOM    699  C   ALA A  50      56.164  10.796   0.441  1.00  0.00           C  
ATOM    700  O   ALA A  50      55.718  10.927  -0.699  1.00  0.00           O  
ATOM    701  CB  ALA A  50      55.413  12.181   2.391  1.00  0.00           C  
ATOM    702  H   ALA A  50      55.707   9.918   3.537  1.00  0.00           H  
ATOM    703  HA  ALA A  50      54.210  10.809   1.268  1.00  0.00           H  
ATOM    704 1HB  ALA A  50      55.269  13.008   1.696  1.00  0.00           H  
ATOM    705 2HB  ALA A  50      54.684  12.254   3.198  1.00  0.00           H  
ATOM    706 3HB  ALA A  50      56.419  12.227   2.806  1.00  0.00           H  
ATOM    707  N   ALA A  51      57.441  10.503   0.685  1.00  0.00           N  
ATOM    708  CA  ALA A  51      58.377  10.141  -0.384  1.00  0.00           C  
ATOM    709  C   ALA A  51      59.152   8.898   0.026  1.00  0.00           C  
ATOM    710  O   ALA A  51      60.054   8.967   0.861  1.00  0.00           O  
ATOM    711  CB  ALA A  51      59.324  11.291  -0.695  1.00  0.00           C  
ATOM    712  H   ALA A  51      57.760  10.469   1.643  1.00  0.00           H  
ATOM    713  HA  ALA A  51      57.798   9.917  -1.280  1.00  0.00           H  
ATOM    714 1HB  ALA A  51      60.007  10.995  -1.491  1.00  0.00           H  
ATOM    715 2HB  ALA A  51      58.749  12.160  -1.015  1.00  0.00           H  
ATOM    716 3HB  ALA A  51      59.895  11.543   0.197  1.00  0.00           H  
ATOM    717  N   PRO A  52      58.759   7.754  -0.516  1.00  0.00           N  
ATOM    718  CA  PRO A  52      59.281   6.478  -0.048  1.00  0.00           C  
ATOM    719  C   PRO A  52      60.540   6.075  -0.802  1.00  0.00           C  
ATOM    720  O   PRO A  52      60.529   5.945  -2.026  1.00  0.00           O  
ATOM    721  CB  PRO A  52      58.124   5.513  -0.328  1.00  0.00           C  
ATOM    722  CG  PRO A  52      57.439   6.099  -1.515  1.00  0.00           C  
ATOM    723  CD  PRO A  52      57.635   7.584  -1.366  1.00  0.00           C  
ATOM    724  HA  PRO A  52      59.508   6.552   1.026  1.00  0.00           H  
ATOM    725 1HB  PRO A  52      58.515   4.502  -0.516  1.00  0.00           H  
ATOM    726 2HB  PRO A  52      57.469   5.446   0.554  1.00  0.00           H  
ATOM    727 1HG  PRO A  52      57.880   5.704  -2.441  1.00  0.00           H  
ATOM    728 2HG  PRO A  52      56.377   5.811  -1.520  1.00  0.00           H  
ATOM    729 1HD  PRO A  52      57.855   8.025  -2.349  1.00  0.00           H  
ATOM    730 2HD  PRO A  52      56.730   8.033  -0.932  1.00  0.00           H  
ATOM    731  N   SER A  53      61.612   5.828  -0.059  1.00  0.00           N  
ATOM    732  CA  SER A  53      62.838   5.288  -0.634  1.00  0.00           C  
ATOM    733  C   SER A  53      63.409   4.189   0.249  1.00  0.00           C  
ATOM    734  O   SER A  53      62.956   3.993   1.377  1.00  0.00           O  
ATOM    735  CB  SER A  53      63.864   6.390  -0.815  1.00  0.00           C  
ATOM    736  OG  SER A  53      65.025   5.899  -1.426  1.00  0.00           O  
ATOM    737  H   SER A  53      61.566   5.986   0.938  1.00  0.00           H  
ATOM    738  HA  SER A  53      62.602   4.852  -1.606  1.00  0.00           H  
ATOM    739 1HB  SER A  53      63.438   7.187  -1.425  1.00  0.00           H  
ATOM    740 2HB  SER A  53      64.113   6.818   0.155  1.00  0.00           H  
ATOM    741  HG  SER A  53      65.620   6.649  -1.506  1.00  0.00           H  
ATOM    742  N   ARG A  54      64.421   3.484  -0.253  1.00  0.00           N  
ATOM    743  CA  ARG A  54      65.068   2.451   0.543  1.00  0.00           C  
ATOM    744  C   ARG A  54      65.906   3.078   1.645  1.00  0.00           C  
ATOM    745  O   ARG A  54      65.897   2.623   2.789  1.00  0.00           O  
ATOM    746  CB  ARG A  54      65.951   1.570  -0.328  1.00  0.00           C  
ATOM    747  CG  ARG A  54      66.662   0.447   0.411  1.00  0.00           C  
ATOM    748  CD  ARG A  54      65.699  -0.508   1.016  1.00  0.00           C  
ATOM    749  NE  ARG A  54      66.375  -1.608   1.686  1.00  0.00           N  
ATOM    750  CZ  ARG A  54      65.788  -2.447   2.562  1.00  0.00           C  
ATOM    751  NH1 ARG A  54      64.516  -2.299   2.862  1.00  0.00           N  
ATOM    752  NH2 ARG A  54      66.490  -3.418   3.119  1.00  0.00           N  
ATOM    753  H   ARG A  54      64.750   3.674  -1.189  1.00  0.00           H  
ATOM    754  HA  ARG A  54      64.296   1.871   1.050  1.00  0.00           H  
ATOM    755 1HB  ARG A  54      65.349   1.117  -1.115  1.00  0.00           H  
ATOM    756 2HB  ARG A  54      66.713   2.182  -0.811  1.00  0.00           H  
ATOM    757 1HG  ARG A  54      67.298  -0.101  -0.285  1.00  0.00           H  
ATOM    758 2HG  ARG A  54      67.275   0.868   1.208  1.00  0.00           H  
ATOM    759 1HD  ARG A  54      65.084   0.011   1.749  1.00  0.00           H  
ATOM    760 2HD  ARG A  54      65.061  -0.924   0.237  1.00  0.00           H  
ATOM    761  HE  ARG A  54      67.354  -1.753   1.480  1.00  0.00           H  
ATOM    762 1HH1 ARG A  54      63.980  -1.557   2.436  1.00  0.00           H  
ATOM    763 2HH1 ARG A  54      64.076  -2.928   3.518  1.00  0.00           H  
ATOM    764 1HH2 ARG A  54      67.468  -3.531   2.888  1.00  0.00           H  
ATOM    765 2HH2 ARG A  54      66.050  -4.046   3.775  1.00  0.00           H  
ATOM    766  N   GLU A  55      66.580   4.160   1.298  1.00  0.00           N  
ATOM    767  CA  GLU A  55      67.471   4.865   2.199  1.00  0.00           C  
ATOM    768  C   GLU A  55      66.720   5.677   3.241  1.00  0.00           C  
ATOM    769  O   GLU A  55      67.101   5.732   4.409  1.00  0.00           O  
ATOM    770  CB  GLU A  55      68.399   5.785   1.402  1.00  0.00           C  
ATOM    771  CG  GLU A  55      69.388   5.055   0.505  1.00  0.00           C  
ATOM    772  CD  GLU A  55      68.776   4.600  -0.791  1.00  0.00           C  
ATOM    773  OE1 GLU A  55      67.619   4.870  -1.007  1.00  0.00           O  
ATOM    774  OE2 GLU A  55      69.467   3.982  -1.566  1.00  0.00           O  
ATOM    775  H   GLU A  55      66.565   4.437   0.359  1.00  0.00           H  
ATOM    776  HA  GLU A  55      68.070   4.130   2.738  1.00  0.00           H  
ATOM    777 1HB  GLU A  55      67.804   6.448   0.775  1.00  0.00           H  
ATOM    778 2HB  GLU A  55      68.970   6.410   2.090  1.00  0.00           H  
ATOM    779 1HG  GLU A  55      70.223   5.720   0.285  1.00  0.00           H  
ATOM    780 2HG  GLU A  55      69.779   4.191   1.040  1.00  0.00           H  
ATOM    781  N   LEU A  56      65.669   6.335   2.808  1.00  0.00           N  
ATOM    782  CA  LEU A  56      64.820   7.091   3.709  1.00  0.00           C  
ATOM    783  C   LEU A  56      64.150   6.210   4.751  1.00  0.00           C  
ATOM    784  O   LEU A  56      64.030   6.575   5.919  1.00  0.00           O  
ATOM    785  CB  LEU A  56      63.748   7.840   2.907  1.00  0.00           C  
ATOM    786  CG  LEU A  56      64.135   9.246   2.431  1.00  0.00           C  
ATOM    787  CD1 LEU A  56      65.389   9.164   1.570  1.00  0.00           C  
ATOM    788  CD2 LEU A  56      62.978   9.855   1.654  1.00  0.00           C  
ATOM    789  H   LEU A  56      65.398   6.273   1.869  1.00  0.00           H  
ATOM    790  HA  LEU A  56      65.439   7.806   4.249  1.00  0.00           H  
ATOM    791 1HB  LEU A  56      63.497   7.250   2.027  1.00  0.00           H  
ATOM    792 2HB  LEU A  56      62.854   7.933   3.524  1.00  0.00           H  
ATOM    793  HG  LEU A  56      64.363   9.873   3.293  1.00  0.00           H  
ATOM    794 1HD1 LEU A  56      65.664  10.163   1.232  1.00  0.00           H  
ATOM    795 2HD1 LEU A  56      66.206   8.743   2.157  1.00  0.00           H  
ATOM    796 3HD1 LEU A  56      65.196   8.529   0.707  1.00  0.00           H  
ATOM    797 1HD2 LEU A  56      63.253  10.855   1.316  1.00  0.00           H  
ATOM    798 2HD2 LEU A  56      62.750   9.230   0.790  1.00  0.00           H  
ATOM    799 3HD2 LEU A  56      62.100   9.918   2.297  1.00  0.00           H  
ATOM    800  N   ALA A  57      63.684   5.060   4.318  1.00  0.00           N  
ATOM    801  CA  ALA A  57      63.087   4.093   5.219  1.00  0.00           C  
ATOM    802  C   ALA A  57      64.071   3.587   6.261  1.00  0.00           C  
ATOM    803  O   ALA A  57      63.732   3.405   7.429  1.00  0.00           O  
ATOM    804  CB  ALA A  57      62.514   2.928   4.425  1.00  0.00           C  
ATOM    805  H   ALA A  57      63.792   4.805   3.379  1.00  0.00           H  
ATOM    806  HA  ALA A  57      62.280   4.587   5.760  1.00  0.00           H  
ATOM    807 1HB  ALA A  57      62.067   2.206   5.109  1.00  0.00           H  
ATOM    808 2HB  ALA A  57      61.752   3.296   3.738  1.00  0.00           H  
ATOM    809 3HB  ALA A  57      63.310   2.447   3.860  1.00  0.00           H  
ATOM    810  N   LEU A  58      65.284   3.327   5.828  1.00  0.00           N  
ATOM    811  CA  LEU A  58      66.341   2.908   6.729  1.00  0.00           C  
ATOM    812  C   LEU A  58      66.669   3.964   7.771  1.00  0.00           C  
ATOM    813  O   LEU A  58      66.906   3.662   8.939  1.00  0.00           O  
ATOM    814  CB  LEU A  58      67.604   2.572   5.927  1.00  0.00           C  
ATOM    815  CG  LEU A  58      67.523   1.313   5.054  1.00  0.00           C  
ATOM    816  CD1 LEU A  58      68.771   1.215   4.187  1.00  0.00           C  
ATOM    817  CD2 LEU A  58      67.378   0.087   5.944  1.00  0.00           C  
ATOM    818  H   LEU A  58      65.517   3.478   4.889  1.00  0.00           H  
ATOM    819  HA  LEU A  58      66.004   2.024   7.269  1.00  0.00           H  
ATOM    820 1HB  LEU A  58      67.835   3.413   5.274  1.00  0.00           H  
ATOM    821 2HB  LEU A  58      68.433   2.440   6.622  1.00  0.00           H  
ATOM    822  HG  LEU A  58      66.661   1.385   4.391  1.00  0.00           H  
ATOM    823 1HD1 LEU A  58      68.713   0.320   3.567  1.00  0.00           H  
ATOM    824 2HD1 LEU A  58      68.839   2.095   3.547  1.00  0.00           H  
ATOM    825 3HD1 LEU A  58      69.653   1.158   4.823  1.00  0.00           H  
ATOM    826 1HD2 LEU A  58      67.320  -0.808   5.324  1.00  0.00           H  
ATOM    827 2HD2 LEU A  58      68.241   0.014   6.606  1.00  0.00           H  
ATOM    828 3HD2 LEU A  58      66.469   0.176   6.540  1.00  0.00           H  
ATOM    829  N   LYS A  59      66.713   5.204   7.338  1.00  0.00           N  
ATOM    830  CA  LYS A  59      66.943   6.317   8.239  1.00  0.00           C  
ATOM    831  C   LYS A  59      65.846   6.457   9.281  1.00  0.00           C  
ATOM    832  O   LYS A  59      66.102   6.743  10.449  1.00  0.00           O  
ATOM    833  CB  LYS A  59      67.074   7.617   7.444  1.00  0.00           C  
ATOM    834  CG  LYS A  59      68.354   7.729   6.627  1.00  0.00           C  
ATOM    835  CD  LYS A  59      68.401   9.036   5.850  1.00  0.00           C  
ATOM    836  CE  LYS A  59      69.674   9.144   5.023  1.00  0.00           C  
ATOM    837  NZ  LYS A  59      69.716  10.401   4.228  1.00  0.00           N  
ATOM    838  H   LYS A  59      66.524   5.408   6.399  1.00  0.00           H  
ATOM    839  HA  LYS A  59      67.874   6.139   8.778  1.00  0.00           H  
ATOM    840 1HB  LYS A  59      66.230   7.712   6.760  1.00  0.00           H  
ATOM    841 2HB  LYS A  59      67.038   8.466   8.127  1.00  0.00           H  
ATOM    842 1HG  LYS A  59      69.216   7.680   7.292  1.00  0.00           H  
ATOM    843 2HG  LYS A  59      68.411   6.897   5.925  1.00  0.00           H  
ATOM    844 1HD  LYS A  59      67.539   9.096   5.184  1.00  0.00           H  
ATOM    845 2HD  LYS A  59      68.359   9.874   6.546  1.00  0.00           H  
ATOM    846 1HE  LYS A  59      70.539   9.117   5.683  1.00  0.00           H  
ATOM    847 2HE  LYS A  59      69.738   8.296   4.342  1.00  0.00           H  
ATOM    848 1HZ  LYS A  59      70.573  10.434   3.694  1.00  0.00           H  
ATOM    849 2HZ  LYS A  59      68.926  10.428   3.597  1.00  0.00           H  
ATOM    850 3HZ  LYS A  59      69.676  11.195   4.850  1.00  0.00           H  
ATOM    851  N   ALA A  60      64.617   6.285   8.848  1.00  0.00           N  
ATOM    852  CA  ALA A  60      63.480   6.319   9.749  1.00  0.00           C  
ATOM    853  C   ALA A  60      63.534   5.214  10.791  1.00  0.00           C  
ATOM    854  O   ALA A  60      63.207   5.416  11.959  1.00  0.00           O  
ATOM    855  CB  ALA A  60      62.185   6.232   8.955  1.00  0.00           C  
ATOM    856  H   ALA A  60      64.449   6.064   7.909  1.00  0.00           H  
ATOM    857  HA  ALA A  60      63.504   7.266  10.289  1.00  0.00           H  
ATOM    858 1HB  ALA A  60      61.336   6.258   9.639  1.00  0.00           H  
ATOM    859 2HB  ALA A  60      62.123   7.075   8.267  1.00  0.00           H  
ATOM    860 3HB  ALA A  60      62.167   5.301   8.390  1.00  0.00           H  
ATOM    861  N   VAL A  61      63.916   4.033  10.358  1.00  0.00           N  
ATOM    862  CA  VAL A  61      64.081   2.908  11.259  1.00  0.00           C  
ATOM    863  C   VAL A  61      65.160   3.153  12.301  1.00  0.00           C  
ATOM    864  O   VAL A  61      65.017   2.796  13.469  1.00  0.00           O  
ATOM    865  CB  VAL A  61      64.433   1.641  10.457  1.00  0.00           C  
ATOM    866  CG1 VAL A  61      64.805   0.503  11.395  1.00  0.00           C  
ATOM    867  CG2 VAL A  61      63.262   1.248   9.569  1.00  0.00           C  
ATOM    868  H   VAL A  61      64.163   3.907   9.419  1.00  0.00           H  
ATOM    869  HA  VAL A  61      63.142   2.750  11.791  1.00  0.00           H  
ATOM    870  HB  VAL A  61      65.307   1.846   9.838  1.00  0.00           H  
ATOM    871 1HG1 VAL A  61      65.051  -0.385  10.811  1.00  0.00           H  
ATOM    872 2HG1 VAL A  61      65.667   0.792  11.995  1.00  0.00           H  
ATOM    873 3HG1 VAL A  61      63.963   0.282  12.051  1.00  0.00           H  
ATOM    874 1HG2 VAL A  61      63.518   0.353   9.004  1.00  0.00           H  
ATOM    875 2HG2 VAL A  61      62.387   1.050  10.188  1.00  0.00           H  
ATOM    876 3HG2 VAL A  61      63.040   2.062   8.878  1.00  0.00           H  
ATOM    877  N   GLU A  62      66.256   3.734  11.868  1.00  0.00           N  
ATOM    878  CA  GLU A  62      67.335   4.092  12.769  1.00  0.00           C  
ATOM    879  C   GLU A  62      66.907   5.112  13.811  1.00  0.00           C  
ATOM    880  O   GLU A  62      67.283   5.033  14.979  1.00  0.00           O  
ATOM    881  CB  GLU A  62      68.522   4.639  11.972  1.00  0.00           C  
ATOM    882  CG  GLU A  62      69.251   3.597  11.136  1.00  0.00           C  
ATOM    883  CD  GLU A  62      70.360   4.184  10.307  1.00  0.00           C  
ATOM    884  OE1 GLU A  62      70.490   5.384  10.289  1.00  0.00           O  
ATOM    885  OE2 GLU A  62      71.077   3.431   9.691  1.00  0.00           O  
ATOM    886  H   GLU A  62      66.337   4.000  10.929  1.00  0.00           H  
ATOM    887  HA  GLU A  62      67.647   3.197  13.308  1.00  0.00           H  
ATOM    888 1HB  GLU A  62      68.177   5.426  11.301  1.00  0.00           H  
ATOM    889 2HB  GLU A  62      69.244   5.085  12.656  1.00  0.00           H  
ATOM    890 1HG  GLU A  62      69.671   2.842  11.800  1.00  0.00           H  
ATOM    891 2HG  GLU A  62      68.534   3.106  10.480  1.00  0.00           H  
ATOM    892  N   GLY A  63      66.144   6.090  13.378  1.00  0.00           N  
ATOM    893  CA  GLY A  63      65.604   7.091  14.279  1.00  0.00           C  
ATOM    894  C   GLY A  63      64.674   6.492  15.321  1.00  0.00           C  
ATOM    895  O   GLY A  63      64.686   6.876  16.489  1.00  0.00           O  
ATOM    896  H   GLY A  63      65.868   6.125  12.439  1.00  0.00           H  
ATOM    897 1HA  GLY A  63      66.422   7.604  14.785  1.00  0.00           H  
ATOM    898 2HA  GLY A  63      65.060   7.841  13.706  1.00  0.00           H  
ATOM    899  N   GLY A  64      63.843   5.571  14.888  1.00  0.00           N  
ATOM    900  CA  GLY A  64      62.951   4.866  15.789  1.00  0.00           C  
ATOM    901  C   GLY A  64      63.702   4.054  16.831  1.00  0.00           C  
ATOM    902  O   GLY A  64      63.322   3.999  17.999  1.00  0.00           O  
ATOM    903  H   GLY A  64      63.857   5.293  13.949  1.00  0.00           H  
ATOM    904 1HA  GLY A  64      62.304   5.583  16.295  1.00  0.00           H  
ATOM    905 2HA  GLY A  64      62.307   4.200  15.216  1.00  0.00           H  
ATOM    906  N   ILE A  65      64.754   3.395  16.398  1.00  0.00           N  
ATOM    907  CA  ILE A  65      65.603   2.639  17.299  1.00  0.00           C  
ATOM    908  C   ILE A  65      66.273   3.520  18.341  1.00  0.00           C  
ATOM    909  O   ILE A  65      66.392   3.155  19.509  1.00  0.00           O  
ATOM    910  CB  ILE A  65      66.682   1.876  16.509  1.00  0.00           C  
ATOM    911  CG1 ILE A  65      66.044   0.770  15.665  1.00  0.00           C  
ATOM    912  CG2 ILE A  65      67.723   1.296  17.455  1.00  0.00           C  
ATOM    913  CD1 ILE A  65      66.985   0.151  14.657  1.00  0.00           C  
ATOM    914  H   ILE A  65      65.025   3.457  15.459  1.00  0.00           H  
ATOM    915  HA  ILE A  65      64.986   1.916  17.831  1.00  0.00           H  
ATOM    916  HB  ILE A  65      67.175   2.557  15.816  1.00  0.00           H  
ATOM    917 1HG1 ILE A  65      65.677  -0.021  16.319  1.00  0.00           H  
ATOM    918 2HG1 ILE A  65      65.185   1.172  15.127  1.00  0.00           H  
ATOM    919 1HG2 ILE A  65      68.478   0.760  16.880  1.00  0.00           H  
ATOM    920 2HG2 ILE A  65      68.197   2.102  18.012  1.00  0.00           H  
ATOM    921 3HG2 ILE A  65      67.240   0.609  18.150  1.00  0.00           H  
ATOM    922 1HD1 ILE A  65      66.461  -0.624  14.097  1.00  0.00           H  
ATOM    923 2HD1 ILE A  65      67.338   0.921  13.968  1.00  0.00           H  
ATOM    924 3HD1 ILE A  65      67.836  -0.289  15.175  1.00  0.00           H  
ATOM    925  N   GLU A  66      66.738   4.670  17.908  1.00  0.00           N  
ATOM    926  CA  GLU A  66      67.335   5.638  18.809  1.00  0.00           C  
ATOM    927  C   GLU A  66      66.352   6.144  19.851  1.00  0.00           C  
ATOM    928  O   GLU A  66      66.690   6.326  21.019  1.00  0.00           O  
ATOM    929  CB  GLU A  66      67.892   6.820  18.013  1.00  0.00           C  
ATOM    930  CG  GLU A  66      69.112   6.488  17.166  1.00  0.00           C  
ATOM    931  CD  GLU A  66      70.308   6.100  17.990  1.00  0.00           C  
ATOM    932  OE1 GLU A  66      70.793   6.926  18.724  1.00  0.00           O  
ATOM    933  OE2 GLU A  66      70.738   4.975  17.884  1.00  0.00           O  
ATOM    934  H   GLU A  66      66.630   4.926  16.969  1.00  0.00           H  
ATOM    935  HA  GLU A  66      68.150   5.153  19.347  1.00  0.00           H  
ATOM    936 1HB  GLU A  66      67.119   7.208  17.348  1.00  0.00           H  
ATOM    937 2HB  GLU A  66      68.168   7.622  18.697  1.00  0.00           H  
ATOM    938 1HG  GLU A  66      68.864   5.665  16.496  1.00  0.00           H  
ATOM    939 2HG  GLU A  66      69.364   7.354  16.554  1.00  0.00           H  
ATOM    940  N   LEU A  67      65.138   6.403  19.418  1.00  0.00           N  
ATOM    941  CA  LEU A  67      64.082   6.823  20.319  1.00  0.00           C  
ATOM    942  C   LEU A  67      63.754   5.766  21.361  1.00  0.00           C  
ATOM    943  O   LEU A  67      63.516   6.068  22.529  1.00  0.00           O  
ATOM    944  CB  LEU A  67      62.819   7.160  19.517  1.00  0.00           C  
ATOM    945  CG  LEU A  67      62.701   8.614  19.041  1.00  0.00           C  
ATOM    946  CD1 LEU A  67      63.907   8.965  18.180  1.00  0.00           C  
ATOM    947  CD2 LEU A  67      61.405   8.791  18.264  1.00  0.00           C  
ATOM    948  H   LEU A  67      64.905   6.252  18.479  1.00  0.00           H  
ATOM    949  HA  LEU A  67      64.420   7.707  20.859  1.00  0.00           H  
ATOM    950 1HB  LEU A  67      62.784   6.520  18.637  1.00  0.00           H  
ATOM    951 2HB  LEU A  67      61.947   6.942  20.134  1.00  0.00           H  
ATOM    952  HG  LEU A  67      62.701   9.281  19.903  1.00  0.00           H  
ATOM    953 1HD1 LEU A  67      63.824   9.998  17.842  1.00  0.00           H  
ATOM    954 2HD1 LEU A  67      64.819   8.849  18.767  1.00  0.00           H  
ATOM    955 3HD1 LEU A  67      63.943   8.303  17.316  1.00  0.00           H  
ATOM    956 1HD2 LEU A  67      61.321   9.824  17.926  1.00  0.00           H  
ATOM    957 2HD2 LEU A  67      61.405   8.125  17.400  1.00  0.00           H  
ATOM    958 3HD2 LEU A  67      60.559   8.550  18.908  1.00  0.00           H  
ATOM    959  N   LEU A  68      63.709   4.526  20.928  1.00  0.00           N  
ATOM    960  CA  LEU A  68      63.479   3.413  21.829  1.00  0.00           C  
ATOM    961  C   LEU A  68      64.577   3.274  22.871  1.00  0.00           C  
ATOM    962  O   LEU A  68      64.321   2.987  24.039  1.00  0.00           O  
ATOM    963  CB  LEU A  68      63.367   2.110  21.027  1.00  0.00           C  
ATOM    964  CG  LEU A  68      63.019   0.857  21.840  1.00  0.00           C  
ATOM    965  CD1 LEU A  68      62.324  -0.156  20.941  1.00  0.00           C  
ATOM    966  CD2 LEU A  68      64.289   0.273  22.441  1.00  0.00           C  
ATOM    967  H   LEU A  68      63.899   4.323  19.989  1.00  0.00           H  
ATOM    968  HA  LEU A  68      62.550   3.592  22.369  1.00  0.00           H  
ATOM    969 1HB  LEU A  68      62.597   2.236  20.267  1.00  0.00           H  
ATOM    970 2HB  LEU A  68      64.317   1.927  20.526  1.00  0.00           H  
ATOM    971  HG  LEU A  68      62.328   1.122  22.640  1.00  0.00           H  
ATOM    972 1HD1 LEU A  68      62.077  -1.047  21.518  1.00  0.00           H  
ATOM    973 2HD1 LEU A  68      61.409   0.281  20.540  1.00  0.00           H  
ATOM    974 3HD1 LEU A  68      62.986  -0.428  20.120  1.00  0.00           H  
ATOM    975 1HD2 LEU A  68      64.042  -0.618  23.019  1.00  0.00           H  
ATOM    976 2HD2 LEU A  68      64.981   0.006  21.641  1.00  0.00           H  
ATOM    977 3HD2 LEU A  68      64.756   1.011  23.093  1.00  0.00           H  
ATOM    978  N   GLU A  69      65.806   3.445  22.438  1.00  0.00           N  
ATOM    979  CA  GLU A  69      66.942   3.412  23.339  1.00  0.00           C  
ATOM    980  C   GLU A  69      66.889   4.517  24.381  1.00  0.00           C  
ATOM    981  O   GLU A  69      67.215   4.315  25.549  1.00  0.00           O  
ATOM    982  CB  GLU A  69      68.244   3.519  22.542  1.00  0.00           C  
ATOM    983  CG  GLU A  69      68.566   2.296  21.696  1.00  0.00           C  
ATOM    984  CD  GLU A  69      68.828   1.067  22.521  1.00  0.00           C  
ATOM    985  OE1 GLU A  69      69.786   1.060  23.256  1.00  0.00           O  
ATOM    986  OE2 GLU A  69      68.068   0.133  22.416  1.00  0.00           O  
ATOM    987  H   GLU A  69      65.973   3.667  21.499  1.00  0.00           H  
ATOM    988  HA  GLU A  69      66.929   2.464  23.878  1.00  0.00           H  
ATOM    989 1HB  GLU A  69      68.194   4.382  21.878  1.00  0.00           H  
ATOM    990 2HB  GLU A  69      69.077   3.682  23.227  1.00  0.00           H  
ATOM    991 1HG  GLU A  69      67.729   2.099  21.027  1.00  0.00           H  
ATOM    992 2HG  GLU A  69      69.442   2.511  21.085  1.00  0.00           H  
ATOM    993  N   ASP A  70      66.507   5.697  23.948  1.00  0.00           N  
ATOM    994  CA  ASP A  70      66.342   6.822  24.849  1.00  0.00           C  
ATOM    995  C   ASP A  70      65.263   6.578  25.891  1.00  0.00           C  
ATOM    996  O   ASP A  70      65.406   6.935  27.059  1.00  0.00           O  
ATOM    997  CB  ASP A  70      66.007   8.087  24.055  1.00  0.00           C  
ATOM    998  CG  ASP A  70      67.193   8.621  23.263  1.00  0.00           C  
ATOM    999  OD1 ASP A  70      68.298   8.219  23.541  1.00  0.00           O  
ATOM   1000  OD2 ASP A  70      66.983   9.425  22.386  1.00  0.00           O  
ATOM   1001  H   ASP A  70      66.259   5.824  23.009  1.00  0.00           H  
ATOM   1002  HA  ASP A  70      67.278   6.974  25.388  1.00  0.00           H  
ATOM   1003 1HB  ASP A  70      65.191   7.877  23.363  1.00  0.00           H  
ATOM   1004 2HB  ASP A  70      65.665   8.865  24.738  1.00  0.00           H  
ATOM   1005  N   VAL A  71      64.167   5.996  25.458  1.00  0.00           N  
ATOM   1006  CA  VAL A  71      63.088   5.639  26.359  1.00  0.00           C  
ATOM   1007  C   VAL A  71      63.516   4.619  27.401  1.00  0.00           C  
ATOM   1008  O   VAL A  71      63.140   4.697  28.569  1.00  0.00           O  
ATOM   1009  CB  VAL A  71      61.901   5.073  25.557  1.00  0.00           C  
ATOM   1010  CG1 VAL A  71      60.844   4.510  26.495  1.00  0.00           C  
ATOM   1011  CG2 VAL A  71      61.312   6.158  24.669  1.00  0.00           C  
ATOM   1012  H   VAL A  71      64.085   5.731  24.519  1.00  0.00           H  
ATOM   1013  HA  VAL A  71      62.770   6.537  26.891  1.00  0.00           H  
ATOM   1014  HB  VAL A  71      62.253   4.248  24.938  1.00  0.00           H  
ATOM   1015 1HG1 VAL A  71      60.013   4.114  25.911  1.00  0.00           H  
ATOM   1016 2HG1 VAL A  71      61.279   3.711  27.095  1.00  0.00           H  
ATOM   1017 3HG1 VAL A  71      60.481   5.302  27.151  1.00  0.00           H  
ATOM   1018 1HG2 VAL A  71      60.474   5.751  24.104  1.00  0.00           H  
ATOM   1019 2HG2 VAL A  71      60.965   6.986  25.288  1.00  0.00           H  
ATOM   1020 3HG2 VAL A  71      62.074   6.517  23.978  1.00  0.00           H  
ATOM   1021  N   ILE A  72      64.279   3.640  26.968  1.00  0.00           N  
ATOM   1022  CA  ILE A  72      64.818   2.640  27.869  1.00  0.00           C  
ATOM   1023  C   ILE A  72      65.748   3.238  28.911  1.00  0.00           C  
ATOM   1024  O   ILE A  72      65.736   2.854  30.079  1.00  0.00           O  
ATOM   1025  CB  ILE A  72      65.572   1.554  27.079  1.00  0.00           C  
ATOM   1026  CG1 ILE A  72      64.595   0.737  26.230  1.00  0.00           C  
ATOM   1027  CG2 ILE A  72      66.346   0.649  28.026  1.00  0.00           C  
ATOM   1028  CD1 ILE A  72      65.269  -0.157  25.214  1.00  0.00           C  
ATOM   1029  H   ILE A  72      64.554   3.606  26.029  1.00  0.00           H  
ATOM   1030  HA  ILE A  72      63.990   2.172  28.401  1.00  0.00           H  
ATOM   1031  HB  ILE A  72      66.271   2.026  26.389  1.00  0.00           H  
ATOM   1032 1HG1 ILE A  72      63.982   0.113  26.880  1.00  0.00           H  
ATOM   1033 2HG1 ILE A  72      63.924   1.411  25.697  1.00  0.00           H  
ATOM   1034 1HG2 ILE A  72      66.872  -0.113  27.451  1.00  0.00           H  
ATOM   1035 2HG2 ILE A  72      67.066   1.242  28.588  1.00  0.00           H  
ATOM   1036 3HG2 ILE A  72      65.653   0.169  28.717  1.00  0.00           H  
ATOM   1037 1HD1 ILE A  72      64.512  -0.703  24.651  1.00  0.00           H  
ATOM   1038 2HD1 ILE A  72      65.861   0.452  24.530  1.00  0.00           H  
ATOM   1039 3HD1 ILE A  72      65.920  -0.864  25.727  1.00  0.00           H  
ATOM   1040  N   TYR A  73      66.683   4.078  28.454  1.00  0.00           N  
ATOM   1041  CA  TYR A  73      67.828   4.455  29.292  1.00  0.00           C  
ATOM   1042  C   TYR A  73      67.851   5.913  29.751  1.00  0.00           C  
ATOM   1043  O   TYR A  73      68.646   6.275  30.618  1.00  0.00           O  
ATOM   1044  CB  TYR A  73      69.127   4.143  28.545  1.00  0.00           C  
ATOM   1045  CG  TYR A  73      69.317   2.674  28.238  1.00  0.00           C  
ATOM   1046  CD1 TYR A  73      69.428   2.250  26.922  1.00  0.00           C  
ATOM   1047  CD2 TYR A  73      69.380   1.752  29.272  1.00  0.00           C  
ATOM   1048  CE1 TYR A  73      69.602   0.908  26.641  1.00  0.00           C  
ATOM   1049  CE2 TYR A  73      69.553   0.411  28.991  1.00  0.00           C  
ATOM   1050  CZ  TYR A  73      69.664  -0.012  27.682  1.00  0.00           C  
ATOM   1051  OH  TYR A  73      69.837  -1.348  27.403  1.00  0.00           O  
ATOM   1052  H   TYR A  73      66.631   4.411  27.503  1.00  0.00           H  
ATOM   1053  HA  TYR A  73      67.796   3.865  30.208  1.00  0.00           H  
ATOM   1054 1HB  TYR A  73      69.147   4.693  27.604  1.00  0.00           H  
ATOM   1055 2HB  TYR A  73      69.977   4.479  29.139  1.00  0.00           H  
ATOM   1056  HD1 TYR A  73      69.379   2.975  26.109  1.00  0.00           H  
ATOM   1057  HD2 TYR A  73      69.291   2.086  30.306  1.00  0.00           H  
ATOM   1058  HE1 TYR A  73      69.690   0.575  25.608  1.00  0.00           H  
ATOM   1059  HE2 TYR A  73      69.602  -0.314  29.804  1.00  0.00           H  
ATOM   1060  HH  TYR A  73      69.895  -1.470  26.452  1.00  0.00           H  
ATOM   1061  N   GLU A  74      67.012   6.754  29.159  1.00  0.00           N  
ATOM   1062  CA  GLU A  74      67.063   8.180  29.473  1.00  0.00           C  
ATOM   1063  C   GLU A  74      65.976   8.552  30.468  1.00  0.00           C  
ATOM   1064  O   GLU A  74      64.788   8.523  30.145  1.00  0.00           O  
ATOM   1065  CB  GLU A  74      66.912   9.018  28.201  1.00  0.00           C  
ATOM   1066  CG  GLU A  74      68.060   8.871  27.212  1.00  0.00           C  
ATOM   1067  CD  GLU A  74      69.345   9.467  27.714  1.00  0.00           C  
ATOM   1068  OE1 GLU A  74      69.317  10.127  28.725  1.00  0.00           O  
ATOM   1069  OE2 GLU A  74      70.357   9.263  27.086  1.00  0.00           O  
ATOM   1070  H   GLU A  74      66.356   6.413  28.471  1.00  0.00           H  
ATOM   1071  HA  GLU A  74      68.029   8.400  29.928  1.00  0.00           H  
ATOM   1072 1HB  GLU A  74      65.991   8.739  27.689  1.00  0.00           H  
ATOM   1073 2HB  GLU A  74      66.833  10.072  28.467  1.00  0.00           H  
ATOM   1074 1HG  GLU A  74      68.219   7.812  27.011  1.00  0.00           H  
ATOM   1075 2HG  GLU A  74      67.783   9.353  26.276  1.00  0.00           H  
ATOM   1076  N   GLU A  75      66.389   8.897  31.681  1.00  0.00           N  
ATOM   1077  CA  GLU A  75      65.452   9.284  32.727  1.00  0.00           C  
ATOM   1078  C   GLU A  75      64.809  10.631  32.444  1.00  0.00           C  
ATOM   1079  O   GLU A  75      63.656  10.864  32.808  1.00  0.00           O  
ATOM   1080  CB  GLU A  75      66.161   9.328  34.083  1.00  0.00           C  
ATOM   1081  CG  GLU A  75      66.596   7.967  34.608  1.00  0.00           C  
ATOM   1082  CD  GLU A  75      67.316   8.052  35.925  1.00  0.00           C  
ATOM   1083  OE1 GLU A  75      67.575   9.145  36.370  1.00  0.00           O  
ATOM   1084  OE2 GLU A  75      67.608   7.023  36.488  1.00  0.00           O  
ATOM   1085  H   GLU A  75      67.379   8.895  31.883  1.00  0.00           H  
ATOM   1086  HA  GLU A  75      64.652   8.544  32.767  1.00  0.00           H  
ATOM   1087 1HB  GLU A  75      67.048   9.957  34.009  1.00  0.00           H  
ATOM   1088 2HB  GLU A  75      65.501   9.777  34.824  1.00  0.00           H  
ATOM   1089 1HG  GLU A  75      65.716   7.337  34.729  1.00  0.00           H  
ATOM   1090 2HG  GLU A  75      67.248   7.497  33.873  1.00  0.00           H  
ATOM   1091  N   ASP A  76      65.561  11.527  31.811  1.00  0.00           N  
ATOM   1092  CA  ASP A  76      65.060  12.871  31.565  1.00  0.00           C  
ATOM   1093  C   ASP A  76      64.182  12.895  30.325  1.00  0.00           C  
ATOM   1094  O   ASP A  76      64.641  12.615  29.217  1.00  0.00           O  
ATOM   1095  CB  ASP A  76      66.218  13.859  31.401  1.00  0.00           C  
ATOM   1096  CG  ASP A  76      65.750  15.298  31.231  1.00  0.00           C  
ATOM   1097  OD1 ASP A  76      65.102  15.579  30.250  1.00  0.00           O  
ATOM   1098  OD2 ASP A  76      66.044  16.102  32.083  1.00  0.00           O  
ATOM   1099  H   ASP A  76      66.496  11.278  31.520  1.00  0.00           H  
ATOM   1100  HA  ASP A  76      64.453  13.176  32.418  1.00  0.00           H  
ATOM   1101 1HB  ASP A  76      66.868  13.805  32.274  1.00  0.00           H  
ATOM   1102 2HB  ASP A  76      66.813  13.580  30.531  1.00  0.00           H  
ATOM   1103  N   LEU A  77      62.915  13.231  30.518  1.00  0.00           N  
ATOM   1104  CA  LEU A  77      61.968  13.295  29.415  1.00  0.00           C  
ATOM   1105  C   LEU A  77      62.306  14.432  28.463  1.00  0.00           C  
ATOM   1106  O   LEU A  77      62.268  14.264  27.245  1.00  0.00           O  
ATOM   1107  CB  LEU A  77      60.542  13.476  29.951  1.00  0.00           C  
ATOM   1108  CG  LEU A  77      59.426  13.440  28.899  1.00  0.00           C  
ATOM   1109  CD1 LEU A  77      58.125  12.999  29.554  1.00  0.00           C  
ATOM   1110  CD2 LEU A  77      59.281  14.816  28.266  1.00  0.00           C  
ATOM   1111  H   LEU A  77      62.598  13.451  31.454  1.00  0.00           H  
ATOM   1112  HA  LEU A  77      62.029  12.364  28.853  1.00  0.00           H  
ATOM   1113 1HB  LEU A  77      60.341  12.687  30.675  1.00  0.00           H  
ATOM   1114 2HB  LEU A  77      60.483  14.435  30.465  1.00  0.00           H  
ATOM   1115  HG  LEU A  77      59.676  12.710  28.129  1.00  0.00           H  
ATOM   1116 1HD1 LEU A  77      57.332  12.973  28.807  1.00  0.00           H  
ATOM   1117 2HD1 LEU A  77      58.251  12.004  29.982  1.00  0.00           H  
ATOM   1118 3HD1 LEU A  77      57.857  13.702  30.342  1.00  0.00           H  
ATOM   1119 1HD2 LEU A  77      58.488  14.790  27.518  1.00  0.00           H  
ATOM   1120 2HD2 LEU A  77      59.030  15.546  29.036  1.00  0.00           H  
ATOM   1121 3HD2 LEU A  77      60.220  15.098  27.790  1.00  0.00           H  
ATOM   1122  N   GLY A  78      62.587  15.606  29.024  1.00  0.00           N  
ATOM   1123  CA  GLY A  78      62.751  16.804  28.212  1.00  0.00           C  
ATOM   1124  C   GLY A  78      63.862  16.627  27.175  1.00  0.00           C  
ATOM   1125  O   GLY A  78      63.723  17.053  26.028  1.00  0.00           O  
ATOM   1126  H   GLY A  78      62.645  15.677  30.029  1.00  0.00           H  
ATOM   1127 1HA  GLY A  78      61.812  17.033  27.707  1.00  0.00           H  
ATOM   1128 2HA  GLY A  78      62.984  17.651  28.856  1.00  0.00           H  
ATOM   1129  N   GLU A  79      64.928  15.933  27.566  1.00  0.00           N  
ATOM   1130  CA  GLU A  79      66.005  15.570  26.665  1.00  0.00           C  
ATOM   1131  C   GLU A  79      65.572  14.552  25.623  1.00  0.00           C  
ATOM   1132  O   GLU A  79      65.949  14.628  24.455  1.00  0.00           O  
ATOM   1133  CB  GLU A  79      67.189  15.018  27.462  1.00  0.00           C  
ATOM   1134  CG  GLU A  79      67.911  16.052  28.313  1.00  0.00           C  
ATOM   1135  CD  GLU A  79      69.025  15.461  29.132  1.00  0.00           C  
ATOM   1136  OE1 GLU A  79      69.165  14.262  29.132  1.00  0.00           O  
ATOM   1137  OE2 GLU A  79      69.738  16.210  29.758  1.00  0.00           O  
ATOM   1138  H   GLU A  79      65.009  15.667  28.505  1.00  0.00           H  
ATOM   1139  HA  GLU A  79      66.321  16.464  26.126  1.00  0.00           H  
ATOM   1140 1HB  GLU A  79      66.844  14.222  28.123  1.00  0.00           H  
ATOM   1141 2HB  GLU A  79      67.916  14.581  26.777  1.00  0.00           H  
ATOM   1142 1HG  GLU A  79      68.324  16.820  27.660  1.00  0.00           H  
ATOM   1143 2HG  GLU A  79      67.191  16.527  28.977  1.00  0.00           H  
ATOM   1144  N   THR A  80      64.804  13.577  26.056  1.00  0.00           N  
ATOM   1145  CA  THR A  80      64.260  12.579  25.155  1.00  0.00           C  
ATOM   1146  C   THR A  80      63.332  13.183  24.113  1.00  0.00           C  
ATOM   1147  O   THR A  80      63.342  12.799  22.945  1.00  0.00           O  
ATOM   1148  CB  THR A  80      63.507  11.490  25.941  1.00  0.00           C  
ATOM   1149  OG1 THR A  80      62.451  12.091  26.702  1.00  0.00           O  
ATOM   1150  CG2 THR A  80      64.453  10.760  26.882  1.00  0.00           C  
ATOM   1151  H   THR A  80      64.528  13.544  26.995  1.00  0.00           H  
ATOM   1152  HA  THR A  80      65.086  12.106  24.624  1.00  0.00           H  
ATOM   1153  HB  THR A  80      63.072  10.774  25.244  1.00  0.00           H  
ATOM   1154  HG1 THR A  80      62.823  12.728  27.316  1.00  0.00           H  
ATOM   1155 1HG2 THR A  80      63.903   9.994  27.428  1.00  0.00           H  
ATOM   1156 2HG2 THR A  80      65.251  10.293  26.305  1.00  0.00           H  
ATOM   1157 3HG2 THR A  80      64.884  11.470  27.587  1.00  0.00           H  
ATOM   1158  N   ALA A  81      62.506  14.109  24.546  1.00  0.00           N  
ATOM   1159  CA  ALA A  81      61.618  14.818  23.645  1.00  0.00           C  
ATOM   1160  C   ALA A  81      62.373  15.626  22.603  1.00  0.00           C  
ATOM   1161  O   ALA A  81      61.993  15.683  21.435  1.00  0.00           O  
ATOM   1162  CB  ALA A  81      60.686  15.722  24.439  1.00  0.00           C  
ATOM   1163  H   ALA A  81      62.522  14.386  25.485  1.00  0.00           H  
ATOM   1164  HA  ALA A  81      61.025  14.081  23.104  1.00  0.00           H  
ATOM   1165 1HB  ALA A  81      60.022  16.251  23.755  1.00  0.00           H  
ATOM   1166 2HB  ALA A  81      60.093  15.119  25.127  1.00  0.00           H  
ATOM   1167 3HB  ALA A  81      61.274  16.443  25.004  1.00  0.00           H  
ATOM   1168  N   LEU A  82      63.428  16.280  23.036  1.00  0.00           N  
ATOM   1169  CA  LEU A  82      64.281  17.031  22.135  1.00  0.00           C  
ATOM   1170  C   LEU A  82      64.946  16.147  21.093  1.00  0.00           C  
ATOM   1171  O   LEU A  82      65.068  16.511  19.925  1.00  0.00           O  
ATOM   1172  CB  LEU A  82      65.357  17.774  22.937  1.00  0.00           C  
ATOM   1173  CG  LEU A  82      66.324  18.635  22.114  1.00  0.00           C  
ATOM   1174  CD1 LEU A  82      65.541  19.703  21.364  1.00  0.00           C  
ATOM   1175  CD2 LEU A  82      67.358  19.262  23.038  1.00  0.00           C  
ATOM   1176  H   LEU A  82      63.699  16.216  23.975  1.00  0.00           H  
ATOM   1177  HA  LEU A  82      63.665  17.749  21.595  1.00  0.00           H  
ATOM   1178 1HB  LEU A  82      64.865  18.425  23.658  1.00  0.00           H  
ATOM   1179 2HB  LEU A  82      65.949  17.042  23.485  1.00  0.00           H  
ATOM   1180  HG  LEU A  82      66.829  18.011  21.376  1.00  0.00           H  
ATOM   1181 1HD1 LEU A  82      66.228  20.315  20.779  1.00  0.00           H  
ATOM   1182 2HD1 LEU A  82      64.823  19.227  20.696  1.00  0.00           H  
ATOM   1183 3HD1 LEU A  82      65.011  20.334  22.077  1.00  0.00           H  
ATOM   1184 1HD2 LEU A  82      68.046  19.873  22.453  1.00  0.00           H  
ATOM   1185 2HD2 LEU A  82      66.854  19.887  23.776  1.00  0.00           H  
ATOM   1186 3HD2 LEU A  82      67.914  18.476  23.548  1.00  0.00           H  
ATOM   1187  N   LYS A  83      65.406  14.994  21.526  1.00  0.00           N  
ATOM   1188  CA  LYS A  83      65.998  14.024  20.625  1.00  0.00           C  
ATOM   1189  C   LYS A  83      65.012  13.522  19.583  1.00  0.00           C  
ATOM   1190  O   LYS A  83      65.349  13.339  18.415  1.00  0.00           O  
ATOM   1191  CB  LYS A  83      66.560  12.844  21.420  1.00  0.00           C  
ATOM   1192  CG  LYS A  83      67.803  13.171  22.237  1.00  0.00           C  
ATOM   1193  CD  LYS A  83      68.289  11.957  23.014  1.00  0.00           C  
ATOM   1194  CE  LYS A  83      69.523  12.285  23.841  1.00  0.00           C  
ATOM   1195  NZ  LYS A  83      69.987  11.116  24.636  1.00  0.00           N  
ATOM   1196  H   LYS A  83      65.297  14.739  22.465  1.00  0.00           H  
ATOM   1197  HA  LYS A  83      66.814  14.506  20.085  1.00  0.00           H  
ATOM   1198 1HB  LYS A  83      65.798  12.471  22.104  1.00  0.00           H  
ATOM   1199 2HB  LYS A  83      66.813  12.033  20.737  1.00  0.00           H  
ATOM   1200 1HG  LYS A  83      68.598  13.508  21.571  1.00  0.00           H  
ATOM   1201 2HG  LYS A  83      67.576  13.974  22.938  1.00  0.00           H  
ATOM   1202 1HD  LYS A  83      67.497  11.610  23.680  1.00  0.00           H  
ATOM   1203 2HD  LYS A  83      68.532  11.154  22.318  1.00  0.00           H  
ATOM   1204 1HE  LYS A  83      70.329  12.602  23.181  1.00  0.00           H  
ATOM   1205 2HE  LYS A  83      69.297  13.105  24.522  1.00  0.00           H  
ATOM   1206 1HZ  LYS A  83      70.805  11.374  25.169  1.00  0.00           H  
ATOM   1207 2HZ  LYS A  83      69.253  10.824  25.266  1.00  0.00           H  
ATOM   1208 3HZ  LYS A  83      70.218  10.355  24.014  1.00  0.00           H  
ATOM   1209  N   ALA A  84      63.797  13.270  20.016  1.00  0.00           N  
ATOM   1210  CA  ALA A  84      62.738  12.855  19.115  1.00  0.00           C  
ATOM   1211  C   ALA A  84      62.416  13.914  18.073  1.00  0.00           C  
ATOM   1212  O   ALA A  84      62.177  13.613  16.905  1.00  0.00           O  
ATOM   1213  CB  ALA A  84      61.490  12.500  19.909  1.00  0.00           C  
ATOM   1214  H   ALA A  84      63.565  13.422  20.955  1.00  0.00           H  
ATOM   1215  HA  ALA A  84      63.080  11.972  18.574  1.00  0.00           H  
ATOM   1216 1HB  ALA A  84      60.700  12.190  19.225  1.00  0.00           H  
ATOM   1217 2HB  ALA A  84      61.716  11.685  20.597  1.00  0.00           H  
ATOM   1218 3HB  ALA A  84      61.159  13.370  20.474  1.00  0.00           H  
ATOM   1219  N   ALA A  85      62.378  15.154  18.506  1.00  0.00           N  
ATOM   1220  CA  ALA A  85      62.154  16.268  17.605  1.00  0.00           C  
ATOM   1221  C   ALA A  85      63.252  16.402  16.563  1.00  0.00           C  
ATOM   1222  O   ALA A  85      62.997  16.690  15.395  1.00  0.00           O  
ATOM   1223  CB  ALA A  85      62.021  17.559  18.399  1.00  0.00           C  
ATOM   1224  H   ALA A  85      62.568  15.356  19.445  1.00  0.00           H  
ATOM   1225  HA  ALA A  85      61.226  16.085  17.064  1.00  0.00           H  
ATOM   1226 1HB  ALA A  85      61.853  18.391  17.715  1.00  0.00           H  
ATOM   1227 2HB  ALA A  85      61.179  17.478  19.086  1.00  0.00           H  
ATOM   1228 3HB  ALA A  85      62.935  17.734  18.965  1.00  0.00           H  
ATOM   1229  N   GLU A  86      64.480  16.224  16.996  1.00  0.00           N  
ATOM   1230  CA  GLU A  86      65.616  16.251  16.095  1.00  0.00           C  
ATOM   1231  C   GLU A  86      65.557  15.147  15.053  1.00  0.00           C  
ATOM   1232  O   GLU A  86      65.885  15.347  13.885  1.00  0.00           O  
ATOM   1233  CB  GLU A  86      66.918  16.136  16.891  1.00  0.00           C  
ATOM   1234  CG  GLU A  86      67.247  17.358  17.738  1.00  0.00           C  
ATOM   1235  CD  GLU A  86      67.515  18.586  16.913  1.00  0.00           C  
ATOM   1236  OE1 GLU A  86      68.122  18.461  15.877  1.00  0.00           O  
ATOM   1237  OE2 GLU A  86      67.113  19.650  17.321  1.00  0.00           O  
ATOM   1238  H   GLU A  86      64.646  16.002  17.935  1.00  0.00           H  
ATOM   1239  HA  GLU A  86      65.608  17.199  15.556  1.00  0.00           H  
ATOM   1240 1HB  GLU A  86      66.863  15.274  17.556  1.00  0.00           H  
ATOM   1241 2HB  GLU A  86      67.750  15.970  16.207  1.00  0.00           H  
ATOM   1242 1HG  GLU A  86      66.411  17.559  18.407  1.00  0.00           H  
ATOM   1243 2HG  GLU A  86      68.121  17.138  18.349  1.00  0.00           H  
ATOM   1244  N   ARG A  87      65.169  13.968  15.486  1.00  0.00           N  
ATOM   1245  CA  ARG A  87      64.998  12.844  14.585  1.00  0.00           C  
ATOM   1246  C   ARG A  87      63.921  13.094  13.543  1.00  0.00           C  
ATOM   1247  O   ARG A  87      64.062  12.737  12.375  1.00  0.00           O  
ATOM   1248  CB  ARG A  87      64.648  11.589  15.371  1.00  0.00           C  
ATOM   1249  CG  ARG A  87      65.743  11.092  16.302  1.00  0.00           C  
ATOM   1250  CD  ARG A  87      66.922  10.595  15.547  1.00  0.00           C  
ATOM   1251  NE  ARG A  87      67.953  10.078  16.432  1.00  0.00           N  
ATOM   1252  CZ  ARG A  87      68.975  10.806  16.923  1.00  0.00           C  
ATOM   1253  NH1 ARG A  87      69.088  12.077  16.607  1.00  0.00           N  
ATOM   1254  NH2 ARG A  87      69.864  10.242  17.722  1.00  0.00           N  
ATOM   1255  H   ARG A  87      64.921  13.843  16.425  1.00  0.00           H  
ATOM   1256  HA  ARG A  87      65.915  12.721  14.007  1.00  0.00           H  
ATOM   1257 1HB  ARG A  87      63.761  11.774  15.975  1.00  0.00           H  
ATOM   1258 2HB  ARG A  87      64.411  10.781  14.680  1.00  0.00           H  
ATOM   1259 1HG  ARG A  87      66.068  11.906  16.949  1.00  0.00           H  
ATOM   1260 2HG  ARG A  87      65.357  10.274  16.913  1.00  0.00           H  
ATOM   1261 1HD  ARG A  87      66.613   9.793  14.878  1.00  0.00           H  
ATOM   1262 2HD  ARG A  87      67.349  11.410  14.964  1.00  0.00           H  
ATOM   1263  HE  ARG A  87      67.900   9.104  16.697  1.00  0.00           H  
ATOM   1264 1HH1 ARG A  87      68.409  12.508  15.996  1.00  0.00           H  
ATOM   1265 2HH1 ARG A  87      69.854  12.623  16.975  1.00  0.00           H  
ATOM   1266 1HH2 ARG A  87      69.778   9.265  17.965  1.00  0.00           H  
ATOM   1267 2HH2 ARG A  87      70.630  10.787  18.089  1.00  0.00           H  
ATOM   1268  N   ILE A  88      62.828  13.681  13.976  1.00  0.00           N  
ATOM   1269  CA  ILE A  88      61.751  14.044  13.075  1.00  0.00           C  
ATOM   1270  C   ILE A  88      62.184  15.062  12.033  1.00  0.00           C  
ATOM   1271  O   ILE A  88      61.807  14.986  10.865  1.00  0.00           O  
ATOM   1272  CB  ILE A  88      60.554  14.604  13.865  1.00  0.00           C  
ATOM   1273  CG1 ILE A  88      59.908  13.501  14.709  1.00  0.00           C  
ATOM   1274  CG2 ILE A  88      59.534  15.220  12.919  1.00  0.00           C  
ATOM   1275  CD1 ILE A  88      58.905  14.013  15.717  1.00  0.00           C  
ATOM   1276  H   ILE A  88      62.747  13.947  14.915  1.00  0.00           H  
ATOM   1277  HA  ILE A  88      61.429  13.150  12.543  1.00  0.00           H  
ATOM   1278  HB  ILE A  88      60.901  15.369  14.558  1.00  0.00           H  
ATOM   1279 1HG1 ILE A  88      59.403  12.791  14.055  1.00  0.00           H  
ATOM   1280 2HG1 ILE A  88      60.683  12.955  15.247  1.00  0.00           H  
ATOM   1281 1HG2 ILE A  88      58.695  15.610  13.494  1.00  0.00           H  
ATOM   1282 2HG2 ILE A  88      60.000  16.032  12.361  1.00  0.00           H  
ATOM   1283 3HG2 ILE A  88      59.177  14.461  12.224  1.00  0.00           H  
ATOM   1284 1HD1 ILE A  88      58.492  13.174  16.277  1.00  0.00           H  
ATOM   1285 2HD1 ILE A  88      59.399  14.700  16.406  1.00  0.00           H  
ATOM   1286 3HD1 ILE A  88      58.102  14.533  15.199  1.00  0.00           H  
ATOM   1287  N   ARG A  89      62.952  16.037  12.466  1.00  0.00           N  
ATOM   1288  CA  ARG A  89      63.496  17.035  11.565  1.00  0.00           C  
ATOM   1289  C   ARG A  89      64.424  16.431  10.523  1.00  0.00           C  
ATOM   1290  O   ARG A  89      64.414  16.815   9.355  1.00  0.00           O  
ATOM   1291  CB  ARG A  89      64.252  18.096  12.351  1.00  0.00           C  
ATOM   1292  CG  ARG A  89      64.765  19.262  11.522  1.00  0.00           C  
ATOM   1293  CD  ARG A  89      66.179  19.065  11.112  1.00  0.00           C  
ATOM   1294  NE  ARG A  89      67.081  19.079  12.253  1.00  0.00           N  
ATOM   1295  CZ  ARG A  89      68.376  18.708  12.209  1.00  0.00           C  
ATOM   1296  NH1 ARG A  89      68.904  18.297  11.077  1.00  0.00           N  
ATOM   1297  NH2 ARG A  89      69.115  18.756  13.304  1.00  0.00           N  
ATOM   1298  H   ARG A  89      63.228  16.070  13.405  1.00  0.00           H  
ATOM   1299  HA  ARG A  89      62.676  17.463  10.987  1.00  0.00           H  
ATOM   1300 1HB  ARG A  89      63.606  18.502  13.128  1.00  0.00           H  
ATOM   1301 2HB  ARG A  89      65.111  17.639  12.845  1.00  0.00           H  
ATOM   1302 1HG  ARG A  89      64.159  19.363  10.622  1.00  0.00           H  
ATOM   1303 2HG  ARG A  89      64.703  20.180  12.107  1.00  0.00           H  
ATOM   1304 1HD  ARG A  89      66.282  18.104  10.608  1.00  0.00           H  
ATOM   1305 2HD  ARG A  89      66.476  19.864  10.434  1.00  0.00           H  
ATOM   1306  HE  ARG A  89      66.711  19.388  13.142  1.00  0.00           H  
ATOM   1307 1HH1 ARG A  89      68.339  18.260  10.240  1.00  0.00           H  
ATOM   1308 2HH1 ARG A  89      69.874  18.019  11.044  1.00  0.00           H  
ATOM   1309 1HH2 ARG A  89      68.709  19.071  14.174  1.00  0.00           H  
ATOM   1310 2HH2 ARG A  89      70.084  18.478  13.271  1.00  0.00           H  
ATOM   1311  N   GLU A  90      65.250  15.506  10.956  1.00  0.00           N  
ATOM   1312  CA  GLU A  90      66.138  14.796  10.055  1.00  0.00           C  
ATOM   1313  C   GLU A  90      65.383  13.988   9.013  1.00  0.00           C  
ATOM   1314  O   GLU A  90      65.763  13.931   7.845  1.00  0.00           O  
ATOM   1315  CB  GLU A  90      67.061  13.871  10.852  1.00  0.00           C  
ATOM   1316  CG  GLU A  90      68.107  14.595  11.688  1.00  0.00           C  
ATOM   1317  CD  GLU A  90      68.943  13.660  12.517  1.00  0.00           C  
ATOM   1318  OE1 GLU A  90      68.649  12.489  12.535  1.00  0.00           O  
ATOM   1319  OE2 GLU A  90      69.876  14.118  13.133  1.00  0.00           O  
ATOM   1320  H   GLU A  90      65.234  15.228  11.895  1.00  0.00           H  
ATOM   1321  HA  GLU A  90      66.742  15.527   9.517  1.00  0.00           H  
ATOM   1322 1HB  GLU A  90      66.465  13.253  11.523  1.00  0.00           H  
ATOM   1323 2HB  GLU A  90      67.584  13.202  10.168  1.00  0.00           H  
ATOM   1324 1HG  GLU A  90      68.762  15.158  11.024  1.00  0.00           H  
ATOM   1325 2HG  GLU A  90      67.604  15.304  12.344  1.00  0.00           H  
ATOM   1326  N   GLY A  91      64.328  13.335   9.446  1.00  0.00           N  
ATOM   1327  CA  GLY A  91      63.475  12.583   8.545  1.00  0.00           C  
ATOM   1328  C   GLY A  91      62.810  13.467   7.503  1.00  0.00           C  
ATOM   1329  O   GLY A  91      62.688  13.103   6.335  1.00  0.00           O  
ATOM   1330  H   GLY A  91      64.057  13.398  10.385  1.00  0.00           H  
ATOM   1331 1HA  GLY A  91      64.065  11.818   8.039  1.00  0.00           H  
ATOM   1332 2HA  GLY A  91      62.705  12.068   9.118  1.00  0.00           H  
ATOM   1333  N   LEU A  92      62.350  14.620   7.936  1.00  0.00           N  
ATOM   1334  CA  LEU A  92      61.758  15.590   7.035  1.00  0.00           C  
ATOM   1335  C   LEU A  92      62.744  16.092   5.993  1.00  0.00           C  
ATOM   1336  O   LEU A  92      62.407  16.275   4.825  1.00  0.00           O  
ATOM   1337  CB  LEU A  92      61.212  16.778   7.837  1.00  0.00           C  
ATOM   1338  CG  LEU A  92      60.445  17.831   7.027  1.00  0.00           C  
ATOM   1339  CD1 LEU A  92      61.433  18.735   6.303  1.00  0.00           C  
ATOM   1340  CD2 LEU A  92      59.516  17.137   6.043  1.00  0.00           C  
ATOM   1341  H   LEU A  92      62.459  14.875   8.875  1.00  0.00           H  
ATOM   1342  HA  LEU A  92      60.944  15.108   6.494  1.00  0.00           H  
ATOM   1343 1HB  LEU A  92      60.542  16.399   8.607  1.00  0.00           H  
ATOM   1344 2HB  LEU A  92      62.047  17.280   8.326  1.00  0.00           H  
ATOM   1345  HG  LEU A  92      59.858  18.453   7.703  1.00  0.00           H  
ATOM   1346 1HD1 LEU A  92      60.888  19.483   5.727  1.00  0.00           H  
ATOM   1347 2HD1 LEU A  92      62.072  19.233   7.032  1.00  0.00           H  
ATOM   1348 3HD1 LEU A  92      62.047  18.137   5.630  1.00  0.00           H  
ATOM   1349 1HD2 LEU A  92      58.970  17.885   5.467  1.00  0.00           H  
ATOM   1350 2HD2 LEU A  92      60.102  16.515   5.365  1.00  0.00           H  
ATOM   1351 3HD2 LEU A  92      58.809  16.512   6.588  1.00  0.00           H  
ATOM   1352  N   GLU A  93      63.959  16.345   6.426  1.00  0.00           N  
ATOM   1353  CA  GLU A  93      65.018  16.759   5.525  1.00  0.00           C  
ATOM   1354  C   GLU A  93      65.340  15.701   4.483  1.00  0.00           C  
ATOM   1355  O   GLU A  93      65.579  16.001   3.315  1.00  0.00           O  
ATOM   1356  CB  GLU A  93      66.281  17.096   6.322  1.00  0.00           C  
ATOM   1357  CG  GLU A  93      66.177  18.363   7.158  1.00  0.00           C  
ATOM   1358  CD  GLU A  93      67.404  18.619   7.987  1.00  0.00           C  
ATOM   1359  OE1 GLU A  93      68.013  17.671   8.422  1.00  0.00           O  
ATOM   1360  OE2 GLU A  93      67.735  19.765   8.185  1.00  0.00           O  
ATOM   1361  H   GLU A  93      64.191  16.192   7.365  1.00  0.00           H  
ATOM   1362  HA  GLU A  93      64.687  17.647   4.986  1.00  0.00           H  
ATOM   1363 1HB  GLU A  93      66.518  16.271   6.993  1.00  0.00           H  
ATOM   1364 2HB  GLU A  93      67.121  17.214   5.638  1.00  0.00           H  
ATOM   1365 1HG  GLU A  93      66.017  19.212   6.494  1.00  0.00           H  
ATOM   1366 2HG  GLU A  93      65.311  18.283   7.814  1.00  0.00           H  
ATOM   1367  N   ALA A  94      65.378  14.460   4.916  1.00  0.00           N  
ATOM   1368  CA  ALA A  94      65.602  13.346   4.015  1.00  0.00           C  
ATOM   1369  C   ALA A  94      64.504  13.212   2.973  1.00  0.00           C  
ATOM   1370  O   ALA A  94      64.759  12.924   1.805  1.00  0.00           O  
ATOM   1371  CB  ALA A  94      65.735  12.055   4.809  1.00  0.00           C  
ATOM   1372  H   ALA A  94      65.188  14.258   5.855  1.00  0.00           H  
ATOM   1373  HA  ALA A  94      66.530  13.529   3.474  1.00  0.00           H  
ATOM   1374 1HB  ALA A  94      65.903  11.223   4.125  1.00  0.00           H  
ATOM   1375 2HB  ALA A  94      66.577  12.136   5.496  1.00  0.00           H  
ATOM   1376 3HB  ALA A  94      64.821  11.880   5.375  1.00  0.00           H  
ATOM   1377  N   THR A  95      63.276  13.390   3.406  1.00  0.00           N  
ATOM   1378  CA  THR A  95      62.140  13.363   2.505  1.00  0.00           C  
ATOM   1379  C   THR A  95      62.199  14.468   1.463  1.00  0.00           C  
ATOM   1380  O   THR A  95      61.871  14.267   0.295  1.00  0.00           O  
ATOM   1381  CB  THR A  95      60.820  13.472   3.291  1.00  0.00           C  
ATOM   1382  OG1 THR A  95      60.698  12.355   4.181  1.00  0.00           O  
ATOM   1383  CG2 THR A  95      59.633  13.490   2.340  1.00  0.00           C  
ATOM   1384  H   THR A  95      63.110  13.613   4.345  1.00  0.00           H  
ATOM   1385  HA  THR A  95      62.143  12.411   1.973  1.00  0.00           H  
ATOM   1386  HB  THR A  95      60.822  14.389   3.879  1.00  0.00           H  
ATOM   1387  HG1 THR A  95      60.701  11.540   3.674  1.00  0.00           H  
ATOM   1388 1HG2 THR A  95      58.709  13.567   2.913  1.00  0.00           H  
ATOM   1389 2HG2 THR A  95      59.717  14.345   1.669  1.00  0.00           H  
ATOM   1390 3HG2 THR A  95      59.621  12.570   1.756  1.00  0.00           H  
ATOM   1391  N   ALA A  96      62.587  15.646   1.896  1.00  0.00           N  
ATOM   1392  CA  ALA A  96      62.758  16.770   0.995  1.00  0.00           C  
ATOM   1393  C   ALA A  96      63.835  16.520  -0.047  1.00  0.00           C  
ATOM   1394  O   ALA A  96      63.694  16.877  -1.215  1.00  0.00           O  
ATOM   1395  CB  ALA A  96      63.076  18.029   1.789  1.00  0.00           C  
ATOM   1396  H   ALA A  96      62.835  15.771   2.835  1.00  0.00           H  
ATOM   1397  HA  ALA A  96      61.823  16.916   0.455  1.00  0.00           H  
ATOM   1398 1HB  ALA A  96      63.203  18.868   1.105  1.00  0.00           H  
ATOM   1399 2HB  ALA A  96      62.257  18.242   2.477  1.00  0.00           H  
ATOM   1400 3HB  ALA A  96      63.995  17.880   2.354  1.00  0.00           H  
ATOM   1401  N   GLU A  97      64.928  15.933   0.386  1.00  0.00           N  
ATOM   1402  CA  GLU A  97      66.005  15.570  -0.515  1.00  0.00           C  
ATOM   1403  C   GLU A  97      65.545  14.639  -1.624  1.00  0.00           C  
ATOM   1404  O   GLU A  97      65.858  14.851  -2.796  1.00  0.00           O  
ATOM   1405  CB  GLU A  97      67.143  14.912   0.269  1.00  0.00           C  
ATOM   1406  CG  GLU A  97      67.921  15.864   1.165  1.00  0.00           C  
ATOM   1407  CD  GLU A  97      68.972  15.168   1.985  1.00  0.00           C  
ATOM   1408  OE1 GLU A  97      69.024  13.962   1.950  1.00  0.00           O  
ATOM   1409  OE2 GLU A  97      69.723  15.843   2.649  1.00  0.00           O  
ATOM   1410  H   GLU A  97      65.009  15.667   1.325  1.00  0.00           H  
ATOM   1411  HA  GLU A  97      66.377  16.477  -0.993  1.00  0.00           H  
ATOM   1412 1HB  GLU A  97      66.740  14.116   0.895  1.00  0.00           H  
ATOM   1413 2HB  GLU A  97      67.848  14.456  -0.427  1.00  0.00           H  
ATOM   1414 1HG  GLU A  97      68.403  16.619   0.545  1.00  0.00           H  
ATOM   1415 2HG  GLU A  97      67.224  16.371   1.831  1.00  0.00           H  
ATOM   1416  N   GLU A  98      64.799  13.605  -1.251  1.00  0.00           N  
ATOM   1417  CA  GLU A  98      64.293  12.637  -2.216  1.00  0.00           C  
ATOM   1418  C   GLU A  98      63.447  13.316  -3.286  1.00  0.00           C  
ATOM   1419  O   GLU A  98      63.616  13.061  -4.478  1.00  0.00           O  
ATOM   1420  CB  GLU A  98      63.469  11.559  -1.508  1.00  0.00           C  
ATOM   1421  CG  GLU A  98      62.992  10.435  -2.416  1.00  0.00           C  
ATOM   1422  CD  GLU A  98      64.122   9.614  -2.973  1.00  0.00           C  
ATOM   1423  OE1 GLU A  98      65.185   9.634  -2.400  1.00  0.00           O  
ATOM   1424  OE2 GLU A  98      63.922   8.966  -3.974  1.00  0.00           O  
ATOM   1425  H   GLU A  98      64.577  13.487  -0.273  1.00  0.00           H  
ATOM   1426  HA  GLU A  98      65.143  12.166  -2.711  1.00  0.00           H  
ATOM   1427 1HB  GLU A  98      64.062  11.115  -0.708  1.00  0.00           H  
ATOM   1428 2HB  GLU A  98      62.591  12.015  -1.050  1.00  0.00           H  
ATOM   1429 1HG  GLU A  98      62.329   9.781  -1.850  1.00  0.00           H  
ATOM   1430 2HG  GLU A  98      62.420  10.863  -3.238  1.00  0.00           H  
ATOM   1431  N   GLY A  99      62.851  14.426  -2.968  1.00  0.00           N  
ATOM   1432  CA  GLY A  99      62.408  15.256  -4.086  1.00  0.00           C  
ATOM   1433  C   GLY A  99      60.970  14.911  -4.397  1.00  0.00           C  
ATOM   1434  O   GLY A  99      60.572  14.838  -5.559  1.00  0.00           O  
ATOM   1435  H   GLY A  99      62.685  14.690  -2.011  1.00  0.00           H  
ATOM   1436 1HA  GLY A  99      62.511  16.308  -3.821  1.00  0.00           H  
ATOM   1437 2HA  GLY A  99      63.050  15.078  -4.948  1.00  0.00           H  
ATOM   1438  N   PRO A 100      60.197  14.744  -3.343  1.00  0.00           N  
ATOM   1439  CA  PRO A 100      58.784  14.506  -3.446  1.00  0.00           C  
ATOM   1440  C   PRO A 100      58.109  15.623  -4.195  1.00  0.00           C  
ATOM   1441  O   PRO A 100      58.613  16.745  -4.220  1.00  0.00           O  
ATOM   1442  CB  PRO A 100      58.334  14.450  -1.983  1.00  0.00           C  
ATOM   1443  CG  PRO A 100      59.380  15.220  -1.249  1.00  0.00           C  
ATOM   1444  CD  PRO A 100      60.646  14.960  -2.021  1.00  0.00           C  
ATOM   1445  HA  PRO A 100      58.615  13.552  -3.966  1.00  0.00           H  
ATOM   1446 1HB  PRO A 100      57.331  14.889  -1.880  1.00  0.00           H  
ATOM   1447 2HB  PRO A 100      58.263  13.404  -1.651  1.00  0.00           H  
ATOM   1448 1HG  PRO A 100      59.114  16.287  -1.218  1.00  0.00           H  
ATOM   1449 2HG  PRO A 100      59.442  14.877  -0.206  1.00  0.00           H  
ATOM   1450 1HD  PRO A 100      61.295  15.846  -1.970  1.00  0.00           H  
ATOM   1451 2HD  PRO A 100      61.157  14.080  -1.603  1.00  0.00           H  
ATOM   1452  N   ASP A 101      56.933  15.346  -4.726  1.00  0.00           N  
ATOM   1453  CA  ASP A 101      56.091  16.395  -5.247  1.00  0.00           C  
ATOM   1454  C   ASP A 101      55.678  17.346  -4.130  1.00  0.00           C  
ATOM   1455  O   ASP A 101      55.744  16.993  -2.957  1.00  0.00           O  
ATOM   1456  CB  ASP A 101      54.851  15.803  -5.922  1.00  0.00           C  
ATOM   1457  CG  ASP A 101      55.170  15.096  -7.232  1.00  0.00           C  
ATOM   1458  OD1 ASP A 101      56.244  15.298  -7.748  1.00  0.00           O  
ATOM   1459  OD2 ASP A 101      54.337  14.359  -7.704  1.00  0.00           O  
ATOM   1460  H   ASP A 101      56.612  14.389  -4.771  1.00  0.00           H  
ATOM   1461  HA  ASP A 101      56.660  16.961  -5.985  1.00  0.00           H  
ATOM   1462 1HB  ASP A 101      54.376  15.090  -5.247  1.00  0.00           H  
ATOM   1463 2HB  ASP A 101      54.131  16.597  -6.120  1.00  0.00           H  
ATOM   1464  N   PRO A 102      55.341  18.568  -4.504  1.00  0.00           N  
ATOM   1465  CA  PRO A 102      55.176  19.627  -3.524  1.00  0.00           C  
ATOM   1466  C   PRO A 102      54.062  19.319  -2.551  1.00  0.00           C  
ATOM   1467  O   PRO A 102      54.211  19.540  -1.354  1.00  0.00           O  
ATOM   1468  CB  PRO A 102      54.844  20.847  -4.389  1.00  0.00           C  
ATOM   1469  CG  PRO A 102      55.485  20.550  -5.702  1.00  0.00           C  
ATOM   1470  CD  PRO A 102      55.284  19.070  -5.890  1.00  0.00           C  
ATOM   1471  HA  PRO A 102      56.117  19.757  -2.970  1.00  0.00           H  
ATOM   1472 1HB  PRO A 102      53.753  20.969  -4.465  1.00  0.00           H  
ATOM   1473 2HB  PRO A 102      55.237  21.760  -3.919  1.00  0.00           H  
ATOM   1474 1HG  PRO A 102      55.014  21.146  -6.498  1.00  0.00           H  
ATOM   1475 2HG  PRO A 102      56.547  20.834  -5.678  1.00  0.00           H  
ATOM   1476 1HD  PRO A 102      54.303  18.888  -6.353  1.00  0.00           H  
ATOM   1477 2HD  PRO A 102      56.092  18.667  -6.519  1.00  0.00           H  
ATOM   1478  N   GLU A 103      52.953  18.763  -3.042  1.00  0.00           N  
ATOM   1479  CA  GLU A 103      51.891  18.416  -2.105  1.00  0.00           C  
ATOM   1480  C   GLU A 103      52.379  17.419  -1.064  1.00  0.00           C  
ATOM   1481  O   GLU A 103      52.142  17.588   0.132  1.00  0.00           O  
ATOM   1482  CB  GLU A 103      50.687  17.838  -2.853  1.00  0.00           C  
ATOM   1483  CG  GLU A 103      49.961  18.838  -3.742  1.00  0.00           C  
ATOM   1484  CD  GLU A 103      50.636  19.038  -5.070  1.00  0.00           C  
ATOM   1485  OE1 GLU A 103      51.639  18.408  -5.306  1.00  0.00           O  
ATOM   1486  OE2 GLU A 103      50.148  19.822  -5.849  1.00  0.00           O  
ATOM   1487  H   GLU A 103      52.811  18.604  -4.029  1.00  0.00           H  
ATOM   1488  HA  GLU A 103      51.582  19.321  -1.581  1.00  0.00           H  
ATOM   1489 1HB  GLU A 103      51.012  17.008  -3.479  1.00  0.00           H  
ATOM   1490 2HB  GLU A 103      49.968  17.445  -2.135  1.00  0.00           H  
ATOM   1491 1HG  GLU A 103      48.944  18.483  -3.914  1.00  0.00           H  
ATOM   1492 2HG  GLU A 103      49.900  19.793  -3.222  1.00  0.00           H  
ATOM   1493  N   ALA A 104      53.062  16.374  -1.525  1.00  0.00           N  
ATOM   1494  CA  ALA A 104      53.582  15.352  -0.638  1.00  0.00           C  
ATOM   1495  C   ALA A 104      54.516  15.919   0.418  1.00  0.00           C  
ATOM   1496  O   ALA A 104      54.430  15.585   1.598  1.00  0.00           O  
ATOM   1497  CB  ALA A 104      54.292  14.276  -1.447  1.00  0.00           C  
ATOM   1498  H   ALA A 104      53.223  16.293  -2.519  1.00  0.00           H  
ATOM   1499  HA  ALA A 104      52.741  14.904  -0.108  1.00  0.00           H  
ATOM   1500 1HB  ALA A 104      54.680  13.511  -0.774  1.00  0.00           H  
ATOM   1501 2HB  ALA A 104      53.588  13.822  -2.145  1.00  0.00           H  
ATOM   1502 3HB  ALA A 104      55.116  14.722  -2.002  1.00  0.00           H  
ATOM   1503  N   LEU A 105      55.433  16.755  -0.015  1.00  0.00           N  
ATOM   1504  CA  LEU A 105      56.389  17.370   0.886  1.00  0.00           C  
ATOM   1505  C   LEU A 105      55.721  18.252   1.928  1.00  0.00           C  
ATOM   1506  O   LEU A 105      56.105  18.268   3.096  1.00  0.00           O  
ATOM   1507  CB  LEU A 105      57.398  18.201   0.084  1.00  0.00           C  
ATOM   1508  CG  LEU A 105      58.548  18.814   0.893  1.00  0.00           C  
ATOM   1509  CD1 LEU A 105      58.052  20.059   1.618  1.00  0.00           C  
ATOM   1510  CD2 LEU A 105      59.081  17.784   1.878  1.00  0.00           C  
ATOM   1511  H   LEU A 105      55.446  17.033  -0.954  1.00  0.00           H  
ATOM   1512  HA  LEU A 105      56.912  16.581   1.426  1.00  0.00           H  
ATOM   1513 1HB  LEU A 105      57.836  17.568  -0.686  1.00  0.00           H  
ATOM   1514 2HB  LEU A 105      56.866  19.017  -0.406  1.00  0.00           H  
ATOM   1515  HG  LEU A 105      59.348  19.118   0.217  1.00  0.00           H  
ATOM   1516 1HD1 LEU A 105      58.870  20.494   2.193  1.00  0.00           H  
ATOM   1517 2HD1 LEU A 105      57.695  20.786   0.889  1.00  0.00           H  
ATOM   1518 3HD1 LEU A 105      57.239  19.788   2.290  1.00  0.00           H  
ATOM   1519 1HD2 LEU A 105      59.899  18.220   2.453  1.00  0.00           H  
ATOM   1520 2HD2 LEU A 105      58.283  17.481   2.556  1.00  0.00           H  
ATOM   1521 3HD2 LEU A 105      59.445  16.913   1.333  1.00  0.00           H  
ATOM   1522  N   ALA A 106      54.738  19.010   1.495  1.00  0.00           N  
ATOM   1523  CA  ALA A 106      53.967  19.844   2.396  1.00  0.00           C  
ATOM   1524  C   ALA A 106      53.215  19.033   3.438  1.00  0.00           C  
ATOM   1525  O   ALA A 106      53.131  19.408   4.606  1.00  0.00           O  
ATOM   1526  CB  ALA A 106      52.999  20.709   1.602  1.00  0.00           C  
ATOM   1527  H   ALA A 106      54.463  18.974   0.556  1.00  0.00           H  
ATOM   1528  HA  ALA A 106      54.660  20.489   2.937  1.00  0.00           H  
ATOM   1529 1HB  ALA A 106      52.423  21.333   2.286  1.00  0.00           H  
ATOM   1530 2HB  ALA A 106      53.558  21.344   0.915  1.00  0.00           H  
ATOM   1531 3HB  ALA A 106      52.322  20.071   1.036  1.00  0.00           H  
ATOM   1532  N   GLU A 107      52.639  17.934   3.005  1.00  0.00           N  
ATOM   1533  CA  GLU A 107      51.950  17.029   3.906  1.00  0.00           C  
ATOM   1534  C   GLU A 107      52.880  16.430   4.948  1.00  0.00           C  
ATOM   1535  O   GLU A 107      52.525  16.282   6.116  1.00  0.00           O  
ATOM   1536  CB  GLU A 107      51.280  15.907   3.110  1.00  0.00           C  
ATOM   1537  CG  GLU A 107      50.471  14.933   3.954  1.00  0.00           C  
ATOM   1538  CD  GLU A 107      49.768  13.890   3.132  1.00  0.00           C  
ATOM   1539  OE1 GLU A 107      49.884  13.929   1.931  1.00  0.00           O  
ATOM   1540  OE2 GLU A 107      49.113  13.051   3.706  1.00  0.00           O  
ATOM   1541  H   GLU A 107      52.721  17.669   2.066  1.00  0.00           H  
ATOM   1542  HA  GLU A 107      51.186  17.591   4.444  1.00  0.00           H  
ATOM   1543 1HB  GLU A 107      50.612  16.338   2.364  1.00  0.00           H  
ATOM   1544 2HB  GLU A 107      52.040  15.335   2.576  1.00  0.00           H  
ATOM   1545 1HG  GLU A 107      51.139  14.436   4.657  1.00  0.00           H  
ATOM   1546 2HG  GLU A 107      49.734  15.493   4.530  1.00  0.00           H  
ATOM   1547  N   ALA A 108      54.062  16.053   4.515  1.00  0.00           N  
ATOM   1548  CA  ALA A 108      55.074  15.533   5.416  1.00  0.00           C  
ATOM   1549  C   ALA A 108      55.503  16.552   6.458  1.00  0.00           C  
ATOM   1550  O   ALA A 108      55.710  16.229   7.626  1.00  0.00           O  
ATOM   1551  CB  ALA A 108      56.280  15.053   4.621  1.00  0.00           C  
ATOM   1552  H   ALA A 108      54.310  16.182   3.576  1.00  0.00           H  
ATOM   1553  HA  ALA A 108      54.645  14.690   5.957  1.00  0.00           H  
ATOM   1554 1HB  ALA A 108      57.035  14.664   5.304  1.00  0.00           H  
ATOM   1555 2HB  ALA A 108      55.972  14.265   3.934  1.00  0.00           H  
ATOM   1556 3HB  ALA A 108      56.697  15.885   4.055  1.00  0.00           H  
ATOM   1557  N   ALA A 109      55.667  17.783   6.025  1.00  0.00           N  
ATOM   1558  CA  ALA A 109      56.005  18.868   6.926  1.00  0.00           C  
ATOM   1559  C   ALA A 109      54.926  19.114   7.968  1.00  0.00           C  
ATOM   1560  O   ALA A 109      55.209  19.374   9.136  1.00  0.00           O  
ATOM   1561  CB  ALA A 109      56.271  20.139   6.132  1.00  0.00           C  
ATOM   1562  H   ALA A 109      55.499  18.003   5.086  1.00  0.00           H  
ATOM   1563  HA  ALA A 109      56.910  18.590   7.467  1.00  0.00           H  
ATOM   1564 1HB  ALA A 109      56.524  20.949   6.816  1.00  0.00           H  
ATOM   1565 2HB  ALA A 109      57.100  19.972   5.445  1.00  0.00           H  
ATOM   1566 3HB  ALA A 109      55.380  20.407   5.566  1.00  0.00           H  
ATOM   1567  N   ARG A 110      53.686  19.062   7.535  1.00  0.00           N  
ATOM   1568  CA  ARG A 110      52.560  19.206   8.436  1.00  0.00           C  
ATOM   1569  C   ARG A 110      52.504  18.102   9.478  1.00  0.00           C  
ATOM   1570  O   ARG A 110      52.199  18.335  10.646  1.00  0.00           O  
ATOM   1571  CB  ARG A 110      51.257  19.215   7.650  1.00  0.00           C  
ATOM   1572  CG  ARG A 110      51.020  20.467   6.820  1.00  0.00           C  
ATOM   1573  CD  ARG A 110      49.772  20.367   6.021  1.00  0.00           C  
ATOM   1574  NE  ARG A 110      48.593  20.263   6.866  1.00  0.00           N  
ATOM   1575  CZ  ARG A 110      47.939  21.313   7.399  1.00  0.00           C  
ATOM   1576  NH1 ARG A 110      48.359  22.537   7.167  1.00  0.00           N  
ATOM   1577  NH2 ARG A 110      46.874  21.113   8.156  1.00  0.00           N  
ATOM   1578  H   ARG A 110      53.498  18.858   6.596  1.00  0.00           H  
ATOM   1579  HA  ARG A 110      52.694  20.121   9.014  1.00  0.00           H  
ATOM   1580 1HB  ARG A 110      51.235  18.362   6.973  1.00  0.00           H  
ATOM   1581 2HB  ARG A 110      50.417  19.110   8.336  1.00  0.00           H  
ATOM   1582 1HG  ARG A 110      50.936  21.331   7.481  1.00  0.00           H  
ATOM   1583 2HG  ARG A 110      51.855  20.614   6.135  1.00  0.00           H  
ATOM   1584 1HD  ARG A 110      49.667  21.255   5.398  1.00  0.00           H  
ATOM   1585 2HD  ARG A 110      49.816  19.483   5.387  1.00  0.00           H  
ATOM   1586  HE  ARG A 110      48.240  19.337   7.067  1.00  0.00           H  
ATOM   1587 1HH1 ARG A 110      49.173  22.690   6.588  1.00  0.00           H  
ATOM   1588 2HH1 ARG A 110      47.869  23.324   7.566  1.00  0.00           H  
ATOM   1589 1HH2 ARG A 110      46.551  20.172   8.335  1.00  0.00           H  
ATOM   1590 2HH2 ARG A 110      46.384  21.899   8.556  1.00  0.00           H  
ATOM   1591  N   ALA A 111      52.770  16.889   9.045  1.00  0.00           N  
ATOM   1592  CA  ALA A 111      52.824  15.754   9.946  1.00  0.00           C  
ATOM   1593  C   ALA A 111      53.921  15.891  10.988  1.00  0.00           C  
ATOM   1594  O   ALA A 111      53.745  15.550  12.156  1.00  0.00           O  
ATOM   1595  CB  ALA A 111      53.009  14.469   9.152  1.00  0.00           C  
ATOM   1596  H   ALA A 111      53.003  16.739   8.106  1.00  0.00           H  
ATOM   1597  HA  ALA A 111      51.879  15.706  10.487  1.00  0.00           H  
ATOM   1598 1HB  ALA A 111      53.049  13.621   9.836  1.00  0.00           H  
ATOM   1599 2HB  ALA A 111      52.172  14.342   8.465  1.00  0.00           H  
ATOM   1600 3HB  ALA A 111      53.938  14.522   8.586  1.00  0.00           H  
ATOM   1601  N   ALA A 112      55.069  16.363  10.555  1.00  0.00           N  
ATOM   1602  CA  ALA A 112      56.178  16.614  11.456  1.00  0.00           C  
ATOM   1603  C   ALA A 112      55.852  17.671  12.498  1.00  0.00           C  
ATOM   1604  O   ALA A 112      56.218  17.557  13.666  1.00  0.00           O  
ATOM   1605  CB  ALA A 112      57.411  17.020  10.661  1.00  0.00           C  
ATOM   1606  H   ALA A 112      55.177  16.620   9.616  1.00  0.00           H  
ATOM   1607  HA  ALA A 112      56.390  15.692  11.997  1.00  0.00           H  
ATOM   1608 1HB  ALA A 112      58.239  17.207  11.344  1.00  0.00           H  
ATOM   1609 2HB  ALA A 112      57.681  16.218   9.974  1.00  0.00           H  
ATOM   1610 3HB  ALA A 112      57.197  17.925  10.095  1.00  0.00           H  
ATOM   1611  N   LEU A 113      55.188  18.719  12.065  1.00  0.00           N  
ATOM   1612  CA  LEU A 113      54.748  19.768  12.966  1.00  0.00           C  
ATOM   1613  C   LEU A 113      53.764  19.263  14.008  1.00  0.00           C  
ATOM   1614  O   LEU A 113      53.814  19.644  15.176  1.00  0.00           O  
ATOM   1615  CB  LEU A 113      54.104  20.906  12.164  1.00  0.00           C  
ATOM   1616  CG  LEU A 113      55.060  21.729  11.291  1.00  0.00           C  
ATOM   1617  CD1 LEU A 113      54.257  22.689  10.423  1.00  0.00           C  
ATOM   1618  CD2 LEU A 113      56.038  22.482  12.180  1.00  0.00           C  
ATOM   1619  H   LEU A 113      54.916  18.780  11.126  1.00  0.00           H  
ATOM   1620  HA  LEU A 113      55.615  20.146  13.506  1.00  0.00           H  
ATOM   1621 1HB  LEU A 113      53.341  20.483  11.512  1.00  0.00           H  
ATOM   1622 2HB  LEU A 113      53.618  21.590  12.860  1.00  0.00           H  
ATOM   1623  HG  LEU A 113      55.612  21.062  10.628  1.00  0.00           H  
ATOM   1624 1HD1 LEU A 113      54.937  23.273   9.803  1.00  0.00           H  
ATOM   1625 2HD1 LEU A 113      53.580  22.122   9.784  1.00  0.00           H  
ATOM   1626 3HD1 LEU A 113      53.681  23.359  11.060  1.00  0.00           H  
ATOM   1627 1HD2 LEU A 113      56.718  23.066  11.559  1.00  0.00           H  
ATOM   1628 2HD2 LEU A 113      55.487  23.150  12.843  1.00  0.00           H  
ATOM   1629 3HD2 LEU A 113      56.611  21.771  12.776  1.00  0.00           H  
ATOM   1630  N   GLU A 114      52.846  18.426  13.575  1.00  0.00           N  
ATOM   1631  CA  GLU A 114      51.891  17.812  14.476  1.00  0.00           C  
ATOM   1632  C   GLU A 114      52.559  16.930  15.518  1.00  0.00           C  
ATOM   1633  O   GLU A 114      52.175  16.913  16.686  1.00  0.00           O  
ATOM   1634  CB  GLU A 114      50.877  16.988  13.679  1.00  0.00           C  
ATOM   1635  CG  GLU A 114      49.912  17.817  12.844  1.00  0.00           C  
ATOM   1636  CD  GLU A 114      48.983  16.973  12.015  1.00  0.00           C  
ATOM   1637  OE1 GLU A 114      49.153  15.778  11.997  1.00  0.00           O  
ATOM   1638  OE2 GLU A 114      48.101  17.525  11.400  1.00  0.00           O  
ATOM   1639  H   GLU A 114      52.834  18.149  12.636  1.00  0.00           H  
ATOM   1640  HA  GLU A 114      51.367  18.602  15.016  1.00  0.00           H  
ATOM   1641 1HB  GLU A 114      51.405  16.311  13.008  1.00  0.00           H  
ATOM   1642 2HB  GLU A 114      50.288  16.377  14.363  1.00  0.00           H  
ATOM   1643 1HG  GLU A 114      49.318  18.444  13.508  1.00  0.00           H  
ATOM   1644 2HG  GLU A 114      50.485  18.470  12.187  1.00  0.00           H  
ATOM   1645  N   ALA A 115      53.542  16.173  15.085  1.00  0.00           N  
ATOM   1646  CA  ALA A 115      54.313  15.337  15.986  1.00  0.00           C  
ATOM   1647  C   ALA A 115      55.065  16.148  17.028  1.00  0.00           C  
ATOM   1648  O   ALA A 115      55.149  15.774  18.196  1.00  0.00           O  
ATOM   1649  CB  ALA A 115      55.281  14.472  15.192  1.00  0.00           C  
ATOM   1650  H   ALA A 115      53.818  16.208  14.146  1.00  0.00           H  
ATOM   1651  HA  ALA A 115      53.620  14.692  16.526  1.00  0.00           H  
ATOM   1652 1HB  ALA A 115      55.856  13.847  15.876  1.00  0.00           H  
ATOM   1653 2HB  ALA A 115      54.722  13.837  14.504  1.00  0.00           H  
ATOM   1654 3HB  ALA A 115      55.959  15.110  14.627  1.00  0.00           H  
ATOM   1655  N   ILE A 116      55.640  17.248  16.595  1.00  0.00           N  
ATOM   1656  CA  ILE A 116      56.329  18.153  17.496  1.00  0.00           C  
ATOM   1657  C   ILE A 116      55.400  18.752  18.538  1.00  0.00           C  
ATOM   1658  O   ILE A 116      55.754  18.900  19.706  1.00  0.00           O  
ATOM   1659  CB  ILE A 116      57.005  19.289  16.707  1.00  0.00           C  
ATOM   1660  CG1 ILE A 116      58.157  18.739  15.861  1.00  0.00           C  
ATOM   1661  CG2 ILE A 116      57.504  20.370  17.652  1.00  0.00           C  
ATOM   1662  CD1 ILE A 116      58.700  19.726  14.853  1.00  0.00           C  
ATOM   1663  H   ILE A 116      55.558  17.514  15.656  1.00  0.00           H  
ATOM   1664  HA  ILE A 116      57.098  17.593  18.027  1.00  0.00           H  
ATOM   1665  HB  ILE A 116      56.288  19.728  16.014  1.00  0.00           H  
ATOM   1666 1HG1 ILE A 116      58.974  18.434  16.514  1.00  0.00           H  
ATOM   1667 2HG1 ILE A 116      57.822  17.852  15.323  1.00  0.00           H  
ATOM   1668 1HG2 ILE A 116      57.980  21.165  17.078  1.00  0.00           H  
ATOM   1669 2HG2 ILE A 116      56.664  20.780  18.211  1.00  0.00           H  
ATOM   1670 3HG2 ILE A 116      58.227  19.942  18.347  1.00  0.00           H  
ATOM   1671 1HD1 ILE A 116      59.513  19.263  14.292  1.00  0.00           H  
ATOM   1672 2HD1 ILE A 116      57.905  20.018  14.166  1.00  0.00           H  
ATOM   1673 3HD1 ILE A 116      59.074  20.607  15.372  1.00  0.00           H  
ATOM   1674  N   ALA A 117      54.217  19.129  18.105  1.00  0.00           N  
ATOM   1675  CA  ALA A 117      53.207  19.650  19.006  1.00  0.00           C  
ATOM   1676  C   ALA A 117      52.777  18.630  20.048  1.00  0.00           C  
ATOM   1677  O   ALA A 117      52.570  18.954  21.216  1.00  0.00           O  
ATOM   1678  CB  ALA A 117      52.002  20.132  18.212  1.00  0.00           C  
ATOM   1679  H   ALA A 117      53.970  19.001  17.166  1.00  0.00           H  
ATOM   1680  HA  ALA A 117      53.638  20.493  19.547  1.00  0.00           H  
ATOM   1681 1HB  ALA A 117      51.248  20.522  18.896  1.00  0.00           H  
ATOM   1682 2HB  ALA A 117      52.311  20.920  17.525  1.00  0.00           H  
ATOM   1683 3HB  ALA A 117      51.583  19.301  17.646  1.00  0.00           H  
ATOM   1684  N   GLU A 118      52.612  17.400  19.615  1.00  0.00           N  
ATOM   1685  CA  GLU A 118      52.275  16.314  20.516  1.00  0.00           C  
ATOM   1686  C   GLU A 118      53.354  16.069  21.558  1.00  0.00           C  
ATOM   1687  O   GLU A 118      53.070  15.808  22.726  1.00  0.00           O  
ATOM   1688  CB  GLU A 118      52.029  15.031  19.719  1.00  0.00           C  
ATOM   1689  CG  GLU A 118      51.603  13.838  20.564  1.00  0.00           C  
ATOM   1690  CD  GLU A 118      51.299  12.617  19.741  1.00  0.00           C  
ATOM   1691  OE1 GLU A 118      51.394  12.695  18.540  1.00  0.00           O  
ATOM   1692  OE2 GLU A 118      50.971  11.606  20.315  1.00  0.00           O  
ATOM   1693  H   GLU A 118      52.781  17.179  18.676  1.00  0.00           H  
ATOM   1694  HA  GLU A 118      51.365  16.581  21.055  1.00  0.00           H  
ATOM   1695 1HB  GLU A 118      51.254  15.208  18.974  1.00  0.00           H  
ATOM   1696 2HB  GLU A 118      52.939  14.754  19.186  1.00  0.00           H  
ATOM   1697 1HG  GLU A 118      52.401  13.600  21.266  1.00  0.00           H  
ATOM   1698 2HG  GLU A 118      50.719  14.112  21.140  1.00  0.00           H  
ATOM   1699  N   ILE A 119      54.594  16.120  21.125  1.00  0.00           N  
ATOM   1700  CA  ILE A 119      55.721  15.977  22.026  1.00  0.00           C  
ATOM   1701  C   ILE A 119      55.776  17.081  23.068  1.00  0.00           C  
ATOM   1702  O   ILE A 119      56.081  16.847  24.236  1.00  0.00           O  
ATOM   1703  CB  ILE A 119      57.043  15.959  21.236  1.00  0.00           C  
ATOM   1704  CG1 ILE A 119      57.143  14.685  20.393  1.00  0.00           C  
ATOM   1705  CG2 ILE A 119      58.229  16.069  22.182  1.00  0.00           C  
ATOM   1706  CD1 ILE A 119      58.268  14.708  19.384  1.00  0.00           C  
ATOM   1707  H   ILE A 119      54.782  16.324  20.186  1.00  0.00           H  
ATOM   1708  HA  ILE A 119      55.621  15.032  22.558  1.00  0.00           H  
ATOM   1709  HB  ILE A 119      57.064  16.798  20.543  1.00  0.00           H  
ATOM   1710 1HG1 ILE A 119      57.287  13.826  21.047  1.00  0.00           H  
ATOM   1711 2HG1 ILE A 119      56.207  14.531  19.854  1.00  0.00           H  
ATOM   1712 1HG2 ILE A 119      59.155  16.054  21.607  1.00  0.00           H  
ATOM   1713 2HG2 ILE A 119      58.163  17.002  22.740  1.00  0.00           H  
ATOM   1714 3HG2 ILE A 119      58.219  15.229  22.877  1.00  0.00           H  
ATOM   1715 1HD1 ILE A 119      58.275  13.772  18.824  1.00  0.00           H  
ATOM   1716 2HD1 ILE A 119      58.124  15.541  18.696  1.00  0.00           H  
ATOM   1717 3HD1 ILE A 119      59.219  14.826  19.903  1.00  0.00           H  
ATOM   1718  N   THR A 120      55.510  18.293  22.635  1.00  0.00           N  
ATOM   1719  CA  THR A 120      55.455  19.429  23.536  1.00  0.00           C  
ATOM   1720  C   THR A 120      54.358  19.291  24.578  1.00  0.00           C  
ATOM   1721  O   THR A 120      54.535  19.632  25.746  1.00  0.00           O  
ATOM   1722  CB  THR A 120      55.251  20.737  22.750  1.00  0.00           C  
ATOM   1723  OG1 THR A 120      54.038  20.656  21.989  1.00  0.00           O  
ATOM   1724  CG2 THR A 120      56.420  20.983  21.809  1.00  0.00           C  
ATOM   1725  H   THR A 120      55.276  18.443  21.696  1.00  0.00           H  
ATOM   1726  HA  THR A 120      56.405  19.495  24.067  1.00  0.00           H  
ATOM   1727  HB  THR A 120      55.171  21.572  23.447  1.00  0.00           H  
ATOM   1728  HG1 THR A 120      53.289  20.835  22.562  1.00  0.00           H  
ATOM   1729 1HG2 THR A 120      56.259  21.911  21.262  1.00  0.00           H  
ATOM   1730 2HG2 THR A 120      57.342  21.056  22.386  1.00  0.00           H  
ATOM   1731 3HG2 THR A 120      56.499  20.156  21.104  1.00  0.00           H  
ATOM   1732  N   LYS A 121      53.211  18.819  24.145  1.00  0.00           N  
ATOM   1733  CA  LYS A 121      52.102  18.568  25.046  1.00  0.00           C  
ATOM   1734  C   LYS A 121      52.428  17.511  26.088  1.00  0.00           C  
ATOM   1735  O   LYS A 121      52.061  17.626  27.256  1.00  0.00           O  
ATOM   1736  CB  LYS A 121      50.864  18.149  24.251  1.00  0.00           C  
ATOM   1737  CG  LYS A 121      49.628  17.890  25.102  1.00  0.00           C  
ATOM   1738  CD  LYS A 121      49.133  19.168  25.762  1.00  0.00           C  
ATOM   1739  CE  LYS A 121      47.841  18.932  26.529  1.00  0.00           C  
ATOM   1740  NZ  LYS A 121      47.363  20.166  27.209  1.00  0.00           N  
ATOM   1741  H   LYS A 121      53.103  18.562  23.206  1.00  0.00           H  
ATOM   1742  HA  LYS A 121      51.879  19.489  25.585  1.00  0.00           H  
ATOM   1743 1HB  LYS A 121      50.616  18.927  23.528  1.00  0.00           H  
ATOM   1744 2HB  LYS A 121      51.082  17.239  23.691  1.00  0.00           H  
ATOM   1745 1HG  LYS A 121      48.833  17.483  24.475  1.00  0.00           H  
ATOM   1746 2HG  LYS A 121      49.866  17.160  25.876  1.00  0.00           H  
ATOM   1747 1HD  LYS A 121      49.893  19.540  26.452  1.00  0.00           H  
ATOM   1748 2HD  LYS A 121      48.958  19.927  24.999  1.00  0.00           H  
ATOM   1749 1HE  LYS A 121      47.068  18.589  25.842  1.00  0.00           H  
ATOM   1750 2HE  LYS A 121      47.999  18.157  27.279  1.00  0.00           H  
ATOM   1751 1HZ  LYS A 121      46.506  19.968  27.706  1.00  0.00           H  
ATOM   1752 2HZ  LYS A 121      48.065  20.484  27.863  1.00  0.00           H  
ATOM   1753 3HZ  LYS A 121      47.195  20.886  26.522  1.00  0.00           H  
ATOM   1754  N   ALA A 122      53.092  16.463  25.655  1.00  0.00           N  
ATOM   1755  CA  ALA A 122      53.532  15.415  26.556  1.00  0.00           C  
ATOM   1756  C   ALA A 122      54.516  15.919  27.598  1.00  0.00           C  
ATOM   1757  O   ALA A 122      54.466  15.538  28.766  1.00  0.00           O  
ATOM   1758  CB  ALA A 122      54.146  14.272  25.761  1.00  0.00           C  
ATOM   1759  H   ALA A 122      53.363  16.402  24.716  1.00  0.00           H  
ATOM   1760  HA  ALA A 122      52.661  15.046  27.097  1.00  0.00           H  
ATOM   1761 1HB  ALA A 122      54.474  13.489  26.444  1.00  0.00           H  
ATOM   1762 2HB  ALA A 122      53.403  13.866  25.074  1.00  0.00           H  
ATOM   1763 3HB  ALA A 122      55.000  14.641  25.195  1.00  0.00           H  
ATOM   1764  N   VAL A 123      55.433  16.756  27.165  1.00  0.00           N  
ATOM   1765  CA  VAL A 123      56.389  17.370  28.066  1.00  0.00           C  
ATOM   1766  C   VAL A 123      55.721  18.252  29.108  1.00  0.00           C  
ATOM   1767  O   VAL A 123      56.104  18.269  30.276  1.00  0.00           O  
ATOM   1768  CB  VAL A 123      57.398  18.213  27.264  1.00  0.00           C  
ATOM   1769  CG1 VAL A 123      58.282  19.021  28.202  1.00  0.00           C  
ATOM   1770  CG2 VAL A 123      58.239  17.308  26.376  1.00  0.00           C  
ATOM   1771  H   VAL A 123      55.446  17.033  26.226  1.00  0.00           H  
ATOM   1772  HA  VAL A 123      56.920  16.580  28.598  1.00  0.00           H  
ATOM   1773  HB  VAL A 123      56.852  18.925  26.645  1.00  0.00           H  
ATOM   1774 1HG1 VAL A 123      58.989  19.611  27.618  1.00  0.00           H  
ATOM   1775 2HG1 VAL A 123      57.663  19.687  28.802  1.00  0.00           H  
ATOM   1776 3HG1 VAL A 123      58.830  18.344  28.858  1.00  0.00           H  
ATOM   1777 1HG2 VAL A 123      58.949  17.910  25.811  1.00  0.00           H  
ATOM   1778 2HG2 VAL A 123      58.780  16.592  26.995  1.00  0.00           H  
ATOM   1779 3HG2 VAL A 123      57.589  16.771  25.685  1.00  0.00           H  
ATOM   1780  N   ALA A 124      54.739  19.010  28.675  1.00  0.00           N  
ATOM   1781  CA  ALA A 124      53.967  19.845  29.576  1.00  0.00           C  
ATOM   1782  C   ALA A 124      53.215  19.034  30.618  1.00  0.00           C  
ATOM   1783  O   ALA A 124      53.131  19.408  31.786  1.00  0.00           O  
ATOM   1784  CB  ALA A 124      52.999  20.709  28.781  1.00  0.00           C  
ATOM   1785  H   ALA A 124      54.462  18.974  27.736  1.00  0.00           H  
ATOM   1786  HA  ALA A 124      54.660  20.490  30.117  1.00  0.00           H  
ATOM   1787 1HB  ALA A 124      52.423  21.333  29.464  1.00  0.00           H  
ATOM   1788 2HB  ALA A 124      53.558  21.344  28.094  1.00  0.00           H  
ATOM   1789 3HB  ALA A 124      52.322  20.071  28.215  1.00  0.00           H  
ATOM   1790  N   GLU A 125      52.639  17.934  30.185  1.00  0.00           N  
ATOM   1791  CA  GLU A 125      51.950  17.029  31.086  1.00  0.00           C  
ATOM   1792  C   GLU A 125      52.854  16.517  32.196  1.00  0.00           C  
ATOM   1793  O   GLU A 125      52.475  16.517  33.367  1.00  0.00           O  
ATOM   1794  CB  GLU A 125      51.378  15.846  30.302  1.00  0.00           C  
ATOM   1795  CG  GLU A 125      50.198  16.196  29.406  1.00  0.00           C  
ATOM   1796  CD  GLU A 125      49.722  15.032  28.584  1.00  0.00           C  
ATOM   1797  OE1 GLU A 125      50.358  14.005  28.617  1.00  0.00           O  
ATOM   1798  OE2 GLU A 125      48.721  15.168  27.920  1.00  0.00           O  
ATOM   1799  H   GLU A 125      52.721  17.669  29.246  1.00  0.00           H  
ATOM   1800  HA  GLU A 125      51.133  17.571  31.563  1.00  0.00           H  
ATOM   1801 1HB  GLU A 125      52.158  15.413  29.675  1.00  0.00           H  
ATOM   1802 2HB  GLU A 125      51.051  15.072  30.998  1.00  0.00           H  
ATOM   1803 1HG  GLU A 125      49.375  16.548  30.028  1.00  0.00           H  
ATOM   1804 2HG  GLU A 125      50.489  17.009  28.743  1.00  0.00           H  
ATOM   1805  N   THR A 126      54.015  15.981  31.794  1.00  0.00           N  
ATOM   1806  CA  THR A 126      54.903  15.235  32.689  1.00  0.00           C  
ATOM   1807  C   THR A 126      55.849  16.157  33.454  1.00  0.00           C  
ATOM   1808  O   THR A 126      55.899  16.129  34.684  1.00  0.00           O  
ATOM   1809  CB  THR A 126      55.726  14.195  31.906  1.00  0.00           C  
ATOM   1810  OG1 THR A 126      54.841  13.265  31.268  1.00  0.00           O  
ATOM   1811  CG2 THR A 126      56.660  13.441  32.841  1.00  0.00           C  
ATOM   1812  H   THR A 126      54.271  16.060  30.818  1.00  0.00           H  
ATOM   1813  HA  THR A 126      54.292  14.703  33.419  1.00  0.00           H  
ATOM   1814  HB  THR A 126      56.316  14.699  31.141  1.00  0.00           H  
ATOM   1815  HG1 THR A 126      54.264  13.737  30.662  1.00  0.00           H  
ATOM   1816 1HG2 THR A 126      57.233  12.710  32.270  1.00  0.00           H  
ATOM   1817 2HG2 THR A 126      57.341  14.144  33.319  1.00  0.00           H  
ATOM   1818 3HG2 THR A 126      56.075  12.927  33.603  1.00  0.00           H  
ATOM   1819  N   GLU A 127      56.585  16.986  32.718  1.00  0.00           N  
ATOM   1820  CA  GLU A 127      57.503  17.937  33.327  1.00  0.00           C  
ATOM   1821  C   GLU A 127      56.742  18.925  34.198  1.00  0.00           C  
ATOM   1822  O   GLU A 127      57.307  19.556  35.089  1.00  0.00           O  
ATOM   1823  CB  GLU A 127      58.295  18.686  32.252  1.00  0.00           C  
ATOM   1824  CG  GLU A 127      59.286  17.822  31.485  1.00  0.00           C  
ATOM   1825  CD  GLU A 127      60.395  17.295  32.352  1.00  0.00           C  
ATOM   1826  OE1 GLU A 127      61.160  18.085  32.852  1.00  0.00           O  
ATOM   1827  OE2 GLU A 127      60.479  16.100  32.514  1.00  0.00           O  
ATOM   1828  H   GLU A 127      56.502  16.955  31.713  1.00  0.00           H  
ATOM   1829  HA  GLU A 127      58.200  17.388  33.961  1.00  0.00           H  
ATOM   1830 1HB  GLU A 127      57.605  19.124  31.531  1.00  0.00           H  
ATOM   1831 2HB  GLU A 127      58.850  19.503  32.713  1.00  0.00           H  
ATOM   1832 1HG  GLU A 127      58.753  16.980  31.045  1.00  0.00           H  
ATOM   1833 2HG  GLU A 127      59.713  18.410  30.674  1.00  0.00           H  
ATOM   1834  N   GLY A 128      55.455  19.071  33.908  1.00  0.00           N  
ATOM   1835  CA  GLY A 128      54.610  20.037  34.598  1.00  0.00           C  
ATOM   1836  C   GLY A 128      54.962  21.464  34.201  1.00  0.00           C  
ATOM   1837  O   GLY A 128      54.998  22.364  35.039  1.00  0.00           O  
ATOM   1838  H   GLY A 128      55.051  18.508  33.174  1.00  0.00           H  
ATOM   1839 1HA  GLY A 128      53.564  19.839  34.363  1.00  0.00           H  
ATOM   1840 2HA  GLY A 128      54.725  19.918  35.675  1.00  0.00           H  
ATOM   1841  N   VAL A 129      55.145  21.672  32.902  1.00  0.00           N  
ATOM   1842  CA  VAL A 129      55.282  23.011  32.339  1.00  0.00           C  
ATOM   1843  C   VAL A 129      53.947  23.738  32.366  1.00  0.00           C  
ATOM   1844  O   VAL A 129      52.904  23.126  32.589  1.00  0.00           O  
ATOM   1845  CB  VAL A 129      55.798  22.938  30.890  1.00  0.00           C  
ATOM   1846  CG1 VAL A 129      55.841  24.327  30.269  1.00  0.00           C  
ATOM   1847  CG2 VAL A 129      57.175  22.292  30.862  1.00  0.00           C  
ATOM   1848  H   VAL A 129      55.148  20.879  32.277  1.00  0.00           H  
ATOM   1849  HA  VAL A 129      55.998  23.569  32.944  1.00  0.00           H  
ATOM   1850  HB  VAL A 129      55.104  22.343  30.296  1.00  0.00           H  
ATOM   1851 1HG1 VAL A 129      56.208  24.257  29.245  1.00  0.00           H  
ATOM   1852 2HG1 VAL A 129      54.839  24.756  30.267  1.00  0.00           H  
ATOM   1853 3HG1 VAL A 129      56.508  24.964  30.850  1.00  0.00           H  
ATOM   1854 1HG2 VAL A 129      57.533  22.243  29.834  1.00  0.00           H  
ATOM   1855 2HG2 VAL A 129      57.867  22.884  31.460  1.00  0.00           H  
ATOM   1856 3HG2 VAL A 129      57.112  21.284  31.272  1.00  0.00           H  
ATOM   1857  N   ASP A 130      53.984  25.053  32.168  1.00  0.00           N  
ATOM   1858  CA  ASP A 130      52.778  25.858  32.257  1.00  0.00           C  
ATOM   1859  C   ASP A 130      51.794  25.452  31.167  1.00  0.00           C  
ATOM   1860  O   ASP A 130      51.956  25.817  30.002  1.00  0.00           O  
ATOM   1861  CB  ASP A 130      53.110  27.347  32.136  1.00  0.00           C  
ATOM   1862  CG  ASP A 130      51.891  28.243  32.311  1.00  0.00           C  
ATOM   1863  OD1 ASP A 130      50.821  27.839  31.922  1.00  0.00           O  
ATOM   1864  OD2 ASP A 130      52.042  29.322  32.832  1.00  0.00           O  
ATOM   1865  H   ASP A 130      54.862  25.504  31.952  1.00  0.00           H  
ATOM   1866  HA  ASP A 130      52.312  25.677  33.226  1.00  0.00           H  
ATOM   1867 1HB  ASP A 130      53.852  27.617  32.888  1.00  0.00           H  
ATOM   1868 2HB  ASP A 130      53.550  27.544  31.157  1.00  0.00           H  
ATOM   1869  N   GLU A 131      50.770  24.689  31.549  1.00  0.00           N  
ATOM   1870  CA  GLU A 131      49.777  24.203  30.596  1.00  0.00           C  
ATOM   1871  C   GLU A 131      49.655  25.133  29.447  1.00  0.00           C  
ATOM   1872  O   GLU A 131      49.464  24.739  28.297  1.00  0.00           O  
ATOM   1873  CB  GLU A 131      48.409  24.036  31.261  1.00  0.00           C  
ATOM   1874  CG  GLU A 131      47.329  23.478  30.345  1.00  0.00           C  
ATOM   1875  CD  GLU A 131      47.603  22.065  29.910  1.00  0.00           C  
ATOM   1876  OE1 GLU A 131      48.361  21.396  30.571  1.00  0.00           O  
ATOM   1877  OE2 GLU A 131      47.054  21.654  28.915  1.00  0.00           O  
ATOM   1878  H   GLU A 131      50.679  24.441  32.524  1.00  0.00           H  
ATOM   1879  HA  GLU A 131      50.103  23.232  30.221  1.00  0.00           H  
ATOM   1880 1HB  GLU A 131      48.500  23.367  32.117  1.00  0.00           H  
ATOM   1881 2HB  GLU A 131      48.065  25.000  31.634  1.00  0.00           H  
ATOM   1882 1HG  GLU A 131      46.373  23.506  30.868  1.00  0.00           H  
ATOM   1883 2HG  GLU A 131      47.249  24.115  29.465  1.00  0.00           H  
ATOM   1884  N   GLY A 132      49.727  26.376  29.789  1.00  0.00           N  
ATOM   1885  CA  GLY A 132      49.446  27.478  28.889  1.00  0.00           C  
ATOM   1886  C   GLY A 132      50.535  27.668  27.846  1.00  0.00           C  
ATOM   1887  O   GLY A 132      50.267  27.942  26.678  1.00  0.00           O  
ATOM   1888  H   GLY A 132      49.907  26.589  30.729  1.00  0.00           H  
ATOM   1889 1HA  GLY A 132      48.496  27.302  28.384  1.00  0.00           H  
ATOM   1890 2HA  GLY A 132      49.339  28.398  29.463  1.00  0.00           H  
ATOM   1891  N   LYS A 133      51.771  27.554  28.279  1.00  0.00           N  
ATOM   1892  CA  LYS A 133      52.905  27.640  27.379  1.00  0.00           C  
ATOM   1893  C   LYS A 133      52.903  26.534  26.336  1.00  0.00           C  
ATOM   1894  O   LYS A 133      53.220  26.751  25.168  1.00  0.00           O  
ATOM   1895  CB  LYS A 133      54.211  27.602  28.175  1.00  0.00           C  
ATOM   1896  CG  LYS A 133      55.468  27.749  27.328  1.00  0.00           C  
ATOM   1897  CD  LYS A 133      55.697  29.199  26.927  1.00  0.00           C  
ATOM   1898  CE  LYS A 133      55.010  29.524  25.609  1.00  0.00           C  
ATOM   1899  NZ  LYS A 133      55.823  29.099  24.437  1.00  0.00           N  
ATOM   1900  H   LYS A 133      51.949  27.340  29.219  1.00  0.00           H  
ATOM   1901  HA  LYS A 133      52.848  28.587  26.840  1.00  0.00           H  
ATOM   1902 1HB  LYS A 133      54.210  28.403  28.914  1.00  0.00           H  
ATOM   1903 2HB  LYS A 133      54.280  26.658  28.715  1.00  0.00           H  
ATOM   1904 1HG  LYS A 133      56.331  27.397  27.894  1.00  0.00           H  
ATOM   1905 2HG  LYS A 133      55.373  27.142  26.428  1.00  0.00           H  
ATOM   1906 1HD  LYS A 133      55.307  29.858  27.703  1.00  0.00           H  
ATOM   1907 2HD  LYS A 133      56.767  29.382  26.823  1.00  0.00           H  
ATOM   1908 1HE  LYS A 133      54.045  29.021  25.568  1.00  0.00           H  
ATOM   1909 2HE  LYS A 133      54.838  30.599  25.544  1.00  0.00           H  
ATOM   1910 1HZ  LYS A 133      55.334  29.332  23.585  1.00  0.00           H  
ATOM   1911 2HZ  LYS A 133      56.714  29.574  24.454  1.00  0.00           H  
ATOM   1912 3HZ  LYS A 133      55.973  28.101  24.476  1.00  0.00           H  
ATOM   1913  N   ALA A 134      52.576  25.337  26.769  1.00  0.00           N  
ATOM   1914  CA  ALA A 134      52.464  24.206  25.869  1.00  0.00           C  
ATOM   1915  C   ALA A 134      51.375  24.399  24.826  1.00  0.00           C  
ATOM   1916  O   ALA A 134      51.533  24.050  23.658  1.00  0.00           O  
ATOM   1917  CB  ALA A 134      52.213  22.933  26.665  1.00  0.00           C  
ATOM   1918  H   ALA A 134      52.335  25.199  27.709  1.00  0.00           H  
ATOM   1919  HA  ALA A 134      53.405  24.109  25.328  1.00  0.00           H  
ATOM   1920 1HB  ALA A 134      52.130  22.087  25.982  1.00  0.00           H  
ATOM   1921 2HB  ALA A 134      53.042  22.764  27.352  1.00  0.00           H  
ATOM   1922 3HB  ALA A 134      51.288  23.034  27.231  1.00  0.00           H  
ATOM   1923  N   LYS A 135      50.253  24.929  25.259  1.00  0.00           N  
ATOM   1924  CA  LYS A 135      49.159  25.236  24.359  1.00  0.00           C  
ATOM   1925  C   LYS A 135      49.538  26.275  23.316  1.00  0.00           C  
ATOM   1926  O   LYS A 135      49.167  26.179  22.148  1.00  0.00           O  
ATOM   1927  CB  LYS A 135      47.945  25.717  25.155  1.00  0.00           C  
ATOM   1928  CG  LYS A 135      46.713  26.010  24.308  1.00  0.00           C  
ATOM   1929  CD  LYS A 135      45.527  26.404  25.176  1.00  0.00           C  
ATOM   1930  CE  LYS A 135      44.302  26.719  24.330  1.00  0.00           C  
ATOM   1931  NZ  LYS A 135      43.134  27.107  25.166  1.00  0.00           N  
ATOM   1932  H   LYS A 135      50.159  25.191  26.199  1.00  0.00           H  
ATOM   1933  HA  LYS A 135      48.889  24.327  23.820  1.00  0.00           H  
ATOM   1934 1HB  LYS A 135      47.672  24.963  25.894  1.00  0.00           H  
ATOM   1935 2HB  LYS A 135      48.202  26.628  25.697  1.00  0.00           H  
ATOM   1936 1HG  LYS A 135      46.932  26.823  23.615  1.00  0.00           H  
ATOM   1937 2HG  LYS A 135      46.451  25.124  23.730  1.00  0.00           H  
ATOM   1938 1HD  LYS A 135      45.287  25.588  25.858  1.00  0.00           H  
ATOM   1939 2HD  LYS A 135      45.785  27.284  25.766  1.00  0.00           H  
ATOM   1940 1HE  LYS A 135      44.532  27.536  23.647  1.00  0.00           H  
ATOM   1941 2HE  LYS A 135      44.034  25.844  23.737  1.00  0.00           H  
ATOM   1942 1HZ  LYS A 135      42.344  27.307  24.568  1.00  0.00           H  
ATOM   1943 2HZ  LYS A 135      42.899  26.348  25.791  1.00  0.00           H  
ATOM   1944 3HZ  LYS A 135      43.363  27.929  25.705  1.00  0.00           H  
ATOM   1945  N   VAL A 136      50.255  27.288  23.749  1.00  0.00           N  
ATOM   1946  CA  VAL A 136      50.747  28.312  22.849  1.00  0.00           C  
ATOM   1947  C   VAL A 136      51.704  27.758  21.806  1.00  0.00           C  
ATOM   1948  O   VAL A 136      51.674  28.141  20.638  1.00  0.00           O  
ATOM   1949  CB  VAL A 136      51.460  29.416  23.652  1.00  0.00           C  
ATOM   1950  CG1 VAL A 136      52.154  30.393  22.715  1.00  0.00           C  
ATOM   1951  CG2 VAL A 136      50.459  30.139  24.540  1.00  0.00           C  
ATOM   1952  H   VAL A 136      50.529  27.335  24.689  1.00  0.00           H  
ATOM   1953  HA  VAL A 136      49.898  28.743  22.318  1.00  0.00           H  
ATOM   1954  HB  VAL A 136      52.233  28.960  24.271  1.00  0.00           H  
ATOM   1955 1HG1 VAL A 136      52.653  31.166  23.300  1.00  0.00           H  
ATOM   1956 2HG1 VAL A 136      52.891  29.860  22.115  1.00  0.00           H  
ATOM   1957 3HG1 VAL A 136      51.416  30.855  22.059  1.00  0.00           H  
ATOM   1958 1HG2 VAL A 136      50.970  30.918  25.106  1.00  0.00           H  
ATOM   1959 2HG2 VAL A 136      49.682  30.590  23.921  1.00  0.00           H  
ATOM   1960 3HG2 VAL A 136      50.005  29.428  25.231  1.00  0.00           H  
ATOM   1961  N   ALA A 137      52.577  26.877  22.239  1.00  0.00           N  
ATOM   1962  CA  ALA A 137      53.501  26.214  21.339  1.00  0.00           C  
ATOM   1963  C   ALA A 137      52.789  25.367  20.296  1.00  0.00           C  
ATOM   1964  O   ALA A 137      53.171  25.330  19.128  1.00  0.00           O  
ATOM   1965  CB  ALA A 137      54.477  25.360  22.135  1.00  0.00           C  
ATOM   1966  H   ALA A 137      52.576  26.599  23.179  1.00  0.00           H  
ATOM   1967  HA  ALA A 137      54.056  26.981  20.798  1.00  0.00           H  
ATOM   1968 1HB  ALA A 137      55.168  24.865  21.452  1.00  0.00           H  
ATOM   1969 2HB  ALA A 137      55.038  25.993  22.823  1.00  0.00           H  
ATOM   1970 3HB  ALA A 137      53.926  24.610  22.700  1.00  0.00           H  
ATOM   1971  N   GLU A 138      51.769  24.661  20.729  1.00  0.00           N  
ATOM   1972  CA  GLU A 138      50.956  23.866  19.829  1.00  0.00           C  
ATOM   1973  C   GLU A 138      50.246  24.714  18.786  1.00  0.00           C  
ATOM   1974  O   GLU A 138      50.143  24.345  17.618  1.00  0.00           O  
ATOM   1975  CB  GLU A 138      49.926  23.063  20.627  1.00  0.00           C  
ATOM   1976  CG  GLU A 138      49.059  22.139  19.783  1.00  0.00           C  
ATOM   1977  CD  GLU A 138      48.111  21.313  20.607  1.00  0.00           C  
ATOM   1978  OE1 GLU A 138      48.137  21.434  21.808  1.00  0.00           O  
ATOM   1979  OE2 GLU A 138      47.359  20.560  20.034  1.00  0.00           O  
ATOM   1980  H   GLU A 138      51.495  24.710  21.669  1.00  0.00           H  
ATOM   1981  HA  GLU A 138      51.608  23.178  19.290  1.00  0.00           H  
ATOM   1982 1HB  GLU A 138      50.437  22.454  21.372  1.00  0.00           H  
ATOM   1983 2HB  GLU A 138      49.265  23.747  21.160  1.00  0.00           H  
ATOM   1984 1HG  GLU A 138      48.482  22.740  19.081  1.00  0.00           H  
ATOM   1985 2HG  GLU A 138      49.704  21.478  19.208  1.00  0.00           H  
ATOM   1986  N   ALA A 139      49.727  25.841  19.219  1.00  0.00           N  
ATOM   1987  CA  ALA A 139      49.086  26.780  18.319  1.00  0.00           C  
ATOM   1988  C   ALA A 139      50.044  27.332  17.276  1.00  0.00           C  
ATOM   1989  O   ALA A 139      49.698  27.497  16.108  1.00  0.00           O  
ATOM   1990  CB  ALA A 139      48.461  27.917  19.115  1.00  0.00           C  
ATOM   1991  H   ALA A 139      49.823  26.103  20.159  1.00  0.00           H  
ATOM   1992  HA  ALA A 139      48.302  26.250  17.778  1.00  0.00           H  
ATOM   1993 1HB  ALA A 139      47.981  28.618  18.432  1.00  0.00           H  
ATOM   1994 2HB  ALA A 139      47.717  27.514  19.803  1.00  0.00           H  
ATOM   1995 3HB  ALA A 139      49.235  28.433  19.680  1.00  0.00           H  
ATOM   1996  N   GLY A 140      51.245  27.648  17.709  1.00  0.00           N  
ATOM   1997  CA  GLY A 140      52.281  28.116  16.809  1.00  0.00           C  
ATOM   1998  C   GLY A 140      52.657  27.076  15.766  1.00  0.00           C  
ATOM   1999  O   GLY A 140      52.881  27.389  14.598  1.00  0.00           O  
ATOM   2000  H   GLY A 140      51.485  27.507  18.649  1.00  0.00           H  
ATOM   2001 1HA  GLY A 140      51.943  29.021  16.304  1.00  0.00           H  
ATOM   2002 2HA  GLY A 140      53.168  28.381  17.383  1.00  0.00           H  
ATOM   2003  N   ALA A 141      52.759  25.839  16.199  1.00  0.00           N  
ATOM   2004  CA  ALA A 141      53.040  24.738  15.299  1.00  0.00           C  
ATOM   2005  C   ALA A 141      51.951  24.547  14.256  1.00  0.00           C  
ATOM   2006  O   ALA A 141      52.220  24.273  13.088  1.00  0.00           O  
ATOM   2007  CB  ALA A 141      53.239  23.456  16.095  1.00  0.00           C  
ATOM   2008  H   ALA A 141      52.580  25.627  17.139  1.00  0.00           H  
ATOM   2009  HA  ALA A 141      53.958  24.969  14.758  1.00  0.00           H  
ATOM   2010 1HB  ALA A 141      53.450  22.633  15.412  1.00  0.00           H  
ATOM   2011 2HB  ALA A 141      54.076  23.581  16.782  1.00  0.00           H  
ATOM   2012 3HB  ALA A 141      52.335  23.235  16.661  1.00  0.00           H  
ATOM   2013  N   LYS A 142      50.716  24.661  14.689  1.00  0.00           N  
ATOM   2014  CA  LYS A 142      49.582  24.576  13.789  1.00  0.00           C  
ATOM   2015  C   LYS A 142      49.584  25.681  12.746  1.00  0.00           C  
ATOM   2016  O   LYS A 142      49.268  25.464  11.578  1.00  0.00           O  
ATOM   2017  CB  LYS A 142      48.276  24.615  14.585  1.00  0.00           C  
ATOM   2018  CG  LYS A 142      48.001  23.361  15.403  1.00  0.00           C  
ATOM   2019  CD  LYS A 142      46.699  23.483  16.181  1.00  0.00           C  
ATOM   2020  CE  LYS A 142      46.428  22.236  17.009  1.00  0.00           C  
ATOM   2021  NZ  LYS A 142      45.177  22.357  17.806  1.00  0.00           N  
ATOM   2022  H   LYS A 142      50.538  24.875  15.629  1.00  0.00           H  
ATOM   2023  HA  LYS A 142      49.638  23.629  13.250  1.00  0.00           H  
ATOM   2024 1HB  LYS A 142      48.292  25.464  15.269  1.00  0.00           H  
ATOM   2025 2HB  LYS A 142      47.439  24.760  13.902  1.00  0.00           H  
ATOM   2026 1HG  LYS A 142      47.937  22.499  14.738  1.00  0.00           H  
ATOM   2027 2HG  LYS A 142      48.819  23.197  16.104  1.00  0.00           H  
ATOM   2028 1HD  LYS A 142      46.752  24.347  16.846  1.00  0.00           H  
ATOM   2029 2HD  LYS A 142      45.873  23.633  15.486  1.00  0.00           H  
ATOM   2030 1HE  LYS A 142      46.343  21.374  16.350  1.00  0.00           H  
ATOM   2031 2HE  LYS A 142      47.262  22.064  17.690  1.00  0.00           H  
ATOM   2032 1HZ  LYS A 142      45.034  21.512  18.340  1.00  0.00           H  
ATOM   2033 2HZ  LYS A 142      45.253  23.144  18.435  1.00  0.00           H  
ATOM   2034 3HZ  LYS A 142      44.394  22.499  17.184  1.00  0.00           H  
ATOM   2035  N   ALA A 143      49.911  26.879  13.179  1.00  0.00           N  
ATOM   2036  CA  ALA A 143      50.023  28.010  12.279  1.00  0.00           C  
ATOM   2037  C   ALA A 143      51.112  27.816  11.236  1.00  0.00           C  
ATOM   2038  O   ALA A 143      50.953  28.166  10.068  1.00  0.00           O  
ATOM   2039  CB  ALA A 143      50.275  29.283  13.074  1.00  0.00           C  
ATOM   2040  H   ALA A 143      50.152  27.016  14.119  1.00  0.00           H  
ATOM   2041  HA  ALA A 143      49.081  28.107  11.739  1.00  0.00           H  
ATOM   2042 1HB  ALA A 143      50.358  30.128  12.391  1.00  0.00           H  
ATOM   2043 2HB  ALA A 143      49.447  29.452  13.762  1.00  0.00           H  
ATOM   2044 3HB  ALA A 143      51.200  29.182  13.639  1.00  0.00           H  
ATOM   2045  N   LEU A 144      52.233  27.287  11.669  1.00  0.00           N  
ATOM   2046  CA  LEU A 144      53.329  26.980  10.769  1.00  0.00           C  
ATOM   2047  C   LEU A 144      52.948  25.941   9.726  1.00  0.00           C  
ATOM   2048  O   LEU A 144      53.321  26.036   8.558  1.00  0.00           O  
ATOM   2049  CB  LEU A 144      54.537  26.480  11.572  1.00  0.00           C  
ATOM   2050  CG  LEU A 144      55.235  27.530  12.446  1.00  0.00           C  
ATOM   2051  CD1 LEU A 144      56.285  26.851  13.314  1.00  0.00           C  
ATOM   2052  CD2 LEU A 144      55.863  28.594  11.558  1.00  0.00           C  
ATOM   2053  H   LEU A 144      52.328  27.025  12.609  1.00  0.00           H  
ATOM   2054  HA  LEU A 144      53.598  27.888  10.230  1.00  0.00           H  
ATOM   2055 1HB  LEU A 144      54.210  25.671  12.223  1.00  0.00           H  
ATOM   2056 2HB  LEU A 144      55.276  26.083  10.877  1.00  0.00           H  
ATOM   2057  HG  LEU A 144      54.505  27.996  13.109  1.00  0.00           H  
ATOM   2058 1HD1 LEU A 144      56.781  27.597  13.936  1.00  0.00           H  
ATOM   2059 2HD1 LEU A 144      55.805  26.109  13.953  1.00  0.00           H  
ATOM   2060 3HD1 LEU A 144      57.022  26.361  12.678  1.00  0.00           H  
ATOM   2061 1HD2 LEU A 144      56.359  29.340  12.179  1.00  0.00           H  
ATOM   2062 2HD2 LEU A 144      56.595  28.129  10.896  1.00  0.00           H  
ATOM   2063 3HD2 LEU A 144      55.088  29.075  10.962  1.00  0.00           H  
ATOM   2064  N   ALA A 145      52.232  24.928  10.159  1.00  0.00           N  
ATOM   2065  CA  ALA A 145      51.740  23.902   9.259  1.00  0.00           C  
ATOM   2066  C   ALA A 145      50.783  24.458   8.216  1.00  0.00           C  
ATOM   2067  O   ALA A 145      50.813  24.074   7.048  1.00  0.00           O  
ATOM   2068  CB  ALA A 145      51.068  22.792  10.054  1.00  0.00           C  
ATOM   2069  H   ALA A 145      51.958  24.881  11.099  1.00  0.00           H  
ATOM   2070  HA  ALA A 145      52.592  23.488   8.719  1.00  0.00           H  
ATOM   2071 1HB  ALA A 145      50.701  22.026   9.371  1.00  0.00           H  
ATOM   2072 2HB  ALA A 145      51.789  22.350  10.742  1.00  0.00           H  
ATOM   2073 3HB  ALA A 145      50.233  23.204  10.619  1.00  0.00           H  
ATOM   2074  N   GLU A 146      49.910  25.339   8.649  1.00  0.00           N  
ATOM   2075  CA  GLU A 146      48.985  26.002   7.749  1.00  0.00           C  
ATOM   2076  C   GLU A 146      49.698  26.848   6.706  1.00  0.00           C  
ATOM   2077  O   GLU A 146      49.316  26.885   5.538  1.00  0.00           O  
ATOM   2078  CB  GLU A 146      48.016  26.878   8.547  1.00  0.00           C  
ATOM   2079  CG  GLU A 146      47.019  26.101   9.395  1.00  0.00           C  
ATOM   2080  CD  GLU A 146      46.064  25.283   8.571  1.00  0.00           C  
ATOM   2081  OE1 GLU A 146      45.297  25.859   7.838  1.00  0.00           O  
ATOM   2082  OE2 GLU A 146      46.101  24.079   8.677  1.00  0.00           O  
ATOM   2083  H   GLU A 146      49.911  25.617   9.589  1.00  0.00           H  
ATOM   2084  HA  GLU A 146      48.420  25.240   7.211  1.00  0.00           H  
ATOM   2085 1HB  GLU A 146      48.580  27.534   9.210  1.00  0.00           H  
ATOM   2086 2HB  GLU A 146      47.451  27.512   7.863  1.00  0.00           H  
ATOM   2087 1HG  GLU A 146      47.566  25.437  10.063  1.00  0.00           H  
ATOM   2088 2HG  GLU A 146      46.454  26.803  10.007  1.00  0.00           H  
ATOM   2089  N   MET A 147      50.719  27.555   7.139  1.00  0.00           N  
ATOM   2090  CA  MET A 147      51.531  28.349   6.239  1.00  0.00           C  
ATOM   2091  C   MET A 147      52.240  27.501   5.196  1.00  0.00           C  
ATOM   2092  O   MET A 147      52.343  27.871   4.028  1.00  0.00           O  
ATOM   2093  CB  MET A 147      52.548  29.159   7.040  1.00  0.00           C  
ATOM   2094  CG  MET A 147      51.937  30.221   7.943  1.00  0.00           C  
ATOM   2095  SD  MET A 147      50.990  31.453   7.026  1.00  0.00           S  
ATOM   2096  CE  MET A 147      49.327  30.825   7.234  1.00  0.00           C  
ATOM   2097  H   MET A 147      50.991  27.505   8.079  1.00  0.00           H  
ATOM   2098  HA  MET A 147      50.879  29.037   5.701  1.00  0.00           H  
ATOM   2099 1HB  MET A 147      53.136  28.488   7.665  1.00  0.00           H  
ATOM   2100 2HB  MET A 147      53.236  29.658   6.356  1.00  0.00           H  
ATOM   2101 1HG  MET A 147      51.275  29.746   8.666  1.00  0.00           H  
ATOM   2102 2HG  MET A 147      52.728  30.733   8.491  1.00  0.00           H  
ATOM   2103 1HE  MET A 147      48.623  31.481   6.721  1.00  0.00           H  
ATOM   2104 2HE  MET A 147      49.261  29.821   6.812  1.00  0.00           H  
ATOM   2105 3HE  MET A 147      49.081  30.789   8.296  1.00  0.00           H  
ATOM   2106  N   VAL A 148      52.760  26.374   5.629  1.00  0.00           N  
ATOM   2107  CA  VAL A 148      53.401  25.436   4.729  1.00  0.00           C  
ATOM   2108  C   VAL A 148      52.442  24.883   3.686  1.00  0.00           C  
ATOM   2109  O   VAL A 148      52.789  24.717   2.518  1.00  0.00           O  
ATOM   2110  CB  VAL A 148      54.002  24.267   5.533  1.00  0.00           C  
ATOM   2111  CG1 VAL A 148      54.501  23.178   4.596  1.00  0.00           C  
ATOM   2112  CG2 VAL A 148      55.129  24.774   6.420  1.00  0.00           C  
ATOM   2113  H   VAL A 148      52.664  26.113   6.569  1.00  0.00           H  
ATOM   2114  HA  VAL A 148      54.198  25.957   4.196  1.00  0.00           H  
ATOM   2115  HB  VAL A 148      53.221  23.826   6.152  1.00  0.00           H  
ATOM   2116 1HG1 VAL A 148      54.922  22.360   5.181  1.00  0.00           H  
ATOM   2117 2HG1 VAL A 148      53.671  22.805   3.996  1.00  0.00           H  
ATOM   2118 3HG1 VAL A 148      55.269  23.586   3.939  1.00  0.00           H  
ATOM   2119 1HG2 VAL A 148      55.548  23.943   6.986  1.00  0.00           H  
ATOM   2120 2HG2 VAL A 148      55.906  25.221   5.800  1.00  0.00           H  
ATOM   2121 3HG2 VAL A 148      54.740  25.523   7.110  1.00  0.00           H  
ATOM   2122  N   ARG A 149      51.242  24.568   4.119  1.00  0.00           N  
ATOM   2123  CA  ARG A 149      50.206  24.099   3.219  1.00  0.00           C  
ATOM   2124  C   ARG A 149      49.829  25.140   2.176  1.00  0.00           C  
ATOM   2125  O   ARG A 149      49.606  24.827   1.008  1.00  0.00           O  
ATOM   2126  CB  ARG A 149      48.964  23.709   4.007  1.00  0.00           C  
ATOM   2127  CG  ARG A 149      47.819  23.166   3.167  1.00  0.00           C  
ATOM   2128  CD  ARG A 149      46.640  22.821   4.003  1.00  0.00           C  
ATOM   2129  NE  ARG A 149      46.081  23.991   4.661  1.00  0.00           N  
ATOM   2130  CZ  ARG A 149      45.268  24.887   4.068  1.00  0.00           C  
ATOM   2131  NH1 ARG A 149      44.928  24.733   2.807  1.00  0.00           N  
ATOM   2132  NH2 ARG A 149      44.811  25.920   4.753  1.00  0.00           N  
ATOM   2133  H   ARG A 149      51.002  24.708   5.059  1.00  0.00           H  
ATOM   2134  HA  ARG A 149      50.602  23.263   2.641  1.00  0.00           H  
ATOM   2135 1HB  ARG A 149      49.223  22.949   4.742  1.00  0.00           H  
ATOM   2136 2HB  ARG A 149      48.591  24.577   4.551  1.00  0.00           H  
ATOM   2137 1HG  ARG A 149      47.514  23.916   2.437  1.00  0.00           H  
ATOM   2138 2HG  ARG A 149      48.145  22.265   2.646  1.00  0.00           H  
ATOM   2139 1HD  ARG A 149      45.866  22.380   3.376  1.00  0.00           H  
ATOM   2140 2HD  ARG A 149      46.935  22.107   4.771  1.00  0.00           H  
ATOM   2141  HE  ARG A 149      46.320  24.144   5.632  1.00  0.00           H  
ATOM   2142 1HH1 ARG A 149      45.278  23.943   2.283  1.00  0.00           H  
ATOM   2143 2HH1 ARG A 149      44.319  25.404   2.363  1.00  0.00           H  
ATOM   2144 1HH2 ARG A 149      45.072  26.039   5.723  1.00  0.00           H  
ATOM   2145 2HH2 ARG A 149      44.202  26.591   4.309  1.00  0.00           H  
ATOM   2146  N   ALA A 150      49.695  26.393   2.584  1.00  0.00           N  
ATOM   2147  CA  ALA A 150      49.167  27.396   1.656  1.00  0.00           C  
ATOM   2148  C   ALA A 150      50.079  27.623   0.441  1.00  0.00           C  
ATOM   2149  O   ALA A 150      49.614  27.610  -0.699  1.00  0.00           O  
ATOM   2150  CB  ALA A 150      48.936  28.708   2.392  1.00  0.00           C  
ATOM   2151  H   ALA A 150      49.916  26.647   3.537  1.00  0.00           H  
ATOM   2152  HA  ALA A 150      48.216  27.031   1.268  1.00  0.00           H  
ATOM   2153 1HB  ALA A 150      48.543  29.451   1.697  1.00  0.00           H  
ATOM   2154 2HB  ALA A 150      48.220  28.551   3.199  1.00  0.00           H  
ATOM   2155 3HB  ALA A 150      49.878  29.063   2.807  1.00  0.00           H  
ATOM   2156  N   ALA A 151      51.384  27.739   0.685  1.00  0.00           N  
ATOM   2157  CA  ALA A 151      52.386  27.684  -0.384  1.00  0.00           C  
ATOM   2158  C   ALA A 151      53.507  26.741   0.026  1.00  0.00           C  
ATOM   2159  O   ALA A 151      54.344  27.086   0.861  1.00  0.00           O  
ATOM   2160  CB  ALA A 151      52.931  29.070  -0.695  1.00  0.00           C  
ATOM   2161  H   ALA A 151      51.698  27.805   1.643  1.00  0.00           H  
ATOM   2162  HA  ALA A 151      51.904  27.292  -1.280  1.00  0.00           H  
ATOM   2163 1HB  ALA A 151      53.672  28.999  -1.491  1.00  0.00           H  
ATOM   2164 2HB  ALA A 151      52.115  29.718  -1.015  1.00  0.00           H  
ATOM   2165 3HB  ALA A 151      53.396  29.486   0.197  1.00  0.00           H  
ATOM   2166  N   PRO A 152      53.487  25.532  -0.516  1.00  0.00           N  
ATOM   2167  CA  PRO A 152      54.378  24.480  -0.048  1.00  0.00           C  
ATOM   2168  C   PRO A 152      55.700  24.486  -0.802  1.00  0.00           C  
ATOM   2169  O   PRO A 152      55.729  24.359  -2.026  1.00  0.00           O  
ATOM   2170  CB  PRO A 152      53.576  23.205  -0.328  1.00  0.00           C  
ATOM   2171  CG  PRO A 152      52.743  23.550  -1.515  1.00  0.00           C  
ATOM   2172  CD  PRO A 152      52.471  25.023  -1.366  1.00  0.00           C  
ATOM   2173  HA  PRO A 152      54.571  24.621   1.026  1.00  0.00           H  
ATOM   2174 1HB  PRO A 152      54.260  22.364  -0.516  1.00  0.00           H  
ATOM   2175 2HB  PRO A 152      52.974  22.938   0.554  1.00  0.00           H  
ATOM   2176 1HG  PRO A 152      53.285  23.310  -2.441  1.00  0.00           H  
ATOM   2177 2HG  PRO A 152      51.823  22.947  -1.520  1.00  0.00           H  
ATOM   2178 1HD  PRO A 152      52.543  25.511  -2.349  1.00  0.00           H  
ATOM   2179 2HD  PRO A 152      51.471  25.170  -0.932  1.00  0.00           H  
ATOM   2180  N   SER A 153      56.796  24.582  -0.059  1.00  0.00           N  
ATOM   2181  CA  SER A 153      58.128  24.447  -0.634  1.00  0.00           C  
ATOM   2182  C   SER A 153      59.011  23.578   0.249  1.00  0.00           C  
ATOM   2183  O   SER A 153      58.641  23.252   1.377  1.00  0.00           O  
ATOM   2184  CB  SER A 153      58.763  25.812  -0.816  1.00  0.00           C  
ATOM   2185  OG  SER A 153      57.995  26.613  -1.672  1.00  0.00           O  
ATOM   2186  H   SER A 153      56.703  24.718   0.938  1.00  0.00           H  
ATOM   2187  HA  SER A 153      58.038  23.959  -1.605  1.00  0.00           H  
ATOM   2188 1HB  SER A 153      58.859  26.300   0.153  1.00  0.00           H  
ATOM   2189 2HB  SER A 153      59.765  25.695  -1.225  1.00  0.00           H  
ATOM   2190  HG  SER A 153      58.458  27.451  -1.736  1.00  0.00           H  
ATOM   2191  N   ARG A 154      60.191  23.221  -0.253  1.00  0.00           N  
ATOM   2192  CA  ARG A 154      61.126  22.438   0.543  1.00  0.00           C  
ATOM   2193  C   ARG A 154      61.729  23.293   1.645  1.00  0.00           C  
ATOM   2194  O   ARG A 154      61.861  22.858   2.789  1.00  0.00           O  
ATOM   2195  CB  ARG A 154      62.238  21.873  -0.328  1.00  0.00           C  
ATOM   2196  CG  ARG A 154      61.807  20.768  -1.279  1.00  0.00           C  
ATOM   2197  CD  ARG A 154      62.974  20.073  -1.880  1.00  0.00           C  
ATOM   2198  NE  ARG A 154      63.764  20.964  -2.715  1.00  0.00           N  
ATOM   2199  CZ  ARG A 154      63.531  21.193  -4.022  1.00  0.00           C  
ATOM   2200  NH1 ARG A 154      62.531  20.591  -4.627  1.00  0.00           N  
ATOM   2201  NH2 ARG A 154      64.308  22.023  -4.696  1.00  0.00           N  
ATOM   2202  H   ARG A 154      60.446  23.503  -1.189  1.00  0.00           H  
ATOM   2203  HA  ARG A 154      60.572  21.647   1.050  1.00  0.00           H  
ATOM   2204 1HB  ARG A 154      62.672  22.672  -0.927  1.00  0.00           H  
ATOM   2205 2HB  ARG A 154      63.029  21.473   0.306  1.00  0.00           H  
ATOM   2206 1HG  ARG A 154      61.213  20.032  -0.736  1.00  0.00           H  
ATOM   2207 2HG  ARG A 154      61.209  21.194  -2.085  1.00  0.00           H  
ATOM   2208 1HD  ARG A 154      63.617  19.690  -1.088  1.00  0.00           H  
ATOM   2209 2HD  ARG A 154      62.627  19.246  -2.497  1.00  0.00           H  
ATOM   2210  HE  ARG A 154      64.542  21.445  -2.285  1.00  0.00           H  
ATOM   2211 1HH1 ARG A 154      61.937  19.957  -4.112  1.00  0.00           H  
ATOM   2212 2HH1 ARG A 154      62.357  20.763  -5.607  1.00  0.00           H  
ATOM   2213 1HH2 ARG A 154      65.078  22.485  -4.231  1.00  0.00           H  
ATOM   2214 2HH2 ARG A 154      64.134  22.194  -5.675  1.00  0.00           H  
ATOM   2215  N   GLU A 155      62.036  24.531   1.298  1.00  0.00           N  
ATOM   2216  CA  GLU A 155      62.665  25.477   2.199  1.00  0.00           C  
ATOM   2217  C   GLU A 155      61.700  26.017   3.241  1.00  0.00           C  
ATOM   2218  O   GLU A 155      62.046  26.187   4.409  1.00  0.00           O  
ATOM   2219  CB  GLU A 155      63.263  26.639   1.402  1.00  0.00           C  
ATOM   2220  CG  GLU A 155      64.429  26.251   0.505  1.00  0.00           C  
ATOM   2221  CD  GLU A 155      63.989  25.629  -0.791  1.00  0.00           C  
ATOM   2222  OE1 GLU A 155      62.805  25.527  -1.007  1.00  0.00           O  
ATOM   2223  OE2 GLU A 155      64.837  25.254  -1.566  1.00  0.00           O  
ATOM   2224  H   GLU A 155      61.936  24.790   0.359  1.00  0.00           H  
ATOM   2225  HA  GLU A 155      63.462  24.964   2.738  1.00  0.00           H  
ATOM   2226 1HB  GLU A 155      62.492  27.085   0.775  1.00  0.00           H  
ATOM   2227 2HB  GLU A 155      63.612  27.410   2.090  1.00  0.00           H  
ATOM   2228 1HG  GLU A 155      65.017  27.142   0.285  1.00  0.00           H  
ATOM   2229 2HG  GLU A 155      65.069  25.550   1.040  1.00  0.00           H  
ATOM   2230  N   LEU A 156      60.497  26.318   2.808  1.00  0.00           N  
ATOM   2231  CA  LEU A 156      59.456  26.774   3.709  1.00  0.00           C  
ATOM   2232  C   LEU A 156      59.091  25.730   4.751  1.00  0.00           C  
ATOM   2233  O   LEU A 156      58.864  26.040   5.919  1.00  0.00           O  
ATOM   2234  CB  LEU A 156      58.205  27.155   2.907  1.00  0.00           C  
ATOM   2235  CG  LEU A 156      58.331  28.410   2.034  1.00  0.00           C  
ATOM   2236  CD1 LEU A 156      57.088  28.553   1.167  1.00  0.00           C  
ATOM   2237  CD2 LEU A 156      58.520  29.630   2.924  1.00  0.00           C  
ATOM   2238  H   LEU A 156      60.259  26.175   1.869  1.00  0.00           H  
ATOM   2239  HA  LEU A 156      59.824  27.645   4.249  1.00  0.00           H  
ATOM   2240 1HB  LEU A 156      57.944  26.323   2.255  1.00  0.00           H  
ATOM   2241 2HB  LEU A 156      57.382  27.316   3.603  1.00  0.00           H  
ATOM   2242  HG  LEU A 156      59.190  28.308   1.371  1.00  0.00           H  
ATOM   2243 1HD1 LEU A 156      57.177  29.445   0.547  1.00  0.00           H  
ATOM   2244 2HD1 LEU A 156      56.988  27.676   0.527  1.00  0.00           H  
ATOM   2245 3HD1 LEU A 156      56.208  28.641   1.804  1.00  0.00           H  
ATOM   2246 1HD2 LEU A 156      58.610  30.522   2.304  1.00  0.00           H  
ATOM   2247 2HD2 LEU A 156      57.661  29.734   3.587  1.00  0.00           H  
ATOM   2248 3HD2 LEU A 156      59.425  29.509   3.520  1.00  0.00           H  
ATOM   2249  N   ALA A 157      59.003  24.492   4.318  1.00  0.00           N  
ATOM   2250  CA  ALA A 157      58.734  23.388   5.219  1.00  0.00           C  
ATOM   2251  C   ALA A 157      59.827  23.210   6.261  1.00  0.00           C  
ATOM   2252  O   ALA A 157      59.561  22.933   7.429  1.00  0.00           O  
ATOM   2253  CB  ALA A 157      58.548  22.104   4.425  1.00  0.00           C  
ATOM   2254  H   ALA A 157      59.185  24.283   3.379  1.00  0.00           H  
ATOM   2255  HA  ALA A 157      57.814  23.609   5.760  1.00  0.00           H  
ATOM   2256 1HB  ALA A 157      58.346  21.279   5.109  1.00  0.00           H  
ATOM   2257 2HB  ALA A 157      57.709  22.219   3.738  1.00  0.00           H  
ATOM   2258 3HB  ALA A 157      59.454  21.892   3.859  1.00  0.00           H  
ATOM   2259  N   LEU A 158      61.061  23.338   5.828  1.00  0.00           N  
ATOM   2260  CA  LEU A 158      62.195  23.266   6.729  1.00  0.00           C  
ATOM   2261  C   LEU A 158      62.181  24.372   7.771  1.00  0.00           C  
ATOM   2262  O   LEU A 158      62.500  24.158   8.939  1.00  0.00           O  
ATOM   2263  CB  LEU A 158      63.500  23.336   5.927  1.00  0.00           C  
ATOM   2264  CG  LEU A 158      64.792  23.247   6.749  1.00  0.00           C  
ATOM   2265  CD1 LEU A 158      64.827  21.923   7.500  1.00  0.00           C  
ATOM   2266  CD2 LEU A 158      65.993  23.383   5.825  1.00  0.00           C  
ATOM   2267  H   LEU A 158      61.236  23.554   4.889  1.00  0.00           H  
ATOM   2268  HA  LEU A 158      62.148  22.321   7.270  1.00  0.00           H  
ATOM   2269 1HB  LEU A 158      63.510  22.520   5.207  1.00  0.00           H  
ATOM   2270 2HB  LEU A 158      63.521  24.278   5.378  1.00  0.00           H  
ATOM   2271  HG  LEU A 158      64.810  24.050   7.487  1.00  0.00           H  
ATOM   2272 1HD1 LEU A 158      65.744  21.860   8.085  1.00  0.00           H  
ATOM   2273 2HD1 LEU A 158      63.967  21.861   8.168  1.00  0.00           H  
ATOM   2274 3HD1 LEU A 158      64.793  21.100   6.788  1.00  0.00           H  
ATOM   2275 1HD2 LEU A 158      66.911  23.320   6.410  1.00  0.00           H  
ATOM   2276 2HD2 LEU A 158      65.977  22.580   5.088  1.00  0.00           H  
ATOM   2277 3HD2 LEU A 158      65.953  24.345   5.315  1.00  0.00           H  
ATOM   2278  N   LYS A 159      61.840  25.565   7.338  1.00  0.00           N  
ATOM   2279  CA  LYS A 159      61.715  26.694   8.239  1.00  0.00           C  
ATOM   2280  C   LYS A 159      60.628  26.489   9.281  1.00  0.00           C  
ATOM   2281  O   LYS A 159      60.783  26.840  10.449  1.00  0.00           O  
ATOM   2282  CB  LYS A 159      61.438  27.971   7.444  1.00  0.00           C  
ATOM   2283  CG  LYS A 159      61.685  29.259   8.218  1.00  0.00           C  
ATOM   2284  CD  LYS A 159      60.530  29.568   9.159  1.00  0.00           C  
ATOM   2285  CE  LYS A 159      60.667  30.955   9.769  1.00  0.00           C  
ATOM   2286  NZ  LYS A 159      61.824  31.041  10.700  1.00  0.00           N  
ATOM   2287  H   LYS A 159      61.597  25.700   6.399  1.00  0.00           H  
ATOM   2288  HA  LYS A 159      62.655  26.812   8.779  1.00  0.00           H  
ATOM   2289 1HB  LYS A 159      62.069  27.990   6.554  1.00  0.00           H  
ATOM   2290 2HB  LYS A 159      60.401  27.975   7.110  1.00  0.00           H  
ATOM   2291 1HG  LYS A 159      62.602  29.165   8.801  1.00  0.00           H  
ATOM   2292 2HG  LYS A 159      61.804  30.087   7.519  1.00  0.00           H  
ATOM   2293 1HD  LYS A 159      59.588  29.513   8.610  1.00  0.00           H  
ATOM   2294 2HD  LYS A 159      60.506  28.830   9.961  1.00  0.00           H  
ATOM   2295 1HE  LYS A 159      60.799  31.690   8.976  1.00  0.00           H  
ATOM   2296 2HE  LYS A 159      59.758  31.204  10.316  1.00  0.00           H  
ATOM   2297 1HZ  LYS A 159      61.881  31.975  11.083  1.00  0.00           H  
ATOM   2298 2HZ  LYS A 159      61.703  30.377  11.452  1.00  0.00           H  
ATOM   2299 3HZ  LYS A 159      62.676  30.832  10.200  1.00  0.00           H  
ATOM   2300  N   ALA A 160      59.512  25.945   8.848  1.00  0.00           N  
ATOM   2301  CA  ALA A 160      58.420  25.626   9.749  1.00  0.00           C  
ATOM   2302  C   ALA A 160      58.813  24.592  10.791  1.00  0.00           C  
ATOM   2303  O   ALA A 160      58.440  24.683  11.959  1.00  0.00           O  
ATOM   2304  CB  ALA A 160      57.215  25.143   8.955  1.00  0.00           C  
ATOM   2305  H   ALA A 160      59.421  25.683   7.909  1.00  0.00           H  
ATOM   2306  HA  ALA A 160      58.150  26.534  10.289  1.00  0.00           H  
ATOM   2307 1HB  ALA A 160      56.400  24.906   9.639  1.00  0.00           H  
ATOM   2308 2HB  ALA A 160      56.895  25.926   8.267  1.00  0.00           H  
ATOM   2309 3HB  ALA A 160      57.485  24.252   8.390  1.00  0.00           H  
ATOM   2310  N   VAL A 161      59.541  23.587  10.358  1.00  0.00           N  
ATOM   2311  CA  VAL A 161      60.046  22.568  11.259  1.00  0.00           C  
ATOM   2312  C   VAL A 161      60.997  23.134  12.301  1.00  0.00           C  
ATOM   2313  O   VAL A 161      60.971  22.751  13.469  1.00  0.00           O  
ATOM   2314  CB  VAL A 161      60.772  21.472  10.456  1.00  0.00           C  
ATOM   2315  CG1 VAL A 161      61.478  20.504  11.394  1.00  0.00           C  
ATOM   2316  CG2 VAL A 161      59.779  20.737   9.569  1.00  0.00           C  
ATOM   2317  H   VAL A 161      59.815  23.543   9.419  1.00  0.00           H  
ATOM   2318  HA  VAL A 161      59.202  22.127  11.791  1.00  0.00           H  
ATOM   2319  HB  VAL A 161      61.539  21.936   9.837  1.00  0.00           H  
ATOM   2320 1HG1 VAL A 161      61.986  19.736  10.810  1.00  0.00           H  
ATOM   2321 2HG1 VAL A 161      62.209  21.046  11.994  1.00  0.00           H  
ATOM   2322 3HG1 VAL A 161      60.745  20.034  12.050  1.00  0.00           H  
ATOM   2323 1HG2 VAL A 161      60.299  19.964   9.004  1.00  0.00           H  
ATOM   2324 2HG2 VAL A 161      59.008  20.277  10.189  1.00  0.00           H  
ATOM   2325 3HG2 VAL A 161      59.317  21.442   8.878  1.00  0.00           H  
ATOM   2326  N   GLU A 162      61.859  24.025  11.868  1.00  0.00           N  
ATOM   2327  CA  GLU A 162      62.775  24.699  12.769  1.00  0.00           C  
ATOM   2328  C   GLU A 162      62.053  25.537  13.811  1.00  0.00           C  
ATOM   2329  O   GLU A 162      62.435  25.578  14.979  1.00  0.00           O  
ATOM   2330  CB  GLU A 162      63.735  25.586  11.972  1.00  0.00           C  
ATOM   2331  CG  GLU A 162      64.742  24.820  11.126  1.00  0.00           C  
ATOM   2332  CD  GLU A 162      65.705  24.013  11.950  1.00  0.00           C  
ATOM   2333  OE1 GLU A 162      65.711  24.171  13.147  1.00  0.00           O  
ATOM   2334  OE2 GLU A 162      66.437  23.236  11.382  1.00  0.00           O  
ATOM   2335  H   GLU A 162      61.854  24.303  10.929  1.00  0.00           H  
ATOM   2336  HA  GLU A 162      63.348  23.944  13.308  1.00  0.00           H  
ATOM   2337 1HB  GLU A 162      63.164  26.235  11.308  1.00  0.00           H  
ATOM   2338 2HB  GLU A 162      64.291  26.226  12.657  1.00  0.00           H  
ATOM   2339 1HG  GLU A 162      64.203  24.150  10.457  1.00  0.00           H  
ATOM   2340 2HG  GLU A 162      65.299  25.529  10.514  1.00  0.00           H  
ATOM   2341  N   GLY A 163      61.025  26.232  13.378  1.00  0.00           N  
ATOM   2342  CA  GLY A 163      60.202  27.017  14.279  1.00  0.00           C  
ATOM   2343  C   GLY A 163      59.502  26.160  15.321  1.00  0.00           C  
ATOM   2344  O   GLY A 163      59.395  26.529  16.489  1.00  0.00           O  
ATOM   2345  H   GLY A 163      60.751  26.180  12.439  1.00  0.00           H  
ATOM   2346 1HA  GLY A 163      60.821  27.758  14.785  1.00  0.00           H  
ATOM   2347 2HA  GLY A 163      59.453  27.562  13.706  1.00  0.00           H  
ATOM   2348  N   GLY A 164      58.997  25.027  14.888  1.00  0.00           N  
ATOM   2349  CA  GLY A 164      58.366  24.081  15.789  1.00  0.00           C  
ATOM   2350  C   GLY A 164      59.331  23.541  16.831  1.00  0.00           C  
ATOM   2351  O   GLY A 164      58.987  23.371  17.999  1.00  0.00           O  
ATOM   2352  H   GLY A 164      59.096  24.767  13.949  1.00  0.00           H  
ATOM   2353 1HA  GLY A 164      57.529  24.563  16.295  1.00  0.00           H  
ATOM   2354 2HA  GLY A 164      57.959  23.249  15.216  1.00  0.00           H  
ATOM   2355  N   ILE A 165      60.536  23.239  16.398  1.00  0.00           N  
ATOM   2356  CA  ILE A 165      61.577  22.782  17.299  1.00  0.00           C  
ATOM   2357  C   ILE A 165      61.942  23.827  18.341  1.00  0.00           C  
ATOM   2358  O   ILE A 165      62.168  23.517  19.509  1.00  0.00           O  
ATOM   2359  CB  ILE A 165      62.839  22.390  16.509  1.00  0.00           C  
ATOM   2360  CG1 ILE A 165      62.574  21.140  15.665  1.00  0.00           C  
ATOM   2361  CG2 ILE A 165      64.008  22.159  17.455  1.00  0.00           C  
ATOM   2362  CD1 ILE A 165      63.660  20.843  14.657  1.00  0.00           C  
ATOM   2363  H   ILE A 165      60.774  23.382  15.459  1.00  0.00           H  
ATOM   2364  HA  ILE A 165      61.213  21.904  17.831  1.00  0.00           H  
ATOM   2365  HB  ILE A 165      63.097  23.189  15.816  1.00  0.00           H  
ATOM   2366 1HG1 ILE A 165      62.469  20.275  16.319  1.00  0.00           H  
ATOM   2367 2HG1 ILE A 165      61.633  21.258  15.127  1.00  0.00           H  
ATOM   2368 1HG2 ILE A 165      64.891  21.882  16.880  1.00  0.00           H  
ATOM   2369 2HG2 ILE A 165      64.210  23.072  18.013  1.00  0.00           H  
ATOM   2370 3HG2 ILE A 165      63.761  21.356  18.150  1.00  0.00           H  
ATOM   2371 1HD1 ILE A 165      63.401  19.944  14.097  1.00  0.00           H  
ATOM   2372 2HD1 ILE A 165      63.758  21.683  13.968  1.00  0.00           H  
ATOM   2373 3HD1 ILE A 165      64.605  20.687  15.175  1.00  0.00           H  
ATOM   2374  N   GLU A 166      62.029  25.065  17.908  1.00  0.00           N  
ATOM   2375  CA  GLU A 166      62.297  26.170  18.809  1.00  0.00           C  
ATOM   2376  C   GLU A 166      61.206  26.347  19.851  1.00  0.00           C  
ATOM   2377  O   GLU A 166      61.471  26.625  21.019  1.00  0.00           O  
ATOM   2378  CB  GLU A 166      62.461  27.466  18.013  1.00  0.00           C  
ATOM   2379  CG  GLU A 166      63.724  27.529  17.166  1.00  0.00           C  
ATOM   2380  CD  GLU A 166      64.981  27.530  17.990  1.00  0.00           C  
ATOM   2381  OE1 GLU A 166      64.989  28.150  19.026  1.00  0.00           O  
ATOM   2382  OE2 GLU A 166      65.936  26.911  17.582  1.00  0.00           O  
ATOM   2383  H   GLU A 166      61.847  25.275  16.969  1.00  0.00           H  
ATOM   2384  HA  GLU A 166      63.222  25.961  19.347  1.00  0.00           H  
ATOM   2385 1HB  GLU A 166      61.606  27.596  17.348  1.00  0.00           H  
ATOM   2386 2HB  GLU A 166      62.475  28.315  18.697  1.00  0.00           H  
ATOM   2387 1HG  GLU A 166      63.743  26.669  16.497  1.00  0.00           H  
ATOM   2388 2HG  GLU A 166      63.695  28.429  16.554  1.00  0.00           H  
ATOM   2389  N   LEU A 167      59.971  26.218  19.418  1.00  0.00           N  
ATOM   2390  CA  LEU A 167      58.837  26.291  20.319  1.00  0.00           C  
ATOM   2391  C   LEU A 167      58.852  25.185  21.361  1.00  0.00           C  
ATOM   2392  O   LEU A 167      58.532  25.399  22.529  1.00  0.00           O  
ATOM   2393  CB  LEU A 167      57.531  26.221  19.517  1.00  0.00           C  
ATOM   2394  CG  LEU A 167      56.970  27.567  19.041  1.00  0.00           C  
ATOM   2395  CD1 LEU A 167      58.008  28.274  18.180  1.00  0.00           C  
ATOM   2396  CD2 LEU A 167      55.683  27.333  18.264  1.00  0.00           C  
ATOM   2397  H   LEU A 167      59.796  26.003  18.479  1.00  0.00           H  
ATOM   2398  HA  LEU A 167      58.885  27.236  20.859  1.00  0.00           H  
ATOM   2399 1HB  LEU A 167      57.697  25.601  18.638  1.00  0.00           H  
ATOM   2400 2HB  LEU A 167      56.770  25.744  20.134  1.00  0.00           H  
ATOM   2401  HG  LEU A 167      56.764  28.201  19.903  1.00  0.00           H  
ATOM   2402 1HD1 LEU A 167      57.609  29.230  17.841  1.00  0.00           H  
ATOM   2403 2HD1 LEU A 167      58.911  28.445  18.766  1.00  0.00           H  
ATOM   2404 3HD1 LEU A 167      58.247  27.655  17.316  1.00  0.00           H  
ATOM   2405 1HD2 LEU A 167      55.283  28.290  17.926  1.00  0.00           H  
ATOM   2406 2HD2 LEU A 167      55.888  26.700  17.401  1.00  0.00           H  
ATOM   2407 3HD2 LEU A 167      54.953  26.843  18.908  1.00  0.00           H  
ATOM   2408  N   LEU A 168      59.192  23.992  20.928  1.00  0.00           N  
ATOM   2409  CA  LEU A 168      59.317  22.862  21.829  1.00  0.00           C  
ATOM   2410  C   LEU A 168      60.405  23.069  22.871  1.00  0.00           C  
ATOM   2411  O   LEU A 168      60.250  22.717  24.039  1.00  0.00           O  
ATOM   2412  CB  LEU A 168      59.612  21.588  21.027  1.00  0.00           C  
ATOM   2413  CG  LEU A 168      59.669  20.289  21.840  1.00  0.00           C  
ATOM   2414  CD1 LEU A 168      59.319  19.111  20.940  1.00  0.00           C  
ATOM   2415  CD2 LEU A 168      61.057  20.125  22.440  1.00  0.00           C  
ATOM   2416  H   LEU A 168      59.436  23.857  19.989  1.00  0.00           H  
ATOM   2417  HA  LEU A 168      58.378  22.745  22.369  1.00  0.00           H  
ATOM   2418 1HB  LEU A 168      58.841  21.470  20.267  1.00  0.00           H  
ATOM   2419 2HB  LEU A 168      60.572  21.708  20.526  1.00  0.00           H  
ATOM   2420  HG  LEU A 168      58.930  20.327  22.640  1.00  0.00           H  
ATOM   2421 1HD1 LEU A 168      59.360  18.187  21.518  1.00  0.00           H  
ATOM   2422 2HD1 LEU A 168      58.314  19.244  20.540  1.00  0.00           H  
ATOM   2423 3HD1 LEU A 168      60.033  19.056  20.119  1.00  0.00           H  
ATOM   2424 1HD2 LEU A 168      61.098  19.202  23.018  1.00  0.00           H  
ATOM   2425 2HD2 LEU A 168      61.797  20.085  21.640  1.00  0.00           H  
ATOM   2426 3HD2 LEU A 168      61.274  20.971  23.092  1.00  0.00           H  
ATOM   2427  N   GLU A 169      61.521  23.612  22.438  1.00  0.00           N  
ATOM   2428  CA  GLU A 169      62.611  23.931  23.339  1.00  0.00           C  
ATOM   2429  C   GLU A 169      62.219  24.966  24.381  1.00  0.00           C  
ATOM   2430  O   GLU A 169      62.592  24.874  25.549  1.00  0.00           O  
ATOM   2431  CB  GLU A 169      63.817  24.435  22.543  1.00  0.00           C  
ATOM   2432  CG  GLU A 169      64.508  23.367  21.706  1.00  0.00           C  
ATOM   2433  CD  GLU A 169      65.638  23.914  20.878  1.00  0.00           C  
ATOM   2434  OE1 GLU A 169      65.812  25.109  20.860  1.00  0.00           O  
ATOM   2435  OE2 GLU A 169      66.327  23.135  20.262  1.00  0.00           O  
ATOM   2436  H   GLU A 169      61.611  23.874  21.499  1.00  0.00           H  
ATOM   2437  HA  GLU A 169      62.890  23.025  23.878  1.00  0.00           H  
ATOM   2438 1HB  GLU A 169      63.501  25.233  21.871  1.00  0.00           H  
ATOM   2439 2HB  GLU A 169      64.555  24.855  23.226  1.00  0.00           H  
ATOM   2440 1HG  GLU A 169      64.900  22.598  22.371  1.00  0.00           H  
ATOM   2441 2HG  GLU A 169      63.774  22.903  21.050  1.00  0.00           H  
ATOM   2442  N   ASP A 170      61.491  25.970  23.948  1.00  0.00           N  
ATOM   2443  CA  ASP A 170      60.987  26.989  24.849  1.00  0.00           C  
ATOM   2444  C   ASP A 170      60.036  26.423  25.891  1.00  0.00           C  
ATOM   2445  O   ASP A 170      60.062  26.807  27.059  1.00  0.00           O  
ATOM   2446  CB  ASP A 170      60.278  28.089  24.055  1.00  0.00           C  
ATOM   2447  CG  ASP A 170      61.241  28.962  23.263  1.00  0.00           C  
ATOM   2448  OD1 ASP A 170      62.416  28.921  23.541  1.00  0.00           O  
ATOM   2449  OD2 ASP A 170      60.793  29.662  22.387  1.00  0.00           O  
ATOM   2450  H   ASP A 170      61.216  26.014  23.009  1.00  0.00           H  
ATOM   2451  HA  ASP A 170      61.830  27.422  25.388  1.00  0.00           H  
ATOM   2452 1HB  ASP A 170      59.567  27.638  23.363  1.00  0.00           H  
ATOM   2453 2HB  ASP A 170      59.713  28.724  24.738  1.00  0.00           H  
ATOM   2454  N   VAL A 171      59.174  25.531  25.458  1.00  0.00           N  
ATOM   2455  CA  VAL A 171      58.258  24.858  26.359  1.00  0.00           C  
ATOM   2456  C   VAL A 171      58.980  24.020  27.401  1.00  0.00           C  
ATOM   2457  O   VAL A 171      58.598  23.978  28.569  1.00  0.00           O  
ATOM   2458  CB  VAL A 171      57.304  23.953  25.557  1.00  0.00           C  
ATOM   2459  CG1 VAL A 171      56.472  23.091  26.495  1.00  0.00           C  
ATOM   2460  CG2 VAL A 171      56.408  24.803  24.669  1.00  0.00           C  
ATOM   2461  H   VAL A 171      59.177  25.254  24.519  1.00  0.00           H  
ATOM   2462  HA  VAL A 171      57.678  25.613  26.891  1.00  0.00           H  
ATOM   2463  HB  VAL A 171      57.894  23.277  24.938  1.00  0.00           H  
ATOM   2464 1HG1 VAL A 171      55.804  22.458  25.911  1.00  0.00           H  
ATOM   2465 2HG1 VAL A 171      57.133  22.465  27.095  1.00  0.00           H  
ATOM   2466 3HG1 VAL A 171      55.883  23.732  27.151  1.00  0.00           H  
ATOM   2467 1HG2 VAL A 171      55.737  24.157  24.104  1.00  0.00           H  
ATOM   2468 2HG2 VAL A 171      55.823  25.483  25.288  1.00  0.00           H  
ATOM   2469 3HG2 VAL A 171      57.023  25.380  23.978  1.00  0.00           H  
ATOM   2470  N   ILE A 172      60.008  23.325  26.968  1.00  0.00           N  
ATOM   2471  CA  ILE A 172      60.830  22.541  27.869  1.00  0.00           C  
ATOM   2472  C   ILE A 172      61.529  23.397  28.911  1.00  0.00           C  
ATOM   2473  O   ILE A 172      61.637  23.028  30.079  1.00  0.00           O  
ATOM   2474  CB  ILE A 172      61.883  21.742  27.080  1.00  0.00           C  
ATOM   2475  CG1 ILE A 172      61.207  20.662  26.230  1.00  0.00           C  
ATOM   2476  CG2 ILE A 172      62.899  21.121  28.026  1.00  0.00           C  
ATOM   2477  CD1 ILE A 172      62.125  20.022  25.214  1.00  0.00           C  
ATOM   2478  H   ILE A 172      60.280  23.378  26.029  1.00  0.00           H  
ATOM   2479  HA  ILE A 172      60.188  21.840  28.401  1.00  0.00           H  
ATOM   2480  HB  ILE A 172      62.402  22.407  26.390  1.00  0.00           H  
ATOM   2481 1HG1 ILE A 172      60.818  19.879  26.880  1.00  0.00           H  
ATOM   2482 2HG1 ILE A 172      60.360  21.095  25.697  1.00  0.00           H  
ATOM   2483 1HG2 ILE A 172      63.635  20.559  27.451  1.00  0.00           H  
ATOM   2484 2HG2 ILE A 172      63.401  21.908  28.588  1.00  0.00           H  
ATOM   2485 3HG2 ILE A 172      62.389  20.450  28.717  1.00  0.00           H  
ATOM   2486 1HD1 ILE A 172      61.575  19.268  24.651  1.00  0.00           H  
ATOM   2487 2HD1 ILE A 172      62.500  20.784  24.530  1.00  0.00           H  
ATOM   2488 3HD1 ILE A 172      62.963  19.551  25.727  1.00  0.00           H  
ATOM   2489  N   TYR A 173      62.159  24.485  28.454  1.00  0.00           N  
ATOM   2490  CA  TYR A 173      63.132  25.197  29.292  1.00  0.00           C  
ATOM   2491  C   TYR A 173      62.703  26.591  29.751  1.00  0.00           C  
ATOM   2492  O   TYR A 173      63.347  27.181  30.618  1.00  0.00           O  
ATOM   2493  CB  TYR A 173      64.464  25.302  28.545  1.00  0.00           C  
ATOM   2494  CG  TYR A 173      65.098  23.964  28.237  1.00  0.00           C  
ATOM   2495  CD1 TYR A 173      65.335  23.594  26.921  1.00  0.00           C  
ATOM   2496  CD2 TYR A 173      65.443  23.105  29.271  1.00  0.00           C  
ATOM   2497  CE1 TYR A 173      65.914  22.372  26.640  1.00  0.00           C  
ATOM   2498  CE2 TYR A 173      66.022  21.883  28.990  1.00  0.00           C  
ATOM   2499  CZ  TYR A 173      66.257  21.516  27.681  1.00  0.00           C  
ATOM   2500  OH  TYR A 173      66.834  20.299  27.401  1.00  0.00           O  
ATOM   2501  H   TYR A 173      62.007  24.785  27.503  1.00  0.00           H  
ATOM   2502  HA  TYR A 173      63.283  24.625  30.208  1.00  0.00           H  
ATOM   2503 1HB  TYR A 173      64.312  25.832  27.604  1.00  0.00           H  
ATOM   2504 2HB  TYR A 173      65.168  25.884  29.138  1.00  0.00           H  
ATOM   2505  HD1 TYR A 173      65.064  24.269  26.109  1.00  0.00           H  
ATOM   2506  HD2 TYR A 173      65.256  23.395  30.305  1.00  0.00           H  
ATOM   2507  HE1 TYR A 173      66.100  22.082  25.607  1.00  0.00           H  
ATOM   2508  HE2 TYR A 173      66.292  21.208  29.802  1.00  0.00           H  
ATOM   2509  HH  TYR A 173      67.009  19.832  28.222  1.00  0.00           H  
ATOM   2510  N   GLU A 174      61.645  27.131  29.159  1.00  0.00           N  
ATOM   2511  CA  GLU A 174      61.253  28.503  29.473  1.00  0.00           C  
ATOM   2512  C   GLU A 174      60.104  28.521  30.468  1.00  0.00           C  
ATOM   2513  O   GLU A 174      58.983  28.126  30.145  1.00  0.00           O  
ATOM   2514  CB  GLU A 174      60.851  29.253  28.201  1.00  0.00           C  
ATOM   2515  CG  GLU A 174      60.440  30.701  28.428  1.00  0.00           C  
ATOM   2516  CD  GLU A 174      61.577  31.564  28.901  1.00  0.00           C  
ATOM   2517  OE1 GLU A 174      62.383  31.949  28.088  1.00  0.00           O  
ATOM   2518  OE2 GLU A 174      61.638  31.840  30.076  1.00  0.00           O  
ATOM   2519  H   GLU A 174      61.127  26.604  28.471  1.00  0.00           H  
ATOM   2520  HA  GLU A 174      62.104  29.010  29.928  1.00  0.00           H  
ATOM   2521 1HB  GLU A 174      61.684  29.248  27.497  1.00  0.00           H  
ATOM   2522 2HB  GLU A 174      60.017  28.739  27.724  1.00  0.00           H  
ATOM   2523 1HG  GLU A 174      60.053  31.109  27.495  1.00  0.00           H  
ATOM   2524 2HG  GLU A 174      59.639  30.729  29.165  1.00  0.00           H  
ATOM   2525  N   GLU A 175      60.390  28.977  31.681  1.00  0.00           N  
ATOM   2526  CA  GLU A 175      59.380  29.055  32.727  1.00  0.00           C  
ATOM   2527  C   GLU A 175      58.352  30.138  32.444  1.00  0.00           C  
ATOM   2528  O   GLU A 175      57.183  30.003  32.808  1.00  0.00           O  
ATOM   2529  CB  GLU A 175      60.041  29.315  34.082  1.00  0.00           C  
ATOM   2530  CG  GLU A 175      60.876  28.156  34.607  1.00  0.00           C  
ATOM   2531  CD  GLU A 175      61.535  28.458  35.924  1.00  0.00           C  
ATOM   2532  OE1 GLU A 175      61.444  29.577  36.369  1.00  0.00           O  
ATOM   2533  OE2 GLU A 175      62.131  27.569  36.486  1.00  0.00           O  
ATOM   2534  H   GLU A 175      61.333  29.281  31.883  1.00  0.00           H  
ATOM   2535  HA  GLU A 175      58.849  28.104  32.767  1.00  0.00           H  
ATOM   2536 1HB  GLU A 175      60.690  30.188  34.009  1.00  0.00           H  
ATOM   2537 2HB  GLU A 175      59.275  29.538  34.824  1.00  0.00           H  
ATOM   2538 1HG  GLU A 175      60.234  27.284  34.728  1.00  0.00           H  
ATOM   2539 2HG  GLU A 175      61.641  27.910  33.871  1.00  0.00           H  
ATOM   2540  N   ASP A 176      58.790  31.222  31.811  1.00  0.00           N  
ATOM   2541  CA  ASP A 176      57.898  32.346  31.565  1.00  0.00           C  
ATOM   2542  C   ASP A 176      57.056  32.097  30.325  1.00  0.00           C  
ATOM   2543  O   ASP A 176      57.579  31.973  29.217  1.00  0.00           O  
ATOM   2544  CB  ASP A 176      58.694  33.643  31.401  1.00  0.00           C  
ATOM   2545  CG  ASP A 176      57.803  34.867  31.231  1.00  0.00           C  
ATOM   2546  OD1 ASP A 176      57.100  34.934  30.250  1.00  0.00           O  
ATOM   2547  OD2 ASP A 176      57.835  35.723  32.083  1.00  0.00           O  
ATOM   2548  H   ASP A 176      59.756  31.274  31.520  1.00  0.00           H  
ATOM   2549  HA  ASP A 176      57.227  32.448  32.418  1.00  0.00           H  
ATOM   2550 1HB  ASP A 176      59.329  33.793  32.274  1.00  0.00           H  
ATOM   2551 2HB  ASP A 176      59.346  33.563  30.531  1.00  0.00           H  
ATOM   2552  N   LEU A 177      55.747  32.025  30.518  1.00  0.00           N  
ATOM   2553  CA  LEU A 177      54.827  31.793  29.415  1.00  0.00           C  
ATOM   2554  C   LEU A 177      54.797  32.979  28.463  1.00  0.00           C  
ATOM   2555  O   LEU A 177      54.813  32.808  27.245  1.00  0.00           O  
ATOM   2556  CB  LEU A 177      53.415  31.524  29.951  1.00  0.00           C  
ATOM   2557  CG  LEU A 177      52.365  31.145  28.899  1.00  0.00           C  
ATOM   2558  CD1 LEU A 177      51.264  30.322  29.554  1.00  0.00           C  
ATOM   2559  CD2 LEU A 177      51.802  32.408  28.266  1.00  0.00           C  
ATOM   2560  H   LEU A 177      55.378  32.137  31.454  1.00  0.00           H  
ATOM   2561  HA  LEU A 177      55.173  30.926  28.853  1.00  0.00           H  
ATOM   2562 1HB  LEU A 177      53.467  30.712  30.674  1.00  0.00           H  
ATOM   2563 2HB  LEU A 177      53.062  32.418  30.465  1.00  0.00           H  
ATOM   2564  HG  LEU A 177      52.828  30.528  28.128  1.00  0.00           H  
ATOM   2565 1HD1 LEU A 177      50.518  30.053  28.806  1.00  0.00           H  
ATOM   2566 2HD1 LEU A 177      51.692  29.415  29.981  1.00  0.00           H  
ATOM   2567 3HD1 LEU A 177      50.792  30.908  30.342  1.00  0.00           H  
ATOM   2568 1HD2 LEU A 177      51.056  32.138  27.517  1.00  0.00           H  
ATOM   2569 2HD2 LEU A 177      51.337  33.025  29.035  1.00  0.00           H  
ATOM   2570 3HD2 LEU A 177      52.607  32.967  27.790  1.00  0.00           H  
ATOM   2571  N   GLY A 178      54.701  34.183  29.024  1.00  0.00           N  
ATOM   2572  CA  GLY A 178      54.487  35.373  28.212  1.00  0.00           C  
ATOM   2573  C   GLY A 178      55.598  35.548  27.175  1.00  0.00           C  
ATOM   2574  O   GLY A 178      55.335  35.910  26.028  1.00  0.00           O  
ATOM   2575  H   GLY A 178      54.734  34.268  30.029  1.00  0.00           H  
ATOM   2576 1HA  GLY A 178      53.523  35.301  27.707  1.00  0.00           H  
ATOM   2577 2HA  GLY A 178      54.447  36.250  28.856  1.00  0.00           H  
ATOM   2578  N   GLU A 179      56.827  35.217  27.566  1.00  0.00           N  
ATOM   2579  CA  GLU A 179      57.963  35.205  26.665  1.00  0.00           C  
ATOM   2580  C   GLU A 179      57.866  34.103  25.623  1.00  0.00           C  
ATOM   2581  O   GLU A 179      58.201  34.291  24.455  1.00  0.00           O  
ATOM   2582  CB  GLU A 179      59.260  35.046  27.461  1.00  0.00           C  
ATOM   2583  CG  GLU A 179      59.627  36.253  28.313  1.00  0.00           C  
ATOM   2584  CD  GLU A 179      60.869  36.036  29.131  1.00  0.00           C  
ATOM   2585  OE1 GLU A 179      61.373  34.939  29.132  1.00  0.00           O  
ATOM   2586  OE2 GLU A 179      61.315  36.969  29.757  1.00  0.00           O  
ATOM   2587  H   GLU A 179      56.986  34.989  28.505  1.00  0.00           H  
ATOM   2588  HA  GLU A 179      57.987  36.153  26.126  1.00  0.00           H  
ATOM   2589 1HB  GLU A 179      59.178  34.183  28.122  1.00  0.00           H  
ATOM   2590 2HB  GLU A 179      60.087  34.856  26.777  1.00  0.00           H  
ATOM   2591 1HG  GLU A 179      59.782  37.112  27.660  1.00  0.00           H  
ATOM   2592 2HG  GLU A 179      58.795  36.482  28.977  1.00  0.00           H  
ATOM   2593  N   THR A 180      57.437  32.938  26.056  1.00  0.00           N  
ATOM   2594  CA  THR A 180      57.228  31.821  25.155  1.00  0.00           C  
ATOM   2595  C   THR A 180      56.159  32.108  24.113  1.00  0.00           C  
ATOM   2596  O   THR A 180      56.287  31.746  22.945  1.00  0.00           O  
ATOM   2597  CB  THR A 180      56.848  30.552  25.941  1.00  0.00           C  
ATOM   2598  OG1 THR A 180      55.658  30.797  26.702  1.00  0.00           O  
ATOM   2599  CG2 THR A 180      57.974  30.151  26.882  1.00  0.00           C  
ATOM   2600  H   THR A 180      57.184  32.821  26.995  1.00  0.00           H  
ATOM   2601  HA  THR A 180      58.160  31.627  24.623  1.00  0.00           H  
ATOM   2602  HB  THR A 180      56.656  29.737  25.244  1.00  0.00           H  
ATOM   2603  HG1 THR A 180      55.815  31.519  27.316  1.00  0.00           H  
ATOM   2604 1HG2 THR A 180      57.688  29.252  27.428  1.00  0.00           H  
ATOM   2605 2HG2 THR A 180      58.877  29.953  26.305  1.00  0.00           H  
ATOM   2606 3HG2 THR A 180      58.164  30.959  27.587  1.00  0.00           H  
ATOM   2607  N   ALA A 181      55.087  32.734  24.546  1.00  0.00           N  
ATOM   2608  CA  ALA A 181      54.023  33.134  23.645  1.00  0.00           C  
ATOM   2609  C   ALA A 181      54.492  34.136  22.603  1.00  0.00           C  
ATOM   2610  O   ALA A 181      54.113  34.072  21.435  1.00  0.00           O  
ATOM   2611  CB  ALA A 181      52.858  33.706  24.439  1.00  0.00           C  
ATOM   2612  H   ALA A 181      55.016  33.002  25.485  1.00  0.00           H  
ATOM   2613  HA  ALA A 181      53.686  32.249  23.105  1.00  0.00           H  
ATOM   2614 1HB  ALA A 181      52.063  34.004  23.755  1.00  0.00           H  
ATOM   2615 2HB  ALA A 181      52.480  32.949  25.127  1.00  0.00           H  
ATOM   2616 3HB  ALA A 181      53.194  34.574  25.004  1.00  0.00           H  
ATOM   2617  N   LEU A 182      55.293  35.084  23.036  1.00  0.00           N  
ATOM   2618  CA  LEU A 182      55.872  36.061  22.135  1.00  0.00           C  
ATOM   2619  C   LEU A 182      56.778  35.426  21.093  1.00  0.00           C  
ATOM   2620  O   LEU A 182      56.781  35.810  19.925  1.00  0.00           O  
ATOM   2621  CB  LEU A 182      56.665  37.100  22.937  1.00  0.00           C  
ATOM   2622  CG  LEU A 182      55.830  38.047  23.809  1.00  0.00           C  
ATOM   2623  CD1 LEU A 182      56.756  38.888  24.677  1.00  0.00           C  
ATOM   2624  CD2 LEU A 182      54.965  38.926  22.919  1.00  0.00           C  
ATOM   2625  H   LEU A 182      55.570  35.106  23.975  1.00  0.00           H  
ATOM   2626  HA  LEU A 182      55.065  36.553  21.594  1.00  0.00           H  
ATOM   2627 1HB  LEU A 182      57.362  36.577  23.590  1.00  0.00           H  
ATOM   2628 2HB  LEU A 182      57.240  37.712  22.241  1.00  0.00           H  
ATOM   2629  HG  LEU A 182      55.192  37.462  24.472  1.00  0.00           H  
ATOM   2630 1HD1 LEU A 182      56.162  39.561  25.296  1.00  0.00           H  
ATOM   2631 2HD1 LEU A 182      57.349  38.235  25.317  1.00  0.00           H  
ATOM   2632 3HD1 LEU A 182      57.419  39.473  24.040  1.00  0.00           H  
ATOM   2633 1HD2 LEU A 182      54.370  39.598  23.539  1.00  0.00           H  
ATOM   2634 2HD2 LEU A 182      55.602  39.512  22.256  1.00  0.00           H  
ATOM   2635 3HD2 LEU A 182      54.301  38.300  22.323  1.00  0.00           H  
ATOM   2636  N   LYS A 183      57.571  34.472  21.526  1.00  0.00           N  
ATOM   2637  CA  LYS A 183      58.434  33.732  20.625  1.00  0.00           C  
ATOM   2638  C   LYS A 183      57.652  32.950  19.583  1.00  0.00           C  
ATOM   2639  O   LYS A 183      58.029  32.880  18.415  1.00  0.00           O  
ATOM   2640  CB  LYS A 183      59.333  32.783  21.420  1.00  0.00           C  
ATOM   2641  CG  LYS A 183      60.420  33.477  22.230  1.00  0.00           C  
ATOM   2642  CD  LYS A 183      61.403  32.472  22.811  1.00  0.00           C  
ATOM   2643  CE  LYS A 183      60.774  31.671  23.941  1.00  0.00           C  
ATOM   2644  NZ  LYS A 183      61.761  30.780  24.608  1.00  0.00           N  
ATOM   2645  H   LYS A 183      57.547  34.196  22.465  1.00  0.00           H  
ATOM   2646  HA  LYS A 183      59.062  34.442  20.086  1.00  0.00           H  
ATOM   2647 1HB  LYS A 183      58.724  32.198  22.110  1.00  0.00           H  
ATOM   2648 2HB  LYS A 183      59.818  32.085  20.738  1.00  0.00           H  
ATOM   2649 1HG  LYS A 183      60.962  34.175  21.589  1.00  0.00           H  
ATOM   2650 2HG  LYS A 183      59.964  34.039  23.044  1.00  0.00           H  
ATOM   2651 1HD  LYS A 183      61.728  31.786  22.027  1.00  0.00           H  
ATOM   2652 2HD  LYS A 183      62.277  32.998  23.194  1.00  0.00           H  
ATOM   2653 1HE  LYS A 183      60.359  32.353  24.682  1.00  0.00           H  
ATOM   2654 2HE  LYS A 183      59.961  31.061  23.546  1.00  0.00           H  
ATOM   2655 1HZ  LYS A 183      61.305  30.267  25.349  1.00  0.00           H  
ATOM   2656 2HZ  LYS A 183      62.139  30.130  23.933  1.00  0.00           H  
ATOM   2657 3HZ  LYS A 183      62.510  31.336  24.995  1.00  0.00           H  
ATOM   2658  N   GLU A 184      56.578  32.339  20.021  1.00  0.00           N  
ATOM   2659  CA  GLU A 184      55.695  31.613  19.115  1.00  0.00           C  
ATOM   2660  C   GLU A 184      55.076  32.547  18.084  1.00  0.00           C  
ATOM   2661  O   GLU A 184      54.962  32.202  16.908  1.00  0.00           O  
ATOM   2662  CB  GLU A 184      54.591  30.902  19.901  1.00  0.00           C  
ATOM   2663  CG  GLU A 184      53.749  29.942  19.073  1.00  0.00           C  
ATOM   2664  CD  GLU A 184      52.644  30.631  18.322  1.00  0.00           C  
ATOM   2665  OE1 GLU A 184      51.603  30.843  18.897  1.00  0.00           O  
ATOM   2666  OE2 GLU A 184      52.840  30.946  17.172  1.00  0.00           O  
ATOM   2667  H   GLU A 184      56.338  32.398  20.999  1.00  0.00           H  
ATOM   2668  HA  GLU A 184      56.285  30.868  18.580  1.00  0.00           H  
ATOM   2669 1HB  GLU A 184      55.034  30.337  20.721  1.00  0.00           H  
ATOM   2670 2HB  GLU A 184      53.921  31.643  20.338  1.00  0.00           H  
ATOM   2671 1HG  GLU A 184      54.394  29.432  18.359  1.00  0.00           H  
ATOM   2672 2HG  GLU A 184      53.319  29.190  19.734  1.00  0.00           H  
ATOM   2673  N   ILE A 185      54.677  33.733  18.531  1.00  0.00           N  
ATOM   2674  CA  ILE A 185      54.068  34.720  17.647  1.00  0.00           C  
ATOM   2675  C   ILE A 185      55.056  35.198  16.592  1.00  0.00           C  
ATOM   2676  O   ILE A 185      54.699  35.371  15.426  1.00  0.00           O  
ATOM   2677  CB  ILE A 185      53.547  35.928  18.447  1.00  0.00           C  
ATOM   2678  CG1 ILE A 185      52.366  35.514  19.330  1.00  0.00           C  
ATOM   2679  CG2 ILE A 185      53.145  37.055  17.509  1.00  0.00           C  
ATOM   2680  CD1 ILE A 185      51.965  36.562  20.343  1.00  0.00           C  
ATOM   2681  H   ILE A 185      54.798  33.957  19.508  1.00  0.00           H  
ATOM   2682  HA  ILE A 185      53.224  34.255  17.139  1.00  0.00           H  
ATOM   2683  HB  ILE A 185      54.330  36.286  19.116  1.00  0.00           H  
ATOM   2684 1HG1 ILE A 185      51.502  35.297  18.703  1.00  0.00           H  
ATOM   2685 2HG1 ILE A 185      52.617  34.599  19.868  1.00  0.00           H  
ATOM   2686 1HG2 ILE A 185      52.779  37.900  18.091  1.00  0.00           H  
ATOM   2687 2HG2 ILE A 185      54.009  37.365  16.923  1.00  0.00           H  
ATOM   2688 3HG2 ILE A 185      52.358  36.707  16.839  1.00  0.00           H  
ATOM   2689 1HD1 ILE A 185      51.123  36.196  20.931  1.00  0.00           H  
ATOM   2690 2HD1 ILE A 185      52.807  36.769  21.005  1.00  0.00           H  
ATOM   2691 3HD1 ILE A 185      51.676  37.476  19.827  1.00  0.00           H  
ATOM   2692  N   VAL A 186      56.301  35.411  17.005  1.00  0.00           N  
ATOM   2693  CA  VAL A 186      57.343  35.870  16.095  1.00  0.00           C  
ATOM   2694  C   VAL A 186      57.638  34.827  15.025  1.00  0.00           C  
ATOM   2695  O   VAL A 186      57.830  35.160  13.856  1.00  0.00           O  
ATOM   2696  CB  VAL A 186      58.634  36.181  16.875  1.00  0.00           C  
ATOM   2697  CG1 VAL A 186      59.777  36.477  15.915  1.00  0.00           C  
ATOM   2698  CG2 VAL A 186      58.402  37.354  17.815  1.00  0.00           C  
ATOM   2699  H   VAL A 186      56.530  35.250  17.976  1.00  0.00           H  
ATOM   2700  HA  VAL A 186      56.996  36.778  15.601  1.00  0.00           H  
ATOM   2701  HB  VAL A 186      58.920  35.302  17.453  1.00  0.00           H  
ATOM   2702 1HG1 VAL A 186      60.682  36.695  16.483  1.00  0.00           H  
ATOM   2703 2HG1 VAL A 186      59.950  35.612  15.277  1.00  0.00           H  
ATOM   2704 3HG1 VAL A 186      59.521  37.339  15.299  1.00  0.00           H  
ATOM   2705 1HG2 VAL A 186      59.319  37.568  18.364  1.00  0.00           H  
ATOM   2706 2HG2 VAL A 186      58.111  38.231  17.237  1.00  0.00           H  
ATOM   2707 3HG2 VAL A 186      57.608  37.103  18.519  1.00  0.00           H  
ATOM   2708  N   GLU A 187      57.672  33.563  15.432  1.00  0.00           N  
ATOM   2709  CA  GLU A 187      57.945  32.468  14.508  1.00  0.00           C  
ATOM   2710  C   GLU A 187      56.840  32.338  13.466  1.00  0.00           C  
ATOM   2711  O   GLU A 187      57.109  32.104  12.288  1.00  0.00           O  
ATOM   2712  CB  GLU A 187      58.097  31.151  15.272  1.00  0.00           C  
ATOM   2713  CG  GLU A 187      58.436  29.952  14.397  1.00  0.00           C  
ATOM   2714  CD  GLU A 187      59.782  30.072  13.737  1.00  0.00           C  
ATOM   2715  OE1 GLU A 187      60.769  29.871  14.403  1.00  0.00           O  
ATOM   2716  OE2 GLU A 187      59.822  30.365  12.565  1.00  0.00           O  
ATOM   2717  H   GLU A 187      57.506  33.355  16.406  1.00  0.00           H  
ATOM   2718  HA  GLU A 187      58.876  32.683  13.983  1.00  0.00           H  
ATOM   2719 1HB  GLU A 187      58.883  31.253  16.020  1.00  0.00           H  
ATOM   2720 2HB  GLU A 187      57.170  30.928  15.800  1.00  0.00           H  
ATOM   2721 1HG  GLU A 187      58.425  29.052  15.012  1.00  0.00           H  
ATOM   2722 2HG  GLU A 187      57.669  29.846  13.632  1.00  0.00           H  
ATOM   2723  N   LEU A 188      55.596  32.492  13.909  1.00  0.00           N  
ATOM   2724  CA  LEU A 188      54.448  32.392  13.015  1.00  0.00           C  
ATOM   2725  C   LEU A 188      54.458  33.509  11.979  1.00  0.00           C  
ATOM   2726  O   LEU A 188      54.156  33.284  10.807  1.00  0.00           O  
ATOM   2727  CB  LEU A 188      53.143  32.444  13.820  1.00  0.00           C  
ATOM   2728  CG  LEU A 188      51.855  32.242  13.012  1.00  0.00           C  
ATOM   2729  CD1 LEU A 188      50.771  31.674  13.918  1.00  0.00           C  
ATOM   2730  CD2 LEU A 188      51.422  33.568  12.406  1.00  0.00           C  
ATOM   2731  H   LEU A 188      55.442  32.683  14.889  1.00  0.00           H  
ATOM   2732  HA  LEU A 188      54.507  31.444  12.481  1.00  0.00           H  
ATOM   2733 1HB  LEU A 188      53.177  31.673  14.587  1.00  0.00           H  
ATOM   2734 2HB  LEU A 188      53.077  33.414  14.312  1.00  0.00           H  
ATOM   2735  HG  LEU A 188      52.035  31.520  12.214  1.00  0.00           H  
ATOM   2736 1HD1 LEU A 188      49.855  31.530  13.344  1.00  0.00           H  
ATOM   2737 2HD1 LEU A 188      51.099  30.716  14.322  1.00  0.00           H  
ATOM   2738 3HD1 LEU A 188      50.580  32.367  14.736  1.00  0.00           H  
ATOM   2739 1HD2 LEU A 188      50.506  33.424  11.831  1.00  0.00           H  
ATOM   2740 2HD2 LEU A 188      51.240  34.290  13.203  1.00  0.00           H  
ATOM   2741 3HD2 LEU A 188      52.207  33.943  11.750  1.00  0.00           H  
ATOM   2742  N   GLY A 189      54.808  34.713  12.419  1.00  0.00           N  
ATOM   2743  CA  GLY A 189      54.858  35.868  11.530  1.00  0.00           C  
ATOM   2744  C   GLY A 189      55.932  35.696  10.463  1.00  0.00           C  
ATOM   2745  O   GLY A 189      55.723  36.036   9.298  1.00  0.00           O  
ATOM   2746  H   GLY A 189      55.045  34.831  13.393  1.00  0.00           H  
ATOM   2747 1HA  GLY A 189      53.886  36.004  11.055  1.00  0.00           H  
ATOM   2748 2HA  GLY A 189      55.059  36.767  12.112  1.00  0.00           H  
ATOM   2749  N   ALA A 190      57.082  35.167  10.868  1.00  0.00           N  
ATOM   2750  CA  ALA A 190      58.191  34.948   9.947  1.00  0.00           C  
ATOM   2751  C   ALA A 190      57.830  33.918   8.884  1.00  0.00           C  
ATOM   2752  O   ALA A 190      58.165  34.080   7.710  1.00  0.00           O  
ATOM   2753  CB  ALA A 190      59.435  34.515  10.709  1.00  0.00           C  
ATOM   2754  H   ALA A 190      57.190  34.910  11.839  1.00  0.00           H  
ATOM   2755  HA  ALA A 190      58.399  35.889   9.437  1.00  0.00           H  
ATOM   2756 1HB  ALA A 190      60.254  34.355  10.008  1.00  0.00           H  
ATOM   2757 2HB  ALA A 190      59.714  35.291  11.422  1.00  0.00           H  
ATOM   2758 3HB  ALA A 190      59.230  33.589  11.243  1.00  0.00           H  
ATOM   2759  N   GLN A 191      57.145  32.859   9.303  1.00  0.00           N  
ATOM   2760  CA  GLN A 191      56.738  31.800   8.387  1.00  0.00           C  
ATOM   2761  C   GLN A 191      55.745  32.317   7.354  1.00  0.00           C  
ATOM   2762  O   GLN A 191      55.823  31.969   6.175  1.00  0.00           O  
ATOM   2763  CB  GLN A 191      56.126  30.629   9.160  1.00  0.00           C  
ATOM   2764  CG  GLN A 191      55.775  29.429   8.297  1.00  0.00           C  
ATOM   2765  CD  GLN A 191      56.998  28.795   7.661  1.00  0.00           C  
ATOM   2766  OE1 GLN A 191      57.753  28.075   8.319  1.00  0.00           O  
ATOM   2767  NE2 GLN A 191      57.200  29.060   6.376  1.00  0.00           N  
ATOM   2768  H   GLN A 191      56.900  32.786  10.280  1.00  0.00           H  
ATOM   2769  HA  GLN A 191      57.622  31.440   7.860  1.00  0.00           H  
ATOM   2770 1HB  GLN A 191      56.823  30.297   9.929  1.00  0.00           H  
ATOM   2771 2HB  GLN A 191      55.217  30.959   9.662  1.00  0.00           H  
ATOM   2772 1HG  GLN A 191      55.284  28.679   8.917  1.00  0.00           H  
ATOM   2773 2HG  GLN A 191      55.104  29.751   7.500  1.00  0.00           H  
ATOM   2774 1HE2 GLN A 191      57.991  28.670   5.902  1.00  0.00           H  
ATOM   2775 2HE2 GLN A 191      56.562  29.650   5.880  1.00  0.00           H  
ATOM   2776  N   VAL A 192      54.813  33.151   7.802  1.00  0.00           N  
ATOM   2777  CA  VAL A 192      53.802  33.718   6.917  1.00  0.00           C  
ATOM   2778  C   VAL A 192      54.434  34.627   5.871  1.00  0.00           C  
ATOM   2779  O   VAL A 192      54.045  34.610   4.703  1.00  0.00           O  
ATOM   2780  CB  VAL A 192      52.767  34.518   7.730  1.00  0.00           C  
ATOM   2781  CG1 VAL A 192      51.823  35.266   6.801  1.00  0.00           C  
ATOM   2782  CG2 VAL A 192      51.994  33.583   8.647  1.00  0.00           C  
ATOM   2783  H   VAL A 192      54.803  33.399   8.781  1.00  0.00           H  
ATOM   2784  HA  VAL A 192      53.297  32.901   6.400  1.00  0.00           H  
ATOM   2785  HB  VAL A 192      53.288  35.266   8.329  1.00  0.00           H  
ATOM   2786 1HG1 VAL A 192      51.098  35.826   7.393  1.00  0.00           H  
ATOM   2787 2HG1 VAL A 192      52.394  35.956   6.180  1.00  0.00           H  
ATOM   2788 3HG1 VAL A 192      51.297  34.553   6.166  1.00  0.00           H  
ATOM   2789 1HG2 VAL A 192      51.265  34.155   9.220  1.00  0.00           H  
ATOM   2790 2HG2 VAL A 192      51.477  32.832   8.049  1.00  0.00           H  
ATOM   2791 3HG2 VAL A 192      52.685  33.089   9.331  1.00  0.00           H  
ATOM   2792  N   VAL A 193      55.411  35.422   6.297  1.00  0.00           N  
ATOM   2793  CA  VAL A 193      56.098  36.340   5.397  1.00  0.00           C  
ATOM   2794  C   VAL A 193      56.874  35.585   4.325  1.00  0.00           C  
ATOM   2795  O   VAL A 193      56.884  35.979   3.159  1.00  0.00           O  
ATOM   2796  CB  VAL A 193      57.065  37.240   6.189  1.00  0.00           C  
ATOM   2797  CG1 VAL A 193      57.921  38.066   5.240  1.00  0.00           C  
ATOM   2798  CG2 VAL A 193      56.281  38.140   7.131  1.00  0.00           C  
ATOM   2799  H   VAL A 193      55.683  35.388   7.269  1.00  0.00           H  
ATOM   2800  HA  VAL A 193      55.352  36.964   4.904  1.00  0.00           H  
ATOM   2801  HB  VAL A 193      57.742  36.610   6.766  1.00  0.00           H  
ATOM   2802 1HG1 VAL A 193      58.599  38.696   5.817  1.00  0.00           H  
ATOM   2803 2HG1 VAL A 193      58.500  37.401   4.600  1.00  0.00           H  
ATOM   2804 3HG1 VAL A 193      57.278  38.695   4.625  1.00  0.00           H  
ATOM   2805 1HG2 VAL A 193      56.971  38.773   7.688  1.00  0.00           H  
ATOM   2806 2HG2 VAL A 193      55.600  38.766   6.553  1.00  0.00           H  
ATOM   2807 3HG2 VAL A 193      55.708  37.528   7.827  1.00  0.00           H  
ATOM   2808  N   ILE A 194      57.523  34.497   4.728  1.00  0.00           N  
ATOM   2809  CA  ILE A 194      58.303  33.684   3.802  1.00  0.00           C  
ATOM   2810  C   ILE A 194      57.411  33.037   2.751  1.00  0.00           C  
ATOM   2811  O   ILE A 194      57.767  32.975   1.574  1.00  0.00           O  
ATOM   2812  CB  ILE A 194      59.085  32.592   4.554  1.00  0.00           C  
ATOM   2813  CG1 ILE A 194      60.175  33.221   5.427  1.00  0.00           C  
ATOM   2814  CG2 ILE A 194      59.691  31.600   3.573  1.00  0.00           C  
ATOM   2815  CD1 ILE A 194      60.812  32.255   6.399  1.00  0.00           C  
ATOM   2816  H   ILE A 194      57.475  34.228   5.700  1.00  0.00           H  
ATOM   2817  HA  ILE A 194      59.018  34.330   3.293  1.00  0.00           H  
ATOM   2818  HB  ILE A 194      58.412  32.060   5.226  1.00  0.00           H  
ATOM   2819 1HG1 ILE A 194      60.958  33.631   4.791  1.00  0.00           H  
ATOM   2820 2HG1 ILE A 194      59.752  34.048   5.997  1.00  0.00           H  
ATOM   2821 1HG2 ILE A 194      60.241  30.836   4.122  1.00  0.00           H  
ATOM   2822 2HG2 ILE A 194      58.897  31.131   2.994  1.00  0.00           H  
ATOM   2823 3HG2 ILE A 194      60.371  32.123   2.900  1.00  0.00           H  
ATOM   2824 1HD1 ILE A 194      61.573  32.774   6.982  1.00  0.00           H  
ATOM   2825 2HD1 ILE A 194      60.049  31.858   7.070  1.00  0.00           H  
ATOM   2826 3HD1 ILE A 194      61.273  31.436   5.849  1.00  0.00           H  
ATOM   2827  N   GLU A 195      56.249  32.555   3.184  1.00  0.00           N  
ATOM   2828  CA  GLU A 195      55.303  31.912   2.280  1.00  0.00           C  
ATOM   2829  C   GLU A 195      54.769  32.897   1.248  1.00  0.00           C  
ATOM   2830  O   GLU A 195      54.621  32.562   0.073  1.00  0.00           O  
ATOM   2831  CB  GLU A 195      54.141  31.305   3.069  1.00  0.00           C  
ATOM   2832  CG  GLU A 195      54.520  30.102   3.921  1.00  0.00           C  
ATOM   2833  CD  GLU A 195      54.984  28.929   3.104  1.00  0.00           C  
ATOM   2834  OE1 GLU A 195      54.427  28.701   2.057  1.00  0.00           O  
ATOM   2835  OE2 GLU A 195      55.897  28.259   3.528  1.00  0.00           O  
ATOM   2836  H   GLU A 195      56.016  32.639   4.163  1.00  0.00           H  
ATOM   2837  HA  GLU A 195      55.822  31.117   1.744  1.00  0.00           H  
ATOM   2838 1HB  GLU A 195      53.714  32.061   3.728  1.00  0.00           H  
ATOM   2839 2HB  GLU A 195      53.357  30.992   2.379  1.00  0.00           H  
ATOM   2840 1HG  GLU A 195      55.317  30.392   4.606  1.00  0.00           H  
ATOM   2841 2HG  GLU A 195      53.657  29.806   4.517  1.00  0.00           H  
ATOM   2842  N   ILE A 196      54.480  34.114   1.694  1.00  0.00           N  
ATOM   2843  CA  ILE A 196      53.961  35.152   0.811  1.00  0.00           C  
ATOM   2844  C   ILE A 196      54.986  35.537  -0.248  1.00  0.00           C  
ATOM   2845  O   ILE A 196      54.644  35.740  -1.413  1.00  0.00           O  
ATOM   2846  CB  ILE A 196      53.555  36.403   1.612  1.00  0.00           C  
ATOM   2847  CG1 ILE A 196      52.344  36.099   2.499  1.00  0.00           C  
ATOM   2848  CG2 ILE A 196      53.255  37.561   0.674  1.00  0.00           C  
ATOM   2849  CD1 ILE A 196      52.044  37.179   3.513  1.00  0.00           C  
ATOM   2850  H   ILE A 196      54.624  34.327   2.671  1.00  0.00           H  
ATOM   2851  HA  ILE A 196      53.077  34.765   0.305  1.00  0.00           H  
ATOM   2852  HB  ILE A 196      54.369  36.688   2.278  1.00  0.00           H  
ATOM   2853 1HG1 ILE A 196      51.462  35.962   1.874  1.00  0.00           H  
ATOM   2854 2HG1 ILE A 196      52.512  35.165   3.036  1.00  0.00           H  
ATOM   2855 1HG2 ILE A 196      52.969  38.437   1.256  1.00  0.00           H  
ATOM   2856 2HG2 ILE A 196      54.142  37.791   0.085  1.00  0.00           H  
ATOM   2857 3HG2 ILE A 196      52.438  37.287   0.007  1.00  0.00           H  
ATOM   2858 1HD1 ILE A 196      51.174  36.892   4.103  1.00  0.00           H  
ATOM   2859 2HD1 ILE A 196      52.903  37.308   4.172  1.00  0.00           H  
ATOM   2860 3HD1 ILE A 196      51.838  38.116   2.996  1.00  0.00           H  
ATOM   2861  N   LEU A 197      56.246  35.638   0.165  1.00  0.00           N  
ATOM   2862  CA  LEU A 197      57.324  36.000  -0.747  1.00  0.00           C  
ATOM   2863  C   LEU A 197      57.522  34.934  -1.817  1.00  0.00           C  
ATOM   2864  O   LEU A 197      57.742  35.248  -2.987  1.00  0.00           O  
ATOM   2865  CB  LEU A 197      58.631  36.202   0.031  1.00  0.00           C  
ATOM   2866  CG  LEU A 197      59.827  36.691  -0.795  1.00  0.00           C  
ATOM   2867  CD1 LEU A 197      60.791  37.450   0.107  1.00  0.00           C  
ATOM   2868  CD2 LEU A 197      60.513  35.501  -1.450  1.00  0.00           C  
ATOM   2869  H   LEU A 197      56.462  35.459   1.135  1.00  0.00           H  
ATOM   2870  HA  LEU A 197      57.054  36.928  -1.250  1.00  0.00           H  
ATOM   2871 1HB  LEU A 197      58.455  36.928   0.822  1.00  0.00           H  
ATOM   2872 2HB  LEU A 197      58.911  35.254   0.491  1.00  0.00           H  
ATOM   2873  HG  LEU A 197      59.481  37.379  -1.566  1.00  0.00           H  
ATOM   2874 1HD1 LEU A 197      61.641  37.798  -0.479  1.00  0.00           H  
ATOM   2875 2HD1 LEU A 197      60.280  38.306   0.547  1.00  0.00           H  
ATOM   2876 3HD1 LEU A 197      61.143  36.790   0.900  1.00  0.00           H  
ATOM   2877 1HD2 LEU A 197      61.363  35.849  -2.037  1.00  0.00           H  
ATOM   2878 2HD2 LEU A 197      60.862  34.813  -0.679  1.00  0.00           H  
ATOM   2879 3HD2 LEU A 197      59.807  34.988  -2.102  1.00  0.00           H  
ATOM   2880  N   GLN A 198      57.444  33.671  -1.409  1.00  0.00           N  
ATOM   2881  CA  GLN A 198      57.615  32.556  -2.331  1.00  0.00           C  
ATOM   2882  C   GLN A 198      56.502  32.526  -3.371  1.00  0.00           C  
ATOM   2883  O   GLN A 198      56.748  32.268  -4.550  1.00  0.00           O  
ATOM   2884  CB  GLN A 198      57.653  31.230  -1.567  1.00  0.00           C  
ATOM   2885  CG  GLN A 198      57.941  30.018  -2.436  1.00  0.00           C  
ATOM   2886  CD  GLN A 198      59.321  30.071  -3.063  1.00  0.00           C  
ATOM   2887  OE1 GLN A 198      60.325  30.272  -2.373  1.00  0.00           O  
ATOM   2888  NE2 GLN A 198      59.381  29.890  -4.378  1.00  0.00           N  
ATOM   2889  H   GLN A 198      57.262  33.480  -0.434  1.00  0.00           H  
ATOM   2890  HA  GLN A 198      58.565  32.680  -2.851  1.00  0.00           H  
ATOM   2891 1HB  GLN A 198      58.418  31.278  -0.792  1.00  0.00           H  
ATOM   2892 2HB  GLN A 198      56.696  31.068  -1.071  1.00  0.00           H  
ATOM   2893 1HG  GLN A 198      57.879  29.120  -1.822  1.00  0.00           H  
ATOM   2894 2HG  GLN A 198      57.203  29.975  -3.237  1.00  0.00           H  
ATOM   2895 1HE2 GLN A 198      60.264  29.914  -4.847  1.00  0.00           H  
ATOM   2896 2HE2 GLN A 198      58.542  29.730  -4.899  1.00  0.00           H  
ATOM   2897  N   GLU A 199      55.277  32.791  -2.928  1.00  0.00           N  
ATOM   2898  CA  GLU A 199      54.124  32.795  -3.819  1.00  0.00           C  
ATOM   2899  C   GLU A 199      54.233  33.905  -4.856  1.00  0.00           C  
ATOM   2900  O   GLU A 199      53.908  33.707  -6.027  1.00  0.00           O  
ATOM   2901  CB  GLU A 199      52.831  32.958  -3.017  1.00  0.00           C  
ATOM   2902  CG  GLU A 199      51.561  32.898  -3.853  1.00  0.00           C  
ATOM   2903  CD  GLU A 199      50.310  32.972  -3.023  1.00  0.00           C  
ATOM   2904  OE1 GLU A 199      50.419  33.046  -1.823  1.00  0.00           O  
ATOM   2905  OE2 GLU A 199      49.242  32.955  -3.590  1.00  0.00           O  
ATOM   2906  H   GLU A 199      55.142  32.995  -1.948  1.00  0.00           H  
ATOM   2907  HA  GLU A 199      54.095  31.844  -4.351  1.00  0.00           H  
ATOM   2908 1HB  GLU A 199      52.771  32.175  -2.261  1.00  0.00           H  
ATOM   2909 2HB  GLU A 199      52.844  33.916  -2.496  1.00  0.00           H  
ATOM   2910 1HG  GLU A 199      51.564  33.728  -4.560  1.00  0.00           H  
ATOM   2911 2HG  GLU A 199      51.558  31.971  -4.424  1.00  0.00           H  
ATOM   2912  N   LYS A 200      54.691  35.073  -4.420  1.00  0.00           N  
ATOM   2913  CA  LYS A 200      54.843  36.217  -5.309  1.00  0.00           C  
ATOM   2914  C   LYS A 200      55.896  35.948  -6.377  1.00  0.00           C  
ATOM   2915  O   LYS A 200      55.718  36.304  -7.542  1.00  0.00           O  
ATOM   2916  CB  LYS A 200      55.210  37.470  -4.511  1.00  0.00           C  
ATOM   2917  CG  LYS A 200      54.098  37.988  -3.609  1.00  0.00           C  
ATOM   2918  CD  LYS A 200      52.919  38.501  -4.422  1.00  0.00           C  
ATOM   2919  CE  LYS A 200      51.840  39.088  -3.525  1.00  0.00           C  
ATOM   2920  NZ  LYS A 200      50.666  39.565  -4.305  1.00  0.00           N  
ATOM   2921  H   LYS A 200      54.941  35.170  -3.446  1.00  0.00           H  
ATOM   2922  HA  LYS A 200      53.892  36.391  -5.814  1.00  0.00           H  
ATOM   2923 1HB  LYS A 200      56.079  37.262  -3.887  1.00  0.00           H  
ATOM   2924 2HB  LYS A 200      55.484  38.271  -5.198  1.00  0.00           H  
ATOM   2925 1HG  LYS A 200      53.756  37.185  -2.955  1.00  0.00           H  
ATOM   2926 2HG  LYS A 200      54.481  38.798  -2.989  1.00  0.00           H  
ATOM   2927 1HD  LYS A 200      53.262  39.271  -5.115  1.00  0.00           H  
ATOM   2928 2HD  LYS A 200      52.492  37.682  -5.000  1.00  0.00           H  
ATOM   2929 1HE  LYS A 200      51.506  38.331  -2.816  1.00  0.00           H  
ATOM   2930 2HE  LYS A 200      52.251  39.925  -2.961  1.00  0.00           H  
ATOM   2931 1HZ  LYS A 200      49.975  39.947  -3.675  1.00  0.00           H  
ATOM   2932 2HZ  LYS A 200      50.962  40.282  -4.954  1.00  0.00           H  
ATOM   2933 3HZ  LYS A 200      50.265  38.793  -4.817  1.00  0.00           H  
ATOM   2934  N   VAL A 201      56.993  35.318  -5.974  1.00  0.00           N  
ATOM   2935  CA  VAL A 201      58.077  35.000  -6.895  1.00  0.00           C  
ATOM   2936  C   VAL A 201      57.582  34.143  -8.053  1.00  0.00           C  
ATOM   2937  O   VAL A 201      57.886  34.417  -9.214  1.00  0.00           O  
ATOM   2938  CB  VAL A 201      59.206  34.257  -6.156  1.00  0.00           C  
ATOM   2939  CG1 VAL A 201      60.236  33.734  -7.145  1.00  0.00           C  
ATOM   2940  CG2 VAL A 201      59.855  35.183  -5.139  1.00  0.00           C  
ATOM   2941  H   VAL A 201      57.079  35.052  -5.003  1.00  0.00           H  
ATOM   2942  HA  VAL A 201      58.470  35.932  -7.302  1.00  0.00           H  
ATOM   2943  HB  VAL A 201      58.784  33.392  -5.644  1.00  0.00           H  
ATOM   2944 1HG1 VAL A 201      61.026  33.211  -6.605  1.00  0.00           H  
ATOM   2945 2HG1 VAL A 201      59.756  33.046  -7.841  1.00  0.00           H  
ATOM   2946 3HG1 VAL A 201      60.667  34.569  -7.698  1.00  0.00           H  
ATOM   2947 1HG2 VAL A 201      60.652  34.651  -4.619  1.00  0.00           H  
ATOM   2948 2HG2 VAL A 201      60.272  36.051  -5.650  1.00  0.00           H  
ATOM   2949 3HG2 VAL A 201      59.108  35.512  -4.416  1.00  0.00           H  
ATOM   2950  N   LYS A 202      56.818  33.105  -7.730  1.00  0.00           N  
ATOM   2951  CA  LYS A 202      56.279  32.205  -8.743  1.00  0.00           C  
ATOM   2952  C   LYS A 202      55.436  32.964  -9.759  1.00  0.00           C  
ATOM   2953  O   LYS A 202      55.451  32.652 -10.950  1.00  0.00           O  
ATOM   2954  CB  LYS A 202      55.448  31.099  -8.091  1.00  0.00           C  
ATOM   2955  CG  LYS A 202      56.263  30.076  -7.311  1.00  0.00           C  
ATOM   2956  CD  LYS A 202      55.367  29.023  -6.677  1.00  0.00           C  
ATOM   2957  CE  LYS A 202      56.179  28.006  -5.888  1.00  0.00           C  
ATOM   2958  NZ  LYS A 202      55.312  26.991  -5.230  1.00  0.00           N  
ATOM   2959  H   LYS A 202      56.606  32.934  -6.758  1.00  0.00           H  
ATOM   2960  HA  LYS A 202      57.112  31.745  -9.276  1.00  0.00           H  
ATOM   2961 1HB  LYS A 202      54.725  31.544  -7.406  1.00  0.00           H  
ATOM   2962 2HB  LYS A 202      54.886  30.565  -8.858  1.00  0.00           H  
ATOM   2963 1HG  LYS A 202      56.968  29.585  -7.982  1.00  0.00           H  
ATOM   2964 2HG  LYS A 202      56.826  30.581  -6.527  1.00  0.00           H  
ATOM   2965 1HD  LYS A 202      54.655  29.506  -6.006  1.00  0.00           H  
ATOM   2966 2HD  LYS A 202      54.809  28.503  -7.456  1.00  0.00           H  
ATOM   2967 1HE  LYS A 202      56.871  27.496  -6.557  1.00  0.00           H  
ATOM   2968 2HE  LYS A 202      56.760  28.520  -5.122  1.00  0.00           H  
ATOM   2969 1HZ  LYS A 202      55.887  26.337  -4.719  1.00  0.00           H  
ATOM   2970 2HZ  LYS A 202      54.677  27.452  -4.593  1.00  0.00           H  
ATOM   2971 3HZ  LYS A 202      54.782  26.495  -5.932  1.00  0.00           H  
ATOM   2972  N   ARG A 203      54.699  33.958  -9.299  1.00  0.00           N  
ATOM   2973  CA  ARG A 203      53.654  34.526 -10.149  1.00  0.00           C  
ATOM   2974  C   ARG A 203      54.066  35.775 -10.889  1.00  0.00           C  
ATOM   2975  O   ARG A 203      53.366  36.232 -11.794  1.00  0.00           O  
ATOM   2976  CB  ARG A 203      52.423  34.849  -9.315  1.00  0.00           C  
ATOM   2977  CG  ARG A 203      51.719  33.641  -8.718  1.00  0.00           C  
ATOM   2978  CD  ARG A 203      50.553  34.039  -7.889  1.00  0.00           C  
ATOM   2979  NE  ARG A 203      49.501  34.645  -8.689  1.00  0.00           N  
ATOM   2980  CZ  ARG A 203      48.431  35.290  -8.184  1.00  0.00           C  
ATOM   2981  NH1 ARG A 203      48.286  35.404  -6.882  1.00  0.00           N  
ATOM   2982  NH2 ARG A 203      47.528  35.809  -8.997  1.00  0.00           N  
ATOM   2983  H   ARG A 203      54.872  34.308  -8.367  1.00  0.00           H  
ATOM   2984  HA  ARG A 203      53.434  33.816 -10.947  1.00  0.00           H  
ATOM   2985 1HB  ARG A 203      52.703  35.507  -8.493  1.00  0.00           H  
ATOM   2986 2HB  ARG A 203      51.698  35.384  -9.929  1.00  0.00           H  
ATOM   2987 1HG  ARG A 203      51.365  32.993  -9.520  1.00  0.00           H  
ATOM   2988 2HG  ARG A 203      52.417  33.089  -8.087  1.00  0.00           H  
ATOM   2989 1HD  ARG A 203      50.141  33.159  -7.395  1.00  0.00           H  
ATOM   2990 2HD  ARG A 203      50.870  34.761  -7.138  1.00  0.00           H  
ATOM   2991  HE  ARG A 203      49.578  34.578  -9.695  1.00  0.00           H  
ATOM   2992 1HH1 ARG A 203      48.977  35.008  -6.261  1.00  0.00           H  
ATOM   2993 2HH1 ARG A 203      47.485  35.887  -6.504  1.00  0.00           H  
ATOM   2994 1HH2 ARG A 203      47.639  35.721  -9.998  1.00  0.00           H  
ATOM   2995 2HH2 ARG A 203      46.726  36.292  -8.619  1.00  0.00           H  
ATOM   2996  N   THR A 204      55.194  36.340 -10.521  1.00  0.00           N  
ATOM   2997  CA  THR A 204      55.556  37.632 -11.059  1.00  0.00           C  
ATOM   2998  C   THR A 204      56.492  37.475 -12.246  1.00  0.00           C  
ATOM   2999  O   THR A 204      57.184  36.465 -12.373  1.00  0.00           O  
ATOM   3000  CB  THR A 204      56.216  38.516  -9.984  1.00  0.00           C  
ATOM   3001  OG1 THR A 204      56.444  39.828 -10.514  1.00  0.00           O  
ATOM   3002  CG2 THR A 204      57.541  37.915  -9.540  1.00  0.00           C  
ATOM   3003  H   THR A 204      55.793  35.860  -9.865  1.00  0.00           H  
ATOM   3004  HA  THR A 204      54.648  38.133 -11.396  1.00  0.00           H  
ATOM   3005  HB  THR A 204      55.553  38.597  -9.123  1.00  0.00           H  
ATOM   3006  HG1 THR A 204      55.626  40.331 -10.485  1.00  0.00           H  
ATOM   3007 1HG2 THR A 204      57.992  38.553  -8.780  1.00  0.00           H  
ATOM   3008 2HG2 THR A 204      57.370  36.922  -9.126  1.00  0.00           H  
ATOM   3009 3HG2 THR A 204      58.211  37.841 -10.395  1.00  0.00           H  
ATOM   3010  N   ASP A 205      56.507  38.479 -13.110  1.00  0.00           N  
ATOM   3011  CA  ASP A 205      57.398  38.495 -14.259  1.00  0.00           C  
ATOM   3012  C   ASP A 205      58.235  39.764 -14.267  1.00  0.00           C  
ATOM   3013  O   ASP A 205      58.863  40.098 -15.272  1.00  0.00           O  
ATOM   3014  CB  ASP A 205      56.602  38.388 -15.562  1.00  0.00           C  
ATOM   3015  CG  ASP A 205      55.673  39.573 -15.788  1.00  0.00           C  
ATOM   3016  OD1 ASP A 205      55.670  40.464 -14.973  1.00  0.00           O  
ATOM   3017  OD2 ASP A 205      54.976  39.575 -16.774  1.00  0.00           O  
ATOM   3018  H   ASP A 205      55.881  39.259 -12.968  1.00  0.00           H  
ATOM   3019  HA  ASP A 205      58.073  37.642 -14.185  1.00  0.00           H  
ATOM   3020 1HB  ASP A 205      57.291  38.319 -16.404  1.00  0.00           H  
ATOM   3021 2HB  ASP A 205      56.006  37.475 -15.551  1.00  0.00           H  
ATOM   3022  N   SER A 206      58.235  40.464 -13.139  1.00  0.00           N  
ATOM   3023  CA  SER A 206      58.975  41.710 -13.006  1.00  0.00           C  
ATOM   3024  C   SER A 206      60.153  41.559 -12.053  1.00  0.00           C  
ATOM   3025  O   SER A 206      59.972  41.307 -10.861  1.00  0.00           O  
ATOM   3026  CB  SER A 206      58.055  42.811 -12.515  1.00  0.00           C  
ATOM   3027  OG  SER A 206      58.765  43.999 -12.299  1.00  0.00           O  
ATOM   3028  H   SER A 206      57.706  40.123 -12.349  1.00  0.00           H  
ATOM   3029  HA  SER A 206      59.376  41.980 -13.984  1.00  0.00           H  
ATOM   3030 1HB  SER A 206      57.268  42.982 -13.250  1.00  0.00           H  
ATOM   3031 2HB  SER A 206      57.575  42.497 -11.589  1.00  0.00           H  
ATOM   3032  HG  SER A 206      58.111  44.703 -12.307  1.00  0.00           H  
ATOM   3033  N   ASP A 207      61.385  41.699 -12.506  1.00  0.00           N  
ATOM   3034  CA  ASP A 207      62.571  41.580 -11.671  1.00  0.00           C  
ATOM   3035  C   ASP A 207      62.476  42.555 -10.514  1.00  0.00           C  
ATOM   3036  O   ASP A 207      62.843  42.230  -9.384  1.00  0.00           O  
ATOM   3037  CB  ASP A 207      63.842  41.848 -12.480  1.00  0.00           C  
ATOM   3038  CG  ASP A 207      64.172  40.725 -13.455  1.00  0.00           C  
ATOM   3039  OD1 ASP A 207      63.622  39.659 -13.310  1.00  0.00           O  
ATOM   3040  OD2 ASP A 207      64.970  40.944 -14.334  1.00  0.00           O  
ATOM   3041  H   ASP A 207      61.529  41.900 -13.485  1.00  0.00           H  
ATOM   3042  HA  ASP A 207      62.615  40.565 -11.275  1.00  0.00           H  
ATOM   3043 1HB  ASP A 207      63.728  42.775 -13.042  1.00  0.00           H  
ATOM   3044 2HB  ASP A 207      64.685  41.979 -11.801  1.00  0.00           H  
ATOM   3045  N   GLU A 208      61.981  43.745 -10.815  1.00  0.00           N  
ATOM   3046  CA  GLU A 208      61.742  44.767  -9.803  1.00  0.00           C  
ATOM   3047  C   GLU A 208      60.818  44.252  -8.707  1.00  0.00           C  
ATOM   3048  O   GLU A 208      61.092  44.427  -7.519  1.00  0.00           O  
ATOM   3049  CB  GLU A 208      61.141  46.021 -10.443  1.00  0.00           C  
ATOM   3050  CG  GLU A 208      60.898  47.167  -9.471  1.00  0.00           C  
ATOM   3051  CD  GLU A 208      60.339  48.392 -10.140  1.00  0.00           C  
ATOM   3052  OE1 GLU A 208      60.162  48.365 -11.335  1.00  0.00           O  
ATOM   3053  OE2 GLU A 208      60.087  49.356  -9.456  1.00  0.00           O  
ATOM   3054  H   GLU A 208      61.760  43.956 -11.778  1.00  0.00           H  
ATOM   3055  HA  GLU A 208      62.695  45.027  -9.341  1.00  0.00           H  
ATOM   3056 1HB  GLU A 208      61.805  46.382 -11.228  1.00  0.00           H  
ATOM   3057 2HB  GLU A 208      60.188  45.770 -10.909  1.00  0.00           H  
ATOM   3058 1HG  GLU A 208      60.201  46.837  -8.702  1.00  0.00           H  
ATOM   3059 2HG  GLU A 208      61.839  47.422  -8.985  1.00  0.00           H  
ATOM   3060  N   GLU A 209      59.723  43.618  -9.112  1.00  0.00           N  
ATOM   3061  CA  GLU A 209      58.757  43.077  -8.163  1.00  0.00           C  
ATOM   3062  C   GLU A 209      59.414  42.081  -7.216  1.00  0.00           C  
ATOM   3063  O   GLU A 209      59.214  42.138  -6.003  1.00  0.00           O  
ATOM   3064  CB  GLU A 209      57.600  42.404  -8.905  1.00  0.00           C  
ATOM   3065  CG  GLU A 209      56.525  41.823  -7.997  1.00  0.00           C  
ATOM   3066  CD  GLU A 209      55.748  42.878  -7.260  1.00  0.00           C  
ATOM   3067  OE1 GLU A 209      56.091  44.030  -7.376  1.00  0.00           O  
ATOM   3068  OE2 GLU A 209      54.811  42.532  -6.581  1.00  0.00           O  
ATOM   3069  H   GLU A 209      59.556  43.508 -10.102  1.00  0.00           H  
ATOM   3070  HA  GLU A 209      58.363  43.899  -7.564  1.00  0.00           H  
ATOM   3071 1HB  GLU A 209      57.124  43.126  -9.568  1.00  0.00           H  
ATOM   3072 2HB  GLU A 209      57.987  41.595  -9.525  1.00  0.00           H  
ATOM   3073 1HG  GLU A 209      55.834  41.234  -8.600  1.00  0.00           H  
ATOM   3074 2HG  GLU A 209      56.995  41.154  -7.277  1.00  0.00           H  
ATOM   3075  N   ILE A 210      60.199  41.167  -7.778  1.00  0.00           N  
ATOM   3076  CA  ILE A 210      60.887  40.156  -6.985  1.00  0.00           C  
ATOM   3077  C   ILE A 210      61.784  40.797  -5.933  1.00  0.00           C  
ATOM   3078  O   ILE A 210      61.769  40.404  -4.767  1.00  0.00           O  
ATOM   3079  CB  ILE A 210      61.728  39.232  -7.884  1.00  0.00           C  
ATOM   3080  CG1 ILE A 210      60.819  38.371  -8.765  1.00  0.00           C  
ATOM   3081  CG2 ILE A 210      62.641  38.356  -7.041  1.00  0.00           C  
ATOM   3082  CD1 ILE A 210      61.549  37.647  -9.873  1.00  0.00           C  
ATOM   3083  H   ILE A 210      60.321  41.173  -8.781  1.00  0.00           H  
ATOM   3084  HA  ILE A 210      60.140  39.551  -6.472  1.00  0.00           H  
ATOM   3085  HB  ILE A 210      62.338  39.835  -8.556  1.00  0.00           H  
ATOM   3086 1HG1 ILE A 210      60.312  37.630  -8.149  1.00  0.00           H  
ATOM   3087 2HG1 ILE A 210      60.050  38.999  -9.218  1.00  0.00           H  
ATOM   3088 1HG2 ILE A 210      63.228  37.709  -7.692  1.00  0.00           H  
ATOM   3089 2HG2 ILE A 210      63.311  38.985  -6.456  1.00  0.00           H  
ATOM   3090 3HG2 ILE A 210      62.039  37.744  -6.368  1.00  0.00           H  
ATOM   3091 1HD1 ILE A 210      60.838  37.059 -10.454  1.00  0.00           H  
ATOM   3092 2HD1 ILE A 210      62.035  38.374 -10.524  1.00  0.00           H  
ATOM   3093 3HD1 ILE A 210      62.299  36.986  -9.442  1.00  0.00           H  
ATOM   3094  N   LYS A 211      62.566  41.786  -6.353  1.00  0.00           N  
ATOM   3095  CA  LYS A 211      63.471  42.483  -5.448  1.00  0.00           C  
ATOM   3096  C   LYS A 211      62.702  43.244  -4.377  1.00  0.00           C  
ATOM   3097  O   LYS A 211      63.091  43.256  -3.209  1.00  0.00           O  
ATOM   3098  CB  LYS A 211      64.375  43.440  -6.227  1.00  0.00           C  
ATOM   3099  CG  LYS A 211      65.422  42.753  -7.093  1.00  0.00           C  
ATOM   3100  CD  LYS A 211      66.266  43.768  -7.849  1.00  0.00           C  
ATOM   3101  CE  LYS A 211      67.306  43.082  -8.723  1.00  0.00           C  
ATOM   3102  NZ  LYS A 211      68.114  44.061  -9.498  1.00  0.00           N  
ATOM   3103  H   LYS A 211      62.532  42.061  -7.324  1.00  0.00           H  
ATOM   3104  HA  LYS A 211      64.097  41.744  -4.947  1.00  0.00           H  
ATOM   3105 1HB  LYS A 211      63.765  44.070  -6.875  1.00  0.00           H  
ATOM   3106 2HB  LYS A 211      64.896  44.097  -5.530  1.00  0.00           H  
ATOM   3107 1HG  LYS A 211      66.074  42.147  -6.463  1.00  0.00           H  
ATOM   3108 2HG  LYS A 211      64.928  42.098  -7.809  1.00  0.00           H  
ATOM   3109 1HD  LYS A 211      65.621  44.381  -8.480  1.00  0.00           H  
ATOM   3110 2HD  LYS A 211      66.775  44.419  -7.139  1.00  0.00           H  
ATOM   3111 1HE  LYS A 211      67.975  42.492  -8.097  1.00  0.00           H  
ATOM   3112 2HE  LYS A 211      66.808  42.408  -9.420  1.00  0.00           H  
ATOM   3113 1HZ  LYS A 211      68.791  43.568 -10.064  1.00  0.00           H  
ATOM   3114 2HZ  LYS A 211      67.506  44.602 -10.097  1.00  0.00           H  
ATOM   3115 3HZ  LYS A 211      68.596  44.680  -8.862  1.00  0.00           H  
ATOM   3116  N   GLU A 212      61.607  43.881  -4.781  1.00  0.00           N  
ATOM   3117  CA  GLU A 212      60.780  44.645  -3.855  1.00  0.00           C  
ATOM   3118  C   GLU A 212      60.142  43.741  -2.810  1.00  0.00           C  
ATOM   3119  O   GLU A 212      60.069  44.092  -1.632  1.00  0.00           O  
ATOM   3120  CB  GLU A 212      59.692  45.407  -4.615  1.00  0.00           C  
ATOM   3121  CG  GLU A 212      58.805  46.279  -3.738  1.00  0.00           C  
ATOM   3122  CD  GLU A 212      59.556  47.405  -3.083  1.00  0.00           C  
ATOM   3123  OE1 GLU A 212      60.608  47.752  -3.565  1.00  0.00           O  
ATOM   3124  OE2 GLU A 212      59.077  47.919  -2.100  1.00  0.00           O  
ATOM   3125  H   GLU A 212      61.341  43.833  -5.754  1.00  0.00           H  
ATOM   3126  HA  GLU A 212      61.416  45.360  -3.332  1.00  0.00           H  
ATOM   3127 1HB  GLU A 212      60.155  46.049  -5.366  1.00  0.00           H  
ATOM   3128 2HB  GLU A 212      59.051  44.699  -5.140  1.00  0.00           H  
ATOM   3129 1HG  GLU A 212      58.007  46.698  -4.350  1.00  0.00           H  
ATOM   3130 2HG  GLU A 212      58.349  45.657  -2.969  1.00  0.00           H  
ATOM   3131  N   ILE A 213      59.679  42.574  -3.246  1.00  0.00           N  
ATOM   3132  CA  ILE A 213      59.046  41.617  -2.348  1.00  0.00           C  
ATOM   3133  C   ILE A 213      60.035  41.093  -1.315  1.00  0.00           C  
ATOM   3134  O   ILE A 213      59.698  40.937  -0.142  1.00  0.00           O  
ATOM   3135  CB  ILE A 213      58.451  40.436  -3.136  1.00  0.00           C  
ATOM   3136  CG1 ILE A 213      57.334  40.921  -4.064  1.00  0.00           C  
ATOM   3137  CG2 ILE A 213      57.931  39.369  -2.184  1.00  0.00           C  
ATOM   3138  CD1 ILE A 213      56.180  41.575  -3.339  1.00  0.00           C  
ATOM   3139  H   ILE A 213      59.769  42.345  -4.226  1.00  0.00           H  
ATOM   3140  HA  ILE A 213      58.237  42.121  -1.820  1.00  0.00           H  
ATOM   3141  HB  ILE A 213      59.220  39.998  -3.771  1.00  0.00           H  
ATOM   3142 1HG1 ILE A 213      57.740  41.637  -4.777  1.00  0.00           H  
ATOM   3143 2HG1 ILE A 213      56.943  40.078  -4.634  1.00  0.00           H  
ATOM   3144 1HG2 ILE A 213      57.514  38.542  -2.757  1.00  0.00           H  
ATOM   3145 2HG2 ILE A 213      58.750  39.005  -1.565  1.00  0.00           H  
ATOM   3146 3HG2 ILE A 213      57.157  39.797  -1.547  1.00  0.00           H  
ATOM   3147 1HD1 ILE A 213      55.429  41.892  -4.063  1.00  0.00           H  
ATOM   3148 2HD1 ILE A 213      55.736  40.863  -2.643  1.00  0.00           H  
ATOM   3149 3HD1 ILE A 213      56.541  42.443  -2.789  1.00  0.00           H  
ATOM   3150  N   ALA A 214      61.257  40.822  -1.758  1.00  0.00           N  
ATOM   3151  CA  ALA A 214      62.299  40.315  -0.872  1.00  0.00           C  
ATOM   3152  C   ALA A 214      62.667  41.343   0.189  1.00  0.00           C  
ATOM   3153  O   ALA A 214      62.871  41.001   1.354  1.00  0.00           O  
ATOM   3154  CB  ALA A 214      63.529  39.915  -1.675  1.00  0.00           C  
ATOM   3155  H   ALA A 214      61.471  40.970  -2.734  1.00  0.00           H  
ATOM   3156  HA  ALA A 214      61.910  39.435  -0.360  1.00  0.00           H  
ATOM   3157 1HB  ALA A 214      64.298  39.539  -1.000  1.00  0.00           H  
ATOM   3158 2HB  ALA A 214      63.260  39.136  -2.389  1.00  0.00           H  
ATOM   3159 3HB  ALA A 214      63.911  40.782  -2.211  1.00  0.00           H  
ATOM   3160  N   LYS A 215      62.751  42.604  -0.218  1.00  0.00           N  
ATOM   3161  CA  LYS A 215      63.095  43.685   0.698  1.00  0.00           C  
ATOM   3162  C   LYS A 215      62.023  43.864   1.764  1.00  0.00           C  
ATOM   3163  O   LYS A 215      62.329  44.084   2.936  1.00  0.00           O  
ATOM   3164  CB  LYS A 215      63.298  44.993  -0.068  1.00  0.00           C  
ATOM   3165  CG  LYS A 215      63.732  46.168   0.798  1.00  0.00           C  
ATOM   3166  CD  LYS A 215      64.003  47.405  -0.046  1.00  0.00           C  
ATOM   3167  CE  LYS A 215      64.423  48.585   0.819  1.00  0.00           C  
ATOM   3168  NZ  LYS A 215      64.691  49.803   0.008  1.00  0.00           N  
ATOM   3169  H   LYS A 215      62.573  42.820  -1.188  1.00  0.00           H  
ATOM   3170  HA  LYS A 215      64.027  43.428   1.202  1.00  0.00           H  
ATOM   3171 1HB  LYS A 215      64.055  44.849  -0.840  1.00  0.00           H  
ATOM   3172 2HB  LYS A 215      62.370  45.270  -0.568  1.00  0.00           H  
ATOM   3173 1HG  LYS A 215      62.948  46.397   1.521  1.00  0.00           H  
ATOM   3174 2HG  LYS A 215      64.638  45.904   1.342  1.00  0.00           H  
ATOM   3175 1HD  LYS A 215      64.797  47.191  -0.762  1.00  0.00           H  
ATOM   3176 2HD  LYS A 215      63.102  47.674  -0.597  1.00  0.00           H  
ATOM   3177 1HE  LYS A 215      63.634  48.808   1.537  1.00  0.00           H  
ATOM   3178 2HE  LYS A 215      65.325  48.327   1.373  1.00  0.00           H  
ATOM   3179 1HZ  LYS A 215      64.966  50.560   0.617  1.00  0.00           H  
ATOM   3180 2HZ  LYS A 215      65.435  49.613  -0.650  1.00  0.00           H  
ATOM   3181 3HZ  LYS A 215      63.856  50.063  -0.496  1.00  0.00           H  
ATOM   3182  N   LEU A 216      60.763  43.770   1.352  1.00  0.00           N  
ATOM   3183  CA  LEU A 216      59.642  43.921   2.273  1.00  0.00           C  
ATOM   3184  C   LEU A 216      59.625  42.805   3.308  1.00  0.00           C  
ATOM   3185  O   LEU A 216      59.360  43.042   4.486  1.00  0.00           O  
ATOM   3186  CB  LEU A 216      58.317  43.929   1.500  1.00  0.00           C  
ATOM   3187  CG  LEU A 216      58.069  45.160   0.619  1.00  0.00           C  
ATOM   3188  CD1 LEU A 216      56.814  44.942  -0.216  1.00  0.00           C  
ATOM   3189  CD2 LEU A 216      57.933  46.394   1.497  1.00  0.00           C  
ATOM   3190  H   LEU A 216      60.577  43.589   0.377  1.00  0.00           H  
ATOM   3191  HA  LEU A 216      59.757  44.864   2.806  1.00  0.00           H  
ATOM   3192 1HB  LEU A 216      58.285  43.050   0.858  1.00  0.00           H  
ATOM   3193 2HB  LEU A 216      57.497  43.861   2.214  1.00  0.00           H  
ATOM   3194  HG  LEU A 216      58.906  45.292  -0.067  1.00  0.00           H  
ATOM   3195 1HD1 LEU A 216      56.637  45.817  -0.842  1.00  0.00           H  
ATOM   3196 2HD1 LEU A 216      56.946  44.064  -0.849  1.00  0.00           H  
ATOM   3197 3HD1 LEU A 216      55.960  44.790   0.443  1.00  0.00           H  
ATOM   3198 1HD2 LEU A 216      57.757  47.269   0.871  1.00  0.00           H  
ATOM   3199 2HD2 LEU A 216      57.095  46.264   2.182  1.00  0.00           H  
ATOM   3200 3HD2 LEU A 216      58.851  46.536   2.069  1.00  0.00           H  
ATOM   3201  N   ALA A 217      59.908  41.586   2.862  1.00  0.00           N  
ATOM   3202  CA  ALA A 217      59.925  40.430   3.750  1.00  0.00           C  
ATOM   3203  C   ALA A 217      61.031  40.551   4.791  1.00  0.00           C  
ATOM   3204  O   ALA A 217      60.834  40.220   5.961  1.00  0.00           O  
ATOM   3205  CB  ALA A 217      60.087  39.148   2.947  1.00  0.00           C  
ATOM   3206  H   ALA A 217      60.116  41.457   1.882  1.00  0.00           H  
ATOM   3207  HA  ALA A 217      58.973  40.396   4.281  1.00  0.00           H  
ATOM   3208 1HB  ALA A 217      60.098  38.294   3.624  1.00  0.00           H  
ATOM   3209 2HB  ALA A 217      59.255  39.048   2.250  1.00  0.00           H  
ATOM   3210 3HB  ALA A 217      61.023  39.183   2.392  1.00  0.00           H  
ATOM   3211  N   LEU A 218      62.193  41.027   4.359  1.00  0.00           N  
ATOM   3212  CA  LEU A 218      63.333  41.193   5.254  1.00  0.00           C  
ATOM   3213  C   LEU A 218      63.046  42.238   6.324  1.00  0.00           C  
ATOM   3214  O   LEU A 218      63.401  42.061   7.490  1.00  0.00           O  
ATOM   3215  CB  LEU A 218      64.579  41.598   4.456  1.00  0.00           C  
ATOM   3216  CG  LEU A 218      65.157  40.520   3.532  1.00  0.00           C  
ATOM   3217  CD1 LEU A 218      66.268  41.121   2.682  1.00  0.00           C  
ATOM   3218  CD2 LEU A 218      65.676  39.359   4.368  1.00  0.00           C  
ATOM   3219  H   LEU A 218      62.290  41.280   3.386  1.00  0.00           H  
ATOM   3220  HA  LEU A 218      63.518  40.245   5.758  1.00  0.00           H  
ATOM   3221 1HB  LEU A 218      64.332  42.463   3.842  1.00  0.00           H  
ATOM   3222 2HB  LEU A 218      65.361  41.888   5.157  1.00  0.00           H  
ATOM   3223  HG  LEU A 218      64.378  40.162   2.858  1.00  0.00           H  
ATOM   3224 1HD1 LEU A 218      66.679  40.354   2.024  1.00  0.00           H  
ATOM   3225 2HD1 LEU A 218      65.865  41.936   2.080  1.00  0.00           H  
ATOM   3226 3HD1 LEU A 218      67.056  41.503   3.330  1.00  0.00           H  
ATOM   3227 1HD2 LEU A 218      66.086  38.592   3.711  1.00  0.00           H  
ATOM   3228 2HD2 LEU A 218      66.456  39.715   5.041  1.00  0.00           H  
ATOM   3229 3HD2 LEU A 218      64.858  38.937   4.952  1.00  0.00           H  
ATOM   3230  N   GLU A 219      62.401  43.328   5.921  1.00  0.00           N  
ATOM   3231  CA  GLU A 219      62.064  44.404   6.846  1.00  0.00           C  
ATOM   3232  C   GLU A 219      61.074  43.934   7.902  1.00  0.00           C  
ATOM   3233  O   GLU A 219      61.195  44.279   9.078  1.00  0.00           O  
ATOM   3234  CB  GLU A 219      61.484  45.599   6.086  1.00  0.00           C  
ATOM   3235  CG  GLU A 219      61.169  46.806   6.958  1.00  0.00           C  
ATOM   3236  CD  GLU A 219      60.685  47.989   6.167  1.00  0.00           C  
ATOM   3237  OE1 GLU A 219      61.077  48.122   5.033  1.00  0.00           O  
ATOM   3238  OE2 GLU A 219      59.922  48.762   6.698  1.00  0.00           O  
ATOM   3239  H   GLU A 219      62.138  43.414   4.950  1.00  0.00           H  
ATOM   3240  HA  GLU A 219      62.974  44.717   7.359  1.00  0.00           H  
ATOM   3241 1HB  GLU A 219      62.187  45.916   5.316  1.00  0.00           H  
ATOM   3242 2HB  GLU A 219      60.563  45.299   5.585  1.00  0.00           H  
ATOM   3243 1HG  GLU A 219      60.403  46.529   7.681  1.00  0.00           H  
ATOM   3244 2HG  GLU A 219      62.066  47.086   7.510  1.00  0.00           H  
ATOM   3245  N   ALA A 220      60.093  43.144   7.476  1.00  0.00           N  
ATOM   3246  CA  ALA A 220      59.079  42.624   8.385  1.00  0.00           C  
ATOM   3247  C   ALA A 220      59.692  41.686   9.417  1.00  0.00           C  
ATOM   3248  O   ALA A 220      59.332  41.721  10.594  1.00  0.00           O  
ATOM   3249  CB  ALA A 220      57.982  41.915   7.605  1.00  0.00           C  
ATOM   3250  H   ALA A 220      60.049  42.898   6.498  1.00  0.00           H  
ATOM   3251  HA  ALA A 220      58.642  43.466   8.923  1.00  0.00           H  
ATOM   3252 1HB  ALA A 220      57.232  41.532   8.298  1.00  0.00           H  
ATOM   3253 2HB  ALA A 220      57.514  42.617   6.915  1.00  0.00           H  
ATOM   3254 3HB  ALA A 220      58.412  41.088   7.043  1.00  0.00           H  
ATOM   3255  N   THR A 221      60.621  40.848   8.968  1.00  0.00           N  
ATOM   3256  CA  THR A 221      61.286  39.898   9.852  1.00  0.00           C  
ATOM   3257  C   THR A 221      62.121  40.616  10.905  1.00  0.00           C  
ATOM   3258  O   THR A 221      62.140  40.222  12.071  1.00  0.00           O  
ATOM   3259  CB  THR A 221      62.180  38.931   9.054  1.00  0.00           C  
ATOM   3260  OG1 THR A 221      61.376  38.182   8.133  1.00  0.00           O  
ATOM   3261  CG2 THR A 221      62.897  37.971   9.991  1.00  0.00           C  
ATOM   3262  H   THR A 221      60.872  40.869   7.990  1.00  0.00           H  
ATOM   3263  HA  THR A 221      60.524  39.309  10.363  1.00  0.00           H  
ATOM   3264  HB  THR A 221      62.919  39.500   8.491  1.00  0.00           H  
ATOM   3265  HG1 THR A 221      61.194  38.720   7.358  1.00  0.00           H  
ATOM   3266 1HG2 THR A 221      63.524  37.295   9.410  1.00  0.00           H  
ATOM   3267 2HG2 THR A 221      63.518  38.536  10.686  1.00  0.00           H  
ATOM   3268 3HG2 THR A 221      62.163  37.393  10.551  1.00  0.00           H  
ATOM   3269  N   GLU A 222      62.810  41.672  10.486  1.00  0.00           N  
ATOM   3270  CA  GLU A 222      63.648  42.447  11.393  1.00  0.00           C  
ATOM   3271  C   GLU A 222      62.811  43.135  12.465  1.00  0.00           C  
ATOM   3272  O   GLU A 222      63.197  43.180  13.633  1.00  0.00           O  
ATOM   3273  CB  GLU A 222      64.454  43.489  10.614  1.00  0.00           C  
ATOM   3274  CG  GLU A 222      65.420  44.301  11.466  1.00  0.00           C  
ATOM   3275  CD  GLU A 222      66.257  45.251  10.655  1.00  0.00           C  
ATOM   3276  OE1 GLU A 222      66.526  44.953   9.516  1.00  0.00           O  
ATOM   3277  OE2 GLU A 222      66.629  46.276  11.176  1.00  0.00           O  
ATOM   3278  H   GLU A 222      62.751  41.945   9.516  1.00  0.00           H  
ATOM   3279  HA  GLU A 222      64.338  41.766  11.894  1.00  0.00           H  
ATOM   3280 1HB  GLU A 222      65.032  42.993   9.834  1.00  0.00           H  
ATOM   3281 2HB  GLU A 222      63.773  44.185  10.125  1.00  0.00           H  
ATOM   3282 1HG  GLU A 222      64.850  44.872  12.199  1.00  0.00           H  
ATOM   3283 2HG  GLU A 222      66.074  43.618  12.006  1.00  0.00           H  
ATOM   3284  N   ARG A 223      61.665  43.670  12.059  1.00  0.00           N  
ATOM   3285  CA  ARG A 223      60.771  44.356  12.985  1.00  0.00           C  
ATOM   3286  C   ARG A 223      60.215  43.397  14.029  1.00  0.00           C  
ATOM   3287  O   ARG A 223      60.111  43.739  15.207  1.00  0.00           O  
ATOM   3288  CB  ARG A 223      59.618  45.006  12.234  1.00  0.00           C  
ATOM   3289  CG  ARG A 223      60.003  46.211  11.391  1.00  0.00           C  
ATOM   3290  CD  ARG A 223      58.823  46.806  10.713  1.00  0.00           C  
ATOM   3291  NE  ARG A 223      59.197  47.909   9.841  1.00  0.00           N  
ATOM   3292  CZ  ARG A 223      59.378  49.179  10.250  1.00  0.00           C  
ATOM   3293  NH1 ARG A 223      59.217  49.492  11.517  1.00  0.00           N  
ATOM   3294  NH2 ARG A 223      59.718  50.112   9.378  1.00  0.00           N  
ATOM   3295  H   ARG A 223      61.406  43.599  11.085  1.00  0.00           H  
ATOM   3296  HA  ARG A 223      61.351  45.089  13.547  1.00  0.00           H  
ATOM   3297 1HB  ARG A 223      59.158  44.274  11.571  1.00  0.00           H  
ATOM   3298 2HB  ARG A 223      58.857  45.329  12.944  1.00  0.00           H  
ATOM   3299 1HG  ARG A 223      60.452  46.973  12.029  1.00  0.00           H  
ATOM   3300 2HG  ARG A 223      60.720  45.908  10.628  1.00  0.00           H  
ATOM   3301 1HD  ARG A 223      58.329  46.046  10.108  1.00  0.00           H  
ATOM   3302 2HD  ARG A 223      58.126  47.184  11.460  1.00  0.00           H  
ATOM   3303  HE  ARG A 223      59.330  47.707   8.859  1.00  0.00           H  
ATOM   3304 1HH1 ARG A 223      58.957  48.779  12.184  1.00  0.00           H  
ATOM   3305 2HH1 ARG A 223      59.353  50.444  11.824  1.00  0.00           H  
ATOM   3306 1HH2 ARG A 223      59.842  49.872   8.404  1.00  0.00           H  
ATOM   3307 2HH2 ARG A 223      59.854  51.064   9.684  1.00  0.00           H  
ATOM   3308  N   ILE A 224      59.860  42.194  13.590  1.00  0.00           N  
ATOM   3309  CA  ILE A 224      59.314  41.182  14.487  1.00  0.00           C  
ATOM   3310  C   ILE A 224      60.345  40.747  15.521  1.00  0.00           C  
ATOM   3311  O   ILE A 224      60.022  40.560  16.694  1.00  0.00           O  
ATOM   3312  CB  ILE A 224      58.828  39.953  13.697  1.00  0.00           C  
ATOM   3313  CG1 ILE A 224      57.673  40.337  12.769  1.00  0.00           C  
ATOM   3314  CG2 ILE A 224      58.405  38.843  14.647  1.00  0.00           C  
ATOM   3315  CD1 ILE A 224      56.464  40.885  13.493  1.00  0.00           C  
ATOM   3316  H   ILE A 224      59.970  41.975  12.610  1.00  0.00           H  
ATOM   3317  HA  ILE A 224      58.462  41.610  15.013  1.00  0.00           H  
ATOM   3318  HB  ILE A 224      59.634  39.587  13.062  1.00  0.00           H  
ATOM   3319 1HG1 ILE A 224      58.014  41.088  12.056  1.00  0.00           H  
ATOM   3320 2HG1 ILE A 224      57.360  39.463  12.197  1.00  0.00           H  
ATOM   3321 1HG2 ILE A 224      58.064  37.983  14.073  1.00  0.00           H  
ATOM   3322 2HG2 ILE A 224      59.252  38.553  15.267  1.00  0.00           H  
ATOM   3323 3HG2 ILE A 224      57.595  39.199  15.284  1.00  0.00           H  
ATOM   3324 1HD1 ILE A 224      55.688  41.134  12.768  1.00  0.00           H  
ATOM   3325 2HD1 ILE A 224      56.085  40.135  14.187  1.00  0.00           H  
ATOM   3326 3HD1 ILE A 224      56.746  41.781  14.044  1.00  0.00           H  
ATOM   3327  N   VAL A 225      61.588  40.589  15.078  1.00  0.00           N  
ATOM   3328  CA  VAL A 225      62.670  40.177  15.965  1.00  0.00           C  
ATOM   3329  C   VAL A 225      62.943  41.232  17.030  1.00  0.00           C  
ATOM   3330  O   VAL A 225      63.175  40.907  18.194  1.00  0.00           O  
ATOM   3331  CB  VAL A 225      63.956  39.924  15.156  1.00  0.00           C  
ATOM   3332  CG1 VAL A 225      65.133  39.679  16.090  1.00  0.00           C  
ATOM   3333  CG2 VAL A 225      63.755  38.741  14.221  1.00  0.00           C  
ATOM   3334  H   VAL A 225      61.789  40.758  14.103  1.00  0.00           H  
ATOM   3335  HA  VAL A 225      62.375  39.254  16.466  1.00  0.00           H  
ATOM   3336  HB  VAL A 225      64.189  40.814  14.573  1.00  0.00           H  
ATOM   3337 1HG1 VAL A 225      66.033  39.502  15.501  1.00  0.00           H  
ATOM   3338 2HG1 VAL A 225      65.281  40.552  16.725  1.00  0.00           H  
ATOM   3339 3HG1 VAL A 225      64.929  38.807  16.711  1.00  0.00           H  
ATOM   3340 1HG2 VAL A 225      64.668  38.568  13.652  1.00  0.00           H  
ATOM   3341 2HG2 VAL A 225      63.517  37.852  14.804  1.00  0.00           H  
ATOM   3342 3HG2 VAL A 225      62.935  38.955  13.535  1.00  0.00           H  
ATOM   3343  N   ARG A 226      62.913  42.497  16.623  1.00  0.00           N  
ATOM   3344  CA  ARG A 226      63.157  43.603  17.540  1.00  0.00           C  
ATOM   3345  C   ARG A 226      62.072  43.684  18.606  1.00  0.00           C  
ATOM   3346  O   ARG A 226      62.356  43.929  19.779  1.00  0.00           O  
ATOM   3347  CB  ARG A 226      63.220  44.922  16.783  1.00  0.00           C  
ATOM   3348  CG  ARG A 226      64.455  45.102  15.915  1.00  0.00           C  
ATOM   3349  CD  ARG A 226      64.406  46.373  15.148  1.00  0.00           C  
ATOM   3350  NE  ARG A 226      64.405  47.535  16.022  1.00  0.00           N  
ATOM   3351  CZ  ARG A 226      65.511  48.109  16.534  1.00  0.00           C  
ATOM   3352  NH1 ARG A 226      66.697  47.619  16.250  1.00  0.00           N  
ATOM   3353  NH2 ARG A 226      65.404  49.165  17.321  1.00  0.00           N  
ATOM   3354  H   ARG A 226      62.716  42.698  15.653  1.00  0.00           H  
ATOM   3355  HA  ARG A 226      64.081  43.404  18.084  1.00  0.00           H  
ATOM   3356 1HB  ARG A 226      62.348  45.013  16.138  1.00  0.00           H  
ATOM   3357 2HB  ARG A 226      63.191  45.749  17.492  1.00  0.00           H  
ATOM   3358 1HG  ARG A 226      65.345  45.116  16.546  1.00  0.00           H  
ATOM   3359 2HG  ARG A 226      64.526  44.276  15.207  1.00  0.00           H  
ATOM   3360 1HD  ARG A 226      65.277  46.438  14.496  1.00  0.00           H  
ATOM   3361 2HD  ARG A 226      63.499  46.399  14.545  1.00  0.00           H  
ATOM   3362  HE  ARG A 226      63.510  47.940  16.264  1.00  0.00           H  
ATOM   3363 1HH1 ARG A 226      66.779  46.811  15.648  1.00  0.00           H  
ATOM   3364 2HH1 ARG A 226      67.526  48.049  16.633  1.00  0.00           H  
ATOM   3365 1HH2 ARG A 226      64.491  49.542  17.540  1.00  0.00           H  
ATOM   3366 2HH2 ARG A 226      66.232  49.595  17.704  1.00  0.00           H  
ATOM   3367  N   GLU A 227      60.826  43.476  18.192  1.00  0.00           N  
ATOM   3368  CA  GLU A 227      59.695  43.526  19.110  1.00  0.00           C  
ATOM   3369  C   GLU A 227      59.776  42.411  20.145  1.00  0.00           C  
ATOM   3370  O   GLU A 227      59.489  42.623  21.324  1.00  0.00           O  
ATOM   3371  CB  GLU A 227      58.377  43.425  18.339  1.00  0.00           C  
ATOM   3372  CG  GLU A 227      57.131  43.520  19.207  1.00  0.00           C  
ATOM   3373  CD  GLU A 227      56.985  44.859  19.875  1.00  0.00           C  
ATOM   3374  OE1 GLU A 227      57.576  45.803  19.408  1.00  0.00           O  
ATOM   3375  OE2 GLU A 227      56.281  44.939  20.854  1.00  0.00           O  
ATOM   3376  H   GLU A 227      60.659  43.279  17.216  1.00  0.00           H  
ATOM   3377  HA  GLU A 227      59.722  44.478  19.641  1.00  0.00           H  
ATOM   3378 1HB  GLU A 227      58.329  44.221  17.595  1.00  0.00           H  
ATOM   3379 2HB  GLU A 227      58.340  42.475  17.804  1.00  0.00           H  
ATOM   3380 1HG  GLU A 227      56.254  43.338  18.587  1.00  0.00           H  
ATOM   3381 2HG  GLU A 227      57.171  42.742  19.969  1.00  0.00           H  
ATOM   3382  N   ALA A 228      60.170  41.223  19.699  1.00  0.00           N  
ATOM   3383  CA  ALA A 228      60.289  40.073  20.585  1.00  0.00           C  
ATOM   3384  C   ALA A 228      61.379  40.292  21.628  1.00  0.00           C  
ATOM   3385  O   ALA A 228      61.211  39.944  22.797  1.00  0.00           O  
ATOM   3386  CB  ALA A 228      60.567  38.811  19.780  1.00  0.00           C  
ATOM   3387  H   ALA A 228      60.391  41.114  18.719  1.00  0.00           H  
ATOM   3388  HA  ALA A 228      59.343  39.954  21.114  1.00  0.00           H  
ATOM   3389 1HB  ALA A 228      60.653  37.960  20.456  1.00  0.00           H  
ATOM   3390 2HB  ALA A 228      59.749  38.638  19.081  1.00  0.00           H  
ATOM   3391 3HB  ALA A 228      61.497  38.930  19.227  1.00  0.00           H  
ATOM   3392  N   LEU A 229      62.494  40.870  21.198  1.00  0.00           N  
ATOM   3393  CA  LEU A 229      63.613  41.138  22.093  1.00  0.00           C  
ATOM   3394  C   LEU A 229      63.231  42.152  23.165  1.00  0.00           C  
ATOM   3395  O   LEU A 229      63.599  42.005  24.330  1.00  0.00           O  
ATOM   3396  CB  LEU A 229      64.817  41.656  21.296  1.00  0.00           C  
ATOM   3397  CG  LEU A 229      65.491  40.635  20.370  1.00  0.00           C  
ATOM   3398  CD1 LEU A 229      66.542  41.336  19.520  1.00  0.00           C  
ATOM   3399  CD2 LEU A 229      66.114  39.526  21.206  1.00  0.00           C  
ATOM   3400  H   LEU A 229      62.569  41.132  20.226  1.00  0.00           H  
ATOM   3401  HA  LEU A 229      63.883  40.210  22.596  1.00  0.00           H  
ATOM   3402 1HB  LEU A 229      64.492  42.495  20.682  1.00  0.00           H  
ATOM   3403 2HB  LEU A 229      65.569  42.016  21.997  1.00  0.00           H  
ATOM   3404  HG  LEU A 229      64.748  40.208  19.697  1.00  0.00           H  
ATOM   3405 1HD1 LEU A 229      67.021  40.610  18.863  1.00  0.00           H  
ATOM   3406 2HD1 LEU A 229      66.066  42.110  18.919  1.00  0.00           H  
ATOM   3407 3HD1 LEU A 229      67.292  41.788  20.168  1.00  0.00           H  
ATOM   3408 1HD2 LEU A 229      66.592  38.800  20.548  1.00  0.00           H  
ATOM   3409 2HD2 LEU A 229      66.858  39.952  21.879  1.00  0.00           H  
ATOM   3410 3HD2 LEU A 229      65.338  39.031  21.790  1.00  0.00           H  
ATOM   3411  N   ARG A 230      62.491  43.180  22.763  1.00  0.00           N  
ATOM   3412  CA  ARG A 230      62.059  44.220  23.687  1.00  0.00           C  
ATOM   3413  C   ARG A 230      61.112  43.661  24.742  1.00  0.00           C  
ATOM   3414  O   ARG A 230      61.173  44.044  25.910  1.00  0.00           O  
ATOM   3415  CB  ARG A 230      61.369  45.349  22.936  1.00  0.00           C  
ATOM   3416  CG  ARG A 230      62.286  46.192  22.065  1.00  0.00           C  
ATOM   3417  CD  ARG A 230      61.532  47.233  21.319  1.00  0.00           C  
ATOM   3418  NE  ARG A 230      60.954  48.227  22.210  1.00  0.00           N  
ATOM   3419  CZ  ARG A 230      60.016  49.123  21.849  1.00  0.00           C  
ATOM   3420  NH1 ARG A 230      59.560  49.138  20.616  1.00  0.00           N  
ATOM   3421  NH2 ARG A 230      59.553  49.988  22.735  1.00  0.00           N  
ATOM   3422  H   ARG A 230      62.222  43.242  21.792  1.00  0.00           H  
ATOM   3423  HA  ARG A 230      62.930  44.576  24.239  1.00  0.00           H  
ATOM   3424 1HB  ARG A 230      60.592  44.937  22.294  1.00  0.00           H  
ATOM   3425 2HB  ARG A 230      60.884  46.017  23.649  1.00  0.00           H  
ATOM   3426 1HG  ARG A 230      63.027  46.689  22.691  1.00  0.00           H  
ATOM   3427 2HG  ARG A 230      62.792  45.552  21.342  1.00  0.00           H  
ATOM   3428 1HD  ARG A 230      62.202  47.743  20.628  1.00  0.00           H  
ATOM   3429 2HD  ARG A 230      60.722  46.764  20.760  1.00  0.00           H  
ATOM   3430  HE  ARG A 230      61.280  48.246  23.167  1.00  0.00           H  
ATOM   3431 1HH1 ARG A 230      59.914  48.477  19.939  1.00  0.00           H  
ATOM   3432 2HH1 ARG A 230      58.857  49.811  20.346  1.00  0.00           H  
ATOM   3433 1HH2 ARG A 230      59.903  49.977  23.683  1.00  0.00           H  
ATOM   3434 2HH2 ARG A 230      58.850  50.660  22.465  1.00  0.00           H  
ATOM   3435  N   ARG A 231      60.246  42.746  24.268  1.00  0.00           N  
ATOM   3436  CA  ARG A 231      59.241  42.043  25.057  1.00  0.00           C  
ATOM   3437  C   ARG A 231      59.781  40.937  25.959  1.00  0.00           C  
ATOM   3438  O   ARG A 231      59.092  40.470  26.865  1.00  0.00           O  
ATOM   3439  CB  ARG A 231      58.199  41.438  24.127  1.00  0.00           C  
ATOM   3440  CG  ARG A 231      57.374  42.450  23.347  1.00  0.00           C  
ATOM   3441  CD  ARG A 231      56.458  43.212  24.234  1.00  0.00           C  
ATOM   3442  NE  ARG A 231      55.608  44.121  23.483  1.00  0.00           N  
ATOM   3443  CZ  ARG A 231      54.768  45.017  24.037  1.00  0.00           C  
ATOM   3444  NH1 ARG A 231      54.678  45.112  25.345  1.00  0.00           N  
ATOM   3445  NH2 ARG A 231      54.035  45.801  23.265  1.00  0.00           N  
ATOM   3446  H   ARG A 231      60.272  42.506  23.287  1.00  0.00           H  
ATOM   3447  HA  ARG A 231      58.804  42.746  25.766  1.00  0.00           H  
ATOM   3448 1HB  ARG A 231      58.690  40.787  23.406  1.00  0.00           H  
ATOM   3449 2HB  ARG A 231      57.508  40.825  24.705  1.00  0.00           H  
ATOM   3450 1HG  ARG A 231      58.039  43.157  22.852  1.00  0.00           H  
ATOM   3451 2HG  ARG A 231      56.774  41.931  22.599  1.00  0.00           H  
ATOM   3452 1HD  ARG A 231      55.818  42.518  24.778  1.00  0.00           H  
ATOM   3453 2HD  ARG A 231      57.042  43.799  24.942  1.00  0.00           H  
ATOM   3454  HE  ARG A 231      55.650  44.078  22.473  1.00  0.00           H  
ATOM   3455 1HH1 ARG A 231      55.238  44.513  25.935  1.00  0.00           H  
ATOM   3456 2HH1 ARG A 231      54.048  45.783  25.760  1.00  0.00           H  
ATOM   3457 1HH2 ARG A 231      54.105  45.728  22.260  1.00  0.00           H  
ATOM   3458 2HH2 ARG A 231      53.406  46.472  23.680  1.00  0.00           H  
ATOM   3459  N   GLY A 232      61.017  40.506  25.727  1.00  0.00           N  
ATOM   3460  CA  GLY A 232      61.592  39.443  26.548  1.00  0.00           C  
ATOM   3461  C   GLY A 232      61.608  38.064  25.884  1.00  0.00           C  
ATOM   3462  O   GLY A 232      61.855  37.052  26.539  1.00  0.00           O  
ATOM   3463  H   GLY A 232      61.551  40.922  24.977  1.00  0.00           H  
ATOM   3464 1HA  GLY A 232      62.618  39.701  26.811  1.00  0.00           H  
ATOM   3465 2HA  GLY A 232      61.033  39.360  27.479  1.00  0.00           H  
ATOM   3466  N   ALA A 233      61.347  38.008  24.585  1.00  0.00           N  
ATOM   3467  CA  ALA A 233      61.410  36.731  23.872  1.00  0.00           C  
ATOM   3468  C   ALA A 233      62.838  36.194  23.882  1.00  0.00           C  
ATOM   3469  O   ALA A 233      63.800  36.958  23.799  1.00  0.00           O  
ATOM   3470  CB  ALA A 233      60.902  36.885  22.446  1.00  0.00           C  
ATOM   3471  H   ALA A 233      61.104  38.857  24.094  1.00  0.00           H  
ATOM   3472  HA  ALA A 233      60.772  36.019  24.396  1.00  0.00           H  
ATOM   3473 1HB  ALA A 233      60.958  35.924  21.934  1.00  0.00           H  
ATOM   3474 2HB  ALA A 233      59.867  37.228  22.463  1.00  0.00           H  
ATOM   3475 3HB  ALA A 233      61.516  37.613  21.918  1.00  0.00           H  
ATOM   3476  N   ASP A 234      62.981  34.876  23.984  1.00  0.00           N  
ATOM   3477  CA  ASP A 234      64.306  34.264  23.975  1.00  0.00           C  
ATOM   3478  C   ASP A 234      65.065  34.693  22.722  1.00  0.00           C  
ATOM   3479  O   ASP A 234      64.545  34.606  21.609  1.00  0.00           O  
ATOM   3480  CB  ASP A 234      64.203  32.738  24.030  1.00  0.00           C  
ATOM   3481  CG  ASP A 234      65.557  32.057  24.180  1.00  0.00           C  
ATOM   3482  OD1 ASP A 234      66.336  32.119  23.258  1.00  0.00           O  
ATOM   3483  OD2 ASP A 234      65.799  31.482  25.214  1.00  0.00           O  
ATOM   3484  H   ASP A 234      62.157  34.296  24.068  1.00  0.00           H  
ATOM   3485  HA  ASP A 234      64.854  34.612  24.851  1.00  0.00           H  
ATOM   3486 1HB  ASP A 234      63.571  32.446  24.870  1.00  0.00           H  
ATOM   3487 2HB  ASP A 234      63.727  32.372  23.120  1.00  0.00           H  
ATOM   3488  N   PRO A 235      66.272  35.134  23.016  1.00  0.00           N  
ATOM   3489  CA  PRO A 235      67.216  35.620  22.018  1.00  0.00           C  
ATOM   3490  C   PRO A 235      67.594  34.551  20.991  1.00  0.00           C  
ATOM   3491  O   PRO A 235      67.737  34.840  19.803  1.00  0.00           O  
ATOM   3492  CB  PRO A 235      68.421  36.026  22.872  1.00  0.00           C  
ATOM   3493  CG  PRO A 235      68.228  35.286  24.152  1.00  0.00           C  
ATOM   3494  CD  PRO A 235      66.734  35.190  24.307  1.00  0.00           C  
ATOM   3495  HA  PRO A 235      66.773  36.476  21.488  1.00  0.00           H  
ATOM   3496 1HB  PRO A 235      69.355  35.755  22.359  1.00  0.00           H  
ATOM   3497 2HB  PRO A 235      68.435  37.118  23.008  1.00  0.00           H  
ATOM   3498 1HG  PRO A 235      68.713  34.300  24.097  1.00  0.00           H  
ATOM   3499 2HG  PRO A 235      68.706  35.829  24.980  1.00  0.00           H  
ATOM   3500 1HD  PRO A 235      66.480  34.264  24.844  1.00  0.00           H  
ATOM   3501 2HD  PRO A 235      66.364  36.070  24.854  1.00  0.00           H  
ATOM   3502  N   LEU A 236      67.760  33.303  21.438  1.00  0.00           N  
ATOM   3503  CA  LEU A 236      68.120  32.235  20.513  1.00  0.00           C  
ATOM   3504  C   LEU A 236      67.031  32.018  19.471  1.00  0.00           C  
ATOM   3505  O   LEU A 236      67.319  31.808  18.293  1.00  0.00           O  
ATOM   3506  CB  LEU A 236      68.369  30.930  21.280  1.00  0.00           C  
ATOM   3507  CG  LEU A 236      69.622  30.907  22.164  1.00  0.00           C  
ATOM   3508  CD1 LEU A 236      69.636  29.630  22.994  1.00  0.00           C  
ATOM   3509  CD2 LEU A 236      70.863  31.004  21.289  1.00  0.00           C  
ATOM   3510  H   LEU A 236      67.633  33.112  22.422  1.00  0.00           H  
ATOM   3511  HA  LEU A 236      69.029  32.525  19.987  1.00  0.00           H  
ATOM   3512 1HB  LEU A 236      67.509  30.734  21.920  1.00  0.00           H  
ATOM   3513 2HB  LEU A 236      68.455  30.115  20.562  1.00  0.00           H  
ATOM   3514  HG  LEU A 236      69.597  31.752  22.853  1.00  0.00           H  
ATOM   3515 1HD1 LEU A 236      70.527  29.614  23.622  1.00  0.00           H  
ATOM   3516 2HD1 LEU A 236      68.747  29.597  23.625  1.00  0.00           H  
ATOM   3517 3HD1 LEU A 236      69.644  28.766  22.331  1.00  0.00           H  
ATOM   3518 1HD2 LEU A 236      71.754  30.988  21.917  1.00  0.00           H  
ATOM   3519 2HD2 LEU A 236      70.889  30.159  20.601  1.00  0.00           H  
ATOM   3520 3HD2 LEU A 236      70.836  31.934  20.721  1.00  0.00           H  
ATOM   3521  N   THR A 237      65.778  32.070  19.912  1.00  0.00           N  
ATOM   3522  CA  THR A 237      64.643  31.880  19.017  1.00  0.00           C  
ATOM   3523  C   THR A 237      64.564  32.994  17.982  1.00  0.00           C  
ATOM   3524  O   THR A 237      64.282  32.747  16.810  1.00  0.00           O  
ATOM   3525  CB  THR A 237      63.321  31.812  19.805  1.00  0.00           C  
ATOM   3526  OG1 THR A 237      63.357  30.699  20.708  1.00  0.00           O  
ATOM   3527  CG2 THR A 237      62.143  31.652  18.856  1.00  0.00           C  
ATOM   3528  H   THR A 237      65.607  32.245  20.891  1.00  0.00           H  
ATOM   3529  HA  THR A 237      64.772  30.934  18.491  1.00  0.00           H  
ATOM   3530  HB  THR A 237      63.195  32.727  20.382  1.00  0.00           H  
ATOM   3531  HG1 THR A 237      62.532  30.658  21.198  1.00  0.00           H  
ATOM   3532 1HG2 THR A 237      61.218  31.606  19.430  1.00  0.00           H  
ATOM   3533 2HG2 THR A 237      62.106  32.503  18.176  1.00  0.00           H  
ATOM   3534 3HG2 THR A 237      62.259  30.734  18.283  1.00  0.00           H  
ATOM   3535  N   ALA A 238      64.816  34.223  18.422  1.00  0.00           N  
ATOM   3536  CA  ALA A 238      64.774  35.379  17.534  1.00  0.00           C  
ATOM   3537  C   ALA A 238      65.860  35.295  16.470  1.00  0.00           C  
ATOM   3538  O   ALA A 238      65.626  35.618  15.305  1.00  0.00           O  
ATOM   3539  CB  ALA A 238      64.910  36.666  18.334  1.00  0.00           C  
ATOM   3540  H   ALA A 238      65.041  34.359  19.397  1.00  0.00           H  
ATOM   3541  HA  ALA A 238      63.810  35.380  17.025  1.00  0.00           H  
ATOM   3542 1HB  ALA A 238      64.877  37.520  17.658  1.00  0.00           H  
ATOM   3543 2HB  ALA A 238      64.091  36.738  19.050  1.00  0.00           H  
ATOM   3544 3HB  ALA A 238      65.859  36.663  18.868  1.00  0.00           H  
ATOM   3545  N   ALA A 239      67.047  34.859  16.875  1.00  0.00           N  
ATOM   3546  CA  ALA A 239      68.171  34.732  15.955  1.00  0.00           C  
ATOM   3547  C   ALA A 239      67.896  33.676  14.892  1.00  0.00           C  
ATOM   3548  O   ALA A 239      68.218  33.864  13.719  1.00  0.00           O  
ATOM   3549  CB  ALA A 239      69.445  34.400  16.718  1.00  0.00           C  
ATOM   3550  H   ALA A 239      67.174  34.609  17.845  1.00  0.00           H  
ATOM   3551  HA  ALA A 239      68.303  35.687  15.447  1.00  0.00           H  
ATOM   3552 1HB  ALA A 239      70.275  34.308  16.018  1.00  0.00           H  
ATOM   3553 2HB  ALA A 239      69.659  35.195  17.432  1.00  0.00           H  
ATOM   3554 3HB  ALA A 239      69.315  33.459  17.251  1.00  0.00           H  
ATOM   3555  N   ARG A 240      67.298  32.565  15.308  1.00  0.00           N  
ATOM   3556  CA  ARG A 240      66.978  31.478  14.390  1.00  0.00           C  
ATOM   3557  C   ARG A 240      65.948  31.914  13.356  1.00  0.00           C  
ATOM   3558  O   ARG A 240      66.054  31.574  12.178  1.00  0.00           O  
ATOM   3559  CB  ARG A 240      66.448  30.273  15.152  1.00  0.00           C  
ATOM   3560  CG  ARG A 240      66.069  29.083  14.284  1.00  0.00           C  
ATOM   3561  CD  ARG A 240      67.244  28.534  13.562  1.00  0.00           C  
ATOM   3562  NE  ARG A 240      68.209  27.937  14.471  1.00  0.00           N  
ATOM   3563  CZ  ARG A 240      69.451  27.548  14.122  1.00  0.00           C  
ATOM   3564  NH1 ARG A 240      69.863  27.699  12.883  1.00  0.00           N  
ATOM   3565  NH2 ARG A 240      70.255  27.015  15.025  1.00  0.00           N  
ATOM   3566  H   ARG A 240      67.058  32.472  16.284  1.00  0.00           H  
ATOM   3567  HA  ARG A 240      67.874  31.232  13.819  1.00  0.00           H  
ATOM   3568 1HB  ARG A 240      67.198  29.934  15.865  1.00  0.00           H  
ATOM   3569 2HB  ARG A 240      65.563  30.561  15.720  1.00  0.00           H  
ATOM   3570 1HG  ARG A 240      65.651  28.294  14.910  1.00  0.00           H  
ATOM   3571 2HG  ARG A 240      65.327  29.392  13.547  1.00  0.00           H  
ATOM   3572 1HD  ARG A 240      66.915  27.766  12.862  1.00  0.00           H  
ATOM   3573 2HD  ARG A 240      67.742  29.333  13.014  1.00  0.00           H  
ATOM   3574  HE  ARG A 240      67.929  27.805  15.434  1.00  0.00           H  
ATOM   3575 1HH1 ARG A 240      69.248  28.106  12.192  1.00  0.00           H  
ATOM   3576 2HH1 ARG A 240      70.793  27.407  12.621  1.00  0.00           H  
ATOM   3577 1HH2 ARG A 240      69.938  26.899  15.978  1.00  0.00           H  
ATOM   3578 2HH2 ARG A 240      71.185  26.723  14.764  1.00  0.00           H  
ATOM   3579  N   VAL A 241      64.951  32.671  13.805  1.00  0.00           N  
ATOM   3580  CA  VAL A 241      63.899  33.155  12.918  1.00  0.00           C  
ATOM   3581  C   VAL A 241      64.457  34.113  11.874  1.00  0.00           C  
ATOM   3582  O   VAL A 241      64.072  34.065  10.705  1.00  0.00           O  
ATOM   3583  CB  VAL A 241      62.801  33.868  13.730  1.00  0.00           C  
ATOM   3584  CG1 VAL A 241      61.801  34.537  12.799  1.00  0.00           C  
ATOM   3585  CG2 VAL A 241      62.104  32.872  14.644  1.00  0.00           C  
ATOM   3586  H   VAL A 241      64.921  32.916  14.784  1.00  0.00           H  
ATOM   3587  HA  VAL A 241      63.462  32.300  12.401  1.00  0.00           H  
ATOM   3588  HB  VAL A 241      63.259  34.655  14.329  1.00  0.00           H  
ATOM   3589 1HG1 VAL A 241      61.032  35.037  13.389  1.00  0.00           H  
ATOM   3590 2HG1 VAL A 241      62.315  35.272  12.179  1.00  0.00           H  
ATOM   3591 3HG1 VAL A 241      61.336  33.785  12.162  1.00  0.00           H  
ATOM   3592 1HG2 VAL A 241      61.330  33.383  15.215  1.00  0.00           H  
ATOM   3593 2HG2 VAL A 241      61.652  32.082  14.044  1.00  0.00           H  
ATOM   3594 3HG2 VAL A 241      62.832  32.436  15.329  1.00  0.00           H  
ATOM   3595  N   ALA A 242      65.366  34.983  12.302  1.00  0.00           N  
ATOM   3596  CA  ALA A 242      65.979  35.954  11.404  1.00  0.00           C  
ATOM   3597  C   ALA A 242      66.814  35.265  10.332  1.00  0.00           C  
ATOM   3598  O   ALA A 242      66.792  35.660   9.166  1.00  0.00           O  
ATOM   3599  CB  ALA A 242      66.831  36.939  12.191  1.00  0.00           C  
ATOM   3600  H   ALA A 242      65.639  34.970  13.274  1.00  0.00           H  
ATOM   3601  HA  ALA A 242      65.181  36.501  10.901  1.00  0.00           H  
ATOM   3602 1HB  ALA A 242      67.282  37.658  11.507  1.00  0.00           H  
ATOM   3603 2HB  ALA A 242      66.206  37.467  12.911  1.00  0.00           H  
ATOM   3604 3HB  ALA A 242      67.616  36.400  12.719  1.00  0.00           H  
ATOM   3605  N   ALA A 243      67.547  34.233  10.735  1.00  0.00           N  
ATOM   3606  CA  ALA A 243      68.391  33.486   9.809  1.00  0.00           C  
ATOM   3607  C   ALA A 243      67.555  32.770   8.756  1.00  0.00           C  
ATOM   3608  O   ALA A 243      67.916  32.738   7.580  1.00  0.00           O  
ATOM   3609  CB  ALA A 243      69.258  32.492  10.568  1.00  0.00           C  
ATOM   3610  H   ALA A 243      67.520  33.960  11.707  1.00  0.00           H  
ATOM   3611  HA  ALA A 243      69.037  34.196   9.292  1.00  0.00           H  
ATOM   3612 1HB  ALA A 243      69.882  31.942   9.864  1.00  0.00           H  
ATOM   3613 2HB  ALA A 243      69.893  33.028  11.274  1.00  0.00           H  
ATOM   3614 3HB  ALA A 243      68.622  31.794  11.110  1.00  0.00           H  
ATOM   3615  N   GLU A 244      66.436  32.197   9.187  1.00  0.00           N  
ATOM   3616  CA  GLU A 244      65.546  31.480   8.282  1.00  0.00           C  
ATOM   3617  C   GLU A 244      64.935  32.420   7.250  1.00  0.00           C  
ATOM   3618  O   GLU A 244      64.816  32.074   6.074  1.00  0.00           O  
ATOM   3619  CB  GLU A 244      64.436  30.780   9.069  1.00  0.00           C  
ATOM   3620  CG  GLU A 244      64.911  29.612   9.922  1.00  0.00           C  
ATOM   3621  CD  GLU A 244      65.470  28.481   9.105  1.00  0.00           C  
ATOM   3622  OE1 GLU A 244      64.935  28.209   8.057  1.00  0.00           O  
ATOM   3623  OE2 GLU A 244      66.433  27.887   9.529  1.00  0.00           O  
ATOM   3624  H   GLU A 244      66.196  32.259  10.166  1.00  0.00           H  
ATOM   3625  HA  GLU A 244      66.128  30.729   7.747  1.00  0.00           H  
ATOM   3626 1HB  GLU A 244      63.949  31.499   9.728  1.00  0.00           H  
ATOM   3627 2HB  GLU A 244      63.681  30.405   8.379  1.00  0.00           H  
ATOM   3628 1HG  GLU A 244      65.681  29.965  10.607  1.00  0.00           H  
ATOM   3629 2HG  GLU A 244      64.074  29.246  10.516  1.00  0.00           H  
ATOM   3630  N   ALA A 245      64.549  33.610   7.698  1.00  0.00           N  
ATOM   3631  CA  ALA A 245      63.949  34.603   6.814  1.00  0.00           C  
ATOM   3632  C   ALA A 245      64.942  35.071   5.757  1.00  0.00           C  
ATOM   3633  O   ALA A 245      64.586  35.245   4.591  1.00  0.00           O  
ATOM   3634  CB  ALA A 245      63.431  35.785   7.619  1.00  0.00           C  
ATOM   3635  H   ALA A 245      64.674  33.833   8.675  1.00  0.00           H  
ATOM   3636  HA  ALA A 245      63.112  34.134   6.297  1.00  0.00           H  
ATOM   3637 1HB  ALA A 245      62.986  36.517   6.945  1.00  0.00           H  
ATOM   3638 2HB  ALA A 245      62.678  35.440   8.328  1.00  0.00           H  
ATOM   3639 3HB  ALA A 245      64.256  36.245   8.161  1.00  0.00           H  
ATOM   3640  N   VAL A 246      66.188  35.272   6.172  1.00  0.00           N  
ATOM   3641  CA  VAL A 246      67.235  35.720   5.261  1.00  0.00           C  
ATOM   3642  C   VAL A 246      67.519  34.674   4.191  1.00  0.00           C  
ATOM   3643  O   VAL A 246      67.713  35.006   3.021  1.00  0.00           O  
ATOM   3644  CB  VAL A 246      68.530  36.018   6.040  1.00  0.00           C  
ATOM   3645  CG1 VAL A 246      69.676  36.301   5.080  1.00  0.00           C  
ATOM   3646  CG2 VAL A 246      68.310  37.193   6.980  1.00  0.00           C  
ATOM   3647  H   VAL A 246      66.416  35.111   7.142  1.00  0.00           H  
ATOM   3648  HA  VAL A 246      66.897  36.632   4.767  1.00  0.00           H  
ATOM   3649  HB  VAL A 246      68.806  35.136   6.618  1.00  0.00           H  
ATOM   3650 1HG1 VAL A 246      70.583  36.509   5.648  1.00  0.00           H  
ATOM   3651 2HG1 VAL A 246      69.839  35.433   4.442  1.00  0.00           H  
ATOM   3652 3HG1 VAL A 246      69.428  37.165   4.464  1.00  0.00           H  
ATOM   3653 1HG2 VAL A 246      69.230  37.398   7.528  1.00  0.00           H  
ATOM   3654 2HG2 VAL A 246      68.028  38.074   6.402  1.00  0.00           H  
ATOM   3655 3HG2 VAL A 246      67.514  36.952   7.685  1.00  0.00           H  
ATOM   3656  N   ARG A 247      67.542  33.409   4.598  1.00  0.00           N  
ATOM   3657  CA  ARG A 247      67.803  32.312   3.674  1.00  0.00           C  
ATOM   3658  C   ARG A 247      66.697  32.193   2.633  1.00  0.00           C  
ATOM   3659  O   ARG A 247      66.965  31.957   1.454  1.00  0.00           O  
ATOM   3660  CB  ARG A 247      67.930  30.996   4.428  1.00  0.00           C  
ATOM   3661  CG  ARG A 247      68.351  29.809   3.576  1.00  0.00           C  
ATOM   3662  CD  ARG A 247      68.502  28.576   4.389  1.00  0.00           C  
ATOM   3663  NE  ARG A 247      69.533  28.717   5.404  1.00  0.00           N  
ATOM   3664  CZ  ARG A 247      69.296  28.836   6.725  1.00  0.00           C  
ATOM   3665  NH1 ARG A 247      68.060  28.828   7.174  1.00  0.00           N  
ATOM   3666  NH2 ARG A 247      70.305  28.960   7.569  1.00  0.00           N  
ATOM   3667  H   ARG A 247      67.374  33.203   5.572  1.00  0.00           H  
ATOM   3668  HA  ARG A 247      68.707  32.542   3.110  1.00  0.00           H  
ATOM   3669 1HB  ARG A 247      68.661  31.104   5.227  1.00  0.00           H  
ATOM   3670 2HB  ARG A 247      66.974  30.748   4.889  1.00  0.00           H  
ATOM   3671 1HG  ARG A 247      67.598  29.625   2.810  1.00  0.00           H  
ATOM   3672 2HG  ARG A 247      69.309  30.025   3.100  1.00  0.00           H  
ATOM   3673 1HD  ARG A 247      67.560  28.353   4.889  1.00  0.00           H  
ATOM   3674 2HD  ARG A 247      68.774  27.744   3.741  1.00  0.00           H  
ATOM   3675  HE  ARG A 247      70.497  28.728   5.097  1.00  0.00           H  
ATOM   3676 1HH1 ARG A 247      67.289  28.733   6.529  1.00  0.00           H  
ATOM   3677 2HH1 ARG A 247      67.882  28.917   8.164  1.00  0.00           H  
ATOM   3678 1HH2 ARG A 247      71.255  28.966   7.224  1.00  0.00           H  
ATOM   3679 2HH2 ARG A 247      70.127  29.048   8.559  1.00  0.00           H  
ATOM   3680  N   ALA A 248      65.455  32.359   3.076  1.00  0.00           N  
ATOM   3681  CA  ALA A 248      64.306  32.271   2.182  1.00  0.00           C  
ATOM   3682  C   ALA A 248      64.327  33.388   1.146  1.00  0.00           C  
ATOM   3683  O   ALA A 248      64.020  33.166  -0.026  1.00  0.00           O  
ATOM   3684  CB  ALA A 248      63.011  32.308   2.980  1.00  0.00           C  
ATOM   3685  H   ALA A 248      65.303  32.549   4.055  1.00  0.00           H  
ATOM   3686  HA  ALA A 248      64.365  31.323   1.647  1.00  0.00           H  
ATOM   3687 1HB  ALA A 248      62.162  32.241   2.299  1.00  0.00           H  
ATOM   3688 2HB  ALA A 248      62.987  31.467   3.673  1.00  0.00           H  
ATOM   3689 3HB  ALA A 248      62.955  33.241   3.539  1.00  0.00           H  
ATOM   3690  N   ALA A 249      64.689  34.588   1.584  1.00  0.00           N  
ATOM   3691  CA  ALA A 249      64.750  35.742   0.696  1.00  0.00           C  
ATOM   3692  C   ALA A 249      65.822  35.559  -0.371  1.00  0.00           C  
ATOM   3693  O   ALA A 249      65.616  35.901  -1.536  1.00  0.00           O  
ATOM   3694  CB  ALA A 249      65.004  37.012   1.495  1.00  0.00           C  
ATOM   3695  H   ALA A 249      64.928  34.705   2.558  1.00  0.00           H  
ATOM   3696  HA  ALA A 249      63.789  35.830   0.189  1.00  0.00           H  
ATOM   3697 1HB  ALA A 249      65.047  37.865   0.818  1.00  0.00           H  
ATOM   3698 2HB  ALA A 249      64.196  37.158   2.212  1.00  0.00           H  
ATOM   3699 3HB  ALA A 249      65.950  36.924   2.027  1.00  0.00           H  
ATOM   3700  N   ILE A 250      66.966  35.018   0.033  1.00  0.00           N  
ATOM   3701  CA  ILE A 250      68.073  34.790  -0.887  1.00  0.00           C  
ATOM   3702  C   ILE A 250      67.703  33.763  -1.950  1.00  0.00           C  
ATOM   3703  O   ILE A 250      68.061  33.908  -3.118  1.00  0.00           O  
ATOM   3704  CB  ILE A 250      69.328  34.318  -0.130  1.00  0.00           C  
ATOM   3705  CG1 ILE A 250      69.872  35.442   0.755  1.00  0.00           C  
ATOM   3706  CG2 ILE A 250      70.392  33.843  -1.108  1.00  0.00           C  
ATOM   3707  CD1 ILE A 250      70.936  34.991   1.730  1.00  0.00           C  
ATOM   3708  H   ILE A 250      67.072  34.760   1.003  1.00  0.00           H  
ATOM   3709  HA  ILE A 250      68.307  35.730  -1.386  1.00  0.00           H  
ATOM   3710  HB  ILE A 250      69.064  33.494   0.533  1.00  0.00           H  
ATOM   3711 1HG1 ILE A 250      70.294  36.226   0.128  1.00  0.00           H  
ATOM   3712 2HG1 ILE A 250      69.054  35.885   1.325  1.00  0.00           H  
ATOM   3713 1HG2 ILE A 250      71.272  33.513  -0.556  1.00  0.00           H  
ATOM   3714 2HG2 ILE A 250      70.001  33.014  -1.696  1.00  0.00           H  
ATOM   3715 3HG2 ILE A 250      70.666  34.662  -1.772  1.00  0.00           H  
ATOM   3716 1HD1 ILE A 250      71.271  35.843   2.322  1.00  0.00           H  
ATOM   3717 2HD1 ILE A 250      70.523  34.229   2.392  1.00  0.00           H  
ATOM   3718 3HD1 ILE A 250      71.780  34.576   1.181  1.00  0.00           H  
ATOM   3719  N   ARG A 251      66.975  32.714  -1.537  1.00  0.00           N  
ATOM   3720  CA  ARG A 251      66.505  31.658  -2.442  1.00  0.00           C  
ATOM   3721  C   ARG A 251      65.434  32.212  -3.392  1.00  0.00           C  
ATOM   3722  O   ARG A 251      65.293  31.747  -4.524  1.00  0.00           O  
ATOM   3723  CB  ARG A 251      65.935  30.486  -1.657  1.00  0.00           C  
ATOM   3724  CG  ARG A 251      65.395  29.348  -2.509  1.00  0.00           C  
ATOM   3725  CD  ARG A 251      66.474  28.681  -3.282  1.00  0.00           C  
ATOM   3726  NE  ARG A 251      65.956  27.621  -4.132  1.00  0.00           N  
ATOM   3727  CZ  ARG A 251      65.437  27.810  -5.360  1.00  0.00           C  
ATOM   3728  NH1 ARG A 251      65.373  29.021  -5.867  1.00  0.00           N  
ATOM   3729  NH2 ARG A 251      64.992  26.778  -6.056  1.00  0.00           N  
ATOM   3730  H   ARG A 251      66.734  32.636  -0.560  1.00  0.00           H  
ATOM   3731  HA  ARG A 251      67.337  31.350  -3.076  1.00  0.00           H  
ATOM   3732 1HB  ARG A 251      66.706  30.074  -1.007  1.00  0.00           H  
ATOM   3733 2HB  ARG A 251      65.122  30.835  -1.020  1.00  0.00           H  
ATOM   3734 1HG  ARG A 251      64.924  28.604  -1.866  1.00  0.00           H  
ATOM   3735 2HG  ARG A 251      64.659  29.738  -3.213  1.00  0.00           H  
ATOM   3736 1HD  ARG A 251      66.973  29.413  -3.916  1.00  0.00           H  
ATOM   3737 2HD  ARG A 251      67.197  28.244  -2.594  1.00  0.00           H  
ATOM   3738  HE  ARG A 251      65.989  26.675  -3.775  1.00  0.00           H  
ATOM   3739 1HH1 ARG A 251      65.714  29.810  -5.336  1.00  0.00           H  
ATOM   3740 2HH1 ARG A 251      64.984  29.163  -6.788  1.00  0.00           H  
ATOM   3741 1HH2 ARG A 251      65.041  25.847  -5.666  1.00  0.00           H  
ATOM   3742 2HH2 ARG A 251      64.603  26.920  -6.976  1.00  0.00           H  
ATOM   3743  N   ASN A 252      64.693  33.211  -2.899  1.00  0.00           N  
ATOM   3744  CA  ASN A 252      63.579  33.854  -3.619  1.00  0.00           C  
ATOM   3745  C   ASN A 252      64.056  34.864  -4.658  1.00  0.00           C  
ATOM   3746  O   ASN A 252      63.252  35.443  -5.388  1.00  0.00           O  
ATOM   3747  CB  ASN A 252      62.633  34.524  -2.640  1.00  0.00           C  
ATOM   3748  CG  ASN A 252      61.837  33.534  -1.835  1.00  0.00           C  
ATOM   3749  OD1 ASN A 252      61.871  33.549  -0.600  1.00  0.00           O  
ATOM   3750  ND2 ASN A 252      61.122  32.672  -2.512  1.00  0.00           N  
ATOM   3751  H   ASN A 252      64.893  33.562  -1.974  1.00  0.00           H  
ATOM   3752  HA  ASN A 252      63.031  33.085  -4.166  1.00  0.00           H  
ATOM   3753 1HB  ASN A 252      63.203  35.155  -1.956  1.00  0.00           H  
ATOM   3754 2HB  ASN A 252      61.944  35.170  -3.184  1.00  0.00           H  
ATOM   3755 1HD2 ASN A 252      60.572  31.990  -2.030  1.00  0.00           H  
ATOM   3756 2HD2 ASN A 252      61.124  32.696  -3.512  1.00  0.00           H  
ATOM   3757  N   GLY A 253      65.364  35.084  -4.733  1.00  0.00           N  
ATOM   3758  CA  GLY A 253      65.896  36.024  -5.713  1.00  0.00           C  
ATOM   3759  C   GLY A 253      65.920  37.467  -5.212  1.00  0.00           C  
ATOM   3760  O   GLY A 253      65.671  38.403  -5.971  1.00  0.00           O  
ATOM   3761  H   GLY A 253      65.982  34.591  -4.104  1.00  0.00           H  
ATOM   3762 1HA  GLY A 253      66.911  35.732  -5.984  1.00  0.00           H  
ATOM   3763 2HA  GLY A 253      65.296  35.981  -6.621  1.00  0.00           H  
ATOM   3764  N   ALA A 254      66.221  37.630  -3.928  1.00  0.00           N  
ATOM   3765  CA  ALA A 254      66.502  38.937  -3.335  1.00  0.00           C  
ATOM   3766  C   ALA A 254      67.866  39.371  -3.813  1.00  0.00           C  
ATOM   3767  O   ALA A 254      68.746  38.543  -4.044  1.00  0.00           O  
ATOM   3768  CB  ALA A 254      66.443  38.888  -1.815  1.00  0.00           C  
ATOM   3769  H   ALA A 254      66.260  36.819  -3.326  1.00  0.00           H  
ATOM   3770  HA  ALA A 254      65.743  39.638  -3.684  1.00  0.00           H  
ATOM   3771 1HB  ALA A 254      66.657  39.877  -1.410  1.00  0.00           H  
ATOM   3772 2HB  ALA A 254      65.448  38.575  -1.499  1.00  0.00           H  
ATOM   3773 3HB  ALA A 254      67.181  38.178  -1.445  1.00  0.00           H  
ATOM   3774  N   ASP A 255      68.067  40.669  -3.970  1.00  0.00           N  
ATOM   3775  CA  ASP A 255      69.368  41.120  -4.416  1.00  0.00           C  
ATOM   3776  C   ASP A 255      70.401  40.654  -3.412  1.00  0.00           C  
ATOM   3777  O   ASP A 255      70.304  40.953  -2.223  1.00  0.00           O  
ATOM   3778  CB  ASP A 255      69.410  42.643  -4.560  1.00  0.00           C  
ATOM   3779  CG  ASP A 255      70.716  43.146  -5.159  1.00  0.00           C  
ATOM   3780  OD1 ASP A 255      71.739  42.571  -4.871  1.00  0.00           O  
ATOM   3781  OD2 ASP A 255      70.679  44.101  -5.898  1.00  0.00           O  
ATOM   3782  H   ASP A 255      67.312  41.311  -3.775  1.00  0.00           H  
ATOM   3783  HA  ASP A 255      69.575  40.672  -5.388  1.00  0.00           H  
ATOM   3784 1HB  ASP A 255      68.586  42.972  -5.193  1.00  0.00           H  
ATOM   3785 2HB  ASP A 255      69.274  43.105  -3.581  1.00  0.00           H  
ATOM   3786  N   ALA A 256      70.952  40.349  -3.164  1.00  0.00           N  
ATOM   3787  CA  ALA A 256      71.992  39.848  -2.284  1.00  0.00           C  
ATOM   3788  C   ALA A 256      72.498  40.911  -1.354  1.00  0.00           C  
ATOM   3789  O   ALA A 256      72.668  40.674  -0.158  1.00  0.00           O  
ATOM   3790  CB  ALA A 256      73.143  39.272  -3.096  1.00  0.00           C  
ATOM   3791  H   ALA A 256      71.562  39.845  -3.792  1.00  0.00           H  
ATOM   3792  HA  ALA A 256      71.563  39.056  -1.669  1.00  0.00           H  
ATOM   3793 1HB  ALA A 256      73.914  38.901  -2.421  1.00  0.00           H  
ATOM   3794 2HB  ALA A 256      72.777  38.453  -3.715  1.00  0.00           H  
ATOM   3795 3HB  ALA A 256      73.562  40.049  -3.734  1.00  0.00           H  
ATOM   3796  N   LYS A 257      72.752  42.103  -1.871  1.00  0.00           N  
ATOM   3797  CA  LYS A 257      73.256  43.121  -0.957  1.00  0.00           C  
ATOM   3798  C   LYS A 257      72.225  43.462   0.111  1.00  0.00           C  
ATOM   3799  O   LYS A 257      72.564  43.636   1.282  1.00  0.00           O  
ATOM   3800  CB  LYS A 257      73.653  44.382  -1.726  1.00  0.00           C  
ATOM   3801  CG  LYS A 257      72.483  45.140  -2.339  1.00  0.00           C  
ATOM   3802  CD  LYS A 257      72.959  46.357  -3.118  1.00  0.00           C  
ATOM   3803  CE  LYS A 257      71.789  47.142  -3.689  1.00  0.00           C  
ATOM   3804  NZ  LYS A 257      72.241  48.319  -4.481  1.00  0.00           N  
ATOM   3805  H   LYS A 257      72.591  42.256  -2.856  1.00  0.00           H  
ATOM   3806  HA  LYS A 257      74.140  42.728  -0.454  1.00  0.00           H  
ATOM   3807 1HB  LYS A 257      74.181  45.064  -1.059  1.00  0.00           H  
ATOM   3808 2HB  LYS A 257      74.338  44.116  -2.532  1.00  0.00           H  
ATOM   3809 1HG  LYS A 257      71.934  44.480  -3.011  1.00  0.00           H  
ATOM   3810 2HG  LYS A 257      71.808  45.467  -1.548  1.00  0.00           H  
ATOM   3811 1HD  LYS A 257      73.536  47.007  -2.460  1.00  0.00           H  
ATOM   3812 2HD  LYS A 257      73.603  46.035  -3.937  1.00  0.00           H  
ATOM   3813 1HE  LYS A 257      71.195  46.494  -4.332  1.00  0.00           H  
ATOM   3814 2HE  LYS A 257      71.153  47.491  -2.876  1.00  0.00           H  
ATOM   3815 1HZ  LYS A 257      71.437  48.812  -4.841  1.00  0.00           H  
ATOM   3816 2HZ  LYS A 257      72.778  48.937  -3.889  1.00  0.00           H  
ATOM   3817 3HZ  LYS A 257      72.816  48.006  -5.250  1.00  0.00           H  
ATOM   3818  N   ASP A 258      70.966  43.557  -0.299  1.00  0.00           N  
ATOM   3819  CA  ASP A 258      69.882  43.877   0.624  1.00  0.00           C  
ATOM   3820  C   ASP A 258      69.699  42.777   1.661  1.00  0.00           C  
ATOM   3821  O   ASP A 258      69.476  43.053   2.840  1.00  0.00           O  
ATOM   3822  CB  ASP A 258      68.572  44.090  -0.139  1.00  0.00           C  
ATOM   3823  CG  ASP A 258      68.557  45.384  -0.941  1.00  0.00           C  
ATOM   3824  OD1 ASP A 258      69.385  46.226  -0.689  1.00  0.00           O  
ATOM   3825  OD2 ASP A 258      67.717  45.518  -1.798  1.00  0.00           O  
ATOM   3826  H   ASP A 258      70.752  43.404  -1.273  1.00  0.00           H  
ATOM   3827  HA  ASP A 258      70.138  44.795   1.153  1.00  0.00           H  
ATOM   3828 1HB  ASP A 258      68.408  43.255  -0.821  1.00  0.00           H  
ATOM   3829 2HB  ASP A 258      67.739  44.105   0.565  1.00  0.00           H  
ATOM   3830  N   ALA A 259      69.795  41.529   1.217  1.00  0.00           N  
ATOM   3831  CA  ALA A 259      69.640  40.384   2.107  1.00  0.00           C  
ATOM   3832  C   ALA A 259      70.754  40.340   3.145  1.00  0.00           C  
ATOM   3833  O   ALA A 259      70.513  40.045   4.316  1.00  0.00           O  
ATOM   3834  CB  ALA A 259      69.606  39.091   1.307  1.00  0.00           C  
ATOM   3835  H   ALA A 259      69.978  41.368   0.237  1.00  0.00           H  
ATOM   3836  HA  ALA A 259      68.695  40.494   2.639  1.00  0.00           H  
ATOM   3837 1HB  ALA A 259      69.490  38.246   1.986  1.00  0.00           H  
ATOM   3838 2HB  ALA A 259      68.767  39.115   0.611  1.00  0.00           H  
ATOM   3839 3HB  ALA A 259      70.535  38.984   0.750  1.00  0.00           H  
ATOM   3840  N   ILE A 260      71.974  40.634   2.710  1.00  0.00           N  
ATOM   3841  CA  ILE A 260      73.127  40.629   3.602  1.00  0.00           C  
ATOM   3842  C   ILE A 260      73.003  41.707   4.671  1.00  0.00           C  
ATOM   3843  O   ILE A 260      73.331  41.480   5.837  1.00  0.00           O  
ATOM   3844  CB  ILE A 260      74.432  40.836   2.813  1.00  0.00           C  
ATOM   3845  CG1 ILE A 260      74.713  39.626   1.917  1.00  0.00           C  
ATOM   3846  CG2 ILE A 260      75.595  41.081   3.762  1.00  0.00           C  
ATOM   3847  CD1 ILE A 260      75.820  39.853   0.913  1.00  0.00           C  
ATOM   3848  H   ILE A 260      72.106  40.868   1.737  1.00  0.00           H  
ATOM   3849  HA  ILE A 260      73.175  39.661   4.099  1.00  0.00           H  
ATOM   3850  HB  ILE A 260      74.326  41.698   2.154  1.00  0.00           H  
ATOM   3851 1HG1 ILE A 260      74.982  38.771   2.536  1.00  0.00           H  
ATOM   3852 2HG1 ILE A 260      73.808  39.361   1.370  1.00  0.00           H  
ATOM   3853 1HG2 ILE A 260      76.510  41.224   3.188  1.00  0.00           H  
ATOM   3854 2HG2 ILE A 260      75.397  41.971   4.358  1.00  0.00           H  
ATOM   3855 3HG2 ILE A 260      75.713  40.221   4.422  1.00  0.00           H  
ATOM   3856 1HD1 ILE A 260      75.960  38.952   0.316  1.00  0.00           H  
ATOM   3857 2HD1 ILE A 260      75.554  40.685   0.260  1.00  0.00           H  
ATOM   3858 3HD1 ILE A 260      76.745  40.086   1.439  1.00  0.00           H  
ATOM   3859  N   LYS A 261      72.529  42.880   4.268  1.00  0.00           N  
ATOM   3860  CA  LYS A 261      72.360  43.997   5.191  1.00  0.00           C  
ATOM   3861  C   LYS A 261      71.312  43.683   6.250  1.00  0.00           C  
ATOM   3862  O   LYS A 261      71.485  44.007   7.425  1.00  0.00           O  
ATOM   3863  CB  LYS A 261      71.974  45.267   4.431  1.00  0.00           C  
ATOM   3864  CG  LYS A 261      73.093  45.856   3.582  1.00  0.00           C  
ATOM   3865  CD  LYS A 261      72.629  47.102   2.843  1.00  0.00           C  
ATOM   3866  CE  LYS A 261      73.742  47.686   1.986  1.00  0.00           C  
ATOM   3867  NZ  LYS A 261      73.291  48.884   1.227  1.00  0.00           N  
ATOM   3868  H   LYS A 261      72.279  43.002   3.297  1.00  0.00           H  
ATOM   3869  HA  LYS A 261      73.308  44.171   5.701  1.00  0.00           H  
ATOM   3870 1HB  LYS A 261      71.131  45.056   3.773  1.00  0.00           H  
ATOM   3871 2HB  LYS A 261      71.654  46.032   5.139  1.00  0.00           H  
ATOM   3872 1HG  LYS A 261      73.937  46.117   4.221  1.00  0.00           H  
ATOM   3873 2HG  LYS A 261      73.426  45.116   2.855  1.00  0.00           H  
ATOM   3874 1HD  LYS A 261      71.782  46.851   2.203  1.00  0.00           H  
ATOM   3875 2HD  LYS A 261      72.307  47.854   3.564  1.00  0.00           H  
ATOM   3876 1HE  LYS A 261      74.580  47.968   2.621  1.00  0.00           H  
ATOM   3877 2HE  LYS A 261      74.089  46.933   1.278  1.00  0.00           H  
ATOM   3878 1HZ  LYS A 261      74.056  49.240   0.672  1.00  0.00           H  
ATOM   3879 2HZ  LYS A 261      72.524  48.629   0.619  1.00  0.00           H  
ATOM   3880 3HZ  LYS A 261      72.984  49.597   1.874  1.00  0.00           H  
ATOM   3881  N   ALA A 262      70.223  43.048   5.828  1.00  0.00           N  
ATOM   3882  CA  ALA A 262      69.145  42.688   6.740  1.00  0.00           C  
ATOM   3883  C   ALA A 262      69.611  41.670   7.772  1.00  0.00           C  
ATOM   3884  O   ALA A 262      69.263  41.761   8.950  1.00  0.00           O  
ATOM   3885  CB  ALA A 262      67.951  42.151   5.963  1.00  0.00           C  
ATOM   3886  H   ALA A 262      70.140  42.810   4.850  1.00  0.00           H  
ATOM   3887  HA  ALA A 262      68.842  43.587   7.277  1.00  0.00           H  
ATOM   3888 1HB  ALA A 262      67.154  41.886   6.658  1.00  0.00           H  
ATOM   3889 2HB  ALA A 262      67.592  42.915   5.273  1.00  0.00           H  
ATOM   3890 3HB  ALA A 262      68.250  41.268   5.401  1.00  0.00           H  
ATOM   3891  N   ALA A 263      70.402  40.701   7.323  1.00  0.00           N  
ATOM   3892  CA  ALA A 263      70.919  39.663   8.207  1.00  0.00           C  
ATOM   3893  C   ALA A 263      71.854  40.249   9.257  1.00  0.00           C  
ATOM   3894  O   ALA A 263      71.816  39.859  10.424  1.00  0.00           O  
ATOM   3895  CB  ALA A 263      71.631  38.587   7.401  1.00  0.00           C  
ATOM   3896  H   ALA A 263      70.651  40.682   6.345  1.00  0.00           H  
ATOM   3897  HA  ALA A 263      70.075  39.212   8.730  1.00  0.00           H  
ATOM   3898 1HB  ALA A 263      72.011  37.819   8.075  1.00  0.00           H  
ATOM   3899 2HB  ALA A 263      70.931  38.137   6.697  1.00  0.00           H  
ATOM   3900 3HB  ALA A 263      72.460  39.032   6.854  1.00  0.00           H  
ATOM   3901  N   GLU A 264      72.694  41.189   8.835  1.00  0.00           N  
ATOM   3902  CA  GLU A 264      73.641  41.831   9.739  1.00  0.00           C  
ATOM   3903  C   GLU A 264      72.920  42.638  10.811  1.00  0.00           C  
ATOM   3904  O   GLU A 264      73.311  42.628  11.978  1.00  0.00           O  
ATOM   3905  CB  GLU A 264      74.593  42.739   8.957  1.00  0.00           C  
ATOM   3906  CG  GLU A 264      75.671  43.399   9.805  1.00  0.00           C  
ATOM   3907  CD  GLU A 264      76.640  44.211   8.992  1.00  0.00           C  
ATOM   3908  OE1 GLU A 264      76.496  44.247   7.793  1.00  0.00           O  
ATOM   3909  OE2 GLU A 264      77.525  44.797   9.570  1.00  0.00           O  
ATOM   3910  H   GLU A 264      72.676  41.465   7.864  1.00  0.00           H  
ATOM   3911  HA  GLU A 264      74.221  41.055  10.240  1.00  0.00           H  
ATOM   3912 1HB  GLU A 264      75.088  42.162   8.176  1.00  0.00           H  
ATOM   3913 2HB  GLU A 264      74.022  43.529   8.468  1.00  0.00           H  
ATOM   3914 1HG  GLU A 264      75.195  44.049  10.538  1.00  0.00           H  
ATOM   3915 2HG  GLU A 264      76.216  42.626  10.346  1.00  0.00           H  
ATOM   3916  N   ARG A 265      71.865  43.339  10.407  1.00  0.00           N  
ATOM   3917  CA  ARG A 265      71.088  44.153  11.333  1.00  0.00           C  
ATOM   3918  C   ARG A 265      70.397  43.289  12.380  1.00  0.00           C  
ATOM   3919  O   ARG A 265      70.348  43.644  13.558  1.00  0.00           O  
ATOM   3920  CB  ARG A 265      70.045  44.968  10.583  1.00  0.00           C  
ATOM   3921  CG  ARG A 265      70.604  46.104   9.742  1.00  0.00           C  
ATOM   3922  CD  ARG A 265      69.534  47.026   9.282  1.00  0.00           C  
ATOM   3923  NE  ARG A 265      68.592  46.364   8.394  1.00  0.00           N  
ATOM   3924  CZ  ARG A 265      68.743  46.261   7.059  1.00  0.00           C  
ATOM   3925  NH1 ARG A 265      69.800  46.780   6.475  1.00  0.00           N  
ATOM   3926  NH2 ARG A 265      67.828  45.638   6.337  1.00  0.00           N  
ATOM   3927  H   ARG A 265      71.596  43.305   9.434  1.00  0.00           H  
ATOM   3928  HA  ARG A 265      71.773  44.791  11.891  1.00  0.00           H  
ATOM   3929 1HB  ARG A 265      69.480  44.314   9.920  1.00  0.00           H  
ATOM   3930 2HB  ARG A 265      69.340  45.400  11.294  1.00  0.00           H  
ATOM   3931 1HG  ARG A 265      71.319  46.676  10.332  1.00  0.00           H  
ATOM   3932 2HG  ARG A 265      71.104  45.694   8.863  1.00  0.00           H  
ATOM   3933 1HD  ARG A 265      68.983  47.402  10.144  1.00  0.00           H  
ATOM   3934 2HD  ARG A 265      69.980  47.862   8.745  1.00  0.00           H  
ATOM   3935  HE  ARG A 265      67.766  45.952   8.807  1.00  0.00           H  
ATOM   3936 1HH1 ARG A 265      70.499  47.257   7.027  1.00  0.00           H  
ATOM   3937 2HH1 ARG A 265      69.913  46.703   5.475  1.00  0.00           H  
ATOM   3938 1HH2 ARG A 265      67.015  45.239   6.786  1.00  0.00           H  
ATOM   3939 2HH2 ARG A 265      67.941  45.561   5.337  1.00  0.00           H  
ATOM   3940  N   ILE A 266      69.863  42.153  11.944  1.00  0.00           N  
ATOM   3941  CA  ILE A 266      69.174  41.236  12.844  1.00  0.00           C  
ATOM   3942  C   ILE A 266      70.130  40.653  13.877  1.00  0.00           C  
ATOM   3943  O   ILE A 266      69.784  40.519  15.050  1.00  0.00           O  
ATOM   3944  CB  ILE A 266      68.508  40.092  12.058  1.00  0.00           C  
ATOM   3945  CG1 ILE A 266      69.568  39.231  11.366  1.00  0.00           C  
ATOM   3946  CG2 ILE A 266      67.524  40.649  11.040  1.00  0.00           C  
ATOM   3947  CD1 ILE A 266      69.017  37.973  10.735  1.00  0.00           C  
ATOM   3948  H   ILE A 266      69.936  41.920  10.964  1.00  0.00           H  
ATOM   3949  HA  ILE A 266      68.397  41.788  13.372  1.00  0.00           H  
ATOM   3950  HB  ILE A 266      67.973  39.440  12.747  1.00  0.00           H  
ATOM   3951 1HG1 ILE A 266      70.061  39.815  10.590  1.00  0.00           H  
ATOM   3952 2HG1 ILE A 266      70.331  38.942  12.090  1.00  0.00           H  
ATOM   3953 1HG2 ILE A 266      67.063  39.827  10.493  1.00  0.00           H  
ATOM   3954 2HG2 ILE A 266      66.752  41.220  11.555  1.00  0.00           H  
ATOM   3955 3HG2 ILE A 266      68.051  41.299  10.342  1.00  0.00           H  
ATOM   3956 1HD1 ILE A 266      69.828  37.416  10.266  1.00  0.00           H  
ATOM   3957 2HD1 ILE A 266      68.549  37.356  11.503  1.00  0.00           H  
ATOM   3958 3HD1 ILE A 266      68.277  38.238   9.982  1.00  0.00           H  
ATOM   3959  N   THR A 267      71.334  40.309  13.432  1.00  0.00           N  
ATOM   3960  CA  THR A 267      72.344  39.741  14.317  1.00  0.00           C  
ATOM   3961  C   THR A 267      72.775  40.744  15.379  1.00  0.00           C  
ATOM   3962  O   THR A 267      72.958  40.390  16.544  1.00  0.00           O  
ATOM   3963  CB  THR A 267      73.575  39.269  13.522  1.00  0.00           C  
ATOM   3964  OG1 THR A 267      73.185  38.250  12.592  1.00  0.00           O  
ATOM   3965  CG2 THR A 267      74.636  38.715  14.460  1.00  0.00           C  
ATOM   3966  H   THR A 267      71.556  40.444  12.456  1.00  0.00           H  
ATOM   3967  HA  THR A 267      71.915  38.875  14.821  1.00  0.00           H  
ATOM   3968  HB  THR A 267      73.993  40.109  12.966  1.00  0.00           H  
ATOM   3969  HG1 THR A 267      72.790  38.658  11.818  1.00  0.00           H  
ATOM   3970 1HG2 THR A 267      75.499  38.387  13.881  1.00  0.00           H  
ATOM   3971 2HG2 THR A 267      74.943  39.491  15.161  1.00  0.00           H  
ATOM   3972 3HG2 THR A 267      74.228  37.870  15.012  1.00  0.00           H  
ATOM   3973  N   LEU A 268      72.935  41.998  14.969  1.00  0.00           N  
ATOM   3974  CA  LEU A 268      73.344  43.057  15.885  1.00  0.00           C  
ATOM   3975  C   LEU A 268      72.286  43.302  16.953  1.00  0.00           C  
ATOM   3976  O   LEU A 268      72.608  43.504  18.124  1.00  0.00           O  
ATOM   3977  CB  LEU A 268      73.607  44.355  15.111  1.00  0.00           C  
ATOM   3978  CG  LEU A 268      74.149  45.526  15.941  1.00  0.00           C  
ATOM   3979  CD1 LEU A 268      74.953  46.456  15.043  1.00  0.00           C  
ATOM   3980  CD2 LEU A 268      72.990  46.264  16.594  1.00  0.00           C  
ATOM   3981  H   LEU A 268      72.769  42.224  13.999  1.00  0.00           H  
ATOM   3982  HA  LEU A 268      74.257  42.744  16.390  1.00  0.00           H  
ATOM   3983 1HB  LEU A 268      74.327  44.148  14.321  1.00  0.00           H  
ATOM   3984 2HB  LEU A 268      72.675  44.679  14.649  1.00  0.00           H  
ATOM   3985  HG  LEU A 268      74.819  45.146  16.713  1.00  0.00           H  
ATOM   3986 1HD1 LEU A 268      75.338  47.288  15.632  1.00  0.00           H  
ATOM   3987 2HD1 LEU A 268      75.787  45.907  14.604  1.00  0.00           H  
ATOM   3988 3HD1 LEU A 268      74.313  46.839  14.249  1.00  0.00           H  
ATOM   3989 1HD2 LEU A 268      73.375  47.096  17.185  1.00  0.00           H  
ATOM   3990 2HD2 LEU A 268      72.320  46.646  15.823  1.00  0.00           H  
ATOM   3991 3HD2 LEU A 268      72.443  45.581  17.244  1.00  0.00           H  
ATOM   3992  N   ASP A 269      71.022  43.283  16.542  1.00  0.00           N  
ATOM   3993  CA  ASP A 269      69.914  43.504  17.462  1.00  0.00           C  
ATOM   3994  C   ASP A 269      69.829  42.391  18.499  1.00  0.00           C  
ATOM   3995  O   ASP A 269      69.581  42.645  19.678  1.00  0.00           O  
ATOM   3996  CB  ASP A 269      68.592  43.599  16.696  1.00  0.00           C  
ATOM   3997  CG  ASP A 269      68.463  44.887  15.894  1.00  0.00           C  
ATOM   3998  OD1 ASP A 269      69.213  45.800  16.149  1.00  0.00           O  
ATOM   3999  OD2 ASP A 269      67.616  44.946  15.035  1.00  0.00           O  
ATOM   4000  H   ASP A 269      70.824  43.111  15.566  1.00  0.00           H  
ATOM   4001  HA  ASP A 269      70.086  44.442  17.991  1.00  0.00           H  
ATOM   4002 1HB  ASP A 269      68.505  42.753  16.014  1.00  0.00           H  
ATOM   4003 2HB  ASP A 269      67.760  43.540  17.398  1.00  0.00           H  
ATOM   4004  N   VAL A 270      70.038  41.157  18.054  1.00  0.00           N  
ATOM   4005  CA  VAL A 270      69.986  40.002  18.942  1.00  0.00           C  
ATOM   4006  C   VAL A 270      71.097  40.057  19.982  1.00  0.00           C  
ATOM   4007  O   VAL A 270      70.882  39.739  21.152  1.00  0.00           O  
ATOM   4008  CB  VAL A 270      70.110  38.698  18.131  1.00  0.00           C  
ATOM   4009  CG1 VAL A 270      70.247  37.503  19.062  1.00  0.00           C  
ATOM   4010  CG2 VAL A 270      68.902  38.538  17.221  1.00  0.00           C  
ATOM   4011  H   VAL A 270      70.238  41.014  17.074  1.00  0.00           H  
ATOM   4012  HA  VAL A 270      69.028  40.010  19.464  1.00  0.00           H  
ATOM   4013  HB  VAL A 270      71.017  38.741  17.528  1.00  0.00           H  
ATOM   4014 1HG1 VAL A 270      70.333  36.590  18.472  1.00  0.00           H  
ATOM   4015 2HG1 VAL A 270      71.138  37.622  19.679  1.00  0.00           H  
ATOM   4016 3HG1 VAL A 270      69.367  37.438  19.703  1.00  0.00           H  
ATOM   4017 1HG2 VAL A 270      68.996  37.614  16.651  1.00  0.00           H  
ATOM   4018 2HG2 VAL A 270      67.994  38.501  17.825  1.00  0.00           H  
ATOM   4019 3HG2 VAL A 270      68.847  39.384  16.536  1.00  0.00           H  
ATOM   4020  N   LEU A 271      72.287  40.461  19.549  1.00  0.00           N  
ATOM   4021  CA  LEU A 271      73.435  40.558  20.442  1.00  0.00           C  
ATOM   4022  C   LEU A 271      73.212  41.620  21.512  1.00  0.00           C  
ATOM   4023  O   LEU A 271      73.556  41.422  22.677  1.00  0.00           O  
ATOM   4024  CB  LEU A 271      74.702  40.886  19.642  1.00  0.00           C  
ATOM   4025  CG  LEU A 271      75.212  39.774  18.718  1.00  0.00           C  
ATOM   4026  CD1 LEU A 271      76.356  40.306  17.866  1.00  0.00           C  
ATOM   4027  CD2 LEU A 271      75.661  38.585  19.555  1.00  0.00           C  
ATOM   4028  H   LEU A 271      72.398  40.707  18.576  1.00  0.00           H  
ATOM   4029  HA  LEU A 271      73.562  39.601  20.947  1.00  0.00           H  
ATOM   4030 1HB  LEU A 271      74.507  41.764  19.028  1.00  0.00           H  
ATOM   4031 2HB  LEU A 271      75.502  41.129  20.342  1.00  0.00           H  
ATOM   4032  HG  LEU A 271      74.412  39.463  18.046  1.00  0.00           H  
ATOM   4033 1HD1 LEU A 271      76.719  39.515  17.209  1.00  0.00           H  
ATOM   4034 2HD1 LEU A 271      76.003  41.143  17.263  1.00  0.00           H  
ATOM   4035 3HD1 LEU A 271      77.167  40.640  18.512  1.00  0.00           H  
ATOM   4036 1HD2 LEU A 271      76.023  37.793  18.898  1.00  0.00           H  
ATOM   4037 2HD2 LEU A 271      76.462  38.894  20.226  1.00  0.00           H  
ATOM   4038 3HD2 LEU A 271      74.820  38.213  20.140  1.00  0.00           H  
ATOM   4039  N   ARG A 272      72.635  42.746  21.109  1.00  0.00           N  
ATOM   4040  CA  ARG A 272      72.365  43.842  22.032  1.00  0.00           C  
ATOM   4041  C   ARG A 272      71.348  43.432  23.090  1.00  0.00           C  
ATOM   4042  O   ARG A 272      71.168  44.124  24.092  1.00  0.00           O  
ATOM   4043  CB  ARG A 272      71.848  45.060  21.281  1.00  0.00           C  
ATOM   4044  CG  ARG A 272      72.846  45.690  20.321  1.00  0.00           C  
ATOM   4045  CD  ARG A 272      73.959  46.356  21.046  1.00  0.00           C  
ATOM   4046  NE  ARG A 272      74.921  46.950  20.132  1.00  0.00           N  
ATOM   4047  CZ  ARG A 272      74.828  48.195  19.626  1.00  0.00           C  
ATOM   4048  NH1 ARG A 272      73.812  48.963  19.953  1.00  0.00           N  
ATOM   4049  NH2 ARG A 272      75.757  48.645  18.801  1.00  0.00           N  
ATOM   4050  H   ARG A 272      72.376  42.846  20.139  1.00  0.00           H  
ATOM   4051  HA  ARG A 272      73.280  44.065  22.581  1.00  0.00           H  
ATOM   4052 1HB  ARG A 272      70.966  44.785  20.705  1.00  0.00           H  
ATOM   4053 2HB  ARG A 272      71.547  45.827  21.994  1.00  0.00           H  
ATOM   4054 1HG  ARG A 272      73.268  44.919  19.677  1.00  0.00           H  
ATOM   4055 2HG  ARG A 272      72.339  46.437  19.709  1.00  0.00           H  
ATOM   4056 1HD  ARG A 272      73.559  47.146  21.680  1.00  0.00           H  
ATOM   4057 2HD  ARG A 272      74.480  45.625  21.662  1.00  0.00           H  
ATOM   4058  HE  ARG A 272      75.717  46.390  19.857  1.00  0.00           H  
ATOM   4059 1HH1 ARG A 272      73.102  48.620  20.583  1.00  0.00           H  
ATOM   4060 2HH1 ARG A 272      73.742  49.896  19.573  1.00  0.00           H  
ATOM   4061 1HH2 ARG A 272      76.538  48.054  18.549  1.00  0.00           H  
ATOM   4062 2HH2 ARG A 272      75.687  49.577  18.422  1.00  0.00           H  
ATOM   4063  N   HIS A 273      70.677  42.321  22.893  1.00  0.00           N  
ATOM   4064  CA  HIS A 273      69.659  41.990  23.896  1.00  0.00           C  
ATOM   4065  C   HIS A 273      70.021  40.836  24.800  1.00  0.00           C  
ATOM   4066  O   HIS A 273      69.146  40.195  25.383  1.00  0.00           O  
ATOM   4067  CB  HIS A 273      68.328  41.670  23.209  1.00  0.00           C  
ATOM   4068  CG  HIS A 273      67.196  41.448  24.163  1.00  0.00           C  
ATOM   4069  ND1 HIS A 273      66.669  40.199  24.416  1.00  0.00           N  
ATOM   4070  CD2 HIS A 273      66.490  42.316  24.925  1.00  0.00           C  
ATOM   4071  CE1 HIS A 273      65.687  40.308  25.294  1.00  0.00           C  
ATOM   4072  NE2 HIS A 273      65.559  41.581  25.618  1.00  0.00           N  
ATOM   4073  H   HIS A 273      70.885  41.758  22.080  1.00  0.00           H  
ATOM   4074  HA  HIS A 273      69.512  42.841  24.560  1.00  0.00           H  
ATOM   4075 1HB  HIS A 273      68.056  42.488  22.541  1.00  0.00           H  
ATOM   4076 2HB  HIS A 273      68.440  40.774  22.599  1.00  0.00           H  
ATOM   4077  HD2 HIS A 273      66.632  43.395  24.979  1.00  0.00           H  
ATOM   4078  HE1 HIS A 273      65.087  39.487  25.684  1.00  0.00           H  
ATOM   4079  HE2 HIS A 273      64.886  41.960  26.270  1.00  0.00           H  
ATOM   4080  N   THR A 274      71.306  40.580  24.910  1.00  0.00           N  
ATOM   4081  CA  THR A 274      71.794  39.527  25.773  1.00  0.00           C  
ATOM   4082  C   THR A 274      73.290  39.680  25.990  1.00  0.00           C  
ATOM   4083  O   THR A 274      74.006  40.177  25.120  1.00  0.00           O  
ATOM   4084  CB  THR A 274      71.486  38.136  25.188  1.00  0.00           C  
ATOM   4085  OG1 THR A 274      71.905  37.123  26.111  1.00  0.00           O  
ATOM   4086  CG2 THR A 274      72.210  37.942  23.864  1.00  0.00           C  
ATOM   4087  H   THR A 274      71.964  41.133  24.379  1.00  0.00           H  
ATOM   4088  HA  THR A 274      71.288  39.606  26.735  1.00  0.00           H  
ATOM   4089  HB  THR A 274      70.412  38.040  25.026  1.00  0.00           H  
ATOM   4090  HG1 THR A 274      71.449  36.301  25.911  1.00  0.00           H  
ATOM   4091 1HG2 THR A 274      71.980  36.955  23.465  1.00  0.00           H  
ATOM   4092 2HG2 THR A 274      71.884  38.705  23.156  1.00  0.00           H  
ATOM   4093 3HG2 THR A 274      73.284  38.029  24.021  1.00  0.00           H  
ATOM   4094  N   ARG A 275      73.750  39.251  27.153  1.00  0.00           N  
ATOM   4095  CA  ARG A 275      75.158  39.298  27.520  1.00  0.00           C  
ATOM   4096  C   ARG A 275      75.626  37.898  27.889  1.00  0.00           C  
ATOM   4097  O   ARG A 275      76.730  37.717  28.403  1.00  0.00           O  
ATOM   4098  CB  ARG A 275      75.389  40.245  28.688  1.00  0.00           C  
ATOM   4099  CG  ARG A 275      75.100  41.708  28.393  1.00  0.00           C  
ATOM   4100  CD  ARG A 275      75.488  42.585  29.527  1.00  0.00           C  
ATOM   4101  NE  ARG A 275      74.699  42.311  30.718  1.00  0.00           N  
ATOM   4102  CZ  ARG A 275      73.494  42.855  30.979  1.00  0.00           C  
ATOM   4103  NH1 ARG A 275      72.954  43.697  30.127  1.00  0.00           N  
ATOM   4104  NH2 ARG A 275      72.855  42.541  32.093  1.00  0.00           N  
ATOM   4105  H   ARG A 275      73.102  38.871  27.828  1.00  0.00           H  
ATOM   4106  HA  ARG A 275      75.734  39.597  26.644  1.00  0.00           H  
ATOM   4107 1HB  ARG A 275      74.762  39.948  29.527  1.00  0.00           H  
ATOM   4108 2HB  ARG A 275      76.427  40.173  29.015  1.00  0.00           H  
ATOM   4109 1HG  ARG A 275      75.662  42.019  27.512  1.00  0.00           H  
ATOM   4110 2HG  ARG A 275      74.033  41.838  28.207  1.00  0.00           H  
ATOM   4111 1HD  ARG A 275      76.538  42.424  29.769  1.00  0.00           H  
ATOM   4112 2HD  ARG A 275      75.335  43.627  29.250  1.00  0.00           H  
ATOM   4113  HE  ARG A 275      75.082  41.667  31.397  1.00  0.00           H  
ATOM   4114 1HH1 ARG A 275      73.443  43.937  29.276  1.00  0.00           H  
ATOM   4115 2HH1 ARG A 275      72.052  44.105  30.323  1.00  0.00           H  
ATOM   4116 1HH2 ARG A 275      73.271  41.893  32.748  1.00  0.00           H  
ATOM   4117 2HH2 ARG A 275      71.953  42.948  32.289  1.00  0.00           H  
ATOM   4118  N   ASP A 276      74.768  36.912  27.620  1.00  0.00           N  
ATOM   4119  CA  ASP A 276      75.087  35.517  27.904  1.00  0.00           C  
ATOM   4120  C   ASP A 276      76.289  35.071  27.096  1.00  0.00           C  
ATOM   4121  O   ASP A 276      76.210  34.926  25.876  1.00  0.00           O  
ATOM   4122  CB  ASP A 276      73.892  34.612  27.596  1.00  0.00           C  
ATOM   4123  CG  ASP A 276      74.137  33.157  27.974  1.00  0.00           C  
ATOM   4124  OD1 ASP A 276      75.012  32.554  27.400  1.00  0.00           O  
ATOM   4125  OD2 ASP A 276      73.447  32.664  28.834  1.00  0.00           O  
ATOM   4126  H   ASP A 276      73.874  37.138  27.208  1.00  0.00           H  
ATOM   4127  HA  ASP A 276      75.334  35.427  28.962  1.00  0.00           H  
ATOM   4128 1HB  ASP A 276      73.015  34.970  28.136  1.00  0.00           H  
ATOM   4129 2HB  ASP A 276      73.663  34.661  26.531  1.00  0.00           H  
ATOM   4130  N   PRO A 277      77.540  34.731  27.167  1.00  0.00           N  
ATOM   4131  CA  PRO A 277      78.587  34.328  26.239  1.00  0.00           C  
ATOM   4132  C   PRO A 277      78.199  33.187  25.294  1.00  0.00           C  
ATOM   4133  O   PRO A 277      78.502  33.226  24.101  1.00  0.00           O  
ATOM   4134  CB  PRO A 277      79.706  33.898  27.192  1.00  0.00           C  
ATOM   4135  CG  PRO A 277      79.510  34.754  28.397  1.00  0.00           C  
ATOM   4136  CD  PRO A 277      78.017  34.816  28.573  1.00  0.00           C  
ATOM   4137  HA  PRO A 277      78.871  35.190  25.617  1.00  0.00           H  
ATOM   4138 1HB  PRO A 277      79.620  32.824  27.414  1.00  0.00           H  
ATOM   4139 2HB  PRO A 277      80.686  34.050  26.715  1.00  0.00           H  
ATOM   4140 1HG  PRO A 277      80.021  34.312  29.264  1.00  0.00           H  
ATOM   4141 2HG  PRO A 277      79.959  35.745  28.235  1.00  0.00           H  
ATOM   4142 1HD  PRO A 277      77.681  33.951  29.164  1.00  0.00           H  
ATOM   4143 2HD  PRO A 277      77.745  35.757  29.073  1.00  0.00           H  
ATOM   4144  N   GLU A 278      77.529  32.166  25.816  1.00  0.00           N  
ATOM   4145  CA  GLU A 278      77.116  31.039  24.988  1.00  0.00           C  
ATOM   4146  C   GLU A 278      76.082  31.465  23.954  1.00  0.00           C  
ATOM   4147  O   GLU A 278      76.192  31.126  22.775  1.00  0.00           O  
ATOM   4148  CB  GLU A 278      76.548  29.917  25.859  1.00  0.00           C  
ATOM   4149  CG  GLU A 278      76.138  28.669  25.090  1.00  0.00           C  
ATOM   4150  CD  GLU A 278      75.642  27.567  25.983  1.00  0.00           C  
ATOM   4151  OE1 GLU A 278      75.634  27.753  27.176  1.00  0.00           O  
ATOM   4152  OE2 GLU A 278      75.269  26.537  25.472  1.00  0.00           O  
ATOM   4153  H   GLU A 278      77.306  32.177  26.801  1.00  0.00           H  
ATOM   4154  HA  GLU A 278      77.989  30.665  24.452  1.00  0.00           H  
ATOM   4155 1HB  GLU A 278      77.288  29.623  26.603  1.00  0.00           H  
ATOM   4156 2HB  GLU A 278      75.672  30.281  26.396  1.00  0.00           H  
ATOM   4157 1HG  GLU A 278      75.350  28.932  24.384  1.00  0.00           H  
ATOM   4158 2HG  GLU A 278      76.994  28.310  24.519  1.00  0.00           H  
ATOM   4159  N   GLU A 279      75.078  32.211  24.401  1.00  0.00           N  
ATOM   4160  CA  GLU A 279      74.022  32.686  23.515  1.00  0.00           C  
ATOM   4161  C   GLU A 279      74.570  33.650  22.471  1.00  0.00           C  
ATOM   4162  O   GLU A 279      74.185  33.600  21.303  1.00  0.00           O  
ATOM   4163  CB  GLU A 279      72.915  33.369  24.322  1.00  0.00           C  
ATOM   4164  CG  GLU A 279      72.092  32.423  25.185  1.00  0.00           C  
ATOM   4165  CD  GLU A 279      71.064  33.137  26.018  1.00  0.00           C  
ATOM   4166  OE1 GLU A 279      71.061  34.344  26.017  1.00  0.00           O  
ATOM   4167  OE2 GLU A 279      70.280  32.473  26.655  1.00  0.00           O  
ATOM   4168  H   GLU A 279      75.045  32.455  25.380  1.00  0.00           H  
ATOM   4169  HA  GLU A 279      73.600  31.829  22.989  1.00  0.00           H  
ATOM   4170 1HB  GLU A 279      73.354  34.122  24.976  1.00  0.00           H  
ATOM   4171 2HB  GLU A 279      72.234  33.881  23.644  1.00  0.00           H  
ATOM   4172 1HG  GLU A 279      71.586  31.706  24.540  1.00  0.00           H  
ATOM   4173 2HG  GLU A 279      72.763  31.870  25.841  1.00  0.00           H  
ATOM   4174  N   VAL A 280      75.470  34.528  22.899  1.00  0.00           N  
ATOM   4175  CA  VAL A 280      76.073  35.505  22.001  1.00  0.00           C  
ATOM   4176  C   VAL A 280      76.915  34.824  20.930  1.00  0.00           C  
ATOM   4177  O   VAL A 280      76.891  35.219  19.764  1.00  0.00           O  
ATOM   4178  CB  VAL A 280      76.954  36.487  22.795  1.00  0.00           C  
ATOM   4179  CG1 VAL A 280      77.733  37.388  21.848  1.00  0.00           C  
ATOM   4180  CG2 VAL A 280      76.091  37.313  23.737  1.00  0.00           C  
ATOM   4181  H   VAL A 280      75.743  34.518  23.871  1.00  0.00           H  
ATOM   4182  HA  VAL A 280      75.275  36.060  21.507  1.00  0.00           H  
ATOM   4183  HB  VAL A 280      77.684  35.921  23.373  1.00  0.00           H  
ATOM   4184 1HG1 VAL A 280      78.351  38.076  22.426  1.00  0.00           H  
ATOM   4185 2HG1 VAL A 280      78.371  36.779  21.209  1.00  0.00           H  
ATOM   4186 3HG1 VAL A 280      77.037  37.957  21.232  1.00  0.00           H  
ATOM   4187 1HG2 VAL A 280      76.721  38.005  24.295  1.00  0.00           H  
ATOM   4188 2HG2 VAL A 280      75.357  37.875  23.159  1.00  0.00           H  
ATOM   4189 3HG2 VAL A 280      75.575  36.650  24.432  1.00  0.00           H  
ATOM   4190  N   ASN A 281      77.659  33.800  21.332  1.00  0.00           N  
ATOM   4191  CA  ASN A 281      78.511  33.062  20.406  1.00  0.00           C  
ATOM   4192  C   ASN A 281      77.682  32.337  19.354  1.00  0.00           C  
ATOM   4193  O   ASN A 281      78.042  32.308  18.178  1.00  0.00           O  
ATOM   4194  CB  ASN A 281      79.395  32.083  21.157  1.00  0.00           C  
ATOM   4195  CG  ASN A 281      80.397  31.407  20.264  1.00  0.00           C  
ATOM   4196  OD1 ASN A 281      80.929  32.020  19.331  1.00  0.00           O  
ATOM   4197  ND2 ASN A 281      80.665  30.154  20.531  1.00  0.00           N  
ATOM   4198  H   ASN A 281      77.635  33.525  22.304  1.00  0.00           H  
ATOM   4199  HA  ASN A 281      79.149  33.774  19.880  1.00  0.00           H  
ATOM   4200 1HB  ASN A 281      79.928  32.609  21.950  1.00  0.00           H  
ATOM   4201 2HB  ASN A 281      78.774  31.321  21.629  1.00  0.00           H  
ATOM   4202 1HD2 ASN A 281      81.325  29.653  19.969  1.00  0.00           H  
ATOM   4203 2HD2 ASN A 281      80.211  29.698  21.295  1.00  0.00           H  
ATOM   4204  N   GLU A 282      76.568  31.753  19.784  1.00  0.00           N  
ATOM   4205  CA  GLU A 282      75.685  31.027  18.878  1.00  0.00           C  
ATOM   4206  C   GLU A 282      75.066  31.962  17.848  1.00  0.00           C  
ATOM   4207  O   GLU A 282      74.952  31.616  16.672  1.00  0.00           O  
ATOM   4208  CB  GLU A 282      74.581  30.316  19.664  1.00  0.00           C  
ATOM   4209  CG  GLU A 282      73.650  29.466  18.811  1.00  0.00           C  
ATOM   4210  CD  GLU A 282      72.635  28.712  19.625  1.00  0.00           C  
ATOM   4211  OE1 GLU A 282      72.930  28.383  20.749  1.00  0.00           O  
ATOM   4212  OE2 GLU A 282      71.564  28.466  19.122  1.00  0.00           O  
ATOM   4213  H   GLU A 282      76.328  31.812  20.762  1.00  0.00           H  
ATOM   4214  HA  GLU A 282      76.275  30.282  18.343  1.00  0.00           H  
ATOM   4215 1HB  GLU A 282      75.030  29.667  20.416  1.00  0.00           H  
ATOM   4216 2HB  GLU A 282      73.974  31.054  20.188  1.00  0.00           H  
ATOM   4217 1HG  GLU A 282      73.127  30.113  18.107  1.00  0.00           H  
ATOM   4218 2HG  GLU A 282      74.246  28.758  18.236  1.00  0.00           H  
ATOM   4219  N   ILE A 283      74.667  33.148  18.294  1.00  0.00           N  
ATOM   4220  CA  ILE A 283      74.058  34.135  17.410  1.00  0.00           C  
ATOM   4221  C   ILE A 283      75.046  34.613  16.355  1.00  0.00           C  
ATOM   4222  O   ILE A 283      74.689  34.786  15.189  1.00  0.00           O  
ATOM   4223  CB  ILE A 283      73.537  35.343  18.210  1.00  0.00           C  
ATOM   4224  CG1 ILE A 283      72.356  34.929  19.093  1.00  0.00           C  
ATOM   4225  CG2 ILE A 283      73.135  36.470  17.272  1.00  0.00           C  
ATOM   4226  CD1 ILE A 283      71.955  35.977  20.106  1.00  0.00           C  
ATOM   4227  H   ILE A 283      74.788  33.371  19.271  1.00  0.00           H  
ATOM   4228  HA  ILE A 283      73.214  33.670  16.902  1.00  0.00           H  
ATOM   4229  HB  ILE A 283      74.320  35.701  18.879  1.00  0.00           H  
ATOM   4230 1HG1 ILE A 283      71.492  34.712  18.466  1.00  0.00           H  
ATOM   4231 2HG1 ILE A 283      72.607  34.014  19.631  1.00  0.00           H  
ATOM   4232 1HG2 ILE A 283      72.769  37.315  17.854  1.00  0.00           H  
ATOM   4233 2HG2 ILE A 283      73.999  36.780  16.686  1.00  0.00           H  
ATOM   4234 3HG2 ILE A 283      72.348  36.122  16.602  1.00  0.00           H  
ATOM   4235 1HD1 ILE A 283      71.113  35.611  20.694  1.00  0.00           H  
ATOM   4236 2HD1 ILE A 283      72.797  36.184  20.768  1.00  0.00           H  
ATOM   4237 3HD1 ILE A 283      71.666  36.891  19.589  1.00  0.00           H  
ATOM   4238  N   VAL A 284      76.291  34.825  16.769  1.00  0.00           N  
ATOM   4239  CA  VAL A 284      77.333  35.285  15.858  1.00  0.00           C  
ATOM   4240  C   VAL A 284      77.628  34.241  14.789  1.00  0.00           C  
ATOM   4241  O   VAL A 284      77.820  34.574  13.619  1.00  0.00           O  
ATOM   4242  CB  VAL A 284      78.625  35.598  16.637  1.00  0.00           C  
ATOM   4243  CG1 VAL A 284      79.767  35.895  15.676  1.00  0.00           C  
ATOM   4244  CG2 VAL A 284      78.391  36.770  17.577  1.00  0.00           C  
ATOM   4245  H   VAL A 284      76.520  34.665  17.739  1.00  0.00           H  
ATOM   4246  HA  VAL A 284      76.985  36.194  15.365  1.00  0.00           H  
ATOM   4247  HB  VAL A 284      78.911  34.719  17.214  1.00  0.00           H  
ATOM   4248 1HG1 VAL A 284      80.672  36.114  16.244  1.00  0.00           H  
ATOM   4249 2HG1 VAL A 284      79.940  35.029  15.037  1.00  0.00           H  
ATOM   4250 3HG1 VAL A 284      79.509  36.756  15.060  1.00  0.00           H  
ATOM   4251 1HG2 VAL A 284      79.308  36.985  18.125  1.00  0.00           H  
ATOM   4252 2HG2 VAL A 284      78.099  37.647  17.000  1.00  0.00           H  
ATOM   4253 3HG2 VAL A 284      77.598  36.519  18.282  1.00  0.00           H  
ATOM   4254  N   GLU A 285      77.662  32.977  15.195  1.00  0.00           N  
ATOM   4255  CA  GLU A 285      77.935  31.882  14.271  1.00  0.00           C  
ATOM   4256  C   GLU A 285      76.830  31.752  13.230  1.00  0.00           C  
ATOM   4257  O   GLU A 285      77.099  31.518  12.051  1.00  0.00           O  
ATOM   4258  CB  GLU A 285      78.087  30.565  15.035  1.00  0.00           C  
ATOM   4259  CG  GLU A 285      78.451  29.371  14.163  1.00  0.00           C  
ATOM   4260  CD  GLU A 285      78.681  28.115  14.957  1.00  0.00           C  
ATOM   4261  OE1 GLU A 285      77.788  27.709  15.662  1.00  0.00           O  
ATOM   4262  OE2 GLU A 285      79.750  27.561  14.858  1.00  0.00           O  
ATOM   4263  H   GLU A 285      77.496  32.769  16.169  1.00  0.00           H  
ATOM   4264  HA  GLU A 285      78.866  32.097  13.746  1.00  0.00           H  
ATOM   4265 1HB  GLU A 285      78.861  30.672  15.795  1.00  0.00           H  
ATOM   4266 2HB  GLU A 285      77.154  30.332  15.548  1.00  0.00           H  
ATOM   4267 1HG  GLU A 285      77.645  29.195  13.452  1.00  0.00           H  
ATOM   4268 2HG  GLU A 285      79.351  29.608  13.598  1.00  0.00           H  
ATOM   4269  N   LEU A 286      75.586  31.906  13.672  1.00  0.00           N  
ATOM   4270  CA  LEU A 286      74.438  31.806  12.779  1.00  0.00           C  
ATOM   4271  C   LEU A 286      74.448  32.923  11.742  1.00  0.00           C  
ATOM   4272  O   LEU A 286      74.146  32.698  10.570  1.00  0.00           O  
ATOM   4273  CB  LEU A 286      73.134  31.859  13.585  1.00  0.00           C  
ATOM   4274  CG  LEU A 286      71.842  31.724  12.769  1.00  0.00           C  
ATOM   4275  CD1 LEU A 286      71.843  30.391  12.032  1.00  0.00           C  
ATOM   4276  CD2 LEU A 286      70.641  31.835  13.697  1.00  0.00           C  
ATOM   4277  H   LEU A 286      75.432  32.097  14.652  1.00  0.00           H  
ATOM   4278  HA  LEU A 286      74.496  30.858  12.246  1.00  0.00           H  
ATOM   4279 1HB  LEU A 286      73.147  31.056  14.320  1.00  0.00           H  
ATOM   4280 2HB  LEU A 286      73.092  32.809  14.117  1.00  0.00           H  
ATOM   4281  HG  LEU A 286      71.798  32.517  12.022  1.00  0.00           H  
ATOM   4282 1HD1 LEU A 286      70.925  30.295  11.452  1.00  0.00           H  
ATOM   4283 2HD1 LEU A 286      72.701  30.347  11.362  1.00  0.00           H  
ATOM   4284 3HD1 LEU A 286      71.902  29.577  12.754  1.00  0.00           H  
ATOM   4285 1HD2 LEU A 286      69.723  31.740  13.117  1.00  0.00           H  
ATOM   4286 2HD2 LEU A 286      70.683  31.042  14.443  1.00  0.00           H  
ATOM   4287 3HD2 LEU A 286      70.656  32.804  14.196  1.00  0.00           H  
ATOM   4288  N   GLY A 287      74.798  34.127  12.182  1.00  0.00           N  
ATOM   4289  CA  GLY A 287      74.848  35.282  11.293  1.00  0.00           C  
ATOM   4290  C   GLY A 287      75.922  35.110  10.226  1.00  0.00           C  
ATOM   4291  O   GLY A 287      75.713  35.450   9.061  1.00  0.00           O  
ATOM   4292  H   GLY A 287      75.035  34.246  13.156  1.00  0.00           H  
ATOM   4293 1HA  GLY A 287      73.876  35.418  10.818  1.00  0.00           H  
ATOM   4294 2HA  GLY A 287      75.049  36.181  11.875  1.00  0.00           H  
ATOM   4295  N   ALA A 288      77.072  34.581  10.631  1.00  0.00           N  
ATOM   4296  CA  ALA A 288      78.181  34.363   9.710  1.00  0.00           C  
ATOM   4297  C   ALA A 288      77.820  33.333   8.647  1.00  0.00           C  
ATOM   4298  O   ALA A 288      78.155  33.494   7.474  1.00  0.00           O  
ATOM   4299  CB  ALA A 288      79.425  33.929  10.472  1.00  0.00           C  
ATOM   4300  H   ALA A 288      77.180  34.324  11.602  1.00  0.00           H  
ATOM   4301  HA  ALA A 288      78.389  35.305   9.202  1.00  0.00           H  
ATOM   4302 1HB  ALA A 288      80.244  33.770   9.771  1.00  0.00           H  
ATOM   4303 2HB  ALA A 288      79.703  34.704  11.186  1.00  0.00           H  
ATOM   4304 3HB  ALA A 288      79.220  33.002  11.005  1.00  0.00           H  
ATOM   4305  N   GLN A 289      77.135  32.273   9.066  1.00  0.00           N  
ATOM   4306  CA  GLN A 289      76.728  31.215   8.150  1.00  0.00           C  
ATOM   4307  C   GLN A 289      75.735  31.732   7.117  1.00  0.00           C  
ATOM   4308  O   GLN A 289      75.813  31.383   5.939  1.00  0.00           O  
ATOM   4309  CB  GLN A 289      76.116  30.043   8.923  1.00  0.00           C  
ATOM   4310  CG  GLN A 289      77.113  29.263   9.762  1.00  0.00           C  
ATOM   4311  CD  GLN A 289      76.452  28.164  10.573  1.00  0.00           C  
ATOM   4312  OE1 GLN A 289      75.238  27.957  10.491  1.00  0.00           O  
ATOM   4313  NE2 GLN A 289      77.248  27.452  11.362  1.00  0.00           N  
ATOM   4314  H   GLN A 289      76.890  32.201  10.043  1.00  0.00           H  
ATOM   4315  HA  GLN A 289      77.611  30.855   7.623  1.00  0.00           H  
ATOM   4316 1HB  GLN A 289      75.335  30.414   9.587  1.00  0.00           H  
ATOM   4317 2HB  GLN A 289      75.649  29.350   8.223  1.00  0.00           H  
ATOM   4318 1HG  GLN A 289      77.849  28.804   9.101  1.00  0.00           H  
ATOM   4319 2HG  GLN A 289      77.606  29.947  10.452  1.00  0.00           H  
ATOM   4320 1HE2 GLN A 289      76.869  26.713  11.921  1.00  0.00           H  
ATOM   4321 2HE2 GLN A 289      78.227  27.653  11.398  1.00  0.00           H  
ATOM   4322  N   VAL A 290      74.803  32.565   7.566  1.00  0.00           N  
ATOM   4323  CA  VAL A 290      73.792  33.132   6.680  1.00  0.00           C  
ATOM   4324  C   VAL A 290      74.424  34.041   5.634  1.00  0.00           C  
ATOM   4325  O   VAL A 290      74.035  34.024   4.466  1.00  0.00           O  
ATOM   4326  CB  VAL A 290      72.757  33.932   7.493  1.00  0.00           C  
ATOM   4327  CG1 VAL A 290      71.813  34.680   6.563  1.00  0.00           C  
ATOM   4328  CG2 VAL A 290      71.983  32.997   8.409  1.00  0.00           C  
ATOM   4329  H   VAL A 290      74.794  32.813   8.544  1.00  0.00           H  
ATOM   4330  HA  VAL A 290      73.287  32.315   6.163  1.00  0.00           H  
ATOM   4331  HB  VAL A 290      73.278  34.680   8.091  1.00  0.00           H  
ATOM   4332 1HG1 VAL A 290      71.088  35.240   7.154  1.00  0.00           H  
ATOM   4333 2HG1 VAL A 290      72.384  35.370   5.942  1.00  0.00           H  
ATOM   4334 3HG1 VAL A 290      71.288  33.967   5.927  1.00  0.00           H  
ATOM   4335 1HG2 VAL A 290      71.253  33.569   8.981  1.00  0.00           H  
ATOM   4336 2HG2 VAL A 290      71.467  32.246   7.810  1.00  0.00           H  
ATOM   4337 3HG2 VAL A 290      72.673  32.504   9.093  1.00  0.00           H  
ATOM   4338  N   VAL A 291      75.401  34.836   6.060  1.00  0.00           N  
ATOM   4339  CA  VAL A 291      76.088  35.754   5.160  1.00  0.00           C  
ATOM   4340  C   VAL A 291      76.864  34.999   4.088  1.00  0.00           C  
ATOM   4341  O   VAL A 291      76.874  35.393   2.922  1.00  0.00           O  
ATOM   4342  CB  VAL A 291      77.055  36.654   5.952  1.00  0.00           C  
ATOM   4343  CG1 VAL A 291      77.911  37.480   5.003  1.00  0.00           C  
ATOM   4344  CG2 VAL A 291      76.271  37.554   6.894  1.00  0.00           C  
ATOM   4345  H   VAL A 291      75.673  34.802   7.032  1.00  0.00           H  
ATOM   4346  HA  VAL A 291      75.342  36.378   4.666  1.00  0.00           H  
ATOM   4347  HB  VAL A 291      77.732  36.024   6.529  1.00  0.00           H  
ATOM   4348 1HG1 VAL A 291      78.589  38.110   5.580  1.00  0.00           H  
ATOM   4349 2HG1 VAL A 291      78.490  36.815   4.363  1.00  0.00           H  
ATOM   4350 3HG1 VAL A 291      77.268  38.109   4.388  1.00  0.00           H  
ATOM   4351 1HG2 VAL A 291      76.961  38.187   7.451  1.00  0.00           H  
ATOM   4352 2HG2 VAL A 291      75.590  38.180   6.316  1.00  0.00           H  
ATOM   4353 3HG2 VAL A 291      75.698  36.942   7.590  1.00  0.00           H  
ATOM   4354  N   ILE A 292      77.513  33.911   4.491  1.00  0.00           N  
ATOM   4355  CA  ILE A 292      78.293  33.098   3.566  1.00  0.00           C  
ATOM   4356  C   ILE A 292      77.401  32.451   2.514  1.00  0.00           C  
ATOM   4357  O   ILE A 292      77.757  32.389   1.337  1.00  0.00           O  
ATOM   4358  CB  ILE A 292      79.074  32.006   4.319  1.00  0.00           C  
ATOM   4359  CG1 ILE A 292      80.163  32.635   5.192  1.00  0.00           C  
ATOM   4360  CG2 ILE A 292      79.681  31.014   3.339  1.00  0.00           C  
ATOM   4361  CD1 ILE A 292      80.799  31.669   6.166  1.00  0.00           C  
ATOM   4362  H   ILE A 292      77.465  33.642   5.463  1.00  0.00           H  
ATOM   4363  HA  ILE A 292      79.008  33.743   3.057  1.00  0.00           H  
ATOM   4364  HB  ILE A 292      78.401  31.474   4.991  1.00  0.00           H  
ATOM   4365 1HG1 ILE A 292      80.948  33.045   4.557  1.00  0.00           H  
ATOM   4366 2HG1 ILE A 292      79.740  33.463   5.762  1.00  0.00           H  
ATOM   4367 1HG2 ILE A 292      80.230  30.249   3.888  1.00  0.00           H  
ATOM   4368 2HG2 ILE A 292      78.887  30.544   2.760  1.00  0.00           H  
ATOM   4369 3HG2 ILE A 292      80.361  31.536   2.666  1.00  0.00           H  
ATOM   4370 1HD1 ILE A 292      81.560  32.188   6.749  1.00  0.00           H  
ATOM   4371 2HD1 ILE A 292      80.036  31.273   6.837  1.00  0.00           H  
ATOM   4372 3HD1 ILE A 292      81.261  30.850   5.616  1.00  0.00           H  
ATOM   4373  N   GLU A 293      76.239  31.970   2.947  1.00  0.00           N  
ATOM   4374  CA  GLU A 293      75.293  31.326   2.043  1.00  0.00           C  
ATOM   4375  C   GLU A 293      74.759  32.312   1.011  1.00  0.00           C  
ATOM   4376  O   GLU A 293      74.611  31.976  -0.164  1.00  0.00           O  
ATOM   4377  CB  GLU A 293      74.131  30.718   2.832  1.00  0.00           C  
ATOM   4378  CG  GLU A 293      74.508  29.511   3.678  1.00  0.00           C  
ATOM   4379  CD  GLU A 293      73.360  28.986   4.493  1.00  0.00           C  
ATOM   4380  OE1 GLU A 293      72.324  29.607   4.495  1.00  0.00           O  
ATOM   4381  OE2 GLU A 293      73.518  27.961   5.115  1.00  0.00           O  
ATOM   4382  H   GLU A 293      76.006  32.053   3.926  1.00  0.00           H  
ATOM   4383  HA  GLU A 293      75.813  30.531   1.507  1.00  0.00           H  
ATOM   4384 1HB  GLU A 293      73.707  31.473   3.495  1.00  0.00           H  
ATOM   4385 2HB  GLU A 293      73.345  30.411   2.142  1.00  0.00           H  
ATOM   4386 1HG  GLU A 293      74.866  28.718   3.022  1.00  0.00           H  
ATOM   4387 2HG  GLU A 293      75.324  29.788   4.344  1.00  0.00           H  
ATOM   4388  N   ILE A 294      74.470  33.529   1.457  1.00  0.00           N  
ATOM   4389  CA  ILE A 294      73.951  34.566   0.574  1.00  0.00           C  
ATOM   4390  C   ILE A 294      74.976  34.952  -0.484  1.00  0.00           C  
ATOM   4391  O   ILE A 294      74.634  35.154  -1.650  1.00  0.00           O  
ATOM   4392  CB  ILE A 294      73.543  35.816   1.375  1.00  0.00           C  
ATOM   4393  CG1 ILE A 294      72.332  35.511   2.260  1.00  0.00           C  
ATOM   4394  CG2 ILE A 294      73.243  36.974   0.437  1.00  0.00           C  
ATOM   4395  CD1 ILE A 294      72.030  36.591   3.274  1.00  0.00           C  
ATOM   4396  H   ILE A 294      74.614  33.742   2.434  1.00  0.00           H  
ATOM   4397  HA  ILE A 294      73.067  34.179   0.068  1.00  0.00           H  
ATOM   4398  HB  ILE A 294      74.357  36.102   2.041  1.00  0.00           H  
ATOM   4399 1HG1 ILE A 294      71.450  35.373   1.636  1.00  0.00           H  
ATOM   4400 2HG1 ILE A 294      72.500  34.578   2.798  1.00  0.00           H  
ATOM   4401 1HG2 ILE A 294      72.956  37.850   1.019  1.00  0.00           H  
ATOM   4402 2HG2 ILE A 294      74.130  37.205  -0.152  1.00  0.00           H  
ATOM   4403 3HG2 ILE A 294      72.426  36.699  -0.231  1.00  0.00           H  
ATOM   4404 1HD1 ILE A 294      71.159  36.303   3.864  1.00  0.00           H  
ATOM   4405 2HD1 ILE A 294      72.888  36.721   3.934  1.00  0.00           H  
ATOM   4406 3HD1 ILE A 294      71.824  37.527   2.758  1.00  0.00           H  
ATOM   4407  N   LEU A 295      76.236  35.052  -0.072  1.00  0.00           N  
ATOM   4408  CA  LEU A 295      77.314  35.414  -0.984  1.00  0.00           C  
ATOM   4409  C   LEU A 295      77.512  34.348  -2.053  1.00  0.00           C  
ATOM   4410  O   LEU A 295      77.732  34.662  -3.224  1.00  0.00           O  
ATOM   4411  CB  LEU A 295      78.621  35.616  -0.207  1.00  0.00           C  
ATOM   4412  CG  LEU A 295      79.817  36.106  -1.032  1.00  0.00           C  
ATOM   4413  CD1 LEU A 295      80.781  36.865  -0.130  1.00  0.00           C  
ATOM   4414  CD2 LEU A 295      80.503  34.916  -1.687  1.00  0.00           C  
ATOM   4415  H   LEU A 295      76.452  34.873   0.898  1.00  0.00           H  
ATOM   4416  HA  LEU A 295      77.044  36.342  -1.487  1.00  0.00           H  
ATOM   4417 1HB  LEU A 295      78.445  36.343   0.585  1.00  0.00           H  
ATOM   4418 2HB  LEU A 295      78.901  34.669   0.254  1.00  0.00           H  
ATOM   4419  HG  LEU A 295      79.470  36.794  -1.804  1.00  0.00           H  
ATOM   4420 1HD1 LEU A 295      81.631  37.213  -0.717  1.00  0.00           H  
ATOM   4421 2HD1 LEU A 295      80.269  37.721   0.309  1.00  0.00           H  
ATOM   4422 3HD1 LEU A 295      81.133  36.206   0.662  1.00  0.00           H  
ATOM   4423 1HD2 LEU A 295      81.353  35.264  -2.275  1.00  0.00           H  
ATOM   4424 2HD2 LEU A 295      80.852  34.228  -0.917  1.00  0.00           H  
ATOM   4425 3HD2 LEU A 295      79.797  34.402  -2.339  1.00  0.00           H  
ATOM   4426  N   GLN A 296      77.434  33.086  -1.646  1.00  0.00           N  
ATOM   4427  CA  GLN A 296      77.605  31.970  -2.568  1.00  0.00           C  
ATOM   4428  C   GLN A 296      76.492  31.940  -3.608  1.00  0.00           C  
ATOM   4429  O   GLN A 296      76.738  31.683  -4.786  1.00  0.00           O  
ATOM   4430  CB  GLN A 296      77.642  30.644  -1.803  1.00  0.00           C  
ATOM   4431  CG  GLN A 296      77.893  29.428  -2.678  1.00  0.00           C  
ATOM   4432  CD  GLN A 296      77.982  28.145  -1.874  1.00  0.00           C  
ATOM   4433  OE1 GLN A 296      77.703  28.128  -0.672  1.00  0.00           O  
ATOM   4434  NE2 GLN A 296      78.372  27.060  -2.534  1.00  0.00           N  
ATOM   4435  H   GLN A 296      77.252  32.894  -0.671  1.00  0.00           H  
ATOM   4436  HA  GLN A 296      78.555  32.093  -3.088  1.00  0.00           H  
ATOM   4437 1HB  GLN A 296      78.427  30.682  -1.047  1.00  0.00           H  
ATOM   4438 2HB  GLN A 296      76.695  30.496  -1.285  1.00  0.00           H  
ATOM   4439 1HG  GLN A 296      77.073  29.329  -3.390  1.00  0.00           H  
ATOM   4440 2HG  GLN A 296      78.835  29.564  -3.211  1.00  0.00           H  
ATOM   4441 1HE2 GLN A 296      78.449  26.184  -2.056  1.00  0.00           H  
ATOM   4442 2HE2 GLN A 296      78.588  27.118  -3.509  1.00  0.00           H  
ATOM   4443  N   GLU A 297      75.267  32.205  -3.165  1.00  0.00           N  
ATOM   4444  CA  GLU A 297      74.114  32.209  -4.056  1.00  0.00           C  
ATOM   4445  C   GLU A 297      74.223  33.319  -5.093  1.00  0.00           C  
ATOM   4446  O   GLU A 297      73.898  33.121  -6.263  1.00  0.00           O  
ATOM   4447  CB  GLU A 297      72.821  32.372  -3.254  1.00  0.00           C  
ATOM   4448  CG  GLU A 297      72.460  31.170  -2.392  1.00  0.00           C  
ATOM   4449  CD  GLU A 297      72.167  29.937  -3.201  1.00  0.00           C  
ATOM   4450  OE1 GLU A 297      71.213  29.948  -3.941  1.00  0.00           O  
ATOM   4451  OE2 GLU A 297      72.899  28.983  -3.079  1.00  0.00           O  
ATOM   4452  H   GLU A 297      75.132  32.410  -2.185  1.00  0.00           H  
ATOM   4453  HA  GLU A 297      74.085  31.258  -4.588  1.00  0.00           H  
ATOM   4454 1HB  GLU A 297      72.906  33.240  -2.599  1.00  0.00           H  
ATOM   4455 2HB  GLU A 297      71.991  32.556  -3.936  1.00  0.00           H  
ATOM   4456 1HG  GLU A 297      73.288  30.959  -1.716  1.00  0.00           H  
ATOM   4457 2HG  GLU A 297      71.588  31.418  -1.789  1.00  0.00           H  
ATOM   4458  N   LYS A 298      74.681  34.487  -4.656  1.00  0.00           N  
ATOM   4459  CA  LYS A 298      74.833  35.632  -5.546  1.00  0.00           C  
ATOM   4460  C   LYS A 298      75.886  35.362  -6.614  1.00  0.00           C  
ATOM   4461  O   LYS A 298      75.708  35.718  -7.779  1.00  0.00           O  
ATOM   4462  CB  LYS A 298      75.200  36.885  -4.749  1.00  0.00           C  
ATOM   4463  CG  LYS A 298      75.342  38.146  -5.591  1.00  0.00           C  
ATOM   4464  CD  LYS A 298      74.008  38.561  -6.194  1.00  0.00           C  
ATOM   4465  CE  LYS A 298      74.127  39.876  -6.950  1.00  0.00           C  
ATOM   4466  NZ  LYS A 298      72.837  40.276  -7.576  1.00  0.00           N  
ATOM   4467  H   LYS A 298      74.931  34.584  -3.683  1.00  0.00           H  
ATOM   4468  HA  LYS A 298      73.882  35.806  -6.051  1.00  0.00           H  
ATOM   4469 1HB  LYS A 298      74.438  37.072  -3.993  1.00  0.00           H  
ATOM   4470 2HB  LYS A 298      76.145  36.722  -4.230  1.00  0.00           H  
ATOM   4471 1HG  LYS A 298      75.718  38.959  -4.968  1.00  0.00           H  
ATOM   4472 2HG  LYS A 298      76.055  37.969  -6.395  1.00  0.00           H  
ATOM   4473 1HD  LYS A 298      73.663  37.787  -6.880  1.00  0.00           H  
ATOM   4474 2HD  LYS A 298      73.270  38.674  -5.401  1.00  0.00           H  
ATOM   4475 1HE  LYS A 298      74.443  40.662  -6.265  1.00  0.00           H  
ATOM   4476 2HE  LYS A 298      74.880  39.780  -7.731  1.00  0.00           H  
ATOM   4477 1HZ  LYS A 298      72.958  41.151  -8.066  1.00  0.00           H  
ATOM   4478 2HZ  LYS A 298      72.543  39.563  -8.228  1.00  0.00           H  
ATOM   4479 3HZ  LYS A 298      72.134  40.387  -6.859  1.00  0.00           H  
ATOM   4480  N   VAL A 299      76.983  34.732  -6.210  1.00  0.00           N  
ATOM   4481  CA  VAL A 299      78.067  34.414  -7.132  1.00  0.00           C  
ATOM   4482  C   VAL A 299      77.572  33.557  -8.289  1.00  0.00           C  
ATOM   4483  O   VAL A 299      77.876  33.831  -9.451  1.00  0.00           O  
ATOM   4484  CB  VAL A 299      79.196  33.671  -6.394  1.00  0.00           C  
ATOM   4485  CG1 VAL A 299      80.226  33.149  -7.384  1.00  0.00           C  
ATOM   4486  CG2 VAL A 299      79.847  34.597  -5.377  1.00  0.00           C  
ATOM   4487  H   VAL A 299      77.069  34.466  -5.240  1.00  0.00           H  
ATOM   4488  HA  VAL A 299      78.460  35.346  -7.539  1.00  0.00           H  
ATOM   4489  HB  VAL A 299      78.775  32.806  -5.881  1.00  0.00           H  
ATOM   4490 1HG1 VAL A 299      81.017  32.626  -6.845  1.00  0.00           H  
ATOM   4491 2HG1 VAL A 299      79.746  32.460  -8.079  1.00  0.00           H  
ATOM   4492 3HG1 VAL A 299      80.656  33.984  -7.937  1.00  0.00           H  
ATOM   4493 1HG2 VAL A 299      80.644  34.065  -4.858  1.00  0.00           H  
ATOM   4494 2HG2 VAL A 299      80.263  35.465  -5.889  1.00  0.00           H  
ATOM   4495 3HG2 VAL A 299      79.100  34.926  -4.654  1.00  0.00           H  
ATOM   4496  N   LYS A 300      76.808  32.519  -7.967  1.00  0.00           N  
ATOM   4497  CA  LYS A 300      76.269  31.619  -8.980  1.00  0.00           C  
ATOM   4498  C   LYS A 300      75.426  32.378  -9.996  1.00  0.00           C  
ATOM   4499  O   LYS A 300      75.441  32.066 -11.187  1.00  0.00           O  
ATOM   4500  CB  LYS A 300      75.438  30.513  -8.328  1.00  0.00           C  
ATOM   4501  CG  LYS A 300      76.253  29.487  -7.553  1.00  0.00           C  
ATOM   4502  CD  LYS A 300      75.394  28.307  -7.125  1.00  0.00           C  
ATOM   4503  CE  LYS A 300      74.431  28.696  -6.013  1.00  0.00           C  
ATOM   4504  NZ  LYS A 300      73.669  27.525  -5.500  1.00  0.00           N  
ATOM   4505  H   LYS A 300      76.596  32.348  -6.995  1.00  0.00           H  
ATOM   4506  HA  LYS A 300      77.102  31.159  -9.513  1.00  0.00           H  
ATOM   4507 1HB  LYS A 300      74.718  30.957  -7.639  1.00  0.00           H  
ATOM   4508 2HB  LYS A 300      74.873  29.982  -9.094  1.00  0.00           H  
ATOM   4509 1HG  LYS A 300      77.069  29.123  -8.179  1.00  0.00           H  
ATOM   4510 2HG  LYS A 300      76.680  29.955  -6.667  1.00  0.00           H  
ATOM   4511 1HD  LYS A 300      74.821  27.944  -7.980  1.00  0.00           H  
ATOM   4512 2HD  LYS A 300      76.034  27.499  -6.771  1.00  0.00           H  
ATOM   4513 1HE  LYS A 300      74.988  29.141  -5.190  1.00  0.00           H  
ATOM   4514 2HE  LYS A 300      73.724  29.437  -6.387  1.00  0.00           H  
ATOM   4515 1HZ  LYS A 300      73.043  27.825  -4.767  1.00  0.00           H  
ATOM   4516 2HZ  LYS A 300      73.134  27.115  -6.253  1.00  0.00           H  
ATOM   4517 3HZ  LYS A 300      74.313  26.839  -5.133  1.00  0.00           H  
ATOM   4518  N   ARG A 301      74.689  33.373  -9.535  1.00  0.00           N  
ATOM   4519  CA  ARG A 301      73.644  33.940 -10.385  1.00  0.00           C  
ATOM   4520  C   ARG A 301      74.056  35.190 -11.126  1.00  0.00           C  
ATOM   4521  O   ARG A 301      73.356  35.646 -12.031  1.00  0.00           O  
ATOM   4522  CB  ARG A 301      72.413  34.263  -9.551  1.00  0.00           C  
ATOM   4523  CG  ARG A 301      71.690  33.052  -8.983  1.00  0.00           C  
ATOM   4524  CD  ARG A 301      70.488  33.445  -8.204  1.00  0.00           C  
ATOM   4525  NE  ARG A 301      69.828  32.295  -7.608  1.00  0.00           N  
ATOM   4526  CZ  ARG A 301      68.914  31.528  -8.234  1.00  0.00           C  
ATOM   4527  NH1 ARG A 301      68.564  31.801  -9.472  1.00  0.00           N  
ATOM   4528  NH2 ARG A 301      68.370  30.501  -7.605  1.00  0.00           N  
ATOM   4529  H   ARG A 301      74.862  33.723  -8.604  1.00  0.00           H  
ATOM   4530  HA  ARG A 301      73.424  33.230 -11.183  1.00  0.00           H  
ATOM   4531 1HB  ARG A 301      72.698  34.898  -8.714  1.00  0.00           H  
ATOM   4532 2HB  ARG A 301      71.699  34.820 -10.157  1.00  0.00           H  
ATOM   4533 1HG  ARG A 301      71.372  32.402  -9.799  1.00  0.00           H  
ATOM   4534 2HG  ARG A 301      72.362  32.502  -8.323  1.00  0.00           H  
ATOM   4535 1HD  ARG A 301      70.781  34.123  -7.402  1.00  0.00           H  
ATOM   4536 2HD  ARG A 301      69.777  33.945  -8.860  1.00  0.00           H  
ATOM   4537  HE  ARG A 301      70.071  32.053  -6.656  1.00  0.00           H  
ATOM   4538 1HH1 ARG A 301      68.980  32.585  -9.953  1.00  0.00           H  
ATOM   4539 2HH1 ARG A 301      67.879  31.226  -9.941  1.00  0.00           H  
ATOM   4540 1HH2 ARG A 301      68.639  30.291  -6.653  1.00  0.00           H  
ATOM   4541 2HH2 ARG A 301      67.686  29.927  -8.074  1.00  0.00           H  
ATOM   4542  N   THR A 302      75.184  35.755 -10.758  1.00  0.00           N  
ATOM   4543  CA  THR A 302      75.546  37.046 -11.296  1.00  0.00           C  
ATOM   4544  C   THR A 302      76.482  36.889 -12.483  1.00  0.00           C  
ATOM   4545  O   THR A 302      77.174  35.879 -12.610  1.00  0.00           O  
ATOM   4546  CB  THR A 302      76.206  37.929 -10.221  1.00  0.00           C  
ATOM   4547  OG1 THR A 302      76.434  39.242 -10.751  1.00  0.00           O  
ATOM   4548  CG2 THR A 302      77.531  37.329  -9.776  1.00  0.00           C  
ATOM   4549  H   THR A 302      75.783  35.275 -10.102  1.00  0.00           H  
ATOM   4550  HA  THR A 302      74.638  37.547 -11.634  1.00  0.00           H  
ATOM   4551  HB  THR A 302      75.543  38.011  -9.360  1.00  0.00           H  
ATOM   4552  HG1 THR A 302      76.543  39.864 -10.028  1.00  0.00           H  
ATOM   4553 1HG2 THR A 302      77.982  37.966  -9.016  1.00  0.00           H  
ATOM   4554 2HG2 THR A 302      77.359  36.336  -9.362  1.00  0.00           H  
ATOM   4555 3HG2 THR A 302      78.201  37.254 -10.632  1.00  0.00           H  
ATOM   4556  N   ASP A 303      76.497  37.894 -13.347  1.00  0.00           N  
ATOM   4557  CA  ASP A 303      77.388  37.910 -14.496  1.00  0.00           C  
ATOM   4558  C   ASP A 303      78.225  39.179 -14.504  1.00  0.00           C  
ATOM   4559  O   ASP A 303      78.853  39.512 -15.508  1.00  0.00           O  
ATOM   4560  CB  ASP A 303      76.592  37.803 -15.799  1.00  0.00           C  
ATOM   4561  CG  ASP A 303      75.663  38.988 -16.025  1.00  0.00           C  
ATOM   4562  OD1 ASP A 303      75.660  39.879 -15.210  1.00  0.00           O  
ATOM   4563  OD2 ASP A 303      74.966  38.990 -17.011  1.00  0.00           O  
ATOM   4564  H   ASP A 303      75.871  38.673 -13.205  1.00  0.00           H  
ATOM   4565  HA  ASP A 303      78.063  37.057 -14.422  1.00  0.00           H  
ATOM   4566 1HB  ASP A 303      77.281  37.734 -16.641  1.00  0.00           H  
ATOM   4567 2HB  ASP A 303      75.996  36.890 -15.788  1.00  0.00           H  
ATOM   4568  N   SER A 304      78.225  39.878 -13.376  1.00  0.00           N  
ATOM   4569  CA  SER A 304      78.965  41.124 -13.243  1.00  0.00           C  
ATOM   4570  C   SER A 304      80.143  40.973 -12.290  1.00  0.00           C  
ATOM   4571  O   SER A 304      79.962  40.721 -11.098  1.00  0.00           O  
ATOM   4572  CB  SER A 304      78.045  42.225 -12.752  1.00  0.00           C  
ATOM   4573  OG  SER A 304      78.755  43.413 -12.536  1.00  0.00           O  
ATOM   4574  H   SER A 304      77.696  39.537 -12.585  1.00  0.00           H  
ATOM   4575  HA  SER A 304      79.366  41.395 -14.221  1.00  0.00           H  
ATOM   4576 1HB  SER A 304      77.258  42.396 -13.487  1.00  0.00           H  
ATOM   4577 2HB  SER A 304      77.565  41.911 -11.826  1.00  0.00           H  
ATOM   4578  HG  SER A 304      78.101  44.117 -12.544  1.00  0.00           H  
ATOM   4579  N   ASP A 305      81.375  41.113 -12.743  1.00  0.00           N  
ATOM   4580  CA  ASP A 305      82.561  40.994 -11.908  1.00  0.00           C  
ATOM   4581  C   ASP A 305      82.466  41.969 -10.751  1.00  0.00           C  
ATOM   4582  O   ASP A 305      82.833  41.645  -9.621  1.00  0.00           O  
ATOM   4583  CB  ASP A 305      83.832  41.262 -12.717  1.00  0.00           C  
ATOM   4584  CG  ASP A 305      84.162  40.139 -13.692  1.00  0.00           C  
ATOM   4585  OD1 ASP A 305      83.612  39.073 -13.547  1.00  0.00           O  
ATOM   4586  OD2 ASP A 305      84.960  40.358 -14.571  1.00  0.00           O  
ATOM   4587  H   ASP A 305      81.519  41.315 -13.722  1.00  0.00           H  
ATOM   4588  HA  ASP A 305      82.605  39.979 -11.512  1.00  0.00           H  
ATOM   4589 1HB  ASP A 305      83.718  42.189 -13.279  1.00  0.00           H  
ATOM   4590 2HB  ASP A 305      84.675  41.393 -12.038  1.00  0.00           H  
ATOM   4591  N   GLU A 306      81.971  43.159 -11.052  1.00  0.00           N  
ATOM   4592  CA  GLU A 306      81.732  44.181 -10.040  1.00  0.00           C  
ATOM   4593  C   GLU A 306      80.808  43.667  -8.944  1.00  0.00           C  
ATOM   4594  O   GLU A 306      81.082  43.841  -7.756  1.00  0.00           O  
ATOM   4595  CB  GLU A 306      81.131  45.435 -10.680  1.00  0.00           C  
ATOM   4596  CG  GLU A 306      80.889  46.581  -9.709  1.00  0.00           C  
ATOM   4597  CD  GLU A 306      80.330  47.806 -10.378  1.00  0.00           C  
ATOM   4598  OE1 GLU A 306      80.154  47.780 -11.572  1.00  0.00           O  
ATOM   4599  OE2 GLU A 306      80.079  48.770  -9.693  1.00  0.00           O  
ATOM   4600  H   GLU A 306      81.750  43.370 -12.014  1.00  0.00           H  
ATOM   4601  HA  GLU A 306      82.685  44.441  -9.579  1.00  0.00           H  
ATOM   4602 1HB  GLU A 306      81.796  45.796 -11.465  1.00  0.00           H  
ATOM   4603 2HB  GLU A 306      80.179  45.184 -11.147  1.00  0.00           H  
ATOM   4604 1HG  GLU A 306      80.191  46.251  -8.940  1.00  0.00           H  
ATOM   4605 2HG  GLU A 306      81.829  46.836  -9.222  1.00  0.00           H  
ATOM   4606  N   GLU A 307      79.713  43.032  -9.349  1.00  0.00           N  
ATOM   4607  CA  GLU A 307      78.747  42.491  -8.400  1.00  0.00           C  
ATOM   4608  C   GLU A 307      79.404  41.495  -7.453  1.00  0.00           C  
ATOM   4609  O   GLU A 307      79.204  41.553  -6.240  1.00  0.00           O  
ATOM   4610  CB  GLU A 307      77.590  41.818  -9.142  1.00  0.00           C  
ATOM   4611  CG  GLU A 307      76.671  42.781  -9.879  1.00  0.00           C  
ATOM   4612  CD  GLU A 307      75.893  43.673  -8.952  1.00  0.00           C  
ATOM   4613  OE1 GLU A 307      75.478  43.206  -7.918  1.00  0.00           O  
ATOM   4614  OE2 GLU A 307      75.713  44.822  -9.278  1.00  0.00           O  
ATOM   4615  H   GLU A 307      79.546  42.922 -10.338  1.00  0.00           H  
ATOM   4616  HA  GLU A 307      78.353  43.313  -7.801  1.00  0.00           H  
ATOM   4617 1HB  GLU A 307      77.987  41.110  -9.870  1.00  0.00           H  
ATOM   4618 2HB  GLU A 307      76.984  41.252  -8.434  1.00  0.00           H  
ATOM   4619 1HG  GLU A 307      77.270  43.402 -10.544  1.00  0.00           H  
ATOM   4620 2HG  GLU A 307      75.976  42.207 -10.491  1.00  0.00           H  
ATOM   4621  N   ILE A 308      80.189  40.581  -8.015  1.00  0.00           N  
ATOM   4622  CA  ILE A 308      80.877  39.570  -7.221  1.00  0.00           C  
ATOM   4623  C   ILE A 308      81.774  40.211  -6.170  1.00  0.00           C  
ATOM   4624  O   ILE A 308      81.759  39.818  -5.003  1.00  0.00           O  
ATOM   4625  CB  ILE A 308      81.718  38.645  -8.119  1.00  0.00           C  
ATOM   4626  CG1 ILE A 308      80.808  37.784  -8.999  1.00  0.00           C  
ATOM   4627  CG2 ILE A 308      82.631  37.769  -7.275  1.00  0.00           C  
ATOM   4628  CD1 ILE A 308      81.538  37.058 -10.107  1.00  0.00           C  
ATOM   4629  H   ILE A 308      80.311  40.588  -9.018  1.00  0.00           H  
ATOM   4630  HA  ILE A 308      80.130  38.966  -6.708  1.00  0.00           H  
ATOM   4631  HB  ILE A 308      82.328  39.247  -8.792  1.00  0.00           H  
ATOM   4632 1HG1 ILE A 308      80.301  37.043  -8.382  1.00  0.00           H  
ATOM   4633 2HG1 ILE A 308      80.041  38.411  -9.453  1.00  0.00           H  
ATOM   4634 1HG2 ILE A 308      83.218  37.121  -7.925  1.00  0.00           H  
ATOM   4635 2HG2 ILE A 308      83.301  38.399  -6.691  1.00  0.00           H  
ATOM   4636 3HG2 ILE A 308      82.029  37.158  -6.602  1.00  0.00           H  
ATOM   4637 1HD1 ILE A 308      80.827  36.470 -10.687  1.00  0.00           H  
ATOM   4638 2HD1 ILE A 308      82.025  37.785 -10.758  1.00  0.00           H  
ATOM   4639 3HD1 ILE A 308      82.289  36.397  -9.675  1.00  0.00           H  
ATOM   4640  N   LYS A 309      82.556  41.200  -6.590  1.00  0.00           N  
ATOM   4641  CA  LYS A 309      83.461  41.898  -5.685  1.00  0.00           C  
ATOM   4642  C   LYS A 309      82.692  42.659  -4.614  1.00  0.00           C  
ATOM   4643  O   LYS A 309      83.081  42.670  -3.446  1.00  0.00           O  
ATOM   4644  CB  LYS A 309      84.364  42.856  -6.464  1.00  0.00           C  
ATOM   4645  CG  LYS A 309      85.412  42.169  -7.330  1.00  0.00           C  
ATOM   4646  CD  LYS A 309      86.255  43.184  -8.086  1.00  0.00           C  
ATOM   4647  CE  LYS A 309      87.296  42.498  -8.960  1.00  0.00           C  
ATOM   4648  NZ  LYS A 309      88.103  43.478  -9.736  1.00  0.00           N  
ATOM   4649  H   LYS A 309      82.522  41.476  -7.561  1.00  0.00           H  
ATOM   4650  HA  LYS A 309      84.087  41.159  -5.184  1.00  0.00           H  
ATOM   4651 1HB  LYS A 309      83.754  43.485  -7.113  1.00  0.00           H  
ATOM   4652 2HB  LYS A 309      84.885  43.513  -5.767  1.00  0.00           H  
ATOM   4653 1HG  LYS A 309      86.065  41.563  -6.700  1.00  0.00           H  
ATOM   4654 2HG  LYS A 309      84.918  41.513  -8.046  1.00  0.00           H  
ATOM   4655 1HD  LYS A 309      85.609  43.796  -8.717  1.00  0.00           H  
ATOM   4656 2HD  LYS A 309      86.764  43.835  -7.376  1.00  0.00           H  
ATOM   4657 1HE  LYS A 309      87.964  41.909  -8.335  1.00  0.00           H  
ATOM   4658 2HE  LYS A 309      86.798  41.824  -9.657  1.00  0.00           H  
ATOM   4659 1HZ  LYS A 309      88.780  42.985 -10.302  1.00  0.00           H  
ATOM   4660 2HZ  LYS A 309      87.494  44.019 -10.335  1.00  0.00           H  
ATOM   4661 3HZ  LYS A 309      88.585  44.097  -9.100  1.00  0.00           H  
ATOM   4662  N   GLU A 310      81.597  43.295  -5.018  1.00  0.00           N  
ATOM   4663  CA  GLU A 310      80.770  44.060  -4.092  1.00  0.00           C  
ATOM   4664  C   GLU A 310      80.132  43.155  -3.046  1.00  0.00           C  
ATOM   4665  O   GLU A 310      80.059  43.506  -1.868  1.00  0.00           O  
ATOM   4666  CB  GLU A 310      79.682  44.822  -4.853  1.00  0.00           C  
ATOM   4667  CG  GLU A 310      78.796  45.694  -3.976  1.00  0.00           C  
ATOM   4668  CD  GLU A 310      79.547  46.820  -3.321  1.00  0.00           C  
ATOM   4669  OE1 GLU A 310      80.598  47.167  -3.803  1.00  0.00           O  
ATOM   4670  OE2 GLU A 310      79.068  47.335  -2.338  1.00  0.00           O  
ATOM   4671  H   GLU A 310      81.331  43.248  -5.990  1.00  0.00           H  
ATOM   4672  HA  GLU A 310      81.406  44.776  -3.570  1.00  0.00           H  
ATOM   4673 1HB  GLU A 310      80.145  45.463  -5.604  1.00  0.00           H  
ATOM   4674 2HB  GLU A 310      79.041  44.114  -5.377  1.00  0.00           H  
ATOM   4675 1HG  GLU A 310      77.997  46.113  -4.587  1.00  0.00           H  
ATOM   4676 2HG  GLU A 310      78.339  45.073  -3.206  1.00  0.00           H  
ATOM   4677  N   ILE A 311      79.669  41.989  -3.483  1.00  0.00           N  
ATOM   4678  CA  ILE A 311      79.036  41.031  -2.584  1.00  0.00           C  
ATOM   4679  C   ILE A 311      80.025  40.507  -1.552  1.00  0.00           C  
ATOM   4680  O   ILE A 311      79.688  40.351  -0.378  1.00  0.00           O  
ATOM   4681  CB  ILE A 311      78.441  39.849  -3.371  1.00  0.00           C  
ATOM   4682  CG1 ILE A 311      77.323  40.334  -4.298  1.00  0.00           C  
ATOM   4683  CG2 ILE A 311      77.922  38.783  -2.418  1.00  0.00           C  
ATOM   4684  CD1 ILE A 311      76.169  40.988  -3.573  1.00  0.00           C  
ATOM   4685  H   ILE A 311      79.759  41.760  -4.463  1.00  0.00           H  
ATOM   4686  HA  ILE A 311      78.227  41.535  -2.056  1.00  0.00           H  
ATOM   4687  HB  ILE A 311      79.210  39.412  -4.007  1.00  0.00           H  
ATOM   4688 1HG1 ILE A 311      77.728  41.050  -5.012  1.00  0.00           H  
ATOM   4689 2HG1 ILE A 311      76.932  39.491  -4.868  1.00  0.00           H  
ATOM   4690 1HG2 ILE A 311      77.504  37.956  -2.991  1.00  0.00           H  
ATOM   4691 2HG2 ILE A 311      78.741  38.419  -1.799  1.00  0.00           H  
ATOM   4692 3HG2 ILE A 311      77.148  39.211  -1.781  1.00  0.00           H  
ATOM   4693 1HD1 ILE A 311      75.417  41.305  -4.297  1.00  0.00           H  
ATOM   4694 2HD1 ILE A 311      75.726  40.276  -2.877  1.00  0.00           H  
ATOM   4695 3HD1 ILE A 311      76.531  41.856  -3.023  1.00  0.00           H  
ATOM   4696  N   ALA A 312      81.247  40.236  -1.995  1.00  0.00           N  
ATOM   4697  CA  ALA A 312      82.290  39.730  -1.109  1.00  0.00           C  
ATOM   4698  C   ALA A 312      82.657  40.757  -0.047  1.00  0.00           C  
ATOM   4699  O   ALA A 312      82.861  40.415   1.118  1.00  0.00           O  
ATOM   4700  CB  ALA A 312      83.519  39.329  -1.912  1.00  0.00           C  
ATOM   4701  H   ALA A 312      81.461  40.385  -2.971  1.00  0.00           H  
ATOM   4702  HA  ALA A 312      81.901  38.850  -0.596  1.00  0.00           H  
ATOM   4703 1HB  ALA A 312      84.288  38.954  -1.237  1.00  0.00           H  
ATOM   4704 2HB  ALA A 312      83.250  38.549  -2.625  1.00  0.00           H  
ATOM   4705 3HB  ALA A 312      83.900  40.195  -2.450  1.00  0.00           H  
ATOM   4706  N   LYS A 313      82.742  42.018  -0.455  1.00  0.00           N  
ATOM   4707  CA  LYS A 313      83.085  43.099   0.462  1.00  0.00           C  
ATOM   4708  C   LYS A 313      82.013  43.279   1.528  1.00  0.00           C  
ATOM   4709  O   LYS A 313      82.319  43.498   2.699  1.00  0.00           O  
ATOM   4710  CB  LYS A 313      83.289  44.407  -0.304  1.00  0.00           C  
ATOM   4711  CG  LYS A 313      84.547  44.444  -1.162  1.00  0.00           C  
ATOM   4712  CD  LYS A 313      84.669  45.766  -1.906  1.00  0.00           C  
ATOM   4713  CE  LYS A 313      85.920  45.800  -2.772  1.00  0.00           C  
ATOM   4714  NZ  LYS A 313      86.033  47.072  -3.536  1.00  0.00           N  
ATOM   4715  H   LYS A 313      82.563  42.234  -1.425  1.00  0.00           H  
ATOM   4716  HA  LYS A 313      84.017  42.842   0.967  1.00  0.00           H  
ATOM   4717 1HB  LYS A 313      82.433  44.584  -0.957  1.00  0.00           H  
ATOM   4718 2HB  LYS A 313      83.340  45.237   0.401  1.00  0.00           H  
ATOM   4719 1HG  LYS A 313      85.424  44.311  -0.528  1.00  0.00           H  
ATOM   4720 2HG  LYS A 313      84.517  43.631  -1.886  1.00  0.00           H  
ATOM   4721 1HD  LYS A 313      83.794  45.909  -2.541  1.00  0.00           H  
ATOM   4722 2HD  LYS A 313      84.713  46.585  -1.188  1.00  0.00           H  
ATOM   4723 1HE  LYS A 313      86.801  45.690  -2.142  1.00  0.00           H  
ATOM   4724 2HE  LYS A 313      85.898  44.969  -3.477  1.00  0.00           H  
ATOM   4725 1HZ  LYS A 313      86.873  47.056  -4.096  1.00  0.00           H  
ATOM   4726 2HZ  LYS A 313      85.228  47.177  -4.138  1.00  0.00           H  
ATOM   4727 3HZ  LYS A 313      86.074  47.850  -2.892  1.00  0.00           H  
ATOM   4728  N   LEU A 314      80.753  43.184   1.116  1.00  0.00           N  
ATOM   4729  CA  LEU A 314      79.632  43.336   2.036  1.00  0.00           C  
ATOM   4730  C   LEU A 314      79.615  42.219   3.071  1.00  0.00           C  
ATOM   4731  O   LEU A 314      79.350  42.456   4.250  1.00  0.00           O  
ATOM   4732  CB  LEU A 314      78.308  43.345   1.262  1.00  0.00           C  
ATOM   4733  CG  LEU A 314      78.061  44.575   0.380  1.00  0.00           C  
ATOM   4734  CD1 LEU A 314      76.806  44.358  -0.455  1.00  0.00           C  
ATOM   4735  CD2 LEU A 314      77.926  45.810   1.258  1.00  0.00           C  
ATOM   4736  H   LEU A 314      80.567  43.004   0.140  1.00  0.00           H  
ATOM   4737  HA  LEU A 314      79.747  44.280   2.568  1.00  0.00           H  
ATOM   4738 1HB  LEU A 314      78.275  42.466   0.620  1.00  0.00           H  
ATOM   4739 2HB  LEU A 314      77.487  43.278   1.976  1.00  0.00           H  
ATOM   4740  HG  LEU A 314      78.899  44.707  -0.305  1.00  0.00           H  
ATOM   4741 1HD1 LEU A 314      76.630  45.233  -1.082  1.00  0.00           H  
ATOM   4742 2HD1 LEU A 314      76.937  43.480  -1.087  1.00  0.00           H  
ATOM   4743 3HD1 LEU A 314      75.952  44.207   0.204  1.00  0.00           H  
ATOM   4744 1HD2 LEU A 314      77.751  46.685   0.632  1.00  0.00           H  
ATOM   4745 2HD2 LEU A 314      77.087  45.681   1.943  1.00  0.00           H  
ATOM   4746 3HD2 LEU A 314      78.843  45.952   1.831  1.00  0.00           H  
ATOM   4747  N   ALA A 315      79.898  41.000   2.625  1.00  0.00           N  
ATOM   4748  CA  ALA A 315      79.915  39.845   3.513  1.00  0.00           C  
ATOM   4749  C   ALA A 315      81.021  39.965   4.555  1.00  0.00           C  
ATOM   4750  O   ALA A 315      80.824  39.635   5.724  1.00  0.00           O  
ATOM   4751  CB  ALA A 315      80.077  38.562   2.710  1.00  0.00           C  
ATOM   4752  H   ALA A 315      80.106  40.871   1.646  1.00  0.00           H  
ATOM   4753  HA  ALA A 315      78.963  39.812   4.044  1.00  0.00           H  
ATOM   4754 1HB  ALA A 315      80.088  37.708   3.387  1.00  0.00           H  
ATOM   4755 2HB  ALA A 315      79.245  38.462   2.013  1.00  0.00           H  
ATOM   4756 3HB  ALA A 315      81.013  38.596   2.155  1.00  0.00           H  
ATOM   4757  N   LEU A 316      82.183  40.442   4.122  1.00  0.00           N  
ATOM   4758  CA  LEU A 316      83.323  40.608   5.017  1.00  0.00           C  
ATOM   4759  C   LEU A 316      83.036  41.652   6.087  1.00  0.00           C  
ATOM   4760  O   LEU A 316      83.391  41.476   7.253  1.00  0.00           O  
ATOM   4761  CB  LEU A 316      84.569  41.014   4.220  1.00  0.00           C  
ATOM   4762  CG  LEU A 316      85.148  39.936   3.295  1.00  0.00           C  
ATOM   4763  CD1 LEU A 316      86.258  40.538   2.445  1.00  0.00           C  
ATOM   4764  CD2 LEU A 316      85.667  38.775   4.130  1.00  0.00           C  
ATOM   4765  H   LEU A 316      82.280  40.695   3.150  1.00  0.00           H  
ATOM   4766  HA  LEU A 316      83.508  39.660   5.521  1.00  0.00           H  
ATOM   4767 1HB  LEU A 316      84.322  41.879   3.606  1.00  0.00           H  
ATOM   4768 2HB  LEU A 316      85.351  41.304   4.921  1.00  0.00           H  
ATOM   4769  HG  LEU A 316      84.369  39.578   2.621  1.00  0.00           H  
ATOM   4770 1HD1 LEU A 316      86.669  39.772   1.787  1.00  0.00           H  
ATOM   4771 2HD1 LEU A 316      85.855  41.353   1.843  1.00  0.00           H  
ATOM   4772 3HD1 LEU A 316      87.046  40.920   3.093  1.00  0.00           H  
ATOM   4773 1HD2 LEU A 316      86.077  38.008   3.473  1.00  0.00           H  
ATOM   4774 2HD2 LEU A 316      86.446  39.132   4.804  1.00  0.00           H  
ATOM   4775 3HD2 LEU A 316      84.849  38.353   4.714  1.00  0.00           H  
ATOM   4776  N   GLU A 317      82.391  42.743   5.684  1.00  0.00           N  
ATOM   4777  CA  GLU A 317      82.055  43.818   6.609  1.00  0.00           C  
ATOM   4778  C   GLU A 317      81.064  43.348   7.665  1.00  0.00           C  
ATOM   4779  O   GLU A 317      81.185  43.693   8.841  1.00  0.00           O  
ATOM   4780  CB  GLU A 317      81.476  45.014   5.849  1.00  0.00           C  
ATOM   4781  CG  GLU A 317      82.483  45.755   4.981  1.00  0.00           C  
ATOM   4782  CD  GLU A 317      81.865  46.877   4.195  1.00  0.00           C  
ATOM   4783  OE1 GLU A 317      80.665  47.009   4.229  1.00  0.00           O  
ATOM   4784  OE2 GLU A 317      82.593  47.602   3.560  1.00  0.00           O  
ATOM   4785  H   GLU A 317      82.128  42.828   4.713  1.00  0.00           H  
ATOM   4786  HA  GLU A 317      82.965  44.131   7.121  1.00  0.00           H  
ATOM   4787 1HB  GLU A 317      80.664  44.677   5.205  1.00  0.00           H  
ATOM   4788 2HB  GLU A 317      81.057  45.727   6.559  1.00  0.00           H  
ATOM   4789 1HG  GLU A 317      83.267  46.162   5.620  1.00  0.00           H  
ATOM   4790 2HG  GLU A 317      82.945  45.047   4.294  1.00  0.00           H  
ATOM   4791  N   ALA A 318      80.083  42.559   7.239  1.00  0.00           N  
ATOM   4792  CA  ALA A 318      79.069  42.039   8.148  1.00  0.00           C  
ATOM   4793  C   ALA A 318      79.682  41.100   9.180  1.00  0.00           C  
ATOM   4794  O   ALA A 318      79.322  41.135  10.357  1.00  0.00           O  
ATOM   4795  CB  ALA A 318      77.972  41.329   7.368  1.00  0.00           C  
ATOM   4796  H   ALA A 318      80.039  42.313   6.261  1.00  0.00           H  
ATOM   4797  HA  ALA A 318      78.632  42.881   8.685  1.00  0.00           H  
ATOM   4798 1HB  ALA A 318      77.222  40.946   8.061  1.00  0.00           H  
ATOM   4799 2HB  ALA A 318      77.504  42.031   6.678  1.00  0.00           H  
ATOM   4800 3HB  ALA A 318      78.403  40.501   6.807  1.00  0.00           H  
ATOM   4801  N   THR A 319      80.611  40.262   8.731  1.00  0.00           N  
ATOM   4802  CA  THR A 319      81.276  39.312   9.615  1.00  0.00           C  
ATOM   4803  C   THR A 319      82.111  40.030  10.668  1.00  0.00           C  
ATOM   4804  O   THR A 319      82.130  39.636  11.834  1.00  0.00           O  
ATOM   4805  CB  THR A 319      82.170  38.345   8.817  1.00  0.00           C  
ATOM   4806  OG1 THR A 319      83.152  39.091   8.085  1.00  0.00           O  
ATOM   4807  CG2 THR A 319      81.335  37.524   7.846  1.00  0.00           C  
ATOM   4808  H   THR A 319      80.862  40.283   7.754  1.00  0.00           H  
ATOM   4809  HA  THR A 319      80.514  38.723  10.126  1.00  0.00           H  
ATOM   4810  HB  THR A 319      82.683  37.672   9.505  1.00  0.00           H  
ATOM   4811  HG1 THR A 319      83.881  38.513   7.850  1.00  0.00           H  
ATOM   4812 1HG2 THR A 319      81.983  36.846   7.291  1.00  0.00           H  
ATOM   4813 2HG2 THR A 319      80.595  36.947   8.400  1.00  0.00           H  
ATOM   4814 3HG2 THR A 319      80.827  38.191   7.150  1.00  0.00           H  
ATOM   4815  N   GLU A 320      82.800  41.087  10.249  1.00  0.00           N  
ATOM   4816  CA  GLU A 320      83.638  41.862  11.156  1.00  0.00           C  
ATOM   4817  C   GLU A 320      82.801  42.549  12.228  1.00  0.00           C  
ATOM   4818  O   GLU A 320      83.187  42.595  13.396  1.00  0.00           O  
ATOM   4819  CB  GLU A 320      84.444  42.905  10.378  1.00  0.00           C  
ATOM   4820  CG  GLU A 320      85.409  43.717  11.229  1.00  0.00           C  
ATOM   4821  CD  GLU A 320      86.246  44.668  10.419  1.00  0.00           C  
ATOM   4822  OE1 GLU A 320      85.800  45.081   9.376  1.00  0.00           O  
ATOM   4823  OE2 GLU A 320      87.333  44.981  10.845  1.00  0.00           O  
ATOM   4824  H   GLU A 320      82.741  41.359   9.279  1.00  0.00           H  
ATOM   4825  HA  GLU A 320      84.327  41.181  11.657  1.00  0.00           H  
ATOM   4826 1HB  GLU A 320      85.021  42.410   9.597  1.00  0.00           H  
ATOM   4827 2HB  GLU A 320      83.762  43.601   9.889  1.00  0.00           H  
ATOM   4828 1HG  GLU A 320      84.839  44.287  11.963  1.00  0.00           H  
ATOM   4829 2HG  GLU A 320      86.063  43.034  11.769  1.00  0.00           H  
ATOM   4830  N   ARG A 321      81.655  43.084  11.823  1.00  0.00           N  
ATOM   4831  CA  ARG A 321      80.761  43.770  12.748  1.00  0.00           C  
ATOM   4832  C   ARG A 321      80.205  42.811  13.793  1.00  0.00           C  
ATOM   4833  O   ARG A 321      80.101  43.154  14.970  1.00  0.00           O  
ATOM   4834  CB  ARG A 321      79.608  44.419  11.996  1.00  0.00           C  
ATOM   4835  CG  ARG A 321      78.620  45.176  12.869  1.00  0.00           C  
ATOM   4836  CD  ARG A 321      79.259  46.335  13.543  1.00  0.00           C  
ATOM   4837  NE  ARG A 321      78.308  47.088  14.344  1.00  0.00           N  
ATOM   4838  CZ  ARG A 321      78.641  48.069  15.206  1.00  0.00           C  
ATOM   4839  NH1 ARG A 321      79.903  48.403  15.367  1.00  0.00           N  
ATOM   4840  NH2 ARG A 321      77.700  48.696  15.890  1.00  0.00           N  
ATOM   4841  H   ARG A 321      81.396  43.014  10.848  1.00  0.00           H  
ATOM   4842  HA  ARG A 321      81.341  44.503  13.310  1.00  0.00           H  
ATOM   4843 1HB  ARG A 321      80.003  45.119  11.261  1.00  0.00           H  
ATOM   4844 2HB  ARG A 321      79.051  43.654  11.454  1.00  0.00           H  
ATOM   4845 1HG  ARG A 321      77.800  45.547  12.253  1.00  0.00           H  
ATOM   4846 2HG  ARG A 321      78.226  44.508  13.635  1.00  0.00           H  
ATOM   4847 1HD  ARG A 321      80.054  45.982  14.200  1.00  0.00           H  
ATOM   4848 2HD  ARG A 321      79.680  47.005  12.794  1.00  0.00           H  
ATOM   4849  HE  ARG A 321      77.328  46.860  14.248  1.00  0.00           H  
ATOM   4850 1HH1 ARG A 321      80.622  47.924  14.844  1.00  0.00           H  
ATOM   4851 2HH1 ARG A 321      80.152  49.138  16.012  1.00  0.00           H  
ATOM   4852 1HH2 ARG A 321      76.730  48.439  15.766  1.00  0.00           H  
ATOM   4853 2HH2 ARG A 321      77.949  49.430  16.535  1.00  0.00           H  
ATOM   4854  N   ILE A 322      79.850  41.608  13.353  1.00  0.00           N  
ATOM   4855  CA  ILE A 322      79.304  40.596  14.250  1.00  0.00           C  
ATOM   4856  C   ILE A 322      80.335  40.162  15.284  1.00  0.00           C  
ATOM   4857  O   ILE A 322      80.012  39.975  16.457  1.00  0.00           O  
ATOM   4858  CB  ILE A 322      78.819  39.366  13.461  1.00  0.00           C  
ATOM   4859  CG1 ILE A 322      77.603  39.728  12.604  1.00  0.00           C  
ATOM   4860  CG2 ILE A 322      78.487  38.223  14.407  1.00  0.00           C  
ATOM   4861  CD1 ILE A 322      77.226  38.663  11.599  1.00  0.00           C  
ATOM   4862  H   ILE A 322      79.960  41.389  12.374  1.00  0.00           H  
ATOM   4863  HA  ILE A 322      78.452  41.024  14.777  1.00  0.00           H  
ATOM   4864  HB  ILE A 322      79.602  39.042  12.775  1.00  0.00           H  
ATOM   4865 1HG1 ILE A 322      76.744  39.907  13.250  1.00  0.00           H  
ATOM   4866 2HG1 ILE A 322      77.801  40.652  12.061  1.00  0.00           H  
ATOM   4867 1HG2 ILE A 322      78.145  37.363  13.833  1.00  0.00           H  
ATOM   4868 2HG2 ILE A 322      79.376  37.951  14.975  1.00  0.00           H  
ATOM   4869 3HG2 ILE A 322      77.700  38.537  15.094  1.00  0.00           H  
ATOM   4870 1HD1 ILE A 322      76.356  38.992  11.030  1.00  0.00           H  
ATOM   4871 2HD1 ILE A 322      78.061  38.492  10.919  1.00  0.00           H  
ATOM   4872 3HD1 ILE A 322      76.988  37.738  12.122  1.00  0.00           H  
ATOM   4873  N   VAL A 323      81.578  40.003  14.842  1.00  0.00           N  
ATOM   4874  CA  VAL A 323      82.660  39.592  15.728  1.00  0.00           C  
ATOM   4875  C   VAL A 323      82.933  40.646  16.793  1.00  0.00           C  
ATOM   4876  O   VAL A 323      83.165  40.321  17.958  1.00  0.00           O  
ATOM   4877  CB  VAL A 323      83.946  39.340  14.919  1.00  0.00           C  
ATOM   4878  CG1 VAL A 323      85.123  39.096  15.851  1.00  0.00           C  
ATOM   4879  CG2 VAL A 323      83.745  38.157  13.983  1.00  0.00           C  
ATOM   4880  H   VAL A 323      81.779  40.172  13.867  1.00  0.00           H  
ATOM   4881  HA  VAL A 323      82.365  38.669  16.229  1.00  0.00           H  
ATOM   4882  HB  VAL A 323      84.177  40.231  14.335  1.00  0.00           H  
ATOM   4883 1HG1 VAL A 323      86.024  38.920  15.262  1.00  0.00           H  
ATOM   4884 2HG1 VAL A 323      85.271  39.970  16.486  1.00  0.00           H  
ATOM   4885 3HG1 VAL A 323      84.921  38.224  16.473  1.00  0.00           H  
ATOM   4886 1HG2 VAL A 323      84.658  37.985  13.414  1.00  0.00           H  
ATOM   4887 2HG2 VAL A 323      83.508  37.268  14.567  1.00  0.00           H  
ATOM   4888 3HG2 VAL A 323      82.925  38.370  13.298  1.00  0.00           H  
ATOM   4889  N   ARG A 324      82.903  41.912  16.386  1.00  0.00           N  
ATOM   4890  CA  ARG A 324      83.147  43.017  17.304  1.00  0.00           C  
ATOM   4891  C   ARG A 324      82.062  43.098  18.369  1.00  0.00           C  
ATOM   4892  O   ARG A 324      82.346  43.343  19.542  1.00  0.00           O  
ATOM   4893  CB  ARG A 324      83.211  44.336  16.549  1.00  0.00           C  
ATOM   4894  CG  ARG A 324      84.444  44.514  15.676  1.00  0.00           C  
ATOM   4895  CD  ARG A 324      84.407  45.797  14.929  1.00  0.00           C  
ATOM   4896  NE  ARG A 324      85.584  45.972  14.093  1.00  0.00           N  
ATOM   4897  CZ  ARG A 324      85.753  46.974  13.209  1.00  0.00           C  
ATOM   4898  NH1 ARG A 324      84.814  47.882  13.058  1.00  0.00           N  
ATOM   4899  NH2 ARG A 324      86.862  47.045  12.493  1.00  0.00           N  
ATOM   4900  H   ARG A 324      82.706  42.112  15.416  1.00  0.00           H  
ATOM   4901  HA  ARG A 324      84.071  42.818  17.848  1.00  0.00           H  
ATOM   4902 1HB  ARG A 324      82.337  44.431  15.907  1.00  0.00           H  
ATOM   4903 2HB  ARG A 324      83.188  45.163  17.258  1.00  0.00           H  
ATOM   4904 1HG  ARG A 324      85.337  44.506  16.301  1.00  0.00           H  
ATOM   4905 2HG  ARG A 324      84.499  43.698  14.954  1.00  0.00           H  
ATOM   4906 1HD  ARG A 324      83.527  45.820  14.287  1.00  0.00           H  
ATOM   4907 2HD  ARG A 324      84.364  46.627  15.634  1.00  0.00           H  
ATOM   4908  HE  ARG A 324      86.328  45.292  14.181  1.00  0.00           H  
ATOM   4909 1HH1 ARG A 324      83.966  47.828  13.604  1.00  0.00           H  
ATOM   4910 2HH1 ARG A 324      84.940  48.634  12.395  1.00  0.00           H  
ATOM   4911 1HH2 ARG A 324      87.583  46.347  12.609  1.00  0.00           H  
ATOM   4912 2HH2 ARG A 324      86.988  47.796  11.831  1.00  0.00           H  
ATOM   4913  N   VAL A 325      80.810  42.891  17.960  1.00  0.00           N  
ATOM   4914  CA  VAL A 325      79.685  42.940  18.873  1.00  0.00           C  
ATOM   4915  C   VAL A 325      79.737  41.839  19.920  1.00  0.00           C  
ATOM   4916  O   VAL A 325      79.425  42.050  21.090  1.00  0.00           O  
ATOM   4917  CB  VAL A 325      78.367  42.825  18.085  1.00  0.00           C  
ATOM   4918  CG1 VAL A 325      77.188  42.684  19.037  1.00  0.00           C  
ATOM   4919  CG2 VAL A 325      78.192  44.040  17.187  1.00  0.00           C  
ATOM   4920  H   VAL A 325      80.631  42.667  17.024  1.00  0.00           H  
ATOM   4921  HA  VAL A 325      79.709  43.894  19.401  1.00  0.00           H  
ATOM   4922  HB  VAL A 325      78.396  41.922  17.474  1.00  0.00           H  
ATOM   4923 1HG1 VAL A 325      76.264  42.603  18.463  1.00  0.00           H  
ATOM   4924 2HG1 VAL A 325      77.316  41.788  19.644  1.00  0.00           H  
ATOM   4925 3HG1 VAL A 325      77.137  43.559  19.685  1.00  0.00           H  
ATOM   4926 1HG2 VAL A 325      77.259  43.952  16.633  1.00  0.00           H  
ATOM   4927 2HG2 VAL A 325      78.168  44.943  17.798  1.00  0.00           H  
ATOM   4928 3HG2 VAL A 325      79.026  44.098  16.487  1.00  0.00           H  
ATOM   4929  N   GLU A 326      80.102  40.653  19.487  1.00  0.00           N
[truncated: 7,917,615 more chars]
