# Supplementary material for: Blueprinting extendable nanomaterials with standardized protein blocks
Source: Nature. 2024 Mar 13;627(8005):898–904. doi: 10.1038/s41586-024-07188-4 (PMC10972742; doi:10.1038/s41586-024-07188-4)
Supplement: Supplementary file 4 — Design models with ideal backbones as well as experimentally determined structures for comparison. For reference to design names, see Supplementary Fig. 1. [file 41586_2024_7188_MOESM4_ESM.zip › tC3_design.pdb]

ATOM      1  N   ASP A   1       3.725  14.724  26.012  1.00  0.00           N  
ATOM      2  CA  ASP A   1       2.759  15.369  25.132  1.00  0.00           C  
ATOM      3  C   ASP A   1       3.457  16.190  24.055  1.00  0.00           C  
ATOM      4  O   ASP A   1       3.267  15.954  22.861  1.00  0.00           O  
ATOM      5  CB  ASP A   1       1.816  16.268  25.937  1.00  0.00           C  
ATOM      6  CG  ASP A   1       2.552  17.354  26.713  1.00  0.00           C  
ATOM      7  OD1 ASP A   1       3.710  17.167  27.004  1.00  0.00           O  
ATOM      8  OD2 ASP A   1       1.948  18.357  27.005  1.00  0.00           O1-
ATOM      9 1H   ASP A   1       3.242  14.193  26.708  1.00  0.00           H  
ATOM     10 2H   ASP A   1       4.312  14.115  25.476  1.00  0.00           H  
ATOM     11 3H   ASP A   1       4.289  15.421  26.456  1.00  0.00           H  
ATOM     12  HA  ASP A   1       2.180  14.590  24.636  1.00  0.00           H  
ATOM     13 1HB  ASP A   1       1.102  16.742  25.264  1.00  0.00           H  
ATOM     14 2HB  ASP A   1       1.247  15.659  26.641  1.00  0.00           H  
ATOM     15  N   GLN A   2       4.264  17.154  24.483  1.00  0.00           N  
ATOM     16  CA  GLN A   2       4.853  18.124  23.567  1.00  0.00           C  
ATOM     17  C   GLN A   2       5.747  17.440  22.541  1.00  0.00           C  
ATOM     18  O   GLN A   2       5.780  17.830  21.374  1.00  0.00           O  
ATOM     19  CB  GLN A   2       5.654  19.175  24.341  1.00  0.00           C  
ATOM     20  CG  GLN A   2       4.814  20.048  25.255  1.00  0.00           C  
ATOM     21  CD  GLN A   2       3.772  20.848  24.496  1.00  0.00           C  
ATOM     22  NE2 GLN A   2       2.510  20.694  24.881  1.00  0.00           N  
ATOM     23  OE1 GLN A   2       4.098  21.600  23.573  1.00  0.00           O  
ATOM     24  H   GLN A   2       4.476  17.217  25.468  1.00  0.00           H  
ATOM     25  HA  GLN A   2       4.046  18.636  23.041  1.00  0.00           H  
ATOM     26 1HB  GLN A   2       6.410  18.680  24.949  1.00  0.00           H  
ATOM     27 2HB  GLN A   2       6.173  19.826  23.637  1.00  0.00           H  
ATOM     28 1HG  GLN A   2       4.297  19.413  25.976  1.00  0.00           H  
ATOM     29 2HG  GLN A   2       5.468  20.746  25.777  1.00  0.00           H  
ATOM     30 1HE2 GLN A   2       1.779  21.196  24.415  1.00  0.00           H  
ATOM     31 2HE2 GLN A   2       2.290  20.075  25.635  1.00  0.00           H  
ATOM     32  N   GLU A   3       6.471  16.417  22.983  1.00  0.00           N  
ATOM     33  CA  GLU A   3       7.417  15.719  22.120  1.00  0.00           C  
ATOM     34  C   GLU A   3       6.701  14.980  20.999  1.00  0.00           C  
ATOM     35  O   GLU A   3       7.079  15.085  19.832  1.00  0.00           O  
ATOM     36  CB  GLU A   3       8.258  14.735  22.937  1.00  0.00           C  
ATOM     37  CG  GLU A   3       9.182  15.390  23.953  1.00  0.00           C  
ATOM     38  CD  GLU A   3       8.463  15.837  25.195  1.00  0.00           C  
ATOM     39  OE1 GLU A   3       7.301  15.535  25.327  1.00  0.00           O  
ATOM     40  OE2 GLU A   3       9.077  16.481  26.014  1.00  0.00           O1-
ATOM     41  H   GLU A   3       6.362  16.115  23.940  1.00  0.00           H  
ATOM     42  HA  GLU A   3       8.072  16.464  21.666  1.00  0.00           H  
ATOM     43 1HB  GLU A   3       7.599  14.053  23.474  1.00  0.00           H  
ATOM     44 2HB  GLU A   3       8.871  14.135  22.264  1.00  0.00           H  
ATOM     45 1HG  GLU A   3       9.959  14.678  24.233  1.00  0.00           H  
ATOM     46 2HG  GLU A   3       9.665  16.249  23.489  1.00  0.00           H  
ATOM     47  N   GLU A   4       5.665  14.231  21.359  1.00  0.00           N  
ATOM     48  CA  GLU A   4       4.896  13.466  20.385  1.00  0.00           C  
ATOM     49  C   GLU A   4       4.165  14.386  19.414  1.00  0.00           C  
ATOM     50  O   GLU A   4       4.100  14.114  18.216  1.00  0.00           O  
ATOM     51  CB  GLU A   4       3.891  12.556  21.095  1.00  0.00           C  
ATOM     52  CG  GLU A   4       4.524  11.489  21.977  1.00  0.00           C  
ATOM     53  CD  GLU A   4       4.879  11.998  23.347  1.00  0.00           C  
ATOM     54  OE1 GLU A   4       4.626  13.147  23.617  1.00  0.00           O  
ATOM     55  OE2 GLU A   4       5.404  11.235  24.124  1.00  0.00           O1-
ATOM     56  H   GLU A   4       5.401  14.189  22.334  1.00  0.00           H  
ATOM     57  HA  GLU A   4       5.592  12.856  19.808  1.00  0.00           H  
ATOM     58 1HB  GLU A   4       3.232  13.159  21.720  1.00  0.00           H  
ATOM     59 2HB  GLU A   4       3.270  12.052  20.354  1.00  0.00           H  
ATOM     60 1HG  GLU A   4       3.828  10.657  22.080  1.00  0.00           H  
ATOM     61 2HG  GLU A   4       5.423  11.115  21.489  1.00  0.00           H  
ATOM     62  N   LEU A   5       3.617  15.476  19.940  1.00  0.00           N  
ATOM     63  CA  LEU A   5       2.826  16.400  19.136  1.00  0.00           C  
ATOM     64  C   LEU A   5       3.706  17.181  18.169  1.00  0.00           C  
ATOM     65  O   LEU A   5       3.354  17.366  17.004  1.00  0.00           O  
ATOM     66  CB  LEU A   5       2.064  17.374  20.043  1.00  0.00           C  
ATOM     67  CG  LEU A   5       0.985  16.747  20.935  1.00  0.00           C  
ATOM     68  CD1 LEU A   5       0.595  17.731  22.029  1.00  0.00           C  
ATOM     69  CD2 LEU A   5      -0.219  16.367  20.086  1.00  0.00           C  
ATOM     70  H   LEU A   5       3.750  15.669  20.922  1.00  0.00           H  
ATOM     71  HA  LEU A   5       2.119  15.817  18.546  1.00  0.00           H  
ATOM     72 1HB  LEU A   5       2.780  17.876  20.692  1.00  0.00           H  
ATOM     73 2HB  LEU A   5       1.581  18.126  19.419  1.00  0.00           H  
ATOM     74  HG  LEU A   5       1.385  15.854  21.417  1.00  0.00           H  
ATOM     75 1HD1 LEU A   5      -0.172  17.286  22.664  1.00  0.00           H  
ATOM     76 2HD1 LEU A   5       1.470  17.971  22.633  1.00  0.00           H  
ATOM     77 3HD1 LEU A   5       0.206  18.643  21.577  1.00  0.00           H  
ATOM     78 1HD2 LEU A   5      -0.985  15.920  20.720  1.00  0.00           H  
ATOM     79 2HD2 LEU A   5      -0.620  17.259  19.605  1.00  0.00           H  
ATOM     80 3HD2 LEU A   5       0.085  15.649  19.324  1.00  0.00           H  
ATOM     81  N   ALA A   6       4.856  17.636  18.657  1.00  0.00           N  
ATOM     82  CA  ALA A   6       5.795  18.385  17.834  1.00  0.00           C  
ATOM     83  C   ALA A   6       6.394  17.506  16.742  1.00  0.00           C  
ATOM     84  O   ALA A   6       6.590  17.953  15.612  1.00  0.00           O  
ATOM     85  CB  ALA A   6       6.898  18.981  18.696  1.00  0.00           C  
ATOM     86  H   ALA A   6       5.083  17.458  19.625  1.00  0.00           H  
ATOM     87  HA  ALA A   6       5.249  19.195  17.348  1.00  0.00           H  
ATOM     88 1HB  ALA A   6       7.593  19.538  18.066  1.00  0.00           H  
ATOM     89 2HB  ALA A   6       6.460  19.652  19.435  1.00  0.00           H  
ATOM     90 3HB  ALA A   6       7.433  18.181  19.206  1.00  0.00           H  
ATOM     91  N   GLN A   7       6.681  16.257  17.087  1.00  0.00           N  
ATOM     92  CA  GLN A   7       7.291  15.324  16.148  1.00  0.00           C  
ATOM     93  C   GLN A   7       6.347  15.001  14.997  1.00  0.00           C  
ATOM     94  O   GLN A   7       6.762  14.932  13.841  1.00  0.00           O  
ATOM     95  CB  GLN A   7       7.701  14.034  16.865  1.00  0.00           C  
ATOM     96  CG  GLN A   7       8.945  14.170  17.727  1.00  0.00           C  
ATOM     97  CD  GLN A   7       9.152  12.973  18.636  1.00  0.00           C  
ATOM     98  NE2 GLN A   7      10.276  12.956  19.342  1.00  0.00           N  
ATOM     99  OE1 GLN A   7       8.310  12.073  18.703  1.00  0.00           O  
ATOM    100  H   GLN A   7       6.470  15.944  18.024  1.00  0.00           H  
ATOM    101  HA  GLN A   7       8.179  15.799  15.728  1.00  0.00           H  
ATOM    102 1HB  GLN A   7       6.884  13.698  17.504  1.00  0.00           H  
ATOM    103 2HB  GLN A   7       7.885  13.252  16.129  1.00  0.00           H  
ATOM    104 1HG  GLN A   7       9.816  14.261  17.078  1.00  0.00           H  
ATOM    105 2HG  GLN A   7       8.848  15.059  18.349  1.00  0.00           H  
ATOM    106 1HE2 GLN A   7      10.468  12.192  19.960  1.00  0.00           H  
ATOM    107 2HE2 GLN A   7      10.932  13.706  19.258  1.00  0.00           H  
ATOM    108  N   LYS A   8       5.074  14.802  15.324  1.00  0.00           N  
ATOM    109  CA  LYS A   8       4.057  14.538  14.312  1.00  0.00           C  
ATOM    110  C   LYS A   8       3.898  15.723  13.368  1.00  0.00           C  
ATOM    111  O   LYS A   8       3.764  15.550  12.157  1.00  0.00           O  
ATOM    112  CB  LYS A   8       2.717  14.209  14.972  1.00  0.00           C  
ATOM    113  CG  LYS A   8       1.604  13.855  13.994  1.00  0.00           C  
ATOM    114  CD  LYS A   8       0.352  13.393  14.726  1.00  0.00           C  
ATOM    115  CE  LYS A   8      -0.759  13.037  13.750  1.00  0.00           C  
ATOM    116  NZ  LYS A   8      -1.985  12.567  14.451  1.00  0.00           N1+
ATOM    117  H   LYS A   8       4.804  14.835  16.296  1.00  0.00           H  
ATOM    118  HA  LYS A   8       4.382  13.682  13.721  1.00  0.00           H  
ATOM    119 1HB  LYS A   8       2.844  13.367  15.653  1.00  0.00           H  
ATOM    120 2HB  LYS A   8       2.384  15.062  15.564  1.00  0.00           H  
ATOM    121 1HG  LYS A   8       1.360  14.729  13.389  1.00  0.00           H  
ATOM    122 2HG  LYS A   8       1.942  13.059  13.332  1.00  0.00           H  
ATOM    123 1HD  LYS A   8       0.587  12.518  15.332  1.00  0.00           H  
ATOM    124 2HD  LYS A   8       0.003  14.188  15.385  1.00  0.00           H  
ATOM    125 1HE  LYS A   8      -1.011  13.910  13.150  1.00  0.00           H  
ATOM    126 2HE  LYS A   8      -0.416  12.249  13.079  1.00  0.00           H  
ATOM    127 1HZ  LYS A   8      -2.697  12.340  13.771  1.00  0.00           H  
ATOM    128 2HZ  LYS A   8      -1.768  11.745  14.997  1.00  0.00           H  
ATOM    129 3HZ  LYS A   8      -2.324  13.296  15.062  1.00  0.00           H  
ATOM    130  N   ALA A   9       3.913  16.928  13.930  1.00  0.00           N  
ATOM    131  CA  ALA A   9       3.805  18.144  13.136  1.00  0.00           C  
ATOM    132  C   ALA A   9       4.917  18.226  12.096  1.00  0.00           C  
ATOM    133  O   ALA A   9       4.683  18.617  10.954  1.00  0.00           O  
ATOM    134  CB  ALA A   9       3.833  19.370  14.038  1.00  0.00           C  
ATOM    135  H   ALA A   9       4.002  17.001  14.934  1.00  0.00           H  
ATOM    136  HA  ALA A   9       2.852  18.119  12.604  1.00  0.00           H  
ATOM    137 1HB  ALA A   9       3.751  20.271  13.429  1.00  0.00           H  
ATOM    138 2HB  ALA A   9       2.997  19.327  14.736  1.00  0.00           H  
ATOM    139 3HB  ALA A   9       4.769  19.391  14.593  1.00  0.00           H  
ATOM    140  N   ALA A  10       6.126  17.853  12.502  1.00  0.00           N  
ATOM    141  CA  ALA A  10       7.270  17.858  11.600  1.00  0.00           C  
ATOM    142  C   ALA A  10       7.083  16.857  10.467  1.00  0.00           C  
ATOM    143  O   ALA A  10       7.431  17.133   9.318  1.00  0.00           O  
ATOM    144  CB  ALA A  10       8.550  17.556  12.366  1.00  0.00           C  
ATOM    145  H   ALA A  10       6.255  17.559  13.459  1.00  0.00           H  
ATOM    146  HA  ALA A  10       7.357  18.848  11.155  1.00  0.00           H  
ATOM    147 1HB  ALA A  10       9.396  17.563  11.679  1.00  0.00           H  
ATOM    148 2HB  ALA A  10       8.700  18.313  13.136  1.00  0.00           H  
ATOM    149 3HB  ALA A  10       8.471  16.575  12.833  1.00  0.00           H  
ATOM    150  N   GLU A  11       6.531  15.695  10.795  1.00  0.00           N  
ATOM    151  CA  GLU A  11       6.273  14.660   9.801  1.00  0.00           C  
ATOM    152  C   GLU A  11       5.219  15.112   8.797  1.00  0.00           C  
ATOM    153  O   GLU A  11       5.323  14.830   7.604  1.00  0.00           O  
ATOM    154  CB  GLU A  11       5.820  13.367  10.483  1.00  0.00           C  
ATOM    155  CG  GLU A  11       5.656  12.183   9.541  1.00  0.00           C  
ATOM    156  CD  GLU A  11       5.404  10.890  10.264  1.00  0.00           C  
ATOM    157  OE1 GLU A  11       5.395  10.898  11.471  1.00  0.00           O  
ATOM    158  OE2 GLU A  11       5.220   9.892   9.608  1.00  0.00           O1-
ATOM    159  H   GLU A  11       6.285  15.523  11.760  1.00  0.00           H  
ATOM    160  HA  GLU A  11       7.198  14.476   9.255  1.00  0.00           H  
ATOM    161 1HB  GLU A  11       6.544  13.087  11.249  1.00  0.00           H  
ATOM    162 2HB  GLU A  11       4.865  13.533  10.982  1.00  0.00           H  
ATOM    163 1HG  GLU A  11       4.819  12.380   8.870  1.00  0.00           H  
ATOM    164 2HG  GLU A  11       6.556  12.087   8.935  1.00  0.00           H  
ATOM    165  N   LEU A  12       4.205  15.815   9.289  1.00  0.00           N  
ATOM    166  CA  LEU A  12       3.167  16.369   8.426  1.00  0.00           C  
ATOM    167  C   LEU A  12       3.735  17.431   7.494  1.00  0.00           C  
ATOM    168  O   LEU A  12       3.350  17.518   6.329  1.00  0.00           O  
ATOM    169  CB  LEU A  12       2.040  16.972   9.274  1.00  0.00           C  
ATOM    170  CG  LEU A  12       1.165  15.964  10.030  1.00  0.00           C  
ATOM    171  CD1 LEU A  12       0.333  16.697  11.075  1.00  0.00           C  
ATOM    172  CD2 LEU A  12       0.275  15.222   9.045  1.00  0.00           C  
ATOM    173  H   LEU A  12       4.151  15.970  10.285  1.00  0.00           H  
ATOM    174  HA  LEU A  12       2.773  15.561   7.810  1.00  0.00           H  
ATOM    175 1HB  LEU A  12       2.479  17.646  10.007  1.00  0.00           H  
ATOM    176 2HB  LEU A  12       1.387  17.552   8.620  1.00  0.00           H  
ATOM    177  HG  LEU A  12       1.802  15.251  10.553  1.00  0.00           H  
ATOM    178 1HD1 LEU A  12      -0.289  15.981  11.612  1.00  0.00           H  
ATOM    179 2HD1 LEU A  12       0.994  17.203  11.777  1.00  0.00           H  
ATOM    180 3HD1 LEU A  12      -0.303  17.432  10.582  1.00  0.00           H  
ATOM    181 1HD2 LEU A  12      -0.346  14.506   9.582  1.00  0.00           H  
ATOM    182 2HD2 LEU A  12      -0.362  15.935   8.521  1.00  0.00           H  
ATOM    183 3HD2 LEU A  12       0.895  14.693   8.322  1.00  0.00           H  
ATOM    184  N   LEU A  13       4.652  18.239   8.015  1.00  0.00           N  
ATOM    185  CA  LEU A  13       5.342  19.237   7.207  1.00  0.00           C  
ATOM    186  C   LEU A  13       6.185  18.581   6.122  1.00  0.00           C  
ATOM    187  O   LEU A  13       6.270  19.081   5.001  1.00  0.00           O  
ATOM    188  CB  LEU A  13       6.232  20.115   8.096  1.00  0.00           C  
ATOM    189  CG  LEU A  13       5.498  21.143   8.965  1.00  0.00           C  
ATOM    190  CD1 LEU A  13       6.422  21.623  10.076  1.00  0.00           C  
ATOM    191  CD2 LEU A  13       5.037  22.305   8.097  1.00  0.00           C  
ATOM    192  H   LEU A  13       4.878  18.160   8.997  1.00  0.00           H  
ATOM    193  HA  LEU A  13       4.595  19.868   6.723  1.00  0.00           H  
ATOM    194 1HB  LEU A  13       6.805  19.468   8.759  1.00  0.00           H  
ATOM    195 2HB  LEU A  13       6.931  20.657   7.459  1.00  0.00           H  
ATOM    196  HG  LEU A  13       4.632  20.673   9.432  1.00  0.00           H  
ATOM    197 1HD1 LEU A  13       5.900  22.353  10.694  1.00  0.00           H  
ATOM    198 2HD1 LEU A  13       6.721  20.775  10.692  1.00  0.00           H  
ATOM    199 3HD1 LEU A  13       7.307  22.084   9.638  1.00  0.00           H  
ATOM    200 1HD2 LEU A  13       4.514  23.035   8.715  1.00  0.00           H  
ATOM    201 2HD2 LEU A  13       5.902  22.776   7.631  1.00  0.00           H  
ATOM    202 3HD2 LEU A  13       4.363  21.936   7.323  1.00  0.00           H  
ATOM    203  N   LEU A  14       6.809  17.458   6.463  1.00  0.00           N  
ATOM    204  CA  LEU A  14       7.570  16.680   5.494  1.00  0.00           C  
ATOM    205  C   LEU A  14       6.692  16.241   4.330  1.00  0.00           C  
ATOM    206  O   LEU A  14       7.049  16.426   3.165  1.00  0.00           O  
ATOM    207  CB  LEU A  14       8.186  15.449   6.171  1.00  0.00           C  
ATOM    208  CG  LEU A  14       8.935  14.484   5.242  1.00  0.00           C  
ATOM    209  CD1 LEU A  14      10.157  15.184   4.662  1.00  0.00           C  
ATOM    210  CD2 LEU A  14       9.336  13.239   6.019  1.00  0.00           C  
ATOM    211  H   LEU A  14       6.755  17.136   7.419  1.00  0.00           H  
ATOM    212  HA  LEU A  14       8.360  17.316   5.095  1.00  0.00           H  
ATOM    213 1HB  LEU A  14       8.887  15.786   6.933  1.00  0.00           H  
ATOM    214 2HB  LEU A  14       7.391  14.887   6.661  1.00  0.00           H  
ATOM    215  HG  LEU A  14       8.287  14.201   4.412  1.00  0.00           H  
ATOM    216 1HD1 LEU A  14      10.689  14.499   4.002  1.00  0.00           H  
ATOM    217 2HD1 LEU A  14       9.840  16.059   4.095  1.00  0.00           H  
ATOM    218 3HD1 LEU A  14      10.817  15.494   5.471  1.00  0.00           H  
ATOM    219 1HD2 LEU A  14       9.868  12.554   5.359  1.00  0.00           H  
ATOM    220 2HD2 LEU A  14       9.985  13.521   6.849  1.00  0.00           H  
ATOM    221 3HD2 LEU A  14       8.443  12.750   6.408  1.00  0.00           H  
ATOM    222  N   LYS A  15       5.543  15.656   4.649  1.00  0.00           N  
ATOM    223  CA  LYS A  15       4.618  15.175   3.629  1.00  0.00           C  
ATOM    224  C   LYS A  15       4.239  16.290   2.662  1.00  0.00           C  
ATOM    225  O   LYS A  15       4.140  16.070   1.454  1.00  0.00           O  
ATOM    226  CB  LYS A  15       3.362  14.591   4.277  1.00  0.00           C  
ATOM    227  CG  LYS A  15       3.579  13.257   4.979  1.00  0.00           C  
ATOM    228  CD  LYS A  15       2.287  12.740   5.594  1.00  0.00           C  
ATOM    229  CE  LYS A  15       2.500  11.404   6.290  1.00  0.00           C  
ATOM    230  NZ  LYS A  15       1.241  10.877   6.882  1.00  0.00           N1+
ATOM    231  H   LYS A  15       5.304  15.542   5.624  1.00  0.00           H  
ATOM    232  HA  LYS A  15       5.119  14.394   3.059  1.00  0.00           H  
ATOM    233 1HB  LYS A  15       2.970  15.295   5.012  1.00  0.00           H  
ATOM    234 2HB  LYS A  15       2.593  14.449   3.518  1.00  0.00           H  
ATOM    235 1HG  LYS A  15       3.948  12.524   4.260  1.00  0.00           H  
ATOM    236 2HG  LYS A  15       4.323  13.376   5.765  1.00  0.00           H  
ATOM    237 1HD  LYS A  15       1.914  13.463   6.320  1.00  0.00           H  
ATOM    238 2HD  LYS A  15       1.536  12.615   4.813  1.00  0.00           H  
ATOM    239 1HE  LYS A  15       2.882  10.677   5.574  1.00  0.00           H  
ATOM    240 2HE  LYS A  15       3.238  11.521   7.084  1.00  0.00           H  
ATOM    241 1HZ  LYS A  15       1.425   9.992   7.334  1.00  0.00           H  
ATOM    242 2HZ  LYS A  15       0.887  11.535   7.563  1.00  0.00           H  
ATOM    243 3HZ  LYS A  15       0.554  10.746   6.153  1.00  0.00           H  
ATOM    244  N   LEU A  16       4.025  17.485   3.198  1.00  0.00           N  
ATOM    245  CA  LEU A  16       3.553  18.611   2.401  1.00  0.00           C  
ATOM    246  C   LEU A  16       4.589  19.023   1.363  1.00  0.00           C  
ATOM    247  O   LEU A  16       4.272  19.181   0.183  1.00  0.00           O  
ATOM    248  CB  LEU A  16       3.227  19.804   3.308  1.00  0.00           C  
ATOM    249  CG  LEU A  16       2.751  21.074   2.592  1.00  0.00           C  
ATOM    250  CD1 LEU A  16       1.501  20.762   1.781  1.00  0.00           C  
ATOM    251  CD2 LEU A  16       2.480  22.165   3.617  1.00  0.00           C  
ATOM    252  H   LEU A  16       4.194  17.620   4.186  1.00  0.00           H  
ATOM    253  HA  LEU A  16       2.654  18.296   1.870  1.00  0.00           H  
ATOM    254 1HB  LEU A  16       2.447  19.506   4.007  1.00  0.00           H  
ATOM    255 2HB  LEU A  16       4.119  20.060   3.879  1.00  0.00           H  
ATOM    256  HG  LEU A  16       3.522  21.412   1.899  1.00  0.00           H  
ATOM    257 1HD1 LEU A  16       1.162  21.665   1.272  1.00  0.00           H  
ATOM    258 2HD1 LEU A  16       1.728  19.993   1.042  1.00  0.00           H  
ATOM    259 3HD1 LEU A  16       0.715  20.405   2.447  1.00  0.00           H  
ATOM    260 1HD2 LEU A  16       2.142  23.068   3.108  1.00  0.00           H  
ATOM    261 2HD2 LEU A  16       1.708  21.828   4.310  1.00  0.00           H  
ATOM    262 3HD2 LEU A  16       3.394  22.380   4.170  1.00  0.00           H  
ATOM    263  N   VAL A  17       5.828  19.196   1.807  1.00  0.00           N  
ATOM    264  CA  VAL A  17       6.896  19.672   0.936  1.00  0.00           C  
ATOM    265  C   VAL A  17       7.336  18.589  -0.040  1.00  0.00           C  
ATOM    266  O   VAL A  17       7.640  18.871  -1.200  1.00  0.00           O  
ATOM    267  CB  VAL A  17       8.107  20.126   1.773  1.00  0.00           C  
ATOM    268  CG1 VAL A  17       8.655  18.965   2.589  1.00  0.00           C  
ATOM    269  CG2 VAL A  17       9.181  20.699   0.861  1.00  0.00           C  
ATOM    270  H   VAL A  17       6.038  18.989   2.774  1.00  0.00           H  
ATOM    271  HA  VAL A  17       6.508  20.509   0.354  1.00  0.00           H  
ATOM    272  HB  VAL A  17       7.782  20.890   2.479  1.00  0.00           H  
ATOM    273 1HG1 VAL A  17       9.510  19.304   3.175  1.00  0.00           H  
ATOM    274 2HG1 VAL A  17       7.881  18.594   3.260  1.00  0.00           H  
ATOM    275 3HG1 VAL A  17       8.970  18.165   1.918  1.00  0.00           H  
ATOM    276 1HG2 VAL A  17      10.033  21.019   1.460  1.00  0.00           H  
ATOM    277 2HG2 VAL A  17       9.501  19.937   0.151  1.00  0.00           H  
ATOM    278 3HG2 VAL A  17       8.778  21.555   0.318  1.00  0.00           H  
ATOM    279  N   VAL A  18       7.368  17.349   0.435  1.00  0.00           N  
ATOM    280  CA  VAL A  18       7.798  16.225  -0.387  1.00  0.00           C  
ATOM    281  C   VAL A  18       6.865  16.022  -1.573  1.00  0.00           C  
ATOM    282  O   VAL A  18       7.315  15.799  -2.698  1.00  0.00           O  
ATOM    283  CB  VAL A  18       7.843  14.935   0.453  1.00  0.00           C  
ATOM    284  CG1 VAL A  18       7.952  13.715  -0.449  1.00  0.00           C  
ATOM    285  CG2 VAL A  18       9.010  14.992   1.427  1.00  0.00           C  
ATOM    286  H   VAL A  18       7.089  17.181   1.391  1.00  0.00           H  
ATOM    287  HA  VAL A  18       8.792  16.449  -0.777  1.00  0.00           H  
ATOM    288  HB  VAL A  18       6.910  14.841   1.009  1.00  0.00           H  
ATOM    289 1HG1 VAL A  18       7.983  12.812   0.161  1.00  0.00           H  
ATOM    290 2HG1 VAL A  18       7.088  13.675  -1.113  1.00  0.00           H  
ATOM    291 3HG1 VAL A  18       8.864  13.782  -1.042  1.00  0.00           H  
ATOM    292 1HG2 VAL A  18       9.035  14.077   2.018  1.00  0.00           H  
ATOM    293 2HG2 VAL A  18       9.943  15.091   0.871  1.00  0.00           H  
ATOM    294 3HG2 VAL A  18       8.889  15.849   2.090  1.00  0.00           H  
ATOM    295  N   ARG A  19       5.564  16.101  -1.317  1.00  0.00           N  
ATOM    296  CA  ARG A  19       4.565  15.960  -2.371  1.00  0.00           C  
ATOM    297  C   ARG A  19       4.676  17.086  -3.389  1.00  0.00           C  
ATOM    298  O   ARG A  19       4.543  16.864  -4.593  1.00  0.00           O  
ATOM    299  CB  ARG A  19       3.163  15.950  -1.780  1.00  0.00           C  
ATOM    300  CG  ARG A  19       2.043  15.775  -2.795  1.00  0.00           C  
ATOM    301  CD  ARG A  19       2.175  14.501  -3.545  1.00  0.00           C  
ATOM    302  NE  ARG A  19       1.091  14.317  -4.497  1.00  0.00           N  
ATOM    303  CZ  ARG A  19       1.125  13.466  -5.540  1.00  0.00           C  
ATOM    304  NH1 ARG A  19       2.194  12.730  -5.754  1.00  0.00           N1+
ATOM    305  NH2 ARG A  19       0.086  13.373  -6.351  1.00  0.00           N  
ATOM    306  H   ARG A  19       5.258  16.264  -0.369  1.00  0.00           H  
ATOM    307  HA  ARG A  19       4.752  15.020  -2.890  1.00  0.00           H  
ATOM    308 1HB  ARG A  19       3.078  15.141  -1.055  1.00  0.00           H  
ATOM    309 2HB  ARG A  19       2.985  16.885  -1.251  1.00  0.00           H  
ATOM    310 1HG  ARG A  19       1.083  15.774  -2.279  1.00  0.00           H  
ATOM    311 2HG  ARG A  19       2.070  16.599  -3.511  1.00  0.00           H  
ATOM    312 1HD  ARG A  19       3.116  14.497  -4.095  1.00  0.00           H  
ATOM    313 2HD  ARG A  19       2.160  13.664  -2.847  1.00  0.00           H  
ATOM    314  HE  ARG A  19       0.252  14.867  -4.366  1.00  0.00           H  
ATOM    315 1HH1 ARG A  19       2.988  12.802  -5.133  1.00  0.00           H  
ATOM    316 2HH1 ARG A  19       2.219  12.091  -6.535  1.00  0.00           H  
ATOM    317 1HH2 ARG A  19      -0.736  13.938  -6.187  1.00  0.00           H  
ATOM    318 2HH2 ARG A  19       0.111  12.734  -7.132  1.00  0.00           H  
ATOM    319  N   ALA A  20       4.920  18.298  -2.901  1.00  0.00           N  
ATOM    320  CA  ALA A  20       5.117  19.450  -3.771  1.00  0.00           C  
ATOM    321  C   ALA A  20       6.312  19.246  -4.694  1.00  0.00           C  
ATOM    322  O   ALA A  20       6.250  19.556  -5.883  1.00  0.00           O  
ATOM    323  CB  ALA A  20       5.299  20.715  -2.943  1.00  0.00           C  
ATOM    324  H   ALA A  20       4.969  18.423  -1.899  1.00  0.00           H  
ATOM    325  HA  ALA A  20       4.229  19.561  -4.394  1.00  0.00           H  
ATOM    326 1HB  ALA A  20       5.445  21.567  -3.609  1.00  0.00           H  
ATOM    327 2HB  ALA A  20       4.412  20.880  -2.333  1.00  0.00           H  
ATOM    328 3HB  ALA A  20       6.169  20.605  -2.299  1.00  0.00           H  
ATOM    329  N   LEU A  21       7.399  18.720  -4.138  1.00  0.00           N  
ATOM    330  CA  LEU A  21       8.608  18.466  -4.912  1.00  0.00           C  
ATOM    331  C   LEU A  21       8.351  17.451  -6.018  1.00  0.00           C  
ATOM    332  O   LEU A  21       8.850  17.593  -7.134  1.00  0.00           O  
ATOM    333  CB  LEU A  21       9.728  17.960  -3.995  1.00  0.00           C  
ATOM    334  CG  LEU A  21      10.297  18.989  -3.009  1.00  0.00           C  
ATOM    335  CD1 LEU A  21      11.156  18.278  -1.972  1.00  0.00           C  
ATOM    336  CD2 LEU A  21      11.106  20.028  -3.771  1.00  0.00           C  
ATOM    337  H   LEU A  21       7.387  18.492  -3.155  1.00  0.00           H  
ATOM    338  HA  LEU A  21       8.918  19.397  -5.385  1.00  0.00           H  
ATOM    339 1HB  LEU A  21       9.349  17.120  -3.414  1.00  0.00           H  
ATOM    340 2HB  LEU A  21      10.551  17.604  -4.614  1.00  0.00           H  
ATOM    341  HG  LEU A  21       9.478  19.481  -2.483  1.00  0.00           H  
ATOM    342 1HD1 LEU A  21      11.560  19.010  -1.272  1.00  0.00           H  
ATOM    343 2HD1 LEU A  21      10.547  17.555  -1.429  1.00  0.00           H  
ATOM    344 3HD1 LEU A  21      11.976  17.762  -2.470  1.00  0.00           H  
ATOM    345 1HD2 LEU A  21      11.510  20.760  -3.070  1.00  0.00           H  
ATOM    346 2HD2 LEU A  21      11.926  19.537  -4.296  1.00  0.00           H  
ATOM    347 3HD2 LEU A  21      10.464  20.533  -4.492  1.00  0.00           H  
ATOM    348  N   GLU A  22       7.571  16.423  -5.700  1.00  0.00           N  
ATOM    349  CA  GLU A  22       7.231  15.390  -6.672  1.00  0.00           C  
ATOM    350  C   GLU A  22       6.401  15.960  -7.815  1.00  0.00           C  
ATOM    351  O   GLU A  22       6.643  15.656  -8.983  1.00  0.00           O  
ATOM    352  CB  GLU A  22       6.467  14.251  -5.993  1.00  0.00           C  
ATOM    353  CG  GLU A  22       7.312  13.394  -5.062  1.00  0.00           C  
ATOM    354  CD  GLU A  22       6.502  12.382  -4.300  1.00  0.00           C  
ATOM    355  OE1 GLU A  22       5.297  12.450  -4.356  1.00  0.00           O  
ATOM    356  OE2 GLU A  22       7.088  11.541  -3.661  1.00  0.00           O1-
ATOM    357  H   GLU A  22       7.203  16.356  -4.761  1.00  0.00           H  
ATOM    358  HA  GLU A  22       8.159  15.004  -7.093  1.00  0.00           H  
ATOM    359 1HB  GLU A  22       5.641  14.662  -5.411  1.00  0.00           H  
ATOM    360 2HB  GLU A  22       6.038  13.597  -6.752  1.00  0.00           H  
ATOM    361 1HG  GLU A  22       8.065  12.870  -5.651  1.00  0.00           H  
ATOM    362 2HG  GLU A  22       7.830  14.043  -4.357  1.00  0.00           H  
ATOM    363  N   THR A  23       5.421  16.789  -7.471  1.00  0.00           N  
ATOM    364  CA  THR A  23       4.500  17.337  -8.459  1.00  0.00           C  
ATOM    365  C   THR A  23       5.206  18.323  -9.382  1.00  0.00           C  
ATOM    366  O   THR A  23       4.928  18.374 -10.580  1.00  0.00           O  
ATOM    367  CB  THR A  23       3.305  18.030  -7.779  1.00  0.00           C  
ATOM    368  CG2 THR A  23       2.442  17.011  -7.051  1.00  0.00           C  
ATOM    369  OG1 THR A  23       3.784  19.003  -6.841  1.00  0.00           O  
ATOM    370  H   THR A  23       5.311  17.047  -6.500  1.00  0.00           H  
ATOM    371  HA  THR A  23       4.119  16.519  -9.070  1.00  0.00           H  
ATOM    372  HB  THR A  23       2.702  18.538  -8.532  1.00  0.00           H  
ATOM    373  HG1 THR A  23       4.552  19.448  -7.207  1.00  0.00           H  
ATOM    374 1HG2 THR A  23       1.602  17.519  -6.577  1.00  0.00           H  
ATOM    375 2HG2 THR A  23       2.067  16.277  -7.764  1.00  0.00           H  
ATOM    376 3HG2 THR A  23       3.037  16.508  -6.291  1.00  0.00           H  
ATOM    377  N   LEU A  24       6.120  19.104  -8.817  1.00  0.00           N  
ATOM    378  CA  LEU A  24       6.801  20.152  -9.568  1.00  0.00           C  
ATOM    379  C   LEU A  24       7.593  19.572 -10.732  1.00  0.00           C  
ATOM    380  O   LEU A  24       7.599  20.129 -11.830  1.00  0.00           O  
ATOM    381  CB  LEU A  24       7.740  20.940  -8.645  1.00  0.00           C  
ATOM    382  CG  LEU A  24       7.063  21.955  -7.716  1.00  0.00           C  
ATOM    383  CD1 LEU A  24       8.040  22.378  -6.627  1.00  0.00           C  
ATOM    384  CD2 LEU A  24       6.597  23.154  -8.528  1.00  0.00           C  
ATOM    385  H   LEU A  24       6.351  18.969  -7.843  1.00  0.00           H  
ATOM    386  HA  LEU A  24       6.051  20.834  -9.969  1.00  0.00           H  
ATOM    387 1HB  LEU A  24       8.287  20.234  -8.022  1.00  0.00           H  
ATOM    388 2HB  LEU A  24       8.459  21.481  -9.260  1.00  0.00           H  
ATOM    389  HG  LEU A  24       6.205  21.489  -7.231  1.00  0.00           H  
ATOM    390 1HD1 LEU A  24       7.559  23.099  -5.966  1.00  0.00           H  
ATOM    391 2HD1 LEU A  24       8.342  21.504  -6.049  1.00  0.00           H  
ATOM    392 3HD1 LEU A  24       8.918  22.833  -7.083  1.00  0.00           H  
ATOM    393 1HD2 LEU A  24       6.115  23.876  -7.867  1.00  0.00           H  
ATOM    394 2HD2 LEU A  24       7.455  23.622  -9.011  1.00  0.00           H  
ATOM    395 3HD2 LEU A  24       5.887  22.826  -9.287  1.00  0.00           H  
ATOM    396  N   VAL A  25       8.261  18.450 -10.485  1.00  0.00           N  
ATOM    397  CA  VAL A  25       8.994  17.749 -11.533  1.00  0.00           C  
ATOM    398  C   VAL A  25       8.045  17.152 -12.564  1.00  0.00           C  
ATOM    399  O   VAL A  25       8.260  17.283 -13.768  1.00  0.00           O  
ATOM    400  CB  VAL A  25       9.856  16.627 -10.923  1.00  0.00           C  
ATOM    401  CG1 VAL A  25      10.433  15.743 -12.019  1.00  0.00           C  
ATOM    402  CG2 VAL A  25      10.966  17.229 -10.076  1.00  0.00           C  
ATOM    403  H   VAL A  25       8.260  18.075  -9.548  1.00  0.00           H  
ATOM    404  HA  VAL A  25       9.630  18.473 -12.044  1.00  0.00           H  
ATOM    405  HB  VAL A  25       9.224  15.994 -10.300  1.00  0.00           H  
ATOM    406 1HG1 VAL A  25      11.038  14.955 -11.570  1.00  0.00           H  
ATOM    407 2HG1 VAL A  25       9.620  15.294 -12.590  1.00  0.00           H  
ATOM    408 3HG1 VAL A  25      11.054  16.345 -12.682  1.00  0.00           H  
ATOM    409 1HG2 VAL A  25      11.571  16.430  -9.647  1.00  0.00           H  
ATOM    410 2HG2 VAL A  25      11.594  17.866 -10.699  1.00  0.00           H  
ATOM    411 3HG2 VAL A  25      10.529  17.824  -9.273  1.00  0.00           H  
ATOM    412  N   GLU A  26       6.993  16.497 -12.085  1.00  0.00           N  
ATOM    413  CA  GLU A  26       6.035  15.844 -12.974  1.00  0.00           C  
ATOM    414  C   GLU A  26       5.343  16.854 -13.857  1.00  0.00           C  
ATOM    415  O   GLU A  26       5.065  16.576 -15.030  1.00  0.00           O  
ATOM    416  CB  GLU A  26       4.993  15.053 -12.132  1.00  0.00           C  
ATOM    417  CG  GLU A  26       5.519  13.746 -11.457  1.00  0.00           C  
ATOM    418  CD  GLU A  26       4.560  12.939 -10.603  1.00  0.00           C  
ATOM    419  OE1 GLU A  26       3.468  12.548 -11.060  1.00  0.00           O  
ATOM    420  OE2 GLU A  26       4.931  12.681  -9.438  1.00  0.00           O1-
ATOM    421  H   GLU A  26       6.852  16.449 -11.086  1.00  0.00           H  
ATOM    422  HA  GLU A  26       6.582  15.140 -13.626  1.00  0.00           H  
ATOM    423 1HB  GLU A  26       4.606  15.692 -11.338  1.00  0.00           H  
ATOM    424 2HB  GLU A  26       4.120  14.794 -12.766  1.00  0.00           H  
ATOM    425 1HG  GLU A  26       5.874  13.067 -12.232  1.00  0.00           H  
ATOM    426 2HG  GLU A  26       6.399  13.949 -10.825  1.00  0.00           H  
ATOM    427  N   LEU A  27       5.041  18.024 -13.310  1.00  0.00           N  
ATOM    428  CA  LEU A  27       4.339  19.065 -14.050  1.00  0.00           C  
ATOM    429  C   LEU A  27       5.147  19.522 -15.258  1.00  0.00           C  
ATOM    430  O   LEU A  27       4.606  19.693 -16.351  1.00  0.00           O  
ATOM    431  CB  LEU A  27       4.053  20.265 -13.136  1.00  0.00           C  
ATOM    432  CG  LEU A  27       2.925  20.067 -12.116  1.00  0.00           C  
ATOM    433  CD1 LEU A  27       3.015  21.148 -11.046  1.00  0.00           C  
ATOM    434  CD2 LEU A  27       1.581  20.112 -12.828  1.00  0.00           C  
ATOM    435  H   LEU A  27       5.311  18.199 -12.352  1.00  0.00           H  
ATOM    436  HA  LEU A  27       3.400  18.648 -14.414  1.00  0.00           H  
ATOM    437 1HB  LEU A  27       4.960  20.505 -12.586  1.00  0.00           H  
ATOM    438 2HB  LEU A  27       3.791  21.120 -13.759  1.00  0.00           H  
ATOM    439  HG  LEU A  27       3.043  19.101 -11.623  1.00  0.00           H  
ATOM    440 1HD1 LEU A  27       2.213  21.009 -10.320  1.00  0.00           H  
ATOM    441 2HD1 LEU A  27       3.977  21.081 -10.540  1.00  0.00           H  
ATOM    442 3HD1 LEU A  27       2.916  22.129 -11.510  1.00  0.00           H  
ATOM    443 1HD2 LEU A  27       0.779  19.971 -12.101  1.00  0.00           H  
ATOM    444 2HD2 LEU A  27       1.461  21.078 -13.317  1.00  0.00           H  
ATOM    445 3HD2 LEU A  27       1.539  19.318 -13.573  1.00  0.00           H  
ATOM    446  N   LEU A  28       6.445  19.717 -15.056  1.00  0.00           N  
ATOM    447  CA  LEU A  28       7.345  20.084 -16.144  1.00  0.00           C  
ATOM    448  C   LEU A  28       7.346  19.025 -17.238  1.00  0.00           C  
ATOM    449  O   LEU A  28       7.363  19.345 -18.426  1.00  0.00           O  
ATOM    450  CB  LEU A  28       8.770  20.279 -15.612  1.00  0.00           C  
ATOM    451  CG  LEU A  28       9.839  20.583 -16.669  1.00  0.00           C  
ATOM    452  CD1 LEU A  28       9.489  21.878 -17.388  1.00  0.00           C  
ATOM    453  CD2 LEU A  28      11.202  20.680 -16.000  1.00  0.00           C  
ATOM    454  H   LEU A  28       6.820  19.609 -14.123  1.00  0.00           H  
ATOM    455  HA  LEU A  28       6.985  21.016 -16.581  1.00  0.00           H  
ATOM    456 1HB  LEU A  28       8.765  21.103 -14.900  1.00  0.00           H  
ATOM    457 2HB  LEU A  28       9.072  19.374 -15.086  1.00  0.00           H  
ATOM    458  HG  LEU A  28       9.855  19.784 -17.410  1.00  0.00           H  
ATOM    459 1HD1 LEU A  28      10.249  22.094 -18.140  1.00  0.00           H  
ATOM    460 2HD1 LEU A  28       8.519  21.774 -17.874  1.00  0.00           H  
ATOM    461 3HD1 LEU A  28       9.450  22.695 -16.669  1.00  0.00           H  
ATOM    462 1HD2 LEU A  28      11.962  20.895 -16.751  1.00  0.00           H  
ATOM    463 2HD2 LEU A  28      11.188  21.480 -15.259  1.00  0.00           H  
ATOM    464 3HD2 LEU A  28      11.435  19.735 -15.508  1.00  0.00           H  
ATOM    465  N   GLN A  29       7.372  17.757 -16.813  1.00  0.00           N  
ATOM    466  CA  GLN A  29       7.364  16.615 -17.725  1.00  0.00           C  
ATOM    467  C   GLN A  29       6.068  16.542 -18.528  1.00  0.00           C  
ATOM    468  O   GLN A  29       6.027  15.945 -19.604  1.00  0.00           O  
ATOM    469  CB  GLN A  29       7.568  15.312 -16.948  1.00  0.00           C  
ATOM    470  CG  GLN A  29       8.951  15.160 -16.338  1.00  0.00           C  
ATOM    471  CD  GLN A  29       9.059  13.938 -15.446  1.00  0.00           C  
ATOM    472  NE2 GLN A  29      10.266  13.396 -15.330  1.00  0.00           N  
ATOM    473  OE1 GLN A  29       8.068  13.486 -14.866  1.00  0.00           O  
ATOM    474  H   GLN A  29       7.408  17.582 -15.819  1.00  0.00           H  
ATOM    475  HA  GLN A  29       8.196  16.723 -18.422  1.00  0.00           H  
ATOM    476 1HB  GLN A  29       6.836  15.250 -16.142  1.00  0.00           H  
ATOM    477 2HB  GLN A  29       7.397  14.463 -17.610  1.00  0.00           H  
ATOM    478 1HG  GLN A  29       9.682  15.064 -17.140  1.00  0.00           H  
ATOM    479 2HG  GLN A  29       9.170  16.043 -15.737  1.00  0.00           H  
ATOM    480 1HE2 GLN A  29      10.399  12.588 -14.755  1.00  0.00           H  
ATOM    481 2HE2 GLN A  29      11.043  13.795 -15.818  1.00  0.00           H  
ATOM    482  N   LYS A  30       5.014  17.146 -17.997  1.00  0.00           N  
ATOM    483  CA  LYS A  30       3.724  17.195 -18.675  1.00  0.00           C  
ATOM    484  C   LYS A  30       3.624  18.400 -19.600  1.00  0.00           C  
ATOM    485  O   LYS A  30       2.586  18.640 -20.218  1.00  0.00           O  
ATOM    486  CB  LYS A  30       2.586  17.222 -17.654  1.00  0.00           C  
ATOM    487  CG  LYS A  30       2.465  15.959 -16.811  1.00  0.00           C  
ATOM    488  CD  LYS A  30       1.769  14.847 -17.581  1.00  0.00           C  
ATOM    489  CE  LYS A  30       1.536  13.627 -16.702  1.00  0.00           C  
ATOM    490  NZ  LYS A  30       0.536  13.894 -15.632  1.00  0.00           N1+
ATOM    491  H   LYS A  30       5.106  17.587 -17.093  1.00  0.00           H  
ATOM    492  HA  LYS A  30       3.613  16.289 -19.271  1.00  0.00           H  
ATOM    493 1HB  LYS A  30       2.726  18.065 -16.975  1.00  0.00           H  
ATOM    494 2HB  LYS A  30       1.637  17.372 -18.170  1.00  0.00           H  
ATOM    495 1HG  LYS A  30       3.459  15.620 -16.519  1.00  0.00           H  
ATOM    496 2HG  LYS A  30       1.895  16.177 -15.909  1.00  0.00           H  
ATOM    497 1HD  LYS A  30       0.808  15.206 -17.951  1.00  0.00           H  
ATOM    498 2HD  LYS A  30       2.382  14.556 -18.434  1.00  0.00           H  
ATOM    499 1HE  LYS A  30       1.181  12.800 -17.315  1.00  0.00           H  
ATOM    500 2HE  LYS A  30       2.475  13.328 -16.237  1.00  0.00           H  
ATOM    501 1HZ  LYS A  30       0.411  13.063 -15.072  1.00  0.00           H  
ATOM    502 2HZ  LYS A  30       0.864  14.649 -15.045  1.00  0.00           H  
ATOM    503 3HZ  LYS A  30      -0.345  14.154 -16.051  1.00  0.00           H  
ATOM    504  N   GLY A  31       4.692  19.189 -19.646  1.00  0.00           N  
ATOM    505  CA  GLY A  31       4.767  20.338 -20.538  1.00  0.00           C  
ATOM    506  C   GLY A  31       4.023  21.537 -19.963  1.00  0.00           C  
ATOM    507  O   GLY A  31       3.586  22.422 -20.699  1.00  0.00           O  
ATOM    508  H   GLY A  31       5.461  19.004 -19.020  1.00  0.00           H  
ATOM    509 1HA  GLY A  31       5.812  20.602 -20.704  1.00  0.00           H  
ATOM    510 2HA  GLY A  31       4.344  20.076 -21.507  1.00  0.00           H  
ATOM    511  N   VAL A  32       3.964  21.599 -18.638  1.00  0.00           N  
ATOM    512  CA  VAL A  32       3.328  22.711 -17.944  1.00  0.00           C  
ATOM    513  C   VAL A  32       4.214  23.947 -17.992  1.00  0.00           C  
ATOM    514  O   VAL A  32       5.386  23.891 -17.620  1.00  0.00           O  
ATOM    515  CB  VAL A  32       3.043  22.339 -16.477  1.00  0.00           C  
ATOM    516  CG1 VAL A  32       2.536  23.552 -15.709  1.00  0.00           C  
ATOM    517  CG2 VAL A  32       2.034  21.203 -16.417  1.00  0.00           C  
ATOM    518  H   VAL A  32       4.423  20.885 -18.094  1.00  0.00           H  
ATOM    519  HA  VAL A  32       2.382  22.931 -18.437  1.00  0.00           H  
ATOM    520  HB  VAL A  32       3.974  22.026 -16.004  1.00  0.00           H  
ATOM    521 1HG1 VAL A  32       2.340  23.271 -14.674  1.00  0.00           H  
ATOM    522 2HG1 VAL A  32       3.289  24.339 -15.735  1.00  0.00           H  
ATOM    523 3HG1 VAL A  32       1.616  23.913 -16.167  1.00  0.00           H  
ATOM    524 1HG2 VAL A  32       1.838  20.945 -15.377  1.00  0.00           H  
ATOM    525 2HG2 VAL A  32       1.105  21.515 -16.895  1.00  0.00           H  
ATOM    526 3HG2 VAL A  32       2.435  20.333 -16.937  1.00  0.00           H  
ATOM    527  N   PRO A  33       3.669  25.050 -18.487  1.00  0.00           N  
ATOM    528  CA  PRO A  33       4.458  26.261 -18.683  1.00  0.00           C  
ATOM    529  C   PRO A  33       5.153  26.675 -17.396  1.00  0.00           C  
ATOM    530  O   PRO A  33       4.626  26.481 -16.301  1.00  0.00           O  
ATOM    531  CB  PRO A  33       3.407  27.291 -19.115  1.00  0.00           C  
ATOM    532  CG  PRO A  33       2.376  26.484 -19.828  1.00  0.00           C  
ATOM    533  CD  PRO A  33       2.288  25.206 -19.036  1.00  0.00           C  
ATOM    534  HA  PRO A  33       5.214  26.062 -19.444  1.00  0.00           H  
ATOM    535 1HB  PRO A  33       3.007  27.812 -18.233  1.00  0.00           H  
ATOM    536 2HB  PRO A  33       3.872  28.054 -19.758  1.00  0.00           H  
ATOM    537 1HG  PRO A  33       1.422  27.030 -19.858  1.00  0.00           H  
ATOM    538 2HG  PRO A  33       2.681  26.316 -20.871  1.00  0.00           H  
ATOM    539 1HD  PRO A  33       1.556  25.328 -18.223  1.00  0.00           H  
ATOM    540 2HD  PRO A  33       1.993  24.382 -19.703  1.00  0.00           H  
ATOM    541  N   PRO A  34       6.371  27.188 -17.533  1.00  0.00           N  
ATOM    542  CA  PRO A  34       7.140  27.664 -16.389  1.00  0.00           C  
ATOM    543  C   PRO A  34       6.333  28.608 -15.514  1.00  0.00           C  
ATOM    544  O   PRO A  34       6.513  28.633 -14.298  1.00  0.00           O  
ATOM    545  CB  PRO A  34       8.321  28.384 -17.049  1.00  0.00           C  
ATOM    546  CG  PRO A  34       8.516  27.664 -18.338  1.00  0.00           C  
ATOM    547  CD  PRO A  34       7.119  27.364 -18.816  1.00  0.00           C  
ATOM    548  HA  PRO A  34       7.409  26.802 -15.779  1.00  0.00           H  
ATOM    549 1HB  PRO A  34       8.081  29.449 -17.189  1.00  0.00           H  
ATOM    550 2HB  PRO A  34       9.203  28.338 -16.395  1.00  0.00           H  
ATOM    551 1HG  PRO A  34       9.079  28.291 -19.044  1.00  0.00           H  
ATOM    552 2HG  PRO A  34       9.113  26.752 -18.178  1.00  0.00           H  
ATOM    553 1HD  PRO A  34       6.735  28.221 -19.388  1.00  0.00           H  
ATOM    554 2HD  PRO A  34       7.129  26.456 -19.436  1.00  0.00           H  
ATOM    555  N   GLU A  35       5.443  29.392 -16.122  1.00  0.00           N  
ATOM    556  CA  GLU A  35       4.651  30.329 -15.335  1.00  0.00           C  
ATOM    557  C   GLU A  35       3.794  29.598 -14.309  1.00  0.00           C  
ATOM    558  O   GLU A  35       3.594  30.083 -13.195  1.00  0.00           O  
ATOM    559  CB  GLU A  35       3.760  31.174 -16.248  1.00  0.00           C  
ATOM    560  CG  GLU A  35       4.521  32.121 -17.166  1.00  0.00           C  
ATOM    561  CD  GLU A  35       5.061  31.439 -18.392  1.00  0.00           C  
ATOM    562  OE1 GLU A  35       4.854  30.257 -18.533  1.00  0.00           O  
ATOM    563  OE2 GLU A  35       5.680  32.101 -19.191  1.00  0.00           O1-
ATOM    564  H   GLU A  35       5.309  29.355 -17.123  1.00  0.00           H  
ATOM    565  HA  GLU A  35       5.336  30.980 -14.794  1.00  0.00           H  
ATOM    566 1HB  GLU A  35       3.152  30.519 -16.872  1.00  0.00           H  
ATOM    567 2HB  GLU A  35       3.080  31.772 -15.642  1.00  0.00           H  
ATOM    568 1HG  GLU A  35       3.853  32.924 -17.475  1.00  0.00           H  
ATOM    569 2HG  GLU A  35       5.346  32.565 -16.610  1.00  0.00           H  
ATOM    570  N   GLN A  36       3.289  28.430 -14.691  1.00  0.00           N  
ATOM    571  CA  GLN A  36       2.388  27.668 -13.835  1.00  0.00           C  
ATOM    572  C   GLN A  36       3.164  26.821 -12.835  1.00  0.00           C  
ATOM    573  O   GLN A  36       2.666  26.507 -11.753  1.00  0.00           O  
ATOM    574  CB  GLN A  36       1.475  26.775 -14.679  1.00  0.00           C  
ATOM    575  CG  GLN A  36       0.486  27.537 -15.545  1.00  0.00           C  
ATOM    576  CD  GLN A  36      -0.354  26.617 -16.410  1.00  0.00           C  
ATOM    577  NE2 GLN A  36      -0.661  27.063 -17.623  1.00  0.00           N  
ATOM    578  OE1 GLN A  36      -0.724  25.515 -15.993  1.00  0.00           O  
ATOM    579  H   GLN A  36       3.535  28.061 -15.598  1.00  0.00           H  
ATOM    580  HA  GLN A  36       1.778  28.375 -13.272  1.00  0.00           H  
ATOM    581 1HB  GLN A  36       2.081  26.148 -15.333  1.00  0.00           H  
ATOM    582 2HB  GLN A  36       0.908  26.112 -14.025  1.00  0.00           H  
ATOM    583 1HG  GLN A  36      -0.184  28.105 -14.900  1.00  0.00           H  
ATOM    584 2HG  GLN A  36       1.037  28.212 -16.199  1.00  0.00           H  
ATOM    585 1HE2 GLN A  36      -1.214  26.500 -18.239  1.00  0.00           H  
ATOM    586 2HE2 GLN A  36      -0.341  27.963 -17.921  1.00  0.00           H  
ATOM    587  N   LEU A  37       4.387  26.453 -13.202  1.00  0.00           N  
ATOM    588  CA  LEU A  37       5.299  25.793 -12.275  1.00  0.00           C  
ATOM    589  C   LEU A  37       5.694  26.725 -11.136  1.00  0.00           C  
ATOM    590  O   LEU A  37       5.789  26.305  -9.983  1.00  0.00           O  
ATOM    591  CB  LEU A  37       6.556  25.318 -13.015  1.00  0.00           C  
ATOM    592  CG  LEU A  37       6.333  24.231 -14.074  1.00  0.00           C  
ATOM    593  CD1 LEU A  37       7.636  23.972 -14.818  1.00  0.00           C  
ATOM    594  CD2 LEU A  37       5.825  22.964 -13.403  1.00  0.00           C  
ATOM    595  H   LEU A  37       4.692  26.633 -14.148  1.00  0.00           H  
ATOM    596  HA  LEU A  37       4.794  24.927 -11.850  1.00  0.00           H  
ATOM    597 1HB  LEU A  37       7.012  26.174 -13.510  1.00  0.00           H  
ATOM    598 2HB  LEU A  37       7.263  24.928 -12.283  1.00  0.00           H  
ATOM    599  HG  LEU A  37       5.597  24.577 -14.801  1.00  0.00           H  
ATOM    600 1HD1 LEU A  37       7.478  23.200 -15.571  1.00  0.00           H  
ATOM    601 2HD1 LEU A  37       7.966  24.890 -15.305  1.00  0.00           H  
ATOM    602 3HD1 LEU A  37       8.397  23.640 -14.113  1.00  0.00           H  
ATOM    603 1HD2 LEU A  37       5.666  22.192 -14.156  1.00  0.00           H  
ATOM    604 2HD2 LEU A  37       6.561  22.617 -12.677  1.00  0.00           H  
ATOM    605 3HD2 LEU A  37       4.884  23.174 -12.894  1.00  0.00           H  
ATOM    606  N   GLN A  38       5.921  27.992 -11.466  1.00  0.00           N  
ATOM    607  CA  GLN A  38       6.284  28.990 -10.466  1.00  0.00           C  
ATOM    608  C   GLN A  38       5.136  29.236  -9.496  1.00  0.00           C  
ATOM    609  O   GLN A  38       5.355  29.446  -8.302  1.00  0.00           O  
ATOM    610  CB  GLN A  38       6.688  30.303 -11.142  1.00  0.00           C  
ATOM    611  CG  GLN A  38       7.203  31.364 -10.184  1.00  0.00           C  
ATOM    612  CD  GLN A  38       8.492  30.949  -9.500  1.00  0.00           C  
ATOM    613  NE2 GLN A  38       8.501  31.001  -8.173  1.00  0.00           N  
ATOM    614  OE1 GLN A  38       9.471  30.586 -10.159  1.00  0.00           O  
ATOM    615  H   GLN A  38       5.844  28.269 -12.434  1.00  0.00           H  
ATOM    616  HA  GLN A  38       7.129  28.607  -9.895  1.00  0.00           H  
ATOM    617 1HB  GLN A  38       7.467  30.109 -11.879  1.00  0.00           H  
ATOM    618 2HB  GLN A  38       5.832  30.718 -11.674  1.00  0.00           H  
ATOM    619 1HG  GLN A  38       7.391  32.282 -10.741  1.00  0.00           H  
ATOM    620 2HG  GLN A  38       6.450  31.540  -9.415  1.00  0.00           H  
ATOM    621 1HE2 GLN A  38       9.324  30.739  -7.667  1.00  0.00           H  
ATOM    622 2HE2 GLN A  38       7.685  31.302  -7.679  1.00  0.00           H  
ATOM    623  N   GLU A  39       3.912  29.210 -10.013  1.00  0.00           N  
ATOM    624  CA  GLU A  39       2.725  29.364  -9.180  1.00  0.00           C  
ATOM    625  C   GLU A  39       2.552  28.175  -8.245  1.00  0.00           C  
ATOM    626  O   GLU A  39       2.104  28.328  -7.108  1.00  0.00           O  
ATOM    627  CB  GLU A  39       1.478  29.524 -10.053  1.00  0.00           C  
ATOM    628  CG  GLU A  39       1.388  30.856 -10.783  1.00  0.00           C  
ATOM    629  CD  GLU A  39       1.272  32.029  -9.849  1.00  0.00           C  
ATOM    630  OE1 GLU A  39       0.342  32.062  -9.081  1.00  0.00           O  
ATOM    631  OE2 GLU A  39       2.116  32.892  -9.905  1.00  0.00           O1-
ATOM    632  H   GLU A  39       3.802  29.081 -11.009  1.00  0.00           H  
ATOM    633  HA  GLU A  39       2.854  30.256  -8.569  1.00  0.00           H  
ATOM    634 1HB  GLU A  39       1.452  28.730 -10.800  1.00  0.00           H  
ATOM    635 2HB  GLU A  39       0.586  29.421  -9.435  1.00  0.00           H  
ATOM    636 1HG  GLU A  39       2.279  30.983 -11.398  1.00  0.00           H  
ATOM    637 2HG  GLU A  39       0.523  30.838 -11.445  1.00  0.00           H  
ATOM    638  N   HIS A  40       2.912  26.991  -8.728  1.00  0.00           N  
ATOM    639  CA  HIS A  40       2.742  25.765  -7.954  1.00  0.00           C  
ATOM    640  C   HIS A  40       3.681  25.735  -6.756  1.00  0.00           C  
ATOM    641  O   HIS A  40       3.275  25.390  -5.646  1.00  0.00           O  
ATOM    642  CB  HIS A  40       2.987  24.533  -8.833  1.00  0.00           C  
ATOM    643  CG  HIS A  40       2.533  23.251  -8.208  1.00  0.00           C  
ATOM    644  CD2 HIS A  40       3.230  22.172  -7.778  1.00  0.00           C  
ATOM    645  ND1 HIS A  40       1.204  22.971  -7.965  1.00  0.00           N  
ATOM    646  CE1 HIS A  40       1.104  21.775  -7.412  1.00  0.00           C  
ATOM    647  NE2 HIS A  40       2.319  21.270  -7.287  1.00  0.00           N  
ATOM    648  H   HIS A  40       3.310  26.937  -9.653  1.00  0.00           H  
ATOM    649  HA  HIS A  40       1.721  25.711  -7.576  1.00  0.00           H  
ATOM    650 1HB  HIS A  40       2.465  24.654  -9.782  1.00  0.00           H  
ATOM    651 2HB  HIS A  40       4.051  24.449  -9.052  1.00  0.00           H  
ATOM    652  HD2 HIS A  40       4.312  22.046  -7.812  1.00  0.00           H  
ATOM    653  HE1 HIS A  40       0.178  21.287  -7.110  1.00  0.00           H  
ATOM    654  HE2 HIS A  40       2.547  20.367  -6.895  1.00  0.00           H  
ATOM    655  N   VAL A  41       4.937  26.102  -6.985  1.00  0.00           N  
ATOM    656  CA  VAL A  41       5.925  26.165  -5.914  1.00  0.00           C  
ATOM    657  C   VAL A  41       5.666  27.352  -4.996  1.00  0.00           C  
ATOM    658  O   VAL A  41       5.908  27.282  -3.791  1.00  0.00           O  
ATOM    659  CB  VAL A  41       7.345  26.274  -6.502  1.00  0.00           C  
ATOM    660  CG1 VAL A  41       7.576  27.662  -7.080  1.00  0.00           C  
ATOM    661  CG2 VAL A  41       8.375  25.957  -5.430  1.00  0.00           C  
ATOM    662  H   VAL A  41       5.215  26.342  -7.926  1.00  0.00           H  
ATOM    663  HA  VAL A  41       5.837  25.257  -5.318  1.00  0.00           H  
ATOM    664  HB  VAL A  41       7.443  25.564  -7.324  1.00  0.00           H  
ATOM    665 1HG1 VAL A  41       8.584  27.722  -7.491  1.00  0.00           H  
ATOM    666 2HG1 VAL A  41       6.850  27.853  -7.870  1.00  0.00           H  
ATOM    667 3HG1 VAL A  41       7.462  28.408  -6.293  1.00  0.00           H  
ATOM    668 1HG2 VAL A  41       9.376  26.036  -5.852  1.00  0.00           H  
ATOM    669 2HG2 VAL A  41       8.272  26.664  -4.606  1.00  0.00           H  
ATOM    670 3HG2 VAL A  41       8.216  24.944  -5.060  1.00  0.00           H  
ATOM    671  N   LYS A  42       5.170  28.442  -5.571  1.00  0.00           N  
ATOM    672  CA  LYS A  42       4.846  29.636  -4.799  1.00  0.00           C  
ATOM    673  C   LYS A  42       3.815  29.330  -3.720  1.00  0.00           C  
ATOM    674  O   LYS A  42       3.985  29.706  -2.560  1.00  0.00           O  
ATOM    675  CB  LYS A  42       4.331  30.745  -5.718  1.00  0.00           C  
ATOM    676  CG  LYS A  42       3.933  32.025  -4.998  1.00  0.00           C  
ATOM    677  CD  LYS A  42       3.396  33.064  -5.971  1.00  0.00           C  
ATOM    678  CE  LYS A  42       1.978  32.731  -6.410  1.00  0.00           C  
ATOM    679  NZ  LYS A  42       1.453  33.718  -7.393  1.00  0.00           N1+
ATOM    680  H   LYS A  42       5.015  28.445  -6.569  1.00  0.00           H  
ATOM    681  HA  LYS A  42       5.754  29.978  -4.305  1.00  0.00           H  
ATOM    682 1HB  LYS A  42       5.099  30.998  -6.449  1.00  0.00           H  
ATOM    683 2HB  LYS A  42       3.460  30.387  -6.269  1.00  0.00           H  
ATOM    684 1HG  LYS A  42       3.164  31.802  -4.256  1.00  0.00           H  
ATOM    685 2HG  LYS A  42       4.801  32.437  -4.482  1.00  0.00           H  
ATOM    686 1HD  LYS A  42       3.400  34.045  -5.495  1.00  0.00           H  
ATOM    687 2HD  LYS A  42       4.039  33.105  -6.851  1.00  0.00           H  
ATOM    688 1HE  LYS A  42       1.961  31.741  -6.863  1.00  0.00           H  
ATOM    689 2HE  LYS A  42       1.321  32.720  -5.540  1.00  0.00           H  
ATOM    690 1HZ  LYS A  42       0.513  33.463  -7.657  1.00  0.00           H  
ATOM    691 2HZ  LYS A  42       1.447  34.639  -6.976  1.00  0.00           H  
ATOM    692 3HZ  LYS A  42       2.043  33.724  -8.212  1.00  0.00           H  
ATOM    693  N   MET A  43       2.743  28.648  -4.109  1.00  0.00           N  
ATOM    694  CA  MET A  43       1.680  28.294  -3.176  1.00  0.00           C  
ATOM    695  C   MET A  43       2.134  27.210  -2.207  1.00  0.00           C  
ATOM    696  O   MET A  43       1.684  27.159  -1.063  1.00  0.00           O  
ATOM    697  CB  MET A  43       0.437  27.840  -3.940  1.00  0.00           C  
ATOM    698  CG  MET A  43       0.565  26.472  -4.594  1.00  0.00           C  
ATOM    699  SD  MET A  43      -0.969  25.927  -5.370  1.00  0.00           S  
ATOM    700  CE  MET A  43      -1.931  25.463  -3.934  1.00  0.00           C  
ATOM    701  H   MET A  43       2.664  28.364  -5.075  1.00  0.00           H  
ATOM    702  HA  MET A  43       1.432  29.181  -2.592  1.00  0.00           H  
ATOM    703 1HB  MET A  43      -0.414  27.808  -3.262  1.00  0.00           H  
ATOM    704 2HB  MET A  43       0.205  28.565  -4.722  1.00  0.00           H  
ATOM    705 1HG  MET A  43       1.345  26.503  -5.354  1.00  0.00           H  
ATOM    706 2HG  MET A  43       0.851  25.735  -3.844  1.00  0.00           H  
ATOM    707 1HE  MET A  43      -2.910  25.103  -4.252  1.00  0.00           H  
ATOM    708 2HE  MET A  43      -1.413  24.674  -3.389  1.00  0.00           H  
ATOM    709 3HE  MET A  43      -2.056  26.330  -3.284  1.00  0.00           H  
ATOM    710  N   ALA A  44       3.027  26.344  -2.674  1.00  0.00           N  
ATOM    711  CA  ALA A  44       3.619  25.320  -1.821  1.00  0.00           C  
ATOM    712  C   ALA A  44       4.472  25.941  -0.722  1.00  0.00           C  
ATOM    713  O   ALA A  44       4.405  25.532   0.436  1.00  0.00           O  
ATOM    714  CB  ALA A  44       4.449  24.352  -2.652  1.00  0.00           C  
ATOM    715  H   ALA A  44       3.304  26.396  -3.643  1.00  0.00           H  
ATOM    716  HA  ALA A  44       2.809  24.768  -1.343  1.00  0.00           H  
ATOM    717 1HB  ALA A  44       4.883  23.594  -2.001  1.00  0.00           H  
ATOM    718 2HB  ALA A  44       3.812  23.872  -3.395  1.00  0.00           H  
ATOM    719 3HB  ALA A  44       5.246  24.898  -3.156  1.00  0.00           H  
ATOM    720  N   GLN A  45       5.275  26.933  -1.094  1.00  0.00           N  
ATOM    721  CA  GLN A  45       6.114  27.640  -0.135  1.00  0.00           C  
ATOM    722  C   GLN A  45       5.273  28.459   0.834  1.00  0.00           C  
ATOM    723  O   GLN A  45       5.585  28.546   2.023  1.00  0.00           O  
ATOM    724  CB  GLN A  45       7.108  28.549  -0.861  1.00  0.00           C  
ATOM    725  CG  GLN A  45       8.207  27.803  -1.602  1.00  0.00           C  
ATOM    726  CD  GLN A  45       9.021  28.716  -2.499  1.00  0.00           C  
ATOM    727  NE2 GLN A  45      10.342  28.612  -2.404  1.00  0.00           N  
ATOM    728  OE1 GLN A  45       8.470  29.508  -3.269  1.00  0.00           O  
ATOM    729  H   GLN A  45       5.304  27.203  -2.066  1.00  0.00           H  
ATOM    730  HA  GLN A  45       6.678  26.905   0.437  1.00  0.00           H  
ATOM    731 1HB  GLN A  45       6.577  29.168  -1.583  1.00  0.00           H  
ATOM    732 2HB  GLN A  45       7.582  29.217  -0.144  1.00  0.00           H  
ATOM    733 1HG  GLN A  45       8.879  27.350  -0.874  1.00  0.00           H  
ATOM    734 2HG  GLN A  45       7.752  27.032  -2.223  1.00  0.00           H  
ATOM    735 1HE2 GLN A  45      10.932  29.189  -2.970  1.00  0.00           H  
ATOM    736 2HE2 GLN A  45      10.748  27.959  -1.764  1.00  0.00           H  
ATOM    737  N   ARG A  46       4.205  29.060   0.321  1.00  0.00           N  
ATOM    738  CA  ARG A  46       3.325  29.888   1.138  1.00  0.00           C  
ATOM    739  C   ARG A  46       2.519  29.039   2.112  1.00  0.00           C  
ATOM    740  O   ARG A  46       2.399  29.375   3.290  1.00  0.00           O  
ATOM    741  CB  ARG A  46       2.374  30.687   0.259  1.00  0.00           C  
ATOM    742  CG  ARG A  46       1.360  31.531   1.017  1.00  0.00           C  
ATOM    743  CD  ARG A  46       2.021  32.539   1.882  1.00  0.00           C  
ATOM    744  NE  ARG A  46       1.059  33.427   2.516  1.00  0.00           N  
ATOM    745  CZ  ARG A  46       1.334  34.238   3.555  1.00  0.00           C  
ATOM    746  NH1 ARG A  46       2.545  34.263   4.066  1.00  0.00           N1+
ATOM    747  NH2 ARG A  46       0.387  35.007   4.060  1.00  0.00           N  
ATOM    748  H   ARG A  46       3.996  28.940  -0.659  1.00  0.00           H  
ATOM    749  HA  ARG A  46       3.945  30.569   1.721  1.00  0.00           H  
ATOM    750 1HB  ARG A  46       2.947  31.356  -0.382  1.00  0.00           H  
ATOM    751 2HB  ARG A  46       1.820  30.008  -0.389  1.00  0.00           H  
ATOM    752 1HG  ARG A  46       0.720  32.055   0.305  1.00  0.00           H  
ATOM    753 2HG  ARG A  46       0.749  30.884   1.647  1.00  0.00           H  
ATOM    754 1HD  ARG A  46       2.585  32.034   2.665  1.00  0.00           H  
ATOM    755 2HD  ARG A  46       2.699  33.145   1.282  1.00  0.00           H  
ATOM    756  HE  ARG A  46       0.116  33.433   2.151  1.00  0.00           H  
ATOM    757 1HH1 ARG A  46       3.270  33.674   3.679  1.00  0.00           H  
ATOM    758 2HH1 ARG A  46       2.752  34.871   4.844  1.00  0.00           H  
ATOM    759 1HH2 ARG A  46      -0.544  34.988   3.668  1.00  0.00           H  
ATOM    760 2HH2 ARG A  46       0.594  35.616   4.840  1.00  0.00           H  
ATOM    761  N   LEU A  47       1.967  27.938   1.615  1.00  0.00           N  
ATOM    762  CA  LEU A  47       1.203  27.018   2.449  1.00  0.00           C  
ATOM    763  C   LEU A  47       2.092  26.355   3.494  1.00  0.00           C  
ATOM    764  O   LEU A  47       1.678  26.149   4.634  1.00  0.00           O  
ATOM    765  CB  LEU A  47       0.535  25.944   1.580  1.00  0.00           C  
ATOM    766  CG  LEU A  47      -0.631  26.425   0.708  1.00  0.00           C  
ATOM    767  CD1 LEU A  47      -0.975  25.352  -0.316  1.00  0.00           C  
ATOM    768  CD2 LEU A  47      -1.828  26.743   1.591  1.00  0.00           C  
ATOM    769  H   LEU A  47       2.079  27.732   0.632  1.00  0.00           H  
ATOM    770  HA  LEU A  47       0.441  27.595   2.976  1.00  0.00           H  
ATOM    771 1HB  LEU A  47       1.288  25.515   0.921  1.00  0.00           H  
ATOM    772 2HB  LEU A  47       0.160  25.155   2.231  1.00  0.00           H  
ATOM    773  HG  LEU A  47      -0.333  27.323   0.164  1.00  0.00           H  
ATOM    774 1HD1 LEU A  47      -1.803  25.694  -0.937  1.00  0.00           H  
ATOM    775 2HD1 LEU A  47      -0.107  25.159  -0.947  1.00  0.00           H  
ATOM    776 3HD1 LEU A  47      -1.261  24.437   0.199  1.00  0.00           H  
ATOM    777 1HD2 LEU A  47      -2.657  27.085   0.971  1.00  0.00           H  
ATOM    778 2HD2 LEU A  47      -2.128  25.845   2.135  1.00  0.00           H  
ATOM    779 3HD2 LEU A  47      -1.560  27.524   2.301  1.00  0.00           H  
ATOM    780  N   LEU A  48       3.316  26.024   3.098  1.00  0.00           N  
ATOM    781  CA  LEU A  48       4.279  25.419   4.009  1.00  0.00           C  
ATOM    782  C   LEU A  48       4.603  26.354   5.167  1.00  0.00           C  
ATOM    783  O   LEU A  48       4.667  25.929   6.320  1.00  0.00           O  
ATOM    784  CB  LEU A  48       5.567  25.060   3.257  1.00  0.00           C  
ATOM    785  CG  LEU A  48       6.699  24.482   4.117  1.00  0.00           C  
ATOM    786  CD1 LEU A  48       6.244  23.171   4.743  1.00  0.00           C  
ATOM    787  CD2 LEU A  48       7.937  24.275   3.254  1.00  0.00           C  
ATOM    788  H   LEU A  48       3.586  26.194   2.139  1.00  0.00           H  
ATOM    789  HA  LEU A  48       3.844  24.506   4.417  1.00  0.00           H  
ATOM    790 1HB  LEU A  48       5.327  24.326   2.490  1.00  0.00           H  
ATOM    791 2HB  LEU A  48       5.946  25.956   2.769  1.00  0.00           H  
ATOM    792  HG  LEU A  48       6.932  25.174   4.926  1.00  0.00           H  
ATOM    793 1HD1 LEU A  48       7.048  22.760   5.354  1.00  0.00           H  
ATOM    794 2HD1 LEU A  48       5.369  23.351   5.371  1.00  0.00           H  
ATOM    795 3HD1 LEU A  48       5.987  22.461   3.957  1.00  0.00           H  
ATOM    796 1HD2 LEU A  48       8.741  23.866   3.864  1.00  0.00           H  
ATOM    797 2HD2 LEU A  48       7.705  23.582   2.447  1.00  0.00           H  
ATOM    798 3HD2 LEU A  48       8.250  25.231   2.834  1.00  0.00           H  
ATOM    799  N   GLU A  49       4.808  27.627   4.852  1.00  0.00           N  
ATOM    800  CA  GLU A  49       5.107  28.630   5.869  1.00  0.00           C  
ATOM    801  C   GLU A  49       3.928  28.824   6.813  1.00  0.00           C  
ATOM    802  O   GLU A  49       4.104  28.932   8.026  1.00  0.00           O  
ATOM    803  CB  GLU A  49       5.471  29.964   5.212  1.00  0.00           C  
ATOM    804  CG  GLU A  49       5.919  31.043   6.188  1.00  0.00           C  
ATOM    805  CD  GLU A  49       7.255  30.749   6.812  1.00  0.00           C  
ATOM    806  OE1 GLU A  49       8.003  29.994   6.240  1.00  0.00           O  
ATOM    807  OE2 GLU A  49       7.526  31.280   7.863  1.00  0.00           O1-
ATOM    808  H   GLU A  49       4.756  27.910   3.884  1.00  0.00           H  
ATOM    809  HA  GLU A  49       5.952  28.274   6.457  1.00  0.00           H  
ATOM    810 1HB  GLU A  49       6.276  29.808   4.494  1.00  0.00           H  
ATOM    811 2HB  GLU A  49       4.611  30.346   4.663  1.00  0.00           H  
ATOM    812 1HG  GLU A  49       5.980  31.994   5.659  1.00  0.00           H  
ATOM    813 2HG  GLU A  49       5.170  31.142   6.973  1.00  0.00           H  
ATOM    814  N   MET A  50       2.726  28.868   6.250  1.00  0.00           N  
ATOM    815  CA  MET A  50       1.517  29.081   7.038  1.00  0.00           C  
ATOM    816  C   MET A  50       1.287  27.934   8.013  1.00  0.00           C  
ATOM    817  O   MET A  50       0.938  28.153   9.173  1.00  0.00           O  
ATOM    818  CB  MET A  50       0.309  29.250   6.119  1.00  0.00           C  
ATOM    819  CG  MET A  50       0.273  30.571   5.362  1.00  0.00           C  
ATOM    820  SD  MET A  50       0.074  31.992   6.454  1.00  0.00           S  
ATOM    821  CE  MET A  50      -1.652  31.835   6.903  1.00  0.00           C  
ATOM    822  H   MET A  50       2.647  28.751   5.250  1.00  0.00           H  
ATOM    823  HA  MET A  50       1.650  29.992   7.620  1.00  0.00           H  
ATOM    824 1HB  MET A  50       0.295  28.445   5.386  1.00  0.00           H  
ATOM    825 2HB  MET A  50      -0.607  29.176   6.705  1.00  0.00           H  
ATOM    826 1HG  MET A  50       1.199  30.694   4.801  1.00  0.00           H  
ATOM    827 2HG  MET A  50      -0.555  30.562   4.655  1.00  0.00           H  
ATOM    828 1HE  MET A  50      -1.927  32.646   7.579  1.00  0.00           H  
ATOM    829 2HE  MET A  50      -2.268  31.886   6.005  1.00  0.00           H  
ATOM    830 3HE  MET A  50      -1.813  30.878   7.401  1.00  0.00           H  
ATOM    831  N   VAL A  51       1.484  26.710   7.536  1.00  0.00           N  
ATOM    832  CA  VAL A  51       1.379  25.530   8.386  1.00  0.00           C  
ATOM    833  C   VAL A  51       2.497  25.494   9.419  1.00  0.00           C  
ATOM    834  O   VAL A  51       2.275  25.136  10.576  1.00  0.00           O  
ATOM    835  CB  VAL A  51       1.431  24.250   7.533  1.00  0.00           C  
ATOM    836  CG1 VAL A  51       1.492  23.017   8.422  1.00  0.00           C  
ATOM    837  CG2 VAL A  51       0.222  24.191   6.611  1.00  0.00           C  
ATOM    838  H   VAL A  51       1.712  26.593   6.560  1.00  0.00           H  
ATOM    839  HA  VAL A  51       0.429  25.582   8.922  1.00  0.00           H  
ATOM    840  HB  VAL A  51       2.343  24.259   6.935  1.00  0.00           H  
ATOM    841 1HG1 VAL A  51       1.528  22.121   7.802  1.00  0.00           H  
ATOM    842 2HG1 VAL A  51       2.383  23.063   9.046  1.00  0.00           H  
ATOM    843 3HG1 VAL A  51       0.605  22.983   9.056  1.00  0.00           H  
ATOM    844 1HG2 VAL A  51       0.267  23.284   6.009  1.00  0.00           H  
ATOM    845 2HG2 VAL A  51      -0.690  24.187   7.207  1.00  0.00           H  
ATOM    846 3HG2 VAL A  51       0.223  25.061   5.953  1.00  0.00           H  
ATOM    847  N   ALA A  52       3.699  25.868   8.996  1.00  0.00           N  
ATOM    848  CA  ALA A  52       4.849  25.906   9.891  1.00  0.00           C  
ATOM    849  C   ALA A  52       4.610  26.861  11.054  1.00  0.00           C  
ATOM    850  O   ALA A  52       4.948  26.558  12.197  1.00  0.00           O  
ATOM    851  CB  ALA A  52       6.102  26.307   9.126  1.00  0.00           C  
ATOM    852  H   ALA A  52       3.820  26.132   8.029  1.00  0.00           H  
ATOM    853  HA  ALA A  52       4.991  24.906  10.303  1.00  0.00           H  
ATOM    854 1HB  ALA A  52       6.952  26.331   9.809  1.00  0.00           H  
ATOM    855 2HB  ALA A  52       6.294  25.582   8.335  1.00  0.00           H  
ATOM    856 3HB  ALA A  52       5.962  27.294   8.689  1.00  0.00           H  
ATOM    857  N   GLU A  53       4.025  28.016  10.755  1.00  0.00           N  
ATOM    858  CA  GLU A  53       3.770  29.030  11.769  1.00  0.00           C  
ATOM    859  C   GLU A  53       2.779  28.530  12.812  1.00  0.00           C  
ATOM    860  O   GLU A  53       2.939  28.782  14.007  1.00  0.00           O  
ATOM    861  CB  GLU A  53       3.239  30.311  11.120  1.00  0.00           C  
ATOM    862  CG  GLU A  53       2.943  31.438  12.101  1.00  0.00           C  
ATOM    863  CD  GLU A  53       4.167  31.907  12.839  1.00  0.00           C  
ATOM    864  OE1 GLU A  53       5.252  31.678  12.358  1.00  0.00           O  
ATOM    865  OE2 GLU A  53       4.016  32.493  13.884  1.00  0.00           O1-
ATOM    866  H   GLU A  53       3.751  28.195   9.799  1.00  0.00           H  
ATOM    867  HA  GLU A  53       4.710  29.246  12.278  1.00  0.00           H  
ATOM    868 1HB  GLU A  53       3.964  30.681  10.396  1.00  0.00           H  
ATOM    869 2HB  GLU A  53       2.318  30.090  10.578  1.00  0.00           H  
ATOM    870 1HG  GLU A  53       2.517  32.279  11.555  1.00  0.00           H  
ATOM    871 2HG  GLU A  53       2.202  31.093  12.821  1.00  0.00           H  
ATOM    872  N   LEU A  54       1.755  27.818  12.354  1.00  0.00           N  
ATOM    873  CA  LEU A  54       0.812  27.164  13.254  1.00  0.00           C  
ATOM    874  C   LEU A  54       1.517  26.148  14.143  1.00  0.00           C  
ATOM    875  O   LEU A  54       1.303  26.116  15.356  1.00  0.00           O  
ATOM    876  CB  LEU A  54      -0.293  26.468  12.449  1.00  0.00           C  
ATOM    877  CG  LEU A  54      -1.416  25.830  13.275  1.00  0.00           C  
ATOM    878  CD1 LEU A  54      -2.743  26.000  12.549  1.00  0.00           C  
ATOM    879  CD2 LEU A  54      -1.103  24.358  13.506  1.00  0.00           C  
ATOM    880  H   LEU A  54       1.625  27.728  11.356  1.00  0.00           H  
ATOM    881  HA  LEU A  54       0.376  27.926  13.899  1.00  0.00           H  
ATOM    882 1HB  LEU A  54      -0.749  27.198  11.781  1.00  0.00           H  
ATOM    883 2HB  LEU A  54       0.159  25.684  11.843  1.00  0.00           H  
ATOM    884  HG  LEU A  54      -1.496  26.339  14.238  1.00  0.00           H  
ATOM    885 1HD1 LEU A  54      -3.541  25.546  13.136  1.00  0.00           H  
ATOM    886 2HD1 LEU A  54      -2.952  27.062  12.415  1.00  0.00           H  
ATOM    887 3HD1 LEU A  54      -2.690  25.514  11.575  1.00  0.00           H  
ATOM    888 1HD2 LEU A  54      -1.901  23.904  14.095  1.00  0.00           H  
ATOM    889 2HD2 LEU A  54      -1.025  23.848  12.545  1.00  0.00           H  
ATOM    890 3HD2 LEU A  54      -0.160  24.268  14.043  1.00  0.00           H  
ATOM    891  N   ALA A  55       2.357  25.317  13.535  1.00  0.00           N  
ATOM    892  CA  ALA A  55       3.105  24.307  14.273  1.00  0.00           C  
ATOM    893  C   ALA A  55       4.042  24.948  15.288  1.00  0.00           C  
ATOM    894  O   ALA A  55       4.211  24.443  16.399  1.00  0.00           O  
ATOM    895  CB  ALA A  55       3.889  23.422  13.315  1.00  0.00           C  
ATOM    896  H   ALA A  55       2.481  25.388  12.535  1.00  0.00           H  
ATOM    897  HA  ALA A  55       2.392  23.690  14.820  1.00  0.00           H  
ATOM    898 1HB  ALA A  55       4.442  22.673  13.881  1.00  0.00           H  
ATOM    899 2HB  ALA A  55       3.199  22.925  12.632  1.00  0.00           H  
ATOM    900 3HB  ALA A  55       4.586  24.033  12.745  1.00  0.00           H  
ATOM    901  N   ARG A  56       4.651  26.064  14.901  1.00  0.00           N  
ATOM    902  CA  ARG A  56       5.574  26.775  15.777  1.00  0.00           C  
ATOM    903  C   ARG A  56       4.853  27.340  16.995  1.00  0.00           C  
ATOM    904  O   ARG A  56       5.352  27.257  18.117  1.00  0.00           O  
ATOM    905  CB  ARG A  56       6.258  27.908  15.027  1.00  0.00           C  
ATOM    906  CG  ARG A  56       7.388  27.475  14.107  1.00  0.00           C  
ATOM    907  CD  ARG A  56       8.212  28.629  13.667  1.00  0.00           C  
ATOM    908  NE  ARG A  56       7.509  29.463  12.703  1.00  0.00           N  
ATOM    909  CZ  ARG A  56       7.631  29.353  11.366  1.00  0.00           C  
ATOM    910  NH1 ARG A  56       8.430  28.446  10.850  1.00  0.00           N1+
ATOM    911  NH2 ARG A  56       6.947  30.160  10.573  1.00  0.00           N  
ATOM    912  H   ARG A  56       4.471  26.428  13.978  1.00  0.00           H  
ATOM    913  HA  ARG A  56       6.322  26.066  16.131  1.00  0.00           H  
ATOM    914 1HB  ARG A  56       5.524  28.438  14.421  1.00  0.00           H  
ATOM    915 2HB  ARG A  56       6.670  28.622  15.740  1.00  0.00           H  
ATOM    916 1HG  ARG A  56       8.037  26.772  14.632  1.00  0.00           H  
ATOM    917 2HG  ARG A  56       6.973  26.992  13.221  1.00  0.00           H  
ATOM    918 1HD  ARG A  56       8.465  29.245  14.529  1.00  0.00           H  
ATOM    919 2HD  ARG A  56       9.128  28.267  13.200  1.00  0.00           H  
ATOM    920  HE  ARG A  56       6.884  30.172  13.062  1.00  0.00           H  
ATOM    921 1HH1 ARG A  56       8.953  27.830  11.457  1.00  0.00           H  
ATOM    922 2HH1 ARG A  56       8.521  28.365   9.848  1.00  0.00           H  
ATOM    923 1HH2 ARG A  56       6.333  30.857  10.971  1.00  0.00           H  
ATOM    924 2HH2 ARG A  56       7.039  30.079   9.571  1.00  0.00           H  
ATOM    925  N   GLN A  57       3.678  27.915  16.767  1.00  0.00           N  
ATOM    926  CA  GLN A  57       2.873  28.470  17.848  1.00  0.00           C  
ATOM    927  C   GLN A  57       2.221  27.367  18.673  1.00  0.00           C  
ATOM    928  O   GLN A  57       2.110  27.477  19.894  1.00  0.00           O  
ATOM    929  CB  GLN A  57       1.799  29.409  17.290  1.00  0.00           C  
ATOM    930  CG  GLN A  57       2.343  30.708  16.723  1.00  0.00           C  
ATOM    931  CD  GLN A  57       1.241  31.680  16.345  1.00  0.00           C  
ATOM    932  NE2 GLN A  57       1.488  32.483  15.317  1.00  0.00           N  
ATOM    933  OE1 GLN A  57       0.177  31.708  16.972  1.00  0.00           O  
ATOM    934  H   GLN A  57       3.331  27.968  15.819  1.00  0.00           H  
ATOM    935  HA  GLN A  57       3.534  29.034  18.507  1.00  0.00           H  
ATOM    936 1HB  GLN A  57       1.249  28.900  16.499  1.00  0.00           H  
ATOM    937 2HB  GLN A  57       1.088  29.656  18.078  1.00  0.00           H  
ATOM    938 1HG  GLN A  57       2.975  31.184  17.474  1.00  0.00           H  
ATOM    939 2HG  GLN A  57       2.926  30.488  15.830  1.00  0.00           H  
ATOM    940 1HE2 GLN A  57       0.798  33.146  15.022  1.00  0.00           H  
ATOM    941 2HE2 GLN A  57       2.363  32.426  14.837  1.00  0.00           H  
ATOM    942  N   ALA A  58       1.885  26.243  18.050  1.00  0.00           N  
ATOM    943  CA  ALA A  58       1.340  25.105  18.809  1.00  0.00           C  
ATOM    944  C   ALA A  58       2.348  24.460  19.787  1.00  0.00           C  
ATOM    945  O   ALA A  58       1.969  24.058  20.884  1.00  0.00           O  
ATOM    946  CB  ALA A  58       0.819  24.053  17.842  1.00  0.00           C  
ATOM    947  H   ALA A  58       2.015  26.163  17.051  1.00  0.00           H  
ATOM    948  HA  ALA A  58       0.507  25.443  19.425  1.00  0.00           H  
ATOM    949 1HB  ALA A  58       0.391  23.222  18.404  1.00  0.00           H  
ATOM    950 2HB  ALA A  58       0.052  24.492  17.204  1.00  0.00           H  
ATOM    951 3HB  ALA A  58       1.638  23.689  17.225  1.00  0.00           H  
ATOM    952  N   VAL A  59       3.599  24.307  19.355  1.00  0.00           N  
ATOM    953  CA  VAL A  59       4.652  23.740  20.211  1.00  0.00           C  
ATOM    954  C   VAL A  59       5.101  24.724  21.292  1.00  0.00           C  
ATOM    955  O   VAL A  59       5.389  25.882  21.002  1.00  0.00           O  
ATOM    956  CB  VAL A  59       5.870  23.337  19.359  1.00  0.00           C  
ATOM    957  CG1 VAL A  59       7.016  22.883  20.251  1.00  0.00           C  
ATOM    958  CG2 VAL A  59       5.478  22.239  18.383  1.00  0.00           C  
ATOM    959  H   VAL A  59       3.820  24.549  18.400  1.00  0.00           H  
ATOM    960  HA  VAL A  59       4.256  22.851  20.703  1.00  0.00           H  
ATOM    961  HB  VAL A  59       6.219  24.209  18.806  1.00  0.00           H  
ATOM    962 1HG1 VAL A  59       7.869  22.603  19.632  1.00  0.00           H  
ATOM    963 2HG1 VAL A  59       7.304  23.697  20.916  1.00  0.00           H  
ATOM    964 3HG1 VAL A  59       6.699  22.024  20.842  1.00  0.00           H  
ATOM    965 1HG2 VAL A  59       6.344  21.959  17.783  1.00  0.00           H  
ATOM    966 2HG2 VAL A  59       5.124  21.369  18.937  1.00  0.00           H  
ATOM    967 3HG2 VAL A  59       4.685  22.600  17.728  1.00  0.00           H  
ATOM    968  N   LYS A  60       5.149  24.265  22.539  1.00  0.00           N  
ATOM    969  CA  LYS A  60       5.512  25.142  23.648  1.00  0.00           C  
ATOM    970  C   LYS A  60       7.005  25.123  23.973  1.00  0.00           C  
ATOM    971  O   LYS A  60       7.568  26.130  24.383  1.00  0.00           O  
ATOM    972  CB  LYS A  60       4.710  24.760  24.894  1.00  0.00           C  
ATOM    973  CG  LYS A  60       3.201  24.894  24.736  1.00  0.00           C  
ATOM    974  CD  LYS A  60       2.787  26.351  24.594  1.00  0.00           C  
ATOM    975  CE  LYS A  60       1.275  26.491  24.502  1.00  0.00           C  
ATOM    976  NZ  LYS A  60       0.854  27.914  24.389  1.00  0.00           N1+
ATOM    977  H   LYS A  60       4.930  23.290  22.721  1.00  0.00           H  
ATOM    978  HA  LYS A  60       5.251  26.166  23.378  1.00  0.00           H  
ATOM    979 1HB  LYS A  60       4.928  23.727  25.165  1.00  0.00           H  
ATOM    980 2HB  LYS A  60       5.016  25.389  25.730  1.00  0.00           H  
ATOM    981 1HG  LYS A  60       2.878  24.345  23.851  1.00  0.00           H  
ATOM    982 2HG  LYS A  60       2.705  24.468  25.608  1.00  0.00           H  
ATOM    983 1HD  LYS A  60       3.145  26.917  25.455  1.00  0.00           H  
ATOM    984 2HD  LYS A  60       3.236  26.771  23.694  1.00  0.00           H  
ATOM    985 1HE  LYS A  60       0.911  25.947  23.632  1.00  0.00           H  
ATOM    986 2HE  LYS A  60       0.815  26.059  25.391  1.00  0.00           H  
ATOM    987 1HZ  LYS A  60      -0.154  27.964  24.332  1.00  0.00           H  
ATOM    988 2HZ  LYS A  60       1.170  28.425  25.202  1.00  0.00           H  
ATOM    989 3HZ  LYS A  60       1.258  28.320  23.558  1.00  0.00           H  
ATOM    990  N   ASP A  61       7.634  23.964  23.787  1.00  0.00           N  
ATOM    991  CA  ASP A  61       9.013  23.779  24.238  1.00  0.00           C  
ATOM    992  C   ASP A  61       9.991  24.167  23.138  1.00  0.00           C  
ATOM    993  O   ASP A  61       9.987  23.589  22.053  1.00  0.00           O  
ATOM    994  CB  ASP A  61       9.257  22.327  24.659  1.00  0.00           C  
ATOM    995  CG  ASP A  61      10.609  22.123  25.329  1.00  0.00           C  
ATOM    996  OD1 ASP A  61      11.523  22.847  25.010  1.00  0.00           O  
ATOM    997  OD2 ASP A  61      10.715  21.246  26.152  1.00  0.00           O1-
ATOM    998  H   ASP A  61       7.155  23.199  23.339  1.00  0.00           H  
ATOM    999  HA  ASP A  61       9.180  24.415  25.108  1.00  0.00           H  
ATOM   1000 1HB  ASP A  61       8.474  22.012  25.349  1.00  0.00           H  
ATOM   1001 2HB  ASP A  61       9.200  21.680  23.783  1.00  0.00           H  
ATOM   1002  N   PRO A  62      10.783  25.201  23.407  1.00  0.00           N  
ATOM   1003  CA  PRO A  62      11.744  25.705  22.430  1.00  0.00           C  
ATOM   1004  C   PRO A  62      12.624  24.584  21.865  1.00  0.00           C  
ATOM   1005  O   PRO A  62      13.123  24.692  20.746  1.00  0.00           O  
ATOM   1006  CB  PRO A  62      12.561  26.707  23.249  1.00  0.00           C  
ATOM   1007  CG  PRO A  62      11.602  27.215  24.270  1.00  0.00           C  
ATOM   1008  CD  PRO A  62      10.798  26.004  24.664  1.00  0.00           C  
ATOM   1009  HA  PRO A  62      11.193  26.154  21.603  1.00  0.00           H  
ATOM   1010 1HB  PRO A  62      13.435  26.206  23.693  1.00  0.00           H  
ATOM   1011 2HB  PRO A  62      12.947  27.502  22.593  1.00  0.00           H  
ATOM   1012 1HG  PRO A  62      12.147  27.654  25.118  1.00  0.00           H  
ATOM   1013 2HG  PRO A  62      10.981  28.015  23.844  1.00  0.00           H  
ATOM   1014 1HD  PRO A  62      11.315  25.466  25.472  1.00  0.00           H  
ATOM   1015 2HD  PRO A  62       9.795  26.319  24.985  1.00  0.00           H  
ATOM   1016  N   ARG A  63      12.864  23.545  22.659  1.00  0.00           N  
ATOM   1017  CA  ARG A  63      13.766  22.461  22.263  1.00  0.00           C  
ATOM   1018  C   ARG A  63      13.178  21.570  21.170  1.00  0.00           C  
ATOM   1019  O   ARG A  63      13.877  20.783  20.533  1.00  0.00           O  
ATOM   1020  CB  ARG A  63      14.111  21.599  23.469  1.00  0.00           C  
ATOM   1021  CG  ARG A  63      14.912  22.305  24.552  1.00  0.00           C  
ATOM   1022  CD  ARG A  63      15.135  21.427  25.729  1.00  0.00           C  
ATOM   1023  NE  ARG A  63      13.889  21.084  26.394  1.00  0.00           N  
ATOM   1024  CZ  ARG A  63      13.787  20.244  27.443  1.00  0.00           C  
ATOM   1025  NH1 ARG A  63      14.864  19.672  27.933  1.00  0.00           N1+
ATOM   1026  NH2 ARG A  63      12.604  19.995  27.978  1.00  0.00           N  
ATOM   1027  H   ARG A  63      12.444  23.526  23.581  1.00  0.00           H  
ATOM   1028  HA  ARG A  63      14.673  22.906  21.854  1.00  0.00           H  
ATOM   1029 1HB  ARG A  63      13.194  21.229  23.926  1.00  0.00           H  
ATOM   1030 2HB  ARG A  63      14.687  20.732  23.144  1.00  0.00           H  
ATOM   1031 1HG  ARG A  63      15.884  22.597  24.153  1.00  0.00           H  
ATOM   1032 2HG  ARG A  63      14.373  23.193  24.883  1.00  0.00           H  
ATOM   1033 1HD  ARG A  63      15.617  20.504  25.409  1.00  0.00           H  
ATOM   1034 2HD  ARG A  63      15.775  21.939  26.448  1.00  0.00           H  
ATOM   1035  HE  ARG A  63      13.038  21.505  26.044  1.00  0.00           H  
ATOM   1036 1HH1 ARG A  63      15.768  19.862  27.524  1.00  0.00           H  
ATOM   1037 2HH1 ARG A  63      14.788  19.042  28.719  1.00  0.00           H  
ATOM   1038 1HH2 ARG A  63      11.776  20.436  27.601  1.00  0.00           H  
ATOM   1039 2HH2 ARG A  63      12.528  19.366  28.763  1.00  0.00           H  
ATOM   1040  N   LEU A  64      11.891  21.735  20.956  1.00  0.00           N  
ATOM   1041  CA  LEU A  64      11.109  21.066  19.923  1.00  0.00           C  
ATOM   1042  C   LEU A  64      10.760  22.022  18.791  1.00  0.00           C  
ATOM   1043  O   LEU A  64      10.654  21.616  17.634  1.00  0.00           O  
ATOM   1044  CB  LEU A  64       9.825  20.485  20.526  1.00  0.00           C  
ATOM   1045  CG  LEU A  64      10.021  19.444  21.636  1.00  0.00           C  
ATOM   1046  CD1 LEU A  64       8.674  19.111  22.264  1.00  0.00           C  
ATOM   1047  CD2 LEU A  64      10.676  18.200  21.054  1.00  0.00           C  
ATOM   1048  H   LEU A  64      11.431  22.384  21.579  1.00  0.00           H  
ATOM   1049  HA  LEU A  64      11.705  20.251  19.513  1.00  0.00           H  
ATOM   1050 1HB  LEU A  64       9.234  21.301  20.938  1.00  0.00           H  
ATOM   1051 2HB  LEU A  64       9.249  20.014  19.728  1.00  0.00           H  
ATOM   1052  HG  LEU A  64      10.659  19.860  22.416  1.00  0.00           H  
ATOM   1053 1HD1 LEU A  64       8.814  18.370  23.052  1.00  0.00           H  
ATOM   1054 2HD1 LEU A  64       8.238  20.014  22.689  1.00  0.00           H  
ATOM   1055 3HD1 LEU A  64       8.008  18.707  21.503  1.00  0.00           H  
ATOM   1056 1HD2 LEU A  64      10.817  17.461  21.843  1.00  0.00           H  
ATOM   1057 2HD2 LEU A  64      10.037  17.783  20.275  1.00  0.00           H  
ATOM   1058 3HD2 LEU A  64      11.645  18.464  20.627  1.00  0.00           H  
ATOM   1059  N   ARG A  65      10.582  23.294  19.130  1.00  0.00           N  
ATOM   1060  CA  ARG A  65      10.188  24.301  18.152  1.00  0.00           C  
ATOM   1061  C   ARG A  65      11.302  24.556  17.145  1.00  0.00           C  
ATOM   1062  O   ARG A  65      11.059  24.630  15.941  1.00  0.00           O  
ATOM   1063  CB  ARG A  65       9.826  25.607  18.845  1.00  0.00           C  
ATOM   1064  CG  ARG A  65       9.239  26.673  17.933  1.00  0.00           C  
ATOM   1065  CD  ARG A  65       8.917  27.916  18.678  1.00  0.00           C  
ATOM   1066  NE  ARG A  65       7.918  27.687  19.709  1.00  0.00           N  
ATOM   1067  CZ  ARG A  65       8.155  27.757  21.034  1.00  0.00           C  
ATOM   1068  NH1 ARG A  65       9.359  28.050  21.471  1.00  0.00           N1+
ATOM   1069  NH2 ARG A  65       7.176  27.532  21.893  1.00  0.00           N  
ATOM   1070  H   ARG A  65      10.724  23.571  20.092  1.00  0.00           H  
ATOM   1071  HA  ARG A  65       9.317  23.934  17.610  1.00  0.00           H  
ATOM   1072 1HB  ARG A  65       9.100  25.411  19.632  1.00  0.00           H  
ATOM   1073 2HB  ARG A  65      10.714  26.028  19.315  1.00  0.00           H  
ATOM   1074 1HG  ARG A  65       9.958  26.918  17.151  1.00  0.00           H  
ATOM   1075 2HG  ARG A  65       8.322  26.298  17.478  1.00  0.00           H  
ATOM   1076 1HD  ARG A  65       9.819  28.297  19.157  1.00  0.00           H  
ATOM   1077 2HD  ARG A  65       8.529  28.664  17.988  1.00  0.00           H  
ATOM   1078  HE  ARG A  65       6.979  27.460  19.411  1.00  0.00           H  
ATOM   1079 1HH1 ARG A  65      10.107  28.223  20.815  1.00  0.00           H  
ATOM   1080 2HH1 ARG A  65       9.537  28.103  22.464  1.00  0.00           H  
ATOM   1081 1HH2 ARG A  65       6.250  27.307  21.556  1.00  0.00           H  
ATOM   1082 2HH2 ARG A  65       7.353  27.584  22.885  1.00  0.00           H  
ATOM   1083  N   GLU A  66      12.525  24.692  17.646  1.00  0.00           N  
ATOM   1084  CA  GLU A  66      13.664  25.040  16.803  1.00  0.00           C  
ATOM   1085  C   GLU A  66      13.906  23.979  15.739  1.00  0.00           C  
ATOM   1086  O   GLU A  66      13.973  24.284  14.548  1.00  0.00           O  
ATOM   1087  CB  GLU A  66      14.923  25.219  17.654  1.00  0.00           C  
ATOM   1088  CG  GLU A  66      15.114  26.624  18.207  1.00  0.00           C  
ATOM   1089  CD  GLU A  66      16.356  26.761  19.042  1.00  0.00           C  
ATOM   1090  OE1 GLU A  66      16.991  25.765  19.296  1.00  0.00           O  
ATOM   1091  OE2 GLU A  66      16.672  27.862  19.427  1.00  0.00           O1-
ATOM   1092  H   GLU A  66      12.670  24.550  18.635  1.00  0.00           H  
ATOM   1093  HA  GLU A  66      13.435  25.976  16.296  1.00  0.00           H  
ATOM   1094 1HB  GLU A  66      14.893  24.529  18.497  1.00  0.00           H  
ATOM   1095 2HB  GLU A  66      15.802  24.972  17.059  1.00  0.00           H  
ATOM   1096 1HG  GLU A  66      15.170  27.326  17.376  1.00  0.00           H  
ATOM   1097 2HG  GLU A  66      14.246  26.887  18.811  1.00  0.00           H  
ATOM   1098  N   PRO A  67      14.036  22.730  16.174  1.00  0.00           N  
ATOM   1099  CA  PRO A  67      14.138  21.604  15.253  1.00  0.00           C  
ATOM   1100  C   PRO A  67      13.134  21.731  14.114  1.00  0.00           C  
ATOM   1101  O   PRO A  67      13.476  21.545  12.947  1.00  0.00           O  
ATOM   1102  CB  PRO A  67      13.830  20.399  16.146  1.00  0.00           C  
ATOM   1103  CG  PRO A  67      14.418  20.762  17.467  1.00  0.00           C  
ATOM   1104  CD  PRO A  67      14.097  22.224  17.630  1.00  0.00           C  
ATOM   1105  HA  PRO A  67      15.137  21.613  14.819  1.00  0.00           H  
ATOM   1106 1HB  PRO A  67      12.743  20.234  16.194  1.00  0.00           H  
ATOM   1107 2HB  PRO A  67      14.274  19.489  15.717  1.00  0.00           H  
ATOM   1108 1HG  PRO A  67      13.979  20.141  18.262  1.00  0.00           H  
ATOM   1109 2HG  PRO A  67      15.499  20.564  17.469  1.00  0.00           H  
ATOM   1110 1HD  PRO A  67      13.123  22.333  18.130  1.00  0.00           H  
ATOM   1111 2HD  PRO A  67      14.891  22.712  18.215  1.00  0.00           H  
ATOM   1112  N   LEU A  68      11.891  22.048  14.461  1.00  0.00           N  
ATOM   1113  CA  LEU A  68      10.827  22.173  13.472  1.00  0.00           C  
ATOM   1114  C   LEU A  68      11.073  23.357  12.546  1.00  0.00           C  
ATOM   1115  O   LEU A  68      10.951  23.239  11.327  1.00  0.00           O  
ATOM   1116  CB  LEU A  68       9.470  22.333  14.169  1.00  0.00           C  
ATOM   1117  CG  LEU A  68       8.240  22.264  13.255  1.00  0.00           C  
ATOM   1118  CD1 LEU A  68       7.129  21.494  13.954  1.00  0.00           C  
ATOM   1119  CD2 LEU A  68       7.791  23.675  12.902  1.00  0.00           C  
ATOM   1120  H   LEU A  68      11.678  22.207  15.435  1.00  0.00           H  
ATOM   1121  HA  LEU A  68      10.807  21.264  12.871  1.00  0.00           H  
ATOM   1122 1HB  LEU A  68       9.369  21.549  14.918  1.00  0.00           H  
ATOM   1123 2HB  LEU A  68       9.452  23.297  14.678  1.00  0.00           H  
ATOM   1124  HG  LEU A  68       8.495  21.725  12.341  1.00  0.00           H  
ATOM   1125 1HD1 LEU A  68       6.255  21.445  13.304  1.00  0.00           H  
ATOM   1126 2HD1 LEU A  68       7.472  20.484  14.175  1.00  0.00           H  
ATOM   1127 3HD1 LEU A  68       6.863  22.000  14.881  1.00  0.00           H  
ATOM   1128 1HD2 LEU A  68       6.917  23.627  12.252  1.00  0.00           H  
ATOM   1129 2HD2 LEU A  68       7.534  24.213  13.814  1.00  0.00           H  
ATOM   1130 3HD2 LEU A  68       8.598  24.196  12.388  1.00  0.00           H  
ATOM   1131  N   LYS A  69      11.417  24.498  13.131  1.00  0.00           N  
ATOM   1132  CA  LYS A  69      11.687  25.705  12.359  1.00  0.00           C  
ATOM   1133  C   LYS A  69      12.810  25.479  11.357  1.00  0.00           C  
ATOM   1134  O   LYS A  69      12.716  25.892  10.201  1.00  0.00           O  
ATOM   1135  CB  LYS A  69      12.038  26.869  13.287  1.00  0.00           C  
ATOM   1136  CG  LYS A  69      12.283  28.191  12.573  1.00  0.00           C  
ATOM   1137  CD  LYS A  69      12.556  29.312  13.564  1.00  0.00           C  
ATOM   1138  CE  LYS A  69      12.845  30.625  12.851  1.00  0.00           C  
ATOM   1139  NZ  LYS A  69      13.126  31.729  13.809  1.00  0.00           N1+
ATOM   1140  H   LYS A  69      11.496  24.531  14.138  1.00  0.00           H  
ATOM   1141  HA  LYS A  69      10.785  25.956  11.800  1.00  0.00           H  
ATOM   1142 1HB  LYS A  69      11.229  27.020  14.003  1.00  0.00           H  
ATOM   1143 2HB  LYS A  69      12.936  26.623  13.855  1.00  0.00           H  
ATOM   1144 1HG  LYS A  69      13.139  28.091  11.905  1.00  0.00           H  
ATOM   1145 2HG  LYS A  69      11.408  28.450  11.977  1.00  0.00           H  
ATOM   1146 1HD  LYS A  69      11.690  29.444  14.214  1.00  0.00           H  
ATOM   1147 2HD  LYS A  69      13.415  29.050  14.183  1.00  0.00           H  
ATOM   1148 1HE  LYS A  69      13.706  30.501  12.196  1.00  0.00           H  
ATOM   1149 2HE  LYS A  69      11.987  30.903  12.239  1.00  0.00           H  
ATOM   1150 1HZ  LYS A  69      13.312  32.580  13.298  1.00  0.00           H  
ATOM   1151 2HZ  LYS A  69      12.326  31.865  14.411  1.00  0.00           H  
ATOM   1152 3HZ  LYS A  69      13.932  31.491  14.370  1.00  0.00           H  
ATOM   1153  N   GLN A  70      13.873  24.818  11.805  1.00  0.00           N  
ATOM   1154  CA  GLN A  70      15.031  24.562  10.956  1.00  0.00           C  
ATOM   1155  C   GLN A  70      14.680  23.611   9.820  1.00  0.00           C  
ATOM   1156  O   GLN A  70      15.132  23.786   8.689  1.00  0.00           O  
ATOM   1157  CB  GLN A  70      16.185  23.987  11.782  1.00  0.00           C  
ATOM   1158  CG  GLN A  70      16.792  24.969  12.770  1.00  0.00           C  
ATOM   1159  CD  GLN A  70      17.878  24.336  13.620  1.00  0.00           C  
ATOM   1160  NE2 GLN A  70      17.538  24.003  14.860  1.00  0.00           N  
ATOM   1161  OE1 GLN A  70      19.011  24.149  13.167  1.00  0.00           O  
ATOM   1162  H   GLN A  70      13.878  24.486  12.758  1.00  0.00           H  
ATOM   1163  HA  GLN A  70      15.342  25.509  10.515  1.00  0.00           H  
ATOM   1164 1HB  GLN A  70      15.835  23.120  12.341  1.00  0.00           H  
ATOM   1165 2HB  GLN A  70      16.977  23.649  11.114  1.00  0.00           H  
ATOM   1166 1HG  GLN A  70      17.231  25.800  12.217  1.00  0.00           H  
ATOM   1167 2HG  GLN A  70      16.008  25.333  13.433  1.00  0.00           H  
ATOM   1168 1HE2 GLN A  70      18.213  23.582  15.468  1.00  0.00           H  
ATOM   1169 2HE2 GLN A  70      16.608  24.173  15.187  1.00  0.00           H  
ATOM   1170  N   PHE A  71      13.872  22.603  10.128  1.00  0.00           N  
ATOM   1171  CA  PHE A  71      13.367  21.688   9.110  1.00  0.00           C  
ATOM   1172  C   PHE A  71      12.634  22.440   8.008  1.00  0.00           C  
ATOM   1173  O   PHE A  71      12.871  22.210   6.822  1.00  0.00           O  
ATOM   1174  CB  PHE A  71      12.430  20.654   9.738  1.00  0.00           C  
ATOM   1175  CG  PHE A  71      11.783  19.738   8.739  1.00  0.00           C  
ATOM   1176  CD1 PHE A  71      12.357  18.516   8.423  1.00  0.00           C  
ATOM   1177  CD2 PHE A  71      10.598  20.096   8.114  1.00  0.00           C  
ATOM   1178  CE1 PHE A  71      11.762  17.672   7.504  1.00  0.00           C  
ATOM   1179  CE2 PHE A  71      10.000  19.255   7.196  1.00  0.00           C  
ATOM   1180  CZ  PHE A  71      10.584  18.041   6.890  1.00  0.00           C  
ATOM   1181  H   PHE A  71      13.600  22.466  11.091  1.00  0.00           H  
ATOM   1182  HA  PHE A  71      14.212  21.164   8.666  1.00  0.00           H  
ATOM   1183 1HB  PHE A  71      12.986  20.044  10.448  1.00  0.00           H  
ATOM   1184 2HB  PHE A  71      11.643  21.165  10.291  1.00  0.00           H  
ATOM   1185  HD1 PHE A  71      13.289  18.224   8.908  1.00  0.00           H  
ATOM   1186  HD2 PHE A  71      10.137  21.055   8.354  1.00  0.00           H  
ATOM   1187  HE1 PHE A  71      12.225  16.715   7.264  1.00  0.00           H  
ATOM   1188  HE2 PHE A  71       9.069  19.548   6.712  1.00  0.00           H  
ATOM   1189  HZ  PHE A  71      10.115  17.378   6.165  1.00  0.00           H  
ATOM   1190  N   VAL A  72      11.741  23.341   8.406  1.00  0.00           N  
ATOM   1191  CA  VAL A  72      10.928  24.086   7.452  1.00  0.00           C  
ATOM   1192  C   VAL A  72      11.792  24.962   6.555  1.00  0.00           C  
ATOM   1193  O   VAL A  72      11.540  25.081   5.357  1.00  0.00           O  
ATOM   1194  CB  VAL A  72       9.906  24.967   8.194  1.00  0.00           C  
ATOM   1195  CG1 VAL A  72       9.206  25.905   7.222  1.00  0.00           C  
ATOM   1196  CG2 VAL A  72       8.896  24.091   8.919  1.00  0.00           C  
ATOM   1197  H   VAL A  72      11.622  23.513   9.393  1.00  0.00           H  
ATOM   1198  HA  VAL A  72      10.408  23.369   6.817  1.00  0.00           H  
ATOM   1199  HB  VAL A  72      10.434  25.589   8.917  1.00  0.00           H  
ATOM   1200 1HG1 VAL A  72       8.488  26.521   7.763  1.00  0.00           H  
ATOM   1201 2HG1 VAL A  72       9.944  26.548   6.741  1.00  0.00           H  
ATOM   1202 3HG1 VAL A  72       8.684  25.321   6.464  1.00  0.00           H  
ATOM   1203 1HG2 VAL A  72       8.177  24.720   9.442  1.00  0.00           H  
ATOM   1204 2HG2 VAL A  72       8.373  23.465   8.196  1.00  0.00           H  
ATOM   1205 3HG2 VAL A  72       9.415  23.457   9.639  1.00  0.00           H  
ATOM   1206  N   GLU A  73      12.816  25.574   7.144  1.00  0.00           N  
ATOM   1207  CA  GLU A  73      13.764  26.381   6.386  1.00  0.00           C  
ATOM   1208  C   GLU A  73      14.477  25.547   5.330  1.00  0.00           C  
ATOM   1209  O   GLU A  73      14.704  26.008   4.211  1.00  0.00           O  
ATOM   1210  CB  GLU A  73      14.790  27.020   7.324  1.00  0.00           C  
ATOM   1211  CG  GLU A  73      14.236  28.141   8.192  1.00  0.00           C  
ATOM   1212  CD  GLU A  73      13.785  29.331   7.392  1.00  0.00           C  
ATOM   1213  OE1 GLU A  73      14.492  29.724   6.496  1.00  0.00           O  
ATOM   1214  OE2 GLU A  73      12.731  29.849   7.678  1.00  0.00           O1-
ATOM   1215  H   GLU A  73      12.938  25.477   8.142  1.00  0.00           H  
ATOM   1216  HA  GLU A  73      13.206  27.166   5.873  1.00  0.00           H  
ATOM   1217 1HB  GLU A  73      15.202  26.258   7.985  1.00  0.00           H  
ATOM   1218 2HB  GLU A  73      15.615  27.426   6.739  1.00  0.00           H  
ATOM   1219 1HG  GLU A  73      13.390  27.760   8.764  1.00  0.00           H  
ATOM   1220 2HG  GLU A  73      15.005  28.454   8.897  1.00  0.00           H  
ATOM   1221  N   LEU A  74      14.829  24.319   5.693  1.00  0.00           N  
ATOM   1222  CA  LEU A  74      15.407  23.375   4.743  1.00  0.00           C  
ATOM   1223  C   LEU A  74      14.382  22.946   3.701  1.00  0.00           C  
ATOM   1224  O   LEU A  74      14.707  22.788   2.525  1.00  0.00           O  
ATOM   1225  CB  LEU A  74      15.944  22.142   5.481  1.00  0.00           C  
ATOM   1226  CG  LEU A  74      16.679  21.114   4.611  1.00  0.00           C  
ATOM   1227  CD1 LEU A  74      17.889  21.771   3.961  1.00  0.00           C  
ATOM   1228  CD2 LEU A  74      17.096  19.929   5.469  1.00  0.00           C  
ATOM   1229  H   LEU A  74      14.693  24.030   6.651  1.00  0.00           H  
ATOM   1230  HA  LEU A  74      16.223  23.878   4.221  1.00  0.00           H  
ATOM   1231 1HB  LEU A  74      16.633  22.473   6.256  1.00  0.00           H  
ATOM   1232 2HB  LEU A  74      15.108  21.633   5.960  1.00  0.00           H  
ATOM   1233  HG  LEU A  74      16.018  20.772   3.815  1.00  0.00           H  
ATOM   1234 1HD1 LEU A  74      18.411  21.041   3.343  1.00  0.00           H  
ATOM   1235 2HD1 LEU A  74      17.560  22.604   3.338  1.00  0.00           H  
ATOM   1236 3HD1 LEU A  74      18.562  22.140   4.734  1.00  0.00           H  
ATOM   1237 1HD2 LEU A  74      17.618  19.198   4.850  1.00  0.00           H  
ATOM   1238 2HD2 LEU A  74      17.758  20.270   6.264  1.00  0.00           H  
ATOM   1239 3HD2 LEU A  74      16.210  19.467   5.906  1.00  0.00           H  
ATOM   1240  N   ALA A  75      13.142  22.756   4.141  1.00  0.00           N  
ATOM   1241  CA  ALA A  75      12.058  22.387   3.240  1.00  0.00           C  
ATOM   1242  C   ALA A  75      11.807  23.474   2.203  1.00  0.00           C  
ATOM   1243  O   ALA A  75      11.593  23.185   1.026  1.00  0.00           O  
ATOM   1244  CB  ALA A  75      10.788  22.104   4.028  1.00  0.00           C  
ATOM   1245  H   ALA A  75      12.947  22.873   5.126  1.00  0.00           H  
ATOM   1246  HA  ALA A  75      12.339  21.472   2.717  1.00  0.00           H  
ATOM   1247 1HB  ALA A  75       9.987  21.829   3.342  1.00  0.00           H  
ATOM   1248 2HB  ALA A  75      10.966  21.285   4.725  1.00  0.00           H  
ATOM   1249 3HB  ALA A  75      10.499  22.995   4.583  1.00  0.00           H  
ATOM   1250  N   LYS A  76      11.836  24.725   2.648  1.00  0.00           N  
ATOM   1251  CA  LYS A  76      11.670  25.862   1.749  1.00  0.00           C  
ATOM   1252  C   LYS A  76      12.813  25.942   0.745  1.00  0.00           C  
ATOM   1253  O   LYS A  76      12.601  26.250  -0.428  1.00  0.00           O  
ATOM   1254  CB  LYS A  76      11.575  27.165   2.543  1.00  0.00           C  
ATOM   1255  CG  LYS A  76      10.251  27.366   3.268  1.00  0.00           C  
ATOM   1256  CD  LYS A  76      10.130  28.779   3.817  1.00  0.00           C  
ATOM   1257  CE  LYS A  76      11.081  29.004   4.984  1.00  0.00           C  
ATOM   1258  NZ  LYS A  76      10.779  30.265   5.714  1.00  0.00           N1+
ATOM   1259  H   LYS A  76      11.975  24.894   3.633  1.00  0.00           H  
ATOM   1260  HA  LYS A  76      10.737  25.733   1.198  1.00  0.00           H  
ATOM   1261 1HB  LYS A  76      12.372  27.196   3.288  1.00  0.00           H  
ATOM   1262 2HB  LYS A  76      11.722  28.012   1.872  1.00  0.00           H  
ATOM   1263 1HG  LYS A  76       9.427  27.182   2.577  1.00  0.00           H  
ATOM   1264 2HG  LYS A  76      10.176  26.657   4.092  1.00  0.00           H  
ATOM   1265 1HD  LYS A  76      10.360  29.498   3.029  1.00  0.00           H  
ATOM   1266 2HD  LYS A  76       9.109  28.952   4.156  1.00  0.00           H  
ATOM   1267 1HE  LYS A  76      11.007  28.169   5.679  1.00  0.00           H  
ATOM   1268 2HE  LYS A  76      12.106  29.049   4.614  1.00  0.00           H  
ATOM   1269 1HZ  LYS A  76      11.431  30.377   6.478  1.00  0.00           H  
ATOM   1270 2HZ  LYS A  76      10.864  31.049   5.082  1.00  0.00           H  
ATOM   1271 3HZ  LYS A  76       9.838  30.226   6.078  1.00  0.00           H  
ATOM   1272  N   ALA A  77      14.046  25.655   1.213  1.00  0.00           N  
ATOM   1273  CA  ALA A  77      15.203  25.618   0.323  1.00  0.00           C  
ATOM   1274  C   ALA A  77      14.998  24.616  -0.788  1.00  0.00           C  
ATOM   1275  O   ALA A  77      15.311  24.896  -1.940  1.00  0.00           O  
ATOM   1276  CB  ALA A  77      16.442  25.312   1.181  1.00  0.00           C  
ATOM   1277  H   ALA A  77      14.170  25.463   2.196  1.00  0.00           H  
ATOM   1278  HA  ALA A  77      15.318  26.612  -0.148  1.00  0.00           H  
ATOM   1279 1HB  ALA A  77      16.597  26.076   1.966  1.00  0.00           H  
ATOM   1280 2HB  ALA A  77      16.362  24.334   1.695  1.00  0.00           H  
ATOM   1281 3HB  ALA A  77      17.366  25.286   0.576  1.00  0.00           H  
ATOM   1282  N   ALA A  78      14.543  23.423  -0.420  1.00  0.00           N  
ATOM   1283  CA  ALA A  78      14.332  22.360  -1.394  1.00  0.00           C  
ATOM   1284  C   ALA A  78      13.386  22.806  -2.501  1.00  0.00           C  
ATOM   1285  O   ALA A  78      13.611  22.520  -3.677  1.00  0.00           O  
ATOM   1286  CB  ALA A  78      13.793  21.113  -0.708  1.00  0.00           C  
ATOM   1287  H   ALA A  78      14.322  23.254   0.549  1.00  0.00           H  
ATOM   1288  HA  ALA A  78      15.293  22.123  -1.852  1.00  0.00           H  
ATOM   1289 1HB  ALA A  78      13.641  20.328  -1.448  1.00  0.00           H  
ATOM   1290 2HB  ALA A  78      14.508  20.772   0.041  1.00  0.00           H  
ATOM   1291 3HB  ALA A  78      12.845  21.345  -0.225  1.00  0.00           H  
ATOM   1292  N   LEU A  79      12.325  23.506  -2.118  1.00  0.00           N  
ATOM   1293  CA  LEU A  79      11.333  23.982  -3.078  1.00  0.00           C  
ATOM   1294  C   LEU A  79      11.925  25.041  -3.999  1.00  0.00           C  
ATOM   1295  O   LEU A  79      11.666  25.043  -5.204  1.00  0.00           O  
ATOM   1296  CB  LEU A  79      10.116  24.557  -2.342  1.00  0.00           C  
ATOM   1297  CG  LEU A  79       9.255  23.539  -1.582  1.00  0.00           C  
ATOM   1298  CD1 LEU A  79       8.252  24.277  -0.705  1.00  0.00           C  
ATOM   1299  CD2 LEU A  79       8.548  22.630  -2.574  1.00  0.00           C  
ATOM   1300  H   LEU A  79      12.229  23.761  -1.145  1.00  0.00           H  
ATOM   1301  HA  LEU A  79      11.025  23.137  -3.693  1.00  0.00           H  
ATOM   1302 1HB  LEU A  79      10.463  25.300  -1.625  1.00  0.00           H  
ATOM   1303 2HB  LEU A  79       9.474  25.057  -3.068  1.00  0.00           H  
ATOM   1304  HG  LEU A  79       9.892  22.941  -0.930  1.00  0.00           H  
ATOM   1305 1HD1 LEU A  79       7.642  23.555  -0.164  1.00  0.00           H  
ATOM   1306 2HD1 LEU A  79       8.785  24.906   0.008  1.00  0.00           H  
ATOM   1307 3HD1 LEU A  79       7.612  24.899  -1.329  1.00  0.00           H  
ATOM   1308 1HD2 LEU A  79       7.937  21.907  -2.035  1.00  0.00           H  
ATOM   1309 2HD2 LEU A  79       7.911  23.229  -3.226  1.00  0.00           H  
ATOM   1310 3HD2 LEU A  79       9.288  22.101  -3.176  1.00  0.00           H  
ATOM   1311  N   GLN A  80      12.719  25.939  -3.428  1.00  0.00           N  
ATOM   1312  CA  GLN A  80      13.289  27.048  -4.185  1.00  0.00           C  
ATOM   1313  C   GLN A  80      14.338  26.558  -5.176  1.00  0.00           C  
ATOM   1314  O   GLN A  80      14.411  27.041  -6.305  1.00  0.00           O  
ATOM   1315  CB  GLN A  80      13.907  28.081  -3.238  1.00  0.00           C  
ATOM   1316  CG  GLN A  80      14.413  29.336  -3.930  1.00  0.00           C  
ATOM   1317  CD  GLN A  80      13.315  30.064  -4.682  1.00  0.00           C  
ATOM   1318  NE2 GLN A  80      13.647  30.574  -5.863  1.00  0.00           N  
ATOM   1319  OE1 GLN A  80      12.181  30.167  -4.208  1.00  0.00           O  
ATOM   1320  H   GLN A  80      12.936  25.850  -2.446  1.00  0.00           H  
ATOM   1321  HA  GLN A  80      12.487  27.520  -4.752  1.00  0.00           H  
ATOM   1322 1HB  GLN A  80      13.168  28.381  -2.495  1.00  0.00           H  
ATOM   1323 2HB  GLN A  80      14.744  27.631  -2.704  1.00  0.00           H  
ATOM   1324 1HG  GLN A  80      14.820  30.013  -3.179  1.00  0.00           H  
ATOM   1325 2HG  GLN A  80      15.189  29.057  -4.642  1.00  0.00           H  
ATOM   1326 1HE2 GLN A  80      12.964  31.066  -6.405  1.00  0.00           H  
ATOM   1327 2HE2 GLN A  80      14.579  30.468  -6.210  1.00  0.00           H  
ATOM   1328  N   LEU A  81      15.148  25.598  -4.744  1.00  0.00           N  
ATOM   1329  CA  LEU A  81      16.190  25.037  -5.597  1.00  0.00           C  
ATOM   1330  C   LEU A  81      15.589  24.317  -6.799  1.00  0.00           C  
ATOM   1331  O   LEU A  81      16.095  24.428  -7.915  1.00  0.00           O  
ATOM   1332  CB  LEU A  81      17.064  24.065  -4.795  1.00  0.00           C  
ATOM   1333  CG  LEU A  81      17.979  24.707  -3.743  1.00  0.00           C  
ATOM   1334  CD1 LEU A  81      18.592  23.619  -2.871  1.00  0.00           C  
ATOM   1335  CD2 LEU A  81      19.057  25.524  -4.438  1.00  0.00           C  
ATOM   1336  H   LEU A  81      15.040  25.249  -3.802  1.00  0.00           H  
ATOM   1337  HA  LEU A  81      16.801  25.857  -5.971  1.00  0.00           H  
ATOM   1338 1HB  LEU A  81      16.416  23.357  -4.282  1.00  0.00           H  
ATOM   1339 2HB  LEU A  81      17.696  23.512  -5.489  1.00  0.00           H  
ATOM   1340  HG  LEU A  81      17.389  25.358  -3.097  1.00  0.00           H  
ATOM   1341 1HD1 LEU A  81      19.241  24.075  -2.124  1.00  0.00           H  
ATOM   1342 2HD1 LEU A  81      17.799  23.063  -2.371  1.00  0.00           H  
ATOM   1343 3HD1 LEU A  81      19.175  22.941  -3.493  1.00  0.00           H  
ATOM   1344 1HD2 LEU A  81      19.707  25.980  -3.690  1.00  0.00           H  
ATOM   1345 2HD2 LEU A  81      19.648  24.873  -5.083  1.00  0.00           H  
ATOM   1346 3HD2 LEU A  81      18.592  26.304  -5.039  1.00  0.00           H  
ATOM   1347  N   LEU A  82      14.509  23.581  -6.561  1.00  0.00           N  
ATOM   1348  CA  LEU A  82      13.917  22.737  -7.592  1.00  0.00           C  
ATOM   1349  C   LEU A  82      13.358  23.574  -8.734  1.00  0.00           C  
ATOM   1350  O   LEU A  82      13.628  23.304  -9.906  1.00  0.00           O  
ATOM   1351  CB  LEU A  82      12.803  21.869  -6.993  1.00  0.00           C  
ATOM   1352  CG  LEU A  82      12.010  21.020  -7.994  1.00  0.00           C  
ATOM   1353  CD1 LEU A  82      12.966  20.126  -8.772  1.00  0.00           C  
ATOM   1354  CD2 LEU A  82      10.973  20.193  -7.249  1.00  0.00           C  
ATOM   1355  H   LEU A  82      14.089  23.605  -5.644  1.00  0.00           H  
ATOM   1356  HA  LEU A  82      14.701  22.098  -8.000  1.00  0.00           H  
ATOM   1357 1HB  LEU A  82      13.245  21.194  -6.262  1.00  0.00           H  
ATOM   1358 2HB  LEU A  82      12.097  22.519  -6.476  1.00  0.00           H  
ATOM   1359  HG  LEU A  82      11.508  21.673  -8.708  1.00  0.00           H  
ATOM   1360 1HD1 LEU A  82      12.402  19.523  -9.484  1.00  0.00           H  
ATOM   1361 2HD1 LEU A  82      13.685  20.744  -9.311  1.00  0.00           H  
ATOM   1362 3HD1 LEU A  82      13.496  19.472  -8.081  1.00  0.00           H  
ATOM   1363 1HD2 LEU A  82      10.408  19.590  -7.960  1.00  0.00           H  
ATOM   1364 2HD2 LEU A  82      11.474  19.538  -6.535  1.00  0.00           H  
ATOM   1365 3HD2 LEU A  82      10.292  20.857  -6.716  1.00  0.00           H  
ATOM   1366  N   ILE A  83      12.576  24.592  -8.388  1.00  0.00           N  
ATOM   1367  CA  ILE A  83      11.885  25.400  -9.386  1.00  0.00           C  
ATOM   1368  C   ILE A  83      12.874  26.130 -10.285  1.00  0.00           C  
ATOM   1369  O   ILE A  83      12.621  26.323 -11.474  1.00  0.00           O  
ATOM   1370  CB  ILE A  83      10.951  26.423  -8.713  1.00  0.00           C  
ATOM   1371  CG1 ILE A  83      10.098  27.139  -9.764  1.00  0.00           C  
ATOM   1372  CG2 ILE A  83      11.757  27.427  -7.904  1.00  0.00           C  
ATOM   1373  CD1 ILE A  83       9.079  26.246 -10.434  1.00  0.00           C  
ATOM   1374  H   ILE A  83      12.458  24.809  -7.410  1.00  0.00           H  
ATOM   1375  HA  ILE A  83      11.293  24.733 -10.010  1.00  0.00           H  
ATOM   1376  HB  ILE A  83      10.262  25.904  -8.048  1.00  0.00           H  
ATOM   1377 1HG1 ILE A  83       9.570  27.971  -9.298  1.00  0.00           H  
ATOM   1378 2HG1 ILE A  83      10.745  27.556 -10.536  1.00  0.00           H  
ATOM   1379 1HG2 ILE A  83      11.082  28.143  -7.436  1.00  0.00           H  
ATOM   1380 2HG2 ILE A  83      12.321  26.904  -7.133  1.00  0.00           H  
ATOM   1381 3HG2 ILE A  83      12.447  27.956  -8.562  1.00  0.00           H  
ATOM   1382 1HD1 ILE A  83       8.514  26.824 -11.166  1.00  0.00           H  
ATOM   1383 2HD1 ILE A  83       9.590  25.425 -10.938  1.00  0.00           H  
ATOM   1384 3HD1 ILE A  83       8.398  25.846  -9.685  1.00  0.00           H  
ATOM   1385  N   GLU A  84      14.002  26.534  -9.710  1.00  0.00           N  
ATOM   1386  CA  GLU A  84      15.088  27.121 -10.485  1.00  0.00           C  
ATOM   1387  C   GLU A  84      15.695  26.104 -11.443  1.00  0.00           C  
ATOM   1388  O   GLU A  84      16.062  26.439 -12.569  1.00  0.00           O  
ATOM   1389  CB  GLU A  84      16.172  27.669  -9.553  1.00  0.00           C  
ATOM   1390  CG  GLU A  84      15.741  28.873  -8.727  1.00  0.00           C  
ATOM   1391  CD  GLU A  84      16.778  29.294  -7.723  1.00  0.00           C  
ATOM   1392  OE1 GLU A  84      17.847  28.733  -7.730  1.00  0.00           O  
ATOM   1393  OE2 GLU A  84      16.499  30.178  -6.947  1.00  0.00           O1-
ATOM   1394  H   GLU A  84      14.110  26.431  -8.712  1.00  0.00           H  
ATOM   1395  HA  GLU A  84      14.678  27.937 -11.081  1.00  0.00           H  
ATOM   1396 1HB  GLU A  84      16.488  26.886  -8.863  1.00  0.00           H  
ATOM   1397 2HB  GLU A  84      17.043  27.959 -10.139  1.00  0.00           H  
ATOM   1398 1HG  GLU A  84      15.543  29.708  -9.398  1.00  0.00           H  
ATOM   1399 2HG  GLU A  84      14.815  28.632  -8.208  1.00  0.00           H  
ATOM   1400  N   ILE A  85      15.800  24.861 -10.989  1.00  0.00           N  
ATOM   1401  CA  ILE A  85      16.340  23.785 -11.814  1.00  0.00           C  
ATOM   1402  C   ILE A  85      15.398  23.445 -12.960  1.00  0.00           C  
ATOM   1403  O   ILE A  85      15.834  23.215 -14.088  1.00  0.00           O  
ATOM   1404  CB  ILE A  85      16.600  22.523 -10.972  1.00  0.00           C  
ATOM   1405  CG1 ILE A  85      17.779  22.749 -10.023  1.00  0.00           C  
ATOM   1406  CG2 ILE A  85      16.860  21.326 -11.874  1.00  0.00           C  
ATOM   1407  CD1 ILE A  85      17.877  21.723  -8.916  1.00  0.00           C  
ATOM   1408  H   ILE A  85      15.496  24.654 -10.048  1.00  0.00           H  
ATOM   1409  HA  ILE A  85      17.280  24.129 -12.245  1.00  0.00           H  
ATOM   1410  HB  ILE A  85      15.730  22.315 -10.350  1.00  0.00           H  
ATOM   1411 1HG1 ILE A  85      18.710  22.730 -10.588  1.00  0.00           H  
ATOM   1412 2HG1 ILE A  85      17.695  23.735  -9.565  1.00  0.00           H  
ATOM   1413 1HG2 ILE A  85      17.042  20.443 -11.263  1.00  0.00           H  
ATOM   1414 2HG2 ILE A  85      15.992  21.155 -12.509  1.00  0.00           H  
ATOM   1415 3HG2 ILE A  85      17.732  21.523 -12.497  1.00  0.00           H  
ATOM   1416 1HD1 ILE A  85      18.737  21.950  -8.285  1.00  0.00           H  
ATOM   1417 2HD1 ILE A  85      16.968  21.749  -8.315  1.00  0.00           H  
ATOM   1418 3HD1 ILE A  85      17.998  20.731  -9.350  1.00  0.00           H  
ATOM   1419  N   LEU A  86      14.100  23.420 -12.645  1.00  0.00           N  
ATOM   1420  CA  LEU A  86      13.051  23.084 -13.598  1.00  0.00           C  
ATOM   1421  C   LEU A  86      12.999  24.080 -14.751  1.00  0.00           C  
ATOM   1422  O   LEU A  86      12.653  23.723 -15.875  1.00  0.00           O  
ATOM   1423  CB  LEU A  86      11.691  23.045 -12.890  1.00  0.00           C  
ATOM   1424  CG  LEU A  86      11.498  21.904 -11.883  1.00  0.00           C  
ATOM   1425  CD1 LEU A  86      10.175  22.090 -11.151  1.00  0.00           C  
ATOM   1426  CD2 LEU A  86      11.536  20.570 -12.613  1.00  0.00           C  
ATOM   1427  H   LEU A  86      13.819  23.641 -11.700  1.00  0.00           H  
ATOM   1428  HA  LEU A  86      13.278  22.104 -14.022  1.00  0.00           H  
ATOM   1429 1HB  LEU A  86      11.548  23.984 -12.358  1.00  0.00           H  
ATOM   1430 2HB  LEU A  86      10.909  22.956 -13.644  1.00  0.00           H  
ATOM   1431  HG  LEU A  86      12.296  21.935 -11.141  1.00  0.00           H  
ATOM   1432 1HD1 LEU A  86      10.038  21.279 -10.435  1.00  0.00           H  
ATOM   1433 2HD1 LEU A  86      10.182  23.043 -10.622  1.00  0.00           H  
ATOM   1434 3HD1 LEU A  86       9.357  22.080 -11.871  1.00  0.00           H  
ATOM   1435 1HD2 LEU A  86      11.400  19.759 -11.896  1.00  0.00           H  
ATOM   1436 2HD2 LEU A  86      10.738  20.537 -13.354  1.00  0.00           H  
ATOM   1437 3HD2 LEU A  86      12.499  20.456 -13.111  1.00  0.00           H  
ATOM   1438  N   LYS A  87      13.344  25.335 -14.471  1.00  0.00           N  
ATOM   1439  CA  LYS A  87      13.493  26.328 -15.530  1.00  0.00           C  
ATOM   1440  C   LYS A  87      14.609  25.950 -16.492  1.00  0.00           C  
ATOM   1441  O   LYS A  87      14.500  26.164 -17.699  1.00  0.00           O  
ATOM   1442  CB  LYS A  87      13.761  27.711 -14.934  1.00  0.00           C  
ATOM   1443  CG  LYS A  87      12.551  28.357 -14.272  1.00  0.00           C  
ATOM   1444  CD  LYS A  87      12.900  29.716 -13.687  1.00  0.00           C  
ATOM   1445  CE  LYS A  87      11.665  30.423 -13.150  1.00  0.00           C  
ATOM   1446  NZ  LYS A  87      11.990  31.761 -12.585  1.00  0.00           N1+
ATOM   1447  H   LYS A  87      13.505  25.598 -13.509  1.00  0.00           H  
ATOM   1448  HA  LYS A  87      12.555  26.383 -16.086  1.00  0.00           H  
ATOM   1449 1HB  LYS A  87      14.552  27.638 -14.187  1.00  0.00           H  
ATOM   1450 2HB  LYS A  87      14.112  28.383 -15.718  1.00  0.00           H  
ATOM   1451 1HG  LYS A  87      11.756  28.481 -15.009  1.00  0.00           H  
ATOM   1452 2HG  LYS A  87      12.184  27.710 -13.475  1.00  0.00           H  
ATOM   1453 1HD  LYS A  87      13.618  29.589 -12.875  1.00  0.00           H  
ATOM   1454 2HD  LYS A  87      13.357  30.338 -14.457  1.00  0.00           H  
ATOM   1455 1HE  LYS A  87      10.940  30.548 -13.953  1.00  0.00           H  
ATOM   1456 2HE  LYS A  87      11.208  29.815 -12.369  1.00  0.00           H  
ATOM   1457 1HZ  LYS A  87      11.146  32.196 -12.240  1.00  0.00           H  
ATOM   1458 2HZ  LYS A  87      12.649  31.656 -11.826  1.00  0.00           H  
ATOM   1459 3HZ  LYS A  87      12.397  32.341 -13.305  1.00  0.00           H  
ATOM   1460  N   ASP A  88      15.680  25.387 -15.947  1.00  0.00           N  
ATOM   1461  CA  ASP A  88      16.807  24.926 -16.751  1.00  0.00           C  
ATOM   1462  C   ASP A  88      17.251  23.554 -16.265  1.00  0.00           C  
ATOM   1463  O   ASP A  88      18.155  23.440 -15.438  1.00  0.00           O  
ATOM   1464  CB  ASP A  88      17.975  25.913 -16.676  1.00  0.00           C  
ATOM   1465  CG  ASP A  88      19.135  25.527 -17.584  1.00  0.00           C  
ATOM   1466  OD1 ASP A  88      18.990  24.594 -18.338  1.00  0.00           O  
ATOM   1467  OD2 ASP A  88      20.156  26.168 -17.514  1.00  0.00           O1-
ATOM   1468  H   ASP A  88      15.717  25.272 -14.943  1.00  0.00           H  
ATOM   1469  HA  ASP A  88      16.485  24.865 -17.792  1.00  0.00           H  
ATOM   1470 1HB  ASP A  88      17.629  26.908 -16.956  1.00  0.00           H  
ATOM   1471 2HB  ASP A  88      18.339  25.969 -15.650  1.00  0.00           H  
ATOM   1472  N   PRO A  89      16.614  22.509 -16.779  1.00  0.00           N  
ATOM   1473  CA  PRO A  89      16.761  21.182 -16.204  1.00  0.00           C  
ATOM   1474  C   PRO A  89      18.053  20.515 -16.656  1.00  0.00           C  
ATOM   1475  O   PRO A  89      18.028  19.525 -17.387  1.00  0.00           O  
ATOM   1476  CB  PRO A  89      15.530  20.441 -16.733  1.00  0.00           C  
ATOM   1477  CG  PRO A  89      15.218  21.126 -18.021  1.00  0.00           C  
ATOM   1478  CD  PRO A  89      15.497  22.580 -17.748  1.00  0.00           C  
ATOM   1479  HA  PRO A  89      16.785  21.275 -15.118  1.00  0.00           H  
ATOM   1480 1HB  PRO A  89      15.759  19.374 -16.865  1.00  0.00           H  
ATOM   1481 2HB  PRO A  89      14.709  20.506 -16.005  1.00  0.00           H  
ATOM   1482 1HG  PRO A  89      15.842  20.719 -18.829  1.00  0.00           H  
ATOM   1483 2HG  PRO A  89      14.170  20.943 -18.304  1.00  0.00           H  
ATOM   1484 1HD  PRO A  89      15.800  23.077 -18.681  1.00  0.00           H  
ATOM   1485 2HD  PRO A  89      14.598  23.056 -17.329  1.00  0.00           H  
ATOM   1486  N   THR A  90      19.180  21.059 -16.217  1.00  0.00           N  
ATOM   1487  CA  THR A  90      20.482  20.497 -16.547  1.00  0.00           C  
ATOM   1488  C   THR A  90      21.179  19.956 -15.307  1.00  0.00           C  
ATOM   1489  O   THR A  90      21.063  20.524 -14.219  1.00  0.00           O  
ATOM   1490  CB  THR A  90      21.381  21.543 -17.230  1.00  0.00           C  
ATOM   1491  CG2 THR A  90      21.497  22.791 -16.370  1.00  0.00           C  
ATOM   1492  OG1 THR A  90      22.686  20.990 -17.442  1.00  0.00           O  
ATOM   1493  H   THR A  90      19.134  21.886 -15.639  1.00  0.00           H  
ATOM   1494  HA  THR A  90      20.336  19.677 -17.250  1.00  0.00           H  
ATOM   1495  HB  THR A  90      20.955  21.813 -18.197  1.00  0.00           H  
ATOM   1496  HG1 THR A  90      23.133  21.482 -18.134  1.00  0.00           H  
ATOM   1497 1HG2 THR A  90      22.136  23.520 -16.868  1.00  0.00           H  
ATOM   1498 2HG2 THR A  90      20.506  23.222 -16.216  1.00  0.00           H  
ATOM   1499 3HG2 THR A  90      21.931  22.530 -15.405  1.00  0.00           H  
ATOM   1500  N   PRO A  91      21.906  18.853 -15.469  1.00  0.00           N  
ATOM   1501  CA  PRO A  91      22.637  18.268 -14.355  1.00  0.00           C  
ATOM   1502  C   PRO A  91      23.716  19.238 -13.867  1.00  0.00           C  
ATOM   1503  O   PRO A  91      24.225  19.106 -12.754  1.00  0.00           O  
ATOM   1504  CB  PRO A  91      23.239  16.997 -14.961  1.00  0.00           C  
ATOM   1505  CG  PRO A  91      23.295  17.281 -16.424  1.00  0.00           C  
ATOM   1506  CD  PRO A  91      22.046  18.075 -16.699  1.00  0.00           C  
ATOM   1507  HA  PRO A  91      21.931  18.099 -13.539  1.00  0.00           H  
ATOM   1508 1HB  PRO A  91      24.231  16.806 -14.525  1.00  0.00           H  
ATOM   1509 2HB  PRO A  91      22.609  16.129 -14.718  1.00  0.00           H  
ATOM   1510 1HG  PRO A  91      24.212  17.836 -16.668  1.00  0.00           H  
ATOM   1511 2HG  PRO A  91      23.333  16.340 -16.992  1.00  0.00           H  
ATOM   1512 1HD  PRO A  91      22.204  18.714 -17.580  1.00  0.00           H  
ATOM   1513 2HD  PRO A  91      21.203  17.387 -16.864  1.00  0.00           H  
ATOM   1514  N   GLU A  92      24.051  20.203 -14.715  1.00  0.00           N  
ATOM   1515  CA  GLU A  92      25.063  21.210 -14.415  1.00  0.00           C  
ATOM   1516  C   GLU A  92      24.639  22.084 -13.242  1.00  0.00           C  
ATOM   1517  O   GLU A  92      25.478  22.599 -12.503  1.00  0.00           O  
ATOM   1518  CB  GLU A  92      25.329  22.082 -15.644  1.00  0.00           C  
ATOM   1519  CG  GLU A  92      25.996  21.352 -16.801  1.00  0.00           C  
ATOM   1520  CD  GLU A  92      27.384  20.878 -16.473  1.00  0.00           C  
ATOM   1521  OE1 GLU A  92      28.173  21.676 -16.025  1.00  0.00           O  
ATOM   1522  OE2 GLU A  92      27.656  19.717 -16.669  1.00  0.00           O1-
ATOM   1523  H   GLU A  92      23.590  20.252 -15.612  1.00  0.00           H  
ATOM   1524  HA  GLU A  92      25.981  20.694 -14.131  1.00  0.00           H  
ATOM   1525 1HB  GLU A  92      24.388  22.496 -16.007  1.00  0.00           H  
ATOM   1526 2HB  GLU A  92      25.969  22.919 -15.365  1.00  0.00           H  
ATOM   1527 1HG  GLU A  92      25.386  20.490 -17.073  1.00  0.00           H  
ATOM   1528 2HG  GLU A  92      26.038  22.018 -17.662  1.00  0.00           H  
ATOM   1529  N   ARG A  93      23.331  22.248 -13.077  1.00  0.00           N  
ATOM   1530  CA  ARG A  93      22.792  23.069 -11.999  1.00  0.00           C  
ATOM   1531  C   ARG A  93      22.346  22.209 -10.823  1.00  0.00           C  
ATOM   1532  O   ARG A  93      22.394  22.641  -9.671  1.00  0.00           O  
ATOM   1533  CB  ARG A  93      21.615  23.897 -12.493  1.00  0.00           C  
ATOM   1534  CG  ARG A  93      21.981  25.021 -13.450  1.00  0.00           C  
ATOM   1535  CD  ARG A  93      20.792  25.826 -13.832  1.00  0.00           C  
ATOM   1536  NE  ARG A  93      21.116  26.830 -14.832  1.00  0.00           N  
ATOM   1537  CZ  ARG A  93      21.668  28.029 -14.562  1.00  0.00           C  
ATOM   1538  NH1 ARG A  93      21.951  28.357 -13.321  1.00  0.00           N1+
ATOM   1539  NH2 ARG A  93      21.924  28.875 -15.545  1.00  0.00           N  
ATOM   1540  H   ARG A  93      22.693  21.794 -13.715  1.00  0.00           H  
ATOM   1541  HA  ARG A  93      23.585  23.729 -11.647  1.00  0.00           H  
ATOM   1542 1HB  ARG A  93      20.903  23.249 -13.003  1.00  0.00           H  
ATOM   1543 2HB  ARG A  93      21.100  24.343 -11.642  1.00  0.00           H  
ATOM   1544 1HG  ARG A  93      22.704  25.683 -12.973  1.00  0.00           H  
ATOM   1545 2HG  ARG A  93      22.416  24.600 -14.357  1.00  0.00           H  
ATOM   1546 1HD  ARG A  93      20.026  25.169 -14.243  1.00  0.00           H  
ATOM   1547 2HD  ARG A  93      20.399  26.335 -12.952  1.00  0.00           H  
ATOM   1548  HE  ARG A  93      20.912  26.613 -15.799  1.00  0.00           H  
ATOM   1549 1HH1 ARG A  93      21.755  27.711 -12.570  1.00  0.00           H  
ATOM   1550 2HH1 ARG A  93      22.365  29.256 -13.119  1.00  0.00           H  
ATOM   1551 1HH2 ARG A  93      21.706  28.622 -16.499  1.00  0.00           H  
ATOM   1552 2HH2 ARG A  93      22.338  29.773 -15.343  1.00  0.00           H  
ATOM   1553  N   ILE A  94      21.910  20.989 -11.120  1.00  0.00           N  
ATOM   1554  CA  ILE A  94      21.397  20.089 -10.094  1.00  0.00           C  
ATOM   1555  C   ILE A  94      22.486  19.712  -9.097  1.00  0.00           C  
ATOM   1556  O   ILE A  94      22.257  19.699  -7.888  1.00  0.00           O  
ATOM   1557  CB  ILE A  94      20.814  18.812 -10.726  1.00  0.00           C  
ATOM   1558  CG1 ILE A  94      19.561  19.143 -11.540  1.00  0.00           C  
ATOM   1559  CG2 ILE A  94      20.498  17.784  -9.650  1.00  0.00           C  
ATOM   1560  CD1 ILE A  94      19.092  18.012 -12.427  1.00  0.00           C  
ATOM   1561  H   ILE A  94      21.934  20.678 -12.080  1.00  0.00           H  
ATOM   1562  HA  ILE A  94      20.611  20.609  -9.549  1.00  0.00           H  
ATOM   1563  HB  ILE A  94      21.538  18.386 -11.420  1.00  0.00           H  
ATOM   1564 1HG1 ILE A  94      18.747  19.407 -10.865  1.00  0.00           H  
ATOM   1565 2HG1 ILE A  94      19.755  20.011 -12.170  1.00  0.00           H  
ATOM   1566 1HG2 ILE A  94      20.086  16.887 -10.114  1.00  0.00           H  
ATOM   1567 2HG2 ILE A  94      21.410  17.527  -9.113  1.00  0.00           H  
ATOM   1568 3HG2 ILE A  94      19.770  18.198  -8.953  1.00  0.00           H  
ATOM   1569 1HD1 ILE A  94      18.200  18.323 -12.972  1.00  0.00           H  
ATOM   1570 2HD1 ILE A  94      19.880  17.756 -13.136  1.00  0.00           H  
ATOM   1571 3HD1 ILE A  94      18.857  17.143 -11.814  1.00  0.00           H  
ATOM   1572  N   ARG A  95      23.672  19.406  -9.612  1.00  0.00           N  
ATOM   1573  CA  ARG A  95      24.803  19.043  -8.768  1.00  0.00           C  
ATOM   1574  C   ARG A  95      25.088  20.126  -7.735  1.00  0.00           C  
ATOM   1575  O   ARG A  95      25.450  19.830  -6.596  1.00  0.00           O  
ATOM   1576  CB  ARG A  95      26.048  18.810  -9.611  1.00  0.00           C  
ATOM   1577  CG  ARG A  95      26.057  17.506 -10.392  1.00  0.00           C  
ATOM   1578  CD  ARG A  95      27.417  17.170 -10.886  1.00  0.00           C  
ATOM   1579  NE  ARG A  95      27.910  18.159 -11.831  1.00  0.00           N  
ATOM   1580  CZ  ARG A  95      27.721  18.104 -13.164  1.00  0.00           C  
ATOM   1581  NH1 ARG A  95      27.049  17.105 -13.692  1.00  0.00           N1+
ATOM   1582  NH2 ARG A  95      28.211  19.055 -13.941  1.00  0.00           N  
ATOM   1583  H   ARG A  95      23.794  19.424 -10.615  1.00  0.00           H  
ATOM   1584  HA  ARG A  95      24.547  18.129  -8.231  1.00  0.00           H  
ATOM   1585 1HB  ARG A  95      26.159  19.623 -10.327  1.00  0.00           H  
ATOM   1586 2HB  ARG A  95      26.929  18.816  -8.970  1.00  0.00           H  
ATOM   1587 1HG  ARG A  95      25.716  16.694  -9.749  1.00  0.00           H  
ATOM   1588 2HG  ARG A  95      25.392  17.592 -11.252  1.00  0.00           H  
ATOM   1589 1HD  ARG A  95      28.109  17.128 -10.045  1.00  0.00           H  
ATOM   1590 2HD  ARG A  95      27.394  16.203 -11.386  1.00  0.00           H  
ATOM   1591  HE  ARG A  95      28.432  18.943 -11.462  1.00  0.00           H  
ATOM   1592 1HH1 ARG A  95      26.675  16.378 -13.099  1.00  0.00           H  
ATOM   1593 2HH1 ARG A  95      26.907  17.064 -14.691  1.00  0.00           H  
ATOM   1594 1HH2 ARG A  95      28.727  19.823 -13.535  1.00  0.00           H  
ATOM   1595 2HH2 ARG A  95      28.069  19.014 -14.939  1.00  0.00           H  
ATOM   1596  N   GLN A  96      24.923  21.381  -8.138  1.00  0.00           N  
ATOM   1597  CA  GLN A  96      25.140  22.510  -7.242  1.00  0.00           C  
ATOM   1598  C   GLN A  96      24.069  22.568  -6.162  1.00  0.00           C  
ATOM   1599  O   GLN A  96      24.370  22.784  -4.987  1.00  0.00           O  
ATOM   1600  CB  GLN A  96      25.160  23.823  -8.029  1.00  0.00           C  
ATOM   1601  CG  GLN A  96      26.341  23.964  -8.974  1.00  0.00           C  
ATOM   1602  CD  GLN A  96      26.278  25.239  -9.794  1.00  0.00           C  
ATOM   1603  NE2 GLN A  96      26.022  25.096 -11.089  1.00  0.00           N  
ATOM   1604  OE1 GLN A  96      26.456  26.341  -9.268  1.00  0.00           O  
ATOM   1605  H   GLN A  96      24.641  21.557  -9.092  1.00  0.00           H  
ATOM   1606  HA  GLN A  96      26.104  22.372  -6.751  1.00  0.00           H  
ATOM   1607 1HB  GLN A  96      24.247  23.908  -8.617  1.00  0.00           H  
ATOM   1608 2HB  GLN A  96      25.183  24.663  -7.335  1.00  0.00           H  
ATOM   1609 1HG  GLN A  96      27.261  23.979  -8.390  1.00  0.00           H  
ATOM   1610 2HG  GLN A  96      26.348  23.117  -9.660  1.00  0.00           H  
ATOM   1611 1HE2 GLN A  96      25.968  25.902 -11.681  1.00  0.00           H  
ATOM   1612 2HE2 GLN A  96      25.884  24.184 -11.475  1.00  0.00           H  
ATOM   1613  N   ALA A  97      22.817  22.370  -6.564  1.00  0.00           N  
ATOM   1614  CA  ALA A  97      21.700  22.378  -5.627  1.00  0.00           C  
ATOM   1615  C   ALA A  97      21.841  21.268  -4.594  1.00  0.00           C  
ATOM   1616  O   ALA A  97      21.512  21.451  -3.422  1.00  0.00           O  
ATOM   1617  CB  ALA A  97      20.381  22.243  -6.373  1.00  0.00           C  
ATOM   1618  H   ALA A  97      22.636  22.212  -7.545  1.00  0.00           H  
ATOM   1619  HA  ALA A  97      21.710  23.331  -5.096  1.00  0.00           H  
ATOM   1620 1HB  ALA A  97      19.557  22.249  -5.659  1.00  0.00           H  
ATOM   1621 2HB  ALA A  97      20.268  23.077  -7.067  1.00  0.00           H  
ATOM   1622 3HB  ALA A  97      20.372  21.305  -6.927  1.00  0.00           H  
ATOM   1623  N   LEU A  98      22.330  20.114  -5.035  1.00  0.00           N  
ATOM   1624  CA  LEU A  98      22.545  18.981  -4.143  1.00  0.00           C  
ATOM   1625  C   LEU A  98      23.610  19.295  -3.100  1.00  0.00           C  
ATOM   1626  O   LEU A  98      23.486  18.913  -1.937  1.00  0.00           O  
ATOM   1627  CB  LEU A  98      22.959  17.743  -4.950  1.00  0.00           C  
ATOM   1628  CG  LEU A  98      21.870  17.136  -5.843  1.00  0.00           C  
ATOM   1629  CD1 LEU A  98      22.482  16.060  -6.730  1.00  0.00           C  
ATOM   1630  CD2 LEU A  98      20.762  16.561  -4.972  1.00  0.00           C  
ATOM   1631  H   LEU A  98      22.559  20.019  -6.015  1.00  0.00           H  
ATOM   1632  HA  LEU A  98      21.610  18.782  -3.617  1.00  0.00           H  
ATOM   1633 1HB  LEU A  98      23.800  18.010  -5.588  1.00  0.00           H  
ATOM   1634 2HB  LEU A  98      23.288  16.970  -4.255  1.00  0.00           H  
ATOM   1635  HG  LEU A  98      21.458  17.909  -6.491  1.00  0.00           H  
ATOM   1636 1HD1 LEU A  98      21.708  15.629  -7.365  1.00  0.00           H  
ATOM   1637 2HD1 LEU A  98      23.257  16.503  -7.356  1.00  0.00           H  
ATOM   1638 3HD1 LEU A  98      22.918  15.280  -6.108  1.00  0.00           H  
ATOM   1639 1HD2 LEU A  98      19.987  16.130  -5.607  1.00  0.00           H  
ATOM   1640 2HD2 LEU A  98      21.173  15.787  -4.324  1.00  0.00           H  
ATOM   1641 3HD2 LEU A  98      20.331  17.354  -4.362  1.00  0.00           H  
ATOM   1642  N   GLN A  99      24.658  19.993  -3.525  1.00  0.00           N  
ATOM   1643  CA  GLN A  99      25.705  20.434  -2.611  1.00  0.00           C  
ATOM   1644  C   GLN A  99      25.172  21.453  -1.611  1.00  0.00           C  
ATOM   1645  O   GLN A  99      25.529  21.426  -0.433  1.00  0.00           O  
ATOM   1646  CB  GLN A  99      26.879  21.032  -3.391  1.00  0.00           C  
ATOM   1647  CG  GLN A  99      28.049  21.460  -2.523  1.00  0.00           C  
ATOM   1648  CD  GLN A  99      28.705  20.289  -1.816  1.00  0.00           C  
ATOM   1649  NE2 GLN A  99      29.196  20.529  -0.606  1.00  0.00           N  
ATOM   1650  OE1 GLN A  99      28.768  19.179  -2.352  1.00  0.00           O  
ATOM   1651  H   GLN A  99      24.730  20.225  -4.505  1.00  0.00           H  
ATOM   1652  HA  GLN A  99      26.054  19.566  -2.051  1.00  0.00           H  
ATOM   1653 1HB  GLN A  99      27.245  20.302  -4.114  1.00  0.00           H  
ATOM   1654 2HB  GLN A  99      26.538  21.903  -3.951  1.00  0.00           H  
ATOM   1655 1HG  GLN A  99      28.798  21.942  -3.152  1.00  0.00           H  
ATOM   1656 2HG  GLN A  99      27.691  22.159  -1.767  1.00  0.00           H  
ATOM   1657 1HE2 GLN A  99      29.640  19.795  -0.091  1.00  0.00           H  
ATOM   1658 2HE2 GLN A  99      29.123  21.444  -0.209  1.00  0.00           H  
ATOM   1659  N   GLU A 100      24.305  22.351  -2.085  1.00  0.00           N  
ATOM   1660  CA  GLU A 100      23.779  23.418  -1.240  1.00  0.00           C  
ATOM   1661  C   GLU A 100      22.911  22.858  -0.139  1.00  0.00           C  
ATOM   1662  O   GLU A 100      23.059  23.230   1.027  1.00  0.00           O  
ATOM   1663  CB  GLU A 100      22.972  24.426  -2.108  1.00  0.00           C  
ATOM   1664  CG  GLU A 100      22.348  25.635  -1.339  1.00  0.00           C  
ATOM   1665  CD  GLU A 100      23.285  26.661  -0.727  1.00  0.00           C  
ATOM   1666  OE1 GLU A 100      24.501  26.659  -0.997  1.00  0.00           O  
ATOM   1667  OE2 GLU A 100      22.768  27.501   0.039  1.00  0.00           O1-
ATOM   1668  H   GLU A 100      24.008  22.290  -3.049  1.00  0.00           H  
ATOM   1669  HA  GLU A 100      24.627  23.947  -0.768  1.00  0.00           H  
ATOM   1670 1HB  GLU A 100      23.618  24.837  -2.884  1.00  0.00           H  
ATOM   1671 2HB  GLU A 100      22.158  23.893  -2.641  1.00  0.00           H  
ATOM   1672 1HG  GLU A 100      21.700  26.188  -2.018  1.00  0.00           H  
ATOM   1673 2HG  GLU A 100      21.689  25.294  -0.524  1.00  0.00           H  
ATOM   1674  N   ILE A 101      21.983  21.979  -0.501  1.00  0.00           N  
ATOM   1675  CA  ILE A 101      21.046  21.410   0.460  1.00  0.00           C  
ATOM   1676  C   ILE A 101      21.761  20.508   1.458  1.00  0.00           C  
ATOM   1677  O   ILE A 101      21.359  20.406   2.617  1.00  0.00           O  
ATOM   1678  CB  ILE A 101      19.942  20.610  -0.256  1.00  0.00           C  
ATOM   1679  CG1 ILE A 101      18.739  20.414   0.670  1.00  0.00           C  
ATOM   1680  CG2 ILE A 101      20.479  19.267  -0.726  1.00  0.00           C  
ATOM   1681  CD1 ILE A 101      17.505  19.896  -0.033  1.00  0.00           C  
ATOM   1682  H   ILE A 101      21.929  21.694  -1.469  1.00  0.00           H  
ATOM   1683  HA  ILE A 101      20.591  22.228   1.017  1.00  0.00           H  
ATOM   1684  HB  ILE A 101      19.588  21.172  -1.119  1.00  0.00           H  
ATOM   1685 1HG1 ILE A 101      18.999  19.714   1.463  1.00  0.00           H  
ATOM   1686 2HG1 ILE A 101      18.486  21.363   1.144  1.00  0.00           H  
ATOM   1687 1HG2 ILE A 101      19.686  18.714  -1.230  1.00  0.00           H  
ATOM   1688 2HG2 ILE A 101      21.304  19.428  -1.419  1.00  0.00           H  
ATOM   1689 3HG2 ILE A 101      20.832  18.695   0.132  1.00  0.00           H  
ATOM   1690 1HD1 ILE A 101      16.695  19.784   0.688  1.00  0.00           H  
ATOM   1691 2HD1 ILE A 101      17.205  20.602  -0.809  1.00  0.00           H  
ATOM   1692 3HD1 ILE A 101      17.723  18.930  -0.486  1.00  0.00           H  
ATOM   1693  N   ALA A 102      22.846  19.845   1.000  1.00  0.00           N  
ATOM   1694  CA  ALA A 102      23.674  19.050   1.902  1.00  0.00           C  
ATOM   1695  C   ALA A 102      24.250  19.907   3.004  1.00  0.00           C  
ATOM   1696  O   ALA A 102      24.150  19.560   4.174  1.00  0.00           O  
ATOM   1697  CB  ALA A 102      24.758  18.361   1.055  1.00  0.00           C  
ATOM   1698  H   ALA A 102      23.087  19.901   0.021  1.00  0.00           H  
ATOM   1699  HA  ALA A 102      23.038  18.282   2.381  1.00  0.00           H  
ATOM   1700 1HB  ALA A 102      24.317  17.708   0.277  1.00  0.00           H  
ATOM   1701 2HB  ALA A 102      25.406  19.091   0.533  1.00  0.00           H  
ATOM   1702 3HB  ALA A 102      25.417  17.722   1.670  1.00  0.00           H  
ATOM   1703  N   GLU A 103      24.908  20.994   2.616  1.00  0.00           N  
ATOM   1704  CA  GLU A 103      25.618  21.836   3.573  1.00  0.00           C  
ATOM   1705  C   GLU A 103      24.668  22.402   4.621  1.00  0.00           C  
ATOM   1706  O   GLU A 103      25.002  22.471   5.804  1.00  0.00           O  
ATOM   1707  CB  GLU A 103      26.334  22.978   2.850  1.00  0.00           C  
ATOM   1708  CG  GLU A 103      27.522  22.540   2.004  1.00  0.00           C  
ATOM   1709  CD  GLU A 103      28.078  23.651   1.157  1.00  0.00           C  
ATOM   1710  OE1 GLU A 103      27.583  24.749   1.250  1.00  0.00           O  
ATOM   1711  OE2 GLU A 103      28.999  23.401   0.415  1.00  0.00           O1-
ATOM   1712  H   GLU A 103      24.906  21.253   1.640  1.00  0.00           H  
ATOM   1713  HA  GLU A 103      26.353  21.216   4.088  1.00  0.00           H  
ATOM   1714 1HB  GLU A 103      25.630  23.493   2.196  1.00  0.00           H  
ATOM   1715 2HB  GLU A 103      26.693  23.703   3.580  1.00  0.00           H  
ATOM   1716 1HG  GLU A 103      28.308  22.173   2.663  1.00  0.00           H  
ATOM   1717 2HG  GLU A 103      27.213  21.718   1.360  1.00  0.00           H  
ATOM   1718  N   ALA A 104      23.459  22.817   4.177  1.00  0.00           N  
ATOM   1719  CA  ALA A 104      22.460  23.359   5.093  1.00  0.00           C  
ATOM   1720  C   ALA A 104      21.933  22.286   6.014  1.00  0.00           C  
ATOM   1721  O   ALA A 104      21.791  22.510   7.209  1.00  0.00           O  
ATOM   1722  CB  ALA A 104      21.355  24.012   4.244  1.00  0.00           C  
ATOM   1723  H   ALA A 104      23.244  22.749   3.192  1.00  0.00           H  
ATOM   1724  HA  ALA A 104      22.941  24.128   5.726  1.00  0.00           H  
ATOM   1725 1HB  ALA A 104      21.754  24.821   3.603  1.00  0.00           H  
ATOM   1726 2HB  ALA A 104      20.859  23.284   3.574  1.00  0.00           H  
ATOM   1727 3HB  ALA A 104      20.567  24.465   4.873  1.00  0.00           H  
ATOM   1728  N   ALA A 105      21.566  21.150   5.432  1.00  0.00           N  
ATOM   1729  CA  ALA A 105      21.045  20.032   6.211  1.00  0.00           C  
ATOM   1730  C   ALA A 105      22.060  19.564   7.246  1.00  0.00           C  
ATOM   1731  O   ALA A 105      21.698  19.216   8.370  1.00  0.00           O  
ATOM   1732  CB  ALA A 105      20.657  18.881   5.294  1.00  0.00           C  
ATOM   1733  H   ALA A 105      21.665  21.048   4.431  1.00  0.00           H  
ATOM   1734  HA  ALA A 105      20.158  20.373   6.742  1.00  0.00           H  
ATOM   1735 1HB  ALA A 105      20.271  18.054   5.891  1.00  0.00           H  
ATOM   1736 2HB  ALA A 105      19.888  19.215   4.597  1.00  0.00           H  
ATOM   1737 3HB  ALA A 105      21.532  18.549   4.737  1.00  0.00           H  
ATOM   1738  N   GLU A 106      23.332  19.562   6.868  1.00  0.00           N  
ATOM   1739  CA  GLU A 106      24.396  19.127   7.768  1.00  0.00           C  
ATOM   1740  C   GLU A 106      24.464  20.008   8.992  1.00  0.00           C  
ATOM   1741  O   GLU A 106      24.614  19.513  10.113  1.00  0.00           O  
ATOM   1742  CB  GLU A 106      25.758  19.137   7.015  1.00  0.00           C  
ATOM   1743  CG  GLU A 106      26.994  18.657   7.843  1.00  0.00           C  
ATOM   1744  CD  GLU A 106      28.335  18.551   7.140  1.00  0.00           C  
ATOM   1745  OE1 GLU A 106      28.827  19.531   6.548  1.00  0.00           O  
ATOM   1746  OE2 GLU A 106      28.910  17.445   7.203  1.00  0.00           O1-
ATOM   1747  H   GLU A 106      23.570  19.869   5.936  1.00  0.00           H  
ATOM   1748  HA  GLU A 106      24.177  18.097   8.103  1.00  0.00           H  
ATOM   1749 1HB  GLU A 106      25.692  18.497   6.135  1.00  0.00           H  
ATOM   1750 2HB  GLU A 106      25.966  20.157   6.633  1.00  0.00           H  
ATOM   1751 1HG  GLU A 106      27.146  19.340   8.678  1.00  0.00           H  
ATOM   1752 2HG  GLU A 106      26.808  17.674   8.304  1.00  0.00           H  
ATOM   1753  N   GLU A 107      24.395  21.317   8.784  1.00  0.00           N  
ATOM   1754  CA  GLU A 107      24.437  22.271   9.886  1.00  0.00           C  
ATOM   1755  C   GLU A 107      23.251  22.087  10.822  1.00  0.00           C  
ATOM   1756  O   GLU A 107      23.391  22.175  12.043  1.00  0.00           O  
ATOM   1757  CB  GLU A 107      24.458  23.704   9.350  1.00  0.00           C  
ATOM   1758  CG  GLU A 107      25.766  24.108   8.684  1.00  0.00           C  
ATOM   1759  CD  GLU A 107      25.720  25.490   8.095  1.00  0.00           C  
ATOM   1760  OE1 GLU A 107      24.661  26.070   8.070  1.00  0.00           O  
ATOM   1761  OE2 GLU A 107      26.746  25.966   7.668  1.00  0.00           O1-
ATOM   1762  H   GLU A 107      24.297  21.659   7.840  1.00  0.00           H  
ATOM   1763  HA  GLU A 107      25.347  22.087  10.458  1.00  0.00           H  
ATOM   1764 1HB  GLU A 107      23.658  23.831   8.620  1.00  0.00           H  
ATOM   1765 2HB  GLU A 107      24.270  24.401  10.167  1.00  0.00           H  
ATOM   1766 1HG  GLU A 107      26.565  24.066   9.423  1.00  0.00           H  
ATOM   1767 2HG  GLU A 107      25.997  23.390   7.898  1.00  0.00           H  
ATOM   1768  N   ILE A 108      22.082  21.833  10.244  1.00  0.00           N  
ATOM   1769  CA  ILE A 108      20.875  21.596  11.027  1.00  0.00           C  
ATOM   1770  C   ILE A 108      20.990  20.318  11.846  1.00  0.00           C  
ATOM   1771  O   ILE A 108      20.613  20.281  13.017  1.00  0.00           O  
ATOM   1772  CB  ILE A 108      19.637  21.513  10.117  1.00  0.00           C  
ATOM   1773  CG1 ILE A 108      19.371  22.866   9.451  1.00  0.00           C  
ATOM   1774  CG2 ILE A 108      18.421  21.060  10.912  1.00  0.00           C  
ATOM   1775  CD1 ILE A 108      18.373  22.804   8.318  1.00  0.00           C  
ATOM   1776  H   ILE A 108      22.028  21.803   9.236  1.00  0.00           H  
ATOM   1777  HA  ILE A 108      20.754  22.428  11.723  1.00  0.00           H  
ATOM   1778  HB  ILE A 108      19.822  20.799   9.315  1.00  0.00           H  
ATOM   1779 1HG1 ILE A 108      19.001  23.571  10.195  1.00  0.00           H  
ATOM   1780 2HG1 ILE A 108      20.306  23.268   9.059  1.00  0.00           H  
ATOM   1781 1HG2 ILE A 108      17.555  21.008  10.253  1.00  0.00           H  
ATOM   1782 2HG2 ILE A 108      18.613  20.077  11.339  1.00  0.00           H  
ATOM   1783 3HG2 ILE A 108      18.225  21.773  11.713  1.00  0.00           H  
ATOM   1784 1HD1 ILE A 108      18.238  23.800   7.897  1.00  0.00           H  
ATOM   1785 2HD1 ILE A 108      18.741  22.129   7.544  1.00  0.00           H  
ATOM   1786 3HD1 ILE A 108      17.418  22.438   8.694  1.00  0.00           H  
ATOM   1787  N   ILE A 109      21.514  19.267  11.222  1.00  0.00           N  
ATOM   1788  CA  ILE A 109      21.692  17.986  11.896  1.00  0.00           C  
ATOM   1789  C   ILE A 109      22.583  18.128  13.123  1.00  0.00           C  
ATOM   1790  O   ILE A 109      22.280  17.589  14.187  1.00  0.00           O  
ATOM   1791  CB  ILE A 109      22.297  16.941  10.940  1.00  0.00           C  
ATOM   1792  CG1 ILE A 109      21.262  16.507   9.899  1.00  0.00           C  
ATOM   1793  CG2 ILE A 109      22.809  15.740  11.720  1.00  0.00           C  
ATOM   1794  CD1 ILE A 109      21.857  15.786   8.711  1.00  0.00           C  
ATOM   1795  H   ILE A 109      21.797  19.359  10.257  1.00  0.00           H  
ATOM   1796  HA  ILE A 109      20.714  17.640  12.231  1.00  0.00           H  
ATOM   1797  HB  ILE A 109      23.127  17.387  10.392  1.00  0.00           H  
ATOM   1798 1HG1 ILE A 109      20.531  15.849  10.367  1.00  0.00           H  
ATOM   1799 2HG1 ILE A 109      20.725  17.382   9.532  1.00  0.00           H  
ATOM   1800 1HG2 ILE A 109      23.233  15.012  11.029  1.00  0.00           H  
ATOM   1801 2HG2 ILE A 109      23.576  16.063  12.423  1.00  0.00           H  
ATOM   1802 3HG2 ILE A 109      21.985  15.284  12.268  1.00  0.00           H  
ATOM   1803 1HD1 ILE A 109      21.062  15.510   8.017  1.00  0.00           H  
ATOM   1804 2HD1 ILE A 109      22.567  16.441   8.206  1.00  0.00           H  
ATOM   1805 3HD1 ILE A 109      22.369  14.887   9.050  1.00  0.00           H  
ATOM   1806  N   LYS A 110      23.683  18.857  12.968  1.00  0.00           N  
ATOM   1807  CA  LYS A 110      24.603  19.098  14.073  1.00  0.00           C  
ATOM   1808  C   LYS A 110      23.887  19.729  15.259  1.00  0.00           C  
ATOM   1809  O   LYS A 110      24.070  19.312  16.402  1.00  0.00           O  
ATOM   1810  CB  LYS A 110      25.760  19.991  13.621  1.00  0.00           C  
ATOM   1811  CG  LYS A 110      26.815  20.243  14.690  1.00  0.00           C  
ATOM   1812  CD  LYS A 110      27.963  21.081  14.148  1.00  0.00           C  
ATOM   1813  CE  LYS A 110      28.998  21.368  15.226  1.00  0.00           C  
ATOM   1814  NZ  LYS A 110      30.126  22.190  14.709  1.00  0.00           N1+
ATOM   1815  H   LYS A 110      23.887  19.254  12.063  1.00  0.00           H  
ATOM   1816  HA  LYS A 110      25.003  18.137  14.399  1.00  0.00           H  
ATOM   1817 1HB  LYS A 110      26.256  19.538  12.762  1.00  0.00           H  
ATOM   1818 2HB  LYS A 110      25.370  20.958  13.302  1.00  0.00           H  
ATOM   1819 1HG  LYS A 110      26.362  20.764  15.534  1.00  0.00           H  
ATOM   1820 2HG  LYS A 110      27.209  19.290  15.044  1.00  0.00           H  
ATOM   1821 1HD  LYS A 110      28.444  20.551  13.325  1.00  0.00           H  
ATOM   1822 2HD  LYS A 110      27.575  22.027  13.769  1.00  0.00           H  
ATOM   1823 1HE  LYS A 110      28.525  21.900  16.051  1.00  0.00           H  
ATOM   1824 2HE  LYS A 110      29.395  20.428  15.608  1.00  0.00           H  
ATOM   1825 1HZ  LYS A 110      30.789  22.357  15.453  1.00  0.00           H  
ATOM   1826 2HZ  LYS A 110      30.584  21.697  13.955  1.00  0.00           H  
ATOM   1827 3HZ  LYS A 110      29.773  23.072  14.369  1.00  0.00           H  
ATOM   1828  N   ARG A 111      23.070  20.740  14.993  1.00  0.00           N  
ATOM   1829  CA  ARG A 111      22.336  21.431  16.055  1.00  0.00           C  
ATOM   1830  C   ARG A 111      21.172  20.627  16.658  1.00  0.00           C  
ATOM   1831  O   ARG A 111      20.963  20.634  17.872  1.00  0.00           O  
ATOM   1832  CB  ARG A 111      21.791  22.748  15.521  1.00  0.00           C  
ATOM   1833  CG  ARG A 111      22.841  23.816  15.260  1.00  0.00           C  
ATOM   1834  CD  ARG A 111      22.224  25.144  15.013  1.00  0.00           C  
ATOM   1835  NE  ARG A 111      21.404  25.147  13.813  1.00  0.00           N  
ATOM   1836  CZ  ARG A 111      21.849  25.467  12.583  1.00  0.00           C  
ATOM   1837  NH1 ARG A 111      23.106  25.809  12.407  1.00  0.00           N1+
ATOM   1838  NH2 ARG A 111      21.022  25.439  11.552  1.00  0.00           N  
ATOM   1839  H   ARG A 111      22.952  21.037  14.035  1.00  0.00           H  
ATOM   1840  HA  ARG A 111      23.026  21.615  16.879  1.00  0.00           H  
ATOM   1841 1HB  ARG A 111      21.263  22.570  14.586  1.00  0.00           H  
ATOM   1842 2HB  ARG A 111      21.072  23.158  16.230  1.00  0.00           H  
ATOM   1843 1HG  ARG A 111      23.499  23.899  16.126  1.00  0.00           H  
ATOM   1844 2HG  ARG A 111      23.429  23.542  14.383  1.00  0.00           H  
ATOM   1845 1HD  ARG A 111      21.592  25.414  15.859  1.00  0.00           H  
ATOM   1846 2HD  ARG A 111      23.007  25.892  14.893  1.00  0.00           H  
ATOM   1847  HE  ARG A 111      20.430  24.889  13.908  1.00  0.00           H  
ATOM   1848 1HH1 ARG A 111      23.739  25.831  13.194  1.00  0.00           H  
ATOM   1849 2HH1 ARG A 111      23.440  26.049  11.485  1.00  0.00           H  
ATOM   1850 1HH2 ARG A 111      20.055  25.176  11.687  1.00  0.00           H  
ATOM   1851 2HH2 ARG A 111      21.356  25.679  10.631  1.00  0.00           H  
ATOM   1852  N   VAL A 112      20.414  19.930  15.813  1.00  0.00           N  
ATOM   1853  CA  VAL A 112      19.264  19.137  16.274  1.00  0.00           C  
ATOM   1854  C   VAL A 112      19.676  17.801  16.889  1.00  0.00           C  
ATOM   1855  O   VAL A 112      20.487  17.069  16.322  1.00  0.00           O  
ATOM   1856  CB  VAL A 112      18.304  18.869  15.100  1.00  0.00           C  
ATOM   1857  CG1 VAL A 112      17.186  17.931  15.529  1.00  0.00           C  
ATOM   1858  CG2 VAL A 112      17.738  20.183  14.583  1.00  0.00           C  
ATOM   1859  H   VAL A 112      20.633  19.946  14.828  1.00  0.00           H  
ATOM   1860  HA  VAL A 112      18.733  19.707  17.038  1.00  0.00           H  
ATOM   1861  HB  VAL A 112      18.853  18.370  14.301  1.00  0.00           H  
ATOM   1862 1HG1 VAL A 112      16.517  17.752  14.687  1.00  0.00           H  
ATOM   1863 2HG1 VAL A 112      17.612  16.984  15.861  1.00  0.00           H  
ATOM   1864 3HG1 VAL A 112      16.625  18.384  16.346  1.00  0.00           H  
ATOM   1865 1HG2 VAL A 112      17.061  19.985  13.752  1.00  0.00           H  
ATOM   1866 2HG2 VAL A 112      17.194  20.684  15.384  1.00  0.00           H  
ATOM   1867 3HG2 VAL A 112      18.553  20.822  14.243  1.00  0.00           H  
ATOM   1868  N   LYS A 113      19.111  17.490  18.057  1.00  0.00           N  
ATOM   1869  CA  LYS A 113      19.480  16.283  18.798  1.00  0.00           C  
ATOM   1870  C   LYS A 113      18.344  15.264  18.856  1.00  0.00           C  
ATOM   1871  O   LYS A 113      18.525  14.145  19.336  1.00  0.00           O  
ATOM   1872  CB  LYS A 113      19.919  16.650  20.216  1.00  0.00           C  
ATOM   1873  CG  LYS A 113      21.091  17.621  20.281  1.00  0.00           C  
ATOM   1874  CD  LYS A 113      22.344  17.015  19.666  1.00  0.00           C  
ATOM   1875  CE  LYS A 113      23.576  17.849  19.986  1.00  0.00           C  
ATOM   1876  NZ  LYS A 113      23.610  19.114  19.204  1.00  0.00           N1+
ATOM   1877  H   LYS A 113      18.405  18.102  18.441  1.00  0.00           H  
ATOM   1878  HA  LYS A 113      20.326  15.815  18.298  1.00  0.00           H  
ATOM   1879 1HB  LYS A 113      19.082  17.100  20.751  1.00  0.00           H  
ATOM   1880 2HB  LYS A 113      20.203  15.746  20.754  1.00  0.00           H  
ATOM   1881 1HG  LYS A 113      20.837  18.534  19.742  1.00  0.00           H  
ATOM   1882 2HG  LYS A 113      21.294  17.877  21.320  1.00  0.00           H  
ATOM   1883 1HD  LYS A 113      22.488  16.005  20.053  1.00  0.00           H  
ATOM   1884 2HD  LYS A 113      22.227  16.957  18.584  1.00  0.00           H  
ATOM   1885 1HE  LYS A 113      23.586  18.091  21.047  1.00  0.00           H  
ATOM   1886 2HE  LYS A 113      24.474  17.273  19.759  1.00  0.00           H  
ATOM   1887 1HZ  LYS A 113      24.441  19.637  19.444  1.00  0.00           H  
ATOM   1888 2HZ  LYS A 113      23.621  18.901  18.216  1.00  0.00           H  
ATOM   1889 3HZ  LYS A 113      22.792  19.666  19.420  1.00  0.00           H  
ATOM   1890  N   ASP A 114      17.168  15.647  18.368  1.00  0.00           N  
ATOM   1891  CA  ASP A 114      15.999  14.766  18.409  1.00  0.00           C  
ATOM   1892  C   ASP A 114      16.052  13.720  17.295  1.00  0.00           C  
ATOM   1893  O   ASP A 114      16.025  14.059  16.110  1.00  0.00           O  
ATOM   1894  CB  ASP A 114      14.709  15.581  18.290  1.00  0.00           C  
ATOM   1895  CG  ASP A 114      13.455  14.722  18.381  1.00  0.00           C  
ATOM   1896  OD1 ASP A 114      13.339  13.791  17.620  1.00  0.00           O  
ATOM   1897  OD2 ASP A 114      12.625  15.005  19.212  1.00  0.00           O1-
ATOM   1898  H   ASP A 114      17.080  16.567  17.961  1.00  0.00           H  
ATOM   1899  HA  ASP A 114      15.990  14.249  19.369  1.00  0.00           H  
ATOM   1900 1HB  ASP A 114      14.678  16.330  19.081  1.00  0.00           H  
ATOM   1901 2HB  ASP A 114      14.700  16.111  17.337  1.00  0.00           H  
ATOM   1902  N   PRO A 115      16.125  12.447  17.677  1.00  0.00           N  
ATOM   1903  CA  PRO A 115      16.338  11.373  16.711  1.00  0.00           C  
ATOM   1904  C   PRO A 115      15.302  11.420  15.598  1.00  0.00           C  
ATOM   1905  O   PRO A 115      15.609  11.141  14.439  1.00  0.00           O  
ATOM   1906  CB  PRO A 115      16.195  10.107  17.564  1.00  0.00           C  
ATOM   1907  CG  PRO A 115      16.713  10.508  18.903  1.00  0.00           C  
ATOM   1908  CD  PRO A 115      16.219  11.917  19.090  1.00  0.00           C  
ATOM   1909  HA  PRO A 115      17.322  11.514  16.261  1.00  0.00           H  
ATOM   1910 1HB  PRO A 115      15.142   9.790  17.589  1.00  0.00           H  
ATOM   1911 2HB  PRO A 115      16.768   9.284  17.112  1.00  0.00           H  
ATOM   1912 1HG  PRO A 115      16.336   9.820  19.676  1.00  0.00           H  
ATOM   1913 2HG  PRO A 115      17.811  10.437  18.922  1.00  0.00           H  
ATOM   1914 1HD  PRO A 115      15.228  11.898  19.566  1.00  0.00           H  
ATOM   1915 2HD  PRO A 115      16.936  12.478  19.706  1.00  0.00           H  
ATOM   1916  N   HIS A 116      14.085  11.776  15.971  1.00  0.00           N  
ATOM   1917  CA  HIS A 116      12.942  11.764  15.067  1.00  0.00           C  
ATOM   1918  C   HIS A 116      13.057  12.864  14.019  1.00  0.00           C  
ATOM   1919  O   HIS A 116      12.911  12.613  12.823  1.00  0.00           O  
ATOM   1920  CB  HIS A 116      11.634  11.928  15.848  1.00  0.00           C  
ATOM   1921  CG  HIS A 116      10.407  11.793  15.001  1.00  0.00           C  
ATOM   1922  CD2 HIS A 116       9.637  12.725  14.391  1.00  0.00           C  
ATOM   1923  ND1 HIS A 116       9.842  10.571  14.700  1.00  0.00           N  
ATOM   1924  CE1 HIS A 116       8.776  10.759  13.941  1.00  0.00           C  
ATOM   1925  NE2 HIS A 116       8.631  12.055  13.739  1.00  0.00           N  
ATOM   1926  H   HIS A 116      13.930  12.070  16.924  1.00  0.00           H  
ATOM   1927  HA  HIS A 116      12.931  10.806  14.547  1.00  0.00           H  
ATOM   1928 1HB  HIS A 116      11.586  11.180  16.640  1.00  0.00           H  
ATOM   1929 2HB  HIS A 116      11.614  12.909  16.323  1.00  0.00           H  
ATOM   1930  HD2 HIS A 116       9.788  13.804  14.412  1.00  0.00           H  
ATOM   1931  HE1 HIS A 116       8.127   9.976  13.549  1.00  0.00           H  
ATOM   1932  HE2 HIS A 116       7.900  12.490  13.194  1.00  0.00           H  
ATOM   1933  N   PHE A 117      13.319  14.083  14.474  1.00  0.00           N  
ATOM   1934  CA  PHE A 117      13.479  15.220  13.576  1.00  0.00           C  
ATOM   1935  C   PHE A 117      14.647  15.008  12.622  1.00  0.00           C  
ATOM   1936  O   PHE A 117      14.586  15.396  11.454  1.00  0.00           O  
ATOM   1937  CB  PHE A 117      13.694  16.506  14.376  1.00  0.00           C  
ATOM   1938  CG  PHE A 117      12.423  17.118  14.891  1.00  0.00           C  
ATOM   1939  CD1 PHE A 117      11.793  16.601  16.013  1.00  0.00           C  
ATOM   1940  CD2 PHE A 117      11.855  18.212  14.256  1.00  0.00           C  
ATOM   1941  CE1 PHE A 117      10.623  17.164  16.488  1.00  0.00           C  
ATOM   1942  CE2 PHE A 117      10.687  18.777  14.729  1.00  0.00           C  
ATOM   1943  CZ  PHE A 117      10.070  18.252  15.847  1.00  0.00           C  
ATOM   1944  H   PHE A 117      13.410  14.228  15.470  1.00  0.00           H  
ATOM   1945  HA  PHE A 117      12.571  15.308  12.978  1.00  0.00           H  
ATOM   1946 1HB  PHE A 117      14.343  16.301  15.227  1.00  0.00           H  
ATOM   1947 2HB  PHE A 117      14.198  17.242  13.751  1.00  0.00           H  
ATOM   1948  HD1 PHE A 117      12.230  15.741  16.521  1.00  0.00           H  
ATOM   1949  HD2 PHE A 117      12.343  18.627  13.373  1.00  0.00           H  
ATOM   1950  HE1 PHE A 117      10.138  16.747  17.371  1.00  0.00           H  
ATOM   1951  HE2 PHE A 117      10.252  19.637  14.221  1.00  0.00           H  
ATOM   1952  HZ  PHE A 117       9.148  18.695  16.220  1.00  0.00           H  
ATOM   1953  N   LEU A 118      15.711  14.390  13.124  1.00  0.00           N  
ATOM   1954  CA  LEU A 118      16.887  14.107  12.312  1.00  0.00           C  
ATOM   1955  C   LEU A 118      16.559  13.136  11.186  1.00  0.00           C  
ATOM   1956  O   LEU A 118      17.022  13.298  10.057  1.00  0.00           O  
ATOM   1957  CB  LEU A 118      18.007  13.528  13.185  1.00  0.00           C  
ATOM   1958  CG  LEU A 118      18.614  14.491  14.214  1.00  0.00           C  
ATOM   1959  CD1 LEU A 118      19.584  13.732  15.110  1.00  0.00           C  
ATOM   1960  CD2 LEU A 118      19.315  15.631  13.491  1.00  0.00           C  
ATOM   1961  H   LEU A 118      15.705  14.110  14.095  1.00  0.00           H  
ATOM   1962  HA  LEU A 118      17.220  15.043  11.859  1.00  0.00           H  
ATOM   1963 1HB  LEU A 118      17.616  12.668  13.727  1.00  0.00           H  
ATOM   1964 2HB  LEU A 118      18.813  13.186  12.536  1.00  0.00           H  
ATOM   1965  HG  LEU A 118      17.822  14.894  14.846  1.00  0.00           H  
ATOM   1966 1HD1 LEU A 118      20.015  14.416  15.841  1.00  0.00           H  
ATOM   1967 2HD1 LEU A 118      19.052  12.935  15.629  1.00  0.00           H  
ATOM   1968 3HD1 LEU A 118      20.379  13.302  14.503  1.00  0.00           H  
ATOM   1969 1HD2 LEU A 118      19.746  16.315  14.222  1.00  0.00           H  
ATOM   1970 2HD2 LEU A 118      20.108  15.228  12.860  1.00  0.00           H  
ATOM   1971 3HD2 LEU A 118      18.595  16.167  12.872  1.00  0.00           H  
ATOM   1972  N   LEU A 119      15.755  12.124  11.501  1.00  0.00           N  
ATOM   1973  CA  LEU A 119      15.305  11.164  10.500  1.00  0.00           C  
ATOM   1974  C   LEU A 119      14.472  11.843   9.420  1.00  0.00           C  
ATOM   1975  O   LEU A 119      14.607  11.537   8.236  1.00  0.00           O  
ATOM   1976  CB  LEU A 119      14.482  10.052  11.164  1.00  0.00           C  
ATOM   1977  CG  LEU A 119      14.015   8.925  10.234  1.00  0.00           C  
ATOM   1978  CD1 LEU A 119      15.228   8.203   9.662  1.00  0.00           C  
ATOM   1979  CD2 LEU A 119      13.122   7.966  11.007  1.00  0.00           C  
ATOM   1980  H   LEU A 119      15.449  12.018  12.458  1.00  0.00           H  
ATOM   1981  HA  LEU A 119      16.185  10.733  10.022  1.00  0.00           H  
ATOM   1982 1HB  LEU A 119      15.080   9.603  11.955  1.00  0.00           H  
ATOM   1983 2HB  LEU A 119      13.596  10.498  11.615  1.00  0.00           H  
ATOM   1984  HG  LEU A 119      13.456   9.349   9.400  1.00  0.00           H  
ATOM   1985 1HD1 LEU A 119      14.896   7.402   9.001  1.00  0.00           H  
ATOM   1986 2HD1 LEU A 119      15.838   8.908   9.098  1.00  0.00           H  
ATOM   1987 3HD1 LEU A 119      15.817   7.781  10.475  1.00  0.00           H  
ATOM   1988 1HD2 LEU A 119      12.790   7.165  10.346  1.00  0.00           H  
ATOM   1989 2HD2 LEU A 119      13.682   7.540  11.841  1.00  0.00           H  
ATOM   1990 3HD2 LEU A 119      12.255   8.505  11.390  1.00  0.00           H  
ATOM   1991  N   LEU A 120      13.615  12.769   9.836  1.00  0.00           N  
ATOM   1992  CA  LEU A 120      12.780  13.514   8.900  1.00  0.00           C  
ATOM   1993  C   LEU A 120      13.627  14.378   7.973  1.00  0.00           C  
ATOM   1994  O   LEU A 120      13.334  14.501   6.784  1.00  0.00           O  
ATOM   1995  CB  LEU A 120      11.784  14.396   9.663  1.00  0.00           C  
ATOM   1996  CG  LEU A 120      10.728  13.648  10.487  1.00  0.00           C  
ATOM   1997  CD1 LEU A 120       9.950  14.642  11.339  1.00  0.00           C  
ATOM   1998  CD2 LEU A 120       9.801  12.886   9.552  1.00  0.00           C  
ATOM   1999  H   LEU A 120      13.539  12.961  10.824  1.00  0.00           H  
ATOM   2000  HA  LEU A 120      12.236  12.797   8.285  1.00  0.00           H  
ATOM   2001 1HB  LEU A 120      12.341  15.039  10.344  1.00  0.00           H  
ATOM   2002 2HB  LEU A 120      11.259  15.028   8.947  1.00  0.00           H  
ATOM   2003  HG  LEU A 120      11.221  12.947  11.160  1.00  0.00           H  
ATOM   2004 1HD1 LEU A 120       9.200  14.111  11.924  1.00  0.00           H  
ATOM   2005 2HD1 LEU A 120      10.635  15.159  12.012  1.00  0.00           H  
ATOM   2006 3HD1 LEU A 120       9.458  15.368  10.693  1.00  0.00           H  
ATOM   2007 1HD2 LEU A 120       9.051  12.354  10.138  1.00  0.00           H  
ATOM   2008 2HD2 LEU A 120       9.306  13.587   8.879  1.00  0.00           H  
ATOM   2009 3HD2 LEU A 120      10.381  12.171   8.968  1.00  0.00           H  
ATOM   2010  N   LEU A 121      14.679  14.973   8.525  1.00  0.00           N  
ATOM   2011  CA  LEU A 121      15.607  15.774   7.734  1.00  0.00           C  
ATOM   2012  C   LEU A 121      16.306  14.925   6.679  1.00  0.00           C  
ATOM   2013  O   LEU A 121      16.489  15.359   5.542  1.00  0.00           O  
ATOM   2014  CB  LEU A 121      16.651  16.430   8.646  1.00  0.00           C  
ATOM   2015  CG  LEU A 121      16.142  17.588   9.514  1.00  0.00           C  
ATOM   2016  CD1 LEU A 121      17.151  17.877  10.618  1.00  0.00           C  
ATOM   2017  CD2 LEU A 121      15.918  18.815   8.643  1.00  0.00           C  
ATOM   2018  H   LEU A 121      14.840  14.868   9.516  1.00  0.00           H  
ATOM   2019  HA  LEU A 121      15.035  16.544   7.218  1.00  0.00           H  
ATOM   2020 1HB  LEU A 121      17.057  15.670   9.312  1.00  0.00           H  
ATOM   2021 2HB  LEU A 121      17.462  16.812   8.026  1.00  0.00           H  
ATOM   2022  HG  LEU A 121      15.202  17.302   9.988  1.00  0.00           H  
ATOM   2023 1HD1 LEU A 121      16.789  18.700  11.235  1.00  0.00           H  
ATOM   2024 2HD1 LEU A 121      17.277  16.989  11.237  1.00  0.00           H  
ATOM   2025 3HD1 LEU A 121      18.107  18.150  10.174  1.00  0.00           H  
ATOM   2026 1HD2 LEU A 121      15.555  19.638   9.260  1.00  0.00           H  
ATOM   2027 2HD2 LEU A 121      16.857  19.102   8.170  1.00  0.00           H  
ATOM   2028 3HD2 LEU A 121      15.180  18.586   7.874  1.00  0.00           H  
ATOM   2029  N   LEU A 122      16.694  13.713   7.063  1.00  0.00           N  
ATOM   2030  CA  LEU A 122      17.333  12.786   6.137  1.00  0.00           C  
ATOM   2031  C   LEU A 122      16.396  12.410   4.998  1.00  0.00           C  
ATOM   2032  O   LEU A 122      16.803  12.362   3.837  1.00  0.00           O  
ATOM   2033  CB  LEU A 122      17.780  11.520   6.879  1.00  0.00           C  
ATOM   2034  CG  LEU A 122      18.542  10.490   6.037  1.00  0.00           C  
ATOM   2035  CD1 LEU A 122      19.853  11.097   5.555  1.00  0.00           C  
ATOM   2036  CD2 LEU A 122      18.792   9.239   6.868  1.00  0.00           C  
ATOM   2037  H   LEU A 122      16.542  13.429   8.020  1.00  0.00           H  
ATOM   2038  HA  LEU A 122      18.203  13.284   5.706  1.00  0.00           H  
ATOM   2039 1HB  LEU A 122      18.423  11.812   7.708  1.00  0.00           H  
ATOM   2040 2HB  LEU A 122      16.897  11.027   7.287  1.00  0.00           H  
ATOM   2041  HG  LEU A 122      17.952  10.229   5.158  1.00  0.00           H  
ATOM   2042 1HD1 LEU A 122      20.395  10.364   4.957  1.00  0.00           H  
ATOM   2043 2HD1 LEU A 122      19.644  11.978   4.948  1.00  0.00           H  
ATOM   2044 3HD1 LEU A 122      20.459  11.383   6.414  1.00  0.00           H  
ATOM   2045 1HD2 LEU A 122      19.333   8.507   6.269  1.00  0.00           H  
ATOM   2046 2HD2 LEU A 122      19.383   9.498   7.747  1.00  0.00           H  
ATOM   2047 3HD2 LEU A 122      17.838   8.816   7.184  1.00  0.00           H  
ATOM   2048  N   ARG A 123      15.140  12.144   5.336  1.00  0.00           N  
ATOM   2049  CA  ARG A 123      14.126  11.835   4.335  1.00  0.00           C  
ATOM   2050  C   ARG A 123      13.910  13.008   3.389  1.00  0.00           C  
ATOM   2051  O   ARG A 123      13.799  12.829   2.176  1.00  0.00           O  
ATOM   2052  CB  ARG A 123      12.806  11.476   5.002  1.00  0.00           C  
ATOM   2053  CG  ARG A 123      12.796  10.137   5.721  1.00  0.00           C  
ATOM   2054  CD  ARG A 123      11.526   9.920   6.460  1.00  0.00           C  
ATOM   2055  NE  ARG A 123      11.494   8.622   7.116  1.00  0.00           N  
ATOM   2056  CZ  ARG A 123      10.614   8.270   8.073  1.00  0.00           C  
ATOM   2057  NH1 ARG A 123       9.701   9.126   8.474  1.00  0.00           N1+
ATOM   2058  NH2 ARG A 123      10.668   7.062   8.608  1.00  0.00           N  
ATOM   2059  H   ARG A 123      14.881  12.155   6.313  1.00  0.00           H  
ATOM   2060  HA  ARG A 123      14.481  10.989   3.743  1.00  0.00           H  
ATOM   2061 1HB  ARG A 123      12.547  12.243   5.731  1.00  0.00           H  
ATOM   2062 2HB  ARG A 123      12.014  11.455   4.254  1.00  0.00           H  
ATOM   2063 1HG  ARG A 123      12.911   9.333   4.994  1.00  0.00           H  
ATOM   2064 2HG  ARG A 123      13.619  10.101   6.436  1.00  0.00           H  
ATOM   2065 1HD  ARG A 123      11.413  10.690   7.223  1.00  0.00           H  
ATOM   2066 2HD  ARG A 123      10.687   9.971   5.766  1.00  0.00           H  
ATOM   2067  HE  ARG A 123      12.182   7.936   6.834  1.00  0.00           H  
ATOM   2068 1HH1 ARG A 123       9.659  10.049   8.064  1.00  0.00           H  
ATOM   2069 2HH1 ARG A 123       9.041   8.862   9.191  1.00  0.00           H  
ATOM   2070 1HH2 ARG A 123      11.370   6.404   8.300  1.00  0.00           H  
ATOM   2071 2HH2 ARG A 123      10.008   6.798   9.325  1.00  0.00           H  
ATOM   2072  N   LEU A 124      13.850  14.212   3.952  1.00  0.00           N  
ATOM   2073  CA  LEU A 124      13.561  15.409   3.173  1.00  0.00           C  
ATOM   2074  C   LEU A 124      14.591  15.608   2.068  1.00  0.00           C  
ATOM   2075  O   LEU A 124      14.238  15.854   0.915  1.00  0.00           O  
ATOM   2076  CB  LEU A 124      13.535  16.641   4.085  1.00  0.00           C  
ATOM   2077  CG  LEU A 124      13.371  17.991   3.375  1.00  0.00           C  
ATOM   2078  CD1 LEU A 124      12.048  18.012   2.622  1.00  0.00           C  
ATOM   2079  CD2 LEU A 124      13.436  19.115   4.399  1.00  0.00           C  
ATOM   2080  H   LEU A 124      14.009  14.297   4.946  1.00  0.00           H  
ATOM   2081  HA  LEU A 124      12.587  15.278   2.700  1.00  0.00           H  
ATOM   2082 1HB  LEU A 124      12.711  16.535   4.789  1.00  0.00           H  
ATOM   2083 2HB  LEU A 124      14.466  16.675   4.651  1.00  0.00           H  
ATOM   2084  HG  LEU A 124      14.172  18.118   2.646  1.00  0.00           H  
ATOM   2085 1HD1 LEU A 124      11.932  18.971   2.117  1.00  0.00           H  
ATOM   2086 2HD1 LEU A 124      12.037  17.211   1.883  1.00  0.00           H  
ATOM   2087 3HD1 LEU A 124      11.228  17.870   3.325  1.00  0.00           H  
ATOM   2088 1HD2 LEU A 124      13.320  20.074   3.894  1.00  0.00           H  
ATOM   2089 2HD2 LEU A 124      12.635  18.989   5.128  1.00  0.00           H  
ATOM   2090 3HD2 LEU A 124      14.399  19.087   4.909  1.00  0.00           H  
ATOM   2091  N   VAL A 125      15.865  15.503   2.428  1.00  0.00           N  
ATOM   2092  CA  VAL A 125      16.950  15.681   1.470  1.00  0.00           C  
ATOM   2093  C   VAL A 125      16.940  14.582   0.414  1.00  0.00           C  
ATOM   2094  O   VAL A 125      17.166  14.840  -0.767  1.00  0.00           O  
ATOM   2095  CB  VAL A 125      18.309  15.680   2.195  1.00  0.00           C  
ATOM   2096  CG1 VAL A 125      19.449  15.689   1.188  1.00  0.00           C  
ATOM   2097  CG2 VAL A 125      18.401  16.880   3.125  1.00  0.00           C  
ATOM   2098  H   VAL A 125      16.088  15.293   3.390  1.00  0.00           H  
ATOM   2099  HA  VAL A 125      16.798  16.634   0.961  1.00  0.00           H  
ATOM   2100  HB  VAL A 125      18.400  14.762   2.775  1.00  0.00           H  
ATOM   2101 1HG1 VAL A 125      20.402  15.687   1.717  1.00  0.00           H  
ATOM   2102 2HG1 VAL A 125      19.385  14.803   0.557  1.00  0.00           H  
ATOM   2103 3HG1 VAL A 125      19.381  16.583   0.568  1.00  0.00           H  
ATOM   2104 1HG2 VAL A 125      19.364  16.872   3.634  1.00  0.00           H  
ATOM   2105 2HG2 VAL A 125      18.304  17.798   2.545  1.00  0.00           H  
ATOM   2106 3HG2 VAL A 125      17.600  16.831   3.862  1.00  0.00           H  
ATOM   2107  N   ALA A 126      16.677  13.354   0.850  1.00  0.00           N  
ATOM   2108  CA  ALA A 126      16.583  12.221  -0.063  1.00  0.00           C  
ATOM   2109  C   ALA A 126      15.481  12.433  -1.094  1.00  0.00           C  
ATOM   2110  O   ALA A 126      15.663  12.154  -2.279  1.00  0.00           O  
ATOM   2111  CB  ALA A 126      16.340  10.935   0.713  1.00  0.00           C  
ATOM   2112  H   ALA A 126      16.537  13.203   1.839  1.00  0.00           H  
ATOM   2113  HA  ALA A 126      17.530  12.138  -0.598  1.00  0.00           H  
ATOM   2114 1HB  ALA A 126      16.273  10.098   0.018  1.00  0.00           H  
ATOM   2115 2HB  ALA A 126      17.166  10.766   1.406  1.00  0.00           H  
ATOM   2116 3HB  ALA A 126      15.410  11.018   1.272  1.00  0.00           H  
ATOM   2117  N   HIS A 127      14.338  12.930  -0.634  1.00  0.00           N  
ATOM   2118  CA  HIS A 127      13.211  13.204  -1.521  1.00  0.00           C  
ATOM   2119  C   HIS A 127      13.554  14.299  -2.523  1.00  0.00           C  
ATOM   2120  O   HIS A 127      13.197  14.213  -3.698  1.00  0.00           O  
ATOM   2121  CB  HIS A 127      11.973  13.612  -0.716  1.00  0.00           C  
ATOM   2122  CG  HIS A 127      11.300  12.467  -0.026  1.00  0.00           C  
ATOM   2123  CD2 HIS A 127      11.076  12.223   1.286  1.00  0.00           C  
ATOM   2124  ND1 HIS A 127      10.763  11.397  -0.712  1.00  0.00           N  
ATOM   2125  CE1 HIS A 127      10.237  10.545   0.151  1.00  0.00           C  
ATOM   2126  NE2 HIS A 127      10.414  11.023   1.369  1.00  0.00           N  
ATOM   2127  H   HIS A 127      14.245  13.122   0.352  1.00  0.00           H  
ATOM   2128  HA  HIS A 127      12.992  12.295  -2.082  1.00  0.00           H  
ATOM   2129 1HB  HIS A 127      12.256  14.347   0.039  1.00  0.00           H  
ATOM   2130 2HB  HIS A 127      11.248  14.086  -1.378  1.00  0.00           H  
ATOM   2131  HD1 HIS A 127      10.827  11.234  -1.697  1.00  0.00           H  
ATOM   2132  HD2 HIS A 127      11.315  12.778   2.194  1.00  0.00           H  
ATOM   2133  HE1 HIS A 127       9.761   9.628  -0.196  1.00  0.00           H  
ATOM   2134  N   PHE A 128      14.249  15.329  -2.052  1.00  0.00           N  
ATOM   2135  CA  PHE A 128      14.730  16.392  -2.927  1.00  0.00           C  
ATOM   2136  C   PHE A 128      15.615  15.833  -4.035  1.00  0.00           C  
ATOM   2137  O   PHE A 128      15.428  16.149  -5.209  1.00  0.00           O  
ATOM   2138  CB  PHE A 128      15.507  17.436  -2.123  1.00  0.00           C  
ATOM   2139  CG  PHE A 128      16.117  18.520  -2.965  1.00  0.00           C  
ATOM   2140  CD1 PHE A 128      15.319  19.486  -3.560  1.00  0.00           C  
ATOM   2141  CD2 PHE A 128      17.487  18.575  -3.166  1.00  0.00           C  
ATOM   2142  CE1 PHE A 128      15.878  20.484  -4.335  1.00  0.00           C  
ATOM   2143  CE2 PHE A 128      18.049  19.572  -3.939  1.00  0.00           C  
ATOM   2144  CZ  PHE A 128      17.243  20.528  -4.525  1.00  0.00           C  
ATOM   2145  H   PHE A 128      14.447  15.378  -1.063  1.00  0.00           H  
ATOM   2146  HA  PHE A 128      13.868  16.864  -3.396  1.00  0.00           H  
ATOM   2147 1HB  PHE A 128      14.844  17.902  -1.395  1.00  0.00           H  
ATOM   2148 2HB  PHE A 128      16.307  16.946  -1.569  1.00  0.00           H  
ATOM   2149  HD1 PHE A 128      14.240  19.453  -3.409  1.00  0.00           H  
ATOM   2150  HD2 PHE A 128      18.124  17.820  -2.703  1.00  0.00           H  
ATOM   2151  HE1 PHE A 128      15.240  21.237  -4.797  1.00  0.00           H  
ATOM   2152  HE2 PHE A 128      19.128  19.605  -4.089  1.00  0.00           H  
ATOM   2153  HZ  PHE A 128      17.685  21.313  -5.137  1.00  0.00           H  
ATOM   2154  N   ALA A 129      16.580  15.005  -3.653  1.00  0.00           N  
ATOM   2155  CA  ALA A 129      17.502  14.409  -4.613  1.00  0.00           C  
ATOM   2156  C   ALA A 129      16.772  13.475  -5.570  1.00  0.00           C  
ATOM   2157  O   ALA A 129      17.047  13.463  -6.770  1.00  0.00           O  
ATOM   2158  CB  ALA A 129      18.612  13.661  -3.888  1.00  0.00           C  
ATOM   2159  H   ALA A 129      16.677  14.782  -2.673  1.00  0.00           H  
ATOM   2160  HA  ALA A 129      17.945  15.212  -5.202  1.00  0.00           H  
ATOM   2161 1HB  ALA A 129      19.292  13.222  -4.618  1.00  0.00           H  
ATOM   2162 2HB  ALA A 129      19.162  14.354  -3.251  1.00  0.00           H  
ATOM   2163 3HB  ALA A 129      18.179  12.872  -3.275  1.00  0.00           H  
ATOM   2164  N   LEU A 130      15.843  12.693  -5.033  1.00  0.00           N  
ATOM   2165  CA  LEU A 130      15.191  11.639  -5.799  1.00  0.00           C  
ATOM   2166  C   LEU A 130      14.430  12.214  -6.988  1.00  0.00           C  
ATOM   2167  O   LEU A 130      14.531  11.707  -8.106  1.00  0.00           O  
ATOM   2168  CB  LEU A 130      14.231  10.848  -4.902  1.00  0.00           C  
ATOM   2169  CG  LEU A 130      14.883   9.796  -3.995  1.00  0.00           C  
ATOM   2170  CD1 LEU A 130      13.889   9.360  -2.927  1.00  0.00           C  
ATOM   2171  CD2 LEU A 130      15.338   8.612  -4.835  1.00  0.00           C  
ATOM   2172  H   LEU A 130      15.581  12.831  -4.067  1.00  0.00           H  
ATOM   2173  HA  LEU A 130      15.963  10.975  -6.189  1.00  0.00           H  
ATOM   2174 1HB  LEU A 130      13.695  11.549  -4.265  1.00  0.00           H  
ATOM   2175 2HB  LEU A 130      13.506  10.336  -5.535  1.00  0.00           H  
ATOM   2176  HG  LEU A 130      15.744  10.235  -3.489  1.00  0.00           H  
ATOM   2177 1HD1 LEU A 130      14.352   8.613  -2.282  1.00  0.00           H  
ATOM   2178 2HD1 LEU A 130      13.595  10.223  -2.329  1.00  0.00           H  
ATOM   2179 3HD1 LEU A 130      13.008   8.931  -3.404  1.00  0.00           H  
ATOM   2180 1HD2 LEU A 130      15.802   7.865  -4.190  1.00  0.00           H  
ATOM   2181 2HD2 LEU A 130      14.478   8.172  -5.340  1.00  0.00           H  
ATOM   2182 3HD2 LEU A 130      16.061   8.950  -5.578  1.00  0.00           H  
ATOM   2183  N   VAL A 131      13.668  13.274  -6.740  1.00  0.00           N  
ATOM   2184  CA  VAL A 131      12.822  13.867  -7.769  1.00  0.00           C  
ATOM   2185  C   VAL A 131      13.657  14.552  -8.842  1.00  0.00           C  
ATOM   2186  O   VAL A 131      13.267  14.600 -10.009  1.00  0.00           O  
ATOM   2187  CB  VAL A 131      11.856  14.891  -7.143  1.00  0.00           C  
ATOM   2188  CG1 VAL A 131      10.943  14.213  -6.133  1.00  0.00           C  
ATOM   2189  CG2 VAL A 131      12.646  16.014  -6.488  1.00  0.00           C  
ATOM   2190  H   VAL A 131      13.676  13.680  -5.815  1.00  0.00           H  
ATOM   2191  HA  VAL A 131      12.256  13.065  -8.244  1.00  0.00           H  
ATOM   2192  HB  VAL A 131      11.220  15.302  -7.927  1.00  0.00           H  
ATOM   2193 1HG1 VAL A 131      10.267  14.952  -5.700  1.00  0.00           H  
ATOM   2194 2HG1 VAL A 131      10.361  13.438  -6.630  1.00  0.00           H  
ATOM   2195 3HG1 VAL A 131      11.544  13.766  -5.341  1.00  0.00           H  
ATOM   2196 1HG2 VAL A 131      11.957  16.735  -6.049  1.00  0.00           H  
ATOM   2197 2HG2 VAL A 131      13.287  15.602  -5.709  1.00  0.00           H  
ATOM   2198 3HG2 VAL A 131      13.261  16.511  -7.238  1.00  0.00           H  
ATOM   2199  N   LEU A 132      14.808  15.080  -8.442  1.00  0.00           N  
ATOM   2200  CA  LEU A 132      15.744  15.679  -9.386  1.00  0.00           C  
ATOM   2201  C   LEU A 132      16.423  14.615 -10.241  1.00  0.00           C  
ATOM   2202  O   LEU A 132      16.709  14.841 -11.416  1.00  0.00           O  
ATOM   2203  CB  LEU A 132      16.804  16.494  -8.635  1.00  0.00           C  
ATOM   2204  CG  LEU A 132      16.315  17.808  -8.012  1.00  0.00           C  
ATOM   2205  CD1 LEU A 132      17.389  18.361  -7.085  1.00  0.00           C  
ATOM   2206  CD2 LEU A 132      15.980  18.800  -9.115  1.00  0.00           C  
ATOM   2207  H   LEU A 132      15.040  15.066  -7.460  1.00  0.00           H  
ATOM   2208  HA  LEU A 132      15.182  16.334 -10.051  1.00  0.00           H  
ATOM   2209 1HB  LEU A 132      17.212  15.879  -7.835  1.00  0.00           H  
ATOM   2210 2HB  LEU A 132      17.611  16.736  -9.327  1.00  0.00           H  
ATOM   2211  HG  LEU A 132      15.424  17.617  -7.413  1.00  0.00           H  
ATOM   2212 1HD1 LEU A 132      17.041  19.294  -6.641  1.00  0.00           H  
ATOM   2213 2HD1 LEU A 132      17.594  17.639  -6.294  1.00  0.00           H  
ATOM   2214 3HD1 LEU A 132      18.299  18.547  -7.653  1.00  0.00           H  
ATOM   2215 1HD2 LEU A 132      15.632  19.734  -8.672  1.00  0.00           H  
ATOM   2216 2HD2 LEU A 132      16.871  18.993  -9.713  1.00  0.00           H  
ATOM   2217 3HD2 LEU A 132      15.198  18.387  -9.752  1.00  0.00           H  
ATOM   2218  N   ILE A 133      16.673  13.456  -9.643  1.00  0.00           N  
ATOM   2219  CA  ILE A 133      17.231  12.324 -10.374  1.00  0.00           C  
ATOM   2220  C   ILE A 133      16.238  11.785 -11.395  1.00  0.00           C  
ATOM   2221  O   ILE A 133      16.618  11.396 -12.500  1.00  0.00           O  
ATOM   2222  CB  ILE A 133      17.639  11.195  -9.409  1.00  0.00           C  
ATOM   2223  CG1 ILE A 133      18.865  11.610  -8.591  1.00  0.00           C  
ATOM   2224  CG2 ILE A 133      17.918   9.913 -10.178  1.00  0.00           C  
ATOM   2225  CD1 ILE A 133      19.103  10.751  -7.370  1.00  0.00           C  
ATOM   2226  H   ILE A 133      16.475  13.357  -8.658  1.00  0.00           H  
ATOM   2227  HA  ILE A 133      18.113  12.668 -10.913  1.00  0.00           H  
ATOM   2228  HB  ILE A 133      16.833  11.014  -8.699  1.00  0.00           H  
ATOM   2229 1HG1 ILE A 133      19.754  11.565  -9.219  1.00  0.00           H  
ATOM   2230 2HG1 ILE A 133      18.750  12.643  -8.262  1.00  0.00           H  
ATOM   2231 1HG2 ILE A 133      18.206   9.126  -9.482  1.00  0.00           H  
ATOM   2232 2HG2 ILE A 133      17.021   9.610 -10.717  1.00  0.00           H  
ATOM   2233 3HG2 ILE A 133      18.728  10.083 -10.888  1.00  0.00           H  
ATOM   2234 1HD1 ILE A 133      19.988  11.106  -6.842  1.00  0.00           H  
ATOM   2235 2HD1 ILE A 133      18.238  10.809  -6.709  1.00  0.00           H  
ATOM   2236 3HD1 ILE A 133      19.256   9.717  -7.677  1.00  0.00           H  
ATOM   2237  N   GLN A 134      14.963  11.772 -10.999  1.00  0.00           N  
ATOM   2238  CA  GLN A 134      13.852  11.461 -11.889  1.00  0.00           C  
ATOM   2239  C   GLN A 134      13.742  12.471 -13.023  1.00  0.00           C  
ATOM   2240  O   GLN A 134      13.409  12.116 -14.154  1.00  0.00           O  
ATOM   2241  CB  GLN A 134      12.538  11.415 -11.104  1.00  0.00           C  
ATOM   2242  CG  GLN A 134      12.422  10.236 -10.153  1.00  0.00           C  
ATOM   2243  CD  GLN A 134      11.205  10.337  -9.253  1.00  0.00           C  
ATOM   2244  NE2 GLN A 134      10.909   9.258  -8.536  1.00  0.00           N  
ATOM   2245  OE1 GLN A 134      10.537  11.373  -9.201  1.00  0.00           O  
ATOM   2246  H   GLN A 134      14.745  11.986 -10.037  1.00  0.00           H  
ATOM   2247  HA  GLN A 134      14.040  10.484 -12.336  1.00  0.00           H  
ATOM   2248 1HB  GLN A 134      12.430  12.330 -10.521  1.00  0.00           H  
ATOM   2249 2HB  GLN A 134      11.700  11.370 -11.800  1.00  0.00           H  
ATOM   2250 1HG  GLN A 134      12.341   9.319 -10.736  1.00  0.00           H  
ATOM   2251 2HG  GLN A 134      13.311  10.202  -9.524  1.00  0.00           H  
ATOM   2252 1HE2 GLN A 134      10.118   9.265  -7.924  1.00  0.00           H  
ATOM   2253 2HE2 GLN A 134      11.478   8.439  -8.608  1.00  0.00           H  
ATOM   2254  N   LEU A 135      14.021  13.737 -12.725  1.00  0.00           N  
ATOM   2255  CA  LEU A 135      14.041  14.768 -13.758  1.00  0.00           C  
ATOM   2256  C   LEU A 135      15.137  14.507 -14.781  1.00  0.00           C  
ATOM   2257  O   LEU A 135      14.900  14.565 -15.988  1.00  0.00           O  
ATOM   2258  CB  LEU A 135      14.247  16.150 -13.124  1.00  0.00           C  
ATOM   2259  CG  LEU A 135      14.335  17.326 -14.105  1.00  0.00           C  
ATOM   2260  CD1 LEU A 135      13.006  17.484 -14.830  1.00  0.00           C  
ATOM   2261  CD2 LEU A 135      14.699  18.594 -13.348  1.00  0.00           C  
ATOM   2262  H   LEU A 135      14.224  13.984 -11.766  1.00  0.00           H  
ATOM   2263  HA  LEU A 135      13.077  14.763 -14.270  1.00  0.00           H  
ATOM   2264 1HB  LEU A 135      13.419  16.347 -12.445  1.00  0.00           H  
ATOM   2265 2HB  LEU A 135      15.170  16.132 -12.544  1.00  0.00           H  
ATOM   2266  HG  LEU A 135      15.101  17.118 -14.854  1.00  0.00           H  
ATOM   2267 1HD1 LEU A 135      13.069  18.319 -15.528  1.00  0.00           H  
ATOM   2268 2HD1 LEU A 135      12.780  16.570 -15.379  1.00  0.00           H  
ATOM   2269 3HD1 LEU A 135      12.217  17.676 -14.104  1.00  0.00           H  
ATOM   2270 1HD2 LEU A 135      14.763  19.429 -14.045  1.00  0.00           H  
ATOM   2271 2HD2 LEU A 135      13.934  18.803 -12.600  1.00  0.00           H  
ATOM   2272 3HD2 LEU A 135      15.662  18.459 -12.854  1.00  0.00           H  
ATOM   2273  N   VAL A 136      16.335  14.221 -14.288  1.00  0.00           N  
ATOM   2274  CA  VAL A 136      17.471  13.904 -15.148  1.00  0.00           C  
ATOM   2275  C   VAL A 136      18.065  12.567 -14.732  1.00  0.00           C  
ATOM   2276  O   VAL A 136      18.865  12.497 -13.797  1.00  0.00           O  
ATOM   2277  CB  VAL A 136      18.548  15.001 -15.059  1.00  0.00           C  
ATOM   2278  CG1 VAL A 136      19.702  14.692 -16.001  1.00  0.00           C  
ATOM   2279  CG2 VAL A 136      17.936  16.355 -15.383  1.00  0.00           C  
ATOM   2280  H   VAL A 136      16.467  14.221 -13.287  1.00  0.00           H  
ATOM   2281  HA  VAL A 136      17.119  13.848 -16.179  1.00  0.00           H  
ATOM   2282  HB  VAL A 136      18.954  15.018 -14.048  1.00  0.00           H  
ATOM   2283 1HG1 VAL A 136      20.455  15.477 -15.925  1.00  0.00           H  
ATOM   2284 2HG1 VAL A 136      20.148  13.736 -15.727  1.00  0.00           H  
ATOM   2285 3HG1 VAL A 136      19.333  14.642 -17.025  1.00  0.00           H  
ATOM   2286 1HG2 VAL A 136      18.703  17.127 -15.318  1.00  0.00           H  
ATOM   2287 2HG2 VAL A 136      17.525  16.336 -16.393  1.00  0.00           H  
ATOM   2288 3HG2 VAL A 136      17.140  16.575 -14.672  1.00  0.00           H  
ATOM   2289  N   PRO A 137      17.677  11.505 -15.424  1.00  0.00           N  
ATOM   2290  CA  PRO A 137      18.061  10.162 -15.018  1.00  0.00           C  
ATOM   2291  C   PRO A 137      19.488   9.836 -15.433  1.00  0.00           C  
ATOM   2292  O   PRO A 137      19.713   9.081 -16.380  1.00  0.00           O  
ATOM   2293  CB  PRO A 137      17.046   9.280 -15.751  1.00  0.00           C  
ATOM   2294  CG  PRO A 137      16.712  10.053 -16.982  1.00  0.00           C  
ATOM   2295  CD  PRO A 137      16.679  11.487 -16.524  1.00  0.00           C  
ATOM   2296  HA  PRO A 137      17.996  10.095 -13.931  1.00  0.00           H  
ATOM   2297 1HB  PRO A 137      17.490   8.297 -15.974  1.00  0.00           H  
ATOM   2298 2HB  PRO A 137      16.171   9.098 -15.110  1.00  0.00           H  
ATOM   2299 1HG  PRO A 137      17.468   9.874 -17.759  1.00  0.00           H  
ATOM   2300 2HG  PRO A 137      15.748   9.718 -17.392  1.00  0.00           H  
ATOM   2301 1HD  PRO A 137      16.980  12.144 -17.352  1.00  0.00           H  
ATOM   2302 2HD  PRO A 137      15.666  11.739 -16.179  1.00  0.00           H  
ATOM   2303  N   THR A 138      20.451  10.408 -14.723  1.00  0.00           N  
ATOM   2304  CA  THR A 138      21.859  10.147 -14.990  1.00  0.00           C  
ATOM   2305  C   THR A 138      22.575   9.657 -13.738  1.00  0.00           C  
ATOM   2306  O   THR A 138      22.273  10.093 -12.629  1.00  0.00           O  
ATOM   2307  CB  THR A 138      22.563  11.405 -15.531  1.00  0.00           C  
ATOM   2308  CG2 THR A 138      22.477  12.540 -14.521  1.00  0.00           C  
ATOM   2309  OG1 THR A 138      23.940  11.109 -15.796  1.00  0.00           O  
ATOM   2310  H   THR A 138      20.202  11.042 -13.977  1.00  0.00           H  
ATOM   2311  HA  THR A 138      21.928   9.374 -15.756  1.00  0.00           H  
ATOM   2312  HB  THR A 138      22.087  11.717 -16.461  1.00  0.00           H  
ATOM   2313  HG1 THR A 138      24.284  11.735 -16.437  1.00  0.00           H  
ATOM   2314 1HG2 THR A 138      22.980  13.420 -14.921  1.00  0.00           H  
ATOM   2315 2HG2 THR A 138      21.431  12.775 -14.326  1.00  0.00           H  
ATOM   2316 3HG2 THR A 138      22.960  12.237 -13.593  1.00  0.00           H  
ATOM   2317  N   PRO A 139      23.529   8.744 -13.922  1.00  0.00           N  
ATOM   2318  CA  PRO A 139      24.265   8.198 -12.791  1.00  0.00           C  
ATOM   2319  C   PRO A 139      25.149   9.281 -12.167  1.00  0.00           C  
ATOM   2320  O   PRO A 139      25.621   9.136 -11.039  1.00  0.00           O  
ATOM   2321  CB  PRO A 139      25.094   7.077 -13.425  1.00  0.00           C  
ATOM   2322  CG  PRO A 139      25.241   7.491 -14.848  1.00  0.00           C  
ATOM   2323  CD  PRO A 139      23.920   8.121 -15.196  1.00  0.00           C  
ATOM   2324  HA  PRO A 139      23.542   7.868 -12.044  1.00  0.00           H  
ATOM   2325 1HB  PRO A 139      26.058   6.982 -12.905  1.00  0.00           H  
ATOM   2326 2HB  PRO A 139      24.572   6.114 -13.312  1.00  0.00           H  
ATOM   2327 1HG  PRO A 139      26.085   8.189 -14.955  1.00  0.00           H  
ATOM   2328 2HG  PRO A 139      25.472   6.617 -15.475  1.00  0.00           H  
ATOM   2329 1HD  PRO A 139      24.067   8.869 -15.989  1.00  0.00           H  
ATOM   2330 2HD  PRO A 139      23.215   7.342 -15.521  1.00  0.00           H  
ATOM   2331  N   GLU A 140      25.359  10.358 -12.915  1.00  0.00           N  
ATOM   2332  CA  GLU A 140      26.173  11.486 -12.474  1.00  0.00           C  
ATOM   2333  C   GLU A 140      25.555  12.169 -11.263  1.00  0.00           C  
ATOM   2334  O   GLU A 140      26.265  12.668 -10.389  1.00  0.00           O  
ATOM   2335  CB  GLU A 140      26.343  12.496 -13.611  1.00  0.00           C  
ATOM   2336  CG  GLU A 140      27.225  12.014 -14.754  1.00  0.00           C  
ATOM   2337  CD  GLU A 140      27.394  13.041 -15.837  1.00  0.00           C  
ATOM   2338  OE1 GLU A 140      26.718  14.042 -15.791  1.00  0.00           O  
ATOM   2339  OE2 GLU A 140      28.198  12.828 -16.713  1.00  0.00           O1-
ATOM   2340  H   GLU A 140      24.940  10.408 -13.832  1.00  0.00           H  
ATOM   2341  HA  GLU A 140      27.150  11.104 -12.181  1.00  0.00           H  
ATOM   2342 1HB  GLU A 140      25.367  12.747 -14.025  1.00  0.00           H  
ATOM   2343 2HB  GLU A 140      26.779  13.415 -13.218  1.00  0.00           H  
ATOM   2344 1HG  GLU A 140      28.208  11.756 -14.358  1.00  0.00           H  
ATOM   2345 2HG  GLU A 140      26.787  11.111 -15.181  1.00  0.00           H  
ATOM   2346  N   LEU A 141      24.227  12.191 -11.214  1.00  0.00           N  
ATOM   2347  CA  LEU A 141      23.512  12.859 -10.135  1.00  0.00           C  
ATOM   2348  C   LEU A 141      23.196  11.893  -8.999  1.00  0.00           C  
ATOM   2349  O   LEU A 141      23.110  12.292  -7.838  1.00  0.00           O  
ATOM   2350  CB  LEU A 141      22.210  13.476 -10.663  1.00  0.00           C  
ATOM   2351  CG  LEU A 141      22.376  14.568 -11.729  1.00  0.00           C  
ATOM   2352  CD1 LEU A 141      21.008  14.968 -12.265  1.00  0.00           C  
ATOM   2353  CD2 LEU A 141      23.097  15.763 -11.123  1.00  0.00           C  
ATOM   2354  H   LEU A 141      23.701  11.733 -11.943  1.00  0.00           H  
ATOM   2355  HA  LEU A 141      24.154  13.645  -9.736  1.00  0.00           H  
ATOM   2356 1HB  LEU A 141      21.600  12.684 -11.096  1.00  0.00           H  
ATOM   2357 2HB  LEU A 141      21.665  13.912  -9.826  1.00  0.00           H  
ATOM   2358  HG  LEU A 141      22.959  14.179 -12.562  1.00  0.00           H  
ATOM   2359 1HD1 LEU A 141      21.126  15.745 -13.021  1.00  0.00           H  
ATOM   2360 2HD1 LEU A 141      20.524  14.100 -12.710  1.00  0.00           H  
ATOM   2361 3HD1 LEU A 141      20.395  15.349 -11.448  1.00  0.00           H  
ATOM   2362 1HD2 LEU A 141      23.216  16.539 -11.878  1.00  0.00           H  
ATOM   2363 2HD2 LEU A 141      22.514  16.155 -10.289  1.00  0.00           H  
ATOM   2364 3HD2 LEU A 141      24.079  15.452 -10.764  1.00  0.00           H  
ATOM   2365  N   ILE A 142      23.028  10.621  -9.342  1.00  0.00           N  
ATOM   2366  CA  ILE A 142      22.735   9.593  -8.351  1.00  0.00           C  
ATOM   2367  C   ILE A 142      23.923   9.367  -7.424  1.00  0.00           C  
ATOM   2368  O   ILE A 142      23.773   9.336  -6.201  1.00  0.00           O  
ATOM   2369  CB  ILE A 142      22.354   8.266  -9.032  1.00  0.00           C  
ATOM   2370  CG1 ILE A 142      21.016   8.406  -9.763  1.00  0.00           C  
ATOM   2371  CG2 ILE A 142      22.290   7.142  -8.008  1.00  0.00           C  
ATOM   2372  CD1 ILE A 142      20.723   7.273 -10.721  1.00  0.00           C  
ATOM   2373  H   ILE A 142      23.104  10.359 -10.314  1.00  0.00           H  
ATOM   2374  HA  ILE A 142      21.898   9.937  -7.745  1.00  0.00           H  
ATOM   2375  HB  ILE A 142      23.100   8.016  -9.785  1.00  0.00           H  
ATOM   2376 1HG1 ILE A 142      20.207   8.455  -9.035  1.00  0.00           H  
ATOM   2377 2HG1 ILE A 142      21.005   9.339 -10.327  1.00  0.00           H  
ATOM   2378 1HG2 ILE A 142      22.019   6.212  -8.507  1.00  0.00           H  
ATOM   2379 2HG2 ILE A 142      23.263   7.029  -7.532  1.00  0.00           H  
ATOM   2380 3HG2 ILE A 142      21.541   7.381  -7.253  1.00  0.00           H  
ATOM   2381 1HD1 ILE A 142      19.759   7.443 -11.201  1.00  0.00           H  
ATOM   2382 2HD1 ILE A 142      21.504   7.228 -11.481  1.00  0.00           H  
ATOM   2383 3HD1 ILE A 142      20.693   6.332 -10.173  1.00  0.00           H  
ATOM   2384  N   LYS A 143      25.104   9.211  -8.011  1.00  0.00           N  
ATOM   2385  CA  LYS A 143      26.321   8.992  -7.239  1.00  0.00           C  
ATOM   2386  C   LYS A 143      26.544  10.116  -6.235  1.00  0.00           C  
ATOM   2387  O   LYS A 143      26.979   9.878  -5.109  1.00  0.00           O  
ATOM   2388  CB  LYS A 143      27.530   8.867  -8.168  1.00  0.00           C  
ATOM   2389  CG  LYS A 143      27.603   7.552  -8.933  1.00  0.00           C  
ATOM   2390  CD  LYS A 143      28.912   7.430  -9.697  1.00  0.00           C  
ATOM   2391  CE  LYS A 143      28.876   8.230 -10.991  1.00  0.00           C  
ATOM   2392  NZ  LYS A 143      30.013   7.889 -11.888  1.00  0.00           N1+
ATOM   2393  H   LYS A 143      25.161   9.243  -9.019  1.00  0.00           H  
ATOM   2394  HA  LYS A 143      26.205   8.064  -6.679  1.00  0.00           H  
ATOM   2395 1HB  LYS A 143      27.514   9.678  -8.896  1.00  0.00           H  
ATOM   2396 2HB  LYS A 143      28.447   8.967  -7.586  1.00  0.00           H  
ATOM   2397 1HG  LYS A 143      27.520   6.719  -8.233  1.00  0.00           H  
ATOM   2398 2HG  LYS A 143      26.774   7.495  -9.637  1.00  0.00           H  
ATOM   2399 1HD  LYS A 143      29.732   7.794  -9.076  1.00  0.00           H  
ATOM   2400 2HD  LYS A 143      29.098   6.382  -9.934  1.00  0.00           H  
ATOM   2401 1HE  LYS A 143      27.943   8.031 -11.515  1.00  0.00           H  
ATOM   2402 2HE  LYS A 143      28.919   9.295 -10.761  1.00  0.00           H  
ATOM   2403 1HZ  LYS A 143      29.953   8.440 -12.733  1.00  0.00           H  
ATOM   2404 2HZ  LYS A 143      30.885   8.087 -11.418  1.00  0.00           H  
ATOM   2405 3HZ  LYS A 143      29.974   6.907 -12.124  1.00  0.00           H  
ATOM   2406  N   LYS A 144      26.245  11.342  -6.651  1.00  0.00           N  
ATOM   2407  CA  LYS A 144      26.363  12.499  -5.772  1.00  0.00           C  
ATOM   2408  C   LYS A 144      25.324  12.455  -4.660  1.00  0.00           C  
ATOM   2409  O   LYS A 144      25.641  12.678  -3.491  1.00  0.00           O  
ATOM   2410  CB  LYS A 144      26.223  13.796  -6.571  1.00  0.00           C  
ATOM   2411  CG  LYS A 144      26.288  15.064  -5.730  1.00  0.00           C  
ATOM   2412  CD  LYS A 144      27.671  15.256  -5.126  1.00  0.00           C  
ATOM   2413  CE  LYS A 144      27.776  16.585  -4.394  1.00  0.00           C  
ATOM   2414  NZ  LYS A 144      29.108  16.765  -3.755  1.00  0.00           N1+
ATOM   2415  H   LYS A 144      25.929  11.477  -7.600  1.00  0.00           H  
ATOM   2416  HA  LYS A 144      27.351  12.474  -5.308  1.00  0.00           H  
ATOM   2417 1HB  LYS A 144      27.014  13.850  -7.320  1.00  0.00           H  
ATOM   2418 2HB  LYS A 144      25.270  13.795  -7.102  1.00  0.00           H  
ATOM   2419 1HG  LYS A 144      26.050  15.927  -6.353  1.00  0.00           H  
ATOM   2420 2HG  LYS A 144      25.555  15.005  -4.926  1.00  0.00           H  
ATOM   2421 1HD  LYS A 144      27.878  14.446  -4.425  1.00  0.00           H  
ATOM   2422 2HD  LYS A 144      28.420  15.228  -5.917  1.00  0.00           H  
ATOM   2423 1HE  LYS A 144      27.610  17.401  -5.095  1.00  0.00           H  
ATOM   2424 2HE  LYS A 144      27.008  16.637  -3.622  1.00  0.00           H  
ATOM   2425 1HZ  LYS A 144      29.137  17.656  -3.280  1.00  0.00           H  
ATOM   2426 2HZ  LYS A 144      29.265  16.023  -3.088  1.00  0.00           H  
ATOM   2427 3HZ  LYS A 144      29.828  16.738  -4.463  1.00  0.00           H  
ATOM   2428  N   ALA A 145      24.082  12.163  -5.031  1.00  0.00           N  
ATOM   2429  CA  ALA A 145      22.993  12.082  -4.063  1.00  0.00           C  
ATOM   2430  C   ALA A 145      23.256  10.999  -3.026  1.00  0.00           C  
ATOM   2431  O   ALA A 145      22.964  11.174  -1.843  1.00  0.00           O  
ATOM   2432  CB  ALA A 145      21.672  11.826  -4.773  1.00  0.00           C  
ATOM   2433  H   ALA A 145      23.886  11.994  -6.007  1.00  0.00           H  
ATOM   2434  HA  ALA A 145      22.933  13.037  -3.540  1.00  0.00           H  
ATOM   2435 1HB  ALA A 145      20.868  11.769  -4.038  1.00  0.00           H  
ATOM   2436 2HB  ALA A 145      21.468  12.641  -5.469  1.00  0.00           H  
ATOM   2437 3HB  ALA A 145      21.730  10.887  -5.320  1.00  0.00           H  
ATOM   2438  N   LEU A 146      23.809   9.878  -3.477  1.00  0.00           N  
ATOM   2439  CA  LEU A 146      24.091   8.754  -2.593  1.00  0.00           C  
ATOM   2440  C   LEU A 146      25.125   9.126  -1.540  1.00  0.00           C  
ATOM   2441  O   LEU A 146      24.984   8.778  -0.367  1.00  0.00           O  
ATOM   2442  CB  LEU A 146      24.591   7.553  -3.406  1.00  0.00           C  
ATOM   2443  CG  LEU A 146      23.532   6.838  -4.255  1.00  0.00           C  
ATOM   2444  CD1 LEU A 146      24.215   5.863  -5.204  1.00  0.00           C  
ATOM   2445  CD2 LEU A 146      22.551   6.117  -3.342  1.00  0.00           C  
ATOM   2446  H   LEU A 146      24.042   9.805  -4.457  1.00  0.00           H  
ATOM   2447  HA  LEU A 146      23.168   8.490  -2.077  1.00  0.00           H  
ATOM   2448 1HB  LEU A 146      25.379   7.891  -4.077  1.00  0.00           H  
ATOM   2449 2HB  LEU A 146      25.015   6.821  -2.720  1.00  0.00           H  
ATOM   2450  HG  LEU A 146      22.994   7.570  -4.859  1.00  0.00           H  
ATOM   2451 1HD1 LEU A 146      23.462   5.355  -5.808  1.00  0.00           H  
ATOM   2452 2HD1 LEU A 146      24.896   6.408  -5.858  1.00  0.00           H  
ATOM   2453 3HD1 LEU A 146      24.775   5.127  -4.629  1.00  0.00           H  
ATOM   2454 1HD2 LEU A 146      21.798   5.609  -3.946  1.00  0.00           H  
ATOM   2455 2HD2 LEU A 146      23.088   5.384  -2.739  1.00  0.00           H  
ATOM   2456 3HD2 LEU A 146      22.065   6.840  -2.687  1.00  0.00           H  
ATOM   2457  N   GLU A 147      26.165   9.836  -1.963  1.00  0.00           N  
ATOM   2458  CA  GLU A 147      27.199  10.304  -1.047  1.00  0.00           C  
ATOM   2459  C   GLU A 147      26.629  11.274  -0.022  1.00  0.00           C  
ATOM   2460  O   GLU A 147      26.994  11.237   1.153  1.00  0.00           O  
ATOM   2461  CB  GLU A 147      28.334  10.976  -1.822  1.00  0.00           C  
ATOM   2462  CG  GLU A 147      29.204  10.017  -2.622  1.00  0.00           C  
ATOM   2463  CD  GLU A 147      30.283  10.716  -3.401  1.00  0.00           C  
ATOM   2464  OE1 GLU A 147      30.364  11.918  -3.320  1.00  0.00           O  
ATOM   2465  OE2 GLU A 147      31.027  10.047  -4.079  1.00  0.00           O1-
ATOM   2466  H   GLU A 147      26.242  10.058  -2.946  1.00  0.00           H  
ATOM   2467  HA  GLU A 147      27.591   9.440  -0.508  1.00  0.00           H  
ATOM   2468 1HB  GLU A 147      27.919  11.708  -2.515  1.00  0.00           H  
ATOM   2469 2HB  GLU A 147      28.981  11.513  -1.127  1.00  0.00           H  
ATOM   2470 1HG  GLU A 147      29.668   9.307  -1.938  1.00  0.00           H  
ATOM   2471 2HG  GLU A 147      28.571   9.457  -3.309  1.00  0.00           H  
ATOM   2472  N   ILE A 148      25.729  12.143  -0.472  1.00  0.00           N  
ATOM   2473  CA  ILE A 148      25.092  13.112   0.411  1.00  0.00           C  
ATOM   2474  C   ILE A 148      24.268  12.420   1.489  1.00  0.00           C  
ATOM   2475  O   ILE A 148      24.351  12.768   2.667  1.00  0.00           O  
ATOM   2476  CB  ILE A 148      24.190  14.072  -0.387  1.00  0.00           C  
ATOM   2477  CG1 ILE A 148      25.040  15.029  -1.227  1.00  0.00           C  
ATOM   2478  CG2 ILE A 148      23.278  14.848   0.550  1.00  0.00           C  
ATOM   2479  CD1 ILE A 148      24.251  15.799  -2.261  1.00  0.00           C  
ATOM   2480  H   ILE A 148      25.481  12.131  -1.450  1.00  0.00           H  
ATOM   2481  HA  ILE A 148      25.875  13.687   0.905  1.00  0.00           H  
ATOM   2482  HB  ILE A 148      23.578  13.500  -1.084  1.00  0.00           H  
ATOM   2483 1HG1 ILE A 148      25.536  15.745  -0.573  1.00  0.00           H  
ATOM   2484 2HG1 ILE A 148      25.819  14.466  -1.743  1.00  0.00           H  
ATOM   2485 1HG2 ILE A 148      22.648  15.521  -0.031  1.00  0.00           H  
ATOM   2486 2HG2 ILE A 148      22.650  14.152   1.105  1.00  0.00           H  
ATOM   2487 3HG2 ILE A 148      23.882  15.427   1.248  1.00  0.00           H  
ATOM   2488 1HD1 ILE A 148      24.922  16.455  -2.816  1.00  0.00           H  
ATOM   2489 2HD1 ILE A 148      23.775  15.101  -2.950  1.00  0.00           H  
ATOM   2490 3HD1 ILE A 148      23.488  16.397  -1.765  1.00  0.00           H  
ATOM   2491  N   ILE A 149      23.473  11.436   1.080  1.00  0.00           N  
ATOM   2492  CA  ILE A 149      22.630  10.695   2.010  1.00  0.00           C  
ATOM   2493  C   ILE A 149      23.466   9.995   3.073  1.00  0.00           C  
ATOM   2494  O   ILE A 149      23.126  10.014   4.255  1.00  0.00           O  
ATOM   2495  CB  ILE A 149      21.771   9.657   1.266  1.00  0.00           C  
ATOM   2496  CG1 ILE A 149      20.710  10.355   0.412  1.00  0.00           C  
ATOM   2497  CG2 ILE A 149      21.119   8.701   2.253  1.00  0.00           C  
ATOM   2498  CD1 ILE A 149      20.032   9.444  -0.586  1.00  0.00           C  
ATOM   2499  H   ILE A 149      23.453  11.196   0.098  1.00  0.00           H  
ATOM   2500  HA  ILE A 149      21.976  11.407   2.513  1.00  0.00           H  
ATOM   2501  HB  ILE A 149      22.400   9.086   0.584  1.00  0.00           H  
ATOM   2502 1HG1 ILE A 149      19.945  10.782   1.059  1.00  0.00           H  
ATOM   2503 2HG1 ILE A 149      21.169  11.179  -0.137  1.00  0.00           H  
ATOM   2504 1HG2 ILE A 149      20.515   7.974   1.711  1.00  0.00           H  
ATOM   2505 2HG2 ILE A 149      21.891   8.181   2.819  1.00  0.00           H  
ATOM   2506 3HG2 ILE A 149      20.483   9.262   2.938  1.00  0.00           H  
ATOM   2507 1HD1 ILE A 149      19.294  10.011  -1.154  1.00  0.00           H  
ATOM   2508 2HD1 ILE A 149      20.777   9.033  -1.268  1.00  0.00           H  
ATOM   2509 3HD1 ILE A 149      19.536   8.632  -0.057  1.00  0.00           H  
ATOM   2510  N   LEU A 150      24.561   9.377   2.645  1.00  0.00           N  
ATOM   2511  CA  LEU A 150      25.471   8.706   3.566  1.00  0.00           C  
ATOM   2512  C   LEU A 150      26.074   9.691   4.560  1.00  0.00           C  
ATOM   2513  O   LEU A 150      26.061   9.455   5.767  1.00  0.00           O  
ATOM   2514  CB  LEU A 150      26.591   8.005   2.788  1.00  0.00           C  
ATOM   2515  CG  LEU A 150      27.725   7.418   3.638  1.00  0.00           C  
ATOM   2516  CD1 LEU A 150      27.154   6.394   4.610  1.00  0.00           C  
ATOM   2517  CD2 LEU A 150      28.768   6.786   2.727  1.00  0.00           C  
ATOM   2518  H   LEU A 150      24.768   9.370   1.656  1.00  0.00           H  
ATOM   2519  HA  LEU A 150      24.900   7.968   4.130  1.00  0.00           H  
ATOM   2520 1HB  LEU A 150      26.156   7.192   2.209  1.00  0.00           H  
ATOM   2521 2HB  LEU A 150      27.033   8.720   2.094  1.00  0.00           H  
ATOM   2522  HG  LEU A 150      28.189   8.212   4.224  1.00  0.00           H  
ATOM   2523 1HD1 LEU A 150      27.960   5.977   5.214  1.00  0.00           H  
ATOM   2524 2HD1 LEU A 150      26.426   6.877   5.261  1.00  0.00           H  
ATOM   2525 3HD1 LEU A 150      26.669   5.594   4.052  1.00  0.00           H  
ATOM   2526 1HD2 LEU A 150      29.574   6.369   3.332  1.00  0.00           H  
ATOM   2527 2HD2 LEU A 150      28.305   5.991   2.142  1.00  0.00           H  
ATOM   2528 3HD2 LEU A 150      29.172   7.543   2.056  1.00  0.00           H  
ATOM   2529  N   LYS A 151      26.601  10.795   4.045  1.00  0.00           N  
ATOM   2530  CA  LYS A 151      27.298  11.772   4.874  1.00  0.00           C  
ATOM   2531  C   LYS A 151      26.365  12.381   5.910  1.00  0.00           C  
ATOM   2532  O   LYS A 151      26.753  12.599   7.058  1.00  0.00           O  
ATOM   2533  CB  LYS A 151      27.909  12.873   4.007  1.00  0.00           C  
ATOM   2534  CG  LYS A 151      29.131  12.439   3.208  1.00  0.00           C  
ATOM   2535  CD  LYS A 151      29.618  13.554   2.295  1.00  0.00           C  
ATOM   2536  CE  LYS A 151      30.862  13.135   1.524  1.00  0.00           C  
ATOM   2537  NZ  LYS A 151      31.314  14.193   0.580  1.00  0.00           N1+
ATOM   2538  H   LYS A 151      26.516  10.964   3.052  1.00  0.00           H  
ATOM   2539  HA  LYS A 151      28.097  11.252   5.406  1.00  0.00           H  
ATOM   2540 1HB  LYS A 151      27.161  13.239   3.303  1.00  0.00           H  
ATOM   2541 2HB  LYS A 151      28.203  13.712   4.638  1.00  0.00           H  
ATOM   2542 1HG  LYS A 151      29.934  12.163   3.892  1.00  0.00           H  
ATOM   2543 2HG  LYS A 151      28.879  11.569   2.602  1.00  0.00           H  
ATOM   2544 1HD  LYS A 151      28.832  13.814   1.585  1.00  0.00           H  
ATOM   2545 2HD  LYS A 151      29.852  14.436   2.890  1.00  0.00           H  
ATOM   2546 1HE  LYS A 151      31.668  12.920   2.223  1.00  0.00           H  
ATOM   2547 2HE  LYS A 151      30.651  12.228   0.958  1.00  0.00           H  
ATOM   2548 1HZ  LYS A 151      32.139  13.877   0.090  1.00  0.00           H  
ATOM   2549 2HZ  LYS A 151      30.580  14.388  -0.086  1.00  0.00           H  
ATOM   2550 3HZ  LYS A 151      31.532  15.034   1.096  1.00  0.00           H  
ATOM   2551  N   LEU A 152      25.131  12.656   5.500  1.00  0.00           N  
ATOM   2552  CA  LEU A 152      24.124  13.190   6.407  1.00  0.00           C  
ATOM   2553  C   LEU A 152      23.684  12.142   7.420  1.00  0.00           C  
ATOM   2554  O   LEU A 152      23.554  12.432   8.609  1.00  0.00           O  
ATOM   2555  CB  LEU A 152      22.908  13.687   5.615  1.00  0.00           C  
ATOM   2556  CG  LEU A 152      23.162  14.879   4.683  1.00  0.00           C  
ATOM   2557  CD1 LEU A 152      21.953  15.088   3.783  1.00  0.00           C  
ATOM   2558  CD2 LEU A 152      23.446  16.121   5.515  1.00  0.00           C  
ATOM   2559  H   LEU A 152      24.886  12.491   4.534  1.00  0.00           H  
ATOM   2560  HA  LEU A 152      24.568  14.021   6.956  1.00  0.00           H  
ATOM   2561 1HB  LEU A 152      22.531  12.866   5.006  1.00  0.00           H  
ATOM   2562 2HB  LEU A 152      22.129  13.977   6.319  1.00  0.00           H  
ATOM   2563  HG  LEU A 152      24.020  14.666   4.045  1.00  0.00           H  
ATOM   2564 1HD1 LEU A 152      22.134  15.935   3.121  1.00  0.00           H  
ATOM   2565 2HD1 LEU A 152      21.784  14.192   3.186  1.00  0.00           H  
ATOM   2566 3HD1 LEU A 152      21.074  15.287   4.395  1.00  0.00           H  
ATOM   2567 1HD2 LEU A 152      23.628  16.969   4.853  1.00  0.00           H  
ATOM   2568 2HD2 LEU A 152      22.588  16.336   6.152  1.00  0.00           H  
ATOM   2569 3HD2 LEU A 152      24.326  15.951   6.135  1.00  0.00           H  
ATOM   2570  N   ALA A 153      23.457  10.923   6.943  1.00  0.00           N  
ATOM   2571  CA  ALA A 153      23.047   9.824   7.812  1.00  0.00           C  
ATOM   2572  C   ALA A 153      24.107   9.532   8.866  1.00  0.00           C  
ATOM   2573  O   ALA A 153      23.788   9.268  10.025  1.00  0.00           O  
ATOM   2574  CB  ALA A 153      22.760   8.576   6.991  1.00  0.00           C  
ATOM   2575  H   ALA A 153      23.570  10.752   5.955  1.00  0.00           H  
ATOM   2576  HA  ALA A 153      22.135  10.123   8.327  1.00  0.00           H  
ATOM   2577 1HB  ALA A 153      22.457   7.765   7.654  1.00  0.00           H  
ATOM   2578 2HB  ALA A 153      21.959   8.783   6.282  1.00  0.00           H  
ATOM   2579 3HB  ALA A 153      23.658   8.284   6.448  1.00  0.00           H  
ATOM   2580  N   LYS A 154      25.371   9.581   8.458  1.00  0.00           N  
ATOM   2581  CA  LYS A 154      26.480   9.299   9.363  1.00  0.00           C  
ATOM   2582  C   LYS A 154      26.479  10.255  10.549  1.00  0.00           C  
ATOM   2583  O   LYS A 154      26.606   9.832  11.698  1.00  0.00           O  
ATOM   2584  CB  LYS A 154      27.814   9.384   8.619  1.00  0.00           C  
ATOM   2585  CG  LYS A 154      29.032   9.067   9.475  1.00  0.00           C  
ATOM   2586  CD  LYS A 154      30.316   9.151   8.662  1.00  0.00           C  
ATOM   2587  CE  LYS A 154      31.524   8.737   9.489  1.00  0.00           C  
ATOM   2588  NZ  LYS A 154      31.809   9.706  10.582  1.00  0.00           N1+
ATOM   2589  H   LYS A 154      25.569   9.819   7.497  1.00  0.00           H  
ATOM   2590  HA  LYS A 154      26.353   8.288   9.749  1.00  0.00           H  
ATOM   2591 1HB  LYS A 154      27.806   8.691   7.777  1.00  0.00           H  
ATOM   2592 2HB  LYS A 154      27.941  10.388   8.214  1.00  0.00           H  
ATOM   2593 1HG  LYS A 154      29.090   9.774  10.303  1.00  0.00           H  
ATOM   2594 2HG  LYS A 154      28.937   8.062   9.884  1.00  0.00           H  
ATOM   2595 1HD  LYS A 154      30.239   8.497   7.792  1.00  0.00           H  
ATOM   2596 2HD  LYS A 154      30.459  10.174   8.314  1.00  0.00           H  
ATOM   2597 1HE  LYS A 154      31.346   7.756   9.927  1.00  0.00           H  
ATOM   2598 2HE  LYS A 154      32.400   8.668   8.844  1.00  0.00           H  
ATOM   2599 1HZ  LYS A 154      32.616   9.396  11.105  1.00  0.00           H  
ATOM   2600 2HZ  LYS A 154      31.995  10.617  10.185  1.00  0.00           H  
ATOM   2601 3HZ  LYS A 154      31.011   9.764  11.198  1.00  0.00           H  
ATOM   2602  N   LEU A 155      26.336  11.544  10.263  1.00  0.00           N  
ATOM   2603  CA  LEU A 155      26.313  12.561  11.307  1.00  0.00           C  
ATOM   2604  C   LEU A 155      25.123  12.367  12.240  1.00  0.00           C  
ATOM   2605  O   LEU A 155      25.243  12.526  13.455  1.00  0.00           O  
ATOM   2606  CB  LEU A 155      26.258  13.960  10.682  1.00  0.00           C  
ATOM   2607  CG  LEU A 155      26.282  15.132  11.671  1.00  0.00           C  
ATOM   2608  CD1 LEU A 155      27.573  15.090  12.477  1.00  0.00           C  
ATOM   2609  CD2 LEU A 155      26.156  16.443  10.908  1.00  0.00           C  
ATOM   2610  H   LEU A 155      26.242  11.826   9.298  1.00  0.00           H  
ATOM   2611  HA  LEU A 155      27.222  12.460  11.900  1.00  0.00           H  
ATOM   2612 1HB  LEU A 155      27.108  14.074  10.011  1.00  0.00           H  
ATOM   2613 2HB  LEU A 155      25.344  14.042  10.093  1.00  0.00           H  
ATOM   2614  HG  LEU A 155      25.450  15.037  12.369  1.00  0.00           H  
ATOM   2615 1HD1 LEU A 155      27.590  15.923  13.180  1.00  0.00           H  
ATOM   2616 2HD1 LEU A 155      27.628  14.151  13.027  1.00  0.00           H  
ATOM   2617 3HD1 LEU A 155      28.426  15.167  11.803  1.00  0.00           H  
ATOM   2618 1HD2 LEU A 155      26.173  17.276  11.611  1.00  0.00           H  
ATOM   2619 2HD2 LEU A 155      26.989  16.540  10.211  1.00  0.00           H  
ATOM   2620 3HD2 LEU A 155      25.217  16.453  10.355  1.00  0.00           H  
ATOM   2621  N   ILE A 156      23.978  12.022  11.663  1.00  0.00           N  
ATOM   2622  CA  ILE A 156      22.783  11.728  12.448  1.00  0.00           C  
ATOM   2623  C   ILE A 156      23.018  10.555  13.391  1.00  0.00           C  
ATOM   2624  O   ILE A 156      22.634  10.600  14.560  1.00  0.00           O  
ATOM   2625  CB  ILE A 156      21.585  11.419  11.533  1.00  0.00           C  
ATOM   2626  CG1 ILE A 156      21.141  12.681  10.790  1.00  0.00           C  
ATOM   2627  CG2 ILE A 156      20.434  10.839  12.340  1.00  0.00           C  
ATOM   2628  CD1 ILE A 156      20.178  12.415   9.655  1.00  0.00           C  
ATOM   2629  H   ILE A 156      23.932  11.962  10.656  1.00  0.00           H  
ATOM   2630  HA  ILE A 156      22.554  12.605  13.056  1.00  0.00           H  
ATOM   2631  HB  ILE A 156      21.884  10.696  10.774  1.00  0.00           H  
ATOM   2632 1HG1 ILE A 156      20.662  13.366  11.490  1.00  0.00           H  
ATOM   2633 2HG1 ILE A 156      22.014  13.190  10.382  1.00  0.00           H  
ATOM   2634 1HG2 ILE A 156      19.595  10.627  11.678  1.00  0.00           H  
ATOM   2635 2HG2 ILE A 156      20.757   9.918  12.824  1.00  0.00           H  
ATOM   2636 3HG2 ILE A 156      20.124  11.558  13.099  1.00  0.00           H  
ATOM   2637 1HD1 ILE A 156      19.909  13.358   9.177  1.00  0.00           H  
ATOM   2638 2HD1 ILE A 156      20.650  11.759   8.923  1.00  0.00           H  
ATOM   2639 3HD1 ILE A 156      19.280  11.938  10.045  1.00  0.00           H  
ATOM   2640  N   ILE A 157      23.650   9.506  12.876  1.00  0.00           N  
ATOM   2641  CA  ILE A 157      23.898   8.301  13.657  1.00  0.00           C  
ATOM   2642  C   ILE A 157      24.847   8.581  14.815  1.00  0.00           C  
ATOM   2643  O   ILE A 157      24.663   8.066  15.919  1.00  0.00           O  
ATOM   2644  CB  ILE A 157      24.482   7.183  12.774  1.00  0.00           C  
ATOM   2645  CG1 ILE A 157      23.454   6.736  11.731  1.00  0.00           C  
ATOM   2646  CG2 ILE A 157      24.924   6.005  13.629  1.00  0.00           C  
ATOM   2647  CD1 ILE A 157      24.033   5.877  10.633  1.00  0.00           C  
ATOM   2648  H   ILE A 157      23.969   9.546  11.918  1.00  0.00           H  
ATOM   2649  HA  ILE A 157      22.949   7.969  14.077  1.00  0.00           H  
ATOM   2650  HB  ILE A 157      25.342   7.565  12.225  1.00  0.00           H  
ATOM   2651 1HG1 ILE A 157      22.659   6.174  12.221  1.00  0.00           H  
ATOM   2652 2HG1 ILE A 157      22.997   7.613  11.272  1.00  0.00           H  
ATOM   2653 1HG2 ILE A 157      25.332   5.224  12.989  1.00  0.00           H  
ATOM   2654 2HG2 ILE A 157      25.687   6.333  14.332  1.00  0.00           H  
ATOM   2655 3HG2 ILE A 157      24.067   5.613  14.179  1.00  0.00           H  
ATOM   2656 1HD1 ILE A 157      23.244   5.600   9.932  1.00  0.00           H  
ATOM   2657 2HD1 ILE A 157      24.807   6.432  10.105  1.00  0.00           H  
ATOM   2658 3HD1 ILE A 157      24.466   4.974  11.065  1.00  0.00           H  
ATOM   2659  N   GLU A 158      25.863   9.398  14.558  1.00  0.00           N  
ATOM   2660  CA  GLU A 158      26.790   9.820  15.600  1.00  0.00           C  
ATOM   2661  C   GLU A 158      26.061  10.532  16.732  1.00  0.00           C  
ATOM   2662  O   GLU A 158      26.437  10.414  17.897  1.00  0.00           O  
ATOM   2663  CB  GLU A 158      27.866  10.738  15.016  1.00  0.00           C  
ATOM   2664  CG  GLU A 158      28.881  10.032  14.128  1.00  0.00           C  
ATOM   2665  CD  GLU A 158      29.851  10.980  13.481  1.00  0.00           C  
ATOM   2666  OE1 GLU A 158      29.782  12.153  13.760  1.00  0.00           O  
ATOM   2667  OE2 GLU A 158      30.663  10.531  12.706  1.00  0.00           O1-
ATOM   2668  H   GLU A 158      25.995   9.734  13.616  1.00  0.00           H  
ATOM   2669  HA  GLU A 158      27.262   8.930  16.016  1.00  0.00           H  
ATOM   2670 1HB  GLU A 158      27.393  11.523  14.426  1.00  0.00           H  
ATOM   2671 2HB  GLU A 158      28.410  11.222  15.827  1.00  0.00           H  
ATOM   2672 1HG  GLU A 158      29.438   9.315  14.730  1.00  0.00           H  
ATOM   2673 2HG  GLU A 158      28.349   9.480  13.355  1.00  0.00           H  
ATOM   2674  N   ILE A 159      25.014  11.273  16.393  1.00  0.00           N  
ATOM   2675  CA  ILE A 159      24.181  11.929  17.404  1.00  0.00           C  
ATOM   2676  C   ILE A 159      23.146  11.010  18.076  1.00  0.00           C  
ATOM   2677  O   ILE A 159      22.972  11.043  19.295  1.00  0.00           O  
ATOM   2678  CB  ILE A 159      23.447  13.128  16.776  1.00  0.00           C  
ATOM   2679  CG1 ILE A 159      24.449  14.199  16.337  1.00  0.00           C  
ATOM   2680  CG2 ILE A 159      22.439  13.707  17.757  1.00  0.00           C  
ATOM   2681  CD1 ILE A 159      23.857  15.255  15.432  1.00  0.00           C  
ATOM   2682  H   ILE A 159      24.787  11.387  15.415  1.00  0.00           H  
ATOM   2683  HA  ILE A 159      24.833  12.276  18.206  1.00  0.00           H  
ATOM   2684  HB  ILE A 159      22.920  12.803  15.879  1.00  0.00           H  
ATOM   2685 1HG1 ILE A 159      24.860  14.694  17.216  1.00  0.00           H  
ATOM   2686 2HG1 ILE A 159      25.279  13.726  15.811  1.00  0.00           H  
ATOM   2687 1HG2 ILE A 159      21.929  14.553  17.297  1.00  0.00           H  
ATOM   2688 2HG2 ILE A 159      21.709  12.944  18.021  1.00  0.00           H  
ATOM   2689 3HG2 ILE A 159      22.957  14.040  18.656  1.00  0.00           H  
ATOM   2690 1HD1 ILE A 159      24.628  15.978  15.164  1.00  0.00           H  
ATOM   2691 2HD1 ILE A 159      23.471  14.784  14.527  1.00  0.00           H  
ATOM   2692 3HD1 ILE A 159      23.047  15.765  15.950  1.00  0.00           H  
ATOM   2693  N   VAL A 160      22.460  10.188  17.283  1.00  0.00           N  
ATOM   2694  CA  VAL A 160      21.373   9.340  17.798  1.00  0.00           C  
ATOM   2695  C   VAL A 160      21.881   8.042  18.421  1.00  0.00           C  
ATOM   2696  O   VAL A 160      22.647   7.304  17.802  1.00  0.00           O  
ATOM   2697  CB  VAL A 160      20.391   8.995  16.663  1.00  0.00           C  
ATOM   2698  CG1 VAL A 160      19.326   8.026  17.156  1.00  0.00           C  
ATOM   2699  CG2 VAL A 160      19.755  10.267  16.124  1.00  0.00           C  
ATOM   2700  H   VAL A 160      22.691  10.144  16.301  1.00  0.00           H  
ATOM   2701  HA  VAL A 160      20.838   9.894  18.571  1.00  0.00           H  
ATOM   2702  HB  VAL A 160      20.936   8.493  15.863  1.00  0.00           H  
ATOM   2703 1HG1 VAL A 160      18.641   7.793  16.340  1.00  0.00           H  
ATOM   2704 2HG1 VAL A 160      19.801   7.109  17.503  1.00  0.00           H  
ATOM   2705 3HG1 VAL A 160      18.771   8.482  17.975  1.00  0.00           H  
ATOM   2706 1HG2 VAL A 160      19.062  10.015  15.321  1.00  0.00           H  
ATOM   2707 2HG2 VAL A 160      19.214  10.771  16.925  1.00  0.00           H  
ATOM   2708 3HG2 VAL A 160      20.532  10.927  15.739  1.00  0.00           H  
ATOM   2709  N   HIS A 161      21.447   7.768  19.653  1.00  0.00           N  
ATOM   2710  CA  HIS A 161      21.752   6.503  20.317  1.00  0.00           C  
ATOM   2711  C   HIS A 161      20.493   5.723  20.694  1.00  0.00           C  
ATOM   2712  O   HIS A 161      20.530   4.847  21.558  1.00  0.00           O  
ATOM   2713  CB  HIS A 161      22.592   6.751  21.575  1.00  0.00           C  
ATOM   2714  CG  HIS A 161      23.978   7.239  21.286  1.00  0.00           C  
ATOM   2715  CD2 HIS A 161      24.525   8.474  21.373  1.00  0.00           C  
ATOM   2716  ND1 HIS A 161      24.984   6.403  20.848  1.00  0.00           N  
ATOM   2717  CE1 HIS A 161      26.091   7.105  20.677  1.00  0.00           C  
ATOM   2718  NE2 HIS A 161      25.838   8.363  20.989  1.00  0.00           N  
ATOM   2719  H   HIS A 161      20.890   8.455  20.142  1.00  0.00           H  
ATOM   2720  HA  HIS A 161      22.338   5.886  19.635  1.00  0.00           H  
ATOM   2721 1HB  HIS A 161      22.094   7.490  22.204  1.00  0.00           H  
ATOM   2722 2HB  HIS A 161      22.668   5.829  22.150  1.00  0.00           H  
ATOM   2723  HD1 HIS A 161      24.888   5.437  20.610  1.00  0.00           H  
ATOM   2724  HD2 HIS A 161      24.123   9.443  21.671  1.00  0.00           H  
ATOM   2725  HE1 HIS A 161      27.005   6.624  20.331  1.00  0.00           H  
ATOM   2726  N   ASP A 162      19.375   6.039  20.049  1.00  0.00           N  
ATOM   2727  CA  ASP A 162      18.116   5.343  20.314  1.00  0.00           C  
ATOM   2728  C   ASP A 162      17.844   4.266  19.267  1.00  0.00           C  
ATOM   2729  O   ASP A 162      17.574   4.568  18.105  1.00  0.00           O  
ATOM   2730  CB  ASP A 162      16.951   6.336  20.345  1.00  0.00           C  
ATOM   2731  CG  ASP A 162      15.650   5.708  20.827  1.00  0.00           C  
ATOM   2732  OD1 ASP A 162      15.508   4.515  20.705  1.00  0.00           O  
ATOM   2733  OD2 ASP A 162      14.811   6.428  21.313  1.00  0.00           O1-
ATOM   2734  H   ASP A 162      19.397   6.778  19.359  1.00  0.00           H  
ATOM   2735  HA  ASP A 162      18.184   4.869  21.294  1.00  0.00           H  
ATOM   2736 1HB  ASP A 162      17.200   7.170  21.001  1.00  0.00           H  
ATOM   2737 2HB  ASP A 162      16.793   6.742  19.345  1.00  0.00           H  
ATOM   2738  N   PRO A 163      17.914   3.002  19.683  1.00  0.00           N  
ATOM   2739  CA  PRO A 163      17.793   1.884  18.749  1.00  0.00           C  
ATOM   2740  C   PRO A 163      16.503   1.976  17.947  1.00  0.00           C  
ATOM   2741  O   PRO A 163      16.430   1.501  16.813  1.00  0.00           O  
ATOM   2742  CB  PRO A 163      17.799   0.660  19.670  1.00  0.00           C  
ATOM   2743  CG  PRO A 163      18.649   1.074  20.823  1.00  0.00           C  
ATOM   2744  CD  PRO A 163      18.293   2.520  21.051  1.00  0.00           C  
ATOM   2745  HA  PRO A 163      18.628   1.936  18.048  1.00  0.00           H  
ATOM   2746 1HB  PRO A 163      16.770   0.409  19.967  1.00  0.00           H  
ATOM   2747 2HB  PRO A 163      18.203  -0.211  19.135  1.00  0.00           H  
ATOM   2748 1HG  PRO A 163      18.437   0.442  21.699  1.00  0.00           H  
ATOM   2749 2HG  PRO A 163      19.712   0.934  20.580  1.00  0.00           H  
ATOM   2750 1HD  PRO A 163      17.438   2.582  21.741  1.00  0.00           H  
ATOM   2751 2HD  PRO A 163      19.163   3.051  21.462  1.00  0.00           H  
ATOM   2752  N   ARG A 164      15.502   2.590  18.553  1.00  0.00           N  
ATOM   2753  CA  ARG A 164      14.151   2.635  18.007  1.00  0.00           C  
ATOM   2754  C   ARG A 164      14.101   3.452  16.722  1.00  0.00           C  
ATOM   2755  O   ARG A 164      13.206   3.277  15.896  1.00  0.00           O  
ATOM   2756  CB  ARG A 164      13.183   3.230  19.020  1.00  0.00           C  
ATOM   2757  CG  ARG A 164      12.965   2.389  20.267  1.00  0.00           C  
ATOM   2758  CD  ARG A 164      12.000   3.027  21.198  1.00  0.00           C  
ATOM   2759  NE  ARG A 164      12.492   4.300  21.700  1.00  0.00           N  
ATOM   2760  CZ  ARG A 164      11.797   5.123  22.509  1.00  0.00           C  
ATOM   2761  NH1 ARG A 164      10.585   4.794  22.898  1.00  0.00           N1+
ATOM   2762  NH2 ARG A 164      12.333   6.262  22.912  1.00  0.00           N  
ATOM   2763  H   ARG A 164      15.670   3.053  19.435  1.00  0.00           H  
ATOM   2764  HA  ARG A 164      13.848   1.616  17.766  1.00  0.00           H  
ATOM   2765 1HB  ARG A 164      13.547   4.206  19.340  1.00  0.00           H  
ATOM   2766 2HB  ARG A 164      12.211   3.381  18.549  1.00  0.00           H  
ATOM   2767 1HG  ARG A 164      12.573   1.412  19.983  1.00  0.00           H  
ATOM   2768 2HG  ARG A 164      13.913   2.261  20.790  1.00  0.00           H  
ATOM   2769 1HD  ARG A 164      11.058   3.206  20.680  1.00  0.00           H  
ATOM   2770 2HD  ARG A 164      11.827   2.369  22.049  1.00  0.00           H  
ATOM   2771  HE  ARG A 164      13.421   4.588  21.423  1.00  0.00           H  
ATOM   2772 1HH1 ARG A 164      10.175   3.924  22.590  1.00  0.00           H  
ATOM   2773 2HH1 ARG A 164      10.064   5.411  23.504  1.00  0.00           H  
ATOM   2774 1HH2 ARG A 164      13.265   6.515  22.613  1.00  0.00           H  
ATOM   2775 2HH2 ARG A 164      11.813   6.879  23.518  1.00  0.00           H  
ATOM   2776  N   VAL A 165      15.071   4.345  16.558  1.00  0.00           N  
ATOM   2777  CA  VAL A 165      15.135   5.200  15.378  1.00  0.00           C  
ATOM   2778  C   VAL A 165      16.307   4.819  14.483  1.00  0.00           C  
ATOM   2779  O   VAL A 165      16.246   4.973  13.264  1.00  0.00           O  
ATOM   2780  CB  VAL A 165      15.269   6.677  15.795  1.00  0.00           C  
ATOM   2781  CG1 VAL A 165      15.499   7.556  14.574  1.00  0.00           C  
ATOM   2782  CG2 VAL A 165      14.024   7.117  16.549  1.00  0.00           C  
ATOM   2783  H   VAL A 165      15.783   4.436  17.268  1.00  0.00           H  
ATOM   2784  HA  VAL A 165      14.218   5.056  14.806  1.00  0.00           H  
ATOM   2785  HB  VAL A 165      16.142   6.785  16.438  1.00  0.00           H  
ATOM   2786 1HG1 VAL A 165      15.592   8.596  14.887  1.00  0.00           H  
ATOM   2787 2HG1 VAL A 165      16.415   7.246  14.070  1.00  0.00           H  
ATOM   2788 3HG1 VAL A 165      14.656   7.457  13.891  1.00  0.00           H  
ATOM   2789 1HG2 VAL A 165      14.127   8.162  16.842  1.00  0.00           H  
ATOM   2790 2HG2 VAL A 165      13.150   7.004  15.908  1.00  0.00           H  
ATOM   2791 3HG2 VAL A 165      13.902   6.502  17.441  1.00  0.00           H  
ATOM   2792  N   LEU A 166      17.376   4.321  15.097  1.00  0.00           N  
ATOM   2793  CA  LEU A 166      18.552   3.882  14.355  1.00  0.00           C  
ATOM   2794  C   LEU A 166      18.196   2.784  13.362  1.00  0.00           C  
ATOM   2795  O   LEU A 166      18.797   2.684  12.292  1.00  0.00           O  
ATOM   2796  CB  LEU A 166      19.629   3.377  15.321  1.00  0.00           C  
ATOM   2797  CG  LEU A 166      20.278   4.447  16.210  1.00  0.00           C  
ATOM   2798  CD1 LEU A 166      21.116   3.770  17.288  1.00  0.00           C  
ATOM   2799  CD2 LEU A 166      21.133   5.370  15.355  1.00  0.00           C  
ATOM   2800  H   LEU A 166      17.373   4.244  16.105  1.00  0.00           H  
ATOM   2801  HA  LEU A 166      18.932   4.733  13.790  1.00  0.00           H  
ATOM   2802 1HB  LEU A 166      19.188   2.627  15.974  1.00  0.00           H  
ATOM   2803 2HB  LEU A 166      20.422   2.904  14.742  1.00  0.00           H  
ATOM   2804  HG  LEU A 166      19.502   5.027  16.707  1.00  0.00           H  
ATOM   2805 1HD1 LEU A 166      21.578   4.529  17.920  1.00  0.00           H  
ATOM   2806 2HD1 LEU A 166      20.479   3.130  17.897  1.00  0.00           H  
ATOM   2807 3HD1 LEU A 166      21.894   3.168  16.819  1.00  0.00           H  
ATOM   2808 1HD2 LEU A 166      21.592   6.130  15.985  1.00  0.00           H  
ATOM   2809 2HD2 LEU A 166      21.909   4.790  14.857  1.00  0.00           H  
ATOM   2810 3HD2 LEU A 166      20.505   5.853  14.605  1.00  0.00           H  
ATOM   2811  N   ARG A 167      17.217   1.961  13.723  1.00  0.00           N  
ATOM   2812  CA  ARG A 167      16.756   0.889  12.848  1.00  0.00           C  
ATOM   2813  C   ARG A 167      15.948   1.439  11.680  1.00  0.00           C  
ATOM   2814  O   ARG A 167      15.671   0.728  10.714  1.00  0.00           O  
ATOM   2815  CB  ARG A 167      15.907  -0.108  13.623  1.00  0.00           C  
ATOM   2816  CG  ARG A 167      14.626   0.463  14.209  1.00  0.00           C  
ATOM   2817  CD  ARG A 167      14.024  -0.453  15.211  1.00  0.00           C  
ATOM   2818  NE  ARG A 167      12.849   0.128  15.841  1.00  0.00           N  
ATOM   2819  CZ  ARG A 167      12.090  -0.493  16.764  1.00  0.00           C  
ATOM   2820  NH1 ARG A 167      12.395  -1.711  17.155  1.00  0.00           N1+
ATOM   2821  NH2 ARG A 167      11.039   0.122  17.278  1.00  0.00           N  
ATOM   2822  H   ARG A 167      16.781   2.080  14.626  1.00  0.00           H  
ATOM   2823  HA  ARG A 167      17.632   0.384  12.439  1.00  0.00           H  
ATOM   2824 1HB  ARG A 167      15.631  -0.935  12.970  1.00  0.00           H  
ATOM   2825 2HB  ARG A 167      16.491  -0.521  14.446  1.00  0.00           H  
ATOM   2826 1HG  ARG A 167      14.841   1.413  14.699  1.00  0.00           H  
ATOM   2827 2HG  ARG A 167      13.900   0.623  13.411  1.00  0.00           H  
ATOM   2828 1HD  ARG A 167      13.726  -1.380  14.723  1.00  0.00           H  
ATOM   2829 2HD  ARG A 167      14.754  -0.671  15.989  1.00  0.00           H  
ATOM   2830  HE  ARG A 167      12.582   1.064  15.565  1.00  0.00           H  
ATOM   2831 1HH1 ARG A 167      13.198  -2.181  16.763  1.00  0.00           H  
ATOM   2832 2HH1 ARG A 167      11.826  -2.176  17.847  1.00  0.00           H  
ATOM   2833 1HH2 ARG A 167      10.804   1.058  16.977  1.00  0.00           H  
ATOM   2834 2HH2 ARG A 167      10.470  -0.343  17.970  1.00  0.00           H  
ATOM   2835  N   GLU A 168      15.575   2.714  11.771  1.00  0.00           N  
ATOM   2836  CA  GLU A 168      14.751   3.341  10.741  1.00  0.00           C  
ATOM   2837  C   GLU A 168      15.609   4.041   9.715  1.00  0.00           C  
ATOM   2838  O   GLU A 168      15.205   4.189   8.554  1.00  0.00           O  
ATOM   2839  CB  GLU A 168      13.763   4.345  11.400  1.00  0.00           C  
ATOM   2840  CG  GLU A 168      12.671   3.715  12.324  1.00  0.00           C  
ATOM   2841  CD  GLU A 168      11.695   2.725  11.715  1.00  0.00           C  
ATOM   2842  OE1 GLU A 168      11.044   3.014  10.692  1.00  0.00           O  
ATOM   2843  OE2 GLU A 168      11.596   1.618  12.284  1.00  0.00           O1-
ATOM   2844  H   GLU A 168      15.869   3.259  12.569  1.00  0.00           H  
ATOM   2845  HA  GLU A 168      14.174   2.555  10.223  1.00  0.00           H  
ATOM   2846 1HB  GLU A 168      14.321   5.061  12.004  1.00  0.00           H  
ATOM   2847 2HB  GLU A 168      13.255   4.941  10.614  1.00  0.00           H  
ATOM   2848 1HG  GLU A 168      13.162   3.188  13.142  1.00  0.00           H  
ATOM   2849 2HG  GLU A 168      12.060   4.494  12.808  1.00  0.00           H  
ATOM   2850  N   ILE A 169      16.785   4.494  10.126  1.00  0.00           N  
ATOM   2851  CA  ILE A 169      17.663   5.264   9.254  1.00  0.00           C  
ATOM   2852  C   ILE A 169      18.054   4.462   8.019  1.00  0.00           C  
ATOM   2853  O   ILE A 169      18.104   4.996   6.910  1.00  0.00           O  
ATOM   2854  CB  ILE A 169      18.934   5.704  10.005  1.00  0.00           C  
ATOM   2855  CG1 ILE A 169      18.593   6.762  11.057  1.00  0.00           C  
ATOM   2856  CG2 ILE A 169      19.971   6.235   9.028  1.00  0.00           C  
ATOM   2857  CD1 ILE A 169      19.731   7.073  12.002  1.00  0.00           C  
ATOM   2858  H   ILE A 169      17.081   4.294  11.072  1.00  0.00           H  
ATOM   2859  HA  ILE A 169      17.121   6.148   8.920  1.00  0.00           H  
ATOM   2860  HB  ILE A 169      19.353   4.852  10.539  1.00  0.00           H  
ATOM   2861 1HG1 ILE A 169      18.298   7.687  10.561  1.00  0.00           H  
ATOM   2862 2HG1 ILE A 169      17.742   6.425  11.650  1.00  0.00           H  
ATOM   2863 1HG2 ILE A 169      20.862   6.542   9.575  1.00  0.00           H  
ATOM   2864 2HG2 ILE A 169      20.234   5.453   8.316  1.00  0.00           H  
ATOM   2865 3HG2 ILE A 169      19.562   7.091   8.492  1.00  0.00           H  
ATOM   2866 1HD1 ILE A 169      19.413   7.831  12.718  1.00  0.00           H  
ATOM   2867 2HD1 ILE A 169      20.019   6.167  12.536  1.00  0.00           H  
ATOM   2868 3HD1 ILE A 169      20.583   7.446  11.434  1.00  0.00           H  
ATOM   2869  N   ILE A 170      18.330   3.177   8.215  1.00  0.00           N  
ATOM   2870  CA  ILE A 170      18.783   2.318   7.129  1.00  0.00           C  
ATOM   2871  C   ILE A 170      17.684   2.111   6.095  1.00  0.00           C  
ATOM   2872  O   ILE A 170      17.961   1.940   4.907  1.00  0.00           O  
ATOM   2873  CB  ILE A 170      19.246   0.952   7.668  1.00  0.00           C  
ATOM   2874  CG1 ILE A 170      20.087   0.221   6.618  1.00  0.00           C  
ATOM   2875  CG2 ILE A 170      18.049   0.107   8.076  1.00  0.00           C  
ATOM   2876  CD1 ILE A 170      21.401   0.901   6.307  1.00  0.00           C  
ATOM   2877  H   ILE A 170      18.223   2.787   9.141  1.00  0.00           H  
ATOM   2878  HA  ILE A 170      19.620   2.808   6.634  1.00  0.00           H  
ATOM   2879  HB  ILE A 170      19.887   1.101   8.536  1.00  0.00           H  
ATOM   2880 1HG1 ILE A 170      20.299  -0.791   6.961  1.00  0.00           H  
ATOM   2881 2HG1 ILE A 170      19.520   0.139   5.690  1.00  0.00           H  
ATOM   2882 1HG2 ILE A 170      18.394  -0.855   8.454  1.00  0.00           H  
ATOM   2883 2HG2 ILE A 170      17.489   0.623   8.856  1.00  0.00           H  
ATOM   2884 3HG2 ILE A 170      17.404  -0.052   7.212  1.00  0.00           H  
ATOM   2885 1HD1 ILE A 170      21.940   0.325   5.555  1.00  0.00           H  
ATOM   2886 2HD1 ILE A 170      21.211   1.906   5.928  1.00  0.00           H  
ATOM   2887 3HD1 ILE A 170      22.001   0.963   7.214  1.00  0.00           H  
ATOM   2888  N   GLU A 171      16.437   2.127   6.552  1.00  0.00           N  
ATOM   2889  CA  GLU A 171      15.293   1.996   5.658  1.00  0.00           C  
ATOM   2890  C   GLU A 171      15.217   3.168   4.686  1.00  0.00           C  
ATOM   2891  O   GLU A 171      14.933   2.986   3.501  1.00  0.00           O  
ATOM   2892  CB  GLU A 171      13.994   1.904   6.462  1.00  0.00           C  
ATOM   2893  CG  GLU A 171      12.738   1.763   5.615  1.00  0.00           C  
ATOM   2894  CD  GLU A 171      11.488   1.632   6.439  1.00  0.00           C  
ATOM   2895  OE1 GLU A 171      11.598   1.511   7.636  1.00  0.00           O  
ATOM   2896  OE2 GLU A 171      10.421   1.652   5.872  1.00  0.00           O1-
ATOM   2897  H   GLU A 171      16.278   2.232   7.544  1.00  0.00           H  
ATOM   2898  HA  GLU A 171      15.420   1.085   5.074  1.00  0.00           H  
ATOM   2899 1HB  GLU A 171      14.043   1.047   7.134  1.00  0.00           H  
ATOM   2900 2HB  GLU A 171      13.884   2.797   7.078  1.00  0.00           H  
ATOM   2901 1HG  GLU A 171      12.645   2.638   4.972  1.00  0.00           H  
ATOM   2902 2HG  GLU A 171      12.840   0.886   4.976  1.00  0.00           H  
ATOM   2903  N   VAL A 172      15.471   4.368   5.193  1.00  0.00           N  
ATOM   2904  CA  VAL A 172      15.450   5.569   4.367  1.00  0.00           C  
ATOM   2905  C   VAL A 172      16.553   5.535   3.317  1.00  0.00           C  
ATOM   2906  O   VAL A 172      16.330   5.882   2.157  1.00  0.00           O  
ATOM   2907  CB  VAL A 172      15.618   6.824   5.244  1.00  0.00           C  
ATOM   2908  CG1 VAL A 172      15.776   8.064   4.376  1.00  0.00           C  
ATOM   2909  CG2 VAL A 172      14.425   6.967   6.177  1.00  0.00           C  
ATOM   2910  H   VAL A 172      15.685   4.453   6.176  1.00  0.00           H  
ATOM   2911  HA  VAL A 172      14.494   5.604   3.844  1.00  0.00           H  
ATOM   2912  HB  VAL A 172      16.531   6.725   5.832  1.00  0.00           H  
ATOM   2913 1HG1 VAL A 172      15.894   8.941   5.012  1.00  0.00           H  
ATOM   2914 2HG1 VAL A 172      16.656   7.954   3.743  1.00  0.00           H  
ATOM   2915 3HG1 VAL A 172      14.891   8.186   3.752  1.00  0.00           H  
ATOM   2916 1HG2 VAL A 172      14.551   7.856   6.795  1.00  0.00           H  
ATOM   2917 2HG2 VAL A 172      13.512   7.060   5.589  1.00  0.00           H  
ATOM   2918 3HG2 VAL A 172      14.356   6.088   6.817  1.00  0.00           H  
ATOM   2919  N   VAL A 173      17.744   5.118   3.732  1.00  0.00           N  
ATOM   2920  CA  VAL A 173      18.884   5.033   2.826  1.00  0.00           C  
ATOM   2921  C   VAL A 173      18.659   3.972   1.756  1.00  0.00           C  
ATOM   2922  O   VAL A 173      18.903   4.209   0.573  1.00  0.00           O  
ATOM   2923  CB  VAL A 173      20.167   4.702   3.611  1.00  0.00           C  
ATOM   2924  CG1 VAL A 173      21.336   4.496   2.659  1.00  0.00           C  
ATOM   2925  CG2 VAL A 173      20.469   5.815   4.603  1.00  0.00           C  
ATOM   2926  H   VAL A 173      17.863   4.853   4.700  1.00  0.00           H  
ATOM   2927  HA  VAL A 173      18.990   5.996   2.325  1.00  0.00           H  
ATOM   2928  HB  VAL A 173      20.022   3.765   4.149  1.00  0.00           H  
ATOM   2929 1HG1 VAL A 173      22.235   4.263   3.231  1.00  0.00           H  
ATOM   2930 2HG1 VAL A 173      21.113   3.672   1.982  1.00  0.00           H  
ATOM   2931 3HG1 VAL A 173      21.500   5.407   2.082  1.00  0.00           H  
ATOM   2932 1HG2 VAL A 173      21.377   5.575   5.155  1.00  0.00           H  
ATOM   2933 2HG2 VAL A 173      20.608   6.754   4.065  1.00  0.00           H  
ATOM   2934 3HG2 VAL A 173      19.637   5.917   5.300  1.00  0.00           H  
ATOM   2935  N   ALA A 174      18.195   2.802   2.179  1.00  0.00           N  
ATOM   2936  CA  ALA A 174      17.951   1.696   1.259  1.00  0.00           C  
ATOM   2937  C   ALA A 174      16.817   2.023   0.295  1.00  0.00           C  
ATOM   2938  O   ALA A 174      16.899   1.728  -0.897  1.00  0.00           O  
ATOM   2939  CB  ALA A 174      17.636   0.423   2.032  1.00  0.00           C  
ATOM   2940  H   ALA A 174      18.006   2.674   3.163  1.00  0.00           H  
ATOM   2941  HA  ALA A 174      18.855   1.539   0.672  1.00  0.00           H  
ATOM   2942 1HB  ALA A 174      17.455  -0.391   1.332  1.00  0.00           H  
ATOM   2943 2HB  ALA A 174      18.479   0.170   2.675  1.00  0.00           H  
ATOM   2944 3HB  ALA A 174      16.750   0.580   2.643  1.00  0.00           H  
ATOM   2945  N   ARG A 175      15.762   2.635   0.818  1.00  0.00           N  
ATOM   2946  CA  ARG A 175      14.595   2.976   0.009  1.00  0.00           C  
ATOM   2947  C   ARG A 175      14.964   3.941  -1.110  1.00  0.00           C  
ATOM   2948  O   ARG A 175      14.583   3.742  -2.265  1.00  0.00           O  
ATOM   2949  CB  ARG A 175      13.507   3.597   0.873  1.00  0.00           C  
ATOM   2950  CG  ARG A 175      12.207   3.900   0.144  1.00  0.00           C  
ATOM   2951  CD  ARG A 175      11.184   4.467   1.060  1.00  0.00           C  
ATOM   2952  NE  ARG A 175      10.807   3.525   2.102  1.00  0.00           N  
ATOM   2953  CZ  ARG A 175       9.913   2.529   1.947  1.00  0.00           C  
ATOM   2954  NH1 ARG A 175       9.314   2.359   0.789  1.00  0.00           N1+
ATOM   2955  NH2 ARG A 175       9.638   1.724   2.958  1.00  0.00           N  
ATOM   2956  H   ARG A 175      15.765   2.871   1.800  1.00  0.00           H  
ATOM   2957  HA  ARG A 175      14.220   2.059  -0.448  1.00  0.00           H  
ATOM   2958 1HB  ARG A 175      13.273   2.929   1.700  1.00  0.00           H  
ATOM   2959 2HB  ARG A 175      13.871   4.532   1.300  1.00  0.00           H  
ATOM   2960 1HG  ARG A 175      12.395   4.622  -0.650  1.00  0.00           H  
ATOM   2961 2HG  ARG A 175      11.810   2.981  -0.287  1.00  0.00           H  
ATOM   2962 1HD  ARG A 175      11.579   5.363   1.537  1.00  0.00           H  
ATOM   2963 2HD  ARG A 175      10.290   4.722   0.492  1.00  0.00           H  
ATOM   2964  HE  ARG A 175      11.247   3.625   3.007  1.00  0.00           H  
ATOM   2965 1HH1 ARG A 175       9.524   2.974   0.016  1.00  0.00           H  
ATOM   2966 2HH1 ARG A 175       8.644   1.612   0.673  1.00  0.00           H  
ATOM   2967 1HH2 ARG A 175      10.099   1.856   3.848  1.00  0.00           H  
ATOM   2968 2HH2 ARG A 175       8.969   0.979   2.842  1.00  0.00           H  
ATOM   2969  N   ALA A 176      15.708   4.985  -0.764  1.00  0.00           N  
ATOM   2970  CA  ALA A 176      16.147   5.971  -1.743  1.00  0.00           C  
ATOM   2971  C   ALA A 176      17.060   5.340  -2.788  1.00  0.00           C  
ATOM   2972  O   ALA A 176      16.945   5.625  -3.979  1.00  0.00           O  
ATOM   2973  CB  ALA A 176      16.854   7.126  -1.049  1.00  0.00           C  
ATOM   2974  H   ALA A 176      15.976   5.099   0.204  1.00  0.00           H  
ATOM   2975  HA  ALA A 176      15.267   6.354  -2.258  1.00  0.00           H  
ATOM   2976 1HB  ALA A 176      17.176   7.855  -1.793  1.00  0.00           H  
ATOM   2977 2HB  ALA A 176      16.170   7.603  -0.347  1.00  0.00           H  
ATOM   2978 3HB  ALA A 176      17.723   6.751  -0.511  1.00  0.00           H  
ATOM   2979  N   ALA A 177      17.967   4.483  -2.333  1.00  0.00           N  
ATOM   2980  CA  ALA A 177      18.936   3.852  -3.221  1.00  0.00           C  
ATOM   2981  C   ALA A 177      18.241   3.024  -4.296  1.00  0.00           C  
ATOM   2982  O   ALA A 177      18.634   3.049  -5.462  1.00  0.00           O  
ATOM   2983  CB  ALA A 177      19.897   2.982  -2.422  1.00  0.00           C  
ATOM   2984  H   ALA A 177      17.986   4.264  -1.348  1.00  0.00           H  
ATOM   2985  HA  ALA A 177      19.504   4.638  -3.719  1.00  0.00           H  
ATOM   2986 1HB  ALA A 177      20.615   2.518  -3.098  1.00  0.00           H  
ATOM   2987 2HB  ALA A 177      20.428   3.599  -1.697  1.00  0.00           H  
ATOM   2988 3HB  ALA A 177      19.338   2.208  -1.900  1.00  0.00           H  
ATOM   2989  N   LEU A 178      17.208   2.300  -3.904  1.00  0.00           N  
ATOM   2990  CA  LEU A 178      16.460   1.451  -4.827  1.00  0.00           C  
ATOM   2991  C   LEU A 178      15.796   2.277  -5.903  1.00  0.00           C  
ATOM   2992  O   LEU A 178      15.818   1.917  -7.080  1.00  0.00           O  
ATOM   2993  CB  LEU A 178      15.414   0.596  -4.057  1.00  0.00           C  
ATOM   2994  CG  LEU A 178      15.791  -0.865  -3.692  1.00  0.00           C  
ATOM   2995  CD1 LEU A 178      17.271  -0.945  -3.292  1.00  0.00           C  
ATOM   2996  CD2 LEU A 178      14.917  -1.440  -2.564  1.00  0.00           C  
ATOM   2997  H   LEU A 178      16.926   2.335  -2.935  1.00  0.00           H  
ATOM   2998  HA  LEU A 178      17.173   0.785  -5.345  1.00  0.00           H  
ATOM   2999 1HB  LEU A 178      15.178   1.097  -3.119  1.00  0.00           H  
ATOM   3000 2HB  LEU A 178      14.476   0.576  -4.646  1.00  0.00           H  
ATOM   3001  HG  LEU A 178      15.648  -1.494  -4.596  1.00  0.00           H  
ATOM   3002 1HD1 LEU A 178      17.935  -0.579  -4.098  1.00  0.00           H  
ATOM   3003 2HD1 LEU A 178      17.493  -0.347  -2.389  1.00  0.00           H  
ATOM   3004 3HD1 LEU A 178      17.579  -1.985  -3.079  1.00  0.00           H  
ATOM   3005 1HD2 LEU A 178      14.950  -0.818  -1.651  1.00  0.00           H  
ATOM   3006 2HD2 LEU A 178      13.858  -1.514  -2.875  1.00  0.00           H  
ATOM   3007 3HD2 LEU A 178      15.225  -2.464  -2.284  1.00  0.00           H  
ATOM   3008  N   HIS A 179      15.153   3.365  -5.491  1.00  0.00           N  
ATOM   3009  CA  HIS A 179      14.431   4.227  -6.419  1.00  0.00           C  
ATOM   3010  C   HIS A 179      15.377   4.864  -7.428  1.00  0.00           C  
ATOM   3011  O   HIS A 179      15.035   5.021  -8.600  1.00  0.00           O  
ATOM   3012  CB  HIS A 179      13.671   5.321  -5.662  1.00  0.00           C  
ATOM   3013  CG  HIS A 179      12.443   4.826  -4.962  1.00  0.00           C  
ATOM   3014  CD2 HIS A 179      12.001   5.015  -3.697  1.00  0.00           C  
ATOM   3015  ND1 HIS A 179      11.503   4.030  -5.583  1.00  0.00           N  
ATOM   3016  CE1 HIS A 179      10.535   3.749  -4.727  1.00  0.00           C  
ATOM   3017  NE2 HIS A 179      10.813   4.335  -3.577  1.00  0.00           N  
ATOM   3018  H   HIS A 179      15.178   3.608  -4.511  1.00  0.00           H  
ATOM   3019  HA  HIS A 179      13.720   3.609  -6.969  1.00  0.00           H  
ATOM   3020 1HB  HIS A 179      14.328   5.773  -4.919  1.00  0.00           H  
ATOM   3021 2HB  HIS A 179      13.374   6.105  -6.358  1.00  0.00           H  
ATOM   3022  HD1 HIS A 179      11.569   3.645  -6.504  1.00  0.00           H  
ATOM   3023  HD2 HIS A 179      12.402   5.568  -2.847  1.00  0.00           H  
ATOM   3024  HE1 HIS A 179       9.693   3.126  -5.027  1.00  0.00           H  
ATOM   3025  N   MET A 180      16.568   5.229  -6.967  1.00  0.00           N  
ATOM   3026  CA  MET A 180      17.582   5.810  -7.839  1.00  0.00           C  
ATOM   3027  C   MET A 180      18.033   4.815  -8.900  1.00  0.00           C  
ATOM   3028  O   MET A 180      18.258   5.183 -10.053  1.00  0.00           O  
ATOM   3029  CB  MET A 180      18.776   6.287  -7.015  1.00  0.00           C  
ATOM   3030  CG  MET A 180      18.477   7.460  -6.093  1.00  0.00           C  
ATOM   3031  SD  MET A 180      19.915   7.977  -5.135  1.00  0.00           S  
ATOM   3032  CE  MET A 180      19.180   9.196  -4.051  1.00  0.00           C  
ATOM   3033  H   MET A 180      16.777   5.100  -5.987  1.00  0.00           H  
ATOM   3034  HA  MET A 180      17.138   6.666  -8.349  1.00  0.00           H  
ATOM   3035 1HB  MET A 180      19.146   5.466  -6.402  1.00  0.00           H  
ATOM   3036 2HB  MET A 180      19.584   6.586  -7.685  1.00  0.00           H  
ATOM   3037 1HG  MET A 180      18.133   8.309  -6.683  1.00  0.00           H  
ATOM   3038 2HG  MET A 180      17.683   7.184  -5.399  1.00  0.00           H  
ATOM   3039 1HE  MET A 180      19.946   9.609  -3.394  1.00  0.00           H  
ATOM   3040 2HE  MET A 180      18.742   9.998  -4.648  1.00  0.00           H  
ATOM   3041 3HE  MET A 180      18.402   8.726  -3.448  1.00  0.00           H  
ATOM   3042  N   LEU A 181      18.165   3.555  -8.504  1.00  0.00           N  
ATOM   3043  CA  LEU A 181      18.632   2.512  -9.410  1.00  0.00           C  
ATOM   3044  C   LEU A 181      17.581   2.184 -10.462  1.00  0.00           C  
ATOM   3045  O   LEU A 181      17.912   1.818 -11.589  1.00  0.00           O  
ATOM   3046  CB  LEU A 181      18.988   1.246  -8.621  1.00  0.00           C  
ATOM   3047  CG  LEU A 181      19.699   0.144  -9.416  1.00  0.00           C  
ATOM   3048  CD1 LEU A 181      21.010   0.683  -9.971  1.00  0.00           C  
ATOM   3049  CD2 LEU A 181      19.940  -1.058  -8.515  1.00  0.00           C  
ATOM   3050  H   LEU A 181      17.935   3.312  -7.552  1.00  0.00           H  
ATOM   3051  HA  LEU A 181      19.519   2.882  -9.925  1.00  0.00           H  
ATOM   3052 1HB  LEU A 181      19.634   1.524  -7.790  1.00  0.00           H  
ATOM   3053 2HB  LEU A 181      18.070   0.821  -8.213  1.00  0.00           H  
ATOM   3054  HG  LEU A 181      19.077  -0.155 -10.261  1.00  0.00           H  
ATOM   3055 1HD1 LEU A 181      21.516  -0.100 -10.537  1.00  0.00           H  
ATOM   3056 2HD1 LEU A 181      20.807   1.530 -10.627  1.00  0.00           H  
ATOM   3057 3HD1 LEU A 181      21.648   1.006  -9.149  1.00  0.00           H  
ATOM   3058 1HD2 LEU A 181      20.445  -1.842  -9.081  1.00  0.00           H  
ATOM   3059 2HD2 LEU A 181      20.563  -0.761  -7.671  1.00  0.00           H  
ATOM   3060 3HD2 LEU A 181      18.985  -1.434  -8.147  1.00  0.00           H  
ATOM   3061  N   GLU A 182      16.315   2.331 -10.072  1.00  0.00           N  
ATOM   3062  CA  GLU A 182      15.176   2.166 -10.972  1.00  0.00           C  
ATOM   3063  C   GLU A 182      15.226   3.170 -12.098  1.00  0.00           C  
ATOM   3064  O   GLU A 182      14.814   2.866 -13.225  1.00  0.00           O  
ATOM   3065  CB  GLU A 182      13.850   2.311 -10.172  1.00  0.00           C  
ATOM   3066  CG  GLU A 182      12.542   1.989 -10.963  1.00  0.00           C  
ATOM   3067  CD  GLU A 182      12.344   0.577 -11.484  1.00  0.00           C  
ATOM   3068  OE1 GLU A 182      12.536  -0.410 -10.749  1.00  0.00           O  
ATOM   3069  OE2 GLU A 182      11.969   0.468 -12.670  1.00  0.00           O1-
ATOM   3070  H   GLU A 182      16.134   2.569  -9.108  1.00  0.00           H  
ATOM   3071  HA  GLU A 182      15.220   1.155 -11.416  1.00  0.00           H  
ATOM   3072 1HB  GLU A 182      13.873   1.649  -9.306  1.00  0.00           H  
ATOM   3073 2HB  GLU A 182      13.769   3.340  -9.765  1.00  0.00           H  
ATOM   3074 1HG  GLU A 182      11.683   2.196 -10.325  1.00  0.00           H  
ATOM   3075 2HG  GLU A 182      12.425   2.657 -11.831  1.00  0.00           H  
ATOM   3076  N   GLN A 183      15.700   4.380 -11.821  1.00  0.00           N  
ATOM   3077  CA  GLN A 183      15.841   5.397 -12.860  1.00  0.00           C  
ATOM   3078  C   GLN A 183      17.017   5.091 -13.776  1.00  0.00           C  
ATOM   3079  O   GLN A 183      16.929   5.257 -14.993  1.00  0.00           O  
ATOM   3080  CB  GLN A 183      16.015   6.783 -12.234  1.00  0.00           C  
ATOM   3081  CG  GLN A 183      14.787   7.293 -11.499  1.00  0.00           C  
ATOM   3082  CD  GLN A 183      13.599   7.486 -12.423  1.00  0.00           C  
ATOM   3083  NE2 GLN A 183      12.483   6.847 -12.091  1.00  0.00           N  
ATOM   3084  OE1 GLN A 183      13.684   8.202 -13.424  1.00  0.00           O  
ATOM   3085  H   GLN A 183      15.971   4.591 -10.872  1.00  0.00           H  
ATOM   3086  HA  GLN A 183      14.928   5.409 -13.456  1.00  0.00           H  
ATOM   3087 1HB  GLN A 183      16.845   6.761 -11.527  1.00  0.00           H  
ATOM   3088 2HB  GLN A 183      16.266   7.504 -13.011  1.00  0.00           H  
ATOM   3089 1HG  GLN A 183      14.509   6.571 -10.731  1.00  0.00           H  
ATOM   3090 2HG  GLN A 183      15.023   8.253 -11.041  1.00  0.00           H  
ATOM   3091 1HE2 GLN A 183      11.666   6.937 -12.662  1.00  0.00           H  
ATOM   3092 2HE2 GLN A 183      12.458   6.277 -11.270  1.00  0.00           H  
ATOM   3093  N   VAL A 184      18.115   4.644 -13.181  1.00  0.00           N  
ATOM   3094  CA  VAL A 184      19.323   4.312 -13.932  1.00  0.00           C  
ATOM   3095  C   VAL A 184      19.828   2.944 -13.499  1.00  0.00           C  
ATOM   3096  O   VAL A 184      20.668   2.837 -12.607  1.00  0.00           O  
ATOM   3097  CB  VAL A 184      20.420   5.368 -13.701  1.00  0.00           C  
ATOM   3098  CG1 VAL A 184      21.648   5.053 -14.542  1.00  0.00           C  
ATOM   3099  CG2 VAL A 184      19.883   6.753 -14.028  1.00  0.00           C  
ATOM   3100  H   VAL A 184      18.120   4.529 -12.177  1.00  0.00           H  
ATOM   3101  HA  VAL A 184      19.074   4.296 -14.995  1.00  0.00           H  
ATOM   3102  HB  VAL A 184      20.729   5.335 -12.656  1.00  0.00           H  
ATOM   3103 1HG1 VAL A 184      22.413   5.809 -14.367  1.00  0.00           H  
ATOM   3104 2HG1 VAL A 184      22.036   4.073 -14.266  1.00  0.00           H  
ATOM   3105 3HG1 VAL A 184      21.375   5.053 -15.598  1.00  0.00           H  
ATOM   3106 1HG2 VAL A 184      20.664   7.495 -13.862  1.00  0.00           H  
ATOM   3107 2HG2 VAL A 184      19.568   6.784 -15.072  1.00  0.00           H  
ATOM   3108 3HG2 VAL A 184      19.030   6.974 -13.386  1.00  0.00           H  
ATOM   3109  N   PRO A 185      19.318   1.897 -14.134  1.00  0.00           N  
ATOM   3110  CA  PRO A 185      19.622   0.538 -13.709  1.00  0.00           C  
ATOM   3111  C   PRO A 185      20.978   0.079 -14.226  1.00  0.00           C  
ATOM   3112  O   PRO A 185      21.060  -0.777 -15.106  1.00  0.00           O  
ATOM   3113  CB  PRO A 185      18.481  -0.277 -14.322  1.00  0.00           C  
ATOM   3114  CG  PRO A 185      18.123   0.473 -15.561  1.00  0.00           C  
ATOM   3115  CD  PRO A 185      18.253   1.921 -15.173  1.00  0.00           C  
ATOM   3116  HA  PRO A 185      19.644   0.512 -12.618  1.00  0.00           H  
ATOM   3117 1HB  PRO A 185      18.818  -1.303 -14.528  1.00  0.00           H  
ATOM   3118 2HB  PRO A 185      17.645  -0.349 -13.611  1.00  0.00           H  
ATOM   3119 1HG  PRO A 185      18.797   0.191 -16.382  1.00  0.00           H  
ATOM   3120 2HG  PRO A 185      17.104   0.210 -15.883  1.00  0.00           H  
ATOM   3121 1HD  PRO A 185      18.560   2.510 -16.050  1.00  0.00           H  
ATOM   3122 2HD  PRO A 185      17.292   2.284 -14.781  1.00  0.00           H  
ATOM   3123  N   THR A 186      22.041   0.651 -13.674  1.00  0.00           N  
ATOM   3124  CA  THR A 186      23.396   0.285 -14.063  1.00  0.00           C  
ATOM   3125  C   THR A 186      24.112  -0.451 -12.938  1.00  0.00           C  
ATOM   3126  O   THR A 186      23.936  -0.130 -11.764  1.00  0.00           O  
ATOM   3127  CB  THR A 186      24.211   1.527 -14.470  1.00  0.00           C  
ATOM   3128  CG2 THR A 186      24.261   2.529 -13.327  1.00  0.00           C  
ATOM   3129  OG1 THR A 186      25.545   1.134 -14.815  1.00  0.00           O  
ATOM   3130  H   THR A 186      21.907   1.359 -12.966  1.00  0.00           H  
ATOM   3131  HA  THR A 186      23.341  -0.374 -14.930  1.00  0.00           H  
ATOM   3132  HB  THR A 186      23.748   1.996 -15.338  1.00  0.00           H  
ATOM   3133  HG1 THR A 186      25.972   1.845 -15.299  1.00  0.00           H  
ATOM   3134 1HG2 THR A 186      24.840   3.401 -13.633  1.00  0.00           H  
ATOM   3135 2HG2 THR A 186      23.248   2.839 -13.070  1.00  0.00           H  
ATOM   3136 3HG2 THR A 186      24.731   2.069 -12.459  1.00  0.00           H  
ATOM   3137  N   PRO A 187      24.925  -1.442 -13.302  1.00  0.00           N  
ATOM   3138  CA  PRO A 187      25.670  -2.198 -12.309  1.00  0.00           C  
ATOM   3139  C   PRO A 187      26.676  -1.286 -11.599  1.00  0.00           C  
ATOM   3140  O   PRO A 187      27.123  -1.583 -10.491  1.00  0.00           O  
ATOM   3141  CB  PRO A 187      26.366  -3.280 -13.141  1.00  0.00           C  
ATOM   3142  CG  PRO A 187      26.432  -2.697 -14.512  1.00  0.00           C  
ATOM   3143  CD  PRO A 187      25.140  -1.938 -14.660  1.00  0.00           C  
ATOM   3144  HA  PRO A 187      24.964  -2.574 -11.567  1.00  0.00           H  
ATOM   3145 1HB  PRO A 187      27.359  -3.497 -12.722  1.00  0.00           H  
ATOM   3146 2HB  PRO A 187      25.787  -4.214 -13.102  1.00  0.00           H  
ATOM   3147 1HG  PRO A 187      27.317  -2.051 -14.608  1.00  0.00           H  
ATOM   3148 2HG  PRO A 187      26.541  -3.498 -15.258  1.00  0.00           H  
ATOM   3149 1HD  PRO A 187      25.275  -1.120 -15.383  1.00  0.00           H  
ATOM   3150 2HD  PRO A 187      24.347  -2.623 -14.992  1.00  0.00           H  
ATOM   3151  N   GLU A 188      27.017  -0.183 -12.254  1.00  0.00           N  
ATOM   3152  CA  GLU A 188      27.932   0.813 -11.711  1.00  0.00           C  
ATOM   3153  C   GLU A 188      27.445   1.333 -10.363  1.00  0.00           C  
ATOM   3154  O   GLU A 188      28.241   1.563  -9.453  1.00  0.00           O  
ATOM   3155  CB  GLU A 188      28.094   1.978 -12.691  1.00  0.00           C  
ATOM   3156  CG  GLU A 188      29.050   3.066 -12.221  1.00  0.00           C  
ATOM   3157  CD  GLU A 188      29.150   4.213 -13.187  1.00  0.00           C  
ATOM   3158  OE1 GLU A 188      28.538   4.146 -14.226  1.00  0.00           O  
ATOM   3159  OE2 GLU A 188      29.840   5.159 -12.886  1.00  0.00           O1-
ATOM   3160  H   GLU A 188      26.629  -0.014 -13.172  1.00  0.00           H  
ATOM   3161  HA  GLU A 188      28.900   0.336 -11.555  1.00  0.00           H  
ATOM   3162 1HB  GLU A 188      28.459   1.602 -13.647  1.00  0.00           H  
ATOM   3163 2HB  GLU A 188      27.123   2.440 -12.869  1.00  0.00           H  
ATOM   3164 1HG  GLU A 188      28.708   3.445 -11.259  1.00  0.00           H  
ATOM   3165 2HG  GLU A 188      30.038   2.630 -12.079  1.00  0.00           H  
ATOM   3166  N   LEU A 189      26.135   1.515 -10.244  1.00  0.00           N  
ATOM   3167  CA  LEU A 189      25.545   2.043  -9.020  1.00  0.00           C  
ATOM   3168  C   LEU A 189      25.335   0.944  -7.989  1.00  0.00           C  
ATOM   3169  O   LEU A 189      25.507   1.161  -6.790  1.00  0.00           O  
ATOM   3170  CB  LEU A 189      24.205   2.724  -9.329  1.00  0.00           C  
ATOM   3171  CG  LEU A 189      24.292   4.025 -10.140  1.00  0.00           C  
ATOM   3172  CD1 LEU A 189      22.897   4.432 -10.595  1.00  0.00           C  
ATOM   3173  CD2 LEU A 189      24.930   5.112  -9.291  1.00  0.00           C  
ATOM   3174  H   LEU A 189      25.533   1.282 -11.020  1.00  0.00           H  
ATOM   3175  HA  LEU A 189      26.237   2.773  -8.596  1.00  0.00           H  
ATOM   3176 1HB  LEU A 189      23.582   2.027  -9.886  1.00  0.00           H  
ATOM   3177 2HB  LEU A 189      23.707   2.955  -8.388  1.00  0.00           H  
ATOM   3178  HG  LEU A 189      24.896   3.858 -11.032  1.00  0.00           H  
ATOM   3179 1HD1 LEU A 189      22.958   5.356 -11.172  1.00  0.00           H  
ATOM   3180 2HD1 LEU A 189      22.470   3.644 -11.217  1.00  0.00           H  
ATOM   3181 3HD1 LEU A 189      22.262   4.591  -9.723  1.00  0.00           H  
ATOM   3182 1HD2 LEU A 189      24.992   6.034  -9.867  1.00  0.00           H  
ATOM   3183 2HD2 LEU A 189      24.326   5.281  -8.401  1.00  0.00           H  
ATOM   3184 3HD2 LEU A 189      25.933   4.800  -8.996  1.00  0.00           H  
ATOM   3185  N   ALA A 190      24.963  -0.242  -8.462  1.00  0.00           N  
ATOM   3186  CA  ALA A 190      24.632  -1.350  -7.576  1.00  0.00           C  
ATOM   3187  C   ALA A 190      25.781  -1.657  -6.624  1.00  0.00           C  
ATOM   3188  O   ALA A 190      25.565  -1.913  -5.438  1.00  0.00           O  
ATOM   3189  CB  ALA A 190      24.272  -2.587  -8.386  1.00  0.00           C  
ATOM   3190  H   ALA A 190      24.909  -0.377  -9.461  1.00  0.00           H  
ATOM   3191  HA  ALA A 190      23.769  -1.058  -6.977  1.00  0.00           H  
ATOM   3192 1HB  ALA A 190      24.027  -3.406  -7.710  1.00  0.00           H  
ATOM   3193 2HB  ALA A 190      23.412  -2.369  -9.019  1.00  0.00           H  
ATOM   3194 3HB  ALA A 190      25.118  -2.872  -9.009  1.00  0.00           H  
ATOM   3195  N   GLU A 191      27.002  -1.633  -7.149  1.00  0.00           N  
ATOM   3196  CA  GLU A 191      28.189  -1.866  -6.338  1.00  0.00           C  
ATOM   3197  C   GLU A 191      28.331  -0.807  -5.251  1.00  0.00           C  
ATOM   3198  O   GLU A 191      28.587  -1.125  -4.091  1.00  0.00           O  
ATOM   3199  CB  GLU A 191      29.441  -1.881  -7.217  1.00  0.00           C  
ATOM   3200  CG  GLU A 191      30.735  -2.156  -6.464  1.00  0.00           C  
ATOM   3201  CD  GLU A 191      31.939  -2.194  -7.364  1.00  0.00           C  
ATOM   3202  OE1 GLU A 191      31.774  -2.052  -8.552  1.00  0.00           O  
ATOM   3203  OE2 GLU A 191      33.025  -2.365  -6.863  1.00  0.00           O1-
ATOM   3204  H   GLU A 191      27.108  -1.447  -8.137  1.00  0.00           H  
ATOM   3205  HA  GLU A 191      28.080  -2.834  -5.847  1.00  0.00           H  
ATOM   3206 1HB  GLU A 191      29.335  -2.644  -7.989  1.00  0.00           H  
ATOM   3207 2HB  GLU A 191      29.544  -0.920  -7.720  1.00  0.00           H  
ATOM   3208 1HG  GLU A 191      30.880  -1.377  -5.716  1.00  0.00           H  
ATOM   3209 2HG  GLU A 191      30.646  -3.108  -5.944  1.00  0.00           H  
ATOM   3210  N   LEU A 192      28.164   0.454  -5.636  1.00  0.00           N  
ATOM   3211  CA  LEU A 192      28.316   1.565  -4.706  1.00  0.00           C  
ATOM   3212  C   LEU A 192      27.219   1.553  -3.650  1.00  0.00           C  
ATOM   3213  O   LEU A 192      27.485   1.742  -2.463  1.00  0.00           O  
ATOM   3214  CB  LEU A 192      28.291   2.898  -5.465  1.00  0.00           C  
ATOM   3215  CG  LEU A 192      28.351   4.160  -4.594  1.00  0.00           C  
ATOM   3216  CD1 LEU A 192      29.653   4.171  -3.804  1.00  0.00           C  
ATOM   3217  CD2 LEU A 192      28.238   5.393  -5.479  1.00  0.00           C  
ATOM   3218  H   LEU A 192      27.925   0.647  -6.599  1.00  0.00           H  
ATOM   3219  HA  LEU A 192      29.272   1.452  -4.195  1.00  0.00           H  
ATOM   3220 1HB  LEU A 192      29.139   2.926  -6.147  1.00  0.00           H  
ATOM   3221 2HB  LEU A 192      27.375   2.945  -6.054  1.00  0.00           H  
ATOM   3222  HG  LEU A 192      27.528   4.149  -3.880  1.00  0.00           H  
ATOM   3223 1HD1 LEU A 192      29.695   5.067  -3.186  1.00  0.00           H  
ATOM   3224 2HD1 LEU A 192      29.698   3.288  -3.166  1.00  0.00           H  
ATOM   3225 3HD1 LEU A 192      30.497   4.165  -4.493  1.00  0.00           H  
ATOM   3226 1HD2 LEU A 192      28.280   6.290  -4.860  1.00  0.00           H  
ATOM   3227 2HD2 LEU A 192      29.062   5.405  -6.193  1.00  0.00           H  
ATOM   3228 3HD2 LEU A 192      27.291   5.368  -6.018  1.00  0.00           H  
ATOM   3229  N   MET A 193      25.985   1.330  -4.089  1.00  0.00           N  
ATOM   3230  CA  MET A 193      24.827   1.425  -3.205  1.00  0.00           C  
ATOM   3231  C   MET A 193      24.923   0.421  -2.064  1.00  0.00           C  
ATOM   3232  O   MET A 193      24.603   0.738  -0.917  1.00  0.00           O  
ATOM   3233  CB  MET A 193      23.539   1.210  -3.997  1.00  0.00           C  
ATOM   3234  CG  MET A 193      23.160   2.367  -4.910  1.00  0.00           C  
ATOM   3235  SD  MET A 193      21.737   1.993  -5.954  1.00  0.00           S  
ATOM   3236  CE  MET A 193      21.386   3.609  -6.639  1.00  0.00           C  
ATOM   3237  H   MET A 193      25.843   1.089  -5.060  1.00  0.00           H  
ATOM   3238  HA  MET A 193      24.815   2.425  -2.771  1.00  0.00           H  
ATOM   3239 1HB  MET A 193      23.635   0.316  -4.613  1.00  0.00           H  
ATOM   3240 2HB  MET A 193      22.711   1.044  -3.307  1.00  0.00           H  
ATOM   3241 1HG  MET A 193      22.925   3.244  -4.308  1.00  0.00           H  
ATOM   3242 2HG  MET A 193      24.004   2.613  -5.555  1.00  0.00           H  
ATOM   3243 1HE  MET A 193      20.528   3.542  -7.308  1.00  0.00           H  
ATOM   3244 2HE  MET A 193      21.163   4.307  -5.831  1.00  0.00           H  
ATOM   3245 3HE  MET A 193      22.253   3.965  -7.196  1.00  0.00           H  
ATOM   3246  N   LEU A 194      25.364  -0.791  -2.384  1.00  0.00           N  
ATOM   3247  CA  LEU A 194      25.515  -1.841  -1.383  1.00  0.00           C  
ATOM   3248  C   LEU A 194      26.585  -1.477  -0.362  1.00  0.00           C  
ATOM   3249  O   LEU A 194      26.413  -1.698   0.837  1.00  0.00           O  
ATOM   3250  CB  LEU A 194      25.874  -3.170  -2.059  1.00  0.00           C  
ATOM   3251  CG  LEU A 194      26.019  -4.375  -1.121  1.00  0.00           C  
ATOM   3252  CD1 LEU A 194      24.712  -4.596  -0.371  1.00  0.00           C  
ATOM   3253  CD2 LEU A 194      26.400  -5.606  -1.931  1.00  0.00           C  
ATOM   3254  H   LEU A 194      25.602  -0.990  -3.344  1.00  0.00           H  
ATOM   3255  HA  LEU A 194      24.567  -1.940  -0.852  1.00  0.00           H  
ATOM   3256 1HB  LEU A 194      25.101  -3.409  -2.788  1.00  0.00           H  
ATOM   3257 2HB  LEU A 194      26.818  -3.046  -2.588  1.00  0.00           H  
ATOM   3258  HG  LEU A 194      26.796  -4.171  -0.384  1.00  0.00           H  
ATOM   3259 1HD1 LEU A 194      24.815  -5.452   0.295  1.00  0.00           H  
ATOM   3260 2HD1 LEU A 194      24.474  -3.708   0.215  1.00  0.00           H  
ATOM   3261 3HD1 LEU A 194      23.911  -4.786  -1.085  1.00  0.00           H  
ATOM   3262 1HD2 LEU A 194      26.503  -6.462  -1.264  1.00  0.00           H  
ATOM   3263 2HD2 LEU A 194      25.622  -5.811  -2.667  1.00  0.00           H  
ATOM   3264 3HD2 LEU A 194      27.346  -5.427  -2.442  1.00  0.00           H  
ATOM   3265  N   GLN A 195      27.691  -0.921  -0.844  1.00  0.00           N  
ATOM   3266  CA  GLN A 195      28.787  -0.514   0.026  1.00  0.00           C  
ATOM   3267  C   GLN A 195      28.341   0.564   1.006  1.00  0.00           C  
ATOM   3268  O   GLN A 195      28.742   0.562   2.169  1.00  0.00           O  
ATOM   3269  CB  GLN A 195      29.971  -0.009  -0.804  1.00  0.00           C  
ATOM   3270  CG  GLN A 195      30.691  -1.094  -1.586  1.00  0.00           C  
ATOM   3271  CD  GLN A 195      31.694  -0.528  -2.573  1.00  0.00           C  
ATOM   3272  NE2 GLN A 195      32.684  -1.334  -2.938  1.00  0.00           N  
ATOM   3273  OE1 GLN A 195      31.580   0.623  -3.003  1.00  0.00           O  
ATOM   3274  H   GLN A 195      27.823  -0.900  -1.845  1.00  0.00           H  
ATOM   3275  HA  GLN A 195      29.102  -1.382   0.605  1.00  0.00           H  
ATOM   3276 1HB  GLN A 195      29.624   0.743  -1.513  1.00  0.00           H  
ATOM   3277 2HB  GLN A 195      30.697   0.471  -0.147  1.00  0.00           H  
ATOM   3278 1HG  GLN A 195      31.225  -1.738  -0.887  1.00  0.00           H  
ATOM   3279 2HG  GLN A 195      29.955  -1.676  -2.141  1.00  0.00           H  
ATOM   3280 1HE2 GLN A 195      33.376  -1.016  -3.587  1.00  0.00           H  
ATOM   3281 2HE2 GLN A 195      32.738  -2.261  -2.565  1.00  0.00           H  
ATOM   3282  N   ILE A 196      27.510   1.483   0.528  1.00  0.00           N  
ATOM   3283  CA  ILE A 196      26.958   2.533   1.377  1.00  0.00           C  
ATOM   3284  C   ILE A 196      26.068   1.949   2.466  1.00  0.00           C  
ATOM   3285  O   ILE A 196      26.154   2.343   3.629  1.00  0.00           O  
ATOM   3286  CB  ILE A 196      26.153   3.546   0.543  1.00  0.00           C  
ATOM   3287  CG1 ILE A 196      27.085   4.352  -0.364  1.00  0.00           C  
ATOM   3288  CG2 ILE A 196      25.359   4.471   1.453  1.00  0.00           C  
ATOM   3289  CD1 ILE A 196      26.364   5.156  -1.422  1.00  0.00           C  
ATOM   3290  H   ILE A 196      27.253   1.453  -0.448  1.00  0.00           H  
ATOM   3291  HA  ILE A 196      27.789   3.045   1.864  1.00  0.00           H  
ATOM   3292  HB  ILE A 196      25.462   3.013  -0.109  1.00  0.00           H  
ATOM   3293 1HG1 ILE A 196      27.678   5.038   0.241  1.00  0.00           H  
ATOM   3294 2HG1 ILE A 196      27.780   3.677  -0.865  1.00  0.00           H  
ATOM   3295 1HG2 ILE A 196      24.796   5.181   0.848  1.00  0.00           H  
ATOM   3296 2HG2 ILE A 196      24.669   3.883   2.057  1.00  0.00           H  
ATOM   3297 3HG2 ILE A 196      26.042   5.013   2.106  1.00  0.00           H  
ATOM   3298 1HD1 ILE A 196      27.092   5.699  -2.025  1.00  0.00           H  
ATOM   3299 2HD1 ILE A 196      25.792   4.484  -2.062  1.00  0.00           H  
ATOM   3300 3HD1 ILE A 196      25.689   5.864  -0.944  1.00  0.00           H  
ATOM   3301  N   ILE A 197      25.212   1.009   2.082  1.00  0.00           N  
ATOM   3302  CA  ILE A 197      24.337   0.334   3.035  1.00  0.00           C  
ATOM   3303  C   ILE A 197      25.141  -0.352   4.131  1.00  0.00           C  
ATOM   3304  O   ILE A 197      24.787  -0.285   5.309  1.00  0.00           O  
ATOM   3305  CB  ILE A 197      23.448  -0.703   2.325  1.00  0.00           C  
ATOM   3306  CG1 ILE A 197      22.424  -0.003   1.426  1.00  0.00           C  
ATOM   3307  CG2 ILE A 197      22.748  -1.590   3.343  1.00  0.00           C  
ATOM   3308  CD1 ILE A 197      21.414   0.829   2.184  1.00  0.00           C  
ATOM   3309  H   ILE A 197      25.166   0.754   1.107  1.00  0.00           H  
ATOM   3310  HA  ILE A 197      23.693   1.080   3.501  1.00  0.00           H  
ATOM   3311  HB  ILE A 197      24.062  -1.326   1.676  1.00  0.00           H  
ATOM   3312 1HG1 ILE A 197      22.943   0.648   0.723  1.00  0.00           H  
ATOM   3313 2HG1 ILE A 197      21.883  -0.748   0.843  1.00  0.00           H  
ATOM   3314 1HG2 ILE A 197      22.123  -2.316   2.824  1.00  0.00           H  
ATOM   3315 2HG2 ILE A 197      23.492  -2.113   3.941  1.00  0.00           H  
ATOM   3316 3HG2 ILE A 197      22.125  -0.975   3.994  1.00  0.00           H  
ATOM   3317 1HD1 ILE A 197      20.723   1.293   1.479  1.00  0.00           H  
ATOM   3318 2HD1 ILE A 197      20.858   0.189   2.870  1.00  0.00           H  
ATOM   3319 3HD1 ILE A 197      21.931   1.604   2.748  1.00  0.00           H  
ATOM   3320  N   ILE A 198      26.225  -1.012   3.739  1.00  0.00           N  
ATOM   3321  CA  ILE A 198      27.114  -1.663   4.693  1.00  0.00           C  
ATOM   3322  C   ILE A 198      27.713  -0.656   5.664  1.00  0.00           C  
ATOM   3323  O   ILE A 198      27.728  -0.878   6.875  1.00  0.00           O  
ATOM   3324  CB  ILE A 198      28.246  -2.412   3.967  1.00  0.00           C  
ATOM   3325  CG1 ILE A 198      27.691  -3.638   3.236  1.00  0.00           C  
ATOM   3326  CG2 ILE A 198      29.330  -2.822   4.951  1.00  0.00           C  
ATOM   3327  CD1 ILE A 198      28.648  -4.232   2.227  1.00  0.00           C  
ATOM   3328  H   ILE A 198      26.440  -1.063   2.753  1.00  0.00           H  
ATOM   3329  HA  ILE A 198      26.525  -2.375   5.273  1.00  0.00           H  
ATOM   3330  HB  ILE A 198      28.683  -1.764   3.208  1.00  0.00           H  
ATOM   3331 1HG1 ILE A 198      27.437  -4.410   3.961  1.00  0.00           H  
ATOM   3332 2HG1 ILE A 198      26.773  -3.366   2.714  1.00  0.00           H  
ATOM   3333 1HG2 ILE A 198      30.122  -3.351   4.421  1.00  0.00           H  
ATOM   3334 2HG2 ILE A 198      29.743  -1.933   5.427  1.00  0.00           H  
ATOM   3335 3HG2 ILE A 198      28.903  -3.475   5.712  1.00  0.00           H  
ATOM   3336 1HD1 ILE A 198      28.184  -5.096   1.750  1.00  0.00           H  
ATOM   3337 2HD1 ILE A 198      28.889  -3.485   1.470  1.00  0.00           H  
ATOM   3338 3HD1 ILE A 198      29.561  -4.544   2.732  1.00  0.00           H  
ATOM   3339  N   LYS A 199      28.208   0.455   5.126  1.00  0.00           N  
ATOM   3340  CA  LYS A 199      28.817   1.497   5.944  1.00  0.00           C  
ATOM   3341  C   LYS A 199      27.836   2.029   6.980  1.00  0.00           C  
ATOM   3342  O   LYS A 199      28.185   2.210   8.146  1.00  0.00           O  
ATOM   3343  CB  LYS A 199      29.323   2.640   5.063  1.00  0.00           C  
ATOM   3344  CG  LYS A 199      30.576   2.310   4.263  1.00  0.00           C  
ATOM   3345  CD  LYS A 199      30.983   3.472   3.369  1.00  0.00           C  
ATOM   3346  CE  LYS A 199      32.211   3.130   2.539  1.00  0.00           C  
ATOM   3347  NZ  LYS A 199      32.606   4.249   1.641  1.00  0.00           N1+
ATOM   3348  H   LYS A 199      28.161   0.580   4.125  1.00  0.00           H  
ATOM   3349  HA  LYS A 199      29.660   1.059   6.477  1.00  0.00           H  
ATOM   3350 1HB  LYS A 199      28.543   2.931   4.359  1.00  0.00           H  
ATOM   3351 2HB  LYS A 199      29.543   3.509   5.685  1.00  0.00           H  
ATOM   3352 1HG  LYS A 199      31.396   2.084   4.946  1.00  0.00           H  
ATOM   3353 2HG  LYS A 199      30.391   1.434   3.643  1.00  0.00           H  
ATOM   3354 1HD  LYS A 199      30.159   3.722   2.698  1.00  0.00           H  
ATOM   3355 2HD  LYS A 199      31.204   4.345   3.984  1.00  0.00           H  
ATOM   3356 1HE  LYS A 199      33.045   2.901   3.201  1.00  0.00           H  
ATOM   3357 2HE  LYS A 199      32.006   2.249   1.931  1.00  0.00           H  
ATOM   3358 1HZ  LYS A 199      33.422   3.983   1.108  1.00  0.00           H  
ATOM   3359 2HZ  LYS A 199      31.846   4.458   1.008  1.00  0.00           H  
ATOM   3360 3HZ  LYS A 199      32.817   5.067   2.194  1.00  0.00           H  
ATOM   3361  N   VAL A 200      26.604   2.277   6.547  1.00  0.00           N  
ATOM   3362  CA  VAL A 200      25.584   2.844   7.422  1.00  0.00           C  
ATOM   3363  C   VAL A 200      25.246   1.892   8.562  1.00  0.00           C  
ATOM   3364  O   VAL A 200      25.150   2.302   9.718  1.00  0.00           O  
ATOM   3365  CB  VAL A 200      24.305   3.155   6.621  1.00  0.00           C  
ATOM   3366  CG1 VAL A 200      23.167   3.528   7.559  1.00  0.00           C  
ATOM   3367  CG2 VAL A 200      24.576   4.275   5.628  1.00  0.00           C  
ATOM   3368  H   VAL A 200      26.368   2.068   5.587  1.00  0.00           H  
ATOM   3369  HA  VAL A 200      25.983   3.760   7.858  1.00  0.00           H  
ATOM   3370  HB  VAL A 200      23.998   2.258   6.083  1.00  0.00           H  
ATOM   3371 1HG1 VAL A 200      22.271   3.745   6.976  1.00  0.00           H  
ATOM   3372 2HG1 VAL A 200      22.967   2.698   8.236  1.00  0.00           H  
ATOM   3373 3HG1 VAL A 200      23.445   4.410   8.136  1.00  0.00           H  
ATOM   3374 1HG2 VAL A 200      23.668   4.489   5.065  1.00  0.00           H  
ATOM   3375 2HG2 VAL A 200      24.889   5.170   6.166  1.00  0.00           H  
ATOM   3376 3HG2 VAL A 200      25.365   3.970   4.941  1.00  0.00           H  
ATOM   3377  N   ILE A 201      25.067   0.618   8.229  1.00  0.00           N  
ATOM   3378  CA  ILE A 201      24.697  -0.387   9.218  1.00  0.00           C  
ATOM   3379  C   ILE A 201      25.755  -0.500  10.310  1.00  0.00           C  
ATOM   3380  O   ILE A 201      25.432  -0.552  11.497  1.00  0.00           O  
ATOM   3381  CB  ILE A 201      24.493  -1.761   8.555  1.00  0.00           C  
ATOM   3382  CG1 ILE A 201      23.232  -1.753   7.687  1.00  0.00           C  
ATOM   3383  CG2 ILE A 201      24.410  -2.854   9.610  1.00  0.00           C  
ATOM   3384  CD1 ILE A 201      23.104  -2.960   6.785  1.00  0.00           C  
ATOM   3385  H   ILE A 201      25.188   0.339   7.266  1.00  0.00           H  
ATOM   3386  HA  ILE A 201      23.764  -0.074   9.688  1.00  0.00           H  
ATOM   3387  HB  ILE A 201      25.331  -1.973   7.892  1.00  0.00           H  
ATOM   3388 1HG1 ILE A 201      22.351  -1.709   8.326  1.00  0.00           H  
ATOM   3389 2HG1 ILE A 201      23.227  -0.860   7.062  1.00  0.00           H  
ATOM   3390 1HG2 ILE A 201      24.266  -3.819   9.124  1.00  0.00           H  
ATOM   3391 2HG2 ILE A 201      25.334  -2.873  10.186  1.00  0.00           H  
ATOM   3392 3HG2 ILE A 201      23.571  -2.654  10.276  1.00  0.00           H  
ATOM   3393 1HD1 ILE A 201      22.187  -2.882   6.202  1.00  0.00           H  
ATOM   3394 2HD1 ILE A 201      23.960  -3.004   6.111  1.00  0.00           H  
ATOM   3395 3HD1 ILE A 201      23.072  -3.865   7.391  1.00  0.00           H  
ATOM   3396  N   ARG A 202      27.018  -0.538   9.901  1.00  0.00           N  
ATOM   3397  CA  ARG A 202      28.126  -0.630  10.844  1.00  0.00           C  
ATOM   3398  C   ARG A 202      28.044   0.464  11.900  1.00  0.00           C  
ATOM   3399  O   ARG A 202      28.283   0.219  13.082  1.00  0.00           O  
ATOM   3400  CB  ARG A 202      29.458  -0.530  10.116  1.00  0.00           C  
ATOM   3401  CG  ARG A 202      29.835  -1.756   9.301  1.00  0.00           C  
ATOM   3402  CD  ARG A 202      31.083  -1.537   8.524  1.00  0.00           C  
ATOM   3403  NE  ARG A 202      31.429  -2.695   7.715  1.00  0.00           N  
ATOM   3404  CZ  ARG A 202      32.408  -2.717   6.791  1.00  0.00           C  
ATOM   3405  NH1 ARG A 202      33.128  -1.639   6.570  1.00  0.00           N1+
ATOM   3406  NH2 ARG A 202      32.646  -3.822   6.106  1.00  0.00           N  
ATOM   3407  H   ARG A 202      27.216  -0.501   8.912  1.00  0.00           H  
ATOM   3408  HA  ARG A 202      28.056  -1.592  11.354  1.00  0.00           H  
ATOM   3409 1HB  ARG A 202      29.438   0.323   9.439  1.00  0.00           H  
ATOM   3410 2HB  ARG A 202      30.255  -0.356  10.839  1.00  0.00           H  
ATOM   3411 1HG  ARG A 202      29.992  -2.603   9.969  1.00  0.00           H  
ATOM   3412 2HG  ARG A 202      29.032  -1.989   8.601  1.00  0.00           H  
ATOM   3413 1HD  ARG A 202      30.952  -0.683   7.859  1.00  0.00           H  
ATOM   3414 2HD  ARG A 202      31.907  -1.340   9.208  1.00  0.00           H  
ATOM   3415  HE  ARG A 202      30.897  -3.543   7.857  1.00  0.00           H  
ATOM   3416 1HH1 ARG A 202      32.947  -0.794   7.093  1.00  0.00           H  
ATOM   3417 2HH1 ARG A 202      33.862  -1.656   5.877  1.00  0.00           H  
ATOM   3418 1HH2 ARG A 202      32.092  -4.650   6.276  1.00  0.00           H  
ATOM   3419 2HH2 ARG A 202      33.379  -3.838   5.413  1.00  0.00           H  
ATOM   3420  N   GLU A 203      27.706   1.673  11.467  1.00  0.00           N  
ATOM   3421  CA  GLU A 203      27.606   2.812  12.371  1.00  0.00           C  
ATOM   3422  C   GLU A 203      26.361   2.713  13.244  1.00  0.00           C  
ATOM   3423  O   GLU A 203      26.386   3.077  14.421  1.00  0.00           O  
ATOM   3424  CB  GLU A 203      27.584   4.122  11.580  1.00  0.00           C  
ATOM   3425  CG  GLU A 203      28.877   4.431  10.839  1.00  0.00           C  
ATOM   3426  CD  GLU A 203      30.064   4.541  11.755  1.00  0.00           C  
ATOM   3427  OE1 GLU A 203      29.985   5.271  12.714  1.00  0.00           O  
ATOM   3428  OE2 GLU A 203      31.051   3.893  11.495  1.00  0.00           O1-
ATOM   3429  H   GLU A 203      27.512   1.808  10.484  1.00  0.00           H  
ATOM   3430  HA  GLU A 203      28.477   2.801  13.026  1.00  0.00           H  
ATOM   3431 1HB  GLU A 203      26.777   4.090  10.847  1.00  0.00           H  
ATOM   3432 2HB  GLU A 203      27.379   4.952  12.256  1.00  0.00           H  
ATOM   3433 1HG  GLU A 203      29.065   3.641  10.113  1.00  0.00           H  
ATOM   3434 2HG  GLU A 203      28.756   5.366  10.294  1.00  0.00           H  
ATOM   3435  N   LEU A 204      25.274   2.217  12.664  1.00  0.00           N  
ATOM   3436  CA  LEU A 204      24.025   2.047  13.397  1.00  0.00           C  
ATOM   3437  C   LEU A 204      24.187   1.052  14.537  1.00  0.00           C  
ATOM   3438  O   LEU A 204      23.656   1.253  15.630  1.00  0.00           O  
ATOM   3439  CB  LEU A 204      22.915   1.572  12.450  1.00  0.00           C  
ATOM   3440  CG  LEU A 204      22.434   2.602  11.419  1.00  0.00           C  
ATOM   3441  CD1 LEU A 204      21.477   1.933  10.442  1.00  0.00           C  
ATOM   3442  CD2 LEU A 204      21.762   3.762  12.137  1.00  0.00           C  
ATOM   3443  H   LEU A 204      25.314   1.951  11.691  1.00  0.00           H  
ATOM   3444  HA  LEU A 204      23.752   3.010  13.829  1.00  0.00           H  
ATOM   3445 1HB  LEU A 204      23.274   0.700  11.904  1.00  0.00           H  
ATOM   3446 2HB  LEU A 204      22.054   1.273  13.046  1.00  0.00           H  
ATOM   3447  HG  LEU A 204      23.287   2.972  10.850  1.00  0.00           H  
ATOM   3448 1HD1 LEU A 204      21.136   2.665   9.709  1.00  0.00           H  
ATOM   3449 2HD1 LEU A 204      21.990   1.120   9.929  1.00  0.00           H  
ATOM   3450 3HD1 LEU A 204      20.620   1.537  10.985  1.00  0.00           H  
ATOM   3451 1HD2 LEU A 204      21.421   4.494  11.404  1.00  0.00           H  
ATOM   3452 2HD2 LEU A 204      20.908   3.393  12.705  1.00  0.00           H  
ATOM   3453 3HD2 LEU A 204      22.473   4.232  12.815  1.00  0.00           H  
ATOM   3454  N   LEU A 205      24.922  -0.024  14.279  1.00  0.00           N  
ATOM   3455  CA  LEU A 205      25.126  -1.070  15.274  1.00  0.00           C  
ATOM   3456  C   LEU A 205      25.934  -0.553  16.457  1.00  0.00           C  
ATOM   3457  O   LEU A 205      25.624  -0.853  17.610  1.00  0.00           O  
ATOM   3458  CB  LEU A 205      25.844  -2.269  14.642  1.00  0.00           C  
ATOM   3459  CG  LEU A 205      25.073  -2.998  13.534  1.00  0.00           C  
ATOM   3460  CD1 LEU A 205      26.015  -3.936  12.792  1.00  0.00           C  
ATOM   3461  CD2 LEU A 205      23.908  -3.762  14.144  1.00  0.00           C  
ATOM   3462  H   LEU A 205      25.349  -0.120  13.368  1.00  0.00           H  
ATOM   3463  HA  LEU A 205      24.153  -1.402  15.633  1.00  0.00           H  
ATOM   3464 1HB  LEU A 205      26.787  -1.927  14.219  1.00  0.00           H  
ATOM   3465 2HB  LEU A 205      26.063  -2.995  15.425  1.00  0.00           H  
ATOM   3466  HG  LEU A 205      24.694  -2.270  12.816  1.00  0.00           H  
ATOM   3467 1HD1 LEU A 205      25.467  -4.454  12.004  1.00  0.00           H  
ATOM   3468 2HD1 LEU A 205      26.828  -3.360  12.349  1.00  0.00           H  
ATOM   3469 3HD1 LEU A 205      26.424  -4.667  13.489  1.00  0.00           H  
ATOM   3470 1HD2 LEU A 205      23.359  -4.280  13.356  1.00  0.00           H  
ATOM   3471 2HD2 LEU A 205      24.287  -4.491  14.861  1.00  0.00           H  
ATOM   3472 3HD2 LEU A 205      23.242  -3.065  14.653  1.00  0.00           H  
ATOM   3473  N   LYS A 206      26.971   0.226  16.166  1.00  0.00           N  
ATOM   3474  CA  LYS A 206      27.782   0.843  17.208  1.00  0.00           C  
ATOM   3475  C   LYS A 206      26.968   1.837  18.023  1.00  0.00           C  
ATOM   3476  O   LYS A 206      27.025   1.841  19.253  1.00  0.00           O  
ATOM   3477  CB  LYS A 206      29.001   1.536  16.597  1.00  0.00           C  
ATOM   3478  CG  LYS A 206      30.070   0.585  16.075  1.00  0.00           C  
ATOM   3479  CD  LYS A 206      31.312   1.342  15.629  1.00  0.00           C  
ATOM   3480  CE  LYS A 206      31.074   2.074  14.316  1.00  0.00           C  
ATOM   3481  NZ  LYS A 206      32.328   2.660  13.771  1.00  0.00           N1+
ATOM   3482  H   LYS A 206      27.203   0.393  15.197  1.00  0.00           H  
ATOM   3483  HA  LYS A 206      28.122   0.057  17.882  1.00  0.00           H  
ATOM   3484 1HB  LYS A 206      28.683   2.169  15.769  1.00  0.00           H  
ATOM   3485 2HB  LYS A 206      29.464   2.182  17.343  1.00  0.00           H  
ATOM   3486 1HG  LYS A 206      30.346  -0.119  16.860  1.00  0.00           H  
ATOM   3487 2HG  LYS A 206      29.675   0.023  15.230  1.00  0.00           H  
ATOM   3488 1HD  LYS A 206      31.592   2.067  16.394  1.00  0.00           H  
ATOM   3489 2HD  LYS A 206      32.137   0.641  15.498  1.00  0.00           H  
ATOM   3490 1HE  LYS A 206      30.662   1.382  13.583  1.00  0.00           H  
ATOM   3491 2HE  LYS A 206      30.352   2.875  14.473  1.00  0.00           H  
ATOM   3492 1HZ  LYS A 206      32.128   3.137  12.903  1.00  0.00           H  
ATOM   3493 2HZ  LYS A 206      32.710   3.319  14.435  1.00  0.00           H  
ATOM   3494 3HZ  LYS A 206      32.999   1.925  13.603  1.00  0.00           H  
ATOM   3495  N   ALA A 207      26.208   2.681  17.333  1.00  0.00           N  
ATOM   3496  CA  ALA A 207      25.441   3.734  17.986  1.00  0.00           C  
ATOM   3497  C   ALA A 207      24.397   3.149  18.930  1.00  0.00           C  
ATOM   3498  O   ALA A 207      24.168   3.676  20.020  1.00  0.00           O  
ATOM   3499  CB  ALA A 207      24.775   4.625  16.948  1.00  0.00           C  
ATOM   3500  H   ALA A 207      26.160   2.589  16.327  1.00  0.00           H  
ATOM   3501  HA  ALA A 207      26.129   4.335  18.580  1.00  0.00           H  
ATOM   3502 1HB  ALA A 207      24.206   5.407  17.451  1.00  0.00           H  
ATOM   3503 2HB  ALA A 207      25.538   5.081  16.317  1.00  0.00           H  
ATOM   3504 3HB  ALA A 207      24.105   4.028  16.332  1.00  0.00           H  
ATOM   3505  N   ALA A 208      23.835   2.025  18.491  1.00  0.00           N  
ATOM   3506  CA  ALA A 208      22.780   1.315  19.182  1.00  0.00           C  
ATOM   3507  C   ALA A 208      23.302   0.501  20.360  1.00  0.00           C  
ATOM   3508  O   ALA A 208      22.527  -0.122  21.085  1.00  0.00           O  
ATOM   3509  CB  ALA A 208      22.037   0.414  18.206  1.00  0.00           C  
ATOM   3510  H   ALA A 208      24.148   1.656  17.606  1.00  0.00           H  
ATOM   3511  HA  ALA A 208      22.085   2.051  19.588  1.00  0.00           H  
ATOM   3512 1HB  ALA A 208      21.234  -0.106  18.729  1.00  0.00           H  
ATOM   3513 2HB  ALA A 208      21.616   1.017  17.402  1.00  0.00           H  
ATOM   3514 3HB  ALA A 208      22.728  -0.316  17.787  1.00  0.00           H  
ATOM   3515  N   GLY A 209      24.620   0.463  20.513  1.00  0.00           N  
ATOM   3516  CA  GLY A 209      25.240  -0.246  21.629  1.00  0.00           C  
ATOM   3517  C   GLY A 209      25.156  -1.753  21.434  1.00  0.00           C  
ATOM   3518  O   GLY A 209      25.058  -2.511  22.398  1.00  0.00           O  
ATOM   3519  H   GLY A 209      25.208   0.905  19.820  1.00  0.00           H  
ATOM   3520 1HA  GLY A 209      26.283   0.056  21.717  1.00  0.00           H  
ATOM   3521 2HA  GLY A 209      24.744   0.033  22.557  1.00  0.00           H  
ATOM   3522  N   VAL A 210      25.230  -2.180  20.180  1.00  0.00           N  
ATOM   3523  CA  VAL A 210      25.177  -3.595  19.834  1.00  0.00           C  
ATOM   3524  C   VAL A 210      26.468  -4.293  20.220  1.00  0.00           C  
ATOM   3525  O   VAL A 210      27.557  -3.838  19.871  1.00  0.00           O  
ATOM   3526  CB  VAL A 210      24.931  -3.772  18.324  1.00  0.00           C  
ATOM   3527  CG1 VAL A 210      25.053  -5.237  17.933  1.00  0.00           C  
ATOM   3528  CG2 VAL A 210      23.560  -3.227  17.955  1.00  0.00           C  
ATOM   3529  H   VAL A 210      25.348  -1.502  19.441  1.00  0.00           H  
ATOM   3530  HA  VAL A 210      24.349  -4.054  20.377  1.00  0.00           H  
ATOM   3531  HB  VAL A 210      25.699  -3.228  17.774  1.00  0.00           H  
ATOM   3532 1HG1 VAL A 210      24.877  -5.344  16.862  1.00  0.00           H  
ATOM   3533 2HG1 VAL A 210      26.053  -5.596  18.173  1.00  0.00           H  
ATOM   3534 3HG1 VAL A 210      24.315  -5.822  18.481  1.00  0.00           H  
ATOM   3535 1HG2 VAL A 210      23.394  -3.355  16.886  1.00  0.00           H  
ATOM   3536 2HG2 VAL A 210      22.792  -3.767  18.509  1.00  0.00           H  
ATOM   3537 3HG2 VAL A 210      23.510  -2.167  18.205  1.00  0.00           H  
ATOM   3538  N   PRO A 211      26.349  -5.397  20.946  1.00  0.00           N  
ATOM   3539  CA  PRO A 211      27.528  -6.116  21.404  1.00  0.00           C  
ATOM   3540  C   PRO A 211      28.435  -6.455  20.228  1.00  0.00           C  
ATOM   3541  O   PRO A 211      27.967  -6.729  19.124  1.00  0.00           O  
ATOM   3542  CB  PRO A 211      26.937  -7.374  22.048  1.00  0.00           C  
ATOM   3543  CG  PRO A 211      25.604  -6.937  22.551  1.00  0.00           C  
ATOM   3544  CD  PRO A 211      25.095  -5.995  21.493  1.00  0.00           C  
ATOM   3545  HA  PRO A 211      28.071  -5.481  22.104  1.00  0.00           H  
ATOM   3546 1HB  PRO A 211      26.869  -8.182  21.303  1.00  0.00           H  
ATOM   3547 2HB  PRO A 211      27.599  -7.733  22.850  1.00  0.00           H  
ATOM   3548 1HG  PRO A 211      24.949  -7.808  22.695  1.00  0.00           H  
ATOM   3549 2HG  PRO A 211      25.710  -6.454  23.534  1.00  0.00           H  
ATOM   3550 1HD  PRO A 211      24.564  -6.567  20.717  1.00  0.00           H  
ATOM   3551 2HD  PRO A 211      24.427  -5.252  21.953  1.00  0.00           H  
ATOM   3552  N   PRO A 212      29.741  -6.379  20.462  1.00  0.00           N  
ATOM   3553  CA  PRO A 212      30.732  -6.674  19.436  1.00  0.00           C  
ATOM   3554  C   PRO A 212      30.471  -7.995  18.744  1.00  0.00           C  
ATOM   3555  O   PRO A 212      30.782  -8.153  17.564  1.00  0.00           O  
ATOM   3556  CB  PRO A 212      32.041  -6.710  20.228  1.00  0.00           C  
ATOM   3557  CG  PRO A 212      31.819  -5.748  21.345  1.00  0.00           C  
ATOM   3558  CD  PRO A 212      30.386  -5.967  21.749  1.00  0.00           C  
ATOM   3559  HA  PRO A 212      30.674  -5.895  18.674  1.00  0.00           H  
ATOM   3560 1HB  PRO A 212      32.242  -7.732  20.580  1.00  0.00           H  
ATOM   3561 2HB  PRO A 212      32.883  -6.424  19.581  1.00  0.00           H  
ATOM   3562 1HG  PRO A 212      32.525  -5.947  22.165  1.00  0.00           H  
ATOM   3563 2HG  PRO A 212      32.011  -4.719  21.004  1.00  0.00           H  
ATOM   3564 1HD  PRO A 212      30.333  -6.776  22.493  1.00  0.00           H  
ATOM   3565 2HD  PRO A 212      29.972  -5.034  22.160  1.00  0.00           H  
ATOM   3566  N   GLU A 213      29.921  -8.955  19.475  1.00  0.00           N  
ATOM   3567  CA  GLU A 213      29.677 -10.264  18.880  1.00  0.00           C  
ATOM   3568  C   GLU A 213      28.716 -10.161  17.700  1.00  0.00           C  
ATOM   3569  O   GLU A 213      28.881 -10.848  16.693  1.00  0.00           O  
ATOM   3570  CB  GLU A 213      29.114 -11.229  19.925  1.00  0.00           C  
ATOM   3571  CG  GLU A 213      30.086 -11.583  21.042  1.00  0.00           C  
ATOM   3572  CD  GLU A 213      30.164 -10.523  22.106  1.00  0.00           C  
ATOM   3573  OE1 GLU A 213      29.470  -9.543  21.993  1.00  0.00           O  
ATOM   3574  OE2 GLU A 213      30.922 -10.695  23.032  1.00  0.00           O1-
ATOM   3575  H   GLU A 213      29.630  -8.786  20.427  1.00  0.00           H  
ATOM   3576  HA  GLU A 213      30.625 -10.648  18.505  1.00  0.00           H  
ATOM   3577 1HB  GLU A 213      28.225 -10.794  20.382  1.00  0.00           H  
ATOM   3578 2HB  GLU A 213      28.812 -12.157  19.439  1.00  0.00           H  
ATOM   3579 1HG  GLU A 213      29.771 -12.519  21.501  1.00  0.00           H  
ATOM   3580 2HG  GLU A 213      31.075 -11.735  20.613  1.00  0.00           H  
ATOM   3581  N   GLN A 214      27.713  -9.301  17.834  1.00  0.00           N  
ATOM   3582  CA  GLN A 214      26.703  -9.136  16.796  1.00  0.00           C  
ATOM   3583  C   GLN A 214      27.217  -8.258  15.662  1.00  0.00           C  
ATOM   3584  O   GLN A 214      26.852  -8.451  14.502  1.00  0.00           O  
ATOM   3585  CB  GLN A 214      25.424  -8.534  17.385  1.00  0.00           C  
ATOM   3586  CG  GLN A 214      24.557  -9.528  18.138  1.00  0.00           C  
ATOM   3587  CD  GLN A 214      23.878 -10.520  17.212  1.00  0.00           C  
ATOM   3588  NE2 GLN A 214      24.044 -11.805  17.500  1.00  0.00           N  
ATOM   3589  OE1 GLN A 214      23.210 -10.135  16.248  1.00  0.00           O  
ATOM   3590  H   GLN A 214      27.649  -8.747  18.677  1.00  0.00           H  
ATOM   3591  HA  GLN A 214      26.479 -10.119  16.382  1.00  0.00           H  
ATOM   3592 1HB  GLN A 214      25.684  -7.727  18.070  1.00  0.00           H  
ATOM   3593 2HB  GLN A 214      24.823  -8.102  16.584  1.00  0.00           H  
ATOM   3594 1HG  GLN A 214      25.182 -10.084  18.835  1.00  0.00           H  
ATOM   3595 2HG  GLN A 214      23.784  -8.982  18.681  1.00  0.00           H  
ATOM   3596 1HE2 GLN A 214      23.619 -12.507  16.926  1.00  0.00           H  
ATOM   3597 2HE2 GLN A 214      24.593 -12.074  18.292  1.00  0.00           H  
ATOM   3598  N   ILE A 215      28.064  -7.293  16.004  1.00  0.00           N  
ATOM   3599  CA  ILE A 215      28.700  -6.443  15.005  1.00  0.00           C  
ATOM   3600  C   ILE A 215      29.605  -7.254  14.087  1.00  0.00           C  
ATOM   3601  O   ILE A 215      29.591  -7.076  12.870  1.00  0.00           O  
ATOM   3602  CB  ILE A 215      29.519  -5.326  15.678  1.00  0.00           C  
ATOM   3603  CG1 ILE A 215      28.591  -4.327  16.374  1.00  0.00           C  
ATOM   3604  CG2 ILE A 215      30.393  -4.620  14.653  1.00  0.00           C  
ATOM   3605  CD1 ILE A 215      29.304  -3.379  17.310  1.00  0.00           C  
ATOM   3606  H   ILE A 215      28.273  -7.145  16.982  1.00  0.00           H  
ATOM   3607  HA  ILE A 215      27.917  -5.996  14.394  1.00  0.00           H  
ATOM   3608  HB  ILE A 215      30.156  -5.756  16.450  1.00  0.00           H  
ATOM   3609 1HG1 ILE A 215      28.064  -3.736  15.625  1.00  0.00           H  
ATOM   3610 2HG1 ILE A 215      27.839  -4.870  16.947  1.00  0.00           H  
ATOM   3611 1HG2 ILE A 215      30.966  -3.833  15.146  1.00  0.00           H  
ATOM   3612 2HG2 ILE A 215      31.078  -5.337  14.203  1.00  0.00           H  
ATOM   3613 3HG2 ILE A 215      29.765  -4.181  13.879  1.00  0.00           H  
ATOM   3614 1HD1 ILE A 215      28.579  -2.703  17.765  1.00  0.00           H  
ATOM   3615 2HD1 ILE A 215      29.809  -3.949  18.090  1.00  0.00           H  
ATOM   3616 3HD1 ILE A 215      30.038  -2.800  16.751  1.00  0.00           H  
ATOM   3617  N   LYS A 216      30.391  -8.149  14.679  1.00  0.00           N  
ATOM   3618  CA  LYS A 216      31.261  -9.031  13.910  1.00  0.00           C  
ATOM   3619  C   LYS A 216      30.465  -9.853  12.905  1.00  0.00           C  
ATOM   3620  O   LYS A 216      30.863  -9.992  11.748  1.00  0.00           O  
ATOM   3621  CB  LYS A 216      32.044  -9.956  14.842  1.00  0.00           C  
ATOM   3622  CG  LYS A 216      33.002 -10.903  14.130  1.00  0.00           C  
ATOM   3623  CD  LYS A 216      33.785 -11.748  15.124  1.00  0.00           C  
ATOM   3624  CE  LYS A 216      34.808 -12.626  14.420  1.00  0.00           C  
ATOM   3625  NZ  LYS A 216      34.162 -13.698  13.615  1.00  0.00           N1+
ATOM   3626  H   LYS A 216      30.384  -8.219  15.686  1.00  0.00           H  
ATOM   3627  HA  LYS A 216      31.964  -8.411  13.352  1.00  0.00           H  
ATOM   3628 1HB  LYS A 216      32.625  -9.358  15.545  1.00  0.00           H  
ATOM   3629 2HB  LYS A 216      31.348 -10.560  15.424  1.00  0.00           H  
ATOM   3630 1HG  LYS A 216      32.438 -11.562  13.470  1.00  0.00           H  
ATOM   3631 2HG  LYS A 216      33.702 -10.326  13.527  1.00  0.00           H  
ATOM   3632 1HD  LYS A 216      34.302 -11.095  15.829  1.00  0.00           H  
ATOM   3633 2HD  LYS A 216      33.097 -12.383  15.682  1.00  0.00           H  
ATOM   3634 1HE  LYS A 216      35.421 -12.013  13.761  1.00  0.00           H  
ATOM   3635 2HE  LYS A 216      35.461 -13.089  15.160  1.00  0.00           H  
ATOM   3636 1HZ  LYS A 216      34.872 -14.258  13.166  1.00  0.00           H  
ATOM   3637 2HZ  LYS A 216      33.604 -14.285  14.221  1.00  0.00           H  
ATOM   3638 3HZ  LYS A 216      33.568 -13.281  12.913  1.00  0.00           H  
ATOM   3639  N   LEU A 217      29.336 -10.392  13.352  1.00  0.00           N  
ATOM   3640  CA  LEU A 217      28.483 -11.207  12.494  1.00  0.00           C  
ATOM   3641  C   LEU A 217      27.927 -10.390  11.335  1.00  0.00           C  
ATOM   3642  O   LEU A 217      27.800 -10.888  10.216  1.00  0.00           O  
ATOM   3643  CB  LEU A 217      27.329 -11.804  13.307  1.00  0.00           C  
ATOM   3644  CG  LEU A 217      27.723 -12.868  14.339  1.00  0.00           C  
ATOM   3645  CD1 LEU A 217      26.562 -13.103  15.296  1.00  0.00           C  
ATOM   3646  CD2 LEU A 217      28.109 -14.153  13.621  1.00  0.00           C  
ATOM   3647  H   LEU A 217      29.062 -10.234  14.311  1.00  0.00           H  
ATOM   3648  HA  LEU A 217      29.093 -12.009  12.074  1.00  0.00           H  
ATOM   3649 1HB  LEU A 217      26.824 -10.999  13.838  1.00  0.00           H  
ATOM   3650 2HB  LEU A 217      26.618 -12.259  12.617  1.00  0.00           H  
ATOM   3651  HG  LEU A 217      28.571 -12.512  14.924  1.00  0.00           H  
ATOM   3652 1HD1 LEU A 217      26.842 -13.860  16.029  1.00  0.00           H  
ATOM   3653 2HD1 LEU A 217      26.320 -12.173  15.809  1.00  0.00           H  
ATOM   3654 3HD1 LEU A 217      25.694 -13.446  14.736  1.00  0.00           H  
ATOM   3655 1HD2 LEU A 217      28.391 -14.910  14.355  1.00  0.00           H  
ATOM   3656 2HD2 LEU A 217      27.263 -14.513  13.036  1.00  0.00           H  
ATOM   3657 3HD2 LEU A 217      28.952 -13.960  12.958  1.00  0.00           H  
ATOM   3658  N   ASN A 218      27.595  -9.134  11.610  1.00  0.00           N  
ATOM   3659  CA  ASN A 218      27.098  -8.230  10.579  1.00  0.00           C  
ATOM   3660  C   ASN A 218      28.187  -7.891   9.570  1.00  0.00           C  
ATOM   3661  O   ASN A 218      27.918  -7.745   8.378  1.00  0.00           O  
ATOM   3662  CB  ASN A 218      26.536  -6.966  11.203  1.00  0.00           C  
ATOM   3663  CG  ASN A 218      25.162  -7.167  11.779  1.00  0.00           C  
ATOM   3664  ND2 ASN A 218      25.090  -7.340  13.074  1.00  0.00           N  
ATOM   3665  OD1 ASN A 218      24.164  -7.166  11.049  1.00  0.00           O  
ATOM   3666  H   ASN A 218      27.690  -8.796  12.556  1.00  0.00           H  
ATOM   3667  HA  ASN A 218      26.297  -8.733  10.035  1.00  0.00           H  
ATOM   3668 1HB  ASN A 218      27.203  -6.624  11.996  1.00  0.00           H  
ATOM   3669 2HB  ASN A 218      26.491  -6.178  10.452  1.00  0.00           H  
ATOM   3670 1HD2 ASN A 218      24.201  -7.478  13.512  1.00  0.00           H  
ATOM   3671 2HD2 ASN A 218      25.924  -7.333  13.626  1.00  0.00           H  
ATOM   3672  N   GLU A 219      29.418  -7.769  10.054  1.00  0.00           N  
ATOM   3673  CA  GLU A 219      30.560  -7.507   9.187  1.00  0.00           C  
ATOM   3674  C   GLU A 219      30.822  -8.680   8.251  1.00  0.00           C  
ATOM   3675  O   GLU A 219      31.145  -8.491   7.079  1.00  0.00           O  
ATOM   3676  CB  GLU A 219      31.810  -7.221  10.023  1.00  0.00           C  
ATOM   3677  CG  GLU A 219      31.800  -5.872  10.728  1.00  0.00           C  
ATOM   3678  CD  GLU A 219      32.969  -5.688  11.655  1.00  0.00           C  
ATOM   3679  OE1 GLU A 219      33.693  -6.631  11.862  1.00  0.00           O  
ATOM   3680  OE2 GLU A 219      33.138  -4.601  12.157  1.00  0.00           O1-
ATOM   3681  H   GLU A 219      29.565  -7.859  11.050  1.00  0.00           H  
ATOM   3682  HA  GLU A 219      30.327  -6.637   8.575  1.00  0.00           H  
ATOM   3683 1HB  GLU A 219      31.924  -7.994  10.783  1.00  0.00           H  
ATOM   3684 2HB  GLU A 219      32.692  -7.258   9.384  1.00  0.00           H  
ATOM   3685 1HG  GLU A 219      31.818  -5.082   9.977  1.00  0.00           H  
ATOM   3686 2HG  GLU A 219      30.874  -5.776  11.294  1.00  0.00           H  
ATOM   3687  N   GLU A 220      30.680  -9.891   8.777  1.00  0.00           N  
ATOM   3688  CA  GLU A 220      30.870 -11.099   7.982  1.00  0.00           C  
ATOM   3689  C   GLU A 220      29.833 -11.195   6.870  1.00  0.00           C  
ATOM   3690  O   GLU A 220      30.149 -11.579   5.745  1.00  0.00           O  
ATOM   3691  CB  GLU A 220      30.798 -12.342   8.871  1.00  0.00           C  
ATOM   3692  CG  GLU A 220      31.974 -12.505   9.822  1.00  0.00           C  
ATOM   3693  CD  GLU A 220      31.814 -13.669  10.758  1.00  0.00           C  
ATOM   3694  OE1 GLU A 220      30.810 -14.337  10.679  1.00  0.00           O  
ATOM   3695  OE2 GLU A 220      32.696 -13.893  11.554  1.00  0.00           O1-
ATOM   3696  H   GLU A 220      30.435  -9.980   9.753  1.00  0.00           H  
ATOM   3697  HA  GLU A 220      31.854 -11.046   7.515  1.00  0.00           H  
ATOM   3698 1HB  GLU A 220      29.886 -12.308   9.469  1.00  0.00           H  
ATOM   3699 2HB  GLU A 220      30.745 -13.234   8.248  1.00  0.00           H  
ATOM   3700 1HG  GLU A 220      32.883 -12.645   9.238  1.00  0.00           H  
ATOM   3701 2HG  GLU A 220      32.087 -11.590  10.403  1.00  0.00           H  
ATOM   3702  N   LEU A 221      28.593 -10.846   7.195  1.00  0.00           N  
ATOM   3703  CA  LEU A 221      27.531 -10.779   6.198  1.00  0.00           C  
ATOM   3704  C   LEU A 221      27.829  -9.717   5.146  1.00  0.00           C  
ATOM   3705  O   LEU A 221      27.629  -9.939   3.951  1.00  0.00           O  
ATOM   3706  CB  LEU A 221      26.188 -10.474   6.874  1.00  0.00           C  
ATOM   3707  CG  LEU A 221      24.999 -10.265   5.927  1.00  0.00           C  
ATOM   3708  CD1 LEU A 221      24.763 -11.533   5.118  1.00  0.00           C  
ATOM   3709  CD2 LEU A 221      23.765  -9.894   6.736  1.00  0.00           C  
ATOM   3710  H   LEU A 221      28.379 -10.621   8.157  1.00  0.00           H  
ATOM   3711  HA  LEU A 221      27.477 -11.742   5.693  1.00  0.00           H  
ATOM   3712 1HB  LEU A 221      25.939 -11.299   7.539  1.00  0.00           H  
ATOM   3713 2HB  LEU A 221      26.297  -9.571   7.474  1.00  0.00           H  
ATOM   3714  HG  LEU A 221      25.229  -9.461   5.227  1.00  0.00           H  
ATOM   3715 1HD1 LEU A 221      23.919 -11.384   4.445  1.00  0.00           H  
ATOM   3716 2HD1 LEU A 221      25.655 -11.764   4.535  1.00  0.00           H  
ATOM   3717 3HD1 LEU A 221      24.547 -12.360   5.794  1.00  0.00           H  
ATOM   3718 1HD2 LEU A 221      22.920  -9.744   6.062  1.00  0.00           H  
ATOM   3719 2HD2 LEU A 221      23.534 -10.698   7.435  1.00  0.00           H  
ATOM   3720 3HD2 LEU A 221      23.956  -8.975   7.289  1.00  0.00           H  
ATOM   3721  N   ALA A 222      28.310  -8.564   5.596  1.00  0.00           N  
ATOM   3722  CA  ALA A 222      28.652  -7.471   4.694  1.00  0.00           C  
ATOM   3723  C   ALA A 222      29.718  -7.898   3.692  1.00  0.00           C  
ATOM   3724  O   ALA A 222      29.626  -7.591   2.504  1.00  0.00           O  
ATOM   3725  CB  ALA A 222      29.124  -6.258   5.482  1.00  0.00           C  
ATOM   3726  H   ALA A 222      28.442  -8.440   6.590  1.00  0.00           H  
ATOM   3727  HA  ALA A 222      27.757  -7.202   4.134  1.00  0.00           H  
ATOM   3728 1HB  ALA A 222      29.377  -5.452   4.794  1.00  0.00           H  
ATOM   3729 2HB  ALA A 222      28.330  -5.930   6.152  1.00  0.00           H  
ATOM   3730 3HB  ALA A 222      30.003  -6.524   6.066  1.00  0.00           H  
ATOM   3731  N   LYS A 223      30.731  -8.608   4.179  1.00  0.00           N  
ATOM   3732  CA  LYS A 223      31.810  -9.091   3.325  1.00  0.00           C  
ATOM   3733  C   LYS A 223      31.279 -10.016   2.238  1.00  0.00           C  
ATOM   3734  O   LYS A 223      31.681  -9.921   1.078  1.00  0.00           O  
ATOM   3735  CB  LYS A 223      32.871  -9.812   4.158  1.00  0.00           C  
ATOM   3736  CG  LYS A 223      33.728  -8.893   5.017  1.00  0.00           C  
ATOM   3737  CD  LYS A 223      34.716  -9.686   5.859  1.00  0.00           C  
ATOM   3738  CE  LYS A 223      35.542  -8.772   6.753  1.00  0.00           C  
ATOM   3739  NZ  LYS A 223      36.487  -9.538   7.610  1.00  0.00           N1+
ATOM   3740  H   LYS A 223      30.753  -8.818   5.167  1.00  0.00           H  
ATOM   3741  HA  LYS A 223      32.266  -8.230   2.838  1.00  0.00           H  
ATOM   3742 1HB  LYS A 223      32.387 -10.532   4.818  1.00  0.00           H  
ATOM   3743 2HB  LYS A 223      33.535 -10.369   3.497  1.00  0.00           H  
ATOM   3744 1HG  LYS A 223      34.281  -8.205   4.375  1.00  0.00           H  
ATOM   3745 2HG  LYS A 223      33.087  -8.309   5.678  1.00  0.00           H  
ATOM   3746 1HD  LYS A 223      34.174 -10.397   6.483  1.00  0.00           H  
ATOM   3747 2HD  LYS A 223      35.388 -10.241   5.205  1.00  0.00           H  
ATOM   3748 1HE  LYS A 223      36.111  -8.078   6.137  1.00  0.00           H  
ATOM   3749 2HE  LYS A 223      34.877  -8.193   7.394  1.00  0.00           H  
ATOM   3750 1HZ  LYS A 223      37.014  -8.897   8.187  1.00  0.00           H  
ATOM   3751 2HZ  LYS A 223      35.968 -10.173   8.201  1.00  0.00           H  
ATOM   3752 3HZ  LYS A 223      37.121 -10.064   7.026  1.00  0.00           H  
ATOM   3753  N   GLU A 224      30.373 -10.911   2.618  1.00  0.00           N  
ATOM   3754  CA  GLU A 224      29.769 -11.840   1.672  1.00  0.00           C  
ATOM   3755  C   GLU A 224      28.843 -11.116   0.702  1.00  0.00           C  
ATOM   3756  O   GLU A 224      28.842 -11.396  -0.496  1.00  0.00           O  
ATOM   3757  CB  GLU A 224      28.993 -12.929   2.415  1.00  0.00           C  
ATOM   3758  CG  GLU A 224      29.868 -13.947   3.130  1.00  0.00           C  
ATOM   3759  CD  GLU A 224      30.722 -14.750   2.189  1.00  0.00           C  
ATOM   3760  OE1 GLU A 224      31.912 -14.539   2.168  1.00  0.00           O  
ATOM   3761  OE2 GLU A 224      30.185 -15.575   1.488  1.00  0.00           O1-
ATOM   3762  H   GLU A 224      30.096 -10.948   3.590  1.00  0.00           H  
ATOM   3763  HA  GLU A 224      30.568 -12.299   1.091  1.00  0.00           H  
ATOM   3764 1HB  GLU A 224      28.340 -12.468   3.157  1.00  0.00           H  
ATOM   3765 2HB  GLU A 224      28.359 -13.469   1.712  1.00  0.00           H  
ATOM   3766 1HG  GLU A 224      30.517 -13.425   3.834  1.00  0.00           H  
ATOM   3767 2HG  GLU A 224      29.231 -14.624   3.700  1.00  0.00           H  
ATOM   3768  N   ALA A 225      28.056 -10.183   1.229  1.00  0.00           N  
ATOM   3769  CA  ALA A 225      27.108  -9.433   0.415  1.00  0.00           C  
ATOM   3770  C   ALA A 225      27.817  -8.671  -0.696  1.00  0.00           C  
ATOM   3771  O   ALA A 225      27.364  -8.657  -1.841  1.00  0.00           O  
ATOM   3772  CB  ALA A 225      26.305  -8.477   1.284  1.00  0.00           C  
ATOM   3773  H   ALA A 225      28.117  -9.989   2.218  1.00  0.00           H  
ATOM   3774  HA  ALA A 225      26.422 -10.138  -0.055  1.00  0.00           H  
ATOM   3775 1HB  ALA A 225      25.601  -7.923   0.662  1.00  0.00           H  
ATOM   3776 2HB  ALA A 225      25.757  -9.042   2.038  1.00  0.00           H  
ATOM   3777 3HB  ALA A 225      26.981  -7.778   1.776  1.00  0.00           H  
ATOM   3778  N   GLU A 226      28.934  -8.036  -0.353  1.00  0.00           N  
ATOM   3779  CA  GLU A 226      29.713  -7.276  -1.322  1.00  0.00           C  
ATOM   3780  C   GLU A 226      30.369  -8.198  -2.344  1.00  0.00           C  
ATOM   3781  O   GLU A 226      30.364  -7.916  -3.542  1.00  0.00           O  
ATOM   3782  CB  GLU A 226      30.782  -6.442  -0.612  1.00  0.00           C  
ATOM   3783  CG  GLU A 226      31.544  -5.489  -1.522  1.00  0.00           C  
ATOM   3784  CD  GLU A 226      32.486  -4.591  -0.771  1.00  0.00           C  
ATOM   3785  OE1 GLU A 226      32.587  -4.733   0.424  1.00  0.00           O  
ATOM   3786  OE2 GLU A 226      33.107  -3.761  -1.393  1.00  0.00           O1-
ATOM   3787  H   GLU A 226      29.250  -8.080   0.606  1.00  0.00           H  
ATOM   3788  HA  GLU A 226      29.034  -6.613  -1.859  1.00  0.00           H  
ATOM   3789 1HB  GLU A 226      30.318  -5.851   0.177  1.00  0.00           H  
ATOM   3790 2HB  GLU A 226      31.507  -7.106  -0.141  1.00  0.00           H  
ATOM   3791 1HG  GLU A 226      32.114  -6.072  -2.245  1.00  0.00           H  
ATOM   3792 2HG  GLU A 226      30.828  -4.879  -2.072  1.00  0.00           H  
ATOM   3793  N   ARG A 227      30.933  -9.299  -1.862  1.00  0.00           N  
ATOM   3794  CA  ARG A 227      31.583 -10.271  -2.734  1.00  0.00           C  
ATOM   3795  C   ARG A 227      30.594 -10.867  -3.726  1.00  0.00           C  
ATOM   3796  O   ARG A 227      30.895 -11.002  -4.913  1.00  0.00           O  
ATOM   3797  CB  ARG A 227      32.211 -11.389  -1.914  1.00  0.00           C  
ATOM   3798  CG  ARG A 227      32.941 -12.445  -2.727  1.00  0.00           C  
ATOM   3799  CD  ARG A 227      33.583 -13.463  -1.857  1.00  0.00           C  
ATOM   3800  NE  ARG A 227      32.603 -14.320  -1.210  1.00  0.00           N  
ATOM   3801  CZ  ARG A 227      31.958 -15.337  -1.815  1.00  0.00           C  
ATOM   3802  NH1 ARG A 227      32.199 -15.608  -3.078  1.00  0.00           N1+
ATOM   3803  NH2 ARG A 227      31.082 -16.058  -1.137  1.00  0.00           N  
ATOM   3804  H   ARG A 227      30.914  -9.468  -0.866  1.00  0.00           H  
ATOM   3805  HA  ARG A 227      32.356  -9.753  -3.301  1.00  0.00           H  
ATOM   3806 1HB  ARG A 227      32.925 -10.965  -1.207  1.00  0.00           H  
ATOM   3807 2HB  ARG A 227      31.438 -11.894  -1.335  1.00  0.00           H  
ATOM   3808 1HG  ARG A 227      32.233 -12.953  -3.383  1.00  0.00           H  
ATOM   3809 2HG  ARG A 227      33.717 -11.971  -3.329  1.00  0.00           H  
ATOM   3810 1HD  ARG A 227      34.242 -14.090  -2.456  1.00  0.00           H  
ATOM   3811 2HD  ARG A 227      34.164 -12.964  -1.082  1.00  0.00           H  
ATOM   3812  HE  ARG A 227      32.392 -14.141  -0.237  1.00  0.00           H  
ATOM   3813 1HH1 ARG A 227      32.867 -15.057  -3.595  1.00  0.00           H  
ATOM   3814 2HH1 ARG A 227      31.714 -16.370  -3.531  1.00  0.00           H  
ATOM   3815 1HH2 ARG A 227      30.897 -15.849  -0.167  1.00  0.00           H  
ATOM   3816 2HH2 ARG A 227      30.599 -16.820  -1.590  1.00  0.00           H  
ATOM   3817  N   LEU A 228      29.413 -11.225  -3.236  1.00  0.00           N  
ATOM   3818  CA  LEU A 228      28.421 -11.917  -4.051  1.00  0.00           C  
ATOM   3819  C   LEU A 228      27.929 -11.033  -5.190  1.00  0.00           C  
ATOM   3820  O   LEU A 228      27.793 -11.486  -6.326  1.00  0.00           O  
ATOM   3821  CB  LEU A 228      27.233 -12.353  -3.184  1.00  0.00           C  
ATOM   3822  CG  LEU A 228      27.512 -13.496  -2.200  1.00  0.00           C  
ATOM   3823  CD1 LEU A 228      26.436 -13.513  -1.123  1.00  0.00           C  
ATOM   3824  CD2 LEU A 228      27.552 -14.817  -2.954  1.00  0.00           C  
ATOM   3825  H   LEU A 228      29.195 -11.009  -2.273  1.00  0.00           H  
ATOM   3826  HA  LEU A 228      28.898 -12.793  -4.491  1.00  0.00           H  
ATOM   3827 1HB  LEU A 228      26.891 -11.495  -2.608  1.00  0.00           H  
ATOM   3828 2HB  LEU A 228      26.423 -12.670  -3.839  1.00  0.00           H  
ATOM   3829  HG  LEU A 228      28.472 -13.328  -1.710  1.00  0.00           H  
ATOM   3830 1HD1 LEU A 228      26.633 -14.325  -0.423  1.00  0.00           H  
ATOM   3831 2HD1 LEU A 228      26.443 -12.564  -0.586  1.00  0.00           H  
ATOM   3832 3HD1 LEU A 228      25.461 -13.663  -1.586  1.00  0.00           H  
ATOM   3833 1HD2 LEU A 228      27.751 -15.629  -2.255  1.00  0.00           H  
ATOM   3834 2HD2 LEU A 228      26.592 -14.986  -3.444  1.00  0.00           H  
ATOM   3835 3HD2 LEU A 228      28.342 -14.784  -3.705  1.00  0.00           H  
ATOM   3836  N   LEU A 229      27.663  -9.769  -4.877  1.00  0.00           N  
ATOM   3837  CA  LEU A 229      27.218  -8.811  -5.882  1.00  0.00           C  
ATOM   3838  C   LEU A 229      28.346  -8.451  -6.840  1.00  0.00           C  
ATOM   3839  O   LEU A 229      28.133  -8.320  -8.045  1.00  0.00           O  
ATOM   3840  CB  LEU A 229      26.690  -7.540  -5.203  1.00  0.00           C  
ATOM   3841  CG  LEU A 229      26.177  -6.444  -6.148  1.00  0.00           C  
ATOM   3842  CD1 LEU A 229      25.025  -6.993  -6.981  1.00  0.00           C  
ATOM   3843  CD2 LEU A 229      25.737  -5.237  -5.334  1.00  0.00           C  
ATOM   3844  H   LEU A 229      27.773  -9.465  -3.921  1.00  0.00           H  
ATOM   3845  HA  LEU A 229      26.421  -9.267  -6.467  1.00  0.00           H  
ATOM   3846 1HB  LEU A 229      25.873  -7.814  -4.540  1.00  0.00           H  
ATOM   3847 2HB  LEU A 229      27.490  -7.109  -4.602  1.00  0.00           H  
ATOM   3848  HG  LEU A 229      26.974  -6.153  -6.833  1.00  0.00           H  
ATOM   3849 1HD1 LEU A 229      24.661  -6.215  -7.652  1.00  0.00           H  
ATOM   3850 2HD1 LEU A 229      25.372  -7.843  -7.568  1.00  0.00           H  
ATOM   3851 3HD1 LEU A 229      24.219  -7.311  -6.321  1.00  0.00           H  
ATOM   3852 1HD2 LEU A 229      25.374  -4.459  -6.007  1.00  0.00           H  
ATOM   3853 2HD2 LEU A 229      24.939  -5.529  -4.652  1.00  0.00           H  
ATOM   3854 3HD2 LEU A 229      26.584  -4.856  -4.764  1.00  0.00           H  
ATOM   3855  N   LYS A 230      29.550  -8.294  -6.297  1.00  0.00           N  
ATOM   3856  CA  LYS A 230      30.707  -7.918  -7.098  1.00  0.00           C  
ATOM   3857  C   LYS A 230      31.010  -8.969  -8.156  1.00  0.00           C  
ATOM   3858  O   LYS A 230      31.269  -8.642  -9.314  1.00  0.00           O  
ATOM   3859  CB  LYS A 230      31.930  -7.705  -6.204  1.00  0.00           C  
ATOM   3860  CG  LYS A 230      33.200  -7.326  -6.955  1.00  0.00           C  
ATOM   3861  CD  LYS A 230      33.101  -5.924  -7.536  1.00  0.00           C  
ATOM   3862  CE  LYS A 230      34.437  -5.462  -8.101  1.00  0.00           C  
ATOM   3863  NZ  LYS A 230      34.364  -4.078  -8.641  1.00  0.00           N1+
ATOM   3864  H   LYS A 230      29.663  -8.439  -5.304  1.00  0.00           H  
ATOM   3865  HA  LYS A 230      30.477  -6.984  -7.611  1.00  0.00           H  
ATOM   3866 1HB  LYS A 230      31.720  -6.915  -5.483  1.00  0.00           H  
ATOM   3867 2HB  LYS A 230      32.133  -8.616  -5.641  1.00  0.00           H  
ATOM   3868 1HG  LYS A 230      34.052  -7.370  -6.275  1.00  0.00           H  
ATOM   3869 2HG  LYS A 230      33.368  -8.035  -7.766  1.00  0.00           H  
ATOM   3870 1HD  LYS A 230      32.355  -5.910  -8.331  1.00  0.00           H  
ATOM   3871 2HD  LYS A 230      32.788  -5.229  -6.756  1.00  0.00           H  
ATOM   3872 1HE  LYS A 230      35.193  -5.495  -7.318  1.00  0.00           H  
ATOM   3873 2HE  LYS A 230      34.745  -6.135  -8.901  1.00  0.00           H  
ATOM   3874 1HZ  LYS A 230      35.267  -3.810  -9.005  1.00  0.00           H  
ATOM   3875 2HZ  LYS A 230      33.678  -4.040  -9.381  1.00  0.00           H  
ATOM   3876 3HZ  LYS A 230      34.098  -3.442  -7.903  1.00  0.00           H  
ATOM   3877  N   GLU A 231      30.976 -10.236  -7.754  1.00  0.00           N  
ATOM   3878  CA  GLU A 231      31.233 -11.340  -8.670  1.00  0.00           C  
ATOM   3879  C   GLU A 231      30.177 -11.401  -9.767  1.00  0.00           C  
ATOM   3880  O   GLU A 231      30.486 -11.683 -10.925  1.00  0.00           O  
ATOM   3881  CB  GLU A 231      31.270 -12.667  -7.910  1.00  0.00           C  
ATOM   3882  CG  GLU A 231      32.495 -12.850  -7.025  1.00  0.00           C  
ATOM   3883  CD  GLU A 231      32.428 -14.094  -6.183  1.00  0.00           C  
ATOM   3884  OE1 GLU A 231      31.467 -14.816  -6.300  1.00  0.00           O  
ATOM   3885  OE2 GLU A 231      33.339 -14.322  -5.422  1.00  0.00           O1-
ATOM   3886  H   GLU A 231      30.768 -10.438  -6.785  1.00  0.00           H  
ATOM   3887  HA  GLU A 231      32.198 -11.168  -9.145  1.00  0.00           H  
ATOM   3888 1HB  GLU A 231      30.386 -12.749  -7.278  1.00  0.00           H  
ATOM   3889 2HB  GLU A 231      31.243 -13.494  -8.619  1.00  0.00           H  
ATOM   3890 1HG  GLU A 231      33.382 -12.901  -7.657  1.00  0.00           H  
ATOM   3891 2HG  GLU A 231      32.595 -11.982  -6.375  1.00  0.00           H  
ATOM   3892  N   LEU A 232      28.930 -11.130  -9.397  1.00  0.00           N  
ATOM   3893  CA  LEU A 232      27.832 -11.116 -10.356  1.00  0.00           C  
ATOM   3894  C   LEU A 232      28.036 -10.034 -11.411  1.00  0.00           C  
ATOM   3895  O   LEU A 232      27.829 -10.269 -12.601  1.00  0.00           O  
ATOM   3896  CB  LEU A 232      26.499 -10.888  -9.632  1.00  0.00           C  
ATOM   3897  CG  LEU A 232      25.250 -10.897 -10.521  1.00  0.00           C  
ATOM   3898  CD1 LEU A 232      25.069 -12.280 -11.133  1.00  0.00           C  
ATOM   3899  CD2 LEU A 232      24.035 -10.503  -9.695  1.00  0.00           C  
ATOM   3900  H   LEU A 232      28.737 -10.932  -8.425  1.00  0.00           H  
ATOM   3901  HA  LEU A 232      27.813 -12.080 -10.865  1.00  0.00           H  
ATOM   3902 1HB  LEU A 232      26.375 -11.666  -8.880  1.00  0.00           H  
ATOM   3903 2HB  LEU A 232      26.539  -9.925  -9.125  1.00  0.00           H  
ATOM   3904  HG  LEU A 232      25.379 -10.186 -11.337  1.00  0.00           H  
ATOM   3905 1HD1 LEU A 232      24.182 -12.286 -11.766  1.00  0.00           H  
ATOM   3906 2HD1 LEU A 232      25.944 -12.528 -11.734  1.00  0.00           H  
ATOM   3907 3HD1 LEU A 232      24.954 -13.015 -10.338  1.00  0.00           H  
ATOM   3908 1HD2 LEU A 232      23.146 -10.507 -10.328  1.00  0.00           H  
ATOM   3909 2HD2 LEU A 232      23.903 -11.213  -8.879  1.00  0.00           H  
ATOM   3910 3HD2 LEU A 232      24.182  -9.503  -9.285  1.00  0.00           H  
ATOM   3911  N   ILE A 233      28.444  -8.852 -10.965  1.00  0.00           N  
ATOM   3912  CA  ILE A 233      28.684  -7.734 -11.871  1.00  0.00           C  
ATOM   3913  C   ILE A 233      29.906  -7.986 -12.745  1.00  0.00           C  
ATOM   3914  O   ILE A 233      29.872  -7.767 -13.955  1.00  0.00           O  
ATOM   3915  CB  ILE A 233      28.874  -6.423 -11.087  1.00  0.00           C  
ATOM   3916  CG1 ILE A 233      27.562  -6.006 -10.417  1.00  0.00           C  
ATOM   3917  CG2 ILE A 233      29.379  -5.322 -12.007  1.00  0.00           C  
ATOM   3918  CD1 ILE A 233      27.724  -4.914  -9.384  1.00  0.00           C  
ATOM   3919  H   ILE A 233      28.590  -8.722  -9.975  1.00  0.00           H  
ATOM   3920  HA  ILE A 233      27.820  -7.637 -12.527  1.00  0.00           H  
ATOM   3921  HB  ILE A 233      29.600  -6.578 -10.290  1.00  0.00           H  
ATOM   3922 1HG1 ILE A 233      26.861  -5.658 -11.175  1.00  0.00           H  
ATOM   3923 2HG1 ILE A 233      27.112  -6.871  -9.930  1.00  0.00           H  
ATOM   3924 1HG2 ILE A 233      29.507  -4.402 -11.438  1.00  0.00           H  
ATOM   3925 2HG2 ILE A 233      30.334  -5.618 -12.439  1.00  0.00           H  
ATOM   3926 3HG2 ILE A 233      28.656  -5.156 -12.807  1.00  0.00           H  
ATOM   3927 1HD1 ILE A 233      26.752  -4.674  -8.954  1.00  0.00           H  
ATOM   3928 2HD1 ILE A 233      28.396  -5.255  -8.596  1.00  0.00           H  
ATOM   3929 3HD1 ILE A 233      28.140  -4.026  -9.857  1.00  0.00           H  
ATOM   3930  N   GLU A 234      30.986  -8.448 -12.123  1.00  0.00           N  
ATOM   3931  CA  GLU A 234      32.238  -8.683 -12.833  1.00  0.00           C  
ATOM   3932  C   GLU A 234      32.074  -9.758 -13.899  1.00  0.00           C  
ATOM   3933  O   GLU A 234      32.743  -9.731 -14.932  1.00  0.00           O  
ATOM   3934  CB  GLU A 234      33.340  -9.088 -11.852  1.00  0.00           C  
ATOM   3935  CG  GLU A 234      33.849  -7.953 -10.974  1.00  0.00           C  
ATOM   3936  CD  GLU A 234      34.641  -6.931 -11.741  1.00  0.00           C  
ATOM   3937  OE1 GLU A 234      35.611  -7.301 -12.360  1.00  0.00           O  
ATOM   3938  OE2 GLU A 234      34.277  -5.779 -11.709  1.00  0.00           O1-
ATOM   3939  H   GLU A 234      30.939  -8.641 -11.133  1.00  0.00           H  
ATOM   3940  HA  GLU A 234      32.521  -7.757 -13.335  1.00  0.00           H  
ATOM   3941 1HB  GLU A 234      32.971  -9.877 -11.196  1.00  0.00           H  
ATOM   3942 2HB  GLU A 234      34.189  -9.490 -12.404  1.00  0.00           H  
ATOM   3943 1HG  GLU A 234      32.997  -7.459 -10.507  1.00  0.00           H  
ATOM   3944 2HG  GLU A 234      34.471  -8.370 -10.184  1.00  0.00           H  
ATOM   3945  N   SER A 235      31.187 -10.710 -13.630  1.00  0.00           N  
ATOM   3946  CA  SER A 235      30.904 -11.799 -14.556  1.00  0.00           C  
ATOM   3947  C   SER A 235      30.216 -11.300 -15.820  1.00  0.00           C  
ATOM   3948  O   SER A 235      30.051 -12.046 -16.784  1.00  0.00           O  
ATOM   3949  CB  SER A 235      30.038 -12.842 -13.879  1.00  0.00           C  
ATOM   3950  OG  SER A 235      30.734 -13.480 -12.845  1.00  0.00           O  
ATOM   3951  H   SER A 235      30.720 -10.701 -12.733  1.00  0.00           H  
ATOM   3952  HA  SER A 235      31.854 -12.245 -14.854  1.00  0.00           H  
ATOM   3953 1HB  SER A 235      29.142 -12.367 -13.480  1.00  0.00           H  
ATOM   3954 2HB  SER A 235      29.717 -13.579 -14.613  1.00  0.00           H  
ATOM   3955  HG  SER A 235      30.749 -12.859 -12.113  1.00  0.00           H  
ATOM   3956  N   GLY A 236      29.786 -10.045 -15.797  1.00  0.00           N  
ATOM   3957  CA  GLY A 236      29.106  -9.448 -16.939  1.00  0.00           C  
ATOM   3958  C   GLY A 236      27.635  -9.835 -16.962  1.00  0.00           C  
ATOM   3959  O   GLY A 236      27.011  -9.894 -18.021  1.00  0.00           O  
ATOM   3960  H   GLY A 236      29.912  -9.497 -14.959  1.00  0.00           H  
ATOM   3961 1HA  GLY A 236      29.203  -8.363 -16.892  1.00  0.00           H  
ATOM   3962 2HA  GLY A 236      29.588  -9.775 -17.860  1.00  0.00           H  
ATOM   3963  N   ALA A 237      27.067 -10.006 -15.775  1.00  0.00           N  
ATOM   3964  CA  ALA A 237      25.672 -10.393 -15.628  1.00  0.00           C  
ATOM   3965  C   ALA A 237      24.763  -9.252 -16.079  1.00  0.00           C  
ATOM   3966  O   ALA A 237      25.191  -8.100 -16.154  1.00  0.00           O  
ATOM   3967  CB  ALA A 237      25.372 -10.783 -14.188  1.00  0.00           C  
ATOM   3968  H   ALA A 237      27.605  -9.801 -14.944  1.00  0.00           H  
ATOM   3969  HA  ALA A 237      25.488 -11.268 -16.250  1.00  0.00           H  
ATOM   3970 1HB  ALA A 237      24.322 -11.061 -14.098  1.00  0.00           H  
ATOM   3971 2HB  ALA A 237      25.997 -11.628 -13.902  1.00  0.00           H  
ATOM   3972 3HB  ALA A 237      25.581  -9.938 -13.532  1.00  0.00           H  
ATOM   3973  N   SER A 238      23.519  -9.580 -16.398  1.00  0.00           N  
ATOM   3974  CA  SER A 238      22.559  -8.592 -16.881  1.00  0.00           C  
ATOM   3975  C   SER A 238      22.252  -7.556 -15.809  1.00  0.00           C  
ATOM   3976  O   SER A 238      22.459  -7.823 -14.627  1.00  0.00           O  
ATOM   3977  CB  SER A 238      21.278  -9.276 -17.317  1.00  0.00           C  
ATOM   3978  OG  SER A 238      20.637  -9.883 -16.229  1.00  0.00           O  
ATOM   3979  H   SER A 238      23.230 -10.545 -16.319  1.00  0.00           H  
ATOM   3980  HA  SER A 238      22.990  -8.086 -17.746  1.00  0.00           H  
ATOM   3981 1HB  SER A 238      20.612  -8.544 -17.773  1.00  0.00           H  
ATOM   3982 2HB  SER A 238      21.505 -10.027 -18.073  1.00  0.00           H  
ATOM   3983  HG  SER A 238      21.110 -10.702 -16.066  1.00  0.00           H  
ATOM   3984  N   PRO A 239      21.651  -6.420 -16.201  1.00  0.00           N  
ATOM   3985  CA  PRO A 239      21.460  -5.378 -15.203  1.00  0.00           C  
ATOM   3986  C   PRO A 239      20.153  -5.803 -14.546  1.00  0.00           C  
ATOM   3987  O   PRO A 239      20.010  -5.530 -13.354  1.00  0.00           O  
ATOM   3988  CB  PRO A 239      21.344  -4.073 -15.997  1.00  0.00           C  
ATOM   3989  CG  PRO A 239      21.798  -4.438 -17.369  1.00  0.00           C  
ATOM   3990  CD  PRO A 239      21.381  -5.876 -17.532  1.00  0.00           C  
ATOM   3991  HA  PRO A 239      22.322  -5.377 -14.535  1.00  0.00           H  
ATOM   3992 1HB  PRO A 239      20.306  -3.710 -15.974  1.00  0.00           H  
ATOM   3993 2HB  PRO A 239      21.967  -3.294 -15.534  1.00  0.00           H  
ATOM   3994 1HG  PRO A 239      21.333  -3.775 -18.113  1.00  0.00           H  
ATOM   3995 2HG  PRO A 239      22.887  -4.301 -17.458  1.00  0.00           H  
ATOM   3996 1HD  PRO A 239      20.314  -5.920 -17.796  1.00  0.00           H  
ATOM   3997 2HD  PRO A 239      21.993  -6.350 -18.313  1.00  0.00           H  
ATOM   3998  N   GLU A 240      19.611  -6.922 -15.045  1.00  0.00           N  
ATOM   3999  CA  GLU A 240      18.225  -7.235 -14.733  1.00  0.00           C  
ATOM   4000  C   GLU A 240      18.474  -7.863 -13.385  1.00  0.00           C  
ATOM   4001  O   GLU A 240      17.955  -7.427 -12.358  1.00  0.00           O  
ATOM   4002  CB  GLU A 240      17.554  -8.187 -15.726  1.00  0.00           C  
ATOM   4003  CG  GLU A 240      16.088  -8.472 -15.432  1.00  0.00           C  
ATOM   4004  CD  GLU A 240      15.220  -7.250 -15.550  1.00  0.00           C  
ATOM   4005  OE1 GLU A 240      15.627  -6.316 -16.197  1.00  0.00           O  
ATOM   4006  OE2 GLU A 240      14.148  -7.252 -14.992  1.00  0.00           O1-
ATOM   4007  H   GLU A 240      20.225  -7.725 -15.072  1.00  0.00           H  
ATOM   4008  HA  GLU A 240      17.659  -6.304 -14.739  1.00  0.00           H  
ATOM   4009 1HB  GLU A 240      17.619  -7.769 -16.731  1.00  0.00           H  
ATOM   4010 2HB  GLU A 240      18.085  -9.139 -15.733  1.00  0.00           H  
ATOM   4011 1HG  GLU A 240      15.729  -9.228 -16.130  1.00  0.00           H  
ATOM   4012 2HG  GLU A 240      16.003  -8.877 -14.425  1.00  0.00           H  
ATOM   4013  N   VAL A 241      19.453  -8.800 -13.403  1.00  0.00           N  
ATOM   4014  CA  VAL A 241      19.732  -9.652 -12.252  1.00  0.00           C  
ATOM   4015  C   VAL A 241      20.566  -8.916 -11.211  1.00  0.00           C  
ATOM   4016  O   VAL A 241      20.435  -9.159 -10.012  1.00  0.00           O  
ATOM   4017  CB  VAL A 241      20.476 -10.925 -12.697  1.00  0.00           C  
ATOM   4018  CG1 VAL A 241      21.887 -10.585 -13.152  1.00  0.00           C  
ATOM   4019  CG2 VAL A 241      20.504 -11.933 -11.558  1.00  0.00           C  
ATOM   4020  H   VAL A 241      19.900  -9.003 -14.284  1.00  0.00           H  
ATOM   4021  HA  VAL A 241      18.781  -9.919 -11.791  1.00  0.00           H  
ATOM   4022  HB  VAL A 241      19.958 -11.357 -13.553  1.00  0.00           H  
ATOM   4023 1HG1 VAL A 241      22.399 -11.496 -13.463  1.00  0.00           H  
ATOM   4024 2HG1 VAL A 241      21.842  -9.890 -13.991  1.00  0.00           H  
ATOM   4025 3HG1 VAL A 241      22.434 -10.126 -12.328  1.00  0.00           H  
ATOM   4026 1HG2 VAL A 241      21.031 -12.830 -11.880  1.00  0.00           H  
ATOM   4027 2HG2 VAL A 241      21.018 -11.498 -10.700  1.00  0.00           H  
ATOM   4028 3HG2 VAL A 241      19.484 -12.193 -11.277  1.00  0.00           H  
ATOM   4029  N   VAL A 242      21.425  -8.016 -11.677  1.00  0.00           N  
ATOM   4030  CA  VAL A 242      22.238  -7.200 -10.785  1.00  0.00           C  
ATOM   4031  C   VAL A 242      21.375  -6.237  -9.978  1.00  0.00           C  
ATOM   4032  O   VAL A 242      21.593  -6.048  -8.782  1.00  0.00           O  
ATOM   4033  CB  VAL A 242      23.278  -6.401 -11.592  1.00  0.00           C  
ATOM   4034  CG1 VAL A 242      23.938  -5.348 -10.714  1.00  0.00           C  
ATOM   4035  CG2 VAL A 242      24.317  -7.345 -12.176  1.00  0.00           C  
ATOM   4036  H   VAL A 242      21.517  -7.895 -12.675  1.00  0.00           H  
ATOM   4037  HA  VAL A 242      22.758  -7.860 -10.090  1.00  0.00           H  
ATOM   4038  HB  VAL A 242      22.770  -5.873 -12.400  1.00  0.00           H  
ATOM   4039 1HG1 VAL A 242      24.670  -4.792 -11.301  1.00  0.00           H  
ATOM   4040 2HG1 VAL A 242      23.180  -4.661 -10.337  1.00  0.00           H  
ATOM   4041 3HG1 VAL A 242      24.439  -5.834  -9.877  1.00  0.00           H  
ATOM   4042 1HG2 VAL A 242      25.049  -6.773 -12.746  1.00  0.00           H  
ATOM   4043 2HG2 VAL A 242      24.821  -7.877 -11.368  1.00  0.00           H  
ATOM   4044 3HG2 VAL A 242      23.828  -8.064 -12.833  1.00  0.00           H  
ATOM   4045  N   LYS A 243      20.397  -5.631 -10.642  1.00  0.00           N  
ATOM   4046  CA  LYS A 243      19.455  -4.742  -9.974  1.00  0.00           C  
ATOM   4047  C   LYS A 243      18.744  -5.450  -8.828  1.00  0.00           C  
ATOM   4048  O   LYS A 243      18.696  -4.944  -7.708  1.00  0.00           O  
ATOM   4049  CB  LYS A 243      18.431  -4.199 -10.972  1.00  0.00           C  
ATOM   4050  CG  LYS A 243      17.373  -3.292 -10.358  1.00  0.00           C  
ATOM   4051  CD  LYS A 243      16.446  -2.725 -11.422  1.00  0.00           C  
ATOM   4052  CE  LYS A 243      15.470  -3.779 -11.926  1.00  0.00           C  
ATOM   4053  NZ  LYS A 243      14.458  -3.202 -12.852  1.00  0.00           N1+
ATOM   4054  H   LYS A 243      20.302  -5.792 -11.635  1.00  0.00           H  
ATOM   4055  HA  LYS A 243      20.018  -3.907  -9.553  1.00  0.00           H  
ATOM   4056 1HB  LYS A 243      18.945  -3.635 -11.750  1.00  0.00           H  
ATOM   4057 2HB  LYS A 243      17.918  -5.031 -11.456  1.00  0.00           H  
ATOM   4058 1HG  LYS A 243      16.782  -3.858  -9.637  1.00  0.00           H  
ATOM   4059 2HG  LYS A 243      17.859  -2.468  -9.836  1.00  0.00           H  
ATOM   4060 1HD  LYS A 243      15.882  -1.889 -11.006  1.00  0.00           H  
ATOM   4061 2HD  LYS A 243      17.036  -2.360 -12.262  1.00  0.00           H  
ATOM   4062 1HE  LYS A 243      16.018  -4.561 -12.448  1.00  0.00           H  
ATOM   4063 2HE  LYS A 243      14.954  -4.230 -11.079  1.00  0.00           H  
ATOM   4064 1HZ  LYS A 243      13.831  -3.932 -13.162  1.00  0.00           H  
ATOM   4065 2HZ  LYS A 243      13.930  -2.487 -12.371  1.00  0.00           H  
ATOM   4066 3HZ  LYS A 243      14.924  -2.797 -13.651  1.00  0.00           H  
ATOM   4067  N   LEU A 244      18.193  -6.624  -9.115  1.00  0.00           N  
ATOM   4068  CA  LEU A 244      17.448  -7.385  -8.121  1.00  0.00           C  
ATOM   4069  C   LEU A 244      18.385  -8.063  -7.130  1.00  0.00           C  
ATOM   4070  O   LEU A 244      18.014  -8.321  -5.985  1.00  0.00           O  
ATOM   4071  CB  LEU A 244      16.572  -8.440  -8.808  1.00  0.00           C  
ATOM   4072  CG  LEU A 244      15.451  -7.893  -9.702  1.00  0.00           C  
ATOM   4073  CD1 LEU A 244      14.775  -9.045 -10.431  1.00  0.00           C  
ATOM   4074  CD2 LEU A 244      14.453  -7.122  -8.853  1.00  0.00           C  
ATOM   4075  H   LEU A 244      18.294  -7.000 -10.048  1.00  0.00           H  
ATOM   4076  HA  LEU A 244      16.820  -6.691  -7.564  1.00  0.00           H  
ATOM   4077 1HB  LEU A 244      17.207  -9.073  -9.425  1.00  0.00           H  
ATOM   4078 2HB  LEU A 244      16.108  -9.060  -8.042  1.00  0.00           H  
ATOM   4079  HG  LEU A 244      15.878  -7.227 -10.455  1.00  0.00           H  
ATOM   4080 1HD1 LEU A 244      13.979  -8.658 -11.067  1.00  0.00           H  
ATOM   4081 2HD1 LEU A 244      15.507  -9.567 -11.047  1.00  0.00           H  
ATOM   4082 3HD1 LEU A 244      14.352  -9.739  -9.704  1.00  0.00           H  
ATOM   4083 1HD2 LEU A 244      13.657  -6.734  -9.488  1.00  0.00           H  
ATOM   4084 2HD2 LEU A 244      14.025  -7.787  -8.102  1.00  0.00           H  
ATOM   4085 3HD2 LEU A 244      14.960  -6.294  -8.356  1.00  0.00           H  
ATOM   4086  N   SER A 245      19.603  -8.351  -7.577  1.00  0.00           N  
ATOM   4087  CA  SER A 245      20.641  -8.869  -6.693  1.00  0.00           C  
ATOM   4088  C   SER A 245      20.928  -7.900  -5.553  1.00  0.00           C  
ATOM   4089  O   SER A 245      21.043  -8.305  -4.397  1.00  0.00           O  
ATOM   4090  CB  SER A 245      21.912  -9.131  -7.478  1.00  0.00           C  
ATOM   4091  OG  SER A 245      22.962  -9.496  -6.625  1.00  0.00           O  
ATOM   4092  H   SER A 245      19.815  -8.208  -8.553  1.00  0.00           H  
ATOM   4093  HA  SER A 245      20.293  -9.809  -6.264  1.00  0.00           H  
ATOM   4094 1HB  SER A 245      21.735  -9.925  -8.202  1.00  0.00           H  
ATOM   4095 2HB  SER A 245      22.186  -8.236  -8.034  1.00  0.00           H  
ATOM   4096  HG  SER A 245      23.671  -9.803  -7.195  1.00  0.00           H  
ATOM   4097  N   LEU A 246      21.040  -6.619  -5.886  1.00  0.00           N  
ATOM   4098  CA  LEU A 246      21.237  -5.580  -4.882  1.00  0.00           C  
ATOM   4099  C   LEU A 246      20.134  -5.612  -3.834  1.00  0.00           C  
ATOM   4100  O   LEU A 246      20.401  -5.564  -2.633  1.00  0.00           O  
ATOM   4101  CB  LEU A 246      21.279  -4.199  -5.547  1.00  0.00           C  
ATOM   4102  CG  LEU A 246      21.445  -3.007  -4.596  1.00  0.00           C  
ATOM   4103  CD1 LEU A 246      22.834  -3.043  -3.974  1.00  0.00           C  
ATOM   4104  CD2 LEU A 246      21.222  -1.711  -5.362  1.00  0.00           C  
ATOM   4105  H   LEU A 246      20.990  -6.358  -6.861  1.00  0.00           H  
ATOM   4106  HA  LEU A 246      22.184  -5.773  -4.376  1.00  0.00           H  
ATOM   4107 1HB  LEU A 246      22.108  -4.178  -6.252  1.00  0.00           H  
ATOM   4108 2HB  LEU A 246      20.353  -4.053  -6.103  1.00  0.00           H  
ATOM   4109  HG  LEU A 246      20.716  -3.081  -3.789  1.00  0.00           H  
ATOM   4110 1HD1 LEU A 246      22.952  -2.196  -3.298  1.00  0.00           H  
ATOM   4111 2HD1 LEU A 246      22.959  -3.971  -3.416  1.00  0.00           H  
ATOM   4112 3HD1 LEU A 246      23.586  -2.987  -4.760  1.00  0.00           H  
ATOM   4113 1HD2 LEU A 246      21.339  -0.864  -4.686  1.00  0.00           H  
ATOM   4114 2HD2 LEU A 246      21.951  -1.636  -6.169  1.00  0.00           H  
ATOM   4115 3HD2 LEU A 246      20.216  -1.705  -5.781  1.00  0.00           H  
ATOM   4116  N   GLU A 247      18.890  -5.692  -4.294  1.00  0.00           N  
ATOM   4117  CA  GLU A 247      17.739  -5.684  -3.399  1.00  0.00           C  
ATOM   4118  C   GLU A 247      17.828  -6.810  -2.376  1.00  0.00           C  
ATOM   4119  O   GLU A 247      17.525  -6.619  -1.200  1.00  0.00           O  
ATOM   4120  CB  GLU A 247      16.440  -5.811  -4.198  1.00  0.00           C  
ATOM   4121  CG  GLU A 247      16.099  -4.588  -5.038  1.00  0.00           C  
ATOM   4122  CD  GLU A 247      14.796  -4.730  -5.773  1.00  0.00           C  
ATOM   4123  OE1 GLU A 247      14.205  -5.781  -5.702  1.00  0.00           O  
ATOM   4124  OE2 GLU A 247      14.387  -3.785  -6.408  1.00  0.00           O1-
ATOM   4125  H   GLU A 247      18.737  -5.760  -5.291  1.00  0.00           H  
ATOM   4126  HA  GLU A 247      17.739  -4.739  -2.855  1.00  0.00           H  
ATOM   4127 1HB  GLU A 247      16.506  -6.669  -4.866  1.00  0.00           H  
ATOM   4128 2HB  GLU A 247      15.608  -5.989  -3.516  1.00  0.00           H  
ATOM   4129 1HG  GLU A 247      16.044  -3.715  -4.388  1.00  0.00           H  
ATOM   4130 2HG  GLU A 247      16.898  -4.420  -5.758  1.00  0.00           H  
ATOM   4131  N   ILE A 248      18.248  -7.986  -2.835  1.00  0.00           N  
ATOM   4132  CA  ILE A 248      18.426  -9.132  -1.952  1.00  0.00           C  
ATOM   4133  C   ILE A 248      19.583  -8.909  -0.985  1.00  0.00           C  
ATOM   4134  O   ILE A 248      19.473  -9.197   0.206  1.00  0.00           O  
ATOM   4135  CB  ILE A 248      18.675 -10.416  -2.764  1.00  0.00           C  
ATOM   4136  CG1 ILE A 248      17.467 -10.731  -3.649  1.00  0.00           C  
ATOM   4137  CG2 ILE A 248      18.976 -11.583  -1.835  1.00  0.00           C  
ATOM   4138  CD1 ILE A 248      16.193 -10.989  -2.876  1.00  0.00           C  
ATOM   4139  H   ILE A 248      18.448  -8.086  -3.819  1.00  0.00           H  
ATOM   4140  HA  ILE A 248      17.517  -9.250  -1.363  1.00  0.00           H  
ATOM   4141  HB  ILE A 248      19.524 -10.267  -3.430  1.00  0.00           H  
ATOM   4142 1HG1 ILE A 248      17.289  -9.900  -4.331  1.00  0.00           H  
ATOM   4143 2HG1 ILE A 248      17.680 -11.611  -4.257  1.00  0.00           H  
ATOM   4144 1HG2 ILE A 248      19.149 -12.482  -2.425  1.00  0.00           H  
ATOM   4145 2HG2 ILE A 248      19.865 -11.359  -1.246  1.00  0.00           H  
ATOM   4146 3HG2 ILE A 248      18.130 -11.744  -1.167  1.00  0.00           H  
ATOM   4147 1HD1 ILE A 248      15.382 -11.205  -3.572  1.00  0.00           H  
ATOM   4148 2HD1 ILE A 248      16.338 -11.841  -2.211  1.00  0.00           H  
ATOM   4149 3HD1 ILE A 248      15.941 -10.108  -2.288  1.00  0.00           H  
ATOM   4150  N   ALA A 249      20.691  -8.391  -1.506  1.00  0.00           N  
ATOM   4151  CA  ALA A 249      21.868  -8.123  -0.688  1.00  0.00           C  
ATOM   4152  C   ALA A 249      21.556  -7.123   0.417  1.00  0.00           C  
ATOM   4153  O   ALA A 249      21.985  -7.290   1.558  1.00  0.00           O  
ATOM   4154  CB  ALA A 249      23.010  -7.615  -1.555  1.00  0.00           C  
ATOM   4155  H   ALA A 249      20.718  -8.180  -2.492  1.00  0.00           H  
ATOM   4156  HA  ALA A 249      22.173  -9.058  -0.216  1.00  0.00           H  
ATOM   4157 1HB  ALA A 249      23.881  -7.419  -0.932  1.00  0.00           H  
ATOM   4158 2HB  ALA A 249      23.260  -8.366  -2.305  1.00  0.00           H  
ATOM   4159 3HB  ALA A 249      22.708  -6.695  -2.053  1.00  0.00           H  
ATOM   4160  N   ILE A 250      20.805  -6.082   0.070  1.00  0.00           N  
ATOM   4161  CA  ILE A 250      20.432  -5.053   1.034  1.00  0.00           C  
ATOM   4162  C   ILE A 250      19.405  -5.576   2.028  1.00  0.00           C  
ATOM   4163  O   ILE A 250      19.491  -5.305   3.225  1.00  0.00           O  
ATOM   4164  CB  ILE A 250      19.870  -3.810   0.320  1.00  0.00           C  
ATOM   4165  CG1 ILE A 250      20.968  -3.121  -0.494  1.00  0.00           C  
ATOM   4166  CG2 ILE A 250      19.266  -2.846   1.329  1.00  0.00           C  
ATOM   4167  CD1 ILE A 250      20.469  -1.972  -1.341  1.00  0.00           C  
ATOM   4168  H   ILE A 250      20.485  -6.002  -0.885  1.00  0.00           H  
ATOM   4169  HA  ILE A 250      21.324  -4.772   1.592  1.00  0.00           H  
ATOM   4170  HB  ILE A 250      19.098  -4.114  -0.385  1.00  0.00           H  
ATOM   4171 1HG1 ILE A 250      21.736  -2.741   0.178  1.00  0.00           H  
ATOM   4172 2HG1 ILE A 250      21.443  -3.848  -1.154  1.00  0.00           H  
ATOM   4173 1HG2 ILE A 250      18.874  -1.972   0.808  1.00  0.00           H  
ATOM   4174 2HG2 ILE A 250      18.458  -3.340   1.866  1.00  0.00           H  
ATOM   4175 3HG2 ILE A 250      20.033  -2.532   2.037  1.00  0.00           H  
ATOM   4176 1HD1 ILE A 250      21.304  -1.534  -1.889  1.00  0.00           H  
ATOM   4177 2HD1 ILE A 250      19.723  -2.337  -2.048  1.00  0.00           H  
ATOM   4178 3HD1 ILE A 250      20.021  -1.215  -0.699  1.00  0.00           H  
ATOM   4179  N   LEU A 251      18.430  -6.327   1.525  1.00  0.00           N  
ATOM   4180  CA  LEU A 251      17.377  -6.881   2.367  1.00  0.00           C  
ATOM   4181  C   LEU A 251      17.948  -7.837   3.406  1.00  0.00           C  
ATOM   4182  O   LEU A 251      17.519  -7.841   4.561  1.00  0.00           O  
ATOM   4183  CB  LEU A 251      16.340  -7.612   1.505  1.00  0.00           C  
ATOM   4184  CG  LEU A 251      15.177  -8.258   2.270  1.00  0.00           C  
ATOM   4185  CD1 LEU A 251      14.472  -7.202   3.110  1.00  0.00           C  
ATOM   4186  CD2 LEU A 251      14.215  -8.902   1.282  1.00  0.00           C  
ATOM   4187  H   LEU A 251      18.419  -6.519   0.533  1.00  0.00           H  
ATOM   4188  HA  LEU A 251      16.899  -6.057   2.897  1.00  0.00           H  
ATOM   4189 1HB  LEU A 251      15.916  -6.904   0.795  1.00  0.00           H  
ATOM   4190 2HB  LEU A 251      16.845  -8.398   0.945  1.00  0.00           H  
ATOM   4191  HG  LEU A 251      15.565  -9.019   2.948  1.00  0.00           H  
ATOM   4192 1HD1 LEU A 251      13.645  -7.660   3.653  1.00  0.00           H  
ATOM   4193 2HD1 LEU A 251      15.177  -6.771   3.820  1.00  0.00           H  
ATOM   4194 3HD1 LEU A 251      14.087  -6.417   2.459  1.00  0.00           H  
ATOM   4195 1HD2 LEU A 251      13.389  -9.362   1.825  1.00  0.00           H  
ATOM   4196 2HD2 LEU A 251      13.826  -8.142   0.605  1.00  0.00           H  
ATOM   4197 3HD2 LEU A 251      14.741  -9.665   0.708  1.00  0.00           H  
ATOM   4198  N   ALA A 252      18.918  -8.644   2.992  1.00  0.00           N  
ATOM   4199  CA  ALA A 252      19.619  -9.533   3.908  1.00  0.00           C  
ATOM   4200  C   ALA A 252      20.373  -8.744   4.972  1.00  0.00           C  
ATOM   4201  O   ALA A 252      20.349  -9.095   6.151  1.00  0.00           O  
ATOM   4202  CB  ALA A 252      20.575 -10.438   3.144  1.00  0.00           C  
ATOM   4203  H   ALA A 252      19.174  -8.642   2.015  1.00  0.00           H  
ATOM   4204  HA  ALA A 252      18.878 -10.152   4.416  1.00  0.00           H  
ATOM   4205 1HB  ALA A 252      21.092 -11.095   3.843  1.00  0.00           H  
ATOM   4206 2HB  ALA A 252      20.014 -11.037   2.427  1.00  0.00           H  
ATOM   4207 3HB  ALA A 252      21.304  -9.828   2.613  1.00  0.00           H  
ATOM   4208  N   LEU A 253      21.043  -7.680   4.547  1.00  0.00           N  
ATOM   4209  CA  LEU A 253      21.761  -6.808   5.469  1.00  0.00           C  
ATOM   4210  C   LEU A 253      20.801  -6.102   6.419  1.00  0.00           C  
ATOM   4211  O   LEU A 253      21.079  -5.968   7.610  1.00  0.00           O  
ATOM   4212  CB  LEU A 253      22.576  -5.768   4.689  1.00  0.00           C  
ATOM   4213  CG  LEU A 253      23.837  -6.297   3.993  1.00  0.00           C  
ATOM   4214  CD1 LEU A 253      24.356  -5.250   3.018  1.00  0.00           C  
ATOM   4215  CD2 LEU A 253      24.888  -6.641   5.038  1.00  0.00           C  
ATOM   4216  H   LEU A 253      21.056  -7.468   3.559  1.00  0.00           H  
ATOM   4217  HA  LEU A 253      22.441  -7.416   6.062  1.00  0.00           H  
ATOM   4218 1HB  LEU A 253      21.937  -5.327   3.926  1.00  0.00           H  
ATOM   4219 2HB  LEU A 253      22.883  -4.981   5.377  1.00  0.00           H  
ATOM   4220  HG  LEU A 253      23.588  -7.191   3.420  1.00  0.00           H  
ATOM   4221 1HD1 LEU A 253      25.252  -5.625   2.523  1.00  0.00           H  
ATOM   4222 2HD1 LEU A 253      23.592  -5.037   2.270  1.00  0.00           H  
ATOM   4223 3HD1 LEU A 253      24.598  -4.336   3.560  1.00  0.00           H  
ATOM   4224 1HD2 LEU A 253      25.784  -7.017   4.543  1.00  0.00           H  
ATOM   4225 2HD2 LEU A 253      25.138  -5.747   5.610  1.00  0.00           H  
ATOM   4226 3HD2 LEU A 253      24.497  -7.404   5.710  1.00  0.00           H  
ATOM   4227  N   ARG A 254      19.672  -5.653   5.884  1.00  0.00           N  
ATOM   4228  CA  ARG A 254      18.657  -4.984   6.690  1.00  0.00           C  
ATOM   4229  C   ARG A 254      18.107  -5.911   7.766  1.00  0.00           C  
ATOM   4230  O   ARG A 254      17.942  -5.511   8.919  1.00  0.00           O  
ATOM   4231  CB  ARG A 254      17.513  -4.495   5.813  1.00  0.00           C  
ATOM   4232  CG  ARG A 254      16.395  -3.783   6.559  1.00  0.00           C  
ATOM   4233  CD  ARG A 254      15.350  -3.280   5.631  1.00  0.00           C  
ATOM   4234  NE  ARG A 254      14.205  -2.739   6.346  1.00  0.00           N  
ATOM   4235  CZ  ARG A 254      13.083  -2.280   5.757  1.00  0.00           C  
ATOM   4236  NH1 ARG A 254      12.971  -2.303   4.448  1.00  0.00           N1+
ATOM   4237  NH2 ARG A 254      12.096  -1.806   6.497  1.00  0.00           N  
ATOM   4238  H   ARG A 254      19.510  -5.778   4.896  1.00  0.00           H  
ATOM   4239  HA  ARG A 254      19.124  -4.135   7.186  1.00  0.00           H  
ATOM   4240 1HB  ARG A 254      17.898  -3.808   5.062  1.00  0.00           H  
ATOM   4241 2HB  ARG A 254      17.071  -5.341   5.287  1.00  0.00           H  
ATOM   4242 1HG  ARG A 254      15.927  -4.475   7.260  1.00  0.00           H  
ATOM   4243 2HG  ARG A 254      16.806  -2.934   7.106  1.00  0.00           H  
ATOM   4244 1HD  ARG A 254      15.767  -2.490   5.007  1.00  0.00           H  
ATOM   4245 2HD  ARG A 254      15.002  -4.096   4.998  1.00  0.00           H  
ATOM   4246  HE  ARG A 254      14.254  -2.705   7.355  1.00  0.00           H  
ATOM   4247 1HH1 ARG A 254      13.726  -2.665   3.882  1.00  0.00           H  
ATOM   4248 2HH1 ARG A 254      12.130  -1.959   4.007  1.00  0.00           H  
ATOM   4249 1HH2 ARG A 254      12.182  -1.789   7.504  1.00  0.00           H  
ATOM   4250 2HH2 ARG A 254      11.255  -1.462   6.057  1.00  0.00           H  
ATOM   4251  N   ALA A 255      17.826  -7.152   7.383  1.00  0.00           N  
ATOM   4252  CA  ALA A 255      17.317  -8.145   8.321  1.00  0.00           C  
ATOM   4253  C   ALA A 255      18.253  -8.310   9.512  1.00  0.00           C  
ATOM   4254  O   ALA A 255      17.819  -8.277  10.663  1.00  0.00           O  
ATOM   4255  CB  ALA A 255      17.116  -9.481   7.620  1.00  0.00           C  
ATOM   4256  H   ALA A 255      17.970  -7.414   6.418  1.00  0.00           H  
ATOM   4257  HA  ALA A 255      16.356  -7.796   8.697  1.00  0.00           H  
ATOM   4258 1HB  ALA A 255      16.736 -10.213   8.333  1.00  0.00           H  
ATOM   4259 2HB  ALA A 255      16.400  -9.361   6.807  1.00  0.00           H  
ATOM   4260 3HB  ALA A 255      18.066  -9.827   7.217  1.00  0.00           H  
ATOM   4261  N   SER A 256      19.539  -8.487   9.228  1.00  0.00           N  
ATOM   4262  CA  SER A 256      20.538  -8.654  10.276  1.00  0.00           C  
ATOM   4263  C   SER A 256      20.676  -7.390  11.114  1.00  0.00           C  
ATOM   4264  O   SER A 256      20.786  -7.453  12.338  1.00  0.00           O  
ATOM   4265  CB  SER A 256      21.878  -9.016   9.665  1.00  0.00           C  
ATOM   4266  OG  SER A 256      21.871 -10.332   9.184  1.00  0.00           O  
ATOM   4267  H   SER A 256      19.831  -8.505   8.262  1.00  0.00           H  
ATOM   4268  HA  SER A 256      20.221  -9.466  10.931  1.00  0.00           H  
ATOM   4269 1HB  SER A 256      22.104  -8.329   8.851  1.00  0.00           H  
ATOM   4270 2HB  SER A 256      22.661  -8.904  10.414  1.00  0.00           H  
ATOM   4271  HG  SER A 256      22.793 -10.574   9.063  1.00  0.00           H  
ATOM   4272  N   ALA A 257      20.669  -6.241  10.448  1.00  0.00           N  
ATOM   4273  CA  ALA A 257      20.820  -4.960  11.127  1.00  0.00           C  
ATOM   4274  C   ALA A 257      19.711  -4.743  12.149  1.00  0.00           C  
ATOM   4275  O   ALA A 257      19.971  -4.351  13.286  1.00  0.00           O  
ATOM   4276  CB  ALA A 257      20.836  -3.824  10.115  1.00  0.00           C  
ATOM   4277  H   ALA A 257      20.555  -6.255   9.444  1.00  0.00           H  
ATOM   4278  HA  ALA A 257      21.770  -4.970  11.661  1.00  0.00           H  
ATOM   4279 1HB  ALA A 257      20.950  -2.873  10.637  1.00  0.00           H  
ATOM   4280 2HB  ALA A 257      21.670  -3.961   9.426  1.00  0.00           H  
ATOM   4281 3HB  ALA A 257      19.902  -3.820   9.557  1.00  0.00           H  
ATOM   4282  N   GLU A 258      18.474  -5.003  11.737  1.00  0.00           N  
ATOM   4283  CA  GLU A 258      17.321  -4.811  12.608  1.00  0.00           C  
ATOM   4284  C   GLU A 258      17.342  -5.791  13.774  1.00  0.00           C  
ATOM   4285  O   GLU A 258      16.998  -5.437  14.902  1.00  0.00           O  
ATOM   4286  CB  GLU A 258      16.022  -4.974  11.816  1.00  0.00           C  
ATOM   4287  CG  GLU A 258      15.730  -3.837  10.846  1.00  0.00           C  
ATOM   4288  CD  GLU A 258      14.347  -3.906  10.263  1.00  0.00           C  
ATOM   4289  OE1 GLU A 258      13.592  -4.755  10.672  1.00  0.00           O  
ATOM   4290  OE2 GLU A 258      14.044  -3.109   9.407  1.00  0.00           O1-
ATOM   4291  H   GLU A 258      18.331  -5.341  10.796  1.00  0.00           H  
ATOM   4292  HA  GLU A 258      17.371  -3.803  13.018  1.00  0.00           H  
ATOM   4293 1HB  GLU A 258      16.058  -5.901  11.244  1.00  0.00           H  
ATOM   4294 2HB  GLU A 258      15.182  -5.048  12.507  1.00  0.00           H  
ATOM   4295 1HG  GLU A 258      15.844  -2.888  11.370  1.00  0.00           H  
ATOM   4296 2HG  GLU A 258      16.462  -3.865  10.040  1.00  0.00           H  
ATOM   4297  N   ILE A 259      17.749  -7.026  13.495  1.00  0.00           N  
ATOM   4298  CA  ILE A 259      17.838  -8.053  14.525  1.00  0.00           C  
ATOM   4299  C   ILE A 259      18.863  -7.680  15.589  1.00  0.00           C  
ATOM   4300  O   ILE A 259      18.576  -7.727  16.785  1.00  0.00           O  
ATOM   4301  CB  ILE A 259      18.208  -9.416  13.910  1.00  0.00           C  
ATOM   4302  CG1 ILE A 259      17.055  -9.945  13.053  1.00  0.00           C  
ATOM   4303  CG2 ILE A 259      18.564 -10.412  15.002  1.00  0.00           C  
ATOM   4304  CD1 ILE A 259      17.445 -11.088  12.144  1.00  0.00           C  
ATOM   4305  H   ILE A 259      18.002  -7.258  12.546  1.00  0.00           H  
ATOM   4306  HA  ILE A 259      16.867  -8.131  15.012  1.00  0.00           H  
ATOM   4307  HB  ILE A 259      19.064  -9.295  13.248  1.00  0.00           H  
ATOM   4308 1HG1 ILE A 259      16.246 -10.283  13.699  1.00  0.00           H  
ATOM   4309 2HG1 ILE A 259      16.662  -9.138  12.434  1.00  0.00           H  
ATOM   4310 1HG2 ILE A 259      18.822 -11.370  14.550  1.00  0.00           H  
ATOM   4311 2HG2 ILE A 259      19.414 -10.039  15.572  1.00  0.00           H  
ATOM   4312 3HG2 ILE A 259      17.711 -10.544  15.668  1.00  0.00           H  
ATOM   4313 1HD1 ILE A 259      16.576 -11.408  11.568  1.00  0.00           H  
ATOM   4314 2HD1 ILE A 259      18.231 -10.760  11.463  1.00  0.00           H  
ATOM   4315 3HD1 ILE A 259      17.809 -11.921  12.743  1.00  0.00           H  
ATOM   4316  N   SER A 260      20.060  -7.308  15.146  1.00  0.00           N  
ATOM   4317  CA  SER A 260      21.150  -6.989  16.060  1.00  0.00           C  
ATOM   4318  C   SER A 260      20.823  -5.760  16.898  1.00  0.00           C  
ATOM   4319  O   SER A 260      21.131  -5.710  18.089  1.00  0.00           O  
ATOM   4320  CB  SER A 260      22.431  -6.756  15.282  1.00  0.00           C  
ATOM   4321  OG  SER A 260      22.870  -7.938  14.671  1.00  0.00           O  
ATOM   4322  H   SER A 260      20.217  -7.246  14.150  1.00  0.00           H  
ATOM   4323  HA  SER A 260      21.297  -7.835  16.733  1.00  0.00           H  
ATOM   4324 1HB  SER A 260      22.262  -5.992  14.524  1.00  0.00           H  
ATOM   4325 2HB  SER A 260      23.202  -6.383  15.956  1.00  0.00           H  
ATOM   4326  HG  SER A 260      23.003  -8.570  15.382  1.00  0.00           H  
ATOM   4327  N   ILE A 261      20.198  -4.771  16.270  1.00  0.00           N  
ATOM   4328  CA  ILE A 261      19.841  -3.533  16.954  1.00  0.00           C  
ATOM   4329  C   ILE A 261      18.766  -3.776  18.007  1.00  0.00           C  
ATOM   4330  O   ILE A 261      18.843  -3.254  19.118  1.00  0.00           O  
ATOM   4331  CB  ILE A 261      19.347  -2.473  15.952  1.00  0.00           C  
ATOM   4332  CG1 ILE A 261      20.503  -1.996  15.068  1.00  0.00           C  
ATOM   4333  CG2 ILE A 261      18.714  -1.301  16.685  1.00  0.00           C  
ATOM   4334  CD1 ILE A 261      20.061  -1.186  13.871  1.00  0.00           C  
ATOM   4335  H   ILE A 261      19.964  -4.877  15.294  1.00  0.00           H  
ATOM   4336  HA  ILE A 261      20.728  -3.160  17.464  1.00  0.00           H  
ATOM   4337  HB  ILE A 261      18.606  -2.918  15.288  1.00  0.00           H  
ATOM   4338 1HG1 ILE A 261      21.185  -1.386  15.660  1.00  0.00           H  
ATOM   4339 2HG1 ILE A 261      21.065  -2.857  14.707  1.00  0.00           H  
ATOM   4340 1HG2 ILE A 261      18.371  -0.562  15.962  1.00  0.00           H  
ATOM   4341 2HG2 ILE A 261      17.867  -1.654  17.272  1.00  0.00           H  
ATOM   4342 3HG2 ILE A 261      19.450  -0.846  17.348  1.00  0.00           H  
ATOM   4343 1HD1 ILE A 261      20.935  -0.884  13.293  1.00  0.00           H  
ATOM   4344 2HD1 ILE A 261      19.403  -1.790  13.245  1.00  0.00           H  
ATOM   4345 3HD1 ILE A 261      19.526  -0.299  14.209  1.00  0.00           H  
ATOM   4346  N   ASP A 262      17.764  -4.572  17.649  1.00  0.00           N  
ATOM   4347  CA  ASP A 262      16.656  -4.861  18.551  1.00  0.00           C  
ATOM   4348  C   ASP A 262      17.106  -5.742  19.710  1.00  0.00           C  
ATOM   4349  O   ASP A 262      16.642  -5.581  20.840  1.00  0.00           O  
ATOM   4350  CB  ASP A 262      15.515  -5.547  17.795  1.00  0.00           C  
ATOM   4351  CG  ASP A 262      14.717  -4.583  16.926  1.00  0.00           C  
ATOM   4352  OD1 ASP A 262      14.826  -3.398  17.133  1.00  0.00           O  
ATOM   4353  OD2 ASP A 262      14.006  -5.043  16.064  1.00  0.00           O1-
ATOM   4354  H   ASP A 262      17.770  -4.987  16.728  1.00  0.00           H  
ATOM   4355  HA  ASP A 262      16.301  -3.917  18.965  1.00  0.00           H  
ATOM   4356 1HB  ASP A 262      15.920  -6.336  17.160  1.00  0.00           H  
ATOM   4357 2HB  ASP A 262      14.836  -6.017  18.509  1.00  0.00           H  
ATOM   4358  N   PHE A 263      18.009  -6.673  19.425  1.00  0.00           N  
ATOM   4359  CA  PHE A 263      18.555  -7.552  20.451  1.00  0.00           C  
ATOM   4360  C   PHE A 263      19.518  -6.802  21.363  1.00  0.00           C  
ATOM   4361  O   PHE A 263      19.549  -7.031  22.572  1.00  0.00           O  
ATOM   4362  CB  PHE A 263      19.272  -8.741  19.810  1.00  0.00           C  
ATOM   4363  CG  PHE A 263      18.414  -9.967  19.680  1.00  0.00           C  
ATOM   4364  CD1 PHE A 263      17.782 -10.265  18.482  1.00  0.00           C  
ATOM   4365  CD2 PHE A 263      18.238 -10.825  20.755  1.00  0.00           C  
ATOM   4366  CE1 PHE A 263      16.993 -11.393  18.361  1.00  0.00           C  
ATOM   4367  CE2 PHE A 263      17.450 -11.954  20.637  1.00  0.00           C  
ATOM   4368  CZ  PHE A 263      16.827 -12.238  19.438  1.00  0.00           C  
ATOM   4369  H   PHE A 263      18.327  -6.773  18.470  1.00  0.00           H  
ATOM   4370  HA  PHE A 263      17.728  -7.911  21.064  1.00  0.00           H  
ATOM   4371 1HB  PHE A 263      19.620  -8.462  18.816  1.00  0.00           H  
ATOM   4372 2HB  PHE A 263      20.148  -9.000  20.403  1.00  0.00           H  
ATOM   4373  HD1 PHE A 263      17.914  -9.598  17.630  1.00  0.00           H  
ATOM   4374  HD2 PHE A 263      18.730 -10.601  21.702  1.00  0.00           H  
ATOM   4375  HE1 PHE A 263      16.502 -11.615  17.414  1.00  0.00           H  
ATOM   4376  HE2 PHE A 263      17.320 -12.621  21.489  1.00  0.00           H  
ATOM   4377  HZ  PHE A 263      16.204 -13.127  19.344  1.00  0.00           H  
ATOM   4378  N   GLY A 264      20.305  -5.907  20.775  1.00  0.00           N  
ATOM   4379  CA  GLY A 264      21.306  -5.157  21.524  1.00  0.00           C  
ATOM   4380  C   GLY A 264      20.687  -4.468  22.734  1.00  0.00           C  
ATOM   4381  O   GLY A 264      19.512  -4.099  22.715  1.00  0.00           O  
ATOM   4382  OXT GLY A 264      21.346  -4.280  23.719  1.00  0.00           O1-
ATOM   4383  H   GLY A 264      20.207  -5.741  19.783  1.00  0.00           H  
ATOM   4384 1HA  GLY A 264      22.097  -5.832  21.853  1.00  0.00           H  
ATOM   4385 2HA  GLY A 264      21.767  -4.416  20.874  1.00  0.00           H  
TER   
ATOM   4386  N   ASP B   1      10.889 -10.588  26.012  1.00  0.00           N  
ATOM   4387  CA  ASP B   1      11.930 -10.074  25.132  1.00  0.00           C  
ATOM   4388  C   ASP B   1      12.292 -11.089  24.055  1.00  0.00           C  
ATOM   4389  O   ASP B   1      12.183 -10.806  22.861  1.00  0.00           O  
ATOM   4390  CB  ASP B   1      13.181  -9.707  25.937  1.00  0.00           C  
ATOM   4391  CG  ASP B   1      13.753 -10.887  26.713  1.00  0.00           C  
ATOM   4392  OD1 ASP B   1      13.012 -11.796  27.004  1.00  0.00           O  
ATOM   4393  OD2 ASP B   1      14.924 -10.866  27.005  1.00  0.00           O1-
ATOM   4394 1H   ASP B   1      10.670  -9.904  26.708  1.00  0.00           H  
ATOM   4395 2H   ASP B   1      10.068 -10.792  25.476  1.00  0.00           H  
ATOM   4396 3H   ASP B   1      11.210 -11.425  26.456  1.00  0.00           H  
ATOM   4397  HA  ASP B   1      11.545  -9.183  24.636  1.00  0.00           H  
ATOM   4398 1HB  ASP B   1      13.948  -9.325  25.264  1.00  0.00           H  
ATOM   4399 2HB  ASP B   1      12.938  -8.909  26.641  1.00  0.00           H  
ATOM   4400  N   GLN B   2      12.724 -12.270  24.483  1.00  0.00           N  
ATOM   4401  CA  GLN B   2      13.269 -13.265  23.567  1.00  0.00           C  
ATOM   4402  C   GLN B   2      12.230 -13.697  22.541  1.00  0.00           C  
ATOM   4403  O   GLN B   2      12.551 -13.921  21.374  1.00  0.00           O  
ATOM   4404  CB  GLN B   2      13.779 -14.484  24.341  1.00  0.00           C  
ATOM   4405  CG  GLN B   2      14.955 -14.193  25.255  1.00  0.00           C  
ATOM   4406  CD  GLN B   2      16.169 -13.691  24.496  1.00  0.00           C  
ATOM   4407  NE2 GLN B   2      16.667 -12.521  24.881  1.00  0.00           N  
ATOM   4408  OE1 GLN B   2      16.657 -14.349  23.573  1.00  0.00           O  
ATOM   4409  H   GLN B   2      12.672 -12.485  25.468  1.00  0.00           H  
ATOM   4410  HA  GLN B   2      14.116 -12.822  23.041  1.00  0.00           H  
ATOM   4411 1HB  GLN B   2      12.972 -14.891  24.949  1.00  0.00           H  
ATOM   4412 2HB  GLN B   2      14.083 -15.259  23.637  1.00  0.00           H  
ATOM   4413 1HG  GLN B   2      14.664 -13.428  25.976  1.00  0.00           H  
ATOM   4414 2HG  GLN B   2      15.233 -15.108  25.777  1.00  0.00           H  
ATOM   4415 1HE2 GLN B   2      17.467 -12.139  24.415  1.00  0.00           H  
ATOM   4416 2HE2 GLN B   2      16.240 -12.021  25.635  1.00  0.00           H  
ATOM   4417  N   GLU B   3      10.982 -13.813  22.983  1.00  0.00           N  
ATOM   4418  CA  GLU B   3       9.905 -14.283  22.120  1.00  0.00           C  
ATOM   4419  C   GLU B   3       9.623 -13.293  20.999  1.00  0.00           C  
ATOM   4420  O   GLU B   3       9.524 -13.673  19.832  1.00  0.00           O  
ATOM   4421  CB  GLU B   3       8.632 -14.519  22.937  1.00  0.00           C  
ATOM   4422  CG  GLU B   3       8.737 -15.647  23.953  1.00  0.00           C  
ATOM   4423  CD  GLU B   3       9.484 -15.248  25.195  1.00  0.00           C  
ATOM   4424  OE1 GLU B   3       9.803 -14.090  25.327  1.00  0.00           O  
ATOM   4425  OE2 GLU B   3       9.734 -16.101  26.014  1.00  0.00           O1-
ATOM   4426  H   GLU B   3      10.775 -13.567  23.940  1.00  0.00           H  
ATOM   4427  HA  GLU B   3      10.222 -15.223  21.666  1.00  0.00           H  
ATOM   4428 1HB  GLU B   3       8.371 -13.607  23.474  1.00  0.00           H  
ATOM   4429 2HB  GLU B   3       7.806 -14.750  22.264  1.00  0.00           H  
ATOM   4430 1HG  GLU B   3       7.732 -15.964  24.233  1.00  0.00           H  
ATOM   4431 2HG  GLU B   3       9.240 -16.495  23.489  1.00  0.00           H  
ATOM   4432  N   GLU B   4       9.492 -12.022  21.359  1.00  0.00           N  
ATOM   4433  CA  GLU B   4       9.214 -10.973  20.385  1.00  0.00           C  
ATOM   4434  C   GLU B   4      10.376 -10.800  19.414  1.00  0.00           C  
ATOM   4435  O   GLU B   4      10.173 -10.608  18.216  1.00  0.00           O  
ATOM   4436  CB  GLU B   4       8.928  -9.648  21.095  1.00  0.00           C  
ATOM   4437  CG  GLU B   4       7.688  -9.662  21.977  1.00  0.00           C  
ATOM   4438  CD  GLU B   4       7.951 -10.224  23.347  1.00  0.00           C  
ATOM   4439  OE1 GLU B   4       9.073 -10.580  23.617  1.00  0.00           O  
ATOM   4440  OE2 GLU B   4       7.028 -10.298  24.124  1.00  0.00           O1-
ATOM   4441  H   GLU B   4       9.588 -11.772  22.334  1.00  0.00           H  
ATOM   4442  HA  GLU B   4       8.338 -11.271  19.808  1.00  0.00           H  
ATOM   4443 1HB  GLU B   4       9.780  -9.378  21.720  1.00  0.00           H  
ATOM   4444 2HB  GLU B   4       8.802  -8.858  20.354  1.00  0.00           H  
ATOM   4445 1HG  GLU B   4       7.315  -8.644  22.080  1.00  0.00           H  
ATOM   4446 2HG  GLU B   4       6.914 -10.254  21.489  1.00  0.00           H  
ATOM   4447  N   LEU B   5      11.594 -10.870  19.940  1.00  0.00           N  
ATOM   4448  CA  LEU B   5      12.790 -10.647  19.136  1.00  0.00           C  
ATOM   4449  C   LEU B   5      13.026 -11.800  18.169  1.00  0.00           C  
ATOM   4450  O   LEU B   5      13.362 -11.588  17.004  1.00  0.00           O  
ATOM   4451  CB  LEU B   5      14.014 -10.474  20.043  1.00  0.00           C  
ATOM   4452  CG  LEU B   5      14.011  -9.227  20.935  1.00  0.00           C  
ATOM   4453  CD1 LEU B   5      15.058  -9.381  22.029  1.00  0.00           C  
ATOM   4454  CD2 LEU B   5      14.284  -7.994  20.086  1.00  0.00           C  
ATOM   4455  H   LEU B   5      11.695 -11.082  20.922  1.00  0.00           H  
ATOM   4456  HA  LEU B   5      12.638  -9.744  18.546  1.00  0.00           H  
ATOM   4457 1HB  LEU B   5      14.091 -11.346  20.692  1.00  0.00           H  
ATOM   4458 2HB  LEU B   5      14.907 -10.432  19.419  1.00  0.00           H  
ATOM   4459  HG  LEU B   5      13.037  -9.126  21.417  1.00  0.00           H  
ATOM   4460 1HD1 LEU B   5      15.056  -8.494  22.664  1.00  0.00           H  
ATOM   4461 2HD1 LEU B   5      14.828 -10.259  22.633  1.00  0.00           H  
ATOM   4462 3HD1 LEU B   5      16.042  -9.500  21.577  1.00  0.00           H  
ATOM   4463 1HD2 LEU B   5      14.280  -7.107  20.720  1.00  0.00           H  
ATOM   4464 2HD2 LEU B   5      15.257  -8.093  19.605  1.00  0.00           H  
ATOM   4465 3HD2 LEU B   5      13.510  -7.898  19.324  1.00  0.00           H  
ATOM   4466  N   ALA B   6      12.845 -13.023  18.657  1.00  0.00           N  
ATOM   4467  CA  ALA B   6      13.024 -14.211  17.834  1.00  0.00           C  
ATOM   4468  C   ALA B   6      11.964 -14.290  16.742  1.00  0.00           C  
ATOM   4469  O   ALA B   6      12.253 -14.684  15.612  1.00  0.00           O  
ATOM   4470  CB  ALA B   6      12.989 -15.464  18.696  1.00  0.00           C  
ATOM   4471  H   ALA B   6      12.578 -13.131  19.625  1.00  0.00           H  
ATOM   4472  HA  ALA B   6      13.999 -14.143  17.348  1.00  0.00           H  
ATOM   4473 1HB  ALA B   6      13.124 -16.345  18.066  1.00  0.00           H  
ATOM   4474 2HB  ALA B   6      13.789 -15.421  19.435  1.00  0.00           H  
ATOM   4475 3HB  ALA B   6      12.029 -15.528  19.206  1.00  0.00           H  
ATOM   4476  N   GLN B   7      10.738 -13.914  17.087  1.00  0.00           N  
ATOM   4477  CA  GLN B   7       9.625 -13.976  16.148  1.00  0.00           C  
ATOM   4478  C   GLN B   7       9.818 -12.997  14.997  1.00  0.00           C  
ATOM   4479  O   GLN B   7       9.550 -13.322  13.841  1.00  0.00           O  
ATOM   4480  CB  GLN B   7       8.303 -13.686  16.865  1.00  0.00           C  
ATOM   4481  CG  GLN B   7       7.799 -14.832  17.727  1.00  0.00           C  
ATOM   4482  CD  GLN B   7       6.659 -14.412  18.636  1.00  0.00           C  
ATOM   4483  NE2 GLN B   7       6.082 -15.377  19.342  1.00  0.00           N  
ATOM   4484  OE1 GLN B   7       6.301 -13.233  18.703  1.00  0.00           O  
ATOM   4485  H   GLN B   7      10.573 -13.575  18.024  1.00  0.00           H  
ATOM   4486  HA  GLN B   7       9.593 -14.983  15.728  1.00  0.00           H  
ATOM   4487 1HB  GLN B   7       8.421 -12.811  17.504  1.00  0.00           H  
ATOM   4488 2HB  GLN B   7       7.534 -13.455  16.129  1.00  0.00           H  
ATOM   4489 1HG  GLN B   7       7.442 -15.631  17.078  1.00  0.00           H  
ATOM   4490 2HG  GLN B   7       8.617 -15.192  18.349  1.00  0.00           H  
ATOM   4491 1HE2 GLN B   7       5.325 -15.162  19.960  1.00  0.00           H  
ATOM   4492 2HE2 GLN B   7       6.404 -16.320  19.258  1.00  0.00           H  
ATOM   4493  N   LYS B   8      10.282 -11.795  15.324  1.00  0.00           N  
ATOM   4494  CA  LYS B   8      10.562 -10.782  14.312  1.00  0.00           C  
ATOM   4495  C   LYS B   8      11.668 -11.237  13.368  1.00  0.00           C  
ATOM   4496  O   LYS B   8      11.585 -11.035  12.157  1.00  0.00           O  
ATOM   4497  CB  LYS B   8      10.947  -9.457  14.972  1.00  0.00           C  
ATOM   4498  CG  LYS B   8      11.197  -8.317  13.994  1.00  0.00           C  
ATOM   4499  CD  LYS B   8      11.423  -7.001  14.726  1.00  0.00           C  
ATOM   4500  CE  LYS B   8      11.670  -5.861  13.750  1.00  0.00           C  
ATOM   4501  NZ  LYS B   8      11.876  -4.564  14.451  1.00  0.00           N1+
ATOM   4502  H   LYS B   8      10.445 -11.578  16.296  1.00  0.00           H  
ATOM   4503  HA  LYS B   8       9.658 -10.636  13.721  1.00  0.00           H  
ATOM   4504 1HB  LYS B   8      10.154  -9.146  15.653  1.00  0.00           H  
ATOM   4505 2HB  LYS B   8      11.852  -9.596  15.564  1.00  0.00           H  
ATOM   4506 1HG  LYS B   8      12.076  -8.542  13.389  1.00  0.00           H  
ATOM   4507 2HG  LYS B   8      10.338  -8.211  13.332  1.00  0.00           H  
ATOM   4508 1HD  LYS B   8      10.547  -6.767  15.332  1.00  0.00           H  
ATOM   4509 2HD  LYS B   8      12.286  -7.097  15.385  1.00  0.00           H  
ATOM   4510 1HE  LYS B   8      12.552  -6.079  13.150  1.00  0.00           H  
ATOM   4511 2HE  LYS B   8      10.816  -5.764  13.079  1.00  0.00           H  
ATOM   4512 1HZ  LYS B   8      12.035  -3.834  13.771  1.00  0.00           H  
ATOM   4513 2HZ  LYS B   8      11.055  -4.341  14.997  1.00  0.00           H  
ATOM   4514 3HZ  LYS B   8      12.677  -4.635  15.062  1.00  0.00           H  
ATOM   4515  N   ALA B   9      12.704 -11.853  13.930  1.00  0.00           N  
ATOM   4516  CA  ALA B   9      13.811 -12.367  13.136  1.00  0.00           C  
ATOM   4517  C   ALA B   9      13.326 -13.371  12.096  1.00  0.00           C  
ATOM   4518  O   ALA B   9      13.781 -13.364  10.954  1.00  0.00           O  
ATOM   4519  CB  ALA B   9      14.858 -13.004  14.038  1.00  0.00           C  
ATOM   4520  H   ALA B   9      12.722 -11.966  14.934  1.00  0.00           H  
ATOM   4521  HA  ALA B   9      14.266 -11.529  12.604  1.00  0.00           H  
ATOM   4522 1HB  ALA B   9      15.680 -13.384  13.429  1.00  0.00           H  
ATOM   4523 2HB  ALA B   9      15.239 -12.259  14.736  1.00  0.00           H  
ATOM   4524 3HB  ALA B   9      14.409 -13.826  14.593  1.00  0.00           H  
ATOM   4525  N   ALA B  10      12.398 -14.232  12.502  1.00  0.00           N  
ATOM   4526  CA  ALA B  10      11.830 -15.225  11.600  1.00  0.00           C  
ATOM   4527  C   ALA B  10      11.057 -14.563  10.467  1.00  0.00           C  
ATOM   4528  O   ALA B  10      11.122 -15.002   9.318  1.00  0.00           O  
ATOM   4529  CB  ALA B  10      10.929 -16.183  12.366  1.00  0.00           C  
ATOM   4530  H   ALA B  10      12.079 -14.196  13.459  1.00  0.00           H  
ATOM   4531  HA  ALA B  10      12.644 -15.795  11.155  1.00  0.00           H  
ATOM   4532 1HB  ALA B  10      10.512 -16.919  11.679  1.00  0.00           H  
ATOM   4533 2HB  ALA B  10      11.510 -16.691  13.136  1.00  0.00           H  
ATOM   4534 3HB  ALA B  10      10.119 -15.624  12.833  1.00  0.00           H  
ATOM   4535  N   GLU B  11      10.327 -13.504  10.795  1.00  0.00           N  
ATOM   4536  CA  GLU B  11       9.559 -12.763   9.801  1.00  0.00           C  
ATOM   4537  C   GLU B  11      10.478 -12.076   8.797  1.00  0.00           C  
ATOM   4538  O   GLU B  11      10.182 -12.025   7.604  1.00  0.00           O  
ATOM   4539  CB  GLU B  11       8.666 -11.724  10.483  1.00  0.00           C  
ATOM   4540  CG  GLU B  11       7.723 -10.990   9.541  1.00  0.00           C  
ATOM   4541  CD  GLU B  11       6.729 -10.125  10.264  1.00  0.00           C  
ATOM   4542  OE1 GLU B  11       6.740 -10.121  11.471  1.00  0.00           O  
ATOM   4543  OE2 GLU B  11       5.957  -9.467   9.608  1.00  0.00           O1-
ATOM   4544  H   GLU B  11      10.301 -13.204  11.760  1.00  0.00           H  
ATOM   4545  HA  GLU B  11       8.938 -13.472   9.255  1.00  0.00           H  
ATOM   4546 1HB  GLU B  11       8.062 -12.211  11.249  1.00  0.00           H  
ATOM   4547 2HB  GLU B  11       9.287 -10.980  10.982  1.00  0.00           H  
ATOM   4548 1HG  GLU B  11       8.312 -10.363   8.870  1.00  0.00           H  
ATOM   4549 2HG  GLU B  11       7.190 -11.721   8.935  1.00  0.00           H  
ATOM   4550  N   LEU B  12      11.594 -11.549   9.289  1.00  0.00           N  
ATOM   4551  CA  LEU B  12      12.592 -10.927   8.426  1.00  0.00           C  
ATOM   4552  C   LEU B  12      13.228 -11.950   7.494  1.00  0.00           C  
ATOM   4553  O   LEU B  12      13.496 -11.660   6.329  1.00  0.00           O  
ATOM   4554  CB  LEU B  12      13.678 -10.253   9.274  1.00  0.00           C  
ATOM   4555  CG  LEU B  12      13.243  -8.991  10.030  1.00  0.00           C  
ATOM   4556  CD1 LEU B  12      14.294  -8.637  11.075  1.00  0.00           C  
ATOM   4557  CD2 LEU B  12      13.045  -7.849   9.045  1.00  0.00           C  
ATOM   4558  H   LEU B  12      11.755 -11.580  10.285  1.00  0.00           H  
ATOM   4559  HA  LEU B  12      12.090 -10.182   7.810  1.00  0.00           H  
ATOM   4560 1HB  LEU B  12      14.042 -10.970  10.007  1.00  0.00           H  
ATOM   4561 2HB  LEU B  12      14.507  -9.977   8.620  1.00  0.00           H  
ATOM   4562  HG  LEU B  12      12.307  -9.186  10.553  1.00  0.00           H  
ATOM   4563 1HD1 LEU B  12      13.984  -7.740  11.612  1.00  0.00           H  
ATOM   4564 2HD1 LEU B  12      14.401  -9.462  11.777  1.00  0.00           H  
ATOM   4565 3HD1 LEU B  12      15.248  -8.454  10.582  1.00  0.00           H  
ATOM   4566 1HD2 LEU B  12      12.736  -6.953   9.582  1.00  0.00           H  
ATOM   4567 2HD2 LEU B  12      13.981  -7.654   8.521  1.00  0.00           H  
ATOM   4568 3HD2 LEU B  12      12.277  -8.122   8.322  1.00  0.00           H  
ATOM   4569  N   LEU B  13      13.469 -13.148   8.015  1.00  0.00           N  
ATOM   4570  CA  LEU B  13      13.989 -14.245   7.207  1.00  0.00           C  
ATOM   4571  C   LEU B  13      12.999 -14.647   6.122  1.00  0.00           C  
ATOM   4572  O   LEU B  13      13.390 -14.970   5.001  1.00  0.00           O  
ATOM   4573  CB  LEU B  13      14.304 -15.455   8.096  1.00  0.00           C  
ATOM   4574  CG  LEU B  13      15.561 -15.333   8.965  1.00  0.00           C  
ATOM   4575  CD1 LEU B  13      15.515 -16.373  10.076  1.00  0.00           C  
ATOM   4576  CD2 LEU B  13      16.798 -15.515   8.097  1.00  0.00           C  
ATOM   4577  H   LEU B  13      13.288 -13.304   8.997  1.00  0.00           H  
ATOM   4578  HA  LEU B  13      14.909 -13.913   6.723  1.00  0.00           H  
ATOM   4579 1HB  LEU B  13      13.457 -15.627   8.759  1.00  0.00           H  
ATOM   4580 2HB  LEU B  13      14.424 -16.331   7.459  1.00  0.00           H  
ATOM   4581  HG  LEU B  13      15.587 -14.348   9.432  1.00  0.00           H  
ATOM   4582 1HD1 LEU B  13      16.408 -16.286  10.694  1.00  0.00           H  
ATOM   4583 2HD1 LEU B  13      14.631 -16.208  10.692  1.00  0.00           H  
ATOM   4584 3HD1 LEU B  13      15.472 -17.370   9.638  1.00  0.00           H  
ATOM   4585 1HD2 LEU B  13      17.692 -15.427   8.715  1.00  0.00           H  
ATOM   4586 2HD2 LEU B  13      16.774 -16.499   7.631  1.00  0.00           H  
ATOM   4587 3HD2 LEU B  13      16.816 -14.746   7.323  1.00  0.00           H  
ATOM   4588  N   LEU B  14      11.715 -14.626   6.463  1.00  0.00           N  
ATOM   4589  CA  LEU B  14      10.660 -14.896   5.494  1.00  0.00           C  
ATOM   4590  C   LEU B  14      10.719 -13.916   4.330  1.00  0.00           C  
ATOM   4591  O   LEU B  14      10.701 -14.318   3.165  1.00  0.00           O  
ATOM   4592  CB  LEU B  14       9.286 -14.814   6.171  1.00  0.00           C  
ATOM   4593  CG  LEU B  14       8.076 -14.980   5.242  1.00  0.00           C  
ATOM   4594  CD1 LEU B  14       8.071 -16.388   4.662  1.00  0.00           C  
ATOM   4595  CD2 LEU B  14       6.797 -14.705   6.019  1.00  0.00           C  
ATOM   4596  H   LEU B  14      11.463 -14.418   7.419  1.00  0.00           H  
ATOM   4597  HA  LEU B  14      10.816 -15.898   5.095  1.00  0.00           H  
ATOM   4598 1HB  LEU B  14       9.228 -15.589   6.933  1.00  0.00           H  
ATOM   4599 2HB  LEU B  14       9.197 -13.844   6.661  1.00  0.00           H  
ATOM   4600  HG  LEU B  14       8.155 -14.277   4.412  1.00  0.00           H  
ATOM   4601 1HD1 LEU B  14       7.212 -16.506   4.002  1.00  0.00           H  
ATOM   4602 2HD1 LEU B  14       8.988 -16.551   4.095  1.00  0.00           H  
ATOM   4603 3HD1 LEU B  14       8.010 -17.115   5.471  1.00  0.00           H  
ATOM   4604 1HD2 LEU B  14       5.938 -14.823   5.359  1.00  0.00           H  
ATOM   4605 2HD2 LEU B  14       6.717 -15.408   6.849  1.00  0.00           H  
ATOM   4606 3HD2 LEU B  14       6.820 -13.687   6.408  1.00  0.00           H  
ATOM   4607  N   LYS B  15      10.787 -12.628   4.649  1.00  0.00           N  
ATOM   4608  CA  LYS B  15      10.833 -11.587   3.629  1.00  0.00           C  
ATOM   4609  C   LYS B  15      11.988 -11.816   2.662  1.00  0.00           C  
ATOM   4610  O   LYS B  15      11.847 -11.620   1.454  1.00  0.00           O  
ATOM   4611  CB  LYS B  15      10.955 -10.207   4.277  1.00  0.00           C  
ATOM   4612  CG  LYS B  15       9.691  -9.728   4.979  1.00  0.00           C  
ATOM   4613  CD  LYS B  15       9.890  -8.351   5.594  1.00  0.00           C  
ATOM   4614  CE  LYS B  15       8.626  -7.867   6.290  1.00  0.00           C  
ATOM   4615  NZ  LYS B  15       8.799  -6.513   6.882  1.00  0.00           N1+
ATOM   4616  H   LYS B  15      10.808 -12.364   5.624  1.00  0.00           H  
ATOM   4617  HA  LYS B  15       9.906 -11.630   3.059  1.00  0.00           H  
ATOM   4618 1HB  LYS B  15      11.761 -10.220   5.012  1.00  0.00           H  
ATOM   4619 2HB  LYS B  15      11.217  -9.470   3.518  1.00  0.00           H  
ATOM   4620 1HG  LYS B  15       8.872  -9.681   4.260  1.00  0.00           H  
ATOM   4621 2HG  LYS B  15       9.422 -10.432   5.765  1.00  0.00           H  
ATOM   4622 1HD  LYS B  15      10.702  -8.389   6.320  1.00  0.00           H  
ATOM   4623 2HD  LYS B  15      10.157  -7.638   4.813  1.00  0.00           H  
ATOM   4624 1HE  LYS B  15       7.806  -7.834   5.574  1.00  0.00           H  
ATOM   4625 2HE  LYS B  15       8.358  -8.565   7.084  1.00  0.00           H  
ATOM   4626 1HZ  LYS B  15       7.941  -6.230   7.334  1.00  0.00           H  
ATOM   4627 2HZ  LYS B  15       9.546  -6.536   7.563  1.00  0.00           H  
ATOM   4628 3HZ  LYS B  15       9.029  -5.853   6.153  1.00  0.00           H  
ATOM   4629  N   LEU B  16      13.130 -12.228   3.198  1.00  0.00           N  
ATOM   4630  CA  LEU B  16      14.341 -12.382   2.401  1.00  0.00           C  
ATOM   4631  C   LEU B  16      14.180 -13.486   1.363  1.00  0.00           C  
ATOM   4632  O   LEU B  16      14.475 -13.290   0.183  1.00  0.00           O  
ATOM   4633  CB  LEU B  16      15.537 -12.697   3.308  1.00  0.00           C  
ATOM   4634  CG  LEU B  16      16.875 -12.919   2.592  1.00  0.00           C  
ATOM   4635  CD1 LEU B  16      17.230 -11.681   1.781  1.00  0.00           C  
ATOM   4636  CD2 LEU B  16      17.955 -13.230   3.617  1.00  0.00           C  
ATOM   4637  H   LEU B  16      13.162 -12.442   4.186  1.00  0.00           H  
ATOM   4638  HA  LEU B  16      14.518 -11.446   1.870  1.00  0.00           H  
ATOM   4639 1HB  LEU B  16      15.669 -11.872   4.007  1.00  0.00           H  
ATOM   4640 2HB  LEU B  16      15.313 -13.597   3.879  1.00  0.00           H  
ATOM   4641  HG  LEU B  16      16.782 -13.756   1.899  1.00  0.00           H  
ATOM   4642 1HD1 LEU B  16      18.181 -11.839   1.272  1.00  0.00           H  
ATOM   4643 2HD1 LEU B  16      16.450 -11.493   1.042  1.00  0.00           H  
ATOM   4644 3HD1 LEU B  16      17.314 -10.822   2.447  1.00  0.00           H  
ATOM   4645 1HD2 LEU B  16      18.906 -13.389   3.108  1.00  0.00           H  
ATOM   4646 2HD2 LEU B  16      18.050 -12.393   4.310  1.00  0.00           H  
ATOM   4647 3HD2 LEU B  16      17.685 -14.129   4.170  1.00  0.00           H  
ATOM   4648  N   VAL B  17      13.710 -14.645   1.807  1.00  0.00           N  
ATOM   4649  CA  VAL B  17      13.588 -15.808   0.936  1.00  0.00           C  
ATOM   4650  C   VAL B  17      12.431 -15.648  -0.040  1.00  0.00           C  
ATOM   4651  O   VAL B  17      12.523 -16.052  -1.200  1.00  0.00           O  
ATOM   4652  CB  VAL B  17      13.376 -17.084   1.773  1.00  0.00           C  
ATOM   4653  CG1 VAL B  17      12.097 -16.978   2.589  1.00  0.00           C  
ATOM   4654  CG2 VAL B  17      13.335 -18.300   0.861  1.00  0.00           C  
ATOM   4655  H   VAL B  17      13.426 -14.724   2.774  1.00  0.00           H  
ATOM   4656  HA  VAL B  17      14.507 -15.891   0.354  1.00  0.00           H  
ATOM   4657  HB  VAL B  17      14.200 -17.184   2.479  1.00  0.00           H  
ATOM   4658 1HG1 VAL B  17      11.963 -17.888   3.175  1.00  0.00           H  
ATOM   4659 2HG1 VAL B  17      12.162 -16.122   3.260  1.00  0.00           H  
ATOM   4660 3HG1 VAL B  17      11.246 -16.851   1.918  1.00  0.00           H  
ATOM   4661 1HG2 VAL B  17      13.186 -19.198   1.460  1.00  0.00           H  
ATOM   4662 2HG2 VAL B  17      12.515 -18.197   0.151  1.00  0.00           H  
ATOM   4663 3HG2 VAL B  17      14.278 -18.379   0.318  1.00  0.00           H  
ATOM   4664  N   VAL B  18      11.341 -15.055   0.435  1.00  0.00           N  
ATOM   4665  CA  VAL B  18      10.152 -14.866  -0.387  1.00  0.00           C  
ATOM   4666  C   VAL B  18      10.443 -13.956  -1.573  1.00  0.00           C  
ATOM   4667  O   VAL B  18      10.025 -14.234  -2.698  1.00  0.00           O  
ATOM   4668  CB  VAL B  18       9.013 -14.260   0.453  1.00  0.00           C  
ATOM   4669  CG1 VAL B  18       7.902 -13.744  -0.449  1.00  0.00           C  
ATOM   4670  CG2 VAL B  18       8.478 -15.299   1.427  1.00  0.00           C  
ATOM   4671  H   VAL B  18      11.335 -14.730   1.391  1.00  0.00           H  
ATOM   4672  HA  VAL B  18       9.849 -15.839  -0.777  1.00  0.00           H  
ATOM   4673  HB  VAL B  18       9.398 -13.405   1.009  1.00  0.00           H  
ATOM   4674 1HG1 VAL B  18       7.104 -13.319   0.161  1.00  0.00           H  
ATOM   4675 2HG1 VAL B  18       8.299 -12.976  -1.113  1.00  0.00           H  
ATOM   4676 3HG1 VAL B  18       7.504 -14.567  -1.042  1.00  0.00           H  
ATOM   4677 1HG2 VAL B  18       7.674 -14.863   2.018  1.00  0.00           H  
ATOM   4678 2HG2 VAL B  18       8.098 -16.156   0.871  1.00  0.00           H  
ATOM   4679 3HG2 VAL B  18       9.281 -15.623   2.090  1.00  0.00           H  
ATOM   4680  N   ARG B  19      11.162 -12.869  -1.317  1.00  0.00           N  
ATOM   4681  CA  ARG B  19      11.539 -11.933  -2.371  1.00  0.00           C  
ATOM   4682  C   ARG B  19      12.459 -12.593  -3.389  1.00  0.00           C  
ATOM   4683  O   ARG B  19      12.333 -12.366  -4.593  1.00  0.00           O  
ATOM   4684  CB  ARG B  19      12.232 -10.714  -1.780  1.00  0.00           C  
ATOM   4685  CG  ARG B  19      12.640  -9.657  -2.795  1.00  0.00           C  
ATOM   4686  CD  ARG B  19      11.471  -9.134  -3.545  1.00  0.00           C  
ATOM   4687  NE  ARG B  19      11.853  -8.103  -4.497  1.00  0.00           N  
ATOM   4688  CZ  ARG B  19      11.099  -7.707  -5.540  1.00  0.00           C  
ATOM   4689  NH1 ARG B  19       9.928  -8.265  -5.754  1.00  0.00           N1+
ATOM   4690  NH2 ARG B  19      11.538  -6.761  -6.351  1.00  0.00           N  
ATOM   4691  H   ARG B  19      11.456 -12.686  -0.369  1.00  0.00           H  
ATOM   4692  HA  ARG B  19      10.632 -11.625  -2.890  1.00  0.00           H  
ATOM   4693 1HB  ARG B  19      11.573 -10.236  -1.055  1.00  0.00           H  
ATOM   4694 2HB  ARG B  19      13.130 -11.028  -1.251  1.00  0.00           H  
ATOM   4695 1HG  ARG B  19      13.119  -8.825  -2.279  1.00  0.00           H  
ATOM   4696 2HG  ARG B  19      13.340 -10.092  -3.511  1.00  0.00           H  
ATOM   4697 1HD  ARG B  19      10.997  -9.947  -4.095  1.00  0.00           H  
ATOM   4698 2HD  ARG B  19      10.753  -8.703  -2.847  1.00  0.00           H  
ATOM   4699  HE  ARG B  19      12.749  -7.652  -4.366  1.00  0.00           H  
ATOM   4700 1HH1 ARG B  19       9.593  -8.989  -5.133  1.00  0.00           H  
ATOM   4701 2HH1 ARG B  19       9.362  -7.967  -6.535  1.00  0.00           H  
ATOM   4702 1HH2 ARG B  19      12.439  -6.332  -6.187  1.00  0.00           H  
ATOM   4703 2HH2 ARG B  19      10.972  -6.463  -7.132  1.00  0.00           H  
ATOM   4704  N   ALA B  20      13.387 -13.410  -2.901  1.00  0.00           N  
ATOM   4705  CA  ALA B  20      14.286 -14.156  -3.771  1.00  0.00           C  
ATOM   4706  C   ALA B  20      13.512 -15.089  -4.694  1.00  0.00           C  
ATOM   4707  O   ALA B  20      13.811 -15.191  -5.883  1.00  0.00           O  
ATOM   4708  CB  ALA B  20      15.290 -14.947  -2.943  1.00  0.00           C  
ATOM   4709  H   ALA B  20      13.470 -13.515  -1.899  1.00  0.00           H  
ATOM   4710  HA  ALA B  20      14.826 -13.443  -4.394  1.00  0.00           H  
ATOM   4711 1HB  ALA B  20      15.955 -15.499  -3.609  1.00  0.00           H  
ATOM   4712 2HB  ALA B  20      15.877 -14.261  -2.333  1.00  0.00           H  
ATOM   4713 3HB  ALA B  20      14.760 -15.645  -2.299  1.00  0.00           H  
ATOM   4714  N   LEU B  21      12.512 -15.768  -4.138  1.00  0.00           N  
ATOM   4715  CA  LEU B  21      11.688 -16.688  -4.912  1.00  0.00           C  
ATOM   4716  C   LEU B  21      10.938 -15.958  -6.018  1.00  0.00           C  
ATOM   4717  O   LEU B  21      10.811 -16.461  -7.134  1.00  0.00           O  
ATOM   4718  CB  LEU B  21      10.690 -17.405  -3.995  1.00  0.00           C  
ATOM   4719  CG  LEU B  21      11.296 -18.412  -3.009  1.00  0.00           C  
ATOM   4720  CD1 LEU B  21      10.251 -18.800  -1.972  1.00  0.00           C  
ATOM   4721  CD2 LEU B  21      11.792 -19.632  -3.771  1.00  0.00           C  
ATOM   4722  H   LEU B  21      12.321 -15.643  -3.155  1.00  0.00           H  
ATOM   4723  HA  LEU B  21      12.339 -17.422  -5.385  1.00  0.00           H  
ATOM   4724 1HB  LEU B  21      10.152 -16.656  -3.414  1.00  0.00           H  
ATOM   4725 2HB  LEU B  21       9.970 -17.939  -4.614  1.00  0.00           H  
ATOM   4726  HG  LEU B  21      12.132 -17.949  -2.483  1.00  0.00           H  
ATOM   4727 1HD1 LEU B  21      10.683 -19.516  -1.272  1.00  0.00           H  
ATOM   4728 2HD1 LEU B  21       9.930 -17.911  -1.429  1.00  0.00           H  
ATOM   4729 3HD1 LEU B  21       9.394 -19.253  -2.470  1.00  0.00           H  
ATOM   4730 1HD2 LEU B  21      12.224 -20.348  -3.070  1.00  0.00           H  
ATOM   4731 2HD2 LEU B  21      10.957 -20.097  -4.296  1.00  0.00           H  
ATOM   4732 3HD2 LEU B  21      12.550 -19.329  -4.492  1.00  0.00           H  
ATOM   4733  N   GLU B  22      10.437 -14.768  -5.700  1.00  0.00           N  
ATOM   4734  CA  GLU B  22       9.713 -13.957  -6.672  1.00  0.00           C  
ATOM   4735  C   GLU B  22      10.621 -13.523  -7.815  1.00  0.00           C  
ATOM   4736  O   GLU B  22      10.237 -13.581  -8.983  1.00  0.00           O  
ATOM   4737  CB  GLU B  22       9.108 -12.726  -5.993  1.00  0.00           C  
ATOM   4738  CG  GLU B  22       7.944 -13.029  -5.062  1.00  0.00           C  
ATOM   4739  CD  GLU B  22       7.472 -11.822  -4.300  1.00  0.00           C  
ATOM   4740  OE1 GLU B  22       8.134 -10.812  -4.356  1.00  0.00           O  
ATOM   4741  OE2 GLU B  22       6.451 -11.909  -3.661  1.00  0.00           O1-
ATOM   4742  H   GLU B  22      10.563 -14.416  -4.761  1.00  0.00           H  
ATOM   4743  HA  GLU B  22       8.914 -14.568  -7.093  1.00  0.00           H  
ATOM   4744 1HB  GLU B  22       9.877 -12.216  -5.411  1.00  0.00           H  
ATOM   4745 2HB  GLU B  22       8.756 -12.028  -6.752  1.00  0.00           H  
ATOM   4746 1HG  GLU B  22       7.113 -13.419  -5.651  1.00  0.00           H  
ATOM   4747 2HG  GLU B  22       8.247 -13.802  -4.357  1.00  0.00           H  
ATOM   4748  N   THR B  23      11.829 -13.089  -7.471  1.00  0.00           N  
ATOM   4749  CA  THR B  23      12.764 -12.566  -8.459  1.00  0.00           C  
ATOM   4750  C   THR B  23      13.265 -13.670  -9.382  1.00  0.00           C  
ATOM   4751  O   THR B  23      13.448 -13.455 -10.580  1.00  0.00           O  
ATOM   4752  CB  THR B  23      13.962 -11.877  -7.779  1.00  0.00           C  
ATOM   4753  CG2 THR B  23      13.511 -10.620  -7.051  1.00  0.00           C  
ATOM   4754  OG1 THR B  23      14.565 -12.779  -6.841  1.00  0.00           O  
ATOM   4755  H   THR B  23      12.108 -13.123  -6.500  1.00  0.00           H  
ATOM   4756  HA  THR B  23      12.246 -11.827  -9.070  1.00  0.00           H  
ATOM   4757  HB  THR B  23      14.703 -11.609  -8.532  1.00  0.00           H  
ATOM   4758  HG1 THR B  23      14.566 -13.666  -7.207  1.00  0.00           H  
ATOM   4759 1HG2 THR B  23      14.371 -10.147  -6.577  1.00  0.00           H  
ATOM   4760 2HG2 THR B  23      13.063  -9.929  -7.764  1.00  0.00           H  
ATOM   4761 3HG2 THR B  23      12.778 -10.884  -6.291  1.00  0.00           H  
ATOM   4762  N   LEU B  24      13.485 -14.852  -8.817  1.00  0.00           N  
ATOM   4763  CA  LEU B  24      14.052 -15.966  -9.568  1.00  0.00           C  
ATOM   4764  C   LEU B  24      13.153 -16.362 -10.732  1.00  0.00           C  
ATOM   4765  O   LEU B  24      13.633 -16.645 -11.830  1.00  0.00           O  
ATOM   4766  CB  LEU B  24      14.265 -17.173  -8.645  1.00  0.00           C  
ATOM   4767  CG  LEU B  24      15.482 -17.094  -7.716  1.00  0.00           C  
ATOM   4768  CD1 LEU B  24      15.360 -18.152  -6.627  1.00  0.00           C  
ATOM   4769  CD2 LEU B  24      16.753 -17.290  -8.528  1.00  0.00           C  
ATOM   4770  H   LEU B  24      13.252 -14.985  -7.843  1.00  0.00           H  
ATOM   4771  HA  LEU B  24      15.017 -15.657  -9.969  1.00  0.00           H  
ATOM   4772 1HB  LEU B  24      13.380 -17.294  -8.022  1.00  0.00           H  
ATOM   4773 2HB  LEU B  24      14.374 -18.066  -9.260  1.00  0.00           H  
ATOM   4774  HG  LEU B  24      15.508 -16.118  -7.231  1.00  0.00           H  
ATOM   4775 1HD1 LEU B  24      16.225 -18.096  -5.966  1.00  0.00           H  
ATOM   4776 2HD1 LEU B  24      14.452 -17.976  -6.049  1.00  0.00           H  
ATOM   4777 3HD1 LEU B  24      15.315 -19.140  -7.083  1.00  0.00           H  
ATOM   4778 1HD2 LEU B  24      17.620 -17.234  -7.867  1.00  0.00           H  
ATOM   4779 2HD2 LEU B  24      16.730 -18.267  -9.011  1.00  0.00           H  
ATOM   4780 3HD2 LEU B  24      16.824 -16.511  -9.287  1.00  0.00           H  
ATOM   4781  N   VAL B  25      11.848 -16.379 -10.485  1.00  0.00           N  
ATOM   4782  CA  VAL B  25      10.874 -16.664 -11.533  1.00  0.00           C  
ATOM   4783  C   VAL B  25      10.832 -15.543 -12.564  1.00  0.00           C  
ATOM   4784  O   VAL B  25      10.838 -15.795 -13.768  1.00  0.00           O  
ATOM   4785  CB  VAL B  25       9.471 -16.849 -10.923  1.00  0.00           C  
ATOM   4786  CG1 VAL B  25       8.417 -16.907 -12.019  1.00  0.00           C  
ATOM   4787  CG2 VAL B  25       9.438 -18.111 -10.076  1.00  0.00           C  
ATOM   4788  H   VAL B  25      11.523 -16.191  -9.548  1.00  0.00           H  
ATOM   4789  HA  VAL B  25      11.183 -17.576 -12.044  1.00  0.00           H  
ATOM   4790  HB  VAL B  25       9.239 -15.985 -10.300  1.00  0.00           H  
ATOM   4791 1HG1 VAL B  25       7.432 -17.037 -11.570  1.00  0.00           H  
ATOM   4792 2HG1 VAL B  25       8.435 -15.978 -12.590  1.00  0.00           H  
ATOM   4793 3HG1 VAL B  25       8.628 -17.746 -12.682  1.00  0.00           H  
ATOM   4794 1HG2 VAL B  25       8.443 -18.236  -9.647  1.00  0.00           H  
ATOM   4795 2HG2 VAL B  25       9.675 -18.974 -10.699  1.00  0.00           H  
ATOM   4796 3HG2 VAL B  25      10.172 -18.030  -9.273  1.00  0.00           H  
ATOM   4797  N   GLU B  26      10.790 -14.305 -12.085  1.00  0.00           N  
ATOM   4798  CA  GLU B  26      10.704 -13.148 -12.974  1.00  0.00           C  
ATOM   4799  C   GLU B  26      11.924 -13.054 -13.857  1.00  0.00           C  
ATOM   4800  O   GLU B  26      11.823 -12.674 -15.030  1.00  0.00           O  
ATOM   4801  CB  GLU B  26      10.540 -11.851 -12.132  1.00  0.00           C  
ATOM   4802  CG  GLU B  26       9.145 -11.653 -11.457  1.00  0.00           C  
ATOM   4803  CD  GLU B  26       8.926 -10.419 -10.603  1.00  0.00           C  
ATOM   4804  OE1 GLU B  26       9.133  -9.277 -11.060  1.00  0.00           O  
ATOM   4805  OE2 GLU B  26       8.517 -10.611  -9.438  1.00  0.00           O1-
ATOM   4806  H   GLU B  26      10.819 -14.159 -11.086  1.00  0.00           H  
ATOM   4807  HA  GLU B  26       9.821 -13.270 -13.626  1.00  0.00           H  
ATOM   4808 1HB  GLU B  26      11.287 -11.835 -11.338  1.00  0.00           H  
ATOM   4809 2HB  GLU B  26      10.752 -10.965 -12.766  1.00  0.00           H  
ATOM   4810 1HG  GLU B  26       8.379 -11.620 -12.232  1.00  0.00           H  
ATOM   4811 2HG  GLU B  26       8.881 -12.516 -10.825  1.00  0.00           H  
ATOM   4812  N   LEU B  27      13.089 -13.378 -13.310  1.00  0.00           N  
ATOM   4813  CA  LEU B  27      14.341 -13.290 -14.050  1.00  0.00           C  
ATOM   4814  C   LEU B  27      14.333 -14.218 -15.258  1.00  0.00           C  
ATOM   4815  O   LEU B  27      14.752 -13.835 -16.351  1.00  0.00           O  
ATOM   4816  CB  LEU B  27      15.524 -13.643 -13.136  1.00  0.00           C  
ATOM   4817  CG  LEU B  27      15.916 -12.567 -12.116  1.00  0.00           C  
ATOM   4818  CD1 LEU B  27      16.807 -13.185 -11.046  1.00  0.00           C  
ATOM   4819  CD2 LEU B  27      16.627 -11.425 -12.828  1.00  0.00           C  
ATOM   4820  H   LEU B  27      13.105 -13.699 -12.352  1.00  0.00           H  
ATOM   4821  HA  LEU B  27      14.450 -12.268 -14.414  1.00  0.00           H  
ATOM   4822 1HB  LEU B  27      15.278 -14.548 -12.586  1.00  0.00           H  
ATOM   4823 2HB  LEU B  27      16.395 -13.843 -13.759  1.00  0.00           H  
ATOM   4824  HG  LEU B  27      15.020 -12.186 -11.623  1.00  0.00           H  
ATOM   4825 1HD1 LEU B  27      17.088 -12.421 -10.320  1.00  0.00           H  
ATOM   4826 2HD1 LEU B  27      16.268 -13.985 -10.540  1.00  0.00           H  
ATOM   4827 3HD1 LEU B  27      17.706 -13.590 -11.510  1.00  0.00           H  
ATOM   4828 1HD2 LEU B  27      16.906 -10.660 -12.101  1.00  0.00           H  
ATOM   4829 2HD2 LEU B  27      17.524 -11.804 -13.317  1.00  0.00           H  
ATOM   4830 3HD2 LEU B  27      15.960 -10.992 -13.573  1.00  0.00           H  
ATOM   4831  N   LEU B  28      13.853 -15.440 -15.056  1.00  0.00           N  
ATOM   4832  CA  LEU B  28      13.721 -16.403 -16.144  1.00  0.00           C  
ATOM   4833  C   LEU B  28      12.803 -15.874 -17.238  1.00  0.00           C  
ATOM   4834  O   LEU B  28      13.072 -16.049 -18.426  1.00  0.00           O  
ATOM   4835  CB  LEU B  28      13.177 -17.735 -15.612  1.00  0.00           C  
ATOM   4836  CG  LEU B  28      12.906 -18.812 -16.669  1.00  0.00           C  
ATOM   4837  CD1 LEU B  28      14.202 -19.157 -17.388  1.00  0.00           C  
ATOM   4838  CD2 LEU B  28      12.308 -20.041 -16.000  1.00  0.00           C  
ATOM   4839  H   LEU B  28      13.572 -15.711 -14.123  1.00  0.00           H  
ATOM   4840  HA  LEU B  28      14.708 -16.557 -16.581  1.00  0.00           H  
ATOM   4841 1HB  LEU B  28      13.893 -18.142 -14.900  1.00  0.00           H  
ATOM   4842 2HB  LEU B  28      12.242 -17.544 -15.086  1.00  0.00           H  
ATOM   4843  HG  LEU B  28      12.206 -18.427 -17.410  1.00  0.00           H  
ATOM   4844 1HD1 LEU B  28      14.009 -19.923 -18.140  1.00  0.00           H  
ATOM   4845 2HD1 LEU B  28      14.597 -18.265 -17.874  1.00  0.00           H  
ATOM   4846 3HD1 LEU B  28      14.929 -19.531 -16.669  1.00  0.00           H  
ATOM   4847 1HD2 LEU B  28      12.115 -20.807 -16.751  1.00  0.00           H  
ATOM   4848 2HD2 LEU B  28      13.008 -20.429 -15.259  1.00  0.00           H  
ATOM   4849 3HD2 LEU B  28      11.374 -19.771 -15.508  1.00  0.00           H  
ATOM   4850  N   GLN B  29      11.692 -15.263 -16.813  1.00  0.00           N  
ATOM   4851  CA  GLN B  29      10.707 -14.685 -17.725  1.00  0.00           C  
ATOM   4852  C   GLN B  29      11.292 -13.526 -18.528  1.00  0.00           C  
ATOM   4853  O   GLN B  29      10.795 -13.192 -19.604  1.00  0.00           O  
ATOM   4854  CB  GLN B  29       9.477 -14.210 -16.948  1.00  0.00           C  
ATOM   4855  CG  GLN B  29       8.653 -15.332 -16.338  1.00  0.00           C  
ATOM   4856  CD  GLN B  29       7.541 -14.814 -15.446  1.00  0.00           C  
ATOM   4857  NE2 GLN B  29       6.468 -15.589 -15.330  1.00  0.00           N  
ATOM   4858  OE1 GLN B  29       7.645 -13.730 -14.866  1.00  0.00           O  
ATOM   4859  H   GLN B  29      11.522 -15.207 -15.819  1.00  0.00           H  
ATOM   4860  HA  GLN B  29      10.385 -15.459 -18.422  1.00  0.00           H  
ATOM   4861 1HB  GLN B  29       9.789 -13.545 -16.142  1.00  0.00           H  
ATOM   4862 2HB  GLN B  29       8.827 -13.637 -17.610  1.00  0.00           H  
ATOM   4863 1HG  GLN B  29       8.205 -15.917 -17.140  1.00  0.00           H  
ATOM   4864 2HG  GLN B  29       9.309 -15.963 -15.737  1.00  0.00           H  
ATOM   4865 1HE2 GLN B  29       5.702 -15.300 -14.755  1.00  0.00           H  
ATOM   4866 2HE2 GLN B  29       6.425 -16.461 -15.818  1.00  0.00           H  
ATOM   4867  N   LYS B  30      12.342 -12.915 -17.997  1.00  0.00           N  
ATOM   4868  CA  LYS B  30      13.029 -11.823 -18.675  1.00  0.00           C  
ATOM   4869  C   LYS B  30      14.123 -12.338 -19.600  1.00  0.00           C  
ATOM   4870  O   LYS B  30      14.850 -11.560 -20.218  1.00  0.00           O  
ATOM   4871  CB  LYS B  30      13.622 -10.851 -17.654  1.00  0.00           C  
ATOM   4872  CG  LYS B  30      12.588 -10.114 -16.811  1.00  0.00           C  
ATOM   4873  CD  LYS B  30      11.973  -8.955 -17.581  1.00  0.00           C  
ATOM   4874  CE  LYS B  30      11.033  -8.144 -16.702  1.00  0.00           C  
ATOM   4875  NZ  LYS B  30      11.765  -7.411 -15.632  1.00  0.00           N1+
ATOM   4876  H   LYS B  30      12.678 -13.215 -17.093  1.00  0.00           H  
ATOM   4877  HA  LYS B  30      12.300 -11.273 -19.271  1.00  0.00           H  
ATOM   4878 1HB  LYS B  30      14.282 -11.393 -16.975  1.00  0.00           H  
ATOM   4879 2HB  LYS B  30      14.226 -10.104 -18.170  1.00  0.00           H  
ATOM   4880 1HG  LYS B  30      11.798 -10.806 -16.519  1.00  0.00           H  
ATOM   4881 2HG  LYS B  30      13.062  -9.730 -15.909  1.00  0.00           H  
ATOM   4882 1HD  LYS B  30      12.765  -8.303 -17.951  1.00  0.00           H  
ATOM   4883 2HD  LYS B  30      11.415  -9.341 -18.434  1.00  0.00           H  
ATOM   4884 1HE  LYS B  30      10.495  -7.423 -17.315  1.00  0.00           H  
ATOM   4885 2HE  LYS B  30      10.305  -8.807 -16.237  1.00  0.00           H  
ATOM   4886 1HZ  LYS B  30      11.107  -6.887 -15.072  1.00  0.00           H  
ATOM   4887 2HZ  LYS B  30      12.254  -8.073 -15.045  1.00  0.00           H  
ATOM   4888 3HZ  LYS B  30      12.430  -6.778 -16.051  1.00  0.00           H  
ATOM   4889  N   GLY B  31      14.272 -13.658 -19.646  1.00  0.00           N  
ATOM   4890  CA  GLY B  31      15.230 -14.297 -20.538  1.00  0.00           C  
ATOM   4891  C   GLY B  31      16.640 -14.253 -19.963  1.00  0.00           C  
ATOM   4892  O   GLY B  31      17.625 -14.317 -20.699  1.00  0.00           O  
ATOM   4893  H   GLY B  31      13.727 -14.231 -19.020  1.00  0.00           H  
ATOM   4894 1HA  GLY B  31      14.936 -15.334 -20.704  1.00  0.00           H  
ATOM   4895 2HA  GLY B  31      15.214 -13.800 -21.507  1.00  0.00           H  
ATOM   4896  N   VAL B  32      16.723 -14.232 -18.638  1.00  0.00           N  
ATOM   4897  CA  VAL B  32      18.004 -14.238 -17.944  1.00  0.00           C  
ATOM   4898  C   VAL B  32      18.632 -15.623 -17.992  1.00  0.00           C  
ATOM   4899  O   VAL B  32      17.997 -16.610 -17.620  1.00  0.00           O  
ATOM   4900  CB  VAL B  32      17.825 -13.805 -16.477  1.00  0.00           C  
ATOM   4901  CG1 VAL B  32      19.129 -13.972 -15.709  1.00  0.00           C  
ATOM   4902  CG2 VAL B  32      17.345 -12.363 -16.417  1.00  0.00           C  
ATOM   4903  H   VAL B  32      15.875 -14.273 -18.094  1.00  0.00           H  
ATOM   4904  HA  VAL B  32      18.668 -13.528 -18.437  1.00  0.00           H  
ATOM   4905  HB  VAL B  32      17.088 -14.455 -16.004  1.00  0.00           H  
ATOM   4906 1HG1 VAL B  32      18.983 -13.662 -14.674  1.00  0.00           H  
ATOM   4907 2HG1 VAL B  32      19.434 -15.018 -15.735  1.00  0.00           H  
ATOM   4908 3HG1 VAL B  32      19.901 -13.356 -16.167  1.00  0.00           H  
ATOM   4909 1HG2 VAL B  32      17.220 -12.064 -15.377  1.00  0.00           H  
ATOM   4910 2HG2 VAL B  32      18.080 -11.714 -16.895  1.00  0.00           H  
ATOM   4911 3HG2 VAL B  32      16.391 -12.275 -16.937  1.00  0.00           H  
ATOM   4912  N   PRO B  33      19.859 -15.702 -18.487  1.00  0.00           N  
ATOM   4913  CA  PRO B  33      20.514 -16.991 -18.683  1.00  0.00           C  
ATOM   4914  C   PRO B  33      20.525 -17.800 -17.396  1.00  0.00           C  
ATOM   4915  O   PRO B  33      20.620 -17.247 -16.301  1.00  0.00           O  
ATOM   4916  CB  PRO B  33      21.931 -16.596 -19.115  1.00  0.00           C  
ATOM   4917  CG  PRO B  33      21.748 -15.300 -19.828  1.00  0.00           C  
ATOM   4918  CD  PRO B  33      20.685 -14.584 -19.036  1.00  0.00           C  
ATOM   4919  HA  PRO B  33      19.963 -17.546 -19.444  1.00  0.00           H  
ATOM   4920 1HB  PRO B  33      22.582 -16.510 -18.233  1.00  0.00           H  
ATOM   4921 2HB  PRO B  33      22.359 -17.380 -19.758  1.00  0.00           H  
ATOM   4922 1HG  PRO B  33      22.698 -14.746 -19.858  1.00  0.00           H  
ATOM   4923 2HG  PRO B  33      21.450 -15.480 -20.871  1.00  0.00           H  
ATOM   4924 1HD  PRO B  33      21.157 -14.012 -18.223  1.00  0.00           H  
ATOM   4925 2HD  PRO B  33      20.119 -13.917 -19.703  1.00  0.00           H  
ATOM   4926  N   PRO B  34      20.360 -19.111 -17.533  1.00  0.00           N  
ATOM   4927  CA  PRO B  34      20.388 -20.015 -16.389  1.00  0.00           C  
ATOM   4928  C   PRO B  34      21.609 -19.789 -15.514  1.00  0.00           C  
ATOM   4929  O   PRO B  34      21.540 -19.957 -14.298  1.00  0.00           O  
ATOM   4930  CB  PRO B  34      20.421 -21.398 -17.049  1.00  0.00           C  
ATOM   4931  CG  PRO B  34      19.700 -21.207 -18.338  1.00  0.00           C  
ATOM   4932  CD  PRO B  34      20.138 -19.847 -18.816  1.00  0.00           C  
ATOM   4933  HA  PRO B  34      19.507 -19.817 -15.779  1.00  0.00           H  
ATOM   4934 1HB  PRO B  34      21.463 -21.723 -17.189  1.00  0.00           H  
ATOM   4935 2HB  PRO B  34      19.940 -22.139 -16.395  1.00  0.00           H  
ATOM   4936 1HG  PRO B  34      19.961 -22.008 -19.044  1.00  0.00           H  
ATOM   4937 2HG  PRO B  34      18.611 -21.268 -18.178  1.00  0.00           H  
ATOM   4938 1HD  PRO B  34      21.073 -19.943 -19.388  1.00  0.00           H
[truncated: 665,596 more chars]
