# Supplementary material for: Blueprinting extendable nanomaterials with standardized protein blocks
Source: Nature. 2024 Mar 13;627(8005):898–904. doi: 10.1038/s41586-024-07188-4 (PMC10972742; doi:10.1038/s41586-024-07188-4)
Supplement: Supplementary file 4 — Design models with ideal backbones as well as experimentally determined structures for comparison. For reference to design names, see Supplementary Fig. 1. [file 41586_2024_7188_MOESM4_ESM.zip › THR1_design.pdb]

ATOM      1  N   PRO A   1      22.643  19.695  28.986  1.00  0.00           N  
ATOM      2  CA  PRO A   1      21.783  18.576  28.637  1.00  0.00           C  
ATOM      3  C   PRO A   1      22.241  17.959  27.293  1.00  0.00           C  
ATOM      4  O   PRO A   1      21.770  16.894  26.895  1.00  0.00           O  
ATOM      5  CB  PRO A   1      20.399  19.225  28.533  1.00  0.00           C  
ATOM      6  CG  PRO A   1      20.688  20.652  28.211  1.00  0.00           C  
ATOM      7  CD  PRO A   1      21.944  20.963  28.980  1.00  0.00           C  
ATOM      8 1H   PRO A   1      23.398  19.693  28.317  1.00  0.00           H  
ATOM      9 2H   PRO A   1      23.023  19.493  29.894  1.00  0.00           H  
ATOM     10  HA  PRO A   1      21.856  17.824  29.424  1.00  0.00           H  
ATOM     11 1HB  PRO A   1      19.805  18.724  27.755  1.00  0.00           H  
ATOM     12 2HB  PRO A   1      19.854  19.105  29.481  1.00  0.00           H  
ATOM     13 1HG  PRO A   1      20.814  20.778  27.126  1.00  0.00           H  
ATOM     14 2HG  PRO A   1      19.841  21.288  28.508  1.00  0.00           H  
ATOM     15 1HD  PRO A   1      22.512  21.745  28.456  1.00  0.00           H  
ATOM     16 2HD  PRO A   1      21.680  21.290  29.997  1.00  0.00           H  
ATOM     17  N   GLU A   2      23.169  18.650  26.608  1.00  0.00           N  
ATOM     18  CA  GLU A   2      23.298  17.513  25.679  1.00  0.00           C  
ATOM     19  C   GLU A   2      24.386  16.547  26.143  1.00  0.00           C  
ATOM     20  O   GLU A   2      24.433  15.396  25.708  1.00  0.00           O  
ATOM     21  CB  GLU A   2      23.615  18.006  24.265  1.00  0.00           C  
ATOM     22  CG  GLU A   2      23.650  16.909  23.210  1.00  0.00           C  
ATOM     23  CD  GLU A   2      23.851  17.441  21.818  1.00  0.00           C  
ATOM     24  OE1 GLU A   2      23.936  18.636  21.666  1.00  0.00           O  
ATOM     25  OE2 GLU A   2      23.919  16.652  20.906  1.00  0.00           O1-
ATOM     26  H   GLU A   2      23.422  19.577  26.919  1.00  0.00           H  
ATOM     27  HA  GLU A   2      22.350  16.974  25.670  1.00  0.00           H  
ATOM     28 1HB  GLU A   2      22.868  18.739  23.959  1.00  0.00           H  
ATOM     29 2HB  GLU A   2      24.583  18.505  24.261  1.00  0.00           H  
ATOM     30 1HG  GLU A   2      24.463  16.221  23.443  1.00  0.00           H  
ATOM     31 2HG  GLU A   2      22.716  16.350  23.250  1.00  0.00           H  
ATOM     32  N   GLU A   3      25.284  16.993  27.037  1.00  0.00           N  
ATOM     33  CA  GLU A   3      26.345  16.078  27.442  1.00  0.00           C  
ATOM     34  C   GLU A   3      25.781  14.881  28.197  1.00  0.00           C  
ATOM     35  O   GLU A   3      26.210  13.746  27.989  1.00  0.00           O  
ATOM     36  CB  GLU A   3      27.373  16.804  28.312  1.00  0.00           C  
ATOM     37  CG  GLU A   3      28.172  17.873  27.581  1.00  0.00           C  
ATOM     38  CD  GLU A   3      27.425  19.171  27.445  1.00  0.00           C  
ATOM     39  OE1 GLU A   3      26.321  19.252  27.926  1.00  0.00           O  
ATOM     40  OE2 GLU A   3      27.960  20.082  26.859  1.00  0.00           O1-
ATOM     41  H   GLU A   3      25.199  17.934  27.395  1.00  0.00           H  
ATOM     42  HA  GLU A   3      26.833  15.705  26.542  1.00  0.00           H  
ATOM     43 1HB  GLU A   3      26.868  17.281  29.151  1.00  0.00           H  
ATOM     44 2HB  GLU A   3      28.079  16.081  28.721  1.00  0.00           H  
ATOM     45 1HG  GLU A   3      29.098  18.056  28.125  1.00  0.00           H  
ATOM     46 2HG  GLU A   3      28.432  17.504  26.590  1.00  0.00           H  
ATOM     47  N   ILE A   4      24.808  15.200  29.074  1.00  0.00           N  
ATOM     48  CA  ILE A   4      24.182  14.144  29.861  1.00  0.00           C  
ATOM     49  C   ILE A   4      23.474  13.136  28.966  1.00  0.00           C  
ATOM     50  O   ILE A   4      23.548  11.928  29.194  1.00  0.00           O  
ATOM     51  CB  ILE A   4      23.177  14.733  30.869  1.00  0.00           C  
ATOM     52  CG1 ILE A   4      23.890  15.663  31.853  1.00  0.00           C  
ATOM     53  CG2 ILE A   4      22.455  13.618  31.612  1.00  0.00           C  
ATOM     54  CD1 ILE A   4      22.962  16.614  32.574  1.00  0.00           C  
ATOM     55  H   ILE A   4      24.529  16.167  29.169  1.00  0.00           H  
ATOM     56  HA  ILE A   4      24.966  13.617  30.404  1.00  0.00           H  
ATOM     57  HB  ILE A   4      22.442  15.338  30.338  1.00  0.00           H  
ATOM     58 1HG1 ILE A   4      24.417  15.069  32.598  1.00  0.00           H  
ATOM     59 2HG1 ILE A   4      24.636  16.254  31.320  1.00  0.00           H  
ATOM     60 1HG2 ILE A   4      21.749  14.052  32.320  1.00  0.00           H  
ATOM     61 2HG2 ILE A   4      21.917  12.995  30.899  1.00  0.00           H  
ATOM     62 3HG2 ILE A   4      23.182  13.010  32.150  1.00  0.00           H  
ATOM     63 1HD1 ILE A   4      23.541  17.241  33.254  1.00  0.00           H  
ATOM     64 2HD1 ILE A   4      22.450  17.245  31.847  1.00  0.00           H  
ATOM     65 3HD1 ILE A   4      22.229  16.045  33.143  1.00  0.00           H  
ATOM     66  N   VAL A   5      22.792  13.697  27.946  1.00  0.00           N  
ATOM     67  CA  VAL A   5      22.070  12.841  27.013  1.00  0.00           C  
ATOM     68  C   VAL A   5      23.021  11.908  26.274  1.00  0.00           C  
ATOM     69  O   VAL A   5      22.721  10.730  26.077  1.00  0.00           O  
ATOM     70  CB  VAL A   5      21.297  13.696  25.992  1.00  0.00           C  
ATOM     71  CG1 VAL A   5      20.737  12.821  24.880  1.00  0.00           C  
ATOM     72  CG2 VAL A   5      20.181  14.457  26.693  1.00  0.00           C  
ATOM     73  H   VAL A   5      22.795  14.702  27.848  1.00  0.00           H  
ATOM     74  HA  VAL A   5      21.376  12.226  27.586  1.00  0.00           H  
ATOM     75  HB  VAL A   5      21.985  14.403  25.528  1.00  0.00           H  
ATOM     76 1HG1 VAL A   5      20.194  13.442  24.167  1.00  0.00           H  
ATOM     77 2HG1 VAL A   5      21.555  12.315  24.369  1.00  0.00           H  
ATOM     78 3HG1 VAL A   5      20.060  12.081  25.305  1.00  0.00           H  
ATOM     79 1HG2 VAL A   5      19.639  15.060  25.964  1.00  0.00           H  
ATOM     80 2HG2 VAL A   5      19.496  13.750  27.160  1.00  0.00           H  
ATOM     81 3HG2 VAL A   5      20.609  15.108  27.456  1.00  0.00           H  
ATOM     82  N   GLU A   6      24.168  12.498  25.882  1.00  0.00           N  
ATOM     83  CA  GLU A   6      25.165  11.714  25.164  1.00  0.00           C  
ATOM     84  C   GLU A   6      25.684  10.566  26.021  1.00  0.00           C  
ATOM     85  O   GLU A   6      25.868   9.450  25.535  1.00  0.00           O  
ATOM     86  CB  GLU A   6      26.331  12.604  24.728  1.00  0.00           C  
ATOM     87  CG  GLU A   6      27.396  11.888  23.909  1.00  0.00           C  
ATOM     88  CD  GLU A   6      28.486  12.809  23.435  1.00  0.00           C  
ATOM     89  OE1 GLU A   6      28.409  13.982  23.712  1.00  0.00           O  
ATOM     90  OE2 GLU A   6      29.396  12.339  22.794  1.00  0.00           O1-
ATOM     91  H   GLU A   6      24.316  13.475  26.094  1.00  0.00           H  
ATOM     92  HA  GLU A   6      24.689  11.283  24.283  1.00  0.00           H  
ATOM     93 1HB  GLU A   6      25.951  13.433  24.130  1.00  0.00           H  
ATOM     94 2HB  GLU A   6      26.813  13.030  25.607  1.00  0.00           H  
ATOM     95 1HG  GLU A   6      27.841  11.103  24.520  1.00  0.00           H  
ATOM     96 2HG  GLU A   6      26.923  11.418  23.048  1.00  0.00           H  
ATOM     97  N   GLU A   7      25.904  10.904  27.308  1.00  0.00           N  
ATOM     98  CA  GLU A   7      26.401   9.894  28.236  1.00  0.00           C  
ATOM     99  C   GLU A   7      25.411   8.746  28.382  1.00  0.00           C  
ATOM    100  O   GLU A   7      25.801   7.579  28.423  1.00  0.00           O  
ATOM    101  CB  GLU A   7      26.680  10.518  29.606  1.00  0.00           C  
ATOM    102  CG  GLU A   7      27.872  11.463  29.635  1.00  0.00           C  
ATOM    103  CD  GLU A   7      28.068  12.117  30.975  1.00  0.00           C  
ATOM    104  OE1 GLU A   7      27.235  11.936  31.830  1.00  0.00           O  
ATOM    105  OE2 GLU A   7      29.051  12.799  31.143  1.00  0.00           O1-
ATOM    106  H   GLU A   7      25.720  11.851  27.607  1.00  0.00           H  
ATOM    107  HA  GLU A   7      27.327   9.488  27.829  1.00  0.00           H  
ATOM    108 1HB  GLU A   7      25.803  11.076  29.936  1.00  0.00           H  
ATOM    109 2HB  GLU A   7      26.860   9.729  30.336  1.00  0.00           H  
ATOM    110 1HG  GLU A   7      28.772  10.902  29.383  1.00  0.00           H  
ATOM    111 2HG  GLU A   7      27.733  12.232  28.878  1.00  0.00           H  
ATOM    112  N   ALA A   8      24.125   9.143  28.459  1.00  0.00           N  
ATOM    113  CA  ALA A   8      23.076   8.140  28.599  1.00  0.00           C  
ATOM    114  C   ALA A   8      23.041   7.205  27.397  1.00  0.00           C  
ATOM    115  O   ALA A   8      22.876   5.995  27.543  1.00  0.00           O  
ATOM    116  CB  ALA A   8      21.723   8.810  28.787  1.00  0.00           C  
ATOM    117  H   ALA A   8      23.910  10.129  28.416  1.00  0.00           H  
ATOM    118  HA  ALA A   8      23.297   7.539  29.482  1.00  0.00           H  
ATOM    119 1HB  ALA A   8      20.950   8.049  28.891  1.00  0.00           H  
ATOM    120 2HB  ALA A   8      21.744   9.429  29.684  1.00  0.00           H  
ATOM    121 3HB  ALA A   8      21.503   9.435  27.922  1.00  0.00           H  
ATOM    122  N   GLU A   9      23.205   7.835  26.215  1.00  0.00           N  
ATOM    123  CA  GLU A   9      23.193   7.055  24.983  1.00  0.00           C  
ATOM    124  C   GLU A   9      24.335   6.047  24.959  1.00  0.00           C  
ATOM    125  O   GLU A   9      24.158   4.901  24.543  1.00  0.00           O  
ATOM    126  CB  GLU A   9      23.289   7.977  23.766  1.00  0.00           C  
ATOM    127  CG  GLU A   9      22.045   8.817  23.514  1.00  0.00           C  
ATOM    128  CD  GLU A   9      22.203   9.767  22.360  1.00  0.00           C  
ATOM    129  OE1 GLU A   9      23.287   9.860  21.836  1.00  0.00           O  
ATOM    130  OE2 GLU A   9      21.239  10.402  22.002  1.00  0.00           O1-
ATOM    131  H   GLU A   9      23.333   8.837  26.204  1.00  0.00           H  
ATOM    132  HA  GLU A   9      22.257   6.498  24.944  1.00  0.00           H  
ATOM    133 1HB  GLU A   9      24.132   8.657  23.889  1.00  0.00           H  
ATOM    134 2HB  GLU A   9      23.477   7.382  22.872  1.00  0.00           H  
ATOM    135 1HG  GLU A   9      21.206   8.153  23.310  1.00  0.00           H  
ATOM    136 2HG  GLU A   9      21.813   9.383  24.416  1.00  0.00           H  
ATOM    137  N   THR A  10      25.503   6.536  25.426  1.00  0.00           N  
ATOM    138  CA  THR A  10      26.676   5.671  25.458  1.00  0.00           C  
ATOM    139  C   THR A  10      26.455   4.475  26.373  1.00  0.00           C  
ATOM    140  O   THR A  10      26.836   3.351  26.046  1.00  0.00           O  
ATOM    141  CB  THR A  10      27.925   6.449  25.914  1.00  0.00           C  
ATOM    142  CG2 THR A  10      29.131   5.525  25.987  1.00  0.00           C  
ATOM    143  OG1 THR A  10      28.195   7.511  24.990  1.00  0.00           O  
ATOM    144  H   THR A  10      25.542   7.493  25.744  1.00  0.00           H  
ATOM    145  HA  THR A  10      26.847   5.294  24.449  1.00  0.00           H  
ATOM    146  HB  THR A  10      27.745   6.880  26.899  1.00  0.00           H  
ATOM    147  HG1 THR A  10      27.461   8.130  24.993  1.00  0.00           H  
ATOM    148 1HG2 THR A  10      30.004   6.092  26.311  1.00  0.00           H  
ATOM    149 2HG2 THR A  10      28.934   4.722  26.697  1.00  0.00           H  
ATOM    150 3HG2 THR A  10      29.322   5.099  25.002  1.00  0.00           H  
ATOM    151  N   ALA A  11      25.823   4.780  27.525  1.00  0.00           N  
ATOM    152  CA  ALA A  11      25.548   3.724  28.490  1.00  0.00           C  
ATOM    153  C   ALA A  11      24.623   2.666  27.901  1.00  0.00           C  
ATOM    154  O   ALA A  11      24.823   1.470  28.105  1.00  0.00           O  
ATOM    155  CB  ALA A  11      24.943   4.308  29.758  1.00  0.00           C  
ATOM    156  H   ALA A  11      25.551   5.738  27.697  1.00  0.00           H  
ATOM    157  HA  ALA A  11      26.492   3.240  28.741  1.00  0.00           H  
ATOM    158 1HB  ALA A  11      24.743   3.507  30.469  1.00  0.00           H  
ATOM    159 2HB  ALA A  11      25.640   5.019  30.200  1.00  0.00           H  
ATOM    160 3HB  ALA A  11      24.011   4.818  29.516  1.00  0.00           H  
ATOM    161  N   LEU A  12      23.613   3.176  27.166  1.00  0.00           N  
ATOM    162  CA  LEU A  12      22.655   2.269  26.544  1.00  0.00           C  
ATOM    163  C   LEU A  12      23.339   1.352  25.539  1.00  0.00           C  
ATOM    164  O   LEU A  12      23.042   0.159  25.469  1.00  0.00           O  
ATOM    165  CB  LEU A  12      21.545   3.065  25.849  1.00  0.00           C  
ATOM    166  CG  LEU A  12      20.688   3.950  26.762  1.00  0.00           C  
ATOM    167  CD1 LEU A  12      19.853   4.899  25.914  1.00  0.00           C  
ATOM    168  CD2 LEU A  12      19.801   3.071  27.634  1.00  0.00           C  
ATOM    169  H   LEU A  12      23.538   4.177  27.061  1.00  0.00           H  
ATOM    170  HA  LEU A  12      22.224   1.643  27.327  1.00  0.00           H  
ATOM    171 1HB  LEU A  12      21.999   3.709  25.096  1.00  0.00           H  
ATOM    172 2HB  LEU A  12      20.879   2.366  25.344  1.00  0.00           H  
ATOM    173  HG  LEU A  12      21.337   4.554  27.397  1.00  0.00           H  
ATOM    174 1HD1 LEU A  12      19.244   5.528  26.564  1.00  0.00           H  
ATOM    175 2HD1 LEU A  12      20.511   5.529  25.316  1.00  0.00           H  
ATOM    176 3HD1 LEU A  12      19.204   4.322  25.255  1.00  0.00           H  
ATOM    177 1HD2 LEU A  12      19.192   3.700  28.284  1.00  0.00           H  
ATOM    178 2HD2 LEU A  12      19.152   2.469  27.000  1.00  0.00           H  
ATOM    179 3HD2 LEU A  12      20.424   2.417  28.243  1.00  0.00           H  
ATOM    180  N   LYS A  13      24.259   1.974  24.773  1.00  0.00           N  
ATOM    181  CA  LYS A  13      24.987   1.207  23.769  1.00  0.00           C  
ATOM    182  C   LYS A  13      25.814   0.103  24.413  1.00  0.00           C  
ATOM    183  O   LYS A  13      25.873  -1.018  23.907  1.00  0.00           O  
ATOM    184  CB  LYS A  13      25.890   2.126  22.944  1.00  0.00           C  
ATOM    185  CG  LYS A  13      26.656   1.423  21.832  1.00  0.00           C  
ATOM    186  CD  LYS A  13      27.464   2.412  21.006  1.00  0.00           C  
ATOM    187  CE  LYS A  13      28.154   1.725  19.837  1.00  0.00           C  
ATOM    188  NZ  LYS A  13      29.173   0.741  20.292  1.00  0.00           N1+
ATOM    189  H   LYS A  13      24.427   2.960  24.910  1.00  0.00           H  
ATOM    190  HA  LYS A  13      24.259   0.738  23.107  1.00  0.00           H  
ATOM    191 1HB  LYS A  13      25.288   2.914  22.489  1.00  0.00           H  
ATOM    192 2HB  LYS A  13      26.617   2.606  23.599  1.00  0.00           H  
ATOM    193 1HG  LYS A  13      27.333   0.686  22.266  1.00  0.00           H  
ATOM    194 2HG  LYS A  13      25.954   0.905  21.178  1.00  0.00           H  
ATOM    195 1HD  LYS A  13      26.804   3.190  20.621  1.00  0.00           H  
ATOM    196 2HD  LYS A  13      28.220   2.880  21.637  1.00  0.00           H  
ATOM    197 1HE  LYS A  13      27.413   1.208  19.230  1.00  0.00           H  
ATOM    198 2HE  LYS A  13      28.644   2.473  19.213  1.00  0.00           H  
ATOM    199 1HZ  LYS A  13      29.607   0.308  19.489  1.00  0.00           H  
ATOM    200 2HZ  LYS A  13      29.878   1.214  20.841  1.00  0.00           H  
ATOM    201 3HZ  LYS A  13      28.728   0.031  20.856  1.00  0.00           H  
ATOM    202  N   ALA A  14      26.443   0.482  25.544  1.00  0.00           N  
ATOM    203  CA  ALA A  14      27.269  -0.483  26.260  1.00  0.00           C  
ATOM    204  C   ALA A  14      26.439  -1.663  26.748  1.00  0.00           C  
ATOM    205  O   ALA A  14      26.869  -2.813  26.668  1.00  0.00           O  
ATOM    206  CB  ALA A  14      27.974   0.188  27.430  1.00  0.00           C  
ATOM    207  H   ALA A  14      26.331   1.430  25.875  1.00  0.00           H  
ATOM    208  HA  ALA A  14      28.020  -0.866  25.568  1.00  0.00           H  
ATOM    209 1HB  ALA A  14      28.586  -0.546  27.955  1.00  0.00           H  
ATOM    210 2HB  ALA A  14      28.609   0.992  27.060  1.00  0.00           H  
ATOM    211 3HB  ALA A  14      27.232   0.597  28.115  1.00  0.00           H  
ATOM    212  N   LEU A  15      25.237  -1.312  27.251  1.00  0.00           N  
ATOM    213  CA  LEU A  15      24.343  -2.349  27.752  1.00  0.00           C  
ATOM    214  C   LEU A  15      23.944  -3.314  26.644  1.00  0.00           C  
ATOM    215  O   LEU A  15      23.890  -4.527  26.853  1.00  0.00           O  
ATOM    216  CB  LEU A  15      23.087  -1.715  28.364  1.00  0.00           C  
ATOM    217  CG  LEU A  15      23.296  -0.968  29.688  1.00  0.00           C  
ATOM    218  CD1 LEU A  15      22.005  -0.264  30.083  1.00  0.00           C  
ATOM    219  CD2 LEU A  15      23.734  -1.952  30.763  1.00  0.00           C  
ATOM    220  H   LEU A  15      24.979  -0.337  27.273  1.00  0.00           H  
ATOM    221  HA  LEU A  15      24.877  -2.917  28.514  1.00  0.00           H  
ATOM    222 1HB  LEU A  15      22.669  -1.010  27.647  1.00  0.00           H  
ATOM    223 2HB  LEU A  15      22.352  -2.501  28.540  1.00  0.00           H  
ATOM    224  HG  LEU A  15      24.065  -0.206  29.558  1.00  0.00           H  
ATOM    225 1HD1 LEU A  15      22.154   0.267  31.023  1.00  0.00           H  
ATOM    226 2HD1 LEU A  15      21.725   0.447  29.306  1.00  0.00           H  
ATOM    227 3HD1 LEU A  15      21.211  -1.001  30.204  1.00  0.00           H  
ATOM    228 1HD2 LEU A  15      23.884  -1.420  31.703  1.00  0.00           H  
ATOM    229 2HD2 LEU A  15      22.965  -2.714  30.895  1.00  0.00           H  
ATOM    230 3HD2 LEU A  15      24.668  -2.427  30.462  1.00  0.00           H  
ATOM    231  N   LEU A  16      23.670  -2.711  25.469  1.00  0.00           N  
ATOM    232  CA  LEU A  16      23.276  -3.524  24.324  1.00  0.00           C  
ATOM    233  C   LEU A  16      24.385  -4.489  23.926  1.00  0.00           C  
ATOM    234  O   LEU A  16      24.128  -5.650  23.609  1.00  0.00           O  
ATOM    235  CB  LEU A  16      22.920  -2.625  23.133  1.00  0.00           C  
ATOM    236  CG  LEU A  16      22.558  -3.356  21.834  1.00  0.00           C  
ATOM    237  CD1 LEU A  16      21.385  -4.293  22.087  1.00  0.00           C  
ATOM    238  CD2 LEU A  16      22.221  -2.336  20.756  1.00  0.00           C  
ATOM    239  H   LEU A  16      23.743  -1.706  25.403  1.00  0.00           H  
ATOM    240  HA  LEU A  16      22.407  -4.115  24.612  1.00  0.00           H  
ATOM    241 1HB  LEU A  16      22.071  -2.002  23.411  1.00  0.00           H  
ATOM    242 2HB  LEU A  16      23.769  -1.975  22.923  1.00  0.00           H  
ATOM    243  HG  LEU A  16      23.405  -3.961  21.509  1.00  0.00           H  
ATOM    244 1HD1 LEU A  16      21.129  -4.812  21.164  1.00  0.00           H  
ATOM    245 2HD1 LEU A  16      21.661  -5.023  22.848  1.00  0.00           H  
ATOM    246 3HD1 LEU A  16      20.527  -3.717  22.430  1.00  0.00           H  
ATOM    247 1HD2 LEU A  16      21.964  -2.856  19.832  1.00  0.00           H  
ATOM    248 2HD2 LEU A  16      21.373  -1.732  21.080  1.00  0.00           H  
ATOM    249 3HD2 LEU A  16      23.082  -1.691  20.582  1.00  0.00           H  
ATOM    250  N   GLU A  17      25.619  -3.944  23.962  1.00  0.00           N  
ATOM    251  CA  GLU A  17      26.771  -4.764  23.604  1.00  0.00           C  
ATOM    252  C   GLU A  17      26.925  -5.944  24.555  1.00  0.00           C  
ATOM    253  O   GLU A  17      27.222  -7.060  24.132  1.00  0.00           O  
ATOM    254  CB  GLU A  17      28.048  -3.920  23.611  1.00  0.00           C  
ATOM    255  CG  GLU A  17      28.135  -2.901  22.484  1.00  0.00           C  
ATOM    256  CD  GLU A  17      29.363  -2.038  22.568  1.00  0.00           C  
ATOM    257  OE1 GLU A  17      30.076  -2.145  23.538  1.00  0.00           O  
ATOM    258  OE2 GLU A  17      29.589  -1.271  21.663  1.00  0.00           O1-
ATOM    259  H   GLU A  17      25.723  -2.979  24.237  1.00  0.00           H  
ATOM    260  HA  GLU A  17      26.605  -5.161  22.603  1.00  0.00           H  
ATOM    261 1HB  GLU A  17      28.124  -3.382  24.556  1.00  0.00           H  
ATOM    262 2HB  GLU A  17      28.917  -4.575  23.537  1.00  0.00           H  
ATOM    263 1HG  GLU A  17      28.140  -3.428  21.530  1.00  0.00           H  
ATOM    264 2HG  GLU A  17      27.249  -2.267  22.513  1.00  0.00           H  
ATOM    265  N   GLU A  18      26.708  -5.631  25.849  1.00  0.00           N  
ATOM    266  CA  GLU A  18      26.823  -6.672  26.864  1.00  0.00           C  
ATOM    267  C   GLU A  18      25.800  -7.778  26.637  1.00  0.00           C  
ATOM    268  O   GLU A  18      26.110  -8.961  26.776  1.00  0.00           O  
ATOM    269  CB  GLU A  18      26.643  -6.075  28.261  1.00  0.00           C  
ATOM    270  CG  GLU A  18      27.789  -5.185  28.718  1.00  0.00           C  
ATOM    271  CD  GLU A  18      27.542  -4.555  30.061  1.00  0.00           C  
ATOM    272  OE1 GLU A  18      26.462  -4.709  30.578  1.00  0.00           O  
ATOM    273  OE2 GLU A  18      28.435  -3.919  30.569  1.00  0.00           O1-
ATOM    274  H   GLU A  18      26.469  -4.681  26.093  1.00  0.00           H  
ATOM    275  HA  GLU A  18      27.817  -7.115  26.784  1.00  0.00           H  
ATOM    276 1HB  GLU A  18      25.728  -5.484  28.290  1.00  0.00           H  
ATOM    277 2HB  GLU A  18      26.534  -6.880  28.989  1.00  0.00           H  
ATOM    278 1HG  GLU A  18      28.699  -5.781  28.772  1.00  0.00           H  
ATOM    279 2HG  GLU A  18      27.945  -4.401  27.977  1.00  0.00           H  
ATOM    280  N   ALA A  19      24.580  -7.326  26.283  1.00  0.00           N  
ATOM    281  CA  ALA A  19      23.509  -8.284  26.033  1.00  0.00           C  
ATOM    282  C   ALA A  19      23.850  -9.200  24.867  1.00  0.00           C  
ATOM    283  O   ALA A  19      23.600 -10.405  24.916  1.00  0.00           O  
ATOM    284  CB  ALA A  19      22.198  -7.557  25.770  1.00  0.00           C  
ATOM    285  H   ALA A  19      24.429  -6.331  26.196  1.00  0.00           H  
ATOM    286  HA  ALA A  19      23.396  -8.904  26.924  1.00  0.00           H  
ATOM    287 1HB  ALA A  19      21.408  -8.285  25.586  1.00  0.00           H  
ATOM    288 2HB  ALA A  19      21.937  -6.950  26.637  1.00  0.00           H  
ATOM    289 3HB  ALA A  19      22.308  -6.913  24.899  1.00  0.00           H  
ATOM    290  N   GLU A  20      24.428  -8.566  23.827  1.00  0.00           N  
ATOM    291  CA  GLU A  20      24.806  -9.330  22.644  1.00  0.00           C  
ATOM    292  C   GLU A  20      25.771 -10.454  23.001  1.00  0.00           C  
ATOM    293  O   GLU A  20      25.737 -11.528  22.398  1.00  0.00           O  
ATOM    294  CB  GLU A  20      25.440  -8.413  21.596  1.00  0.00           C  
ATOM    295  CG  GLU A  20      24.468  -7.443  20.939  1.00  0.00           C  
ATOM    296  CD  GLU A  20      25.138  -6.517  19.961  1.00  0.00           C  
ATOM    297  OE1 GLU A  20      26.341  -6.545  19.874  1.00  0.00           O  
ATOM    298  OE2 GLU A  20      24.443  -5.781  19.301  1.00  0.00           O1-
ATOM    299  H   GLU A  20      24.590  -7.570  23.886  1.00  0.00           H  
ATOM    300  HA  GLU A  20      23.905  -9.781  22.231  1.00  0.00           H  
ATOM    301 1HB  GLU A  20      26.236  -7.828  22.058  1.00  0.00           H  
ATOM    302 2HB  GLU A  20      25.892  -9.017  20.810  1.00  0.00           H  
ATOM    303 1HG  GLU A  20      23.701  -8.012  20.416  1.00  0.00           H  
ATOM    304 2HG  GLU A  20      23.980  -6.854  21.714  1.00  0.00           H  
ATOM    305  N   LYS A  21      26.640 -10.238  23.974  1.00  0.00           N  
ATOM    306  CA  LYS A  21      27.311 -11.387  24.604  1.00  0.00           C  
ATOM    307  C   LYS A  21      26.429 -12.237  25.543  1.00  0.00           C  
ATOM    308  O   LYS A  21      26.519 -13.464  25.553  1.00  0.00           O  
ATOM    309  CB  LYS A  21      28.534 -10.892  25.378  1.00  0.00           C  
ATOM    310  CG  LYS A  21      29.675 -10.395  24.502  1.00  0.00           C  
ATOM    311  CD  LYS A  21      30.846  -9.909  25.341  1.00  0.00           C  
ATOM    312  CE  LYS A  21      31.986  -9.406  24.467  1.00  0.00           C  
ATOM    313  NZ  LYS A  21      33.124  -8.893  25.276  1.00  0.00           N1+
ATOM    314  H   LYS A  21      26.827  -9.290  24.264  1.00  0.00           H  
ATOM    315  HA  LYS A  21      27.653 -12.063  23.819  1.00  0.00           H  
ATOM    316 1HB  LYS A  21      28.240 -10.076  26.040  1.00  0.00           H  
ATOM    317 2HB  LYS A  21      28.919 -11.698  26.004  1.00  0.00           H  
ATOM    318 1HG  LYS A  21      30.014 -11.204  23.853  1.00  0.00           H  
ATOM    319 2HG  LYS A  21      29.322  -9.576  23.877  1.00  0.00           H  
ATOM    320 1HD  LYS A  21      30.516  -9.099  25.994  1.00  0.00           H  
ATOM    321 2HD  LYS A  21      31.213 -10.727  25.963  1.00  0.00           H  
ATOM    322 1HE  LYS A  21      32.343 -10.218  23.834  1.00  0.00           H  
ATOM    323 2HE  LYS A  21      31.623  -8.606  23.823  1.00  0.00           H  
ATOM    324 1HZ  LYS A  21      33.857  -8.569  24.660  1.00  0.00           H  
ATOM    325 2HZ  LYS A  21      32.808  -8.127  25.854  1.00  0.00           H  
ATOM    326 3HZ  LYS A  21      33.481  -9.632  25.864  1.00  0.00           H  
ATOM    327  N   GLY A  22      25.574 -11.584  26.333  1.00  0.00           N  
ATOM    328  CA  GLY A  22      25.019 -12.195  27.555  1.00  0.00           C  
ATOM    329  C   GLY A  22      24.047 -13.335  27.262  1.00  0.00           C  
ATOM    330  O   GLY A  22      23.375 -13.341  26.231  1.00  0.00           O  
ATOM    331  H   GLY A  22      25.298 -10.644  26.088  1.00  0.00           H  
ATOM    332 1HA  GLY A  22      25.832 -12.577  28.173  1.00  0.00           H  
ATOM    333 2HA  GLY A  22      24.501 -11.435  28.139  1.00  0.00           H  
ATOM    334  N   GLY A  23      23.984 -14.296  28.183  1.00  0.00           N  
ATOM    335  CA  GLY A  23      23.088 -15.435  28.044  1.00  0.00           C  
ATOM    336  C   GLY A  23      21.656 -14.957  27.941  1.00  0.00           C  
ATOM    337  O   GLY A  23      21.253 -14.018  28.629  1.00  0.00           O  
ATOM    338  H   GLY A  23      24.574 -14.234  29.000  1.00  0.00           H  
ATOM    339 1HA  GLY A  23      23.360 -16.007  27.158  1.00  0.00           H  
ATOM    340 2HA  GLY A  23      23.205 -16.095  28.902  1.00  0.00           H  
ATOM    341  N   LYS A  24      20.893 -15.609  27.081  1.00  0.00           N  
ATOM    342  CA  LYS A  24      19.599 -15.092  26.678  1.00  0.00           C  
ATOM    343  C   LYS A  24      18.647 -14.954  27.863  1.00  0.00           C  
ATOM    344  O   LYS A  24      17.752 -14.109  27.857  1.00  0.00           O  
ATOM    345  CB  LYS A  24      18.980 -15.996  25.610  1.00  0.00           C  
ATOM    346  CG  LYS A  24      19.679 -15.942  24.259  1.00  0.00           C  
ATOM    347  CD  LYS A  24      19.017 -16.875  23.257  1.00  0.00           C  
ATOM    348  CE  LYS A  24      19.716 -16.823  21.906  1.00  0.00           C  
ATOM    349  NZ  LYS A  24      19.101 -17.760  20.926  1.00  0.00           N1+
ATOM    350  H   LYS A  24      21.221 -16.484  26.697  1.00  0.00           H  
ATOM    351  HA  LYS A  24      19.741 -14.104  26.240  1.00  0.00           H  
ATOM    352 1HB  LYS A  24      18.998 -17.031  25.955  1.00  0.00           H  
ATOM    353 2HB  LYS A  24      17.936 -15.719  25.459  1.00  0.00           H  
ATOM    354 1HG  LYS A  24      19.645 -14.923  23.872  1.00  0.00           H  
ATOM    355 2HG  LYS A  24      20.723 -16.231  24.377  1.00  0.00           H  
ATOM    356 1HD  LYS A  24      19.048 -17.897  23.634  1.00  0.00           H  
ATOM    357 2HD  LYS A  24      17.974 -16.587  23.125  1.00  0.00           H  
ATOM    358 1HE  LYS A  24      19.662 -15.812  21.507  1.00  0.00           H  
ATOM    359 2HE  LYS A  24      20.767 -17.086  22.029  1.00  0.00           H  
ATOM    360 1HZ  LYS A  24      19.593 -17.696  20.045  1.00  0.00           H  
ATOM    361 2HZ  LYS A  24      19.163 -18.705  21.277  1.00  0.00           H  
ATOM    362 3HZ  LYS A  24      18.132 -17.515  20.787  1.00  0.00           H  
ATOM    363  N   GLU A  25      18.836 -15.785  28.884  1.00  0.00           N  
ATOM    364  CA  GLU A  25      17.904 -15.825  30.006  1.00  0.00           C  
ATOM    365  C   GLU A  25      17.838 -14.482  30.726  1.00  0.00           C  
ATOM    366  O   GLU A  25      16.761 -13.909  30.893  1.00  0.00           O  
ATOM    367  CB  GLU A  25      18.308 -16.923  30.992  1.00  0.00           C  
ATOM    368  CG  GLU A  25      18.160 -18.339  30.453  1.00  0.00           C  
ATOM    369  CD  GLU A  25      19.312 -18.755  29.580  1.00  0.00           C  
ATOM    370  OE1 GLU A  25      20.215 -17.972  29.408  1.00  0.00           O  
ATOM    371  OE2 GLU A  25      19.288 -19.857  29.085  1.00  0.00           O1-
ATOM    372  H   GLU A  25      19.639 -16.397  28.877  1.00  0.00           H  
ATOM    373  HA  GLU A  25      16.911 -16.062  29.622  1.00  0.00           H  
ATOM    374 1HB  GLU A  25      19.348 -16.783  31.286  1.00  0.00           H  
ATOM    375 2HB  GLU A  25      17.699 -16.844  31.894  1.00  0.00           H  
ATOM    376 1HG  GLU A  25      18.087 -19.030  31.293  1.00  0.00           H  
ATOM    377 2HG  GLU A  25      17.235 -18.404  29.883  1.00  0.00           H  
ATOM    378  N   ASP A  26      18.993 -13.974  31.156  1.00  0.00           N  
ATOM    379  CA  ASP A  26      19.838 -12.899  31.682  1.00  0.00           C  
ATOM    380  C   ASP A  26      19.495 -11.628  30.962  1.00  0.00           C  
ATOM    381  O   ASP A  26      19.665 -10.535  31.500  1.00  0.00           O  
ATOM    382  CB  ASP A  26      21.325 -13.213  31.508  1.00  0.00           C  
ATOM    383  CG  ASP A  26      21.811 -14.317  32.437  1.00  0.00           C  
ATOM    384  OD1 ASP A  26      21.117 -14.624  33.377  1.00  0.00           O  
ATOM    385  OD2 ASP A  26      22.871 -14.844  32.199  1.00  0.00           O1-
ATOM    386  H   ASP A  26      19.813 -14.564  31.178  1.00  0.00           H  
ATOM    387  HA  ASP A  26      19.647 -12.800  32.750  1.00  0.00           H  
ATOM    388 1HB  ASP A  26      21.516 -13.516  30.478  1.00  0.00           H  
ATOM    389 2HB  ASP A  26      21.913 -12.314  31.698  1.00  0.00           H  
ATOM    390  N   ALA A  27      19.030 -11.869  29.785  1.00  0.00           N  
ATOM    391  CA  ALA A  27      18.738 -10.912  28.725  1.00  0.00           C  
ATOM    392  C   ALA A  27      17.635  -9.949  29.141  1.00  0.00           C  
ATOM    393  O   ALA A  27      17.755  -8.737  28.965  1.00  0.00           O  
ATOM    394  CB  ALA A  27      18.351 -11.639  27.446  1.00  0.00           C  
ATOM    395  H   ALA A  27      18.829 -12.823  29.521  1.00  0.00           H  
ATOM    396  HA  ALA A  27      19.639 -10.327  28.539  1.00  0.00           H  
ATOM    397 1HB  ALA A  27      18.136 -10.910  26.664  1.00  0.00           H  
ATOM    398 2HB  ALA A  27      19.173 -12.280  27.128  1.00  0.00           H  
ATOM    399 3HB  ALA A  27      17.466 -12.247  27.627  1.00  0.00           H  
ATOM    400  N   LEU A  28      16.564 -10.554  29.697  1.00  0.00           N  
ATOM    401  CA  LEU A  28      15.436  -9.743  30.141  1.00  0.00           C  
ATOM    402  C   LEU A  28      15.852  -8.776  31.241  1.00  0.00           C  
ATOM    403  O   LEU A  28      15.439  -7.617  31.250  1.00  0.00           O  
ATOM    404  CB  LEU A  28      14.302 -10.645  30.645  1.00  0.00           C  
ATOM    405  CG  LEU A  28      13.127  -9.923  31.316  1.00  0.00           C  
ATOM    406  CD1 LEU A  28      12.461  -8.992  30.311  1.00  0.00           C  
ATOM    407  CD2 LEU A  28      12.138 -10.949  31.850  1.00  0.00           C  
ATOM    408  H   LEU A  28      16.565 -11.559  29.797  1.00  0.00           H  
ATOM    409  HA  LEU A  28      15.088  -9.155  29.292  1.00  0.00           H  
ATOM    410 1HB  LEU A  28      13.906 -11.208  29.801  1.00  0.00           H  
ATOM    411 2HB  LEU A  28      14.713 -11.351  31.366  1.00  0.00           H  
ATOM    412  HG  LEU A  28      13.498  -9.313  32.141  1.00  0.00           H  
ATOM    413 1HD1 LEU A  28      11.627  -8.479  30.789  1.00  0.00           H  
ATOM    414 2HD1 LEU A  28      13.187  -8.257  29.962  1.00  0.00           H  
ATOM    415 3HD1 LEU A  28      12.095  -9.571  29.466  1.00  0.00           H  
ATOM    416 1HD2 LEU A  28      11.303 -10.436  32.327  1.00  0.00           H  
ATOM    417 2HD2 LEU A  28      11.766 -11.557  31.025  1.00  0.00           H  
ATOM    418 3HD2 LEU A  28      12.636 -11.589  32.578  1.00  0.00           H  
ATOM    419  N   GLU A  29      16.682  -9.317  32.156  1.00  0.00           N  
ATOM    420  CA  GLU A  29      17.156  -8.495  33.264  1.00  0.00           C  
ATOM    421  C   GLU A  29      17.976  -7.314  32.762  1.00  0.00           C  
ATOM    422  O   GLU A  29      17.843  -6.197  33.261  1.00  0.00           O  
ATOM    423  CB  GLU A  29      17.993  -9.334  34.232  1.00  0.00           C  
ATOM    424  CG  GLU A  29      17.196 -10.355  35.030  1.00  0.00           C  
ATOM    425  CD  GLU A  29      18.061 -11.215  35.910  1.00  0.00           C  
ATOM    426  OE1 GLU A  29      19.260 -11.105  35.823  1.00  0.00           O  
ATOM    427  OE2 GLU A  29      17.521 -11.982  36.672  1.00  0.00           O1-
ATOM    428  H   GLU A  29      16.961 -10.283  32.058  1.00  0.00           H  
ATOM    429  HA  GLU A  29      16.286  -8.100  33.788  1.00  0.00           H  
ATOM    430 1HB  GLU A  29      18.762  -9.872  33.676  1.00  0.00           H  
ATOM    431 2HB  GLU A  29      18.500  -8.678  34.939  1.00  0.00           H  
ATOM    432 1HG  GLU A  29      16.473  -9.829  35.653  1.00  0.00           H  
ATOM    433 2HG  GLU A  29      16.644 -10.991  34.339  1.00  0.00           H  
ATOM    434  N   ILE A  30      18.819  -7.625  31.756  1.00  0.00           N  
ATOM    435  CA  ILE A  30      19.662  -6.582  31.183  1.00  0.00           C  
ATOM    436  C   ILE A  30      18.822  -5.480  30.552  1.00  0.00           C  
ATOM    437  O   ILE A  30      19.126  -4.296  30.695  1.00  0.00           O  
ATOM    438  CB  ILE A  30      20.619  -7.168  30.128  1.00  0.00           C  
ATOM    439  CG1 ILE A  30      21.650  -8.084  30.791  1.00  0.00           C  
ATOM    440  CG2 ILE A  30      21.310  -6.052  29.359  1.00  0.00           C  
ATOM    441  CD1 ILE A  30      22.449  -8.914  29.812  1.00  0.00           C  
ATOM    442  H   ILE A  30      18.852  -8.576  31.418  1.00  0.00           H  
ATOM    443  HA  ILE A  30      20.246  -6.138  31.989  1.00  0.00           H  
ATOM    444  HB  ILE A  30      20.055  -7.783  29.427  1.00  0.00           H  
ATOM    445 1HG1 ILE A  30      22.346  -7.484  31.378  1.00  0.00           H  
ATOM    446 2HG1 ILE A  30      21.145  -8.763  31.479  1.00  0.00           H  
ATOM    447 1HG2 ILE A  30      21.983  -6.483  28.618  1.00  0.00           H  
ATOM    448 2HG2 ILE A  30      20.562  -5.439  28.857  1.00  0.00           H  
ATOM    449 3HG2 ILE A  30      21.881  -5.433  30.052  1.00  0.00           H  
ATOM    450 1HD1 ILE A  30      23.158  -9.537  30.358  1.00  0.00           H  
ATOM    451 2HD1 ILE A  30      21.774  -9.549  29.238  1.00  0.00           H  
ATOM    452 3HD1 ILE A  30      22.991  -8.255  29.136  1.00  0.00           H  
ATOM    453  N   ALA A  31      17.761  -5.936  29.855  1.00  0.00           N  
ATOM    454  CA  ALA A  31      16.873  -4.982  29.201  1.00  0.00           C  
ATOM    455  C   ALA A  31      16.205  -4.065  30.218  1.00  0.00           C  
ATOM    456  O   ALA A  31      16.078  -2.861  29.993  1.00  0.00           O  
ATOM    457  CB  ALA A  31      15.823  -5.712  28.377  1.00  0.00           C  
ATOM    458  H   ALA A  31      17.601  -6.931  29.798  1.00  0.00           H  
ATOM    459  HA  ALA A  31      17.475  -4.360  28.536  1.00  0.00           H  
ATOM    460 1HB  ALA A  31      15.169  -4.986  27.895  1.00  0.00           H  
ATOM    461 2HB  ALA A  31      16.316  -6.319  27.616  1.00  0.00           H  
ATOM    462 3HB  ALA A  31      15.235  -6.356  29.028  1.00  0.00           H  
ATOM    463  N   GLU A  32      15.793  -4.701  31.334  1.00  0.00           N  
ATOM    464  CA  GLU A  32      15.137  -3.936  32.389  1.00  0.00           C  
ATOM    465  C   GLU A  32      16.069  -2.876  32.961  1.00  0.00           C  
ATOM    466  O   GLU A  32      15.655  -1.747  33.221  1.00  0.00           O  
ATOM    467  CB  GLU A  32      14.660  -4.868  33.506  1.00  0.00           C  
ATOM    468  CG  GLU A  32      13.902  -4.170  34.626  1.00  0.00           C  
ATOM    469  CD  GLU A  32      13.386  -5.124  35.666  1.00  0.00           C  
ATOM    470  OE1 GLU A  32      13.589  -6.305  35.514  1.00  0.00           O  
ATOM    471  OE2 GLU A  32      12.787  -4.672  36.613  1.00  0.00           O1-
ATOM    472  H   GLU A  32      15.945  -5.695  31.419  1.00  0.00           H  
ATOM    473  HA  GLU A  32      14.278  -3.425  31.953  1.00  0.00           H  
ATOM    474 1HB  GLU A  32      14.008  -5.634  33.087  1.00  0.00           H  
ATOM    475 2HB  GLU A  32      15.519  -5.374  33.948  1.00  0.00           H  
ATOM    476 1HG  GLU A  32      14.566  -3.451  35.106  1.00  0.00           H  
ATOM    477 2HG  GLU A  32      13.066  -3.620  34.196  1.00  0.00           H  
ATOM    478  N   LYS A  33      17.336  -3.305  33.140  1.00  0.00           N  
ATOM    479  CA  LYS A  33      18.330  -2.387  33.682  1.00  0.00           C  
ATOM    480  C   LYS A  33      18.534  -1.190  32.761  1.00  0.00           C  
ATOM    481  O   LYS A  33      18.652  -0.054  33.221  1.00  0.00           O  
ATOM    482  CB  LYS A  33      19.660  -3.109  33.908  1.00  0.00           C  
ATOM    483  CG  LYS A  33      20.746  -2.245  34.533  1.00  0.00           C  
ATOM    484  CD  LYS A  33      22.009  -3.051  34.799  1.00  0.00           C  
ATOM    485  CE  LYS A  33      23.104  -2.184  35.401  1.00  0.00           C  
ATOM    486  NZ  LYS A  33      24.345  -2.960  35.668  1.00  0.00           N1+
ATOM    487  H   LYS A  33      17.573  -4.256  32.894  1.00  0.00           H  
ATOM    488  HA  LYS A  33      17.961  -2.014  34.638  1.00  0.00           H  
ATOM    489 1HB  LYS A  33      19.500  -3.968  34.559  1.00  0.00           H  
ATOM    490 2HB  LYS A  33      20.036  -3.485  32.956  1.00  0.00           H  
ATOM    491 1HG  LYS A  33      20.988  -1.420  33.860  1.00  0.00           H  
ATOM    492 2HG  LYS A  33      20.385  -1.828  35.472  1.00  0.00           H  
ATOM    493 1HD  LYS A  33      21.781  -3.866  35.489  1.00  0.00           H  
ATOM    494 2HD  LYS A  33      22.371  -3.480  33.865  1.00  0.00           H  
ATOM    495 1HE  LYS A  33      23.340  -1.368  34.719  1.00  0.00           H  
ATOM    496 2HE  LYS A  33      22.753  -1.752  36.339  1.00  0.00           H  
ATOM    497 1HZ  LYS A  33      25.045  -2.350  36.067  1.00  0.00           H  
ATOM    498 2HZ  LYS A  33      24.142  -3.708  36.317  1.00  0.00           H  
ATOM    499 3HZ  LYS A  33      24.692  -3.349  34.803  1.00  0.00           H  
ATOM    500  N   LEU A  34      18.570  -1.511  31.452  1.00  0.00           N  
ATOM    501  CA  LEU A  34      18.759  -0.456  30.463  1.00  0.00           C  
ATOM    502  C   LEU A  34      17.616   0.550  30.505  1.00  0.00           C  
ATOM    503  O   LEU A  34      17.834   1.757  30.412  1.00  0.00           O  
ATOM    504  CB  LEU A  34      18.866  -1.060  29.058  1.00  0.00           C  
ATOM    505  CG  LEU A  34      18.773  -0.062  27.896  1.00  0.00           C  
ATOM    506  CD1 LEU A  34      19.848  -0.380  26.866  1.00  0.00           C  
ATOM    507  CD2 LEU A  34      17.384  -0.129  27.278  1.00  0.00           C  
ATOM    508  H   LEU A  34      18.464  -2.477  31.179  1.00  0.00           H  
ATOM    509  HA  LEU A  34      19.680   0.075  30.707  1.00  0.00           H  
ATOM    510 1HB  LEU A  34      19.821  -1.577  28.973  1.00  0.00           H  
ATOM    511 2HB  LEU A  34      18.067  -1.790  28.931  1.00  0.00           H  
ATOM    512  HG  LEU A  34      18.956   0.947  28.268  1.00  0.00           H  
ATOM    513 1HD1 LEU A  34      19.781   0.330  26.041  1.00  0.00           H  
ATOM    514 2HD1 LEU A  34      20.831  -0.305  27.330  1.00  0.00           H  
ATOM    515 3HD1 LEU A  34      19.701  -1.391  26.486  1.00  0.00           H  
ATOM    516 1HD2 LEU A  34      17.319   0.581  26.453  1.00  0.00           H  
ATOM    517 2HD2 LEU A  34      17.202  -1.138  26.905  1.00  0.00           H  
ATOM    518 3HD2 LEU A  34      16.638   0.120  28.032  1.00  0.00           H  
ATOM    519  N   ALA A  35      16.400  -0.015  30.650  1.00  0.00           N  
ATOM    520  CA  ALA A  35      15.218   0.838  30.706  1.00  0.00           C  
ATOM    521  C   ALA A  35      15.271   1.773  31.907  1.00  0.00           C  
ATOM    522  O   ALA A  35      14.923   2.950  31.806  1.00  0.00           O  
ATOM    523  CB  ALA A  35      13.955  -0.008  30.750  1.00  0.00           C  
ATOM    524  H   ALA A  35      16.329  -1.021  30.718  1.00  0.00           H  
ATOM    525  HA  ALA A  35      15.202   1.452  29.805  1.00  0.00           H  
ATOM    526 1HB  ALA A  35      13.082   0.643  30.791  1.00  0.00           H  
ATOM    527 2HB  ALA A  35      13.902  -0.629  29.855  1.00  0.00           H  
ATOM    528 3HB  ALA A  35      13.973  -0.645  31.632  1.00  0.00           H  
ATOM    529  N   GLU A  36      15.720   1.186  33.035  1.00  0.00           N  
ATOM    530  CA  GLU A  36      15.820   1.972  34.259  1.00  0.00           C  
ATOM    531  C   GLU A  36      16.806   3.122  34.095  1.00  0.00           C  
ATOM    532  O   GLU A  36      16.553   4.239  34.550  1.00  0.00           O  
ATOM    533  CB  GLU A  36      16.247   1.084  35.430  1.00  0.00           C  
ATOM    534  CG  GLU A  36      15.194   0.080  35.875  1.00  0.00           C  
ATOM    535  CD  GLU A  36      13.962   0.735  36.438  1.00  0.00           C  
ATOM    536  OE1 GLU A  36      14.097   1.722  37.120  1.00  0.00           O  
ATOM    537  OE2 GLU A  36      12.886   0.246  36.186  1.00  0.00           O1-
ATOM    538  H   GLU A  36      15.980   0.209  33.011  1.00  0.00           H  
ATOM    539  HA  GLU A  36      14.839   2.399  34.467  1.00  0.00           H  
ATOM    540 1HB  GLU A  36      17.144   0.528  35.157  1.00  0.00           H  
ATOM    541 2HB  GLU A  36      16.498   1.708  36.288  1.00  0.00           H  
ATOM    542 1HG  GLU A  36      14.906  -0.533  35.021  1.00  0.00           H  
ATOM    543 2HG  GLU A  36      15.626  -0.577  36.628  1.00  0.00           H  
ATOM    544  N   LEU A  37      17.927   2.787  33.427  1.00  0.00           N  
ATOM    545  CA  LEU A  37      18.953   3.798  33.201  1.00  0.00           C  
ATOM    546  C   LEU A  37      18.418   4.944  32.351  1.00  0.00           C  
ATOM    547  O   LEU A  37      18.699   6.112  32.620  1.00  0.00           O  
ATOM    548  CB  LEU A  37      20.174   3.172  32.515  1.00  0.00           C  
ATOM    549  CG  LEU A  37      21.294   4.147  32.130  1.00  0.00           C  
ATOM    550  CD1 LEU A  37      22.644   3.464  32.302  1.00  0.00           C  
ATOM    551  CD2 LEU A  37      21.094   4.608  30.694  1.00  0.00           C  
ATOM    552  H   LEU A  37      18.038   1.839  33.095  1.00  0.00           H  
ATOM    553  HA  LEU A  37      19.244   4.207  34.169  1.00  0.00           H  
ATOM    554 1HB  LEU A  37      20.601   2.424  33.182  1.00  0.00           H  
ATOM    555 2HB  LEU A  37      19.842   2.671  31.606  1.00  0.00           H  
ATOM    556  HG  LEU A  37      21.270   5.011  32.795  1.00  0.00           H  
ATOM    557 1HD1 LEU A  37      23.440   4.157  32.029  1.00  0.00           H  
ATOM    558 2HD1 LEU A  37      22.769   3.162  33.342  1.00  0.00           H  
ATOM    559 3HD1 LEU A  37      22.691   2.586  31.660  1.00  0.00           H  
ATOM    560 1HD2 LEU A  37      21.889   5.302  30.420  1.00  0.00           H  
ATOM    561 2HD2 LEU A  37      21.119   3.745  30.028  1.00  0.00           H  
ATOM    562 3HD2 LEU A  37      20.129   5.108  30.603  1.00  0.00           H  
ATOM    563  N   ALA A  38      17.642   4.543  31.325  1.00  0.00           N  
ATOM    564  CA  ALA A  38      17.065   5.544  30.434  1.00  0.00           C  
ATOM    565  C   ALA A  38      16.125   6.476  31.188  1.00  0.00           C  
ATOM    566  O   ALA A  38      16.126   7.687  30.966  1.00  0.00           O  
ATOM    567  CB  ALA A  38      16.331   4.869  29.285  1.00  0.00           C  
ATOM    568  H   ALA A  38      17.473   3.557  31.190  1.00  0.00           H  
ATOM    569  HA  ALA A  38      17.879   6.146  30.028  1.00  0.00           H  
ATOM    570 1HB  ALA A  38      15.906   5.630  28.628  1.00  0.00           H  
ATOM    571 2HB  ALA A  38      17.029   4.252  28.719  1.00  0.00           H  
ATOM    572 3HB  ALA A  38      15.532   4.244  29.680  1.00  0.00           H  
ATOM    573  N   LYS A  39      15.335   5.846  32.081  1.00  0.00           N  
ATOM    574  CA  LYS A  39      14.389   6.625  32.871  1.00  0.00           C  
ATOM    575  C   LYS A  39      15.110   7.636  33.754  1.00  0.00           C  
ATOM    576  O   LYS A  39      14.674   8.780  33.888  1.00  0.00           O  
ATOM    577  CB  LYS A  39      13.521   5.703  33.729  1.00  0.00           C  
ATOM    578  CG  LYS A  39      12.505   4.886  32.942  1.00  0.00           C  
ATOM    579  CD  LYS A  39      11.537   4.167  33.870  1.00  0.00           C  
ATOM    580  CE  LYS A  39      12.217   3.017  34.599  1.00  0.00           C  
ATOM    581  NZ  LYS A  39      11.253   2.222  35.407  1.00  0.00           N1+
ATOM    582  H   LYS A  39      15.413   4.845  32.187  1.00  0.00           H  
ATOM    583  HA  LYS A  39      13.749   7.179  32.183  1.00  0.00           H  
ATOM    584 1HB  LYS A  39      14.157   5.009  34.276  1.00  0.00           H  
ATOM    585 2HB  LYS A  39      12.975   6.296  34.464  1.00  0.00           H  
ATOM    586 1HG  LYS A  39      11.940   5.544  32.281  1.00  0.00           H  
ATOM    587 2HG  LYS A  39      13.025   4.148  32.332  1.00  0.00           H  
ATOM    588 1HD  LYS A  39      11.145   4.871  34.605  1.00  0.00           H  
ATOM    589 2HD  LYS A  39      10.701   3.773  33.290  1.00  0.00           H  
ATOM    590 1HE  LYS A  39      12.695   2.359  33.875  1.00  0.00           H  
ATOM    591 2HE  LYS A  39      12.987   3.412  35.261  1.00  0.00           H  
ATOM    592 1HZ  LYS A  39      11.743   1.472  35.873  1.00  0.00           H  
ATOM    593 2HZ  LYS A  39      10.818   2.819  36.095  1.00  0.00           H  
ATOM    594 3HZ  LYS A  39      10.545   1.834  34.801  1.00  0.00           H  
ATOM    595  N   GLU A  40      16.223   7.151  34.339  1.00  0.00           N  
ATOM    596  CA  GLU A  40      17.008   8.019  35.210  1.00  0.00           C  
ATOM    597  C   GLU A  40      17.557   9.215  34.445  1.00  0.00           C  
ATOM    598  O   GLU A  40      17.552  10.340  34.946  1.00  0.00           O  
ATOM    599  CB  GLU A  40      18.159   7.236  35.846  1.00  0.00           C  
ATOM    600  CG  GLU A  40      17.724   6.208  36.880  1.00  0.00           C  
ATOM    601  CD  GLU A  40      18.872   5.405  37.425  1.00  0.00           C  
ATOM    602  OE1 GLU A  40      19.965   5.557  36.934  1.00  0.00           O  
ATOM    603  OE2 GLU A  40      18.656   4.638  38.334  1.00  0.00           O1-
ATOM    604  H   GLU A  40      16.494   6.193  34.164  1.00  0.00           H  
ATOM    605  HA  GLU A  40      16.350   8.395  35.994  1.00  0.00           H  
ATOM    606 1HB  GLU A  40      18.717   6.713  35.069  1.00  0.00           H  
ATOM    607 2HB  GLU A  40      18.845   7.930  36.331  1.00  0.00           H  
ATOM    608 1HG  GLU A  40      17.233   6.723  37.706  1.00  0.00           H  
ATOM    609 2HG  GLU A  40      16.999   5.534  36.426  1.00  0.00           H  
ATOM    610  N   ALA A  41      18.023   8.909  33.216  1.00  0.00           N  
ATOM    611  CA  ALA A  41      18.575   9.967  32.380  1.00  0.00           C  
ATOM    612  C   ALA A  41      17.523  11.021  32.058  1.00  0.00           C  
ATOM    613  O   ALA A  41      17.806  12.219  32.074  1.00  0.00           O  
ATOM    614  CB  ALA A  41      19.148   9.383  31.096  1.00  0.00           C  
ATOM    615  H   ALA A  41      17.981   7.952  32.899  1.00  0.00           H  
ATOM    616  HA  ALA A  41      19.378  10.455  32.934  1.00  0.00           H  
ATOM    617 1HB  ALA A  41      19.557  10.185  30.481  1.00  0.00           H  
ATOM    618 2HB  ALA A  41      19.939   8.673  31.341  1.00  0.00           H  
ATOM    619 3HB  ALA A  41      18.359   8.871  30.547  1.00  0.00           H  
ATOM    620  N   LEU A  42      16.311  10.508  31.767  1.00  0.00           N  
ATOM    621  CA  LEU A  42      15.213  11.411  31.442  1.00  0.00           C  
ATOM    622  C   LEU A  42      14.889  12.328  32.614  1.00  0.00           C  
ATOM    623  O   LEU A  42      14.641  13.521  32.432  1.00  0.00           O  
ATOM    624  CB  LEU A  42      13.965  10.610  31.050  1.00  0.00           C  
ATOM    625  CG  LEU A  42      14.117   9.696  29.828  1.00  0.00           C  
ATOM    626  CD1 LEU A  42      12.944   8.728  29.769  1.00  0.00           C  
ATOM    627  CD2 LEU A  42      14.191  10.544  28.567  1.00  0.00           C  
ATOM    628  H   LEU A  42      16.185   9.507  31.780  1.00  0.00           H  
ATOM    629  HA  LEU A  42      15.526  12.037  30.605  1.00  0.00           H  
ATOM    630 1HB  LEU A  42      13.673   9.988  31.895  1.00  0.00           H  
ATOM    631 2HB  LEU A  42      13.155  11.309  30.844  1.00  0.00           H  
ATOM    632  HG  LEU A  42      15.031   9.109  29.924  1.00  0.00           H  
ATOM    633 1HD1 LEU A  42      13.052   8.078  28.900  1.00  0.00           H  
ATOM    634 2HD1 LEU A  42      12.927   8.121  30.674  1.00  0.00           H  
ATOM    635 3HD1 LEU A  42      12.013   9.288  29.690  1.00  0.00           H  
ATOM    636 1HD2 LEU A  42      14.299   9.894  27.698  1.00  0.00           H  
ATOM    637 2HD2 LEU A  42      13.277  11.131  28.469  1.00  0.00           H  
ATOM    638 3HD2 LEU A  42      15.048  11.214  28.628  1.00  0.00           H  
ATOM    639  N   GLU A  43      14.907  11.709  33.812  1.00  0.00           N  
ATOM    640  CA  GLU A  43      14.615  12.475  35.017  1.00  0.00           C  
ATOM    641  C   GLU A  43      15.638  13.583  35.227  1.00  0.00           C  
ATOM    642  O   GLU A  43      15.288  14.703  35.598  1.00  0.00           O  
ATOM    643  CB  GLU A  43      14.585  11.556  36.241  1.00  0.00           C  
ATOM    644  CG  GLU A  43      13.400  10.603  36.283  1.00  0.00           C  
ATOM    645  CD  GLU A  43      13.446   9.663  37.454  1.00  0.00           C  
ATOM    646  OE1 GLU A  43      14.429   9.666  38.156  1.00  0.00           O  
ATOM    647  OE2 GLU A  43      12.497   8.940  37.649  1.00  0.00           O1-
ATOM    648  H   GLU A  43      15.123  10.723  33.852  1.00  0.00           H  
ATOM    649  HA  GLU A  43      13.637  12.942  34.892  1.00  0.00           H  
ATOM    650 1HB  GLU A  43      15.497  10.957  36.267  1.00  0.00           H  
ATOM    651 2HB  GLU A  43      14.563  12.159  37.148  1.00  0.00           H  
ATOM    652 1HG  GLU A  43      12.480  11.186  36.336  1.00  0.00           H  
ATOM    653 2HG  GLU A  43      13.377  10.026  35.360  1.00  0.00           H  
ATOM    654  N   VAL A  44      16.908  13.207  34.970  1.00  0.00           N  
ATOM    655  CA  VAL A  44      17.986  14.176  35.131  1.00  0.00           C  
ATOM    656  C   VAL A  44      17.814  15.354  34.181  1.00  0.00           C  
ATOM    657  O   VAL A  44      18.030  16.505  34.559  1.00  0.00           O  
ATOM    658  CB  VAL A  44      19.349  13.506  34.873  1.00  0.00           C  
ATOM    659  CG1 VAL A  44      20.437  14.558  34.713  1.00  0.00           C  
ATOM    660  CG2 VAL A  44      19.683  12.554  36.012  1.00  0.00           C  
ATOM    661  H   VAL A  44      17.089  12.260  34.670  1.00  0.00           H  
ATOM    662  HA  VAL A  44      17.947  14.559  36.151  1.00  0.00           H  
ATOM    663  HB  VAL A  44      19.299  12.950  33.936  1.00  0.00           H  
ATOM    664 1HG1 VAL A  44      21.394  14.066  34.530  1.00  0.00           H  
ATOM    665 2HG1 VAL A  44      20.196  15.205  33.870  1.00  0.00           H  
ATOM    666 3HG1 VAL A  44      20.504  15.154  35.622  1.00  0.00           H  
ATOM    667 1HG2 VAL A  44      20.647  12.084  35.822  1.00  0.00           H  
ATOM    668 2HG2 VAL A  44      19.726  13.110  36.949  1.00  0.00           H  
ATOM    669 3HG2 VAL A  44      18.912  11.786  36.081  1.00  0.00           H  
ATOM    670  N   LEU A  45      17.418  15.000  32.941  1.00  0.00           N  
ATOM    671  CA  LEU A  45      17.215  16.036  31.935  1.00  0.00           C  
ATOM    672  C   LEU A  45      16.111  16.998  32.350  1.00  0.00           C  
ATOM    673  O   LEU A  45      16.232  18.211  32.173  1.00  0.00           O  
ATOM    674  CB  LEU A  45      16.867  15.399  30.583  1.00  0.00           C  
ATOM    675  CG  LEU A  45      17.929  14.463  29.994  1.00  0.00           C  
ATOM    676  CD1 LEU A  45      17.372  13.777  28.754  1.00  0.00           C  
ATOM    677  CD2 LEU A  45      19.182  15.260  29.663  1.00  0.00           C  
ATOM    678  H   LEU A  45      17.268  14.023  32.733  1.00  0.00           H  
ATOM    679  HA  LEU A  45      18.140  16.606  31.845  1.00  0.00           H  
ATOM    680 1HB  LEU A  45      15.946  14.828  30.696  1.00  0.00           H  
ATOM    681 2HB  LEU A  45      16.689  16.196  29.860  1.00  0.00           H  
ATOM    682  HG  LEU A  45      18.174  13.687  30.722  1.00  0.00           H  
ATOM    683 1HD1 LEU A  45      18.127  13.111  28.336  1.00  0.00           H  
ATOM    684 2HD1 LEU A  45      16.488  13.199  29.024  1.00  0.00           H  
ATOM    685 3HD1 LEU A  45      17.102  14.530  28.014  1.00  0.00           H  
ATOM    686 1HD2 LEU A  45      19.937  14.593  29.246  1.00  0.00           H  
ATOM    687 2HD2 LEU A  45      18.938  16.034  28.936  1.00  0.00           H  
ATOM    688 3HD2 LEU A  45      19.568  15.723  30.571  1.00  0.00           H  
ATOM    689  N   LEU A  46      15.041  16.393  32.906  1.00  0.00           N  
ATOM    690  CA  LEU A  46      13.913  17.203  33.349  1.00  0.00           C  
ATOM    691  C   LEU A  46      14.350  18.243  34.374  1.00  0.00           C  
ATOM    692  O   LEU A  46      13.989  19.416  34.275  1.00  0.00           O  
ATOM    693  CB  LEU A  46      12.822  16.309  33.952  1.00  0.00           C  
ATOM    694  CG  LEU A  46      11.557  17.033  34.430  1.00  0.00           C  
ATOM    695  CD1 LEU A  46      10.930  17.785  33.264  1.00  0.00           C  
ATOM    696  CD2 LEU A  46      10.584  16.021  35.015  1.00  0.00           C  
ATOM    697  H   LEU A  46      15.041  15.388  33.005  1.00  0.00           H  
ATOM    698  HA  LEU A  46      13.516  17.734  32.483  1.00  0.00           H  
ATOM    699 1HB  LEU A  46      12.522  15.576  33.204  1.00  0.00           H  
ATOM    700 2HB  LEU A  46      13.242  15.776  34.805  1.00  0.00           H  
ATOM    701  HG  LEU A  46      11.823  17.764  35.193  1.00  0.00           H  
ATOM    702 1HD1 LEU A  46      10.031  18.299  33.603  1.00  0.00           H  
ATOM    703 2HD1 LEU A  46      11.640  18.515  32.877  1.00  0.00           H  
ATOM    704 3HD1 LEU A  46      10.667  17.079  32.476  1.00  0.00           H  
ATOM    705 1HD2 LEU A  46       9.685  16.536  35.357  1.00  0.00           H  
ATOM    706 2HD2 LEU A  46      10.316  15.290  34.253  1.00  0.00           H  
ATOM    707 3HD2 LEU A  46      11.052  15.511  35.858  1.00  0.00           H  
ATOM    708  N   GLU A  47      15.127  17.805  35.358  1.00  0.00           N  
ATOM    709  CA  GLU A  47      15.614  18.697  36.403  1.00  0.00           C  
ATOM    710  C   GLU A  47      16.408  19.856  35.812  1.00  0.00           C  
ATOM    711  O   GLU A  47      16.185  21.015  36.161  1.00  0.00           O  
ATOM    712  CB  GLU A  47      16.483  17.926  37.400  1.00  0.00           C  
ATOM    713  CG  GLU A  47      15.713  16.960  38.290  1.00  0.00           C  
ATOM    714  CD  GLU A  47      16.607  16.156  39.191  1.00  0.00           C  
ATOM    715  OE1 GLU A  47      17.803  16.257  39.054  1.00  0.00           O  
ATOM    716  OE2 GLU A  47      16.095  15.438  40.018  1.00  0.00           O1-
ATOM    717  H   GLU A  47      15.387  16.830  35.383  1.00  0.00           H  
ATOM    718  HA  GLU A  47      14.757  19.099  36.943  1.00  0.00           H  
ATOM    719 1HB  GLU A  47      17.237  17.354  36.859  1.00  0.00           H  
ATOM    720 2HB  GLU A  47      17.007  18.630  38.046  1.00  0.00           H  
ATOM    721 1HG  GLU A  47      15.013  17.527  38.903  1.00  0.00           H  
ATOM    722 2HG  GLU A  47      15.137  16.284  37.660  1.00  0.00           H  
ATOM    723  N   ALA A  48      17.333  19.555  34.923  1.00  0.00           N  
ATOM    724  CA  ALA A  48      18.188  20.592  34.363  1.00  0.00           C  
ATOM    725  C   ALA A  48      17.428  21.570  33.465  1.00  0.00           C  
ATOM    726  O   ALA A  48      17.880  22.691  33.228  1.00  0.00           O  
ATOM    727  CB  ALA A  48      19.330  19.952  33.587  1.00  0.00           C  
ATOM    728  H   ALA A  48      17.442  18.593  34.631  1.00  0.00           H  
ATOM    729  HA  ALA A  48      18.621  21.165  35.183  1.00  0.00           H  
ATOM    730 1HB  ALA A  48      19.978  20.731  33.185  1.00  0.00           H  
ATOM    731 2HB  ALA A  48      19.906  19.308  34.252  1.00  0.00           H  
ATOM    732 3HB  ALA A  48      18.926  19.359  32.768  1.00  0.00           H  
ATOM    733  N   GLY A  49      16.271  21.143  32.968  1.00  0.00           N  
ATOM    734  CA  GLY A  49      15.600  21.848  31.876  1.00  0.00           C  
ATOM    735  C   GLY A  49      16.270  21.534  30.547  1.00  0.00           C  
ATOM    736  O   GLY A  49      16.548  22.434  29.753  1.00  0.00           O  
ATOM    737  H   GLY A  49      15.847  20.311  33.354  1.00  0.00           H  
ATOM    738 1HA  GLY A  49      14.550  21.556  31.845  1.00  0.00           H  
ATOM    739 2HA  GLY A  49      15.630  22.921  32.065  1.00  0.00           H  
ATOM    740  N   ALA A  50      16.523  20.251  30.317  1.00  0.00           N  
ATOM    741  CA  ALA A  50      17.050  19.783  29.042  1.00  0.00           C  
ATOM    742  C   ALA A  50      16.006  19.942  27.950  1.00  0.00           C  
ATOM    743  O   ALA A  50      14.825  19.666  28.160  1.00  0.00           O  
ATOM    744  CB  ALA A  50      17.497  18.333  29.146  1.00  0.00           C  
ATOM    745  H   ALA A  50      16.345  19.576  31.047  1.00  0.00           H  
ATOM    746  HA  ALA A  50      17.928  20.380  28.791  1.00  0.00           H  
ATOM    747 1HB  ALA A  50      17.880  18.000  28.182  1.00  0.00           H  
ATOM    748 2HB  ALA A  50      18.281  18.246  29.898  1.00  0.00           H  
ATOM    749 3HB  ALA A  50      16.651  17.711  29.434  1.00  0.00           H  
ATOM    750  N   SER A  51      16.441  20.390  26.781  1.00  0.00           N  
ATOM    751  CA  SER A  51      15.516  20.698  25.700  1.00  0.00           C  
ATOM    752  C   SER A  51      14.728  19.463  25.298  1.00  0.00           C  
ATOM    753  O   SER A  51      15.288  18.377  25.153  1.00  0.00           O  
ATOM    754  CB  SER A  51      16.271  21.243  24.503  1.00  0.00           C  
ATOM    755  OG  SER A  51      15.448  21.289  23.370  1.00  0.00           O  
ATOM    756  H   SER A  51      17.434  20.517  26.642  1.00  0.00           H  
ATOM    757  HA  SER A  51      14.823  21.464  26.047  1.00  0.00           H  
ATOM    758 1HB  SER A  51      16.639  22.243  24.730  1.00  0.00           H  
ATOM    759 2HB  SER A  51      17.137  20.614  24.301  1.00  0.00           H  
ATOM    760  HG  SER A  51      15.992  21.641  22.662  1.00  0.00           H  
ATOM    761  N   PRO A  52      13.422  19.635  25.117  1.00  0.00           N  
ATOM    762  CA  PRO A  52      12.561  18.516  24.768  1.00  0.00           C  
ATOM    763  C   PRO A  52      13.021  17.898  23.424  1.00  0.00           C  
ATOM    764  O   PRO A  52      12.550  16.834  23.026  1.00  0.00           O  
ATOM    765  CB  PRO A  52      11.178  19.165  24.664  1.00  0.00           C  
ATOM    766  CG  PRO A  52      11.467  20.591  24.341  1.00  0.00           C  
ATOM    767  CD  PRO A  52      12.723  20.902  25.111  1.00  0.00           C  
ATOM    768  HA  PRO A  52      12.635  17.764  25.555  1.00  0.00           H  
ATOM    769 1HB  PRO A  52      10.584  18.664  23.885  1.00  0.00           H  
ATOM    770 2HB  PRO A  52      10.632  19.044  25.612  1.00  0.00           H  
ATOM    771 1HG  PRO A  52      11.593  20.718  23.256  1.00  0.00           H  
ATOM    772 2HG  PRO A  52      10.620  21.227  24.639  1.00  0.00           H  
ATOM    773 1HD  PRO A  52      13.291  21.684  24.587  1.00  0.00           H  
ATOM    774 2HD  PRO A  52      12.460  21.229  26.128  1.00  0.00           H  
ATOM    775  N   GLU A  53      13.948  18.590  22.738  1.00  0.00           N  
ATOM    776  CA  GLU A  53      14.077  17.452  21.810  1.00  0.00           C  
ATOM    777  C   GLU A  53      15.165  16.486  22.273  1.00  0.00           C  
ATOM    778  O   GLU A  53      15.213  15.335  21.839  1.00  0.00           O  
ATOM    779  CB  GLU A  53      14.392  17.943  20.395  1.00  0.00           C  
ATOM    780  CG  GLU A  53      14.427  16.845  19.341  1.00  0.00           C  
ATOM    781  CD  GLU A  53      14.626  17.375  17.949  1.00  0.00           C  
ATOM    782  OE1 GLU A  53      14.208  18.479  17.689  1.00  0.00           O  
ATOM    783  OE2 GLU A  53      15.195  16.677  17.144  1.00  0.00           O1-
ATOM    784  H   GLU A  53      14.201  19.516  23.050  1.00  0.00           H  
ATOM    785  HA  GLU A  53      13.129  16.914  21.800  1.00  0.00           H  
ATOM    786 1HB  GLU A  53      13.644  18.675  20.089  1.00  0.00           H  
ATOM    787 2HB  GLU A  53      15.361  18.443  20.390  1.00  0.00           H  
ATOM    788 1HG  GLU A  53      15.240  16.157  19.576  1.00  0.00           H  
ATOM    789 2HG  GLU A  53      13.492  16.287  19.383  1.00  0.00           H  
ATOM    790  N   LEU A  54      16.064  16.932  23.168  1.00  0.00           N  
ATOM    791  CA  LEU A  54      17.124  16.017  23.573  1.00  0.00           C  
ATOM    792  C   LEU A  54      16.561  14.820  24.328  1.00  0.00           C  
ATOM    793  O   LEU A  54      16.989  13.685  24.120  1.00  0.00           O  
ATOM    794  CB  LEU A  54      18.148  16.747  24.451  1.00  0.00           C  
ATOM    795  CG  LEU A  54      18.760  18.016  23.844  1.00  0.00           C  
ATOM    796  CD1 LEU A  54      19.510  18.786  24.923  1.00  0.00           C  
ATOM    797  CD2 LEU A  54      19.687  17.636  22.700  1.00  0.00           C  
ATOM    798  H   LEU A  54      15.977  17.873  23.525  1.00  0.00           H  
ATOM    799  HA  LEU A  54      17.612  15.645  22.672  1.00  0.00           H  
ATOM    800 1HB  LEU A  54      17.666  17.028  25.387  1.00  0.00           H  
ATOM    801 2HB  LEU A  54      18.964  16.062  24.678  1.00  0.00           H  
ATOM    802  HG  LEU A  54      17.964  18.661  23.468  1.00  0.00           H  
ATOM    803 1HD1 LEU A  54      19.945  19.687  24.492  1.00  0.00           H  
ATOM    804 2HD1 LEU A  54      18.820  19.062  25.720  1.00  0.00           H  
ATOM    805 3HD1 LEU A  54      20.303  18.159  25.331  1.00  0.00           H  
ATOM    806 1HD2 LEU A  54      20.121  18.537  22.267  1.00  0.00           H  
ATOM    807 2HD2 LEU A  54      20.484  16.993  23.075  1.00  0.00           H  
ATOM    808 3HD2 LEU A  54      19.121  17.104  21.935  1.00  0.00           H  
ATOM    809  N   ILE A  55      15.587  15.140  25.204  1.00  0.00           N  
ATOM    810  CA  ILE A  55      14.961  14.084  25.992  1.00  0.00           C  
ATOM    811  C   ILE A  55      14.253  13.075  25.096  1.00  0.00           C  
ATOM    812  O   ILE A  55      14.327  11.868  25.326  1.00  0.00           O  
ATOM    813  CB  ILE A  55      13.956  14.671  26.999  1.00  0.00           C  
ATOM    814  CG1 ILE A  55      14.669  15.603  27.984  1.00  0.00           C  
ATOM    815  CG2 ILE A  55      13.234  13.558  27.742  1.00  0.00           C  
ATOM    816  CD1 ILE A  55      13.742  16.554  28.705  1.00  0.00           C  
ATOM    817  H   ILE A  55      15.308  16.106  25.301  1.00  0.00           H  
ATOM    818  HA  ILE A  55      15.746  13.556  26.535  1.00  0.00           H  
ATOM    819  HB  ILE A  55      13.222  15.276  26.469  1.00  0.00           H  
ATOM    820 1HG1 ILE A  55      15.196  15.008  28.729  1.00  0.00           H  
ATOM    821 2HG1 ILE A  55      15.415  16.193  27.451  1.00  0.00           H  
ATOM    822 1HG2 ILE A  55      12.528  13.991  28.450  1.00  0.00           H  
ATOM    823 2HG2 ILE A  55      12.697  12.934  27.029  1.00  0.00           H  
ATOM    824 3HG2 ILE A  55      13.961  12.949  28.280  1.00  0.00           H  
ATOM    825 1HD1 ILE A  55      14.321  17.181  29.384  1.00  0.00           H  
ATOM    826 2HD1 ILE A  55      13.229  17.185  27.978  1.00  0.00           H  
ATOM    827 3HD1 ILE A  55      13.008  15.985  29.274  1.00  0.00           H  
ATOM    828  N   VAL A  56      13.571  13.637  24.077  1.00  0.00           N  
ATOM    829  CA  VAL A  56      12.849  12.781  23.144  1.00  0.00           C  
ATOM    830  C   VAL A  56      13.800  11.847  22.404  1.00  0.00           C  
ATOM    831  O   VAL A  56      13.500  10.669  22.208  1.00  0.00           O  
ATOM    832  CB  VAL A  56      12.076  13.635  22.122  1.00  0.00           C  
ATOM    833  CG1 VAL A  56      11.517  12.761  21.010  1.00  0.00           C  
ATOM    834  CG2 VAL A  56      10.960  14.396  22.823  1.00  0.00           C  
ATOM    835  H   VAL A  56      13.574  14.642  23.978  1.00  0.00           H  
ATOM    836  HA  VAL A  56      12.155  12.165  23.717  1.00  0.00           H  
ATOM    837  HB  VAL A  56      12.764  14.343  21.660  1.00  0.00           H  
ATOM    838 1HG1 VAL A  56      10.973  13.382  20.297  1.00  0.00           H  
ATOM    839 2HG1 VAL A  56      12.335  12.253  20.499  1.00  0.00           H  
ATOM    840 3HG1 VAL A  56      10.839  12.021  21.436  1.00  0.00           H  
ATOM    841 1HG2 VAL A  56      10.419  14.999  22.095  1.00  0.00           H  
ATOM    842 2HG2 VAL A  56      10.276  13.688  23.291  1.00  0.00           H  
ATOM    843 3HG2 VAL A  56      11.388  15.047  23.586  1.00  0.00           H  
ATOM    844  N   ARG A  57      14.947  12.438  22.013  1.00  0.00           N  
ATOM    845  CA  ARG A  57      15.945  11.652  21.296  1.00  0.00           C  
ATOM    846  C   ARG A  57      16.463  10.505  22.153  1.00  0.00           C  
ATOM    847  O   ARG A  57      16.648   9.389  21.666  1.00  0.00           O  
ATOM    848  CB  ARG A  57      17.112  12.530  20.869  1.00  0.00           C  
ATOM    849  CG  ARG A  57      16.795  13.520  19.760  1.00  0.00           C  
ATOM    850  CD  ARG A  57      17.964  14.379  19.439  1.00  0.00           C  
ATOM    851  NE  ARG A  57      17.666  15.327  18.378  1.00  0.00           N  
ATOM    852  CZ  ARG A  57      18.490  16.317  17.983  1.00  0.00           C  
ATOM    853  NH1 ARG A  57      19.657  16.473  18.569  1.00  0.00           N1+
ATOM    854  NH2 ARG A  57      18.126  17.130  17.007  1.00  0.00           N  
ATOM    855  H   ARG A  57      15.095  13.413  22.225  1.00  0.00           H  
ATOM    856  HA  ARG A  57      15.467  11.223  20.415  1.00  0.00           H  
ATOM    857 1HB  ARG A  57      17.472  13.098  21.725  1.00  0.00           H  
ATOM    858 2HB  ARG A  57      17.933  11.901  20.524  1.00  0.00           H  
ATOM    859 1HG  ARG A  57      16.510  12.978  18.858  1.00  0.00           H  
ATOM    860 2HG  ARG A  57      15.972  14.165  20.071  1.00  0.00           H  
ATOM    861 1HD  ARG A  57      18.258  14.939  20.325  1.00  0.00           H  
ATOM    862 2HD  ARG A  57      18.795  13.753  19.113  1.00  0.00           H  
ATOM    863  HE  ARG A  57      16.777  15.238  17.904  1.00  0.00           H  
ATOM    864 1HH1 ARG A  57      19.936  15.852  19.314  1.00  0.00           H  
ATOM    865 2HH1 ARG A  57      20.275  17.215  18.272  1.00  0.00           H  
ATOM    866 1HH2 ARG A  57      17.229  17.009  16.557  1.00  0.00           H  
ATOM    867 2HH2 ARG A  57      18.744  17.871  16.710  1.00  0.00           H  
ATOM    868  N   LEU A  58      16.684  10.843  23.439  1.00  0.00           N  
ATOM    869  CA  LEU A  58      17.180   9.834  24.367  1.00  0.00           C  
ATOM    870  C   LEU A  58      16.191   8.685  24.514  1.00  0.00           C  
ATOM    871  O   LEU A  58      16.580   7.519  24.553  1.00  0.00           O  
ATOM    872  CB  LEU A  58      17.450  10.463  25.740  1.00  0.00           C  
ATOM    873  CG  LEU A  58      18.269   9.607  26.714  1.00  0.00           C  
ATOM    874  CD1 LEU A  58      17.330   8.736  27.540  1.00  0.00           C  
ATOM    875  CD2 LEU A  58      19.258   8.755  25.934  1.00  0.00           C  
ATOM    876  H   LEU A  58      16.500  11.790  23.737  1.00  0.00           H  
ATOM    877  HA  LEU A  58      18.106   9.426  23.961  1.00  0.00           H  
ATOM    878 1HB  LEU A  58      17.984  11.400  25.593  1.00  0.00           H  
ATOM    879 2HB  LEU A  58      16.494  10.683  26.215  1.00  0.00           H  
ATOM    880  HG  LEU A  58      18.812  10.256  27.401  1.00  0.00           H  
ATOM    881 1HD1 LEU A  58      17.912   8.129  28.232  1.00  0.00           H  
ATOM    882 2HD1 LEU A  58      16.646   9.373  28.102  1.00  0.00           H  
ATOM    883 3HD1 LEU A  58      16.760   8.086  26.877  1.00  0.00           H  
ATOM    884 1HD2 LEU A  58      19.841   8.147  26.626  1.00  0.00           H  
ATOM    885 2HD2 LEU A  58      18.716   8.103  25.247  1.00  0.00           H  
ATOM    886 3HD2 LEU A  58      19.928   9.401  25.367  1.00  0.00           H  
ATOM    887  N   ALA A  59      14.903   9.082  24.589  1.00  0.00           N  
ATOM    888  CA  ALA A  59      13.854   8.079  24.730  1.00  0.00           C  
ATOM    889  C   ALA A  59      13.820   7.145  23.527  1.00  0.00           C  
ATOM    890  O   ALA A  59      13.654   5.934  23.674  1.00  0.00           O  
ATOM    891  CB  ALA A  59      12.502   8.750  24.918  1.00  0.00           C  
ATOM    892  H   ALA A  59      14.689  10.069  24.548  1.00  0.00           H  
ATOM    893  HA  ALA A  59      14.076   7.479  25.613  1.00  0.00           H  
ATOM    894 1HB  ALA A  59      11.729   7.988  25.022  1.00  0.00           H  
ATOM    895 2HB  ALA A  59      12.523   9.369  25.815  1.00  0.00           H  
ATOM    896 3HB  ALA A  59      12.282   9.373  24.053  1.00  0.00           H  
ATOM    897  N   GLU A  60      13.984   7.774  22.345  1.00  0.00           N  
ATOM    898  CA  GLU A  60      13.973   6.993  21.114  1.00  0.00           C  
ATOM    899  C   GLU A  60      15.115   5.985  21.091  1.00  0.00           C  
ATOM    900  O   GLU A  60      14.937   4.841  20.673  1.00  0.00           O  
ATOM    901  CB  GLU A  60      14.067   7.915  19.897  1.00  0.00           C  
ATOM    902  CG  GLU A  60      12.823   8.756  19.646  1.00  0.00           C  
ATOM    903  CD  GLU A  60      12.981   9.705  18.491  1.00  0.00           C  
ATOM    904  OE1 GLU A  60      14.065   9.797  17.967  1.00  0.00           O  
ATOM    905  OE2 GLU A  60      12.017  10.339  18.133  1.00  0.00           O1-
ATOM    906  H   GLU A  60      14.112   8.776  22.335  1.00  0.00           H  
ATOM    907  HA  GLU A  60      13.036   6.437  21.075  1.00  0.00           H  
ATOM    908 1HB  GLU A  60      14.911   8.595  20.020  1.00  0.00           H  
ATOM    909 2HB  GLU A  60      14.255   7.320  19.003  1.00  0.00           H  
ATOM    910 1HG  GLU A  60      11.984   8.091  19.442  1.00  0.00           H  
ATOM    911 2HG  GLU A  60      12.592   9.321  20.547  1.00  0.00           H  
ATOM    912  N   THR A  61      16.282   6.475  21.556  1.00  0.00           N  
ATOM    913  CA  THR A  61      17.456   5.611  21.588  1.00  0.00           C  
ATOM    914  C   THR A  61      17.234   4.414  22.504  1.00  0.00           C  
ATOM    915  O   THR A  61      17.616   3.291  22.177  1.00  0.00           O  
ATOM    916  CB  THR A  61      18.705   6.388  22.046  1.00  0.00           C  
ATOM    917  CG2 THR A  61      19.911   5.465  22.117  1.00  0.00           C  
ATOM    918  OG1 THR A  61      18.974   7.450  21.122  1.00  0.00           O  
ATOM    919  H   THR A  61      16.322   7.432  21.875  1.00  0.00           H  
ATOM    920  HA  THR A  61      17.625   5.233  20.580  1.00  0.00           H  
ATOM    921  HB  THR A  61      18.524   6.818  23.030  1.00  0.00           H  
ATOM    922  HG1 THR A  61      18.241   8.070  21.123  1.00  0.00           H  
ATOM    923 1HG2 THR A  61      20.783   6.031  22.443  1.00  0.00           H  
ATOM    924 2HG2 THR A  61      19.712   4.662  22.827  1.00  0.00           H  
ATOM    925 3HG2 THR A  61      20.101   5.038  21.133  1.00  0.00           H  
ATOM    926  N   ALA A  62      16.602   4.720  23.656  1.00  0.00           N  
ATOM    927  CA  ALA A  62      16.327   3.662  24.621  1.00  0.00           C  
ATOM    928  C   ALA A  62      15.402   2.606  24.032  1.00  0.00           C  
ATOM    929  O   ALA A  62      15.602   1.408  24.237  1.00  0.00           O  
ATOM    930  CB  ALA A  62      15.722   4.248  25.890  1.00  0.00           C  
ATOM    931  H   ALA A  62      16.331   5.677  23.829  1.00  0.00           H  
ATOM    932  HA  ALA A  62      17.271   3.178  24.871  1.00  0.00           H  
ATOM    933 1HB  ALA A  62      15.522   3.445  26.600  1.00  0.00           H  
ATOM    934 2HB  ALA A  62      16.420   4.959  26.331  1.00  0.00           H  
ATOM    935 3HB  ALA A  62      14.791   4.756  25.646  1.00  0.00           H  
ATOM    936  N   LEU A  63      14.392   3.115  23.298  1.00  0.00           N  
ATOM    937  CA  LEU A  63      13.434   2.208  22.676  1.00  0.00           C  
ATOM    938  C   LEU A  63      14.117   1.291  21.669  1.00  0.00           C  
ATOM    939  O   LEU A  63      13.821   0.099  21.600  1.00  0.00           O  
ATOM    940  CB  LEU A  63      12.324   3.005  21.979  1.00  0.00           C  
ATOM    941  CG  LEU A  63      11.467   3.889  22.894  1.00  0.00           C  
ATOM    942  CD1 LEU A  63      10.631   4.839  22.045  1.00  0.00           C  
ATOM    943  CD2 LEU A  63      10.580   3.011  23.764  1.00  0.00           C  
ATOM    944  H   LEU A  63      14.316   4.117  23.192  1.00  0.00           H  
ATOM    945  HA  LEU A  63      13.003   1.583  23.458  1.00  0.00           H  
ATOM    946 1HB  LEU A  63      12.778   3.648  21.227  1.00  0.00           H  
ATOM    947 2HB  LEU A  63      11.657   2.305  21.474  1.00  0.00           H  
ATOM    948  HG  LEU A  63      12.116   4.493  23.529  1.00  0.00           H  
ATOM    949 1HD1 LEU A  63      10.022   5.467  22.694  1.00  0.00           H  
ATOM    950 2HD1 LEU A  63      11.291   5.468  21.446  1.00  0.00           H  
ATOM    951 3HD1 LEU A  63       9.983   4.262  21.386  1.00  0.00           H  
ATOM    952 1HD2 LEU A  63       9.972   3.640  24.415  1.00  0.00           H  
ATOM    953 2HD2 LEU A  63       9.930   2.408  23.130  1.00  0.00           H  
ATOM    954 3HD2 LEU A  63      11.204   2.355  24.373  1.00  0.00           H  
ATOM    955  N   LYS A  64      15.038   1.913  20.904  1.00  0.00           N  
ATOM    956  CA  LYS A  64      15.766   1.147  19.900  1.00  0.00           C  
ATOM    957  C   LYS A  64      16.594   0.042  20.543  1.00  0.00           C  
ATOM    958  O   LYS A  64      16.652  -1.078  20.037  1.00  0.00           O  
ATOM    959  CB  LYS A  64      16.668   2.067  19.074  1.00  0.00           C  
ATOM    960  CG  LYS A  64      15.919   2.999  18.130  1.00  0.00           C  
ATOM    961  CD  LYS A  64      16.880   3.894  17.362  1.00  0.00           C  
ATOM    962  CE  LYS A  64      16.134   4.835  16.427  1.00  0.00           C  
ATOM    963  NZ  LYS A  64      17.059   5.744  15.697  1.00  0.00           N1+
ATOM    964  H   LYS A  64      15.206   2.900  21.041  1.00  0.00           H  
ATOM    965  HA  LYS A  64      15.039   0.677  19.239  1.00  0.00           H  
ATOM    966 1HB  LYS A  64      17.271   2.681  19.743  1.00  0.00           H  
ATOM    967 2HB  LYS A  64      17.353   1.465  18.477  1.00  0.00           H  
ATOM    968 1HG  LYS A  64      15.339   2.409  17.420  1.00  0.00           H  
ATOM    969 2HG  LYS A  64      15.234   3.623  18.703  1.00  0.00           H  
ATOM    970 1HD  LYS A  64      17.469   4.485  18.064  1.00  0.00           H  
ATOM    971 2HD  LYS A  64      17.561   3.278  16.774  1.00  0.00           H  
ATOM    972 1HE  LYS A  64      15.568   4.252  15.701  1.00  0.00           H  
ATOM    973 2HE  LYS A  64      15.432   5.438  17.003  1.00  0.00           H  
ATOM    974 1HZ  LYS A  64      16.526   6.350  15.090  1.00  0.00           H  
ATOM    975 2HZ  LYS A  64      17.576   6.302  16.360  1.00  0.00           H  
ATOM    976 3HZ  LYS A  64      17.703   5.196  15.145  1.00  0.00           H  
ATOM    977  N   ALA A  65      17.222   0.422  21.675  1.00  0.00           N  
ATOM    978  CA  ALA A  65      18.048  -0.543  22.391  1.00  0.00           C  
ATOM    979  C   ALA A  65      17.217  -1.724  22.879  1.00  0.00           C  
ATOM    980  O   ALA A  65      17.649  -2.874  22.798  1.00  0.00           O  
ATOM    981  CB  ALA A  65      18.752   0.127  23.561  1.00  0.00           C  
ATOM    982  H   ALA A  65      17.110   1.369  22.006  1.00  0.00           H  
ATOM    983  HA  ALA A  65      18.798  -0.927  21.700  1.00  0.00           H  
ATOM    984 1HB  ALA A  65      19.365  -0.606  24.086  1.00  0.00           H  
ATOM    985 2HB  ALA A  65      19.388   0.931  23.191  1.00  0.00           H  
ATOM    986 3HB  ALA A  65      18.011   0.536  24.246  1.00  0.00           H  
ATOM    987  N   LEU A  66      16.016  -1.373  23.383  1.00  0.00           N  
ATOM    988  CA  LEU A  66      15.123  -2.410  23.883  1.00  0.00           C  
ATOM    989  C   LEU A  66      14.724  -3.375  22.775  1.00  0.00           C  
ATOM    990  O   LEU A  66      14.670  -4.588  22.984  1.00  0.00           O  
ATOM    991  CB  LEU A  66      13.866  -1.777  24.495  1.00  0.00           C  
ATOM    992  CG  LEU A  66      14.075  -1.029  25.818  1.00  0.00           C  
ATOM    993  CD1 LEU A  66      12.784  -0.325  26.214  1.00  0.00           C  
ATOM    994  CD2 LEU A  66      14.513  -2.012  26.893  1.00  0.00           C  
ATOM    995  H   LEU A  66      15.758  -0.397  23.403  1.00  0.00           H  
ATOM    996  HA  LEU A  66      15.656  -2.978  24.646  1.00  0.00           H  
ATOM    997 1HB  LEU A  66      13.449  -1.071  23.779  1.00  0.00           H  
ATOM    998 2HB  LEU A  66      13.131  -2.562  24.670  1.00  0.00           H  
ATOM    999  HG  LEU A  66      14.844  -0.267  25.688  1.00  0.00           H  
ATOM   1000 1HD1 LEU A  66      12.933   0.206  27.154  1.00  0.00           H  
ATOM   1001 2HD1 LEU A  66      12.504   0.386  25.436  1.00  0.00           H  
ATOM   1002 3HD1 LEU A  66      11.991  -1.062  26.336  1.00  0.00           H  
ATOM   1003 1HD2 LEU A  66      14.662  -1.480  27.834  1.00  0.00           H  
ATOM   1004 2HD2 LEU A  66      13.744  -2.774  27.025  1.00  0.00           H  
ATOM   1005 3HD2 LEU A  66      15.447  -2.487  26.593  1.00  0.00           H  
ATOM   1006  N   LEU A  67      14.450  -2.773  21.600  1.00  0.00           N  
ATOM   1007  CA  LEU A  67      14.055  -3.585  20.456  1.00  0.00           C  
ATOM   1008  C   LEU A  67      15.165  -4.550  20.057  1.00  0.00           C  
ATOM   1009  O   LEU A  67      14.906  -5.711  19.740  1.00  0.00           O  
ATOM   1010  CB  LEU A  67      13.699  -2.686  19.265  1.00  0.00           C  
ATOM   1011  CG  LEU A  67      13.337  -3.416  17.965  1.00  0.00           C  
ATOM   1012  CD1 LEU A  67      12.165  -4.355  18.218  1.00  0.00           C  
ATOM   1013  CD2 LEU A  67      12.999  -2.397  16.887  1.00  0.00           C  
ATOM   1014  H   LEU A  67      14.522  -1.767  21.535  1.00  0.00           H  
ATOM   1015  HA  LEU A  67      13.186  -4.176  20.743  1.00  0.00           H  
ATOM   1016 1HB  LEU A  67      12.850  -2.062  19.541  1.00  0.00           H  
ATOM   1017 2HB  LEU A  67      14.548  -2.036  19.054  1.00  0.00           H  
ATOM   1018  HG  LEU A  67      14.184  -4.021  17.639  1.00  0.00           H  
ATOM   1019 1HD1 LEU A  67      11.908  -4.873  17.295  1.00  0.00           H  
ATOM   1020 2HD1 LEU A  67      12.441  -5.085  18.979  1.00  0.00           H  
ATOM   1021 3HD1 LEU A  67      11.306  -3.778  18.562  1.00  0.00           H  
ATOM   1022 1HD2 LEU A  67      12.743  -2.916  15.962  1.00  0.00           H  
ATOM   1023 2HD2 LEU A  67      12.152  -1.793  17.210  1.00  0.00           H  
ATOM   1024 3HD2 LEU A  67      13.860  -1.752  16.714  1.00  0.00           H  
ATOM   1025  N   ALA A  68      16.399  -4.006  20.093  1.00  0.00           N  
ATOM   1026  CA  ALA A  68      17.550  -4.824  19.735  1.00  0.00           C  
ATOM   1027  C   ALA A  68      17.705  -6.004  20.687  1.00  0.00           C  
ATOM   1028  O   ALA A  68      18.001  -7.121  20.263  1.00  0.00           O  
ATOM   1029  CB  ALA A  68      18.817  -3.981  19.728  1.00  0.00           C  
ATOM   1030  H   ALA A  68      16.502  -3.039  20.368  1.00  0.00           H  
ATOM   1031  HA  ALA A  68      17.385  -5.223  18.733  1.00  0.00           H  
ATOM   1032 1HB  ALA A  68      19.668  -4.606  19.458  1.00  0.00           H  
ATOM   1033 2HB  ALA A  68      18.713  -3.175  19.001  1.00  0.00           H  
ATOM   1034 3HB  ALA A  68      18.978  -3.557  20.718  1.00  0.00           H  
ATOM   1035  N   ILE A  69      17.487  -5.692  21.981  1.00  0.00           N  
ATOM   1036  CA  ILE A  69      17.602  -6.733  22.995  1.00  0.00           C  
ATOM   1037  C   ILE A  69      16.580  -7.839  22.767  1.00  0.00           C  
ATOM   1038  O   ILE A  69      16.889  -9.023  22.906  1.00  0.00           O  
ATOM   1039  CB  ILE A  69      17.420  -6.147  24.406  1.00  0.00           C  
ATOM   1040  CG1 ILE A  69      18.521  -5.126  24.708  1.00  0.00           C  
ATOM   1041  CG2 ILE A  69      17.418  -7.256  25.447  1.00  0.00           C  
ATOM   1042  CD1 ILE A  69      18.267  -4.304  25.950  1.00  0.00           C  
ATOM   1043  H   ILE A  69      17.248  -4.741  22.224  1.00  0.00           H  
ATOM   1044  HA  ILE A  69      18.595  -7.175  22.916  1.00  0.00           H  
ATOM   1045  HB  ILE A  69      16.472  -5.612  24.459  1.00  0.00           H  
ATOM   1046 1HG1 ILE A  69      19.473  -5.643  24.828  1.00  0.00           H  
ATOM   1047 2HG1 ILE A  69      18.625  -4.444  23.864  1.00  0.00           H  
ATOM   1048 1HG2 ILE A  69      17.289  -6.824  26.439  1.00  0.00           H  
ATOM   1049 2HG2 ILE A  69      16.601  -7.946  25.242  1.00  0.00           H  
ATOM   1050 3HG2 ILE A  69      18.366  -7.793  25.406  1.00  0.00           H  
ATOM   1051 1HD1 ILE A  69      19.091  -3.603  26.096  1.00  0.00           H  
ATOM   1052 2HD1 ILE A  69      17.336  -3.749  25.835  1.00  0.00           H  
ATOM   1053 3HD1 ILE A  69      18.194  -4.962  26.814  1.00  0.00           H  
ATOM   1054  N   ALA A  70      15.358  -7.387  22.414  1.00  0.00           N  
ATOM   1055  CA  ALA A  70      14.288  -8.345  22.165  1.00  0.00           C  
ATOM   1056  C   ALA A  70      14.629  -9.261  20.997  1.00  0.00           C  
ATOM   1057  O   ALA A  70      14.379 -10.466  21.047  1.00  0.00           O  
ATOM   1058  CB  ALA A  70      12.977  -7.617  21.900  1.00  0.00           C  
ATOM   1059  H   ALA A  70      15.208  -6.391  22.328  1.00  0.00           H  
ATOM   1060  HA  ALA A  70      14.175  -8.965  23.054  1.00  0.00           H  
ATOM   1061 1HB  ALA A  70      12.188  -8.346  21.717  1.00  0.00           H  
ATOM   1062 2HB  ALA A  70      12.716  -7.011  22.768  1.00  0.00           H  
ATOM   1063 3HB  ALA A  70      13.088  -6.975  21.029  1.00  0.00           H  
ATOM   1064  N   GLU A  71      15.208  -8.626  19.957  1.00  0.00           N  
ATOM   1065  CA  GLU A  71      15.586  -9.391  18.775  1.00  0.00           C  
ATOM   1066  C   GLU A  71      16.550 -10.515  19.131  1.00  0.00           C  
ATOM   1067  O   GLU A  71      16.516 -11.588  18.529  1.00  0.00           O  
ATOM   1068  CB  GLU A  71      16.222  -8.475  17.727  1.00  0.00           C  
ATOM   1069  CG  GLU A  71      15.251  -7.503  17.070  1.00  0.00           C  
ATOM   1070  CD  GLU A  71      15.921  -6.578  16.092  1.00  0.00           C  
ATOM   1071  OE1 GLU A  71      17.125  -6.607  16.005  1.00  0.00           O  
ATOM   1072  OE2 GLU A  71      15.227  -5.841  15.432  1.00  0.00           O1-
ATOM   1073  H   GLU A  71      15.369  -7.631  20.017  1.00  0.00           H  
ATOM   1074  HA  GLU A  71      14.684  -9.842  18.361  1.00  0.00           H  
ATOM   1075 1HB  GLU A  71      17.017  -7.889  18.189  1.00  0.00           H  
ATOM   1076 2HB  GLU A  71      16.673  -9.078  16.941  1.00  0.00           H  
ATOM   1077 1HG  GLU A  71      14.483  -8.072  16.546  1.00  0.00           H  
ATOM   1078 2HG  GLU A  71      14.762  -6.914  17.845  1.00  0.00           H  
ATOM   1079  N   LEU A  72      17.419 -10.300  20.104  1.00  0.00           N  
ATOM   1080  CA  LEU A  72      18.091 -11.449  20.735  1.00  0.00           C  
ATOM   1081  C   LEU A  72      17.207 -12.297  21.674  1.00  0.00           C  
ATOM   1082  O   LEU A  72      17.298 -13.525  21.684  1.00  0.00           O  
ATOM   1083  CB  LEU A  72      19.306 -10.944  21.522  1.00  0.00           C  
ATOM   1084  CG  LEU A  72      20.162 -12.027  22.191  1.00  0.00           C  
ATOM   1085  CD1 LEU A  72      20.686 -12.988  21.132  1.00  0.00           C  
ATOM   1086  CD2 LEU A  72      21.307 -11.373  22.951  1.00  0.00           C  
ATOM   1087  H   LEU A  72      17.605  -9.350  20.396  1.00  0.00           H  
ATOM   1088  HA  LEU A  72      18.432 -12.124  19.950  1.00  0.00           H  
ATOM   1089 1HB  LEU A  72      19.950 -10.383  20.847  1.00  0.00           H  
ATOM   1090 2HB  LEU A  72      18.957 -10.268  22.304  1.00  0.00           H  
ATOM   1091  HG  LEU A  72      19.547 -12.600  22.885  1.00  0.00           H  
ATOM   1092 1HD1 LEU A  72      21.294 -13.757  21.606  1.00  0.00           H  
ATOM   1093 2HD1 LEU A  72      19.846 -13.455  20.618  1.00  0.00           H  
ATOM   1094 3HD1 LEU A  72      21.292 -12.438  20.412  1.00  0.00           H  
ATOM   1095 1HD2 LEU A  72      21.916 -12.142  23.426  1.00  0.00           H  
ATOM   1096 2HD2 LEU A  72      21.923 -10.800  22.257  1.00  0.00           H  
ATOM   1097 3HD2 LEU A  72      20.904 -10.706  23.713  1.00  0.00           H  
ATOM   1098  N   GLY A  73      16.353 -11.644  22.463  1.00  0.00           N  
ATOM   1099  CA  GLY A  73      15.797 -12.256  23.685  1.00  0.00           C  
ATOM   1100  C   GLY A  73      14.826 -13.395  23.393  1.00  0.00           C  
ATOM   1101  O   GLY A  73      14.154 -13.401  22.362  1.00  0.00           O  
ATOM   1102  H   GLY A  73      16.077 -10.704  22.219  1.00  0.00           H  
ATOM   1103 1HA  GLY A  73      16.610 -12.637  24.304  1.00  0.00           H  
ATOM   1104 2HA  GLY A  73      15.280 -11.495  24.270  1.00  0.00           H  
ATOM   1105  N   GLY A  74      14.763 -14.356  24.313  1.00  0.00           N  
ATOM   1106  CA  GLY A  74      13.867 -15.495  24.175  1.00  0.00           C  
ATOM   1107  C   GLY A  74      12.434 -15.018  24.072  1.00  0.00           C  
ATOM   1108  O   GLY A  74      12.032 -14.079  24.759  1.00  0.00           O  
ATOM   1109  H   GLY A  74      15.353 -14.294  25.130  1.00  0.00           H  
ATOM   1110 1HA  GLY A  74      14.139 -16.067  23.288  1.00  0.00           H  
ATOM   1111 2HA  GLY A  74      13.984 -16.156  25.033  1.00  0.00           H  
ATOM   1112  N   GLU A  75      11.672 -15.669  23.212  1.00  0.00           N  
ATOM   1113  CA  GLU A  75      10.377 -15.153  22.810  1.00  0.00           C  
ATOM   1114  C   GLU A  75       9.426 -15.015  23.993  1.00  0.00           C  
ATOM   1115  O   GLU A  75       8.530 -14.169  23.988  1.00  0.00           O  
ATOM   1116  CB  GLU A  75       9.756 -16.064  21.748  1.00  0.00           C  
ATOM   1117  CG  GLU A  75      10.518 -16.103  20.431  1.00  0.00           C  
ATOM   1118  CD  GLU A  75      11.667 -17.072  20.447  1.00  0.00           C  
ATOM   1119  OE1 GLU A  75      11.873 -17.702  21.457  1.00  0.00           O  
ATOM   1120  OE2 GLU A  75      12.341 -17.181  19.450  1.00  0.00           O1-
ATOM   1121  H   GLU A  75      12.000 -16.544  22.828  1.00  0.00           H  
ATOM   1122  HA  GLU A  75      10.520 -14.164  22.371  1.00  0.00           H  
ATOM   1123 1HB  GLU A  75       9.699 -17.083  22.132  1.00  0.00           H  
ATOM   1124 2HB  GLU A  75       8.739 -15.734  21.537  1.00  0.00           H  
ATOM   1125 1HG  GLU A  75       9.829 -16.387  19.634  1.00  0.00           H  
ATOM   1126 2HG  GLU A  75      10.893 -15.105  20.210  1.00  0.00           H  
ATOM   1127  N   GLU A  76       9.615 -15.846  25.014  1.00  0.00           N  
ATOM   1128  CA  GLU A  76       8.682 -15.887  26.136  1.00  0.00           C  
ATOM   1129  C   GLU A  76       8.617 -14.543  26.857  1.00  0.00           C  
ATOM   1130  O   GLU A  76       7.540 -13.970  27.025  1.00  0.00           O  
ATOM   1131  CB  GLU A  76       9.086 -16.986  27.121  1.00  0.00           C  
ATOM   1132  CG  GLU A  76       8.152 -17.134  28.314  1.00  0.00           C  
ATOM   1133  CD  GLU A  76       8.565 -18.239  29.247  1.00  0.00           C  
ATOM   1134  OE1 GLU A  76       9.541 -18.892  28.967  1.00  0.00           O  
ATOM   1135  OE2 GLU A  76       7.903 -18.429  30.240  1.00  0.00           O1-
ATOM   1136  H   GLU A  76      10.418 -16.457  25.008  1.00  0.00           H  
ATOM   1137  HA  GLU A  76       7.690 -16.123  25.753  1.00  0.00           H  
ATOM   1138 1HB  GLU A  76       9.122 -17.944  26.603  1.00  0.00           H  
ATOM   1139 2HB  GLU A  76      10.086 -16.782  27.504  1.00  0.00           H  
ATOM   1140 1HG  GLU A  76       8.132 -16.196  28.866  1.00  0.00           H  
ATOM   1141 2HG  GLU A  76       7.144 -17.331  27.950  1.00  0.00           H  
ATOM   1142  N   LEU A  77       9.772 -14.034  27.287  1.00  0.00           N  
ATOM   1143  CA  LEU A  77      10.618 -12.961  27.812  1.00  0.00           C  
ATOM   1144  C   LEU A  77      10.274 -11.690  27.093  1.00  0.00           C  
ATOM   1145  O   LEU A  77      10.445 -10.595  27.630  1.00  0.00           O  
ATOM   1146  CB  LEU A  77      12.106 -13.281  27.628  1.00  0.00           C  
ATOM   1147  CG  LEU A  77      12.811 -13.889  28.847  1.00  0.00           C  
ATOM   1148  CD1 LEU A  77      12.185 -15.237  29.177  1.00  0.00           C  
ATOM   1149  CD2 LEU A  77      14.297 -14.032  28.555  1.00  0.00           C  
ATOM   1150  H   LEU A  77      10.592 -14.624  27.308  1.00  0.00           H  
ATOM   1151  HA  LEU A  77      10.425 -12.860  28.881  1.00  0.00           H  
ATOM   1152 1HB  LEU A  77      12.211 -13.981  26.801  1.00  0.00           H  
ATOM   1153 2HB  LEU A  77      12.629 -12.361  27.367  1.00  0.00           H  
ATOM   1154  HG  LEU A  77      12.672 -13.237  29.711  1.00  0.00           H  
ATOM   1155 1HD1 LEU A  77      12.687 -15.668  30.044  1.00  0.00           H  
ATOM   1156 2HD1 LEU A  77      11.127 -15.102  29.400  1.00  0.00           H  
ATOM   1157 3HD1 LEU A  77      12.294 -15.905  28.324  1.00  0.00           H  
ATOM   1158 1HD2 LEU A  77      14.799 -14.464  29.422  1.00  0.00           H  
ATOM   1159 2HD2 LEU A  77      14.438 -14.685  27.694  1.00  0.00           H  
ATOM   1160 3HD2 LEU A  77      14.722 -13.051  28.341  1.00  0.00           H  
ATOM   1161  N   ALA A  78       9.809 -11.930  25.916  1.00  0.00           N  
ATOM   1162  CA  ALA A  78       9.517 -10.973  24.855  1.00  0.00           C  
ATOM   1163  C   ALA A  78       8.413 -10.009  25.272  1.00  0.00           C  
ATOM   1164  O   ALA A  78       8.535  -8.797  25.095  1.00  0.00           O  
ATOM   1165  CB  ALA A  78       9.130 -11.700  23.576  1.00  0.00           C  
ATOM   1166  H   ALA A  78       9.608 -12.884  25.652  1.00  0.00           H  
ATOM   1167  HA  ALA A  78      10.418 -10.387  24.670  1.00  0.00           H  
ATOM   1168 1HB  ALA A  78       8.915 -10.972  22.794  1.00  0.00           H  
ATOM   1169 2HB  ALA A  78       9.952 -12.341  23.259  1.00  0.00           H  
ATOM   1170 3HB  ALA A  78       8.245 -12.308  23.758  1.00  0.00           H  
ATOM   1171  N   LEU A  79       7.344 -10.615  25.829  1.00  0.00           N  
ATOM   1172  CA  LEU A  79       6.216  -9.805  26.271  1.00  0.00           C  
ATOM   1173  C   LEU A  79       6.631  -8.837  27.372  1.00  0.00           C  
ATOM   1174  O   LEU A  79       6.218  -7.677  27.380  1.00  0.00           O  
ATOM   1175  CB  LEU A  79       5.081 -10.705  26.775  1.00  0.00           C  
ATOM   1176  CG  LEU A  79       3.906  -9.983  27.447  1.00  0.00           C  
ATOM   1177  CD1 LEU A  79       3.241  -9.053  26.443  1.00  0.00           C  
ATOM   1178  CD2 LEU A  79       2.917 -11.009  27.980  1.00  0.00           C  
ATOM   1179  H   LEU A  79       7.345 -11.620  25.927  1.00  0.00           H  
ATOM   1180  HA  LEU A  79       5.867  -9.215  25.422  1.00  0.00           H  
ATOM   1181 1HB  LEU A  79       4.685 -11.270  25.933  1.00  0.00           H  
ATOM   1182 2HB  LEU A  79       5.492 -11.411  27.497  1.00  0.00           H  
ATOM   1183  HG  LEU A  79       4.277  -9.374  28.272  1.00  0.00           H  
ATOM   1184 1HD1 LEU A  79       2.406  -8.539  26.920  1.00  0.00           H  
ATOM   1185 2HD1 LEU A  79       3.966  -8.317  26.092  1.00  0.00           H  
ATOM   1186 3HD1 LEU A  79       2.874  -9.633  25.597  1.00  0.00           H  
ATOM   1187 1HD2 LEU A  79       2.083 -10.496  28.458  1.00  0.00           H  
ATOM   1188 2HD2 LEU A  79       2.545 -11.619  27.156  1.00  0.00           H  
ATOM   1189 3HD2 LEU A  79       3.415 -11.650  28.709  1.00  0.00           H  
ATOM   1190  N   GLU A  80       7.461  -9.378  28.287  1.00  0.00           N  
ATOM   1191  CA  GLU A  80       7.935  -8.556  29.394  1.00  0.00           C  
ATOM   1192  C   GLU A  80       8.755  -7.375  28.892  1.00  0.00           C  
ATOM   1193  O   GLU A  80       8.623  -6.257  29.392  1.00  0.00           O  
ATOM   1194  CB  GLU A  80       8.772  -9.396  30.362  1.00  0.00           C  
ATOM   1195  CG  GLU A  80       7.977 -10.425  31.151  1.00  0.00           C  
ATOM   1196  CD  GLU A  80       6.982  -9.802  32.091  1.00  0.00           C  
ATOM   1197  OE1 GLU A  80       7.297  -8.791  32.673  1.00  0.00           O  
ATOM   1198  OE2 GLU A  80       5.907 -10.335  32.226  1.00  0.00           O1-
ATOM   1199  H   GLU A  80       7.740 -10.343  28.188  1.00  0.00           H  
ATOM   1200  HA  GLU A  80       7.065  -8.160  29.919  1.00  0.00           H  
ATOM   1201 1HB  GLU A  80       9.547  -9.926  29.807  1.00  0.00           H  
ATOM   1202 2HB  GLU A  80       9.271  -8.740  31.075  1.00  0.00           H  
ATOM   1203 1HG  GLU A  80       7.444 -11.071  30.454  1.00  0.00           H  
ATOM   1204 2HG  GLU A  80       8.668 -11.044  31.721  1.00  0.00           H  
ATOM   1205  N   ILE A  81       9.599  -7.686  27.886  1.00  0.00           N  
ATOM   1206  CA  ILE A  81      10.441  -6.643  27.313  1.00  0.00           C  
ATOM   1207  C   ILE A  81       9.601  -5.541  26.683  1.00  0.00           C  
ATOM   1208  O   ILE A  81       9.905  -4.356  26.826  1.00  0.00           O  
ATOM   1209  CB  ILE A  81      11.398  -7.228  26.258  1.00  0.00           C  
ATOM   1210  CG1 ILE A  81      12.429  -8.145  26.923  1.00  0.00           C  
ATOM   1211  CG2 ILE A  81      12.089  -6.113  25.491  1.00  0.00           C  
ATOM   1212  CD1 ILE A  81      13.228  -8.975  25.944  1.00  0.00           C  
ATOM   1213  H   ILE A  81       9.631  -8.637  27.549  1.00  0.00           H  
ATOM   1214  HA  ILE A  81      11.025  -6.198  28.120  1.00  0.00           H  
ATOM   1215  HB  ILE A  81      10.834  -7.844  25.558  1.00  0.00           H  
ATOM   1216 1HG1 ILE A  81      13.125  -7.545  27.509  1.00  0.00           H  
ATOM   1217 2HG1 ILE A  81      11.924  -8.823  27.610  1.00  0.00           H  
ATOM   1218 1HG2 ILE A  81      12.762  -6.543  24.750  1.00  0.00           H  
ATOM   1219 2HG2 ILE A  81      11.341  -5.499  24.989  1.00  0.00           H  
ATOM   1220 3HG2 ILE A  81      12.661  -5.493  26.183  1.00  0.00           H  
ATOM   1221 1HD1 ILE A  81      13.938  -9.598  26.489  1.00  0.00           H  
ATOM   1222 2HD1 ILE A  81      12.553  -9.610  25.369  1.00  0.00           H  
ATOM   1223 3HD1 ILE A  81      13.771  -8.316  25.267  1.00  0.00           H  
ATOM   1224  N   ALA A  82       8.541  -5.996  25.985  1.00  0.00           N  
ATOM   1225  CA  ALA A  82       7.652  -5.042  25.331  1.00  0.00           C  
ATOM   1226  C   ALA A  82       6.985  -4.126  26.348  1.00  0.00           C  
ATOM   1227  O   ALA A  82       6.856  -2.922  26.124  1.00  0.00           O  
ATOM   1228  CB  ALA A  82       6.603  -5.773  24.507  1.00  0.00           C  
ATOM   1229  H   ALA A  82       8.380  -6.993  25.928  1.00  0.00           H  
ATOM   1230  HA  ALA A  82       8.253  -4.422  24.667  1.00  0.00           H  
ATOM   1231 1HB  ALA A  82       5.948  -5.046  24.026  1.00  0.00           H  
ATOM   1232 2HB  ALA A  82       7.095  -6.379  23.746  1.00  0.00           H  
ATOM   1233 3HB  ALA A  82       6.013  -6.416  25.159  1.00  0.00           H  
ATOM   1234  N   ARG A  83       6.572  -4.761  27.464  1.00  0.00           N  
ATOM   1235  CA  ARG A  83       5.916  -3.997  28.519  1.00  0.00           C  
ATOM   1236  C   ARG A  83       6.848  -2.937  29.093  1.00  0.00           C  
ATOM   1237  O   ARG A  83       6.435  -1.807  29.352  1.00  0.00           O  
ATOM   1238  CB  ARG A  83       5.451  -4.917  29.638  1.00  0.00           C  
ATOM   1239  CG  ARG A  83       4.716  -4.223  30.773  1.00  0.00           C  
ATOM   1240  CD  ARG A  83       4.296  -5.185  31.825  1.00  0.00           C  
ATOM   1241  NE  ARG A  83       5.436  -5.820  32.466  1.00  0.00           N  
ATOM   1242  CZ  ARG A  83       6.181  -5.253  33.436  1.00  0.00           C  
ATOM   1243  NH1 ARG A  83       5.893  -4.044  33.864  1.00  0.00           N1+
ATOM   1244  NH2 ARG A  83       7.199  -5.915  33.958  1.00  0.00           N  
ATOM   1245  H   ARG A  83       6.724  -5.756  27.550  1.00  0.00           H  
ATOM   1246  HA  ARG A  83       5.058  -3.485  28.083  1.00  0.00           H  
ATOM   1247 1HB  ARG A  83       4.784  -5.677  29.229  1.00  0.00           H  
ATOM   1248 2HB  ARG A  83       6.310  -5.432  30.066  1.00  0.00           H  
ATOM   1249 1HG  ARG A  83       5.371  -3.481  31.231  1.00  0.00           H  
ATOM   1250 2HG  ARG A  83       3.824  -3.731  30.384  1.00  0.00           H  
ATOM   1251 1HD  ARG A  83       3.722  -4.662  32.589  1.00  0.00           H  
ATOM   1252 2HD  ARG A  83       3.678  -5.964  31.379  1.00  0.00           H  
ATOM   1253  HE  ARG A  83       5.687  -6.751  32.164  1.00  0.00           H  
ATOM   1254 1HH1 ARG A  83       5.115  -3.539  33.466  1.00  0.00           H  
ATOM   1255 2HH1 ARG A  83       6.451  -3.619  34.591  1.00  0.00           H  
ATOM   1256 1HH2 ARG A  83       7.420  -6.844  33.628  1.00  0.00           H  
ATOM   1257 2HH2 ARG A  83       7.758  -5.490  34.683  1.00  0.00           H  
ATOM   1258  N   ILE A  84       8.115  -3.366  29.271  1.00  0.00           N  
ATOM   1259  CA  ILE A  84       9.109  -2.447  29.813  1.00  0.00           C  
ATOM   1260  C   ILE A  84       9.314  -1.251  28.892  1.00  0.00           C  
ATOM   1261  O   ILE A  84       9.431  -0.114  29.351  1.00  0.00           O  
ATOM   1262  CB  ILE A  84      10.455  -3.162  30.033  1.00  0.00           C  
ATOM   1263  CG1 ILE A  84      10.343  -4.168  31.182  1.00  0.00           C  
ATOM   1264  CG2 ILE A  84      11.555  -2.149  30.313  1.00  0.00           C  
ATOM   1265  CD1 ILE A  84      11.495  -5.144  31.253  1.00  0.00           C  
ATOM   1266  H   ILE A  84       8.351  -4.316  29.025  1.00  0.00           H  
ATOM   1267  HA  ILE A  84       8.740  -2.074  30.768  1.00  0.00           H  
ATOM   1268  HB  ILE A  84      10.715  -3.731  29.141  1.00  0.00           H  
ATOM   1269 1HG1 ILE A  84      10.291  -3.633  32.130  1.00  0.00           H  
ATOM   1270 2HG1 ILE A  84       9.420  -4.738  31.078  1.00  0.00           H  
ATOM   1271 1HG2 ILE A  84      12.499  -2.672  30.467  1.00  0.00           H  
ATOM   1272 2HG2 ILE A  84      11.650  -1.472  29.466  1.00  0.00           H  
ATOM   1273 3HG2 ILE A  84      11.306  -1.579  31.207  1.00  0.00           H  
ATOM   1274 1HD1 ILE A  84      11.344  -5.825  32.091  1.00  0.00           H  
ATOM   1275 2HD1 ILE A  84      11.545  -5.717  30.326  1.00  0.00           H  
ATOM   1276 3HD1 ILE A  84      12.426  -4.598  31.393  1.00  0.00           H  
ATOM   1277  N   LEU A  85       9.348  -1.572  27.583  1.00  0.00           N  
ATOM   1278  CA  LEU A  85       9.539  -0.517  26.595  1.00  0.00           C  
ATOM   1279  C   LEU A  85       8.395   0.488  26.636  1.00  0.00           C  
ATOM   1280  O   LEU A  85       8.613   1.696  26.542  1.00  0.00           O  
ATOM   1281  CB  LEU A  85       9.645  -1.120  25.188  1.00  0.00           C  
ATOM   1282  CG  LEU A  85       9.552  -0.122  24.027  1.00  0.00           C  
ATOM   1283  CD1 LEU A  85      10.627  -0.441  22.996  1.00  0.00           C  
ATOM   1284  CD2 LEU A  85       8.164  -0.190  23.409  1.00  0.00           C  
ATOM   1285  H   LEU A  85       9.244  -2.539  27.310  1.00  0.00           H  
ATOM   1286  HA  LEU A  85      10.459   0.014  26.837  1.00  0.00           H  
ATOM   1287 1HB  LEU A  85      10.600  -1.638  25.105  1.00  0.00           H  
ATOM   1288 2HB  LEU A  85       8.847  -1.851  25.063  1.00  0.00           H  
ATOM   1289  HG  LEU A  85       9.735   0.886  24.398  1.00  0.00           H  
ATOM   1290 1HD1 LEU A  85      10.561   0.268  22.171  1.00  0.00           H  
ATOM   1291 2HD1 LEU A  85      11.610  -0.365  23.460  1.00  0.00           H  
ATOM   1292 3HD1 LEU A  85      10.479  -1.452  22.618  1.00  0.00           H  
ATOM   1293 1HD2 LEU A  85       8.098   0.519  22.583  1.00  0.00           H  
ATOM   1294 2HD2 LEU A  85       7.981  -1.198  23.036  1.00  0.00           H  
ATOM   1295 3HD2 LEU A  85       7.418   0.058  24.163  1.00  0.00           H  
ATOM   1296  N   ALA A  86       7.178  -0.076  26.781  1.00  0.00           N  
ATOM   1297  CA  ALA A  86       5.997   0.778  26.836  1.00  0.00           C  
ATOM   1298  C   ALA A  86       6.050   1.712  28.038  1.00  0.00           C  
ATOM   1299  O   ALA A  86       5.702   2.889  27.937  1.00  0.00           O  
ATOM   1300  CB  ALA A  86       4.734  -0.069  26.880  1.00  0.00           C  
ATOM   1301  H   ALA A  86       7.108  -1.081  26.848  1.00  0.00           H  
ATOM   1302  HA  ALA A  86       5.980   1.392  25.937  1.00  0.00           H  
ATOM   1303 1HB  ALA A  86       3.861   0.582  26.921  1.00  0.00           H  
ATOM   1304 2HB  ALA A  86       4.681  -0.690  25.985  1.00  0.00           H  
ATOM   1305 3HB  ALA A  86       4.753  -0.706  27.763  1.00  0.00           H  
ATOM   1306  N   GLU A  87       6.499   1.124  29.166  1.00  0.00           N  
ATOM   1307  CA  GLU A  87       6.599   1.911  30.389  1.00  0.00           C  
ATOM   1308  C   GLU A  87       7.585   3.062  30.226  1.00  0.00           C  
ATOM   1309  O   GLU A  87       7.331   4.177  30.680  1.00  0.00           O  
ATOM   1310  CB  GLU A  87       7.026   1.024  31.560  1.00  0.00           C  
ATOM   1311  CG  GLU A  87       5.966   0.030  32.015  1.00  0.00           C  
ATOM   1312  CD  GLU A  87       6.448  -0.877  33.113  1.00  0.00           C  
ATOM   1313  OE1 GLU A  87       7.608  -0.819  33.440  1.00  0.00           O  
ATOM   1314  OE2 GLU A  87       5.653  -1.629  33.626  1.00  0.00           O1-
ATOM   1315  H   GLU A  87       6.759   0.149  29.143  1.00  0.00           H  
ATOM   1316  HA  GLU A  87       5.619   2.339  30.599  1.00  0.00           H  
ATOM   1317 1HB  GLU A  87       7.917   0.460  31.284  1.00  0.00           H  
ATOM   1318 2HB  GLU A  87       7.286   1.649  32.415  1.00  0.00           H  
ATOM   1319 1HG  GLU A  87       5.095   0.581  32.370  1.00  0.00           H  
ATOM   1320 2HG  GLU A  87       5.658  -0.572  31.162  1.00  0.00           H  
ATOM   1321  N   LEU A  88       8.707   2.726  29.558  1.00  0.00           N  
ATOM   1322  CA  LEU A  88       9.733   3.737  29.332  1.00  0.00           C  
ATOM   1323  C   LEU A  88       9.197   4.884  28.483  1.00  0.00           C  
ATOM   1324  O   LEU A  88       9.478   6.052  28.752  1.00  0.00           O  
ATOM   1325  CB  LEU A  88      10.953   3.111  28.646  1.00  0.00           C  
ATOM   1326  CG  LEU A  88      12.072   4.087  28.261  1.00  0.00           C  
ATOM   1327  CD1 LEU A  88      13.423   3.404  28.433  1.00  0.00           C  
ATOM   1328  CD2 LEU A  88      11.873   4.548  26.825  1.00  0.00           C  
ATOM   1329  H   LEU A  88       8.817   1.778  29.226  1.00  0.00           H  
ATOM   1330  HA  LEU A  88      10.023   4.147  30.299  1.00  0.00           H  
ATOM   1331 1HB  LEU A  88      11.380   2.363  29.312  1.00  0.00           H  
ATOM   1332 2HB  LEU A  88      10.622   2.610  27.736  1.00  0.00           H  
ATOM   1333  HG  LEU A  88      12.049   4.950  28.926  1.00  0.00           H  
ATOM   1334 1HD1 LEU A  88      14.219   4.097  28.159  1.00  0.00           H  
ATOM   1335 2HD1 LEU A  88      13.547   3.102  29.474  1.00  0.00           H  
ATOM   1336 3HD1 LEU A  88      13.471   2.525  27.792  1.00  0.00           H  
ATOM   1337 1HD2 LEU A  88      12.668   5.242  26.551  1.00  0.00           H  
ATOM   1338 2HD2 LEU A  88      11.898   3.685  26.158  1.00  0.00           H  
ATOM   1339 3HD2 LEU A  88      10.908   5.048  26.734  1.00  0.00           H  
ATOM   1340  N   ALA A  89       8.421   4.483  27.455  1.00  0.00           N  
ATOM   1341  CA  ALA A  89       7.844   5.484  26.565  1.00  0.00           C  
ATOM   1342  C   ALA A  89       6.904   6.415  27.319  1.00  0.00           C  
ATOM   1343  O   ALA A  89       6.904   7.626  27.096  1.00  0.00           O  
ATOM   1344  CB  ALA A  89       7.110   4.809  25.415  1.00  0.00           C  
ATOM   1345  H   ALA A  89       8.252   3.496  27.321  1.00  0.00           H  
ATOM   1346  HA  ALA A  89       8.657   6.085  26.159  1.00  0.00           H  
ATOM   1347 1HB  ALA A  89       6.685   5.569  24.759  1.00  0.00           H  
ATOM   1348 2HB  ALA A  89       7.808   4.191  24.850  1.00  0.00           H  
ATOM   1349 3HB  ALA A  89       6.311   4.184  25.811  1.00  0.00           H  
ATOM   1350  N   GLU A  90       6.114   5.786  28.212  1.00  0.00           N  
ATOM   1351  CA  GLU A  90       5.168   6.565  29.002  1.00  0.00           C  
ATOM   1352  C   GLU A  90       5.889   7.576  29.884  1.00  0.00           C  
ATOM   1353  O   GLU A  90       5.454   8.720  30.018  1.00  0.00           O  
ATOM   1354  CB  GLU A  90       4.307   5.641  29.866  1.00  0.00           C  
ATOM   1355  CG  GLU A  90       3.310   4.796  29.084  1.00  0.00           C  
ATOM   1356  CD  GLU A  90       2.539   3.846  29.955  1.00  0.00           C  
ATOM   1357  OE1 GLU A  90       2.844   3.756  31.120  1.00  0.00           O  
ATOM   1358  OE2 GLU A  90       1.642   3.208  29.455  1.00  0.00           O1-
ATOM   1359  H   GLU A  90       6.192   4.784  28.318  1.00  0.00           H  
ATOM   1360  HA  GLU A  90       4.528   7.118  28.315  1.00  0.00           H  
ATOM   1361 1HB  GLU A  90       4.951   4.964  30.427  1.00  0.00           H  
ATOM   1362 2HB  GLU A  90       3.747   6.235  30.588  1.00  0.00           H  
ATOM   1363 1HG  GLU A  90       2.608   5.459  28.578  1.00  0.00           H  
ATOM   1364 2HG  GLU A  90       3.847   4.232  28.324  1.00  0.00           H  
ATOM   1365  N   VAL A  91       7.003   7.090  30.470  1.00  0.00           N  
ATOM   1366  CA  VAL A  91       7.787   7.958  31.341  1.00  0.00           C  
ATOM   1367  C   VAL A  91       8.337   9.155  30.575  1.00  0.00           C  
ATOM   1368  O   VAL A  91       8.332  10.279  31.077  1.00  0.00           O  
ATOM   1369  CB  VAL A  91       8.955   7.172  31.967  1.00  0.00           C  
ATOM   1370  CG1 VAL A  91       9.940   8.122  32.631  1.00  0.00           C  
ATOM   1371  CG2 VAL A  91       8.421   6.160  32.969  1.00  0.00           C  
ATOM   1372  H   VAL A  91       7.273   6.133  30.295  1.00  0.00           H  
ATOM   1373  HA  VAL A  91       7.129   8.335  32.125  1.00  0.00           H  
ATOM   1374  HB  VAL A  91       9.494   6.650  31.176  1.00  0.00           H  
ATOM   1375 1HG1 VAL A  91      10.760   7.549  33.067  1.00  0.00           H  
ATOM   1376 2HG1 VAL A  91      10.337   8.813  31.888  1.00  0.00           H  
ATOM   1377 3HG1 VAL A  91       9.432   8.683  33.415  1.00  0.00           H  
ATOM   1378 1HG2 VAL A  91       9.252   5.609  33.406  1.00  0.00           H  
ATOM   1379 2HG2 VAL A  91       7.876   6.682  33.757  1.00  0.00           H  
ATOM   1380 3HG2 VAL A  91       7.750   5.466  32.463  1.00  0.00           H  
ATOM   1381  N   ALA A  92       8.802   8.849  29.348  1.00  0.00           N  
ATOM   1382  CA  ALA A  92       9.355   9.907  28.510  1.00  0.00           C  
ATOM   1383  C   ALA A  92       8.303  10.960  28.188  1.00  0.00           C  
ATOM   1384  O   ALA A  92       8.585  12.158  28.206  1.00  0.00           O  
ATOM   1385  CB  ALA A  92       9.927   9.322  27.227  1.00  0.00           C  
ATOM   1386  H   ALA A  92       8.760   7.891  29.030  1.00  0.00           H  
ATOM   1387  HA  ALA A  92      10.157  10.393  29.065  1.00  0.00           H  
ATOM   1388 1HB  ALA A  92      10.336  10.123  26.612  1.00  0.00           H  
ATOM   1389 2HB  ALA A  92      10.718   8.613  27.471  1.00  0.00           H  
ATOM   1390 3HB  ALA A  92       9.139   8.810  26.678  1.00  0.00           H  
ATOM   1391  N   LEU A  93       7.090  10.447  27.898  1.00  0.00           N  
ATOM   1392  CA  LEU A  93       5.993  11.351  27.572  1.00  0.00           C  
ATOM   1393  C   LEU A  93       5.668  12.268  28.745  1.00  0.00           C  
ATOM   1394  O   LEU A  93       5.420  13.460  28.563  1.00  0.00           O  
ATOM   1395  CB  LEU A  93       4.744  10.550  27.182  1.00  0.00           C  
ATOM   1396  CG  LEU A  93       4.896   9.636  25.959  1.00  0.00           C  
ATOM   1397  CD1 LEU A  93       3.723   8.667  25.899  1.00  0.00           C  
ATOM   1398  CD2 LEU A  93       4.970  10.483  24.697  1.00  0.00           C  
ATOM   1399  H   LEU A  93       6.963   9.445  27.910  1.00  0.00           H  
ATOM   1400  HA  LEU A  93       6.305  11.975  26.736  1.00  0.00           H  
ATOM   1401 1HB  LEU A  93       4.453   9.928  28.026  1.00  0.00           H  
ATOM   1402 2HB  LEU A  93       3.933  11.249  26.975  1.00  0.00           H  
ATOM   1403  HG  LEU A  93       5.810   9.048  26.055  1.00  0.00           H  
ATOM   1404 1HD1 LEU A  93       3.831   8.017  25.031  1.00  0.00           H  
ATOM   1405 2HD1 LEU A  93       3.706   8.061  26.805  1.00  0.00           H  
ATOM   1406 3HD1 LEU A  93       2.792   9.228  25.820  1.00  0.00           H  
ATOM   1407 1HD2 LEU A  93       5.078   9.834  23.828  1.00  0.00           H  
ATOM   1408 2HD2 LEU A  93       4.056  11.070  24.600  1.00  0.00           H  
ATOM   1409 3HD2 LEU A  93       5.827  11.154  24.759  1.00  0.00           H  
ATOM   1410  N   GLU A  94       5.686  11.647  29.942  1.00  0.00           N  
ATOM   1411  CA  GLU A  94       5.394  12.415  31.147  1.00  0.00           C  
ATOM   1412  C   GLU A  94       6.418  13.523  31.357  1.00  0.00           C  
ATOM   1413  O   GLU A  94       6.067  14.643  31.728  1.00  0.00           O  
ATOM   1414  CB  GLU A  94       5.364  11.497  32.371  1.00  0.00           C  
ATOM   1415  CG  GLU A  94       4.176  10.545  32.414  1.00  0.00           C  
ATOM   1416  CD  GLU A  94       4.222   9.605  33.586  1.00  0.00           C  
ATOM   1417  OE1 GLU A  94       5.204   9.609  34.289  1.00  0.00           O  
ATOM   1418  OE2 GLU A  94       3.273   8.883  33.779  1.00  0.00           O1-
ATOM   1419  H   GLU A  94       5.902  10.662  29.982  1.00  0.00           H  
ATOM   1420  HA  GLU A  94       4.416  12.882  31.023  1.00  0.00           H  
ATOM   1421 1HB  GLU A  94       6.273  10.897  32.399  1.00  0.00           H  
ATOM   1422 2HB  GLU A  94       5.340  12.100  33.279  1.00  0.00           H  
ATOM   1423 1HG  GLU A  94       3.257  11.128  32.465  1.00  0.00           H  
ATOM   1424 2HG  GLU A  94       4.155   9.966  31.490  1.00  0.00           H  
ATOM   1425  N   VAL A  95       7.688  13.146  31.101  1.00  0.00           N  
ATOM   1426  CA  VAL A  95       8.765  14.114  31.262  1.00  0.00           C  
ATOM   1427  C   VAL A  95       8.594  15.293  30.313  1.00  0.00           C  
ATOM   1428  O   VAL A  95       8.809  16.444  30.691  1.00  0.00           O  
ATOM   1429  CB  VAL A  95      10.128  13.445  31.003  1.00  0.00           C  
ATOM   1430  CG1 VAL A  95      11.216  14.497  30.843  1.00  0.00           C  
ATOM   1431  CG2 VAL A  95      10.462  12.494  32.142  1.00  0.00           C  
ATOM   1432  H   VAL A  95       7.868  12.198  30.801  1.00  0.00           H  
ATOM   1433  HA  VAL A  95       8.726  14.499  32.281  1.00  0.00           H  
ATOM   1434  HB  VAL A  95      10.078  12.889  30.067  1.00  0.00           H  
ATOM   1435 1HG1 VAL A  95      12.173  14.006  30.661  1.00  0.00           H  
ATOM   1436 2HG1 VAL A  95      10.975  15.145  30.001  1.00  0.00           H  
ATOM   1437 3HG1 VAL A  95      11.283  15.093  31.753  1.00  0.00           H  
ATOM   1438 1HG2 VAL A  95      11.426  12.023  31.953  1.00  0.00           H  
ATOM   1439 2HG2 VAL A  95      10.506  13.049  33.079  1.00  0.00           H  
ATOM   1440 3HG2 VAL A  95       9.691  11.725  32.212  1.00  0.00           H  
ATOM   1441  N   LEU A  96       8.197  14.940  29.073  1.00  0.00           N  
ATOM   1442  CA  LEU A  96       7.995  15.974  28.065  1.00  0.00           C  
ATOM   1443  C   LEU A  96       6.890  16.938  28.480  1.00  0.00           C  
ATOM   1444  O   LEU A  96       7.010  18.150  28.303  1.00  0.00           O  
ATOM   1445  CB  LEU A  96       7.645  15.339  26.714  1.00  0.00           C  
ATOM   1446  CG  LEU A  96       8.709  14.402  26.126  1.00  0.00           C  
ATOM   1447  CD1 LEU A  96       8.151  13.717  24.885  1.00  0.00           C  
ATOM   1448  CD2 LEU A  96       9.961  15.199  25.795  1.00  0.00           C  
ATOM   1449  H   LEU A  96       8.048  13.963  28.863  1.00  0.00           H  
ATOM   1450  HA  LEU A  96       8.919  16.545  27.975  1.00  0.00           H  
ATOM   1451 1HB  LEU A  96       6.726  14.767  26.826  1.00  0.00           H  
ATOM   1452 2HB  LEU A  96       7.469  16.134  25.991  1.00  0.00           H  
ATOM   1453  HG  LEU A  96       8.953  13.627  26.852  1.00  0.00           H  
ATOM   1454 1HD1 LEU A  96       8.906  13.051  24.467  1.00  0.00           H  
ATOM   1455 2HD1 LEU A  96       7.267  13.139  25.154  1.00  0.00           H  
ATOM   1456 3HD1 LEU A  96       7.881  14.470  24.145  1.00  0.00           H  
ATOM   1457 1HD2 LEU A  96      10.716  14.533  25.377  1.00  0.00           H  
ATOM   1458 2HD2 LEU A  96       9.718  15.973  25.066  1.00  0.00           H  
ATOM   1459 3HD2 LEU A  96      10.348  15.662  26.702  1.00  0.00           H  
ATOM   1460  N   LEU A  97       5.820  16.333  29.037  1.00  0.00           N  
ATOM   1461  CA  LEU A  97       4.692  17.143  29.479  1.00  0.00           C  
ATOM   1462  C   LEU A  97       5.128  18.181  30.504  1.00  0.00           C  
ATOM   1463  O   LEU A  97       4.769  19.354  30.405  1.00  0.00           O  
ATOM   1464  CB  LEU A  97       3.601  16.248  30.082  1.00  0.00           C  
ATOM   1465  CG  LEU A  97       2.337  16.972  30.560  1.00  0.00           C  
ATOM   1466  CD1 LEU A  97       1.709  17.723  29.394  1.00  0.00           C  
ATOM   1467  CD2 LEU A  97       1.362  15.960  31.147  1.00  0.00           C  
ATOM   1468  H   LEU A  97       5.821  15.328  29.136  1.00  0.00           H  
ATOM   1469  HA  LEU A  97       4.295  17.673  28.613  1.00  0.00           H  
ATOM   1470 1HB  LEU A  97       3.301  15.515  29.335  1.00  0.00           H  
ATOM   1471 2HB  LEU A  97       4.021  15.715  30.935  1.00  0.00           H  
ATOM   1472  HG  LEU A  97       2.603  17.704  31.324  1.00  0.00           H  
ATOM   1473 1HD1 LEU A  97       0.810  18.238  29.735  1.00  0.00           H  
ATOM   1474 2HD1 LEU A  97       2.420  18.454  29.008  1.00  0.00           H  
ATOM   1475 3HD1 LEU A  97       1.446  17.019  28.606  1.00  0.00           H  
ATOM   1476 1HD2 LEU A  97       0.464  16.475  31.488  1.00  0.00           H  
ATOM   1477 2HD2 LEU A  97       1.095  15.229  30.384  1.00  0.00           H  
ATOM   1478 3HD2 LEU A  97       1.831  15.451  31.989  1.00  0.00           H  
ATOM   1479  N   GLU A  98       5.906  17.744  31.488  1.00  0.00           N  
ATOM   1480  CA  GLU A  98       6.394  18.636  32.534  1.00  0.00           C  
ATOM   1481  C   GLU A  98       7.188  19.795  31.944  1.00  0.00           C  
ATOM   1482  O   GLU A  98       6.964  20.954  32.292  1.00  0.00           O  
ATOM   1483  CB  GLU A  98       7.263  17.865  33.530  1.00  0.00           C  
ATOM   1484  CG  GLU A  98       6.496  16.886  34.407  1.00  0.00           C  
ATOM   1485  CD  GLU A  98       5.563  17.568  35.367  1.00  0.00           C  
ATOM   1486  OE1 GLU A  98       6.036  18.275  36.225  1.00  0.00           O  
ATOM   1487  OE2 GLU A  98       4.375  17.382  35.244  1.00  0.00           O1-
ATOM   1488  H   GLU A  98       6.167  16.768  31.513  1.00  0.00           H  
ATOM   1489  HA  GLU A  98       5.536  19.039  33.073  1.00  0.00           H  
ATOM   1490 1HB  GLU A  98       8.026  17.304  32.990  1.00  0.00           H  
ATOM   1491 2HB  GLU A  98       7.778  18.568  34.185  1.00  0.00           H  
ATOM   1492 1HG  GLU A  98       5.918  16.218  33.768  1.00  0.00           H  
ATOM   1493 2HG  GLU A  98       7.208  16.281  34.967  1.00  0.00           H  
ATOM   1494  N   LEU A  99       8.112  19.494  31.053  1.00  0.00           N  
ATOM   1495  CA  LEU A  99       8.968  20.531  30.493  1.00  0.00           C  
ATOM   1496  C   LEU A  99       8.207  21.510  29.596  1.00  0.00           C  
ATOM   1497  O   LEU A  99       8.659  22.629  29.359  1.00  0.00           O  
ATOM   1498  CB  LEU A  99      10.105  19.883  29.693  1.00  0.00           C  
ATOM   1499  CG  LEU A  99      11.214  20.835  29.224  1.00  0.00           C  
ATOM   1500  CD1 LEU A  99      11.853  21.506  30.433  1.00  0.00           C  
ATOM   1501  CD2 LEU A  99      12.246  20.056  28.422  1.00  0.00           C  
ATOM   1502  H   LEU A  99       8.221  18.533  30.763  1.00  0.00           H  
ATOM   1503  HA  LEU A  99       9.399  21.104  31.314  1.00  0.00           H  
ATOM   1504 1HB  LEU A  99      10.568  19.113  30.308  1.00  0.00           H  
ATOM   1505 2HB  LEU A  99       9.682  19.408  28.809  1.00  0.00           H  
ATOM   1506  HG  LEU A  99      10.782  21.616  28.598  1.00  0.00           H  
ATOM   1507 1HD1 LEU A  99      12.640  22.181  30.100  1.00  0.00           H  
ATOM   1508 2HD1 LEU A  99      11.096  22.072  30.976  1.00  0.00           H  
ATOM   1509 3HD1 LEU A  99      12.279  20.746  31.087  1.00  0.00           H  
ATOM   1510 1HD2 LEU A  99      13.034  20.732  28.089  1.00  0.00           H  
ATOM   1511 2HD2 LEU A  99      12.679  19.274  29.049  1.00  0.00           H  
ATOM   1512 3HD2 LEU A  99      11.766  19.601  27.556  1.00  0.00           H  
ATOM   1513  N   GLY A 100       7.050  21.082  29.099  1.00  0.00           N  
ATOM   1514  CA  GLY A 100       6.380  21.788  28.008  1.00  0.00           C  
ATOM   1515  C   GLY A 100       7.049  21.474  26.678  1.00  0.00           C  
ATOM   1516  O   GLY A 100       7.327  22.373  25.884  1.00  0.00           O  
ATOM   1517  H   GLY A 100       6.626  20.251  29.486  1.00  0.00           H  
ATOM   1518 1HA  GLY A 100       5.330  21.496  27.976  1.00  0.00           H  
ATOM   1519 2HA  GLY A 100       6.409  22.861  28.196  1.00  0.00           H  
ATOM   1520  N   ALA A 101       7.302  20.190  26.448  1.00  0.00           N  
ATOM   1521  CA  ALA A 101       7.828  19.722  25.174  1.00  0.00           C  
ATOM   1522  C   ALA A 101       6.785  19.882  24.080  1.00  0.00           C  
ATOM   1523  O   ALA A 101       5.604  19.604  24.291  1.00  0.00           O  
ATOM   1524  CB  ALA A 101       8.275  18.272  25.278  1.00  0.00           C  
ATOM   1525  H   ALA A 101       7.124  19.515  27.178  1.00  0.00           H  
ATOM   1526  HA  ALA A 101       8.707  20.319  24.922  1.00  0.00           H  
ATOM   1527 1HB  ALA A 101       8.659  17.939  24.313  1.00  0.00           H  
ATOM   1528 2HB  ALA A 101       9.061  18.186  26.029  1.00  0.00           H  
ATOM   1529 3HB  ALA A 101       7.429  17.651  25.566  1.00  0.00           H  
ATOM   1530  N   SER A 102       7.221  20.329  22.911  1.00  0.00           N  
ATOM   1531  CA  SER A 102       6.296  20.637  21.832  1.00  0.00           C  
ATOM   1532  C   SER A 102       5.507  19.403  21.428  1.00  0.00           C  
ATOM   1533  O   SER A 102       6.067  18.316  21.284  1.00  0.00           O  
ATOM   1534  CB  SER A 102       7.050  21.182  20.634  1.00  0.00           C  
ATOM   1535  OG  SER A 102       6.227  21.229  19.500  1.00  0.00           O  
ATOM   1536  H   SER A 102       8.213  20.457  22.772  1.00  0.00           H  
ATOM   1537  HA  SER A 102       5.602  21.404  22.178  1.00  0.00           H  
ATOM   1538 1HB  SER A 102       7.418  22.183  20.860  1.00  0.00           H  
ATOM   1539 2HB  SER A 102       7.915  20.553  20.433  1.00  0.00           H  
ATOM   1540  HG  SER A 102       6.772  21.581  18.792  1.00  0.00           H  
ATOM   1541  N   PRO A 103       4.201  19.573  21.248  1.00  0.00           N  
ATOM   1542  CA  PRO A 103       3.340  18.454  20.899  1.00  0.00           C  
ATOM   1543  C   PRO A 103       3.800  17.838  19.555  1.00  0.00           C  
ATOM   1544  O   PRO A 103       3.328  16.773  19.156  1.00  0.00           O  
ATOM   1545  CB  PRO A 103       1.956  19.105  20.795  1.00  0.00           C  
ATOM   1546  CG  PRO A 103       2.245  20.531  20.473  1.00  0.00           C  
ATOM   1547  CD  PRO A 103       3.503  20.841  21.241  1.00  0.00           C  
ATOM   1548  HA  PRO A 103       3.413  17.703  21.686  1.00  0.00           H  
ATOM   1549 1HB  PRO A 103       1.363  18.603  20.016  1.00  0.00           H  
ATOM   1550 2HB  PRO A 103       1.412  18.983  21.742  1.00  0.00           H  
ATOM   1551 1HG  PRO A 103       2.372  20.656  19.387  1.00  0.00           H  
ATOM   1552 2HG  PRO A 103       1.399  21.167  20.770  1.00  0.00           H  
ATOM   1553 1HD  PRO A 103       4.070  21.624  20.717  1.00  0.00           H  
ATOM   1554 2HD  PRO A 103       3.239  21.168  22.258  1.00  0.00           H  
ATOM   1555  N   GLU A 104       4.727  18.529  18.869  1.00  0.00           N  
ATOM   1556  CA  GLU A 104       4.856  17.392  17.940  1.00  0.00           C  
ATOM   1557  C   GLU A 104       5.943  16.425  18.404  1.00  0.00           C  
ATOM   1558  O   GLU A 104       5.992  15.275  17.969  1.00  0.00           O  
ATOM   1559  CB  GLU A 104       5.171  17.884  16.526  1.00  0.00           C  
ATOM   1560  CG  GLU A 104       5.207  16.786  15.471  1.00  0.00           C  
ATOM   1561  CD  GLU A 104       5.407  17.318  14.080  1.00  0.00           C  
ATOM   1562  OE1 GLU A 104       4.990  18.422  13.821  1.00  0.00           O  
ATOM   1563  OE2 GLU A 104       5.977  16.620  13.275  1.00  0.00           O1-
ATOM   1564  H   GLU A 104       4.981  19.456  19.181  1.00  0.00           H  
ATOM   1565  HA  GLU A 104       3.908  16.853  17.930  1.00  0.00           H  
ATOM   1566 1HB  GLU A 104       4.424  18.616  16.220  1.00  0.00           H  
ATOM   1567 2HB  GLU A 104       6.141  18.383  16.522  1.00  0.00           H  
ATOM   1568 1HG  GLU A 104       6.020  16.099  15.706  1.00  0.00           H  
ATOM   1569 2HG  GLU A 104       4.273  16.227  15.512  1.00  0.00           H  
ATOM   1570  N   LEU A 105       6.843  16.871  19.298  1.00  0.00           N  
ATOM   1571  CA  LEU A 105       7.903  15.957  19.704  1.00  0.00           C  
ATOM   1572  C   LEU A 105       7.339  14.759  20.459  1.00  0.00           C  
ATOM   1573  O   LEU A 105       7.767  13.624  20.250  1.00  0.00           O  
ATOM   1574  CB  LEU A 105       8.927  16.687  20.582  1.00  0.00           C  
ATOM   1575  CG  LEU A 105       9.539  17.956  19.975  1.00  0.00           C  
ATOM   1576  CD1 LEU A 105      10.289  18.724  21.054  1.00  0.00           C  
ATOM   1577  CD2 LEU A 105      10.467  17.575  18.830  1.00  0.00           C  
ATOM   1578  H   LEU A 105       6.756  17.812  19.655  1.00  0.00           H  
ATOM   1579  HA  LEU A 105       8.391  15.583  18.803  1.00  0.00           H  
ATOM   1580 1HB  LEU A 105       8.445  16.966  21.517  1.00  0.00           H  
ATOM   1581 2HB  LEU A 105       9.743  16.001  20.809  1.00  0.00           H  
ATOM   1582  HG  LEU A 105       8.743  18.600  19.599  1.00  0.00           H  
ATOM   1583 1HD1 LEU A 105      10.725  19.627  20.623  1.00  0.00           H  
ATOM   1584 2HD1 LEU A 105       9.599  19.002  21.851  1.00  0.00           H  
ATOM   1585 3HD1 LEU A 105      11.082  18.099  21.462  1.00  0.00           H  
ATOM   1586 1HD2 LEU A 105      10.900  18.477  18.398  1.00  0.00           H  
ATOM   1587 2HD2 LEU A 105      11.263  16.932  19.206  1.00  0.00           H  
ATOM   1588 3HD2 LEU A 105       9.901  17.042  18.066  1.00  0.00           H  
ATOM   1589  N   ILE A 106       6.365  15.079  21.336  1.00  0.00           N  
ATOM   1590  CA  ILE A 106       5.740  14.023  22.123  1.00  0.00           C  
ATOM   1591  C   ILE A 106       5.032  13.015  21.228  1.00  0.00           C  
ATOM   1592  O   ILE A 106       5.106  11.808  21.456  1.00  0.00           O  
ATOM   1593  CB  ILE A 106       4.735  14.611  23.130  1.00  0.00           C  
ATOM   1594  CG1 ILE A 106       5.448  15.542  24.114  1.00  0.00           C  
ATOM   1595  CG2 ILE A 106       4.014  13.497  23.873  1.00  0.00           C  
ATOM   1596  CD1 ILE A 106       4.521  16.493  24.836  1.00  0.00           C  
ATOM   1597  H   ILE A 106       6.087  16.045  21.431  1.00  0.00           H  
ATOM   1598  HA  ILE A 106       6.525  13.495  22.665  1.00  0.00           H  
ATOM   1599  HB  ILE A 106       4.001  15.216  22.600  1.00  0.00           H  
ATOM   1600 1HG1 ILE A 106       5.975  14.948  24.860  1.00  0.00           H  
ATOM   1601 2HG1 ILE A 106       6.194  16.132  23.581  1.00  0.00           H  
ATOM   1602 1HG2 ILE A 106       3.307  13.930  24.581  1.00  0.00           H  
ATOM   1603 2HG2 ILE A 106       3.476  12.874  23.161  1.00  0.00           H  
ATOM   1604 3HG2 ILE A 106       4.740  12.889  24.411  1.00  0.00           H  
ATOM   1605 1HD1 ILE A 106       5.100  17.120  25.514  1.00  0.00           H  
ATOM   1606 2HD1 ILE A 106       4.009  17.123  24.108  1.00  0.00           H  
ATOM   1607 3HD1 ILE A 106       3.787  15.925  25.405  1.00  0.00           H  
ATOM   1608  N   VAL A 107       4.351  13.576  20.208  1.00  0.00           N  
ATOM   1609  CA  VAL A 107       3.629  12.719  19.275  1.00  0.00           C  
ATOM   1610  C   VAL A 107       4.578  11.786  18.535  1.00  0.00           C  
ATOM   1611  O   VAL A 107       4.279  10.609  18.338  1.00  0.00           O  
ATOM   1612  CB  VAL A 107       2.855  13.575  18.253  1.00  0.00           C  
ATOM   1613  CG1 VAL A 107       2.296  12.700  17.142  1.00  0.00           C  
ATOM   1614  CG2 VAL A 107       1.740  14.335  18.954  1.00  0.00           C  
ATOM   1615  H   VAL A 107       4.353  14.582  20.109  1.00  0.00           H  
ATOM   1616  HA  VAL A 107       2.934  12.105  19.848  1.00  0.00           H  
ATOM   1617  HB  VAL A 107       3.543  14.282  17.790  1.00  0.00           H  
ATOM   1618 1HG1 VAL A 107       1.752  13.320  16.428  1.00  0.00           H  
ATOM   1619 2HG1 VAL A 107       3.114  12.193  16.631  1.00  0.00           H  
ATOM   1620 3HG1 VAL A 107       1.618  11.959  17.567  1.00  0.00           H  
ATOM   1621 1HG2 VAL A 107       1.198  14.939  18.226  1.00  0.00           H  
ATOM   1622 2HG2 VAL A 107       1.055  13.628  19.422  1.00  0.00           H  
ATOM   1623 3HG2 VAL A 107       2.166  14.986  19.717  1.00  0.00           H  
ATOM   1624  N   ARG A 108       5.726  12.377  18.144  1.00  0.00           N  
ATOM   1625  CA  ARG A 108       6.724  11.592  17.426  1.00  0.00           C  
ATOM   1626  C   ARG A 108       7.242  10.444  18.283  1.00  0.00           C  
ATOM   1627  O   ARG A 108       7.427   9.329  17.797  1.00  0.00           O  
ATOM   1628  CB  ARG A 108       7.891  12.469  17.000  1.00  0.00           C  
ATOM   1629  CG  ARG A 108       7.574  13.461  15.892  1.00  0.00           C  
ATOM   1630  CD  ARG A 108       8.744  14.319  15.571  1.00  0.00           C  
ATOM   1631  NE  ARG A 108       8.445  15.269  14.511  1.00  0.00           N  
ATOM   1632  CZ  ARG A 108       9.271  16.259  14.117  1.00  0.00           C  
ATOM   1633  NH1 ARG A 108      10.437  16.415  14.703  1.00  0.00           N1+
ATOM   1634  NH2 ARG A 108       8.907  17.072  13.141  1.00  0.00           N  
ATOM   1635  H   ARG A 108       5.874  13.353  18.355  1.00  0.00           H  
ATOM   1636  HA  ARG A 108       6.246  11.162  16.545  1.00  0.00           H  
ATOM   1637 1HB  ARG A 108       8.251  13.038  17.856  1.00  0.00           H  
ATOM   1638 2HB  ARG A 108       8.712  11.841  16.655  1.00  0.00           H  
ATOM   1639 1HG  ARG A 108       7.288  12.919  14.990  1.00  0.00           H  
ATOM   1640 2HG  ARG A 108       6.751  14.105  16.203  1.00  0.00           H  
ATOM   1641 1HD  ARG A 108       9.038  14.879  16.458  1.00  0.00           H  
ATOM   1642 2HD  ARG A 108       9.574  13.694  15.245  1.00  0.00           H  
ATOM   1643  HE  ARG A 108       7.557  15.181  14.037  1.00  0.00           H  
ATOM   1644 1HH1 ARG A 108      10.715  15.793  15.448  1.00  0.00           H  
ATOM   1645 2HH1 ARG A 108      11.055  17.157  14.407  1.00  0.00           H  
ATOM   1646 1HH2 ARG A 108       8.009  16.952  12.691  1.00  0.00           H  
ATOM   1647 2HH2 ARG A 108       9.524  17.814  12.846  1.00  0.00           H  
ATOM   1648  N   LEU A 109       7.462  10.782  19.570  1.00  0.00           N  
ATOM   1649  CA  LEU A 109       7.959   9.773  20.498  1.00  0.00           C  
ATOM   1650  C   LEU A 109       6.969   8.624  20.644  1.00  0.00           C  
ATOM   1651  O   LEU A 109       7.359   7.457  20.685  1.00  0.00           O  
ATOM   1652  CB  LEU A 109       8.229  10.401  21.870  1.00  0.00           C  
ATOM   1653  CG  LEU A 109       9.048   9.545  22.845  1.00  0.00           C  
ATOM   1654  CD1 LEU A 109       8.109   8.676  23.670  1.00  0.00           C  
ATOM   1655  CD2 LEU A 109      10.037   8.694  22.064  1.00  0.00           C  
ATOM   1656  H   LEU A 109       7.279  11.729  19.869  1.00  0.00           H  
ATOM   1657  HA  LEU A 109       8.885   9.366  20.091  1.00  0.00           H  
ATOM   1658 1HB  LEU A 109       8.763  11.339  21.724  1.00  0.00           H  
ATOM   1659 2HB  LEU A 109       7.273  10.622  22.345  1.00  0.00           H  
ATOM   1660  HG  LEU A 109       9.591  10.196  23.532  1.00  0.00           H  
ATOM   1661 1HD1 LEU A 109       8.691   8.068  24.363  1.00  0.00           H  
ATOM   1662 2HD1 LEU A 109       7.425   9.312  24.233  1.00  0.00           H  
ATOM   1663 3HD1 LEU A 109       7.539   8.026  23.008  1.00  0.00           H  
ATOM   1664 1HD2 LEU A 109      10.620   8.086  22.758  1.00  0.00           H  
ATOM   1665 2HD2 LEU A 109       9.495   8.043  21.378  1.00  0.00           H  
ATOM   1666 3HD2 LEU A 109      10.708   9.341  21.498  1.00  0.00           H  
ATOM   1667  N   ALA A 110       5.682   9.021  20.720  1.00  0.00           N  
ATOM   1668  CA  ALA A 110       4.633   8.018  20.861  1.00  0.00           C  
ATOM   1669  C   ALA A 110       4.599   7.085  19.658  1.00  0.00           C  
ATOM   1670  O   ALA A 110       4.433   5.874  19.805  1.00  0.00           O  
ATOM   1671  CB  ALA A 110       3.281   8.690  21.049  1.00  0.00           C  
ATOM   1672  H   ALA A 110       5.469  10.007  20.678  1.00  0.00           H  
ATOM   1673  HA  ALA A 110       4.855   7.418  21.744  1.00  0.00           H  
ATOM   1674 1HB  ALA A 110       2.508   7.928  21.152  1.00  0.00           H  
ATOM   1675 2HB  ALA A 110       3.303   9.308  21.946  1.00  0.00           H  
ATOM   1676 3HB  ALA A 110       3.061   9.313  20.184  1.00  0.00           H  
ATOM   1677  N   GLU A 111       4.763   7.714  18.476  1.00  0.00           N  
ATOM   1678  CA  GLU A 111       4.752   6.933  17.245  1.00  0.00           C  
ATOM   1679  C   GLU A 111       5.894   5.925  17.221  1.00  0.00           C  
ATOM   1680  O   GLU A 111       5.716   4.781  16.805  1.00  0.00           O  
ATOM   1681  CB  GLU A 111       4.846   7.855  16.028  1.00  0.00           C  
ATOM   1682  CG  GLU A 111       3.602   8.695  15.776  1.00  0.00           C  
ATOM   1683  CD  GLU A 111       3.760   9.645  14.621  1.00  0.00           C  
ATOM   1684  OE1 GLU A 111       4.844   9.736  14.097  1.00  0.00           O  
ATOM   1685  OE2 GLU A 111       2.796  10.279  14.264  1.00  0.00           O1-
ATOM   1686  H   GLU A 111       4.892   8.716  18.466  1.00  0.00           H  
ATOM   1687  HA  GLU A 111       3.815   6.377  17.205  1.00  0.00           H  
ATOM   1688 1HB  GLU A 111       5.690   8.535  16.151  1.00  0.00           H  
ATOM   1689 2HB  GLU A 111       5.034   7.259  15.133  1.00  0.00           H  
ATOM   1690 1HG  GLU A 111       2.763   8.031  15.573  1.00  0.00           H  
ATOM   1691 2HG  GLU A 111       3.371   9.261  16.677  1.00  0.00           H  
ATOM   1692  N   THR A 112       7.061   6.414  17.687  1.00  0.00           N  
ATOM   1693  CA  THR A 112       8.235   5.551  17.719  1.00  0.00           C  
ATOM   1694  C   THR A 112       8.013   4.354  18.635  1.00  0.00           C  
ATOM   1695  O   THR A 112       8.395   3.229  18.308  1.00  0.00           O  
ATOM   1696  CB  THR A 112       9.483   6.327  18.176  1.00  0.00           C  
ATOM   1697  CG2 THR A 112      10.690   5.404  18.249  1.00  0.00           C  
ATOM   1698  OG1 THR A 112       9.753   7.390  17.252  1.00  0.00           O  
ATOM   1699  H   THR A 112       7.101   7.372  18.006  1.00  0.00           H  
ATOM   1700  HA  THR A 112       8.405   5.172  16.711  1.00  0.00           H  
ATOM   1701  HB  THR A 112       9.303   6.758  19.161  1.00  0.00           H  
ATOM   1702  HG1 THR A 112       9.019   8.009  17.255  1.00  0.00           H  
ATOM   1703 1HG2 THR A 112      11.562   5.970  18.573  1.00  0.00           H  
ATOM   1704 2HG2 THR A 112      10.492   4.601  18.959  1.00  0.00           H  
ATOM   1705 3HG2 THR A 112      10.881   4.978  17.264  1.00  0.00           H  
ATOM   1706  N   ALA A 113       7.381   4.660  19.787  1.00  0.00           N  
ATOM   1707  CA  ALA A 113       7.106   3.602  20.752  1.00  0.00           C  
ATOM   1708  C   ALA A 113       6.181   2.545  20.163  1.00  0.00           C  
ATOM   1709  O   ALA A 113       6.381   1.348  20.367  1.00  0.00           O  
ATOM   1710  CB  ALA A 113       6.500   4.186  22.020  1.00  0.00           C  
ATOM   1711  H   ALA A 113       7.110   5.617  19.959  1.00  0.00           H  
ATOM   1712  HA  ALA A 113       8.050   3.118  21.003  1.00  0.00           H  
ATOM   1713 1HB  ALA A 113       6.301   3.385  22.731  1.00  0.00           H  
ATOM   1714 2HB  ALA A 113       7.199   4.898  22.462  1.00  0.00           H  
ATOM   1715 3HB  ALA A 113       5.570   4.696  21.776  1.00  0.00           H  
ATOM   1716  N   LEU A 114       5.170   3.054  19.428  1.00  0.00           N  
ATOM   1717  CA  LEU A 114       4.213   2.147  18.806  1.00  0.00           C  
ATOM   1718  C   LEU A 114       4.896   1.231  17.799  1.00  0.00           C  
ATOM   1719  O   LEU A 114       4.600   0.038  17.730  1.00  0.00           O  
ATOM   1720  CB  LEU A 114       3.104   2.945  18.110  1.00  0.00           C  
ATOM   1721  CG  LEU A 114       2.246   3.829  19.024  1.00  0.00           C  
ATOM   1722  CD1 LEU A 114       1.410   4.778  18.176  1.00  0.00           C  
ATOM   1723  CD2 LEU A 114       1.360   2.951  19.895  1.00  0.00           C  
ATOM   1724  H   LEU A 114       5.095   4.056  19.322  1.00  0.00           H  
ATOM   1725  HA  LEU A 114       3.782   1.522  19.588  1.00  0.00           H  
ATOM   1726 1HB  LEU A 114       3.557   3.588  17.358  1.00  0.00           H  
ATOM   1727 2HB  LEU A 114       2.436   2.245  17.606  1.00  0.00           H  
ATOM   1728  HG  LEU A 114       2.895   4.433  19.659  1.00  0.00           H  
ATOM   1729 1HD1 LEU A 114       0.801   5.406  18.826  1.00  0.00           H  
ATOM   1730 2HD1 LEU A 114       2.070   5.407  17.578  1.00  0.00           H  
ATOM   1731 3HD1 LEU A 114       0.762   4.201  17.517  1.00  0.00           H  
ATOM   1732 1HD2 LEU A 114       0.751   3.579  20.546  1.00  0.00           H  
ATOM   1733 2HD2 LEU A 114       0.709   2.347  19.261  1.00  0.00           H  
ATOM   1734 3HD2 LEU A 114       1.983   2.295  20.503  1.00  0.00           H  
ATOM   1735  N   GLU A 115       5.817   1.853  17.035  1.00  0.00           N  
ATOM   1736  CA  GLU A 115       6.545   1.087  16.031  1.00  0.00           C  
ATOM   1737  C   GLU A 115       7.373  -0.018  16.674  1.00  0.00           C  
ATOM   1738  O   GLU A 115       7.431  -1.139  16.168  1.00  0.00           O  
ATOM   1739  CB  GLU A 115       7.454   2.007  15.212  1.00  0.00           C  
ATOM   1740  CG  GLU A 115       6.713   2.956  14.281  1.00  0.00           C  
ATOM   1741  CD  GLU A 115       7.631   3.898  13.553  1.00  0.00           C  
ATOM   1742  OE1 GLU A 115       8.802   3.898  13.846  1.00  0.00           O  
ATOM   1743  OE2 GLU A 115       7.160   4.619  12.705  1.00  0.00           O1-
ATOM   1744  H   GLU A 115       5.985   2.839  17.171  1.00  0.00           H  
ATOM   1745  HA  GLU A 115       5.818   0.617  15.369  1.00  0.00           H  
ATOM   1746 1HB  GLU A 115       8.064   2.609  15.886  1.00  0.00           H  
ATOM   1747 2HB  GLU A 115       8.131   1.406  14.607  1.00  0.00           H  
ATOM   1748 1HG  GLU A 115       6.157   2.371  13.549  1.00  0.00           H  
ATOM   1749 2HG  GLU A 115       5.995   3.533  14.863  1.00  0.00           H  
ATOM   1750  N   ALA A 116       8.001   0.361  17.806  1.00  0.00           N  
ATOM   1751  CA  ALA A 116       8.827  -0.604  18.522  1.00  0.00           C  
ATOM   1752  C   ALA A 116       7.996  -1.784  19.009  1.00  0.00           C  
ATOM   1753  O   ALA A 116       8.428  -2.934  18.929  1.00  0.00           O  
ATOM   1754  CB  ALA A 116       9.532   0.066  19.692  1.00  0.00           C  
ATOM   1755  H   ALA A 116       7.888   1.309  18.137  1.00  0.00           H  
ATOM   1756  HA  ALA A 116       9.577  -0.987  17.830  1.00  0.00           H  
ATOM   1757 1HB  ALA A 116      10.144  -0.668  20.217  1.00  0.00           H  
ATOM   1758 2HB  ALA A 116      10.167   0.871  19.321  1.00  0.00           H  
ATOM   1759 3HB  ALA A 116       8.791   0.475  20.377  1.00  0.00           H  
ATOM   1760  N   LEU A 117       6.795  -1.433  19.513  1.00  0.00           N  
ATOM   1761  CA  LEU A 117       5.901  -2.470  20.014  1.00  0.00           C  
ATOM   1762  C   LEU A 117       5.502  -3.436  18.906  1.00  0.00           C  
ATOM   1763  O   LEU A 117       5.449  -4.648  19.114  1.00  0.00           O  
ATOM   1764  CB  LEU A 117       4.645  -1.837  20.626  1.00  0.00           C  
ATOM   1765  CG  LEU A 117       4.855  -1.090  21.949  1.00  0.00           C  
ATOM   1766  CD1 LEU A 117       3.563  -0.386  22.344  1.00  0.00           C  
ATOM   1767  CD2 LEU A 117       5.293  -2.073  23.024  1.00  0.00           C  
ATOM   1768  H   LEU A 117       6.537  -0.457  19.534  1.00  0.00           H  
ATOM   1769  HA  LEU A 117       6.435  -3.038  20.776  1.00  0.00           H  
ATOM   1770 1HB  LEU A 117       4.228  -1.131  19.909  1.00  0.00           H  
ATOM   1771 2HB  LEU A 117       3.910  -2.623  20.802  1.00  0.00           H  
ATOM   1772  HG  LEU A 117       5.623  -0.328  21.819  1.00  0.00           H  
ATOM   1773 1HD1 LEU A 117       3.711   0.146  23.285  1.00  0.00           H  
ATOM   1774 2HD1 LEU A 117       3.284   0.325  21.567  1.00  0.00           H  
ATOM   1775 3HD1 LEU A 117       2.770  -1.123  22.466  1.00  0.00           H  
ATOM   1776 1HD2 LEU A 117       5.441  -1.542  23.964  1.00  0.00           H  
ATOM   1777 2HD2 LEU A 117       4.524  -2.834  23.156  1.00  0.00           H  
ATOM   1778 3HD2 LEU A 117       6.226  -2.548  22.724  1.00  0.00           H  
ATOM   1779  N   LEU A 118       5.229  -2.833  17.731  1.00  0.00           N  
ATOM   1780  CA  LEU A 118       4.835  -3.646  16.586  1.00  0.00           C  
ATOM   1781  C   LEU A 118       5.944  -4.610  16.188  1.00  0.00           C  
ATOM   1782  O   LEU A 118       5.685  -5.772  15.870  1.00  0.00           O  
ATOM   1783  CB  LEU A 118       4.478  -2.747  15.395  1.00  0.00           C  
ATOM   1784  CG  LEU A 118       4.116  -3.477  14.096  1.00  0.00           C  
ATOM   1785  CD1 LEU A 118       2.944  -4.415  14.349  1.00  0.00           C  
ATOM   1786  CD2 LEU A 118       3.778  -2.458  13.017  1.00  0.00           C  
ATOM   1787  H   LEU A 118       5.301  -1.827  17.665  1.00  0.00           H  
ATOM   1788  HA  LEU A 118       3.965  -4.236  16.874  1.00  0.00           H  
ATOM   1789 1HB  LEU A 118       3.629  -2.124  15.672  1.00  0.00           H  
ATOM   1790 2HB  LEU A 118       5.327  -2.096  15.184  1.00  0.00           H  
ATOM   1791  HG  LEU A 118       4.963  -4.083  13.770  1.00  0.00           H  
ATOM   1792 1HD1 LEU A 118       2.687  -4.934  13.425  1.00  0.00           H  
ATOM   1793 2HD1 LEU A 118       3.220  -5.145  15.110  1.00  0.00           H  
ATOM   1794 3HD1 LEU A 118       2.085  -3.838  14.692  1.00  0.00           H  
ATOM   1795 1HD2 LEU A 118       3.522  -2.977  12.094  1.00  0.00           H  
ATOM   1796 2HD2 LEU A 118       2.931  -1.853  13.342  1.00  0.00           H  
ATOM   1797 3HD2 LEU A 118       4.640  -1.812  12.844  1.00  0.00           H  
ATOM   1798  N   ALA A 119       7.178  -4.066  16.224  1.00  0.00           N  
ATOM   1799  CA  ALA A 119       8.330  -4.886  15.865  1.00  0.00           C  
ATOM   1800  C   ALA A 119       8.484  -6.065  16.817  1.00  0.00           C  
ATOM   1801  O   ALA A 119       8.781  -7.182  16.393  1.00  0.00           O  
ATOM   1802  CB  ALA A 119       9.597  -4.044  15.858  1.00  0.00           C  
ATOM   1803  H   ALA A 119       7.281  -3.099  16.498  1.00  0.00           H  
ATOM   1804  HA  ALA A 119       8.164  -5.283  14.864  1.00  0.00           H  
ATOM   1805 1HB  ALA A 119      10.448  -4.670  15.588  1.00  0.00           H  
ATOM   1806 2HB  ALA A 119       9.494  -3.238  15.130  1.00  0.00           H  
ATOM   1807 3HB  ALA A 119       9.758  -3.620  16.847  1.00  0.00           H  
ATOM   1808  N   ILE A 120       8.267  -5.752  18.111  1.00  0.00           N  
ATOM   1809  CA  ILE A 120       8.381  -6.794  19.125  1.00  0.00           C  
ATOM   1810  C   ILE A 120       7.358  -7.900  18.898  1.00  0.00           C  
ATOM   1811  O   ILE A 120       7.668  -9.083  19.037  1.00  0.00           O  
ATOM   1812  CB  ILE A 120       8.199  -6.208  20.538  1.00  0.00           C  
ATOM   1813  CG1 ILE A 120       9.299  -5.187  20.838  1.00  0.00           C  
ATOM   1814  CG2 ILE A 120       8.197  -7.317  21.578  1.00  0.00           C  
ATOM   1815  CD1 ILE A 120       9.046  -4.364  22.080  1.00  0.00           C  
ATOM   1816  H   ILE A 120       8.027  -4.801  18.354  1.00  0.00           H  
ATOM   1817  HA  ILE A 120       9.374  -7.235  19.046  1.00  0.00           H  
ATOM   1818  HB  ILE A 120       7.251  -5.673  20.590  1.00  0.00           H  
ATOM   1819 1HG1 ILE A 120      10.251  -5.704  20.960  1.00  0.00           H  
ATOM   1820 2HG1 ILE A 120       9.404  -4.505  19.994  1.00  0.00           H  
ATOM   1821 1HG2 ILE A 120       8.068  -6.885  22.570  1.00  0.00           H  
ATOM   1822 2HG2 ILE A 120       7.380  -8.006  21.373  1.00  0.00           H  
ATOM   1823 3HG2 ILE A 120       9.145  -7.855  21.537  1.00  0.00           H  
ATOM   1824 1HD1 ILE A 120       9.870  -3.664  22.227  1.00  0.00           H  
ATOM   1825 2HD1 ILE A 120       8.115  -3.810  21.966  1.00  0.00           H  
ATOM   1826 3HD1 ILE A 120       8.973  -5.023  22.944  1.00  0.00           H  
ATOM   1827  N   ALA A 121       6.138  -7.448  18.544  1.00  0.00           N  
ATOM   1828  CA  ALA A 121       5.067  -8.405  18.295  1.00  0.00           C  
ATOM   1829  C   ALA A 121       5.409  -9.322  17.128  1.00  0.00           C  
ATOM   1830  O   ALA A 121       5.158 -10.526  17.178  1.00  0.00           O  
ATOM   1831  CB  ALA A 121       3.757  -7.678  18.032  1.00  0.00           C  
ATOM   1832  H   ALA A 121       5.988  -6.453  18.458  1.00  0.00           H  
ATOM   1833  HA  ALA A 121       4.954  -9.025  19.185  1.00  0.00           H  
ATOM   1834 1HB  ALA A 121       2.967  -8.406  17.847  1.00  0.00           H  
ATOM   1835 2HB  ALA A 121       3.496  -7.071  18.899  1.00  0.00           H  
ATOM   1836 3HB  ALA A 121       3.867  -7.035  17.159  1.00  0.00           H  
ATOM   1837  N   ARG A 122       5.987  -8.686  16.088  1.00  0.00           N  
ATOM   1838  CA  ARG A 122       6.365  -9.451  14.905  1.00  0.00           C  
ATOM   1839  C   ARG A 122       7.329 -10.575  15.261  1.00  0.00           C  
ATOM   1840  O   ARG A 122       7.295 -11.649  14.659  1.00  0.00           O  
ATOM   1841  CB  ARG A 122       7.008  -8.546  13.865  1.00  0.00           C  
ATOM   1842  CG  ARG A 122       6.055  -7.577  13.183  1.00  0.00           C  
ATOM   1843  CD  ARG A 122       6.765  -6.693  12.222  1.00  0.00           C  
ATOM   1844  NE  ARG A 122       5.858  -5.766  11.567  1.00  0.00           N  
ATOM   1845  CZ  ARG A 122       6.244  -4.758  10.762  1.00  0.00           C  
ATOM   1846  NH1 ARG A 122       7.522  -4.560  10.523  1.00  0.00           N1+
ATOM   1847  NH2 ARG A 122       5.339  -3.967  10.212  1.00  0.00           N  
ATOM   1848  H   ARG A 122       6.148  -7.691  16.148  1.00  0.00           H  
ATOM   1849  HA  ARG A 122       5.463  -9.903  14.491  1.00  0.00           H  
ATOM   1850 1HB  ARG A 122       7.797  -7.958  14.333  1.00  0.00           H  
ATOM   1851 2HB  ARG A 122       7.472  -9.155  13.090  1.00  0.00           H  
ATOM   1852 1HG  ARG A 122       5.296  -8.138  12.636  1.00  0.00           H  
ATOM   1853 2HG  ARG A 122       5.573  -6.951  13.933  1.00  0.00           H  
ATOM   1854 1HD  ARG A 122       7.521  -6.115  12.752  1.00  0.00           H  
ATOM   1855 2HD  ARG A 122       7.244  -7.301  11.456  1.00  0.00           H  
ATOM   1856  HE  ARG A 122       4.866  -5.886  11.726  1.00  0.00           H  
ATOM   1857 1HH1 ARG A 122       8.214  -5.164  10.944  1.00  0.00           H  
ATOM   1858 2HH1 ARG A 122       7.812  -3.804   9.920  1.00  0.00           H  
ATOM   1859 1HH2 ARG A 122       4.357  -4.118  10.395  1.00  0.00           H  
ATOM   1860 2HH2 ARG A 122       5.630  -3.211   9.609  1.00  0.00           H  
ATOM   1861  N   LEU A 123       8.198 -10.360  16.234  1.00  0.00           N  
ATOM   1862  CA  LEU A 123       8.870 -11.509  16.866  1.00  0.00           C  
ATOM   1863  C   LEU A 123       7.987 -12.358  17.805  1.00  0.00           C  
ATOM   1864  O   LEU A 123       8.077 -13.586  17.815  1.00  0.00           O  
ATOM   1865  CB  LEU A 123      10.084 -11.004  17.655  1.00  0.00           C  
ATOM   1866  CG  LEU A 123      10.940 -12.087  18.325  1.00  0.00           C  
ATOM   1867  CD1 LEU A 123      11.464 -13.047  17.265  1.00  0.00           C  
ATOM   1868  CD2 LEU A 123      12.085 -11.433  19.084  1.00  0.00           C  
ATOM   1869  H   LEU A 123       8.385  -9.412  16.526  1.00  0.00           H  
ATOM   1870  HA  LEU A 123       9.212 -12.184  16.080  1.00  0.00           H  
ATOM   1871 1HB  LEU A 123      10.729 -10.444  16.980  1.00  0.00           H  
ATOM   1872 2HB  LEU A 123       9.735 -10.328  18.435  1.00  0.00           H  
ATOM   1873  HG  LEU A 123      10.324 -12.661  19.018  1.00  0.00           H  
ATOM   1874 1HD1 LEU A 123      12.072 -13.817  17.741  1.00  0.00           H  
ATOM   1875 2HD1 LEU A 123      10.625 -13.516  16.751  1.00  0.00           H  
ATOM   1876 3HD1 LEU A 123      12.071 -12.500  16.546  1.00  0.00           H  
ATOM   1877 1HD2 LEU A 123      12.692 -12.203  19.561  1.00  0.00           H  
ATOM   1878 2HD2 LEU A 123      12.701 -10.861  18.391  1.00  0.00           H  
ATOM   1879 3HD2 LEU A 123      11.680 -10.766  19.847  1.00  0.00           H  
ATOM   1880  N   GLY A 124       7.132 -11.706  18.595  1.00  0.00           N  
ATOM   1881  CA  GLY A 124       6.576 -12.317  19.817  1.00  0.00           C  
ATOM   1882  C   GLY A 124       5.606 -13.456  19.524  1.00  0.00           C  
ATOM   1883  O   GLY A 124       4.933 -13.463  18.493  1.00  0.00           O  
ATOM   1884  H   GLY A 124       6.857 -10.765  18.350  1.00  0.00           H  
ATOM   1885 1HA  GLY A 124       7.389 -12.699  20.434  1.00  0.00           H  
ATOM   1886 2HA  GLY A 124       6.059 -11.556  20.400  1.00  0.00           H  
ATOM   1887  N   GLY A 125       5.542 -14.417  20.444  1.00  0.00           N  
ATOM   1888  CA  GLY A 125       4.645 -15.555  20.306  1.00  0.00           C  
ATOM   1889  C   GLY A 125       3.214 -15.079  20.203  1.00  0.00           C  
ATOM   1890  O   GLY A 125       2.811 -14.140  20.891  1.00  0.00           O  
ATOM   1891  H   GLY A 125       6.133 -14.355  21.261  1.00  0.00           H  
ATOM   1892 1HA  GLY A 125       4.918 -16.128  19.419  1.00  0.00           H  
ATOM   1893 2HA  GLY A 125       4.763 -16.217  21.163  1.00  0.00           H  
ATOM   1894  N   GLU A 126       2.452 -15.730  19.342  1.00  0.00           N  
ATOM   1895  CA  GLU A 126       1.156 -15.213  18.940  1.00  0.00           C  
ATOM   1896  C   GLU A 126       0.204 -15.075  20.125  1.00  0.00           C  
ATOM   1897  O   GLU A 126      -0.690 -14.230  20.118  1.00  0.00           O  
ATOM   1898  CB  GLU A 126       0.535 -16.124  17.879  1.00  0.00           C  
ATOM   1899  CG  GLU A 126       1.296 -16.163  16.561  1.00  0.00           C  
ATOM   1900  CD  GLU A 126       2.445 -17.132  16.578  1.00  0.00           C  
ATOM   1901  OE1 GLU A 126       2.652 -17.762  17.587  1.00  0.00           O  
ATOM   1902  OE2 GLU A 126       3.119 -17.241  15.581  1.00  0.00           O1-
ATOM   1903  H   GLU A 126       2.779 -16.605  18.959  1.00  0.00           H  
ATOM   1904  HA  GLU A 126       1.299 -14.225  18.502  1.00  0.00           H  
ATOM   1905 1HB  GLU A 126       0.477 -17.143  18.262  1.00  0.00           H  
ATOM   1906 2HB  GLU A 126      -0.483 -15.795  17.668  1.00  0.00           H  
ATOM   1907 1HG  GLU A 126       0.608 -16.448  15.765  1.00  0.00           H  
ATOM   1908 2HG  GLU A 126       1.671 -15.165  16.341  1.00  0.00           H  
ATOM   1909  N   GLU A 127       0.394 -15.906  21.145  1.00  0.00           N  
ATOM   1910  CA  GLU A 127      -0.538 -15.947  22.267  1.00  0.00           C  
ATOM   1911  C   GLU A 127      -0.604 -14.604  22.987  1.00  0.00           C  
ATOM   1912  O   GLU A 127      -1.680 -14.031  23.155  1.00  0.00           O  
ATOM   1913  CB  GLU A 127      -0.133 -17.045  23.254  1.00  0.00           C  
ATOM   1914  CG  GLU A 127      -1.066 -17.194  24.447  1.00  0.00           C  
ATOM   1915  CD  GLU A 127      -0.650 -18.296  25.380  1.00  0.00           C  
ATOM   1916  OE1 GLU A 127       0.327 -18.949  25.102  1.00  0.00           O  
ATOM   1917  OE2 GLU A 127      -1.312 -18.487  26.374  1.00  0.00           O1-
ATOM   1918  H   GLU A 127       1.198 -16.518  21.139  1.00  0.00           H  
ATOM   1919  HA  GLU A 127      -1.531 -16.183  21.884  1.00  0.00           H  
ATOM   1920 1HB  GLU A 127      -0.095 -18.003  22.736  1.00  0.00           H  
ATOM   1921 2HB  GLU A 127       0.868 -16.840  23.635  1.00  0.00           H  
ATOM   1922 1HG  GLU A 127      -1.087 -16.255  24.999  1.00  0.00           H  
ATOM   1923 2HG  GLU A 127      -2.073 -17.392  24.083  1.00  0.00           H  
ATOM   1924  N   LEU A 128       0.552 -14.095  23.418  1.00  0.00           N  
ATOM   1925  CA  LEU A 128       1.397 -13.021  23.942  1.00  0.00           C  
ATOM   1926  C   LEU A 128       1.053 -11.750  23.224  1.00  0.00           C  
ATOM   1927  O   LEU A 128       1.224 -10.656  23.762  1.00  0.00           O  
ATOM   1928  CB  LEU A 128       2.885 -13.341  23.759  1.00  0.00           C  
ATOM   1929  CG  LEU A 128       3.590 -13.949  24.979  1.00  0.00           C  
ATOM   1930  CD1 LEU A 128       2.964 -15.297  25.307  1.00  0.00           C  
ATOM   1931  CD2 LEU A 128       5.076 -14.093  24.686  1.00  0.00           C  
ATOM   1932  H   LEU A 128       1.371 -14.685  23.439  1.00  0.00           H  
ATOM   1933  HA  LEU A 128       1.204 -12.921  25.012  1.00  0.00           H  
ATOM   1934 1HB  LEU A 128       2.990 -14.041  22.933  1.00  0.00           H  
ATOM   1935 2HB  LEU A 128       3.409 -12.422  23.498  1.00  0.00           H  
ATOM   1936  HG  LEU A 128       3.451 -13.297  25.841  1.00  0.00           H  
ATOM   1937 1HD1 LEU A 128       3.465 -15.730  26.174  1.00  0.00           H  
ATOM   1938 2HD1 LEU A 128       1.906 -15.162  25.531  1.00  0.00           H  
ATOM   1939 3HD1 LEU A 128       3.073 -15.967  24.455  1.00  0.00           H  
ATOM   1940 1HD2 LEU A 128       5.578 -14.524  25.553  1.00  0.00           H  
ATOM   1941 2HD2 LEU A 128       5.217 -14.745  23.824  1.00  0.00           H  
ATOM   1942 3HD2 LEU A 128       5.502 -13.112  24.472  1.00  0.00           H  
ATOM   1943  N   ALA A 129       0.588 -11.991  22.046  1.00  0.00           N  
ATOM   1944  CA  ALA A 129       0.296 -11.033  20.987  1.00  0.00           C  
ATOM   1945  C   ALA A 129      -0.808 -10.069  21.403  1.00  0.00           C  
ATOM   1946  O   ALA A 129      -0.686  -8.858  21.227  1.00  0.00           O  
ATOM   1947  CB  ALA A 129      -0.091 -11.761  19.707  1.00  0.00           C  
ATOM   1948  H   ALA A 129       0.386 -12.945  21.782  1.00  0.00           H  
ATOM   1949  HA  ALA A 129       1.198 -10.448  20.801  1.00  0.00           H  
ATOM   1950 1HB  ALA A 129      -0.306 -11.032  18.925  1.00  0.00           H  
ATOM   1951 2HB  ALA A 129       0.731 -12.402  19.389  1.00  0.00           H  
ATOM   1952 3HB  ALA A 129      -0.975 -12.368  19.889  1.00  0.00           H  
ATOM   1953  N   LEU A 130      -1.877 -10.675  21.959  1.00  0.00           N  
ATOM   1954  CA  LEU A 130      -3.005  -9.865  22.402  1.00  0.00           C  
ATOM   1955  C   LEU A 130      -2.590  -8.898  23.503  1.00  0.00           C  
ATOM   1956  O   LEU A 130      -3.002  -7.738  23.512  1.00  0.00           O  
ATOM   1957  CB  LEU A 130      -4.139 -10.767  22.906  1.00  0.00           C  
ATOM   1958  CG  LEU A 130      -5.314 -10.044  23.578  1.00  0.00           C  
ATOM   1959  CD1 LEU A 130      -5.980  -9.113  22.573  1.00  0.00           C  
ATOM   1960  CD2 LEU A 130      -6.304 -11.070  24.110  1.00  0.00           C  
ATOM   1961  H   LEU A 130      -1.877 -11.680  22.059  1.00  0.00           H  
ATOM   1962  HA  LEU A 130      -3.353  -9.277  21.554  1.00  0.00           H  
ATOM   1963 1HB  LEU A 130      -4.536 -11.330  22.063  1.00  0.00           H  
ATOM   1964 2HB  LEU A 130      -3.728 -11.472  23.627  1.00  0.00           H  
ATOM   1965  HG  LEU A 130      -4.944  -9.435  24.403  1.00  0.00           H  
ATOM   1966 1HD1 LEU A 130      -6.815  -8.599  23.051  1.00  0.00           H  
ATOM   1967 2HD1 LEU A 130      -5.256  -8.378  22.224  1.00  0.00           H  
ATOM   1968 3HD1 LEU A 130      -6.347  -9.693  21.727  1.00  0.00           H  
ATOM   1969 1HD2 LEU A 130      -7.138 -10.557  24.589  1.00  0.00           H  
ATOM   1970 2HD2 LEU A 130      -6.676 -11.679  23.286  1.00  0.00           H  
ATOM   1971 3HD2 LEU A 130      -5.806 -11.711  24.839  1.00  0.00           H  
ATOM   1972  N   GLU A 131      -1.759  -9.439  24.418  1.00  0.00           N  
ATOM   1973  CA  GLU A 131      -1.286  -8.617  25.526  1.00  0.00           C  
ATOM   1974  C   GLU A 131      -0.466  -7.436  25.023  1.00  0.00           C  
ATOM   1975  O   GLU A 131      -0.598  -6.319  25.522  1.00  0.00           O  
ATOM   1976  CB  GLU A 131      -0.449  -9.456  26.494  1.00  0.00           C  
ATOM   1977  CG  GLU A 131      -1.246 -10.486  27.282  1.00  0.00           C  
ATOM   1978  CD  GLU A 131      -2.241  -9.862  28.221  1.00  0.00           C  
ATOM   1979  OE1 GLU A 131      -1.928  -8.852  28.804  1.00  0.00           O  
ATOM   1980  OE2 GLU A 131      -3.317 -10.397  28.354  1.00  0.00           O1-
ATOM   1981  H   GLU A 131      -1.481 -10.404  24.320  1.00  0.00           H  
ATOM   1982  HA  GLU A 131      -2.156  -8.220  26.050  1.00  0.00           H  
ATOM   1983 1HB  GLU A 131       0.326  -9.985  25.940  1.00  0.00           H  
ATOM   1984 2HB  GLU A 131       0.048  -8.799  27.207  1.00  0.00           H  
ATOM   1985 1HG  GLU A 131      -1.777 -11.132  26.584  1.00  0.00           H  
ATOM   1986 2HG  GLU A 131      -0.554 -11.105  27.853  1.00  0.00           H  
ATOM   1987  N   ILE A 132       0.378  -7.747  24.018  1.00  0.00           N  
ATOM   1988  CA  ILE A 132       1.221  -6.704  23.445  1.00  0.00           C  
ATOM   1989  C   ILE A 132       0.380  -5.602  22.814  1.00  0.00           C  
ATOM   1990  O   ILE A 132       0.684  -4.417  22.957  1.00  0.00           O  
ATOM   1991  CB  ILE A 132       2.178  -7.289  22.390  1.00  0.00           C  
ATOM   1992  CG1 ILE A 132       3.209  -8.205  23.053  1.00  0.00           C  
ATOM   1993  CG2 ILE A 132       2.868  -6.173  21.621  1.00  0.00           C  
ATOM   1994  CD1 ILE A 132       4.007  -9.035  22.074  1.00  0.00           C  
ATOM   1995  H   ILE A 132       0.410  -8.698  23.680  1.00  0.00           H  
ATOM   1996  HA  ILE A 132       1.804  -6.260  24.251  1.00  0.00           H  
ATOM   1997  HB  ILE A 132       1.614  -7.905  21.689  1.00  0.00           H  
ATOM   1998 1HG1 ILE A 132       3.903  -7.606  23.639  1.00  0.00           H  
ATOM   1999 2HG1 ILE A 132       2.703  -8.884  23.741  1.00  0.00           H  
ATOM   2000 1HG2 ILE A 132       3.541  -6.604  20.880  1.00  0.00           H  
ATOM   2001 2HG2 ILE A 132       2.121  -5.560  21.119  1.00  0.00           H  
ATOM   2002 3HG2 ILE A 132       3.440  -5.555  22.313  1.00  0.00           H  
ATOM   2003 1HD1 ILE A 132       4.717  -9.658  22.619  1.00  0.00           H  
ATOM   2004 2HD1 ILE A 132       3.333  -9.670  21.500  1.00  0.00           H  
ATOM   2005 3HD1 ILE A 132       4.550  -8.376  21.397  1.00  0.00           H  
ATOM   2006  N   ALA A 133      -0.680  -6.057  22.116  1.00  0.00           N  
ATOM   2007  CA  ALA A 133      -1.568  -5.103  21.462  1.00  0.00           C  
ATOM   2008  C   ALA A 133      -2.236  -4.186  22.480  1.00  0.00           C  
ATOM   2009  O   ALA A 133      -2.364  -2.983  22.255  1.00  0.00           O  
ATOM   2010  CB  ALA A 133      -2.618  -5.834  20.639  1.00  0.00           C  
ATOM   2011  H   ALA A 133      -0.841  -7.053  22.059  1.00  0.00           H  
ATOM   2012  HA  ALA A 133      -0.967  -4.482  20.798  1.00  0.00           H  
ATOM   2013 1HB  ALA A 133      -3.273  -5.108  20.157  1.00  0.00           H  
ATOM   2014 2HB  ALA A 133      -2.126  -6.440  19.878  1.00  0.00           H  
ATOM   2015 3HB  ALA A 133      -3.208  -6.478  21.289  1.00  0.00           H  
ATOM   2016  N   ARG A 134      -2.649  -4.821  23.596  1.00  0.00           N  
ATOM   2017  CA  ARG A 134      -3.305  -4.057  24.651  1.00  0.00           C  
ATOM   2018  C   ARG A 134      -2.372  -2.998  25.223  1.00  0.00           C  
ATOM   2019  O   ARG A 134      -2.786  -1.868  25.483  1.00  0.00           O  
ATOM   2020  CB  ARG A 134      -3.769  -4.979  25.769  1.00  0.00           C  
ATOM   2021  CG  ARG A 134      -4.502  -4.284  26.906  1.00  0.00           C  
ATOM   2022  CD  ARG A 134      -4.920  -5.246  27.958  1.00  0.00           C  
ATOM   2023  NE  ARG A 134      -3.779  -5.880  28.598  1.00  0.00           N  
ATOM   2024  CZ  ARG A 134      -3.033  -5.312  29.567  1.00  0.00           C  
ATOM   2025  NH1 ARG A 134      -3.320  -4.103  29.994  1.00  0.00           N1+
ATOM   2026  NH2 ARG A 134      -2.012  -5.973  30.087  1.00  0.00           N  
ATOM   2027  H   ARG A 134      -2.496  -5.817  23.680  1.00  0.00           H  
ATOM   2028  HA  ARG A 134      -4.164  -3.547  24.214  1.00  0.00           H  
ATOM   2029 1HB  ARG A 134      -4.435  -5.737  25.362  1.00  0.00           H  
ATOM   2030 2HB  ARG A 134      -2.908  -5.492  26.197  1.00  0.00           H  
ATOM   2031 1HG  ARG A 134      -3.847  -3.541  27.362  1.00  0.00           H  
ATOM   2032 2HG  ARG A 134      -5.394  -3.793  26.517  1.00  0.00           H  
ATOM   2033 1HD  ARG A 134      -5.493  -4.723  28.723  1.00  0.00           H  
ATOM   2034 2HD  ARG A 134      -5.537  -6.026  27.513  1.00  0.00           H  
ATOM   2035  HE  ARG A 134      -3.527  -6.811  28.296  1.00  0.00           H  
ATOM   2036 1HH1 ARG A 134      -4.100  -3.599  29.596  1.00  0.00           H  
ATOM   2037 2HH1 ARG A 134      -2.761  -3.678  30.720  1.00  0.00           H  
ATOM   2038 1HH2 ARG A 134      -1.792  -6.903  29.758  1.00  0.00           H  
ATOM   2039 2HH2 ARG A 134      -1.454  -5.548  30.813  1.00  0.00           H  
ATOM   2040  N   ILE A 135      -1.106  -3.426  25.401  1.00  0.00           N  
ATOM   2041  CA  ILE A 135      -0.112  -2.507  25.944  1.00  0.00           C  
ATOM   2042  C   ILE A 135       0.093  -1.312  25.023  1.00  0.00           C  
ATOM   2043  O   ILE A 135       0.209  -0.176  25.482  1.00  0.00           O  
ATOM   2044  CB  ILE A 135       1.234  -3.223  26.165  1.00  0.00           C  
ATOM   2045  CG1 ILE A 135       1.122  -4.228  27.313  1.00  0.00           C  
ATOM   2046  CG2 ILE A 135       2.334  -2.211  26.443  1.00  0.00           C  
ATOM   2047  CD1 ILE A 135       2.274  -5.205  27.384  1.00  0.00           C  
ATOM   2048  H   ILE A 135      -0.869  -4.377  25.156  1.00  0.00           H  
ATOM   2049  HA  ILE A 135      -0.480  -2.135  26.899  1.00  0.00           H  
ATOM   2050  HB  ILE A 135       1.494  -3.791  25.272  1.00  0.00           H  
ATOM   2051 1HG1 ILE A 135       1.069  -3.694  28.260  1.00  0.00           H  
ATOM   2052 2HG1 ILE A 135       0.199  -4.798  27.209  1.00  0.00           H  
ATOM   2053 1HG2 ILE A 135       3.279  -2.733  26.597  1.00  0.00           H  
ATOM   2054 2HG2 ILE A 135       2.429  -1.533  25.596  1.00  0.00           H  
ATOM   2055 3HG2 ILE A 135       2.085  -1.640  27.338  1.00  0.00           H  
ATOM   2056 1HD1 ILE A 135       2.124  -5.886  28.222  1.00  0.00           H  
ATOM   2057 2HD1 ILE A 135       2.323  -5.777  26.456  1.00  0.00           H  
ATOM   2058 3HD1 ILE A 135       3.205  -4.659  27.523  1.00  0.00           H  
ATOM   2059  N   LEU A 136       0.128  -1.633  23.713  1.00  0.00           N  
ATOM   2060  CA  LEU A 136       0.318  -0.577  22.725  1.00  0.00           C  
ATOM   2061  C   LEU A 136      -0.826   0.428  22.767  1.00  0.00           C  
ATOM   2062  O   LEU A 136      -0.607   1.636  22.673  1.00  0.00           O  
ATOM   2063  CB  LEU A 136       0.425  -1.181  21.320  1.00  0.00           C  
ATOM   2064  CG  LEU A 136       0.331  -0.183  20.158  1.00  0.00           C  
ATOM   2065  CD1 LEU A 136       1.406  -0.501  19.127  1.00  0.00           C  
ATOM   2066  CD2 LEU A 136      -1.057  -0.251  19.539  1.00  0.00           C  
ATOM   2067  H   LEU A 136       0.023  -2.599  23.441  1.00  0.00           H  
ATOM   2068  HA  LEU A 136       1.238  -0.046  22.969  1.00  0.00           H  
ATOM   2069 1HB  LEU A 136       1.379  -1.698  21.235  1.00  0.00           H  
ATOM   2070 2HB  LEU A 136      -0.374  -1.912  21.193  1.00  0.00           H  
ATOM   2071  HG  LEU A 136       0.514   0.826  20.529  1.00  0.00           H  
ATOM   2072 1HD1 LEU A 136       1.340   0.208  18.301  1.00  0.00           H  
ATOM   2073 2HD1 LEU A 136       2.389  -0.426  19.591  1.00  0.00           H  
ATOM   2074 3HD1 LEU A 136       1.258  -1.512  18.748  1.00  0.00           H  
ATOM   2075 1HD2 LEU A 136      -1.124   0.459  18.715  1.00  0.00           H  
ATOM   2076 2HD2 LEU A 136      -1.241  -1.259  19.167  1.00  0.00           H  
ATOM   2077 3HD2 LEU A 136      -1.804  -0.002  20.294  1.00  0.00           H  
ATOM   2078  N   ALA A 137      -2.043  -0.137  22.912  1.00  0.00           N  
ATOM   2079  CA  ALA A 137      -3.223   0.716  22.968  1.00  0.00           C  
ATOM   2080  C   ALA A 137      -3.171   1.652  24.169  1.00  0.00           C  
ATOM   2081  O   ALA A 137      -3.518   2.829  24.068  1.00  0.00           O  
ATOM   2082  CB  ALA A 137      -4.488  -0.129  23.010  1.00  0.00           C  
ATOM   2083  H   ALA A 137      -2.113  -1.141  22.979  1.00  0.00           H  
ATOM   2084  HA  ALA A 137      -3.241   1.330  22.067  1.00  0.00           H  
ATOM   2085 1HB  ALA A 137      -5.361   0.522  23.053  1.00  0.00           H  
ATOM   2086 2HB  ALA A 137      -4.540  -0.751  22.117  1.00  0.00           H  
ATOM   2087 3HB  ALA A 137      -4.468  -0.767  23.894  1.00  0.00           H  
ATOM   2088  N   GLU A 138      -2.721   1.064  25.297  1.00  0.00           N  
ATOM   2089  CA  GLU A 138      -2.622   1.851  26.521  1.00  0.00           C  
ATOM   2090  C   GLU A 138      -1.637   3.001  26.357  1.00  0.00           C  
ATOM   2091  O   GLU A 138      -1.890   4.117  26.811  1.00  0.00           O  
ATOM   2092  CB  GLU A 138      -2.196   0.964  27.693  1.00  0.00           C  
ATOM   2093  CG  GLU A 138      -3.254  -0.030  28.147  1.00  0.00           C  
ATOM   2094  CD  GLU A 138      -2.773  -0.937  29.245  1.00  0.00           C  
ATOM   2095  OE1 GLU A 138      -1.612  -0.877  29.573  1.00  0.00           O  
ATOM   2096  OE2 GLU A 138      -3.568  -1.689  29.758  1.00  0.00           O1-
ATOM   2097  H   GLU A 138      -2.461   0.088  25.273  1.00  0.00           H  
ATOM   2098  HA  GLU A 138      -3.602   2.278  26.729  1.00  0.00           H  
ATOM   2099 1HB  GLU A 138      -1.304   0.401  27.417  1.00  0.00           H  
ATOM   2100 2HB  GLU A 138      -1.936   1.590  28.547  1.00  0.00           H  
ATOM   2101 1HG  GLU A 138      -4.126   0.520  28.501  1.00  0.00           H  
ATOM   2102 2HG  GLU A 138      -3.561  -0.633  27.293  1.00  0.00           H  
ATOM   2103  N   LEU A 139      -0.514   2.665  25.688  1.00  0.00           N  
ATOM   2104  CA  LEU A 139       0.512   3.677  25.463  1.00  0.00           C  
ATOM   2105  C   LEU A 139      -0.023   4.823  24.613  1.00  0.00           C  
ATOM   2106  O   LEU A 139       0.257   5.991  24.882  1.00  0.00           O  
ATOM   2107  CB  LEU A 139       1.733   3.051  24.777  1.00  0.00           C  
ATOM   2108  CG  LEU A 139       2.852   4.025  24.391  1.00  0.00           C  
ATOM   2109  CD1 LEU A 139       4.202   3.343  24.564  1.00  0.00           C  
ATOM   2110  CD2 LEU A 139       2.652   4.486  22.955  1.00  0.00           C  
ATOM   2111  H   LEU A 139      -0.404   1.718  25.357  1.00  0.00           H  
ATOM   2112  HA  LEU A 139       0.803   4.086  26.431  1.00  0.00           H  
ATOM   2113 1HB  LEU A 139       2.159   2.303  25.444  1.00  0.00           H  
ATOM   2114 2HB  LEU A 139       1.401   2.550  23.868  1.00  0.00           H  
ATOM   2115  HG  LEU A 139       2.827   4.889  25.056  1.00  0.00           H  
ATOM   2116 1HD1 LEU A 139       4.998   4.036  24.291  1.00  0.00           H  
ATOM   2117 2HD1 LEU A 139       4.327   3.041  25.604  1.00  0.00           H  
ATOM   2118 3HD1 LEU A 139       4.250   2.464  23.922  1.00  0.00           H  
ATOM   2119 1HD2 LEU A 139       3.447   5.180  22.682  1.00  0.00           H  
ATOM   2120 2HD2 LEU A 139       2.678   3.624  22.289  1.00  0.00           H  
ATOM   2121 3HD2 LEU A 139       1.688   4.987  22.865  1.00  0.00           H  
ATOM   2122  N   ALA A 140      -0.800   4.423  23.586  1.00  0.00           N  
ATOM   2123  CA  ALA A 140      -1.378   5.422  22.696  1.00  0.00           C  
ATOM   2124  C   ALA A 140      -2.317   6.355  23.450  1.00  0.00           C  
ATOM   2125  O   ALA A 140      -2.316   7.565  23.227  1.00  0.00           O  
ATOM   2126  CB  ALA A 140      -2.111   4.749  21.545  1.00  0.00           C  
ATOM   2127  H   ALA A 140      -0.968   3.435  23.452  1.00  0.00           H  
ATOM   2128  HA  ALA A 140      -0.564   6.025  22.290  1.00  0.00           H  
ATOM   2129 1HB  ALA A 140      -2.537   5.508  20.890  1.00  0.00           H  
ATOM   2130 2HB  ALA A 140      -1.413   4.131  20.981  1.00  0.00           H  
ATOM   2131 3HB  ALA A 140      -2.909   4.123  21.942  1.00  0.00           H  
ATOM   2132  N   GLU A 141      -3.108   5.725  24.343  1.00  0.00           N  
ATOM   2133  CA  GLU A 141      -4.053   6.504  25.133  1.00  0.00           C  
ATOM   2134  C   GLU A 141      -3.332   7.515  26.016  1.00  0.00           C  
ATOM   2135  O   GLU A 141      -3.768   8.658  26.149  1.00  0.00           O  
ATOM   2136  CB  GLU A 141      -4.915   5.581  25.997  1.00  0.00           C  
ATOM   2137  CG  GLU A 141      -5.912   4.737  25.216  1.00  0.00           C  
ATOM   2138  CD  GLU A 141      -6.685   3.787  26.088  1.00  0.00           C  
ATOM   2139  OE1 GLU A 141      -6.379   3.697  27.252  1.00  0.00           O  
ATOM   2140  OE2 GLU A 141      -7.581   3.150  25.588  1.00  0.00           O1-
ATOM   2141  H   GLU A 141      -3.029   4.724  24.448  1.00  0.00           H  
ATOM   2142  HA  GLU A 141      -4.693   7.058  24.445  1.00  0.00           H  
ATOM   2143 1HB  GLU A 141      -4.272   4.904  26.559  1.00  0.00           H  
ATOM   2144 2HB  GLU A 141      -5.474   6.176  26.720  1.00  0.00           H  
ATOM   2145 1HG  GLU A 141      -6.614   5.400  24.710  1.00  0.00           H  
ATOM   2146 2HG  GLU A 141      -5.376   4.172  24.455  1.00  0.00           H  
ATOM   2147  N   VAL A 142      -2.218   7.029  26.601  1.00  0.00           N  
ATOM   2148  CA  VAL A 142      -1.434   7.897  27.471  1.00  0.00           C  
ATOM   2149  C   VAL A 142      -0.885   9.094  26.707  1.00  0.00           C  
ATOM   2150  O   VAL A 142      -0.889  10.219  27.208  1.00  0.00           O  
ATOM   2151  CB  VAL A 142      -0.265   7.112  28.097  1.00  0.00           C  
ATOM   2152  CG1 VAL A 142       0.719   8.061  28.762  1.00  0.00           C  
ATOM   2153  CG2 VAL A 142      -0.800   6.100  29.100  1.00  0.00           C  
ATOM   2154  H   VAL A 142      -1.948   6.073  26.425  1.00  0.00           H  
ATOM   2155  HA  VAL A 142      -2.092   8.275  28.255  1.00  0.00           H  
ATOM   2156  HB  VAL A 142       0.274   6.590  27.306  1.00  0.00           H  
ATOM   2157 1HG1 VAL A 142       1.538   7.489  29.198  1.00  0.00           H  
ATOM   2158 2HG1 VAL A 142       1.116   8.752  28.018  1.00  0.00           H  
ATOM   2159 3HG1 VAL A 142       0.212   8.622  29.546  1.00  0.00           H  
ATOM   2160 1HG2 VAL A 142       0.031   5.548  29.538  1.00  0.00           H  
ATOM   2161 2HG2 VAL A 142      -1.345   6.621  29.887  1.00  0.00           H  
ATOM   2162 3HG2 VAL A 142      -1.471   5.405  28.594  1.00  0.00           H  
ATOM   2163  N   ALA A 143      -0.419   8.788  25.478  1.00  0.00           N  
ATOM   2164  CA  ALA A 143       0.134   9.845  24.640  1.00  0.00           C  
ATOM   2165  C   ALA A 143      -0.918  10.900  24.319  1.00  0.00           C  
ATOM   2166  O   ALA A 143      -0.636  12.098  24.336  1.00  0.00           O  
ATOM   2167  CB  ALA A 143       0.706   9.261  23.358  1.00  0.00           C  
ATOM   2168  H   ALA A 143      -0.461   7.830  25.161  1.00  0.00           H  
ATOM   2169  HA  ALA A 143       0.936  10.333  25.195  1.00  0.00           H  
ATOM   2170 1HB  ALA A 143       1.115  10.063  22.743  1.00  0.00           H  
ATOM   2171 2HB  ALA A 143       1.498   8.552  23.603  1.00  0.00           H  
ATOM   2172 3HB  ALA A 143      -0.082   8.749  22.808  1.00  0.00           H  
ATOM   2173  N   LEU A 144      -2.131  10.387  24.029  1.00  0.00           N  
ATOM   2174  CA  LEU A 144      -3.228  11.290  23.703  1.00  0.00           C  
ATOM   2175  C   LEU A 144      -3.553  12.208  24.876  1.00  0.00           C  
ATOM   2176  O   LEU A 144      -3.801  13.399  24.693  1.00  0.00           O  
ATOM   2177  CB  LEU A 144      -4.477  10.490  23.312  1.00  0.00           C  
ATOM   2178  CG  LEU A 144      -4.325   9.576  22.089  1.00  0.00           C  
ATOM   2179  CD1 LEU A 144      -5.498   8.606  22.031  1.00  0.00           C  
ATOM   2180  CD2 LEU A 144      -4.251  10.423  20.829  1.00  0.00           C  
ATOM   2181  H   LEU A 144      -2.258   9.385  24.042  1.00  0.00           H  
ATOM   2182  HA  LEU A 144      -2.916  11.915  22.866  1.00  0.00           H  
ATOM   2183 1HB  LEU A 144      -4.768   9.867  24.157  1.00  0.00           H  
ATOM   2184 2HB  LEU A 144      -5.288  11.188  23.105  1.00  0.00           H  
ATOM   2185  HG  LEU A 144      -3.412   8.988  22.186  1.00  0.00           H  
ATOM   2186 1HD1 LEU A 144      -5.390   7.957  21.162  1.00  0.00           H  
ATOM   2187 2HD1 LEU A 144      -5.515   8.000  22.936  1.00  0.00           H  
ATOM   2188 3HD1 LEU A 144      -6.428   9.166  21.950  1.00  0.00           H  
ATOM   2189 1HD2 LEU A 144      -4.142   9.773  19.960  1.00  0.00           H  
ATOM   2190 2HD2 LEU A 144      -5.164  11.010  20.731  1.00  0.00           H  
ATOM   2191 3HD2 LEU A 144      -3.394  11.093  20.890  1.00  0.00           H  
ATOM   2192  N   GLU A 145      -3.535  11.587  26.073  1.00  0.00           N  
ATOM   2193  CA  GLU A 145      -3.827  12.354  27.278  1.00  0.00           C  
ATOM   2194  C   GLU A 145      -2.803  13.462  27.488  1.00  0.00           C  
ATOM   2195  O   GLU A 145      -3.153  14.582  27.860  1.00  0.00           O  
ATOM   2196  CB  GLU A 145      -3.856  11.434  28.500  1.00  0.00           C  
ATOM   2197  CG  GLU A 145      -5.043  10.482  28.543  1.00  0.00           C  
ATOM   2198  CD  GLU A 145      -4.996   9.541  29.715  1.00  0.00           C  
ATOM   2199  OE1 GLU A 145      -4.014   9.544  30.417  1.00  0.00           O  
ATOM   2200  OE2 GLU A 145      -5.945   8.819  29.908  1.00  0.00           O1-
ATOM   2201  H   GLU A 145      -3.319  10.601  26.113  1.00  0.00           H  
ATOM   2202  HA  GLU A 145      -4.804  12.821  27.154  1.00  0.00           H  
ATOM   2203 1HB  GLU A 145      -2.945  10.835  28.528  1.00  0.00           H  
ATOM   2204 2HB  GLU A 145      -3.878  12.037  29.409  1.00  0.00           H  
ATOM   2205 1HG  GLU A 145      -5.962  11.065  28.597  1.00  0.00           H  
ATOM   2206 2HG  GLU A 145      -5.065   9.904  27.620  1.00  0.00           H  
ATOM   2207  N   VAL A 146      -1.533  13.086  27.231  1.00  0.00           N  
ATOM   2208  CA  VAL A 146      -0.455  14.054  27.392  1.00  0.00           C  
ATOM   2209  C   VAL A 146      -0.628  15.232  26.443  1.00  0.00           C  
ATOM   2210  O   VAL A 146      -0.411  16.384  26.821  1.00  0.00           O  
ATOM   2211  CB  VAL A 146       0.907  13.385  27.135  1.00  0.00           C  
ATOM   2212  CG1 VAL A 146       1.994  14.436  26.974  1.00  0.00           C  
ATOM   2213  CG2 VAL A 146       1.240  12.433  28.273  1.00  0.00           C  
ATOM   2214  H   VAL A 146      -1.352  12.138  26.931  1.00  0.00           H  
ATOM   2215  HA  VAL A 146      -0.496  14.438  28.412  1.00  0.00           H  
ATOM   2216  HB  VAL A 146       0.857  12.829  26.198  1.00  0.00           H  
ATOM   2217 1HG1 VAL A 146       2.952  13.946  26.792  1.00  0.00           H  
ATOM   2218 2HG1 VAL A 146       1.753  15.083  26.131  1.00  0.00           H  
ATOM   2219 3HG1 VAL A 146       2.061  15.032  27.884  1.00  0.00           H  
ATOM   2220 1HG2 VAL A 146       2.205  11.963  28.084  1.00  0.00           H  
ATOM   2221 2HG2 VAL A 146       1.285  12.988  29.210  1.00  0.00           H  
ATOM   2222 3HG2 VAL A 146       0.471  11.665  28.343  1.00  0.00           H  
ATOM   2223  N   LEU A 147      -1.024  14.879  25.203  1.00  0.00           N  
ATOM   2224  CA  LEU A 147      -1.226  15.914  24.197  1.00  0.00           C  
ATOM   2225  C   LEU A 147      -2.331  16.877  24.612  1.00  0.00           C  
ATOM   2226  O   LEU A 147      -2.210  18.089  24.435  1.00  0.00           O  
ATOM   2227  CB  LEU A 147      -1.576  15.278  22.845  1.00  0.00           C  
ATOM   2228  CG  LEU A 147      -0.513  14.341  22.256  1.00  0.00           C  
ATOM   2229  CD1 LEU A 147      -1.070  13.657  21.016  1.00  0.00           C  
ATOM   2230  CD2 LEU A 147       0.740  15.138  21.925  1.00  0.00           C  
ATOM   2231  H   LEU A 147      -1.173  13.902  24.994  1.00  0.00           H  
ATOM   2232  HA  LEU A 147      -0.302  16.485  24.107  1.00  0.00           H  
ATOM   2233 1HB  LEU A 147      -2.495  14.707  22.957  1.00  0.00           H  
ATOM   2234 2HB  LEU A 147      -1.752  16.074  22.121  1.00  0.00           H  
ATOM   2235  HG  LEU A 147      -0.268  13.566  22.984  1.00  0.00           H  
ATOM   2236 1HD1 LEU A 147      -0.315  12.990  20.598  1.00  0.00           H  
ATOM   2237 2HD1 LEU A 147      -1.954  13.078  21.286  1.00  0.00           H  
ATOM   2238 3HD1 LEU A 147      -1.340  14.408  20.275  1.00  0.00           H  
ATOM   2239 1HD2 LEU A 147       1.496  14.471  21.508  1.00  0.00           H  
ATOM   2240 2HD2 LEU A 147       0.497  15.913  21.198  1.00  0.00           H  
ATOM   2241 3HD2 LEU A 147       1.127  15.602  22.832  1.00  0.00           H  
ATOM   2242  N   LEU A 148      -3.400  16.271  25.168  1.00  0.00           N  
ATOM   2243  CA  LEU A 148      -4.529  17.082  25.611  1.00  0.00           C  
ATOM   2244  C   LEU A 148      -4.093  18.121  26.634  1.00  0.00           C  
ATOM   2245  O   LEU A 148      -4.452  19.294  26.535  1.00  0.00           O  
ATOM   2246  CB  LEU A 148      -5.620  16.187  26.213  1.00  0.00           C  
ATOM   2247  CG  LEU A 148      -6.885  16.912  26.692  1.00  0.00           C  
ATOM   2248  CD1 LEU A 148      -7.512  17.663  25.526  1.00  0.00           C  
ATOM   2249  CD2 LEU A 148      -7.858  15.900  27.277  1.00  0.00           C  
ATOM   2250  H   LEU A 148      -3.400  15.266  25.267  1.00  0.00           H  
ATOM   2251  HA  LEU A 148      -4.926  17.613  24.745  1.00  0.00           H  
ATOM   2252 1HB  LEU A 148      -5.920  15.455  25.466  1.00  0.00           H  
ATOM   2253 2HB  LEU A 148      -5.200  15.655  27.066  1.00  0.00           H  
ATOM   2254  HG  LEU A 148      -6.618  17.643  27.454  1.00  0.00           H  
ATOM   2255 1HD1 LEU A 148      -8.411  18.178  25.865  1.00  0.00           H  
ATOM   2256 2HD1 LEU A 148      -6.801  18.393  25.138  1.00  0.00           H  
ATOM   2257 3HD1 LEU A 148      -7.774  16.958  24.737  1.00  0.00           H  
ATOM   2258 1HD2 LEU A 148      -8.757  16.415  27.618  1.00  0.00           H  
ATOM   2259 2HD2 LEU A 148      -8.126  15.169  26.514  1.00  0.00           H  
ATOM   2260 3HD2 LEU A 148      -7.390  15.390  28.120  1.00  0.00           H  
ATOM   2261  N   GLU A 149      -3.314  17.684  27.620  1.00  0.00           N  
ATOM   2262  CA  GLU A 149      -2.827  18.576  28.664  1.00  0.00           C  
ATOM   2263  C   GLU A 149      -2.033  19.734  28.074  1.00  0.00           C  
ATOM   2264  O   GLU A 149      -2.257  20.893  28.423  1.00  0.00           O  
ATOM   2265  CB  GLU A 149      -1.958  17.805  29.661  1.00  0.00           C  
ATOM   2266  CG  GLU A 149      -2.725  16.827  30.539  1.00  0.00           C  
ATOM   2267  CD  GLU A 149      -3.660  17.510  31.498  1.00  0.00           C  
ATOM   2268  OE1 GLU A 149      -3.188  18.218  32.356  1.00  0.00           O  
ATOM   2269  OE2 GLU A 149      -4.847  17.323  31.374  1.00  0.00           O1-
ATOM   2270  H   GLU A 149      -3.054  16.708  27.644  1.00  0.00           H  
ATOM   2271  HA  GLU A 149      -3.685  18.979  29.203  1.00  0.00           H  
ATOM   2272 1HB  GLU A 149      -1.195  17.245  29.121  1.00  0.00           H  
ATOM   2273 2HB  GLU A 149      -1.444  18.510  30.316  1.00  0.00           H  
ATOM   2274 1HG  GLU A 149      -3.303  16.159  29.901  1.00  0.00           H  
ATOM   2275 2HG  GLU A 149      -2.014  16.223  31.100  1.00  0.00           H  
ATOM   2276  N   LEU A 150      -1.109  19.433  27.184  1.00  0.00           N  
ATOM   2277  CA  LEU A 150      -0.253  20.471  26.623  1.00  0.00           C  
ATOM   2278  C   LEU A 150      -1.014  21.449  25.727  1.00  0.00           C  
ATOM   2279  O   LEU A 150      -0.561  22.569  25.490  1.00  0.00           O  
ATOM   2280  CB  LEU A 150       0.884  19.823  25.823  1.00  0.00           C  
ATOM   2281  CG  LEU A 150       1.991  20.775  25.352  1.00  0.00           C  
ATOM   2282  CD1 LEU A 150       2.631  21.446  26.560  1.00  0.00           C  
ATOM   2283  CD2 LEU A 150       3.023  19.996  24.549  1.00  0.00           C  
ATOM   2284  H   LEU A 150      -1.000  18.472  26.893  1.00  0.00           H  
ATOM   2285  HA  LEU A 150       0.178  21.044  27.445  1.00  0.00           H  
ATOM   2286 1HB  LEU A 150       1.347  19.053  26.437  1.00  0.00           H  
ATOM   2287 2HB  LEU A 150       0.459  19.347  24.938  1.00  0.00           H  
ATOM   2288  HG  LEU A 150       1.559  21.556  24.726  1.00  0.00           H  
ATOM   2289 1HD1 LEU A 150       3.418  22.123  26.225  1.00  0.00           H  
ATOM   2290 2HD1 LEU A 150       1.875  22.012  27.105  1.00  0.00           H  
ATOM   2291 3HD1 LEU A 150       3.058  20.687  27.214  1.00  0.00           H  
ATOM   2292 1HD2 LEU A 150       3.810  20.672  24.215  1.00  0.00           H  
ATOM   2293 2HD2 LEU A 150       3.457  19.216  25.174  1.00  0.00           H  
ATOM   2294 3HD2 LEU A 150       2.542  19.542  23.683  1.00  0.00           H  
ATOM   2295  N   GLY A 151      -2.170  21.022  25.230  1.00  0.00           N  
ATOM   2296  CA  GLY A 151      -2.841  21.727  24.138  1.00  0.00           C  
ATOM   2297  C   GLY A 151      -2.172  21.414  22.808  1.00  0.00           C  
ATOM   2298  O   GLY A 151      -1.895  22.313  22.015  1.00  0.00           O  
ATOM   2299  H   GLY A 151      -2.595  20.189  25.616  1.00  0.00           H  
ATOM   2300 1HA  GLY A 151      -3.891  21.435  24.106  1.00  0.00           H  
ATOM   2301 2HA  GLY A 151      -2.811  22.800  24.326  1.00  0.00           H  
ATOM   2302  N   ALA A 152      -1.920  20.129  22.579  1.00  0.00           N  
ATOM   2303  CA  ALA A 152      -1.393  19.662  21.304  1.00  0.00           C  
ATOM   2304  C   ALA A 152      -2.437  19.821  20.211  1.00  0.00           C  
ATOM   2305  O   ALA A 152      -3.618  19.544  20.422  1.00  0.00           O  
ATOM   2306  CB  ALA A 152      -0.945  18.211  21.408  1.00  0.00           C  
ATOM   2307  H   ALA A 152      -2.097  19.454  23.308  1.00  0.00           H  
ATOM   2308  HA  ALA A 152      -0.515  20.258  21.053  1.00  0.00           H  
ATOM   2309 1HB  ALA A 152      -0.562  17.879  20.444  1.00  0.00           H  
ATOM   2310 2HB  ALA A 152      -0.160  18.125  22.160  1.00  0.00           H  
ATOM   2311 3HB  ALA A 152      -1.792  17.589  21.696  1.00  0.00           H  
ATOM   2312  N   SER A 153      -2.000  20.268  19.042  1.00  0.00           N  
ATOM   2313  CA  SER A 153      -2.925  20.577  17.962  1.00  0.00           C  
ATOM   2314  C   SER A 153      -3.714  19.343  17.560  1.00  0.00           C  
ATOM   2315  O   SER A 153      -3.155  18.255  17.415  1.00  0.00           O  
ATOM   2316  CB  SER A 153      -2.171  21.121  16.765  1.00  0.00           C  
ATOM   2317  OG  SER A 153      -2.994  21.167  15.631  1.00  0.00           O  
ATOM   2318  H   SER A 153      -1.008  20.395  18.904  1.00  0.00           H  
ATOM   2319  HA  SER A 153      -3.619  21.344  18.308  1.00  0.00           H  
ATOM   2320 1HB  SER A 153      -1.803  22.121  16.991  1.00  0.00           H  
ATOM   2321 2HB  SER A 153      -1.305  20.492  16.563  1.00  0.00           H  
ATOM   2322  HG  SER A 153      -2.450  21.519  14.923  1.00  0.00           H  
ATOM   2323  N   PRO A 154      -5.019  19.513  17.378  1.00  0.00           N  
ATOM   2324  CA  PRO A 154      -5.881  18.394  17.029  1.00  0.00           C  
ATOM   2325  C   PRO A 154      -5.421  17.778  15.686  1.00  0.00           C  
ATOM   2326  O   PRO A 154      -5.893  16.712  15.287  1.00  0.00           O  
ATOM   2327  CB  PRO A 154      -7.264  19.043  16.925  1.00  0.00           C  
ATOM   2328  CG  PRO A 154      -6.975  20.470  16.603  1.00  0.00           C  
ATOM   2329  CD  PRO A 154      -5.719  20.780  17.373  1.00  0.00           C  
ATOM   2330  HA  PRO A 154      -5.808  17.642  17.816  1.00  0.00           H  
ATOM   2331 1HB  PRO A 154      -7.858  18.542  16.147  1.00  0.00           H  
ATOM   2332 2HB  PRO A 154      -7.809  18.922  17.873  1.00  0.00           H  
ATOM   2333 1HG  PRO A 154      -6.849  20.596  15.518  1.00  0.00           H  
ATOM   2334 2HG  PRO A 154      -7.822  21.106  16.901  1.00  0.00           H  
ATOM   2335 1HD  PRO A 154      -5.151  21.563  16.848  1.00  0.00           H  
ATOM   2336 2HD  PRO A 154      -5.982  21.108  18.389  1.00  0.00           H  
ATOM   2337  N   GLU A 155      -4.494  18.468  15.000  1.00  0.00           N  
ATOM   2338  CA  GLU A 155      -4.366  17.331  14.071  1.00  0.00           C  
ATOM   2339  C   GLU A 155      -3.278  16.365  14.535  1.00  0.00           C  
ATOM   2340  O   GLU A 155      -3.230  15.213  14.101  1.00  0.00           O  
ATOM   2341  CB  GLU A 155      -4.050  17.823  12.658  1.00  0.00           C  
ATOM   2342  CG  GLU A 155      -5.156  18.653  12.019  1.00  0.00           C  
ATOM   2343  CD  GLU A 155      -4.800  19.143  10.643  1.00  0.00           C  
ATOM   2344  OE1 GLU A 155      -3.684  18.937  10.231  1.00  0.00           O  
ATOM   2345  OE2 GLU A 155      -5.644  19.726  10.005  1.00  0.00           O1-
ATOM   2346  H   GLU A 155      -4.241  19.396  15.311  1.00  0.00           H  
ATOM   2347  HA  GLU A 155      -5.313  16.792  14.062  1.00  0.00           H  
ATOM   2348 1HB  GLU A 155      -3.145  18.431  12.676  1.00  0.00           H  
ATOM   2349 2HB  GLU A 155      -3.858  16.968  12.009  1.00  0.00           H  
ATOM   2350 1HG  GLU A 155      -6.059  18.046  11.953  1.00  0.00           H  
ATOM   2351 2HG  GLU A 155      -5.371  19.507  12.660  1.00  0.00           H  
ATOM   2352  N   LEU A 156      -2.378  16.811  15.429  1.00  0.00           N  
ATOM   2353  CA  LEU A 156      -1.318  15.896  15.834  1.00  0.00           C  
ATOM   2354  C   LEU A 156      -1.882  14.699  16.589  1.00  0.00           C  
ATOM   2355  O   LEU A 156      -1.454  13.564  16.381  1.00  0.00           O  
ATOM   2356  CB  LEU A 156      -0.294  16.626  16.713  1.00  0.00           C  
ATOM   2357  CG  LEU A 156       0.318  17.896  16.106  1.00  0.00           C  
ATOM   2358  CD1 LEU A 156       1.069  18.664  17.185  1.00  0.00           C  
ATOM   2359  CD2 LEU A 156       1.245  17.514  14.961  1.00  0.00           C  
ATOM   2360  H   LEU A 156      -2.465  17.752  15.787  1.00  0.00           H  
ATOM   2361  HA  LEU A 156      -0.830  15.523  14.934  1.00  0.00           H  
ATOM   2362 1HB  LEU A 156      -0.776  16.906  17.648  1.00  0.00           H  
ATOM   2363 2HB  LEU A 156       0.522  15.940  16.939  1.00  0.00           H  
ATOM   2364  HG  LEU A 156      -0.477  18.539  15.730  1.00  0.00           H  
ATOM   2365 1HD1 LEU A 156       1.503  19.565  16.754  1.00  0.00           H  
ATOM   2366 2HD1 LEU A 156       0.377  18.940  17.982  1.00  0.00           H  
ATOM   2367 3HD1 LEU A 156       1.862  18.037  17.593  1.00  0.00           H  
ATOM   2368 1HD2 LEU A 156       1.680  18.416  14.529  1.00  0.00           H  
ATOM   2369 2HD2 LEU A 156       2.041  16.872  15.336  1.00  0.00           H  
ATOM   2370 3HD2 LEU A 156       0.680  16.982  14.196  1.00  0.00           H  
ATOM   2371  N   ILE A 157      -2.856  15.018  17.466  1.00  0.00           N  
ATOM   2372  CA  ILE A 157      -3.480  13.962  18.253  1.00  0.00           C  
ATOM   2373  C   ILE A 157      -4.189  12.953  17.358  1.00  0.00           C  
ATOM   2374  O   ILE A 157      -4.115  11.746  17.587  1.00  0.00           O  
ATOM   2375  CB  ILE A 157      -4.486  14.551  19.261  1.00  0.00           C  
ATOM   2376  CG1 ILE A 157      -3.772  15.481  20.245  1.00  0.00           C  
ATOM   2377  CG2 ILE A 157      -5.207  13.437  20.004  1.00  0.00           C  
ATOM   2378  CD1 ILE A 157      -4.700  16.433  20.966  1.00  0.00           C  
ATOM   2379  H   ILE A 157      -3.134  15.984  17.562  1.00  0.00           H  
ATOM   2380  HA  ILE A 157      -2.697  13.434  18.796  1.00  0.00           H  
ATOM   2381  HB  ILE A 157      -5.220  15.156  18.730  1.00  0.00           H  
ATOM   2382 1HG1 ILE A 157      -3.246  14.887  20.991  1.00  0.00           H  
ATOM   2383 2HG1 ILE A 157      -3.028  16.071  19.713  1.00  0.00           H  
ATOM   2384 1HG2 ILE A 157      -5.913  13.869  20.712  1.00  0.00           H  
ATOM   2385 2HG2 ILE A 157      -5.745  12.812  19.291  1.00  0.00           H  
ATOM   2386 3HG2 ILE A 157      -4.481  12.828  20.542  1.00  0.00           H  
ATOM   2387 1HD1 ILE A 157      -4.122  17.060  21.646  1.00  0.00           H  
ATOM   2388 2HD1 ILE A 157      -5.213  17.063  20.240  1.00  0.00           H  
ATOM   2389 3HD1 ILE A 157      -5.434  15.864  21.536  1.00  0.00           H  
ATOM   2390  N   LYS A 158      -4.870  13.516  16.338  1.00  0.00           N  
ATOM   2391  CA  LYS A 158      -5.592  12.659  15.405  1.00  0.00           C  
ATOM   2392  C   LYS A 158      -4.643  11.726  14.666  1.00  0.00           C  
ATOM   2393  O   LYS A 158      -4.941  10.548  14.469  1.00  0.00           O  
ATOM   2394  CB  LYS A 158      -6.384  13.503  14.405  1.00  0.00           C  
ATOM   2395  CG  LYS A 158      -7.215  12.695  13.418  1.00  0.00           C  
ATOM   2396  CD  LYS A 158      -8.035  13.602  12.513  1.00  0.00           C  
ATOM   2397  CE  LYS A 158      -8.938  12.795  11.591  1.00  0.00           C  
ATOM   2398  NZ  LYS A 158      -8.157  11.965  10.634  1.00  0.00           N1+
ATOM   2399  H   LYS A 158      -4.868  14.521  16.240  1.00  0.00           H  
ATOM   2400  HA  LYS A 158      -6.286  12.044  15.978  1.00  0.00           H  
ATOM   2401 1HB  LYS A 158      -7.058  14.169  14.944  1.00  0.00           H  
ATOM   2402 2HB  LYS A 158      -5.698  14.127  13.832  1.00  0.00           H  
ATOM   2403 1HG  LYS A 158      -6.555  12.081  12.803  1.00  0.00           H  
ATOM   2404 2HG  LYS A 158      -7.889  12.035  13.964  1.00  0.00           H  
ATOM   2405 1HD  LYS A 158      -8.651  14.264  13.123  1.00  0.00           H  
ATOM   2406 2HD  LYS A 158      -7.367  14.212  11.907  1.00  0.00           H  
ATOM   2407 1HE  LYS A 158      -9.574  12.140  12.186  1.00  0.00           H  
ATOM   2408 2HE  LYS A 158      -9.579  13.471  11.026  1.00  0.00           H  
ATOM   2409 1HZ  LYS A 158      -8.791  11.447  10.042  1.00  0.00           H  
ATOM   2410 2HZ  LYS A 158      -7.577  12.564  10.063  1.00  0.00           H  
ATOM   2411 3HZ  LYS A 158      -7.573  11.320  11.147  1.00  0.00           H  
ATOM   2412  N   LYS A 159      -3.494  12.316  14.275  1.00  0.00           N  
ATOM   2413  CA  LYS A 159      -2.497  11.532  13.556  1.00  0.00           C  
ATOM   2414  C   LYS A 159      -1.979  10.383  14.414  1.00  0.00           C  
ATOM   2415  O   LYS A 159      -1.794   9.267  13.928  1.00  0.00           O  
ATOM   2416  CB  LYS A 159      -1.336  12.421  13.110  1.00  0.00           C  
ATOM   2417  CG  LYS A 159      -1.684  13.397  11.994  1.00  0.00           C  
ATOM   2418  CD  LYS A 159      -0.489  14.259  11.620  1.00  0.00           C  
ATOM   2419  CE  LYS A 159      -0.838  15.243  10.513  1.00  0.00           C  
ATOM   2420  NZ  LYS A 159       0.313  16.119  10.163  1.00  0.00           N1+
ATOM   2421  H   LYS A 159      -3.347  13.293  14.486  1.00  0.00           H  
ATOM   2422  HA  LYS A 159      -2.975  11.101  12.675  1.00  0.00           H  
ATOM   2423 1HB  LYS A 159      -0.974  13.001  13.960  1.00  0.00           H  
ATOM   2424 2HB  LYS A 159      -0.512  11.798  12.764  1.00  0.00           H  
ATOM   2425 1HG  LYS A 159      -2.011  12.842  11.113  1.00  0.00           H  
ATOM   2426 2HG  LYS A 159      -2.501  14.043  12.316  1.00  0.00           H  
ATOM   2427 1HD  LYS A 159      -0.152  14.815  12.497  1.00  0.00           H  
ATOM   2428 2HD  LYS A 159       0.329  13.621  11.281  1.00  0.00           H  
ATOM   2429 1HE  LYS A 159      -1.145  14.695   9.623  1.00  0.00           H  
ATOM   2430 2HE  LYS A 159      -1.671  15.869  10.832  1.00  0.00           H  
ATOM   2431 1HZ  LYS A 159       0.040  16.757   9.428  1.00  0.00           H  
ATOM   2432 2HZ  LYS A 159       0.594  16.647  10.978  1.00  0.00           H  
ATOM   2433 3HZ  LYS A 159       1.085  15.552   9.848  1.00  0.00           H  
ATOM   2434  N   LEU A 160      -1.759  10.721  15.701  1.00  0.00           N  
ATOM   2435  CA  LEU A 160      -1.262   9.712  16.628  1.00  0.00           C  
ATOM   2436  C   LEU A 160      -2.252   8.564  16.775  1.00  0.00           C  
ATOM   2437  O   LEU A 160      -1.861   7.397  16.815  1.00  0.00           O  
ATOM   2438  CB  LEU A 160      -0.992  10.341  18.001  1.00  0.00           C  
ATOM   2439  CG  LEU A 160      -0.173   9.485  18.976  1.00  0.00           C  
ATOM   2440  CD1 LEU A 160      -1.112   8.616  19.802  1.00  0.00           C  
ATOM   2441  CD2 LEU A 160       0.817   8.633  18.195  1.00  0.00           C  
ATOM   2442  H   LEU A 160      -1.942  11.669  15.999  1.00  0.00           H  
ATOM   2443  HA  LEU A 160      -0.336   9.305  16.222  1.00  0.00           H  
ATOM   2444 1HB  LEU A 160      -0.458  11.279  17.855  1.00  0.00           H  
ATOM   2445 2HB  LEU A 160      -1.948  10.562  18.477  1.00  0.00           H  
ATOM   2446  HG  LEU A 160       0.370  10.134  19.663  1.00  0.00           H  
ATOM   2447 1HD1 LEU A 160      -0.530   8.008  20.494  1.00  0.00           H  
ATOM   2448 2HD1 LEU A 160      -1.795   9.251  20.364  1.00  0.00           H  
ATOM   2449 3HD1 LEU A 160      -1.682   7.966  19.138  1.00  0.00           H  
ATOM   2450 1HD2 LEU A 160       1.400   8.025  18.888  1.00  0.00           H  
ATOM   2451 2HD2 LEU A 160       0.275   7.982  17.509  1.00  0.00           H  
ATOM   2452 3HD2 LEU A 160       1.487   9.280  17.629  1.00  0.00           H  
ATOM   2453  N   ALA A 161      -3.539   8.961  16.851  1.00  0.00           N  
ATOM   2454  CA  ALA A 161      -4.587   7.958  16.992  1.00  0.00           C  
ATOM   2455  C   ALA A 161      -4.622   7.024  15.789  1.00  0.00           C  
ATOM   2456  O   ALA A 161      -4.787   5.813  15.935  1.00  0.00           O  
ATOM   2457  CB  ALA A 161      -5.941   8.629  17.180  1.00  0.00           C  
ATOM   2458  H   ALA A 161      -3.752   9.947  16.809  1.00  0.00           H  
ATOM   2459  HA  ALA A 161      -4.365   7.358  17.874  1.00  0.00           H  
ATOM   2460 1HB  ALA A 161      -6.713   7.867  17.284  1.00  0.00           H  
ATOM   2461 2HB  ALA A 161      -5.918   9.248  18.076  1.00  0.00           H  
ATOM   2462 3HB  ALA A 161      -6.160   9.253  16.314  1.00  0.00           H  
ATOM   2463  N   GLU A 162      -4.458   7.653  14.607  1.00  0.00           N  
ATOM   2464  CA  GLU A 162      -4.470   6.872  13.376  1.00  0.00           C  
ATOM   2465  C   GLU A 162      -3.327   5.865  13.351  1.00  0.00           C  
ATOM   2466  O   GLU A 162      -3.506   4.720  12.935  1.00  0.00           O  
ATOM   2467  CB  GLU A 162      -4.376   7.795  12.159  1.00  0.00           C  
ATOM   2468  CG  GLU A 162      -5.621   8.634  11.908  1.00  0.00           C  
ATOM   2469  CD  GLU A 162      -5.462   9.583  10.753  1.00  0.00           C  
ATOM   2470  OE1 GLU A 162      -4.379   9.676  10.228  1.00  0.00           O  
ATOM   2471  OE2 GLU A 162      -6.427  10.218  10.396  1.00  0.00           O1-
ATOM   2472  H   GLU A 162      -4.330   8.654  14.597  1.00  0.00           H  
ATOM   2473  HA  GLU A 162      -5.407   6.316  13.336  1.00  0.00           H  
ATOM   2474 1HB  GLU A 162      -3.532   8.475  12.282  1.00  0.00           H  
ATOM   2475 2HB  GLU A 162      -4.188   7.199  11.265  1.00  0.00           H  
ATOM   2476 1HG  GLU A 162      -6.460   7.969  11.705  1.00  0.00           H  
ATOM   2477 2HG  GLU A 162      -5.851   9.200  12.809  1.00  0.00           H  
ATOM   2478  N   THR A 163      -2.159   6.354  13.818  1.00  0.00           N  
ATOM   2479  CA  THR A 163      -0.986   5.489  13.850  1.00  0.00           C  
ATOM   2480  C   THR A 163      -1.208   4.292  14.766  1.00  0.00           C  
ATOM   2481  O   THR A 163      -0.826   3.169  14.438  1.00  0.00           O  
ATOM   2482  CB  THR A 163       0.262   6.266  14.307  1.00  0.00           C  
ATOM   2483  CG2 THR A 163       1.469   5.343  14.379  1.00  0.00           C  
ATOM   2484  OG1 THR A 163       0.533   7.329  13.384  1.00  0.00           O  
ATOM   2485  H   THR A 163      -2.120   7.312  14.137  1.00  0.00           H  
ATOM   2486  HA  THR A 163      -0.816   5.111  12.841  1.00  0.00           H  
ATOM   2487  HB  THR A 163       0.083   6.697  15.292  1.00  0.00           H  
ATOM   2488  HG1 THR A 163      -0.202   7.948  13.385  1.00  0.00           H  
ATOM   2489 1HG2 THR A 163       2.342   5.909  14.705  1.00  0.00           H  
ATOM   2490 2HG2 THR A 163       1.271   4.541  15.089  1.00  0.00           H  
ATOM   2491 3HG2 THR A 163       1.660   4.917  13.395  1.00  0.00           H  
ATOM   2492  N   ALA A 164      -1.840   4.598  15.917  1.00  0.00           N  
ATOM   2493  CA  ALA A 164      -2.115   3.542  16.883  1.00  0.00           C  
ATOM   2494  C   ALA A 164      -3.040   2.484  16.294  1.00  0.00           C  
ATOM   2495  O   ALA A 164      -2.840   1.287  16.498  1.00  0.00           O  
ATOM   2496  CB  ALA A 164      -2.721   4.126  18.151  1.00  0.00           C  
ATOM   2497  H   ALA A 164      -2.112   5.556  16.090  1.00  0.00           H  
ATOM   2498  HA  ALA A 164      -1.171   3.058  17.133  1.00  0.00           H  
ATOM   2499 1HB  ALA A 164      -2.920   3.324  18.862  1.00  0.00           H  
ATOM   2500 2HB  ALA A 164      -2.023   4.837  18.593  1.00  0.00           H  
ATOM   2501 3HB  ALA A 164      -3.651   4.635  17.908  1.00  0.00           H  
ATOM   2502  N   GLU A 165      -4.050   2.993  15.559  1.00  0.00           N  
ATOM   2503  CA  GLU A 165      -5.008   2.086  14.937  1.00  0.00           C  
ATOM   2504  C   GLU A 165      -4.324   1.170  13.931  1.00  0.00           C  
ATOM   2505  O   GLU A 165      -4.620  -0.023  13.861  1.00  0.00           O  
ATOM   2506  CB  GLU A 165      -6.122   2.877  14.248  1.00  0.00           C  
ATOM   2507  CG  GLU A 165      -7.069   3.590  15.202  1.00  0.00           C  
ATOM   2508  CD  GLU A 165      -8.101   4.420  14.489  1.00  0.00           C  
ATOM   2509  OE1 GLU A 165      -8.018   4.536  13.290  1.00  0.00           O  
ATOM   2510  OE2 GLU A 165      -8.974   4.939  15.145  1.00  0.00           O1-
ATOM   2511  H   GLU A 165      -4.125   3.995  15.453  1.00  0.00           H  
ATOM   2512  HA  GLU A 165      -5.439   1.461  15.719  1.00  0.00           H  
ATOM   2513 1HB  GLU A 165      -5.681   3.627  13.591  1.00  0.00           H  
ATOM   2514 2HB  GLU A 165      -6.714   2.205  13.627  1.00  0.00           H  
ATOM   2515 1HG  GLU A 165      -7.578   2.847  15.815  1.00  0.00           H  
ATOM   2516 2HG  GLU A 165      -6.488   4.231  15.863  1.00  0.00           H  
ATOM   2517  N   GLU A 166      -3.404   1.791  13.166  1.00  0.00           N  
ATOM   2518  CA  GLU A 166      -2.676   1.025  12.161  1.00  0.00           C  
ATOM   2519  C   GLU A 166      -1.848  -0.079  12.805  1.00  0.00           C  
ATOM   2520  O   GLU A 166      -1.790  -1.200  12.299  1.00  0.00           O  
ATOM   2521  CB  GLU A 166      -1.769   1.947  11.343  1.00  0.00           C  
ATOM   2522  CG  GLU A 166      -2.510   2.895  10.412  1.00  0.00           C  
ATOM   2523  CD  GLU A 166      -1.592   3.837   9.683  1.00  0.00           C  
ATOM   2524  OE1 GLU A 166      -0.420   3.837   9.973  1.00  0.00           O  
ATOM   2525  OE2 GLU A 166      -2.064   4.558   8.836  1.00  0.00           O1-
ATOM   2526  H   GLU A 166      -3.236   2.778  13.302  1.00  0.00           H  
ATOM   2527  HA  GLU A 166      -3.404   0.556  11.499  1.00  0.00           H  
ATOM   2528 1HB  GLU A 166      -1.157   2.548  12.016  1.00  0.00           H  
ATOM   2529 2HB  GLU A 166      -1.091   1.344  10.736  1.00  0.00           H  
ATOM   2530 1HG  GLU A 166      -3.066   2.310   9.680  1.00  0.00           H  
ATOM   2531 2HG  GLU A 166      -3.227   3.472  10.995  1.00  0.00           H  
ATOM   2532  N   ALA A 167      -1.219   0.301  13.937  1.00  0.00           N  
ATOM   2533  CA  ALA A 167      -0.394  -0.665  14.652  1.00  0.00           C  
ATOM   2534  C   ALA A 167      -1.225  -1.844  15.140  1.00  0.00           C  
ATOM   2535  O   ALA A 167      -0.794  -2.996  15.060  1.00  0.00           O  
ATOM   2536  CB  ALA A 167       0.311   0.006  15.823  1.00  0.00           C  
ATOM   2537  H   ALA A 167      -1.332   1.248  14.267  1.00  0.00           H  
ATOM   2538  HA  ALA A 167       0.356  -1.048  13.960  1.00  0.00           H  
ATOM   2539 1HB  ALA A 167       0.923  -0.728  16.347  1.00  0.00           H  
ATOM   2540 2HB  ALA A 167       0.946   0.810  15.452  1.00  0.00           H  
ATOM   2541 3HB  ALA A 167      -0.430   0.415  16.507  1.00  0.00           H  
ATOM   2542  N   LEU A 168      -2.426  -1.494  15.643  1.00  0.00           N  
ATOM   2543  CA  LEU A 168      -3.320  -2.531  16.145  1.00  0.00           C  
ATOM   2544  C   LEU A 168      -3.719  -3.497  15.036  1.00  0.00           C  
ATOM   2545  O   LEU A 168      -3.772  -4.708  15.245  1.00  0.00           O  
ATOM   2546  CB  LEU A 168      -4.576  -1.898  16.757  1.00  0.00           C  
ATOM   2547  CG  LEU A 168      -4.367  -1.150  18.080  1.00  0.00           C  
ATOM   2548  CD1 LEU A 168      -5.658  -0.447  18.476  1.00  0.00           C  
ATOM   2549  CD2 LEU A 168      -3.929  -2.134  19.155  1.00  0.00           C  
ATOM   2550  H   LEU A 168      -2.684  -0.518  15.665  1.00  0.00           H  
ATOM   2551  HA  LEU A 168      -2.787  -3.100  16.907  1.00  0.00           H  
ATOM   2552 1HB  LEU A 168      -4.993  -1.193  16.040  1.00  0.00           H  
ATOM   2553 2HB  LEU A 168      -5.311  -2.683  16.932  1.00  0.00           H  
ATOM   2554  HG  LEU A 168      -3.598  -0.388  17.950  1.00  0.00           H  
ATOM   2555 1HD1 LEU A 168      -5.509   0.084  19.415  1.00  0.00           H  
ATOM   2556 2HD1 LEU A 168      -5.937   0.265  17.698  1.00  0.00           H  
ATOM   2557 3HD1 LEU A 168      -6.451  -1.183  18.597  1.00  0.00           H  
ATOM   2558 1HD2 LEU A 168      -3.779  -1.602  20.095  1.00  0.00           H  
ATOM   2559 2HD2 LEU A 168      -4.697  -2.896  19.287  1.00  0.00           H  
ATOM   2560 3HD2 LEU A 168      -2.994  -2.609  18.854  1.00  0.00           H  
ATOM   2561  N   GLU A 169      -3.993  -2.893  13.861  1.00  0.00           N  
ATOM   2562  CA  GLU A 169      -4.386  -3.706  12.716  1.00  0.00           C  
ATOM   2563  C   GLU A 169      -3.277  -4.672  12.319  1.00  0.00           C  
ATOM   2564  O   GLU A 169      -3.535  -5.832  12.001  1.00  0.00           O  
ATOM   2565  CB  GLU A 169      -4.750  -2.814  11.528  1.00  0.00           C  
ATOM   2566  CG  GLU A 169      -6.041  -2.027  11.703  1.00  0.00           C  
ATOM   2567  CD  GLU A 169      -6.324  -1.103  10.552  1.00  0.00           C  
ATOM   2568  OE1 GLU A 169      -5.488  -0.985   9.689  1.00  0.00           O  
ATOM   2569  OE2 GLU A 169      -7.379  -0.514  10.534  1.00  0.00           O1-
ATOM   2570  H   GLU A 169      -3.919  -1.889  13.795  1.00  0.00           H  
ATOM   2571  HA  GLU A 169      -5.256  -4.298  13.005  1.00  0.00           H  
ATOM   2572 1HB  GLU A 169      -3.945  -2.100  11.349  1.00  0.00           H  
ATOM   2573 2HB  GLU A 169      -4.850  -3.425  10.631  1.00  0.00           H  
ATOM   2574 1HG  GLU A 169      -6.870  -2.727  11.804  1.00  0.00           H  
ATOM   2575 2HG  GLU A 169      -5.978  -1.447  12.622  1.00  0.00           H  
ATOM   2576  N   ALA A 170      -2.043  -4.127  12.354  1.00  0.00           N  
ATOM   2577  CA  ALA A 170      -0.892  -4.946  11.997  1.00  0.00           C  
ATOM   2578  C   ALA A 170      -0.738  -6.125  12.948  1.00  0.00           C  
ATOM   2579  O   ALA A 170      -0.440  -7.242  12.525  1.00  0.00           O  
ATOM   2580  CB  ALA A 170       0.376  -4.104  11.989  1.00  0.00           C  
ATOM   2581  H   ALA A 170      -1.940  -3.161  12.630  1.00  0.00           H  
ATOM   2582  HA  ALA A 170      -1.057  -5.343  10.995  1.00  0.00           H  
ATOM   2583 1HB  ALA A 170       1.227  -4.730  11.721  1.00  0.00           H  
ATOM   2584 2HB  ALA A 170       0.273  -3.299  11.262  1.00  0.00           H  
ATOM   2585 3HB  ALA A 170       0.536  -3.679  12.979  1.00  0.00           H  
ATOM   2586  N   ILE A 171      -0.955  -5.813  14.242  1.00  0.00           N  
ATOM   2587  CA  ILE A 171      -0.840  -6.854  15.257  1.00  0.00           C  
ATOM   2588  C   ILE A 171      -1.863  -7.960  15.029  1.00  0.00           C  
ATOM   2589  O   ILE A 171      -1.553  -9.143  15.168  1.00  0.00           O  
ATOM   2590  CB  ILE A 171      -1.022  -6.268  16.668  1.00  0.00           C  
ATOM   2591  CG1 ILE A 171       0.079  -5.248  16.969  1.00  0.00           C  
ATOM   2592  CG2 ILE A 171      -1.023  -7.377  17.708  1.00  0.00           C  
ATOM   2593  CD1 ILE A 171      -0.175  -4.424  18.212  1.00  0.00           C  
ATOM   2594  H   ILE A 171      -1.193  -4.862  14.485  1.00  0.00           H  
ATOM   2595  HA  ILE A 171       0.153  -7.296  15.177  1.00  0.00           H  
ATOM   2596  HB  ILE A 171      -1.970  -5.733  16.720  1.00  0.00           H  
ATOM   2597 1HG1 ILE A 171       1.030  -5.765  17.090  1.00  0.00           H  
ATOM   2598 2HG1 ILE A 171       0.184  -4.566  16.125  1.00  0.00           H  
ATOM   2599 1HG2 ILE A 171      -1.152  -6.945  18.701  1.00  0.00           H  
ATOM   2600 2HG2 ILE A 171      -1.841  -8.067  17.504  1.00  0.00           H  
ATOM   2601 3HG2 ILE A 171      -0.076  -7.915  17.668  1.00  0.00           H  
ATOM   2602 1HD1 ILE A 171       0.648  -3.725  18.358  1.00  0.00           H  
ATOM   2603 2HD1 ILE A 171      -1.107  -3.870  18.097  1.00  0.00           H  
ATOM   2604 3HD1 ILE A 171      -0.247  -5.083  19.076  1.00  0.00           H  
ATOM   2605  N   ALA A 172      -3.083  -7.508  14.675  1.00  0.00           N  
ATOM   2606  CA  ALA A 172      -4.154  -8.466  14.427  1.00  0.00           C  
ATOM   2607  C   ALA A 172      -3.812  -9.382  13.259  1.00  0.00           C  
ATOM   2608  O   ALA A 172      -4.063 -10.586  13.309  1.00  0.00           O  
ATOM   2609  CB  ALA A 172      -5.464  -7.739  14.162  1.00  0.00           C  
ATOM   2610  H   ALA A 172      -3.233  -6.513  14.588  1.00  0.00           H  
ATOM   2611  HA  ALA A 172      -4.268  -9.085  15.316  1.00  0.00           H  
ATOM   2612 1HB  ALA A 172      -6.254  -8.468  13.979  1.00  0.00           H  
ATOM   2613 2HB  ALA A 172      -5.725  -7.133  15.030  1.00  0.00           H  
ATOM   2614 3HB  ALA A 172      -5.354  -7.096  13.291  1.00  0.00           H  
ATOM   2615  N   LYS A 173      -3.234  -8.747  12.219  1.00  0.00           N  
ATOM   2616  CA  LYS A 173      -2.856  -9.512  11.037  1.00  0.00           C  
ATOM   2617  C   LYS A 173      -1.893 -10.636  11.393  1.00  0.00           C  
ATOM   2618  O   LYS A 173      -1.925 -11.710  10.790  1.00  0.00           O  
ATOM   2619  CB  LYS A 173      -2.230  -8.596   9.984  1.00  0.00           C  
ATOM   2620  CG  LYS A 173      -3.211  -7.640   9.317  1.00  0.00           C  
ATOM   2621  CD  LYS A 173      -2.512  -6.753   8.299  1.00  0.00           C  
ATOM   2622  CE  LYS A 173      -3.489  -5.792   7.638  1.00  0.00           C  
ATOM   2623  NZ  LYS A 173      -2.813  -4.890   6.665  1.00  0.00           N1+
ATOM   2624  H   LYS A 173      -3.073  -7.752  12.278  1.00  0.00           H  
ATOM   2625  HA  LYS A 173      -3.757  -9.963  10.623  1.00  0.00           H  
ATOM   2626 1HB  LYS A 173      -1.442  -7.999  10.444  1.00  0.00           H  
ATOM   2627 2HB  LYS A 173      -1.769  -9.201   9.203  1.00  0.00           H  
ATOM   2628 1HG  LYS A 173      -3.991  -8.213   8.814  1.00  0.00           H  
ATOM   2629 2HG  LYS A 173      -3.679  -7.011  10.074  1.00  0.00           H  
ATOM   2630 1HD  LYS A 173      -1.729  -6.178   8.793  1.00  0.00           H  
ATOM   2631 2HD  LYS A 173      -2.053  -7.374   7.530  1.00  0.00           H  
ATOM   2632 1HE  LYS A 173      -4.259  -6.358   7.115  1.00  0.00           H  
ATOM   2633 2HE  LYS A 173      -3.974  -5.183   8.401  1.00  0.00           H  
ATOM   2634 1HZ  LYS A 173      -3.493  -4.270   6.251  1.00  0.00           H  
ATOM   2635 2HZ  LYS A 173      -2.109  -4.346   7.144  1.00  0.00           H  
ATOM   2636 3HZ  LYS A 173      -2.376  -5.443   5.942  1.00  0.00           H  
ATOM   2637  N   LEU A 174      -1.023 -10.421  12.366  1.00  0.00           N  
ATOM   2638  CA  LEU A 174      -0.351 -11.569  12.996  1.00  0.00           C  
ATOM   2639  C   LEU A 174      -1.234 -12.419  13.936  1.00  0.00           C  
ATOM   2640  O   LEU A 174      -1.145 -13.647  13.946  1.00  0.00           O  
ATOM   2641  CB  LEU A 174       0.863 -11.064  13.784  1.00  0.00           C  
ATOM   2642  CG  LEU A 174       1.720 -12.147  14.453  1.00  0.00           C  
ATOM   2643  CD1 LEU A 174       2.244 -13.107  13.394  1.00  0.00           C  
ATOM   2644  CD2 LEU A 174       2.864 -11.492  15.213  1.00  0.00           C  
ATOM   2645  H   LEU A 174      -0.836  -9.472  12.657  1.00  0.00           H  
ATOM   2646  HA  LEU A 174      -0.010 -12.245  12.212  1.00  0.00           H  
ATOM   2647 1HB  LEU A 174       1.507 -10.503  13.109  1.00  0.00           H  
ATOM   2648 2HB  LEU A 174       0.515 -10.388  14.566  1.00  0.00           H  
ATOM   2649  HG  LEU A 174       1.105 -12.720  15.148  1.00  0.00           H  
ATOM   2650 1HD1 LEU A 174       2.852 -13.876  13.870  1.00  0.00           H  
ATOM   2651 2HD1 LEU A 174       1.404 -13.575  12.881  1.00  0.00           H  
ATOM   2652 3HD1 LEU A 174       2.850 -12.558  12.675  1.00  0.00           H  
ATOM   2653 1HD2 LEU A 174       3.472 -12.262  15.689  1.00  0.00           H  
ATOM   2654 2HD2 LEU A 174       3.481 -10.920  14.519  1.00  0.00           H  
ATOM   2655 3HD2 LEU A 174       2.461 -10.825  15.975  1.00  0.00           H  
ATOM   2656  N   GLY A 175      -2.089 -11.766  14.725  1.00  0.00           N  
ATOM   2657  CA  GLY A 175      -2.644 -12.377  15.947  1.00  0.00           C  
ATOM   2658  C   GLY A 175      -3.615 -13.516  15.654  1.00  0.00           C  
ATOM   2659  O   GLY A 175      -4.288 -13.523  14.623  1.00  0.00           O  
ATOM   2660  H   GLY A 175      -2.365 -10.826  14.480  1.00  0.00           H  
ATOM   2661 1HA  GLY A 175      -1.831 -12.759  16.565  1.00  0.00           H  
ATOM   2662 2HA  GLY A 175      -3.161 -11.617  16.531  1.00  0.00           H  
ATOM   2663  N   GLY A 176      -3.679 -14.478  16.575  1.00  0.00           N  
ATOM   2664  CA  GLY A 176      -4.576 -15.616  16.437  1.00  0.00           C  
ATOM   2665  C   GLY A 176      -6.007 -15.140  16.334  1.00  0.00           C  
ATOM   2666  O   GLY A 176      -6.409 -14.201  17.021  1.00  0.00           O  
ATOM   2667  H   GLY A 176      -3.088 -14.416  17.392  1.00  0.00           H  
ATOM   2668 1HA  GLY A 176      -4.303 -16.188  15.550  1.00  0.00           H  
ATOM   2669 2HA  GLY A 176      -4.459 -16.278  17.295  1.00  0.00           H  
ATOM   2670  N   GLU A 177      -6.770 -15.791  15.473  1.00  0.00           N  
ATOM   2671  CA  GLU A 177      -8.064 -15.274  15.072  1.00  0.00           C  
ATOM   2672  C   GLU A 177      -9.017 -15.136  16.255  1.00  0.00           C  
ATOM   2673  O   GLU A 177      -9.911 -14.291  16.249  1.00  0.00           O  
ATOM   2674  CB  GLU A 177      -8.685 -16.184  14.010  1.00  0.00           C  
ATOM   2675  CG  GLU A 177      -7.923 -16.223  12.692  1.00  0.00           C  
ATOM   2676  CD  GLU A 177      -6.774 -17.192  12.710  1.00  0.00           C  
ATOM   2677  OE1 GLU A 177      -6.568 -17.823  13.718  1.00  0.00           O  
ATOM   2678  OE2 GLU A 177      -6.100 -17.301  11.712  1.00  0.00           O1-
ATOM   2679  H   GLU A 177      -6.443 -16.665  15.090  1.00  0.00           H  
ATOM   2680  HA  GLU A 177      -7.922 -14.285  14.633  1.00  0.00           H  
ATOM   2681 1HB  GLU A 177      -8.743 -17.203  14.392  1.00  0.00           H  
ATOM   2682 2HB  GLU A 177      -9.702 -15.854  13.798  1.00  0.00           H  
ATOM   2683 1HG  GLU A 177      -8.611 -16.506  11.896  1.00  0.00           H  
ATOM   2684 2HG  GLU A 177      -7.548 -15.224  12.472  1.00  0.00           H  
ATOM   2685  N   GLU A 178      -8.828 -15.967  17.276  1.00  0.00           N  
ATOM   2686  CA  GLU A 178      -9.759 -16.008  18.398  1.00  0.00           C  
ATOM   2687  C   GLU A 178      -9.825 -14.665  19.118  1.00  0.00           C  
ATOM   2688  O   GLU A 178     -10.901 -14.091  19.285  1.00  0.00           O  
ATOM   2689  CB  GLU A 178      -9.354 -17.106  19.385  1.00  0.00           C  
ATOM   2690  CG  GLU A 178     -10.287 -17.254  20.578  1.00  0.00           C  
ATOM   2691  CD  GLU A 178      -9.873 -18.356  21.512  1.00  0.00           C  
ATOM   2692  OE1 GLU A 178      -8.895 -19.009  21.232  1.00  0.00           O  
ATOM   2693  OE2 GLU A 178     -10.533 -18.546  22.505  1.00  0.00           O1-
ATOM   2694  H   GLU A 178      -8.024 -16.579  17.270  1.00  0.00           H  
ATOM   2695  HA  GLU A 178     -10.752 -16.245  18.015  1.00  0.00           H  
ATOM   2696 1HB  GLU A 178      -9.317 -18.064  18.867  1.00  0.00           H  
ATOM   2697 2HB  GLU A 178      -8.353 -16.900  19.766  1.00  0.00           H  
ATOM   2698 1HG  GLU A 178     -10.307 -16.314  21.129  1.00  0.00           H  
ATOM   2699 2HG  GLU A 178     -11.295 -17.452  20.215  1.00  0.00           H  
ATOM   2700  N   LEU A 179      -8.669 -14.156  19.549  1.00  0.00           N  
ATOM   2701  CA  LEU A 179      -7.825 -13.082  20.074  1.00  0.00           C  
ATOM   2702  C   LEU A 179      -8.168 -11.810  19.355  1.00  0.00           C  
ATOM   2703  O   LEU A 179      -7.997 -10.716  19.892  1.00  0.00           O  
ATOM   2704  CB  LEU A 179      -6.336 -13.401  19.890  1.00  0.00           C  
ATOM   2705  CG  LEU A 179      -5.630 -14.010  21.109  1.00  0.00           C  
ATOM   2706  CD1 LEU A 179      -6.257 -15.358  21.438  1.00  0.00           C  
ATOM   2707  CD2 LEU A 179      -4.145 -14.153  20.817  1.00  0.00           C  
ATOM   2708  H   LEU A 179      -7.850 -14.746  19.570  1.00  0.00           H  
ATOM   2709  HA  LEU A 179      -8.017 -12.982  21.143  1.00  0.00           H  
ATOM   2710 1HB  LEU A 179      -6.231 -14.102  19.063  1.00  0.00           H  
ATOM   2711 2HB  LEU A 179      -5.812 -12.482  19.629  1.00  0.00           H  
ATOM   2712  HG  LEU A 179      -5.769 -13.358  21.973  1.00  0.00           H  
ATOM   2713 1HD1 LEU A 179      -5.756 -15.790  22.305  1.00  0.00           H  
ATOM   2714 2HD1 LEU A 179      -7.315 -15.223  21.662  1.00  0.00           H  
ATOM   2715 3HD1 LEU A 179      -6.148 -16.027  20.585  1.00  0.00           H  
ATOM   2716 1HD2 LEU A 179      -3.644 -14.585  21.684  1.00  0.00           H  
ATOM   2717 2HD2 LEU A 179      -4.004 -14.806  19.955  1.00  0.00           H  
ATOM   2718 3HD2 LEU A 179      -3.719 -13.173  20.602  1.00  0.00           H  
ATOM   2719  N   ALA A 180      -8.633 -12.051  18.177  1.00  0.00           N  
ATOM   2720  CA  ALA A 180      -8.925 -11.093  17.117  1.00  0.00           C  
ATOM   2721  C   ALA A 180     -10.029 -10.131  17.534  1.00  0.00           C  
ATOM   2722  O   ALA A 180      -9.907  -8.918  17.357  1.00  0.00           O  
ATOM   2723  CB  ALA A 180      -9.312 -11.821  15.838  1.00  0.00           C  
ATOM   2724  H   ALA A 180      -8.834 -13.006  17.913  1.00  0.00           H  
ATOM   2725  HA  ALA A 180      -8.024 -10.509  16.931  1.00  0.00           H  
ATOM   2726 1HB  ALA A 180      -9.527 -11.092  15.056  1.00  0.00           H  
ATOM   2727 2HB  ALA A 180      -8.490 -12.462  15.521  1.00  0.00           H  
ATOM   2728 3HB  ALA A 180     -10.197 -12.430  16.019  1.00  0.00           H  
ATOM   2729  N   GLU A 181     -11.098 -10.736  18.089  1.00  0.00           N  
ATOM   2730  CA  GLU A 181     -12.227  -9.926  18.533  1.00  0.00           C  
ATOM   2731  C   GLU A 181     -11.811  -8.958  19.634  1.00  0.00           C  
ATOM   2732  O   GLU A 181     -12.223  -7.799  19.642  1.00  0.00           O  
ATOM   2733  CB  GLU A 181     -13.364 -10.821  19.029  1.00  0.00           C  
ATOM   2734  CG  GLU A 181     -14.616 -10.068  19.455  1.00  0.00           C  
ATOM   2735  CD  GLU A 181     -15.738 -10.982  19.865  1.00  0.00           C  
ATOM   2736  OE1 GLU A 181     -15.559 -12.175  19.803  1.00  0.00           O  
ATOM   2737  OE2 GLU A 181     -16.773 -10.487  20.243  1.00  0.00           O1-
ATOM   2738  H   GLU A 181     -11.098 -11.741  18.189  1.00  0.00           H  
ATOM   2739  HA  GLU A 181     -12.574  -9.337  17.684  1.00  0.00           H  
ATOM   2740 1HB  GLU A 181     -13.646 -11.522  18.244  1.00  0.00           H  
ATOM   2741 2HB  GLU A 181     -13.020 -11.406  19.883  1.00  0.00           H  
ATOM   2742 1HG  GLU A 181     -14.370  -9.416  20.292  1.00  0.00           H  
ATOM   2743 2HG  GLU A 181     -14.949  -9.442  18.628  1.00  0.00           H  
ATOM   2744  N   GLU A 182     -10.980  -9.499  20.549  1.00  0.00           N  
ATOM   2745  CA  GLU A 182     -10.507  -8.677  21.656  1.00  0.00           C  
ATOM   2746  C   GLU A 182      -9.686  -7.496  21.154  1.00  0.00           C  
ATOM   2747  O   GLU A 182      -9.819  -6.379  21.654  1.00  0.00           O  
ATOM   2748  CB  GLU A 182      -9.671  -9.516  22.625  1.00  0.00           C  
ATOM   2749  CG  GLU A 182     -10.468 -10.545  23.414  1.00  0.00           C  
ATOM   2750  CD  GLU A 182     -11.464  -9.921  24.352  1.00  0.00           C  
ATOM   2751  OE1 GLU A 182     -11.150  -8.911  24.933  1.00  0.00           O  
ATOM   2752  OE2 GLU A 182     -12.540 -10.455  24.485  1.00  0.00           O1-
ATOM   2753  H   GLU A 182     -10.702 -10.464  20.450  1.00  0.00           H  
ATOM   2754  HA  GLU A 182     -11.377  -8.282  22.180  1.00  0.00           H  
ATOM   2755 1HB  GLU A 182      -8.896 -10.046  22.072  1.00  0.00           H  
ATOM   2756 2HB  GLU A 182      -9.173  -8.861  23.338  1.00  0.00           H  
ATOM   2757 1HG  GLU A 182     -11.000 -11.191  22.715  1.00  0.00           H  
ATOM   2758 2HG  GLU A 182      -9.778 -11.165  23.985  1.00  0.00           H  
ATOM   2759  N   ILE A 183      -8.843  -7.807  20.148  1.00  0.00           N  
ATOM   2760  CA  ILE A 183      -8.000  -6.765  19.575  1.00  0.00           C  
ATOM   2761  C   ILE A 183      -8.841  -5.662  18.944  1.00  0.00           C  
ATOM   2762  O   ILE A 183      -8.537  -4.478  19.087  1.00  0.00           O  
ATOM   2763  CB  ILE A 183      -7.044  -7.350  18.520  1.00  0.00           C  
ATOM   2764  CG1 ILE A 183      -6.013  -8.266  19.183  1.00  0.00           C  
ATOM   2765  CG2 ILE A 183      -6.353  -6.233  17.752  1.00  0.00           C  
ATOM   2766  CD1 ILE A 183      -5.213  -9.097  18.205  1.00  0.00           C  
ATOM   2767  H   ILE A 183      -8.811  -8.759  19.810  1.00  0.00           H  
ATOM   2768  HA  ILE A 183      -7.417  -6.320  20.381  1.00  0.00           H  
ATOM   2769  HB  ILE A 183      -7.607  -7.965  17.820  1.00  0.00           H  
ATOM   2770 1HG1 ILE A 183      -5.318  -7.666  19.771  1.00  0.00           H  
ATOM   2771 2HG1 ILE A 183      -6.518  -8.944  19.872  1.00  0.00           H  
ATOM   2772 1HG2 ILE A 183      -5.680  -6.665  17.011  1.00  0.00           H  
ATOM   2773 2HG2 ILE A 183      -7.100  -5.620  17.251  1.00  0.00           H  
ATOM   2774 3HG2 ILE A 183      -5.782  -5.615  18.445  1.00  0.00           H  
ATOM   2775 1HD1 ILE A 183      -4.505  -9.720  18.751  1.00  0.00           H  
ATOM   2776 2HD1 ILE A 183      -5.889  -9.732  17.631  1.00  0.00           H  
ATOM   2777 3HD1 ILE A 183      -4.671  -8.438  17.529  1.00  0.00           H  
ATOM   2778  N   ALA A 184      -9.902  -6.118  18.247  1.00  0.00           N  
ATOM   2779  CA  ALA A 184     -10.789  -5.163  17.593  1.00  0.00           C  
ATOM   2780  C   ALA A 184     -11.458  -4.247  18.610  1.00  0.00           C  
ATOM   2781  O   ALA A 184     -11.585  -3.043  18.386  1.00  0.00           O  
ATOM   2782  CB  ALA A 184     -11.839  -5.895  16.769  1.00  0.00           C  
ATOM   2783  H   ALA A 184     -10.062  -7.113  18.190  1.00  0.00           H  
ATOM   2784  HA  ALA A 184     -10.188  -4.542  16.928  1.00  0.00           H  
ATOM   2785 1HB  ALA A 184     -12.494  -5.168  16.287  1.00  0.00           H  
ATOM   2786 2HB  ALA A 184     -11.348  -6.501  16.008  1.00  0.00           H  
ATOM   2787 3HB  ALA A 184     -12.428  -6.538  17.420  1.00  0.00           H  
ATOM   2788  N   LYS A 185     -11.870  -4.882  19.726  1.00  0.00           N  
ATOM   2789  CA  LYS A 185     -12.526  -4.118  20.781  1.00  0.00           C  
ATOM   2790  C   LYS A 185     -11.593  -3.059  21.354  1.00  0.00           C  
ATOM   2791  O   LYS A 185     -12.008  -1.929  21.613  1.00  0.00           O  
ATOM   2792  CB  LYS A 185     -13.011  -5.049  21.892  1.00  0.00           C  
ATOM   2793  CG  LYS A 185     -14.197  -5.924  21.508  1.00  0.00           C  
ATOM   2794  CD  LYS A 185     -14.761  -6.654  22.718  1.00  0.00           C  
ATOM   2795  CE  LYS A 185     -13.825  -7.758  23.185  1.00  0.00           C  
ATOM   2796  NZ  LYS A 185     -14.422  -8.568  24.281  1.00  0.00           N1+
ATOM   2797  H   LYS A 185     -11.717  -5.877  19.811  1.00  0.00           H  
ATOM   2798  HA  LYS A 185     -13.385  -3.607  20.345  1.00  0.00           H  
ATOM   2799 1HB  LYS A 185     -12.196  -5.706  22.200  1.00  0.00           H  
ATOM   2800 2HB  LYS A 185     -13.301  -4.458  22.762  1.00  0.00           H  
ATOM   2801 1HG  LYS A 185     -14.981  -5.304  21.070  1.00  0.00           H  
ATOM   2802 2HG  LYS A 185     -13.883  -6.658  20.765  1.00  0.00           H  
ATOM   2803 1HD  LYS A 185     -14.911  -5.946  23.533  1.00  0.00           H  
ATOM   2804 2HD  LYS A 185     -15.725  -7.094  22.460  1.00  0.00           H  
ATOM   2805 1HE  LYS A 185     -13.592  -8.417  22.349  1.00  0.00           H  
ATOM   2806 2HE  LYS A 185     -12.893  -7.319  23.542  1.00  0.00           H  
ATOM   2807 1HZ  LYS A 185     -13.771  -9.288  24.563  1.00  0.00           H  
ATOM   2808 2HZ  LYS A 185     -14.624  -7.970  25.070  1.00  0.00           H  
ATOM   2809 3HZ  LYS A 185     -15.277  -8.997  23.956  1.00  0.00           H  
ATOM   2810  N   ILE A 186     -10.327  -3.487  21.533  1.00  0.00           N  
ATOM   2811  CA  ILE A 186      -9.333  -2.569  22.075  1.00  0.00           C  
ATOM   2812  C   ILE A 186      -9.128  -1.372  21.153  1.00  0.00           C  
ATOM   2813  O   ILE A 186      -9.011  -0.236  21.613  1.00  0.00           O  
ATOM   2814  CB  ILE A 186      -7.987  -3.283  22.295  1.00  0.00           C  
ATOM   2815  CG1 ILE A 186      -8.098  -4.289  23.444  1.00  0.00           C  
ATOM   2816  CG2 ILE A 186      -6.887  -2.271  22.574  1.00  0.00           C  
ATOM   2817  CD1 ILE A 186      -6.946  -5.265  23.515  1.00  0.00           C  
ATOM   2818  H   ILE A 186     -10.090  -4.437  21.287  1.00  0.00           H  
ATOM   2819  HA  ILE A 186      -9.702  -2.196  23.030  1.00  0.00           H  
ATOM   2820  HB  ILE A 186      -7.727  -3.852  21.403  1.00  0.00           H  
ATOM   2821 1HG1 ILE A 186      -8.152  -3.754  24.392  1.00  0.00           H  
ATOM   2822 2HG1 ILE A 186      -9.023  -4.860  23.340  1.00  0.00           H  
ATOM   2823 1HG2 ILE A 186      -5.942  -2.793  22.729  1.00  0.00           H  
ATOM   2824 2HG2 ILE A 186      -6.793  -1.594  21.727  1.00  0.00           H  
ATOM   2825 3HG2 ILE A 186      -7.135  -1.700  23.469  1.00  0.00           H  
ATOM   2826 1HD1 ILE A 186      -7.097  -5.946  24.353  1.00  0.00           H  
ATOM   2827 2HD1 ILE A 186      -6.898  -5.837  22.588  1.00  0.00           H  
ATOM   2828 3HD1 ILE A 186      -6.015  -4.719  23.654  1.00  0.00           H  
ATOM   2829  N   LEU A 187      -9.093  -1.693  19.844  1.00  0.00           N  
ATOM   2830  CA  LEU A 187      -8.904  -0.638  18.856  1.00  0.00           C  
ATOM   2831  C   LEU A 187     -10.047   0.368  18.898  1.00  0.00           C  
ATOM   2832  O   LEU A 187      -9.828   1.575  18.804  1.00  0.00           O  
ATOM   2833  CB  LEU A 187      -8.796  -1.241  17.450  1.00  0.00           C  
ATOM   2834  CG  LEU A 187      -8.889  -0.243  16.288  1.00  0.00           C  
ATOM   2835  CD1 LEU A 187      -7.815  -0.561  15.258  1.00  0.00           C  
ATOM   2836  CD2 LEU A 187     -10.278  -0.312  15.671  1.00  0.00           C  
ATOM   2837  H   LEU A 187      -9.198  -2.660  19.572  1.00  0.00           H  
ATOM   2838  HA  LEU A 187      -7.983  -0.108  19.099  1.00  0.00           H  
ATOM   2839 1HB  LEU A 187      -7.842  -1.759  17.365  1.00  0.00           H  
ATOM   2840 2HB  LEU A 187      -9.595  -1.973  17.323  1.00  0.00           H  
ATOM   2841  HG  LEU A 187      -8.707   0.765  16.660  1.00  0.00           H  
ATOM   2842 1HD1 LEU A 187      -7.881   0.148  14.433  1.00  0.00           H  
ATOM   2843 2HD1 LEU A 187      -6.832  -0.487  15.722  1.00  0.00           H  
ATOM   2844 3HD1 LEU A 187      -7.962  -1.573  14.880  1.00  0.00           H  
ATOM   2845 1HD2 LEU A 187     -10.345   0.399  14.845  1.00  0.00           H  
ATOM   2846 2HD2 LEU A 187     -10.461  -1.320  15.297  1.00  0.00           H  
ATOM   2847 3HD2 LEU A 187     -11.025  -0.062  16.424  1.00  0.00           H  
ATOM   2848  N   ALA A 188     -11.263  -0.197  19.043  1.00  0.00           N  
ATOM   2849  CA  ALA A 188     -12.444   0.656  19.098  1.00  0.00           C  
ATOM   2850  C   ALA A 188     -12.392   1.591  20.300  1.00  0.00           C  
ATOM   2851  O   ALA A 188     -12.739   2.767  20.199  1.00  0.00           O  
ATOM   2852  CB  ALA A 188     -13.708  -0.190  19.142  1.00  0.00           C  
ATOM   2853  H   ALA A 188     -11.335  -1.203  19.110  1.00  0.00           H  
ATOM   2854  HA  ALA A 188     -12.461   1.270  18.198  1.00  0.00           H  
ATOM   2855 1HB  ALA A 188     -14.581   0.461  19.183  1.00  0.00           H  
ATOM   2856 2HB  ALA A 188     -13.760  -0.811  18.247  1.00  0.00           H  
ATOM   2857 3HB  ALA A 188     -13.689  -0.827  20.025  1.00  0.00           H  
ATOM   2858  N   GLU A 189     -11.942   1.003  21.428  1.00  0.00           N  
ATOM   2859  CA  GLU A 189     -11.842   1.790  22.651  1.00  0.00           C  
ATOM   2860  C   GLU A 189     -10.858   2.940  22.487  1.00  0.00           C  
ATOM   2861  O   GLU A 189     -11.110   4.056  22.942  1.00  0.00           O  
ATOM   2862  CB  GLU A 189     -11.414   0.903  23.823  1.00  0.00           C  
ATOM   2863  CG  GLU A 189     -12.473  -0.091  24.278  1.00  0.00           C  
ATOM   2864  CD  GLU A 189     -11.990  -0.997  25.376  1.00  0.00           C  
ATOM   2865  OE1 GLU A 189     -10.829  -0.938  25.702  1.00  0.00           O  
ATOM   2866  OE2 GLU A 189     -12.783  -1.749  25.890  1.00  0.00           O1-
ATOM   2867  H   GLU A 189     -11.683   0.027  21.403  1.00  0.00           H  
ATOM   2868  HA  GLU A 189     -12.824   2.217  22.859  1.00  0.00           H  
ATOM   2869 1HB  GLU A 189     -10.523   0.340  23.546  1.00  0.00           H  
ATOM   2870 2HB  GLU A 189     -11.154   1.529  24.676  1.00  0.00           H  
ATOM   2871 1HG  GLU A 189     -13.344   0.459  24.634  1.00  0.00           H  
ATOM   2872 2HG  GLU A 189     -12.781  -0.694  23.425  1.00  0.00           H  
ATOM   2873  N   LEU A 190      -9.735   2.604  21.819  1.00  0.00           N  
ATOM   2874  CA  LEU A 190      -8.710   3.616  21.594  1.00  0.00           C  
ATOM   2875  C   LEU A 190      -9.244   4.762  20.744  1.00  0.00           C  
ATOM   2876  O   LEU A 190      -8.964   5.930  21.013  1.00  0.00           O  
ATOM   2877  CB  LEU A 190      -7.488   2.990  20.908  1.00  0.00           C  
ATOM   2878  CG  LEU A 190      -6.369   3.965  20.523  1.00  0.00           C  
ATOM   2879  CD1 LEU A 190      -5.019   3.282  20.694  1.00  0.00           C  
ATOM   2880  CD2 LEU A 190      -6.569   4.426  19.086  1.00  0.00           C  
ATOM   2881  H   LEU A 190      -9.624   1.657  21.487  1.00  0.00           H  
ATOM   2882  HA  LEU A 190      -8.418   4.025  22.561  1.00  0.00           H  
ATOM   2883 1HB  LEU A 190      -7.062   2.242  21.574  1.00  0.00           H  
ATOM   2884 2HB  LEU A 190      -7.820   2.490  19.998  1.00  0.00           H  
ATOM   2885  HG  LEU A 190      -6.394   4.829  21.188  1.00  0.00           H  
ATOM   2886 1HD1 LEU A 190      -4.223   3.975  20.421  1.00  0.00           H  
ATOM   2887 2HD1 LEU A 190      -4.894   2.980  21.734  1.00  0.00           H  
ATOM   2888 3HD1 LEU A 190      -4.971   2.404  20.052  1.00  0.00           H  
ATOM   2889 1HD2 LEU A 190      -5.773   5.120  18.812  1.00  0.00           H  
ATOM   2890 2HD2 LEU A 190      -6.543   3.563  18.420  1.00  0.00           H  
ATOM   2891 3HD2 LEU A 190      -7.533   4.926  18.995  1.00  0.00           H  
ATOM   2892  N   ALA A 191     -10.022   4.361  19.717  1.00  0.00           N  
ATOM   2893  CA  ALA A 191     -10.598   5.362  18.826  1.00  0.00           C  
ATOM   2894  C   ALA A 191     -11.537   6.294  19.580  1.00  0.00           C  
ATOM   2895  O   ALA A 191     -11.537   7.505  19.358  1.00  0.00           O  
ATOM   2896  CB  ALA A 191     -11.332   4.687  17.677  1.00  0.00           C  
ATOM   2897  H   ALA A 191     -10.189   3.375  19.583  1.00  0.00           H  
ATOM   2898  HA  ALA A 191      -9.785   5.964  18.421  1.00  0.00           H  
ATOM   2899 1HB  ALA A 191     -11.757   5.447  17.021  1.00  0.00           H  
ATOM   2900 2HB  ALA A 191     -10.634   4.070  17.111  1.00  0.00           H  
ATOM   2901 3HB  ALA A 191     -12.131   4.062  18.073  1.00  0.00           H  
ATOM   2902  N   GLU A 192     -12.328   5.664  20.473  1.00  0.00           N  
ATOM   2903  CA  GLU A 192     -13.273   6.444  21.264  1.00  0.00           C  
ATOM   2904  C   GLU A 192     -12.553   7.454  22.146  1.00  0.00           C  
ATOM   2905  O   GLU A 192     -12.989   8.598  22.280  1.00  0.00           O  
ATOM   2906  CB  GLU A 192     -14.135   5.521  22.128  1.00  0.00           C  
ATOM   2907  CG  GLU A 192     -15.133   4.678  21.346  1.00  0.00           C  
ATOM   2908  CD  GLU A 192     -15.905   3.727  22.218  1.00  0.00           C  
ATOM   2909  OE1 GLU A 192     -15.599   3.638  23.384  1.00  0.00           O  
ATOM   2910  OE2 GLU A 192     -16.802   3.090  21.719  1.00  0.00           O1-
ATOM   2911  H   GLU A 192     -12.250   4.663  20.580  1.00  0.00           H  
ATOM   2912  HA  GLU A 192     -13.914   6.997  20.577  1.00  0.00           H  
ATOM   2913 1HB  GLU A 192     -13.492   4.843  22.690  1.00  0.00           H  
ATOM   2914 2HB  GLU A 192     -14.694   6.115  22.851  1.00  0.00           H  
ATOM   2915 1HG  GLU A 192     -15.834   5.340  20.841  1.00  0.00           H  
ATOM   2916 2HG  GLU A 192     -14.596   4.111  20.586  1.00  0.00           H  
ATOM   2917  N   VAL A 193     -11.439   6.969  22.732  1.00  0.00           N  
ATOM   2918  CA  VAL A 193     -10.655   7.836  23.603  1.00  0.00           C  
ATOM   2919  C   VAL A 193     -10.106   9.033  22.837  1.00  0.00           C  
ATOM   2920  O   VAL A 193     -10.110  10.158  23.338  1.00  0.00           O  
ATOM   2921  CB  VAL A 193      -9.487   7.050  24.228  1.00  0.00           C  
ATOM   2922  CG1 VAL A 193      -8.501   8.000  24.892  1.00  0.00           C  
ATOM   2923  CG2 VAL A 193     -10.021   6.040  25.231  1.00  0.00           C  
ATOM   2924  H   VAL A 193     -11.168   6.011  22.556  1.00  0.00           H  
ATOM   2925  HA  VAL A 193     -11.312   8.213  24.386  1.00  0.00           H  
ATOM   2926  HB  VAL A 193      -8.947   6.529  23.438  1.00  0.00           H  
ATOM   2927 1HG1 VAL A 193      -7.683   7.429  25.329  1.00  0.00           H  
ATOM   2928 2HG1 VAL A 193      -8.105   8.692  24.149  1.00  0.00           H  
ATOM   2929 3HG1 VAL A 193      -9.009   8.562  25.677  1.00  0.00           H  
ATOM   2930 1HG2 VAL A 193      -9.190   5.487  25.668  1.00  0.00           H  
ATOM   2931 2HG2 VAL A 193     -10.566   6.560  26.018  1.00  0.00           H  
ATOM   2932 3HG2 VAL A 193     -10.692   5.345  24.724  1.00  0.00           H  
ATOM   2933  N   ALA A 194      -9.640   8.727  21.609  1.00  0.00           N  
ATOM   2934  CA  ALA A 194      -9.087   9.785  20.772  1.00  0.00           C  
ATOM   2935  C   ALA A 194     -10.139  10.839  20.450  1.00  0.00           C  
ATOM   2936  O   ALA A 194      -9.856  12.037  20.467  1.00  0.00           O  
ATOM   2937  CB  ALA A 194      -8.514   9.200  19.489  1.00  0.00           C  
ATOM   2938  H   ALA A 194      -9.683   7.769  21.292  1.00  0.00           H  
ATOM   2939  HA  ALA A 194      -8.285  10.272  21.326  1.00  0.00           H  
ATOM   2940 1HB  ALA A 194      -8.106  10.002  18.874  1.00  0.00           H  
ATOM   2941 2HB  ALA A 194      -7.723   8.491  19.733  1.00  0.00           H  
ATOM   2942 3HB  ALA A 194      -9.303   8.688  18.939  1.00  0.00           H  
ATOM   2943  N   LYS A 195     -11.353  10.326  20.159  1.00  0.00           N  
ATOM   2944  CA  LYS A 195     -12.449  11.230  19.834  1.00  0.00           C  
ATOM   2945  C   LYS A 195     -12.773  12.147  21.006  1.00  0.00           C  
ATOM   2946  O   LYS A 195     -13.022  13.338  20.825  1.00  0.00           O  
ATOM   2947  CB  LYS A 195     -13.694  10.438  19.427  1.00  0.00           C  
ATOM   2948  CG  LYS A 195     -13.583   9.744  18.076  1.00  0.00           C  
ATOM   2949  CD  LYS A 195     -14.847   8.962  17.752  1.00  0.00           C  
ATOM   2950  CE  LYS A 195     -14.734   8.258  16.407  1.00  0.00           C  
ATOM   2951  NZ  LYS A 195     -15.948   7.458  16.094  1.00  0.00           N1+
ATOM   2952  H   LYS A 195     -11.479   9.325  20.172  1.00  0.00           H  
ATOM   2953  HA  LYS A 195     -12.136  11.855  18.997  1.00  0.00           H  
ATOM   2954 1HB  LYS A 195     -13.902   9.677  20.178  1.00  0.00           H  
ATOM   2955 2HB  LYS A 195     -14.554  11.107  19.390  1.00  0.00           H  
ATOM   2956 1HG  LYS A 195     -13.416  10.489  17.297  1.00  0.00           H  
ATOM   2957 2HG  LYS A 195     -12.735   9.059  18.088  1.00  0.00           H  
ATOM   2958 1HD  LYS A 195     -15.025   8.218  18.529  1.00  0.00           H  
ATOM   2959 2HD  LYS A 195     -15.698   9.643  17.723  1.00  0.00           H  
ATOM   2960 1HE  LYS A 195     -14.587   8.997  15.621  1.00  0.00           H  
ATOM   2961 2HE  LYS A 195     -13.869   7.593  16.417  1.00  0.00           H  
ATOM   2962 1HZ  LYS A 195     -15.833   7.007  15.197  1.00  0.00           H  
ATOM   2963 2HZ  LYS A 195     -16.084   6.757  16.808  1.00  0.00           H  
ATOM   2964 3HZ  LYS A 195     -16.754   8.066  16.063  1.00  0.00           H  
ATOM   2965  N   GLU A 196     -12.756  11.527  22.204  1.00  0.00           N  
ATOM   2966  CA  GLU A 196     -13.048  12.293  23.409  1.00  0.00           C  
ATOM   2967  C   GLU A 196     -12.024  13.401  23.619  1.00  0.00           C  
ATOM   2968  O   GLU A 196     -12.374  14.522  23.990  1.00  0.00           O  
ATOM   2969  CB  GLU A 196     -13.077  11.374  24.633  1.00  0.00           C  
ATOM   2970  CG  GLU A 196     -14.263  10.421  24.675  1.00  0.00           C  
ATOM   2971  CD  GLU A 196     -14.216   9.481  25.847  1.00  0.00           C  
ATOM   2972  OE1 GLU A 196     -13.234   9.484  26.548  1.00  0.00           O  
ATOM   2973  OE2 GLU A 196     -15.166   8.758  26.041  1.00  0.00           O1-
ATOM   2974  H   GLU A 196     -12.539  10.540  22.244  1.00  0.00           H  
ATOM   2975  HA  GLU A 196     -14.025  12.760  23.284  1.00  0.00           H  
ATOM   2976 1HB  GLU A 196     -12.166  10.775  24.659  1.00  0.00           H  
ATOM   2977 2HB  GLU A 196     -13.099  11.977  25.540  1.00  0.00           H  
ATOM   2978 1HG  GLU A 196     -15.183  11.004  24.728  1.00  0.00           H  
ATOM   2979 2HG  GLU A 196     -14.285   9.843  23.752  1.00  0.00           H  
ATOM   2980  N   VAL A 197     -10.755  13.024  23.362  1.00  0.00           N  
ATOM   2981  CA  VAL A 197      -9.677  13.993  23.524  1.00  0.00           C  
ATOM   2982  C   VAL A 197      -9.849  15.172  22.573  1.00  0.00           C  
ATOM   2983  O   VAL A 197      -9.633  16.323  22.953  1.00  0.00           O  
ATOM   2984  CB  VAL A 197      -8.314  13.324  23.265  1.00  0.00           C  
ATOM   2985  CG1 VAL A 197      -7.226  14.375  23.105  1.00  0.00           C  
ATOM   2986  CG2 VAL A 197      -7.980  12.372  24.404  1.00  0.00           C  
ATOM   2987  H   VAL A 197     -10.573  12.077  23.062  1.00  0.00           H  
ATOM   2988  HA  VAL A 197      -9.717  14.377  24.543  1.00  0.00           H  
ATOM   2989  HB  VAL A 197      -8.364  12.768  22.329  1.00  0.00           H  
ATOM   2990 1HG1 VAL A 197      -6.270  13.885  22.923  1.00  0.00           H  
ATOM   2991 2HG1 VAL A 197      -7.467  15.023  22.262  1.00  0.00           H  
ATOM   2992 3HG1 VAL A 197      -7.160  14.972  24.015  1.00  0.00           H  
ATOM   2993 1HG2 VAL A 197      -7.016  11.902  24.214  1.00  0.00           H  
ATOM   2994 2HG2 VAL A 197      -7.936  12.927  25.341  1.00  0.00           H  
ATOM   2995 3HG2 VAL A 197      -8.751  11.604  24.473  1.00  0.00           H  
ATOM   2996  N   GLN A 198     -10.244  14.818  21.333  1.00  0.00           N  
ATOM   2997  CA  GLN A 198     -10.447  15.853  20.327  1.00  0.00           C  
ATOM   2998  C   GLN A 198     -11.552  16.817  20.742  1.00  0.00           C  
ATOM   2999  O   GLN A 198     -11.431  18.029  20.565  1.00  0.00           O  
ATOM   3000  CB  GLN A 198     -10.784  15.225  18.972  1.00  0.00           C  
ATOM   3001  CG  GLN A 198      -9.637  14.452  18.342  1.00  0.00           C  
ATOM   3002  CD  GLN A 198      -8.456  15.342  18.004  1.00  0.00           C  
ATOM   3003  NE2 GLN A 198      -8.203  15.522  16.713  1.00  0.00           N  
ATOM   3004  OE1 GLN A 198      -7.778  15.863  18.895  1.00  0.00           O  
ATOM   3005  H   GLN A 198     -10.394  13.841  21.125  1.00  0.00           H  
ATOM   3006  HA  GLN A 198      -9.523  16.424  20.237  1.00  0.00           H  
ATOM   3007 1HB  GLN A 198     -11.626  14.543  19.087  1.00  0.00           H  
ATOM   3008 2HB  GLN A 198     -11.087  16.005  18.275  1.00  0.00           H  
ATOM   3009 1HG  GLN A 198      -9.299  13.688  19.043  1.00  0.00           H  
ATOM   3010 2HG  GLN A 198      -9.989  13.986  17.422  1.00  0.00           H  
ATOM   3011 1HE2 GLN A 198      -7.436  16.100  16.429  1.00  0.00           H  
ATOM   3012 2HE2 GLN A 198      -8.778  15.081  16.024  1.00  0.00           H  
ATOM   3013  N   LYS A 199     -12.621  16.211  21.298  1.00  0.00           N  
ATOM   3014  CA  LYS A 199     -13.750  17.021  21.741  1.00  0.00           C  
ATOM   3015  C   LYS A 199     -13.313  18.060  22.766  1.00  0.00           C  
ATOM   3016  O   LYS A 199     -13.673  19.234  22.667  1.00  0.00           O  
ATOM   3017  CB  LYS A 199     -14.849  16.133  22.327  1.00  0.00           C  
ATOM   3018  CG  LYS A 199     -15.591  15.289  21.299  1.00  0.00           C  
ATOM   3019  CD  LYS A 199     -16.650  14.420  21.959  1.00  0.00           C  
ATOM   3020  CE  LYS A 199     -17.380  13.562  20.936  1.00  0.00           C  
ATOM   3021  NZ  LYS A 199     -18.393  12.677  21.572  1.00  0.00           N1+
ATOM   3022  H   LYS A 199     -12.621  15.206  21.398  1.00  0.00           H  
ATOM   3023  HA  LYS A 199     -14.146  17.551  20.875  1.00  0.00           H  
ATOM   3024 1HB  LYS A 199     -14.417  15.458  23.065  1.00  0.00           H  
ATOM   3025 2HB  LYS A 199     -15.583  16.754  22.842  1.00  0.00           H  
ATOM   3026 1HG  LYS A 199     -16.071  15.942  20.570  1.00  0.00           H  
ATOM   3027 2HG  LYS A 199     -14.882  14.648  20.776  1.00  0.00           H  
ATOM   3028 1HD  LYS A 199     -16.180  13.769  22.698  1.00  0.00           H  
ATOM   3029 2HD  LYS A 199     -17.375  15.054  22.469  1.00  0.00           H  
ATOM   3030 1HE  LYS A 199     -17.880  14.204  20.213  1.00  0.00           H  
ATOM   3031 2HE  LYS A 199     -16.660  12.942  20.401  1.00  0.00           H  
ATOM   3032 1HZ  LYS A 199     -18.853  12.125  20.862  1.00  0.00           H  
ATOM   3033 2HZ  LYS A 199     -17.937  12.062  22.232  1.00  0.00           H  
ATOM   3034 3HZ  LYS A 199     -19.078  13.241  22.055  1.00  0.00           H  
ATOM   3035  N   GLU A 200     -12.535  17.622  23.750  1.00  0.00           N  
ATOM   3036  CA  GLU A 200     -12.048  18.515  24.795  1.00  0.00           C  
ATOM   3037  C   GLU A 200     -11.255  19.673  24.205  1.00  0.00           C  
ATOM   3038  O   GLU A 200     -11.478  20.833  24.554  1.00  0.00           O  
ATOM   3039  CB  GLU A 200     -11.179  17.744  25.793  1.00  0.00           C  
ATOM   3040  CG  GLU A 200     -11.947  16.764  26.669  1.00  0.00           C  
ATOM   3041  CD  GLU A 200     -12.882  17.447  27.629  1.00  0.00           C  
ATOM   3042  OE1 GLU A 200     -12.410  18.154  28.486  1.00  0.00           O  
ATOM   3043  OE2 GLU A 200     -14.069  17.260  27.505  1.00  0.00           O1-
ATOM   3044  H   GLU A 200     -12.275  16.647  23.775  1.00  0.00           H  
ATOM   3045  HA  GLU A 200     -12.907  18.917  25.335  1.00  0.00           H  
ATOM   3046 1HB  GLU A 200     -10.417  17.183  25.252  1.00  0.00           H  
ATOM   3047 2HB  GLU A 200     -10.666  18.448  26.447  1.00  0.00           H  
ATOM   3048 1HG  GLU A 200     -12.525  16.097  26.031  1.00  0.00           H  
ATOM   3049 2HG  GLU A 200     -11.235  16.161  27.230  1.00  0.00           H  
ATOM   3050  N   LEU A 201     -10.330  19.373  23.315  1.00  0.00           N  
ATOM   3051  CA  LEU A 201      -9.475  20.409  22.755  1.00  0.00           C  
ATOM   3052  C   LEU A 201     -10.235  21.388  21.857  1.00  0.00           C  
ATOM   3053  O   LEU A 201      -9.782  22.509  21.620  1.00  0.00           O  
ATOM   3054  CB  LEU A 201      -8.337  19.761  21.955  1.00  0.00           C  
ATOM   3055  CG  LEU A 201      -7.229  20.712  21.485  1.00  0.00           C  
ATOM   3056  CD1 LEU A 201      -6.590  21.384  22.693  1.00  0.00           C  
ATOM   3057  CD2 LEU A 201      -6.197  19.932  20.684  1.00  0.00           C  
ATOM   3058  H   LEU A 201     -10.221  18.412  23.024  1.00  0.00           H  
ATOM   3059  HA  LEU A 201      -9.042  20.982  23.576  1.00  0.00           H  
ATOM   3060 1HB  LEU A 201      -7.875  18.992  22.570  1.00  0.00           H  
ATOM   3061 2HB  LEU A 201      -8.762  19.285  21.072  1.00  0.00           H  
ATOM   3062  HG  LEU A 201      -7.660  21.493  20.858  1.00  0.00           H  
ATOM   3063 1HD1 LEU A 201      -5.802  22.059  22.359  1.00  0.00           H  
ATOM   3064 2HD1 LEU A 201      -7.346  21.950  23.236  1.00  0.00           H  
ATOM   3065 3HD1 LEU A 201      -6.163  20.625  23.348  1.00  0.00           H  
ATOM   3066 1HD2 LEU A 201      -5.410  20.608  20.350  1.00  0.00           H  
ATOM   3067 2HD2 LEU A 201      -5.763  19.152  21.310  1.00  0.00           H  
ATOM   3068 3HD2 LEU A 201      -6.677  19.477  19.817  1.00  0.00           H  
ATOM   3069  N   GLY A 202     -11.392  20.960  21.360  1.00  0.00           N  
ATOM   3070  CA  GLY A 202     -12.062  21.666  20.268  1.00  0.00           C  
ATOM   3071  C   GLY A 202     -11.393  21.352  18.939  1.00  0.00           C  
ATOM   3072  O   GLY A 202     -11.116  22.252  18.145  1.00  0.00           O  
ATOM   3073  H   GLY A 202     -11.816  20.129  21.746  1.00  0.00           H  
ATOM   3074 1HA  GLY A 202     -13.112  21.375  20.237  1.00  0.00           H  
ATOM   3075 2HA  GLY A 202     -12.033  22.739  20.458  1.00  0.00           H  
ATOM   3076  N   ALA A 203     -11.140  20.068  18.709  1.00  0.00           N  
ATOM   3077  CA  ALA A 203     -10.613  19.601  17.435  1.00  0.00           C  
ATOM   3078  C   ALA A 203     -11.658  19.761  16.342  1.00  0.00           C  
ATOM   3079  O   ALA A 203     -12.838  19.483  16.553  1.00  0.00           O  
ATOM   3080  CB  ALA A 203     -10.166  18.150  17.539  1.00  0.00           C  
ATOM   3081  H   ALA A 203     -11.318  19.394  19.439  1.00  0.00           H  
ATOM   3082  HA  ALA A 203      -9.736  20.198  17.184  1.00  0.00           H  
ATOM   3083 1HB  ALA A 203      -9.783  17.817  16.575  1.00  0.00           H  
ATOM   3084 2HB  ALA A 203      -9.381  18.065  18.290  1.00  0.00           H  
ATOM   3085 3HB  ALA A 203     -11.013  17.529  17.827  1.00  0.00           H  
ATOM   3086  N   SER A 204     -11.221  20.208  15.173  1.00  0.00           N  
ATOM   3087  CA  SER A 204     -12.146  20.516  14.092  1.00  0.00           C  
ATOM   3088  C   SER A 204     -12.935  19.281  13.690  1.00  0.00           C  
ATOM   3089  O   SER A 204     -12.375  18.195  13.545  1.00  0.00           O  
ATOM   3090  CB  SER A 204     -11.392  21.061  12.895  1.00  0.00           C  
ATOM   3091  OG  SER A 204     -12.215  21.107  11.762  1.00  0.00           O  
ATOM   3092  OXT SER A 204     -14.120  19.359  13.509  1.00  0.00           O1-
ATOM   3093  H   SER A 204     -10.228  20.335  15.034  1.00  0.00           H  
ATOM   3094  HA  SER A 204     -12.840  21.283  14.440  1.00  0.00           H  
ATOM   3095 1HB  SER A 204     -11.024  22.061  13.122  1.00  0.00           H  
ATOM   3096 2HB  SER A 204     -10.526  20.432  12.693  1.00  0.00           H  
ATOM   3097  HG  SER A 204     -11.671  21.459  11.054  1.00  0.00           H  
TER   
END
