# Supplementary material for: Blueprinting extendable nanomaterials with standardized protein blocks
Source: Nature. 2024 Mar 13;627(8005):898–904. doi: 10.1038/s41586-024-07188-4 (PMC10972742; doi:10.1038/s41586-024-07188-4)
Supplement: Supplementary file 4 — Design models with ideal backbones as well as experimentally determined structures for comparison. For reference to design names, see Supplementary Fig. 1. [file 41586_2024_7188_MOESM4_ESM.zip › THR1_xtal.pdb]

REMARK   3
REMARK   3 REFINEMENT.
REMARK   3   PROGRAM     : PHENIX (1.18rc2_3793: ???)
REMARK   3   AUTHORS     : Adams,Afonine,Bunkoczi,Burnley,Chen,Dar,Davis,
REMARK   3               : Draizen,Echols,Gildea,Gros,Grosse-Kunstleve,Headd,
REMARK   3               : Hintze,Hung,Ioerger,Liebschner,McCoy,McKee,Moriarty,
REMARK   3               : Oeffner,Poon,Read,Richardson,Richardson,Sacchettini,
REMARK   3               : Sauter,Sobolev,Storoni,Terwilliger,Williams,Zwart
REMARK   3
REMARK   3  X-RAY DATA.
REMARK   3  
REMARK   3  REFINEMENT TARGET : ML
REMARK   3  
REMARK   3  DATA USED IN REFINEMENT.
REMARK   3   RESOLUTION RANGE HIGH (ANGSTROMS) : 2.50    
REMARK   3   RESOLUTION RANGE LOW  (ANGSTROMS) : 46.39   
REMARK   3   MIN(FOBS/SIGMA_FOBS)              : 1.34  
REMARK   3   COMPLETENESS FOR RANGE        (%) : 82.57 
REMARK   3   NUMBER OF REFLECTIONS             : 5002      
REMARK   3   NUMBER OF REFLECTIONS (NON-ANOMALOUS) : 5002      
REMARK   3  
REMARK   3  FIT TO DATA USED IN REFINEMENT.
REMARK   3   R VALUE     (WORKING + TEST SET) : 0.2310
REMARK   3   R VALUE            (WORKING SET) : 0.2280
REMARK   3   FREE R VALUE                     : 0.2873
REMARK   3   FREE R VALUE TEST SET SIZE   (%) : 4.98  
REMARK   3   FREE R VALUE TEST SET COUNT      : 249       
REMARK   3  
REMARK   3  FIT TO DATA USED IN REFINEMENT (IN BINS).
REMARK   3   BIN  RESOLUTION RANGE  COMPL.    NWORK NFREE   RWORK  RFREE  CCWORK CCFREE
REMARK   3     1   46.39 -    3.16    0.99     2953   155  0.2200 0.2733   0.934  0.918
REMARK   3     2    3.15 -    2.50    0.65     1800    94  0.2551 0.3423   0.872  0.797
REMARK   3  
REMARK   3  BULK SOLVENT MODELLING.
REMARK   3   METHOD USED        : FLAT BULK SOLVENT MODEL
REMARK   3   SOLVENT RADIUS     : 1.11    
REMARK   3   SHRINKAGE RADIUS   : 0.90    
REMARK   3   GRID STEP FACTOR   : 4.00    
REMARK   3  
REMARK   3  ERROR ESTIMATES.
REMARK   3   COORDINATE ERROR (MAXIMUM-LIKELIHOOD BASED)     : 0.40    
REMARK   3   PHASE ERROR (DEGREES, MAXIMUM-LIKELIHOOD BASED) : 23.04   
REMARK   3  
REMARK   3  STRUCTURE FACTORS CALCULATION ALGORITHM : FFT
REMARK   3  
REMARK   3  
REMARK   3  GEOMETRY RESTRAINTS LIBRARY: GEOSTD + MONOMER LIBRARY + CDL V1.2
REMARK   3  DEVIATIONS FROM IDEAL VALUES.
REMARK   3    BOND      :  0.002   0.013   1488
REMARK   3    ANGLE     :  0.397   4.833   2011
REMARK   3    CHIRALITY :  0.028   0.097    263
REMARK   3    PLANARITY :  0.002   0.020    258
REMARK   3    DIHEDRAL  : 13.203  80.816    567
REMARK   3    MIN NONBONDED DISTANCE : 2.269
REMARK   3  
REMARK   3  MOLPROBITY STATISTICS.
REMARK   3    ALL-ATOM CLASHSCORE : 5.87
REMARK   3    RAMACHANDRAN PLOT:
REMARK   3      OUTLIERS :  0.00 %
REMARK   3      ALLOWED  :  1.01 %
REMARK   3      FAVORED  : 98.99 %
REMARK   3    ROTAMER OUTLIERS :  0.68 %
REMARK   3    CBETA DEVIATIONS :  0.00 %
REMARK   3    PEPTIDE PLANE:
REMARK   3      CIS-PROLINE     : 0.00 %
REMARK   3      CIS-GENERAL     : 0.00 %
REMARK   3      TWISTED PROLINE : 0.00 %
REMARK   3      TWISTED GENERAL : 0.00 %
REMARK   3  
REMARK   3  RAMA-Z (RAMACHANDRAN PLOT Z-SCORE):
REMARK   3  INTERPRETATION: BAD < -3 | SUSPICIOUS < -2 | GOOD > -2
REMARK   3  VALUES FOR HELIX/SHEET/LOOP ARE NOT ADDITIVE AND ARE INTERPRETED
REMARK   3  INDEPENDENTLY.
REMARK   3    WHOLE: -0.89 (0.52), RESIDUES: 199
REMARK   3    HELIX: -0.57 (0.31), RESIDUES: 191
REMARK   3    SHEET:  NONE (NONE), RESIDUES: 0
REMARK   3    LOOP :  4.16 (3.12), RESIDUES: 8
REMARK   3  
REMARK   3                  min    max   mean <Bi,j>   iso aniso
REMARK   3     Overall:   10.91  91.32  38.31   5.86  1500     0
REMARK   3     Protein:   10.91  91.32  38.34   5.86  1486     0
REMARK   3     Water:     23.41  56.73  35.18    N/A    14     0
REMARK   3     Chain  A:  10.91  91.32  38.34    N/A  1486     0
REMARK   3     Chain  B:  23.41  56.73  35.18    N/A    14     0
REMARK   3     Histogram:
REMARK   3         Values      Number of atoms
REMARK   3      10.91 - 18.95        31
REMARK   3      18.95 - 26.99       258
REMARK   3      26.99 - 35.03       446
REMARK   3      35.03 - 43.07       313
REMARK   3      43.07 - 51.11       184
REMARK   3      51.11 - 59.15       130
REMARK   3      59.15 - 67.20        83
REMARK   3      67.20 - 75.24        46
REMARK   3      75.24 - 83.28         8
REMARK   3      83.28 - 91.32         1
REMARK   3  
REMARK   3
CRYST1   49.701   49.701  129.260  90.00  90.00  90.00 P 41 21 2
SCALE1      0.020120  0.000000  0.000000        0.00000
SCALE2      0.000000  0.020120  0.000000        0.00000
SCALE3      0.000000  0.000000  0.007736        0.00000
ATOM      1  N   SER A   1      23.702  19.320  30.287  1.00 48.05           N
ATOM      2  CA  SER A   1      22.489  18.796  29.669  1.00 51.80           C
ATOM      3  C   SER A   1      22.829  17.849  28.524  1.00 39.71           C
ATOM      4  O   SER A   1      22.510  16.661  28.573  1.00 45.25           O
ATOM      5  CB  SER A   1      21.606  19.938  29.163  1.00 41.26           C
ATOM      6  OG  SER A   1      22.268  20.683  28.156  1.00 55.47           O
ATOM      7  N   GLU A   2      23.478  18.385  27.489  1.00 39.28           N
ATOM      8  CA  GLU A   2      23.869  17.554  26.356  1.00 45.40           C
ATOM      9  C   GLU A   2      24.956  16.559  26.739  1.00 39.19           C
ATOM     10  O   GLU A   2      25.036  15.474  26.151  1.00 35.45           O
ATOM     11  CB  GLU A   2      24.327  18.436  25.195  1.00 49.71           C
ATOM     12  CG  GLU A   2      25.420  19.426  25.561  1.00 59.29           C
ATOM     13  CD  GLU A   2      25.354  20.696  24.734  1.00 66.71           C
ATOM     14  OE1 GLU A   2      24.286  20.967  24.145  1.00 73.30           O
ATOM     15  OE2 GLU A   2      26.368  21.424  24.676  1.00 51.23           O
ATOM     16  N   GLU A   3      25.797  16.905  27.718  1.00 39.53           N
ATOM     17  CA  GLU A   3      26.781  15.949  28.215  1.00 42.75           C
ATOM     18  C   GLU A   3      26.117  14.830  29.004  1.00 33.92           C
ATOM     19  O   GLU A   3      26.619  13.700  29.019  1.00 38.09           O
ATOM     20  CB  GLU A   3      27.822  16.664  29.077  1.00 46.90           C
ATOM     21  CG  GLU A   3      28.620  17.726  28.337  1.00 52.38           C
ATOM     22  CD  GLU A   3      29.612  18.439  29.233  1.00 57.85           C
ATOM     23  OE1 GLU A   3      29.509  18.294  30.470  1.00 64.36           O
ATOM     24  OE2 GLU A   3      30.497  19.143  28.702  0.36 54.73           O
ATOM     25  N   ILE A   4      24.996  15.124  29.666  1.00 33.37           N
ATOM     26  CA  ILE A   4      24.229  14.079  30.338  1.00 34.70           C
ATOM     27  C   ILE A   4      23.690  13.087  29.318  1.00 38.46           C
ATOM     28  O   ILE A   4      23.657  11.875  29.562  1.00 38.79           O
ATOM     29  CB  ILE A   4      23.096  14.703  31.173  1.00 38.67           C
ATOM     30  CG1 ILE A   4      23.653  15.762  32.127  1.00 44.84           C
ATOM     31  CG2 ILE A   4      22.338  13.628  31.941  1.00 33.27           C
ATOM     32  CD1 ILE A   4      22.587  16.517  32.889  1.00 37.98           C
ATOM     33  N   VAL A   5      23.264  13.586  28.156  1.00 36.02           N
ATOM     34  CA  VAL A   5      22.762  12.708  27.105  1.00 30.38           C
ATOM     35  C   VAL A   5      23.883  11.835  26.557  1.00 28.40           C
ATOM     36  O   VAL A   5      23.690  10.640  26.307  1.00 26.60           O
ATOM     37  CB  VAL A   5      22.097  13.539  25.993  1.00 29.85           C
ATOM     38  CG1 VAL A   5      21.554  12.631  24.900  1.00 27.93           C
ATOM     39  CG2 VAL A   5      20.994  14.412  26.572  1.00 27.81           C
ATOM     40  N   GLU A   6      25.071  12.413  26.371  1.00 35.47           N
ATOM     41  CA  GLU A   6      26.176  11.663  25.784  1.00 38.77           C
ATOM     42  C   GLU A   6      26.650  10.554  26.714  1.00 33.65           C
ATOM     43  O   GLU A   6      26.873   9.418  26.278  1.00 36.62           O
ATOM     44  CB  GLU A   6      27.333  12.600  25.446  1.00 49.60           C
ATOM     45  CG  GLU A   6      28.540  11.871  24.889  1.00 57.57           C
ATOM     46  CD  GLU A   6      29.782  12.731  24.854  1.00 64.60           C
ATOM     47  OE1 GLU A   6      29.703  13.913  25.251  1.00 58.63           O
ATOM     48  OE2 GLU A   6      30.840  12.219  24.434  1.00 65.39           O
ATOM     49  N   GLU A   7      26.825  10.866  28.001  1.00 32.80           N
ATOM     50  CA  GLU A   7      27.278   9.846  28.939  1.00 36.68           C
ATOM     51  C   GLU A   7      26.222   8.766  29.128  1.00 27.97           C
ATOM     52  O   GLU A   7      26.549   7.575  29.200  1.00 30.61           O
ATOM     53  CB  GLU A   7      27.640  10.478  30.282  1.00 36.52           C
ATOM     54  CG  GLU A   7      28.368   9.527  31.221  1.00 51.87           C
ATOM     55  CD  GLU A   7      28.463  10.057  32.638  1.00 59.92           C
ATOM     56  OE1 GLU A   7      27.528  10.759  33.076  1.00 61.00           O
ATOM     57  OE2 GLU A   7      29.476   9.774  33.312  1.00 70.61           O
ATOM     58  N   ALA A   8      24.950   9.161  29.208  1.00 25.40           N
ATOM     59  CA  ALA A   8      23.883   8.178  29.349  1.00 27.06           C
ATOM     60  C   ALA A   8      23.788   7.288  28.117  1.00 26.93           C
ATOM     61  O   ALA A   8      23.572   6.076  28.235  1.00 24.61           O
ATOM     62  CB  ALA A   8      22.551   8.879  29.612  1.00 24.06           C
ATOM     63  N   GLU A   9      23.955   7.870  26.927  1.00 27.31           N
ATOM     64  CA  GLU A   9      23.891   7.081  25.702  1.00 23.67           C
ATOM     65  C   GLU A   9      25.053   6.102  25.604  1.00 30.26           C
ATOM     66  O   GLU A   9      24.894   5.006  25.054  1.00 35.99           O
ATOM     67  CB  GLU A   9      23.861   8.009  24.486  1.00 29.42           C
ATOM     68  CG  GLU A   9      23.708   7.302  23.149  1.00 35.99           C
ATOM     69  CD  GLU A   9      23.384   8.261  22.019  1.00 48.11           C
ATOM     70  OE1 GLU A   9      22.850   9.354  22.303  1.00 47.82           O
ATOM     71  OE2 GLU A   9      23.667   7.924  20.850  1.00 47.49           O
ATOM     72  N   THR A  10      26.222   6.472  26.133  1.00 34.62           N
ATOM     73  CA  THR A  10      27.350   5.547  26.153  1.00 29.03           C
ATOM     74  C   THR A  10      27.049   4.338  27.027  1.00 29.92           C
ATOM     75  O   THR A  10      27.334   3.197  26.644  1.00 34.82           O
ATOM     76  CB  THR A  10      28.609   6.262  26.644  1.00 28.30           C
ATOM     77  OG1 THR A  10      28.875   7.394  25.806  1.00 39.36           O
ATOM     78  CG2 THR A  10      29.805   5.322  26.616  1.00 22.67           C
ATOM     79  N   ALA A  11      26.466   4.569  28.206  1.00 26.94           N
ATOM     80  CA  ALA A  11      26.106   3.461  29.083  1.00 22.19           C
ATOM     81  C   ALA A  11      25.029   2.588  28.455  1.00 23.52           C
ATOM     82  O   ALA A  11      25.054   1.360  28.602  1.00 26.36           O
ATOM     83  CB  ALA A  11      25.643   3.992  30.439  1.00 15.04           C
ATOM     84  N   LEU A  12      24.077   3.202  27.747  1.00 23.13           N
ATOM     85  CA  LEU A  12      23.004   2.435  27.121  1.00 24.67           C
ATOM     86  C   LEU A  12      23.552   1.497  26.053  1.00 30.25           C
ATOM     87  O   LEU A  12      23.184   0.318  25.995  1.00 28.48           O
ATOM     88  CB  LEU A  12      21.959   3.379  26.525  1.00 20.00           C
ATOM     89  CG  LEU A  12      21.104   4.178  27.511  1.00 28.48           C
ATOM     90  CD1 LEU A  12      19.996   4.929  26.783  1.00 25.23           C
ATOM     91  CD2 LEU A  12      20.528   3.269  28.582  1.00 27.62           C
ATOM     92  N   LYS A  13      24.438   2.007  25.195  1.00 24.60           N
ATOM     93  CA  LYS A  13      25.022   1.159  24.163  1.00 28.14           C
ATOM     94  C   LYS A  13      26.000   0.152  24.752  1.00 30.92           C
ATOM     95  O   LYS A  13      26.151  -0.949  24.212  1.00 29.41           O
ATOM     96  CB  LYS A  13      25.710   2.016  23.103  1.00 27.69           C
ATOM     97  CG  LYS A  13      24.773   2.975  22.389  1.00 43.65           C
ATOM     98  CD  LYS A  13      23.568   2.242  21.817  1.00 43.08           C
ATOM     99  CE  LYS A  13      22.595   3.207  21.155  1.00 49.58           C
ATOM    100  NZ  LYS A  13      21.340   2.530  20.718  1.00 44.80           N
ATOM    101  N   ALA A  14      26.669   0.505  25.854  1.00 27.93           N
ATOM    102  CA  ALA A  14      27.555  -0.448  26.513  1.00 22.05           C
ATOM    103  C   ALA A  14      26.769  -1.611  27.104  1.00 25.62           C
ATOM    104  O   ALA A  14      27.221  -2.761  27.056  1.00 32.06           O
ATOM    105  CB  ALA A  14      28.373   0.255  27.596  1.00 20.22           C
ATOM    106  N   LEU A  15      25.592  -1.333  27.667  1.00 28.17           N
ATOM    107  CA  LEU A  15      24.746  -2.408  28.175  1.00 33.11           C
ATOM    108  C   LEU A  15      24.188  -3.249  27.036  1.00 29.63           C
ATOM    109  O   LEU A  15      24.042  -4.470  27.167  1.00 36.38           O
ATOM    110  CB  LEU A  15      23.613  -1.827  29.022  1.00 29.06           C
ATOM    111  CG  LEU A  15      24.026  -1.218  30.365  1.00 33.06           C
ATOM    112  CD1 LEU A  15      22.859  -0.485  31.010  1.00 26.89           C
ATOM    113  CD2 LEU A  15      24.560  -2.298  31.291  1.00 30.50           C
ATOM    114  N   LEU A  16      23.881  -2.611  25.904  1.00 26.88           N
ATOM    115  CA  LEU A  16      23.378  -3.345  24.748  1.00 29.28           C
ATOM    116  C   LEU A  16      24.393  -4.371  24.257  1.00 32.94           C
ATOM    117  O   LEU A  16      24.026  -5.497  23.903  1.00 32.03           O
ATOM    118  CB  LEU A  16      23.021  -2.370  23.628  1.00 29.11           C
ATOM    119  CG  LEU A  16      22.422  -2.967  22.353  1.00 31.70           C
ATOM    120  CD1 LEU A  16      21.146  -3.722  22.676  1.00 26.21           C
ATOM    121  CD2 LEU A  16      22.160  -1.873  21.330  1.00 18.82           C
ATOM    122  N   GLU A  17      25.675  -3.998  24.233  1.00 36.26           N
ATOM    123  CA  GLU A  17      26.716  -4.929  23.805  1.00 31.83           C
ATOM    124  C   GLU A  17      26.761  -6.153  24.710  1.00 40.05           C
ATOM    125  O   GLU A  17      26.846  -7.291  24.233  1.00 47.73           O
ATOM    126  CB  GLU A  17      28.074  -4.225  23.789  1.00 43.33           C
ATOM    127  CG  GLU A  17      28.151  -3.021  22.865  1.00 42.33           C
ATOM    128  CD  GLU A  17      29.444  -2.245  23.030  1.00 50.46           C
ATOM    129  OE1 GLU A  17      30.299  -2.680  23.830  1.00 58.01           O
ATOM    130  OE2 GLU A  17      29.605  -1.201  22.363  1.00 55.81           O
ATOM    131  N   GLU A  18      26.706  -5.937  26.025  1.00 36.84           N
ATOM    132  CA  GLU A  18      26.759  -7.047  26.967  1.00 42.89           C
ATOM    133  C   GLU A  18      25.470  -7.856  26.980  1.00 37.74           C
ATOM    134  O   GLU A  18      25.471  -8.989  27.472  1.00 43.19           O
ATOM    135  CB  GLU A  18      27.080  -6.521  28.366  1.00 41.41           C
ATOM    136  CG  GLU A  18      28.513  -6.024  28.504  1.00 43.27           C
ATOM    137  CD  GLU A  18      28.664  -4.941  29.553  1.00 54.48           C
ATOM    138  OE1 GLU A  18      27.651  -4.586  30.193  1.00 48.15           O
ATOM    139  OE2 GLU A  18      29.794  -4.440  29.733  1.00 49.76           O
ATOM    140  N   ALA A  19      24.376  -7.304  26.453  1.00 40.28           N
ATOM    141  CA  ALA A  19      23.163  -8.092  26.280  1.00 42.54           C
ATOM    142  C   ALA A  19      23.260  -9.011  25.071  1.00 46.58           C
ATOM    143  O   ALA A  19      22.718 -10.122  25.095  1.00 48.03           O
ATOM    144  CB  ALA A  19      21.949  -7.172  26.147  1.00 38.42           C
ATOM    145  N   GLU A  20      23.947  -8.570  24.017  1.00 42.23           N
ATOM    146  CA  GLU A  20      24.137  -9.406  22.838  1.00 46.31           C
ATOM    147  C   GLU A  20      25.182 -10.487  23.086  1.00 55.49           C
ATOM    148  O   GLU A  20      24.976 -11.649  22.720  1.00 54.50           O
ATOM    149  CB  GLU A  20      24.537  -8.538  21.646  1.00 41.03           C
ATOM    150  CG  GLU A  20      23.559  -7.416  21.348  1.00 36.10           C
ATOM    151  CD  GLU A  20      24.122  -6.392  20.386  1.00 43.76           C
ATOM    152  OE1 GLU A  20      25.358  -6.354  20.212  1.00 51.22           O
ATOM    153  OE2 GLU A  20      23.330  -5.623  19.802  1.00 48.50           O
ATOM    154  N   LYS A  21      26.308 -10.121  23.702  1.00 63.23           N
ATOM    155  CA  LYS A  21      27.344 -11.102  24.012  1.00 63.31           C
ATOM    156  C   LYS A  21      26.803 -12.203  24.916  1.00 62.47           C
ATOM    157  O   LYS A  21      26.956 -13.395  24.625  1.00 71.67           O
ATOM    158  CB  LYS A  21      28.539 -10.409  24.669  1.00 64.12           C
ATOM    159  CG  LYS A  21      29.507 -11.360  25.354  1.00 70.36           C
ATOM    160  CD  LYS A  21      30.452 -10.607  26.275  1.00 64.60           C
ATOM    161  CE  LYS A  21      29.678  -9.768  27.281  1.00 74.04           C
ATOM    162  NZ  LYS A  21      28.732 -10.595  28.081  1.00 76.61           N
ATOM    163  N   GLY A  22      26.166 -11.821  26.019  1.00 59.41           N
ATOM    164  CA  GLY A  22      25.583 -12.798  26.911  1.00 66.16           C
ATOM    165  C   GLY A  22      24.345 -13.446  26.323  1.00 59.24           C
ATOM    166  O   GLY A  22      23.762 -12.988  25.339  1.00 50.46           O
ATOM    167  N   GLY A  23      23.941 -14.546  26.947  1.00 71.79           N
ATOM    168  CA  GLY A  23      22.755 -15.254  26.524  1.00 70.62           C
ATOM    169  C   GLY A  23      21.486 -14.511  26.898  1.00 71.34           C
ATOM    170  O   GLY A  23      21.494 -13.473  27.561  1.00 72.70           O
ATOM    171  N   LYS A  24      20.358 -15.070  26.452  1.00 63.05           N
ATOM    172  CA  LYS A  24      19.061 -14.482  26.760  1.00 57.95           C
ATOM    173  C   LYS A  24      18.719 -14.549  28.242  1.00 62.17           C
ATOM    174  O   LYS A  24      17.794 -13.856  28.677  1.00 65.74           O
ATOM    175  CB  LYS A  24      17.960 -15.169  25.949  1.00 54.87           C
ATOM    176  CG  LYS A  24      17.940 -14.805  24.469  1.00 56.05           C
ATOM    177  CD  LYS A  24      18.810 -15.738  23.642  1.00 64.55           C
ATOM    178  CE  LYS A  24      18.665 -15.450  22.155  1.00 58.31           C
ATOM    179  NZ  LYS A  24      19.377 -16.457  21.320  1.00 64.37           N
ATOM    180  N   GLU A  25      19.434 -15.364  29.022  1.00 66.26           N
ATOM    181  CA  GLU A  25      19.173 -15.431  30.455  1.00 70.41           C
ATOM    182  C   GLU A  25      19.560 -14.135  31.155  1.00 68.70           C
ATOM    183  O   GLU A  25      18.904 -13.735  32.123  1.00 64.27           O
ATOM    184  CB  GLU A  25      19.919 -16.615  31.071  1.00 74.78           C
ATOM    185  CG  GLU A  25      21.417 -16.619  30.800  1.00 68.51           C
ATOM    186  CD  GLU A  25      22.152 -17.695  31.574  1.00 80.92           C
ATOM    187  OE1 GLU A  25      21.502 -18.415  32.361  1.00 91.32           O
ATOM    188  OE2 GLU A  25      23.383 -17.820  31.397  1.00 70.73           O
ATOM    189  N   ASP A  26      20.614 -13.470  30.683  1.00 66.39           N
ATOM    190  CA  ASP A  26      21.061 -12.209  31.254  1.00 61.64           C
ATOM    191  C   ASP A  26      20.526 -10.997  30.506  1.00 55.78           C
ATOM    192  O   ASP A  26      20.624  -9.879  31.022  1.00 56.07           O
ATOM    193  CB  ASP A  26      22.594 -12.151  31.278  1.00 66.54           C
ATOM    194  CG  ASP A  26      23.205 -13.217  32.167  1.00 71.71           C
ATOM    195  OD1 ASP A  26      22.601 -13.545  33.210  1.00 77.62           O
ATOM    196  OD2 ASP A  26      24.293 -13.726  31.823  1.00 68.91           O
ATOM    197  N   ALA A  27      19.965 -11.191  29.310  1.00 55.89           N
ATOM    198  CA  ALA A  27      19.475 -10.070  28.519  1.00 51.46           C
ATOM    199  C   ALA A  27      18.292  -9.367  29.170  1.00 43.11           C
ATOM    200  O   ALA A  27      18.036  -8.200  28.857  1.00 43.07           O
ATOM    201  CB  ALA A  27      19.089 -10.545  27.118  1.00 55.56           C
ATOM    202  N   LEU A  28      17.568 -10.040  30.067  1.00 48.59           N
ATOM    203  CA  LEU A  28      16.448  -9.388  30.735  1.00 40.94           C
ATOM    204  C   LEU A  28      16.918  -8.517  31.893  1.00 40.44           C
ATOM    205  O   LEU A  28      16.386  -7.421  32.103  1.00 47.76           O
ATOM    206  CB  LEU A  28      15.444 -10.428  31.227  1.00 49.86           C
ATOM    207  CG  LEU A  28      14.118  -9.833  31.698  1.00 46.68           C
ATOM    208  CD1 LEU A  28      13.319  -9.301  30.518  1.00 51.83           C
ATOM    209  CD2 LEU A  28      13.320 -10.855  32.470  1.00 41.71           C
ATOM    210  N   GLU A  29      17.905  -8.988  32.660  1.00 43.01           N
ATOM    211  CA  GLU A  29      18.486  -8.154  33.707  1.00 53.04           C
ATOM    212  C   GLU A  29      19.139  -6.914  33.113  1.00 40.61           C
ATOM    213  O   GLU A  29      19.032  -5.816  33.671  1.00 33.29           O
ATOM    214  CB  GLU A  29      19.507  -8.952  34.521  1.00 57.75           C
ATOM    215  CG  GLU A  29      18.948 -10.158  35.263  1.00 53.39           C
ATOM    216  CD  GLU A  29      18.835 -11.392  34.388  0.10 61.42           C
ATOM    217  OE1 GLU A  29      18.407 -11.264  33.222  1.00 66.28           O
ATOM    218  OE2 GLU A  29      19.178 -12.494  34.869  0.86 73.22           O
ATOM    219  N   ILE A  30      19.816  -7.072  31.975  1.00 39.58           N
ATOM    220  CA  ILE A  30      20.450  -5.932  31.322  1.00 36.21           C
ATOM    221  C   ILE A  30      19.397  -4.997  30.740  1.00 33.13           C
ATOM    222  O   ILE A  30      19.555  -3.771  30.770  1.00 33.60           O
ATOM    223  CB  ILE A  30      21.439  -6.423  30.250  1.00 35.79           C
ATOM    224  CG1 ILE A  30      22.512  -7.303  30.894  1.00 44.11           C
ATOM    225  CG2 ILE A  30      22.076  -5.248  29.536  1.00 36.69           C
ATOM    226  CD1 ILE A  30      23.480  -7.918  29.911  1.00 45.37           C
ATOM    227  N   ALA A  31      18.305  -5.554  30.210  1.00 30.31           N
ATOM    228  CA  ALA A  31      17.233  -4.715  29.683  1.00 28.11           C
ATOM    229  C   ALA A  31      16.590  -3.887  30.787  1.00 30.06           C
ATOM    230  O   ALA A  31      16.293  -2.702  30.591  1.00 36.17           O
ATOM    231  CB  ALA A  31      16.184  -5.575  28.979  1.00 30.16           C
ATOM    232  N   GLU A  32      16.368  -4.492  31.955  1.00 31.00           N
ATOM    233  CA  GLU A  32      15.820  -3.740  33.078  1.00 27.76           C
ATOM    234  C   GLU A  32      16.816  -2.702  33.579  1.00 30.32           C
ATOM    235  O   GLU A  32      16.431  -1.581  33.931  1.00 37.17           O
ATOM    236  CB  GLU A  32      15.425  -4.691  34.206  1.00 32.27           C
ATOM    237  CG  GLU A  32      14.615  -4.030  35.304  1.00 51.62           C
ATOM    238  CD  GLU A  32      13.222  -3.648  34.843  1.00 52.62           C
ATOM    239  OE1 GLU A  32      12.447  -4.558  34.483  1.00 43.34           O
ATOM    240  OE2 GLU A  32      12.904  -2.440  34.833  1.00 46.96           O
ATOM    241  N   LYS A  33      18.102  -3.058  33.615  1.00 31.28           N
ATOM    242  CA  LYS A  33      19.125  -2.099  34.017  1.00 28.38           C
ATOM    243  C   LYS A  33      19.296  -1.000  32.976  1.00 29.76           C
ATOM    244  O   LYS A  33      19.653   0.131  33.323  1.00 37.09           O
ATOM    245  CB  LYS A  33      20.450  -2.824  34.258  1.00 43.49           C
ATOM    246  CG  LYS A  33      21.553  -1.950  34.831  1.00 46.62           C
ATOM    247  CD  LYS A  33      22.809  -2.761  35.117  1.00 54.53           C
ATOM    248  CE  LYS A  33      22.565  -3.806  36.196  1.00 56.06           C
ATOM    249  NZ  LYS A  33      23.799  -4.582  36.505  1.00 40.18           N
ATOM    250  N   LEU A  34      19.040  -1.311  31.703  1.00 31.35           N
ATOM    251  CA  LEU A  34      19.135  -0.302  30.654  1.00 29.09           C
ATOM    252  C   LEU A  34      18.005   0.716  30.753  1.00 36.28           C
ATOM    253  O   LEU A  34      18.210   1.898  30.458  1.00 33.96           O
ATOM    254  CB  LEU A  34      19.134  -0.982  29.282  1.00 27.31           C
ATOM    255  CG  LEU A  34      19.381  -0.163  28.013  1.00 21.33           C
ATOM    256  CD1 LEU A  34      20.082  -1.022  26.978  1.00 18.88           C
ATOM    257  CD2 LEU A  34      18.081   0.382  27.440  1.00 27.44           C
ATOM    258  N   ALA A  35      16.811   0.281  31.161  1.00 36.58           N
ATOM    259  CA  ALA A  35      15.686   1.201  31.272  1.00 33.55           C
ATOM    260  C   ALA A  35      15.759   2.027  32.550  1.00 30.63           C
ATOM    261  O   ALA A  35      15.379   3.203  32.553  1.00 31.22           O
ATOM    262  CB  ALA A  35      14.368   0.432  31.212  1.00 22.00           C
ATOM    263  N   GLU A  36      16.235   1.428  33.644  1.00 31.73           N
ATOM    264  CA  GLU A  36      16.376   2.176  34.889  1.00 32.74           C
ATOM    265  C   GLU A  36      17.417   3.281  34.747  1.00 33.98           C
ATOM    266  O   GLU A  36      17.245   4.377  35.293  1.00 35.43           O
ATOM    267  CB  GLU A  36      16.737   1.226  36.031  1.00 30.96           C
ATOM    268  CG  GLU A  36      16.672   1.849  37.417  1.00 55.54           C
ATOM    269  CD  GLU A  36      17.982   2.484  37.837  0.10 52.14           C
ATOM    270  OE1 GLU A  36      19.021   2.171  37.218  1.00 60.82           O
ATOM    271  OE2 GLU A  36      17.972   3.296  38.787  1.00 61.57           O
ATOM    272  N   LEU A  37      18.498   3.014  34.011  1.00 26.34           N
ATOM    273  CA  LEU A  37      19.484   4.058  33.750  1.00 31.84           C
ATOM    274  C   LEU A  37      18.894   5.160  32.880  1.00 32.69           C
ATOM    275  O   LEU A  37      19.124   6.348  33.133  1.00 39.55           O
ATOM    276  CB  LEU A  37      20.726   3.453  33.092  1.00 32.68           C
ATOM    277  CG  LEU A  37      22.011   4.288  33.052  1.00 43.91           C
ATOM    278  CD1 LEU A  37      22.044   5.241  31.860  1.00 35.70           C
ATOM    279  CD2 LEU A  37      22.191   5.054  34.358  1.00 52.28           C
ATOM    280  N   ALA A  38      18.132   4.786  31.850  1.00 24.55           N
ATOM    281  CA  ALA A  38      17.503   5.788  30.996  1.00 27.54           C
ATOM    282  C   ALA A  38      16.436   6.569  31.752  1.00 26.02           C
ATOM    283  O   ALA A  38      16.321   7.789  31.589  1.00 24.07           O
ATOM    284  CB  ALA A  38      16.907   5.124  29.756  1.00 31.21           C
ATOM    285  N   LYS A  39      15.648   5.884  32.585  1.00 26.83           N
ATOM    286  CA  LYS A  39      14.625   6.573  33.364  1.00 23.68           C
ATOM    287  C   LYS A  39      15.249   7.551  34.351  1.00 29.38           C
ATOM    288  O   LYS A  39      14.775   8.683  34.498  1.00 31.58           O
ATOM    289  CB  LYS A  39      13.744   5.556  34.089  1.00 25.97           C
ATOM    290  CG  LYS A  39      12.318   5.498  33.564  1.00 40.10           C
ATOM    291  CD  LYS A  39      11.552   4.311  34.127  1.00 36.27           C
ATOM    292  CE  LYS A  39      12.062   3.002  33.548  1.00 37.09           C
ATOM    293  NZ  LYS A  39      11.230   1.845  33.975  1.00 51.41           N
ATOM    294  N   GLU A  40      16.320   7.134  35.031  1.00 32.57           N
ATOM    295  CA  GLU A  40      17.014   8.037  35.944  1.00 31.24           C
ATOM    296  C   GLU A  40      17.636   9.207  35.194  1.00 29.46           C
ATOM    297  O   GLU A  40      17.669  10.335  35.700  1.00 34.43           O
ATOM    298  CB  GLU A  40      18.082   7.274  36.727  1.00 39.56           C
ATOM    299  CG  GLU A  40      17.533   6.374  37.822  1.00 56.20           C
ATOM    300  CD  GLU A  40      17.138   7.146  39.066  1.00 68.80           C
ATOM    301  OE1 GLU A  40      17.398   8.367  39.119  1.00 63.61           O
ATOM    302  OE2 GLU A  40      16.570   6.531  39.993  1.00 71.35           O
ATOM    303  N   ALA A  41      18.137   8.957  33.983  1.00 28.57           N
ATOM    304  CA  ALA A  41      18.731  10.031  33.197  1.00 25.89           C
ATOM    305  C   ALA A  41      17.679  11.016  32.705  1.00 31.62           C
ATOM    306  O   ALA A  41      17.970  12.209  32.559  1.00 39.71           O
ATOM    307  CB  ALA A  41      19.512   9.450  32.019  1.00 23.11           C
ATOM    308  N   LEU A  42      16.457  10.544  32.444  1.00 34.51           N
ATOM    309  CA  LEU A  42      15.390  11.451  32.032  1.00 30.43           C
ATOM    310  C   LEU A  42      14.995  12.400  33.156  1.00 32.66           C
ATOM    311  O   LEU A  42      14.615  13.545  32.892  1.00 37.92           O
ATOM    312  CB  LEU A  42      14.171  10.658  31.557  1.00 31.42           C
ATOM    313  CG  LEU A  42      14.285   9.948  30.206  1.00 33.17           C
ATOM    314  CD1 LEU A  42      13.048   9.109  29.944  1.00 26.30           C
ATOM    315  CD2 LEU A  42      14.501  10.952  29.085  1.00 27.71           C
ATOM    316  N   GLU A  43      15.077  11.946  34.409  1.00 40.43           N
ATOM    317  CA  GLU A  43      14.745  12.819  35.530  1.00 42.08           C
ATOM    318  C   GLU A  43      15.818  13.878  35.738  1.00 42.96           C
ATOM    319  O   GLU A  43      15.509  15.016  36.110  1.00 48.95           O
ATOM    320  CB  GLU A  43      14.551  11.994  36.802  1.00 38.27           C
ATOM    321  CG  GLU A  43      13.691  10.756  36.617  1.00 46.52           C
ATOM    322  CD  GLU A  43      12.320  11.067  36.047  1.00 50.00           C
ATOM    323  OE1 GLU A  43      11.753  12.128  36.389  1.00 55.89           O
ATOM    324  OE2 GLU A  43      11.811  10.248  35.254  1.00 40.62           O
ATOM    325  N   VAL A  44      17.084  13.524  35.507  1.00 43.66           N
ATOM    326  CA  VAL A  44      18.162  14.501  35.623  1.00 35.31           C
ATOM    327  C   VAL A  44      18.008  15.584  34.560  1.00 40.79           C
ATOM    328  O   VAL A  44      18.166  16.777  34.836  1.00 46.21           O
ATOM    329  CB  VAL A  44      19.532  13.807  35.526  1.00 41.16           C
ATOM    330  CG1 VAL A  44      20.652  14.837  35.601  1.00 39.74           C
ATOM    331  CG2 VAL A  44      19.680  12.772  36.631  1.00 31.44           C
ATOM    332  N   LEU A  45      17.698  15.178  33.327  1.00 36.99           N
ATOM    333  CA  LEU A  45      17.438  16.158  32.277  1.00 38.39           C
ATOM    334  C   LEU A  45      16.152  16.928  32.536  1.00 39.52           C
ATOM    335  O   LEU A  45      16.001  18.059  32.061  1.00 40.12           O
ATOM    336  CB  LEU A  45      17.373  15.467  30.918  1.00 31.94           C
ATOM    337  CG  LEU A  45      18.662  14.824  30.405  1.00 31.88           C
ATOM    338  CD1 LEU A  45      18.386  14.055  29.127  1.00 32.53           C
ATOM    339  CD2 LEU A  45      19.735  15.876  30.172  1.00 37.96           C
ATOM    340  N   LEU A  46      15.220  16.338  33.287  1.00 41.66           N
ATOM    341  CA  LEU A  46      13.989  17.041  33.631  1.00 44.79           C
ATOM    342  C   LEU A  46      14.264  18.204  34.577  1.00 49.96           C
ATOM    343  O   LEU A  46      13.867  19.344  34.310  1.00 51.37           O
ATOM    344  CB  LEU A  46      12.989  16.072  34.257  1.00 42.88           C
ATOM    345  CG  LEU A  46      11.784  16.698  34.968  1.00 56.11           C
ATOM    346  CD1 LEU A  46      10.904  17.446  33.979  1.00 54.22           C
ATOM    347  CD2 LEU A  46      10.990  15.631  35.711  1.00 61.06           C
ATOM    348  N   GLU A  47      14.943  17.933  35.693  1.00 59.71           N
ATOM    349  CA  GLU A  47      15.252  18.979  36.659  1.00 58.96           C
ATOM    350  C   GLU A  47      16.329  19.937  36.169  1.00 50.93           C
ATOM    351  O   GLU A  47      16.503  21.002  36.771  1.00 59.61           O
ATOM    352  CB  GLU A  47      15.678  18.353  37.988  1.00 57.30           C
ATOM    353  CG  GLU A  47      16.880  17.436  37.880  1.00 56.62           C
ATOM    354  CD  GLU A  47      17.014  16.518  39.075  1.00 70.48           C
ATOM    355  OE1 GLU A  47      15.987  16.253  39.735  1.00 61.04           O
ATOM    356  OE2 GLU A  47      18.143  16.066  39.360  1.00 68.51           O
ATOM    357  N   ALA A  48      17.049  19.592  35.104  1.00 49.24           N
ATOM    358  CA  ALA A  48      18.049  20.474  34.520  1.00 44.60           C
ATOM    359  C   ALA A  48      17.488  21.347  33.406  1.00 48.56           C
ATOM    360  O   ALA A  48      18.225  22.172  32.857  1.00 50.06           O
ATOM    361  CB  ALA A  48      19.232  19.657  33.988  1.00 45.30           C
ATOM    362  N   GLY A  49      16.215  21.182  33.059  1.00 46.43           N
ATOM    363  CA  GLY A  49      15.597  21.980  32.013  1.00 45.50           C
ATOM    364  C   GLY A  49      16.168  21.762  30.629  1.00 38.37           C
ATOM    365  O   GLY A  49      16.357  22.731  29.884  1.00 42.35           O
ATOM    366  N   ALA A  50      16.445  20.514  30.263  1.00 38.54           N
ATOM    367  CA  ALA A  50      17.032  20.233  28.963  1.00 40.78           C
ATOM    368  C   ALA A  50      16.009  20.448  27.850  1.00 38.32           C
ATOM    369  O   ALA A  50      14.798  20.503  28.080  1.00 35.35           O
ATOM    370  CB  ALA A  50      17.570  18.802  28.912  1.00 36.98           C
ATOM    371  N   SER A  51      16.516  20.577  26.628  1.00 41.91           N
ATOM    372  CA  SER A  51      15.641  20.737  25.481  1.00 35.86           C
ATOM    373  C   SER A  51      14.854  19.451  25.241  1.00 40.62           C
ATOM    374  O   SER A  51      15.354  18.351  25.498  1.00 38.32           O
ATOM    375  CB  SER A  51      16.444  21.098  24.233  1.00 42.69           C
ATOM    376  OG  SER A  51      17.281  20.027  23.835  1.00 47.36           O
ATOM    377  N   PRO A  52      13.612  19.559  24.764  1.00 43.07           N
ATOM    378  CA  PRO A  52      12.808  18.347  24.543  1.00 34.69           C
ATOM    379  C   PRO A  52      13.407  17.400  23.519  1.00 30.87           C
ATOM    380  O   PRO A  52      13.143  16.192  23.578  1.00 31.65           O
ATOM    381  CB  PRO A  52      11.457  18.905  24.076  1.00 32.73           C
ATOM    382  CG  PRO A  52      11.419  20.304  24.610  1.00 40.26           C
ATOM    383  CD  PRO A  52      12.834  20.789  24.538  1.00 40.05           C
ATOM    384  N   GLU A  53      14.209  17.909  22.581  1.00 35.66           N
ATOM    385  CA  GLU A  53      14.843  17.034  21.599  1.00 29.43           C
ATOM    386  C   GLU A  53      15.828  16.082  22.265  1.00 31.01           C
ATOM    387  O   GLU A  53      15.929  14.912  21.876  1.00 28.02           O
ATOM    388  CB  GLU A  53      15.543  17.867  20.524  1.00 26.82           C
ATOM    389  CG  GLU A  53      14.610  18.739  19.694  1.00 29.24           C
ATOM    390  CD  GLU A  53      14.224  20.028  20.395  1.00 44.35           C
ATOM    391  OE1 GLU A  53      14.805  20.325  21.460  1.00 53.28           O
ATOM    392  OE2 GLU A  53      13.339  20.745  19.881  1.00 47.33           O
ATOM    393  N   LEU A  54      16.561  16.564  23.273  1.00 35.09           N
ATOM    394  CA  LEU A  54      17.460  15.689  24.017  1.00 32.53           C
ATOM    395  C   LEU A  54      16.691  14.623  24.787  1.00 26.46           C
ATOM    396  O   LEU A  54      17.169  13.492  24.925  1.00 28.41           O
ATOM    397  CB  LEU A  54      18.327  16.514  24.969  1.00 29.35           C
ATOM    398  CG  LEU A  54      19.340  17.452  24.309  1.00 36.67           C
ATOM    399  CD1 LEU A  54      20.021  18.326  25.347  1.00 43.39           C
ATOM    400  CD2 LEU A  54      20.366  16.652  23.523  1.00 36.63           C
ATOM    401  N   ILE A  55      15.504  14.964  25.292  1.00 20.99           N
ATOM    402  CA  ILE A  55      14.666  13.971  25.958  1.00 20.94           C
ATOM    403  C   ILE A  55      14.240  12.891  24.974  1.00 26.57           C
ATOM    404  O   ILE A  55      14.241  11.697  25.298  1.00 24.61           O
ATOM    405  CB  ILE A  55      13.447  14.651  26.609  1.00 31.57           C
ATOM    406  CG1 ILE A  55      13.894  15.679  27.650  1.00 29.73           C
ATOM    407  CG2 ILE A  55      12.534  13.611  27.242  1.00 22.86           C
ATOM    408  CD1 ILE A  55      14.473  15.062  28.898  1.00 36.25           C
ATOM    409  N   VAL A  56      13.875  13.290  23.754  1.00 25.84           N
ATOM    410  CA  VAL A  56      13.408  12.324  22.767  1.00 18.94           C
ATOM    411  C   VAL A  56      14.555  11.441  22.293  1.00 20.94           C
ATOM    412  O   VAL A  56      14.396  10.224  22.145  1.00 26.08           O
ATOM    413  CB  VAL A  56      12.723  13.048  21.594  1.00 16.61           C
ATOM    414  CG1 VAL A  56      12.349  12.059  20.501  1.00 19.02           C
ATOM    415  CG2 VAL A  56      11.492  13.792  22.086  1.00 22.85           C
ATOM    416  N   ARG A  57      15.728  12.033  22.049  1.00 17.64           N
ATOM    417  CA  ARG A  57      16.877  11.238  21.625  1.00 33.87           C
ATOM    418  C   ARG A  57      17.240  10.196  22.675  1.00 31.24           C
ATOM    419  O   ARG A  57      17.382   9.007  22.363  1.00 22.89           O
ATOM    420  CB  ARG A  57      18.075  12.143  21.335  1.00 21.47           C
ATOM    421  CG  ARG A  57      19.414  11.429  21.459  1.00 31.54           C
ATOM    422  CD  ARG A  57      20.558  12.266  20.922  1.00 43.29           C
ATOM    423  NE  ARG A  57      20.776  12.039  19.496  1.00 45.78           N
ATOM    424  CZ  ARG A  57      21.707  11.227  19.005  1.00 46.06           C
ATOM    425  NH1 ARG A  57      22.514  10.568  19.825  1.00 48.36           N
ATOM    426  NH2 ARG A  57      21.837  11.078  17.693  1.00 46.84           N
ATOM    427  N   LEU A  58      17.389  10.626  23.930  1.00 26.26           N
ATOM    428  CA  LEU A  58      17.703   9.688  25.002  1.00 24.72           C
ATOM    429  C   LEU A  58      16.625   8.621  25.131  1.00 25.44           C
ATOM    430  O   LEU A  58      16.929   7.439  25.332  1.00 29.87           O
ATOM    431  CB  LEU A  58      17.875  10.440  26.321  1.00 31.20           C
ATOM    432  CG  LEU A  58      18.270   9.593  27.530  1.00 26.78           C
ATOM    433  CD1 LEU A  58      19.653   8.994  27.330  1.00 19.10           C
ATOM    434  CD2 LEU A  58      18.212  10.423  28.802  1.00 24.60           C
ATOM    435  N   ALA A  59      15.357   9.017  25.010  1.00 27.61           N
ATOM    436  CA  ALA A  59      14.272   8.043  25.061  1.00 25.56           C
ATOM    437  C   ALA A  59      14.320   7.109  23.859  1.00 26.36           C
ATOM    438  O   ALA A  59      14.252   5.884  24.011  1.00 25.93           O
ATOM    439  CB  ALA A  59      12.925   8.760  25.141  1.00 22.93           C
ATOM    440  N   GLU A  60      14.451   7.669  22.652  1.00 27.66           N
ATOM    441  CA  GLU A  60      14.510   6.836  21.454  1.00 27.97           C
ATOM    442  C   GLU A  60      15.732   5.927  21.468  1.00 31.95           C
ATOM    443  O   GLU A  60      15.662   4.778  21.020  1.00 31.39           O
ATOM    444  CB  GLU A  60      14.510   7.707  20.198  1.00 22.66           C
ATOM    445  CG  GLU A  60      13.151   8.273  19.830  1.00 21.48           C
ATOM    446  CD  GLU A  60      13.151   8.934  18.467  1.00 28.93           C
ATOM    447  OE1 GLU A  60      14.249   9.221  17.945  1.00 41.05           O
ATOM    448  OE2 GLU A  60      12.054   9.161  17.914  1.00 35.62           O
ATOM    449  N   THR A  61      16.863   6.426  21.975  1.00 31.45           N
ATOM    450  CA  THR A  61      18.060   5.597  22.076  1.00 29.14           C
ATOM    451  C   THR A  61      17.796   4.362  22.928  1.00 20.26           C
ATOM    452  O   THR A  61      18.160   3.241  22.553  1.00 19.94           O
ATOM    453  CB  THR A  61      19.218   6.413  22.654  1.00 26.41           C
ATOM    454  OG1 THR A  61      19.638   7.395  21.697  1.00 31.41           O
ATOM    455  CG2 THR A  61      20.393   5.512  23.005  1.00 23.95           C
ATOM    456  N   ALA A  62      17.145   4.548  24.077  1.00 21.81           N
ATOM    457  CA  ALA A  62      16.851   3.417  24.947  1.00 22.91           C
ATOM    458  C   ALA A  62      15.755   2.532  24.369  1.00 19.07           C
ATOM    459  O   ALA A  62      15.766   1.317  24.590  1.00 21.49           O
ATOM    460  CB  ALA A  62      16.459   3.913  26.336  1.00 25.02           C
ATOM    461  N   LEU A  63      14.809   3.114  23.628  1.00 21.38           N
ATOM    462  CA  LEU A  63      13.742   2.312  23.036  1.00 21.25           C
ATOM    463  C   LEU A  63      14.275   1.410  21.931  1.00 15.40           C
ATOM    464  O   LEU A  63      13.822   0.270  21.783  1.00 22.88           O
ATOM    465  CB  LEU A  63      12.631   3.215  22.500  1.00 29.98           C
ATOM    466  CG  LEU A  63      11.808   4.000  23.525  1.00 36.26           C
ATOM    467  CD1 LEU A  63      10.632   4.700  22.855  1.00 22.65           C
ATOM    468  CD2 LEU A  63      11.338   3.097  24.656  1.00 21.39           C
ATOM    469  N   LYS A  64      15.233   1.902  21.140  1.00 18.58           N
ATOM    470  CA  LYS A  64      15.819   1.071  20.093  1.00 18.53           C
ATOM    471  C   LYS A  64      16.663  -0.049  20.688  1.00 23.84           C
ATOM    472  O   LYS A  64      16.654  -1.178  20.182  1.00 19.98           O
ATOM    473  CB  LYS A  64      16.658   1.926  19.144  1.00 19.94           C
ATOM    474  CG  LYS A  64      15.886   3.032  18.444  1.00 28.02           C
ATOM    475  CD  LYS A  64      14.765   2.481  17.577  1.00 40.04           C
ATOM    476  CE  LYS A  64      15.308   1.719  16.378  1.00 51.65           C
ATOM    477  NZ  LYS A  64      14.222   1.359  15.423  1.00 44.48           N
ATOM    478  N   ALA A  65      17.399   0.243  21.763  1.00 22.64           N
ATOM    479  CA  ALA A  65      18.196  -0.790  22.417  1.00 19.74           C
ATOM    480  C   ALA A  65      17.307  -1.879  23.006  1.00 23.52           C
ATOM    481  O   ALA A  65      17.601  -3.072  22.868  1.00 27.64           O
ATOM    482  CB  ALA A  65      19.077  -0.167  23.499  1.00 20.19           C
ATOM    483  N   LEU A  66      16.216  -1.487  23.670  1.00 16.88           N
ATOM    484  CA  LEU A  66      15.266  -2.472  24.177  1.00 14.87           C
ATOM    485  C   LEU A  66      14.649  -3.275  23.040  1.00 20.37           C
ATOM    486  O   LEU A  66      14.435  -4.486  23.168  1.00 22.54           O
ATOM    487  CB  LEU A  66      14.176  -1.780  24.997  1.00 20.58           C
ATOM    488  CG  LEU A  66      14.608  -1.144  26.320  1.00 20.88           C
ATOM    489  CD1 LEU A  66      13.459  -0.368  26.943  1.00 20.22           C
ATOM    490  CD2 LEU A  66      15.127  -2.202  27.282  1.00 22.34           C
ATOM    491  N   LEU A  67      14.357  -2.615  21.916  1.00 21.00           N
ATOM    492  CA  LEU A  67      13.848  -3.330  20.750  1.00 17.32           C
ATOM    493  C   LEU A  67      14.874  -4.324  20.223  1.00 22.90           C
ATOM    494  O   LEU A  67      14.521  -5.443  19.831  1.00 22.39           O
ATOM    495  CB  LEU A  67      13.452  -2.334  19.659  1.00 18.64           C
ATOM    496  CG  LEU A  67      13.028  -2.908  18.303  1.00 19.72           C
ATOM    497  CD1 LEU A  67      11.789  -3.781  18.438  1.00 14.11           C
ATOM    498  CD2 LEU A  67      12.795  -1.789  17.301  1.00 14.98           C
ATOM    499  N   ALA A  68      16.153  -3.937  20.216  1.00 23.15           N
ATOM    500  CA  ALA A  68      17.195  -4.831  19.722  1.00 20.53           C
ATOM    501  C   ALA A  68      17.321  -6.073  20.596  1.00 25.32           C
ATOM    502  O   ALA A  68      17.527  -7.181  20.087  1.00 30.41           O
ATOM    503  CB  ALA A  68      18.529  -4.089  19.645  1.00 28.70           C
ATOM    504  N   ILE A  69      17.199  -5.909  21.915  1.00 19.34           N
ATOM    505  CA  ILE A  69      17.269  -7.059  22.811  1.00 21.53           C
ATOM    506  C   ILE A  69      16.054  -7.960  22.621  1.00 25.01           C
ATOM    507  O   ILE A  69      16.167  -9.191  22.648  1.00 25.03           O
ATOM    508  CB  ILE A  69      17.406  -6.590  24.272  1.00 15.51           C
ATOM    509  CG1 ILE A  69      18.624  -5.682  24.432  1.00 17.83           C
ATOM    510  CG2 ILE A  69      17.528  -7.780  25.207  1.00 18.60           C
ATOM    511  CD1 ILE A  69      18.787  -5.121  25.829  1.00 13.37           C
ATOM    512  N   ALA A  70      14.876  -7.364  22.419  1.00 26.28           N
ATOM    513  CA  ALA A  70      13.666  -8.160  22.239  1.00 27.68           C
ATOM    514  C   ALA A  70      13.695  -8.927  20.923  1.00 28.67           C
ATOM    515  O   ALA A  70      13.234 -10.072  20.856  1.00 33.21           O
ATOM    516  CB  ALA A  70      12.432  -7.261  22.312  1.00 21.96           C
ATOM    517  N   GLU A  71      14.231  -8.314  19.865  1.00 28.19           N
ATOM    518  CA  GLU A  71      14.347  -9.010  18.588  1.00 30.07           C
ATOM    519  C   GLU A  71      15.309 -10.188  18.694  1.00 33.30           C
ATOM    520  O   GLU A  71      15.010 -11.294  18.230  1.00 37.24           O
ATOM    521  CB  GLU A  71      14.800  -8.036  17.499  1.00 24.60           C
ATOM    522  CG  GLU A  71      13.748  -7.014  17.104  1.00 29.90           C
ATOM    523  CD  GLU A  71      14.286  -5.968  16.150  1.00 42.23           C
ATOM    524  OE1 GLU A  71      15.520  -5.782  16.106  1.00 40.98           O
ATOM    525  OE2 GLU A  71      13.475  -5.335  15.440  1.00 50.28           O
ATOM    526  N   LEU A  72      16.474  -9.967  19.308  1.00 33.25           N
ATOM    527  CA  LEU A  72      17.431 -11.054  19.486  1.00 32.38           C
ATOM    528  C   LEU A  72      16.904 -12.101  20.460  1.00 38.17           C
ATOM    529  O   LEU A  72      17.134 -13.302  20.273  1.00 45.26           O
ATOM    530  CB  LEU A  72      18.771 -10.497  19.968  1.00 33.45           C
ATOM    531  CG  LEU A  72      19.504  -9.559  19.007  1.00 28.20           C
ATOM    532  CD1 LEU A  72      20.716  -8.937  19.681  1.00 30.82           C
ATOM    533  CD2 LEU A  72      19.916 -10.305  17.753  1.00 33.29           C
ATOM    534  N   GLY A  73      16.192 -11.668  21.497  1.00 41.43           N
ATOM    535  CA  GLY A  73      15.670 -12.588  22.486  1.00 43.19           C
ATOM    536  C   GLY A  73      14.524 -13.430  21.957  1.00 43.09           C
ATOM    537  O   GLY A  73      13.997 -13.224  20.863  1.00 42.38           O
ATOM    538  N   GLY A  74      14.130 -14.405  22.771  1.00 46.96           N
ATOM    539  CA  GLY A  74      13.079 -15.329  22.405  1.00 68.05           C
ATOM    540  C   GLY A  74      11.699 -14.706  22.490  1.00 57.84           C
ATOM    541  O   GLY A  74      11.524 -13.487  22.567  1.00 44.35           O
ATOM    542  N   GLU A  75      10.691 -15.580  22.473  1.00 63.65           N
ATOM    543  CA  GLU A  75       9.309 -15.118  22.538  1.00 63.76           C
ATOM    544  C   GLU A  75       8.971 -14.591  23.926  1.00 54.17           C
ATOM    545  O   GLU A  75       8.288 -13.569  24.060  1.00 55.07           O
ATOM    546  CB  GLU A  75       8.355 -16.248  22.147  1.00 72.48           C
ATOM    547  CG  GLU A  75       8.678 -16.925  20.819  0.60 65.36           C
ATOM    548  CD  GLU A  75       9.709 -18.032  20.956  1.00 67.71           C
ATOM    549  OE1 GLU A  75      10.380 -18.098  22.008  1.00 58.32           O
ATOM    550  OE2 GLU A  75       9.845 -18.841  20.013  0.63 69.17           O
ATOM    551  N   GLU A  76       9.437 -15.279  24.971  1.00 54.08           N
ATOM    552  CA  GLU A  76       9.203 -14.810  26.332  1.00 53.43           C
ATOM    553  C   GLU A  76       9.903 -13.482  26.585  1.00 51.67           C
ATOM    554  O   GLU A  76       9.321 -12.572  27.186  1.00 51.37           O
ATOM    555  CB  GLU A  76       9.669 -15.868  27.333  1.00 63.11           C
ATOM    556  CG  GLU A  76       9.700 -15.409  28.785  1.00 60.80           C
ATOM    557  CD  GLU A  76      11.098 -15.040  29.258  1.00 62.99           C
ATOM    558  OE1 GLU A  76      11.554 -13.915  28.970  0.10 53.11           O
ATOM    559  OE2 GLU A  76      11.744 -15.877  29.921  1.00 67.64           O
ATOM    560  N   LEU A  77      11.152 -13.352  26.130  1.00 47.30           N
ATOM    561  CA  LEU A  77      11.902 -12.124  26.365  1.00 39.16           C
ATOM    562  C   LEU A  77      11.251 -10.930  25.682  1.00 40.49           C
ATOM    563  O   LEU A  77      11.316  -9.809  26.199  1.00 37.13           O
ATOM    564  CB  LEU A  77      13.344 -12.296  25.883  1.00 37.44           C
ATOM    565  CG  LEU A  77      14.441 -11.690  26.759  1.00 41.44           C
ATOM    566  CD1 LEU A  77      14.426 -12.323  28.142  1.00 48.15           C
ATOM    567  CD2 LEU A  77      15.801 -11.861  26.106  1.00 45.38           C
ATOM    568  N   ALA A  78      10.606 -11.152  24.534  1.00 34.17           N
ATOM    569  CA  ALA A  78      10.036 -10.042  23.777  1.00 25.58           C
ATOM    570  C   ALA A  78       8.880  -9.389  24.524  1.00 32.23           C
ATOM    571  O   ALA A  78       8.744  -8.160  24.513  1.00 35.67           O
ATOM    572  CB  ALA A  78       9.583 -10.529  22.402  1.00 30.48           C
ATOM    573  N   LEU A  79       8.040 -10.191  25.182  1.00 36.77           N
ATOM    574  CA  LEU A  79       6.887  -9.638  25.888  1.00 28.70           C
ATOM    575  C   LEU A  79       7.322  -8.829  27.102  1.00 27.16           C
ATOM    576  O   LEU A  79       6.826  -7.720  27.333  1.00 30.45           O
ATOM    577  CB  LEU A  79       5.940 -10.763  26.305  1.00 33.42           C
ATOM    578  CG  LEU A  79       4.562 -10.353  26.824  1.00 36.63           C
ATOM    579  CD1 LEU A  79       3.985  -9.230  25.984  1.00 34.44           C
ATOM    580  CD2 LEU A  79       3.624 -11.545  26.814  1.00 35.64           C
ATOM    581  N   GLU A  80       8.249  -9.373  27.893  1.00 31.37           N
ATOM    582  CA  GLU A  80       8.715  -8.674  29.085  1.00 33.32           C
ATOM    583  C   GLU A  80       9.382  -7.354  28.726  1.00 30.70           C
ATOM    584  O   GLU A  80       9.168  -6.337  29.397  1.00 30.89           O
ATOM    585  CB  GLU A  80       9.673  -9.568  29.870  1.00 36.11           C
ATOM    586  CG  GLU A  80       8.995 -10.442  30.912  1.00 39.73           C
ATOM    587  CD  GLU A  80       7.736 -11.108  30.401  1.00 60.44           C
ATOM    588  OE1 GLU A  80       7.796 -11.795  29.360  1.00 58.60           O
ATOM    589  OE2 GLU A  80       6.679 -10.934  31.041  1.00 60.26           O
ATOM    590  N   ILE A  81      10.191  -7.348  27.664  1.00 31.04           N
ATOM    591  CA  ILE A  81      10.839  -6.115  27.233  1.00 32.48           C
ATOM    592  C   ILE A  81       9.812  -5.126  26.699  1.00 25.86           C
ATOM    593  O   ILE A  81       9.967  -3.909  26.864  1.00 32.10           O
ATOM    594  CB  ILE A  81      11.930  -6.436  26.195  1.00 26.99           C
ATOM    595  CG1 ILE A  81      13.053  -7.234  26.857  1.00 16.56           C
ATOM    596  CG2 ILE A  81      12.479  -5.166  25.573  1.00 28.78           C
ATOM    597  CD1 ILE A  81      14.016  -7.848  25.880  1.00 31.16           C
ATOM    598  N   ALA A  82       8.743  -5.622  26.071  1.00 27.58           N
ATOM    599  CA  ALA A  82       7.684  -4.734  25.604  1.00 21.55           C
ATOM    600  C   ALA A  82       7.037  -3.993  26.766  1.00 25.96           C
ATOM    601  O   ALA A  82       6.784  -2.786  26.677  1.00 32.51           O
ATOM    602  CB  ALA A  82       6.639  -5.527  24.823  1.00 19.81           C
ATOM    603  N   ARG A  83       6.759  -4.700  27.865  1.00 29.91           N
ATOM    604  CA  ARG A  83       6.249  -4.031  29.058  1.00 23.93           C
ATOM    605  C   ARG A  83       7.242  -2.995  29.566  1.00 27.45           C
ATOM    606  O   ARG A  83       6.852  -1.892  29.969  1.00 32.04           O
ATOM    607  CB  ARG A  83       5.945  -5.056  30.151  1.00 19.05           C
ATOM    608  CG  ARG A  83       4.859  -6.056  29.799  1.00 22.63           C
ATOM    609  CD  ARG A  83       4.503  -6.910  31.005  1.00 27.48           C
ATOM    610  NE  ARG A  83       3.337  -7.756  30.764  1.00 40.52           N
ATOM    611  CZ  ARG A  83       3.399  -9.044  30.441  1.00 43.96           C
ATOM    612  NH1 ARG A  83       4.575  -9.645  30.322  1.00 49.27           N
ATOM    613  NH2 ARG A  83       2.282  -9.731  30.242  1.00 31.97           N
ATOM    614  N   ILE A  84       8.532  -3.333  29.551  1.00 28.66           N
ATOM    615  CA  ILE A  84       9.559  -2.375  29.943  1.00 29.18           C
ATOM    616  C   ILE A  84       9.599  -1.206  28.966  1.00 27.73           C
ATOM    617  O   ILE A  84       9.764  -0.048  29.367  1.00 25.79           O
ATOM    618  CB  ILE A  84      10.925  -3.078  30.042  1.00 30.97           C
ATOM    619  CG1 ILE A  84      10.879  -4.199  31.081  1.00 25.99           C
ATOM    620  CG2 ILE A  84      12.016  -2.086  30.385  1.00 26.86           C
ATOM    621  CD1 ILE A  84      12.139  -5.036  31.117  1.00 30.18           C
ATOM    622  N   LEU A  85       9.438  -1.491  27.670  1.00 24.44           N
ATOM    623  CA  LEU A  85       9.504  -0.439  26.661  1.00 24.59           C
ATOM    624  C   LEU A  85       8.365   0.561  26.829  1.00 27.45           C
ATOM    625  O   LEU A  85       8.581   1.777  26.759  1.00 28.50           O
ATOM    626  CB  LEU A  85       9.483  -1.063  25.263  1.00 25.15           C
ATOM    627  CG  LEU A  85       9.788  -0.192  24.042  1.00 24.32           C
ATOM    628  CD1 LEU A  85      10.446  -1.034  22.963  1.00 25.56           C
ATOM    629  CD2 LEU A  85       8.530   0.471  23.494  1.00 25.52           C
ATOM    630  N   ALA A  86       7.145   0.069  27.052  1.00 30.94           N
ATOM    631  CA  ALA A  86       6.017   0.972  27.253  1.00 27.23           C
ATOM    632  C   ALA A  86       6.163   1.754  28.551  1.00 27.34           C
ATOM    633  O   ALA A  86       5.860   2.952  28.597  1.00 33.86           O
ATOM    634  CB  ALA A  86       4.707   0.189  27.244  1.00 24.26           C
ATOM    635  N   GLU A  87       6.625   1.093  29.614  1.00 23.48           N
ATOM    636  CA  GLU A  87       6.829   1.780  30.885  1.00 24.22           C
ATOM    637  C   GLU A  87       7.842   2.908  30.739  1.00 32.23           C
ATOM    638  O   GLU A  87       7.637   4.010  31.259  1.00 30.81           O
ATOM    639  CB  GLU A  87       7.277   0.779  31.948  1.00 26.88           C
ATOM    640  CG  GLU A  87       7.194   1.284  33.377  1.00 42.65           C
ATOM    641  CD  GLU A  87       7.146   0.150  34.382  1.00 61.42           C
ATOM    642  OE1 GLU A  87       7.175  -1.022  33.954  1.00 57.10           O
ATOM    643  OE2 GLU A  87       7.071   0.425  35.598  1.00 65.01           O
ATOM    644  N   LEU A  88       8.935   2.653  30.018  1.00 32.50           N
ATOM    645  CA  LEU A  88       9.923   3.698  29.774  1.00 22.64           C
ATOM    646  C   LEU A  88       9.359   4.791  28.874  1.00 22.02           C
ATOM    647  O   LEU A  88       9.654   5.977  29.069  1.00 23.14           O
ATOM    648  CB  LEU A  88      11.182   3.090  29.159  1.00 24.84           C
ATOM    649  CG  LEU A  88      12.288   4.052  28.727  1.00 23.01           C
ATOM    650  CD1 LEU A  88      12.861   4.799  29.923  1.00 25.76           C
ATOM    651  CD2 LEU A  88      13.373   3.292  27.991  1.00 21.02           C
ATOM    652  N   ALA A  89       8.545   4.414  27.886  1.00 23.44           N
ATOM    653  CA  ALA A  89       7.965   5.407  26.988  1.00 24.23           C
ATOM    654  C   ALA A  89       6.970   6.303  27.718  1.00 34.46           C
ATOM    655  O   ALA A  89       6.914   7.512  27.462  1.00 27.30           O
ATOM    656  CB  ALA A  89       7.295   4.716  25.802  1.00 21.45           C
ATOM    657  N   GLU A  90       6.180   5.732  28.632  1.00 28.80           N
ATOM    658  CA  GLU A  90       5.206   6.532  29.368  1.00 28.90           C
ATOM    659  C   GLU A  90       5.885   7.501  30.328  1.00 26.40           C
ATOM    660  O   GLU A  90       5.401   8.622  30.520  1.00 37.07           O
ATOM    661  CB  GLU A  90       4.236   5.620  30.119  1.00 32.91           C
ATOM    662  CG  GLU A  90       3.340   4.795  29.206  1.00 46.98           C
ATOM    663  CD  GLU A  90       2.454   3.825  29.963  1.00 56.12           C
ATOM    664  OE1 GLU A  90       2.101   4.118  31.124  1.00 58.62           O
ATOM    665  OE2 GLU A  90       2.115   2.765  29.395  1.00 52.10           O
ATOM    666  N   VAL A  91       6.999   7.090  30.937  1.00 28.94           N
ATOM    667  CA  VAL A  91       7.770   8.004  31.776  1.00 24.69           C
ATOM    668  C   VAL A  91       8.321   9.150  30.939  1.00 23.77           C
ATOM    669  O   VAL A  91       8.316  10.311  31.365  1.00 23.31           O
ATOM    670  CB  VAL A  91       8.895   7.242  32.501  1.00 29.31           C
ATOM    671  CG1 VAL A  91       9.813   8.209  33.230  1.00 21.07           C
ATOM    672  CG2 VAL A  91       8.314   6.227  33.471  1.00 30.17           C
ATOM    673  N   ALA A  92       8.793   8.841  29.729  1.00 28.32           N
ATOM    674  CA  ALA A  92       9.384   9.866  28.876  1.00 29.07           C
ATOM    675  C   ALA A  92       8.327  10.830  28.352  1.00 28.68           C
ATOM    676  O   ALA A  92       8.585  12.033  28.231  1.00 27.30           O
ATOM    677  CB  ALA A  92      10.140   9.211  27.721  1.00 24.47           C
ATOM    678  N   LEU A  93       7.133  10.321  28.033  1.00 28.19           N
ATOM    679  CA  LEU A  93       6.050  11.196  27.593  1.00 33.29           C
ATOM    680  C   LEU A  93       5.599  12.140  28.701  1.00 36.39           C
ATOM    681  O   LEU A  93       5.082  13.224  28.416  1.00 30.18           O
ATOM    682  CB  LEU A  93       4.866  10.366  27.097  1.00 27.27           C
ATOM    683  CG  LEU A  93       5.060   9.642  25.764  1.00 28.38           C
ATOM    684  CD1 LEU A  93       3.898   8.706  25.500  1.00 20.46           C
ATOM    685  CD2 LEU A  93       5.211  10.642  24.629  1.00 25.99           C
ATOM    686  N   GLU A  94       5.781  11.755  29.962  1.00 37.27           N
ATOM    687  CA  GLU A  94       5.390  12.640  31.052  1.00 36.27           C
ATOM    688  C   GLU A  94       6.485  13.647  31.380  1.00 28.90           C
ATOM    689  O   GLU A  94       6.186  14.737  31.881  1.00 33.00           O
ATOM    690  CB  GLU A  94       5.010  11.812  32.281  1.00 38.39           C
ATOM    691  CG  GLU A  94       3.774  10.953  32.058  1.00 40.43           C
ATOM    692  CD  GLU A  94       3.662   9.835  33.067  1.00 51.98           C
ATOM    693  OE1 GLU A  94       4.611   9.661  33.861  1.00 49.86           O
ATOM    694  OE2 GLU A  94       2.631   9.130  33.065  1.00 55.84           O
ATOM    695  N   VAL A  95       7.746  13.315  31.093  1.00 30.95           N
ATOM    696  CA  VAL A  95       8.813  14.304  31.208  1.00 30.95           C
ATOM    697  C   VAL A  95       8.666  15.368  30.127  1.00 34.54           C
ATOM    698  O   VAL A  95       8.834  16.566  30.389  1.00 43.03           O
ATOM    699  CB  VAL A  95      10.190  13.616  31.147  1.00 30.82           C
ATOM    700  CG1 VAL A  95      11.307  14.651  31.123  1.00 27.86           C
ATOM    701  CG2 VAL A  95      10.364  12.669  32.324  1.00 24.55           C
ATOM    702  N   LEU A  96       8.348  14.951  28.897  1.00 34.24           N
ATOM    703  CA  LEU A  96       8.072  15.916  27.838  1.00 35.67           C
ATOM    704  C   LEU A  96       6.849  16.763  28.160  1.00 30.41           C
ATOM    705  O   LEU A  96       6.755  17.911  27.713  1.00 35.22           O
ATOM    706  CB  LEU A  96       7.877  15.195  26.504  1.00 31.99           C
ATOM    707  CG  LEU A  96       9.119  14.638  25.809  1.00 38.54           C
ATOM    708  CD1 LEU A  96       8.722  13.897  24.543  1.00 31.23           C
ATOM    709  CD2 LEU A  96      10.100  15.755  25.489  1.00 34.99           C
ATOM    710  N   LEU A  97       5.904  16.215  28.926  1.00 32.75           N
ATOM    711  CA  LEU A  97       4.749  16.998  29.351  1.00 27.62           C
ATOM    712  C   LEU A  97       5.141  18.031  30.400  1.00 34.64           C
ATOM    713  O   LEU A  97       4.667  19.173  30.360  1.00 38.32           O
ATOM    714  CB  LEU A  97       3.657  16.071  29.886  1.00 30.36           C
ATOM    715  CG  LEU A  97       2.383  16.733  30.420  1.00 36.55           C
ATOM    716  CD1 LEU A  97       1.780  17.671  29.387  1.00 35.15           C
ATOM    717  CD2 LEU A  97       1.372  15.676  30.836  1.00 39.36           C
ATOM    718  N   GLU A  98       6.006  17.652  31.345  1.00 35.83           N
ATOM    719  CA  GLU A  98       6.462  18.607  32.351  1.00 35.47           C
ATOM    720  C   GLU A  98       7.264  19.735  31.718  1.00 37.90           C
ATOM    721  O   GLU A  98       7.153  20.895  32.132  1.00 43.41           O
ATOM    722  CB  GLU A  98       7.295  17.900  33.420  1.00 34.86           C
ATOM    723  CG  GLU A  98       6.497  17.029  34.369  1.00 43.15           C
ATOM    724  CD  GLU A  98       7.120  16.971  35.750  1.00 64.62           C
ATOM    725  OE1 GLU A  98       7.413  18.047  36.314  1.00 65.72           O
ATOM    726  OE2 GLU A  98       7.327  15.853  36.266  1.00 68.02           O
ATOM    727  N   LEU A  99       8.082  19.415  30.715  1.00 32.60           N
ATOM    728  CA  LEU A  99       8.861  20.430  30.017  1.00 28.36           C
ATOM    729  C   LEU A  99       8.021  21.277  29.073  1.00 35.57           C
ATOM    730  O   LEU A  99       8.521  22.288  28.567  1.00 39.58           O
ATOM    731  CB  LEU A  99      10.000  19.777  29.230  1.00 28.32           C
ATOM    732  CG  LEU A  99      11.085  19.066  30.039  1.00 34.17           C
ATOM    733  CD1 LEU A  99      12.193  18.580  29.119  1.00 30.65           C
ATOM    734  CD2 LEU A  99      11.642  19.978  31.121  1.00 30.02           C
ATOM    735  N   GLY A 100       6.769  20.899  28.826  1.00 37.04           N
ATOM    736  CA  GLY A 100       5.938  21.616  27.881  1.00 37.81           C
ATOM    737  C   GLY A 100       6.473  21.520  26.468  1.00 32.96           C
ATOM    738  O   GLY A 100       6.609  22.533  25.775  1.00 39.22           O
ATOM    739  N   ALA A 101       6.789  20.303  26.035  1.00 35.87           N
ATOM    740  CA  ALA A 101       7.347  20.094  24.709  1.00 35.29           C
ATOM    741  C   ALA A 101       6.296  20.352  23.633  1.00 35.39           C
ATOM    742  O   ALA A 101       5.089  20.355  23.890  1.00 41.49           O
ATOM    743  CB  ALA A 101       7.890  18.672  24.574  1.00 31.31           C
ATOM    744  N   SER A 102       6.775  20.574  22.412  1.00 31.35           N
ATOM    745  CA  SER A 102       5.868  20.761  21.293  1.00 36.90           C
ATOM    746  C   SER A 102       5.097  19.466  21.040  1.00 40.28           C
ATOM    747  O   SER A 102       5.628  18.370  21.240  1.00 44.36           O
ATOM    748  CB  SER A 102       6.635  21.173  20.038  1.00 42.47           C
ATOM    749  OG  SER A 102       7.426  20.105  19.549  1.00 49.49           O
ATOM    750  N   PRO A 103       3.837  19.565  20.612  1.00 36.87           N
ATOM    751  CA  PRO A 103       3.044  18.344  20.394  1.00 39.36           C
ATOM    752  C   PRO A 103       3.623  17.424  19.333  1.00 35.73           C
ATOM    753  O   PRO A 103       3.360  16.215  19.373  1.00 35.55           O
ATOM    754  CB  PRO A 103       1.670  18.889  19.980  1.00 29.27           C
ATOM    755  CG  PRO A 103       1.640  20.289  20.514  1.00 35.77           C
ATOM    756  CD  PRO A 103       3.043  20.786  20.405  1.00 29.84           C
ATOM    757  N   GLU A 104       4.405  17.952  18.389  1.00 34.36           N
ATOM    758  CA  GLU A 104       4.992  17.100  17.359  1.00 33.01           C
ATOM    759  C   GLU A 104       6.022  16.146  17.952  1.00 34.28           C
ATOM    760  O   GLU A 104       6.144  15.001  17.500  1.00 26.60           O
ATOM    761  CB  GLU A 104       5.624  17.954  16.259  1.00 31.74           C
ATOM    762  CG  GLU A 104       4.664  18.935  15.595  1.00 40.41           C
ATOM    763  CD  GLU A 104       4.551  20.246  16.351  1.00 50.89           C
ATOM    764  OE1 GLU A 104       5.522  20.621  17.042  1.00 57.86           O
ATOM    765  OE2 GLU A 104       3.491  20.898  16.259  1.00 58.86           O
ATOM    766  N   LEU A 105       6.773  16.594  18.961  1.00 33.74           N
ATOM    767  CA  LEU A 105       7.737  15.708  19.605  1.00 27.61           C
ATOM    768  C   LEU A 105       7.045  14.623  20.420  1.00 26.93           C
ATOM    769  O   LEU A 105       7.597  13.528  20.585  1.00 20.93           O
ATOM    770  CB  LEU A 105       8.692  16.516  20.482  1.00 31.82           C
ATOM    771  CG  LEU A 105       9.682  17.394  19.716  1.00 29.20           C
ATOM    772  CD1 LEU A 105      10.533  18.208  20.671  1.00 30.87           C
ATOM    773  CD2 LEU A 105      10.559  16.544  18.808  1.00 26.31           C
ATOM    774  N   ILE A 106       5.846  14.902  20.935  1.00 29.16           N
ATOM    775  CA  ILE A 106       5.072  13.871  21.623  1.00 20.15           C
ATOM    776  C   ILE A 106       4.679  12.771  20.646  1.00 27.13           C
ATOM    777  O   ILE A 106       4.839  11.577  20.925  1.00 25.52           O
ATOM    778  CB  ILE A 106       3.836  14.489  22.299  1.00 23.98           C
ATOM    779  CG1 ILE A 106       4.257  15.478  23.385  1.00 29.60           C
ATOM    780  CG2 ILE A 106       2.949  13.401  22.882  1.00 21.99           C
ATOM    781  CD1 ILE A 106       4.900  14.822  24.578  1.00 29.21           C
ATOM    782  N   VAL A 107       4.156  13.163  19.482  1.00 27.57           N
ATOM    783  CA  VAL A 107       3.791  12.189  18.457  1.00 27.81           C
ATOM    784  C   VAL A 107       5.027  11.442  17.974  1.00 23.78           C
ATOM    785  O   VAL A 107       4.987  10.226  17.754  1.00 30.61           O
ATOM    786  CB  VAL A 107       3.058  12.890  17.298  1.00 26.67           C
ATOM    787  CG1 VAL A 107       2.690  11.892  16.209  1.00 23.00           C
ATOM    788  CG2 VAL A 107       1.819  13.610  17.811  1.00 24.41           C
ATOM    789  N   ARG A 108       6.143  12.157  17.807  1.00 25.75           N
ATOM    790  CA  ARG A 108       7.385  11.522  17.373  1.00 28.55           C
ATOM    791  C   ARG A 108       7.799  10.413  18.331  1.00 28.31           C
ATOM    792  O   ARG A 108       8.059   9.278  17.912  1.00 28.18           O
ATOM    793  CB  ARG A 108       8.490  12.574  17.253  1.00 26.64           C
ATOM    794  CG  ARG A 108       9.907  12.013  17.269  1.00 23.57           C
ATOM    795  CD  ARG A 108      10.184  11.131  16.063  1.00 29.71           C
ATOM    796  NE  ARG A 108      11.595  10.771  15.970  1.00 31.71           N
ATOM    797  CZ  ARG A 108      12.504  11.488  15.319  1.00 32.39           C
ATOM    798  NH1 ARG A 108      12.149  12.606  14.702  1.00 32.49           N
ATOM    799  NH2 ARG A 108      13.769  11.088  15.283  1.00 29.09           N
ATOM    800  N   LEU A 109       7.868  10.724  19.626  1.00 23.62           N
ATOM    801  CA  LEU A 109       8.237   9.710  20.607  1.00 28.55           C
ATOM    802  C   LEU A 109       7.195   8.600  20.673  1.00 33.58           C
ATOM    803  O   LEU A 109       7.545   7.418  20.773  1.00 32.20           O
ATOM    804  CB  LEU A 109       8.425  10.355  21.979  1.00 27.17           C
ATOM    805  CG  LEU A 109       8.805   9.411  23.118  1.00 21.62           C
ATOM    806  CD1 LEU A 109      10.095   8.674  22.793  1.00 20.83           C
ATOM    807  CD2 LEU A 109       8.937  10.184  24.417  1.00 30.00           C
ATOM    808  N   ALA A 110       5.911   8.961  20.609  1.00 32.21           N
ATOM    809  CA  ALA A 110       4.857   7.955  20.679  1.00 20.34           C
ATOM    810  C   ALA A 110       4.880   7.041  19.461  1.00 24.18           C
ATOM    811  O   ALA A 110       4.741   5.820  19.595  1.00 18.40           O
ATOM    812  CB  ALA A 110       3.494   8.630  20.822  1.00 20.78           C
ATOM    813  N   GLU A 111       5.056   7.609  18.264  1.00 31.64           N
ATOM    814  CA  GLU A 111       5.144   6.785  17.061  1.00 29.38           C
ATOM    815  C   GLU A 111       6.303   5.800  17.150  1.00 32.26           C
ATOM    816  O   GLU A 111       6.152   4.622  16.806  1.00 31.15           O
ATOM    817  CB  GLU A 111       5.295   7.667  15.822  1.00 32.35           C
ATOM    818  CG  GLU A 111       4.011   8.322  15.350  1.00 42.74           C
ATOM    819  CD  GLU A 111       4.237   9.236  14.162  1.00 60.60           C
ATOM    820  OE1 GLU A 111       5.384   9.695  13.973  1.00 55.52           O
ATOM    821  OE2 GLU A 111       3.269   9.491  13.415  1.00 66.07           O
ATOM    822  N   THR A 112       7.467   6.267  17.609  1.00 27.71           N
ATOM    823  CA  THR A 112       8.621   5.383  17.740  1.00 25.76           C
ATOM    824  C   THR A 112       8.330   4.235  18.698  1.00 27.73           C
ATOM    825  O   THR A 112       8.658   3.077  18.413  1.00 28.47           O
ATOM    826  CB  THR A 112       9.837   6.181  18.214  1.00 23.69           C
ATOM    827  OG1 THR A 112      10.118   7.227  17.276  1.00 32.89           O
ATOM    828  CG2 THR A 112      11.055   5.278  18.338  1.00 33.05           C
ATOM    829  N   ALA A 113       7.705   4.536  19.837  1.00 27.81           N
ATOM    830  CA  ALA A 113       7.398   3.492  20.807  1.00 20.17           C
ATOM    831  C   ALA A 113       6.335   2.540  20.277  1.00 21.11           C
ATOM    832  O   ALA A 113       6.415   1.326  20.501  1.00 21.63           O
ATOM    833  CB  ALA A 113       6.952   4.119  22.126  1.00 25.69           C
ATOM    834  N   LEU A 114       5.333   3.069  19.569  1.00 23.13           N
ATOM    835  CA  LEU A 114       4.289   2.214  19.014  1.00 17.77           C
ATOM    836  C   LEU A 114       4.814   1.346  17.877  1.00 21.42           C
ATOM    837  O   LEU A 114       4.355   0.210  17.706  1.00 28.31           O
ATOM    838  CB  LEU A 114       3.110   3.062  18.534  1.00 20.83           C
ATOM    839  CG  LEU A 114       2.333   3.839  19.601  1.00 24.17           C
ATOM    840  CD1 LEU A 114       1.191   4.630  18.975  1.00 24.10           C
ATOM    841  CD2 LEU A 114       1.817   2.911  20.689  1.00 21.97           C
ATOM    842  N   GLU A 115       5.764   1.856  17.090  1.00 22.90           N
ATOM    843  CA  GLU A 115       6.349   1.044  16.028  1.00 20.17           C
ATOM    844  C   GLU A 115       7.187  -0.091  16.602  1.00 20.33           C
ATOM    845  O   GLU A 115       7.196  -1.200  16.056  1.00 24.82           O
ATOM    846  CB  GLU A 115       7.193   1.914  15.097  1.00 23.89           C
ATOM    847  CG  GLU A 115       6.392   2.860  14.215  1.00 44.66           C
ATOM    848  CD  GLU A 115       7.273   3.674  13.284  1.00 67.80           C
ATOM    849  OE1 GLU A 115       8.365   3.187  12.921  1.00 67.49           O
ATOM    850  OE2 GLU A 115       6.876   4.802  12.919  1.00 56.19           O
ATOM    851  N   ALA A 116       7.898   0.167  17.703  1.00 20.21           N
ATOM    852  CA  ALA A 116       8.707  -0.878  18.322  1.00 20.94           C
ATOM    853  C   ALA A 116       7.835  -1.998  18.875  1.00 24.48           C
ATOM    854  O   ALA A 116       8.171  -3.180  18.732  1.00 26.42           O
ATOM    855  CB  ALA A 116       9.582  -0.281  19.424  1.00 19.29           C
ATOM    856  N   LEU A 117       6.713  -1.647  19.508  1.00 17.59           N
ATOM    857  CA  LEU A 117       5.788  -2.667  19.991  1.00 23.03           C
ATOM    858  C   LEU A 117       5.187  -3.453  18.833  1.00 26.23           C
ATOM    859  O   LEU A 117       5.032  -4.678  18.916  1.00 20.98           O
ATOM    860  CB  LEU A 117       4.687  -2.020  20.830  1.00 21.96           C
ATOM    861  CG  LEU A 117       5.149  -1.250  22.069  1.00 20.51           C
ATOM    862  CD1 LEU A 117       3.977  -0.541  22.725  1.00 24.41           C
ATOM    863  CD2 LEU A 117       5.833  -2.184  23.053  1.00 23.90           C
ATOM    864  N   LEU A 118       4.844  -2.764  17.741  1.00 25.47           N
ATOM    865  CA  LEU A 118       4.334  -3.447  16.557  1.00 18.83           C
ATOM    866  C   LEU A 118       5.359  -4.429  16.002  1.00 18.33           C
ATOM    867  O   LEU A 118       5.003  -5.523  15.551  1.00 22.77           O
ATOM    868  CB  LEU A 118       3.942  -2.420  15.494  1.00 24.87           C
ATOM    869  CG  LEU A 118       3.582  -2.936  14.099  1.00 32.48           C
ATOM    870  CD1 LEU A 118       2.335  -3.804  14.144  1.00 34.87           C
ATOM    871  CD2 LEU A 118       3.400  -1.774  13.135  1.00 24.17           C
ATOM    872  N   ALA A 119       6.640  -4.056  16.034  1.00 21.37           N
ATOM    873  CA  ALA A 119       7.683  -4.956  15.550  1.00 22.97           C
ATOM    874  C   ALA A 119       7.830  -6.171  16.458  1.00 22.61           C
ATOM    875  O   ALA A 119       8.077  -7.284  15.979  1.00 18.57           O
ATOM    876  CB  ALA A 119       9.008  -4.204  15.436  1.00 26.13           C
ATOM    877  N   ILE A 120       7.678  -5.978  17.770  1.00 27.01           N
ATOM    878  CA  ILE A 120       7.811  -7.088  18.708  1.00 24.87           C
ATOM    879  C   ILE A 120       6.663  -8.075  18.538  1.00 34.34           C
ATOM    880  O   ILE A 120       6.864  -9.295  18.574  1.00 29.39           O
ATOM    881  CB  ILE A 120       7.899  -6.553  20.150  1.00 21.93           C
ATOM    882  CG1 ILE A 120       9.245  -5.862  20.381  1.00 20.74           C
ATOM    883  CG2 ILE A 120       7.680  -7.670  21.160  1.00 14.97           C
ATOM    884  CD1 ILE A 120       9.400  -5.270  21.766  1.00 10.91           C
ATOM    885  N   ALA A 121       5.442  -7.568  18.343  1.00 32.79           N
ATOM    886  CA  ALA A 121       4.298  -8.455  18.159  1.00 26.06           C
ATOM    887  C   ALA A 121       4.411  -9.241  16.859  1.00 29.23           C
ATOM    888  O   ALA A 121       4.145 -10.449  16.834  1.00 39.94           O
ATOM    889  CB  ALA A 121       3.000  -7.652  18.188  1.00 16.00           C
ATOM    890  N   ARG A 122       4.808  -8.574  15.771  1.00 26.33           N
ATOM    891  CA  ARG A 122       4.970  -9.257  14.490  1.00 33.82           C
ATOM    892  C   ARG A 122       5.932 -10.433  14.604  1.00 33.41           C
ATOM    893  O   ARG A 122       5.684 -11.506  14.042  1.00 38.28           O
ATOM    894  CB  ARG A 122       5.457  -8.270  13.429  1.00 28.73           C
ATOM    895  CG  ARG A 122       4.377  -7.342  12.896  1.00 28.81           C
ATOM    896  CD  ARG A 122       4.960  -6.312  11.943  1.00 31.61           C
ATOM    897  NE  ARG A 122       3.929  -5.685  11.121  1.00 41.25           N
ATOM    898  CZ  ARG A 122       4.160  -4.718  10.239  1.00 46.62           C
ATOM    899  NH1 ARG A 122       5.391  -4.258  10.064  1.00 46.44           N
ATOM    900  NH2 ARG A 122       3.160  -4.208   9.533  1.00 52.52           N
ATOM    901  N   LEU A 123       7.033 -10.255  15.333  1.00 24.90           N
ATOM    902  CA  LEU A 123       7.988 -11.333  15.541  1.00 25.44           C
ATOM    903  C   LEU A 123       7.514 -12.359  16.562  1.00 29.33           C
ATOM    904  O   LEU A 123       8.107 -13.440  16.649  1.00 40.73           O
ATOM    905  CB  LEU A 123       9.336 -10.759  15.982  1.00 28.05           C
ATOM    906  CG  LEU A 123       9.992  -9.780  15.008  1.00 32.02           C
ATOM    907  CD1 LEU A 123      11.295  -9.248  15.578  1.00 33.30           C
ATOM    908  CD2 LEU A 123      10.224 -10.445  13.662  1.00 35.22           C
ATOM    909  N   GLY A 124       6.467 -12.053  17.329  1.00 28.17           N
ATOM    910  CA  GLY A 124       5.986 -12.940  18.363  1.00 39.06           C
ATOM    911  C   GLY A 124       4.791 -13.772  17.920  1.00 36.96           C
ATOM    912  O   GLY A 124       4.205 -13.565  16.860  1.00 37.42           O
ATOM    913  N   GLY A 125       4.433 -14.727  18.771  1.00 44.27           N
ATOM    914  CA  GLY A 125       3.345 -15.634  18.484  1.00 52.54           C
ATOM    915  C   GLY A 125       1.987 -14.955  18.581  1.00 53.20           C
ATOM    916  O   GLY A 125       1.856 -13.735  18.665  1.00 53.74           O
ATOM    917  N   GLU A 126       0.950 -15.796  18.573  1.00 53.21           N
ATOM    918  CA  GLU A 126      -0.416 -15.282  18.587  1.00 45.24           C
ATOM    919  C   GLU A 126      -0.813 -14.790  19.974  1.00 50.45           C
ATOM    920  O   GLU A 126      -1.327 -13.676  20.118  1.00 54.06           O
ATOM    921  CB  GLU A 126      -1.389 -16.355  18.100  1.00 49.02           C
ATOM    922  CG  GLU A 126      -2.805 -15.842  17.905  1.00 62.84           C
ATOM    923  CD  GLU A 126      -3.761 -16.924  17.452  1.00 64.59           C
ATOM    924  OE1 GLU A 126      -3.313 -18.074  17.256  1.00 69.13           O
ATOM    925  OE2 GLU A 126      -4.963 -16.625  17.293  1.00 62.64           O
ATOM    926  N   GLU A 127      -0.590 -15.611  21.005  1.00 42.13           N
ATOM    927  CA  GLU A 127      -0.832 -15.153  22.370  1.00 44.03           C
ATOM    928  C   GLU A 127       0.078 -13.986  22.721  1.00 47.20           C
ATOM    929  O   GLU A 127      -0.265 -13.162  23.578  1.00 49.56           O
ATOM    930  CB  GLU A 127      -0.628 -16.298  23.364  1.00 52.10           C
ATOM    931  CG  GLU A 127      -1.270 -17.617  22.960  1.00 57.87           C
ATOM    932  CD  GLU A 127      -0.354 -18.475  22.107  1.00 64.24           C
ATOM    933  OE1 GLU A 127       0.713 -17.976  21.692  1.00 61.15           O
ATOM    934  OE2 GLU A 127      -0.700 -19.649  21.854  1.00 68.31           O
ATOM    935  N   LEU A 128       1.240 -13.905  22.071  1.00 50.45           N
ATOM    936  CA  LEU A 128       2.115 -12.752  22.235  1.00 38.04           C
ATOM    937  C   LEU A 128       1.444 -11.481  21.728  1.00 35.67           C
ATOM    938  O   LEU A 128       1.471 -10.443  22.400  1.00 35.66           O
ATOM    939  CB  LEU A 128       3.432 -13.006  21.496  1.00 45.25           C
ATOM    940  CG  LEU A 128       4.669 -12.144  21.762  1.00 40.48           C
ATOM    941  CD1 LEU A 128       4.633 -10.830  20.994  1.00 42.57           C
ATOM    942  CD2 LEU A 128       4.805 -11.892  23.245  1.00 43.97           C
ATOM    943  N   ALA A 129       0.818 -11.552  20.551  1.00 30.83           N
ATOM    944  CA  ALA A 129       0.293 -10.354  19.904  1.00 32.97           C
ATOM    945  C   ALA A 129      -0.873  -9.744  20.673  1.00 39.88           C
ATOM    946  O   ALA A 129      -1.106  -8.533  20.579  1.00 31.23           O
ATOM    947  CB  ALA A 129      -0.131 -10.680  18.473  1.00 40.99           C
ATOM    948  N   LEU A 130      -1.617 -10.552  21.431  1.00 37.19           N
ATOM    949  CA  LEU A 130      -2.753 -10.013  22.173  1.00 29.91           C
ATOM    950  C   LEU A 130      -2.296  -9.090  23.296  1.00 29.44           C
ATOM    951  O   LEU A 130      -2.862  -8.008  23.486  1.00 32.60           O
ATOM    952  CB  LEU A 130      -3.613 -11.149  22.727  1.00 30.43           C
ATOM    953  CG  LEU A 130      -4.811 -10.713  23.573  1.00 25.03           C
ATOM    954  CD1 LEU A 130      -5.705  -9.760  22.794  1.00 26.39           C
ATOM    955  CD2 LEU A 130      -5.599 -11.923  24.050  1.00 46.36           C
ATOM    956  N   GLU A 131      -1.272  -9.497  24.050  1.00 33.65           N
ATOM    957  CA  GLU A 131      -0.796  -8.660  25.147  1.00 41.46           C
ATOM    958  C   GLU A 131      -0.074  -7.419  24.638  1.00 35.82           C
ATOM    959  O   GLU A 131      -0.121  -6.369  25.288  1.00 33.84           O
ATOM    960  CB  GLU A 131       0.115  -9.467  26.071  1.00 48.41           C
ATOM    961  CG  GLU A 131      -0.546 -10.697  26.672  1.00 46.62           C
ATOM    962  CD  GLU A 131      -1.771 -10.361  27.504  1.00 58.80           C
ATOM    963  OE1 GLU A 131      -1.809  -9.267  28.104  1.00 63.88           O
ATOM    964  OE2 GLU A 131      -2.700 -11.194  27.554  1.00 67.84           O
ATOM    965  N   ILE A 132       0.600  -7.518  23.489  1.00 31.03           N
ATOM    966  CA  ILE A 132       1.217  -6.336  22.892  1.00 29.50           C
ATOM    967  C   ILE A 132       0.151  -5.315  22.522  1.00 29.90           C
ATOM    968  O   ILE A 132       0.330  -4.107  22.720  1.00 34.79           O
ATOM    969  CB  ILE A 132       2.062  -6.728  21.666  1.00 27.21           C
ATOM    970  CG1 ILE A 132       3.101  -7.783  22.040  1.00 27.26           C
ATOM    971  CG2 ILE A 132       2.741  -5.501  21.078  1.00 23.47           C
ATOM    972  CD1 ILE A 132       4.191  -7.275  22.936  1.00 31.18           C
ATOM    973  N   ALA A 133      -0.975  -5.785  21.978  1.00 23.01           N
ATOM    974  CA  ALA A 133      -2.043  -4.877  21.573  1.00 22.78           C
ATOM    975  C   ALA A 133      -2.577  -4.087  22.759  1.00 24.42           C
ATOM    976  O   ALA A 133      -2.822  -2.880  22.652  1.00 31.10           O
ATOM    977  CB  ALA A 133      -3.167  -5.662  20.900  1.00 24.76           C
ATOM    978  N   ARG A 134      -2.769  -4.752  23.900  1.00 28.15           N
ATOM    979  CA  ARG A 134      -3.177  -4.036  25.104  1.00 27.10           C
ATOM    980  C   ARG A 134      -2.095  -3.061  25.552  1.00 28.66           C
ATOM    981  O   ARG A 134      -2.397  -1.930  25.951  1.00 37.34           O
ATOM    982  CB  ARG A 134      -3.509  -5.030  26.216  1.00 32.27           C
ATOM    983  CG  ARG A 134      -3.696  -4.397  27.586  1.00 43.79           C
ATOM    984  CD  ARG A 134      -2.505  -4.683  28.487  1.00 56.18           C
ATOM    985  NE  ARG A 134      -2.457  -3.784  29.635  1.00 59.43           N
ATOM    986  CZ  ARG A 134      -3.082  -4.005  30.787  1.00 61.03           C
ATOM    987  NH1 ARG A 134      -3.812  -5.100  30.952  1.00 47.80           N
ATOM    988  NH2 ARG A 134      -2.976  -3.128  31.774  1.00 60.35           N
ATOM    989  N   ILE A 135      -0.831  -3.483  25.492  1.00 32.60           N
ATOM    990  CA  ILE A 135       0.278  -2.587  25.811  1.00 27.06           C
ATOM    991  C   ILE A 135       0.312  -1.419  24.836  1.00 26.70           C
ATOM    992  O   ILE A 135       0.479  -0.259  25.235  1.00 25.62           O
ATOM    993  CB  ILE A 135       1.604  -3.370  25.808  1.00 35.12           C
ATOM    994  CG1 ILE A 135       1.666  -4.331  26.998  1.00 31.81           C
ATOM    995  CG2 ILE A 135       2.791  -2.423  25.808  1.00 32.07           C
ATOM    996  CD1 ILE A 135       2.808  -5.317  26.919  1.00 28.56           C
ATOM    997  N   LEU A 136       0.145  -1.705  23.542  1.00 36.50           N
ATOM    998  CA  LEU A 136       0.155  -0.652  22.533  1.00 27.08           C
ATOM    999  C   LEU A 136      -1.027   0.294  22.709  1.00 31.13           C
ATOM   1000  O   LEU A 136      -0.902   1.503  22.482  1.00 29.66           O
ATOM   1001  CB  LEU A 136       0.149  -1.277  21.136  1.00 24.84           C
ATOM   1002  CG  LEU A 136       0.339  -0.402  19.894  1.00 32.55           C
ATOM   1003  CD1 LEU A 136       1.006  -1.209  18.793  1.00 25.70           C
ATOM   1004  CD2 LEU A 136      -0.985   0.162  19.393  1.00 21.95           C
ATOM   1005  N   ALA A 137      -2.182  -0.237  23.115  1.00 29.42           N
ATOM   1006  CA  ALA A 137      -3.366   0.601  23.271  1.00 32.20           C
ATOM   1007  C   ALA A 137      -3.223   1.542  24.460  1.00 37.24           C
ATOM   1008  O   ALA A 137      -3.519   2.738  24.356  1.00 36.30           O
ATOM   1009  CB  ALA A 137      -4.610  -0.270  23.425  1.00 30.85           C
ATOM   1010  N   GLU A 138      -2.773   1.018  25.603  1.00 32.16           N
ATOM   1011  CA  GLU A 138      -2.643   1.852  26.793  1.00 31.04           C
ATOM   1012  C   GLU A 138      -1.604   2.945  26.587  1.00 34.53           C
ATOM   1013  O   GLU A 138      -1.767   4.069  27.076  1.00 31.29           O
ATOM   1014  CB  GLU A 138      -2.286   0.990  28.003  1.00 38.31           C
ATOM   1015  CG  GLU A 138      -2.510   1.681  29.336  1.00 46.22           C
ATOM   1016  CD  GLU A 138      -2.209   0.780  30.515  1.00 59.90           C
ATOM   1017  OE1 GLU A 138      -1.160   0.102  30.495  1.00 63.83           O
ATOM   1018  OE2 GLU A 138      -3.027   0.744  31.460  1.00 57.97           O
ATOM   1019  N   LEU A 139      -0.529   2.636  25.860  1.00 29.78           N
ATOM   1020  CA  LEU A 139       0.480   3.648  25.570  1.00 25.15           C
ATOM   1021  C   LEU A 139      -0.085   4.749  24.681  1.00 23.74           C
ATOM   1022  O   LEU A 139       0.201   5.933  24.891  1.00 30.69           O
ATOM   1023  CB  LEU A 139       1.697   2.997  24.916  1.00 22.93           C
ATOM   1024  CG  LEU A 139       2.807   3.930  24.430  1.00 24.69           C
ATOM   1025  CD1 LEU A 139       3.379   4.740  25.581  1.00 23.78           C
ATOM   1026  CD2 LEU A 139       3.898   3.131  23.743  1.00 21.97           C
ATOM   1027  N   ALA A 140      -0.894   4.377  23.686  1.00 27.00           N
ATOM   1028  CA  ALA A 140      -1.473   5.375  22.794  1.00 24.71           C
ATOM   1029  C   ALA A 140      -2.474   6.257  23.528  1.00 29.84           C
ATOM   1030  O   ALA A 140      -2.541   7.467  23.280  1.00 29.29           O
ATOM   1031  CB  ALA A 140      -2.135   4.691  21.599  1.00 28.96           C
ATOM   1032  N   GLU A 141      -3.260   5.671  24.434  1.00 24.87           N
ATOM   1033  CA  GLU A 141      -4.201   6.464  25.217  1.00 24.68           C
ATOM   1034  C   GLU A 141      -3.471   7.424  26.147  1.00 26.71           C
ATOM   1035  O   GLU A 141      -3.930   8.551  26.369  1.00 32.55           O
ATOM   1036  CB  GLU A 141      -5.129   5.542  26.007  1.00 31.96           C
ATOM   1037  CG  GLU A 141      -5.965   4.623  25.133  1.00 42.63           C
ATOM   1038  CD  GLU A 141      -6.567   3.468  25.908  1.00 49.37           C
ATOM   1039  OE1 GLU A 141      -6.421   3.440  27.148  1.00 58.34           O
ATOM   1040  OE2 GLU A 141      -7.181   2.583  25.275  1.00 45.42           O
ATOM   1041  N   VAL A 142      -2.334   6.996  26.700  1.00 29.35           N
ATOM   1042  CA  VAL A 142      -1.521   7.890  27.522  1.00 26.40           C
ATOM   1043  C   VAL A 142      -1.008   9.053  26.684  1.00 28.70           C
ATOM   1044  O   VAL A 142      -1.103  10.221  27.081  1.00 27.67           O
ATOM   1045  CB  VAL A 142      -0.364   7.116  28.179  1.00 24.35           C
ATOM   1046  CG1 VAL A 142       0.661   8.079  28.753  1.00 26.67           C
ATOM   1047  CG2 VAL A 142      -0.891   6.195  29.268  1.00 27.28           C
ATOM   1048  N   ALA A 143      -0.465   8.749  25.502  1.00 29.85           N
ATOM   1049  CA  ALA A 143       0.053   9.799  24.631  1.00 21.38           C
ATOM   1050  C   ALA A 143      -1.054  10.718  24.132  1.00 22.00           C
ATOM   1051  O   ALA A 143      -0.805  11.902  23.879  1.00 32.47           O
ATOM   1052  CB  ALA A 143       0.804   9.178  23.454  1.00 18.60           C
ATOM   1053  N   LEU A 144      -2.276  10.201  23.985  1.00 25.77           N
ATOM   1054  CA  LEU A 144      -3.387  11.054  23.576  1.00 26.17           C
ATOM   1055  C   LEU A 144      -3.751  12.048  24.671  1.00 29.96           C
ATOM   1056  O   LEU A 144      -4.085  13.204  24.382  1.00 37.09           O
ATOM   1057  CB  LEU A 144      -4.599  10.203  23.196  1.00 30.48           C
ATOM   1058  CG  LEU A 144      -4.552   9.531  21.821  1.00 29.01           C
ATOM   1059  CD1 LEU A 144      -5.822   8.736  21.562  1.00 28.24           C
ATOM   1060  CD2 LEU A 144      -4.333  10.565  20.727  1.00 32.84           C
ATOM   1061  N   GLU A 145      -3.691  11.622  25.935  1.00 25.46           N
ATOM   1062  CA  GLU A 145      -3.982  12.535  27.034  1.00 35.59           C
ATOM   1063  C   GLU A 145      -2.845  13.520  27.273  1.00 39.68           C
ATOM   1064  O   GLU A 145      -3.089  14.634  27.749  1.00 41.80           O
ATOM   1065  CB  GLU A 145      -4.281  11.753  28.314  1.00 41.48           C
ATOM   1066  CG  GLU A 145      -5.491  10.833  28.206  1.00 43.23           C
ATOM   1067  CD  GLU A 145      -6.039  10.416  29.560  1.00 64.61           C
ATOM   1068  OE1 GLU A 145      -5.706  11.076  30.567  1.00 75.16           O
ATOM   1069  OE2 GLU A 145      -6.804   9.430  29.616  1.00 73.04           O
ATOM   1070  N   VAL A 146      -1.607  13.132  26.960  1.00 34.86           N
ATOM   1071  CA  VAL A 146      -0.500  14.081  27.026  1.00 28.04           C
ATOM   1072  C   VAL A 146      -0.686  15.179  25.987  1.00 28.86           C
ATOM   1073  O   VAL A 146      -0.447  16.361  26.262  1.00 34.22           O
ATOM   1074  CB  VAL A 146       0.846  13.353  26.853  1.00 27.31           C
ATOM   1075  CG1 VAL A 146       1.983  14.357  26.753  1.00 23.31           C
ATOM   1076  CG2 VAL A 146       1.086  12.397  28.012  1.00 18.50           C
ATOM   1077  N   LEU A 147      -1.124  14.809  24.780  1.00 26.98           N
ATOM   1078  CA  LEU A 147      -1.434  15.812  23.766  1.00 28.64           C
ATOM   1079  C   LEU A 147      -2.586  16.706  24.209  1.00 34.37           C
ATOM   1080  O   LEU A 147      -2.603  17.905  23.907  1.00 42.67           O
ATOM   1081  CB  LEU A 147      -1.769  15.134  22.437  1.00 32.33           C
ATOM   1082  CG  LEU A 147      -0.635  14.511  21.619  1.00 26.50           C
ATOM   1083  CD1 LEU A 147      -1.193  13.844  20.372  1.00 24.94           C
ATOM   1084  CD2 LEU A 147       0.404  15.557  21.241  1.00 29.94           C
ATOM   1085  N   LEU A 148      -3.557  16.141  24.931  1.00 36.89           N
ATOM   1086  CA  LEU A 148      -4.708  16.927  25.365  1.00 34.07           C
ATOM   1087  C   LEU A 148      -4.297  18.016  26.349  1.00 31.84           C
ATOM   1088  O   LEU A 148      -4.826  19.133  26.306  1.00 45.13           O
ATOM   1089  CB  LEU A 148      -5.764  16.008  25.981  1.00 44.87           C
ATOM   1090  CG  LEU A 148      -7.083  16.633  26.444  1.00 38.08           C
ATOM   1091  CD1 LEU A 148      -7.762  17.380  25.311  1.00 36.75           C
ATOM   1092  CD2 LEU A 148      -8.005  15.560  27.003  1.00 35.85           C
ATOM   1093  N   GLU A 149      -3.346  17.715  27.236  1.00 32.44           N
ATOM   1094  CA  GLU A 149      -2.864  18.705  28.193  1.00 40.89           C
ATOM   1095  C   GLU A 149      -1.927  19.733  27.570  1.00 36.40           C
ATOM   1096  O   GLU A 149      -1.624  20.739  28.220  1.00 35.62           O
ATOM   1097  CB  GLU A 149      -2.153  18.012  29.357  1.00 49.36           C
ATOM   1098  CG  GLU A 149      -3.071  17.247  30.296  1.00 56.91           C
ATOM   1099  CD  GLU A 149      -3.012  17.773  31.718  1.00 69.22           C
ATOM   1100  OE1 GLU A 149      -3.267  18.979  31.919  1.00 69.87           O
ATOM   1101  OE2 GLU A 149      -2.699  16.982  32.633  1.00 69.69           O
ATOM   1102  N   LEU A 150      -1.457  19.507  26.345  1.00 37.14           N
ATOM   1103  CA  LEU A 150      -0.540  20.420  25.676  1.00 29.65           C
ATOM   1104  C   LEU A 150      -1.221  21.276  24.619  1.00 36.23           C
ATOM   1105  O   LEU A 150      -0.535  22.011  23.902  1.00 31.47           O
ATOM   1106  CB  LEU A 150       0.612  19.639  25.032  1.00 38.63           C
ATOM   1107  CG  LEU A 150       1.677  19.053  25.962  1.00 37.38           C
ATOM   1108  CD1 LEU A 150       2.677  18.236  25.167  1.00 25.97           C
ATOM   1109  CD2 LEU A 150       2.382  20.160  26.730  1.00 35.42           C
ATOM   1110  N   GLY A 151      -2.538  21.197  24.501  1.00 42.59           N
ATOM   1111  CA  GLY A 151      -3.239  21.907  23.433  1.00 43.28           C
ATOM   1112  C   GLY A 151      -3.246  21.169  22.118  1.00 40.63           C
ATOM   1113  O   GLY A 151      -4.308  20.993  21.515  1.00 45.30           O
ATOM   1114  N   ALA A 152      -2.077  20.754  21.648  1.00 43.63           N
ATOM   1115  CA  ALA A 152      -1.912  19.896  20.471  1.00 44.90           C
ATOM   1116  C   ALA A 152      -2.625  20.507  19.265  1.00 41.86           C
ATOM   1117  O   ALA A 152      -2.737  21.731  19.136  1.00 54.17           O
ATOM   1118  CB  ALA A 152      -2.365  18.492  20.815  1.00 40.55           C
ATOM   1119  N   SER A 153      -3.111  19.647  18.373  1.00 41.55           N
ATOM   1120  CA  SER A 153      -3.820  20.068  17.175  1.00 39.28           C
ATOM   1121  C   SER A 153      -4.715  18.921  16.736  1.00 44.84           C
ATOM   1122  O   SER A 153      -4.353  17.755  16.930  1.00 42.58           O
ATOM   1123  CB  SER A 153      -2.841  20.453  16.055  1.00 34.13           C
ATOM   1124  OG  SER A 153      -3.530  20.772  14.864  1.00 42.21           O
ATOM   1125  N   PRO A 154      -5.890  19.210  16.165  1.00 38.33           N
ATOM   1126  CA  PRO A 154      -6.780  18.118  15.734  1.00 34.82           C
ATOM   1127  C   PRO A 154      -6.124  17.142  14.776  1.00 32.90           C
ATOM   1128  O   PRO A 154      -6.480  15.957  14.776  1.00 42.94           O
ATOM   1129  CB  PRO A 154      -7.947  18.861  15.070  1.00 38.67           C
ATOM   1130  CG  PRO A 154      -7.956  20.195  15.729  1.00 41.19           C
ATOM   1131  CD  PRO A 154      -6.516  20.533  15.989  1.00 34.53           C
ATOM   1132  N   GLU A 155      -5.167  17.599  13.966  1.00 32.64           N
ATOM   1133  CA  GLU A 155      -4.496  16.708  13.026  1.00 41.11           C
ATOM   1134  C   GLU A 155      -3.441  15.846  13.707  1.00 39.32           C
ATOM   1135  O   GLU A 155      -3.249  14.690  13.316  1.00 36.35           O
ATOM   1136  CB  GLU A 155      -3.858  17.519  11.897  1.00 41.80           C
ATOM   1137  CG  GLU A 155      -4.064  16.925  10.514  1.00 56.84           C
ATOM   1138  CD  GLU A 155      -5.484  17.104  10.011  0.10 54.25           C
ATOM   1139  OE1 GLU A 155      -6.234  17.904  10.610  1.00 54.24           O
ATOM   1140  OE2 GLU A 155      -5.851  16.447   9.014  1.00 64.60           O
ATOM   1141  N   LEU A 156      -2.750  16.386  14.713  1.00 36.76           N
ATOM   1142  CA  LEU A 156      -1.752  15.599  15.431  1.00 37.49           C
ATOM   1143  C   LEU A 156      -2.407  14.505  16.263  1.00 37.94           C
ATOM   1144  O   LEU A 156      -1.900  13.379  16.329  1.00 41.64           O
ATOM   1145  CB  LEU A 156      -0.897  16.510  16.310  1.00 31.23           C
ATOM   1146  CG  LEU A 156       0.123  17.367  15.560  1.00 33.95           C
ATOM   1147  CD1 LEU A 156       0.851  18.304  16.507  1.00 32.26           C
ATOM   1148  CD2 LEU A 156       1.110  16.480  14.820  1.00 33.29           C
ATOM   1149  N   ILE A 157      -3.534  14.817  16.908  1.00 40.11           N
ATOM   1150  CA  ILE A 157      -4.273  13.800  17.649  1.00 29.51           C
ATOM   1151  C   ILE A 157      -4.801  12.735  16.700  1.00 34.15           C
ATOM   1152  O   ILE A 157      -4.718  11.532  16.980  1.00 34.72           O
ATOM   1153  CB  ILE A 157      -5.411  14.451  18.455  1.00 33.36           C
ATOM   1154  CG1 ILE A 157      -4.844  15.467  19.446  1.00 29.62           C
ATOM   1155  CG2 ILE A 157      -6.234  13.389  19.168  1.00 28.79           C
ATOM   1156  CD1 ILE A 157      -5.856  16.481  19.901  1.00 40.69           C
ATOM   1157  N   LYS A 158      -5.353  13.159  15.561  1.00 35.38           N
ATOM   1158  CA  LYS A 158      -5.816  12.201  14.564  1.00 36.25           C
ATOM   1159  C   LYS A 158      -4.658  11.377  14.018  1.00 27.27           C
ATOM   1160  O   LYS A 158      -4.796  10.168  13.806  1.00 34.08           O
ATOM   1161  CB  LYS A 158      -6.541  12.928  13.432  1.00 32.42           C
ATOM   1162  CG  LYS A 158      -6.973  12.020  12.293  1.00 30.75           C
ATOM   1163  CD  LYS A 158      -7.686  12.801  11.205  1.00 45.02           C
ATOM   1164  CE  LYS A 158      -8.121  11.885  10.076  1.00 46.45           C
ATOM   1165  NZ  LYS A 158      -9.010  10.795  10.565  1.00 52.85           N
ATOM   1166  N   LYS A 159      -3.507  12.016  13.789  1.00 29.57           N
ATOM   1167  CA  LYS A 159      -2.341  11.294  13.287  1.00 31.82           C
ATOM   1168  C   LYS A 159      -1.896  10.220  14.271  1.00 31.17           C
ATOM   1169  O   LYS A 159      -1.714   9.055  13.898  1.00 27.06           O
ATOM   1170  CB  LYS A 159      -1.197  12.268  13.011  1.00 34.42           C
ATOM   1171  CG  LYS A 159       0.030  11.612  12.400  1.00 44.21           C
ATOM   1172  CD  LYS A 159       1.237  12.533  12.452  1.00 46.95           C
ATOM   1173  CE  LYS A 159       2.304  12.095  11.463  1.00 45.45           C
ATOM   1174  NZ  LYS A 159       2.609  10.645  11.575  1.00 39.69           N
ATOM   1175  N   LEU A 160      -1.715  10.598  15.539  1.00 23.59           N
ATOM   1176  CA  LEU A 160      -1.288   9.633  16.546  1.00 24.90           C
ATOM   1177  C   LEU A 160      -2.338   8.549  16.753  1.00 27.65           C
ATOM   1178  O   LEU A 160      -2.003   7.366  16.885  1.00 30.12           O
ATOM   1179  CB  LEU A 160      -0.987  10.351  17.861  1.00 25.72           C
ATOM   1180  CG  LEU A 160      -0.587   9.469  19.044  1.00 20.82           C
ATOM   1181  CD1 LEU A 160       0.576   8.568  18.670  1.00 24.42           C
ATOM   1182  CD2 LEU A 160      -0.232  10.331  20.236  1.00 21.66           C
ATOM   1183  N   ALA A 161      -3.617   8.932  16.783  1.00 29.70           N
ATOM   1184  CA  ALA A 161      -4.677   7.943  16.950  1.00 31.66           C
ATOM   1185  C   ALA A 161      -4.745   6.997  15.757  1.00 27.85           C
ATOM   1186  O   ALA A 161      -4.945   5.789  15.928  1.00 30.87           O
ATOM   1187  CB  ALA A 161      -6.021   8.638  17.160  1.00 27.67           C
ATOM   1188  N   GLU A 162      -4.573   7.524  14.542  1.00 26.38           N
ATOM   1189  CA  GLU A 162      -4.622   6.667  13.362  1.00 34.68           C
ATOM   1190  C   GLU A 162      -3.382   5.789  13.256  1.00 36.28           C
ATOM   1191  O   GLU A 162      -3.467   4.660  12.759  1.00 34.24           O
ATOM   1192  CB  GLU A 162      -4.789   7.511  12.101  1.00 32.49           C
ATOM   1193  CG  GLU A 162      -5.315   6.732  10.911  1.00 59.62           C
ATOM   1194  CD  GLU A 162      -5.769   7.633   9.783  1.00 69.85           C
ATOM   1195  OE1 GLU A 162      -4.935   8.398   9.255  1.00 66.17           O
ATOM   1196  OE2 GLU A 162      -6.967   7.584   9.434  1.00 77.88           O
ATOM   1197  N   THR A 163      -2.228   6.289  13.707  1.00 31.97           N
ATOM   1198  CA  THR A 163      -1.043   5.442  13.798  1.00 29.30           C
ATOM   1199  C   THR A 163      -1.303   4.241  14.698  1.00 32.19           C
ATOM   1200  O   THR A 163      -0.932   3.110  14.363  1.00 34.99           O
ATOM   1201  CB  THR A 163       0.147   6.253  14.314  1.00 36.47           C
ATOM   1202  OG1 THR A 163       0.550   7.203  13.319  1.00 40.74           O
ATOM   1203  CG2 THR A 163       1.321   5.342  14.645  1.00 20.80           C
ATOM   1204  N   ALA A 164      -1.953   4.468  15.841  1.00 32.41           N
ATOM   1205  CA  ALA A 164      -2.322   3.358  16.711  1.00 29.32           C
ATOM   1206  C   ALA A 164      -3.401   2.486  16.083  1.00 32.25           C
ATOM   1207  O   ALA A 164      -3.445   1.278  16.341  1.00 31.95           O
ATOM   1208  CB  ALA A 164      -2.785   3.887  18.068  1.00 34.31           C
ATOM   1209  N   GLU A 165      -4.276   3.073  15.261  1.00 32.63           N
ATOM   1210  CA  GLU A 165      -5.292   2.279  14.574  1.00 33.17           C
ATOM   1211  C   GLU A 165      -4.652   1.293  13.607  1.00 33.20           C
ATOM   1212  O   GLU A 165      -4.954   0.095  13.632  1.00 36.10           O
ATOM   1213  CB  GLU A 165      -6.269   3.193  13.834  1.00 40.60           C
ATOM   1214  CG  GLU A 165      -7.261   3.914  14.727  1.00 53.03           C
ATOM   1215  CD  GLU A 165      -8.274   4.716  13.933  1.00 59.93           C
ATOM   1216  OE1 GLU A 165      -8.357   4.518  12.702  1.00 62.53           O
ATOM   1217  OE2 GLU A 165      -8.986   5.545  14.538  1.00 57.47           O
ATOM   1218  N   GLU A 166      -3.761   1.783  12.741  1.00 34.52           N
ATOM   1219  CA  GLU A 166      -3.108   0.906  11.777  1.00 29.85           C
ATOM   1220  C   GLU A 166      -2.203  -0.108  12.463  1.00 32.15           C
ATOM   1221  O   GLU A 166      -2.046  -1.230  11.968  1.00 35.98           O
ATOM   1222  CB  GLU A 166      -2.312   1.735  10.771  1.00 34.51           C
ATOM   1223  CG  GLU A 166      -3.166   2.659   9.920  1.00 45.65           C
ATOM   1224  CD  GLU A 166      -2.335   3.572   9.042  1.00 67.27           C
ATOM   1225  OE1 GLU A 166      -1.128   3.729   9.322  1.00 61.41           O
ATOM   1226  OE2 GLU A 166      -2.888   4.131   8.071  1.00 72.06           O
ATOM   1227  N   ALA A 167      -1.601   0.264  13.595  1.00 28.84           N
ATOM   1228  CA  ALA A 167      -0.773  -0.685  14.331  1.00 23.33           C
ATOM   1229  C   ALA A 167      -1.612  -1.827  14.888  1.00 30.12           C
ATOM   1230  O   ALA A 167      -1.220  -2.996  14.796  1.00 33.96           O
ATOM   1231  CB  ALA A 167      -0.023   0.031  15.453  1.00 28.61           C
ATOM   1232  N   LEU A 168      -2.773  -1.509  15.464  1.00 29.33           N
ATOM   1233  CA  LEU A 168      -3.654  -2.549  15.984  1.00 25.09           C
ATOM   1234  C   LEU A 168      -4.267  -3.370  14.857  1.00 31.65           C
ATOM   1235  O   LEU A 168      -4.443  -4.587  14.993  1.00 34.23           O
ATOM   1236  CB  LEU A 168      -4.746  -1.923  16.849  1.00 35.14           C
ATOM   1237  CG  LEU A 168      -4.268  -1.287  18.156  1.00 24.08           C
ATOM   1238  CD1 LEU A 168      -5.361  -0.439  18.774  1.00 20.35           C
ATOM   1239  CD2 LEU A 168      -3.813  -2.363  19.126  1.00 30.19           C
ATOM   1240  N   GLU A 169      -4.605  -2.722  13.738  1.00 34.68           N
ATOM   1241  CA  GLU A 169      -5.132  -3.458  12.593  1.00 35.75           C
ATOM   1242  C   GLU A 169      -4.108  -4.437  12.040  1.00 34.34           C
ATOM   1243  O   GLU A 169      -4.476  -5.513  11.555  1.00 31.05           O
ATOM   1244  CB  GLU A 169      -5.579  -2.486  11.501  1.00 30.22           C
ATOM   1245  CG  GLU A 169      -6.874  -1.758  11.812  1.00 36.57           C
ATOM   1246  CD  GLU A 169      -7.237  -0.743  10.749  1.00 49.53           C
ATOM   1247  OE1 GLU A 169      -6.349  -0.373   9.952  1.00 51.26           O
ATOM   1248  OE2 GLU A 169      -8.410  -0.316  10.708  1.00 51.42           O
ATOM   1249  N   ALA A 170      -2.821  -4.086  12.101  1.00 32.19           N
ATOM   1250  CA  ALA A 170      -1.784  -5.016  11.673  1.00 33.47           C
ATOM   1251  C   ALA A 170      -1.688  -6.215  12.607  1.00 37.27           C
ATOM   1252  O   ALA A 170      -1.281  -7.301  12.179  1.00 33.82           O
ATOM   1253  CB  ALA A 170      -0.438  -4.297  11.585  1.00 32.65           C
ATOM   1254  N   ILE A 171      -2.058  -6.040  13.877  1.00 38.13           N
ATOM   1255  CA  ILE A 171      -2.060  -7.162  14.809  1.00 35.01           C
ATOM   1256  C   ILE A 171      -3.255  -8.073  14.553  1.00 41.95           C
ATOM   1257  O   ILE A 171      -3.176  -9.285  14.781  1.00 43.26           O
ATOM   1258  CB  ILE A 171      -2.039  -6.646  16.259  1.00 34.39           C
ATOM   1259  CG1 ILE A 171      -0.876  -5.674  16.460  1.00 28.22           C
ATOM   1260  CG2 ILE A 171      -1.921  -7.794  17.241  1.00 25.46           C
ATOM   1261  CD1 ILE A 171       0.466  -6.249  16.088  1.00 30.94           C
ATOM   1262  N   ALA A 172      -4.371  -7.516  14.073  1.00 38.81           N
ATOM   1263  CA  ALA A 172      -5.529  -8.345  13.751  1.00 35.60           C
ATOM   1264  C   ALA A 172      -5.206  -9.334  12.639  1.00 41.79           C
ATOM   1265  O   ALA A 172      -5.555 -10.516  12.729  1.00 49.72           O
ATOM   1266  CB  ALA A 172      -6.716  -7.466  13.358  1.00 40.88           C
ATOM   1267  N   LYS A 173      -4.530  -8.872  11.585  1.00 42.13           N
ATOM   1268  CA  LYS A 173      -4.092  -9.769  10.523  1.00 46.89           C
ATOM   1269  C   LYS A 173      -2.991 -10.718  10.976  1.00 50.35           C
ATOM   1270  O   LYS A 173      -2.627 -11.624  10.220  1.00 50.61           O
ATOM   1271  CB  LYS A 173      -3.602  -8.962   9.318  1.00 41.38           C
ATOM   1272  CG  LYS A 173      -4.509  -7.813   8.914  1.00 46.10           C
ATOM   1273  CD  LYS A 173      -4.025  -7.164   7.627  1.00 46.90           C
ATOM   1274  CE  LYS A 173      -4.800  -5.895   7.311  1.00 47.67           C
ATOM   1275  NZ  LYS A 173      -4.495  -4.801   8.276  1.00 54.32           N
ATOM   1276  N   LEU A 174      -2.460 -10.532  12.186  1.00 47.74           N
ATOM   1277  CA  LEU A 174      -1.342 -11.341  12.655  1.00 46.99           C
ATOM   1278  C   LEU A 174      -1.800 -12.650  13.285  1.00 49.56           C
ATOM   1279  O   LEU A 174      -1.065 -13.643  13.240  1.00 56.88           O
ATOM   1280  CB  LEU A 174      -0.515 -10.542  13.662  1.00 53.94           C
ATOM   1281  CG  LEU A 174       0.949 -10.928  13.842  1.00 51.07           C
ATOM   1282  CD1 LEU A 174       1.774 -10.394  12.684  1.00 52.37           C
ATOM   1283  CD2 LEU A 174       1.464 -10.399  15.163  1.00 46.92           C
ATOM   1284  N   GLY A 175      -2.994 -12.674  13.873  1.00 54.35           N
ATOM   1285  CA  GLY A 175      -3.480 -13.863  14.547  1.00 52.66           C
ATOM   1286  C   GLY A 175      -4.847 -14.318  14.078  1.00 55.48           C
ATOM   1287  O   GLY A 175      -5.399 -13.765  13.123  1.00 56.62           O
ATOM   1288  N   GLY A 176      -5.406 -15.318  14.757  1.00 50.34           N
ATOM   1289  CA  GLY A 176      -6.643 -15.946  14.333  1.00 52.56           C
ATOM   1290  C   GLY A 176      -7.913 -15.202  14.692  1.00 49.90           C
ATOM   1291  O   GLY A 176      -7.974 -13.973  14.595  1.00 59.23           O
ATOM   1292  N   GLU A 177      -8.940 -15.944  15.111  1.00 47.92           N
ATOM   1293  CA  GLU A 177     -10.251 -15.348  15.341  1.00 46.53           C
ATOM   1294  C   GLU A 177     -10.327 -14.645  16.691  1.00 54.59           C
ATOM   1295  O   GLU A 177     -10.758 -13.489  16.770  1.00 58.15           O
ATOM   1296  CB  GLU A 177     -11.339 -16.418  15.240  1.00 48.98           C
ATOM   1297  CG  GLU A 177     -12.740 -15.894  15.501  1.00 58.85           C
ATOM   1298  CD  GLU A 177     -13.744 -17.007  15.718  1.00 62.93           C
ATOM   1299  OE1 GLU A 177     -13.319 -18.173  15.861  0.10 52.81           O
ATOM   1300  OE2 GLU A 177     -14.959 -16.716  15.745  1.00 52.26           O
ATOM   1301  N   GLU A 178      -9.920 -15.329  17.765  1.00 48.81           N
ATOM   1302  CA  GLU A 178     -10.068 -14.752  19.098  1.00 44.00           C
ATOM   1303  C   GLU A 178      -9.231 -13.490  19.258  1.00 50.46           C
ATOM   1304  O   GLU A 178      -9.561 -12.629  20.082  1.00 58.04           O
ATOM   1305  CB  GLU A 178      -9.696 -15.781  20.168  1.00 56.74           C
ATOM   1306  CG  GLU A 178      -8.216 -15.834  20.533  1.00 64.00           C
ATOM   1307  CD  GLU A 178      -7.380 -16.627  19.542  0.10 59.31           C
ATOM   1308  OE1 GLU A 178      -7.633 -16.537  18.322  1.00 63.00           O
ATOM   1309  OE2 GLU A 178      -6.464 -17.349  19.991  1.00 59.26           O
ATOM   1310  N   LEU A 179      -8.154 -13.358  18.482  1.00 47.58           N
ATOM   1311  CA  LEU A 179      -7.378 -12.124  18.508  1.00 41.00           C
ATOM   1312  C   LEU A 179      -8.102 -11.015  17.757  1.00 41.42           C
ATOM   1313  O   LEU A 179      -8.207  -9.886  18.247  1.00 44.45           O
ATOM   1314  CB  LEU A 179      -5.989 -12.360  17.917  1.00 48.74           C
ATOM   1315  CG  LEU A 179      -5.114 -11.112  17.774  1.00 43.20           C
ATOM   1316  CD1 LEU A 179      -4.951 -10.401  19.113  1.00 40.57           C
ATOM   1317  CD2 LEU A 179      -3.759 -11.468  17.186  1.00 46.66           C
ATOM   1318  N   ALA A 180      -8.619 -11.326  16.565  1.00 42.41           N
ATOM   1319  CA  ALA A 180      -9.341 -10.328  15.784  1.00 38.97           C
ATOM   1320  C   ALA A 180     -10.564  -9.808  16.528  1.00 42.49           C
ATOM   1321  O   ALA A 180     -10.966  -8.656  16.332  1.00 47.55           O
ATOM   1322  CB  ALA A 180      -9.748 -10.914  14.432  1.00 44.28           C
ATOM   1323  N   GLU A 181     -11.165 -10.635  17.386  1.00 46.03           N
ATOM   1324  CA  GLU A 181     -12.304 -10.174  18.174  1.00 48.20           C
ATOM   1325  C   GLU A 181     -11.861  -9.230  19.285  1.00 41.95           C
ATOM   1326  O   GLU A 181     -12.507  -8.204  19.529  1.00 41.31           O
ATOM   1327  CB  GLU A 181     -13.063 -11.369  18.752  1.00 44.59           C
ATOM   1328  CG  GLU A 181     -13.751 -12.234  17.706  1.00 54.86           C
ATOM   1329  CD  GLU A 181     -14.496 -13.406  18.316  1.00 60.33           C
ATOM   1330  OE1 GLU A 181     -14.273 -13.697  19.510  1.00 56.34           O
ATOM   1331  OE2 GLU A 181     -15.307 -14.035  17.602  1.00 55.06           O
ATOM   1332  N   GLU A 182     -10.757  -9.552  19.965  1.00 39.22           N
ATOM   1333  CA  GLU A 182     -10.287  -8.693  21.047  1.00 37.54           C
ATOM   1334  C   GLU A 182      -9.692  -7.392  20.523  1.00 34.08           C
ATOM   1335  O   GLU A 182      -9.711  -6.379  21.231  1.00 40.45           O
ATOM   1336  CB  GLU A 182      -9.267  -9.435  21.910  1.00 39.20           C
ATOM   1337  CG  GLU A 182      -9.892 -10.363  22.940  1.00 34.38           C
ATOM   1338  CD  GLU A 182     -10.774  -9.625  23.932  1.00 52.32           C
ATOM   1339  OE1 GLU A 182     -10.462  -8.459  24.261  1.00 50.06           O
ATOM   1340  OE2 GLU A 182     -11.783 -10.209  24.379  1.00 63.33           O
ATOM   1341  N   ILE A 183      -9.155  -7.397  19.300  1.00 35.41           N
ATOM   1342  CA  ILE A 183      -8.661  -6.157  18.706  1.00 38.56           C
ATOM   1343  C   ILE A 183      -9.805  -5.169  18.523  1.00 35.08           C
ATOM   1344  O   ILE A 183      -9.643  -3.960  18.731  1.00 37.11           O
ATOM   1345  CB  ILE A 183      -7.941  -6.445  17.375  1.00 37.26           C
ATOM   1346  CG1 ILE A 183      -6.678  -7.275  17.610  1.00 36.60           C
ATOM   1347  CG2 ILE A 183      -7.584  -5.148  16.663  1.00 39.37           C
ATOM   1348  CD1 ILE A 183      -5.652  -6.593  18.477  1.00 34.39           C
ATOM   1349  N   ALA A 184     -10.984  -5.670  18.145  1.00 38.14           N
ATOM   1350  CA  ALA A 184     -12.141  -4.798  17.965  1.00 34.35           C
ATOM   1351  C   ALA A 184     -12.535  -4.125  19.274  1.00 35.60           C
ATOM   1352  O   ALA A 184     -12.885  -2.939  19.289  1.00 46.32           O
ATOM   1353  CB  ALA A 184     -13.312  -5.594  17.393  1.00 42.20           C
ATOM   1354  N   LYS A 185     -12.491  -4.866  20.384  1.00 32.01           N
ATOM   1355  CA  LYS A 185     -12.708  -4.246  21.687  1.00 36.13           C
ATOM   1356  C   LYS A 185     -11.606  -3.245  22.003  1.00 40.60           C
ATOM   1357  O   LYS A 185     -11.869  -2.171  22.555  1.00 40.98           O
ATOM   1358  CB  LYS A 185     -12.784  -5.310  22.783  1.00 43.06           C
ATOM   1359  CG  LYS A 185     -14.140  -5.984  22.936  1.00 53.51           C
ATOM   1360  CD  LYS A 185     -14.362  -7.062  21.890  1.00 57.37           C
ATOM   1361  CE  LYS A 185     -15.585  -7.902  22.221  1.00 60.95           C
ATOM   1362  NZ  LYS A 185     -15.816  -8.972  21.214  1.00 61.73           N
ATOM   1363  N   ILE A 186     -10.362  -3.583  21.658  1.00 41.57           N
ATOM   1364  CA  ILE A 186      -9.246  -2.673  21.891  1.00 36.45           C
ATOM   1365  C   ILE A 186      -9.372  -1.436  21.010  1.00 33.80           C
ATOM   1366  O   ILE A 186      -9.153  -0.307  21.467  1.00 27.80           O
ATOM   1367  CB  ILE A 186      -7.912  -3.407  21.660  1.00 38.71           C
ATOM   1368  CG1 ILE A 186      -7.680  -4.442  22.763  1.00 29.88           C
ATOM   1369  CG2 ILE A 186      -6.762  -2.423  21.591  1.00 25.83           C
ATOM   1370  CD1 ILE A 186      -6.431  -5.270  22.573  1.00 23.93           C
ATOM   1371  N   LEU A 187      -9.733  -1.626  19.738  1.00 34.71           N
ATOM   1372  CA  LEU A 187      -9.930  -0.488  18.846  1.00 31.66           C
ATOM   1373  C   LEU A 187     -11.062   0.411  19.324  1.00 33.18           C
ATOM   1374  O   LEU A 187     -11.006   1.631  19.136  1.00 38.99           O
ATOM   1375  CB  LEU A 187     -10.206  -0.976  17.422  1.00 35.47           C
ATOM   1376  CG  LEU A 187      -9.016  -1.512  16.623  1.00 38.52           C
ATOM   1377  CD1 LEU A 187      -9.491  -2.216  15.363  1.00 37.81           C
ATOM   1378  CD2 LEU A 187      -8.061  -0.383  16.273  1.00 34.53           C
ATOM   1379  N   ALA A 188     -12.091  -0.168  19.947  1.00 43.05           N
ATOM   1380  CA  ALA A 188     -13.202   0.638  20.441  1.00 39.19           C
ATOM   1381  C   ALA A 188     -12.782   1.486  21.635  1.00 41.85           C
ATOM   1382  O   ALA A 188     -13.148   2.664  21.724  1.00 50.26           O
ATOM   1383  CB  ALA A 188     -14.382  -0.262  20.807  1.00 39.54           C
ATOM   1384  N   GLU A 189     -12.018   0.905  22.564  1.00 34.81           N
ATOM   1385  CA  GLU A 189     -11.532   1.667  23.710  1.00 34.13           C
ATOM   1386  C   GLU A 189     -10.628   2.808  23.260  1.00 42.89           C
ATOM   1387  O   GLU A 189     -10.748   3.941  23.742  1.00 44.16           O
ATOM   1388  CB  GLU A 189     -10.790   0.743  24.677  1.00 36.01           C
ATOM   1389  CG  GLU A 189     -11.632  -0.400  25.220  1.00 44.55           C
ATOM   1390  CD  GLU A 189     -10.817  -1.389  26.031  0.10 52.89           C
ATOM   1391  OE1 GLU A 189      -9.582  -1.216  26.117  1.00 69.18           O
ATOM   1392  OE2 GLU A 189     -11.411  -2.340  26.582  1.00 63.86           O
ATOM   1393  N   LEU A 190      -9.712   2.523  22.332  1.00 36.85           N
ATOM   1394  CA  LEU A 190      -8.847   3.569  21.800  1.00 40.49           C
ATOM   1395  C   LEU A 190      -9.658   4.642  21.087  1.00 38.20           C
ATOM   1396  O   LEU A 190      -9.392   5.840  21.243  1.00 42.39           O
ATOM   1397  CB  LEU A 190      -7.816   2.957  20.853  1.00 36.54           C
ATOM   1398  CG  LEU A 190      -6.905   3.938  20.116  1.00 29.63           C
ATOM   1399  CD1 LEU A 190      -5.870   4.525  21.063  1.00 34.97           C
ATOM   1400  CD2 LEU A 190      -6.243   3.263  18.926  1.00 34.87           C
ATOM   1401  N   ALA A 191     -10.657   4.229  20.302  1.00 36.69           N
ATOM   1402  CA  ALA A 191     -11.496   5.193  19.601  1.00 40.26           C
ATOM   1403  C   ALA A 191     -12.285   6.063  20.569  1.00 48.34           C
ATOM   1404  O   ALA A 191     -12.564   7.227  20.264  1.00 46.11           O
ATOM   1405  CB  ALA A 191     -12.446   4.468  18.647  1.00 42.76           C
ATOM   1406  N   GLU A 192     -12.648   5.524  21.736  1.00 48.30           N
ATOM   1407  CA  GLU A 192     -13.391   6.313  22.713  1.00 40.19           C
ATOM   1408  C   GLU A 192     -12.499   7.366  23.358  1.00 45.23           C
ATOM   1409  O   GLU A 192     -12.951   8.482  23.638  1.00 51.06           O
ATOM   1410  CB  GLU A 192     -14.002   5.396  23.775  1.00 42.44           C
ATOM   1411  CG  GLU A 192     -15.207   5.988  24.506  1.00 60.38           C
ATOM   1412  CD  GLU A 192     -14.829   7.028  25.548  1.00 69.51           C
ATOM   1413  OE1 GLU A 192     -13.724   6.929  26.122  1.00 70.09           O
ATOM   1414  OE2 GLU A 192     -15.639   7.948  25.791  1.00 70.32           O
ATOM   1415  N   VAL A 193     -11.231   7.030  23.604  1.00 41.14           N
ATOM   1416  CA  VAL A 193     -10.309   7.997  24.192  1.00 38.51           C
ATOM   1417  C   VAL A 193     -10.040   9.135  23.215  1.00 41.35           C
ATOM   1418  O   VAL A 193     -10.110  10.315  23.577  1.00 41.92           O
ATOM   1419  CB  VAL A 193      -9.007   7.302  24.627  1.00 33.81           C
ATOM   1420  CG1 VAL A 193      -8.001   8.328  25.122  1.00 34.82           C
ATOM   1421  CG2 VAL A 193      -9.297   6.274  25.706  1.00 39.59           C
ATOM   1422  N   ALA A 194      -9.732   8.797  21.959  1.00 39.28           N
ATOM   1423  CA  ALA A 194      -9.540   9.828  20.945  1.00 41.96           C
ATOM   1424  C   ALA A 194     -10.822  10.610  20.696  1.00 42.11           C
ATOM   1425  O   ALA A 194     -10.769  11.789  20.325  1.00 39.25           O
ATOM   1426  CB  ALA A 194      -9.036   9.202  19.645  1.00 36.82           C
ATOM   1427  N   LYS A 195     -11.979   9.972  20.888  1.00 46.54           N
ATOM   1428  CA  LYS A 195     -13.249  10.682  20.784  1.00 40.93           C
ATOM   1429  C   LYS A 195     -13.330  11.812  21.802  1.00 43.52           C
ATOM   1430  O   LYS A 195     -13.778  12.918  21.480  1.00 45.82           O
ATOM   1431  CB  LYS A 195     -14.405   9.701  20.973  1.00 44.46           C
ATOM   1432  CG  LYS A 195     -15.774  10.337  21.120  1.00 45.58           C
ATOM   1433  CD  LYS A 195     -16.752   9.339  21.722  1.00 53.19           C
ATOM   1434  CE  LYS A 195     -18.167   9.886  21.762  1.00 59.40           C
ATOM   1435  NZ  LYS A 195     -18.243  11.204  22.447  1.00 56.65           N
ATOM   1436  N   GLU A 196     -12.886  11.555  23.034  0.81 44.85           N
ATOM   1437  CA  GLU A 196     -12.947  12.565  24.083  0.81 44.69           C
ATOM   1438  C   GLU A 196     -11.842  13.606  23.949  0.81 46.14           C
ATOM   1439  O   GLU A 196     -12.019  14.747  24.391  0.81 46.44           O
ATOM   1440  CB  GLU A 196     -12.877  11.896  25.457  0.81 50.46           C
ATOM   1441  CG  GLU A 196     -14.065  10.994  25.766  0.81 66.84           C
ATOM   1442  CD  GLU A 196     -13.913  10.253  27.082  0.81 80.66           C
ATOM   1443  OE1 GLU A 196     -12.772   9.884  27.431  0.81 81.71           O
ATOM   1444  OE2 GLU A 196     -14.936  10.044  27.769  0.81 79.62           O
ATOM   1445  N   VAL A 197     -10.705  13.242  23.353  1.00 47.49           N
ATOM   1446  CA  VAL A 197      -9.628  14.211  23.170  1.00 42.40           C
ATOM   1447  C   VAL A 197      -9.980  15.197  22.062  1.00 43.84           C
ATOM   1448  O   VAL A 197      -9.707  16.399  22.173  1.00 39.68           O
ATOM   1449  CB  VAL A 197      -8.298  13.488  22.890  1.00 38.48           C
ATOM   1450  CG1 VAL A 197      -7.194  14.493  22.617  1.00 43.98           C
ATOM   1451  CG2 VAL A 197      -7.922  12.605  24.066  1.00 36.70           C
ATOM   1452  N   GLN A 198     -10.594  14.711  20.980  1.00 41.35           N
ATOM   1453  CA  GLN A 198     -11.038  15.607  19.917  1.00 41.52           C
ATOM   1454  C   GLN A 198     -12.182  16.501  20.379  1.00 51.80           C
ATOM   1455  O   GLN A 198     -12.303  17.641  19.915  1.00 51.30           O
ATOM   1456  CB  GLN A 198     -11.459  14.801  18.688  1.00 42.35           C
ATOM   1457  CG  GLN A 198     -10.327  14.045  18.005  1.00 40.99           C
ATOM   1458  CD  GLN A 198      -9.441  14.946  17.165  1.00 46.13           C
ATOM   1459  OE1 GLN A 198      -9.686  16.147  17.050  1.00 50.04           O
ATOM   1460  NE2 GLN A 198      -8.405  14.366  16.569  1.00 50.20           N
ATOM   1461  N   LYS A 199     -13.029  16.004  21.284  1.00 52.01           N
ATOM   1462  CA  LYS A 199     -14.124  16.814  21.808  1.00 47.44           C
ATOM   1463  C   LYS A 199     -13.597  18.021  22.572  1.00 49.92           C
ATOM   1464  O   LYS A 199     -13.967  19.165  22.284  1.00 76.51           O
ATOM   1465  CB  LYS A 199     -15.016  15.966  22.711  1.00 57.82           C
ATOM   1466  CG  LYS A 199     -16.039  15.113  21.988  1.00 59.87           C
ATOM   1467  CD  LYS A 199     -16.507  13.985  22.891  1.00 63.76           C
ATOM   1468  CE  LYS A 199     -16.697  14.469  24.324  1.00 72.62           C
ATOM   1469  NZ  LYS A 199     -16.890  13.335  25.270  1.00 67.39           N
ATOM   1470  N   GLU A 200     -12.729  17.784  23.554  1.00 42.88           N
ATOM   1471  CA  GLU A 200     -12.191  18.849  24.395  1.00 52.26           C
ATOM   1472  C   GLU A 200     -11.218  19.770  23.655  1.00 49.21           C
ATOM   1473  O   GLU A 200     -10.608  20.631  24.300  1.00 58.36           O
ATOM   1474  CB  GLU A 200     -11.513  18.242  25.625  1.00 49.46           C
ATOM   1475  CG  GLU A 200     -12.443  17.382  26.471  1.00 53.43           C
ATOM   1476  CD  GLU A 200     -11.783  16.870  27.737  1.00 56.81           C
ATOM   1477  OE1 GLU A 200     -10.622  17.246  28.002  1.00 58.53           O
ATOM   1478  OE2 GLU A 200     -12.428  16.090  28.471  0.30 54.40           O
ATOM   1479  N   LEU A 201     -11.057  19.619  22.343  1.00 56.58           N
ATOM   1480  CA  LEU A 201     -10.199  20.500  21.559  1.00 51.11           C
ATOM   1481  C   LEU A 201     -10.842  20.831  20.217  1.00 53.10           C
ATOM   1482  O   LEU A 201     -12.013  21.207  20.153  1.00 55.46           O
ATOM   1483  CB  LEU A 201      -8.827  19.862  21.342  1.00 57.92           C
ATOM   1484  CG  LEU A 201      -7.868  19.912  22.532  1.00 62.98           C
ATOM   1485  CD1 LEU A 201      -6.663  19.027  22.282  1.00 46.64           C
ATOM   1486  CD2 LEU A 201      -7.435  21.345  22.804  1.00 54.81           C
TER
HETATM 1487  O   HOH B   1       2.505 -16.146  21.643  1.00 42.44           O
HETATM 1488  O   HOH B   2      23.269 -13.436  36.635  1.00 23.41           O
HETATM 1489  O   HOH B   3      25.866  20.419  30.073  1.00 56.73           O
HETATM 1490  O   HOH B   4      25.603  -5.730  33.917  1.00 27.70           O
HETATM 1491  O   HOH B   5      -5.370  -0.496  29.398  1.00 37.07           O
HETATM 1492  O   HOH B   6      19.473  21.694  26.334  1.00 29.40           O
HETATM 1493  O   HOH B   7      27.371  15.058  34.936  1.00 28.02           O
HETATM 1494  O   HOH B   8      25.253  10.951  36.305  1.00 29.67           O
HETATM 1495  O   HOH B   9      25.158  13.517  36.090  1.00 31.21           O
HETATM 1496  O   HOH B  10       4.066  22.503  30.806  1.00 36.87           O
HETATM 1497  O   HOH B  11      22.847 -23.039  33.901  1.00 32.40           O
HETATM 1498  O   HOH B  12      -5.878  -7.169  25.943  1.00 35.67           O
HETATM 1499  O   HOH B  13      14.801  22.590  35.746  1.00 52.37           O
HETATM 1500  O   HOH B  14      10.606   2.720   8.606  1.00 29.57           O
END
