# Supplementary material for: Blueprinting extendable nanomaterials with standardized protein blocks
Source: Nature. 2024 Mar 13;627(8005):898–904. doi: 10.1038/s41586-024-07188-4 (PMC10972742; doi:10.1038/s41586-024-07188-4)
Supplement: Supplementary file 4 — Design models with ideal backbones as well as experimentally determined structures for comparison. For reference to design names, see Supplementary Fig. 1. [file 41586_2024_7188_MOESM4_ESM.zip › THR2_design.pdb]

ATOM      1  N   PRO A   1      11.642   2.183  23.801  1.00  0.00           N  
ATOM      2  CA  PRO A   1      11.591   2.301  22.352  1.00  0.00           C  
ATOM      3  C   PRO A   1      12.977   1.966  21.748  1.00  0.00           C  
ATOM      4  O   PRO A   1      13.119   1.828  20.534  1.00  0.00           O  
ATOM      5  CB  PRO A   1      11.207   3.769  22.139  1.00  0.00           C  
ATOM      6  CG  PRO A   1      11.862   4.486  23.271  1.00  0.00           C  
ATOM      7  CD  PRO A   1      11.756   3.531  24.430  1.00  0.00           C  
ATOM      8 1H   PRO A   1      12.439   1.668  23.958  1.00  0.00           H  
ATOM      9 2H   PRO A   1      10.815   1.751  24.100  1.00  0.00           H  
ATOM     10  HA  PRO A   1      10.851   1.596  21.973  1.00  0.00           H  
ATOM     11 1HB  PRO A   1      11.559   4.112  21.156  1.00  0.00           H  
ATOM     12 2HB  PRO A   1      10.113   3.875  22.143  1.00  0.00           H  
ATOM     13 1HG  PRO A   1      12.904   4.727  23.015  1.00  0.00           H  
ATOM     14 2HG  PRO A   1      11.352   5.442  23.461  1.00  0.00           H  
ATOM     15 1HD  PRO A   1      12.668   3.593  25.041  1.00  0.00           H  
ATOM     16 2HD  PRO A   1      10.868   3.780  25.031  1.00  0.00           H  
ATOM     17  N   LYS A   2      13.991   1.836  22.622  1.00  0.00           N  
ATOM     18  CA  LYS A   2      14.844   1.342  21.527  1.00  0.00           C  
ATOM     19  C   LYS A   2      14.768  -0.180  21.417  1.00  0.00           C  
ATOM     20  O   LYS A   2      15.130  -0.756  20.391  1.00  0.00           O  
ATOM     21  CB  LYS A   2      16.295   1.779  21.729  1.00  0.00           C  
ATOM     22  CG  LYS A   2      16.998   1.103  22.899  1.00  0.00           C  
ATOM     23  CD  LYS A   2      18.420   1.616  23.061  1.00  0.00           C  
ATOM     24  CE  LYS A   2      19.127   0.936  24.225  1.00  0.00           C  
ATOM     25  NZ  LYS A   2      20.511   1.450  24.413  1.00  0.00           N1+
ATOM     26  H   LYS A   2      13.842   2.087  23.589  1.00  0.00           H  
ATOM     27  HA  LYS A   2      14.474   1.766  20.592  1.00  0.00           H  
ATOM     28 1HB  LYS A   2      16.869   1.567  20.826  1.00  0.00           H  
ATOM     29 2HB  LYS A   2      16.331   2.856  21.895  1.00  0.00           H  
ATOM     30 1HG  LYS A   2      16.444   1.297  23.818  1.00  0.00           H  
ATOM     31 2HG  LYS A   2      17.025   0.026  22.733  1.00  0.00           H  
ATOM     32 1HD  LYS A   2      18.982   1.427  22.145  1.00  0.00           H  
ATOM     33 2HD  LYS A   2      18.401   2.691  23.238  1.00  0.00           H  
ATOM     34 1HE  LYS A   2      18.562   1.105  25.140  1.00  0.00           H  
ATOM     35 2HE  LYS A   2      19.172  -0.138  24.046  1.00  0.00           H  
ATOM     36 1HZ  LYS A   2      20.943   0.975  25.192  1.00  0.00           H  
ATOM     37 2HZ  LYS A   2      21.050   1.281  23.574  1.00  0.00           H  
ATOM     38 3HZ  LYS A   2      20.480   2.441  24.599  1.00  0.00           H  
ATOM     39  N   LYS A   3      14.293  -0.864  22.472  1.00  0.00           N  
ATOM     40  CA  LYS A   3      14.264  -2.318  22.375  1.00  0.00           C  
ATOM     41  C   LYS A   3      13.295  -2.779  21.294  1.00  0.00           C  
ATOM     42  O   LYS A   3      13.590  -3.704  20.536  1.00  0.00           O  
ATOM     43  CB  LYS A   3      13.884  -2.937  23.721  1.00  0.00           C  
ATOM     44  CG  LYS A   3      13.851  -4.460  23.726  1.00  0.00           C  
ATOM     45  CD  LYS A   3      15.229  -5.043  23.453  1.00  0.00           C  
ATOM     46  CE  LYS A   3      15.268  -6.535  23.751  1.00  0.00           C  
ATOM     47  NZ  LYS A   3      14.323  -7.299  22.892  1.00  0.00           N1+
ATOM     48  H   LYS A   3      13.976  -0.357  23.286  1.00  0.00           H  
ATOM     49  HA  LYS A   3      15.261  -2.659  22.098  1.00  0.00           H  
ATOM     50 1HB  LYS A   3      14.594  -2.615  24.483  1.00  0.00           H  
ATOM     51 2HB  LYS A   3      12.899  -2.580  24.021  1.00  0.00           H  
ATOM     52 1HG  LYS A   3      13.502  -4.813  24.697  1.00  0.00           H  
ATOM     53 2HG  LYS A   3      13.159  -4.811  22.961  1.00  0.00           H  
ATOM     54 1HD  LYS A   3      15.491  -4.883  22.407  1.00  0.00           H  
ATOM     55 2HD  LYS A   3      15.967  -4.539  24.076  1.00  0.00           H  
ATOM     56 1HE  LYS A   3      16.277  -6.913  23.586  1.00  0.00           H  
ATOM     57 2HE  LYS A   3      15.007  -6.705  24.795  1.00  0.00           H  
ATOM     58 1HZ  LYS A   3      14.379  -8.282  23.119  1.00  0.00           H  
ATOM     59 2HZ  LYS A   3      13.381  -6.970  23.050  1.00  0.00           H  
ATOM     60 3HZ  LYS A   3      14.567  -7.165  21.921  1.00  0.00           H  
ATOM     61  N   ILE A   4      12.137  -2.089  21.271  1.00  0.00           N  
ATOM     62  CA  ILE A   4      11.122  -2.430  20.280  1.00  0.00           C  
ATOM     63  C   ILE A   4      11.640  -2.215  18.864  1.00  0.00           C  
ATOM     64  O   ILE A   4      11.396  -3.028  17.973  1.00  0.00           O  
ATOM     65  CB  ILE A   4       9.845  -1.597  20.493  1.00  0.00           C  
ATOM     66  CG1 ILE A   4       9.243  -1.884  21.871  1.00  0.00           C  
ATOM     67  CG2 ILE A   4       8.833  -1.885  19.394  1.00  0.00           C  
ATOM     68  CD1 ILE A   4       8.278  -0.823  22.348  1.00  0.00           C  
ATOM     69  H   ILE A   4      11.994  -1.346  21.940  1.00  0.00           H  
ATOM     70  HA  ILE A   4      10.883  -3.487  20.392  1.00  0.00           H  
ATOM     71  HB  ILE A   4      10.096  -0.536  20.474  1.00  0.00           H  
ATOM     72 1HG1 ILE A   4       8.717  -2.838  21.845  1.00  0.00           H  
ATOM     73 2HG1 ILE A   4      10.043  -1.973  22.606  1.00  0.00           H  
ATOM     74 1HG2 ILE A   4       7.937  -1.288  19.560  1.00  0.00           H  
ATOM     75 2HG2 ILE A   4       9.264  -1.631  18.427  1.00  0.00           H  
ATOM     76 3HG2 ILE A   4       8.572  -2.943  19.410  1.00  0.00           H  
ATOM     77 1HD1 ILE A   4       7.893  -1.097  23.331  1.00  0.00           H  
ATOM     78 2HD1 ILE A   4       8.795   0.135  22.416  1.00  0.00           H  
ATOM     79 3HD1 ILE A   4       7.451  -0.742  21.645  1.00  0.00           H  
ATOM     80  N   VAL A   5      12.363  -1.085  18.714  1.00  0.00           N  
ATOM     81  CA  VAL A   5      12.918  -0.762  17.406  1.00  0.00           C  
ATOM     82  C   VAL A   5      13.909  -1.826  16.950  1.00  0.00           C  
ATOM     83  O   VAL A   5      13.922  -2.216  15.783  1.00  0.00           O  
ATOM     84  CB  VAL A   5      13.622   0.607  17.447  1.00  0.00           C  
ATOM     85  CG1 VAL A   5      14.402   0.844  16.163  1.00  0.00           C  
ATOM     86  CG2 VAL A   5      12.597   1.710  17.667  1.00  0.00           C  
ATOM     87  H   VAL A   5      12.505  -0.484  19.512  1.00  0.00           H  
ATOM     88  HA  VAL A   5      12.099  -0.738  16.686  1.00  0.00           H  
ATOM     89  HB  VAL A   5      14.342   0.611  18.266  1.00  0.00           H  
ATOM     90 1HG1 VAL A   5      14.894   1.816  16.210  1.00  0.00           H  
ATOM     91 2HG1 VAL A   5      15.153   0.064  16.045  1.00  0.00           H  
ATOM     92 3HG1 VAL A   5      13.720   0.824  15.314  1.00  0.00           H  
ATOM     93 1HG2 VAL A   5      13.102   2.676  17.696  1.00  0.00           H  
ATOM     94 2HG2 VAL A   5      11.874   1.703  16.851  1.00  0.00           H  
ATOM     95 3HG2 VAL A   5      12.080   1.543  18.612  1.00  0.00           H  
ATOM     96  N   LYS A   6      14.726  -2.263  17.929  1.00  0.00           N  
ATOM     97  CA  LYS A   6      15.722  -3.283  17.625  1.00  0.00           C  
ATOM     98  C   LYS A   6      15.062  -4.579  17.170  1.00  0.00           C  
ATOM     99  O   LYS A   6      15.525  -5.227  16.231  1.00  0.00           O  
ATOM    100  CB  LYS A   6      16.611  -3.544  18.842  1.00  0.00           C  
ATOM    101  CG  LYS A   6      17.725  -4.554  18.602  1.00  0.00           C  
ATOM    102  CD  LYS A   6      18.612  -4.699  19.830  1.00  0.00           C  
ATOM    103  CE  LYS A   6      19.712  -5.725  19.600  1.00  0.00           C  
ATOM    104  NZ  LYS A   6      20.588  -5.878  20.793  1.00  0.00           N1+
ATOM    105  H   LYS A   6      14.633  -1.875  18.857  1.00  0.00           H  
ATOM    106  HA  LYS A   6      16.341  -2.919  16.805  1.00  0.00           H  
ATOM    107 1HB  LYS A   6      17.069  -2.609  19.165  1.00  0.00           H  
ATOM    108 2HB  LYS A   6      15.999  -3.911  19.667  1.00  0.00           H  
ATOM    109 1HG  LYS A   6      17.292  -5.525  18.360  1.00  0.00           H  
ATOM    110 2HG  LYS A   6      18.336  -4.228  17.761  1.00  0.00           H  
ATOM    111 1HD  LYS A   6      19.067  -3.737  20.066  1.00  0.00           H  
ATOM    112 2HD  LYS A   6      18.007  -5.014  20.680  1.00  0.00           H  
ATOM    113 1HE  LYS A   6      19.267  -6.690  19.365  1.00  0.00           H  
ATOM    114 2HE  LYS A   6      20.325  -5.417  18.753  1.00  0.00           H  
ATOM    115 1HZ  LYS A   6      21.303  -6.565  20.600  1.00  0.00           H  
ATOM    116 2HZ  LYS A   6      21.023  -4.992  21.009  1.00  0.00           H  
ATOM    117 3HZ  LYS A   6      20.035  -6.182  21.581  1.00  0.00           H  
ATOM    118  N   ASP A   7      13.966  -4.911  17.883  1.00  0.00           N  
ATOM    119  CA  ASP A   7      13.239  -6.130  17.549  1.00  0.00           C  
ATOM    120  C   ASP A   7      12.680  -6.066  16.133  1.00  0.00           C  
ATOM    121  O   ASP A   7      12.728  -7.048  15.392  1.00  0.00           O  
ATOM    122  CB  ASP A   7      12.100  -6.367  18.544  1.00  0.00           C  
ATOM    123  CG  ASP A   7      12.595  -6.791  19.921  1.00  0.00           C  
ATOM    124  OD1 ASP A   7      13.735  -7.177  20.028  1.00  0.00           O  
ATOM    125  OD2 ASP A   7      11.828  -6.724  20.851  1.00  0.00           O1-
ATOM    126  H   ASP A   7      13.668  -4.308  18.638  1.00  0.00           H  
ATOM    127  HA  ASP A   7      13.938  -6.964  17.595  1.00  0.00           H  
ATOM    128 1HB  ASP A   7      11.514  -5.454  18.650  1.00  0.00           H  
ATOM    129 2HB  ASP A   7      11.435  -7.140  18.158  1.00  0.00           H  
ATOM    130  N   ALA A   8      12.152  -4.868  15.810  1.00  0.00           N  
ATOM    131  CA  ALA A   8      11.583  -4.673  14.482  1.00  0.00           C  
ATOM    132  C   ALA A   8      12.639  -4.850  13.398  1.00  0.00           C  
ATOM    133  O   ALA A   8      12.382  -5.458  12.360  1.00  0.00           O  
ATOM    134  CB  ALA A   8      10.942  -3.298  14.376  1.00  0.00           C  
ATOM    135  H   ALA A   8      12.162  -4.125  16.495  1.00  0.00           H  
ATOM    136  HA  ALA A   8      10.817  -5.433  14.327  1.00  0.00           H  
ATOM    137 1HB  ALA A   8      10.522  -3.168  13.379  1.00  0.00           H  
ATOM    138 2HB  ALA A   8      10.149  -3.207  15.118  1.00  0.00           H  
ATOM    139 3HB  ALA A   8      11.694  -2.531  14.555  1.00  0.00           H  
ATOM    140  N   LYS A   9      13.828  -4.288  13.702  1.00  0.00           N  
ATOM    141  CA  LYS A   9      14.927  -4.386  12.748  1.00  0.00           C  
ATOM    142  C   LYS A   9      15.322  -5.838  12.511  1.00  0.00           C  
ATOM    143  O   LYS A   9      15.585  -6.244  11.378  1.00  0.00           O  
ATOM    144  CB  LYS A   9      16.135  -3.587  13.238  1.00  0.00           C  
ATOM    145  CG  LYS A   9      15.961  -2.076  13.163  1.00  0.00           C  
ATOM    146  CD  LYS A   9      17.207  -1.351  13.652  1.00  0.00           C  
ATOM    147  CE  LYS A   9      17.060   0.157  13.515  1.00  0.00           C  
ATOM    148  NZ  LYS A   9      18.228   0.883  14.084  1.00  0.00           N1+
ATOM    149  H   LYS A   9      13.936  -3.809  14.584  1.00  0.00           H  
ATOM    150  HA  LYS A   9      14.589  -3.973  11.798  1.00  0.00           H  
ATOM    151 1HB  LYS A   9      16.348  -3.849  14.275  1.00  0.00           H  
ATOM    152 2HB  LYS A   9      17.012  -3.852  12.647  1.00  0.00           H  
ATOM    153 1HG  LYS A   9      15.762  -1.783  12.132  1.00  0.00           H  
ATOM    154 2HG  LYS A   9      15.113  -1.776  13.778  1.00  0.00           H  
ATOM    155 1HD  LYS A   9      17.383  -1.597  14.701  1.00  0.00           H  
ATOM    156 2HD  LYS A   9      18.069  -1.678  13.070  1.00  0.00           H  
ATOM    157 1HE  LYS A   9      16.964   0.418  12.462  1.00  0.00           H  
ATOM    158 2HE  LYS A   9      16.158   0.483  14.032  1.00  0.00           H  
ATOM    159 1HZ  LYS A   9      18.092   1.878  13.974  1.00  0.00           H  
ATOM    160 2HZ  LYS A   9      18.316   0.662  15.067  1.00  0.00           H  
ATOM    161 3HZ  LYS A   9      19.069   0.603  13.600  1.00  0.00           H  
ATOM    162  N   GLU A  10      15.341  -6.590  13.629  1.00  0.00           N  
ATOM    163  CA  GLU A  10      15.703  -8.002  13.530  1.00  0.00           C  
ATOM    164  C   GLU A  10      14.716  -8.753  12.669  1.00  0.00           C  
ATOM    165  O   GLU A  10      15.104  -9.614  11.876  1.00  0.00           O  
ATOM    166  CB  GLU A  10      15.771  -8.628  14.953  1.00  0.00           C  
ATOM    167  CG  GLU A  10      16.316 -10.091  15.024  1.00  0.00           C  
ATOM    168  CD  GLU A  10      17.745 -10.352  14.588  1.00  0.00           C  
ATOM    169  OE1 GLU A  10      18.678  -9.633  14.991  1.00  0.00           O  
ATOM    170  OE2 GLU A  10      17.926 -11.322  13.824  1.00  0.00           O1-
ATOM    171  H   GLU A  10      15.109  -6.184  14.523  1.00  0.00           H  
ATOM    172  HA  GLU A  10      16.697  -8.080  13.053  1.00  0.00           H  
ATOM    173 2HB  GLU A  10      14.766  -8.603  15.421  1.00  0.00           H  
ATOM    174 3HB  GLU A  10      16.395  -7.996  15.613  1.00  0.00           H  
ATOM    175 2HG  GLU A  10      15.684 -10.780  14.440  1.00  0.00           H  
ATOM    176 3HG  GLU A  10      16.297 -10.475  16.058  1.00  0.00           H  
ATOM    177  N   LYS A  11      13.429  -8.422  12.890  1.00  0.00           N  
ATOM    178  CA  LYS A  11      12.379  -9.083  12.126  1.00  0.00           C  
ATOM    179  C   LYS A  11      12.530  -8.814  10.634  1.00  0.00           C  
ATOM    180  O   LYS A  11      12.354  -9.711   9.811  1.00  0.00           O  
ATOM    181  CB  LYS A  11      10.999  -8.628  12.606  1.00  0.00           C  
ATOM    182  CG  LYS A  11      10.595  -9.176  13.968  1.00  0.00           C  
ATOM    183  CD  LYS A  11       9.285  -8.565  14.442  1.00  0.00           C  
ATOM    184  CE  LYS A  11       8.117  -9.019  13.580  1.00  0.00           C  
ATOM    185  NZ  LYS A  11       6.818  -8.490  14.077  1.00  0.00           N1+
ATOM    186  H   LYS A  11      13.216  -7.710  13.575  1.00  0.00           H  
ATOM    187  HA  LYS A  11      12.471 -10.158  12.283  1.00  0.00           H  
ATOM    188 1HB  LYS A  11      10.976  -7.539  12.663  1.00  0.00           H  
ATOM    189 2HB  LYS A  11      10.243  -8.935  11.884  1.00  0.00           H  
ATOM    190 1HG  LYS A  11      10.479 -10.258  13.905  1.00  0.00           H  
ATOM    191 2HG  LYS A  11      11.374  -8.953  14.696  1.00  0.00           H  
ATOM    192 1HD  LYS A  11       9.099  -8.859  15.476  1.00  0.00           H  
ATOM    193 2HD  LYS A  11       9.354  -7.478  14.399  1.00  0.00           H  
ATOM    194 1HE  LYS A  11       8.267  -8.678  12.556  1.00  0.00           H  
ATOM    195 2HE  LYS A  11       8.072 -10.109  13.573  1.00  0.00           H  
ATOM    196 1HZ  LYS A  11       6.070  -8.813  13.479  1.00  0.00           H  
ATOM    197 2HZ  LYS A  11       6.660  -8.815  15.020  1.00  0.00           H  
ATOM    198 3HZ  LYS A  11       6.842  -7.480  14.069  1.00  0.00           H  
ATOM    199  N   LEU A  12      12.863  -7.539  10.343  1.00  0.00           N  
ATOM    200  CA  LEU A  12      13.040  -7.150   8.949  1.00  0.00           C  
ATOM    201  C   LEU A  12      14.180  -7.924   8.301  1.00  0.00           C  
ATOM    202  O   LEU A  12      14.076  -8.361   7.155  1.00  0.00           O  
ATOM    203  CB  LEU A  12      13.314  -5.644   8.850  1.00  0.00           C  
ATOM    204  CG  LEU A  12      12.194  -4.729   9.358  1.00  0.00           C  
ATOM    205  CD1 LEU A  12      12.719  -3.306   9.488  1.00  0.00           C  
ATOM    206  CD2 LEU A  12      11.013  -4.790   8.399  1.00  0.00           C  
ATOM    207  H   LEU A  12      12.983  -6.878  11.096  1.00  0.00           H  
ATOM    208  HA  LEU A  12      12.124  -7.392   8.410  1.00  0.00           H  
ATOM    209 1HB  LEU A  12      14.213  -5.417   9.422  1.00  0.00           H  
ATOM    210 2HB  LEU A  12      13.501  -5.392   7.806  1.00  0.00           H  
ATOM    211  HG  LEU A  12      11.875  -5.058  10.347  1.00  0.00           H  
ATOM    212 1HD1 LEU A  12      11.922  -2.655   9.849  1.00  0.00           H  
ATOM    213 2HD1 LEU A  12      13.549  -3.286  10.194  1.00  0.00           H  
ATOM    214 3HD1 LEU A  12      13.061  -2.954   8.515  1.00  0.00           H  
ATOM    215 1HD2 LEU A  12      10.216  -4.140   8.760  1.00  0.00           H  
ATOM    216 2HD2 LEU A  12      11.331  -4.460   7.410  1.00  0.00           H  
ATOM    217 3HD2 LEU A  12      10.647  -5.815   8.340  1.00  0.00           H  
ATOM    218  N   GLU A  13      15.263  -8.065   9.095  1.00  0.00           N  
ATOM    219  CA  GLU A  13      16.425  -8.789   8.594  1.00  0.00           C  
ATOM    220  C   GLU A  13      16.079 -10.238   8.281  1.00  0.00           C  
ATOM    221  O   GLU A  13      16.514 -10.786   7.268  1.00  0.00           O  
ATOM    222  CB  GLU A  13      17.566  -8.735   9.612  1.00  0.00           C  
ATOM    223  CG  GLU A  13      18.204  -7.362   9.770  1.00  0.00           C  
ATOM    224  CD  GLU A  13      19.265  -7.329  10.834  1.00  0.00           C  
ATOM    225  OE1 GLU A  13      19.428  -8.314  11.515  1.00  0.00           O  
ATOM    226  OE2 GLU A  13      19.914  -6.318  10.967  1.00  0.00           O1-
ATOM    227  H   GLU A  13      15.247  -7.667  10.022  1.00  0.00           H  
ATOM    228  HA  GLU A  13      16.746  -8.313   7.666  1.00  0.00           H  
ATOM    229 1HB  GLU A  13      17.196  -9.047  10.589  1.00  0.00           H  
ATOM    230 2HB  GLU A  13      18.348  -9.435   9.320  1.00  0.00           H  
ATOM    231 1HG  GLU A  13      18.648  -7.068   8.820  1.00  0.00           H  
ATOM    232 2HG  GLU A  13      17.427  -6.639  10.016  1.00  0.00           H  
ATOM    233  N   LYS A  14      15.281 -10.818   9.201  1.00  0.00           N  
ATOM    234  CA  LYS A  14      14.874 -12.206   9.020  1.00  0.00           C  
ATOM    235  C   LYS A  14      14.056 -12.379   7.747  1.00  0.00           C  
ATOM    236  O   LYS A  14      14.231 -13.348   7.010  1.00  0.00           O  
ATOM    237  CB  LYS A  14      14.074 -12.693  10.230  1.00  0.00           C  
ATOM    238  CG  LYS A  14      13.616 -14.142  10.139  1.00  0.00           C  
ATOM    239  CD  LYS A  14      14.801 -15.095  10.117  1.00  0.00           C  
ATOM    240  CE  LYS A  14      14.358 -16.536  10.331  1.00  0.00           C  
ATOM    241  NZ  LYS A  14      13.441 -17.000   9.255  1.00  0.00           N1+
ATOM    242  H   LYS A  14      14.979 -10.279  10.000  1.00  0.00           H  
ATOM    243  HA  LYS A  14      15.775 -12.814   8.922  1.00  0.00           H  
ATOM    244 1HB  LYS A  14      14.677 -12.588  11.131  1.00  0.00           H  
ATOM    245 2HB  LYS A  14      13.188 -12.069  10.353  1.00  0.00           H  
ATOM    246 1HG  LYS A  14      12.986 -14.379  10.997  1.00  0.00           H  
ATOM    247 2HG  LYS A  14      13.031 -14.283   9.231  1.00  0.00           H  
ATOM    248 1HD  LYS A  14      15.313 -15.020   9.157  1.00  0.00           H  
ATOM    249 2HD  LYS A  14      15.504 -14.821  10.905  1.00  0.00           H  
ATOM    250 1HE  LYS A  14      15.233 -17.185  10.351  1.00  0.00           H  
ATOM    251 2HE  LYS A  14      13.847 -16.621  11.289  1.00  0.00           H  
ATOM    252 1HZ  LYS A  14      13.171 -17.957   9.433  1.00  0.00           H  
ATOM    253 2HZ  LYS A  14      12.617 -16.416   9.239  1.00  0.00           H  
ATOM    254 3HZ  LYS A  14      13.911 -16.944   8.363  1.00  0.00           H  
ATOM    255  N   LEU A  15      13.161 -11.391   7.538  1.00  0.00           N  
ATOM    256  CA  LEU A  15      12.313 -11.434   6.352  1.00  0.00           C  
ATOM    257  C   LEU A  15      13.146 -11.374   5.078  1.00  0.00           C  
ATOM    258  O   LEU A  15      12.871 -12.087   4.111  1.00  0.00           O  
ATOM    259  CB  LEU A  15      11.313 -10.272   6.373  1.00  0.00           C  
ATOM    260  CG  LEU A  15      10.200 -10.371   7.424  1.00  0.00           C  
ATOM    261  CD1 LEU A  15       9.391  -9.081   7.429  1.00  0.00           C  
ATOM    262  CD2 LEU A  15       9.315 -11.570   7.116  1.00  0.00           C  
ATOM    263  H   LEU A  15      13.094 -10.637   8.207  1.00  0.00           H  
ATOM    264  HA  LEU A  15      11.776 -12.383   6.355  1.00  0.00           H  
ATOM    265 1HB  LEU A  15      11.859  -9.347   6.552  1.00  0.00           H  
ATOM    266 2HB  LEU A  15      10.838 -10.205   5.393  1.00  0.00           H  
ATOM    267  HG  LEU A  15      10.643 -10.490   8.413  1.00  0.00           H  
ATOM    268 1HD1 LEU A  15       8.600  -9.151   8.176  1.00  0.00           H  
ATOM    269 2HD1 LEU A  15      10.044  -8.242   7.670  1.00  0.00           H  
ATOM    270 3HD1 LEU A  15       8.948  -8.925   6.446  1.00  0.00           H  
ATOM    271 1HD2 LEU A  15       8.525 -11.640   7.865  1.00  0.00           H  
ATOM    272 2HD2 LEU A  15       8.871 -11.451   6.128  1.00  0.00           H  
ATOM    273 3HD2 LEU A  15       9.916 -12.480   7.137  1.00  0.00           H  
ATOM    274  N   LEU A  16      14.165 -10.492   5.134  1.00  0.00           N  
ATOM    275  CA  LEU A  16      15.040 -10.338   3.978  1.00  0.00           C  
ATOM    276  C   LEU A  16      15.771 -11.637   3.664  1.00  0.00           C  
ATOM    277  O   LEU A  16      15.912 -12.016   2.502  1.00  0.00           O  
ATOM    278  CB  LEU A  16      16.058  -9.218   4.230  1.00  0.00           C  
ATOM    279  CG  LEU A  16      17.092  -9.000   3.118  1.00  0.00           C  
ATOM    280  CD1 LEU A  16      16.377  -8.703   1.808  1.00  0.00           C  
ATOM    281  CD2 LEU A  16      18.019  -7.856   3.506  1.00  0.00           C  
ATOM    282  H   LEU A  16      14.303  -9.954   5.977  1.00  0.00           H  
ATOM    283  HA  LEU A  16      14.422 -10.087   3.116  1.00  0.00           H  
ATOM    284 1HB  LEU A  16      15.517  -8.283   4.368  1.00  0.00           H  
ATOM    285 2HB  LEU A  16      16.599  -9.442   5.148  1.00  0.00           H  
ATOM    286  HG  LEU A  16      17.678  -9.909   2.982  1.00  0.00           H  
ATOM    287 1HD1 LEU A  16      17.112  -8.548   1.019  1.00  0.00           H  
ATOM    288 2HD1 LEU A  16      15.736  -9.545   1.545  1.00  0.00           H  
ATOM    289 3HD1 LEU A  16      15.770  -7.806   1.920  1.00  0.00           H  
ATOM    290 1HD2 LEU A  16      18.755  -7.700   2.717  1.00  0.00           H  
ATOM    291 2HD2 LEU A  16      17.435  -6.945   3.642  1.00  0.00           H  
ATOM    292 3HD2 LEU A  16      18.531  -8.101   4.437  1.00  0.00           H  
ATOM    293  N   GLU A  17      16.218 -12.290   4.755  1.00  0.00           N  
ATOM    294  CA  GLU A  17      16.934 -13.551   4.585  1.00  0.00           C  
ATOM    295  C   GLU A  17      16.050 -14.592   3.941  1.00  0.00           C  
ATOM    296  O   GLU A  17      16.503 -15.356   3.085  1.00  0.00           O  
ATOM    297  CB  GLU A  17      17.450 -14.054   5.964  1.00  0.00           C  
ATOM    298  CG  GLU A  17      18.385 -15.305   5.923  1.00  0.00           C  
ATOM    299  CD  GLU A  17      19.717 -15.188   5.207  1.00  0.00           C  
ATOM    300  OE1 GLU A  17      20.473 -14.218   5.414  1.00  0.00           O  
ATOM    301  OE2 GLU A  17      20.012 -16.112   4.421  1.00  0.00           O1-
ATOM    302  H   GLU A  17      16.061 -11.912   5.679  1.00  0.00           H  
ATOM    303  HA  GLU A  17      17.798 -13.381   3.917  1.00  0.00           H  
ATOM    304 2HB  GLU A  17      16.589 -14.281   6.626  1.00  0.00           H  
ATOM    305 3HB  GLU A  17      17.987 -13.238   6.485  1.00  0.00           H  
ATOM    306 2HG  GLU A  17      17.872 -16.173   5.478  1.00  0.00           H  
ATOM    307 3HG  GLU A  17      18.676 -15.621   6.938  1.00  0.00           H  
ATOM    308  N   ASP A  18      14.790 -14.614   4.418  1.00  0.00           N  
ATOM    309  CA  ASP A  18      13.840 -15.581   3.881  1.00  0.00           C  
ATOM    310  C   ASP A  18      13.616 -15.364   2.390  1.00  0.00           C  
ATOM    311  O   ASP A  18      13.542 -16.320   1.618  1.00  0.00           O  
ATOM    312  CB  ASP A  18      12.504 -15.487   4.623  1.00  0.00           C  
ATOM    313  CG  ASP A  18      12.575 -16.032   6.042  1.00  0.00           C  
ATOM    314  OD1 ASP A  18      13.518 -16.724   6.346  1.00  0.00           O  
ATOM    315  OD2 ASP A  18      11.684 -15.752   6.809  1.00  0.00           O1-
ATOM    316  H   ASP A  18      14.524 -13.952   5.132  1.00  0.00           H  
ATOM    317  HA  ASP A  18      14.259 -16.579   4.014  1.00  0.00           H  
ATOM    318 1HB  ASP A  18      12.183 -14.446   4.664  1.00  0.00           H  
ATOM    319 2HB  ASP A  18      11.743 -16.043   4.073  1.00  0.00           H  
ATOM    320  N   ALA A  19      13.516 -14.066   2.038  1.00  0.00           N  
ATOM    321  CA  ALA A  19      13.303 -13.722   0.636  1.00  0.00           C  
ATOM    322  C   ALA A  19      14.466 -14.188  -0.228  1.00  0.00           C  
ATOM    323  O   ALA A  19      14.267 -14.700  -1.331  1.00  0.00           O  
ATOM    324  CB  ALA A  19      13.098 -12.221   0.485  1.00  0.00           C  
ATOM    325  H   ALA A  19      13.590 -13.356   2.751  1.00  0.00           H  
ATOM    326  HA  ALA A  19      12.404 -14.237   0.294  1.00  0.00           H  
ATOM    327 1HB  ALA A  19      12.941 -11.979  -0.566  1.00  0.00           H  
ATOM    328 2HB  ALA A  19      12.228 -11.912   1.064  1.00  0.00           H  
ATOM    329 3HB  ALA A  19      13.979 -11.696   0.850  1.00  0.00           H  
ATOM    330  N   LYS A  20      15.676 -13.981   0.329  1.00  0.00           N  
ATOM    331  CA  LYS A  20      16.874 -14.384  -0.397  1.00  0.00           C  
ATOM    332  C   LYS A  20      16.845 -15.871  -0.726  1.00  0.00           C  
ATOM    333  O   LYS A  20      17.337 -16.295  -1.772  1.00  0.00           O  
ATOM    334  CB  LYS A  20      18.129 -14.049   0.413  1.00  0.00           C  
ATOM    335  CG  LYS A  20      19.438 -14.385  -0.289  1.00  0.00           C  
ATOM    336  CD  LYS A  20      19.597 -13.584  -1.574  1.00  0.00           C  
ATOM    337  CE  LYS A  20      19.785 -12.102  -1.285  1.00  0.00           C  
ATOM    338  NZ  LYS A  20      20.068 -11.325  -2.521  1.00  0.00           N1+
ATOM    339  H   LYS A  20      15.730 -13.551   1.242  1.00  0.00           H  
ATOM    340  HA  LYS A  20      16.902 -13.834  -1.336  1.00  0.00           H  
ATOM    341 1HB  LYS A  20      18.138 -12.984   0.646  1.00  0.00           H  
ATOM    342 2HB  LYS A  20      18.107 -14.592   1.358  1.00  0.00           H  
ATOM    343 1HG  LYS A  20      20.274 -14.161   0.373  1.00  0.00           H  
ATOM    344 2HG  LYS A  20      19.461 -15.447  -0.528  1.00  0.00           H  
ATOM    345 1HD  LYS A  20      20.463 -13.951  -2.127  1.00  0.00           H  
ATOM    346 2HD  LYS A  20      18.710 -13.713  -2.195  1.00  0.00           H  
ATOM    347 1HE  LYS A  20      18.885 -11.706  -0.818  1.00  0.00           H  
ATOM    348 2HE  LYS A  20      20.616 -11.970  -0.590  1.00  0.00           H  
ATOM    349 1HZ  LYS A  20      20.187 -10.350  -2.287  1.00  0.00           H  
ATOM    350 2HZ  LYS A  20      20.913 -11.673  -2.953  1.00  0.00           H  
ATOM    351 3HZ  LYS A  20      19.297 -11.425  -3.165  1.00  0.00           H  
ATOM    352  N   ASP A  21      16.275 -16.687   0.145  1.00  0.00           N  
ATOM    353  CA  ASP A  21      15.881 -18.038  -0.287  1.00  0.00           C  
ATOM    354  C   ASP A  21      14.641 -18.105  -1.204  1.00  0.00           C  
ATOM    355  O   ASP A  21      14.603 -18.882  -2.158  1.00  0.00           O  
ATOM    356  CB  ASP A  21      15.627 -18.908   0.945  1.00  0.00           C  
ATOM    357  CG  ASP A  21      16.903 -19.241   1.709  1.00  0.00           C  
ATOM    358  OD1 ASP A  21      17.963 -19.078   1.154  1.00  0.00           O  
ATOM    359  OD2 ASP A  21      16.803 -19.656   2.839  1.00  0.00           O1-
ATOM    360  H   ASP A  21      16.121 -16.367   1.091  1.00  0.00           H  
ATOM    361  HA  ASP A  21      16.701 -18.472  -0.860  1.00  0.00           H  
ATOM    362 1HB  ASP A  21      14.941 -18.394   1.620  1.00  0.00           H  
ATOM    363 2HB  ASP A  21      15.149 -19.840   0.642  1.00  0.00           H  
ATOM    364  N   GLY A  22      13.624 -17.290  -0.915  1.00  0.00           N  
ATOM    365  CA  GLY A  22      12.254 -17.551  -1.396  1.00  0.00           C  
ATOM    366  C   GLY A  22      12.110 -17.375  -2.905  1.00  0.00           C  
ATOM    367  O   GLY A  22      12.817 -16.575  -3.517  1.00  0.00           O  
ATOM    368  H   GLY A  22      13.796 -16.470  -0.351  1.00  0.00           H  
ATOM    369 1HA  GLY A  22      11.963 -18.567  -1.132  1.00  0.00           H  
ATOM    370 2HA  GLY A  22      11.559 -16.877  -0.896  1.00  0.00           H  
ATOM    371  N   GLY A  23      11.184 -18.132  -3.492  1.00  0.00           N  
ATOM    372  CA  GLY A  23      10.924 -18.056  -4.922  1.00  0.00           C  
ATOM    373  C   GLY A  23      10.513 -16.650  -5.300  1.00  0.00           C  
ATOM    374  O   GLY A  23       9.773 -15.991  -4.569  1.00  0.00           O  
ATOM    375  H   GLY A  23      10.648 -18.778  -2.931  1.00  0.00           H  
ATOM    376 1HA  GLY A  23      11.819 -18.350  -5.472  1.00  0.00           H  
ATOM    377 2HA  GLY A  23      10.139 -18.763  -5.187  1.00  0.00           H  
ATOM    378  N   GLU A  24      10.996 -16.198  -6.445  1.00  0.00           N  
ATOM    379  CA  GLU A  24      10.916 -14.792  -6.794  1.00  0.00           C  
ATOM    380  C   GLU A  24       9.472 -14.307  -6.877  1.00  0.00           C  
ATOM    381  O   GLU A  24       9.189 -13.130  -6.652  1.00  0.00           O  
ATOM    382  CB  GLU A  24      11.625 -14.543  -8.127  1.00  0.00           C  
ATOM    383  CG  GLU A  24      13.127 -14.789  -8.096  1.00  0.00           C  
ATOM    384  CD  GLU A  24      13.488 -16.236  -8.288  1.00  0.00           C  
ATOM    385  OE1 GLU A  24      12.595 -17.035  -8.443  1.00  0.00           O  
ATOM    386  OE2 GLU A  24      14.656 -16.543  -8.279  1.00  0.00           O1-
ATOM    387  H   GLU A  24      11.430 -16.847  -7.086  1.00  0.00           H  
ATOM    388  HA  GLU A  24      11.425 -14.214  -6.022  1.00  0.00           H  
ATOM    389 1HB  GLU A  24      11.196 -15.189  -8.894  1.00  0.00           H  
ATOM    390 2HB  GLU A  24      11.462 -13.511  -8.440  1.00  0.00           H  
ATOM    391 1HG  GLU A  24      13.597 -14.201  -8.885  1.00  0.00           H  
ATOM    392 2HG  GLU A  24      13.522 -14.444  -7.141  1.00  0.00           H  
ATOM    393  N   GLU A  25       8.554 -15.212  -7.203  1.00  0.00           N  
ATOM    394  CA  GLU A  25       7.166 -14.827  -7.437  1.00  0.00           C  
ATOM    395  C   GLU A  25       6.541 -14.205  -6.193  1.00  0.00           C  
ATOM    396  O   GLU A  25       6.016 -13.092  -6.241  1.00  0.00           O  
ATOM    397  CB  GLU A  25       6.345 -16.041  -7.878  1.00  0.00           C  
ATOM    398  CG  GLU A  25       4.885 -15.736  -8.183  1.00  0.00           C  
ATOM    399  CD  GLU A  25       4.118 -16.947  -8.636  1.00  0.00           C  
ATOM    400  OE1 GLU A  25       4.704 -17.998  -8.733  1.00  0.00           O  
ATOM    401  OE2 GLU A  25       2.941 -16.820  -8.884  1.00  0.00           O1-
ATOM    402  H   GLU A  25       8.827 -16.180  -7.288  1.00  0.00           H  
ATOM    403  HA  GLU A  25       7.143 -14.091  -8.242  1.00  0.00           H  
ATOM    404 1HB  GLU A  25       6.791 -16.477  -8.772  1.00  0.00           H  
ATOM    405 2HB  GLU A  25       6.371 -16.801  -7.097  1.00  0.00           H  
ATOM    406 1HG  GLU A  25       4.413 -15.334  -7.287  1.00  0.00           H  
ATOM    407 2HG  GLU A  25       4.840 -14.972  -8.959  1.00  0.00           H  
ATOM    408  N   LEU A  26       6.594 -14.923  -5.070  1.00  0.00           N  
ATOM    409  CA  LEU A  26       6.474 -15.103  -3.622  1.00  0.00           C  
ATOM    410  C   LEU A  26       7.078 -13.910  -2.941  1.00  0.00           C  
ATOM    411  O   LEU A  26       6.697 -13.563  -1.824  1.00  0.00           O  
ATOM    412  CB  LEU A  26       7.179 -16.383  -3.158  1.00  0.00           C  
ATOM    413  CG  LEU A  26       6.279 -17.613  -2.983  1.00  0.00           C  
ATOM    414  CD1 LEU A  26       5.674 -17.996  -4.328  1.00  0.00           C  
ATOM    415  CD2 LEU A  26       7.093 -18.761  -2.404  1.00  0.00           C  
ATOM    416  H   LEU A  26       6.849 -15.899  -5.122  1.00  0.00           H  
ATOM    417  HA  LEU A  26       5.417 -15.194  -3.372  1.00  0.00           H  
ATOM    418 1HB  LEU A  26       7.950 -16.638  -3.884  1.00  0.00           H  
ATOM    419 2HB  LEU A  26       7.662 -16.187  -2.200  1.00  0.00           H  
ATOM    420  HG  LEU A  26       5.460 -17.371  -2.307  1.00  0.00           H  
ATOM    421 1HD1 LEU A  26       5.035 -18.869  -4.204  1.00  0.00           H  
ATOM    422 2HD1 LEU A  26       5.082 -17.164  -4.710  1.00  0.00           H  
ATOM    423 3HD1 LEU A  26       6.472 -18.227  -5.032  1.00  0.00           H  
ATOM    424 1HD2 LEU A  26       6.453 -19.635  -2.279  1.00  0.00           H  
ATOM    425 2HD2 LEU A  26       7.912 -19.004  -3.082  1.00  0.00           H  
ATOM    426 3HD2 LEU A  26       7.498 -18.466  -1.436  1.00  0.00           H  
ATOM    427  N   ALA A  27       7.986 -13.364  -3.675  1.00  0.00           N  
ATOM    428  CA  ALA A  27       8.909 -12.297  -3.310  1.00  0.00           C  
ATOM    429  C   ALA A  27       8.162 -11.008  -2.990  1.00  0.00           C  
ATOM    430  O   ALA A  27       8.431 -10.357  -1.981  1.00  0.00           O  
ATOM    431  CB  ALA A  27       9.916 -12.061  -4.426  1.00  0.00           C  
ATOM    432  H   ALA A  27       8.108 -13.683  -4.625  1.00  0.00           H  
ATOM    433  HA  ALA A  27       9.444 -12.604  -2.411  1.00  0.00           H  
ATOM    434 1HB  ALA A  27      10.598 -11.262  -4.138  1.00  0.00           H  
ATOM    435 2HB  ALA A  27      10.483 -12.975  -4.603  1.00  0.00           H  
ATOM    436 3HB  ALA A  27       9.390 -11.778  -5.336  1.00  0.00           H  
ATOM    437  N   LEU A  28       7.220 -10.685  -3.900  1.00  0.00           N  
ATOM    438  CA  LEU A  28       6.431  -9.472  -3.711  1.00  0.00           C  
ATOM    439  C   LEU A  28       5.613  -9.542  -2.428  1.00  0.00           C  
ATOM    440  O   LEU A  28       5.510  -8.561  -1.692  1.00  0.00           O  
ATOM    441  CB  LEU A  28       5.499  -9.255  -4.909  1.00  0.00           C  
ATOM    442  CG  LEU A  28       4.477  -8.121  -4.760  1.00  0.00           C  
ATOM    443  CD1 LEU A  28       5.210  -6.795  -4.596  1.00  0.00           C  
ATOM    444  CD2 LEU A  28       3.565  -8.095  -5.977  1.00  0.00           C  
ATOM    445  H   LEU A  28       7.077 -11.289  -4.696  1.00  0.00           H  
ATOM    446  HA  LEU A  28       7.120  -8.632  -3.623  1.00  0.00           H  
ATOM    447 1HB  LEU A  28       6.107  -9.039  -5.787  1.00  0.00           H  
ATOM    448 2HB  LEU A  28       4.947 -10.177  -5.092  1.00  0.00           H  
ATOM    449  HG  LEU A  28       3.880  -8.285  -3.862  1.00  0.00           H  
ATOM    450 1HD1 LEU A  28       4.484  -5.990  -4.489  1.00  0.00           H  
ATOM    451 2HD1 LEU A  28       5.839  -6.836  -3.707  1.00  0.00           H  
ATOM    452 3HD1 LEU A  28       5.830  -6.612  -5.472  1.00  0.00           H  
ATOM    453 1HD2 LEU A  28       2.839  -7.288  -5.871  1.00  0.00           H  
ATOM    454 2HD2 LEU A  28       4.162  -7.928  -6.875  1.00  0.00           H  
ATOM    455 3HD2 LEU A  28       3.042  -9.047  -6.060  1.00  0.00           H  
ATOM    456  N   ASP A  29       5.044 -10.746  -2.210  1.00  0.00           N  
ATOM    457  CA  ASP A  29       4.233 -10.946  -1.015  1.00  0.00           C  
ATOM    458  C   ASP A  29       5.062 -10.761   0.250  1.00  0.00           C  
ATOM    459  O   ASP A  29       4.606 -10.156   1.219  1.00  0.00           O  
ATOM    460  CB  ASP A  29       3.604 -12.341  -1.021  1.00  0.00           C  
ATOM    461  CG  ASP A  29       2.493 -12.486  -2.052  1.00  0.00           C  
ATOM    462  OD1 ASP A  29       2.020 -11.483  -2.533  1.00  0.00           O  
ATOM    463  OD2 ASP A  29       2.127 -13.598  -2.349  1.00  0.00           O1-
ATOM    464  H   ASP A  29       5.191 -11.488  -2.881  1.00  0.00           H  
ATOM    465  HA  ASP A  29       3.445 -10.194  -1.011  1.00  0.00           H  
ATOM    466 1HB  ASP A  29       4.372 -13.086  -1.229  1.00  0.00           H  
ATOM    467 2HB  ASP A  29       3.195 -12.560  -0.034  1.00  0.00           H  
ATOM    468  N   ILE A  30       6.291 -11.312   0.180  1.00  0.00           N  
ATOM    469  CA  ILE A  30       7.187 -11.205   1.326  1.00  0.00           C  
ATOM    470  C   ILE A  30       7.516  -9.750   1.633  1.00  0.00           C  
ATOM    471  O   ILE A  30       7.555  -9.344   2.794  1.00  0.00           O  
ATOM    472  CB  ILE A  30       8.491 -11.986   1.078  1.00  0.00           C  
ATOM    473  CG1 ILE A  30       8.211 -13.490   1.030  1.00  0.00           C  
ATOM    474  CG2 ILE A  30       9.515 -11.666   2.156  1.00  0.00           C  
ATOM    475  CD1 ILE A  30       9.374 -14.312   0.520  1.00  0.00           C  
ATOM    476  H   ILE A  30       6.569 -11.789  -0.666  1.00  0.00           H  
ATOM    477  HA  ILE A  30       6.677 -11.623   2.194  1.00  0.00           H  
ATOM    478  HB  ILE A  30       8.901 -11.711   0.107  1.00  0.00           H  
ATOM    479 1HG1 ILE A  30       7.955 -13.845   2.028  1.00  0.00           H  
ATOM    480 2HG1 ILE A  30       7.352 -13.681   0.386  1.00  0.00           H  
ATOM    481 1HG2 ILE A  30      10.430 -12.227   1.966  1.00  0.00           H  
ATOM    482 2HG2 ILE A  30       9.735 -10.599   2.143  1.00  0.00           H  
ATOM    483 3HG2 ILE A  30       9.115 -11.942   3.132  1.00  0.00           H  
ATOM    484 1HD1 ILE A  30       9.099 -15.366   0.515  1.00  0.00           H  
ATOM    485 2HD1 ILE A  30       9.625 -13.997  -0.493  1.00  0.00           H  
ATOM    486 3HD1 ILE A  30      10.235 -14.165   1.170  1.00  0.00           H  
ATOM    487  N   ALA A  31       7.748  -9.001   0.535  1.00  0.00           N  
ATOM    488  CA  ALA A  31       8.073  -7.588   0.691  1.00  0.00           C  
ATOM    489  C   ALA A  31       6.929  -6.828   1.349  1.00  0.00           C  
ATOM    490  O   ALA A  31       7.150  -5.977   2.211  1.00  0.00           O  
ATOM    491  CB  ALA A  31       8.413  -6.970  -0.658  1.00  0.00           C  
ATOM    492  H   ALA A  31       7.691  -9.432  -0.376  1.00  0.00           H  
ATOM    493  HA  ALA A  31       8.944  -7.511   1.344  1.00  0.00           H  
ATOM    494 1HB  ALA A  31       8.653  -5.915  -0.524  1.00  0.00           H  
ATOM    495 2HB  ALA A  31       9.270  -7.487  -1.089  1.00  0.00           H  
ATOM    496 3HB  ALA A  31       7.559  -7.065  -1.326  1.00  0.00           H  
ATOM    497  N   GLU A  32       5.709  -7.184   0.896  1.00  0.00           N  
ATOM    498  CA  GLU A  32       4.526  -6.531   1.445  1.00  0.00           C  
ATOM    499  C   GLU A  32       4.393  -6.800   2.938  1.00  0.00           C  
ATOM    500  O   GLU A  32       4.055  -5.905   3.713  1.00  0.00           O  
ATOM    501  CB  GLU A  32       3.267  -7.008   0.717  1.00  0.00           C  
ATOM    502  CG  GLU A  32       1.982  -6.332   1.176  1.00  0.00           C  
ATOM    503  CD  GLU A  32       0.778  -6.769   0.389  1.00  0.00           C  
ATOM    504  OE1 GLU A  32       0.934  -7.104  -0.762  1.00  0.00           O  
ATOM    505  OE2 GLU A  32      -0.298  -6.769   0.937  1.00  0.00           O1-
ATOM    506  H   GLU A  32       5.637  -7.895   0.183  1.00  0.00           H  
ATOM    507  HA  GLU A  32       4.638  -5.455   1.308  1.00  0.00           H  
ATOM    508 1HB  GLU A  32       3.376  -6.829  -0.353  1.00  0.00           H  
ATOM    509 2HB  GLU A  32       3.149  -8.083   0.859  1.00  0.00           H  
ATOM    510 1HG  GLU A  32       1.818  -6.564   2.228  1.00  0.00           H  
ATOM    511 2HG  GLU A  32       2.098  -5.253   1.084  1.00  0.00           H  
ATOM    512  N   GLU A  33       4.679  -8.069   3.294  1.00  0.00           N  
ATOM    513  CA  GLU A  33       4.590  -8.450   4.701  1.00  0.00           C  
ATOM    514  C   GLU A  33       5.572  -7.666   5.537  1.00  0.00           C  
ATOM    515  O   GLU A  33       5.249  -7.243   6.650  1.00  0.00           O  
ATOM    516  CB  GLU A  33       4.848  -9.977   4.848  1.00  0.00           C  
ATOM    517  CG  GLU A  33       4.617 -10.570   6.276  1.00  0.00           C  
ATOM    518  CD  GLU A  33       3.218 -10.514   6.862  1.00  0.00           C  
ATOM    519  OE1 GLU A  33       2.229 -10.870   6.192  1.00  0.00           O  
ATOM    520  OE2 GLU A  33       3.122 -10.110   8.040  1.00  0.00           O1-
ATOM    521  H   GLU A  33       4.951  -8.747   2.596  1.00  0.00           H  
ATOM    522  HA  GLU A  33       3.572  -8.220   5.066  1.00  0.00           H  
ATOM    523 2HB  GLU A  33       5.886 -10.213   4.534  1.00  0.00           H  
ATOM    524 3HB  GLU A  33       4.213 -10.538   4.135  1.00  0.00           H  
ATOM    525 2HG  GLU A  33       5.281 -10.096   7.017  1.00  0.00           H  
ATOM    526 3HG  GLU A  33       4.857 -11.645   6.306  1.00  0.00           H  
ATOM    527  N   LEU A  34       6.787  -7.527   4.973  1.00  0.00           N  
ATOM    528  CA  LEU A  34       7.827  -6.794   5.685  1.00  0.00           C  
ATOM    529  C   LEU A  34       7.415  -5.347   5.925  1.00  0.00           C  
ATOM    530  O   LEU A  34       7.643  -4.797   7.002  1.00  0.00           O  
ATOM    531  CB  LEU A  34       9.140  -6.834   4.894  1.00  0.00           C  
ATOM    532  CG  LEU A  34      10.233  -5.869   5.370  1.00  0.00           C  
ATOM    533  CD1 LEU A  34      11.571  -6.594   5.409  1.00  0.00           C  
ATOM    534  CD2 LEU A  34      10.289  -4.666   4.440  1.00  0.00           C  
ATOM    535  H   LEU A  34       6.953  -7.924   4.059  1.00  0.00           H  
ATOM    536  HA  LEU A  34       7.968  -7.267   6.657  1.00  0.00           H  
ATOM    537 1HB  LEU A  34       9.546  -7.844   4.945  1.00  0.00           H  
ATOM    538 2HB  LEU A  34       8.925  -6.603   3.851  1.00  0.00           H  
ATOM    539  HG  LEU A  34      10.006  -5.533   6.384  1.00  0.00           H  
ATOM    540 1HD1 LEU A  34      12.347  -5.908   5.747  1.00  0.00           H  
ATOM    541 2HD1 LEU A  34      11.508  -7.438   6.096  1.00  0.00           H  
ATOM    542 3HD1 LEU A  34      11.818  -6.956   4.411  1.00  0.00           H  
ATOM    543 1HD2 LEU A  34      11.065  -3.980   4.779  1.00  0.00           H  
ATOM    544 2HD2 LEU A  34      10.517  -5.000   3.427  1.00  0.00           H  
ATOM    545 3HD2 LEU A  34       9.325  -4.156   4.446  1.00  0.00           H  
ATOM    546  N   ALA A  35       6.802  -4.774   4.869  1.00  0.00           N  
ATOM    547  CA  ALA A  35       6.356  -3.389   4.968  1.00  0.00           C  
ATOM    548  C   ALA A  35       5.308  -3.226   6.061  1.00  0.00           C  
ATOM    549  O   ALA A  35       5.332  -2.254   6.817  1.00  0.00           O  
ATOM    550  CB  ALA A  35       5.805  -2.913   3.632  1.00  0.00           C  
ATOM    551  H   ALA A  35       6.663  -5.315   4.027  1.00  0.00           H  
ATOM    552  HA  ALA A  35       7.216  -2.775   5.235  1.00  0.00           H  
ATOM    553 1HB  ALA A  35       5.476  -1.878   3.722  1.00  0.00           H  
ATOM    554 2HB  ALA A  35       6.584  -2.981   2.873  1.00  0.00           H  
ATOM    555 3HB  ALA A  35       4.961  -3.537   3.343  1.00  0.00           H  
ATOM    556  N   ARG A  36       4.399  -4.221   6.097  1.00  0.00           N  
ATOM    557  CA  ARG A  36       3.339  -4.186   7.098  1.00  0.00           C  
ATOM    558  C   ARG A  36       3.914  -4.240   8.509  1.00  0.00           C  
ATOM    559  O   ARG A  36       3.454  -3.530   9.404  1.00  0.00           O  
ATOM    560  CB  ARG A  36       2.376  -5.347   6.900  1.00  0.00           C  
ATOM    561  CG  ARG A  36       1.493  -5.242   5.667  1.00  0.00           C  
ATOM    562  CD  ARG A  36       0.564  -6.396   5.558  1.00  0.00           C  
ATOM    563  NE  ARG A  36      -0.225  -6.344   4.338  1.00  0.00           N  
ATOM    564  CZ  ARG A  36      -1.365  -5.642   4.195  1.00  0.00           C  
ATOM    565  NH1 ARG A  36      -1.836  -4.940   5.201  1.00  0.00           N1+
ATOM    566  NH2 ARG A  36      -2.011  -5.659   3.040  1.00  0.00           N  
ATOM    567  H   ARG A  36       4.468  -4.975   5.427  1.00  0.00           H  
ATOM    568  HA  ARG A  36       2.804  -3.241   6.991  1.00  0.00           H  
ATOM    569 1HB  ARG A  36       2.939  -6.276   6.825  1.00  0.00           H  
ATOM    570 2HB  ARG A  36       1.723  -5.430   7.769  1.00  0.00           H  
ATOM    571 1HG  ARG A  36       0.900  -4.329   5.722  1.00  0.00           H  
ATOM    572 2HG  ARG A  36       2.117  -5.218   4.774  1.00  0.00           H  
ATOM    573 1HD  ARG A  36       1.136  -7.324   5.554  1.00  0.00           H  
ATOM    574 2HD  ARG A  36      -0.120  -6.395   6.407  1.00  0.00           H  
ATOM    575  HE  ARG A  36       0.106  -6.872   3.541  1.00  0.00           H  
ATOM    576 1HH1 ARG A  36      -1.343  -4.927   6.082  1.00  0.00           H  
ATOM    577 2HH1 ARG A  36      -2.691  -4.413   5.093  1.00  0.00           H  
ATOM    578 1HH2 ARG A  36      -1.649  -6.198   2.267  1.00  0.00           H  
ATOM    579 2HH2 ARG A  36      -2.866  -5.132   2.933  1.00  0.00           H  
ATOM    580  N   GLU A  37       4.932  -5.112   8.648  1.00  0.00           N  
ATOM    581  CA  GLU A  37       5.572  -5.260   9.950  1.00  0.00           C  
ATOM    582  C   GLU A  37       6.219  -3.955  10.397  1.00  0.00           C  
ATOM    583  O   GLU A  37       6.132  -3.576  11.565  1.00  0.00           O  
ATOM    584  CB  GLU A  37       6.622  -6.372   9.905  1.00  0.00           C  
ATOM    585  CG  GLU A  37       6.047  -7.774   9.761  1.00  0.00           C  
ATOM    586  CD  GLU A  37       5.226  -8.195  10.947  1.00  0.00           C  
ATOM    587  OE1 GLU A  37       5.598  -7.869  12.049  1.00  0.00           O  
ATOM    588  OE2 GLU A  37       4.224  -8.842  10.752  1.00  0.00           O1-
ATOM    589  H   GLU A  37       5.234  -5.649   7.847  1.00  0.00           H  
ATOM    590  HA  GLU A  37       4.802  -5.518  10.678  1.00  0.00           H  
ATOM    591 1HB  GLU A  37       7.298  -6.200   9.068  1.00  0.00           H  
ATOM    592 2HB  GLU A  37       7.218  -6.347  10.818  1.00  0.00           H  
ATOM    593 1HG  GLU A  37       5.421  -7.809   8.869  1.00  0.00           H  
ATOM    594 2HG  GLU A  37       6.866  -8.478   9.623  1.00  0.00           H  
ATOM    595  N   ALA A  38       6.864  -3.302   9.409  1.00  0.00           N  
ATOM    596  CA  ALA A  38       7.527  -2.037   9.704  1.00  0.00           C  
ATOM    597  C   ALA A  38       6.526  -0.986  10.168  1.00  0.00           C  
ATOM    598  O   ALA A  38       6.793  -0.231  11.102  1.00  0.00           O  
ATOM    599  CB  ALA A  38       8.288  -1.540   8.483  1.00  0.00           C  
ATOM    600  H   ALA A  38       6.877  -3.701   8.482  1.00  0.00           H  
ATOM    601  HA  ALA A  38       8.234  -2.207  10.516  1.00  0.00           H  
ATOM    602 1HB  ALA A  38       8.777  -0.595   8.720  1.00  0.00           H  
ATOM    603 2HB  ALA A  38       9.040  -2.276   8.199  1.00  0.00           H  
ATOM    604 3HB  ALA A  38       7.594  -1.392   7.658  1.00  0.00           H  
ATOM    605  N   GLU A  39       5.373  -0.986   9.468  1.00  0.00           N  
ATOM    606  CA  GLU A  39       4.330  -0.028   9.812  1.00  0.00           C  
ATOM    607  C   GLU A  39       3.828  -0.248  11.234  1.00  0.00           C  
ATOM    608  O   GLU A  39       3.600   0.707  11.976  1.00  0.00           O  
ATOM    609  CB  GLU A  39       3.163  -0.132   8.828  1.00  0.00           C  
ATOM    610  CG  GLU A  39       3.468   0.396   7.433  1.00  0.00           C  
ATOM    611  CD  GLU A  39       2.334   0.189   6.468  1.00  0.00           C  
ATOM    612  OE1 GLU A  39       1.348  -0.390   6.855  1.00  0.00           O  
ATOM    613  OE2 GLU A  39       2.454   0.610   5.342  1.00  0.00           O1-
ATOM    614  H   GLU A  39       5.255  -1.650   8.716  1.00  0.00           H  
ATOM    615  HA  GLU A  39       4.759   0.973   9.760  1.00  0.00           H  
ATOM    616 1HB  GLU A  39       2.861  -1.176   8.731  1.00  0.00           H  
ATOM    617 2HB  GLU A  39       2.309   0.421   9.215  1.00  0.00           H  
ATOM    618 1HG  GLU A  39       3.683   1.462   7.499  1.00  0.00           H  
ATOM    619 2HG  GLU A  39       4.358  -0.104   7.054  1.00  0.00           H  
ATOM    620  N   LYS A  40       3.673  -1.546  11.561  1.00  0.00           N  
ATOM    621  CA  LYS A  40       3.199  -1.894  12.895  1.00  0.00           C  
ATOM    622  C   LYS A  40       4.172  -1.419  13.967  1.00  0.00           C  
ATOM    623  O   LYS A  40       3.761  -0.909  15.009  1.00  0.00           O  
ATOM    624  CB  LYS A  40       2.986  -3.405  13.012  1.00  0.00           C  
ATOM    625  CG  LYS A  40       1.792  -3.933  12.228  1.00  0.00           C  
ATOM    626  CD  LYS A  40       1.512  -5.391  12.564  1.00  0.00           C  
ATOM    627  CE  LYS A  40       2.575  -6.309  11.980  1.00  0.00           C  
ATOM    628  NZ  LYS A  40       2.243  -7.745  12.186  1.00  0.00           N1+
ATOM    629  H   LYS A  40       3.888  -2.257  10.875  1.00  0.00           H  
ATOM    630  HA  LYS A  40       2.247  -1.389  13.059  1.00  0.00           H  
ATOM    631 1HB  LYS A  40       3.876  -3.926  12.658  1.00  0.00           H  
ATOM    632 2HB  LYS A  40       2.843  -3.672  14.059  1.00  0.00           H  
ATOM    633 1HG  LYS A  40       0.909  -3.338  12.463  1.00  0.00           H  
ATOM    634 2HG  LYS A  40       1.993  -3.848  11.160  1.00  0.00           H  
ATOM    635 1HD  LYS A  40       1.489  -5.515  13.648  1.00  0.00           H  
ATOM    636 2HD  LYS A  40       0.539  -5.676  12.164  1.00  0.00           H  
ATOM    637 1HE  LYS A  40       2.671  -6.121  10.913  1.00  0.00           H  
ATOM    638 2HE  LYS A  40       3.534  -6.101  12.452  1.00  0.00           H  
ATOM    639 1HZ  LYS A  40       2.971  -8.320  11.786  1.00  0.00           H  
ATOM    640 2HZ  LYS A  40       2.169  -7.936  13.176  1.00  0.00           H  
ATOM    641 3HZ  LYS A  40       1.363  -7.956  11.736  1.00  0.00           H  
ATOM    642  N   ALA A  41       5.469  -1.615  13.650  1.00  0.00           N  
ATOM    643  CA  ALA A  41       6.502  -1.202  14.591  1.00  0.00           C  
ATOM    644  C   ALA A  41       6.464   0.303  14.827  1.00  0.00           C  
ATOM    645  O   ALA A  41       6.613   0.768  15.956  1.00  0.00           O  
ATOM    646  CB  ALA A  41       7.876  -1.624  14.088  1.00  0.00           C  
ATOM    647  H   ALA A  41       5.700  -2.044  12.766  1.00  0.00           H  
ATOM    648  HA  ALA A  41       6.310  -1.694  15.544  1.00  0.00           H  
ATOM    649 1HB  ALA A  41       8.637  -1.308  14.801  1.00  0.00           H  
ATOM    650 2HB  ALA A  41       7.906  -2.708  13.980  1.00  0.00           H  
ATOM    651 3HB  ALA A  41       8.067  -1.157  13.123  1.00  0.00           H  
ATOM    652  N   LEU A  42       6.259   1.023  13.705  1.00  0.00           N  
ATOM    653  CA  LEU A  42       6.200   2.478  13.793  1.00  0.00           C  
ATOM    654  C   LEU A  42       5.039   2.930  14.669  1.00  0.00           C  
ATOM    655  O   LEU A  42       5.175   3.856  15.469  1.00  0.00           O  
ATOM    656  CB  LEU A  42       6.061   3.089  12.393  1.00  0.00           C  
ATOM    657  CG  LEU A  42       7.206   2.786  11.418  1.00  0.00           C  
ATOM    658  CD1 LEU A  42       6.778   3.150  10.003  1.00  0.00           C  
ATOM    659  CD2 LEU A  42       8.445   3.564  11.832  1.00  0.00           C  
ATOM    660  H   LEU A  42       6.150   0.543  12.825  1.00  0.00           H  
ATOM    661  HA  LEU A  42       7.123   2.827  14.257  1.00  0.00           H  
ATOM    662 1HB  LEU A  42       5.139   2.723  11.945  1.00  0.00           H  
ATOM    663 2HB  LEU A  42       5.987   4.172  12.492  1.00  0.00           H  
ATOM    664  HG  LEU A  42       7.425   1.717  11.435  1.00  0.00           H  
ATOM    665 1HD1 LEU A  42       7.591   2.935   9.310  1.00  0.00           H  
ATOM    666 2HD1 LEU A  42       5.901   2.565   9.725  1.00  0.00           H  
ATOM    667 3HD1 LEU A  42       6.535   4.211   9.959  1.00  0.00           H  
ATOM    668 1HD2 LEU A  42       9.259   3.348  11.140  1.00  0.00           H  
ATOM    669 2HD2 LEU A  42       8.227   4.632  11.814  1.00  0.00           H  
ATOM    670 3HD2 LEU A  42       8.739   3.270  12.840  1.00  0.00           H  
ATOM    671  N   LYS A  43       3.903   2.229  14.472  1.00  0.00           N  
ATOM    672  CA  LYS A  43       2.715   2.561  15.250  1.00  0.00           C  
ATOM    673  C   LYS A  43       2.955   2.350  16.739  1.00  0.00           C  
ATOM    674  O   LYS A  43       2.537   3.160  17.565  1.00  0.00           O  
ATOM    675  CB  LYS A  43       1.521   1.726  14.785  1.00  0.00           C  
ATOM    676  CG  LYS A  43       0.986   2.102  13.409  1.00  0.00           C  
ATOM    677  CD  LYS A  43      -0.184   1.217  13.009  1.00  0.00           C  
ATOM    678  CE  LYS A  43      -0.711   1.583  11.631  1.00  0.00           C  
ATOM    679  NZ  LYS A  43      -1.831   0.699  11.210  1.00  0.00           N1+
ATOM    680  H   LYS A  43       3.897   1.486  13.788  1.00  0.00           H  
ATOM    681  HA  LYS A  43       2.493   3.617  15.093  1.00  0.00           H  
ATOM    682 1HB  LYS A  43       1.801   0.673  14.759  1.00  0.00           H  
ATOM    683 2HB  LYS A  43       0.704   1.829  15.500  1.00  0.00           H  
ATOM    684 1HG  LYS A  43       0.658   3.142  13.419  1.00  0.00           H  
ATOM    685 2HG  LYS A  43       1.780   1.998  12.671  1.00  0.00           H  
ATOM    686 1HD  LYS A  43       0.135   0.174  13.002  1.00  0.00           H  
ATOM    687 2HD  LYS A  43      -0.989   1.328  13.736  1.00  0.00           H  
ATOM    688 1HE  LYS A  43      -1.061   2.614  11.637  1.00  0.00           H  
ATOM    689 2HE  LYS A  43       0.095   1.500  10.899  1.00  0.00           H  
ATOM    690 1HZ  LYS A  43      -2.151   0.974  10.292  1.00  0.00           H  
ATOM    691 2HZ  LYS A  43      -1.513  -0.260  11.182  1.00  0.00           H  
ATOM    692 3HZ  LYS A  43      -2.592   0.781  11.870  1.00  0.00           H  
ATOM    693  N   GLU A  44       3.645   1.226  17.024  1.00  0.00           N  
ATOM    694  CA  GLU A  44       3.943   0.906  18.416  1.00  0.00           C  
ATOM    695  C   GLU A  44       4.819   1.978  19.052  1.00  0.00           C  
ATOM    696  O   GLU A  44       4.605   2.367  20.199  1.00  0.00           O  
ATOM    697  CB  GLU A  44       4.633  -0.455  18.515  1.00  0.00           C  
ATOM    698  CG  GLU A  44       4.946  -0.900  19.937  1.00  0.00           C  
ATOM    699  CD  GLU A  44       3.711  -1.152  20.756  1.00  0.00           C  
ATOM    700  OE1 GLU A  44       2.635  -0.904  20.267  1.00  0.00           O  
ATOM    701  OE2 GLU A  44       3.844  -1.593  21.873  1.00  0.00           O1-
ATOM    702  H   GLU A  44       3.942   0.626  16.269  1.00  0.00           H  
ATOM    703  HA  GLU A  44       3.001   0.875  18.965  1.00  0.00           H  
ATOM    704 1HB  GLU A  44       4.003  -1.217  18.057  1.00  0.00           H  
ATOM    705 2HB  GLU A  44       5.571  -0.429  17.959  1.00  0.00           H  
ATOM    706 1HG  GLU A  44       5.536  -1.816  19.899  1.00  0.00           H  
ATOM    707 2HG  GLU A  44       5.549  -0.133  20.421  1.00  0.00           H  
ATOM    708  N   LEU A  45       5.805   2.423  18.246  1.00  0.00           N  
ATOM    709  CA  LEU A  45       6.715   3.452  18.735  1.00  0.00           C  
ATOM    710  C   LEU A  45       5.969   4.741  19.054  1.00  0.00           C  
ATOM    711  O   LEU A  45       6.239   5.392  20.063  1.00  0.00           O  
ATOM    712  CB  LEU A  45       7.808   3.730  17.695  1.00  0.00           C  
ATOM    713  CG  LEU A  45       8.700   2.536  17.332  1.00  0.00           C  
ATOM    714  CD1 LEU A  45       9.610   2.915  16.172  1.00  0.00           C  
ATOM    715  CD2 LEU A  45       9.511   2.119  18.550  1.00  0.00           C  
ATOM    716  H   LEU A  45       5.894   2.036  17.318  1.00  0.00           H  
ATOM    717  HA  LEU A  45       7.169   3.092  19.658  1.00  0.00           H  
ATOM    718 1HB  LEU A  45       7.334   4.080  16.779  1.00  0.00           H  
ATOM    719 2HB  LEU A  45       8.453   4.523  18.073  1.00  0.00           H  
ATOM    720  HG  LEU A  45       8.077   1.701  17.008  1.00  0.00           H  
ATOM    721 1HD1 LEU A  45      10.244   2.067  15.914  1.00  0.00           H  
ATOM    722 2HD1 LEU A  45       9.004   3.190  15.309  1.00  0.00           H  
ATOM    723 3HD1 LEU A  45      10.235   3.760  16.462  1.00  0.00           H  
ATOM    724 1HD2 LEU A  45      10.144   1.270  18.293  1.00  0.00           H  
ATOM    725 2HD2 LEU A  45      10.135   2.952  18.874  1.00  0.00           H  
ATOM    726 3HD2 LEU A  45       8.835   1.836  19.357  1.00  0.00           H  
ATOM    727  N   LEU A  46       5.027   5.064  18.144  1.00  0.00           N  
ATOM    728  CA  LEU A  46       4.239   6.277  18.332  1.00  0.00           C  
ATOM    729  C   LEU A  46       3.502   6.253  19.666  1.00  0.00           C  
ATOM    730  O   LEU A  46       3.520   7.231  20.413  1.00  0.00           O  
ATOM    731  CB  LEU A  46       3.232   6.437  17.187  1.00  0.00           C  
ATOM    732  CG  LEU A  46       2.356   7.696  17.242  1.00  0.00           C  
ATOM    733  CD1 LEU A  46       3.243   8.933  17.240  1.00  0.00           C  
ATOM    734  CD2 LEU A  46       1.402   7.703  16.058  1.00  0.00           C  
ATOM    735  H   LEU A  46       4.885   4.460  17.347  1.00  0.00           H  
ATOM    736  HA  LEU A  46       4.922   7.126  18.343  1.00  0.00           H  
ATOM    737 1HB  LEU A  46       3.778   6.455  16.244  1.00  0.00           H  
ATOM    738 2HB  LEU A  46       2.569   5.572  17.183  1.00  0.00           H  
ATOM    739  HG  LEU A  46       1.783   7.699  18.170  1.00  0.00           H  
ATOM    740 1HD1 LEU A  46       2.621   9.827  17.279  1.00  0.00           H  
ATOM    741 2HD1 LEU A  46       3.901   8.911  18.107  1.00  0.00           H  
ATOM    742 3HD1 LEU A  46       3.841   8.949  16.329  1.00  0.00           H  
ATOM    743 1HD2 LEU A  46       0.778   8.597  16.098  1.00  0.00           H  
ATOM    744 2HD2 LEU A  46       1.974   7.701  15.130  1.00  0.00           H  
ATOM    745 3HD2 LEU A  46       0.768   6.817  16.095  1.00  0.00           H  
ATOM    746  N   ARG A  47       2.855   5.130  19.958  1.00  0.00           N  
ATOM    747  CA  ARG A  47       2.110   4.977  21.202  1.00  0.00           C  
ATOM    748  C   ARG A  47       3.010   5.193  22.412  1.00  0.00           C  
ATOM    749  O   ARG A  47       2.662   5.935  23.332  1.00  0.00           O  
ATOM    750  CB  ARG A  47       1.481   3.594  21.282  1.00  0.00           C  
ATOM    751  CG  ARG A  47       0.651   3.341  22.531  1.00  0.00           C  
ATOM    752  CD  ARG A  47       0.149   1.943  22.583  1.00  0.00           C  
ATOM    753  NE  ARG A  47       1.236   0.981  22.671  1.00  0.00           N  
ATOM    754  CZ  ARG A  47       1.912   0.691  23.799  1.00  0.00           C  
ATOM    755  NH1 ARG A  47       1.602   1.295  24.925  1.00  0.00           N1+
ATOM    756  NH2 ARG A  47       2.887  -0.203  23.775  1.00  0.00           N  
ATOM    757  H   ARG A  47       2.879   4.363  19.302  1.00  0.00           H  
ATOM    758  HA  ARG A  47       1.313   5.720  21.221  1.00  0.00           H  
ATOM    759 1HB  ARG A  47       0.834   3.438  20.419  1.00  0.00           H  
ATOM    760 2HB  ARG A  47       2.263   2.836  21.247  1.00  0.00           H  
ATOM    761 1HG  ARG A  47       1.261   3.520  23.416  1.00  0.00           H  
ATOM    762 2HG  ARG A  47      -0.208   4.013  22.540  1.00  0.00           H  
ATOM    763 1HD  ARG A  47      -0.488   1.818  23.458  1.00  0.00           H  
ATOM    764 2HD  ARG A  47      -0.424   1.729  21.683  1.00  0.00           H  
ATOM    765  HE  ARG A  47       1.503   0.495  21.825  1.00  0.00           H  
ATOM    766 1HH1 ARG A  47       0.857   1.977  24.944  1.00  0.00           H  
ATOM    767 2HH1 ARG A  47       2.109   1.078  25.771  1.00  0.00           H  
ATOM    768 1HH2 ARG A  47       3.124  -0.667  22.910  1.00  0.00           H  
ATOM    769 2HH2 ARG A  47       3.392  -0.420  24.620  1.00  0.00           H  
ATOM    770  N   GLU A  48       4.163   4.554  22.423  1.00  0.00           N  
ATOM    771  CA  GLU A  48       5.051   4.645  23.573  1.00  0.00           C  
ATOM    772  C   GLU A  48       5.651   6.041  23.753  1.00  0.00           C  
ATOM    773  O   GLU A  48       6.094   6.400  24.845  1.00  0.00           O  
ATOM    774  CB  GLU A  48       6.176   3.616  23.440  1.00  0.00           C  
ATOM    775  CG  GLU A  48       7.081   3.514  24.660  1.00  0.00           C  
ATOM    776  CD  GLU A  48       8.100   2.415  24.542  1.00  0.00           C  
ATOM    777  OE1 GLU A  48       8.863   2.435  23.606  1.00  0.00           O  
ATOM    778  OE2 GLU A  48       8.115   1.554  25.390  1.00  0.00           O1-
ATOM    779  H   GLU A  48       4.425   3.999  21.620  1.00  0.00           H  
ATOM    780  HA  GLU A  48       4.478   4.413  24.472  1.00  0.00           H  
ATOM    781 1HB  GLU A  48       5.749   2.630  23.258  1.00  0.00           H  
ATOM    782 2HB  GLU A  48       6.799   3.867  22.582  1.00  0.00           H  
ATOM    783 1HG  GLU A  48       7.601   4.462  24.794  1.00  0.00           H  
ATOM    784 2HG  GLU A  48       6.467   3.341  25.542  1.00  0.00           H  
ATOM    785  N   GLY A  49       5.662   6.825  22.679  1.00  0.00           N  
ATOM    786  CA  GLY A  49       6.462   8.048  22.635  1.00  0.00           C  
ATOM    787  C   GLY A  49       7.928   7.720  22.392  1.00  0.00           C  
ATOM    788  O   GLY A  49       8.811   8.241  23.072  1.00  0.00           O  
ATOM    789  H   GLY A  49       5.105   6.568  21.877  1.00  0.00           H  
ATOM    790 1HA  GLY A  49       6.088   8.699  21.844  1.00  0.00           H  
ATOM    791 2HA  GLY A  49       6.351   8.589  23.574  1.00  0.00           H  
ATOM    792  N   ALA A  50       8.170   6.852  21.416  1.00  0.00           N  
ATOM    793  CA  ALA A  50       9.524   6.530  20.987  1.00  0.00           C  
ATOM    794  C   ALA A  50      10.159   7.729  20.302  1.00  0.00           C  
ATOM    795  O   ALA A  50       9.513   8.422  19.516  1.00  0.00           O  
ATOM    796  CB  ALA A  50       9.521   5.325  20.059  1.00  0.00           C  
ATOM    797  H   ALA A  50       7.394   6.400  20.955  1.00  0.00           H  
ATOM    798  HA  ALA A  50      10.112   6.265  21.867  1.00  0.00           H  
ATOM    799 1HB  ALA A  50      10.541   5.105  19.743  1.00  0.00           H  
ATOM    800 2HB  ALA A  50       9.109   4.462  20.584  1.00  0.00           H  
ATOM    801 3HB  ALA A  50       8.909   5.540  19.184  1.00  0.00           H  
ATOM    802  N   SER A  51      11.427   7.973  20.600  1.00  0.00           N  
ATOM    803  CA  SER A  51      12.103   9.161  20.101  1.00  0.00           C  
ATOM    804  C   SER A  51      12.122   9.172  18.582  1.00  0.00           C  
ATOM    805  O   SER A  51      12.409   8.157  17.948  1.00  0.00           O  
ATOM    806  CB  SER A  51      13.520   9.224  20.637  1.00  0.00           C  
ATOM    807  OG  SER A  51      14.269  10.198  19.964  1.00  0.00           O  
ATOM    808  H   SER A  51      11.930   7.319  21.184  1.00  0.00           H  
ATOM    809  HA  SER A  51      11.563  10.040  20.455  1.00  0.00           H  
ATOM    810 1HB  SER A  51      13.496   9.451  21.703  1.00  0.00           H  
ATOM    811 2HB  SER A  51      13.996   8.251  20.521  1.00  0.00           H  
ATOM    812  HG  SER A  51      15.144  10.177  20.356  1.00  0.00           H  
ATOM    813  N   PRO A  52      11.816  10.327  18.000  1.00  0.00           N  
ATOM    814  CA  PRO A  52      11.765  10.445  16.551  1.00  0.00           C  
ATOM    815  C   PRO A  52      13.150  10.108  15.948  1.00  0.00           C  
ATOM    816  O   PRO A  52      13.292   9.971  14.733  1.00  0.00           O  
ATOM    817  CB  PRO A  52      11.382  11.913  16.339  1.00  0.00           C  
ATOM    818  CG  PRO A  52      11.859  12.598  17.573  1.00  0.00           C  
ATOM    819  CD  PRO A  52      11.625  11.595  18.672  1.00  0.00           C  
ATOM    820  HA  PRO A  52      11.024   9.740  16.172  1.00  0.00           H  
ATOM    821 1HB  PRO A  52      11.859  12.299  15.425  1.00  0.00           H  
ATOM    822 2HB  PRO A  52      10.294  12.002  16.195  1.00  0.00           H  
ATOM    823 1HG  PRO A  52      12.919  12.874  17.470  1.00  0.00           H  
ATOM    824 2HG  PRO A  52      11.301  13.533  17.729  1.00  0.00           H  
ATOM    825 1HD  PRO A  52      12.361  11.751  19.474  1.00  0.00           H  
ATOM    826 2HD  PRO A  52      10.601  11.704  19.057  1.00  0.00           H  
ATOM    827  N   GLU A  53      14.174   9.970  16.814  1.00  0.00           N  
ATOM    828  CA  GLU A  53      15.007   9.476  15.721  1.00  0.00           C  
ATOM    829  C   GLU A  53      14.931   7.971  15.621  1.00  0.00           C  
ATOM    830  O   GLU A  53      15.304   7.387  14.591  1.00  0.00           O  
ATOM    831  CB  GLU A  53      16.479   9.934  15.934  1.00  0.00           C  
ATOM    832  CG  GLU A  53      17.449   9.671  14.738  1.00  0.00           C  
ATOM    833  CD  GLU A  53      18.872  10.190  14.837  1.00  0.00           C  
ATOM    834  OE1 GLU A  53      19.103  11.411  14.928  1.00  0.00           O  
ATOM    835  OE2 GLU A  53      19.779   9.333  14.834  1.00  0.00           O1-
ATOM    836  H   GLU A  53      14.308  10.138  17.801  1.00  0.00           H  
ATOM    837  HA  GLU A  53      14.631   9.899  14.771  1.00  0.00           H  
ATOM    838 2HB  GLU A  53      16.896   9.446  16.838  1.00  0.00           H  
ATOM    839 3HB  GLU A  53      16.506  11.015  16.170  1.00  0.00           H  
ATOM    840 2HG  GLU A  53      17.040  10.069  13.796  1.00  0.00           H  
ATOM    841 3HG  GLU A  53      17.590   8.590  14.567  1.00  0.00           H  
ATOM    842  N   LEU A  54      14.466   7.279  16.671  1.00  0.00           N  
ATOM    843  CA  LEU A  54      14.437   5.825  16.575  1.00  0.00           C  
ATOM    844  C   LEU A  54      13.468   5.363  15.493  1.00  0.00           C  
ATOM    845  O   LEU A  54      13.763   4.440  14.735  1.00  0.00           O  
ATOM    846  CB  LEU A  54      14.038   5.212  17.922  1.00  0.00           C  
ATOM    847  CG  LEU A  54      14.891   5.636  19.125  1.00  0.00           C  
ATOM    848  CD1 LEU A  54      14.206   5.201  20.414  1.00  0.00           C  
ATOM    849  CD2 LEU A  54      16.277   5.020  19.007  1.00  0.00           C  
ATOM    850  H   LEU A  54      14.150   7.787  17.484  1.00  0.00           H  
ATOM    851  HA  LEU A  54      15.435   5.485  16.297  1.00  0.00           H  
ATOM    852 1HB  LEU A  54      13.005   5.485  18.137  1.00  0.00           H  
ATOM    853 2HB  LEU A  54      14.095   4.127  17.842  1.00  0.00           H  
ATOM    854  HG  LEU A  54      14.977   6.723  19.145  1.00  0.00           H  
ATOM    855 1HD1 LEU A  54      14.812   5.502  21.268  1.00  0.00           H  
ATOM    856 2HD1 LEU A  54      13.225   5.671  20.481  1.00  0.00           H  
ATOM    857 3HD1 LEU A  54      14.090   4.117  20.415  1.00  0.00           H  
ATOM    858 1HD2 LEU A  54      16.884   5.322  19.861  1.00  0.00           H  
ATOM    859 2HD2 LEU A  54      16.192   3.933  18.989  1.00  0.00           H  
ATOM    860 3HD2 LEU A  54      16.750   5.362  18.087  1.00  0.00           H  
ATOM    861  N   ILE A  55      12.311   6.055  15.470  1.00  0.00           N  
ATOM    862  CA  ILE A  55      11.296   5.714  14.480  1.00  0.00           C  
ATOM    863  C   ILE A  55      11.814   5.929  13.063  1.00  0.00           C  
ATOM    864  O   ILE A  55      11.568   5.115  12.172  1.00  0.00           O  
ATOM    865  CB  ILE A  55      10.019   6.547  14.691  1.00  0.00           C  
ATOM    866  CG1 ILE A  55       9.416   6.259  16.070  1.00  0.00           C  
ATOM    867  CG2 ILE A  55       9.007   6.259  13.593  1.00  0.00           C  
ATOM    868  CD1 ILE A  55       8.452   7.320  16.547  1.00  0.00           C  
ATOM    869  H   ILE A  55      12.167   6.798  16.139  1.00  0.00           H  
ATOM    870  HA  ILE A  55      11.056   4.656  14.591  1.00  0.00           H  
ATOM    871  HB  ILE A  55      10.269   7.607  14.672  1.00  0.00           H  
ATOM    872 1HG1 ILE A  55       8.889   5.306  16.044  1.00  0.00           H  
ATOM    873 2HG1 ILE A  55      10.216   6.171  16.805  1.00  0.00           H  
ATOM    874 1HG2 ILE A  55       8.110   6.856  13.760  1.00  0.00           H  
ATOM    875 2HG2 ILE A  55       9.438   6.512  12.626  1.00  0.00           H  
ATOM    876 3HG2 ILE A  55       8.746   5.200  13.608  1.00  0.00           H  
ATOM    877 1HD1 ILE A  55       8.067   7.046  17.530  1.00  0.00           H  
ATOM    878 2HD1 ILE A  55       8.967   8.279  16.615  1.00  0.00           H  
ATOM    879 3HD1 ILE A  55       7.623   7.402  15.845  1.00  0.00           H  
ATOM    880  N   VAL A  56      12.535   7.059  12.913  1.00  0.00           N  
ATOM    881  CA  VAL A  56      13.090   7.382  11.605  1.00  0.00           C  
ATOM    882  C   VAL A  56      14.082   6.318  11.149  1.00  0.00           C  
ATOM    883  O   VAL A  56      14.094   5.928   9.981  1.00  0.00           O  
ATOM    884  CB  VAL A  56      13.795   8.751  11.646  1.00  0.00           C  
ATOM    885  CG1 VAL A  56      14.576   8.988  10.362  1.00  0.00           C  
ATOM    886  CG2 VAL A  56      12.770   9.854  11.865  1.00  0.00           C  
ATOM    887  H   VAL A  56      12.679   7.660  13.711  1.00  0.00           H  
ATOM    888  HA  VAL A  56      12.271   7.405  10.885  1.00  0.00           H  
ATOM    889  HB  VAL A  56      14.514   8.754  12.465  1.00  0.00           H  
ATOM    890 1HG1 VAL A  56      15.067   9.960  10.409  1.00  0.00           H  
ATOM    891 2HG1 VAL A  56      15.327   8.207  10.244  1.00  0.00           H  
ATOM    892 3HG1 VAL A  56      13.893   8.968   9.513  1.00  0.00           H  
ATOM    893 1HG2 VAL A  56      13.275  10.819  11.895  1.00  0.00           H  
ATOM    894 2HG2 VAL A  56      12.048   9.846  11.049  1.00  0.00           H  
ATOM    895 3HG2 VAL A  56      12.253   9.686  12.810  1.00  0.00           H  
ATOM    896  N   ASP A  57      14.899   5.881  12.128  1.00  0.00           N  
ATOM    897  CA  ASP A  57      15.895   4.859  11.823  1.00  0.00           C  
ATOM    898  C   ASP A  57      15.234   3.564  11.369  1.00  0.00           C  
ATOM    899  O   ASP A  57      15.698   2.916  10.431  1.00  0.00           O  
ATOM    900  CB  ASP A  57      16.777   4.589  13.045  1.00  0.00           C  
ATOM    901  CG  ASP A  57      18.064   3.854  12.696  1.00  0.00           C  
ATOM    902  OD1 ASP A  57      18.503   3.966  11.576  1.00  0.00           O  
ATOM    903  OD2 ASP A  57      18.595   3.187  13.551  1.00  0.00           O1-
ATOM    904  H   ASP A  57      14.806   6.268  13.056  1.00  0.00           H  
ATOM    905  HA  ASP A  57      16.514   5.225  11.004  1.00  0.00           H  
ATOM    906 1HB  ASP A  57      17.034   5.534  13.525  1.00  0.00           H  
ATOM    907 2HB  ASP A  57      16.221   3.994  13.770  1.00  0.00           H  
ATOM    908  N   LEU A  58      14.140   3.233  12.083  1.00  0.00           N  
ATOM    909  CA  LEU A  58      13.412   2.014  11.748  1.00  0.00           C  
ATOM    910  C   LEU A  58      12.852   2.077  10.333  1.00  0.00           C  
ATOM    911  O   LEU A  58      12.901   1.096   9.591  1.00  0.00           O  
ATOM    912  CB  LEU A  58      12.270   1.787  12.747  1.00  0.00           C  
ATOM    913  CG  LEU A  58      11.626   0.395  12.716  1.00  0.00           C  
ATOM    914  CD1 LEU A  58      10.469   0.391  11.725  1.00  0.00           C  
ATOM    915  CD2 LEU A  58      12.674  -0.641  12.337  1.00  0.00           C  
ATOM    916  H   LEU A  58      13.842   3.835  12.836  1.00  0.00           H  
ATOM    917  HA  LEU A  58      14.111   1.178  11.793  1.00  0.00           H  
ATOM    918 1HB  LEU A  58      12.651   1.954  13.753  1.00  0.00           H  
ATOM    919 2HB  LEU A  58      11.486   2.519  12.550  1.00  0.00           H  
ATOM    920  HG  LEU A  58      11.222   0.159  13.701  1.00  0.00           H  
ATOM    921 1HD1 LEU A  58      10.012  -0.598  11.703  1.00  0.00           H  
ATOM    922 2HD1 LEU A  58       9.727   1.128  12.031  1.00  0.00           H  
ATOM    923 3HD1 LEU A  58      10.841   0.641  10.732  1.00  0.00           H  
ATOM    924 1HD2 LEU A  58      12.217  -1.630  12.315  1.00  0.00           H  
ATOM    925 2HD2 LEU A  58      13.077  -0.407  11.350  1.00  0.00           H  
ATOM    926 3HD2 LEU A  58      13.480  -0.629  13.070  1.00  0.00           H  
ATOM    927  N   ALA A  59      12.326   3.276  10.009  1.00  0.00           N  
ATOM    928  CA  ALA A  59      11.756   3.470   8.680  1.00  0.00           C  
ATOM    929  C   ALA A  59      12.813   3.294   7.598  1.00  0.00           C  
ATOM    930  O   ALA A  59      12.555   2.686   6.558  1.00  0.00           O  
ATOM    931  CB  ALA A  59      11.115   4.846   8.575  1.00  0.00           C  
ATOM    932  H   ALA A  59      12.334   4.019  10.694  1.00  0.00           H  
ATOM    933  HA  ALA A  59      10.989   2.711   8.526  1.00  0.00           H  
ATOM    934 1HB  ALA A  59      10.694   4.976   7.577  1.00  0.00           H  
ATOM    935 2HB  ALA A  59      10.321   4.936   9.317  1.00  0.00           H  
ATOM    936 3HB  ALA A  59      11.867   5.612   8.753  1.00  0.00           H  
ATOM    937  N   GLU A  60      14.003   3.850   7.899  1.00  0.00           N  
ATOM    938  CA  GLU A  60      15.097   3.747   6.938  1.00  0.00           C  
ATOM    939  C   GLU A  60      15.486   2.307   6.712  1.00  0.00           C  
ATOM    940  O   GLU A  60      15.758   1.900   5.577  1.00  0.00           O  
ATOM    941  CB  GLU A  60      16.318   4.568   7.443  1.00  0.00           C  
ATOM    942  CG  GLU A  60      16.136   6.120   7.452  1.00  0.00           C  
ATOM    943  CD  GLU A  60      17.295   6.980   7.921  1.00  0.00           C  
ATOM    944  OE1 GLU A  60      17.868   6.748   9.002  1.00  0.00           O  
ATOM    945  OE2 GLU A  60      17.642   7.908   7.162  1.00  0.00           O1-
ATOM    946  H   GLU A  60      14.136   4.329   8.778  1.00  0.00           H  
ATOM    947  HA  GLU A  60      14.758   4.163   5.972  1.00  0.00           H  
ATOM    948 2HB  GLU A  60      17.212   4.323   6.833  1.00  0.00           H  
ATOM    949 3HB  GLU A  60      16.591   4.247   8.467  1.00  0.00           H  
ATOM    950 2HG  GLU A  60      15.266   6.416   8.060  1.00  0.00           H  
ATOM    951 3HG  GLU A  60      15.935   6.505   6.439  1.00  0.00           H  
ATOM    952  N   THR A  61      15.519   1.557   7.831  1.00  0.00           N  
ATOM    953  CA  THR A  61      15.881   0.147   7.742  1.00  0.00           C  
ATOM    954  C   THR A  61      14.889  -0.622   6.878  1.00  0.00           C  
ATOM    955  O   THR A  61      15.278  -1.471   6.076  1.00  0.00           O  
ATOM    956  CB  THR A  61      15.957  -0.496   9.139  1.00  0.00           C  
ATOM    957  CG2 THR A  61      16.291  -1.976   9.028  1.00  0.00           C  
ATOM    958  OG1 THR A  61      16.967   0.161   9.915  1.00  0.00           O  
ATOM    959  H   THR A  61      15.286   1.987   8.715  1.00  0.00           H  
ATOM    960  HA  THR A  61      16.860   0.079   7.268  1.00  0.00           H  
ATOM    961  HB  THR A  61      14.998  -0.383   9.644  1.00  0.00           H  
ATOM    962  HG1 THR A  61      16.725   1.082  10.042  1.00  0.00           H  
ATOM    963 1HG2 THR A  61      16.340  -2.413  10.025  1.00  0.00           H  
ATOM    964 2HG2 THR A  61      15.519  -2.480   8.447  1.00  0.00           H  
ATOM    965 3HG2 THR A  61      17.253  -2.095   8.531  1.00  0.00           H  
ATOM    966  N   ALA A  62      13.602  -0.278   7.089  1.00  0.00           N  
ATOM    967  CA  ALA A  62      12.551  -0.940   6.325  1.00  0.00           C  
ATOM    968  C   ALA A  62      12.703  -0.670   4.833  1.00  0.00           C  
ATOM    969  O   ALA A  62      12.527  -1.568   4.009  1.00  0.00           O  
ATOM    970  CB  ALA A  62      11.181  -0.488   6.807  1.00  0.00           C  
ATOM    971  H   ALA A  62      13.389   0.433   7.775  1.00  0.00           H  
ATOM    972  HA  ALA A  62      12.645  -2.014   6.481  1.00  0.00           H  
ATOM    973 1HB  ALA A  62      10.407  -0.992   6.226  1.00  0.00           H  
ATOM    974 2HB  ALA A  62      11.065  -0.741   7.862  1.00  0.00           H  
ATOM    975 3HB  ALA A  62      11.087   0.588   6.679  1.00  0.00           H  
ATOM    976  N   LEU A  63      13.036   0.604   4.542  1.00  0.00           N  
ATOM    977  CA  LEU A  63      13.213   0.994   3.148  1.00  0.00           C  
ATOM    978  C   LEU A  63      14.354   0.220   2.500  1.00  0.00           C  
ATOM    979  O   LEU A  63      14.248  -0.217   1.354  1.00  0.00           O  
ATOM    980  CB  LEU A  63      13.488   2.500   3.049  1.00  0.00           C  
ATOM    981  CG  LEU A  63      12.367   3.415   3.556  1.00  0.00           C  
ATOM    982  CD1 LEU A  63      12.892   4.838   3.687  1.00  0.00           C  
ATOM    983  CD2 LEU A  63      11.187   3.354   2.598  1.00  0.00           C  
ATOM    984  H   LEU A  63      13.156   1.266   5.295  1.00  0.00           H  
ATOM    985  HA  LEU A  63      12.296   0.751   2.609  1.00  0.00           H  
ATOM    986 1HB  LEU A  63      14.385   2.727   3.621  1.00  0.00           H  
ATOM    987 2HB  LEU A  63      13.675   2.752   2.005  1.00  0.00           H  
ATOM    988  HG  LEU A  63      12.048   3.086   4.546  1.00  0.00           H  
ATOM    989 1HD1 LEU A  63      12.096   5.489   4.048  1.00  0.00           H  
ATOM    990 2HD1 LEU A  63      13.723   4.856   4.393  1.00  0.00           H  
ATOM    991 3HD1 LEU A  63      13.235   5.190   2.714  1.00  0.00           H  
ATOM    992 1HD2 LEU A  63      10.390   4.003   2.959  1.00  0.00           H  
ATOM    993 2HD2 LEU A  63      11.505   3.684   1.608  1.00  0.00           H  
ATOM    994 3HD2 LEU A  63      10.821   2.328   2.538  1.00  0.00           H  
ATOM    995  N   ARG A  64      15.435   0.079   3.294  1.00  0.00           N  
ATOM    996  CA  ARG A  64      16.599  -0.645   2.793  1.00  0.00           C  
ATOM    997  C   ARG A  64      16.253  -2.095   2.480  1.00  0.00           C  
ATOM    998  O   ARG A  64      16.687  -2.642   1.467  1.00  0.00           O  
ATOM    999  CB  ARG A  64      17.732  -0.604   3.808  1.00  0.00           C  
ATOM   1000  CG  ARG A  64      18.988  -1.352   3.393  1.00  0.00           C  
ATOM   1001  CD  ARG A  64      19.644  -0.718   2.221  1.00  0.00           C  
ATOM   1002  NE  ARG A  64      20.826  -1.451   1.797  1.00  0.00           N  
ATOM   1003  CZ  ARG A  64      22.065  -1.252   2.286  1.00  0.00           C  
ATOM   1004  NH1 ARG A  64      22.268  -0.341   3.212  1.00  0.00           N1+
ATOM   1005  NH2 ARG A  64      23.078  -1.971   1.834  1.00  0.00           N  
ATOM   1006  H   ARG A  64      15.420   0.477   4.222  1.00  0.00           H  
ATOM   1007  HA  ARG A  64      16.919  -0.171   1.866  1.00  0.00           H  
ATOM   1008 1HB  ARG A  64      18.012   0.431   3.998  1.00  0.00           H  
ATOM   1009 2HB  ARG A  64      17.390  -1.030   4.751  1.00  0.00           H  
ATOM   1010 1HG  ARG A  64      19.698  -1.359   4.221  1.00  0.00           H  
ATOM   1011 2HG  ARG A  64      18.731  -2.378   3.128  1.00  0.00           H  
ATOM   1012 1HD  ARG A  64      18.944  -0.687   1.386  1.00  0.00           H  
ATOM   1013 2HD  ARG A  64      19.946   0.297   2.477  1.00  0.00           H  
ATOM   1014  HE  ARG A  64      20.710  -2.160   1.086  1.00  0.00           H  
ATOM   1015 1HH1 ARG A  64      21.494   0.210   3.557  1.00  0.00           H  
ATOM   1016 2HH1 ARG A  64      23.197  -0.191   3.579  1.00  0.00           H  
ATOM   1017 1HH2 ARG A  64      22.922  -2.671   1.122  1.00  0.00           H  
ATOM   1018 2HH2 ARG A  64      24.006  -1.822   2.201  1.00  0.00           H  
ATOM   1019  N   ALA A  65      15.454  -2.674   3.400  1.00  0.00           N  
ATOM   1020  CA  ALA A  65      15.047  -4.062   3.219  1.00  0.00           C  
ATOM   1021  C   ALA A  65      14.228  -4.235   1.946  1.00  0.00           C  
ATOM   1022  O   ALA A  65      14.405  -5.205   1.209  1.00  0.00           O  
ATOM   1023  CB  ALA A  65      14.256  -4.545   4.426  1.00  0.00           C  
ATOM   1024  H   ALA A  65      15.153  -2.135   4.200  1.00  0.00           H  
ATOM   1025  HA  ALA A  65      15.947  -4.670   3.121  1.00  0.00           H  
ATOM   1026 1HB  ALA A  65      13.960  -5.583   4.276  1.00  0.00           H  
ATOM   1027 2HB  ALA A  65      14.875  -4.471   5.320  1.00  0.00           H  
ATOM   1028 3HB  ALA A  65      13.367  -3.928   4.548  1.00  0.00           H  
ATOM   1029  N   LEU A  66      13.334  -3.247   1.737  1.00  0.00           N  
ATOM   1030  CA  LEU A  66      12.487  -3.291   0.551  1.00  0.00           C  
ATOM   1031  C   LEU A  66      13.319  -3.231  -0.723  1.00  0.00           C  
ATOM   1032  O   LEU A  66      13.045  -3.944  -1.689  1.00  0.00           O  
ATOM   1033  CB  LEU A  66      11.486  -2.129   0.571  1.00  0.00           C  
ATOM   1034  CG  LEU A  66      10.373  -2.227   1.622  1.00  0.00           C  
ATOM   1035  CD1 LEU A  66       9.563  -0.937   1.628  1.00  0.00           C  
ATOM   1036  CD2 LEU A  66       9.489  -3.426   1.316  1.00  0.00           C  
ATOM   1037  H   LEU A  66      13.268  -2.493   2.406  1.00  0.00           H  
ATOM   1038  HA  LEU A  66      11.949  -4.240   0.555  1.00  0.00           H  
ATOM   1039 1HB  LEU A  66      12.031  -1.204   0.752  1.00  0.00           H  
ATOM   1040 2HB  LEU A  66      11.012  -2.062  -0.408  1.00  0.00           H  
ATOM   1041  HG  LEU A  66      10.817  -2.346   2.611  1.00  0.00           H  
ATOM   1042 1HD1 LEU A  66       8.773  -1.007   2.375  1.00  0.00           H  
ATOM   1043 2HD1 LEU A  66      10.217  -0.098   1.869  1.00  0.00           H  
ATOM   1044 3HD1 LEU A  66       9.120  -0.783   0.645  1.00  0.00           H  
ATOM   1045 1HD2 LEU A  66       8.698  -3.497   2.064  1.00  0.00           H  
ATOM   1046 2HD2 LEU A  66       9.044  -3.307   0.327  1.00  0.00           H  
ATOM   1047 3HD2 LEU A  66      10.090  -4.336   1.336  1.00  0.00           H  
ATOM   1048  N   LEU A  67      14.337  -2.349  -0.667  1.00  0.00           N  
ATOM   1049  CA  LEU A  67      15.212  -2.194  -1.823  1.00  0.00           C  
ATOM   1050  C   LEU A  67      15.945  -3.494  -2.136  1.00  0.00           C  
ATOM   1051  O   LEU A  67      16.085  -3.873  -3.299  1.00  0.00           O  
ATOM   1052  CB  LEU A  67      16.230  -1.075  -1.571  1.00  0.00           C  
ATOM   1053  CG  LEU A  67      17.266  -0.856  -2.682  1.00  0.00           C  
ATOM   1054  CD1 LEU A  67      16.550  -0.560  -3.994  1.00  0.00           C  
ATOM   1055  CD2 LEU A  67      18.191   0.288  -2.295  1.00  0.00           C  
ATOM   1056  H   LEU A  67      14.475  -1.810   0.176  1.00  0.00           H  
ATOM   1057  HA  LEU A  67      14.594  -1.943  -2.685  1.00  0.00           H  
ATOM   1058 1HB  LEU A  67      15.691  -0.139  -1.432  1.00  0.00           H  
ATOM   1059 2HB  LEU A  67      16.773  -1.298  -0.653  1.00  0.00           H  
ATOM   1060  HG  LEU A  67      17.851  -1.765  -2.819  1.00  0.00           H  
ATOM   1061 1HD1 LEU A  67      17.286  -0.404  -4.782  1.00  0.00           H  
ATOM   1062 2HD1 LEU A  67      15.909  -1.402  -4.257  1.00  0.00           H  
ATOM   1063 3HD1 LEU A  67      15.942   0.338  -3.881  1.00  0.00           H  
ATOM   1064 1HD2 LEU A  67      18.929   0.444  -3.084  1.00  0.00           H  
ATOM   1065 2HD2 LEU A  67      17.608   1.198  -2.158  1.00  0.00           H  
ATOM   1066 3HD2 LEU A  67      18.703   0.043  -1.364  1.00  0.00           H  
ATOM   1067  N   GLU A  68      16.395  -4.143  -1.043  1.00  0.00           N  
ATOM   1068  CA  GLU A  68      17.112  -5.400  -1.205  1.00  0.00           C  
ATOM   1069  C   GLU A  68      16.228  -6.460  -1.851  1.00  0.00           C  
ATOM   1070  O   GLU A  68      16.675  -7.212  -2.717  1.00  0.00           O  
ATOM   1071  CB  GLU A  68      17.621  -5.902   0.149  1.00  0.00           C  
ATOM   1072  CG  GLU A  68      18.739  -5.062   0.750  1.00  0.00           C  
ATOM   1073  CD  GLU A  68      20.001  -5.096  -0.068  1.00  0.00           C  
ATOM   1074  OE1 GLU A  68      20.321  -6.138  -0.589  1.00  0.00           O  
ATOM   1075  OE2 GLU A  68      20.645  -4.079  -0.171  1.00  0.00           O1-
ATOM   1076  H   GLU A  68      16.227  -3.744  -0.130  1.00  0.00           H  
ATOM   1077  HA  GLU A  68      17.961  -5.225  -1.868  1.00  0.00           H  
ATOM   1078 1HB  GLU A  68      16.798  -5.922   0.862  1.00  0.00           H  
ATOM   1079 2HB  GLU A  68      17.988  -6.923   0.044  1.00  0.00           H  
ATOM   1080 1HG  GLU A  68      18.401  -4.030   0.832  1.00  0.00           H  
ATOM   1081 2HG  GLU A  68      18.953  -5.427   1.754  1.00  0.00           H  
ATOM   1082  N   ILE A  69      14.963  -6.471  -1.383  1.00  0.00           N  
ATOM   1083  CA  ILE A  69      14.013  -7.438  -1.920  1.00  0.00           C  
ATOM   1084  C   ILE A  69      13.790  -7.221  -3.412  1.00  0.00           C  
ATOM   1085  O   ILE A  69      13.716  -8.178  -4.184  1.00  0.00           O  
ATOM   1086  CB  ILE A  69      12.665  -7.352  -1.182  1.00  0.00           C  
ATOM   1087  CG1 ILE A  69      12.844  -7.698   0.299  1.00  0.00           C  
ATOM   1088  CG2 ILE A  69      11.643  -8.275  -1.828  1.00  0.00           C  
ATOM   1089  CD1 ILE A  69      11.639  -7.374   1.152  1.00  0.00           C  
ATOM   1090  H   ILE A  69      14.696  -5.809  -0.669  1.00  0.00           H  
ATOM   1091  HA  ILE A  69      14.432  -8.435  -1.787  1.00  0.00           H  
ATOM   1092  HB  ILE A  69      12.293  -6.328  -1.223  1.00  0.00           H  
ATOM   1093 1HG1 ILE A  69      13.059  -8.761   0.400  1.00  0.00           H  
ATOM   1094 2HG1 ILE A  69      13.700  -7.154   0.699  1.00  0.00           H  
ATOM   1095 1HG2 ILE A  69      10.698  -8.202  -1.293  1.00  0.00           H  
ATOM   1096 2HG2 ILE A  69      11.497  -7.984  -2.867  1.00  0.00           H  
ATOM   1097 3HG2 ILE A  69      12.006  -9.302  -1.786  1.00  0.00           H  
ATOM   1098 1HD1 ILE A  69      11.843  -7.647   2.188  1.00  0.00           H  
ATOM   1099 2HD1 ILE A  69      11.428  -6.306   1.094  1.00  0.00           H  
ATOM   1100 3HD1 ILE A  69      10.778  -7.935   0.792  1.00  0.00           H  
ATOM   1101  N   ALA A  70      13.688  -5.922  -3.764  1.00  0.00           N  
ATOM   1102  CA  ALA A  70      13.475  -5.578  -5.164  1.00  0.00           C  
ATOM   1103  C   ALA A  70      14.639  -6.044  -6.030  1.00  0.00           C  
ATOM   1104  O   ALA A  70      14.440  -6.556  -7.131  1.00  0.00           O  
ATOM   1105  CB  ALA A  70      13.272  -4.077  -5.315  1.00  0.00           C  
ATOM   1106  H   ALA A  70      13.763  -5.212  -3.049  1.00  0.00           H  
ATOM   1107  HA  ALA A  70      12.577  -6.093  -5.507  1.00  0.00           H  
ATOM   1108 1HB  ALA A  70      13.113  -3.836  -6.366  1.00  0.00           H  
ATOM   1109 2HB  ALA A  70      12.400  -3.768  -4.737  1.00  0.00           H  
ATOM   1110 3HB  ALA A  70      14.153  -3.553  -4.952  1.00  0.00           H  
ATOM   1111  N   LYS A  71      15.850  -5.838  -5.471  1.00  0.00           N  
ATOM   1112  CA  LYS A  71      17.048  -6.241  -6.197  1.00  0.00           C  
ATOM   1113  C   LYS A  71      17.018  -7.728  -6.527  1.00  0.00           C  
ATOM   1114  O   LYS A  71      17.511  -8.151  -7.573  1.00  0.00           O  
ATOM   1115  CB  LYS A  71      18.302  -5.907  -5.388  1.00  0.00           C  
ATOM   1116  CG  LYS A  71      19.612  -6.242  -6.090  1.00  0.00           C  
ATOM   1117  CD  LYS A  71      19.771  -5.442  -7.373  1.00  0.00           C  
ATOM   1118  CE  LYS A  71      19.960  -3.960  -7.083  1.00  0.00           C  
ATOM   1119  NZ  LYS A  71      20.244  -3.182  -8.320  1.00  0.00           N1+
ATOM   1120  H   LYS A  71      15.904  -5.408  -4.559  1.00  0.00           H  
ATOM   1121  HA  LYS A  71      17.076  -5.690  -7.138  1.00  0.00           H  
ATOM   1122 1HB  LYS A  71      18.312  -4.842  -5.154  1.00  0.00           H  
ATOM   1123 2HB  LYS A  71      18.280  -6.450  -4.443  1.00  0.00           H  
ATOM   1124 1HG  LYS A  71      20.448  -6.020  -5.426  1.00  0.00           H  
ATOM   1125 2HG  LYS A  71      19.634  -7.306  -6.329  1.00  0.00           H  
ATOM   1126 1HD  LYS A  71      20.637  -5.809  -7.926  1.00  0.00           H  
ATOM   1127 2HD  LYS A  71      18.885  -5.569  -7.995  1.00  0.00           H  
ATOM   1128 1HE  LYS A  71      19.060  -3.563  -6.617  1.00  0.00           H  
ATOM   1129 2HE  LYS A  71      20.790  -3.829  -6.388  1.00  0.00           H  
ATOM   1130 1HZ  LYS A  71      20.364  -2.207  -8.084  1.00  0.00           H  
ATOM   1131 2HZ  LYS A  71      21.089  -3.531  -8.751  1.00  0.00           H  
ATOM   1132 3HZ  LYS A  71      19.472  -3.281  -8.964  1.00  0.00           H  
ATOM   1133  N   ASP A  72      16.448  -8.543  -5.656  1.00  0.00           N  
ATOM   1134  CA  ASP A  72      16.054  -9.895  -6.089  1.00  0.00           C  
ATOM   1135  C   ASP A  72      14.813  -9.961  -7.005  1.00  0.00           C  
ATOM   1136  O   ASP A  72      14.776 -10.738  -7.959  1.00  0.00           O  
ATOM   1137  CB  ASP A  72      15.802 -10.766  -4.856  1.00  0.00           C  
ATOM   1138  CG  ASP A  72      17.078 -11.098  -4.094  1.00  0.00           C  
ATOM   1139  OD1 ASP A  72      18.056 -11.424  -4.724  1.00  0.00           O  
ATOM   1140  OD2 ASP A  72      17.062 -11.023  -2.889  1.00  0.00           O1-
ATOM   1141  H   ASP A  72      16.294  -8.223  -4.710  1.00  0.00           H  
ATOM   1142  HA  ASP A  72      16.875 -10.328  -6.661  1.00  0.00           H  
ATOM   1143 1HB  ASP A  72      15.117 -10.252  -4.181  1.00  0.00           H  
ATOM   1144 2HB  ASP A  72      15.325 -11.698  -5.160  1.00  0.00           H  
ATOM   1145  N   GLY A  73      13.798  -9.146  -6.716  1.00  0.00           N  
ATOM   1146  CA  GLY A  73      12.428  -9.407  -7.198  1.00  0.00           C  
ATOM   1147  C   GLY A  73      12.282  -9.231  -8.706  1.00  0.00           C  
ATOM   1148  O   GLY A  73      12.990  -8.431  -9.318  1.00  0.00           O  
ATOM   1149  H   GLY A  73      13.969  -8.326  -6.152  1.00  0.00           H  
ATOM   1150 1HA  GLY A  73      12.136 -10.423  -6.932  1.00  0.00           H  
ATOM   1151 2HA  GLY A  73      11.732  -8.733  -6.697  1.00  0.00           H  
ATOM   1152  N   GLY A  74      11.358  -9.988  -9.293  1.00  0.00           N  
ATOM   1153  CA  GLY A  74      11.097  -9.912 -10.723  1.00  0.00           C  
ATOM   1154  C   GLY A  74      10.686  -8.507 -11.102  1.00  0.00           C  
ATOM   1155  O   GLY A  74       9.947  -7.848 -10.371  1.00  0.00           O  
ATOM   1156  H   GLY A  74      10.821 -10.634  -8.731  1.00  0.00           H  
ATOM   1157 1HA  GLY A  74      11.992 -10.206 -11.272  1.00  0.00           H  
ATOM   1158 2HA  GLY A  74      10.311 -10.619 -10.987  1.00  0.00           H  
ATOM   1159  N   GLU A  75      11.169  -8.054 -12.245  1.00  0.00           N  
ATOM   1160  CA  GLU A  75      11.089  -6.649 -12.595  1.00  0.00           C  
ATOM   1161  C   GLU A  75       9.646  -6.163 -12.679  1.00  0.00           C  
ATOM   1162  O   GLU A  75       9.362  -4.986 -12.453  1.00  0.00           O  
ATOM   1163  CB  GLU A  75      11.799  -6.399 -13.928  1.00  0.00           C  
ATOM   1164  CG  GLU A  75      13.300  -6.644 -13.896  1.00  0.00           C  
ATOM   1165  CD  GLU A  75      13.662  -8.091 -14.088  1.00  0.00           C  
ATOM   1166  OE1 GLU A  75      12.770  -8.890 -14.243  1.00  0.00           O  
ATOM   1167  OE2 GLU A  75      14.831  -8.397 -14.079  1.00  0.00           O1-
ATOM   1168  H   GLU A  75      11.603  -8.703 -12.887  1.00  0.00           H  
ATOM   1169  HA  GLU A  75      11.599  -6.070 -11.823  1.00  0.00           H  
ATOM   1170 1HB  GLU A  75      11.371  -7.045 -14.695  1.00  0.00           H  
ATOM   1171 2HB  GLU A  75      11.634  -5.367 -14.240  1.00  0.00           H  
ATOM   1172 1HG  GLU A  75      13.770  -6.056 -14.685  1.00  0.00           H  
ATOM   1173 2HG  GLU A  75      13.694  -6.300 -12.942  1.00  0.00           H  
ATOM   1174  N   GLU A  76       8.727  -7.068 -13.004  1.00  0.00           N  
ATOM   1175  CA  GLU A  76       7.340  -6.683 -13.239  1.00  0.00           C  
ATOM   1176  C   GLU A  76       6.714  -6.062 -11.994  1.00  0.00           C  
ATOM   1177  O   GLU A  76       6.188  -4.949 -12.041  1.00  0.00           O  
ATOM   1178  CB  GLU A  76       6.519  -7.899 -13.679  1.00  0.00           C  
ATOM   1179  CG  GLU A  76       5.060  -7.594 -13.985  1.00  0.00           C  
ATOM   1180  CD  GLU A  76       4.292  -8.805 -14.437  1.00  0.00           C  
ATOM   1181  OE1 GLU A  76       4.880  -9.856 -14.535  1.00  0.00           O  
ATOM   1182  OE2 GLU A  76       3.116  -8.679 -14.686  1.00  0.00           O1-
ATOM   1183  H   GLU A  76       9.000  -8.037 -13.089  1.00  0.00           H  
ATOM   1184  HA  GLU A  76       7.315  -5.948 -14.043  1.00  0.00           H  
ATOM   1185 1HB  GLU A  76       6.966  -8.334 -14.574  1.00  0.00           H  
ATOM   1186 2HB  GLU A  76       6.546  -8.658 -12.898  1.00  0.00           H  
ATOM   1187 1HG  GLU A  76       4.588  -7.192 -13.090  1.00  0.00           H  
ATOM   1188 2HG  GLU A  76       5.014  -6.830 -14.760  1.00  0.00           H  
ATOM   1189  N   LEU A  77       6.768  -6.779 -10.871  1.00  0.00           N  
ATOM   1190  CA  LEU A  77       6.648  -6.960  -9.424  1.00  0.00           C  
ATOM   1191  C   LEU A  77       7.251  -5.767  -8.743  1.00  0.00           C  
ATOM   1192  O   LEU A  77       6.870  -5.420  -7.625  1.00  0.00           O  
ATOM   1193  CB  LEU A  77       7.353  -8.240  -8.959  1.00  0.00           C  
ATOM   1194  CG  LEU A  77       6.452  -9.469  -8.785  1.00  0.00           C  
ATOM   1195  CD1 LEU A  77       5.848  -9.852 -10.129  1.00  0.00           C  
ATOM   1196  CD2 LEU A  77       7.267 -10.617  -8.205  1.00  0.00           C  
ATOM   1197  H   LEU A  77       7.022  -7.755 -10.923  1.00  0.00           H  
ATOM   1198  HA  LEU A  77       5.590  -7.050  -9.173  1.00  0.00           H  
ATOM   1199 1HB  LEU A  77       8.124  -8.494  -9.685  1.00  0.00           H  
ATOM   1200 2HB  LEU A  77       7.835  -8.043  -8.002  1.00  0.00           H  
ATOM   1201  HG  LEU A  77       5.633  -9.227  -8.108  1.00  0.00           H  
ATOM   1202 1HD1 LEU A  77       5.208 -10.726 -10.004  1.00  0.00           H  
ATOM   1203 2HD1 LEU A  77       5.255  -9.020 -10.511  1.00  0.00           H  
ATOM   1204 3HD1 LEU A  77       6.646 -10.083 -10.833  1.00  0.00           H  
ATOM   1205 1HD2 LEU A  77       6.626 -11.491  -8.080  1.00  0.00           H  
ATOM   1206 2HD2 LEU A  77       8.085 -10.861  -8.882  1.00  0.00           H  
ATOM   1207 3HD2 LEU A  77       7.671 -10.323  -7.237  1.00  0.00           H  
ATOM   1208  N   ALA A  78       8.158  -5.220  -9.476  1.00  0.00           N  
ATOM   1209  CA  ALA A  78       9.082  -4.153  -9.111  1.00  0.00           C  
ATOM   1210  C   ALA A  78       8.335  -2.865  -8.791  1.00  0.00           C  
ATOM   1211  O   ALA A  78       8.605  -2.214  -7.781  1.00  0.00           O  
ATOM   1212  CB  ALA A  78      10.089  -3.918 -10.227  1.00  0.00           C  
ATOM   1213  H   ALA A  78       8.281  -5.539 -10.426  1.00  0.00           H  
ATOM   1214  HA  ALA A  78       9.617  -4.460  -8.212  1.00  0.00           H  
ATOM   1215 1HB  ALA A  78      10.771  -3.118  -9.939  1.00  0.00           H  
ATOM   1216 2HB  ALA A  78      10.656  -4.832 -10.404  1.00  0.00           H  
ATOM   1217 3HB  ALA A  78       9.562  -3.635 -11.137  1.00  0.00           H  
ATOM   1218  N   LEU A  79       7.393  -2.542  -9.701  1.00  0.00           N  
ATOM   1219  CA  LEU A  79       6.605  -1.330  -9.513  1.00  0.00           C  
ATOM   1220  C   LEU A  79       5.786  -1.399  -8.230  1.00  0.00           C  
ATOM   1221  O   LEU A  79       5.684  -0.417  -7.493  1.00  0.00           O  
ATOM   1222  CB  LEU A  79       5.673  -1.111 -10.710  1.00  0.00           C  
ATOM   1223  CG  LEU A  79       4.651   0.023 -10.561  1.00  0.00           C  
ATOM   1224  CD1 LEU A  79       5.383   1.348 -10.397  1.00  0.00           C  
ATOM   1225  CD2 LEU A  79       3.739   0.049 -11.778  1.00  0.00           C  
ATOM   1226  H   LEU A  79       7.251  -3.146 -10.497  1.00  0.00           H  
ATOM   1227  HA  LEU A  79       7.293  -0.488  -9.424  1.00  0.00           H  
ATOM   1228 1HB  LEU A  79       6.280  -0.897 -11.589  1.00  0.00           H  
ATOM   1229 2HB  LEU A  79       5.120  -2.033 -10.893  1.00  0.00           H  
ATOM   1230  HG  LEU A  79       4.054  -0.141  -9.663  1.00  0.00           H  
ATOM   1231 1HD1 LEU A  79       4.656   2.154 -10.290  1.00  0.00           H  
ATOM   1232 2HD1 LEU A  79       6.013   1.308  -9.508  1.00  0.00           H  
ATOM   1233 3HD1 LEU A  79       6.002   1.532 -11.274  1.00  0.00           H  
ATOM   1234 1HD2 LEU A  79       3.012   0.855 -11.672  1.00  0.00           H  
ATOM   1235 2HD2 LEU A  79       4.335   0.214 -12.676  1.00  0.00           H  
ATOM   1236 3HD2 LEU A  79       3.215  -0.904 -11.862  1.00  0.00           H  
ATOM   1237  N   ASP A  80       5.217  -2.602  -8.012  1.00  0.00           N  
ATOM   1238  CA  ASP A  80       4.407  -2.802  -6.817  1.00  0.00           C  
ATOM   1239  C   ASP A  80       5.236  -2.618  -5.552  1.00  0.00           C  
ATOM   1240  O   ASP A  80       4.779  -2.013  -4.581  1.00  0.00           O  
ATOM   1241  CB  ASP A  80       3.778  -4.198  -6.823  1.00  0.00           C  
ATOM   1242  CG  ASP A  80       2.666  -4.343  -7.853  1.00  0.00           C  
ATOM   1243  OD1 ASP A  80       2.194  -3.339  -8.334  1.00  0.00           O  
ATOM   1244  OD2 ASP A  80       2.300  -5.454  -8.150  1.00  0.00           O1-
ATOM   1245  H   ASP A  80       5.364  -3.344  -8.682  1.00  0.00           H  
ATOM   1246  HA  ASP A  80       3.618  -2.050  -6.812  1.00  0.00           H  
ATOM   1247 1HB  ASP A  80       4.546  -4.942  -7.031  1.00  0.00           H  
ATOM   1248 2HB  ASP A  80       3.369  -4.417  -5.836  1.00  0.00           H  
ATOM   1249  N   ILE A  81       6.465  -3.169  -5.621  1.00  0.00           N  
ATOM   1250  CA  ILE A  81       7.361  -3.061  -4.476  1.00  0.00           C  
ATOM   1251  C   ILE A  81       7.690  -1.606  -4.169  1.00  0.00           C  
ATOM   1252  O   ILE A  81       7.729  -1.201  -3.007  1.00  0.00           O  
ATOM   1253  CB  ILE A  81       8.664  -3.842  -4.723  1.00  0.00           C  
ATOM   1254  CG1 ILE A  81       8.384  -5.346  -4.771  1.00  0.00           C  
ATOM   1255  CG2 ILE A  81       9.688  -3.522  -3.645  1.00  0.00           C  
ATOM   1256  CD1 ILE A  81       9.546  -6.168  -5.281  1.00  0.00           C  
ATOM   1257  H   ILE A  81       6.743  -3.645  -6.466  1.00  0.00           H  
ATOM   1258  HA  ILE A  81       6.851  -3.479  -3.607  1.00  0.00           H  
ATOM   1259  HB  ILE A  81       9.074  -3.567  -5.694  1.00  0.00           H  
ATOM   1260 1HG1 ILE A  81       8.127  -5.701  -3.772  1.00  0.00           H  
ATOM   1261 2HG1 ILE A  81       7.525  -5.537  -5.415  1.00  0.00           H  
ATOM   1262 1HG2 ILE A  81      10.603  -4.083  -3.834  1.00  0.00           H  
ATOM   1263 2HG2 ILE A  81       9.907  -2.455  -3.658  1.00  0.00           H  
ATOM   1264 3HG2 ILE A  81       9.288  -3.800  -2.669  1.00  0.00           H  
ATOM   1265 1HD1 ILE A  81       9.272  -7.224  -5.285  1.00  0.00           H  
ATOM   1266 2HD1 ILE A  81       9.797  -5.853  -6.294  1.00  0.00           H  
ATOM   1267 3HD1 ILE A  81      10.408  -6.022  -4.630  1.00  0.00           H  
ATOM   1268  N   ALA A  82       7.921  -0.857  -5.265  1.00  0.00           N  
ATOM   1269  CA  ALA A  82       8.247   0.556  -5.110  1.00  0.00           C  
ATOM   1270  C   ALA A  82       7.103   1.315  -4.452  1.00  0.00           C  
ATOM   1271  O   ALA A  82       7.323   2.166  -3.591  1.00  0.00           O  
ATOM   1272  CB  ALA A  82       8.586   1.173  -6.458  1.00  0.00           C  
ATOM   1273  H   ALA A  82       7.865  -1.289  -6.177  1.00  0.00           H  
ATOM   1274  HA  ALA A  82       9.117   0.632  -4.458  1.00  0.00           H  
ATOM   1275 1HB  ALA A  82       8.827   2.229  -6.325  1.00  0.00           H  
ATOM   1276 2HB  ALA A  82       9.444   0.657  -6.890  1.00  0.00           H  
ATOM   1277 3HB  ALA A  82       7.731   1.078  -7.127  1.00  0.00           H  
ATOM   1278  N   ARG A  83       5.883   0.960  -4.905  1.00  0.00           N  
ATOM   1279  CA  ARG A  83       4.699   1.613  -4.356  1.00  0.00           C  
ATOM   1280  C   ARG A  83       4.566   1.343  -2.863  1.00  0.00           C  
ATOM   1281  O   ARG A  83       4.229   2.238  -2.088  1.00  0.00           O  
ATOM   1282  CB  ARG A  83       3.444   1.133  -5.069  1.00  0.00           C  
ATOM   1283  CG  ARG A  83       2.167   1.860  -4.674  1.00  0.00           C  
ATOM   1284  CD  ARG A  83       0.997   1.371  -5.447  1.00  0.00           C  
ATOM   1285  NE  ARG A  83       1.154   1.602  -6.874  1.00  0.00           N  
ATOM   1286  CZ  ARG A  83       1.396   0.638  -7.783  1.00  0.00           C  
ATOM   1287  NH1 ARG A  83       1.503  -0.615  -7.399  1.00  0.00           N1+
ATOM   1288  NH2 ARG A  83       1.523   0.950  -9.060  1.00  0.00           N  
ATOM   1289  H   ARG A  83       5.810   0.248  -5.618  1.00  0.00           H  
ATOM   1290  HA  ARG A  83       4.812   2.688  -4.492  1.00  0.00           H  
ATOM   1291 1HB  ARG A  83       3.569   1.250  -6.145  1.00  0.00           H  
ATOM   1292 2HB  ARG A  83       3.294   0.072  -4.869  1.00  0.00           H  
ATOM   1293 1HG  ARG A  83       1.970   1.699  -3.614  1.00  0.00           H  
ATOM   1294 2HG  ARG A  83       2.283   2.927  -4.864  1.00  0.00           H  
ATOM   1295 1HD  ARG A  83       0.875   0.301  -5.286  1.00  0.00           H  
ATOM   1296 2HD  ARG A  83       0.099   1.892  -5.115  1.00  0.00           H  
ATOM   1297  HE  ARG A  83       1.077   2.553  -7.208  1.00  0.00           H  
ATOM   1298 1HH1 ARG A  83       1.406  -0.854  -6.422  1.00  0.00           H  
ATOM   1299 2HH1 ARG A  83       1.684  -1.338  -8.080  1.00  0.00           H  
ATOM   1300 1HH2 ARG A  83       1.439   1.914  -9.356  1.00  0.00           H  
ATOM   1301 2HH2 ARG A  83       1.703   0.227  -9.741  1.00  0.00           H  
ATOM   1302  N   ILE A  84       4.848   0.071  -2.512  1.00  0.00           N  
ATOM   1303  CA  ILE A  84       4.759  -0.318  -1.109  1.00  0.00           C  
ATOM   1304  C   ILE A  84       5.749   0.465  -0.256  1.00  0.00           C  
ATOM   1305  O   ILE A  84       5.423   0.901   0.849  1.00  0.00           O  
ATOM   1306  CB  ILE A  84       5.017  -1.826  -0.941  1.00  0.00           C  
ATOM   1307  CG1 ILE A  84       3.859  -2.635  -1.533  1.00  0.00           C  
ATOM   1308  CG2 ILE A  84       5.215  -2.171   0.528  1.00  0.00           C  
ATOM   1309  CD1 ILE A  84       4.171  -4.103  -1.716  1.00  0.00           C  
ATOM   1310  H   ILE A  84       5.115  -0.589  -3.227  1.00  0.00           H  
ATOM   1311  HA  ILE A  84       3.754  -0.084  -0.756  1.00  0.00           H  
ATOM   1312  HB  ILE A  84       5.912  -2.107  -1.494  1.00  0.00           H  
ATOM   1313 1HG1 ILE A  84       2.987  -2.550  -0.884  1.00  0.00           H  
ATOM   1314 2HG1 ILE A  84       3.585  -2.222  -2.503  1.00  0.00           H  
ATOM   1315 1HG2 ILE A  84       5.395  -3.241   0.628  1.00  0.00           H  
ATOM   1316 2HG2 ILE A  84       6.070  -1.621   0.918  1.00  0.00           H  
ATOM   1317 3HG2 ILE A  84       4.322  -1.899   1.089  1.00  0.00           H  
ATOM   1318 1HD1 ILE A  84       3.304  -4.609  -2.140  1.00  0.00           H  
ATOM   1319 2HD1 ILE A  84       5.021  -4.213  -2.390  1.00  0.00           H  
ATOM   1320 3HD1 ILE A  84       4.414  -4.546  -0.751  1.00  0.00           H  
ATOM   1321  N   LEU A  85       6.960   0.617  -0.829  1.00  0.00           N  
ATOM   1322  CA  LEU A  85       8.000   1.349  -0.116  1.00  0.00           C  
ATOM   1323  C   LEU A  85       7.588   2.796   0.123  1.00  0.00           C  
ATOM   1324  O   LEU A  85       7.816   3.347   1.200  1.00  0.00           O  
ATOM   1325  CB  LEU A  85       9.314   1.310  -0.907  1.00  0.00           C  
ATOM   1326  CG  LEU A  85      10.406   2.275  -0.431  1.00  0.00           C  
ATOM   1327  CD1 LEU A  85      11.745   1.549  -0.393  1.00  0.00           C  
ATOM   1328  CD2 LEU A  85      10.462   3.477  -1.361  1.00  0.00           C  
ATOM   1329  H   LEU A  85       7.126   0.218  -1.742  1.00  0.00           H  
ATOM   1330  HA  LEU A  85       8.141   0.877   0.856  1.00  0.00           H  
ATOM   1331 1HB  LEU A  85       9.718   0.300  -0.856  1.00  0.00           H  
ATOM   1332 2HB  LEU A  85       9.098   1.540  -1.950  1.00  0.00           H  
ATOM   1333  HG  LEU A  85      10.180   2.610   0.582  1.00  0.00           H  
ATOM   1334 1HD1 LEU A  85      12.521   2.235  -0.054  1.00  0.00           H  
ATOM   1335 2HD1 LEU A  85      11.682   0.706   0.296  1.00  0.00           H  
ATOM   1336 3HD1 LEU A  85      11.990   1.188  -1.390  1.00  0.00           H  
ATOM   1337 1HD2 LEU A  85      11.239   4.164  -1.023  1.00  0.00           H  
ATOM   1338 2HD2 LEU A  85      10.690   3.144  -2.373  1.00  0.00           H  
ATOM   1339 3HD2 LEU A  85       9.499   3.987  -1.356  1.00  0.00           H  
ATOM   1340  N   ALA A  86       6.975   3.370  -0.933  1.00  0.00           N  
ATOM   1341  CA  ALA A  86       6.529   4.755  -0.833  1.00  0.00           C  
ATOM   1342  C   ALA A  86       5.480   4.918   0.260  1.00  0.00           C  
ATOM   1343  O   ALA A  86       5.505   5.889   1.016  1.00  0.00           O  
ATOM   1344  CB  ALA A  86       5.979   5.231  -2.170  1.00  0.00           C  
ATOM   1345  H   ALA A  86       6.836   2.829  -1.774  1.00  0.00           H  
ATOM   1346  HA  ALA A  86       7.389   5.369  -0.566  1.00  0.00           H  
ATOM   1347 1HB  ALA A  86       5.650   6.266  -2.079  1.00  0.00           H  
ATOM   1348 2HB  ALA A  86       6.758   5.163  -2.929  1.00  0.00           H  
ATOM   1349 3HB  ALA A  86       5.135   4.606  -2.459  1.00  0.00           H  
ATOM   1350  N   LYS A  87       4.571   3.923   0.295  1.00  0.00           N  
ATOM   1351  CA  LYS A  87       3.513   3.958   1.297  1.00  0.00           C  
ATOM   1352  C   LYS A  87       4.086   3.904   2.708  1.00  0.00           C  
ATOM   1353  O   LYS A  87       3.628   4.614   3.602  1.00  0.00           O  
ATOM   1354  CB  LYS A  87       2.533   2.803   1.083  1.00  0.00           C  
ATOM   1355  CG  LYS A  87       1.367   2.778   2.062  1.00  0.00           C  
ATOM   1356  CD  LYS A  87       0.372   1.682   1.708  1.00  0.00           C  
ATOM   1357  CE  LYS A  87       0.915   0.306   2.064  1.00  0.00           C  
ATOM   1358  NZ  LYS A  87       0.965   0.091   3.536  1.00  0.00           N1+
ATOM   1359  H   LYS A  87       4.640   3.169  -0.374  1.00  0.00           H  
ATOM   1360  HA  LYS A  87       2.977   4.901   1.191  1.00  0.00           H  
ATOM   1361 1HB  LYS A  87       2.123   2.857   0.075  1.00  0.00           H  
ATOM   1362 2HB  LYS A  87       3.064   1.855   1.171  1.00  0.00           H  
ATOM   1363 1HG  LYS A  87       1.742   2.605   3.071  1.00  0.00           H  
ATOM   1364 2HG  LYS A  87       0.855   3.740   2.043  1.00  0.00           H  
ATOM   1365 1HD  LYS A  87      -0.560   1.848   2.250  1.00  0.00           H  
ATOM   1366 2HD  LYS A  87       0.162   1.713   0.639  1.00  0.00           H  
ATOM   1367 1HE  LYS A  87       0.282  -0.461   1.619  1.00  0.00           H  
ATOM   1368 2HE  LYS A  87       1.921   0.195   1.659  1.00  0.00           H  
ATOM   1369 1HZ  LYS A  87       1.330  -0.831   3.730  1.00  0.00           H  
ATOM   1370 2HZ  LYS A  87       1.565   0.786   3.958  1.00  0.00           H  
ATOM   1371 3HZ  LYS A  87       0.035   0.172   3.920  1.00  0.00           H  
ATOM   1372  N   LEU A  88       5.105   3.031   2.848  1.00  0.00           N  
ATOM   1373  CA  LEU A  88       5.745   2.883   4.149  1.00  0.00           C  
ATOM   1374  C   LEU A  88       6.392   4.189   4.596  1.00  0.00           C  
ATOM   1375  O   LEU A  88       6.305   4.568   5.764  1.00  0.00           O  
ATOM   1376  CB  LEU A  88       6.802   1.773   4.098  1.00  0.00           C  
ATOM   1377  CG  LEU A  88       7.622   1.576   5.379  1.00  0.00           C  
ATOM   1378  CD1 LEU A  88       7.928   0.096   5.564  1.00  0.00           C  
ATOM   1379  CD2 LEU A  88       8.903   2.392   5.292  1.00  0.00           C  
ATOM   1380  H   LEU A  88       5.406   2.494   2.047  1.00  0.00           H  
ATOM   1381  HA  LEU A  88       4.976   2.626   4.877  1.00  0.00           H  
ATOM   1382 1HB  LEU A  88       6.304   0.830   3.875  1.00  0.00           H  
ATOM   1383 2HB  LEU A  88       7.498   1.992   3.289  1.00  0.00           H  
ATOM   1384  HG  LEU A  88       7.039   1.906   6.239  1.00  0.00           H  
ATOM   1385 1HD1 LEU A  88       8.511  -0.044   6.474  1.00  0.00           H  
ATOM   1386 2HD1 LEU A  88       6.994  -0.461   5.643  1.00  0.00           H  
ATOM   1387 3HD1 LEU A  88       8.497  -0.268   4.710  1.00  0.00           H  
ATOM   1388 1HD2 LEU A  88       9.487   2.253   6.203  1.00  0.00           H  
ATOM   1389 2HD2 LEU A  88       9.488   2.062   4.433  1.00  0.00           H  
ATOM   1390 3HD2 LEU A  88       8.656   3.448   5.178  1.00  0.00           H  
ATOM   1391  N   ALA A  89       7.038   4.842   3.608  1.00  0.00           N  
ATOM   1392  CA  ALA A  89       7.700   6.107   3.903  1.00  0.00           C  
ATOM   1393  C   ALA A  89       6.700   7.157   4.367  1.00  0.00           C  
ATOM   1394  O   ALA A  89       6.967   7.913   5.301  1.00  0.00           O  
ATOM   1395  CB  ALA A  89       8.461   6.604   2.682  1.00  0.00           C  
ATOM   1396  H   ALA A  89       7.051   4.443   2.680  1.00  0.00           H  
ATOM   1397  HA  ALA A  89       8.407   5.937   4.715  1.00  0.00           H  
ATOM   1398 1HB  ALA A  89       8.950   7.549   2.919  1.00  0.00           H  
ATOM   1399 2HB  ALA A  89       9.212   5.867   2.398  1.00  0.00           H  
ATOM   1400 3HB  ALA A  89       7.767   6.751   1.857  1.00  0.00           H  
ATOM   1401  N   GLU A  90       5.547   7.158   3.667  1.00  0.00           N  
ATOM   1402  CA  GLU A  90       4.503   8.116   4.011  1.00  0.00           C  
ATOM   1403  C   GLU A  90       4.002   7.896   5.433  1.00  0.00           C  
ATOM   1404  O   GLU A  90       3.774   8.851   6.176  1.00  0.00           O  
ATOM   1405  CB  GLU A  90       3.336   8.011   3.026  1.00  0.00           C  
ATOM   1406  CG  GLU A  90       3.641   8.540   1.632  1.00  0.00           C  
ATOM   1407  CD  GLU A  90       2.507   8.333   0.667  1.00  0.00           C  
ATOM   1408  OE1 GLU A  90       1.521   7.753   1.054  1.00  0.00           O  
ATOM   1409  OE2 GLU A  90       2.628   8.753  -0.459  1.00  0.00           O1-
ATOM   1410  H   GLU A  90       5.427   6.494   2.914  1.00  0.00           H  
ATOM   1411  HA  GLU A  90       4.931   9.117   3.959  1.00  0.00           H  
ATOM   1412 1HB  GLU A  90       3.034   6.968   2.930  1.00  0.00           H  
ATOM   1413 2HB  GLU A  90       2.481   8.565   3.414  1.00  0.00           H  
ATOM   1414 1HG  GLU A  90       3.857   9.606   1.698  1.00  0.00           H  
ATOM   1415 2HG  GLU A  90       4.531   8.040   1.252  1.00  0.00           H  
ATOM   1416  N   VAL A  91       3.846   6.596   5.761  1.00  0.00           N  
ATOM   1417  CA  VAL A  91       3.372   6.249   7.095  1.00  0.00           C  
ATOM   1418  C   VAL A  91       4.346   6.724   8.166  1.00  0.00           C  
ATOM   1419  O   VAL A  91       3.935   7.234   9.209  1.00  0.00           O  
ATOM   1420  CB  VAL A  91       3.185   4.725   7.215  1.00  0.00           C  
ATOM   1421  CG1 VAL A  91       2.981   4.327   8.669  1.00  0.00           C  
ATOM   1422  CG2 VAL A  91       2.007   4.279   6.363  1.00  0.00           C  
ATOM   1423  H   VAL A  91       4.061   5.887   5.074  1.00  0.00           H  
ATOM   1424  HA  VAL A  91       2.421   6.755   7.259  1.00  0.00           H  
ATOM   1425  HB  VAL A  91       4.092   4.229   6.870  1.00  0.00           H  
ATOM   1426 1HG1 VAL A  91       2.851   3.246   8.735  1.00  0.00           H  
ATOM   1427 2HG1 VAL A  91       3.851   4.623   9.253  1.00  0.00           H  
ATOM   1428 3HG1 VAL A  91       2.094   4.823   9.061  1.00  0.00           H  
ATOM   1429 1HG2 VAL A  91       1.881   3.201   6.452  1.00  0.00           H  
ATOM   1430 2HG2 VAL A  91       1.100   4.780   6.704  1.00  0.00           H  
ATOM   1431 3HG2 VAL A  91       2.193   4.537   5.320  1.00  0.00           H  
ATOM   1432  N   ALA A  92       5.641   6.529   7.849  1.00  0.00           N  
ATOM   1433  CA  ALA A  92       6.676   6.941   8.791  1.00  0.00           C  
ATOM   1434  C   ALA A  92       6.638   8.446   9.025  1.00  0.00           C  
ATOM   1435  O   ALA A  92       6.786   8.912  10.156  1.00  0.00           O  
ATOM   1436  CB  ALA A  92       8.048   6.520   8.287  1.00  0.00           C  
ATOM   1437  H   ALA A  92       5.872   6.100   6.965  1.00  0.00           H  
ATOM   1438  HA  ALA A  92       6.482   6.449   9.743  1.00  0.00           H  
ATOM   1439 1HB  ALA A  92       8.810   6.835   9.000  1.00  0.00           H  
ATOM   1440 2HB  ALA A  92       8.079   5.436   8.179  1.00  0.00           H  
ATOM   1441 3HB  ALA A  92       8.241   6.986   7.322  1.00  0.00           H  
ATOM   1442  N   LEU A  93       6.433   9.167   7.904  1.00  0.00           N  
ATOM   1443  CA  LEU A  93       6.374  10.621   7.992  1.00  0.00           C  
ATOM   1444  C   LEU A  93       5.212  11.074   8.868  1.00  0.00           C  
ATOM   1445  O   LEU A  93       5.348  12.000   9.668  1.00  0.00           O  
ATOM   1446  CB  LEU A  93       6.234  11.233   6.592  1.00  0.00           C  
ATOM   1447  CG  LEU A  93       7.378  10.929   5.617  1.00  0.00           C  
ATOM   1448  CD1 LEU A  93       6.951  11.294   4.202  1.00  0.00           C  
ATOM   1449  CD2 LEU A  93       8.619  11.708   6.031  1.00  0.00           C  
ATOM   1450  H   LEU A  93       6.324   8.687   7.023  1.00  0.00           H  
ATOM   1451  HA  LEU A  93       7.296  10.971   8.455  1.00  0.00           H  
ATOM   1452 1HB  LEU A  93       5.311  10.866   6.145  1.00  0.00           H  
ATOM   1453 2HB  LEU A  93       6.161  12.316   6.691  1.00  0.00           H  
ATOM   1454  HG  LEU A  93       7.598   9.861   5.634  1.00  0.00           H  
ATOM   1455 1HD1 LEU A  93       7.764  11.078   3.509  1.00  0.00           H  
ATOM   1456 2HD1 LEU A  93       6.074  10.709   3.924  1.00  0.00           H  
ATOM   1457 3HD1 LEU A  93       6.708  12.355   4.158  1.00  0.00           H  
ATOM   1458 1HD2 LEU A  93       9.432  11.492   5.339  1.00  0.00           H  
ATOM   1459 2HD2 LEU A  93       8.400  12.776   6.013  1.00  0.00           H  
ATOM   1460 3HD2 LEU A  93       8.913  11.414   7.039  1.00  0.00           H  
ATOM   1461  N   GLU A  94       4.077  10.372   8.677  1.00  0.00           N  
ATOM   1462  CA  GLU A  94       2.893  10.709   9.462  1.00  0.00           C  
ATOM   1463  C   GLU A  94       3.142  10.498  10.935  1.00  0.00           C  
ATOM   1464  O   GLU A  94       2.711  11.304  11.765  1.00  0.00           O  
ATOM   1465  CB  GLU A  94       1.685   9.852   8.986  1.00  0.00           C  
ATOM   1466  CG  GLU A  94       0.302  10.220   9.614  1.00  0.00           C  
ATOM   1467  CD  GLU A  94      -0.270  11.599   9.338  1.00  0.00           C  
ATOM   1468  OE1 GLU A  94      -0.299  12.061   8.181  1.00  0.00           O  
ATOM   1469  OE2 GLU A  94      -0.716  12.224  10.322  1.00  0.00           O1-
ATOM   1470  H   GLU A  94       4.047   9.623   8.001  1.00  0.00           H  
ATOM   1471  HA  GLU A  94       2.659  11.778   9.307  1.00  0.00           H  
ATOM   1472 2HB  GLU A  94       1.887   8.780   9.186  1.00  0.00           H  
ATOM   1473 3HB  GLU A  94       1.591   9.911   7.885  1.00  0.00           H  
ATOM   1474 2HG  GLU A  94       0.319  10.106  10.710  1.00  0.00           H  
ATOM   1475 3HG  GLU A  94      -0.492   9.545   9.256  1.00  0.00           H  
ATOM   1476  N   VAL A  95       3.817   9.369  11.224  1.00  0.00           N  
ATOM   1477  CA  VAL A  95       4.115   9.050  12.614  1.00  0.00           C  
ATOM   1478  C   VAL A  95       4.991  10.121  13.251  1.00  0.00           C  
ATOM   1479  O   VAL A  95       4.778  10.511  14.398  1.00  0.00           O  
ATOM   1480  CB  VAL A  95       4.826   7.686  12.710  1.00  0.00           C  
ATOM   1481  CG1 VAL A  95       5.430   7.496  14.092  1.00  0.00           C  
ATOM   1482  CG2 VAL A  95       3.845   6.568  12.390  1.00  0.00           C  
ATOM   1483  H   VAL A  95       4.115   8.769  10.467  1.00  0.00           H  
ATOM   1484  HA  VAL A  95       3.175   9.019  13.164  1.00  0.00           H  
ATOM   1485  HB  VAL A  95       5.648   7.665  11.994  1.00  0.00           H  
ATOM   1486 1HG1 VAL A  95       5.928   6.527  14.142  1.00  0.00           H  
ATOM   1487 2HG1 VAL A  95       6.155   8.286  14.286  1.00  0.00           H  
ATOM   1488 3HG1 VAL A  95       4.640   7.534  14.843  1.00  0.00           H  
ATOM   1489 1HG2 VAL A  95       4.355   5.607  12.458  1.00  0.00           H  
ATOM   1490 2HG2 VAL A  95       3.021   6.593  13.103  1.00  0.00           H  
ATOM   1491 3HG2 VAL A  95       3.457   6.702  11.380  1.00  0.00           H  
ATOM   1492  N   LEU A  96       5.977  10.567  12.446  1.00  0.00           N  
ATOM   1493  CA  LEU A  96       6.888  11.595  12.933  1.00  0.00           C  
ATOM   1494  C   LEU A  96       6.143  12.885  13.253  1.00  0.00           C  
ATOM   1495  O   LEU A  96       6.412  13.536  14.261  1.00  0.00           O  
ATOM   1496  CB  LEU A  96       7.981  11.873  11.894  1.00  0.00           C  
ATOM   1497  CG  LEU A  96       8.873  10.679  11.532  1.00  0.00           C  
ATOM   1498  CD1 LEU A  96       9.784  11.059  10.371  1.00  0.00           C  
ATOM   1499  CD2 LEU A  96       9.684  10.263  12.749  1.00  0.00           C  
ATOM   1500  H   LEU A  96       6.068  10.179  11.517  1.00  0.00           H  
ATOM   1501  HA  LEU A  96       7.343  11.235  13.857  1.00  0.00           H  
ATOM   1502 1HB  LEU A  96       7.508  12.223  10.978  1.00  0.00           H  
ATOM   1503 2HB  LEU A  96       8.626  12.666  12.271  1.00  0.00           H  
ATOM   1504  HG  LEU A  96       8.251   9.845  11.207  1.00  0.00           H  
ATOM   1505 1HD1 LEU A  96      10.418  10.211  10.113  1.00  0.00           H  
ATOM   1506 2HD1 LEU A  96       9.178  11.334   9.508  1.00  0.00           H  
ATOM   1507 3HD1 LEU A  96      10.408  11.903  10.661  1.00  0.00           H  
ATOM   1508 1HD2 LEU A  96      10.318   9.414  12.492  1.00  0.00           H  
ATOM   1509 2HD2 LEU A  96      10.308  11.095  13.073  1.00  0.00           H  
ATOM   1510 3HD2 LEU A  96       9.009   9.979  13.557  1.00  0.00           H  
ATOM   1511  N   LEU A  97       5.201  13.208  12.343  1.00  0.00           N  
ATOM   1512  CA  LEU A  97       4.413  14.420  12.531  1.00  0.00           C  
ATOM   1513  C   LEU A  97       3.676  14.396  13.864  1.00  0.00           C  
ATOM   1514  O   LEU A  97       3.693  15.374  14.611  1.00  0.00           O  
ATOM   1515  CB  LEU A  97       3.405  14.581  11.385  1.00  0.00           C  
ATOM   1516  CG  LEU A  97       2.530  15.839  11.442  1.00  0.00           C  
ATOM   1517  CD1 LEU A  97       3.417  17.077  11.438  1.00  0.00           C  
ATOM   1518  CD2 LEU A  97       1.575  15.847  10.257  1.00  0.00           C  
ATOM   1519  H   LEU A  97       5.058  12.603  11.547  1.00  0.00           H  
ATOM   1520  HA  LEU A  97       5.096  15.270  12.542  1.00  0.00           H  
ATOM   1521 1HB  LEU A  97       3.950  14.599  10.443  1.00  0.00           H  
ATOM   1522 2HB  LEU A  97       2.743  13.716  11.381  1.00  0.00           H  
ATOM   1523  HG  LEU A  97       1.956  15.842  12.370  1.00  0.00           H  
ATOM   1524 1HD1 LEU A  97       2.794  17.971  11.478  1.00  0.00           H  
ATOM   1525 2HD1 LEU A  97       4.075  17.054  12.307  1.00  0.00           H  
ATOM   1526 3HD1 LEU A  97       4.015  17.093  10.528  1.00  0.00           H  
ATOM   1527 1HD2 LEU A  97       0.952  16.741  10.298  1.00  0.00           H  
ATOM   1528 2HD2 LEU A  97       2.147  15.845   9.329  1.00  0.00           H  
ATOM   1529 3HD2 LEU A  97       0.941  14.960  10.294  1.00  0.00           H  
ATOM   1530  N   LYS A  98       3.029  13.274  14.157  1.00  0.00           N  
ATOM   1531  CA  LYS A  98       2.284  13.120  15.401  1.00  0.00           C  
ATOM   1532  C   LYS A  98       3.183  13.336  16.612  1.00  0.00           C  
ATOM   1533  O   LYS A  98       2.835  14.077  17.530  1.00  0.00           O  
ATOM   1534  CB  LYS A  98       1.635  11.737  15.469  1.00  0.00           C  
ATOM   1535  CG  LYS A  98       0.503  11.524  14.473  1.00  0.00           C  
ATOM   1536  CD  LYS A  98      -0.696  12.401  14.803  1.00  0.00           C  
ATOM   1537  CE  LYS A  98      -1.856  12.136  13.854  1.00  0.00           C  
ATOM   1538  NZ  LYS A  98      -3.025  13.010  14.145  1.00  0.00           N1+
ATOM   1539  H   LYS A  98       3.053  12.506  13.500  1.00  0.00           H  
ATOM   1540  HA  LYS A  98       1.486  13.864  15.420  1.00  0.00           H  
ATOM   1541 1HB  LYS A  98       2.389  10.971  15.287  1.00  0.00           H  
ATOM   1542 2HB  LYS A  98       1.235  11.571  16.470  1.00  0.00           H  
ATOM   1543 1HG  LYS A  98       0.852  11.764  13.468  1.00  0.00           H  
ATOM   1544 2HG  LYS A  98       0.193  10.480  14.492  1.00  0.00           H  
ATOM   1545 1HD  LYS A  98      -1.021  12.203  15.826  1.00  0.00           H  
ATOM   1546 2HD  LYS A  98      -0.411  13.450  14.728  1.00  0.00           H  
ATOM   1547 1HE  LYS A  98      -1.534  12.311  12.829  1.00  0.00           H  
ATOM   1548 2HE  LYS A  98      -2.166  11.095  13.940  1.00  0.00           H  
ATOM   1549 1HZ  LYS A  98      -3.771  12.802  13.496  1.00  0.00           H  
ATOM   1550 2HZ  LYS A  98      -3.345  12.841  15.089  1.00  0.00           H  
ATOM   1551 3HZ  LYS A  98      -2.754  13.977  14.050  1.00  0.00           H  
ATOM   1552  N   ASP A  99       4.337  12.698  16.621  1.00  0.00           N  
ATOM   1553  CA  ASP A  99       5.225  12.788  17.772  1.00  0.00           C  
ATOM   1554  C   ASP A  99       5.824  14.184  17.953  1.00  0.00           C  
ATOM   1555  O   ASP A  99       6.267  14.544  19.043  1.00  0.00           O  
ATOM   1556  CB  ASP A  99       6.353  11.762  17.641  1.00  0.00           C  
ATOM   1557  CG  ASP A  99       7.147  11.588  18.929  1.00  0.00           C  
ATOM   1558  OD1 ASP A  99       6.548  11.315  19.942  1.00  0.00           O  
ATOM   1559  OD2 ASP A  99       8.346  11.731  18.888  1.00  0.00           O1-
ATOM   1560  H   ASP A  99       4.598  12.142  15.819  1.00  0.00           H  
ATOM   1561  HA  ASP A  99       4.651  12.557  18.671  1.00  0.00           H  
ATOM   1562 1HB  ASP A  99       5.936  10.796  17.356  1.00  0.00           H  
ATOM   1563 2HB  ASP A  99       7.036  12.071  16.849  1.00  0.00           H  
ATOM   1564  N   GLY A 100       5.836  14.968  16.879  1.00  0.00           N  
ATOM   1565  CA  GLY A 100       6.635  16.191  16.834  1.00  0.00           C  
ATOM   1566  C   GLY A 100       8.100  15.864  16.591  1.00  0.00           C  
ATOM   1567  O   GLY A 100       8.985  16.385  17.270  1.00  0.00           O  
ATOM   1568  H   GLY A 100       5.278  14.711  16.076  1.00  0.00           H  
ATOM   1569 1HA  GLY A 100       6.262  16.842  16.043  1.00  0.00           H  
ATOM   1570 2HA  GLY A 100       6.525  16.733  17.774  1.00  0.00           H  
ATOM   1571  N   ALA A 101       8.343  14.996  15.615  1.00  0.00           N  
ATOM   1572  CA  ALA A 101       9.697  14.674  15.186  1.00  0.00           C  
ATOM   1573  C   ALA A 101      10.333  15.873  14.501  1.00  0.00           C  
ATOM   1574  O   ALA A 101       9.686  16.565  13.714  1.00  0.00           O  
ATOM   1575  CB  ALA A 101       9.693  13.468  14.258  1.00  0.00           C  
ATOM   1576  H   ALA A 101       7.566  14.543  15.154  1.00  0.00           H  
ATOM   1577  HA  ALA A 101      10.285  14.408  16.065  1.00  0.00           H  
ATOM   1578 1HB  ALA A 101      10.713  13.249  13.942  1.00  0.00           H  
ATOM   1579 2HB  ALA A 101       9.283  12.605  14.783  1.00  0.00           H  
ATOM   1580 3HB  ALA A 101       9.082  13.684  13.384  1.00  0.00           H  
ATOM   1581  N   SER A 102      11.601  16.116  14.799  1.00  0.00           N  
ATOM   1582  CA  SER A 102      12.276  17.304  14.300  1.00  0.00           C  
ATOM   1583  C   SER A 102      12.296  17.316  12.781  1.00  0.00           C  
ATOM   1584  O   SER A 102      12.583  16.301  12.146  1.00  0.00           O  
ATOM   1585  CB  SER A 102      13.693  17.368  14.836  1.00  0.00           C  
ATOM   1586  OG  SER A 102      14.442  18.342  14.163  1.00  0.00           O  
ATOM   1587  H   SER A 102      12.103  15.463  15.383  1.00  0.00           H  
ATOM   1588  HA  SER A 102      11.736  18.183  14.654  1.00  0.00           H  
ATOM   1589 1HB  SER A 102      13.669  17.595  15.902  1.00  0.00           H  
ATOM   1590 2HB  SER A 102      14.168  16.395  14.720  1.00  0.00           H  
ATOM   1591  HG  SER A 102      15.318  18.320  14.556  1.00  0.00           H  
ATOM   1592  N   PRO A 103      11.988  18.471  12.198  1.00  0.00           N  
ATOM   1593  CA  PRO A 103      11.937  18.589  10.749  1.00  0.00           C  
ATOM   1594  C   PRO A 103      13.324  18.252  10.147  1.00  0.00           C  
ATOM   1595  O   PRO A 103      13.465  18.115   8.931  1.00  0.00           O  
ATOM   1596  CB  PRO A 103      11.554  20.057  10.538  1.00  0.00           C  
ATOM   1597  CG  PRO A 103      12.031  20.742  11.772  1.00  0.00           C  
ATOM   1598  CD  PRO A 103      11.799  19.738  12.870  1.00  0.00           C  
ATOM   1599  HA  PRO A 103      11.197  17.883  10.370  1.00  0.00           H  
ATOM   1600 1HB  PRO A 103      12.032  20.442   9.625  1.00  0.00           H  
ATOM   1601 2HB  PRO A 103      10.468  20.145  10.393  1.00  0.00           H  
ATOM   1602 1HG  PRO A 103      13.092  21.017  11.668  1.00  0.00           H  
ATOM   1603 2HG  PRO A 103      11.475  21.677  11.928  1.00  0.00           H  
ATOM   1604 1HD  PRO A 103      12.535  19.895  13.673  1.00  0.00           H  
ATOM   1605 2HD  PRO A 103      10.775  19.848  13.257  1.00  0.00           H  
ATOM   1606  N   LYS A 104      14.338  18.124  11.020  1.00  0.00           N  
ATOM   1607  CA  LYS A 104      15.190  17.629   9.924  1.00  0.00           C  
ATOM   1608  C   LYS A 104      15.114  16.107   9.814  1.00  0.00           C  
ATOM   1609  O   LYS A 104      15.477  15.531   8.790  1.00  0.00           O  
ATOM   1610  CB  LYS A 104      16.641  18.066  10.128  1.00  0.00           C  
ATOM   1611  CG  LYS A 104      17.345  17.389  11.297  1.00  0.00           C  
ATOM   1612  CD  LYS A 104      18.767  17.903  11.458  1.00  0.00           C  
ATOM   1613  CE  LYS A 104      19.473  17.224  12.623  1.00  0.00           C  
ATOM   1614  NZ  LYS A 104      20.857  17.737  12.810  1.00  0.00           N1+
ATOM   1615  H   LYS A 104      14.189  18.374  11.987  1.00  0.00           H  
ATOM   1616  HA  LYS A 104      14.821  18.054   8.990  1.00  0.00           H  
ATOM   1617 1HB  LYS A 104      17.215  17.854   9.225  1.00  0.00           H  
ATOM   1618 2HB  LYS A 104      16.678  19.143  10.293  1.00  0.00           H  
ATOM   1619 1HG  LYS A 104      16.790  17.583  12.216  1.00  0.00           H  
ATOM   1620 2HG  LYS A 104      17.372  16.313  11.131  1.00  0.00           H  
ATOM   1621 1HD  LYS A 104      19.329  17.713  10.543  1.00  0.00           H  
ATOM   1622 2HD  LYS A 104      18.748  18.978  11.636  1.00  0.00           H  
ATOM   1623 1HE  LYS A 104      18.908  17.393  13.539  1.00  0.00           H  
ATOM   1624 2HE  LYS A 104      19.519  16.150  12.443  1.00  0.00           H  
ATOM   1625 1HZ  LYS A 104      21.290  17.261  13.590  1.00  0.00           H  
ATOM   1626 2HZ  LYS A 104      21.396  17.569  11.973  1.00  0.00           H  
ATOM   1627 3HZ  LYS A 104      20.826  18.729  12.996  1.00  0.00           H  
ATOM   1628  N   LEU A 105      14.639  15.423  10.870  1.00  0.00           N  
ATOM   1629  CA  LEU A 105      14.611  13.969  10.774  1.00  0.00           C  
ATOM   1630  C   LEU A 105      13.642  13.507   9.692  1.00  0.00           C  
ATOM   1631  O   LEU A 105      13.936  12.584   8.933  1.00  0.00           O  
ATOM   1632  CB  LEU A 105      14.211  13.356  12.122  1.00  0.00           C  
ATOM   1633  CG  LEU A 105      15.064  13.780  13.324  1.00  0.00           C  
ATOM   1634  CD1 LEU A 105      14.379  13.344  14.612  1.00  0.00           C  
ATOM   1635  CD2 LEU A 105      16.450  13.163  13.206  1.00  0.00           C  
ATOM   1636  H   LEU A 105      14.324  15.931  11.684  1.00  0.00           H  
ATOM   1637  HA  LEU A 105      15.608  13.627  10.495  1.00  0.00           H  
ATOM   1638 1HB  LEU A 105      13.179  13.629  12.335  1.00  0.00           H  
ATOM   1639 2HB  LEU A 105      14.268  12.271  12.041  1.00  0.00           H  
ATOM   1640  HG  LEU A 105      15.151  14.867  13.344  1.00  0.00           H  
ATOM   1641 1HD1 LEU A 105      14.986  13.645  15.467  1.00  0.00           H  
ATOM   1642 2HD1 LEU A 105      13.399  13.815  14.680  1.00  0.00           H  
ATOM   1643 3HD1 LEU A 105      14.263  12.261  14.614  1.00  0.00           H  
ATOM   1644 1HD2 LEU A 105      17.057  13.466  14.060  1.00  0.00           H  
ATOM   1645 2HD2 LEU A 105      16.364  12.076  13.187  1.00  0.00           H  
ATOM   1646 3HD2 LEU A 105      16.923  13.505  12.285  1.00  0.00           H  
ATOM   1647  N   ILE A 106      12.483  14.199   9.668  1.00  0.00           N  
ATOM   1648  CA  ILE A 106      11.468  13.858   8.679  1.00  0.00           C  
ATOM   1649  C   ILE A 106      11.987  14.072   7.263  1.00  0.00           C  
ATOM   1650  O   ILE A 106      11.742  13.259   6.371  1.00  0.00           O  
ATOM   1651  CB  ILE A 106      10.192  14.691   8.891  1.00  0.00           C  
ATOM   1652  CG1 ILE A 106       9.589  14.403  10.268  1.00  0.00           C  
ATOM   1653  CG2 ILE A 106       9.180  14.402   7.793  1.00  0.00           C  
ATOM   1654  CD1 ILE A 106       8.624  15.464  10.747  1.00  0.00           C  
ATOM   1655  H   ILE A 106      12.340  14.941  10.337  1.00  0.00           H  
ATOM   1656  HA  ILE A 106      11.230  12.800   8.789  1.00  0.00           H  
ATOM   1657  HB  ILE A 106      10.442  15.751   8.871  1.00  0.00           H  
ATOM   1658 1HG1 ILE A 106       9.063  13.450  10.243  1.00  0.00           H  
ATOM   1659 2HG1 ILE A 106      10.389  14.314  11.003  1.00  0.00           H  
ATOM   1660 1HG2 ILE A 106       8.283  14.999   7.958  1.00  0.00           H  
ATOM   1661 2HG2 ILE A 106       9.611  14.656   6.825  1.00  0.00           H  
ATOM   1662 3HG2 ILE A 106       8.919  13.344   7.807  1.00  0.00           H  
ATOM   1663 1HD1 ILE A 106       8.240  15.190  11.729  1.00  0.00           H  
ATOM   1664 2HD1 ILE A 106       9.141  16.422  10.813  1.00  0.00           H  
ATOM   1665 3HD1 ILE A 106       7.797  15.546  10.044  1.00  0.00           H  
ATOM   1666  N   VAL A 107      12.709  15.202   7.113  1.00  0.00           N  
ATOM   1667  CA  VAL A 107      13.264  15.525   5.803  1.00  0.00           C  
ATOM   1668  C   VAL A 107      14.255  14.462   5.347  1.00  0.00           C  
ATOM   1669  O   VAL A 107      14.268  14.072   4.180  1.00  0.00           O  
ATOM   1670  CB  VAL A 107      13.968  16.895   5.845  1.00  0.00           C  
ATOM   1671  CG1 VAL A 107      14.748  17.131   4.561  1.00  0.00           C  
ATOM   1672  CG2 VAL A 107      12.943  17.997   6.065  1.00  0.00           C  
ATOM   1673  H   VAL A 107      12.851  15.804   7.910  1.00  0.00           H  
ATOM   1674  HA  VAL A 107      12.445  15.549   5.085  1.00  0.00           H  
ATOM   1675  HB  VAL A 107      14.688  16.898   6.664  1.00  0.00           H  
ATOM   1676 1HG1 VAL A 107      15.240  18.104   4.607  1.00  0.00           H  
ATOM   1677 2HG1 VAL A 107      15.500  16.351   4.443  1.00  0.00           H  
ATOM   1678 3HG1 VAL A 107      14.066  17.111   3.711  1.00  0.00           H  
ATOM   1679 1HG2 VAL A 107      13.448  18.962   6.094  1.00  0.00           H  
ATOM   1680 2HG2 VAL A 107      12.220  17.990   5.249  1.00  0.00           H  
ATOM   1681 3HG2 VAL A 107      12.426  17.830   7.009  1.00  0.00           H  
ATOM   1682  N   ASP A 108      15.072  14.024   6.327  1.00  0.00           N  
ATOM   1683  CA  ASP A 108      16.068  13.003   6.022  1.00  0.00           C  
ATOM   1684  C   ASP A 108      15.408  11.708   5.567  1.00  0.00           C  
ATOM   1685  O   ASP A 108      15.871  11.060   4.630  1.00  0.00           O  
ATOM   1686  CB  ASP A 108      16.950  12.732   7.243  1.00  0.00           C  
ATOM   1687  CG  ASP A 108      18.237  11.997   6.894  1.00  0.00           C  
ATOM   1688  OD1 ASP A 108      18.676  12.109   5.774  1.00  0.00           O  
ATOM   1689  OD2 ASP A 108      18.767  11.331   7.750  1.00  0.00           O1-
ATOM   1690  H   ASP A 108      14.980  14.412   7.255  1.00  0.00           H  
ATOM   1691  HA  ASP A 108      16.687  13.369   5.203  1.00  0.00           H  
ATOM   1692 1HB  ASP A 108      17.207  13.677   7.723  1.00  0.00           H  
ATOM   1693 2HB  ASP A 108      16.394  12.138   7.969  1.00  0.00           H  
ATOM   1694  N   LEU A 109      14.312  11.376   6.281  1.00  0.00           N  
ATOM   1695  CA  LEU A 109      13.585  10.158   5.947  1.00  0.00           C  
ATOM   1696  C   LEU A 109      13.026  10.221   4.531  1.00  0.00           C  
ATOM   1697  O   LEU A 109      13.074   9.240   3.789  1.00  0.00           O  
ATOM   1698  CB  LEU A 109      12.443   9.930   6.945  1.00  0.00           C  
ATOM   1699  CG  LEU A 109      11.800   8.539   6.914  1.00  0.00           C  
ATOM   1700  CD1 LEU A 109      10.643   8.535   5.924  1.00  0.00           C  
ATOM   1701  CD2 LEU A 109      12.848   7.503   6.535  1.00  0.00           C  
ATOM   1702  H   LEU A 109      14.015  11.978   7.035  1.00  0.00           H  
ATOM   1703  HA  LEU A 109      14.285   9.322   5.992  1.00  0.00           H  
ATOM   1704 1HB  LEU A 109      12.823  10.097   7.952  1.00  0.00           H  
ATOM   1705 2HB  LEU A 109      11.660  10.663   6.749  1.00  0.00           H  
ATOM   1706  HG  LEU A 109      11.396   8.303   7.900  1.00  0.00           H  
ATOM   1707 1HD1 LEU A 109      10.186   7.546   5.903  1.00  0.00           H  
ATOM   1708 2HD1 LEU A 109       9.899   9.271   6.231  1.00  0.00           H  
ATOM   1709 3HD1 LEU A 109      11.014   8.785   4.931  1.00  0.00           H  
ATOM   1710 1HD2 LEU A 109      12.389   6.513   6.515  1.00  0.00           H  
ATOM   1711 2HD2 LEU A 109      13.251   7.737   5.550  1.00  0.00           H  
ATOM   1712 3HD2 LEU A 109      13.654   7.514   7.270  1.00  0.00           H  
ATOM   1713  N   ALA A 110      12.498  11.420   4.208  1.00  0.00           N  
ATOM   1714  CA  ALA A 110      11.930  11.614   2.879  1.00  0.00           C  
ATOM   1715  C   ALA A 110      12.986  11.438   1.797  1.00  0.00           C  
ATOM   1716  O   ALA A 110      12.728  10.830   0.757  1.00  0.00           O  
ATOM   1717  CB  ALA A 110      11.288  12.990   2.774  1.00  0.00           C  
ATOM   1718  H   ALA A 110      12.508  12.162   4.892  1.00  0.00           H  
ATOM   1719  HA  ALA A 110      11.163  10.855   2.725  1.00  0.00           H  
ATOM   1720 1HB  ALA A 110      10.868  13.120   1.776  1.00  0.00           H  
ATOM   1721 2HB  ALA A 110      10.495  13.080   3.517  1.00  0.00           H  
ATOM   1722 3HB  ALA A 110      12.041  13.756   2.952  1.00  0.00           H  
ATOM   1723  N   LYS A 111      14.175  11.999   2.099  1.00  0.00           N  
ATOM   1724  CA  LYS A 111      15.274  11.900   1.146  1.00  0.00           C  
ATOM   1725  C   LYS A 111      15.668  10.448   0.908  1.00  0.00           C  
ATOM   1726  O   LYS A 111      15.931  10.044  -0.224  1.00  0.00           O  
ATOM   1727  CB  LYS A 111      16.481  12.700   1.636  1.00  0.00           C  
ATOM   1728  CG  LYS A 111      16.308  14.211   1.562  1.00  0.00           C  
ATOM   1729  CD  LYS A 111      17.553  14.935   2.050  1.00  0.00           C  
ATOM   1730  CE  LYS A 111      17.407  16.444   1.913  1.00  0.00           C  
ATOM   1731  NZ  LYS A 111      18.574  17.171   2.482  1.00  0.00           N1+
ATOM   1732  H   LYS A 111      14.282  12.477   2.982  1.00  0.00           H  
ATOM   1733  HA  LYS A 111      14.936  12.315   0.196  1.00  0.00           H  
ATOM   1734 1HB  LYS A 111      16.694  12.438   2.673  1.00  0.00           H  
ATOM   1735 2HB  LYS A 111      17.358  12.434   1.045  1.00  0.00           H  
ATOM   1736 1HG  LYS A 111      16.108  14.504   0.530  1.00  0.00           H  
ATOM   1737 2HG  LYS A 111      15.459  14.510   2.176  1.00  0.00           H  
ATOM   1738 1HD  LYS A 111      17.729  14.690   3.098  1.00  0.00           H  
ATOM   1739 2HD  LYS A 111      18.416  14.609   1.469  1.00  0.00           H  
ATOM   1740 1HE  LYS A 111      17.310  16.706   0.860  1.00  0.00           H  
ATOM   1741 2HE  LYS A 111      16.504  16.771   2.430  1.00  0.00           H  
ATOM   1742 1HZ  LYS A 111      18.439  18.165   2.372  1.00  0.00           H  
ATOM   1743 2HZ  LYS A 111      18.663  16.950   3.464  1.00  0.00           H  
ATOM   1744 3HZ  LYS A 111      19.415  16.890   1.998  1.00  0.00           H  
ATOM   1745  N   THR A 112      15.692   9.700   2.030  1.00  0.00           N  
ATOM   1746  CA  THR A 112      16.054   8.291   1.941  1.00  0.00           C  
ATOM   1747  C   THR A 112      15.062   7.522   1.077  1.00  0.00           C  
ATOM   1748  O   THR A 112      15.451   6.673   0.274  1.00  0.00           O  
ATOM   1749  CB  THR A 112      16.131   7.648   3.337  1.00  0.00           C  
ATOM   1750  CG2 THR A 112      16.464   6.168   3.227  1.00  0.00           C  
ATOM   1751  OG1 THR A 112      17.141   8.305   4.114  1.00  0.00           O  
ATOM   1752  H   THR A 112      15.459  10.131   2.914  1.00  0.00           H  
ATOM   1753  HA  THR A 112      17.033   8.221   1.466  1.00  0.00           H  
ATOM   1754  HB  THR A 112      15.172   7.761   3.843  1.00  0.00           H  
ATOM   1755  HG1 THR A 112      16.898   9.225   4.241  1.00  0.00           H  
ATOM   1756 1HG2 THR A 112      16.514   5.731   4.223  1.00  0.00           H  
ATOM   1757 2HG2 THR A 112      15.692   5.663   2.646  1.00  0.00           H  
ATOM   1758 3HG2 THR A 112      17.427   6.048   2.730  1.00  0.00           H  
ATOM   1759  N   ALA A 113      13.775   7.866   1.289  1.00  0.00           N  
ATOM   1760  CA  ALA A 113      12.725   7.204   0.524  1.00  0.00           C  
ATOM   1761  C   ALA A 113      12.876   7.474  -0.968  1.00  0.00           C  
ATOM   1762  O   ALA A 113      12.701   6.576  -1.792  1.00  0.00           O  
ATOM   1763  CB  ALA A 113      11.354   7.655   1.006  1.00  0.00           C  
ATOM   1764  H   ALA A 113      13.563   8.577   1.974  1.00  0.00           H  
ATOM   1765  HA  ALA A 113      12.817   6.129   0.680  1.00  0.00           H  
ATOM   1766 1HB  ALA A 113      10.581   7.152   0.425  1.00  0.00           H  
ATOM   1767 2HB  ALA A 113      11.238   7.403   2.061  1.00  0.00           H  
ATOM   1768 3HB  ALA A 113      11.261   8.732   0.879  1.00  0.00           H  
ATOM   1769  N   LEU A 114      13.209   8.748  -1.260  1.00  0.00           N  
ATOM   1770  CA  LEU A 114      13.386   9.138  -2.654  1.00  0.00           C  
ATOM   1771  C   LEU A 114      14.528   8.364  -3.301  1.00  0.00           C  
ATOM   1772  O   LEU A 114      14.422   7.927  -4.448  1.00  0.00           O  
ATOM   1773  CB  LEU A 114      13.662  10.643  -2.752  1.00  0.00           C  
ATOM   1774  CG  LEU A 114      12.540  11.559  -2.244  1.00  0.00           C  
ATOM   1775  CD1 LEU A 114      13.066  12.982  -2.115  1.00  0.00           C  
ATOM   1776  CD2 LEU A 114      11.361  11.497  -3.203  1.00  0.00           C  
ATOM   1777  H   LEU A 114      13.330   9.410  -0.507  1.00  0.00           H  
ATOM   1778  HA  LEU A 114      12.470   8.895  -3.192  1.00  0.00           H  
ATOM   1779 1HB  LEU A 114      14.559  10.870  -2.179  1.00  0.00           H  
ATOM   1780 2HB  LEU A 114      13.847  10.895  -3.796  1.00  0.00           H  
ATOM   1781  HG  LEU A 114      12.221  11.230  -1.254  1.00  0.00           H  
ATOM   1782 1HD1 LEU A 114      12.269  13.632  -1.753  1.00  0.00           H  
ATOM   1783 2HD1 LEU A 114      13.896  13.000  -1.408  1.00  0.00           H  
ATOM   1784 3HD1 LEU A 114      13.407  13.333  -3.087  1.00  0.00           H  
ATOM   1785 1HD2 LEU A 114      10.563  12.147  -2.841  1.00  0.00           H  
ATOM   1786 2HD2 LEU A 114      11.678  11.828  -4.192  1.00  0.00           H  
ATOM   1787 3HD2 LEU A 114      10.994  10.472  -3.263  1.00  0.00           H  
ATOM   1788  N   ARG A 115      15.609   8.223  -2.507  1.00  0.00           N  
ATOM   1789  CA  ARG A 115      16.771   7.499  -3.008  1.00  0.00           C  
ATOM   1790  C   ARG A 115      16.426   6.049  -3.320  1.00  0.00           C  
ATOM   1791  O   ARG A 115      16.861   5.501  -4.333  1.00  0.00           O  
ATOM   1792  CB  ARG A 115      17.904   7.540  -1.993  1.00  0.00           C  
ATOM   1793  CG  ARG A 115      19.161   6.791  -2.408  1.00  0.00           C  
ATOM   1794  CD  ARG A 115      19.816   7.425  -3.581  1.00  0.00           C  
ATOM   1795  NE  ARG A 115      20.999   6.692  -4.004  1.00  0.00           N  
ATOM   1796  CZ  ARG A 115      22.238   6.892  -3.516  1.00  0.00           C  
ATOM   1797  NH1 ARG A 115      22.441   7.803  -2.590  1.00  0.00           N1+
ATOM   1798  NH2 ARG A 115      23.250   6.171  -3.966  1.00  0.00           N  
ATOM   1799  H   ARG A 115      15.594   8.621  -1.579  1.00  0.00           H  
ATOM   1800  HA  ARG A 115      17.092   7.973  -3.935  1.00  0.00           H  
ATOM   1801 1HB  ARG A 115      18.185   8.575  -1.803  1.00  0.00           H  
ATOM   1802 2HB  ARG A 115      17.564   7.114  -1.050  1.00  0.00           H  
ATOM   1803 1HG  ARG A 115      19.871   6.785  -1.580  1.00  0.00           H  
ATOM   1804 2HG  ARG A 115      18.903   5.765  -2.673  1.00  0.00           H  
ATOM   1805 1HD  ARG A 115      19.117   7.455  -4.416  1.00  0.00           H  
ATOM   1806 2HD  ARG A 115      20.119   8.440  -3.324  1.00  0.00           H  
ATOM   1807  HE  ARG A 115      20.882   5.982  -4.716  1.00  0.00           H  
ATOM   1808 1HH1 ARG A 115      21.668   8.353  -2.244  1.00  0.00           H  
ATOM   1809 2HH1 ARG A 115      23.370   7.952  -2.223  1.00  0.00           H  
ATOM   1810 1HH2 ARG A 115      23.094   5.471  -4.679  1.00  0.00           H  
ATOM   1811 2HH2 ARG A 115      24.179   6.321  -3.601  1.00  0.00           H  
ATOM   1812  N   ALA A 116      15.627   5.469  -2.400  1.00  0.00           N  
ATOM   1813  CA  ALA A 116      15.220   4.080  -2.582  1.00  0.00           C  
ATOM   1814  C   ALA A 116      14.402   3.909  -3.855  1.00  0.00           C  
ATOM   1815  O   ALA A 116      14.579   2.939  -4.592  1.00  0.00           O  
ATOM   1816  CB  ALA A 116      14.430   3.598  -1.375  1.00  0.00           C  
ATOM   1817  H   ALA A 116      15.325   6.008  -1.601  1.00  0.00           H  
ATOM   1818  HA  ALA A 116      16.121   3.474  -2.679  1.00  0.00           H  
ATOM   1819 1HB  ALA A 116      14.133   2.560  -1.526  1.00  0.00           H  
ATOM   1820 2HB  ALA A 116      15.049   3.673  -0.481  1.00  0.00           H  
ATOM   1821 3HB  ALA A 116      13.541   4.215  -1.253  1.00  0.00           H  
ATOM   1822  N   LEU A 117      13.507   4.897  -4.064  1.00  0.00           N  
ATOM   1823  CA  LEU A 117      12.660   4.852  -5.250  1.00  0.00           C  
ATOM   1824  C   LEU A 117      13.492   4.912  -6.525  1.00  0.00           C  
ATOM   1825  O   LEU A 117      13.219   4.200  -7.490  1.00  0.00           O  
ATOM   1826  CB  LEU A 117      11.659   6.015  -5.230  1.00  0.00           C  
ATOM   1827  CG  LEU A 117      10.547   5.916  -4.179  1.00  0.00           C  
ATOM   1828  CD1 LEU A 117       9.737   7.206  -4.174  1.00  0.00           C  
ATOM   1829  CD2 LEU A 117       9.663   4.717  -4.485  1.00  0.00           C  
ATOM   1830  H   LEU A 117      13.441   5.651  -3.395  1.00  0.00           H  
ATOM   1831  HA  LEU A 117      12.122   3.904  -5.246  1.00  0.00           H  
ATOM   1832 1HB  LEU A 117      12.205   6.940  -5.049  1.00  0.00           H  
ATOM   1833 2HB  LEU A 117      11.185   6.082  -6.209  1.00  0.00           H  
ATOM   1834  HG  LEU A 117      10.990   5.797  -3.190  1.00  0.00           H  
ATOM   1835 1HD1 LEU A 117       8.946   7.137  -3.426  1.00  0.00           H  
ATOM   1836 2HD1 LEU A 117      10.390   8.045  -3.932  1.00  0.00           H  
ATOM   1837 3HD1 LEU A 117       9.294   7.361  -5.157  1.00  0.00           H  
ATOM   1838 1HD2 LEU A 117       8.872   4.647  -3.738  1.00  0.00           H  
ATOM   1839 2HD2 LEU A 117       9.218   4.836  -5.473  1.00  0.00           H  
ATOM   1840 3HD2 LEU A 117      10.262   3.808  -4.465  1.00  0.00           H  
ATOM   1841  N   LEU A 118      14.511   5.795  -6.468  1.00  0.00           N  
ATOM   1842  CA  LEU A 118      15.386   5.948  -7.624  1.00  0.00           C  
ATOM   1843  C   LEU A 118      16.118   4.650  -7.937  1.00  0.00           C  
ATOM   1844  O   LEU A 118      16.259   4.271  -9.101  1.00  0.00           O  
ATOM   1845  CB  LEU A 118      16.404   7.069  -7.373  1.00  0.00           C  
ATOM   1846  CG  LEU A 118      17.439   7.288  -8.483  1.00  0.00           C  
ATOM   1847  CD1 LEU A 118      16.723   7.584  -9.794  1.00  0.00           C  
ATOM   1848  CD2 LEU A 118      18.365   8.432  -8.096  1.00  0.00           C  
ATOM   1849  H   LEU A 118      14.649   6.334  -5.625  1.00  0.00           H  
ATOM   1850  HA  LEU A 118      14.768   6.201  -8.485  1.00  0.00           H  
ATOM   1851 1HB  LEU A 118      15.864   8.004  -7.234  1.00  0.00           H  
ATOM   1852 2HB  LEU A 118      16.946   6.846  -6.453  1.00  0.00           H  
ATOM   1853  HG  LEU A 118      18.024   6.378  -8.621  1.00  0.00           H  
ATOM   1854 1HD1 LEU A 118      17.459   7.740 -10.584  1.00  0.00           H  
ATOM   1855 2HD1 LEU A 118      16.083   6.742 -10.057  1.00  0.00           H  
ATOM   1856 3HD1 LEU A 118      16.116   8.482  -9.682  1.00  0.00           H  
ATOM   1857 1HD2 LEU A 118      19.101   8.587  -8.886  1.00  0.00           H  
ATOM   1858 2HD2 LEU A 118      17.781   9.342  -7.959  1.00  0.00           H  
ATOM   1859 3HD2 LEU A 118      18.877   8.186  -7.165  1.00  0.00           H  
ATOM   1860  N   GLU A 119      16.568   4.001  -6.844  1.00  0.00           N  
ATOM   1861  CA  GLU A 119      17.286   2.742  -7.006  1.00  0.00           C  
ATOM   1862  C   GLU A 119      16.402   1.684  -7.652  1.00  0.00           C  
ATOM   1863  O   GLU A 119      16.849   0.931  -8.517  1.00  0.00           O  
ATOM   1864  CB  GLU A 119      17.796   2.240  -5.654  1.00  0.00           C  
ATOM   1865  CG  GLU A 119      18.915   3.078  -5.052  1.00  0.00           C  
ATOM   1866  CD  GLU A 119      20.175   3.044  -5.871  1.00  0.00           C  
ATOM   1867  OE1 GLU A 119      20.494   2.003  -6.393  1.00  0.00           O  
ATOM   1868  OE2 GLU A 119      20.820   4.060  -5.974  1.00  0.00           O1-
ATOM   1869  H   GLU A 119      16.400   4.400  -5.931  1.00  0.00           H  
ATOM   1870  HA  GLU A 119      18.134   2.919  -7.668  1.00  0.00           H  
ATOM   1871 1HB  GLU A 119      16.972   2.220  -4.939  1.00  0.00           H  
ATOM   1872 2HB  GLU A 119      18.162   1.218  -5.759  1.00  0.00           H  
ATOM   1873 1HG  GLU A 119      18.577   4.110  -4.969  1.00  0.00           H  
ATOM   1874 2HG  GLU A 119      19.128   2.713  -4.048  1.00  0.00           H  
ATOM   1875  N   ILE A 120      15.136   1.672  -7.184  1.00  0.00           N  
ATOM   1876  CA  ILE A 120      14.186   0.706  -7.721  1.00  0.00           C  
ATOM   1877  C   ILE A 120      13.963   0.922  -9.213  1.00  0.00           C  
ATOM   1878  O   ILE A 120      13.890  -0.034  -9.985  1.00  0.00           O  
ATOM   1879  CB  ILE A 120      12.838   0.792  -6.982  1.00  0.00           C  
ATOM   1880  CG1 ILE A 120      13.017   0.446  -5.502  1.00  0.00           C  
ATOM   1881  CG2 ILE A 120      11.817  -0.131  -7.629  1.00  0.00           C  
ATOM   1882  CD1 ILE A 120      11.813   0.770  -4.649  1.00  0.00           C  
ATOM   1883  H   ILE A 120      14.870   2.335  -6.470  1.00  0.00           H  
ATOM   1884  HA  ILE A 120      14.605  -0.291  -7.588  1.00  0.00           H  
ATOM   1885  HB  ILE A 120      12.465   1.815  -7.023  1.00  0.00           H  
ATOM   1886 1HG1 ILE A 120      13.231  -0.618  -5.400  1.00  0.00           H  
ATOM   1887 2HG1 ILE A 120      13.874   0.990  -5.102  1.00  0.00           H  
ATOM   1888 1HG2 ILE A 120      10.870  -0.058  -7.094  1.00  0.00           H  
ATOM   1889 2HG2 ILE A 120      11.670   0.160  -8.668  1.00  0.00           H  
ATOM   1890 3HG2 ILE A 120      12.179  -1.159  -7.588  1.00  0.00           H  
ATOM   1891 1HD1 ILE A 120      12.016   0.496  -3.613  1.00  0.00           H  
ATOM   1892 2HD1 ILE A 120      11.602   1.838  -4.708  1.00  0.00           H  
ATOM   1893 3HD1 ILE A 120      10.951   0.209  -5.008  1.00  0.00           H  
ATOM   1894  N   ALA A 121      13.862   2.221  -9.565  1.00  0.00           N  
ATOM   1895  CA  ALA A 121      13.649   2.566 -10.965  1.00  0.00           C  
ATOM   1896  C   ALA A 121      14.812   2.099 -11.831  1.00  0.00           C  
ATOM   1897  O   ALA A 121      14.613   1.587 -12.932  1.00  0.00           O  
ATOM   1898  CB  ALA A 121      13.445   4.066 -11.116  1.00  0.00           C  
ATOM   1899  H   ALA A 121      13.936   2.931  -8.851  1.00  0.00           H  
ATOM   1900  HA  ALA A 121      12.751   2.051 -11.307  1.00  0.00           H  
ATOM   1901 1HB  ALA A 121      13.287   4.308 -12.167  1.00  0.00           H  
ATOM   1902 2HB  ALA A 121      12.574   4.375 -10.538  1.00  0.00           H  
ATOM   1903 3HB  ALA A 121      14.327   4.591 -10.753  1.00  0.00           H  
ATOM   1904  N   GLU A 122      16.023   2.300 -11.273  1.00  0.00           N  
ATOM   1905  CA  GLU A 122      17.218   1.896 -12.008  1.00  0.00           C  
ATOM   1906  C   GLU A 122      17.184   0.421 -12.326  1.00  0.00           C  
ATOM   1907  O   GLU A 122      17.684  -0.007 -13.374  1.00  0.00           O  
ATOM   1908  CB  GLU A 122      18.488   2.244 -11.180  1.00  0.00           C  
ATOM   1909  CG  GLU A 122      19.850   2.078 -11.926  1.00  0.00           C  
ATOM   1910  CD  GLU A 122      20.107   2.927 -13.157  1.00  0.00           C  
ATOM   1911  OE1 GLU A 122      19.878   4.152 -13.150  1.00  0.00           O  
ATOM   1912  OE2 GLU A 122      20.567   2.336 -14.155  1.00  0.00           O1-
ATOM   1913  H   GLU A 122      16.102   2.724 -10.360  1.00  0.00           H  
ATOM   1914  HA  GLU A 122      17.249   2.449 -12.965  1.00  0.00           H  
ATOM   1915 2HB  GLU A 122      18.514   1.627 -10.258  1.00  0.00           H  
ATOM   1916 3HB  GLU A 122      18.422   3.285 -10.808  1.00  0.00           H  
ATOM   1917 2HG  GLU A 122      20.014   1.032 -12.232  1.00  0.00           H  
ATOM   1918 3HG  GLU A 122      20.699   2.330 -11.269  1.00  0.00           H  
ATOM   1919  N   ASP A 123      16.622  -0.399 -11.457  1.00  0.00           N  
ATOM   1920  CA  ASP A 123      16.227  -1.751 -11.890  1.00  0.00           C  
ATOM   1921  C   ASP A 123      14.987  -1.818 -12.806  1.00  0.00           C  
ATOM   1922  O   ASP A 123      14.950  -2.594 -13.761  1.00  0.00           O  
ATOM   1923  CB  ASP A 123      15.973  -2.622 -10.657  1.00  0.00           C  
ATOM   1924  CG  ASP A 123      17.249  -2.956  -9.895  1.00  0.00           C  
ATOM   1925  OD1 ASP A 123      18.227  -3.281 -10.525  1.00  0.00           O  
ATOM   1926  OD2 ASP A 123      17.233  -2.880  -8.688  1.00  0.00           O1-
ATOM   1927  H   ASP A 123      16.468  -0.080 -10.512  1.00  0.00           H  
ATOM   1928  HA  ASP A 123      17.049  -2.185 -12.462  1.00  0.00           H  
ATOM   1929 1HB  ASP A 123      15.288  -2.108  -9.982  1.00  0.00           H  
ATOM   1930 2HB  ASP A 123      15.496  -3.554 -10.961  1.00  0.00           H  
ATOM   1931  N   GLY A 124      13.970  -1.003 -12.518  1.00  0.00           N  
ATOM   1932  CA  GLY A 124      12.600  -1.263 -12.998  1.00  0.00           C  
ATOM   1933  C   GLY A 124      12.456  -1.088 -14.507  1.00  0.00           C  
ATOM   1934  O   GLY A 124      13.163  -0.288 -15.120  1.00  0.00           O  
ATOM   1935  H   GLY A 124      14.142  -0.183 -11.953  1.00  0.00           H  
ATOM   1936 1HA  GLY A 124      12.309  -2.280 -12.734  1.00  0.00           H  
ATOM   1937 2HA  GLY A 124      11.906  -0.589 -12.498  1.00  0.00           H  
ATOM   1938  N   GLY A 125      11.530  -1.845 -15.094  1.00  0.00           N  
ATOM   1939  CA  GLY A 125      11.270  -1.769 -16.524  1.00  0.00           C  
ATOM   1940  C   GLY A 125      10.860  -0.364 -16.903  1.00  0.00           C  
ATOM   1941  O   GLY A 125      10.120   0.296 -16.172  1.00  0.00           O  
ATOM   1942  H   GLY A 125      10.995  -2.491 -14.532  1.00  0.00           H  
ATOM   1943 1HA  GLY A 125      12.165  -2.062 -17.073  1.00  0.00           H  
ATOM   1944 2HA  GLY A 125      10.485  -2.476 -16.789  1.00  0.00           H  
ATOM   1945  N   GLU A 126      11.343   0.089 -18.046  1.00  0.00           N  
ATOM   1946  CA  GLU A 126      11.263   1.495 -18.396  1.00  0.00           C  
ATOM   1947  C   GLU A 126       9.818   1.980 -18.480  1.00  0.00           C  
ATOM   1948  O   GLU A 126       9.536   3.157 -18.254  1.00  0.00           O  
ATOM   1949  CB  GLU A 126      11.971   1.745 -19.729  1.00  0.00           C  
ATOM   1950  CG  GLU A 126      13.474   1.501 -19.698  1.00  0.00           C  
ATOM   1951  CD  GLU A 126      13.835   0.054 -19.890  1.00  0.00           C  
ATOM   1952  OE1 GLU A 126      12.943  -0.746 -20.044  1.00  0.00           O  
ATOM   1953  OE2 GLU A 126      15.004  -0.252 -19.880  1.00  0.00           O1-
ATOM   1954  H   GLU A 126      11.776  -0.559 -18.688  1.00  0.00           H  
ATOM   1955  HA  GLU A 126      11.771   2.073 -17.624  1.00  0.00           H  
ATOM   1956 1HB  GLU A 126      11.544   1.100 -20.496  1.00  0.00           H  
ATOM   1957 2HB  GLU A 126      11.807   2.777 -20.041  1.00  0.00           H  
ATOM   1958 1HG  GLU A 126      13.944   2.088 -20.486  1.00  0.00           H  
ATOM   1959 2HG  GLU A 126      13.867   1.845 -18.743  1.00  0.00           H  
ATOM   1960  N   GLU A 127       8.901   1.076 -18.805  1.00  0.00           N  
ATOM   1961  CA  GLU A 127       7.512   1.459 -19.040  1.00  0.00           C  
ATOM   1962  C   GLU A 127       6.887   2.082 -17.796  1.00  0.00           C  
ATOM   1963  O   GLU A 127       6.362   3.194 -17.843  1.00  0.00           O  
ATOM   1964  CB  GLU A 127       6.693   0.245 -19.480  1.00  0.00           C  
ATOM   1965  CG  GLU A 127       5.233   0.550 -19.786  1.00  0.00           C  
ATOM   1966  CD  GLU A 127       4.465  -0.661 -20.239  1.00  0.00           C  
ATOM   1967  OE1 GLU A 127       5.053  -1.712 -20.336  1.00  0.00           O  
ATOM   1968  OE2 GLU A 127       3.290  -0.535 -20.487  1.00  0.00           O1-
ATOM   1969  H   GLU A 127       9.173   0.106 -18.889  1.00  0.00           H  
ATOM   1970  HA  GLU A 127       7.489   2.196 -19.844  1.00  0.00           H  
ATOM   1971 1HB  GLU A 127       7.138  -0.190 -20.375  1.00  0.00           H  
ATOM   1972 2HB  GLU A 127       6.719  -0.515 -18.699  1.00  0.00           H  
ATOM   1973 1HG  GLU A 127       4.760   0.951 -18.890  1.00  0.00           H  
ATOM   1974 2HG  GLU A 127       5.187   1.314 -20.561  1.00  0.00           H  
ATOM   1975  N   LEU A 128       6.941   1.364 -16.672  1.00  0.00           N  
ATOM   1976  CA  LEU A 128       6.821   1.184 -15.224  1.00  0.00           C  
ATOM   1977  C   LEU A 128       7.424   2.377 -14.544  1.00  0.00           C  
ATOM   1978  O   LEU A 128       7.043   2.724 -13.426  1.00  0.00           O  
ATOM   1979  CB  LEU A 128       7.526  -0.096 -14.760  1.00  0.00           C  
ATOM   1980  CG  LEU A 128       6.625  -1.326 -14.586  1.00  0.00           C  
ATOM   1981  CD1 LEU A 128       6.021  -1.708 -15.930  1.00  0.00           C  
ATOM   1982  CD2 LEU A 128       7.439  -2.473 -14.006  1.00  0.00           C  
ATOM   1983  H   LEU A 128       7.195   0.388 -16.724  1.00  0.00           H  
ATOM   1984  HA  LEU A 128       5.763   1.094 -14.974  1.00  0.00           H  
ATOM   1985 1HB  LEU A 128       8.296  -0.350 -15.486  1.00  0.00           H  
ATOM   1986 2HB  LEU A 128       8.008   0.100 -13.803  1.00  0.00           H  
ATOM   1987  HG  LEU A 128       5.806  -1.083 -13.908  1.00  0.00           H  
ATOM   1988 1HD1 LEU A 128       5.381  -2.582 -15.806  1.00  0.00           H  
ATOM   1989 2HD1 LEU A 128       5.429  -0.876 -16.312  1.00  0.00           H  
ATOM   1990 3HD1 LEU A 128       6.819  -1.941 -16.635  1.00  0.00           H  
ATOM   1991 1HD2 LEU A 128       6.799  -3.347 -13.881  1.00  0.00           H  
ATOM   1992 2HD2 LEU A 128       8.258  -2.717 -14.683  1.00  0.00           H  
ATOM   1993 3HD2 LEU A 128       7.845  -2.179 -13.037  1.00  0.00           H  
ATOM   1994  N   ALA A 129       8.332   2.923 -15.277  1.00  0.00           N  
ATOM   1995  CA  ALA A 129       9.255   3.991 -14.911  1.00  0.00           C  
ATOM   1996  C   ALA A 129       8.508   5.279 -14.592  1.00  0.00           C  
ATOM   1997  O   ALA A 129       8.777   5.930 -13.582  1.00  0.00           O  
ATOM   1998  CB  ALA A 129      10.262   4.226 -16.028  1.00  0.00           C  
ATOM   1999  H   ALA A 129       8.455   2.604 -16.228  1.00  0.00           H  
ATOM   2000  HA  ALA A 129       9.790   3.683 -14.013  1.00  0.00           H  
ATOM   2001 1HB  ALA A 129      10.944   5.026 -15.740  1.00  0.00           H  
ATOM   2002 2HB  ALA A 129      10.829   3.312 -16.206  1.00  0.00           H  
ATOM   2003 3HB  ALA A 129       9.736   4.508 -16.938  1.00  0.00           H  
ATOM   2004  N   LEU A 130       7.566   5.602 -15.501  1.00  0.00           N  
ATOM   2005  CA  LEU A 130       6.779   6.814 -15.313  1.00  0.00           C  
ATOM   2006  C   LEU A 130       5.959   6.745 -14.031  1.00  0.00           C  
ATOM   2007  O   LEU A 130       5.857   7.725 -13.294  1.00  0.00           O  
ATOM   2008  CB  LEU A 130       5.846   7.032 -16.512  1.00  0.00           C  
ATOM   2009  CG  LEU A 130       4.824   8.166 -16.361  1.00  0.00           C  
ATOM   2010  CD1 LEU A 130       5.556   9.492 -16.197  1.00  0.00           C  
ATOM   2011  CD2 LEU A 130       3.912   8.193 -17.579  1.00  0.00           C  
ATOM   2012  H   LEU A 130       7.424   4.998 -16.298  1.00  0.00           H  
ATOM   2013  HA  LEU A 130       7.466   7.655 -15.225  1.00  0.00           H  
ATOM   2014 1HB  LEU A 130       6.453   7.247 -17.390  1.00  0.00           H  
ATOM   2015 2HB  LEU A 130       5.294   6.110 -16.694  1.00  0.00           H  
ATOM   2016  HG  LEU A 130       4.226   8.002 -15.465  1.00  0.00           H  
ATOM   2017 1HD1 LEU A 130       4.830  10.298 -16.091  1.00  0.00           H  
ATOM   2018 2HD1 LEU A 130       6.185   9.452 -15.309  1.00  0.00           H  
ATOM   2019 3HD1 LEU A 130       6.176   9.676 -17.075  1.00  0.00           H  
ATOM   2020 1HD2 LEU A 130       3.185   8.998 -17.473  1.00  0.00           H  
ATOM   2021 2HD2 LEU A 130       4.509   8.358 -18.477  1.00  0.00           H  
ATOM   2022 3HD2 LEU A 130       3.389   7.240 -17.663  1.00  0.00           H  
ATOM   2023  N   ASP A 131       5.391   5.541 -13.813  1.00  0.00           N  
ATOM   2024  CA  ASP A 131       4.580   5.341 -12.618  1.00  0.00           C  
ATOM   2025  C   ASP A 131       5.408   5.526 -11.353  1.00  0.00           C  
ATOM   2026  O   ASP A 131       4.952   6.131 -10.383  1.00  0.00           O  
ATOM   2027  CB  ASP A 131       3.950   3.946 -12.623  1.00  0.00           C  
ATOM   2028  CG  ASP A 131       2.838   3.802 -13.655  1.00  0.00           C  
ATOM   2029  OD1 ASP A 131       2.368   4.804 -14.135  1.00  0.00           O  
ATOM   2030  OD2 ASP A 131       2.473   2.689 -13.951  1.00  0.00           O1-
ATOM   2031  H   ASP A 131       5.537   4.800 -14.482  1.00  0.00           H  
ATOM   2032  HA  ASP A 131       3.791   6.094 -12.613  1.00  0.00           H  
ATOM   2033 1HB  ASP A 131       4.718   3.201 -12.831  1.00  0.00           H  
ATOM   2034 2HB  ASP A 131       3.541   3.728 -11.636  1.00  0.00           H  
ATOM   2035  N   ILE A 132       6.638   4.975 -11.422  1.00  0.00           N  
ATOM   2036  CA  ILE A 132       7.533   5.082 -10.277  1.00  0.00           C  
ATOM   2037  C   ILE A 132       7.863   6.537  -9.969  1.00  0.00           C  
ATOM   2038  O   ILE A 132       7.901   6.943  -8.808  1.00  0.00           O  
ATOM   2039  CB  ILE A 132       8.837   4.301 -10.523  1.00  0.00           C  
ATOM   2040  CG1 ILE A 132       8.557   2.797 -10.571  1.00  0.00           C  
ATOM   2041  CG2 ILE A 132       9.861   4.622  -9.446  1.00  0.00           C  
ATOM   2042  CD1 ILE A 132       9.720   1.976 -11.081  1.00  0.00           C  
ATOM   2043  H   ILE A 132       6.916   4.497 -12.268  1.00  0.00           H  
ATOM   2044  HA  ILE A 132       7.024   4.664  -9.409  1.00  0.00           H  
ATOM   2045  HB  ILE A 132       9.247   4.576 -11.495  1.00  0.00           H  
ATOM   2046 1HG1 ILE A 132       8.301   2.443  -9.574  1.00  0.00           H  
ATOM   2047 2HG1 ILE A 132       7.698   2.606 -11.216  1.00  0.00           H  
ATOM   2048 1HG2 ILE A 132      10.776   4.061  -9.635  1.00  0.00           H  
ATOM   2049 2HG2 ILE A 132      10.081   5.688  -9.458  1.00  0.00           H  
ATOM   2050 3HG2 ILE A 132       9.462   4.344  -8.471  1.00  0.00           H  
ATOM   2051 1HD1 ILE A 132       9.445   0.920 -11.086  1.00  0.00           H  
ATOM   2052 2HD1 ILE A 132       9.971   2.290 -12.094  1.00  0.00           H  
ATOM   2053 3HD1 ILE A 132      10.581   2.122 -10.431  1.00  0.00           H  
ATOM   2054  N   ALA A 133       8.095   7.286 -11.067  1.00  0.00           N  
ATOM   2055  CA  ALA A 133       8.421   8.699 -10.911  1.00  0.00           C  
ATOM   2056  C   ALA A 133       7.275   9.459 -10.253  1.00  0.00           C  
ATOM   2057  O   ALA A 133       7.496  10.309  -9.392  1.00  0.00           O  
ATOM   2058  CB  ALA A 133       8.759   9.317 -12.259  1.00  0.00           C  
ATOM   2059  H   ALA A 133       8.038   6.854 -11.978  1.00  0.00           H  
ATOM   2060  HA  ALA A 133       9.290   8.776 -10.259  1.00  0.00           H  
ATOM   2061 1HB  ALA A 133       9.000  10.371 -12.127  1.00  0.00           H  
ATOM   2062 2HB  ALA A 133       9.616   8.801 -12.691  1.00  0.00           H  
ATOM   2063 3HB  ALA A 133       7.905   9.222 -12.928  1.00  0.00           H  
ATOM   2064  N   GLU A 134       6.054   9.103 -10.700  1.00  0.00           N  
ATOM   2065  CA  GLU A 134       4.875   9.759 -10.143  1.00  0.00           C  
ATOM   2066  C   GLU A 134       4.754   9.487  -8.663  1.00  0.00           C  
ATOM   2067  O   GLU A 134       4.401  10.382  -7.889  1.00  0.00           O  
ATOM   2068  CB  GLU A 134       3.601   9.271 -10.890  1.00  0.00           C  
ATOM   2069  CG  GLU A 134       2.262   9.961 -10.471  1.00  0.00           C  
ATOM   2070  CD  GLU A 134       0.981   9.530 -11.160  1.00  0.00           C  
ATOM   2071  OE1 GLU A 134       0.867   9.595 -12.400  1.00  0.00           O  
ATOM   2072  OE2 GLU A 134       0.070   9.099 -10.423  1.00  0.00           O1-
ATOM   2073  H   GLU A 134       5.957   8.393 -11.411  1.00  0.00           H  
ATOM   2074  HA  GLU A 134       4.978  10.851 -10.281  1.00  0.00           H  
ATOM   2075 2HB  GLU A 134       3.486   8.175 -10.759  1.00  0.00           H  
ATOM   2076 3HB  GLU A 134       3.729   9.403 -11.981  1.00  0.00           H  
ATOM   2077 2HG  GLU A 134       2.323  11.055 -10.590  1.00  0.00           H  
ATOM   2078 3HG  GLU A 134       2.041   9.790  -9.405  1.00  0.00           H  
ATOM   2079  N   ILE A 135       5.021   8.215  -8.313  1.00  0.00           N  
ATOM   2080  CA  ILE A 135       4.932   7.826  -6.910  1.00  0.00           C  
ATOM   2081  C   ILE A 135       5.921   8.609  -6.058  1.00  0.00           C  
ATOM   2082  O   ILE A 135       5.595   9.044  -4.953  1.00  0.00           O  
ATOM   2083  CB  ILE A 135       5.189   6.317  -6.742  1.00  0.00           C  
ATOM   2084  CG1 ILE A 135       4.033   5.509  -7.333  1.00  0.00           C  
ATOM   2085  CG2 ILE A 135       5.389   5.972  -5.274  1.00  0.00           C  
ATOM   2086  CD1 ILE A 135       4.344   4.041  -7.517  1.00  0.00           C  
ATOM   2087  H   ILE A 135       5.289   7.555  -9.028  1.00  0.00           H  
ATOM   2088  HA  ILE A 135       3.928   8.060  -6.556  1.00  0.00           H  
ATOM   2089  HB  ILE A 135       6.086   6.037  -7.295  1.00  0.00           H  
ATOM   2090 1HG1 ILE A 135       3.161   5.594  -6.686  1.00  0.00           H  
ATOM   2091 2HG1 ILE A 135       3.759   5.922  -8.304  1.00  0.00           H  
ATOM   2092 1HG2 ILE A 135       5.569   4.902  -5.172  1.00  0.00           H  
ATOM   2093 2HG2 ILE A 135       6.244   6.523  -4.883  1.00  0.00           H  
ATOM   2094 3HG2 ILE A 135       4.495   6.245  -4.712  1.00  0.00           H  
ATOM   2095 1HD1 ILE A 135       3.477   3.534  -7.941  1.00  0.00           H  
ATOM   2096 2HD1 ILE A 135       5.194   3.931  -8.191  1.00  0.00           H  
ATOM   2097 3HD1 ILE A 135       4.587   3.598  -6.552  1.00  0.00           H  
ATOM   2098  N   LEU A 136       7.134   8.760  -6.630  1.00  0.00           N  
ATOM   2099  CA  LEU A 136       8.173   9.493  -5.917  1.00  0.00           C  
ATOM   2100  C   LEU A 136       7.761  10.940  -5.678  1.00  0.00           C  
ATOM   2101  O   LEU A 136       7.990  11.490  -4.600  1.00  0.00           O  
ATOM   2102  CB  LEU A 136       9.486   9.453  -6.708  1.00  0.00           C  
ATOM   2103  CG  LEU A 136      10.579  10.419  -6.232  1.00  0.00           C  
ATOM   2104  CD1 LEU A 136      11.917   9.693  -6.193  1.00  0.00           C  
ATOM   2105  CD2 LEU A 136      10.636  11.621  -7.163  1.00  0.00           C  
ATOM   2106  H   LEU A 136       7.299   8.362  -7.543  1.00  0.00           H  
ATOM   2107  HA  LEU A 136       8.314   9.021  -4.945  1.00  0.00           H  
ATOM   2108 1HB  LEU A 136       9.892   8.444  -6.657  1.00  0.00           H  
ATOM   2109 2HB  LEU A 136       9.272   9.684  -7.751  1.00  0.00           H  
ATOM   2110  HG  LEU A 136      10.353  10.754  -5.219  1.00  0.00           H  
ATOM   2111 1HD1 LEU A 136      12.694  10.379  -5.855  1.00  0.00           H  
ATOM   2112 2HD1 LEU A 136      11.854   8.850  -5.505  1.00  0.00           H  
ATOM   2113 3HD1 LEU A 136      12.164   9.332  -7.191  1.00  0.00           H  
ATOM   2114 1HD2 LEU A 136      11.411  12.308  -6.823  1.00  0.00           H  
ATOM   2115 2HD2 LEU A 136      10.863  11.287  -8.175  1.00  0.00           H  
ATOM   2116 3HD2 LEU A 136       9.672  12.131  -7.157  1.00  0.00           H  
ATOM   2117  N   ALA A 137       7.148  11.514  -6.734  1.00  0.00           N  
ATOM   2118  CA  ALA A 137       6.702  12.897  -6.634  1.00  0.00           C  
ATOM   2119  C   ALA A 137       5.654  13.062  -5.541  1.00  0.00           C  
ATOM   2120  O   ALA A 137       5.678  14.032  -4.784  1.00  0.00           O  
ATOM   2121  CB  ALA A 137       6.152  13.375  -7.971  1.00  0.00           C  
ATOM   2122  H   ALA A 137       7.010  10.973  -7.575  1.00  0.00           H  
ATOM   2123  HA  ALA A 137       7.562  13.513  -6.368  1.00  0.00           H  
ATOM   2124 1HB  ALA A 137       5.822  14.410  -7.880  1.00  0.00           H  
ATOM   2125 2HB  ALA A 137       6.931  13.306  -8.730  1.00  0.00           H  
ATOM   2126 3HB  ALA A 137       5.308  12.750  -8.260  1.00  0.00           H  
ATOM   2127  N   GLU A 138       4.747  12.064  -5.501  1.00  0.00           N  
ATOM   2128  CA  GLU A 138       3.689  12.111  -4.495  1.00  0.00           C  
ATOM   2129  C   GLU A 138       4.265  12.052  -3.101  1.00  0.00           C  
ATOM   2130  O   GLU A 138       3.800  12.757  -2.199  1.00  0.00           O  
ATOM   2131  CB  GLU A 138       2.696  10.936  -4.723  1.00  0.00           C  
ATOM   2132  CG  GLU A 138       1.411  10.951  -3.832  1.00  0.00           C  
ATOM   2133  CD  GLU A 138       0.442  12.108  -3.984  1.00  0.00           C  
ATOM   2134  OE1 GLU A 138       0.065  12.484  -5.111  1.00  0.00           O  
ATOM   2135  OE2 GLU A 138       0.038  12.640  -2.928  1.00  0.00           O1-
ATOM   2136  H   GLU A 138       4.798  11.298  -6.156  1.00  0.00           H  
ATOM   2137  HA  GLU A 138       3.146  13.068  -4.597  1.00  0.00           H  
ATOM   2138 2HB  GLU A 138       3.217   9.969  -4.570  1.00  0.00           H  
ATOM   2139 3HB  GLU A 138       2.378  10.911  -5.784  1.00  0.00           H  
ATOM   2140 2HG  GLU A 138       1.669  10.902  -2.761  1.00  0.00           H  
ATOM   2141 3HG  GLU A 138       0.780  10.070  -4.026  1.00  0.00           H  
ATOM   2142  N   LEU A 139       5.279  11.175  -2.954  1.00  0.00           N  
ATOM   2143  CA  LEU A 139       5.918  11.027  -1.651  1.00  0.00           C  
ATOM   2144  C   LEU A 139       6.566  12.332  -1.205  1.00  0.00           C  
ATOM   2145  O   LEU A 139       6.478  12.712  -0.038  1.00  0.00           O  
ATOM   2146  CB  LEU A 139       6.975   9.916  -1.703  1.00  0.00           C  
ATOM   2147  CG  LEU A 139       7.796   9.719  -0.423  1.00  0.00           C  
ATOM   2148  CD1 LEU A 139       8.101   8.239  -0.237  1.00  0.00           C  
ATOM   2149  CD2 LEU A 139       9.077  10.536  -0.510  1.00  0.00           C  
ATOM   2150  H   LEU A 139       5.580  10.638  -3.754  1.00  0.00           H  
ATOM   2151  HA  LEU A 139       5.149  10.769  -0.923  1.00  0.00           H  
ATOM   2152 1HB  LEU A 139       6.477   8.974  -1.925  1.00  0.00           H  
ATOM   2153 2HB  LEU A 139       7.671  10.136  -2.512  1.00  0.00           H  
ATOM   2154  HG  LEU A 139       7.213  10.050   0.438  1.00  0.00           H  
ATOM   2155 1HD1 LEU A 139       8.684   8.099   0.674  1.00  0.00           H  
ATOM   2156 2HD1 LEU A 139       7.167   7.682  -0.158  1.00  0.00           H  
ATOM   2157 3HD1 LEU A 139       8.670   7.876  -1.092  1.00  0.00           H  
ATOM   2158 1HD2 LEU A 139       9.659  10.396   0.401  1.00  0.00           H  
ATOM   2159 2HD2 LEU A 139       9.661  10.205  -1.368  1.00  0.00           H  
ATOM   2160 3HD2 LEU A 139       8.828  11.590  -0.623  1.00  0.00           H  
ATOM   2161  N   ALA A 140       7.211  12.986  -2.193  1.00  0.00           N  
ATOM   2162  CA  ALA A 140       7.873  14.250  -1.899  1.00  0.00           C  
ATOM   2163  C   ALA A 140       6.872  15.301  -1.434  1.00  0.00           C  
ATOM   2164  O   ALA A 140       7.140  16.056  -0.500  1.00  0.00           O  
ATOM   2165  CB  ALA A 140       8.635  14.748  -3.118  1.00  0.00           C  
ATOM   2166  H   ALA A 140       7.223  12.586  -3.121  1.00  0.00           H  
ATOM   2167  HA  ALA A 140       8.581  14.081  -1.086  1.00  0.00           H  
ATOM   2168 1HB  ALA A 140       9.124  15.693  -2.883  1.00  0.00           H  
ATOM   2169 2HB  ALA A 140       9.386  14.011  -3.403  1.00  0.00           H  
ATOM   2170 3HB  ALA A 140       7.940  14.894  -3.944  1.00  0.00           H  
ATOM   2171  N   GLU A 141       5.720  15.302  -2.135  1.00  0.00           N  
ATOM   2172  CA  GLU A 141       4.676  16.260  -1.790  1.00  0.00           C  
ATOM   2173  C   GLU A 141       4.174  16.039  -0.368  1.00  0.00           C  
ATOM   2174  O   GLU A 141       3.946  16.994   0.374  1.00  0.00           O  
ATOM   2175  CB  GLU A 141       3.510  16.154  -2.775  1.00  0.00           C  
ATOM   2176  CG  GLU A 141       3.814  16.683  -4.169  1.00  0.00           C  
ATOM   2177  CD  GLU A 141       2.680  16.475  -5.134  1.00  0.00           C  
ATOM   2178  OE1 GLU A 141       1.694  15.897  -4.746  1.00  0.00           O  
ATOM   2179  OE2 GLU A 141       2.801  16.897  -6.261  1.00  0.00           O1-
ATOM   2180  H   GLU A 141       5.601  14.638  -2.886  1.00  0.00           H  
ATOM   2181  HA  GLU A 141       5.105  17.261  -1.842  1.00  0.00           H  
ATOM   2182 1HB  GLU A 141       3.208  15.112  -2.871  1.00  0.00           H  
ATOM   2183 2HB  GLU A 141       2.655  16.709  -2.386  1.00  0.00           H  
ATOM   2184 1HG  GLU A 141       4.029  17.750  -4.104  1.00  0.00           H  
ATOM   2185 2HG  GLU A 141       4.705  16.184  -4.549  1.00  0.00           H  
ATOM   2186  N   VAL A 142       4.020  14.740  -0.041  1.00  0.00           N  
ATOM   2187  CA  VAL A 142       3.546  14.392   1.293  1.00  0.00           C  
ATOM   2188  C   VAL A 142       4.518  14.868   2.365  1.00  0.00           C  
ATOM   2189  O   VAL A 142       4.108  15.377   3.408  1.00  0.00           O  
ATOM   2190  CB  VAL A 142       3.358  12.868   1.414  1.00  0.00           C  
ATOM   2191  CG1 VAL A 142       3.154  12.470   2.867  1.00  0.00           C  
ATOM   2192  CG2 VAL A 142       2.179  12.422   0.562  1.00  0.00           C  
ATOM   2193  H   VAL A 142       4.235  14.031  -0.727  1.00  0.00           H  
ATOM   2194  HA  VAL A 142       2.594  14.899   1.458  1.00  0.00           H  
ATOM   2195  HB  VAL A 142       4.266  12.372   1.069  1.00  0.00           H  
ATOM   2196 1HG1 VAL A 142       3.023  11.389   2.934  1.00  0.00           H  
ATOM   2197 2HG1 VAL A 142       4.025  12.766   3.452  1.00  0.00           H  
ATOM   2198 3HG1 VAL A 142       2.267  12.966   3.260  1.00  0.00           H  
ATOM   2199 1HG2 VAL A 142       2.053  11.344   0.651  1.00  0.00           H  
ATOM   2200 2HG2 VAL A 142       1.274  12.923   0.903  1.00  0.00           H  
ATOM   2201 3HG2 VAL A 142       2.366  12.681  -0.481  1.00  0.00           H  
ATOM   2202  N   ALA A 143       5.815  14.673   2.047  1.00  0.00           N  
ATOM   2203  CA  ALA A 143       6.850  15.085   2.989  1.00  0.00           C  
ATOM   2204  C   ALA A 143       6.811  16.590   3.224  1.00  0.00           C  
ATOM   2205  O   ALA A 143       6.959  17.055   4.355  1.00  0.00           O  
ATOM   2206  CB  ALA A 143       8.222  14.664   2.485  1.00  0.00           C  
ATOM   2207  H   ALA A 143       6.046  14.244   1.163  1.00  0.00           H  
ATOM   2208  HA  ALA A 143       6.656  14.593   3.942  1.00  0.00           H  
ATOM   2209 1HB  ALA A 143       8.984  14.978   3.199  1.00  0.00           H  
ATOM   2210 2HB  ALA A 143       8.252  13.579   2.378  1.00  0.00           H  
ATOM   2211 3HB  ALA A 143       8.415  15.129   1.520  1.00  0.00           H  
ATOM   2212  N   LEU A 144       6.605  17.311   2.103  1.00  0.00           N  
ATOM   2213  CA  LEU A 144       6.547  18.765   2.192  1.00  0.00           C  
ATOM   2214  C   LEU A 144       5.385  19.217   3.067  1.00  0.00           C  
ATOM   2215  O   LEU A 144       5.522  20.143   3.867  1.00  0.00           O  
ATOM   2216  CB  LEU A 144       6.407  19.376   0.791  1.00  0.00           C  
ATOM   2217  CG  LEU A 144       7.552  19.073  -0.184  1.00  0.00           C  
ATOM   2218  CD1 LEU A 144       7.124  19.437  -1.599  1.00  0.00           C  
ATOM   2219  CD2 LEU A 144       8.791  19.852   0.231  1.00  0.00           C  
ATOM   2220  H   LEU A 144       6.497  16.830   1.222  1.00  0.00           H  
ATOM   2221  HA  LEU A 144       7.470  19.115   2.654  1.00  0.00           H  
ATOM   2222 1HB  LEU A 144       5.485  19.010   0.343  1.00  0.00           H  
ATOM   2223 2HB  LEU A 144       6.334  20.459   0.890  1.00  0.00           H  
ATOM   2224  HG  LEU A 144       7.771  18.005  -0.166  1.00  0.00           H  
ATOM   2225 1HD1 LEU A 144       7.937  19.222  -2.292  1.00  0.00           H  
ATOM   2226 2HD1 LEU A 144       6.247  18.852  -1.876  1.00  0.00           H  
ATOM   2227 3HD1 LEU A 144       6.882  20.498  -1.644  1.00  0.00           H  
ATOM   2228 1HD2 LEU A 144       9.605  19.635  -0.462  1.00  0.00           H  
ATOM   2229 2HD2 LEU A 144       8.574  20.919   0.213  1.00  0.00           H  
ATOM   2230 3HD2 LEU A 144       9.085  19.558   1.238  1.00  0.00           H  
ATOM   2231  N   ARG A 145       4.250  18.516   2.870  1.00  0.00           N  
ATOM   2232  CA  ARG A 145       3.063  18.848   3.647  1.00  0.00           C  
ATOM   2233  C   ARG A 145       3.302  18.637   5.137  1.00  0.00           C  
ATOM   2234  O   ARG A 145       2.883  19.446   5.964  1.00  0.00           O  
ATOM   2235  CB  ARG A 145       1.878  18.003   3.202  1.00  0.00           C  
ATOM   2236  CG  ARG A 145       1.343  18.332   1.817  1.00  0.00           C  
ATOM   2237  CD  ARG A 145       0.120  17.549   1.502  1.00  0.00           C  
ATOM   2238  NE  ARG A 145      -0.374  17.833   0.164  1.00  0.00           N  
ATOM   2239  CZ  ARG A 145      -0.068  17.113  -0.933  1.00  0.00           C  
ATOM   2240  NH1 ARG A 145       0.730  16.074  -0.836  1.00  0.00           N1+
ATOM   2241  NH2 ARG A 145      -0.570  17.453  -2.108  1.00  0.00           N  
ATOM   2242  H   ARG A 145       4.243  17.773   2.186  1.00  0.00           H  
ATOM   2243  HA  ARG A 145       2.839  19.903   3.492  1.00  0.00           H  
ATOM   2244 1HB  ARG A 145       2.160  16.951   3.206  1.00  0.00           H  
ATOM   2245 2HB  ARG A 145       1.058  18.125   3.910  1.00  0.00           H  
ATOM   2246 1HG  ARG A 145       1.095  19.392   1.765  1.00  0.00           H  
ATOM   2247 2HG  ARG A 145       2.102  18.099   1.069  1.00  0.00           H  
ATOM   2248 1HD  ARG A 145       0.342  16.485   1.565  1.00  0.00           H  
ATOM   2249 2HD  ARG A 145      -0.665  17.799   2.214  1.00  0.00           H  
ATOM   2250  HE  ARG A 145      -0.991  18.626   0.049  1.00  0.00           H  
ATOM   2251 1HH1 ARG A 145       1.114  15.813   0.062  1.00  0.00           H  
ATOM   2252 2HH1 ARG A 145       0.959  15.534  -1.658  1.00  0.00           H  
ATOM   2253 1HH2 ARG A 145      -1.185  18.252  -2.183  1.00  0.00           H  
ATOM   2254 2HH2 ARG A 145      -0.340  16.914  -2.929  1.00  0.00           H  
ATOM   2255  N   VAL A 146       3.991  17.513   5.423  1.00  0.00           N  
ATOM   2256  CA  VAL A 146       4.289  17.193   6.814  1.00  0.00           C  
ATOM   2257  C   VAL A 146       5.165  18.264   7.449  1.00  0.00           C  
ATOM   2258  O   VAL A 146       4.952  18.654   8.598  1.00  0.00           O  
ATOM   2259  CB  VAL A 146       4.999  15.830   6.909  1.00  0.00           C  
ATOM   2260  CG1 VAL A 146       5.603  15.639   8.292  1.00  0.00           C  
ATOM   2261  CG2 VAL A 146       4.019  14.712   6.589  1.00  0.00           C  
ATOM   2262  H   VAL A 146       4.289  16.912   4.667  1.00  0.00           H  
ATOM   2263  HA  VAL A 146       3.347  17.162   7.363  1.00  0.00           H  
ATOM   2264  HB  VAL A 146       5.822  15.809   6.193  1.00  0.00           H  
ATOM   2265 1HG1 VAL A 146       6.102  14.671   8.341  1.00  0.00           H  
ATOM   2266 2HG1 VAL A 146       6.328  16.430   8.484  1.00  0.00           H  
ATOM   2267 3HG1 VAL A 146       4.814  15.678   9.042  1.00  0.00           H  
ATOM   2268 1HG2 VAL A 146       4.528  13.751   6.657  1.00  0.00           H  
ATOM   2269 2HG2 VAL A 146       3.193  14.737   7.301  1.00  0.00           H  
ATOM   2270 3HG2 VAL A 146       3.631  14.845   5.580  1.00  0.00           H  
ATOM   2271  N   LEU A 147       6.151  18.710   6.644  1.00  0.00           N  
ATOM   2272  CA  LEU A 147       7.061  19.738   7.133  1.00  0.00           C  
ATOM   2273  C   LEU A 147       6.315  21.028   7.451  1.00  0.00           C  
ATOM   2274  O   LEU A 147       6.585  21.679   8.461  1.00  0.00           O  
ATOM   2275  CB  LEU A 147       8.154  20.017   6.093  1.00  0.00           C  
ATOM   2276  CG  LEU A 147       9.047  18.823   5.730  1.00  0.00           C  
ATOM   2277  CD1 LEU A 147       9.956  19.203   4.570  1.00  0.00           C  
ATOM   2278  CD2 LEU A 147       9.858  18.406   6.948  1.00  0.00           C  
ATOM   2279  H   LEU A 147       6.241  18.323   5.716  1.00  0.00           H  
ATOM   2280  HA  LEU A 147       7.515  19.378   8.056  1.00  0.00           H  
ATOM   2281 1HB  LEU A 147       7.681  20.367   5.177  1.00  0.00           H  
ATOM   2282 2HB  LEU A 147       8.800  20.810   6.470  1.00  0.00           H  
ATOM   2283  HG  LEU A 147       8.423  17.989   5.406  1.00  0.00           H  
ATOM   2284 1HD1 LEU A 147      10.590  18.354   4.312  1.00  0.00           H  
ATOM   2285 2HD1 LEU A 147       9.350  19.477   3.707  1.00  0.00           H  
ATOM   2286 3HD1 LEU A 147      10.581  20.047   4.859  1.00  0.00           H  
ATOM   2287 1HD2 LEU A 147      10.491  17.556   6.690  1.00  0.00           H  
ATOM   2288 2HD2 LEU A 147      10.481  19.239   7.273  1.00  0.00           H  
ATOM   2289 3HD2 LEU A 147       9.182  18.123   7.756  1.00  0.00           H  
ATOM   2290  N   LEU A 148       5.373  21.351   6.541  1.00  0.00           N  
ATOM   2291  CA  LEU A 148       4.586  22.563   6.730  1.00  0.00           C  
ATOM   2292  C   LEU A 148       3.849  22.540   8.063  1.00  0.00           C  
ATOM   2293  O   LEU A 148       3.867  23.518   8.811  1.00  0.00           O  
ATOM   2294  CB  LEU A 148       3.578  22.725   5.585  1.00  0.00           C  
ATOM   2295  CG  LEU A 148       2.702  23.982   5.641  1.00  0.00           C  
ATOM   2296  CD1 LEU A 148       3.590  25.220   5.637  1.00  0.00           C  
ATOM   2297  CD2 LEU A 148       1.748  23.990   4.456  1.00  0.00           C  
ATOM   2298  H   LEU A 148       5.232  20.747   5.745  1.00  0.00           H  
ATOM   2299  HA  LEU A 148       5.268  23.414   6.741  1.00  0.00           H  
ATOM   2300 1HB  LEU A 148       4.124  22.743   4.643  1.00  0.00           H  
ATOM   2301 2HB  LEU A 148       2.916  21.860   5.580  1.00  0.00           H  
ATOM   2302  HG  LEU A 148       2.130  23.986   6.569  1.00  0.00           H  
ATOM   2303 1HD1 LEU A 148       2.967  26.115   5.678  1.00  0.00           H  
ATOM   2304 2HD1 LEU A 148       4.249  25.198   6.505  1.00  0.00           H  
ATOM   2305 3HD1 LEU A 148       4.189  25.236   4.727  1.00  0.00           H  
ATOM   2306 1HD2 LEU A 148       1.125  24.885   4.497  1.00  0.00           H  
ATOM   2307 2HD2 LEU A 148       2.320  23.988   3.528  1.00  0.00           H  
ATOM   2308 3HD2 LEU A 148       1.115  23.104   4.494  1.00  0.00           H  
ATOM   2309  N   LYS A 149       3.202  21.417   8.356  1.00  0.00           N  
ATOM   2310  CA  LYS A 149       2.458  21.264   9.600  1.00  0.00           C  
ATOM   2311  C   LYS A 149       3.357  21.480  10.810  1.00  0.00           C  
ATOM   2312  O   LYS A 149       3.009  22.221  11.730  1.00  0.00           O  
ATOM   2313  CB  LYS A 149       1.807  19.882   9.669  1.00  0.00           C  
ATOM   2314  CG  LYS A 149       0.674  19.669   8.674  1.00  0.00           C  
ATOM   2315  CD  LYS A 149      -0.524  20.547   9.003  1.00  0.00           C  
ATOM   2316  CE  LYS A 149      -1.683  20.282   8.055  1.00  0.00           C  
ATOM   2317  NZ  LYS A 149      -2.851  21.157   8.347  1.00  0.00           N1+
ATOM   2318  H   LYS A 149       3.226  20.649   7.699  1.00  0.00           H  
ATOM   2319  HA  LYS A 149       1.660  22.008   9.620  1.00  0.00           H  
ATOM   2320 1HB  LYS A 149       2.560  19.115   9.487  1.00  0.00           H  
ATOM   2321 2HB  LYS A 149       1.408  19.716  10.670  1.00  0.00           H  
ATOM   2322 1HG  LYS A 149       1.023  19.908   7.669  1.00  0.00           H  
ATOM   2323 2HG  LYS A 149       0.364  18.625   8.693  1.00  0.00           H  
ATOM   2324 1HD  LYS A 149      -0.849  20.351  10.026  1.00  0.00           H  
ATOM   2325 2HD  LYS A 149      -0.237  21.596   8.928  1.00  0.00           H  
ATOM   2326 1HE  LYS A 149      -1.361  20.457   7.030  1.00  0.00           H  
ATOM   2327 2HE  LYS A 149      -1.994  19.241   8.143  1.00  0.00           H  
ATOM   2328 1HZ  LYS A 149      -3.597  20.950   7.698  1.00  0.00           H  
ATOM   2329 2HZ  LYS A 149      -3.172  20.990   9.291  1.00  0.00           H  
ATOM   2330 3HZ  LYS A 149      -2.581  22.125   8.250  1.00  0.00           H  
ATOM   2331  N   ASP A 150       4.509  20.841  10.820  1.00  0.00           N  
ATOM   2332  CA  ASP A 150       5.398  20.932  11.971  1.00  0.00           C  
ATOM   2333  C   ASP A 150       5.997  22.328  12.152  1.00  0.00           C  
ATOM   2334  O   ASP A 150       6.440  22.687  13.242  1.00  0.00           O  
ATOM   2335  CB  ASP A 150       6.527  19.907  11.840  1.00  0.00           C  
ATOM   2336  CG  ASP A 150       7.323  19.734  13.128  1.00  0.00           C  
ATOM   2337  OD1 ASP A 150       6.724  19.460  14.140  1.00  0.00           O  
ATOM   2338  OD2 ASP A 150       8.522  19.878  13.085  1.00  0.00           O1-
ATOM   2339  H   ASP A 150       4.772  20.286  10.018  1.00  0.00           H  
ATOM   2340  HA  ASP A 150       4.824  20.701  12.870  1.00  0.00           H  
ATOM   2341 1HB  ASP A 150       6.111  18.941  11.555  1.00  0.00           H  
ATOM   2342 2HB  ASP A 150       7.210  20.216  11.048  1.00  0.00           H  
ATOM   2343  N   GLY A 151       6.008  23.111  11.078  1.00  0.00           N  
ATOM   2344  CA  GLY A 151       6.808  24.335  11.033  1.00  0.00           C  
ATOM   2345  C   GLY A 151       8.274  24.008  10.790  1.00  0.00           C  
ATOM   2346  O   GLY A 151       9.158  24.529  11.470  1.00  0.00           O  
ATOM   2347  H   GLY A 151       5.452  22.854  10.275  1.00  0.00           H  
ATOM   2348 1HA  GLY A 151       6.435  24.986  10.242  1.00  0.00           H  
ATOM   2349 2HA  GLY A 151       6.699  24.876  11.973  1.00  0.00           H  
ATOM   2350  N   ALA A 152       8.516  23.139   9.813  1.00  0.00           N  
ATOM   2351  CA  ALA A 152       9.870  22.818   9.385  1.00  0.00           C  
ATOM   2352  C   ALA A 152      10.505  24.016   8.699  1.00  0.00           C  
ATOM   2353  O   ALA A 152       9.859  24.709   7.913  1.00  0.00           O  
ATOM   2354  CB  ALA A 152       9.867  21.611   8.456  1.00  0.00           C  
ATOM   2355  H   ALA A 152       7.740  22.687   9.352  1.00  0.00           H  
ATOM   2356  HA  ALA A 152      10.458  22.552  10.264  1.00  0.00           H  
ATOM   2357 1HB  ALA A 152      10.887  21.393   8.142  1.00  0.00           H  
ATOM   2358 2HB  ALA A 152       9.456  20.749   8.982  1.00  0.00           H  
ATOM   2359 3HB  ALA A 152       9.256  21.828   7.582  1.00  0.00           H  
ATOM   2360  N   SER A 153      11.774  24.260   8.997  1.00  0.00           N  
ATOM   2361  CA  SER A 153      12.449  25.448   8.499  1.00  0.00           C  
ATOM   2362  C   SER A 153      12.468  25.460   6.980  1.00  0.00           C  
ATOM   2363  O   SER A 153      12.755  24.445   6.345  1.00  0.00           O  
ATOM   2364  CB  SER A 153      13.866  25.511   9.035  1.00  0.00           C  
ATOM   2365  OG  SER A 153      14.615  26.485   8.361  1.00  0.00           O  
ATOM   2366  H   SER A 153      12.276  23.606   9.581  1.00  0.00           H  
ATOM   2367  HA  SER A 153      11.909  26.327   8.853  1.00  0.00           H  
ATOM   2368 1HB  SER A 153      13.842  25.738  10.100  1.00  0.00           H  
ATOM   2369 2HB  SER A 153      14.342  24.538   8.919  1.00  0.00           H  
ATOM   2370  HG  SER A 153      15.491  26.464   8.754  1.00  0.00           H  
ATOM   2371  N   PRO A 154      12.162  26.614   6.398  1.00  0.00           N  
ATOM   2372  CA  PRO A 154      12.111  26.733   4.948  1.00  0.00           C  
ATOM   2373  C   PRO A 154      13.496  26.396   4.346  1.00  0.00           C  
ATOM   2374  O   PRO A 154      13.639  26.259   3.130  1.00  0.00           O  
ATOM   2375  CB  PRO A 154      11.728  28.200   4.736  1.00  0.00           C  
ATOM   2376  CG  PRO A 154      12.205  28.885   5.972  1.00  0.00           C  
ATOM   2377  CD  PRO A 154      11.972  27.882   7.070  1.00  0.00           C  
ATOM   2378  HA  PRO A 154      11.371  26.027   4.570  1.00  0.00           H  
ATOM   2379 1HB  PRO A 154      12.205  28.586   3.824  1.00  0.00           H  
ATOM   2380 2HB  PRO A 154      10.641  28.289   4.592  1.00  0.00           H  
ATOM   2381 1HG  PRO A 154      13.265  29.161   5.868  1.00  0.00           H  
ATOM   2382 2HG  PRO A 154      11.647  29.821   6.127  1.00  0.00           H  
ATOM   2383 1HD  PRO A 154      12.707  28.039   7.872  1.00  0.00           H  
ATOM   2384 2HD  PRO A 154      10.948  27.992   7.456  1.00  0.00           H  
ATOM   2385  N   LYS A 155      14.510  26.268   5.219  1.00  0.00           N  
ATOM   2386  CA  LYS A 155      15.363  25.773   4.123  1.00  0.00           C  
ATOM   2387  C   LYS A 155      15.287  24.251   4.013  1.00  0.00           C  
ATOM   2388  O   LYS A 155      15.650  23.674   2.988  1.00  0.00           O  
ATOM   2389  CB  LYS A 155      16.814  26.210   4.327  1.00  0.00           C  
ATOM   2390  CG  LYS A 155      17.020  27.719   4.341  1.00  0.00           C  
ATOM   2391  CD  LYS A 155      16.638  28.342   3.007  1.00  0.00           C  
ATOM   2392  CE  LYS A 155      17.650  27.999   1.925  1.00  0.00           C  
ATOM   2393  NZ  LYS A 155      17.340  28.677   0.637  1.00  0.00           N1+
ATOM   2394  H   LYS A 155      14.362  26.518   6.187  1.00  0.00           H  
ATOM   2395  HA  LYS A 155      14.994  26.196   3.189  1.00  0.00           H  
ATOM   2396 1HB  LYS A 155      17.185  25.813   5.271  1.00  0.00           H  
ATOM   2397 2HB  LYS A 155      17.434  25.797   3.530  1.00  0.00           H  
ATOM   2398 1HG  LYS A 155      16.408  28.163   5.128  1.00  0.00           H  
ATOM   2399 2HG  LYS A 155      18.066  27.942   4.551  1.00  0.00           H  
ATOM   2400 1HD  LYS A 155      15.655  27.979   2.703  1.00  0.00           H  
ATOM   2401 2HD  LYS A 155      16.588  29.427   3.113  1.00  0.00           H  
ATOM   2402 1HE  LYS A 155      18.645  28.298   2.248  1.00  0.00           H  
ATOM   2403 2HE  LYS A 155      17.655  26.921   1.761  1.00  0.00           H  
ATOM   2404 1HZ  LYS A 155      18.032  28.423  -0.054  1.00  0.00           H  
ATOM   2405 2HZ  LYS A 155      16.425  28.391   0.317  1.00  0.00           H  
ATOM   2406 3HZ  LYS A 155      17.352  29.678   0.772  1.00  0.00           H  
ATOM   2407  N   LEU A 156      14.813  23.567   5.069  1.00  0.00           N  
ATOM   2408  CA  LEU A 156      14.784  22.112   4.972  1.00  0.00           C  
ATOM   2409  C   LEU A 156      13.815  21.651   3.891  1.00  0.00           C  
ATOM   2410  O   LEU A 156      14.110  20.728   3.133  1.00  0.00           O  
ATOM   2411  CB  LEU A 156      14.384  21.499   6.321  1.00  0.00           C  
ATOM   2412  CG  LEU A 156      15.237  21.924   7.523  1.00  0.00           C  
ATOM   2413  CD1 LEU A 156      14.552  21.487   8.811  1.00  0.00           C  
ATOM   2414  CD2 LEU A 156      16.623  21.306   7.405  1.00  0.00           C  
ATOM   2415  H   LEU A 156      14.496  24.075   5.883  1.00  0.00           H  
ATOM   2416  HA  LEU A 156      15.781  21.771   4.694  1.00  0.00           H  
ATOM   2417 1HB  LEU A 156      13.352  21.773   6.534  1.00  0.00           H  
ATOM   2418 2HB  LEU A 156      14.442  20.413   6.239  1.00  0.00           H  
ATOM   2419  HG  LEU A 156      15.324  23.009   7.542  1.00  0.00           H  
ATOM   2420 1HD1 LEU A 156      15.158  21.789   9.665  1.00  0.00           H  
ATOM   2421 2HD1 LEU A 156      13.571  21.959   8.878  1.00  0.00           H  
ATOM   2422 3HD1 LEU A 156      14.436  20.404   8.813  1.00  0.00           H  
ATOM   2423 1HD2 LEU A 156      17.230  21.608   8.260  1.00  0.00           H  
ATOM   2424 2HD2 LEU A 156      16.538  20.220   7.387  1.00  0.00           H  
ATOM   2425 3HD2 LEU A 156      17.097  21.649   6.485  1.00  0.00           H  
ATOM   2426  N   ILE A 157      12.657  22.343   3.867  1.00  0.00           N  
ATOM   2427  CA  ILE A 157      11.642  22.000   2.877  1.00  0.00           C  
ATOM   2428  C   ILE A 157      12.160  22.216   1.461  1.00  0.00           C  
ATOM   2429  O   ILE A 157      11.915  21.403   0.570  1.00  0.00           O  
ATOM   2430  CB  ILE A 157      10.365  22.835   3.090  1.00  0.00           C  
ATOM   2431  CG1 ILE A 157       9.763  22.546   4.467  1.00  0.00           C  
ATOM   2432  CG2 ILE A 157       9.353  22.546   1.992  1.00  0.00           C  
ATOM   2433  CD1 ILE A 157       8.798  23.608   4.946  1.00  0.00           C  
ATOM   2434  H   ILE A 157      12.513  23.085   4.537  1.00  0.00           H  
ATOM   2435  HA  ILE A 157      11.403  20.943   2.988  1.00  0.00           H  
ATOM   2436  HB  ILE A 157      10.615  23.895   3.071  1.00  0.00           H  
ATOM   2437 1HG1 ILE A 157       9.236  21.593   4.442  1.00  0.00           H  
ATOM   2438 2HG1 ILE A 157      10.562  22.458   5.203  1.00  0.00           H  
ATOM   2439 1HG2 ILE A 157       8.457  23.142   2.157  1.00  0.00           H  
ATOM   2440 2HG2 ILE A 157       9.784  22.800   1.024  1.00  0.00           H  
ATOM   2441 3HG2 ILE A 157       9.092  21.488   2.006  1.00  0.00           H  
ATOM   2442 1HD1 ILE A 157       8.413  23.334   5.928  1.00  0.00           H  
ATOM   2443 2HD1 ILE A 157       9.314  24.565   5.012  1.00  0.00           H  
ATOM   2444 3HD1 ILE A 157       7.969  23.690   4.243  1.00  0.00           H  
ATOM   2445  N   GLU A 158      12.882  23.346   1.312  1.00  0.00           N  
ATOM   2446  CA  GLU A 158      13.438  23.669   0.002  1.00  0.00           C  
ATOM   2447  C   GLU A 158      14.428  22.606  -0.454  1.00  0.00           C  
ATOM   2448  O   GLU A 158      14.442  22.215  -1.621  1.00  0.00           O  
ATOM   2449  CB  GLU A 158      14.123  25.036   0.036  1.00  0.00           C  
ATOM   2450  CG  GLU A 158      14.679  25.495  -1.305  1.00  0.00           C  
ATOM   2451  CD  GLU A 158      15.277  26.873  -1.250  1.00  0.00           C  
ATOM   2452  OE1 GLU A 158      14.828  27.664  -0.455  1.00  0.00           O  
ATOM   2453  OE2 GLU A 158      16.185  27.135  -2.004  1.00  0.00           O1-
ATOM   2454  H   GLU A 158      13.025  23.948   2.110  1.00  0.00           H  
ATOM   2455  HA  GLU A 158      12.619  23.692  -0.716  1.00  0.00           H  
ATOM   2456 1HB  GLU A 158      13.414  25.790   0.380  1.00  0.00           H  
ATOM   2457 2HB  GLU A 158      14.947  25.013   0.749  1.00  0.00           H  
ATOM   2458 1HG  GLU A 158      15.445  24.791  -1.628  1.00  0.00           H  
ATOM   2459 2HG  GLU A 158      13.877  25.480  -2.042  1.00  0.00           H  
ATOM   2460  N   ASP A 159      15.246  22.167   0.526  1.00  0.00           N  
ATOM   2461  CA  ASP A 159      16.242  21.147   0.221  1.00  0.00           C  
ATOM   2462  C   ASP A 159      15.581  19.852  -0.233  1.00  0.00           C  
ATOM   2463  O   ASP A 159      16.044  19.203  -1.172  1.00  0.00           O  
ATOM   2464  CB  ASP A 159      17.123  20.876   1.443  1.00  0.00           C  
ATOM   2465  CG  ASP A 159      18.410  20.140   1.093  1.00  0.00           C  
ATOM   2466  OD1 ASP A 159      18.850  20.253  -0.027  1.00  0.00           O  
ATOM   2467  OD2 ASP A 159      18.941  19.474   1.949  1.00  0.00           O1-
ATOM   2468  H   ASP A 159      15.153  22.556   1.454  1.00  0.00           H  
ATOM   2469  HA  ASP A 159      16.861  21.512  -0.599  1.00  0.00           H  
ATOM   2470 1HB  ASP A 159      17.381  21.821   1.922  1.00  0.00           H  
ATOM   2471 2HB  ASP A 159      16.567  20.281   2.168  1.00  0.00           H  
ATOM   2472  N   LEU A 160      14.486  19.520   0.480  1.00  0.00           N  
ATOM   2473  CA  LEU A 160      13.759  18.301   0.145  1.00  0.00           C  
ATOM   2474  C   LEU A 160      13.199  18.365  -1.270  1.00  0.00           C  
ATOM   2475  O   LEU A 160      13.248  17.383  -2.011  1.00  0.00           O  
ATOM   2476  CB  LEU A 160      12.617  18.074   1.144  1.00  0.00           C  
ATOM   2477  CG  LEU A 160      11.972  16.682   1.113  1.00  0.00           C  
ATOM   2478  CD1 LEU A 160      10.816  16.679   0.123  1.00  0.00           C  
ATOM   2479  CD2 LEU A 160      13.020  15.646   0.734  1.00  0.00           C  
ATOM   2480  H   LEU A 160      14.188  20.122   1.235  1.00  0.00           H  
ATOM   2481  HA  LEU A 160      14.457  17.466   0.191  1.00  0.00           H  
ATOM   2482 1HB  LEU A 160      12.997  18.241   2.151  1.00  0.00           H  
ATOM   2483 2HB  LEU A 160      11.832  18.806   0.948  1.00  0.00           H  
ATOM   2484  HG  LEU A 160      11.569  16.446   2.098  1.00  0.00           H  
ATOM   2485 1HD1 LEU A 160      10.358  15.690   0.102  1.00  0.00           H  
ATOM   2486 2HD1 LEU A 160      10.073  17.414   0.429  1.00  0.00           H  
ATOM   2487 3HD1 LEU A 160      11.187  16.929  -0.870  1.00  0.00           H  
ATOM   2488 1HD2 LEU A 160      12.563  14.656   0.713  1.00  0.00           H  
ATOM   2489 2HD2 LEU A 160      13.424  15.880  -0.251  1.00  0.00           H  
ATOM   2490 3HD2 LEU A 160      13.826  15.658   1.469  1.00  0.00           H  
ATOM   2491  N   ALA A 161      12.672  19.564  -1.593  1.00  0.00           N  
ATOM   2492  CA  ALA A 161      12.102  19.757  -2.921  1.00  0.00           C  
ATOM   2493  C   ALA A 161      13.159  19.581  -4.004  1.00  0.00           C  
ATOM   2494  O   ALA A 161      12.902  18.973  -5.043  1.00  0.00           O  
ATOM   2495  CB  ALA A 161      11.461  21.134  -3.027  1.00  0.00           C  
ATOM   2496  H   ALA A 161      12.681  20.305  -0.909  1.00  0.00           H  
ATOM   2497  HA  ALA A 161      11.336  18.998  -3.075  1.00  0.00           H  
ATOM   2498 1HB  ALA A 161      11.041  21.263  -4.024  1.00  0.00           H  
ATOM   2499 2HB  ALA A 161      10.669  21.223  -2.284  1.00  0.00           H  
ATOM   2500 3HB  ALA A 161      12.214  21.900  -2.848  1.00  0.00           H  
ATOM   2501  N   LYS A 162      14.347  20.142  -3.702  1.00  0.00           N  
ATOM   2502  CA  LYS A 162      15.446  20.044  -4.655  1.00  0.00           C  
ATOM   2503  C   LYS A 162      15.841  18.592  -4.893  1.00  0.00           C  
ATOM   2504  O   LYS A 162      16.105  18.188  -6.026  1.00  0.00           O  
ATOM   2505  CB  LYS A 162      16.653  20.845  -4.165  1.00  0.00           C  
ATOM   2506  CG  LYS A 162      17.851  20.816  -5.105  1.00  0.00           C  
ATOM   2507  CD  LYS A 162      17.526  21.481  -6.434  1.00  0.00           C  
ATOM   2508  CE  LYS A 162      18.784  21.724  -7.255  1.00  0.00           C  
ATOM   2509  NZ  LYS A 162      19.482  20.454  -7.594  1.00  0.00           N1+
ATOM   2510  H   LYS A 162      14.455  20.621  -2.820  1.00  0.00           H  
ATOM   2511  HA  LYS A 162      15.108  20.458  -5.606  1.00  0.00           H  
ATOM   2512 1HB  LYS A 162      16.366  21.886  -4.021  1.00  0.00           H  
ATOM   2513 2HB  LYS A 162      16.978  20.459  -3.199  1.00  0.00           H  
ATOM   2514 1HG  LYS A 162      18.690  21.338  -4.643  1.00  0.00           H  
ATOM   2515 2HG  LYS A 162      18.145  19.783  -5.288  1.00  0.00           H  
ATOM   2516 1HD  LYS A 162      16.848  20.843  -7.004  1.00  0.00           H  
ATOM   2517 2HD  LYS A 162      17.033  22.435  -6.253  1.00  0.00           H  
ATOM   2518 1HE  LYS A 162      18.522  22.237  -8.179  1.00  0.00           H  
ATOM   2519 2HE  LYS A 162      19.468  22.361  -6.694  1.00  0.00           H  
ATOM   2520 1HZ  LYS A 162      20.310  20.658  -8.137  1.00  0.00           H  
ATOM   2521 2HZ  LYS A 162      19.747  19.977  -6.743  1.00  0.00           H  
ATOM   2522 3HZ  LYS A 162      18.864  19.863  -8.131  1.00  0.00           H  
ATOM   2523  N   THR A 163      15.865  17.843  -3.771  1.00  0.00           N  
ATOM   2524  CA  THR A 163      16.227  16.434  -3.861  1.00  0.00           C  
ATOM   2525  C   THR A 163      15.235  15.665  -4.724  1.00  0.00           C  
ATOM   2526  O   THR A 163      15.624  14.817  -5.527  1.00  0.00           O  
ATOM   2527  CB  THR A 163      16.303  15.791  -2.463  1.00  0.00           C  
ATOM   2528  CG2 THR A 163      16.637  14.312  -2.575  1.00  0.00           C  
ATOM   2529  OG1 THR A 163      17.314  16.448  -1.686  1.00  0.00           O  
ATOM   2530  H   THR A 163      15.632  18.275  -2.887  1.00  0.00           H  
ATOM   2531  HA  THR A 163      17.206  16.365  -4.335  1.00  0.00           H  
ATOM   2532  HB  THR A 163      15.345  15.904  -1.957  1.00  0.00           H  
ATOM   2533  HG1 THR A 163      17.071  17.369  -1.561  1.00  0.00           H  
ATOM   2534 1HG2 THR A 163      16.687  13.873  -1.578  1.00  0.00           H  
ATOM   2535 2HG2 THR A 163      15.865  13.807  -3.155  1.00  0.00           H  
ATOM   2536 3HG2 THR A 163      17.599  14.192  -3.071  1.00  0.00           H  
ATOM   2537  N   ALA A 164      13.949  16.009  -4.513  1.00  0.00           N  
ATOM   2538  CA  ALA A 164      12.898  15.348  -5.277  1.00  0.00           C  
ATOM   2539  C   ALA A 164      13.049  15.616  -6.769  1.00  0.00           C  
ATOM   2540  O   ALA A 164      12.873  14.719  -7.593  1.00  0.00           O  
ATOM   2541  CB  ALA A 164      11.527  15.799  -4.795  1.00  0.00           C  
ATOM   2542  H   ALA A 164      13.735  16.720  -3.827  1.00  0.00           H  
ATOM   2543  HA  ALA A 164      12.991  14.273  -5.121  1.00  0.00           H  
ATOM   2544 1HB  ALA A 164      10.753  15.296  -5.375  1.00  0.00           H  
ATOM   2545 2HB  ALA A 164      11.411  15.547  -3.741  1.00  0.00           H  
ATOM   2546 3HB  ALA A 164      11.433  16.876  -4.922  1.00  0.00           H  
ATOM   2547  N   LEU A 165      13.382  16.891  -7.061  1.00  0.00           N  
ATOM   2548  CA  LEU A 165      13.559  17.280  -8.455  1.00  0.00           C  
ATOM   2549  C   LEU A 165      14.700  16.506  -9.102  1.00  0.00           C  
ATOM   2550  O   LEU A 165      14.596  16.070 -10.248  1.00  0.00           O  
ATOM   2551  CB  LEU A 165      13.834  18.787  -8.553  1.00  0.00           C  
ATOM   2552  CG  LEU A 165      12.713  19.703  -8.045  1.00  0.00           C  
ATOM   2553  CD1 LEU A 165      13.239  21.126  -7.916  1.00  0.00           C  
ATOM   2554  CD2 LEU A 165      11.533  19.640  -9.004  1.00  0.00           C  
ATOM   2555  H   LEU A 165      13.503  17.553  -6.307  1.00  0.00           H  
ATOM   2556  HA  LEU A 165      12.644  17.038  -8.993  1.00  0.00           H  
ATOM   2557 1HB  LEU A 165      14.733  19.014  -7.980  1.00  0.00           H  
ATOM   2558 2HB  LEU A 165      14.021  19.038  -9.597  1.00  0.00           H  
ATOM   2559  HG  LEU A 165      12.394  19.373  -7.056  1.00  0.00           H  
ATOM   2560 1HD1 LEU A 165      12.442  21.776  -7.554  1.00  0.00           H  
ATOM   2561 2HD1 LEU A 165      14.069  21.144  -7.209  1.00  0.00           H  
ATOM   2562 3HD1 LEU A 165      13.581  21.477  -8.888  1.00  0.00           H  
ATOM   2563 1HD2 LEU A 165      10.736  20.291  -8.642  1.00  0.00           H  
ATOM   2564 2HD2 LEU A 165      11.851  19.970  -9.993  1.00  0.00           H  
ATOM   2565 3HD2 LEU A 165      11.167  18.615  -9.064  1.00  0.00           H  
ATOM   2566  N   ASP A 166      15.782  16.365  -8.309  1.00  0.00           N  
ATOM   2567  CA  ASP A 166      16.945  15.643  -8.810  1.00  0.00           C  
ATOM   2568  C   ASP A 166      16.599  14.192  -9.121  1.00  0.00           C  
ATOM   2569  O   ASP A 166      17.034  13.644 -10.135  1.00  0.00           O  
ATOM   2570  CB  ASP A 166      18.087  15.694  -7.792  1.00  0.00           C  
ATOM   2571  CG  ASP A 166      18.727  17.072  -7.690  1.00  0.00           C  
ATOM   2572  OD1 ASP A 166      18.510  17.874  -8.568  1.00  0.00           O  
ATOM   2573  OD2 ASP A 166      19.428  17.310  -6.735  1.00  0.00           O1-
ATOM   2574  H   ASP A 166      15.766  16.764  -7.381  1.00  0.00           H  
ATOM   2575  HA  ASP A 166      17.266  16.117  -9.737  1.00  0.00           H  
ATOM   2576 1HB  ASP A 166      17.712  15.410  -6.809  1.00  0.00           H  
ATOM   2577 2HB  ASP A 166      18.856  14.973  -8.072  1.00  0.00           H  
ATOM   2578  N   ALA A 167      15.801  13.612  -8.201  1.00  0.00           N  
ATOM   2579  CA  ALA A 167      15.394  12.224  -8.384  1.00  0.00           C  
ATOM   2580  C   ALA A 167      14.575  12.053  -9.656  1.00  0.00           C  
ATOM   2581  O   ALA A 167      14.751  11.082 -10.394  1.00  0.00           O  
ATOM   2582  CB  ALA A 167      14.602  11.742  -7.176  1.00  0.00           C  
ATOM   2583  H   ALA A 167      15.499  14.151  -7.403  1.00  0.00           H  
ATOM   2584  HA  ALA A 167      16.294  11.618  -8.481  1.00  0.00           H  
ATOM   2585 1HB  ALA A 167      14.306  10.704  -7.327  1.00  0.00           H  
ATOM   2586 2HB  ALA A 167      15.221  11.816  -6.282  1.00  0.00           H  
ATOM   2587 3HB  ALA A 167      13.714  12.359  -7.054  1.00  0.00           H  
ATOM   2588  N   LEU A 168      13.681  13.041  -9.866  1.00  0.00           N  
ATOM   2589  CA  LEU A 168      12.833  12.996 -11.051  1.00  0.00           C  
ATOM   2590  C   LEU A 168      13.666  13.056 -12.326  1.00  0.00           C  
ATOM   2591  O   LEU A 168      13.391  12.344 -13.291  1.00  0.00           O  
ATOM   2592  CB  LEU A 168      11.832  14.159 -11.031  1.00  0.00           C  
ATOM   2593  CG  LEU A 168      10.719  14.060  -9.980  1.00  0.00           C  
ATOM   2594  CD1 LEU A 168       9.910  15.350  -9.975  1.00  0.00           C  
ATOM   2595  CD2 LEU A 168       9.835  12.860 -10.287  1.00  0.00           C  
ATOM   2596  H   LEU A 168      13.614  13.794  -9.196  1.00  0.00           H  
ATOM   2597  HA  LEU A 168      12.295  12.048 -11.048  1.00  0.00           H  
ATOM   2598 1HB  LEU A 168      12.378  15.083 -10.851  1.00  0.00           H  
ATOM   2599 2HB  LEU A 168      11.358  14.226 -12.010  1.00  0.00           H  
ATOM   2600  HG  LEU A 168      11.163  13.941  -8.990  1.00  0.00           H  
ATOM   2601 1HD1 LEU A 168       9.120  15.280  -9.227  1.00  0.00           H  
ATOM   2602 2HD1 LEU A 168      10.564  16.189  -9.733  1.00  0.00           H  
ATOM   2603 3HD1 LEU A 168       9.467  15.505 -10.958  1.00  0.00           H  
ATOM   2604 1HD2 LEU A 168       9.045  12.790  -9.539  1.00  0.00           H  
ATOM   2605 2HD2 LEU A 168       9.391  12.980 -11.275  1.00  0.00           H  
ATOM   2606 3HD2 LEU A 168      10.436  11.951 -10.266  1.00  0.00           H  
ATOM   2607  N   GLU A 169      14.688  13.934 -12.271  1.00  0.00           N  
ATOM   2608  CA  GLU A 169      15.561  14.080 -13.432  1.00  0.00           C  
ATOM   2609  C   GLU A 169      16.279  12.787 -13.736  1.00  0.00           C  
ATOM   2610  O   GLU A 169      16.432  12.414 -14.901  1.00  0.00           O  
ATOM   2611  CB  GLU A 169      16.585  15.223 -13.178  1.00  0.00           C  
ATOM   2612  CG  GLU A 169      17.478  15.616 -14.399  1.00  0.00           C  
ATOM   2613  CD  GLU A 169      16.803  16.182 -15.635  1.00  0.00           C  
ATOM   2614  OE1 GLU A 169      15.953  17.088 -15.542  1.00  0.00           O  
ATOM   2615  OE2 GLU A 169      17.156  15.701 -16.732  1.00  0.00           O1-
ATOM   2616  H   GLU A 169      14.848  14.482 -11.438  1.00  0.00           H  
ATOM   2617  HA  GLU A 169      14.942  14.339 -14.310  1.00  0.00           H  
ATOM   2618 2HB  GLU A 169      17.248  14.950 -12.332  1.00  0.00           H  
ATOM   2619 3HB  GLU A 169      16.058  16.132 -12.829  1.00  0.00           H  
ATOM   2620 2HG  GLU A 169      18.085  14.763 -14.741  1.00  0.00           H  
ATOM   2621 3HG  GLU A 169      18.201  16.404 -14.128  1.00  0.00           H  
ATOM   2622  N   GLU A 170      16.742  12.145 -12.645  1.00  0.00           N  
ATOM   2623  CA  GLU A 170      17.459  10.886 -12.807  1.00  0.00           C  
ATOM   2624  C   GLU A 170      16.574   9.828 -13.453  1.00  0.00           C  
ATOM   2625  O   GLU A 170      17.022   9.075 -14.318  1.00  0.00           O  
ATOM   2626  CB  GLU A 170      17.967  10.384 -11.454  1.00  0.00           C  
ATOM   2627  CG  GLU A 170      19.088  11.221 -10.853  1.00  0.00           C  
ATOM   2628  CD  GLU A 170      20.348  11.186 -11.671  1.00  0.00           C  
ATOM   2629  OE1 GLU A 170      20.927  10.133 -11.791  1.00  0.00           O  
ATOM   2630  OE2 GLU A 170      20.733  12.214 -12.178  1.00  0.00           O1-
ATOM   2631  H   GLU A 170      16.573  12.544 -11.733  1.00  0.00           H  
ATOM   2632  HA  GLU A 170      18.307  11.063 -13.469  1.00  0.00           H  
ATOM   2633 1HB  GLU A 170      17.144  10.364 -10.740  1.00  0.00           H  
ATOM   2634 2HB  GLU A 170      18.334   9.362 -11.560  1.00  0.00           H  
ATOM   2635 1HG  GLU A 170      18.750  12.254 -10.771  1.00  0.00           H  
ATOM   2636 2HG  GLU A 170      19.301  10.856  -9.849  1.00  0.00           H  
ATOM   2637  N   ILE A 171      15.310   9.816 -12.986  1.00  0.00           N  
ATOM   2638  CA  ILE A 171      14.359   8.850 -13.522  1.00  0.00           C  
ATOM   2639  C   ILE A 171      14.136   9.066 -15.014  1.00  0.00           C  
ATOM   2640  O   ILE A 171      14.062   8.110 -15.785  1.00  0.00           O  
ATOM   2641  CB  ILE A 171      13.011   8.936 -12.783  1.00  0.00           C  
ATOM   2642  CG1 ILE A 171      13.191   8.589 -11.303  1.00  0.00           C  
ATOM   2643  CG2 ILE A 171      11.991   8.012 -13.429  1.00  0.00           C  
ATOM   2644  CD1 ILE A 171      11.985   8.914 -10.450  1.00  0.00           C  
ATOM   2645  H   ILE A 171      15.044  10.478 -12.270  1.00  0.00           H  
ATOM   2646  HA  ILE A 171      14.778   7.853 -13.388  1.00  0.00           H  
ATOM   2647  HB  ILE A 171      12.639   9.959 -12.824  1.00  0.00           H  
ATOM   2648 1HG1 ILE A 171      13.405   7.526 -11.202  1.00  0.00           H  
ATOM   2649 2HG1 ILE A 171      14.046   9.133 -10.903  1.00  0.00           H  
ATOM   2650 1HG2 ILE A 171      11.044   8.085 -12.894  1.00  0.00           H  
ATOM   2651 2HG2 ILE A 171      11.843   8.304 -14.469  1.00  0.00           H  
ATOM   2652 3HG2 ILE A 171      12.352   6.985 -13.389  1.00  0.00           H  
ATOM   2653 1HD1 ILE A 171      12.190   8.640  -9.414  1.00  0.00           H  
ATOM   2654 2HD1 ILE A 171      11.774   9.982 -10.508  1.00  0.00           H  
ATOM   2655 3HD1 ILE A 171      11.124   8.352 -10.809  1.00  0.00           H  
ATOM   2656  N   ALA A 172      14.036  10.365 -15.365  1.00  0.00           N  
ATOM   2657  CA  ALA A 172      13.822  10.709 -16.766  1.00  0.00           C  
ATOM   2658  C   ALA A 172      14.985  10.243 -17.632  1.00  0.00           C  
ATOM   2659  O   ALA A 172      14.786   9.731 -18.733  1.00  0.00           O  
ATOM   2660  CB  ALA A 172      13.618  12.209 -16.918  1.00  0.00           C  
ATOM   2661  H   ALA A 172      14.110  11.075 -14.652  1.00  0.00           H  
ATOM   2662  HA  ALA A 172      12.923  10.195 -17.108  1.00  0.00           H  
ATOM   2663 1HB  ALA A 172      13.460  12.451 -17.969  1.00  0.00           H  
ATOM   2664 2HB  ALA A 172      12.747  12.518 -16.340  1.00  0.00           H  
ATOM   2665 3HB  ALA A 172      14.499  12.735 -16.554  1.00  0.00           H  
ATOM   2666  N   ARG A 173      16.196  10.449 -17.073  1.00  0.00           N  
ATOM   2667  CA  ARG A 173      17.394  10.046 -17.799  1.00  0.00           C  
ATOM   2668  C   ARG A 173      17.364   8.560 -18.129  1.00  0.00           C  
ATOM   2669  O   ARG A 173      17.857   8.135 -19.175  1.00  0.00           O  
ATOM   2670  CB  ARG A 173      18.642  10.358 -16.986  1.00  0.00           C  
ATOM   2671  CG  ARG A 173      18.958  11.838 -16.840  1.00  0.00           C  
ATOM   2672  CD  ARG A 173      20.151  12.063 -15.985  1.00  0.00           C  
ATOM   2673  NE  ARG A 173      21.365  11.549 -16.600  1.00  0.00           N  
ATOM   2674  CZ  ARG A 173      22.536  11.379 -15.957  1.00  0.00           C  
ATOM   2675  NH1 ARG A 173      22.636  11.686 -14.682  1.00  0.00           N1+
ATOM   2676  NH2 ARG A 173      23.584  10.905 -16.607  1.00  0.00           N  
ATOM   2677  H   ARG A 173      16.250  10.880 -16.162  1.00  0.00           H  
ATOM   2678  HA  ARG A 173      17.422  10.596 -18.739  1.00  0.00           H  
ATOM   2679 1HB  ARG A 173      18.537   9.942 -15.985  1.00  0.00           H  
ATOM   2680 2HB  ARG A 173      19.506   9.881 -17.449  1.00  0.00           H  
ATOM   2681 1HG  ARG A 173      19.155  12.267 -17.823  1.00  0.00           H  
ATOM   2682 2HG  ARG A 173      18.108  12.348 -16.385  1.00  0.00           H  
ATOM   2683 1HD  ARG A 173      20.281  13.131 -15.816  1.00  0.00           H  
ATOM   2684 2HD  ARG A 173      20.014  11.558 -15.029  1.00  0.00           H  
ATOM   2685  HE  ARG A 173      21.326  11.303 -17.580  1.00  0.00           H  
ATOM   2686 1HH1 ARG A 173      21.835  12.048 -14.185  1.00  0.00           H  
ATOM   2687 2HH1 ARG A 173      23.515  11.558 -14.201  1.00  0.00           H  
ATOM   2688 1HH2 ARG A 173      23.507  10.669 -17.587  1.00  0.00           H  
ATOM   2689 2HH2 ARG A 173      24.461  10.777 -16.125  1.00  0.00           H  
ATOM   2690  N   ASP A 174      16.795   7.744 -17.258  1.00  0.00           N  
ATOM   2691  CA  ASP A 174      16.400   6.393 -17.691  1.00  0.00           C  
ATOM   2692  C   ASP A 174      15.160   6.326 -18.607  1.00  0.00           C  
ATOM   2693  O   ASP A 174      15.122   5.549 -19.562  1.00  0.00           O  
ATOM   2694  CB  ASP A 174      16.147   5.523 -16.457  1.00  0.00           C  
ATOM   2695  CG  ASP A 174      17.424   5.190 -15.696  1.00  0.00           C  
ATOM   2696  OD1 ASP A 174      18.401   4.864 -16.326  1.00  0.00           O  
ATOM   2697  OD2 ASP A 174      17.408   5.265 -14.490  1.00  0.00           O1-
ATOM   2698  H   ASP A 174      16.641   8.064 -16.313  1.00  0.00           H  
ATOM   2699  HA  ASP A 174      17.221   5.959 -18.263  1.00  0.00           H  
ATOM   2700 1HB  ASP A 174      15.463   6.037 -15.783  1.00  0.00           H  
ATOM   2701 2HB  ASP A 174      15.670   4.591 -16.761  1.00  0.00           H  
ATOM   2702  N   GLY A 175      14.144   7.141 -18.319  1.00  0.00           N  
ATOM   2703  CA  GLY A 175      12.774   6.880 -18.799  1.00  0.00           C  
ATOM   2704  C   GLY A 175      12.629   7.056 -20.307  1.00  0.00           C  
ATOM   2705  O   GLY A 175      13.337   7.856 -20.920  1.00  0.00           O  
ATOM   2706  H   GLY A 175      14.316   7.961 -17.754  1.00  0.00           H  
ATOM   2707 1HA  GLY A 175      12.483   5.863 -18.535  1.00  0.00           H  
ATOM   2708 2HA  GLY A 175      12.079   7.553 -18.300  1.00  0.00           H  
ATOM   2709  N   GLY A 176      11.704   6.299 -20.896  1.00  0.00           N  
ATOM   2710  CA  GLY A 176      11.443   6.375 -22.325  1.00  0.00           C  
ATOM   2711  C   GLY A 176      11.032   7.780 -22.704  1.00  0.00           C  
ATOM   2712  O   GLY A 176      10.293   8.439 -21.972  1.00  0.00           O  
ATOM   2713  H   GLY A 176      11.168   5.653 -20.334  1.00  0.00           H  
ATOM   2714 1HA  GLY A 176      12.338   6.082 -22.874  1.00  0.00           H  
ATOM   2715 2HA  GLY A 176      10.658   5.668 -22.590  1.00  0.00           H  
ATOM   2716  N   GLU A 177      11.516   8.233 -23.848  1.00  0.00           N  
ATOM   2717  CA  GLU A 177      11.435   9.638 -24.197  1.00  0.00           C  
ATOM   2718  C   GLU A 177       9.992  10.124 -24.281  1.00  0.00           C  
ATOM   2719  O   GLU A 177       9.709  11.300 -24.055  1.00  0.00           O  
ATOM   2720  CB  GLU A 177      12.145   9.888 -25.529  1.00  0.00           C  
ATOM   2721  CG  GLU A 177      13.647   9.643 -25.497  1.00  0.00           C  
ATOM   2722  CD  GLU A 177      14.008   8.196 -25.689  1.00  0.00           C  
ATOM   2723  OE1 GLU A 177      13.117   7.397 -25.845  1.00  0.00           O  
ATOM   2724  OE2 GLU A 177      15.178   7.891 -25.679  1.00  0.00           O1-
ATOM   2725  H   GLU A 177      11.949   7.585 -24.489  1.00  0.00           H  
ATOM   2726  HA  GLU A 177      11.945  10.217 -23.425  1.00  0.00           H  
ATOM   2727 1HB  GLU A 177      11.718   9.243 -26.297  1.00  0.00           H  
ATOM   2728 2HB  GLU A 177      11.981  10.920 -25.840  1.00  0.00           H  
ATOM   2729 1HG  GLU A 177      14.117  10.231 -26.285  1.00  0.00           H  
ATOM   2730 2HG  GLU A 177      14.041   9.988 -24.541  1.00  0.00           H  
ATOM   2731  N   GLU A 178       9.073   9.219 -24.606  1.00  0.00           N  
ATOM   2732  CA  GLU A 178       7.686   9.603 -24.841  1.00  0.00           C  
ATOM   2733  C   GLU A 178       7.061  10.226 -23.596  1.00  0.00           C  
ATOM   2734  O   GLU A 178       6.536  11.338 -23.644  1.00  0.00           O  
ATOM   2735  CB  GLU A 178       6.866   8.388 -25.281  1.00  0.00           C  
ATOM   2736  CG  GLU A 178       5.406   8.693 -25.586  1.00  0.00           C  
ATOM   2737  CD  GLU A 178       4.638   7.482 -26.038  1.00  0.00           C  
ATOM   2738  OE1 GLU A 178       5.226   6.432 -26.135  1.00  0.00           O  
ATOM   2739  OE2 GLU A 178       3.463   7.607 -26.286  1.00  0.00           O1-
ATOM   2740  H   GLU A 178       9.346   8.250 -24.691  1.00  0.00           H  
ATOM   2741  HA  GLU A 178       7.662  10.339 -25.645  1.00  0.00           H  
ATOM   2742 1HB  GLU A 178       7.312   7.953 -26.175  1.00  0.00           H  
ATOM   2743 2HB  GLU A 178       6.892   7.629 -24.499  1.00  0.00           H  
ATOM   2744 1HG  GLU A 178       4.934   9.095 -24.690  1.00  0.00           H  
ATOM   2745 2HG  GLU A 178       5.360   9.457 -26.362  1.00  0.00           H  
ATOM   2746  N   LEU A 179       7.114   9.508 -22.473  1.00  0.00           N  
ATOM   2747  CA  LEU A 179       6.994   9.328 -21.025  1.00  0.00           C  
ATOM   2748  C   LEU A 179       7.597  10.521 -20.345  1.00  0.00           C  
ATOM   2749  O   LEU A 179       7.216  10.868 -19.227  1.00  0.00           O  
ATOM   2750  CB  LEU A 179       7.699   8.047 -20.561  1.00  0.00           C  
ATOM   2751  CG  LEU A 179       6.799   6.817 -20.387  1.00  0.00           C  
ATOM   2752  CD1 LEU A 179       6.194   6.436 -21.731  1.00  0.00           C  
ATOM   2753  CD2 LEU A 179       7.613   5.671 -19.807  1.00  0.00           C  
ATOM   2754  H   LEU A 179       7.369   8.532 -22.526  1.00  0.00           H  
ATOM   2755  HA  LEU A 179       5.936   9.238 -20.775  1.00  0.00           H  
ATOM   2756 1HB  LEU A 179       8.470   7.793 -21.287  1.00  0.00           H  
ATOM   2757 2HB  LEU A 179       8.181   8.243 -19.604  1.00  0.00           H  
ATOM   2758  HG  LEU A 179       5.979   7.059 -19.709  1.00  0.00           H  
ATOM   2759 1HD1 LEU A 179       5.554   5.562 -21.607  1.00  0.00           H  
ATOM   2760 2HD1 LEU A 179       5.602   7.266 -22.113  1.00  0.00           H  
ATOM   2761 3HD1 LEU A 179       6.992   6.203 -22.436  1.00  0.00           H  
ATOM   2762 1HD2 LEU A 179       6.973   4.797 -19.683  1.00  0.00           H  
ATOM   2763 2HD2 LEU A 179       8.432   5.427 -20.484  1.00  0.00           H  
ATOM   2764 3HD2 LEU A 179       8.018   5.964 -18.839  1.00  0.00           H  
ATOM   2765  N   ALA A 180       8.506  11.067 -21.078  1.00  0.00           N  
ATOM   2766  CA  ALA A 180       9.428  12.135 -20.712  1.00  0.00           C  
ATOM   2767  C   ALA A 180       8.681  13.423 -20.393  1.00  0.00           C  
ATOM   2768  O   ALA A 180       8.951  14.074 -19.383  1.00  0.00           O  
ATOM   2769  CB  ALA A 180      10.435  12.370 -21.829  1.00  0.00           C  
ATOM   2770  H   ALA A 180       8.628  10.747 -22.029  1.00  0.00           H  
ATOM   2771  HA  ALA A 180       9.964  11.826 -19.814  1.00  0.00           H  
ATOM   2772 1HB  ALA A 180      11.118  13.170 -21.541  1.00  0.00           H  
ATOM   2773 2HB  ALA A 180      11.002  11.456 -22.007  1.00  0.00           H  
ATOM   2774 3HB  ALA A 180       9.910  12.652 -22.740  1.00  0.00           H  
ATOM   2775  N   GLU A 181       7.737  13.747 -21.298  1.00  0.00           N  
ATOM   2776  CA  GLU A 181       6.949  14.961 -21.100  1.00  0.00           C  
ATOM   2777  C   GLU A 181       6.144  14.881 -19.825  1.00  0.00           C  
ATOM   2778  O   GLU A 181       6.030  15.869 -19.096  1.00  0.00           O  
ATOM   2779  CB  GLU A 181       6.013  15.184 -22.322  1.00  0.00           C  
ATOM   2780  CG  GLU A 181       6.725  15.562 -23.661  1.00  0.00           C  
ATOM   2781  CD  GLU A 181       5.868  15.808 -24.889  1.00  0.00           C  
ATOM   2782  OE1 GLU A 181       5.002  14.983 -25.242  1.00  0.00           O  
ATOM   2783  OE2 GLU A 181       6.069  16.875 -25.505  1.00  0.00           O1-
ATOM   2784  H   GLU A 181       7.574  13.157 -22.102  1.00  0.00           H  
ATOM   2785  HA  GLU A 181       7.639  15.819 -21.013  1.00  0.00           H  
ATOM   2786 2HB  GLU A 181       5.270  15.973 -22.085  1.00  0.00           H  
ATOM   2787 3HB  GLU A 181       5.402  14.279 -22.500  1.00  0.00           H  
ATOM   2788 2HG  GLU A 181       7.465  14.799 -23.949  1.00  0.00           H  
ATOM   2789 3HG  GLU A 181       7.291  16.502 -23.562  1.00  0.00           H  
ATOM   2790  N   ASP A 182       5.563  13.685 -19.614  1.00  0.00           N  
ATOM   2791  CA  ASP A 182       4.753  13.485 -18.418  1.00  0.00           C  
ATOM   2792  C   ASP A 182       5.582  13.669 -17.154  1.00  0.00           C  
ATOM   2793  O   ASP A 182       5.125  14.274 -16.184  1.00  0.00           O  
ATOM   2794  CB  ASP A 182       4.124  12.090 -18.424  1.00  0.00           C  
ATOM   2795  CG  ASP A 182       3.012  11.945 -19.455  1.00  0.00           C  
ATOM   2796  OD1 ASP A 182       2.540  12.948 -19.936  1.00  0.00           O  
ATOM   2797  OD2 ASP A 182       2.646  10.833 -19.753  1.00  0.00           O1-
ATOM   2798  H   ASP A 182       5.710  12.943 -20.283  1.00  0.00           H  
ATOM   2799  HA  ASP A 182       3.965  14.238 -18.415  1.00  0.00           H  
ATOM   2800 1HB  ASP A 182       4.892  11.345 -18.633  1.00  0.00           H  
ATOM   2801 2HB  ASP A 182       3.714  11.870 -17.438  1.00  0.00           H  
ATOM   2802  N   ILE A 183       6.811  13.119 -17.223  1.00  0.00           N  
ATOM   2803  CA  ILE A 183       7.707  13.226 -16.078  1.00  0.00           C  
ATOM   2804  C   ILE A 183       8.036  14.681 -15.770  1.00  0.00           C  
ATOM   2805  O   ILE A 183       8.075  15.087 -14.609  1.00  0.00           O  
ATOM   2806  CB  ILE A 183       9.010  12.444 -16.325  1.00  0.00           C  
ATOM   2807  CG1 ILE A 183       8.731  10.940 -16.373  1.00  0.00           C  
ATOM   2808  CG2 ILE A 183      10.035  12.765 -15.247  1.00  0.00           C  
ATOM   2809  CD1 ILE A 183       9.893  10.118 -16.883  1.00  0.00           C  
ATOM   2810  H   ILE A 183       7.089  12.641 -18.069  1.00  0.00           H  
ATOM   2811  HA  ILE A 183       7.197  12.808 -15.210  1.00  0.00           H  
ATOM   2812  HB  ILE A 183       9.421  12.720 -17.296  1.00  0.00           H  
ATOM   2813 1HG1 ILE A 183       8.473  10.586 -15.375  1.00  0.00           H  
ATOM   2814 2HG1 ILE A 183       7.872  10.750 -17.016  1.00  0.00           H  
ATOM   2815 1HG2 ILE A 183      10.949  12.203 -15.437  1.00  0.00           H  
ATOM   2816 2HG2 ILE A 183      10.254  13.832 -15.259  1.00  0.00           H  
ATOM   2817 3HG2 ILE A 183       9.634  12.488 -14.271  1.00  0.00           H  
ATOM   2818 1HD1 ILE A 183       9.618   9.064 -16.888  1.00  0.00           H  
ATOM   2819 2HD1 ILE A 183      10.144  10.433 -17.896  1.00  0.00           H  
ATOM   2820 3HD1 ILE A 183      10.754  10.266 -16.233  1.00  0.00           H  
ATOM   2821  N   ASP A 184       8.268  15.430 -16.868  1.00  0.00           N  
ATOM   2822  CA  ASP A 184       8.593  16.843 -16.712  1.00  0.00           C  
ATOM   2823  C   ASP A 184       7.449  17.602 -16.055  1.00  0.00           C  
ATOM   2824  O   ASP A 184       7.669  18.453 -15.193  1.00  0.00           O  
ATOM   2825  CB  ASP A 184       8.919  17.472 -18.069  1.00  0.00           C  
ATOM   2826  CG  ASP A 184      10.258  17.011 -18.629  1.00  0.00           C  
ATOM   2827  OD1 ASP A 184      11.038  16.471 -17.883  1.00  0.00           O  
ATOM   2828  OD2 ASP A 184      10.486  17.204 -19.800  1.00  0.00           O1-
ATOM   2829  H   ASP A 184       8.211  14.998 -17.779  1.00  0.00           H  
ATOM   2830  HA  ASP A 184       9.464  16.920 -16.059  1.00  0.00           H  
ATOM   2831 1HB  ASP A 184       8.136  17.220 -18.784  1.00  0.00           H  
ATOM   2832 2HB  ASP A 184       8.936  18.558 -17.971  1.00  0.00           H  
ATOM   2833  N   ARG A 185       6.229  17.248 -16.507  1.00  0.00           N  
ATOM   2834  CA  ARG A 185       5.046  17.899 -15.958  1.00  0.00           C  
ATOM   2835  C   ARG A 185       4.912  17.630 -14.465  1.00  0.00           C  
ATOM   2836  O   ARG A 185       4.575  18.526 -13.691  1.00  0.00           O  
ATOM   2837  CB  ARG A 185       3.791  17.419 -16.672  1.00  0.00           C  
ATOM   2838  CG  ARG A 185       2.508  18.118 -16.250  1.00  0.00           C  
ATOM   2839  CD  ARG A 185       1.351  17.690 -17.077  1.00  0.00           C  
ATOM   2840  NE  ARG A 185       1.084  16.267 -16.939  1.00  0.00           N  
ATOM   2841  CZ  ARG A 185       1.337  15.345 -17.889  1.00  0.00           C  
ATOM   2842  NH1 ARG A 185       1.862  15.711 -19.037  1.00  0.00           N1+
ATOM   2843  NH2 ARG A 185       1.057  14.073 -17.667  1.00  0.00           N  
ATOM   2844  H   ARG A 185       6.157  16.535 -17.220  1.00  0.00           H  
ATOM   2845  HA  ARG A 185       5.158  18.975 -16.095  1.00  0.00           H  
ATOM   2846 1HB  ARG A 185       3.906  17.561 -17.745  1.00  0.00           H  
ATOM   2847 2HB  ARG A 185       3.658  16.352 -16.496  1.00  0.00           H  
ATOM   2848 1HG  ARG A 185       2.291  17.882 -15.209  1.00  0.00           H  
ATOM   2849 2HG  ARG A 185       2.628  19.196 -16.361  1.00  0.00           H  
ATOM   2850 1HD  ARG A 185       0.460  18.235 -16.768  1.00  0.00           H  
ATOM   2851 2HD  ARG A 185       1.558  17.896 -18.127  1.00  0.00           H  
ATOM   2852  HE  ARG A 185       0.679  15.946 -16.069  1.00  0.00           H  
ATOM   2853 1HH1 ARG A 185       2.076  16.684 -19.207  1.00  0.00           H  
ATOM   2854 2HH1 ARG A 185       2.051  15.021 -19.749  1.00  0.00           H  
ATOM   2855 1HH2 ARG A 185       0.652  13.791 -16.783  1.00  0.00           H  
ATOM   2856 2HH2 ARG A 185       1.246  13.382 -18.378  1.00  0.00           H  
ATOM   2857  N   ILE A 186       5.194  16.359 -14.113  1.00  0.00           N  
ATOM   2858  CA  ILE A 186       5.105  15.970 -12.712  1.00  0.00           C  
ATOM   2859  C   ILE A 186       6.095  16.753 -11.858  1.00  0.00           C  
ATOM   2860  O   ILE A 186       5.769  17.187 -10.754  1.00  0.00           O  
ATOM   2861  CB  ILE A 186       5.363  14.460 -12.542  1.00  0.00           C  
ATOM   2862  CG1 ILE A 186       4.206  13.652 -13.134  1.00  0.00           C  
ATOM   2863  CG2 ILE A 186       5.562  14.116 -11.075  1.00  0.00           C  
ATOM   2864  CD1 ILE A 186       4.518  12.184 -13.317  1.00  0.00           C  
ATOM   2865  H   ILE A 186       5.462  15.698 -14.829  1.00  0.00           H  
ATOM   2866  HA  ILE A 186       4.101  16.203 -12.358  1.00  0.00           H  
ATOM   2867  HB  ILE A 186       6.258  14.181 -13.096  1.00  0.00           H  
ATOM   2868 1HG1 ILE A 186       3.333  13.737 -12.487  1.00  0.00           H  
ATOM   2869 2HG1 ILE A 186       3.932  14.065 -14.106  1.00  0.00           H  
ATOM   2870 1HG2 ILE A 186       5.742  13.046 -10.973  1.00  0.00           H  
ATOM   2871 2HG2 ILE A 186       6.416  14.666 -10.685  1.00  0.00           H  
ATOM   2872 3HG2 ILE A 186       4.668  14.388 -10.512  1.00  0.00           H  
ATOM   2873 1HD1 ILE A 186       3.650  11.678 -13.741  1.00  0.00           H  
ATOM   2874 2HD1 ILE A 186       5.367  12.074 -13.992  1.00  0.00           H  
ATOM   2875 3HD1 ILE A 186       4.760  11.740 -12.353  1.00  0.00           H  
ATOM   2876  N   LEU A 187       7.307  16.904 -12.431  1.00  0.00           N  
ATOM   2877  CA  LEU A 187       8.346  17.637 -11.718  1.00  0.00           C  
ATOM   2878  C   LEU A 187       7.934  19.083 -11.478  1.00  0.00           C  
ATOM   2879  O   LEU A 187       8.163  19.634 -10.401  1.00  0.00           O  
ATOM   2880  CB  LEU A 187       9.660  17.597 -12.508  1.00  0.00           C  
ATOM   2881  CG  LEU A 187      10.753  18.562 -12.032  1.00  0.00           C  
ATOM   2882  CD1 LEU A 187      12.091  17.837 -11.994  1.00  0.00           C  
ATOM   2883  CD2 LEU A 187      10.808  19.765 -12.964  1.00  0.00           C  
ATOM   2884  H   LEU A 187       7.472  16.506 -13.344  1.00  0.00           H  
ATOM   2885  HA  LEU A 187       8.488  17.164 -10.746  1.00  0.00           H  
ATOM   2886 1HB  LEU A 187      10.065  16.588 -12.459  1.00  0.00           H  
ATOM   2887 2HB  LEU A 187       9.445  17.828 -13.552  1.00  0.00           H  
ATOM   2888  HG  LEU A 187      10.526  18.898 -11.020  1.00  0.00           H  
ATOM   2889 1HD1 LEU A 187      12.867  18.523 -11.656  1.00  0.00           H  
ATOM   2890 2HD1 LEU A 187      12.028  16.994 -11.307  1.00  0.00           H  
ATOM   2891 3HD1 LEU A 187      12.336  17.474 -12.992  1.00  0.00           H  
ATOM   2892 1HD2 LEU A 187      11.585  20.452 -12.624  1.00  0.00           H  
ATOM   2893 2HD2 LEU A 187      11.037  19.430 -13.976  1.00  0.00           H  
ATOM   2894 3HD2 LEU A 187       9.845  20.275 -12.957  1.00  0.00           H  
ATOM   2895  N   ARG A 188       7.321  19.656 -12.534  1.00  0.00           N  
ATOM   2896  CA  ARG A 188       6.876  21.041 -12.435  1.00  0.00           C  
ATOM   2897  C   ARG A 188       5.827  21.205 -11.342  1.00  0.00           C  
ATOM   2898  O   ARG A 188       5.851  22.176 -10.586  1.00  0.00           O  
ATOM   2899  CB  ARG A 188       6.301  21.515 -13.762  1.00  0.00           C  
ATOM   2900  CG  ARG A 188       7.323  21.707 -14.870  1.00  0.00           C  
ATOM   2901  CD  ARG A 188       6.680  22.114 -16.146  1.00  0.00           C  
ATOM   2902  NE  ARG A 188       7.654  22.299 -17.210  1.00  0.00           N  
ATOM   2903  CZ  ARG A 188       7.344  22.529 -18.500  1.00  0.00           C  
ATOM   2904  NH1 ARG A 188       6.084  22.598 -18.870  1.00  0.00           N1+
ATOM   2905  NH2 ARG A 188       8.305  22.685 -19.394  1.00  0.00           N  
ATOM   2906  H   ARG A 188       7.182  19.116 -13.377  1.00  0.00           H  
ATOM   2907  HA  ARG A 188       7.735  21.655 -12.168  1.00  0.00           H  
ATOM   2908 1HB  ARG A 188       5.563  20.796 -14.115  1.00  0.00           H  
ATOM   2909 2HB  ARG A 188       5.787  22.466 -13.617  1.00  0.00           H  
ATOM   2910 1HG  ARG A 188       8.032  22.484 -14.580  1.00  0.00           H  
ATOM   2911 2HG  ARG A 188       7.857  20.772 -15.038  1.00  0.00           H  
ATOM   2912 1HD  ARG A 188       5.975  21.344 -16.460  1.00  0.00           H  
ATOM   2913 2HD  ARG A 188       6.149  23.054 -16.002  1.00  0.00           H  
ATOM   2914  HE  ARG A 188       8.634  22.252 -16.962  1.00  0.00           H  
ATOM   2915 1HH1 ARG A 188       5.349  22.479 -18.188  1.00  0.00           H  
ATOM   2916 2HH1 ARG A 188       5.851  22.771 -19.838  1.00  0.00           H  
ATOM   2917 1HH2 ARG A 188       9.273  22.630 -19.108  1.00  0.00           H  
ATOM   2918 2HH2 ARG A 188       8.072  22.856 -20.360  1.00  0.00           H  
ATOM   2919  N   LYS A 189       4.918  20.209 -11.306  1.00  0.00           N  
ATOM   2920  CA  LYS A 189       3.859  20.245 -10.304  1.00  0.00           C  
ATOM   2921  C   LYS A 189       4.434  20.192  -8.895  1.00  0.00           C  
ATOM   2922  O   LYS A 189       3.974  20.900  -7.999  1.00  0.00           O  
ATOM   2923  CB  LYS A 189       2.880  19.090 -10.517  1.00  0.00           C  
ATOM   2924  CG  LYS A 189       1.714  19.065  -9.538  1.00  0.00           C  
ATOM   2925  CD  LYS A 189       0.720  17.968  -9.890  1.00  0.00           C  
ATOM   2926  CE  LYS A 189       1.263  16.593  -9.532  1.00  0.00           C  
ATOM   2927  NZ  LYS A 189       1.313  16.379  -8.060  1.00  0.00           N1+
ATOM   2928  H   LYS A 189       4.988  19.456 -11.976  1.00  0.00           H  
ATOM   2929  HA  LYS A 189       3.324  21.189 -10.412  1.00  0.00           H  
ATOM   2930 1HB  LYS A 189       2.469  19.142 -11.526  1.00  0.00           H  
ATOM   2931 2HB  LYS A 189       3.411  18.142 -10.429  1.00  0.00           H  
ATOM   2932 1HG  LYS A 189       2.090  18.893  -8.529  1.00  0.00           H  
ATOM   2933 2HG  LYS A 189       1.203  20.027  -9.557  1.00  0.00           H  
ATOM   2934 1HD  LYS A 189      -0.212  18.134  -9.349  1.00  0.00           H  
ATOM   2935 2HD  LYS A 189       0.509  17.998 -10.959  1.00  0.00           H  
ATOM   2936 1HE  LYS A 189       0.630  15.825  -9.977  1.00  0.00           H  
ATOM   2937 2HE  LYS A 189       2.268  16.481  -9.937  1.00  0.00           H  
ATOM   2938 1HZ  LYS A 189       1.677  15.458  -7.865  1.00  0.00           H  
ATOM   2939 2HZ  LYS A 189       1.912  17.075  -7.638  1.00  0.00           H  
ATOM   2940 3HZ  LYS A 189       0.382  16.461  -7.676  1.00  0.00           H  
ATOM   2941  N   LEU A 190       5.452  19.318  -8.755  1.00  0.00           N  
ATOM   2942  CA  LEU A 190       6.091  19.171  -7.453  1.00  0.00           C  
ATOM   2943  C   LEU A 190       6.738  20.475  -7.007  1.00  0.00           C  
ATOM   2944  O   LEU A 190       6.651  20.855  -5.839  1.00  0.00           O  
ATOM   2945  CB  LEU A 190       7.148  18.060  -7.504  1.00  0.00           C  
ATOM   2946  CG  LEU A 190       7.968  17.863  -6.223  1.00  0.00           C  
ATOM   2947  CD1 LEU A 190       8.275  16.383  -6.038  1.00  0.00           C  
ATOM   2948  CD2 LEU A 190       9.250  18.680  -6.311  1.00  0.00           C  
ATOM   2949  H   LEU A 190       5.754  18.781  -9.556  1.00  0.00           H  
ATOM   2950  HA  LEU A 190       5.322  18.913  -6.725  1.00  0.00           H  
ATOM   2951 1HB  LEU A 190       6.651  17.118  -7.727  1.00  0.00           H  
ATOM   2952 2HB  LEU A 190       7.844  18.280  -8.313  1.00  0.00           H  
ATOM   2953  HG  LEU A 190       7.385  18.194  -5.363  1.00  0.00           H  
ATOM   2954 1HD1 LEU A 190       8.858  16.242  -5.128  1.00  0.00           H  
ATOM   2955 2HD1 LEU A 190       7.341  15.826  -5.959  1.00  0.00           H  
ATOM   2956 3HD1 LEU A 190       8.844  16.020  -6.893  1.00  0.00           H  
ATOM   2957 1HD2 LEU A 190       9.833  18.539  -5.399  1.00  0.00           H  
ATOM   2958 2HD2 LEU A 190       9.834  18.348  -7.170  1.00  0.00           H  
ATOM   2959 3HD2 LEU A 190       9.002  19.734  -6.425  1.00  0.00           H  
ATOM   2960  N   GLU A 191       7.384  21.129  -7.995  1.00  0.00           N  
ATOM   2961  CA  GLU A 191       8.047  22.393  -7.699  1.00  0.00           C  
ATOM   2962  C   GLU A 191       7.046  23.444  -7.235  1.00  0.00           C  
ATOM   2963  O   GLU A 191       7.313  24.200  -6.301  1.00  0.00           O  
ATOM   2964  CB  GLU A 191       8.801  22.901  -8.930  1.00  0.00           C  
ATOM   2965  CG  GLU A 191       9.582  24.187  -8.703  1.00  0.00           C  
ATOM   2966  CD  GLU A 191      10.370  24.614  -9.911  1.00  0.00           C  
ATOM   2967  OE1 GLU A 191      10.771  23.763 -10.666  1.00  0.00           O  
ATOM   2968  OE2 GLU A 191      10.568  25.795 -10.077  1.00  0.00           O1-
ATOM   2969  H   GLU A 191       7.397  20.729  -8.922  1.00  0.00           H  
ATOM   2970  HA  GLU A 191       8.753  22.225  -6.887  1.00  0.00           H  
ATOM   2971 1HB  GLU A 191       9.501  22.139  -9.268  1.00  0.00           H  
ATOM   2972 2HB  GLU A 191       8.093  23.079  -9.742  1.00  0.00           H  
ATOM   2973 1HG  GLU A 191       8.886  24.981  -8.437  1.00  0.00           H  
ATOM   2974 2HG  GLU A 191      10.263  24.043  -7.865  1.00  0.00           H  
ATOM   2975  N   LYS A 192       5.893  23.445  -7.936  1.00  0.00           N  
ATOM   2976  CA  LYS A 192       4.849  24.403  -7.590  1.00  0.00           C  
ATOM   2977  C   LYS A 192       4.348  24.183  -6.170  1.00  0.00           C  
ATOM   2978  O   LYS A 192       4.120  25.138  -5.427  1.00  0.00           O  
ATOM   2979  CB  LYS A 192       3.686  24.307  -8.578  1.00  0.00           C  
ATOM   2980  CG  LYS A 192       2.549  25.284  -8.309  1.00  0.00           C  
ATOM   2981  CD  LYS A 192       3.008  26.725  -8.471  1.00  0.00           C  
ATOM   2982  CE  LYS A 192       1.827  27.683  -8.501  1.00  0.00           C  
ATOM   2983  NZ  LYS A 192       1.047  27.644  -7.234  1.00  0.00           N1+
ATOM   2984  H   LYS A 192       5.773  22.781  -8.687  1.00  0.00           H  
ATOM   2985  HA  LYS A 192       5.277  25.404  -7.643  1.00  0.00           H  
ATOM   2986 1HB  LYS A 192       4.052  24.490  -9.589  1.00  0.00           H  
ATOM   2987 2HB  LYS A 192       3.272  23.299  -8.558  1.00  0.00           H  
ATOM   2988 1HG  LYS A 192       1.730  25.091  -9.004  1.00  0.00           H  
ATOM   2989 2HG  LYS A 192       2.181  25.141  -7.293  1.00  0.00           H  
ATOM   2990 1HD  LYS A 192       3.663  26.994  -7.642  1.00  0.00           H  
ATOM   2991 2HD  LYS A 192       3.569  26.826  -9.401  1.00  0.00           H  
ATOM   2992 1HE  LYS A 192       2.187  28.699  -8.660  1.00  0.00           H  
ATOM   2993 2HE  LYS A 192       1.167  27.421  -9.327  1.00  0.00           H  
ATOM   2994 1HZ  LYS A 192       0.274  28.292  -7.294  1.00  0.00           H  
ATOM   2995 2HZ  LYS A 192       0.692  26.709  -7.086  1.00  0.00           H  
ATOM   2996 3HZ  LYS A 192       1.644  27.904  -6.463  1.00  0.00           H  
ATOM   2997  N   VAL A 193       4.192  22.884  -5.842  1.00  0.00           N  
ATOM   2998  CA  VAL A 193       3.718  22.536  -4.508  1.00  0.00           C  
ATOM   2999  C   VAL A 193       4.692  23.011  -3.437  1.00  0.00           C  
ATOM   3000  O   VAL A 193       4.281  23.521  -2.394  1.00  0.00           O  
ATOM   3001  CB  VAL A 193       3.531  21.011  -4.388  1.00  0.00           C  
ATOM   3002  CG1 VAL A 193       3.328  20.613  -2.933  1.00  0.00           C  
ATOM   3003  CG2 VAL A 193       2.353  20.566  -5.239  1.00  0.00           C  
ATOM   3004  H   VAL A 193       4.408  22.174  -6.528  1.00  0.00           H  
ATOM   3005  HA  VAL A 193       2.767  23.042  -4.344  1.00  0.00           H  
ATOM   3006  HB  VAL A 193       4.438  20.515  -4.732  1.00  0.00           H  
ATOM   3007 1HG1 VAL A 193       3.197  19.533  -2.867  1.00  0.00           H  
ATOM   3008 2HG1 VAL A 193       4.199  20.910  -2.349  1.00  0.00           H  
ATOM   3009 3HG1 VAL A 193       2.440  21.110  -2.541  1.00  0.00           H  
ATOM   3010 1HG2 VAL A 193       2.227  19.487  -5.150  1.00  0.00           H  
ATOM   3011 2HG2 VAL A 193       1.447  21.067  -4.898  1.00  0.00           H  
ATOM   3012 3HG2 VAL A 193       2.540  20.825  -6.282  1.00  0.00           H  
ATOM   3013  N   ALA A 194       5.988  22.816  -3.754  1.00  0.00           N  
ATOM   3014  CA  ALA A 194       7.022  23.229  -2.812  1.00  0.00           C  
ATOM   3015  C   ALA A 194       6.984  24.734  -2.577  1.00  0.00           C  
ATOM   3016  O   ALA A 194       7.132  25.198  -1.447  1.00  0.00           O  
ATOM   3017  CB  ALA A 194       8.395  22.806  -3.315  1.00  0.00           C  
ATOM   3018  H   ALA A 194       6.218  22.387  -4.638  1.00  0.00           H  
ATOM   3019  HA  ALA A 194       6.829  22.737  -1.859  1.00  0.00           H  
ATOM   3020 1HB  ALA A 194       9.156  23.122  -2.602  1.00  0.00           H  
ATOM   3021 2HB  ALA A 194       8.426  21.723  -3.423  1.00  0.00           H  
ATOM   3022 3HB  ALA A 194       8.587  23.273  -4.281  1.00  0.00           H  
ATOM   3023  N   ARG A 195       6.779  25.455  -3.698  1.00  0.00           N  
ATOM   3024  CA  ARG A 195       6.720  26.909  -3.609  1.00  0.00           C  
ATOM   3025  C   ARG A 195       5.558  27.360  -2.733  1.00  0.00           C  
ATOM   3026  O   ARG A 195       5.694  28.286  -1.934  1.00  0.00           O  
ATOM   3027  CB  ARG A 195       6.576  27.525  -4.993  1.00  0.00           C  
ATOM   3028  CG  ARG A 195       7.815  27.427  -5.869  1.00  0.00           C  
ATOM   3029  CD  ARG A 195       7.606  28.072  -7.191  1.00  0.00           C  
ATOM   3030  NE  ARG A 195       8.758  27.908  -8.063  1.00  0.00           N  
ATOM   3031  CZ  ARG A 195       9.848  28.701  -8.047  1.00  0.00           C  
ATOM   3032  NH1 ARG A 195       9.918  29.705  -7.202  1.00  0.00           N1+
ATOM   3033  NH2 ARG A 195      10.845  28.468  -8.883  1.00  0.00           N  
ATOM   3034  H   ARG A 195       6.670  24.974  -4.579  1.00  0.00           H  
ATOM   3035  HA  ARG A 195       7.643  27.258  -3.146  1.00  0.00           H  
ATOM   3036 1HB  ARG A 195       5.758  27.040  -5.524  1.00  0.00           H  
ATOM   3037 2HB  ARG A 195       6.323  28.581  -4.897  1.00  0.00           H  
ATOM   3038 1HG  ARG A 195       8.651  27.922  -5.374  1.00  0.00           H  
ATOM   3039 2HG  ARG A 195       8.061  26.377  -6.035  1.00  0.00           H  
ATOM   3040 1HD  ARG A 195       6.742  27.626  -7.681  1.00  0.00           H  
ATOM   3041 2HD  ARG A 195       7.433  29.139  -7.051  1.00  0.00           H  
ATOM   3042  HE  ARG A 195       8.741  27.146  -8.726  1.00  0.00           H  
ATOM   3043 1HH1 ARG A 195       9.156  29.883  -6.564  1.00  0.00           H  
ATOM   3044 2HH1 ARG A 195      10.734  30.299  -7.192  1.00  0.00           H  
ATOM   3045 1HH2 ARG A 195      10.791  27.695  -9.532  1.00  0.00           H  
ATOM   3046 2HH2 ARG A 195      11.662  29.062  -8.871  1.00  0.00           H  
ATOM   3047  N   ASP A 196       4.423  26.660  -2.931  1.00  0.00           N  
ATOM   3048  CA  ASP A 196       3.235  26.992  -2.154  1.00  0.00           C  
ATOM   3049  C   ASP A 196       3.475  26.780  -0.665  1.00  0.00           C  
ATOM   3050  O   ASP A 196       3.057  27.590   0.163  1.00  0.00           O  
ATOM   3051  CB  ASP A 196       2.042  26.147  -2.609  1.00  0.00           C  
ATOM   3052  CG  ASP A 196       1.515  26.557  -3.979  1.00  0.00           C  
ATOM   3053  OD1 ASP A 196       1.851  27.627  -4.427  1.00  0.00           O  
ATOM   3054  OD2 ASP A 196       0.782  25.795  -4.562  1.00  0.00           O1-
ATOM   3055  H   ASP A 196       4.417  25.916  -3.615  1.00  0.00           H  
ATOM   3056  HA  ASP A 196       3.013  28.047  -2.310  1.00  0.00           H  
ATOM   3057 1HB  ASP A 196       2.334  25.097  -2.647  1.00  0.00           H  
ATOM   3058 2HB  ASP A 196       1.234  26.237  -1.883  1.00  0.00           H  
ATOM   3059  N   VAL A 197       4.165  25.657  -0.379  1.00  0.00           N  
ATOM   3060  CA  VAL A 197       4.462  25.337   1.013  1.00  0.00           C  
ATOM   3061  C   VAL A 197       5.339  26.408   1.649  1.00  0.00           C  
ATOM   3062  O   VAL A 197       5.124  26.798   2.797  1.00  0.00           O  
ATOM   3063  CB  VAL A 197       5.173  23.974   1.107  1.00  0.00           C  
ATOM   3064  CG1 VAL A 197       5.776  23.782   2.491  1.00  0.00           C  
ATOM   3065  CG2 VAL A 197       4.192  22.855   0.788  1.00  0.00           C  
ATOM   3066  H   VAL A 197       4.462  25.056  -1.134  1.00  0.00           H  
ATOM   3067  HA  VAL A 197       3.521  25.306   1.562  1.00  0.00           H  
ATOM   3068  HB  VAL A 197       5.994  23.953   0.392  1.00  0.00           H  
ATOM   3069 1HG1 VAL A 197       6.274  22.814   2.540  1.00  0.00           H  
ATOM   3070 2HG1 VAL A 197       6.501  24.573   2.683  1.00  0.00           H  
ATOM   3071 3HG1 VAL A 197       4.986  23.822   3.241  1.00  0.00           H  
ATOM   3072 1HG2 VAL A 197       4.701  21.895   0.856  1.00  0.00           H  
ATOM   3073 2HG2 VAL A 197       3.367  22.881   1.500  1.00  0.00           H  
ATOM   3074 3HG2 VAL A 197       3.804  22.989  -0.222  1.00  0.00           H  
ATOM   3075  N   LEU A 198       6.325  26.853   0.843  1.00  0.00           N  
ATOM   3076  CA  LEU A 198       7.235  27.882   1.332  1.00  0.00           C  
ATOM   3077  C   LEU A 198       6.489  29.172   1.650  1.00  0.00           C  
ATOM   3078  O   LEU A 198       6.759  29.823   2.660  1.00  0.00           O  
ATOM   3079  CB  LEU A 198       8.328  28.160   0.292  1.00  0.00           C  
ATOM   3080  CG  LEU A 198       9.219  26.966  -0.071  1.00  0.00           C  
ATOM   3081  CD1 LEU A 198      10.130  27.346  -1.231  1.00  0.00           C  
ATOM   3082  CD2 LEU A 198      10.031  26.550   1.147  1.00  0.00           C  
ATOM   3083  H   LEU A 198       6.414  26.466  -0.086  1.00  0.00           H  
ATOM   3084  HA  LEU A 198       7.689  27.522   2.254  1.00  0.00           H  
ATOM   3085 1HB  LEU A 198       7.854  28.511  -0.624  1.00  0.00           H  
ATOM   3086 2HB  LEU A 198       8.972  28.954   0.669  1.00  0.00           H  
ATOM   3087  HG  LEU A 198       8.597  26.132  -0.396  1.00  0.00           H  
ATOM   3088 1HD1 LEU A 198      10.764  26.497  -1.489  1.00  0.00           H  
ATOM   3089 2HD1 LEU A 198       9.524  27.621  -2.095  1.00  0.00           H  
ATOM   3090 3HD1 LEU A 198      10.755  28.190  -0.941  1.00  0.00           H  
ATOM   3091 1HD2 LEU A 198      10.664  25.700   0.889  1.00  0.00           H  
ATOM   3092 2HD2 LEU A 198      10.655  27.383   1.471  1.00  0.00           H  
ATOM   3093 3HD2 LEU A 198       9.355  26.266   1.954  1.00  0.00           H  
ATOM   3094  N   ARG A 199       5.547  29.495   0.740  1.00  0.00           N  
ATOM   3095  CA  ARG A 199       4.759  30.707   0.929  1.00  0.00           C  
ATOM   3096  C   ARG A 199       4.022  30.683   2.262  1.00  0.00           C  
ATOM   3097  O   ARG A 199       4.040  31.662   3.010  1.00  0.00           O  
ATOM   3098  CB  ARG A 199       3.754  30.873  -0.201  1.00  0.00           C  
ATOM   3099  CG  ARG A 199       2.953  32.164  -0.160  1.00  0.00           C  
ATOM   3100  CD  ARG A 199       2.031  32.276  -1.320  1.00  0.00           C  
ATOM   3101  NE  ARG A 199       2.749  32.298  -2.585  1.00  0.00           N  
ATOM   3102  CZ  ARG A 199       2.770  31.284  -3.471  1.00  0.00           C  
ATOM   3103  NH1 ARG A 199       2.109  30.176  -3.217  1.00  0.00           N1+
ATOM   3104  NH2 ARG A 199       3.455  31.402  -4.594  1.00  0.00           N  
ATOM   3105  H   ARG A 199       5.404  28.890  -0.056  1.00  0.00           H  
ATOM   3106  HA  ARG A 199       5.442  31.556   0.940  1.00  0.00           H  
ATOM   3107 1HB  ARG A 199       4.272  30.835  -1.158  1.00  0.00           H  
ATOM   3108 2HB  ARG A 199       3.044  30.045  -0.181  1.00  0.00           H  
ATOM   3109 1HG  ARG A 199       2.360  32.197   0.754  1.00  0.00           H  
ATOM   3110 2HG  ARG A 199       3.635  33.016  -0.181  1.00  0.00           H  
ATOM   3111 1HD  ARG A 199       1.353  31.424  -1.328  1.00  0.00           H  
ATOM   3112 2HD  ARG A 199       1.455  33.197  -1.239  1.00  0.00           H  
ATOM   3113  HE  ARG A 199       3.269  33.135  -2.815  1.00  0.00           H  
ATOM   3114 1HH1 ARG A 199       1.585  30.086  -2.357  1.00  0.00           H  
ATOM   3115 2HH1 ARG A 199       2.125  29.416  -3.881  1.00  0.00           H  
ATOM   3116 1HH2 ARG A 199       3.963  32.254  -4.789  1.00  0.00           H  
ATOM   3117 2HH2 ARG A 199       3.471  30.642  -5.258  1.00  0.00           H  
ATOM   3118  N   LYS A 200       3.375  29.560   2.554  1.00  0.00           N  
ATOM   3119  CA  LYS A 200       2.630  29.407   3.798  1.00  0.00           C  
ATOM   3120  C   LYS A 200       3.529  29.624   5.009  1.00  0.00           C  
ATOM   3121  O   LYS A 200       3.181  30.365   5.929  1.00  0.00           O  
ATOM   3122  CB  LYS A 200       1.979  28.025   3.866  1.00  0.00           C  
ATOM   3123  CG  LYS A 200       0.847  27.812   2.871  1.00  0.00           C  
ATOM   3124  CD  LYS A 200      -0.351  28.690   3.200  1.00  0.00           C  
ATOM   3125  CE  LYS A 200      -1.509  28.425   2.250  1.00  0.00           C  
ATOM   3126  NZ  LYS A 200      -2.678  29.299   2.542  1.00  0.00           N1+
ATOM   3127  H   LYS A 200       3.399  28.793   1.898  1.00  0.00           H  
ATOM   3128  HA  LYS A 200       1.832  30.151   3.818  1.00  0.00           H  
ATOM   3129 1HB  LYS A 200       2.734  27.259   3.685  1.00  0.00           H  
ATOM   3130 2HB  LYS A 200       1.580  27.859   4.867  1.00  0.00           H  
ATOM   3131 1HG  LYS A 200       1.197  28.051   1.866  1.00  0.00           H  
ATOM   3132 2HG  LYS A 200       0.538  26.768   2.890  1.00  0.00           H  
ATOM   3133 1HD  LYS A 200      -0.676  28.493   4.222  1.00  0.00           H  
ATOM   3134 2HD  LYS A 200      -0.064  29.739   3.124  1.00  0.00           H  
ATOM   3135 1HE  LYS A 200      -1.187  28.600   1.226  1.00  0.00           H  
ATOM   3136 2HE  LYS A 200      -1.820  27.384   2.338  1.00  0.00           H  
ATOM   3137 1HZ  LYS A 200      -3.424  29.093   1.892  1.00  0.00           H  
ATOM   3138 2HZ  LYS A 200      -2.998  29.132   3.485  1.00  0.00           H  
ATOM   3139 3HZ  LYS A 200      -2.407  30.268   2.445  1.00  0.00           H  
ATOM   3140  N   ASP A 201       4.683  28.985   5.019  1.00  0.00           N  
ATOM   3141  CA  ASP A 201       5.571  29.075   6.170  1.00  0.00           C  
ATOM   3142  C   ASP A 201       6.171  30.471   6.350  1.00  0.00           C  
ATOM   3143  O   ASP A 201       6.614  30.831   7.442  1.00  0.00           O  
ATOM   3144  CB  ASP A 201       6.699  28.049   6.039  1.00  0.00           C  
ATOM   3145  CG  ASP A 201       7.495  27.875   7.325  1.00  0.00           C  
ATOM   3146  OD1 ASP A 201       6.895  27.601   8.338  1.00  0.00           O  
ATOM   3147  OD2 ASP A 201       8.692  28.018   7.283  1.00  0.00           O1-
ATOM   3148  H   ASP A 201       4.944  28.430   4.217  1.00  0.00           H  
ATOM   3149  HA  ASP A 201       4.997  28.843   7.068  1.00  0.00           H  
ATOM   3150 1HB  ASP A 201       6.282  27.083   5.753  1.00  0.00           H  
ATOM   3151 2HB  ASP A 201       7.381  28.358   5.246  1.00  0.00           H  
ATOM   3152  N   GLY A 202       6.182  31.255   5.276  1.00  0.00           N  
ATOM   3153  CA  GLY A 202       6.982  32.479   5.232  1.00  0.00           C  
ATOM   3154  C   GLY A 202       8.448  32.151   4.988  1.00  0.00           C  
ATOM   3155  O   GLY A 202       9.331  32.673   5.669  1.00  0.00           O  
ATOM   3156  H   GLY A 202       5.625  30.998   4.474  1.00  0.00           H  
ATOM   3157 1HA  GLY A 202       6.608  33.129   4.441  1.00  0.00           H  
ATOM   3158 2HA  GLY A 202       6.871  33.019   6.171  1.00  0.00           H  
ATOM   3159  N   ALA A 203       8.690  31.282   4.012  1.00  0.00           N  
ATOM   3160  CA  ALA A 203      10.044  30.961   3.583  1.00  0.00           C  
ATOM   3161  C   ALA A 203      10.679  32.160   2.898  1.00  0.00           C  
ATOM   3162  O   ALA A 203      10.032  32.852   2.113  1.00  0.00           O  
ATOM   3163  CB  ALA A 203      10.040  29.755   2.656  1.00  0.00           C  
ATOM   3164  H   ALA A 203       7.913  30.831   3.551  1.00  0.00           H  
ATOM   3165  HA  ALA A 203      10.631  30.696   4.463  1.00  0.00           H  
ATOM   3166 1HB  ALA A 203      11.060  29.535   2.340  1.00  0.00           H  
ATOM   3167 2HB  ALA A 203       9.629  28.893   3.181  1.00  0.00           H  
ATOM   3168 3HB  ALA A 203       9.428  29.972   1.781  1.00  0.00           H  
ATOM   3169  N   SER A 204      11.947  32.404   3.196  1.00  0.00           N  
ATOM   3170  CA  SER A 204      12.623  33.592   2.698  1.00  0.00           C  
ATOM   3171  C   SER A 204      12.642  33.604   1.179  1.00  0.00           C  
ATOM   3172  O   SER A 204      12.929  32.588   0.545  1.00  0.00           O  
ATOM   3173  CB  SER A 204      14.039  33.654   3.235  1.00  0.00           C  
ATOM   3174  OG  SER A 204      14.043  33.795   4.628  1.00  0.00           O  
ATOM   3175  OXT SER A 204      12.376  34.611   0.583  1.00  0.00           O1-
ATOM   3176  H   SER A 204      12.450  31.750   3.780  1.00  0.00           H  
ATOM   3177  HA  SER A 204      12.082  34.471   3.053  1.00  0.00           H  
ATOM   3178 1HB  SER A 204      14.574  32.746   2.957  1.00  0.00           H  
ATOM   3179 2HB  SER A 204      14.564  34.494   2.780  1.00  0.00           H  
ATOM   3180  HG  SER A 204      14.967  33.827   4.889  1.00  0.00           H  
TER   
END
