# Supplementary material for: Blueprinting extendable nanomaterials with standardized protein blocks
Source: Nature. 2024 Mar 13;627(8005):898–904. doi: 10.1038/s41586-024-07188-4 (PMC10972742; doi:10.1038/s41586-024-07188-4)
Supplement: Supplementary file 4 — Design models with ideal backbones as well as experimentally determined structures for comparison. For reference to design names, see Supplementary Fig. 1. [file 41586_2024_7188_MOESM4_ESM.zip › THR2_xtal.pdb]

REMARK   3
REMARK   3 REFINEMENT.
REMARK   3   PROGRAM     : PHENIX (1.18rc2_3793: ???)
REMARK   3   AUTHORS     : Adams,Afonine,Bunkoczi,Burnley,Chen,Dar,Davis,
REMARK   3               : Draizen,Echols,Gildea,Gros,Grosse-Kunstleve,Headd,
REMARK   3               : Hintze,Hung,Ioerger,Liebschner,McCoy,McKee,Moriarty,
REMARK   3               : Oeffner,Poon,Read,Richardson,Richardson,Sacchettini,
REMARK   3               : Sauter,Sobolev,Storoni,Terwilliger,Williams,Zwart
REMARK   3
REMARK   3  X-RAY DATA.
REMARK   3  
REMARK   3  REFINEMENT TARGET : ML
REMARK   3  
REMARK   3  DATA USED IN REFINEMENT.
REMARK   3   RESOLUTION RANGE HIGH (ANGSTROMS) : 2.48    
REMARK   3   RESOLUTION RANGE LOW  (ANGSTROMS) : 56.61   
REMARK   3   MIN(FOBS/SIGMA_FOBS)              : 1.34  
REMARK   3   COMPLETENESS FOR RANGE        (%) : 99.19 
REMARK   3   NUMBER OF REFLECTIONS             : 15570     
REMARK   3   NUMBER OF REFLECTIONS (NON-ANOMALOUS) : 15570     
REMARK   3  
REMARK   3  FIT TO DATA USED IN REFINEMENT.
REMARK   3   R VALUE     (WORKING + TEST SET) : 0.2693
REMARK   3   R VALUE            (WORKING SET) : 0.2658
REMARK   3   FREE R VALUE                     : 0.3000
REMARK   3   FREE R VALUE TEST SET SIZE   (%) : 10.16 
REMARK   3   FREE R VALUE TEST SET COUNT      : 1582      
REMARK   3  
REMARK   3  FIT TO DATA USED IN REFINEMENT (IN BINS).
REMARK   3   BIN  RESOLUTION RANGE  COMPL.    NWORK NFREE   RWORK  RFREE  CCWORK CCFREE
REMARK   3     1   56.61 -    5.51    0.97     1356   148  0.2997 0.3135   0.887  0.904
REMARK   3     2    5.51 -    4.38    0.99     1291   159  0.2468 0.2348   0.914  0.903
REMARK   3     3    4.38 -    3.82    1.00     1306   120  0.2250 0.2906   0.922  0.887
REMARK   3     4    3.82 -    3.47    1.00     1266   160  0.2498 0.3083   0.903  0.849
REMARK   3     5    3.47 -    3.23    1.00     1258   159  0.2480 0.2881   0.912  0.863
REMARK   3     6    3.23 -    3.04    0.99     1284   119  0.2837 0.3703   0.863  0.740
REMARK   3     7    3.04 -    2.88    0.99     1235   159  0.3081 0.3706   0.825  0.606
REMARK   3     8    2.88 -    2.76    1.00     1266   120  0.2872 0.2977   0.843  0.827
REMARK   3     9    2.76 -    2.65    1.00     1239   160  0.3104 0.3963   0.812  0.650
REMARK   3    10    2.65 -    2.56    0.99     1251   119  0.2871 0.3147   0.849  0.834
REMARK   3    11    2.56 -    2.48    0.99     1236   159  0.2959 0.3294   0.784  0.718
REMARK   3  
REMARK   3  BULK SOLVENT MODELLING.
REMARK   3   METHOD USED        : FLAT BULK SOLVENT MODEL
REMARK   3   SOLVENT RADIUS     : 1.11    
REMARK   3   SHRINKAGE RADIUS   : 0.90    
REMARK   3   GRID STEP FACTOR   : 4.00    
REMARK   3  
REMARK   3  ERROR ESTIMATES.
REMARK   3   COORDINATE ERROR (MAXIMUM-LIKELIHOOD BASED)     : 0.36    
REMARK   3   PHASE ERROR (DEGREES, MAXIMUM-LIKELIHOOD BASED) : 33.02   
REMARK   3  
REMARK   3  STRUCTURE FACTORS CALCULATION ALGORITHM : FFT
REMARK   3  
REMARK   3  
REMARK   3  GEOMETRY RESTRAINTS LIBRARY: GEOSTD + MONOMER LIBRARY + CDL V1.2
REMARK   3  DEVIATIONS FROM IDEAL VALUES.
REMARK   3    BOND      :  0.002   0.047   2927
REMARK   3    ANGLE     :  0.444   6.365   3961
REMARK   3    CHIRALITY :  0.030   0.096    515
REMARK   3    PLANARITY :  0.003   0.028    511
REMARK   3    DIHEDRAL  : 12.857 136.961   1103
REMARK   3    MIN NONBONDED DISTANCE : 2.315
REMARK   3  
REMARK   3  MOLPROBITY STATISTICS.
REMARK   3    ALL-ATOM CLASHSCORE : 4.21
REMARK   3    RAMACHANDRAN PLOT:
REMARK   3      OUTLIERS :  0.25 %
REMARK   3      ALLOWED  :  1.01 %
REMARK   3      FAVORED  : 98.74 %
REMARK   3    ROTAMER OUTLIERS :  0.00 %
REMARK   3    CBETA DEVIATIONS :  0.00 %
REMARK   3    PEPTIDE PLANE:
REMARK   3      CIS-PROLINE     : 0.00 %
REMARK   3      CIS-GENERAL     : 0.00 %
REMARK   3      TWISTED PROLINE : 0.00 %
REMARK   3      TWISTED GENERAL : 0.00 %
REMARK   3  
REMARK   3  RAMA-Z (RAMACHANDRAN PLOT Z-SCORE):
REMARK   3  INTERPRETATION: BAD < -3 | SUSPICIOUS < -2 | GOOD > -2
REMARK   3  VALUES FOR HELIX/SHEET/LOOP ARE NOT ADDITIVE AND ARE INTERPRETED
REMARK   3  INDEPENDENTLY.
REMARK   3    WHOLE:  0.04 (0.34), RESIDUES: 401
REMARK   3    HELIX:  0.36 (0.22), RESIDUES: 364
REMARK   3    SHEET:  NONE (NONE), RESIDUES: 0
REMARK   3    LOOP : -2.24 (0.62), RESIDUES: 37
REMARK   3  
REMARK   3                  min    max   mean <Bi,j>   iso aniso
REMARK   3     Overall:   35.19 123.97  67.21   4.49  2973     0
REMARK   3     Protein:   35.19 123.97  67.24   4.49  2919     0
REMARK   3     Water:     44.00  95.04  65.69    N/A    54     0
REMARK   3     Chain  A:  35.19 123.97  64.30    N/A  1473     0
REMARK   3     Chain  C:  44.00  95.04  65.69    N/A    54     0
REMARK   3     Chain  B:  36.11 120.13  70.23    N/A  1446     0
REMARK   3     Histogram:
REMARK   3         Values      Number of atoms
REMARK   3      35.19 - 44.07       190
REMARK   3      44.07 - 52.95       520
REMARK   3      52.95 - 61.82       511
REMARK   3      61.82 - 70.70       541
REMARK   3      70.70 - 79.58       486
REMARK   3      79.58 - 88.46       389
REMARK   3      88.46 - 97.34       207
REMARK   3      97.34 - 106.21       84
REMARK   3     106.21 - 115.09       27
REMARK   3     115.09 - 123.97       18
REMARK   3  
REMARK   3
CRYST1   46.394   61.195  149.025  90.00  90.00  90.00 P 21 21 21
SCALE1      0.021555  0.000000  0.000000        0.00000
SCALE2      0.000000  0.016341  0.000000        0.00000
SCALE3      0.000000  0.000000  0.006710        0.00000
ATOM      1  N   PRO A   1      11.078   1.488  23.982  1.00 79.20           N
ATOM      2  CA  PRO A   1      11.529   2.082  22.719  1.00 78.30           C
ATOM      3  C   PRO A   1      12.685   1.303  22.099  1.00 78.06           C
ATOM      4  O   PRO A   1      12.505   0.709  21.034  1.00 75.25           O
ATOM      5  CB  PRO A   1      11.966   3.489  23.132  1.00 75.35           C
ATOM      6  CG  PRO A   1      11.151   3.784  24.347  1.00 81.73           C
ATOM      7  CD  PRO A   1      11.037   2.478  25.073  1.00 84.76           C
ATOM      8  N   LYS A   2      13.851   1.313  22.756  1.00 75.66           N
ATOM      9  CA  LYS A   2      14.973   0.505  22.286  1.00 77.63           C
ATOM     10  C   LYS A   2      14.600  -0.969  22.194  1.00 80.34           C
ATOM     11  O   LYS A   2      15.113  -1.689  21.329  1.00 77.87           O
ATOM     12  CB  LYS A   2      16.182   0.684  23.209  1.00 79.20           C
ATOM     13  CG  LYS A   2      16.772   2.082  23.214  1.00 79.99           C
ATOM     14  CD  LYS A   2      18.028   2.144  24.070  1.00 79.84           C
ATOM     15  N   LYS A   3      13.711  -1.434  23.074  1.00 79.23           N
ATOM     16  CA  LYS A   3      13.268  -2.823  23.020  1.00 81.45           C
ATOM     17  C   LYS A   3      12.500  -3.103  21.735  1.00 80.40           C
ATOM     18  O   LYS A   3      12.748  -4.107  21.056  1.00 85.85           O
ATOM     19  CB  LYS A   3      12.409  -3.142  24.243  1.00 83.72           C
ATOM     20  N   ILE A   4      11.568  -2.215  21.380  1.00 80.08           N
ATOM     21  CA  ILE A   4      10.743  -2.426  20.193  1.00 77.94           C
ATOM     22  C   ILE A   4      11.603  -2.458  18.935  1.00 78.70           C
ATOM     23  O   ILE A   4      11.366  -3.261  18.023  1.00 77.69           O
ATOM     24  CB  ILE A   4       9.656  -1.339  20.101  1.00 71.65           C
ATOM     25  CG1 ILE A   4       8.910  -1.206  21.430  1.00 66.52           C
ATOM     26  CG2 ILE A   4       8.689  -1.651  18.975  1.00 76.56           C
ATOM     27  CD1 ILE A   4       7.970  -0.020  21.473  1.00 71.84           C
ATOM     28  N   VAL A   5      12.616  -1.590  18.866  1.00 74.03           N
ATOM     29  CA  VAL A   5      13.439  -1.492  17.662  1.00 75.26           C
ATOM     30  C   VAL A   5      14.225  -2.779  17.437  1.00 78.00           C
ATOM     31  O   VAL A   5      14.304  -3.286  16.310  1.00 79.18           O
ATOM     32  CB  VAL A   5      14.370  -0.269  17.753  1.00 80.65           C
ATOM     33  CG1 VAL A   5      15.279  -0.201  16.539  1.00 71.48           C
ATOM     34  CG2 VAL A   5      13.552   1.008  17.884  1.00 72.37           C
ATOM     35  N   LYS A   6      14.819  -3.327  18.501  1.00 80.83           N
ATOM     36  CA  LYS A   6      15.591  -4.560  18.369  1.00 81.08           C
ATOM     37  C   LYS A   6      14.701  -5.735  17.981  1.00 81.39           C
ATOM     38  O   LYS A   6      15.092  -6.573  17.159  1.00 84.01           O
ATOM     39  CB  LYS A   6      16.334  -4.856  19.672  1.00 77.69           C
ATOM     40  N   ASP A   7      13.502  -5.817  18.564  1.00 77.70           N
ATOM     41  CA  ASP A   7      12.561  -6.865  18.180  1.00 84.18           C
ATOM     42  C   ASP A   7      12.163  -6.737  16.715  1.00 89.10           C
ATOM     43  O   ASP A   7      12.121  -7.734  15.983  1.00 87.78           O
ATOM     44  CB  ASP A   7      11.321  -6.812  19.073  1.00 80.66           C
ATOM     45  CG  ASP A   7      11.631  -7.122  20.523  1.00 87.95           C
ATOM     46  OD1 ASP A   7      12.810  -7.380  20.844  1.00 92.13           O
ATOM     47  OD2 ASP A   7      10.691  -7.111  21.344  1.00 89.91           O
ATOM     48  N   ALA A   8      11.873  -5.512  16.267  1.00 84.21           N
ATOM     49  CA  ALA A   8      11.417  -5.308  14.897  1.00 79.76           C
ATOM     50  C   ALA A   8      12.530  -5.577  13.891  1.00 77.09           C
ATOM     51  O   ALA A   8      12.299  -6.224  12.864  1.00 78.63           O
ATOM     52  CB  ALA A   8      10.875  -3.888  14.735  1.00 78.80           C
ATOM     53  N   LYS A   9      13.745  -5.097  14.172  1.00 81.09           N
ATOM     54  CA  LYS A   9      14.844  -5.255  13.222  1.00 82.54           C
ATOM     55  C   LYS A   9      15.151  -6.724  12.959  1.00 83.93           C
ATOM     56  O   LYS A   9      15.442  -7.111  11.820  1.00 81.94           O
ATOM     57  CB  LYS A   9      16.089  -4.539  13.739  1.00 82.09           C
ATOM     58  CG  LYS A   9      16.066  -3.038  13.540  1.00 79.15           C
ATOM     59  CD  LYS A   9      17.172  -2.378  14.337  1.00 82.55           C
ATOM     60  CE  LYS A   9      17.544  -1.028  13.759  1.00 72.98           C
ATOM     61  NZ  LYS A   9      18.408  -1.169  12.555  1.00 74.11           N
ATOM     62  N   GLU A  10      15.099  -7.556  14.002  1.00 84.00           N
ATOM     63  CA  GLU A  10      15.341  -8.984  13.825  1.00 79.86           C
ATOM     64  C   GLU A  10      14.252  -9.622  12.971  1.00 85.59           C
ATOM     65  O   GLU A  10      14.541 -10.418  12.069  1.00 78.62           O
ATOM     66  CB  GLU A  10      15.432  -9.672  15.187  1.00 79.99           C
ATOM     67  N   LYS A  11      12.988  -9.281  13.244  1.00 79.34           N
ATOM     68  CA  LYS A  11      11.892  -9.811  12.440  1.00 81.18           C
ATOM     69  C   LYS A  11      12.048  -9.430  10.974  1.00 84.49           C
ATOM     70  O   LYS A  11      11.831 -10.259  10.082  1.00 84.74           O
ATOM     71  CB  LYS A  11      10.552  -9.308  12.973  1.00 85.00           C
ATOM     72  CG  LYS A  11      10.097  -9.951  14.271  1.00 88.00           C
ATOM     73  CD  LYS A  11       8.648  -9.580  14.552  1.00 86.57           C
ATOM     74  CE  LYS A  11       8.159 -10.123  15.884  1.00 85.60           C
ATOM     75  NZ  LYS A  11       6.729  -9.770  16.108  1.00 79.75           N
ATOM     76  N   LEU A  12      12.428  -8.178  10.706  1.00 81.69           N
ATOM     77  CA  LEU A  12      12.549  -7.723   9.325  1.00 81.31           C
ATOM     78  C   LEU A  12      13.661  -8.462   8.592  1.00 82.07           C
ATOM     79  O   LEU A  12      13.470  -8.904   7.453  1.00 83.26           O
ATOM     80  CB  LEU A  12      12.789  -6.213   9.286  1.00 80.52           C
ATOM     81  CG  LEU A  12      11.723  -5.320   9.929  1.00 81.02           C
ATOM     82  CD1 LEU A  12      12.022  -3.848   9.677  1.00 72.02           C
ATOM     83  CD2 LEU A  12      10.324  -5.683   9.451  1.00 76.77           C
ATOM     84  N   GLU A  13      14.827  -8.607   9.226  1.00 80.64           N
ATOM     85  CA  GLU A  13      15.927  -9.336   8.600  1.00 84.71           C
ATOM     86  C   GLU A  13      15.555 -10.794   8.368  1.00 87.43           C
ATOM     87  O   GLU A  13      15.863 -11.366   7.315  1.00 89.28           O
ATOM     88  CB  GLU A  13      17.187  -9.229   9.459  1.00 88.24           C
ATOM     89  CG  GLU A  13      17.759  -7.829   9.537  1.00 93.80           C
ATOM     90  CD  GLU A  13      18.112  -7.278   8.172  1.00 94.35           C
ATOM     91  OE1 GLU A  13      18.635  -8.047   7.338  1.00 91.72           O
ATOM     92  OE2 GLU A  13      17.859  -6.079   7.930  1.00 96.03           O
ATOM     93  N   LYS A  14      14.895 -11.415   9.349  1.00 83.35           N
ATOM     94  CA  LYS A  14      14.398 -12.775   9.172  1.00 84.03           C
ATOM     95  C   LYS A  14      13.446 -12.848   7.985  1.00 89.12           C
ATOM     96  O   LYS A  14      13.608 -13.684   7.089  1.00 92.78           O
ATOM     97  CB  LYS A  14      13.708 -13.252  10.451  1.00 83.89           C
ATOM     98  N   LEU A  15      12.444 -11.964   7.965  1.00 86.48           N
ATOM     99  CA  LEU A  15      11.558 -11.866   6.810  1.00 85.02           C
ATOM    100  C   LEU A  15      12.345 -11.604   5.531  1.00 89.80           C
ATOM    101  O   LEU A  15      12.046 -12.180   4.479  1.00 93.00           O
ATOM    102  CB  LEU A  15      10.523 -10.761   7.032  1.00 84.62           C
ATOM    103  CG  LEU A  15       9.130 -11.140   7.543  1.00 81.01           C
ATOM    104  CD1 LEU A  15       8.507 -12.196   6.648  1.00 83.03           C
ATOM    105  CD2 LEU A  15       9.168 -11.614   8.987  1.00 77.34           C
ATOM    106  N   LEU A  16      13.369 -10.751   5.611  1.00 88.26           N
ATOM    107  CA  LEU A  16      14.093 -10.328   4.415  1.00 89.49           C
ATOM    108  C   LEU A  16      14.747 -11.510   3.706  1.00 94.81           C
ATOM    109  O   LEU A  16      14.583 -11.687   2.493  1.00 96.22           O
ATOM    110  CB  LEU A  16      15.139  -9.276   4.787  1.00 87.45           C
ATOM    111  CG  LEU A  16      16.040  -8.750   3.669  1.00 81.21           C
ATOM    112  CD1 LEU A  16      15.211  -8.192   2.526  1.00 84.02           C
ATOM    113  CD2 LEU A  16      16.989  -7.692   4.208  1.00 82.83           C
ATOM    114  N   GLU A  17      15.492 -12.333   4.449  1.00 89.89           N
ATOM    115  CA  GLU A  17      16.231 -13.427   3.825  1.00 95.76           C
ATOM    116  C   GLU A  17      15.293 -14.462   3.212  1.00100.69           C
ATOM    117  O   GLU A  17      15.617 -15.068   2.183  1.00101.97           O
ATOM    118  CB  GLU A  17      17.159 -14.083   4.847  1.00 88.79           C
ATOM    119  N   ASP A  18      14.125 -14.676   3.826  1.00 99.76           N
ATOM    120  CA  ASP A  18      13.209 -15.709   3.348  1.00 93.94           C
ATOM    121  C   ASP A  18      12.750 -15.429   1.923  1.00 96.04           C
ATOM    122  O   ASP A  18      12.603 -16.356   1.118  1.00103.85           O
ATOM    123  CB  ASP A  18      12.005 -15.819   4.282  1.00 92.16           C
ATOM    124  CG  ASP A  18      12.406 -16.021   5.731  1.00 96.25           C
ATOM    125  OD1 ASP A  18      13.526 -16.512   5.983  1.00 94.65           O
ATOM    126  OD2 ASP A  18      11.596 -15.684   6.622  1.00 97.22           O
ATOM    127  N   ALA A  19      12.525 -14.157   1.591  1.00 96.95           N
ATOM    128  CA  ALA A  19      12.082 -13.779   0.256  1.00103.09           C
ATOM    129  C   ALA A  19      13.225 -13.410  -0.675  1.00108.24           C
ATOM    130  O   ALA A  19      13.024 -13.388  -1.895  1.00107.14           O
ATOM    131  CB  ALA A  19      11.115 -12.599   0.332  1.00 98.24           C
ATOM    132  N   LYS A  20      14.402 -13.104  -0.132  1.00107.19           N
ATOM    133  CA  LYS A  20      15.559 -12.754  -0.946  1.00109.35           C
ATOM    134  C   LYS A  20      15.866 -13.873  -1.932  1.00113.50           C
ATOM    135  O   LYS A  20      16.409 -14.915  -1.552  1.00111.63           O
ATOM    136  CB  LYS A  20      16.773 -12.463  -0.058  1.00103.54           C
ATOM    137  N   ASP A  21      15.487 -13.672  -3.194  1.00115.14           N
ATOM    138  CA  ASP A  21      15.697 -14.603  -4.300  1.00119.16           C
ATOM    139  C   ASP A  21      14.928 -15.910  -4.138  1.00121.01           C
ATOM    140  O   ASP A  21      15.145 -16.850  -4.911  1.00123.97           O
ATOM    141  CB  ASP A  21      17.190 -14.901  -4.507  1.00119.89           C
ATOM    142  CG  ASP A  21      17.517 -15.275  -5.943  1.00121.11           C
ATOM    143  OD1 ASP A  21      16.594 -15.234  -6.785  1.00122.93           O
ATOM    144  OD2 ASP A  21      18.688 -15.604  -6.231  1.00119.58           O
ATOM    145  N   GLY A  22      14.025 -15.999  -3.161  1.00118.55           N
ATOM    146  CA  GLY A  22      13.281 -17.233  -2.969  1.00112.12           C
ATOM    147  C   GLY A  22      12.254 -17.489  -4.053  1.00115.23           C
ATOM    148  O   GLY A  22      11.933 -18.643  -4.352  1.00121.59           O
ATOM    149  N   GLY A  23      11.739 -16.427  -4.662  1.00111.29           N
ATOM    150  CA  GLY A  23      10.700 -16.526  -5.667  1.00103.85           C
ATOM    151  C   GLY A  23       9.857 -15.269  -5.704  1.00101.04           C
ATOM    152  O   GLY A  23       9.512 -14.726  -4.650  1.00101.87           O
ATOM    153  N   GLU A  24       9.515 -14.794  -6.905  1.00101.37           N
ATOM    154  CA  GLU A  24       8.875 -13.487  -7.026  1.00 99.97           C
ATOM    155  C   GLU A  24       7.495 -13.467  -6.379  1.00100.04           C
ATOM    156  O   GLU A  24       7.136 -12.493  -5.707  1.00 95.53           O
ATOM    157  CB  GLU A  24       8.779 -13.077  -8.496  1.00 95.04           C
ATOM    158  CG  GLU A  24      10.086 -12.586  -9.088  1.00 91.11           C
ATOM    159  CD  GLU A  24       9.899 -11.945 -10.448  1.00 88.54           C
ATOM    160  OE1 GLU A  24       8.869 -11.269 -10.652  1.00 84.86           O
ATOM    161  OE2 GLU A  24      10.782 -12.122 -11.313  1.00 89.09           O
ATOM    162  N   GLU A  25       6.703 -14.526  -6.572  1.00102.86           N
ATOM    163  CA  GLU A  25       5.352 -14.544  -6.017  1.00102.54           C
ATOM    164  C   GLU A  25       5.376 -14.505  -4.492  1.00 98.24           C
ATOM    165  O   GLU A  25       4.539 -13.841  -3.869  1.00 99.67           O
ATOM    166  CB  GLU A  25       4.593 -15.774  -6.515  1.00103.47           C
ATOM    167  CG  GLU A  25       3.949 -15.597  -7.883  1.00105.87           C
ATOM    168  CD  GLU A  25       2.433 -15.648  -7.822  1.00105.39           C
ATOM    169  OE1 GLU A  25       1.886 -15.857  -6.719  1.00100.63           O
ATOM    170  OE2 GLU A  25       1.788 -15.480  -8.878  1.00102.60           O
ATOM    171  N   LEU A  26       6.328 -15.206  -3.874  1.00 99.09           N
ATOM    172  CA  LEU A  26       6.438 -15.189  -2.420  1.00 94.16           C
ATOM    173  C   LEU A  26       7.064 -13.899  -1.909  1.00 94.43           C
ATOM    174  O   LEU A  26       6.708 -13.433  -0.820  1.00 93.06           O
ATOM    175  CB  LEU A  26       7.253 -16.392  -1.938  1.00 83.56           C
ATOM    176  CG  LEU A  26       7.564 -16.461  -0.439  1.00 88.22           C
ATOM    177  CD1 LEU A  26       6.281 -16.518   0.384  1.00 88.48           C
ATOM    178  CD2 LEU A  26       8.469 -17.645  -0.122  1.00 85.86           C
ATOM    179  N   ALA A  27       7.986 -13.309  -2.674  1.00 93.24           N
ATOM    180  CA  ALA A  27       8.669 -12.104  -2.215  1.00 89.20           C
ATOM    181  C   ALA A  27       7.687 -10.961  -1.994  1.00 84.09           C
ATOM    182  O   ALA A  27       7.855 -10.159  -1.069  1.00 80.49           O
ATOM    183  CB  ALA A  27       9.750 -11.700  -3.216  1.00 91.86           C
ATOM    184  N   LEU A  28       6.646 -10.880  -2.826  1.00 82.26           N
ATOM    185  CA  LEU A  28       5.653  -9.826  -2.658  1.00 80.20           C
ATOM    186  C   LEU A  28       4.884  -9.995  -1.355  1.00 82.74           C
ATOM    187  O   LEU A  28       4.628  -9.016  -0.645  1.00 80.52           O
ATOM    188  CB  LEU A  28       4.700  -9.811  -3.852  1.00 79.83           C
ATOM    189  CG  LEU A  28       3.687  -8.667  -3.846  1.00 83.86           C
ATOM    190  CD1 LEU A  28       4.406  -7.334  -3.715  1.00 78.78           C
ATOM    191  CD2 LEU A  28       2.833  -8.701  -5.102  1.00 79.64           C
ATOM    192  N   ASP A  29       4.509 -11.232  -1.023  1.00 84.42           N
ATOM    193  CA  ASP A  29       3.811 -11.482   0.234  1.00 87.52           C
ATOM    194  C   ASP A  29       4.713 -11.211   1.431  1.00 82.20           C
ATOM    195  O   ASP A  29       4.252 -10.706   2.461  1.00 82.11           O
ATOM    196  CB  ASP A  29       3.291 -12.918   0.271  1.00 87.86           C
ATOM    197  CG  ASP A  29       2.054 -13.112  -0.580  1.00 97.80           C
ATOM    198  OD1 ASP A  29       1.139 -12.265  -0.507  1.00103.12           O
ATOM    199  OD2 ASP A  29       1.998 -14.112  -1.325  1.00100.05           O
ATOM    200  N   ILE A  30       5.999 -11.546   1.318  1.00 77.87           N
ATOM    201  CA  ILE A  30       6.937 -11.245   2.393  1.00 84.38           C
ATOM    202  C   ILE A  30       7.179  -9.746   2.481  1.00 80.88           C
ATOM    203  O   ILE A  30       7.293  -9.184   3.577  1.00 77.38           O
ATOM    204  CB  ILE A  30       8.251 -12.016   2.183  1.00 85.89           C
ATOM    205  CG1 ILE A  30       8.011 -13.527   2.248  1.00 87.30           C
ATOM    206  CG2 ILE A  30       9.282 -11.584   3.204  1.00 87.26           C
ATOM    207  CD1 ILE A  30       7.496 -14.015   3.581  1.00 88.83           C
ATOM    208  N   ALA A  31       7.267  -9.077   1.330  1.00 78.81           N
ATOM    209  CA  ALA A  31       7.380  -7.624   1.326  1.00 75.11           C
ATOM    210  C   ALA A  31       6.162  -6.980   1.970  1.00 74.80           C
ATOM    211  O   ALA A  31       6.287  -6.004   2.718  1.00 69.44           O
ATOM    212  CB  ALA A  31       7.563  -7.119  -0.102  1.00 68.63           C
ATOM    213  N   GLU A  32       4.972  -7.518   1.691  1.00 77.04           N
ATOM    214  CA  GLU A  32       3.766  -7.023   2.342  1.00 74.08           C
ATOM    215  C   GLU A  32       3.759  -7.386   3.821  1.00 74.45           C
ATOM    216  O   GLU A  32       3.294  -6.600   4.653  1.00 76.85           O
ATOM    217  CB  GLU A  32       2.524  -7.571   1.637  1.00 75.32           C
ATOM    218  CG  GLU A  32       2.298  -6.996   0.242  1.00 78.47           C
ATOM    219  CD  GLU A  32       1.223  -7.735  -0.538  1.00 79.23           C
ATOM    220  OE1 GLU A  32       0.731  -8.772  -0.047  1.00 85.80           O
ATOM    221  OE2 GLU A  32       0.873  -7.278  -1.647  1.00 74.39           O
ATOM    222  N   GLU A  33       4.272  -8.569   4.168  1.00 76.64           N
ATOM    223  CA  GLU A  33       4.461  -8.899   5.576  1.00 80.76           C
ATOM    224  C   GLU A  33       5.528  -8.011   6.201  1.00 75.67           C
ATOM    225  O   GLU A  33       5.386  -7.568   7.347  1.00 75.50           O
ATOM    226  CB  GLU A  33       4.833 -10.375   5.731  1.00 80.63           C
ATOM    227  CG  GLU A  33       5.220 -10.754   7.153  1.00 81.01           C
ATOM    228  CD  GLU A  33       4.089 -10.526   8.136  1.00 87.65           C
ATOM    229  OE1 GLU A  33       2.920 -10.730   7.749  1.00 89.64           O
ATOM    230  OE2 GLU A  33       4.363 -10.145   9.293  1.00 89.39           O
ATOM    231  N   LEU A  34       6.603  -7.742   5.457  1.00 77.44           N
ATOM    232  CA  LEU A  34       7.676  -6.887   5.955  1.00 76.34           C
ATOM    233  C   LEU A  34       7.159  -5.491   6.282  1.00 71.76           C
ATOM    234  O   LEU A  34       7.389  -4.972   7.380  1.00 67.05           O
ATOM    235  CB  LEU A  34       8.796  -6.820   4.916  1.00 73.93           C
ATOM    236  CG  LEU A  34      10.125  -6.159   5.274  1.00 78.30           C
ATOM    237  CD1 LEU A  34      10.937  -7.064   6.177  1.00 78.52           C
ATOM    238  CD2 LEU A  34      10.900  -5.830   4.010  1.00 77.59           C
ATOM    239  N   ALA A  35       6.452  -4.868   5.335  1.00 66.77           N
ATOM    240  CA  ALA A  35       5.954  -3.515   5.559  1.00 65.90           C
ATOM    241  C   ALA A  35       4.853  -3.496   6.610  1.00 74.15           C
ATOM    242  O   ALA A  35       4.769  -2.556   7.409  1.00 77.83           O
ATOM    243  CB  ALA A  35       5.454  -2.916   4.248  1.00 66.94           C
ATOM    244  N   ARG A  36       3.995  -4.519   6.622  1.00 70.27           N
ATOM    245  CA  ARG A  36       2.962  -4.596   7.649  1.00 72.99           C
ATOM    246  C   ARG A  36       3.583  -4.752   9.030  1.00 68.21           C
ATOM    247  O   ARG A  36       3.091  -4.180  10.011  1.00 69.29           O
ATOM    248  CB  ARG A  36       2.010  -5.753   7.348  1.00 74.57           C
ATOM    249  CG  ARG A  36       0.650  -5.630   8.008  1.00 81.01           C
ATOM    250  CD  ARG A  36      -0.243  -6.823   7.687  1.00 83.71           C
ATOM    251  NE  ARG A  36      -0.305  -7.111   6.256  1.00 81.18           N
ATOM    252  CZ  ARG A  36       0.246  -8.176   5.681  1.00 81.66           C
ATOM    253  NH1 ARG A  36       0.899  -9.067   6.415  1.00 80.90           N
ATOM    254  NH2 ARG A  36       0.141  -8.356   4.372  1.00 74.78           N
ATOM    255  N   GLU A  37       4.672  -5.518   9.122  1.00 67.12           N
ATOM    256  CA  GLU A  37       5.371  -5.671  10.393  1.00 72.18           C
ATOM    257  C   GLU A  37       6.009  -4.359  10.832  1.00 76.54           C
ATOM    258  O   GLU A  37       5.963  -4.003  12.016  1.00 73.30           O
ATOM    259  CB  GLU A  37       6.430  -6.769  10.277  1.00 77.71           C
ATOM    260  CG  GLU A  37       7.050  -7.183  11.600  1.00 78.49           C
ATOM    261  CD  GLU A  37       6.088  -7.970  12.463  1.00 89.49           C
ATOM    262  OE1 GLU A  37       5.303  -8.764  11.906  1.00 86.22           O
ATOM    263  OE2 GLU A  37       6.113  -7.792  13.698  1.00 92.83           O
ATOM    264  N   ALA A  38       6.611  -3.624   9.893  1.00 71.44           N
ATOM    265  CA  ALA A  38       7.246  -2.359  10.246  1.00 72.05           C
ATOM    266  C   ALA A  38       6.212  -1.318  10.655  1.00 66.55           C
ATOM    267  O   ALA A  38       6.440  -0.542  11.591  1.00 62.80           O
ATOM    268  CB  ALA A  38       8.094  -1.850   9.080  1.00 68.25           C
ATOM    269  N   GLU A  39       5.070  -1.284   9.963  1.00 63.12           N
ATOM    270  CA  GLU A  39       4.024  -0.327  10.305  1.00 64.03           C
ATOM    271  C   GLU A  39       3.511  -0.557  11.721  1.00 65.70           C
ATOM    272  O   GLU A  39       3.192   0.398  12.440  1.00 68.22           O
ATOM    273  CB  GLU A  39       2.882  -0.417   9.292  1.00 70.74           C
ATOM    274  CG  GLU A  39       1.684   0.457   9.625  1.00 68.20           C
ATOM    275  CD  GLU A  39       0.641   0.474   8.523  1.00 71.80           C
ATOM    276  OE1 GLU A  39       0.840  -0.201   7.490  1.00 74.99           O
ATOM    277  OE2 GLU A  39      -0.380   1.171   8.691  1.00 75.29           O
ATOM    278  N   LYS A  40       3.441  -1.821  12.143  1.00 67.61           N
ATOM    279  CA  LYS A  40       2.981  -2.129  13.492  1.00 68.53           C
ATOM    280  C   LYS A  40       3.983  -1.658  14.538  1.00 64.79           C
ATOM    281  O   LYS A  40       3.592  -1.165  15.603  1.00 64.98           O
ATOM    282  CB  LYS A  40       2.723  -3.630  13.623  1.00 74.33           C
ATOM    283  CG  LYS A  40       1.834  -4.015  14.796  1.00 71.63           C
ATOM    284  CD  LYS A  40       2.645  -4.459  16.000  1.00 77.72           C
ATOM    285  CE  LYS A  40       3.430  -5.722  15.691  1.00 83.97           C
ATOM    286  NZ  LYS A  40       4.245  -6.167  16.853  1.00 85.00           N
ATOM    287  N   ALA A  41       5.280  -1.793  14.254  1.00 71.21           N
ATOM    288  CA  ALA A  41       6.286  -1.381  15.226  1.00 66.74           C
ATOM    289  C   ALA A  41       6.433   0.134  15.284  1.00 65.07           C
ATOM    290  O   ALA A  41       6.774   0.680  16.339  1.00 65.70           O
ATOM    291  CB  ALA A  41       7.629  -2.033  14.907  1.00 65.48           C
ATOM    292  N   LEU A  42       6.186   0.828  14.170  1.00 60.55           N
ATOM    293  CA  LEU A  42       6.231   2.287  14.183  1.00 58.11           C
ATOM    294  C   LEU A  42       5.117   2.856  15.052  1.00 67.05           C
ATOM    295  O   LEU A  42       5.358   3.716  15.908  1.00 66.21           O
ATOM    296  CB  LEU A  42       6.138   2.827  12.756  1.00 56.35           C
ATOM    297  CG  LEU A  42       7.346   2.567  11.855  1.00 59.87           C
ATOM    298  CD1 LEU A  42       7.056   3.016  10.427  1.00 53.92           C
ATOM    299  CD2 LEU A  42       8.586   3.260  12.408  1.00 48.08           C
ATOM    300  N   LYS A  43       3.884   2.381  14.845  1.00 65.93           N
ATOM    301  CA  LYS A  43       2.790   2.742  15.740  1.00 66.31           C
ATOM    302  C   LYS A  43       3.076   2.302  17.168  1.00 66.19           C
ATOM    303  O   LYS A  43       2.607   2.935  18.121  1.00 70.94           O
ATOM    304  CB  LYS A  43       1.480   2.123  15.246  1.00 64.80           C
ATOM    305  CG  LYS A  43       1.110   2.492  13.817  1.00 75.18           C
ATOM    306  CD  LYS A  43      -0.236   1.894  13.427  1.00 79.44           C
ATOM    307  CE  LYS A  43      -0.615   2.252  12.000  1.00 75.33           C
ATOM    308  NZ  LYS A  43      -0.616   3.723  11.789  1.00 74.79           N
ATOM    309  N   GLU A  44       3.837   1.217  17.335  1.00 68.64           N
ATOM    310  CA  GLU A  44       4.242   0.787  18.669  1.00 73.27           C
ATOM    311  C   GLU A  44       5.230   1.769  19.287  1.00 69.50           C
ATOM    312  O   GLU A  44       5.111   2.128  20.464  1.00 71.61           O
ATOM    313  CB  GLU A  44       4.851  -0.614  18.610  1.00 74.41           C
ATOM    314  CG  GLU A  44       4.052  -1.672  19.347  1.00 80.50           C
ATOM    315  CD  GLU A  44       4.854  -2.933  19.601  1.00 85.19           C
ATOM    316  OE1 GLU A  44       5.781  -3.220  18.815  1.00 80.15           O
ATOM    317  OE2 GLU A  44       4.564  -3.633  20.593  1.00 91.50           O
ATOM    318  N   LEU A  45       6.224   2.205  18.507  1.00 69.65           N
ATOM    319  CA  LEU A  45       7.198   3.166  19.016  1.00 65.44           C
ATOM    320  C   LEU A  45       6.532   4.485  19.385  1.00 71.04           C
ATOM    321  O   LEU A  45       6.881   5.104  20.397  1.00 70.30           O
ATOM    322  CB  LEU A  45       8.299   3.395  17.983  1.00 60.66           C
ATOM    323  CG  LEU A  45       9.344   2.290  17.806  1.00 67.44           C
ATOM    324  CD1 LEU A  45      10.195   2.553  16.573  1.00 63.91           C
ATOM    325  CD2 LEU A  45      10.219   2.180  19.048  1.00 65.98           C
ATOM    326  N   LEU A  46       5.563   4.925  18.579  1.00 64.01           N
ATOM    327  CA  LEU A  46       4.846   6.157  18.891  1.00 63.25           C
ATOM    328  C   LEU A  46       4.047   6.021  20.182  1.00 72.29           C
ATOM    329  O   LEU A  46       4.021   6.945  21.005  1.00 73.89           O
ATOM    330  CB  LEU A  46       3.925   6.533  17.732  1.00 60.74           C
ATOM    331  CG  LEU A  46       3.012   7.730  18.002  1.00 62.24           C
ATOM    332  CD1 LEU A  46       3.841   8.983  18.228  1.00 56.81           C
ATOM    333  CD2 LEU A  46       2.017   7.927  16.868  1.00 59.69           C
ATOM    334  N   ARG A  47       3.394   4.873  20.380  1.00 75.96           N
ATOM    335  CA  ARG A  47       2.578   4.672  21.573  1.00 76.43           C
ATOM    336  C   ARG A  47       3.429   4.572  22.834  1.00 70.83           C
ATOM    337  O   ARG A  47       2.972   4.950  23.919  1.00 75.79           O
ATOM    338  CB  ARG A  47       1.721   3.416  21.415  1.00 84.39           C
ATOM    339  N   GLU A  48       4.655   4.070  22.716  1.00 74.66           N
ATOM    340  CA  GLU A  48       5.522   3.843  23.864  1.00 74.77           C
ATOM    341  C   GLU A  48       6.453   5.018  24.148  1.00 82.16           C
ATOM    342  O   GLU A  48       7.344   4.897  24.996  1.00 90.42           O
ATOM    343  CB  GLU A  48       6.339   2.565  23.656  1.00 70.67           C
ATOM    344  N   GLY A  49       6.263   6.147  23.469  1.00 76.99           N
ATOM    345  CA  GLY A  49       7.081   7.323  23.689  1.00 69.02           C
ATOM    346  C   GLY A  49       8.524   7.153  23.260  1.00 72.92           C
ATOM    347  O   GLY A  49       9.440   7.270  24.080  1.00 72.71           O
ATOM    348  N   ALA A  50       8.745   6.883  21.978  1.00 71.57           N
ATOM    349  CA  ALA A  50      10.089   6.659  21.470  1.00 69.97           C
ATOM    350  C   ALA A  50      10.669   7.941  20.879  1.00 70.30           C
ATOM    351  O   ALA A  50       9.947   8.871  20.511  1.00 68.72           O
ATOM    352  CB  ALA A  50      10.089   5.548  20.420  1.00 63.83           C
ATOM    353  N   SER A  51      11.998   7.976  20.795  1.00 62.54           N
ATOM    354  CA  SER A  51      12.673   9.122  20.214  1.00 63.91           C
ATOM    355  C   SER A  51      12.495   9.119  18.697  1.00 61.90           C
ATOM    356  O   SER A  51      12.344   8.059  18.084  1.00 61.52           O
ATOM    357  CB  SER A  51      14.160   9.109  20.563  1.00 54.25           C
ATOM    358  OG  SER A  51      14.843   8.103  19.840  1.00 50.47           O
ATOM    359  N   PRO A  52      12.502  10.297  18.069  1.00 59.60           N
ATOM    360  CA  PRO A  52      12.350  10.336  16.606  1.00 53.31           C
ATOM    361  C   PRO A  52      13.466   9.625  15.864  1.00 55.65           C
ATOM    362  O   PRO A  52      13.225   9.091  14.773  1.00 57.91           O
ATOM    363  CB  PRO A  52      12.333  11.839  16.300  1.00 57.83           C
ATOM    364  CG  PRO A  52      11.912  12.487  17.572  1.00 59.02           C
ATOM    365  CD  PRO A  52      12.487  11.642  18.666  1.00 58.80           C
ATOM    366  N   GLU A  53      14.679   9.591  16.423  1.00 53.92           N
ATOM    367  CA  GLU A  53      15.778   8.901  15.755  1.00 62.32           C
ATOM    368  C   GLU A  53      15.540   7.397  15.710  1.00 53.35           C
ATOM    369  O   GLU A  53      15.890   6.738  14.724  1.00 52.95           O
ATOM    370  CB  GLU A  53      17.103   9.206  16.454  1.00 65.62           C
ATOM    371  CG  GLU A  53      18.321   8.854  15.614  1.00 73.57           C
ATOM    372  CD  GLU A  53      19.581   8.687  16.440  1.00 89.32           C
ATOM    373  OE1 GLU A  53      19.473   8.348  17.636  1.00 84.83           O
ATOM    374  OE2 GLU A  53      20.683   8.893  15.890  1.00 95.67           O
ATOM    375  N   LEU A  54      14.964   6.837  16.776  1.00 55.36           N
ATOM    376  CA  LEU A  54      14.605   5.423  16.763  1.00 64.10           C
ATOM    377  C   LEU A  54      13.561   5.134  15.693  1.00 60.60           C
ATOM    378  O   LEU A  54      13.597   4.080  15.047  1.00 58.97           O
ATOM    379  CB  LEU A  54      14.098   4.992  18.140  1.00 65.76           C
ATOM    380  CG  LEU A  54      15.093   4.304  19.077  1.00 65.37           C
ATOM    381  CD1 LEU A  54      16.226   5.237  19.478  1.00 55.10           C
ATOM    382  CD2 LEU A  54      14.374   3.776  20.304  1.00 73.39           C
ATOM    383  N   ILE A  55      12.621   6.061  15.494  1.00 58.08           N
ATOM    384  CA  ILE A  55      11.624   5.899  14.442  1.00 56.70           C
ATOM    385  C   ILE A  55      12.283   5.970  13.070  1.00 54.71           C
ATOM    386  O   ILE A  55      11.964   5.185  12.168  1.00 55.96           O
ATOM    387  CB  ILE A  55      10.516   6.957  14.596  1.00 59.19           C
ATOM    388  CG1 ILE A  55       9.827   6.823  15.958  1.00 53.03           C
ATOM    389  CG2 ILE A  55       9.504   6.844  13.467  1.00 56.64           C
ATOM    390  CD1 ILE A  55       8.791   7.893  16.221  1.00 61.43           C
ATOM    391  N   VAL A  56      13.212   6.913  12.892  1.00 51.55           N
ATOM    392  CA  VAL A  56      13.939   7.038  11.629  1.00 49.94           C
ATOM    393  C   VAL A  56      14.737   5.773  11.348  1.00 56.78           C
ATOM    394  O   VAL A  56      14.746   5.254  10.224  1.00 52.96           O
ATOM    395  CB  VAL A  56      14.853   8.276  11.661  1.00 47.01           C
ATOM    396  CG1 VAL A  56      15.826   8.266  10.485  1.00 44.28           C
ATOM    397  CG2 VAL A  56      14.028   9.542  11.644  1.00 47.46           C
ATOM    398  N   ASP A  57      15.418   5.259  12.374  1.00 57.85           N
ATOM    399  CA  ASP A  57      16.266   4.086  12.195  1.00 55.82           C
ATOM    400  C   ASP A  57      15.456   2.881  11.730  1.00 54.32           C
ATOM    401  O   ASP A  57      15.828   2.203  10.764  1.00 52.38           O
ATOM    402  CB  ASP A  57      16.989   3.768  13.499  1.00 63.82           C
ATOM    403  CG  ASP A  57      17.928   2.590  13.364  1.00 67.78           C
ATOM    404  OD1 ASP A  57      18.338   2.289  12.223  1.00 59.52           O
ATOM    405  OD2 ASP A  57      18.251   1.963  14.394  1.00 74.06           O
ATOM    406  N   LEU A  58      14.339   2.602  12.407  1.00 55.18           N
ATOM    407  CA  LEU A  58      13.514   1.455  12.042  1.00 57.24           C
ATOM    408  C   LEU A  58      12.888   1.630  10.664  1.00 52.82           C
ATOM    409  O   LEU A  58      12.793   0.668   9.892  1.00 56.26           O
ATOM    410  CB  LEU A  58      12.433   1.235  13.099  1.00 57.83           C
ATOM    411  CG  LEU A  58      11.451   0.085  12.863  1.00 62.30           C
ATOM    412  CD1 LEU A  58      12.193  -1.201  12.533  1.00 70.02           C
ATOM    413  CD2 LEU A  58      10.576  -0.100  14.088  1.00 58.35           C
ATOM    414  N   ALA A  59      12.448   2.847  10.339  1.00 53.42           N
ATOM    415  CA  ALA A  59      11.832   3.083   9.037  1.00 47.19           C
ATOM    416  C   ALA A  59      12.841   2.890   7.910  1.00 51.84           C
ATOM    417  O   ALA A  59      12.563   2.193   6.926  1.00 53.79           O
ATOM    418  CB  ALA A  59      11.226   4.484   8.991  1.00 45.77           C
ATOM    419  N   GLU A  60      14.027   3.493   8.044  1.00 52.94           N
ATOM    420  CA  GLU A  60      15.054   3.349   7.016  1.00 57.63           C
ATOM    421  C   GLU A  60      15.506   1.900   6.874  1.00 55.90           C
ATOM    422  O   GLU A  60      15.817   1.446   5.765  1.00 57.03           O
ATOM    423  CB  GLU A  60      16.242   4.254   7.332  1.00 59.34           C
ATOM    424  CG  GLU A  60      15.967   5.727   7.083  1.00 68.55           C
ATOM    425  CD  GLU A  60      17.194   6.576   7.302  1.00 65.96           C
ATOM    426  OE1 GLU A  60      18.151   6.071   7.921  1.00 65.39           O
ATOM    427  OE2 GLU A  60      17.208   7.742   6.854  1.00 58.06           O
ATOM    428  N   THR A  61      15.554   1.159   7.983  1.00 56.19           N
ATOM    429  CA  THR A  61      15.899  -0.257   7.909  1.00 57.35           C
ATOM    430  C   THR A  61      14.896  -1.013   7.049  1.00 56.25           C
ATOM    431  O   THR A  61      15.276  -1.843   6.213  1.00 52.19           O
ATOM    432  CB  THR A  61      15.958  -0.865   9.311  1.00 60.34           C
ATOM    433  OG1 THR A  61      16.905  -0.149  10.112  1.00 63.00           O
ATOM    434  CG2 THR A  61      16.368  -2.330   9.237  1.00 61.60           C
ATOM    435  N   ALA A  62      13.605  -0.728   7.235  1.00 53.15           N
ATOM    436  CA  ALA A  62      12.574  -1.420   6.470  1.00 55.17           C
ATOM    437  C   ALA A  62      12.608  -1.018   5.000  1.00 56.69           C
ATOM    438  O   ALA A  62      12.455  -1.869   4.116  1.00 60.10           O
ATOM    439  CB  ALA A  62      11.198  -1.139   7.070  1.00 56.20           C
ATOM    440  N   LEU A  63      12.804   0.276   4.721  1.00 52.81           N
ATOM    441  CA  LEU A  63      12.813   0.743   3.337  1.00 52.36           C
ATOM    442  C   LEU A  63      13.951   0.112   2.545  1.00 56.27           C
ATOM    443  O   LEU A  63      13.764  -0.285   1.389  1.00 59.39           O
ATOM    444  CB  LEU A  63      12.912   2.267   3.297  1.00 51.11           C
ATOM    445  CG  LEU A  63      11.791   3.057   3.977  1.00 52.60           C
ATOM    446  CD1 LEU A  63      12.070   4.547   3.894  1.00 45.59           C
ATOM    447  CD2 LEU A  63      10.443   2.731   3.364  1.00 51.63           C
ATOM    448  N   ARG A  64      15.140   0.015   3.145  1.00 54.07           N
ATOM    449  CA  ARG A  64      16.244  -0.657   2.466  1.00 58.31           C
ATOM    450  C   ARG A  64      15.994  -2.153   2.351  1.00 58.48           C
ATOM    451  O   ARG A  64      16.418  -2.781   1.375  1.00 56.42           O
ATOM    452  CB  ARG A  64      17.560  -0.394   3.192  1.00 64.03           C
ATOM    453  CG  ARG A  64      18.164   0.962   2.891  1.00 74.71           C
ATOM    454  CD  ARG A  64      19.526   1.119   3.535  1.00 76.21           C
ATOM    455  NE  ARG A  64      19.880   2.526   3.685  1.00 81.43           N
ATOM    456  CZ  ARG A  64      19.737   3.212   4.814  1.00 74.69           C
ATOM    457  NH1 ARG A  64      19.257   2.618   5.899  1.00 76.21           N
ATOM    458  NH2 ARG A  64      20.078   4.492   4.861  1.00 68.60           N
ATOM    459  N   ALA A  65      15.325  -2.747   3.343  1.00 55.87           N
ATOM    460  CA  ALA A  65      14.956  -4.154   3.238  1.00 64.12           C
ATOM    461  C   ALA A  65      14.036  -4.378   2.044  1.00 64.61           C
ATOM    462  O   ALA A  65      14.252  -5.290   1.236  1.00 65.07           O
ATOM    463  CB  ALA A  65      14.297  -4.628   4.535  1.00 65.22           C
ATOM    464  N   LEU A  66      13.003  -3.542   1.917  1.00 62.85           N
ATOM    465  CA  LEU A  66      12.167  -3.566   0.722  1.00 63.94           C
ATOM    466  C   LEU A  66      12.994  -3.299  -0.531  1.00 61.62           C
ATOM    467  O   LEU A  66      12.764  -3.914  -1.578  1.00 62.63           O
ATOM    468  CB  LEU A  66      11.039  -2.538   0.850  1.00 60.36           C
ATOM    469  CG  LEU A  66       9.846  -2.892   1.743  1.00 62.41           C
ATOM    470  CD1 LEU A  66       8.913  -1.699   1.893  1.00 63.87           C
ATOM    471  CD2 LEU A  66       9.100  -4.077   1.165  1.00 61.66           C
ATOM    472  N   LEU A  67      13.968  -2.388  -0.438  1.00 66.66           N
ATOM    473  CA  LEU A  67      14.795  -2.060  -1.596  1.00 64.78           C
ATOM    474  C   LEU A  67      15.568  -3.279  -2.083  1.00 61.86           C
ATOM    475  O   LEU A  67      15.694  -3.499  -3.292  1.00 63.21           O
ATOM    476  CB  LEU A  67      15.753  -0.919  -1.249  1.00 61.11           C
ATOM    477  CG  LEU A  67      16.668  -0.411  -2.364  1.00 62.12           C
ATOM    478  CD1 LEU A  67      15.839   0.075  -3.540  1.00 63.47           C
ATOM    479  CD2 LEU A  67      17.579   0.696  -1.848  1.00 61.83           C
ATOM    480  N   GLU A  68      16.088  -4.084  -1.155  1.00 63.53           N
ATOM    481  CA  GLU A  68      16.797  -5.303  -1.534  1.00 66.59           C
ATOM    482  C   GLU A  68      15.893  -6.240  -2.322  1.00 75.22           C
ATOM    483  O   GLU A  68      16.305  -6.816  -3.336  1.00 79.46           O
ATOM    484  CB  GLU A  68      17.332  -6.009  -0.286  1.00 72.78           C
ATOM    485  CG  GLU A  68      18.298  -5.182   0.542  1.00 73.07           C
ATOM    486  N   ILE A  69      14.649  -6.407  -1.866  1.00 74.71           N
ATOM    487  CA  ILE A  69      13.737  -7.341  -2.522  1.00 68.22           C
ATOM    488  C   ILE A  69      13.438  -6.888  -3.945  1.00 69.92           C
ATOM    489  O   ILE A  69      13.290  -7.710  -4.859  1.00 80.38           O
ATOM    490  CB  ILE A  69      12.448  -7.496  -1.694  1.00 71.66           C
ATOM    491  CG1 ILE A  69      12.781  -7.965  -0.276  1.00 70.45           C
ATOM    492  CG2 ILE A  69      11.484  -8.454  -2.379  1.00 77.24           C
ATOM    493  CD1 ILE A  69      11.596  -7.998   0.655  1.00 70.86           C
ATOM    494  N   ALA A  70      13.357  -5.575  -4.158  1.00 68.74           N
ATOM    495  CA  ALA A  70      12.947  -5.055  -5.457  1.00 76.60           C
ATOM    496  C   ALA A  70      14.032  -5.205  -6.515  1.00 79.49           C
ATOM    497  O   ALA A  70      13.717  -5.294  -7.706  1.00 86.68           O
ATOM    498  CB  ALA A  70      12.543  -3.587  -5.328  1.00 77.52           C
ATOM    499  N   LYS A  71      15.301  -5.243  -6.112  1.00 80.55           N
ATOM    500  CA  LYS A  71      16.380  -5.151  -7.091  1.00 82.44           C
ATOM    501  C   LYS A  71      16.711  -6.501  -7.717  1.00 85.89           C
ATOM    502  O   LYS A  71      16.986  -6.574  -8.919  1.00 89.25           O
ATOM    503  CB  LYS A  71      17.625  -4.535  -6.449  1.00 80.60           C
ATOM    504  CG  LYS A  71      17.387  -3.143  -5.871  1.00 69.14           C
ATOM    505  CD  LYS A  71      16.728  -2.215  -6.881  1.00 74.41           C
ATOM    506  CE  LYS A  71      17.657  -1.902  -8.042  1.00 77.40           C
ATOM    507  NZ  LYS A  71      18.945  -1.323  -7.572  1.00 82.68           N
ATOM    508  N   ASP A  72      16.688  -7.577  -6.934  1.00 82.65           N
ATOM    509  CA  ASP A  72      16.975  -8.909  -7.455  1.00 88.33           C
ATOM    510  C   ASP A  72      15.787  -9.530  -8.176  1.00 91.17           C
ATOM    511  O   ASP A  72      15.824 -10.724  -8.496  1.00 93.17           O
ATOM    512  CB  ASP A  72      17.441  -9.836  -6.325  1.00 92.23           C
ATOM    513  CG  ASP A  72      16.501  -9.833  -5.130  1.00 91.43           C
ATOM    514  OD1 ASP A  72      15.304 -10.138  -5.300  1.00 91.20           O
ATOM    515  OD2 ASP A  72      16.969  -9.545  -4.009  1.00 86.89           O
ATOM    516  N   GLY A  73      14.736  -8.751  -8.437  1.00 87.72           N
ATOM    517  CA  GLY A  73      13.569  -9.228  -9.129  1.00 81.39           C
ATOM    518  C   GLY A  73      13.332  -8.501 -10.443  1.00 80.09           C
ATOM    519  O   GLY A  73      14.174  -7.751 -10.941  1.00 73.36           O
ATOM    520  N   GLY A  74      12.142  -8.737 -11.001  1.00 83.46           N
ATOM    521  CA  GLY A  74      11.772  -8.140 -12.267  1.00 76.06           C
ATOM    522  C   GLY A  74      11.098  -6.788 -12.109  1.00 74.25           C
ATOM    523  O   GLY A  74      10.840  -6.316 -11.002  1.00 70.78           O
ATOM    524  N   GLU A  75      10.802  -6.170 -13.255  1.00 70.61           N
ATOM    525  CA  GLU A  75      10.232  -4.826 -13.248  1.00 63.30           C
ATOM    526  C   GLU A  75       8.854  -4.805 -12.595  1.00 75.92           C
ATOM    527  O   GLU A  75       8.521  -3.863 -11.865  1.00 74.53           O
ATOM    528  CB  GLU A  75      10.156  -4.277 -14.675  1.00 54.96           C
ATOM    529  CG  GLU A  75      11.481  -3.792 -15.244  1.00 59.69           C
ATOM    530  CD  GLU A  75      11.315  -3.017 -16.542  1.00 73.77           C
ATOM    531  OE1 GLU A  75      10.256  -3.149 -17.192  1.00 82.01           O
ATOM    532  OE2 GLU A  75      12.241  -2.266 -16.910  1.00 73.82           O
ATOM    533  N   GLU A  76       8.036  -5.831 -12.849  1.00 81.38           N
ATOM    534  CA  GLU A  76       6.690  -5.857 -12.284  1.00 72.54           C
ATOM    535  C   GLU A  76       6.732  -5.891 -10.762  1.00 75.68           C
ATOM    536  O   GLU A  76       5.982  -5.169 -10.095  1.00 77.72           O
ATOM    537  CB  GLU A  76       5.909  -7.054 -12.827  1.00 69.61           C
ATOM    538  N   LEU A  77       7.610  -6.719 -10.192  1.00 75.40           N
ATOM    539  CA  LEU A  77       7.760  -6.733  -8.742  1.00 70.25           C
ATOM    540  C   LEU A  77       8.429  -5.461  -8.236  1.00 73.73           C
ATOM    541  O   LEU A  77       8.080  -4.969  -7.158  1.00 68.76           O
ATOM    542  CB  LEU A  77       8.553  -7.962  -8.301  1.00 74.43           C
ATOM    543  CG  LEU A  77       8.542  -8.200  -6.791  1.00 82.63           C
ATOM    544  CD1 LEU A  77       7.127  -8.506  -6.320  1.00 75.89           C
ATOM    545  CD2 LEU A  77       9.502  -9.314  -6.403  1.00 79.93           C
ATOM    546  N   ALA A  78       9.381  -4.912  -8.996  1.00 73.04           N
ATOM    547  CA  ALA A  78      10.010  -3.656  -8.598  1.00 70.81           C
ATOM    548  C   ALA A  78       8.975  -2.548  -8.452  1.00 69.07           C
ATOM    549  O   ALA A  78       9.088  -1.692  -7.568  1.00 67.39           O
ATOM    550  CB  ALA A  78      11.087  -3.263  -9.610  1.00 70.62           C
ATOM    551  N   LEU A  79       7.947  -2.558  -9.303  1.00 69.52           N
ATOM    552  CA  LEU A  79       6.872  -1.581  -9.172  1.00 70.90           C
ATOM    553  C   LEU A  79       6.004  -1.874  -7.955  1.00 67.18           C
ATOM    554  O   LEU A  79       5.554  -0.949  -7.270  1.00 72.62           O
ATOM    555  CB  LEU A  79       6.028  -1.559 -10.447  1.00 70.36           C
ATOM    556  CG  LEU A  79       4.869  -0.562 -10.480  1.00 73.67           C
ATOM    557  CD1 LEU A  79       5.363   0.835 -10.137  1.00 68.18           C
ATOM    558  CD2 LEU A  79       4.189  -0.575 -11.841  1.00 77.40           C
ATOM    559  N   ASP A  80       5.763  -3.155  -7.667  1.00 71.99           N
ATOM    560  CA  ASP A  80       4.958  -3.509  -6.503  1.00 70.96           C
ATOM    561  C   ASP A  80       5.679  -3.172  -5.205  1.00 68.73           C
ATOM    562  O   ASP A  80       5.048  -2.730  -4.237  1.00 68.61           O
ATOM    563  CB  ASP A  80       4.588  -4.989  -6.556  1.00 77.74           C
ATOM    564  CG  ASP A  80       3.374  -5.246  -7.421  1.00 78.40           C
ATOM    565  OD1 ASP A  80       2.462  -4.391  -7.421  1.00 76.06           O
ATOM    566  OD2 ASP A  80       3.324  -6.294  -8.099  1.00 75.03           O
ATOM    567  N   ILE A  81       7.000  -3.361  -5.167  1.00 68.07           N
ATOM    568  CA  ILE A  81       7.759  -2.987  -3.978  1.00 68.39           C
ATOM    569  C   ILE A  81       7.776  -1.474  -3.808  1.00 60.38           C
ATOM    570  O   ILE A  81       7.704  -0.960  -2.686  1.00 57.18           O
ATOM    571  CB  ILE A  81       9.188  -3.551  -4.048  1.00 70.48           C
ATOM    572  CG1 ILE A  81       9.174  -5.059  -4.305  1.00 73.90           C
ATOM    573  CG2 ILE A  81       9.932  -3.244  -2.767  1.00 63.79           C
ATOM    574  CD1 ILE A  81       8.564  -5.864  -3.198  1.00 66.83           C
ATOM    575  N   ALA A  82       7.881  -0.739  -4.916  1.00 60.21           N
ATOM    576  CA  ALA A  82       7.947   0.717  -4.843  1.00 60.38           C
ATOM    577  C   ALA A  82       6.670   1.297  -4.252  1.00 60.68           C
ATOM    578  O   ALA A  82       6.718   2.195  -3.403  1.00 54.87           O
ATOM    579  CB  ALA A  82       8.210   1.297  -6.232  1.00 57.93           C
ATOM    580  N   ARG A  83       5.514   0.794  -4.692  1.00 58.37           N
ATOM    581  CA  ARG A  83       4.249   1.251  -4.125  1.00 62.96           C
ATOM    582  C   ARG A  83       4.169   0.931  -2.638  1.00 58.98           C
ATOM    583  O   ARG A  83       3.689   1.748  -1.842  1.00 52.77           O
ATOM    584  CB  ARG A  83       3.076   0.626  -4.881  1.00 66.46           C
ATOM    585  CG  ARG A  83       3.059   0.953  -6.365  1.00 66.58           C
ATOM    586  CD  ARG A  83       1.697   0.667  -6.974  1.00 68.19           C
ATOM    587  NE  ARG A  83       1.680   0.861  -8.421  1.00 80.91           N
ATOM    588  CZ  ARG A  83       1.360   2.004  -9.020  1.00 78.40           C
ATOM    589  NH1 ARG A  83       1.029   3.066  -8.297  1.00 72.91           N
ATOM    590  NH2 ARG A  83       1.369   2.085 -10.344  1.00 75.15           N
ATOM    591  N   ILE A  84       4.647  -0.251  -2.244  1.00 59.77           N
ATOM    592  CA  ILE A  84       4.674  -0.614  -0.830  1.00 59.84           C
ATOM    593  C   ILE A  84       5.653   0.273  -0.070  1.00 55.07           C
ATOM    594  O   ILE A  84       5.356   0.746   1.034  1.00 56.24           O
ATOM    595  CB  ILE A  84       5.025  -2.104  -0.674  1.00 64.66           C
ATOM    596  CG1 ILE A  84       3.953  -2.986  -1.312  1.00 60.21           C
ATOM    597  CG2 ILE A  84       5.199  -2.460   0.788  1.00 62.64           C
ATOM    598  CD1 ILE A  84       4.358  -4.437  -1.396  1.00 63.24           C
ATOM    599  N   LEU A  85       6.835   0.512  -0.649  1.00 60.68           N
ATOM    600  CA  LEU A  85       7.834   1.352   0.006  1.00 55.25           C
ATOM    601  C   LEU A  85       7.320   2.774   0.209  1.00 52.32           C
ATOM    602  O   LEU A  85       7.574   3.390   1.252  1.00 48.27           O
ATOM    603  CB  LEU A  85       9.127   1.351  -0.812  1.00 55.09           C
ATOM    604  CG  LEU A  85      10.405   1.914  -0.186  1.00 54.78           C
ATOM    605  CD1 LEU A  85      11.625   1.172  -0.718  1.00 49.93           C
ATOM    606  CD2 LEU A  85      10.537   3.408  -0.447  1.00 47.16           C
ATOM    607  N   ALA A  86       6.597   3.314  -0.776  1.00 51.92           N
ATOM    608  CA  ALA A  86       6.050   4.661  -0.641  1.00 50.94           C
ATOM    609  C   ALA A  86       5.017   4.725   0.480  1.00 58.07           C
ATOM    610  O   ALA A  86       5.034   5.649   1.304  1.00 58.16           O
ATOM    611  CB  ALA A  86       5.436   5.112  -1.965  1.00 56.22           C
ATOM    612  N   LYS A  87       4.105   3.747   0.523  1.00 52.44           N
ATOM    613  CA  LYS A  87       3.101   3.697   1.583  1.00 51.58           C
ATOM    614  C   LYS A  87       3.753   3.617   2.958  1.00 45.69           C
ATOM    615  O   LYS A  87       3.340   4.308   3.897  1.00 50.00           O
ATOM    616  CB  LYS A  87       2.171   2.505   1.359  1.00 53.96           C
ATOM    617  CG  LYS A  87       1.032   2.783   0.389  1.00 69.13           C
ATOM    618  CD  LYS A  87       0.359   1.498  -0.065  1.00 75.10           C
ATOM    619  CE  LYS A  87      -0.235   0.738   1.102  1.00 79.60           C
ATOM    620  NZ  LYS A  87      -1.438   1.418   1.649  1.00 79.23           N
ATOM    621  N   LEU A  88       4.779   2.775   3.093  1.00 47.89           N
ATOM    622  CA  LEU A  88       5.438   2.610   4.384  1.00 51.63           C
ATOM    623  C   LEU A  88       6.150   3.889   4.809  1.00 49.68           C
ATOM    624  O   LEU A  88       6.121   4.263   5.987  1.00 46.80           O
ATOM    625  CB  LEU A  88       6.420   1.439   4.323  1.00 57.04           C
ATOM    626  CG  LEU A  88       7.207   1.153   5.599  1.00 55.22           C
ATOM    627  CD1 LEU A  88       6.260   1.002   6.773  1.00 59.24           C
ATOM    628  CD2 LEU A  88       8.058  -0.095   5.440  1.00 65.76           C
ATOM    629  N   ALA A  89       6.797   4.571   3.860  1.00 44.72           N
ATOM    630  CA  ALA A  89       7.466   5.828   4.177  1.00 47.16           C
ATOM    631  C   ALA A  89       6.466   6.899   4.593  1.00 47.46           C
ATOM    632  O   ALA A  89       6.761   7.721   5.469  1.00 48.98           O
ATOM    633  CB  ALA A  89       8.290   6.300   2.980  1.00 44.02           C
ATOM    634  N   GLU A  90       5.281   6.910   3.976  1.00 48.63           N
ATOM    635  CA  GLU A  90       4.277   7.905   4.341  1.00 48.65           C
ATOM    636  C   GLU A  90       3.824   7.720   5.782  1.00 45.57           C
ATOM    637  O   GLU A  90       3.646   8.700   6.516  1.00 50.26           O
ATOM    638  CB  GLU A  90       3.081   7.832   3.392  1.00 47.69           C
ATOM    639  CG  GLU A  90       1.954   8.800   3.760  1.00 59.50           C
ATOM    640  CD  GLU A  90       0.706   8.610   2.919  1.00 58.52           C
ATOM    641  OE1 GLU A  90       0.318   7.446   2.682  1.00 63.86           O
ATOM    642  OE2 GLU A  90       0.112   9.625   2.497  1.00 60.60           O
ATOM    643  N   VAL A  91       3.639   6.468   6.204  1.00 40.75           N
ATOM    644  CA  VAL A  91       3.300   6.178   7.593  1.00 46.97           C
ATOM    645  C   VAL A  91       4.427   6.611   8.521  1.00 47.66           C
ATOM    646  O   VAL A  91       4.181   7.163   9.600  1.00 47.30           O
ATOM    647  CB  VAL A  91       2.978   4.680   7.754  1.00 49.08           C
ATOM    648  CG1 VAL A  91       2.710   4.342   9.207  1.00 47.52           C
ATOM    649  CG2 VAL A  91       1.793   4.289   6.878  1.00 43.07           C
ATOM    650  N   ALA A  92       5.678   6.369   8.119  1.00 49.46           N
ATOM    651  CA  ALA A  92       6.807   6.749   8.961  1.00 44.11           C
ATOM    652  C   ALA A  92       6.905   8.263   9.108  1.00 41.24           C
ATOM    653  O   ALA A  92       7.228   8.767  10.190  1.00 41.55           O
ATOM    654  CB  ALA A  92       8.097   6.169   8.390  1.00 46.29           C
ATOM    655  N   LEU A  93       6.617   9.004   8.035  1.00 41.85           N
ATOM    656  CA  LEU A  93       6.621  10.462   8.117  1.00 40.98           C
ATOM    657  C   LEU A  93       5.522  10.962   9.046  1.00 47.26           C
ATOM    658  O   LEU A  93       5.734  11.889   9.837  1.00 47.35           O
ATOM    659  CB  LEU A  93       6.458  11.067   6.724  1.00 43.39           C
ATOM    660  CG  LEU A  93       7.623  10.841   5.765  1.00 48.71           C
ATOM    661  CD1 LEU A  93       7.215  11.237   4.367  1.00 49.40           C
ATOM    662  CD2 LEU A  93       8.833  11.638   6.208  1.00 37.59           C
ATOM    663  N   GLU A  94       4.331  10.367   8.949  1.00 45.64           N
ATOM    664  CA  GLU A  94       3.229  10.774   9.811  1.00 47.93           C
ATOM    665  C   GLU A  94       3.511  10.421  11.266  1.00 48.03           C
ATOM    666  O   GLU A  94       3.167  11.186  12.175  1.00 47.51           O
ATOM    667  CB  GLU A  94       1.926  10.130   9.335  1.00 44.86           C
ATOM    668  CG  GLU A  94       1.458  10.598   7.964  1.00 44.51           C
ATOM    669  CD  GLU A  94       0.137   9.978   7.552  1.00 52.36           C
ATOM    670  OE1 GLU A  94      -0.322   9.046   8.240  1.00 51.02           O
ATOM    671  OE2 GLU A  94      -0.446  10.426   6.543  1.00 49.38           O
ATOM    672  N   VAL A  95       4.133   9.263  11.508  1.00 42.39           N
ATOM    673  CA  VAL A  95       4.525   8.898  12.867  1.00 47.58           C
ATOM    674  C   VAL A  95       5.547   9.890  13.405  1.00 49.89           C
ATOM    675  O   VAL A  95       5.459  10.343  14.554  1.00 46.71           O
ATOM    676  CB  VAL A  95       5.071   7.459  12.903  1.00 51.05           C
ATOM    677  CG1 VAL A  95       5.770   7.188  14.225  1.00 52.46           C
ATOM    678  CG2 VAL A  95       3.951   6.455  12.694  1.00 53.55           C
ATOM    679  N   LEU A  96       6.533  10.244  12.574  1.00 48.56           N
ATOM    680  CA  LEU A  96       7.509  11.256  12.964  1.00 43.86           C
ATOM    681  C   LEU A  96       6.826  12.572  13.310  1.00 48.51           C
ATOM    682  O   LEU A  96       7.190  13.229  14.292  1.00 50.21           O
ATOM    683  CB  LEU A  96       8.528  11.470  11.846  1.00 43.85           C
ATOM    684  CG  LEU A  96       9.686  10.485  11.669  1.00 47.63           C
ATOM    685  CD1 LEU A  96      10.613  10.946  10.541  1.00 40.90           C
ATOM    686  CD2 LEU A  96      10.446  10.329  12.978  1.00 44.73           C
ATOM    687  N   LEU A  97       5.825  12.967  12.520  1.00 48.03           N
ATOM    688  CA  LEU A  97       5.108  14.207  12.801  1.00 42.55           C
ATOM    689  C   LEU A  97       4.272  14.086  14.069  1.00 47.09           C
ATOM    690  O   LEU A  97       4.223  15.021  14.878  1.00 52.44           O
ATOM    691  CB  LEU A  97       4.226  14.586  11.613  1.00 48.74           C
ATOM    692  CG  LEU A  97       3.382  15.851  11.778  1.00 51.26           C
ATOM    693  CD1 LEU A  97       4.259  17.091  11.737  1.00 53.21           C
ATOM    694  CD2 LEU A  97       2.298  15.912  10.715  1.00 46.62           C
ATOM    695  N   LYS A  98       3.603  12.945  14.258  1.00 50.28           N
ATOM    696  CA  LYS A  98       2.849  12.724  15.489  1.00 52.08           C
ATOM    697  C   LYS A  98       3.764  12.660  16.706  1.00 53.30           C
ATOM    698  O   LYS A  98       3.376  13.085  17.799  1.00 53.24           O
ATOM    699  CB  LYS A  98       2.034  11.433  15.395  1.00 50.75           C
ATOM    700  CG  LYS A  98       0.907  11.448  14.377  1.00 55.38           C
ATOM    701  CD  LYS A  98       0.061  10.189  14.507  1.00 59.57           C
ATOM    702  CE  LYS A  98      -0.781   9.934  13.265  1.00 64.26           C
ATOM    703  NZ  LYS A  98      -1.794  10.998  13.030  1.00 62.26           N
ATOM    704  N   ASP A  99       4.977  12.127  16.540  1.00 54.20           N
ATOM    705  CA  ASP A  99       5.878  11.937  17.671  1.00 54.85           C
ATOM    706  C   ASP A  99       6.520  13.239  18.130  1.00 56.80           C
ATOM    707  O   ASP A  99       6.991  13.316  19.270  1.00 67.07           O
ATOM    708  CB  ASP A  99       6.954  10.914  17.299  1.00 49.30           C
ATOM    709  CG  ASP A  99       7.837  10.538  18.470  1.00 65.12           C
ATOM    710  OD1 ASP A  99       7.291  10.254  19.557  1.00 71.45           O
ATOM    711  OD2 ASP A  99       9.075  10.516  18.299  1.00 68.58           O
ATOM    712  N   GLY A 100       6.530  14.266  17.285  1.00 51.36           N
ATOM    713  CA  GLY A 100       7.200  15.502  17.621  1.00 49.16           C
ATOM    714  C   GLY A 100       8.618  15.592  17.112  1.00 47.85           C
ATOM    715  O   GLY A 100       9.465  16.208  17.769  1.00 51.47           O
ATOM    716  N   ALA A 101       8.908  14.989  15.963  1.00 47.32           N
ATOM    717  CA  ALA A 101      10.256  15.006  15.424  1.00 49.92           C
ATOM    718  C   ALA A 101      10.611  16.395  14.902  1.00 51.37           C
ATOM    719  O   ALA A 101       9.747  17.249  14.678  1.00 54.02           O
ATOM    720  CB  ALA A 101      10.397  13.977  14.303  1.00 46.34           C
ATOM    721  N   SER A 102      11.907  16.611  14.708  1.00 46.90           N
ATOM    722  CA  SER A 102      12.387  17.848  14.124  1.00 48.63           C
ATOM    723  C   SER A 102      12.226  17.798  12.611  1.00 45.89           C
ATOM    724  O   SER A 102      12.124  16.718  12.025  1.00 45.31           O
ATOM    725  CB  SER A 102      13.851  18.072  14.493  1.00 42.91           C
ATOM    726  OG  SER A 102      14.696  17.174  13.792  1.00 42.95           O
ATOM    727  N   PRO A 103      12.193  18.957  11.950  1.00 50.12           N
ATOM    728  CA  PRO A 103      12.118  18.941  10.481  1.00 40.27           C
ATOM    729  C   PRO A 103      13.330  18.295   9.837  1.00 44.24           C
ATOM    730  O   PRO A 103      13.218  17.752   8.730  1.00 41.49           O
ATOM    731  CB  PRO A 103      12.004  20.428  10.116  1.00 54.44           C
ATOM    732  CG  PRO A 103      11.535  21.106  11.370  1.00 53.70           C
ATOM    733  CD  PRO A 103      12.125  20.323  12.495  1.00 49.13           C
ATOM    734  N   LYS A 104      14.485  18.320  10.508  1.00 51.79           N
ATOM    735  CA  LYS A 104      15.683  17.712   9.940  1.00 43.70           C
ATOM    736  C   LYS A 104      15.505  16.210   9.772  1.00 39.48           C
ATOM    737  O   LYS A 104      15.840  15.648   8.725  1.00 39.94           O
ATOM    738  CB  LYS A 104      16.898  18.006  10.818  1.00 51.25           C
ATOM    739  CG  LYS A 104      17.178  19.478  11.058  1.00 64.48           C
ATOM    740  CD  LYS A 104      18.666  19.755  10.922  1.00 62.73           C
ATOM    741  CE  LYS A 104      19.081  21.019  11.649  1.00 62.20           C
ATOM    742  NZ  LYS A 104      18.813  22.263  10.873  1.00 62.61           N
ATOM    743  N   LEU A 105      14.974  15.545  10.799  1.00 41.01           N
ATOM    744  CA  LEU A 105      14.786  14.100  10.723  1.00 46.17           C
ATOM    745  C   LEU A 105      13.725  13.732   9.695  1.00 44.22           C
ATOM    746  O   LEU A 105      13.857  12.722   8.993  1.00 42.70           O
ATOM    747  CB  LEU A 105      14.420  13.549  12.099  1.00 52.69           C
ATOM    748  CG  LEU A 105      15.532  13.696  13.131  1.00 50.82           C
ATOM    749  CD1 LEU A 105      15.082  13.198  14.492  1.00 48.61           C
ATOM    750  CD2 LEU A 105      16.763  12.944  12.656  1.00 51.96           C
ATOM    751  N   ILE A 106      12.664  14.536   9.598  1.00 42.32           N
ATOM    752  CA  ILE A 106      11.656  14.328   8.563  1.00 40.90           C
ATOM    753  C   ILE A 106      12.280  14.483   7.181  1.00 42.05           C
ATOM    754  O   ILE A 106      12.020  13.687   6.268  1.00 42.14           O
ATOM    755  CB  ILE A 106      10.481  15.300   8.769  1.00 41.55           C
ATOM    756  CG1 ILE A 106       9.723  14.956  10.055  1.00 35.93           C
ATOM    757  CG2 ILE A 106       9.553  15.282   7.560  1.00 36.54           C
ATOM    758  CD1 ILE A 106       8.677  15.986  10.438  1.00 37.44           C
ATOM    759  N   VAL A 107      13.118  15.512   7.015  1.00 37.45           N
ATOM    760  CA  VAL A 107      13.839  15.714   5.756  1.00 35.19           C
ATOM    761  C   VAL A 107      14.741  14.527   5.470  1.00 42.04           C
ATOM    762  O   VAL A 107      14.810  14.037   4.327  1.00 39.59           O
ATOM    763  CB  VAL A 107      14.653  17.020   5.814  1.00 42.41           C
ATOM    764  CG1 VAL A 107      15.753  17.014   4.757  1.00 41.33           C
ATOM    765  CG2 VAL A 107      13.755  18.214   5.613  1.00 44.60           C
ATOM    766  N  AASP A 108      15.446  14.036   6.487  0.50 38.96           N
ATOM    767  CA AASP A 108      16.390  12.941   6.289  0.50 39.20           C
ATOM    768  C  AASP A 108      15.675  11.667   5.863  0.50 40.49           C
ATOM    769  O  AASP A 108      16.115  10.970   4.941  0.50 40.36           O
ATOM    770  CB AASP A 108      17.189  12.705   7.568  0.50 42.53           C
ATOM    771  CG AASP A 108      18.184  13.810   7.838  0.50 41.70           C
ATOM    772  OD1AASP A 108      18.652  14.432   6.860  0.50 40.09           O
ATOM    773  OD2AASP A 108      18.505  14.051   9.020  0.50 45.10           O
ATOM    774  N  BASP A 108      15.457  14.049   6.484  0.50 39.02           N
ATOM    775  CA BASP A 108      16.393  12.953   6.274  0.50 39.27           C
ATOM    776  C  BASP A 108      15.665  11.684   5.844  0.50 40.46           C
ATOM    777  O  BASP A 108      16.075  11.014   4.888  0.50 40.47           O
ATOM    778  CB BASP A 108      17.212  12.709   7.538  0.50 42.54           C
ATOM    779  CG BASP A 108      18.029  11.441   7.455  0.50 46.39           C
ATOM    780  OD1BASP A 108      18.903  11.352   6.566  0.50 41.37           O
ATOM    781  OD2BASP A 108      17.790  10.529   8.271  0.50 50.44           O
ATOM    782  N   LEU A 109      14.568  11.346   6.530  1.00 39.25           N
ATOM    783  CA  LEU A 109      13.811  10.152   6.167  1.00 36.24           C
ATOM    784  C   LEU A 109      13.203  10.275   4.775  1.00 41.20           C
ATOM    785  O   LEU A 109      13.179   9.300   4.015  1.00 38.82           O
ATOM    786  CB  LEU A 109      12.718   9.886   7.199  1.00 41.99           C
ATOM    787  CG  LEU A 109      11.838   8.673   6.900  1.00 51.22           C
ATOM    788  CD1 LEU A 109      12.702   7.429   6.801  1.00 57.75           C
ATOM    789  CD2 LEU A 109      10.772   8.506   7.964  1.00 44.44           C
ATOM    790  N   ALA A 110      12.698  11.459   4.423  1.00 43.10           N
ATOM    791  CA  ALA A 110      12.099  11.637   3.104  1.00 36.85           C
ATOM    792  C   ALA A 110      13.132  11.424   2.007  1.00 37.62           C
ATOM    793  O   ALA A 110      12.893  10.682   1.046  1.00 46.08           O
ATOM    794  CB  ALA A 110      11.471  13.025   2.992  1.00 45.56           C
ATOM    795  N   LYS A 111      14.301  12.058   2.149  1.00 39.89           N
ATOM    796  CA  LYS A 111      15.367  11.901   1.163  1.00 41.40           C
ATOM    797  C   LYS A 111      15.759  10.437   0.991  1.00 38.46           C
ATOM    798  O   LYS A 111      15.932   9.963  -0.136  1.00 45.43           O
ATOM    799  CB  LYS A 111      16.584  12.732   1.569  1.00 44.54           C
ATOM    800  CG  LYS A 111      16.486  14.204   1.218  1.00 48.01           C
ATOM    801  CD  LYS A 111      17.555  15.004   1.949  1.00 43.17           C
ATOM    802  CE  LYS A 111      17.641  16.417   1.405  1.00 53.95           C
ATOM    803  NZ  LYS A 111      18.634  17.227   2.153  1.00 60.73           N
ATOM    804  N   THR A 112      15.907   9.706   2.098  1.00 35.79           N
ATOM    805  CA  THR A 112      16.189   8.275   2.017  1.00 38.63           C
ATOM    806  C   THR A 112      15.141   7.556   1.173  1.00 49.88           C
ATOM    807  O   THR A 112      15.475   6.720   0.324  1.00 49.30           O
ATOM    808  CB  THR A 112      16.241   7.675   3.424  1.00 41.19           C
ATOM    809  OG1 THR A 112      17.333   8.253   4.148  1.00 50.62           O
ATOM    810  CG2 THR A 112      16.404   6.154   3.356  1.00 37.61           C
ATOM    811  N   ALA A 113      13.862   7.876   1.391  1.00 42.63           N
ATOM    812  CA  ALA A 113      12.796   7.211   0.647  1.00 42.16           C
ATOM    813  C   ALA A 113      12.822   7.615  -0.820  1.00 40.25           C
ATOM    814  O   ALA A 113      12.689   6.767  -1.711  1.00 49.19           O
ATOM    815  CB  ALA A 113      11.440   7.532   1.273  1.00 37.95           C
ATOM    816  N   LEU A 114      12.993   8.912  -1.088  1.00 40.12           N
ATOM    817  CA  LEU A 114      13.053   9.386  -2.466  1.00 42.88           C
ATOM    818  C   LEU A 114      14.241   8.794  -3.212  1.00 47.62           C
ATOM    819  O   LEU A 114      14.159   8.566  -4.424  1.00 48.66           O
ATOM    820  CB  LEU A 114      13.125  10.913  -2.498  1.00 45.32           C
ATOM    821  CG  LEU A 114      11.988  11.692  -1.839  1.00 48.33           C
ATOM    822  CD1 LEU A 114      12.268  13.192  -1.884  1.00 42.61           C
ATOM    823  CD2 LEU A 114      10.661  11.359  -2.503  1.00 43.83           C
ATOM    824  N   ARG A 115      15.353   8.549  -2.515  1.00 47.47           N
ATOM    825  CA  ARG A 115      16.499   7.919  -3.162  1.00 46.74           C
ATOM    826  C   ARG A 115      16.249   6.434  -3.403  1.00 50.96           C
ATOM    827  O   ARG A 115      16.663   5.891  -4.435  1.00 45.06           O
ATOM    828  CB  ARG A 115      17.761   8.129  -2.323  1.00 50.17           C
ATOM    829  CG  ARG A 115      18.244   9.577  -2.253  1.00 50.68           C
ATOM    830  CD  ARG A 115      19.645   9.648  -1.684  1.00 58.55           C
ATOM    831  NE  ARG A 115      19.944  10.943  -1.080  1.00 55.49           N
ATOM    832  CZ  ARG A 115      19.886  11.185   0.227  1.00 52.79           C
ATOM    833  NH1 ARG A 115      19.540  10.221   1.068  1.00 41.35           N
ATOM    834  NH2 ARG A 115      20.181  12.388   0.699  1.00 45.50           N
ATOM    835  N   ALA A 116      15.569   5.762  -2.468  1.00 50.81           N
ATOM    836  CA  ALA A 116      15.263   4.347  -2.657  1.00 48.68           C
ATOM    837  C   ALA A 116      14.380   4.135  -3.881  1.00 50.86           C
ATOM    838  O   ALA A 116      14.604   3.207  -4.666  1.00 57.97           O
ATOM    839  CB  ALA A 116      14.596   3.775  -1.405  1.00 45.62           C
ATOM    840  N   LEU A 117      13.367   4.989  -4.057  1.00 56.15           N
ATOM    841  CA  LEU A 117      12.556   4.949  -5.269  1.00 53.18           C
ATOM    842  C   LEU A 117      13.403   5.224  -6.505  1.00 49.18           C
ATOM    843  O   LEU A 117      13.272   4.536  -7.525  1.00 50.19           O
ATOM    844  CB  LEU A 117      11.414   5.961  -5.160  1.00 51.07           C
ATOM    845  CG  LEU A 117      10.318   5.677  -4.133  1.00 53.20           C
ATOM    846  CD1 LEU A 117       9.461   6.910  -3.895  1.00 54.71           C
ATOM    847  CD2 LEU A 117       9.454   4.512  -4.594  1.00 48.46           C
ATOM    848  N   LEU A 118      14.280   6.229  -6.430  1.00 56.06           N
ATOM    849  CA  LEU A 118      15.164   6.535  -7.550  1.00 54.90           C
ATOM    850  C   LEU A 118      16.026   5.333  -7.917  1.00 55.63           C
ATOM    851  O   LEU A 118      16.248   5.056  -9.102  1.00 51.65           O
ATOM    852  CB  LEU A 118      16.037   7.737  -7.201  1.00 48.82           C
ATOM    853  CG  LEU A 118      16.959   8.288  -8.290  1.00 54.89           C
ATOM    854  CD1 LEU A 118      16.147   8.779  -9.479  1.00 54.61           C
ATOM    855  CD2 LEU A 118      17.814   9.404  -7.716  1.00 38.59           C
ATOM    856  N   GLU A 119      16.505   4.597  -6.910  1.00 54.93           N
ATOM    857  CA  GLU A 119      17.308   3.404  -7.150  1.00 56.94           C
ATOM    858  C   GLU A 119      16.498   2.282  -7.786  1.00 61.04           C
ATOM    859  O   GLU A 119      17.076   1.428  -8.468  1.00 68.52           O
ATOM    860  CB  GLU A 119      17.929   2.925  -5.835  1.00 62.10           C
ATOM    861  CG  GLU A 119      19.166   2.058  -6.004  1.00 58.86           C
ATOM    862  CD  GLU A 119      19.740   1.593  -4.677  1.00 62.78           C
ATOM    863  OE1 GLU A 119      19.756   2.391  -3.716  1.00 60.93           O
ATOM    864  OE2 GLU A 119      20.169   0.425  -4.590  1.00 61.05           O
ATOM    865  N   ILE A 120      15.182   2.255  -7.574  1.00 62.64           N
ATOM    866  CA  ILE A 120      14.351   1.244  -8.220  1.00 60.10           C
ATOM    867  C   ILE A 120      14.183   1.552  -9.702  1.00 63.35           C
ATOM    868  O   ILE A 120      14.200   0.645 -10.542  1.00 66.61           O
ATOM    869  CB  ILE A 120      12.997   1.135  -7.499  1.00 62.68           C
ATOM    870  CG1 ILE A 120      13.206   0.653  -6.062  1.00 55.68           C
ATOM    871  CG2 ILE A 120      12.054   0.212  -8.259  1.00 56.57           C
ATOM    872  CD1 ILE A 120      11.928   0.422  -5.305  1.00 51.75           C
ATOM    873  N   ALA A 121      14.020   2.831 -10.051  1.00 65.43           N
ATOM    874  CA  ALA A 121      13.970   3.201 -11.460  1.00 61.05           C
ATOM    875  C   ALA A 121      15.312   2.970 -12.142  1.00 71.01           C
ATOM    876  O   ALA A 121      15.359   2.727 -13.353  1.00 75.50           O
ATOM    877  CB  ALA A 121      13.543   4.661 -11.609  1.00 62.53           C
ATOM    878  N   GLU A 122      16.403   3.031 -11.381  1.00 72.90           N
ATOM    879  CA  GLU A 122      17.733   2.831 -11.940  1.00 75.76           C
ATOM    880  C   GLU A 122      17.859   1.445 -12.563  1.00 77.97           C
ATOM    881  O   GLU A 122      17.443   0.441 -11.977  1.00 77.09           O
ATOM    882  CB  GLU A 122      18.791   3.016 -10.850  1.00 72.12           C
ATOM    883  CG  GLU A 122      20.218   2.942 -11.352  1.00 76.88           C
ATOM    884  CD  GLU A 122      21.236   3.070 -10.237  1.00 81.64           C
ATOM    885  OE1 GLU A 122      20.878   3.583  -9.155  1.00 76.27           O
ATOM    886  OE2 GLU A 122      22.394   2.650 -10.441  1.00 84.54           O
ATOM    887  N   ASP A 123      18.449   1.402 -13.759  1.00 77.04           N
ATOM    888  CA  ASP A 123      18.601   0.171 -14.534  1.00 82.15           C
ATOM    889  C   ASP A 123      17.250  -0.500 -14.763  1.00 83.33           C
ATOM    890  O   ASP A 123      17.074  -1.701 -14.552  1.00 81.18           O
ATOM    891  CB  ASP A 123      19.589  -0.783 -13.864  1.00 92.69           C
ATOM    892  CG  ASP A 123      20.999  -0.236 -13.854  1.00 86.41           C
ATOM    893  OD1 ASP A 123      21.365   0.460 -14.823  1.00 83.33           O
ATOM    894  OD2 ASP A 123      21.737  -0.494 -12.881  1.00 80.77           O
ATOM    895  N   GLY A 124      16.281   0.306 -15.192  1.00 77.88           N
ATOM    896  CA  GLY A 124      14.974  -0.202 -15.534  1.00 69.66           C
ATOM    897  C   GLY A 124      14.454   0.493 -16.784  1.00 79.82           C
ATOM    898  O   GLY A 124      14.946   1.550 -17.179  1.00 81.97           O
ATOM    899  N   GLY A 125      13.453  -0.135 -17.393  1.00 80.13           N
ATOM    900  CA  GLY A 125      12.862   0.427 -18.590  1.00 75.65           C
ATOM    901  C   GLY A 125      12.183   1.759 -18.335  1.00 74.62           C
ATOM    902  O   GLY A 125      11.822   2.108 -17.210  1.00 74.47           O
ATOM    903  N   GLU A 126      12.009   2.519 -19.422  1.00 74.46           N
ATOM    904  CA  GLU A 126      11.384   3.833 -19.314  1.00 68.94           C
ATOM    905  C   GLU A 126       9.932   3.725 -18.869  1.00 71.52           C
ATOM    906  O   GLU A 126       9.379   4.684 -18.319  1.00 70.03           O
ATOM    907  CB  GLU A 126      11.487   4.576 -20.646  1.00 64.39           C
ATOM    908  CG  GLU A 126      12.919   4.814 -21.113  1.00 71.31           C
ATOM    909  CD  GLU A 126      12.997   5.688 -22.351  1.00 79.79           C
ATOM    910  OE1 GLU A 126      11.936   6.141 -22.829  1.00 84.47           O
ATOM    911  OE2 GLU A 126      14.120   5.926 -22.845  1.00 78.65           O
ATOM    912  N   GLU A 127       9.302   2.571 -19.099  1.00 70.20           N
ATOM    913  CA  GLU A 127       7.972   2.331 -18.552  1.00 75.18           C
ATOM    914  C   GLU A 127       8.004   2.356 -17.030  1.00 71.04           C
ATOM    915  O   GLU A 127       7.227   3.073 -16.389  1.00 72.32           O
ATOM    916  CB  GLU A 127       7.433   0.993 -19.060  1.00 69.55           C
ATOM    917  N   LEU A 128       8.907   1.574 -16.434  1.00 70.85           N
ATOM    918  CA  LEU A 128       9.049   1.579 -14.984  1.00 65.98           C
ATOM    919  C   LEU A 128       9.519   2.940 -14.484  1.00 67.58           C
ATOM    920  O   LEU A 128       9.092   3.396 -13.418  1.00 64.81           O
ATOM    921  CB  LEU A 128      10.019   0.479 -14.550  1.00 62.69           C
ATOM    922  CG  LEU A 128      10.311   0.381 -13.052  1.00 63.34           C
ATOM    923  CD1 LEU A 128       9.027   0.150 -12.272  1.00 59.23           C
ATOM    924  CD2 LEU A 128      11.317  -0.723 -12.771  1.00 64.10           C
ATOM    925  N   ALA A 129      10.389   3.604 -15.250  1.00 64.75           N
ATOM    926  CA  ALA A 129      10.911   4.907 -14.853  1.00 63.82           C
ATOM    927  C   ALA A 129       9.783   5.906 -14.621  1.00 62.79           C
ATOM    928  O   ALA A 129       9.717   6.564 -13.576  1.00 61.56           O
ATOM    929  CB  ALA A 129      11.879   5.422 -15.921  1.00 62.12           C
ATOM    930  N   LEU A 130       8.877   6.027 -15.595  1.00 65.83           N
ATOM    931  CA  LEU A 130       7.752   6.945 -15.449  1.00 64.53           C
ATOM    932  C   LEU A 130       6.824   6.516 -14.321  1.00 59.43           C
ATOM    933  O   LEU A 130       6.250   7.366 -13.629  1.00 59.14           O
ATOM    934  CB  LEU A 130       6.980   7.043 -16.763  1.00 64.52           C
ATOM    935  CG  LEU A 130       5.869   8.093 -16.767  1.00 63.07           C
ATOM    936  CD1 LEU A 130       6.464   9.473 -16.560  1.00 63.57           C
ATOM    937  CD2 LEU A 130       5.059   8.043 -18.050  1.00 62.97           C
ATOM    938  N   ASP A 131       6.669   5.206 -14.117  1.00 58.80           N
ATOM    939  CA  ASP A 131       5.865   4.721 -13.001  1.00 57.70           C
ATOM    940  C   ASP A 131       6.486   5.109 -11.666  1.00 58.60           C
ATOM    941  O   ASP A 131       5.771   5.475 -10.724  1.00 54.10           O
ATOM    942  CB  ASP A 131       5.699   3.205 -13.095  1.00 69.57           C
ATOM    943  CG  ASP A 131       4.663   2.797 -14.123  1.00 74.31           C
ATOM    944  OD1 ASP A 131       3.618   3.480 -14.221  1.00 68.07           O
ATOM    945  OD2 ASP A 131       4.885   1.786 -14.825  1.00 79.83           O
ATOM    946  N   ILE A 132       7.817   5.048 -11.569  1.00 63.32           N
ATOM    947  CA  ILE A 132       8.489   5.398 -10.322  1.00 54.98           C
ATOM    948  C   ILE A 132       8.414   6.899 -10.072  1.00 51.20           C
ATOM    949  O   ILE A 132       8.222   7.347  -8.934  1.00 55.03           O
ATOM    950  CB  ILE A 132       9.948   4.905 -10.347  1.00 54.91           C
ATOM    951  CG1 ILE A 132      10.004   3.383 -10.474  1.00 56.17           C
ATOM    952  CG2 ILE A 132      10.685   5.353  -9.100  1.00 45.61           C
ATOM    953  CD1 ILE A 132       9.268   2.661  -9.374  1.00 49.02           C
ATOM    954  N   ALA A 133       8.571   7.699 -11.127  1.00 51.86           N
ATOM    955  CA  ALA A 133       8.584   9.148 -10.969  1.00 55.30           C
ATOM    956  C   ALA A 133       7.250   9.661 -10.442  1.00 55.48           C
ATOM    957  O   ALA A 133       7.214  10.555  -9.588  1.00 53.99           O
ATOM    958  CB  ALA A 133       8.931   9.813 -12.299  1.00 52.12           C
ATOM    959  N   GLU A 134       6.142   9.106 -10.942  1.00 54.03           N
ATOM    960  CA  GLU A 134       4.827   9.475 -10.426  1.00 60.01           C
ATOM    961  C   GLU A 134       4.688   9.107  -8.956  1.00 53.98           C
ATOM    962  O   GLU A 134       4.077   9.850  -8.177  1.00 54.86           O
ATOM    963  CB  GLU A 134       3.731   8.805 -11.255  1.00 58.46           C
ATOM    964  CG  GLU A 134       3.353   9.582 -12.502  1.00 60.55           C
ATOM    965  CD  GLU A 134       2.381   8.837 -13.395  1.00 77.82           C
ATOM    966  OE1 GLU A 134       1.917   7.747 -13.002  1.00 81.72           O
ATOM    967  OE2 GLU A 134       2.083   9.344 -14.496  1.00 73.45           O
ATOM    968  N   ILE A 135       5.243   7.961  -8.557  1.00 51.76           N
ATOM    969  CA  ILE A 135       5.225   7.597  -7.146  1.00 46.12           C
ATOM    970  C   ILE A 135       6.161   8.500  -6.356  1.00 51.62           C
ATOM    971  O   ILE A 135       5.851   8.909  -5.230  1.00 47.94           O
ATOM    972  CB  ILE A 135       5.591   6.114  -6.970  1.00 55.32           C
ATOM    973  CG1 ILE A 135       4.609   5.220  -7.727  1.00 47.92           C
ATOM    974  CG2 ILE A 135       5.605   5.744  -5.501  1.00 51.22           C
ATOM    975  CD1 ILE A 135       4.936   3.754  -7.605  1.00 51.01           C
ATOM    976  N   LEU A 136       7.318   8.833  -6.934  1.00 51.85           N
ATOM    977  CA  LEU A 136       8.256   9.720  -6.255  1.00 46.60           C
ATOM    978  C   LEU A 136       7.676  11.123  -6.101  1.00 41.73           C
ATOM    979  O   LEU A 136       7.874  11.772  -5.068  1.00 44.03           O
ATOM    980  CB  LEU A 136       9.582   9.755  -7.017  1.00 48.17           C
ATOM    981  CG  LEU A 136      10.831  10.241  -6.279  1.00 49.50           C
ATOM    982  CD1 LEU A 136      12.059   9.673  -6.950  1.00 49.32           C
ATOM    983  CD2 LEU A 136      10.912  11.753  -6.266  1.00 43.48           C
ATOM    984  N   ALA A 137       6.954  11.606  -7.116  1.00 47.08           N
ATOM    985  CA  ALA A 137       6.353  12.934  -7.030  1.00 47.22           C
ATOM    986  C   ALA A 137       5.274  12.987  -5.955  1.00 42.92           C
ATOM    987  O   ALA A 137       5.160  13.981  -5.228  1.00 45.01           O
ATOM    988  CB  ALA A 137       5.781  13.340  -8.387  1.00 42.11           C
ATOM    989  N   GLU A 138       4.476  11.925  -5.837  1.00 41.46           N
ATOM    990  CA  GLU A 138       3.431  11.900  -4.818  1.00 50.60           C
ATOM    991  C   GLU A 138       4.021  11.801  -3.417  1.00 43.94           C
ATOM    992  O   GLU A 138       3.546  12.468  -2.490  1.00 43.31           O
ATOM    993  CB  GLU A 138       2.470  10.743  -5.078  1.00 49.58           C
ATOM    994  CG  GLU A 138       1.362  10.647  -4.061  1.00 61.00           C
ATOM    995  CD  GLU A 138       0.307   9.640  -4.443  1.00 80.20           C
ATOM    996  OE1 GLU A 138       0.229   9.273  -5.635  1.00 82.71           O
ATOM    997  OE2 GLU A 138      -0.445   9.214  -3.544  1.00 78.27           O
ATOM    998  N   LEU A 139       5.051  10.973  -3.238  1.00 46.64           N
ATOM    999  CA  LEU A 139       5.685  10.870  -1.929  1.00 40.59           C
ATOM   1000  C   LEU A 139       6.368  12.178  -1.548  1.00 41.86           C
ATOM   1001  O   LEU A 139       6.378  12.565  -0.373  1.00 38.33           O
ATOM   1002  CB  LEU A 139       6.682   9.712  -1.922  1.00 45.02           C
ATOM   1003  CG  LEU A 139       7.379   9.463  -0.585  1.00 51.28           C
ATOM   1004  CD1 LEU A 139       6.347   9.283   0.522  1.00 41.69           C
ATOM   1005  CD2 LEU A 139       8.309   8.262  -0.664  1.00 53.24           C
ATOM   1006  N   ALA A 140       6.930  12.881  -2.537  1.00 35.52           N
ATOM   1007  CA  ALA A 140       7.578  14.159  -2.266  1.00 39.05           C
ATOM   1008  C   ALA A 140       6.575  15.191  -1.768  1.00 41.89           C
ATOM   1009  O   ALA A 140       6.858  15.937  -0.820  1.00 37.17           O
ATOM   1010  CB  ALA A 140       8.286  14.661  -3.523  1.00 39.24           C
ATOM   1011  N   GLU A 141       5.397  15.251  -2.397  1.00 44.13           N
ATOM   1012  CA  GLU A 141       4.364  16.178  -1.947  1.00 44.61           C
ATOM   1013  C   GLU A 141       3.939  15.878  -0.517  1.00 41.13           C
ATOM   1014  O   GLU A 141       3.748  16.800   0.286  1.00 44.12           O
ATOM   1015  CB  GLU A 141       3.162  16.130  -2.888  1.00 44.16           C
ATOM   1016  CG  GLU A 141       1.920  16.775  -2.297  1.00 45.32           C
ATOM   1017  CD  GLU A 141       0.914  17.193  -3.344  1.00 53.26           C
ATOM   1018  OE1 GLU A 141       0.931  16.621  -4.453  1.00 51.98           O
ATOM   1019  OE2 GLU A 141       0.106  18.100  -3.057  1.00 45.60           O
ATOM   1020  N   VAL A 142       3.789  14.596  -0.179  1.00 40.37           N
ATOM   1021  CA  VAL A 142       3.421  14.225   1.184  1.00 41.75           C
ATOM   1022  C   VAL A 142       4.478  14.708   2.170  1.00 40.47           C
ATOM   1023  O   VAL A 142       4.158  15.282   3.219  1.00 43.45           O
ATOM   1024  CB  VAL A 142       3.210  12.705   1.289  1.00 46.93           C
ATOM   1025  CG1 VAL A 142       3.067  12.293   2.746  1.00 44.03           C
ATOM   1026  CG2 VAL A 142       1.995  12.279   0.477  1.00 44.53           C
ATOM   1027  N   ALA A 143       5.754  14.483   1.843  1.00 41.21           N
ATOM   1028  CA  ALA A 143       6.837  14.889   2.734  1.00 41.44           C
ATOM   1029  C   ALA A 143       6.903  16.406   2.882  1.00 36.85           C
ATOM   1030  O   ALA A 143       7.135  16.920   3.984  1.00 38.62           O
ATOM   1031  CB  ALA A 143       8.162  14.336   2.215  1.00 44.05           C
ATOM   1032  N   LEU A 144       6.706  17.137   1.783  1.00 36.51           N
ATOM   1033  CA  LEU A 144       6.751  18.595   1.834  1.00 42.61           C
ATOM   1034  C   LEU A 144       5.650  19.157   2.728  1.00 45.58           C
ATOM   1035  O   LEU A 144       5.885  20.086   3.511  1.00 45.52           O
ATOM   1036  CB  LEU A 144       6.635  19.168   0.423  1.00 40.14           C
ATOM   1037  CG  LEU A 144       7.877  19.067  -0.459  1.00 46.38           C
ATOM   1038  CD1 LEU A 144       7.533  19.442  -1.889  1.00 45.58           C
ATOM   1039  CD2 LEU A 144       8.971  19.969   0.089  1.00 44.23           C
ATOM   1040  N   ARG A 145       4.435  18.609   2.619  1.00 42.75           N
ATOM   1041  CA  ARG A 145       3.324  19.116   3.418  1.00 42.82           C
ATOM   1042  C   ARG A 145       3.470  18.724   4.885  1.00 44.71           C
ATOM   1043  O   ARG A 145       3.091  19.493   5.776  1.00 45.94           O
ATOM   1044  CB  ARG A 145       1.996  18.617   2.849  1.00 42.92           C
ATOM   1045  CG  ARG A 145       1.756  19.020   1.399  1.00 46.91           C
ATOM   1046  CD  ARG A 145       0.275  19.050   1.057  1.00 45.11           C
ATOM   1047  NE  ARG A 145       0.048  19.423  -0.337  1.00 44.05           N
ATOM   1048  CZ  ARG A 145      -0.114  20.671  -0.769  1.00 47.84           C
ATOM   1049  NH1 ARG A 145      -0.081  21.689   0.081  1.00 46.51           N
ATOM   1050  NH2 ARG A 145      -0.312  20.902  -2.060  1.00 49.62           N
ATOM   1051  N   VAL A 146       4.012  17.534   5.156  1.00 42.07           N
ATOM   1052  CA  VAL A 146       4.335  17.163   6.532  1.00 38.00           C
ATOM   1053  C   VAL A 146       5.379  18.114   7.104  1.00 42.24           C
ATOM   1054  O   VAL A 146       5.283  18.553   8.256  1.00 40.59           O
ATOM   1055  CB  VAL A 146       4.815  15.704   6.599  1.00 46.12           C
ATOM   1056  CG1 VAL A 146       5.412  15.406   7.974  1.00 46.30           C
ATOM   1057  CG2 VAL A 146       3.671  14.753   6.290  1.00 43.83           C
ATOM   1058  N   LEU A 147       6.403  18.434   6.306  1.00 42.48           N
ATOM   1059  CA  LEU A 147       7.409  19.407   6.724  1.00 44.06           C
ATOM   1060  C   LEU A 147       6.773  20.728   7.128  1.00 43.42           C
ATOM   1061  O   LEU A 147       7.120  21.300   8.167  1.00 42.53           O
ATOM   1062  CB  LEU A 147       8.413  19.643   5.597  1.00 42.08           C
ATOM   1063  CG  LEU A 147       9.733  18.881   5.600  1.00 45.22           C
ATOM   1064  CD1 LEU A 147      10.623  19.437   4.503  1.00 46.39           C
ATOM   1065  CD2 LEU A 147      10.413  18.981   6.956  1.00 44.36           C
ATOM   1066  N   LEU A 148       5.839  21.229   6.314  1.00 46.27           N
ATOM   1067  CA  LEU A 148       5.150  22.472   6.642  1.00 42.79           C
ATOM   1068  C   LEU A 148       4.424  22.368   7.978  1.00 46.82           C
ATOM   1069  O   LEU A 148       4.454  23.302   8.788  1.00 51.03           O
ATOM   1070  CB  LEU A 148       4.167  22.830   5.532  1.00 54.43           C
ATOM   1071  CG  LEU A 148       3.596  24.245   5.563  1.00 55.21           C
ATOM   1072  CD1 LEU A 148       4.684  25.254   5.231  1.00 51.99           C
ATOM   1073  CD2 LEU A 148       2.441  24.353   4.589  1.00 45.39           C
ATOM   1074  N   LYS A 149       3.757  21.236   8.226  1.00 47.07           N
ATOM   1075  CA  LYS A 149       2.981  21.091   9.456  1.00 43.43           C
ATOM   1076  C   LYS A 149       3.876  21.036  10.685  1.00 46.68           C
ATOM   1077  O   LYS A 149       3.437  21.370  11.793  1.00 47.79           O
ATOM   1078  CB  LYS A 149       2.108  19.836   9.387  1.00 43.46           C
ATOM   1079  CG  LYS A 149       1.020  19.910   8.332  1.00 52.40           C
ATOM   1080  CD  LYS A 149       0.203  18.626   8.284  1.00 56.45           C
ATOM   1081  CE  LYS A 149      -0.936  18.714   7.268  1.00 65.28           C
ATOM   1082  NZ  LYS A 149      -1.704  17.434   7.178  1.00 64.57           N
ATOM   1083  N   ASP A 150       5.124  20.617  10.510  1.00 42.99           N
ATOM   1084  CA  ASP A 150       6.076  20.474  11.598  1.00 48.22           C
ATOM   1085  C   ASP A 150       6.834  21.764  11.895  1.00 46.97           C
ATOM   1086  O   ASP A 150       7.795  21.741  12.672  1.00 52.39           O
ATOM   1087  CB  ASP A 150       7.055  19.346  11.268  1.00 50.09           C
ATOM   1088  CG  ASP A 150       7.827  18.877  12.472  1.00 53.62           C
ATOM   1089  OD1 ASP A 150       7.207  18.748  13.548  1.00 52.84           O
ATOM   1090  OD2 ASP A 150       9.046  18.637  12.343  1.00 47.94           O
ATOM   1091  N   GLY A 151       6.422  22.885  11.311  1.00 42.82           N
ATOM   1092  CA  GLY A 151       7.128  24.132  11.531  1.00 42.82           C
ATOM   1093  C   GLY A 151       8.507  24.187  10.915  1.00 45.26           C
ATOM   1094  O   GLY A 151       9.412  24.800  11.493  1.00 45.66           O
ATOM   1095  N   ALA A 152       8.693  23.555   9.758  1.00 45.11           N
ATOM   1096  CA  ALA A 152       9.975  23.585   9.071  1.00 43.19           C
ATOM   1097  C   ALA A 152      10.221  24.952   8.439  1.00 45.47           C
ATOM   1098  O   ALA A 152       9.284  25.681   8.093  1.00 44.43           O
ATOM   1099  CB  ALA A 152      10.026  22.503   7.994  1.00 43.90           C
ATOM   1100  N   SER A 153      11.507  25.288   8.276  1.00 52.43           N
ATOM   1101  CA  SER A 153      11.898  26.548   7.668  1.00 49.79           C
ATOM   1102  C   SER A 153      11.822  26.451   6.146  1.00 47.09           C
ATOM   1103  O   SER A 153      11.760  25.350   5.592  1.00 43.06           O
ATOM   1104  CB  SER A 153      13.310  26.914   8.112  1.00 44.26           C
ATOM   1105  OG  SER A 153      14.271  26.006   7.585  1.00 38.82           O
ATOM   1106  N   PRO A 154      11.801  27.590   5.439  1.00 42.88           N
ATOM   1107  CA  PRO A 154      11.838  27.517   3.967  1.00 43.01           C
ATOM   1108  C   PRO A 154      13.070  26.808   3.433  1.00 50.70           C
ATOM   1109  O   PRO A 154      12.975  26.070   2.443  1.00 49.25           O
ATOM   1110  CB  PRO A 154      11.807  28.992   3.542  1.00 47.44           C
ATOM   1111  CG  PRO A 154      11.115  29.686   4.659  1.00 49.74           C
ATOM   1112  CD  PRO A 154      11.554  28.966   5.911  1.00 44.42           C
ATOM   1113  N   LYS A 155      14.225  27.006   4.076  1.00 46.07           N
ATOM   1114  CA  LYS A 155      15.464  26.383   3.618  1.00 46.09           C
ATOM   1115  C   LYS A 155      15.351  24.863   3.618  1.00 43.34           C
ATOM   1116  O   LYS A 155      15.731  24.199   2.646  1.00 47.78           O
ATOM   1117  CB  LYS A 155      16.629  26.837   4.501  1.00 39.09           C
ATOM   1118  N   LEU A 156      14.833  24.292   4.708  1.00 43.11           N
ATOM   1119  CA  LEU A 156      14.670  22.844   4.779  1.00 44.84           C
ATOM   1120  C   LEU A 156      13.631  22.363   3.776  1.00 47.48           C
ATOM   1121  O   LEU A 156      13.821  21.340   3.108  1.00 50.08           O
ATOM   1122  CB  LEU A 156      14.279  22.428   6.197  1.00 47.09           C
ATOM   1123  CG  LEU A 156      15.357  22.564   7.267  1.00 47.49           C
ATOM   1124  CD1 LEU A 156      14.851  22.063   8.610  1.00 45.78           C
ATOM   1125  CD2 LEU A 156      16.599  21.804   6.843  1.00 47.78           C
ATOM   1126  N   ILE A 157      12.515  23.089   3.666  1.00 42.39           N
ATOM   1127  CA  ILE A 157      11.471  22.722   2.710  1.00 41.48           C
ATOM   1128  C   ILE A 157      11.999  22.825   1.285  1.00 42.82           C
ATOM   1129  O   ILE A 157      11.796  21.925   0.459  1.00 46.55           O
ATOM   1130  CB  ILE A 157      10.224  23.602   2.914  1.00 43.14           C
ATOM   1131  CG1 ILE A 157       9.612  23.359   4.294  1.00 42.77           C
ATOM   1132  CG2 ILE A 157       9.206  23.353   1.813  1.00 43.12           C
ATOM   1133  CD1 ILE A 157       8.428  24.256   4.593  1.00 45.74           C
ATOM   1134  N   GLU A 158      12.687  23.928   0.976  1.00 48.14           N
ATOM   1135  CA  GLU A 158      13.286  24.082  -0.347  1.00 48.85           C
ATOM   1136  C   GLU A 158      14.349  23.021  -0.605  1.00 48.49           C
ATOM   1137  O   GLU A 158      14.531  22.589  -1.750  1.00 51.09           O
ATOM   1138  CB  GLU A 158      13.887  25.481  -0.491  1.00 52.40           C
ATOM   1139  CG  GLU A 158      14.038  25.967  -1.924  1.00 67.33           C
ATOM   1140  CD  GLU A 158      14.681  27.338  -1.998  1.00 79.62           C
ATOM   1141  OE1 GLU A 158      15.407  27.710  -1.052  1.00 77.55           O
ATOM   1142  OE2 GLU A 158      14.460  28.047  -3.001  1.00 91.71           O
ATOM   1143  N   ASP A 159      15.051  22.585   0.443  1.00 43.01           N
ATOM   1144  CA  ASP A 159      16.058  21.541   0.287  1.00 47.44           C
ATOM   1145  C   ASP A 159      15.421  20.226  -0.147  1.00 45.62           C
ATOM   1146  O   ASP A 159      15.903  19.563  -1.073  1.00 46.29           O
ATOM   1147  CB  ASP A 159      16.827  21.360   1.596  1.00 54.81           C
ATOM   1148  CG  ASP A 159      17.987  20.404   1.456  1.00 65.34           C
ATOM   1149  OD1 ASP A 159      18.447  20.199   0.314  1.00 64.06           O
ATOM   1150  OD2 ASP A 159      18.435  19.849   2.480  1.00 76.38           O
ATOM   1151  N   LEU A 160      14.332  19.832   0.518  1.00 45.10           N
ATOM   1152  CA  LEU A 160      13.620  18.614   0.145  1.00 37.36           C
ATOM   1153  C   LEU A 160      12.990  18.727  -1.237  1.00 43.91           C
ATOM   1154  O   LEU A 160      12.921  17.732  -1.968  1.00 45.11           O
ATOM   1155  CB  LEU A 160      12.549  18.302   1.188  1.00 38.91           C
ATOM   1156  CG  LEU A 160      11.661  17.095   0.900  1.00 44.42           C
ATOM   1157  CD1 LEU A 160      12.525  15.856   0.711  1.00 38.21           C
ATOM   1158  CD2 LEU A 160      10.653  16.897   2.017  1.00 44.20           C
ATOM   1159  N   ALA A 161      12.516  19.919  -1.606  1.00 46.49           N
ATOM   1160  CA  ALA A 161      11.964  20.114  -2.943  1.00 48.71           C
ATOM   1161  C   ALA A 161      13.032  19.901  -4.008  1.00 43.01           C
ATOM   1162  O   ALA A 161      12.788  19.254  -5.034  1.00 42.80           O
ATOM   1163  CB  ALA A 161      11.352  21.511  -3.057  1.00 39.00           C
ATOM   1164  N   LYS A 162      14.230  20.438  -3.771  1.00 44.95           N
ATOM   1165  CA  LYS A 162      15.327  20.283  -4.719  1.00 47.17           C
ATOM   1166  C   LYS A 162      15.693  18.815  -4.906  1.00 45.28           C
ATOM   1167  O   LYS A 162      15.868  18.348  -6.037  1.00 44.60           O
ATOM   1168  CB  LYS A 162      16.537  21.083  -4.240  1.00 52.17           C
ATOM   1169  CG  LYS A 162      17.781  20.894  -5.090  1.00 52.18           C
ATOM   1170  CD  LYS A 162      18.992  21.526  -4.429  1.00 58.93           C
ATOM   1171  CE  LYS A 162      20.103  21.769  -5.442  1.00 55.13           C
ATOM   1172  NZ  LYS A 162      20.494  20.529  -6.173  1.00 54.10           N
ATOM   1173  N   THR A 163      15.807  18.067  -3.805  1.00 39.94           N
ATOM   1174  CA  THR A 163      16.143  16.649  -3.897  1.00 39.80           C
ATOM   1175  C   THR A 163      15.130  15.884  -4.744  1.00 48.68           C
ATOM   1176  O   THR A 163      15.502  15.009  -5.534  1.00 48.89           O
ATOM   1177  CB  THR A 163      16.223  16.046  -2.497  1.00 40.81           C
ATOM   1178  OG1 THR A 163      17.223  16.741  -1.743  1.00 50.53           O
ATOM   1179  CG2 THR A 163      16.552  14.554  -2.566  1.00 36.70           C
ATOM   1180  N   ALA A 164      13.842  16.206  -4.596  1.00 47.10           N
ATOM   1181  CA  ALA A 164      12.803  15.518  -5.356  1.00 45.85           C
ATOM   1182  C   ALA A 164      12.807  15.935  -6.820  1.00 42.44           C
ATOM   1183  O   ALA A 164      12.624  15.095  -7.708  1.00 50.30           O
ATOM   1184  CB  ALA A 164      11.434  15.791  -4.738  1.00 43.07           C
ATOM   1185  N   LEU A 165      13.008  17.226  -7.090  1.00 38.39           N
ATOM   1186  CA  LEU A 165      13.023  17.694  -8.471  1.00 38.32           C
ATOM   1187  C   LEU A 165      14.282  17.230  -9.196  1.00 49.36           C
ATOM   1188  O   LEU A 165      14.228  16.879 -10.381  1.00 53.21           O
ATOM   1189  CB  LEU A 165      12.896  19.217  -8.505  1.00 45.58           C
ATOM   1190  CG  LEU A 165      11.592  19.797  -7.946  1.00 42.90           C
ATOM   1191  CD1 LEU A 165      11.692  21.305  -7.728  1.00 42.70           C
ATOM   1192  CD2 LEU A 165      10.424  19.461  -8.864  1.00 47.78           C
ATOM   1193  N   ASP A 166      15.423  17.218  -8.497  1.00 48.49           N
ATOM   1194  CA  ASP A 166      16.651  16.681  -9.079  1.00 47.02           C
ATOM   1195  C   ASP A 166      16.508  15.190  -9.368  1.00 44.03           C
ATOM   1196  O   ASP A 166      16.972  14.703 -10.406  1.00 47.00           O
ATOM   1197  CB  ASP A 166      17.837  16.941  -8.142  1.00 52.97           C
ATOM   1198  CG  ASP A 166      18.244  18.415  -8.092  1.00 49.36           C
ATOM   1199  OD1 ASP A 166      17.756  19.198  -8.935  1.00 56.35           O
ATOM   1200  OD2 ASP A 166      19.054  18.792  -7.215  1.00 49.76           O
ATOM   1201  N   ALA A 167      15.856  14.453  -8.464  1.00 47.55           N
ATOM   1202  CA  ALA A 167      15.612  13.031  -8.688  1.00 50.00           C
ATOM   1203  C   ALA A 167      14.755  12.795  -9.922  1.00 49.87           C
ATOM   1204  O   ALA A 167      14.925  11.784 -10.615  1.00 52.26           O
ATOM   1205  CB  ALA A 167      14.941  12.414  -7.461  1.00 46.54           C
ATOM   1206  N   LEU A 168      13.823  13.706 -10.203  1.00 49.73           N
ATOM   1207  CA  LEU A 168      13.001  13.582 -11.401  1.00 54.36           C
ATOM   1208  C   LEU A 168      13.821  13.849 -12.657  1.00 60.12           C
ATOM   1209  O   LEU A 168      13.676  13.143 -13.662  1.00 61.37           O
ATOM   1210  CB  LEU A 168      11.808  14.537 -11.318  1.00 53.53           C
ATOM   1211  CG  LEU A 168      10.679  14.169 -10.349  1.00 49.93           C
ATOM   1212  CD1 LEU A 168       9.765  15.359 -10.097  1.00 50.49           C
ATOM   1213  CD2 LEU A 168       9.887  12.999 -10.900  1.00 47.93           C
ATOM   1214  N   GLU A 169      14.692  14.863 -12.617  1.00 55.52           N
ATOM   1215  CA  GLU A 169      15.506  15.186 -13.784  1.00 55.95           C
ATOM   1216  C   GLU A 169      16.495  14.072 -14.104  1.00 63.78           C
ATOM   1217  O   GLU A 169      16.817  13.850 -15.277  1.00 71.88           O
ATOM   1218  CB  GLU A 169      16.245  16.507 -13.563  1.00 52.57           C
ATOM   1219  CG  GLU A 169      15.361  17.743 -13.609  1.00 61.29           C
ATOM   1220  CD  GLU A 169      16.152  19.025 -13.431  1.00 74.37           C
ATOM   1221  OE1 GLU A 169      17.377  18.943 -13.195  1.00 72.11           O
ATOM   1222  OE2 GLU A 169      15.553  20.115 -13.526  1.00 74.61           O
ATOM   1223  N   GLU A 170      16.991  13.367 -13.080  1.00 59.17           N
ATOM   1224  CA  GLU A 170      17.873  12.230 -13.323  1.00 62.80           C
ATOM   1225  C   GLU A 170      17.154  11.115 -14.074  1.00 65.36           C
ATOM   1226  O   GLU A 170      17.780  10.403 -14.868  1.00 67.36           O
ATOM   1227  CB  GLU A 170      18.436  11.709 -12.000  1.00 56.87           C
ATOM   1228  CG  GLU A 170      19.468  12.634 -11.370  1.00 61.78           C
ATOM   1229  CD  GLU A 170      19.835  12.233  -9.956  1.00 68.12           C
ATOM   1230  OE1 GLU A 170      19.954  11.020  -9.684  1.00 65.30           O
ATOM   1231  OE2 GLU A 170      19.997  13.139  -9.113  1.00 67.17           O
ATOM   1232  N   ILE A 171      15.852  10.943 -13.835  1.00 56.23           N
ATOM   1233  CA  ILE A 171      15.084   9.984 -14.624  1.00 60.76           C
ATOM   1234  C   ILE A 171      14.909  10.494 -16.048  1.00 69.76           C
ATOM   1235  O   ILE A 171      14.842   9.703 -16.998  1.00 71.87           O
ATOM   1236  CB  ILE A 171      13.731   9.700 -13.943  1.00 61.30           C
ATOM   1237  CG1 ILE A 171      13.953   9.064 -12.567  1.00 59.58           C
ATOM   1238  CG2 ILE A 171      12.862   8.797 -14.803  1.00 61.38           C
ATOM   1239  CD1 ILE A 171      12.676   8.631 -11.877  1.00 57.09           C
ATOM   1240  N   ALA A 172      14.855  11.817 -16.225  1.00 71.37           N
ATOM   1241  CA  ALA A 172      14.783  12.385 -17.566  1.00 67.44           C
ATOM   1242  C   ALA A 172      16.094  12.193 -18.319  1.00 76.01           C
ATOM   1243  O   ALA A 172      16.087  11.910 -19.522  1.00 80.26           O
ATOM   1244  CB  ALA A 172      14.421  13.867 -17.489  1.00 68.79           C
ATOM   1245  N   ARG A 173      17.224  12.347 -17.628  1.00 79.74           N
ATOM   1246  CA  ARG A 173      18.528  12.146 -18.248  1.00 77.90           C
ATOM   1247  C   ARG A 173      18.612  10.773 -18.899  1.00 82.28           C
ATOM   1248  O   ARG A 173      18.173   9.769 -18.331  1.00 79.08           O
ATOM   1249  CB  ARG A 173      19.640  12.284 -17.209  1.00 78.38           C
ATOM   1250  CG  ARG A 173      20.082  13.704 -16.924  1.00 75.68           C
ATOM   1251  CD  ARG A 173      21.466  13.706 -16.301  1.00 76.30           C
ATOM   1252  NE  ARG A 173      21.510  12.910 -15.077  1.00 79.31           N
ATOM   1253  CZ  ARG A 173      22.628  12.569 -14.443  1.00 79.35           C
ATOM   1254  NH1 ARG A 173      23.807  12.946 -14.917  1.00 67.76           N
ATOM   1255  NH2 ARG A 173      22.566  11.843 -13.334  1.00 68.37           N
ATOM   1256  N   ASP A 174      19.170  10.744 -20.109  1.00 85.86           N
ATOM   1257  CA  ASP A 174      19.436   9.517 -20.857  1.00 91.57           C
ATOM   1258  C   ASP A 174      18.183   8.682 -21.085  1.00 88.15           C
ATOM   1259  O   ASP A 174      18.271   7.471 -21.307  1.00 94.26           O
ATOM   1260  CB  ASP A 174      20.515   8.681 -20.166  1.00 89.53           C
ATOM   1261  CG  ASP A 174      21.760   9.485 -19.870  1.00 89.92           C
ATOM   1262  OD1 ASP A 174      22.140  10.317 -20.717  1.00 91.28           O
ATOM   1263  OD2 ASP A 174      22.347   9.297 -18.785  1.00 89.21           O
ATOM   1264  N   GLY A 175      17.012   9.308 -21.018  1.00 80.45           N
ATOM   1265  CA  GLY A 175      15.780   8.677 -21.425  1.00 82.03           C
ATOM   1266  C   GLY A 175      15.314   9.233 -22.759  1.00 80.83           C
ATOM   1267  O   GLY A 175      15.885  10.173 -23.305  1.00 84.83           O
ATOM   1268  N   GLY A 176      14.256   8.622 -23.282  1.00 77.70           N
ATOM   1269  CA  GLY A 176      13.694   9.085 -24.534  1.00 85.93           C
ATOM   1270  C   GLY A 176      13.162  10.501 -24.431  1.00 86.99           C
ATOM   1271  O   GLY A 176      12.875  11.017 -23.348  1.00 85.48           O
ATOM   1272  N   GLU A 177      13.044  11.146 -25.595  1.00 90.94           N
ATOM   1273  CA  GLU A 177      12.454  12.480 -25.632  1.00 85.89           C
ATOM   1274  C   GLU A 177      11.017  12.464 -25.133  1.00 81.99           C
ATOM   1275  O   GLU A 177      10.544  13.456 -24.566  1.00 84.25           O
ATOM   1276  CB  GLU A 177      12.522  13.049 -27.049  1.00 83.69           C
ATOM   1277  CG  GLU A 177      13.903  13.535 -27.462  1.00 85.63           C
ATOM   1278  CD  GLU A 177      13.970  13.902 -28.930  1.00 88.71           C
ATOM   1279  OE1 GLU A 177      13.007  13.592 -29.662  1.00 90.87           O
ATOM   1280  OE2 GLU A 177      14.982  14.498 -29.352  1.00 85.71           O
ATOM   1281  N   GLU A 178      10.310  11.348 -25.329  1.00 83.82           N
ATOM   1282  CA  GLU A 178       8.963  11.222 -24.784  1.00 86.78           C
ATOM   1283  C   GLU A 178       8.992  11.143 -23.262  1.00 84.08           C
ATOM   1284  O   GLU A 178       8.141  11.734 -22.587  1.00 81.57           O
ATOM   1285  CB  GLU A 178       8.271   9.993 -25.376  1.00 86.31           C
ATOM   1286  CG  GLU A 178       6.939   9.654 -24.723  1.00 85.79           C
ATOM   1287  CD  GLU A 178       6.267   8.446 -25.348  1.00101.58           C
ATOM   1288  OE1 GLU A 178       6.726   7.991 -26.417  1.00107.54           O
ATOM   1289  OE2 GLU A 178       5.276   7.951 -24.770  1.00107.65           O
ATOM   1290  N   LEU A 179       9.966  10.417 -22.705  1.00 80.75           N
ATOM   1291  CA  LEU A 179      10.098  10.352 -21.254  1.00 74.89           C
ATOM   1292  C   LEU A 179      10.399  11.726 -20.672  1.00 69.09           C
ATOM   1293  O   LEU A 179       9.875  12.089 -19.613  1.00 65.85           O
ATOM   1294  CB  LEU A 179      11.191   9.354 -20.871  1.00 70.96           C
ATOM   1295  CG  LEU A 179      11.334   9.043 -19.377  1.00 70.73           C
ATOM   1296  CD1 LEU A 179      10.123   8.275 -18.867  1.00 69.54           C
ATOM   1297  CD2 LEU A 179      12.619   8.276 -19.100  1.00 65.26           C
ATOM   1298  N   ALA A 180      11.226  12.512 -21.366  1.00 70.57           N
ATOM   1299  CA  ALA A 180      11.594  13.834 -20.872  1.00 71.95           C
ATOM   1300  C   ALA A 180      10.392  14.767 -20.799  1.00 74.72           C
ATOM   1301  O   ALA A 180      10.351  15.653 -19.939  1.00 74.89           O
ATOM   1302  CB  ALA A 180      12.683  14.438 -21.758  1.00 79.52           C
ATOM   1303  N   GLU A 181       9.414  14.595 -21.689  1.00 79.89           N
ATOM   1304  CA  GLU A 181       8.206  15.408 -21.640  1.00 74.32           C
ATOM   1305  C   GLU A 181       7.186  14.870 -20.648  1.00 71.58           C
ATOM   1306  O   GLU A 181       6.427  15.653 -20.065  1.00 62.83           O
ATOM   1307  CB  GLU A 181       7.574  15.508 -23.032  1.00 80.28           C
ATOM   1308  CG  GLU A 181       8.374  16.339 -24.030  1.00 82.16           C
ATOM   1309  CD  GLU A 181       8.113  17.835 -23.911  1.00 93.68           C
ATOM   1310  OE1 GLU A 181       7.805  18.312 -22.799  1.00 92.55           O
ATOM   1311  OE2 GLU A 181       8.212  18.537 -24.940  1.00100.55           O
ATOM   1312  N   ASP A 182       7.147  13.551 -20.443  1.00 70.69           N
ATOM   1313  CA  ASP A 182       6.297  13.000 -19.394  1.00 66.39           C
ATOM   1314  C   ASP A 182       6.811  13.410 -18.021  1.00 66.87           C
ATOM   1315  O   ASP A 182       6.030  13.803 -17.146  1.00 65.52           O
ATOM   1316  CB  ASP A 182       6.227  11.480 -19.515  1.00 68.43           C
ATOM   1317  CG  ASP A 182       5.619  11.026 -20.828  1.00 78.75           C
ATOM   1318  OD1 ASP A 182       4.745  11.740 -21.368  1.00 83.30           O
ATOM   1319  OD2 ASP A 182       6.010   9.946 -21.319  1.00 84.04           O
ATOM   1320  N   ILE A 183       8.129  13.330 -17.820  1.00 64.69           N
ATOM   1321  CA  ILE A 183       8.728  13.829 -16.585  1.00 59.37           C
ATOM   1322  C   ILE A 183       8.513  15.332 -16.463  1.00 55.38           C
ATOM   1323  O   ILE A 183       8.287  15.856 -15.365  1.00 51.27           O
ATOM   1324  CB  ILE A 183      10.224  13.465 -16.532  1.00 58.92           C
ATOM   1325  CG1 ILE A 183      10.412  11.948 -16.569  1.00 64.07           C
ATOM   1326  CG2 ILE A 183      10.879  14.036 -15.283  1.00 56.23           C
ATOM   1327  CD1 ILE A 183       9.747  11.226 -15.424  1.00 53.94           C
ATOM   1328  N   ASP A 184       8.571  16.048 -17.590  1.00 60.14           N
ATOM   1329  CA  ASP A 184       8.452  17.502 -17.557  1.00 62.94           C
ATOM   1330  C   ASP A 184       7.109  17.937 -16.990  1.00 63.29           C
ATOM   1331  O   ASP A 184       7.037  18.886 -16.202  1.00 66.09           O
ATOM   1332  CB  ASP A 184       8.646  18.083 -18.957  1.00 70.10           C
ATOM   1333  CG  ASP A 184       8.856  19.582 -18.935  1.00 80.07           C
ATOM   1334  OD1 ASP A 184       9.157  20.121 -17.848  1.00 80.27           O
ATOM   1335  OD2 ASP A 184       8.718  20.223 -19.997  1.00 81.80           O
ATOM   1336  N   ARG A 185       6.030  17.255 -17.380  1.00 59.57           N
ATOM   1337  CA  ARG A 185       4.727  17.568 -16.808  1.00 70.08           C
ATOM   1338  C   ARG A 185       4.666  17.204 -15.331  1.00 63.57           C
ATOM   1339  O   ARG A 185       4.003  17.895 -14.549  1.00 64.97           O
ATOM   1340  CB  ARG A 185       3.622  16.845 -17.576  1.00 74.10           C
ATOM   1341  CG  ARG A 185       2.232  17.243 -17.130  1.00 87.06           C
ATOM   1342  CD  ARG A 185       2.107  18.756 -17.081  1.00 88.44           C
ATOM   1343  NE  ARG A 185       0.836  19.177 -16.506  1.00 91.23           N
ATOM   1344  CZ  ARG A 185      -0.258  19.425 -17.218  1.00 96.79           C
ATOM   1345  NH1 ARG A 185      -0.237  19.297 -18.538  1.00 96.63           N
ATOM   1346  NH2 ARG A 185      -1.372  19.802 -16.610  1.00 96.90           N
ATOM   1347  N   ILE A 186       5.351  16.131 -14.934  1.00 65.47           N
ATOM   1348  CA  ILE A 186       5.406  15.764 -13.523  1.00 60.60           C
ATOM   1349  C   ILE A 186       6.219  16.786 -12.738  1.00 59.14           C
ATOM   1350  O   ILE A 186       5.859  17.156 -11.614  1.00 57.40           O
ATOM   1351  CB  ILE A 186       5.971  14.341 -13.374  1.00 64.46           C
ATOM   1352  CG1 ILE A 186       4.970  13.325 -13.925  1.00 60.25           C
ATOM   1353  CG2 ILE A 186       6.307  14.035 -11.920  1.00 55.29           C
ATOM   1354  CD1 ILE A 186       5.524  11.936 -14.040  1.00 58.08           C
ATOM   1355  N   LEU A 187       7.320  17.266 -13.323  1.00 58.67           N
ATOM   1356  CA  LEU A 187       8.139  18.277 -12.661  1.00 57.94           C
ATOM   1357  C   LEU A 187       7.346  19.553 -12.397  1.00 60.71           C
ATOM   1358  O   LEU A 187       7.437  20.134 -11.309  1.00 56.22           O
ATOM   1359  CB  LEU A 187       9.377  18.585 -13.507  1.00 62.70           C
ATOM   1360  CG  LEU A 187      10.589  17.667 -13.354  1.00 62.10           C
ATOM   1361  CD1 LEU A 187      11.482  17.756 -14.577  1.00 56.40           C
ATOM   1362  CD2 LEU A 187      11.371  18.041 -12.112  1.00 53.78           C
ATOM   1363  N   ARG A 188       6.564  20.008 -13.381  1.00 67.41           N
ATOM   1364  CA  ARG A 188       5.845  21.270 -13.226  1.00 65.01           C
ATOM   1365  C   ARG A 188       4.727  21.166 -12.198  1.00 57.44           C
ATOM   1366  O   ARG A 188       4.412  22.158 -11.529  1.00 59.17           O
ATOM   1367  CB  ARG A 188       5.293  21.730 -14.575  1.00 69.50           C
ATOM   1368  CG  ARG A 188       6.362  21.873 -15.640  1.00 79.77           C
ATOM   1369  CD  ARG A 188       5.933  22.783 -16.774  1.00 87.76           C
ATOM   1370  NE  ARG A 188       6.944  22.829 -17.827  1.00 88.59           N
ATOM   1371  CZ  ARG A 188       7.102  23.840 -18.675  1.00 94.31           C
ATOM   1372  NH1 ARG A 188       6.321  24.910 -18.597  1.00 93.19           N
ATOM   1373  NH2 ARG A 188       8.052  23.786 -19.599  1.00 91.94           N
ATOM   1374  N   LYS A 189       4.113  19.987 -12.060  1.00 58.79           N
ATOM   1375  CA  LYS A 189       3.127  19.789 -11.002  1.00 60.99           C
ATOM   1376  C   LYS A 189       3.775  19.781  -9.625  1.00 60.99           C
ATOM   1377  O   LYS A 189       3.146  20.188  -8.643  1.00 59.07           O
ATOM   1378  CB  LYS A 189       2.367  18.481 -11.216  1.00 63.88           C
ATOM   1379  CG  LYS A 189       1.537  18.420 -12.482  1.00 69.30           C
ATOM   1380  CD  LYS A 189       0.906  17.047 -12.630  1.00 83.26           C
ATOM   1381  CE  LYS A 189       0.123  16.925 -13.923  1.00 89.99           C
ATOM   1382  NZ  LYS A 189      -0.429  15.554 -14.103  1.00 96.38           N
ATOM   1383  N   LEU A 190       5.016  19.302  -9.526  1.00 59.75           N
ATOM   1384  CA  LEU A 190       5.709  19.322  -8.242  1.00 50.83           C
ATOM   1385  C   LEU A 190       6.233  20.717  -7.922  1.00 52.43           C
ATOM   1386  O   LEU A 190       6.303  21.106  -6.749  1.00 45.28           O
ATOM   1387  CB  LEU A 190       6.846  18.301  -8.242  1.00 47.56           C
ATOM   1388  CG  LEU A 190       7.557  18.058  -6.911  1.00 54.14           C
ATOM   1389  CD1 LEU A 190       6.541  17.826  -5.794  1.00 40.16           C
ATOM   1390  CD2 LEU A 190       8.536  16.888  -7.019  1.00 50.02           C
ATOM   1391  N   GLU A 191       6.588  21.487  -8.952  1.00 55.33           N
ATOM   1392  CA  GLU A 191       7.088  22.840  -8.728  1.00 54.02           C
ATOM   1393  C   GLU A 191       6.013  23.735  -8.123  1.00 57.81           C
ATOM   1394  O   GLU A 191       6.289  24.516  -7.204  1.00 56.47           O
ATOM   1395  CB  GLU A 191       7.607  23.431 -10.039  1.00 61.86           C
ATOM   1396  CG  GLU A 191       8.943  22.856 -10.502  1.00 64.26           C
ATOM   1397  CD  GLU A 191       9.374  23.420 -11.838  1.00 79.97           C
ATOM   1398  OE1 GLU A 191       8.511  23.987 -12.539  1.00 82.17           O
ATOM   1399  OE2 GLU A 191      10.568  23.305 -12.187  1.00 82.42           O
ATOM   1400  N   LYS A 192       4.777  23.632  -8.619  1.00 58.70           N
ATOM   1401  CA  LYS A 192       3.696  24.439  -8.061  1.00 56.09           C
ATOM   1402  C   LYS A 192       3.356  24.002  -6.640  1.00 52.58           C
ATOM   1403  O   LYS A 192       3.017  24.838  -5.793  1.00 56.04           O
ATOM   1404  CB  LYS A 192       2.463  24.367  -8.963  1.00 66.56           C
ATOM   1405  CG  LYS A 192       1.954  22.958  -9.219  1.00 71.92           C
ATOM   1406  CD  LYS A 192       0.532  22.980  -9.753  1.00 73.99           C
ATOM   1407  CE  LYS A 192       0.051  21.584 -10.098  1.00 72.61           C
ATOM   1408  NZ  LYS A 192       0.109  20.678  -8.924  1.00 62.61           N
ATOM   1409  N   VAL A 193       3.440  22.699  -6.358  1.00 53.07           N
ATOM   1410  CA  VAL A 193       3.235  22.219  -4.992  1.00 52.53           C
ATOM   1411  C   VAL A 193       4.264  22.842  -4.058  1.00 52.56           C
ATOM   1412  O   VAL A 193       3.933  23.327  -2.968  1.00 50.97           O
ATOM   1413  CB  VAL A 193       3.294  20.681  -4.948  1.00 48.28           C
ATOM   1414  CG1 VAL A 193       3.425  20.195  -3.514  1.00 42.03           C
ATOM   1415  CG2 VAL A 193       2.059  20.085  -5.605  1.00 54.98           C
ATOM   1416  N   ALA A 194       5.530  22.849  -4.484  1.00 50.36           N
ATOM   1417  CA  ALA A 194       6.591  23.419  -3.662  1.00 50.78           C
ATOM   1418  C   ALA A 194       6.408  24.922  -3.480  1.00 51.24           C
ATOM   1419  O   ALA A 194       6.647  25.451  -2.388  1.00 47.28           O
ATOM   1420  CB  ALA A 194       7.952  23.109  -4.283  1.00 49.14           C
ATOM   1421  N   ARG A 195       5.984  25.625  -4.533  1.00 58.52           N
ATOM   1422  CA  ARG A 195       5.751  27.062  -4.409  1.00 59.10           C
ATOM   1423  C   ARG A 195       4.575  27.351  -3.489  1.00 54.88           C
ATOM   1424  O   ARG A 195       4.587  28.340  -2.744  1.00 55.29           O
ATOM   1425  CB  ARG A 195       5.520  27.686  -5.785  1.00 58.66           C
ATOM   1426  CG  ARG A 195       6.781  27.884  -6.603  1.00 64.62           C
ATOM   1427  CD  ARG A 195       6.515  28.781  -7.805  1.00 65.88           C
ATOM   1428  NE  ARG A 195       5.457  28.255  -8.662  1.00 69.28           N
ATOM   1429  CZ  ARG A 195       5.655  27.364  -9.627  1.00 73.54           C
ATOM   1430  NH1 ARG A 195       6.874  26.894  -9.856  1.00 63.16           N
ATOM   1431  NH2 ARG A 195       4.635  26.939 -10.361  1.00 72.58           N
ATOM   1432  N   ASP A 196       3.544  26.505  -3.527  1.00 54.34           N
ATOM   1433  C   ASP A 196       2.784  26.418  -1.190  1.00 59.16           C
ATOM   1434  O   ASP A 196       2.405  27.168  -0.286  1.00 66.11           O
ATOM   1435  CA AASP A 196       2.401  26.684  -2.640  0.50 56.14           C
ATOM   1436  CB AASP A 196       1.254  25.770  -3.065  0.50 58.29           C
ATOM   1437  CG AASP A 196       0.631  26.187  -4.377  0.50 59.57           C
ATOM   1438  OD1AASP A 196       0.748  27.374  -4.749  0.50 57.77           O
ATOM   1439  OD2AASP A 196       0.016  25.324  -5.036  0.50 57.91           O
ATOM   1440  CA BASP A 196       2.404  26.691  -2.642  0.50 56.10           C
ATOM   1441  CB BASP A 196       1.248  25.794  -3.082  0.50 58.42           C
ATOM   1442  CG BASP A 196       0.071  25.857  -2.136  0.50 58.52           C
ATOM   1443  OD1BASP A 196      -0.405  26.976  -1.854  0.50 56.45           O
ATOM   1444  OD2BASP A 196      -0.382  24.787  -1.676  0.50 54.20           O
ATOM   1445  N   VAL A 197       3.540  25.341  -0.955  1.00 55.20           N
ATOM   1446  CA  VAL A 197       3.974  25.027   0.402  1.00 54.18           C
ATOM   1447  C   VAL A 197       4.939  26.088   0.914  1.00 56.24           C
ATOM   1448  O   VAL A 197       4.869  26.498   2.080  1.00 60.85           O
ATOM   1449  CB  VAL A 197       4.590  23.618   0.447  1.00 53.25           C
ATOM   1450  CG1 VAL A 197       5.388  23.430   1.725  1.00 52.66           C
ATOM   1451  CG2 VAL A 197       3.498  22.565   0.334  1.00 45.33           C
ATOM   1452  N   LEU A 198       5.847  26.558   0.056  1.00 53.51           N
ATOM   1453  CA  LEU A 198       6.752  27.626   0.460  1.00 52.58           C
ATOM   1454  C   LEU A 198       6.043  28.968   0.601  1.00 60.59           C
ATOM   1455  O   LEU A 198       6.569  29.861   1.274  1.00 62.11           O
ATOM   1456  CB  LEU A 198       7.907  27.747  -0.534  1.00 56.85           C
ATOM   1457  CG  LEU A 198       9.017  26.709  -0.389  1.00 52.73           C
ATOM   1458  CD1 LEU A 198       9.857  26.654  -1.652  1.00 52.64           C
ATOM   1459  CD2 LEU A 198       9.887  27.023   0.822  1.00 47.32           C
ATOM   1460  N   ARG A 199       4.868  29.133  -0.012  1.00 63.24           N
ATOM   1461  CA  ARG A 199       4.113  30.372   0.155  1.00 62.20           C
ATOM   1462  C   ARG A 199       3.646  30.531   1.595  1.00 61.62           C
ATOM   1463  O   ARG A 199       3.726  31.621   2.173  1.00 70.74           O
ATOM   1464  CB  ARG A 199       2.921  30.395  -0.804  1.00 66.88           C
ATOM   1465  N   LYS A 200       3.155  29.451   2.189  1.00 65.03           N
ATOM   1466  CA  LYS A 200       2.656  29.478   3.556  1.00 75.93           C
ATOM   1467  C   LYS A 200       3.810  29.518   4.556  1.00 76.05           C
ATOM   1468  O   LYS A 200       3.608  29.741   5.748  1.00 77.64           O
ATOM   1469  CB  LYS A 200       1.768  28.262   3.810  1.00 71.68           C
ATOM   1470  CG  LYS A 200       0.769  27.991   2.692  1.00 73.10           C
ATOM   1471  CD  LYS A 200       0.293  26.549   2.724  1.00 63.87           C
ATOM   1472  CE  LYS A 200      -0.273  26.136   1.379  1.00 67.85           C
ATOM   1473  NZ  LYS A 200      -0.556  24.678   1.318  1.00 65.09           N
TER
ATOM   1474  N   PRO B   1      11.769   5.129  29.596  1.00 88.97           N
ATOM   1475  CA  PRO B   1      10.497   5.486  28.972  1.00 89.78           C
ATOM   1476  C   PRO B   1       9.564   6.181  29.956  1.00 87.15           C
ATOM   1477  O   PRO B   1       9.927   7.206  30.531  1.00 84.65           O
ATOM   1478  CB  PRO B   1       9.936   4.128  28.555  1.00 93.65           C
ATOM   1479  CG  PRO B   1      10.540   3.140  29.569  1.00 93.40           C
ATOM   1480  CD  PRO B   1      11.658   3.850  30.314  1.00 89.73           C
ATOM   1481  N   LYS B   2       8.368   5.617  30.143  1.00 90.03           N
ATOM   1482  CA  LYS B   2       7.469   6.125  31.172  1.00 87.71           C
ATOM   1483  C   LYS B   2       7.988   5.809  32.569  1.00 90.16           C
ATOM   1484  O   LYS B   2       7.691   6.540  33.520  1.00 89.94           O
ATOM   1485  CB  LYS B   2       6.068   5.539  30.993  1.00 87.68           C
ATOM   1486  CG  LYS B   2       5.497   5.671  29.590  1.00 87.37           C
ATOM   1487  CD  LYS B   2       5.440   4.318  28.895  1.00 92.68           C
ATOM   1488  CE  LYS B   2       4.442   4.326  27.747  1.00 86.75           C
ATOM   1489  NZ  LYS B   2       4.259   2.969  27.163  1.00 83.52           N
ATOM   1490  N   LYS B   3       8.759   4.727  32.710  1.00 91.58           N
ATOM   1491  CA  LYS B   3       9.279   4.348  34.020  1.00 86.90           C
ATOM   1492  C   LYS B   3      10.314   5.349  34.517  1.00 86.79           C
ATOM   1493  O   LYS B   3      10.396   5.618  35.721  1.00 85.46           O
ATOM   1494  CB  LYS B   3       9.877   2.942  33.956  1.00 88.23           C
ATOM   1495  N   ILE B   4      11.118   5.903  33.606  1.00 86.60           N
ATOM   1496  CA  ILE B   4      12.105   6.906  33.997  1.00 81.67           C
ATOM   1497  C   ILE B   4      11.414   8.168  34.492  1.00 82.95           C
ATOM   1498  O   ILE B   4      11.869   8.813  35.445  1.00 81.85           O
ATOM   1499  CB  ILE B   4      13.053   7.205  32.822  1.00 76.81           C
ATOM   1500  CG1 ILE B   4      13.849   5.955  32.446  1.00 78.25           C
ATOM   1501  CG2 ILE B   4      13.988   8.353  33.163  1.00 70.57           C
ATOM   1502  CD1 ILE B   4      14.762   6.160  31.265  1.00 76.91           C
ATOM   1503  N   VAL B   5      10.299   8.536  33.858  1.00 80.51           N
ATOM   1504  CA  VAL B   5       9.600   9.762  34.229  1.00 81.53           C
ATOM   1505  C   VAL B   5       8.890   9.593  35.565  1.00 85.46           C
ATOM   1506  O   VAL B   5       8.857  10.519  36.385  1.00 87.20           O
ATOM   1507  CB  VAL B   5       8.625  10.175  33.111  1.00 87.04           C
ATOM   1508  CG1 VAL B   5       7.848  11.418  33.509  1.00 75.93           C
ATOM   1509  CG2 VAL B   5       9.384  10.411  31.814  1.00 84.40           C
ATOM   1510  N   LYS B   6       8.313   8.413  35.810  1.00 90.87           N
ATOM   1511  CA  LYS B   6       7.599   8.181  37.063  1.00 90.37           C
ATOM   1512  C   LYS B   6       8.546   8.235  38.257  1.00 87.22           C
ATOM   1513  O   LYS B   6       8.222   8.831  39.292  1.00 89.94           O
ATOM   1514  CB  LYS B   6       6.868   6.838  37.010  1.00 90.30           C
ATOM   1515  N   ASP B   7       9.720   7.609  38.135  1.00 85.29           N
ATOM   1516  CA  ASP B   7      10.725   7.687  39.193  1.00 87.83           C
ATOM   1517  C   ASP B   7      11.143   9.129  39.445  1.00 87.26           C
ATOM   1518  O   ASP B   7      11.254   9.568  40.595  1.00 87.40           O
ATOM   1519  CB  ASP B   7      11.949   6.848  38.820  1.00 86.68           C
ATOM   1520  CG  ASP B   7      11.627   5.378  38.649  1.00 91.04           C
ATOM   1521  OD1 ASP B   7      10.502   4.961  38.993  1.00 90.66           O
ATOM   1522  OD2 ASP B   7      12.509   4.636  38.165  1.00 88.59           O
ATOM   1523  N   ALA B   8      11.380   9.879  38.366  1.00 83.84           N
ATOM   1524  CA  ALA B   8      11.910  11.233  38.488  1.00 83.40           C
ATOM   1525  C   ALA B   8      10.922  12.164  39.177  1.00 78.87           C
ATOM   1526  O   ALA B   8      11.308  12.947  40.053  1.00 77.15           O
ATOM   1527  CB  ALA B   8      12.279  11.772  37.107  1.00 79.93           C
ATOM   1528  N   LYS B   9       9.646  12.101  38.793  1.00 83.34           N
ATOM   1529  CA  LYS B   9       8.655  12.965  39.424  1.00 87.18           C
ATOM   1530  C   LYS B   9       8.445  12.601  40.887  1.00 88.16           C
ATOM   1531  O   LYS B   9       8.031  13.452  41.682  1.00 90.00           O
ATOM   1532  CB  LYS B   9       7.332  12.898  38.663  1.00 82.14           C
ATOM   1533  CG  LYS B   9       7.379  13.534  37.285  1.00 73.45           C
ATOM   1534  CD  LYS B   9       6.028  13.469  36.598  1.00 79.03           C
ATOM   1535  CE  LYS B   9       6.070  14.171  35.253  1.00 73.53           C
ATOM   1536  NZ  LYS B   9       4.756  14.114  34.561  1.00 70.59           N
ATOM   1537  N   GLU B  10       8.722  11.350  41.261  1.00 91.17           N
ATOM   1538  CA  GLU B  10       8.625  10.958  42.663  1.00 91.03           C
ATOM   1539  C   GLU B  10       9.736  11.599  43.484  1.00 86.13           C
ATOM   1540  O   GLU B  10       9.485  12.164  44.555  1.00 87.30           O
ATOM   1541  CB  GLU B  10       8.671   9.434  42.786  1.00 88.64           C
ATOM   1542  N   LYS B  11      10.977  11.518  42.995  1.00 85.12           N
ATOM   1543  CA  LYS B  11      12.098  12.118  43.710  1.00 78.95           C
ATOM   1544  C   LYS B  11      11.947  13.631  43.797  1.00 85.75           C
ATOM   1545  O   LYS B  11      12.257  14.235  44.830  1.00 88.75           O
ATOM   1546  CB  LYS B  11      13.413  11.744  43.027  1.00 77.52           C
ATOM   1547  CG  LYS B  11      13.603  10.246  42.841  1.00 84.23           C
ATOM   1548  CD  LYS B  11      14.947   9.924  42.205  1.00 84.08           C
ATOM   1549  CE  LYS B  11      15.108   8.425  41.995  1.00 84.59           C
ATOM   1550  NZ  LYS B  11      16.415   8.078  41.369  1.00 88.64           N
ATOM   1551  N   LEU B  12      11.465  14.261  42.723  1.00 82.92           N
ATOM   1552  CA  LEU B  12      11.249  15.704  42.745  1.00 80.66           C
ATOM   1553  C   LEU B  12      10.149  16.082  43.730  1.00 88.42           C
ATOM   1554  O   LEU B  12      10.243  17.111  44.409  1.00 89.89           O
ATOM   1555  CB  LEU B  12      10.907  16.203  41.341  1.00 81.33           C
ATOM   1556  CG  LEU B  12      12.050  16.644  40.422  1.00 76.78           C
ATOM   1557  CD1 LEU B  12      13.164  15.609  40.367  1.00 73.01           C
ATOM   1558  CD2 LEU B  12      11.516  16.927  39.026  1.00 71.30           C
ATOM   1559  N   GLU B  13       9.101  15.259  43.824  1.00 86.97           N
ATOM   1560  CA  GLU B  13       7.995  15.562  44.728  1.00 85.51           C
ATOM   1561  C   GLU B  13       8.435  15.477  46.185  1.00 87.98           C
ATOM   1562  O   GLU B  13       8.123  16.363  46.989  1.00 88.80           O
ATOM   1563  CB  GLU B  13       6.825  14.615  44.460  1.00 85.98           C
ATOM   1564  N   LYS B  14       9.152  14.410  46.545  1.00 85.42           N
ATOM   1565  CA  LYS B  14       9.665  14.289  47.906  1.00 88.07           C
ATOM   1566  C   LYS B  14      10.661  15.401  48.211  1.00 93.78           C
ATOM   1567  O   LYS B  14      10.610  16.020  49.281  1.00 92.51           O
ATOM   1568  CB  LYS B  14      10.308  12.915  48.103  1.00 83.45           C
ATOM   1569  N   LEU B  15      11.578  15.667  47.276  1.00 91.89           N
ATOM   1570  CA  LEU B  15      12.490  16.796  47.426  1.00 89.93           C
ATOM   1571  C   LEU B  15      11.733  18.108  47.577  1.00 93.53           C
ATOM   1572  O   LEU B  15      12.184  19.005  48.295  1.00 93.83           O
ATOM   1573  CB  LEU B  15      13.442  16.867  46.228  1.00 84.07           C
ATOM   1574  CG  LEU B  15      14.820  16.196  46.319  1.00 86.94           C
ATOM   1575  CD1 LEU B  15      15.733  16.974  47.255  1.00 80.82           C
ATOM   1576  CD2 LEU B  15      14.710  14.742  46.760  1.00 90.84           C
ATOM   1577  N   LEU B  16      10.576  18.235  46.923  1.00 88.95           N
ATOM   1578  CA  LEU B  16       9.793  19.460  47.049  1.00 89.41           C
ATOM   1579  C   LEU B  16       9.152  19.569  48.428  1.00 94.32           C
ATOM   1580  O   LEU B  16       9.062  20.668  48.990  1.00 92.95           O
ATOM   1581  CB  LEU B  16       8.728  19.518  45.955  1.00 88.78           C
ATOM   1582  CG  LEU B  16       7.956  20.833  45.839  1.00 86.91           C
ATOM   1583  CD1 LEU B  16       8.922  22.005  45.761  1.00 79.45           C
ATOM   1584  CD2 LEU B  16       7.036  20.805  44.626  1.00 84.55           C
ATOM   1585  N   GLU B  17       8.698  18.445  48.988  1.00 95.53           N
ATOM   1586  CA  GLU B  17       8.127  18.467  50.332  1.00100.56           C
ATOM   1587  C   GLU B  17       9.177  18.850  51.364  1.00101.73           C
ATOM   1588  O   GLU B  17       8.906  19.627  52.286  1.00104.90           O
ATOM   1589  CB  GLU B  17       7.510  17.109  50.668  1.00 99.82           C
ATOM   1590  CG  GLU B  17       6.140  16.899  50.060  1.00101.42           C
ATOM   1591  CD  GLU B  17       5.121  17.894  50.584  1.00108.21           C
ATOM   1592  OE1 GLU B  17       4.712  17.767  51.756  1.00111.71           O
ATOM   1593  OE2 GLU B  17       4.739  18.811  49.826  1.00108.27           O
ATOM   1594  N   ASP B  18      10.383  18.303  51.234  1.00 96.11           N
ATOM   1595  CA  ASP B  18      11.480  18.766  52.066  1.00 99.16           C
ATOM   1596  C   ASP B  18      11.820  20.199  51.689  1.00103.24           C
ATOM   1597  O   ASP B  18      11.748  20.581  50.518  1.00102.65           O
ATOM   1598  CB  ASP B  18      12.705  17.868  51.902  1.00 99.08           C
ATOM   1599  CG  ASP B  18      12.365  16.397  52.010  1.00 98.69           C
ATOM   1600  OD1 ASP B  18      12.957  15.585  51.269  1.00 86.50           O
ATOM   1601  OD2 ASP B  18      11.484  16.056  52.826  1.00110.44           O
ATOM   1602  N   ALA B  19      12.149  21.003  52.699  1.00105.41           N
ATOM   1603  CA  ALA B  19      12.483  22.411  52.511  1.00105.07           C
ATOM   1604  C   ALA B  19      11.286  23.234  52.037  1.00106.16           C
ATOM   1605  O   ALA B  19      11.428  24.430  51.758  1.00104.69           O
ATOM   1606  CB  ALA B  19      13.652  22.559  51.532  1.00 98.69           C
ATOM   1607  N   LYS B  20      10.112  22.608  51.924  1.00106.23           N
ATOM   1608  CA  LYS B  20       8.885  23.344  51.647  1.00108.38           C
ATOM   1609  C   LYS B  20       8.588  24.273  52.815  1.00114.96           C
ATOM   1610  O   LYS B  20       7.822  23.923  53.718  1.00118.18           O
ATOM   1611  CB  LYS B  20       7.719  22.387  51.401  1.00108.67           C
ATOM   1612  N   ASP B  21       9.187  25.465  52.793  1.00114.67           N
ATOM   1613  CA  ASP B  21       9.168  26.394  53.925  1.00116.32           C
ATOM   1614  C   ASP B  21       9.762  25.759  55.180  1.00114.50           C
ATOM   1615  O   ASP B  21       9.311  26.015  56.299  1.00113.04           O
ATOM   1616  CB  ASP B  21       7.757  26.922  54.204  1.00116.69           C
ATOM   1617  CG  ASP B  21       7.497  28.265  53.552  1.00120.13           C
ATOM   1618  OD1 ASP B  21       8.428  29.095  53.515  1.00118.54           O
ATOM   1619  OD2 ASP B  21       6.364  28.492  53.081  1.00117.71           O
ATOM   1620  N   GLY B  22      10.766  24.907  54.995  1.00110.47           N
ATOM   1621  CA  GLY B  22      11.556  24.365  56.077  1.00103.01           C
ATOM   1622  C   GLY B  22      12.790  25.167  56.404  1.00103.29           C
ATOM   1623  O   GLY B  22      13.577  24.770  57.268  1.00103.25           O
ATOM   1624  N   GLY B  23      12.991  26.292  55.726  1.00103.74           N
ATOM   1625  CA  GLY B  23      14.118  27.171  56.017  1.00100.77           C
ATOM   1626  C   GLY B  23      14.961  27.429  54.789  1.00 96.31           C
ATOM   1627  O   GLY B  23      15.262  26.530  54.000  1.00 92.25           O
ATOM   1628  N   GLU B  24      15.350  28.693  54.616  1.00 93.21           N
ATOM   1629  CA  GLU B  24      16.281  29.051  53.560  1.00 94.97           C
ATOM   1630  C   GLU B  24      17.659  28.462  53.864  1.00 93.66           C
ATOM   1631  O   GLU B  24      17.923  27.973  54.967  1.00 98.24           O
ATOM   1632  CB  GLU B  24      16.348  30.569  53.401  1.00 91.45           C
ATOM   1633  CG  GLU B  24      15.001  31.206  53.083  1.00 92.67           C
ATOM   1634  CD  GLU B  24      15.085  32.710  52.911  1.00 94.67           C
ATOM   1635  OE1 GLU B  24      16.190  33.270  53.059  1.00 91.95           O
ATOM   1636  OE2 GLU B  24      14.041  33.333  52.626  1.00 93.03           O
ATOM   1637  N   GLU B  25      18.535  28.498  52.854  1.00 93.17           N
ATOM   1638  CA  GLU B  25      19.828  27.810  52.851  1.00 95.52           C
ATOM   1639  C   GLU B  25      19.633  26.298  52.769  1.00 90.06           C
ATOM   1640  O   GLU B  25      20.407  25.603  52.103  1.00 89.86           O
ATOM   1641  CB  GLU B  25      20.675  28.183  54.075  1.00 89.21           C
ATOM   1642  N   LEU B  26      18.606  25.775  53.445  1.00 90.77           N
ATOM   1643  CA  LEU B  26      18.173  24.406  53.192  1.00 93.74           C
ATOM   1644  C   LEU B  26      17.399  24.313  51.883  1.00 89.47           C
ATOM   1645  O   LEU B  26      17.598  23.374  51.105  1.00 84.37           O
ATOM   1646  CB  LEU B  26      17.315  23.896  54.350  1.00 93.74           C
ATOM   1647  CG  LEU B  26      16.640  22.541  54.119  1.00 90.54           C
ATOM   1648  CD1 LEU B  26      17.671  21.421  54.080  1.00 82.89           C
ATOM   1649  CD2 LEU B  26      15.578  22.270  55.174  1.00 93.32           C
ATOM   1650  N   ALA B  27      16.514  25.282  51.628  1.00 87.05           N
ATOM   1651  CA  ALA B  27      15.773  25.308  50.371  1.00 87.56           C
ATOM   1652  C   ALA B  27      16.719  25.409  49.181  1.00 77.82           C
ATOM   1653  O   ALA B  27      16.528  24.737  48.161  1.00 77.56           O
ATOM   1654  CB  ALA B  27      14.781  26.471  50.374  1.00 82.58           C
ATOM   1655  N   LEU B  28      17.754  26.244  49.300  1.00 77.07           N
ATOM   1656  CA  LEU B  28      18.718  26.396  48.216  1.00 75.26           C
ATOM   1657  C   LEU B  28      19.440  25.083  47.936  1.00 76.37           C
ATOM   1658  O   LEU B  28      19.599  24.680  46.778  1.00 77.87           O
ATOM   1659  CB  LEU B  28      19.716  27.504  48.562  1.00 75.48           C
ATOM   1660  CG  LEU B  28      20.718  27.901  47.478  1.00 78.60           C
ATOM   1661  CD1 LEU B  28      19.991  28.211  46.182  1.00 77.66           C
ATOM   1662  CD2 LEU B  28      21.559  29.092  47.924  1.00 72.27           C
ATOM   1663  N   ASP B  29      19.871  24.393  48.995  1.00 79.72           N
ATOM   1664  CA  ASP B  29      20.557  23.116  48.821  1.00 77.57           C
ATOM   1665  C   ASP B  29      19.615  22.050  48.275  1.00 73.43           C
ATOM   1666  O   ASP B  29      20.018  21.221  47.450  1.00 74.82           O
ATOM   1667  CB  ASP B  29      21.165  22.666  50.149  1.00 81.16           C
ATOM   1668  N   ILE B  30      18.359  22.053  48.726  1.00 78.66           N
ATOM   1669  CA  ILE B  30      17.384  21.091  48.220  1.00 76.81           C
ATOM   1670  C   ILE B  30      17.069  21.372  46.757  1.00 75.51           C
ATOM   1671  O   ILE B  30      16.878  20.446  45.957  1.00 73.33           O
ATOM   1672  CB  ILE B  30      16.115  21.115  49.091  1.00 80.73           C
ATOM   1673  CG1 ILE B  30      16.398  20.522  50.474  1.00 84.89           C
ATOM   1674  CG2 ILE B  30      14.984  20.362  48.415  1.00 82.86           C
ATOM   1675  CD1 ILE B  30      16.539  19.016  50.485  1.00 83.26           C
ATOM   1676  N   ALA B  31      17.021  22.652  46.380  1.00 69.67           N
ATOM   1677  CA  ALA B  31      16.726  23.009  44.997  1.00 72.71           C
ATOM   1678  C   ALA B  31      17.821  22.529  44.054  1.00 72.68           C
ATOM   1679  O   ALA B  31      17.535  22.052  42.949  1.00 69.14           O
ATOM   1680  CB  ALA B  31      16.542  24.519  44.878  1.00 67.87           C
ATOM   1681  N   GLU B  32      19.084  22.651  44.472  1.00 74.29           N
ATOM   1682  CA  GLU B  32      20.193  22.174  43.655  1.00 69.80           C
ATOM   1683  C   GLU B  32      20.182  20.661  43.497  1.00 70.33           C
ATOM   1684  O   GLU B  32      20.716  20.150  42.506  1.00 69.90           O
ATOM   1685  CB  GLU B  32      21.524  22.635  44.256  1.00 75.00           C
ATOM   1686  CG  GLU B  32      21.717  24.143  44.233  1.00 74.29           C
ATOM   1687  CD  GLU B  32      22.907  24.601  45.054  1.00 83.97           C
ATOM   1688  OE1 GLU B  32      23.491  23.767  45.777  1.00 88.74           O
ATOM   1689  OE2 GLU B  32      23.258  25.797  44.981  1.00 88.83           O
ATOM   1690  N   GLU B  33      19.592  19.932  44.445  1.00 69.63           N
ATOM   1691  CA  GLU B  33      19.432  18.495  44.255  1.00 75.73           C
ATOM   1692  C   GLU B  33      18.219  18.189  43.386  1.00 70.86           C
ATOM   1693  O   GLU B  33      18.243  17.238  42.598  1.00 65.43           O
ATOM   1694  CB  GLU B  33      19.318  17.788  45.604  1.00 77.20           C
ATOM   1695  CG  GLU B  33      19.457  16.275  45.519  1.00 86.75           C
ATOM   1696  CD  GLU B  33      19.232  15.598  46.854  1.00 95.11           C
ATOM   1697  OE1 GLU B  33      18.542  14.558  46.893  1.00 96.69           O
ATOM   1698  OE2 GLU B  33      19.740  16.115  47.868  1.00 86.65           O
ATOM   1699  N   LEU B  34      17.157  18.990  43.514  1.00 70.32           N
ATOM   1700  CA  LEU B  34      16.019  18.874  42.607  1.00 69.83           C
ATOM   1701  C   LEU B  34      16.446  19.114  41.164  1.00 69.14           C
ATOM   1702  O   LEU B  34      15.999  18.409  40.252  1.00 64.93           O
ATOM   1703  CB  LEU B  34      14.922  19.862  43.016  1.00 65.72           C
ATOM   1704  CG  LEU B  34      13.497  19.722  42.460  1.00 61.72           C
ATOM   1705  CD1 LEU B  34      12.513  20.371  43.416  1.00 69.43           C
ATOM   1706  CD2 LEU B  34      13.348  20.338  41.073  1.00 62.05           C
ATOM   1707  N   ALA B  35      17.319  20.100  40.938  1.00 72.83           N
ATOM   1708  CA  ALA B  35      17.774  20.383  39.580  1.00 68.61           C
ATOM   1709  C   ALA B  35      18.704  19.292  39.064  1.00 64.82           C
ATOM   1710  O   ALA B  35      18.601  18.883  37.902  1.00 63.36           O
ATOM   1711  CB  ALA B  35      18.465  21.743  39.529  1.00 62.97           C
ATOM   1712  N   ARG B  36      19.619  18.809  39.907  1.00 69.58           N
ATOM   1713  CA  ARG B  36      20.551  17.779  39.458  1.00 65.93           C
ATOM   1714  C   ARG B  36      19.831  16.462  39.192  1.00 64.74           C
ATOM   1715  O   ARG B  36      20.148  15.760  38.224  1.00 66.18           O
ATOM   1716  CB  ARG B  36      21.670  17.596  40.485  1.00 76.79           C
ATOM   1717  CG  ARG B  36      23.030  17.277  39.869  1.00 79.33           C
ATOM   1718  CD  ARG B  36      23.095  15.851  39.348  1.00 74.08           C
ATOM   1719  NE  ARG B  36      24.105  15.684  38.306  1.00 78.44           N
ATOM   1720  CZ  ARG B  36      24.258  14.577  37.586  1.00 86.36           C
ATOM   1721  NH1 ARG B  36      23.468  13.535  37.794  1.00 93.53           N
ATOM   1722  NH2 ARG B  36      25.200  14.510  36.656  1.00 81.82           N
ATOM   1723  N   GLU B  37      18.859  16.110  40.036  1.00 65.43           N
ATOM   1724  CA  GLU B  37      18.047  14.925  39.779  1.00 71.37           C
ATOM   1725  C   GLU B  37      17.300  15.051  38.458  1.00 71.29           C
ATOM   1726  O   GLU B  37      17.248  14.102  37.666  1.00 70.98           O
ATOM   1727  CB  GLU B  37      17.063  14.696  40.928  1.00 70.94           C
ATOM   1728  CG  GLU B  37      17.697  14.147  42.190  1.00 76.09           C
ATOM   1729  CD  GLU B  37      18.245  12.747  42.002  1.00 83.94           C
ATOM   1730  OE1 GLU B  37      17.773  12.036  41.089  1.00 83.53           O
ATOM   1731  OE2 GLU B  37      19.149  12.354  42.768  1.00 83.29           O
ATOM   1732  N   ALA B  38      16.706  16.221  38.208  1.00 68.14           N
ATOM   1733  CA  ALA B  38      16.032  16.450  36.935  1.00 64.25           C
ATOM   1734  C   ALA B  38      17.008  16.323  35.775  1.00 65.90           C
ATOM   1735  O   ALA B  38      16.740  15.615  34.798  1.00 66.93           O
ATOM   1736  CB  ALA B  38      15.366  17.825  36.936  1.00 63.56           C
ATOM   1737  N   GLU B  39      18.164  16.987  35.879  1.00 65.37           N
ATOM   1738  CA  GLU B  39      19.158  16.931  34.810  1.00 62.65           C
ATOM   1739  C   GLU B  39      19.605  15.499  34.541  1.00 66.19           C
ATOM   1740  O   GLU B  39      19.799  15.110  33.384  1.00 68.49           O
ATOM   1741  CB  GLU B  39      20.358  17.813  35.161  1.00 65.16           C
ATOM   1742  CG  GLU B  39      21.552  17.650  34.229  1.00 65.27           C
ATOM   1743  CD  GLU B  39      22.668  18.632  34.534  1.00 72.37           C
ATOM   1744  OE1 GLU B  39      22.560  19.357  35.544  1.00 78.98           O
ATOM   1745  OE2 GLU B  39      23.650  18.685  33.763  1.00 73.15           O
ATOM   1746  N   LYS B  40      19.771  14.698  35.598  1.00 69.47           N
ATOM   1747  CA  LYS B  40      20.137  13.298  35.407  1.00 71.31           C
ATOM   1748  C   LYS B  40      19.016  12.525  34.729  1.00 66.81           C
ATOM   1749  O   LYS B  40      19.268  11.710  33.833  1.00 67.13           O
ATOM   1750  CB  LYS B  40      20.485  12.650  36.747  1.00 75.05           C
ATOM   1751  CG  LYS B  40      21.050  11.246  36.607  1.00 72.69           C
ATOM   1752  CD  LYS B  40      20.951  10.455  37.901  1.00 85.28           C
ATOM   1753  CE  LYS B  40      21.762  11.093  39.013  1.00 82.99           C
ATOM   1754  NZ  LYS B  40      21.723  10.277  40.256  1.00 92.05           N
ATOM   1755  N   ALA B  41      17.772  12.764  35.148  1.00 62.60           N
ATOM   1756  CA  ALA B  41      16.640  12.045  34.578  1.00 73.32           C
ATOM   1757  C   ALA B  41      16.408  12.438  33.124  1.00 72.95           C
ATOM   1758  O   ALA B  41      16.047  11.591  32.297  1.00 73.85           O
ATOM   1759  CB  ALA B  41      15.388  12.303  35.414  1.00 68.53           C
ATOM   1760  N   LEU B  42      16.598  13.719  32.799  1.00 65.25           N
ATOM   1761  CA  LEU B  42      16.517  14.156  31.409  1.00 67.54           C
ATOM   1762  C   LEU B  42      17.569  13.455  30.559  1.00 64.70           C
ATOM   1763  O   LEU B  42      17.264  12.917  29.488  1.00 60.67           O
ATOM   1764  CB  LEU B  42      16.688  15.673  31.324  1.00 63.33           C
ATOM   1765  CG  LEU B  42      15.691  16.580  32.049  1.00 64.99           C
ATOM   1766  CD1 LEU B  42      16.163  18.024  31.986  1.00 63.22           C
ATOM   1767  CD2 LEU B  42      14.299  16.437  31.459  1.00 64.49           C
ATOM   1768  N   LYS B  43      18.821  13.456  31.026  1.00 66.91           N
ATOM   1769  CA  LYS B  43      19.891  12.780  30.300  1.00 65.81           C
ATOM   1770  C   LYS B  43      19.640  11.282  30.192  1.00 66.49           C
ATOM   1771  O   LYS B  43      20.063  10.653  29.215  1.00 64.65           O
ATOM   1772  CB  LYS B  43      21.232  13.045  30.981  1.00 65.13           C
ATOM   1773  CG  LYS B  43      21.812  14.424  30.716  1.00 70.82           C
ATOM   1774  CD  LYS B  43      23.028  14.667  31.596  1.00 75.63           C
ATOM   1775  CE  LYS B  43      23.976  13.476  31.566  1.00 78.26           C
ATOM   1776  NZ  LYS B  43      25.149  13.663  32.467  1.00 87.36           N
ATOM   1777  N   GLU B  44      18.968  10.693  31.183  1.00 66.88           N
ATOM   1778  CA  GLU B  44      18.563   9.295  31.073  1.00 69.23           C
ATOM   1779  C   GLU B  44      17.536   9.118  29.962  1.00 73.61           C
ATOM   1780  O   GLU B  44      17.646   8.201  29.139  1.00 75.38           O
ATOM   1781  CB  GLU B  44      18.009   8.801  32.410  1.00 75.65           C
ATOM   1782  CG  GLU B  44      19.018   8.030  33.244  1.00 76.58           C
ATOM   1783  CD  GLU B  44      19.369   6.692  32.623  1.00 87.67           C
ATOM   1784  OE1 GLU B  44      18.460   5.850  32.477  1.00 85.25           O
ATOM   1785  OE2 GLU B  44      20.550   6.484  32.271  1.00 86.96           O
ATOM   1786  N   LEU B  45      16.528   9.996  29.923  1.00 66.15           N
ATOM   1787  CA  LEU B  45      15.531   9.946  28.858  1.00 64.66           C
ATOM   1788  C   LEU B  45      16.184  10.053  27.486  1.00 66.42           C
ATOM   1789  O   LEU B  45      15.785   9.360  26.543  1.00 69.42           O
ATOM   1790  CB  LEU B  45      14.504  11.064  29.049  1.00 65.83           C
ATOM   1791  CG  LEU B  45      13.494  10.938  30.193  1.00 66.95           C
ATOM   1792  CD1 LEU B  45      12.657  12.205  30.303  1.00 63.78           C
ATOM   1793  CD2 LEU B  45      12.605   9.721  29.987  1.00 66.40           C
ATOM   1794  N   LEU B  46      17.198  10.911  27.362  1.00 58.16           N
ATOM   1795  CA  LEU B  46      17.913  11.036  26.097  1.00 59.10           C
ATOM   1796  C   LEU B  46      18.703   9.772  25.781  1.00 70.90           C
ATOM   1797  O   LEU B  46      18.791   9.362  24.617  1.00 71.17           O
ATOM   1798  CB  LEU B  46      18.841  12.249  26.143  1.00 58.28           C
ATOM   1799  CG  LEU B  46      19.642  12.515  24.868  1.00 60.49           C
ATOM   1800  CD1 LEU B  46      18.697  12.740  23.699  1.00 51.87           C
ATOM   1801  CD2 LEU B  46      20.589  13.696  25.047  1.00 60.17           C
ATOM   1802  N   ARG B  47      19.283   9.138  26.804  1.00 74.13           N
ATOM   1803  CA  ARG B  47      20.097   7.949  26.575  1.00 72.01           C
ATOM   1804  C   ARG B  47      19.244   6.768  26.126  1.00 72.55           C
ATOM   1805  O   ARG B  47      19.641   6.015  25.229  1.00 67.61           O
ATOM   1806  CB  ARG B  47      20.879   7.600  27.841  1.00 68.43           C
ATOM   1807  N   GLU B  48      18.073   6.591  26.732  1.00 70.85           N
ATOM   1808  CA  GLU B  48      17.198   5.471  26.417  1.00 73.74           C
ATOM   1809  C   GLU B  48      16.226   5.781  25.285  1.00 81.41           C
ATOM   1810  O   GLU B  48      15.264   5.032  25.088  1.00 78.62           O
ATOM   1811  CB  GLU B  48      16.424   5.043  27.666  1.00 78.30           C
ATOM   1812  CG  GLU B  48      17.260   5.023  28.934  1.00 79.17           C
ATOM   1813  CD  GLU B  48      18.281   3.904  28.956  1.00 82.59           C
ATOM   1814  OE1 GLU B  48      18.197   2.997  28.102  1.00 81.65           O
ATOM   1815  OE2 GLU B  48      19.168   3.930  29.836  1.00 85.17           O
ATOM   1816  N   GLY B  49      16.452   6.864  24.545  1.00 72.31           N
ATOM   1817  CA  GLY B  49      15.623   7.219  23.409  1.00 67.02           C
ATOM   1818  C   GLY B  49      14.172   7.490  23.752  1.00 68.51           C
ATOM   1819  O   GLY B  49      13.283   6.747  23.330  1.00 67.61           O
ATOM   1820  N   ALA B  50      13.916   8.554  24.504  1.00 63.51           N
ATOM   1821  CA  ALA B  50      12.561   8.892  24.913  1.00 64.10           C
ATOM   1822  C   ALA B  50      11.924   9.873  23.933  1.00 64.75           C
ATOM   1823  O   ALA B  50      12.603  10.534  23.146  1.00 63.71           O
ATOM   1824  CB  ALA B  50      12.553   9.484  26.323  1.00 61.53           C
ATOM   1825  N   SER B  51      10.597   9.959  23.991  1.00 71.53           N
ATOM   1826  CA  SER B  51       9.892  10.904  23.139  1.00 68.96           C
ATOM   1827  C   SER B  51      10.192  12.330  23.597  1.00 64.72           C
ATOM   1828  O   SER B  51      10.402  12.567  24.790  1.00 65.49           O
ATOM   1829  CB  SER B  51       8.384  10.654  23.171  1.00 60.97           C
ATOM   1830  OG  SER B  51       7.811  11.080  24.396  1.00 60.21           O
ATOM   1831  N   PRO B  52      10.241  13.293  22.674  1.00 61.55           N
ATOM   1832  CA  PRO B  52      10.434  14.687  23.099  1.00 58.73           C
ATOM   1833  C   PRO B  52       9.337  15.182  24.022  1.00 58.24           C
ATOM   1834  O   PRO B  52       9.585  16.070  24.848  1.00 58.22           O
ATOM   1835  CB  PRO B  52      10.453  15.454  21.769  1.00 64.05           C
ATOM   1836  CG  PRO B  52      10.905  14.445  20.764  1.00 56.89           C
ATOM   1837  CD  PRO B  52      10.280  13.152  21.209  1.00 58.31           C
ATOM   1838  N   GLU B  53       8.132  14.614  23.923  1.00 57.86           N
ATOM   1839  CA  GLU B  53       7.024  15.059  24.762  1.00 61.90           C
ATOM   1840  C   GLU B  53       7.268  14.730  26.231  1.00 62.96           C
ATOM   1841  O   GLU B  53       6.936  15.531  27.113  1.00 62.20           O
ATOM   1842  CB  GLU B  53       5.715  14.434  24.276  1.00 56.03           C
ATOM   1843  CG  GLU B  53       4.480  14.896  25.039  1.00 61.70           C
ATOM   1844  CD  GLU B  53       3.186  14.449  24.384  1.00 74.45           C
ATOM   1845  OE1 GLU B  53       3.206  14.152  23.171  1.00 76.68           O
ATOM   1846  OE2 GLU B  53       2.150  14.394  25.079  1.00 73.16           O
ATOM   1847  N   LEU B  54       7.842  13.558  26.515  1.00 66.72           N
ATOM   1848  CA  LEU B  54       8.170  13.207  27.895  1.00 64.33           C
ATOM   1849  C   LEU B  54       9.242  14.132  28.456  1.00 60.89           C
ATOM   1850  O   LEU B  54       9.160  14.569  29.611  1.00 62.61           O
ATOM   1851  CB  LEU B  54       8.625  11.750  27.974  1.00 66.97           C
ATOM   1852  CG  LEU B  54       7.553  10.666  27.860  1.00 75.40           C
ATOM   1853  CD1 LEU B  54       8.196   9.285  27.830  1.00 70.06           C
ATOM   1854  CD2 LEU B  54       6.557  10.778  29.006  1.00 75.01           C
ATOM   1855  N   ILE B  55      10.264  14.435  27.650  1.00 61.42           N
ATOM   1856  CA  ILE B  55      11.336  15.324  28.094  1.00 55.27           C
ATOM   1857  C   ILE B  55      10.773  16.692  28.456  1.00 61.38           C
ATOM   1858  O   ILE B  55      11.142  17.289  29.474  1.00 63.48           O
ATOM   1859  CB  ILE B  55      12.425  15.433  27.012  1.00 62.28           C
ATOM   1860  CG1 ILE B  55      13.059  14.066  26.752  1.00 61.27           C
ATOM   1861  CG2 ILE B  55      13.476  16.455  27.412  1.00 56.34           C
ATOM   1862  CD1 ILE B  55      14.096  14.075  25.651  1.00 58.96           C
ATOM   1863  N   VAL B  56       9.870  17.209  27.618  1.00 61.30           N
ATOM   1864  CA  VAL B  56       9.184  18.464  27.925  1.00 58.77           C
ATOM   1865  C   VAL B  56       8.413  18.336  29.233  1.00 61.64           C
ATOM   1866  O   VAL B  56       8.490  19.204  30.112  1.00 60.67           O
ATOM   1867  CB  VAL B  56       8.254  18.863  26.763  1.00 56.73           C
ATOM   1868  CG1 VAL B  56       7.418  20.078  27.133  1.00 51.68           C
ATOM   1869  CG2 VAL B  56       9.058  19.139  25.504  1.00 54.10           C
ATOM   1870  N   ASP B  57       7.669  17.237  29.381  1.00 58.86           N
ATOM   1871  CA  ASP B  57       6.852  17.017  30.570  1.00 58.67           C
ATOM   1872  C   ASP B  57       7.681  17.097  31.847  1.00 60.46           C
ATOM   1873  O   ASP B  57       7.371  17.873  32.760  1.00 60.30           O
ATOM   1874  CB  ASP B  57       6.160  15.658  30.467  1.00 64.32           C
ATOM   1875  CG  ASP B  57       5.353  15.317  31.704  1.00 65.97           C
ATOM   1876  OD1 ASP B  57       4.995  16.235  32.473  1.00 57.83           O
ATOM   1877  OD2 ASP B  57       5.075  14.118  31.908  1.00 69.64           O
ATOM   1878  N   LEU B  58       8.737  16.285  31.931  1.00 57.85           N
ATOM   1879  CA  LEU B  58       9.553  16.253  33.140  1.00 56.34           C
ATOM   1880  C   LEU B  58      10.213  17.601  33.397  1.00 62.08           C
ATOM   1881  O   LEU B  58      10.266  18.071  34.541  1.00 63.97           O
ATOM   1882  CB  LEU B  58      10.605  15.151  33.027  1.00 59.12           C
ATOM   1883  CG  LEU B  58      11.666  15.096  34.126  1.00 61.98           C
ATOM   1884  CD1 LEU B  58      11.022  14.912  35.493  1.00 63.76           C
ATOM   1885  CD2 LEU B  58      12.654  13.980  33.838  1.00 56.15           C
ATOM   1886  N   ALA B  59      10.724  18.238  32.341  1.00 59.26           N
ATOM   1887  CA  ALA B  59      11.414  19.511  32.512  1.00 52.84           C
ATOM   1888  C   ALA B  59      10.476  20.569  33.078  1.00 58.89           C
ATOM   1889  O   ALA B  59      10.831  21.299  34.011  1.00 56.06           O
ATOM   1890  CB  ALA B  59      12.005  19.967  31.180  1.00 55.50           C
ATOM   1891  N   GLU B  60       9.261  20.653  32.531  1.00 62.09           N
ATOM   1892  CA  GLU B  60       8.299  21.637  33.013  1.00 61.61           C
ATOM   1893  C   GLU B  60       7.895  21.357  34.454  1.00 61.55           C
ATOM   1894  O   GLU B  60       7.654  22.291  35.227  1.00 66.62           O
ATOM   1895  CB  GLU B  60       7.075  21.660  32.102  1.00 64.78           C
ATOM   1896  CG  GLU B  60       7.351  22.237  30.730  1.00 59.63           C
ATOM   1897  CD  GLU B  60       6.156  22.142  29.811  1.00 69.58           C
ATOM   1898  OE1 GLU B  60       5.151  21.513  30.204  1.00 67.07           O
ATOM   1899  OE2 GLU B  60       6.222  22.696  28.695  1.00 68.21           O
ATOM   1900  N   THR B  61       7.816  20.079  34.835  1.00 58.12           N
ATOM   1901  CA  THR B  61       7.523  19.742  36.224  1.00 64.34           C
ATOM   1902  C   THR B  61       8.623  20.239  37.151  1.00 66.57           C
ATOM   1903  O   THR B  61       8.345  20.756  38.240  1.00 66.63           O
ATOM   1904  CB  THR B  61       7.352  18.231  36.376  1.00 67.27           C
ATOM   1905  OG1 THR B  61       6.538  17.728  35.310  1.00 66.88           O
ATOM   1906  CG2 THR B  61       6.700  17.901  37.716  1.00 68.94           C
ATOM   1907  N   ALA B  62       9.883  20.090  36.734  1.00 63.62           N
ATOM   1908  CA  ALA B  62      10.997  20.531  37.564  1.00 55.66           C
ATOM   1909  C   ALA B  62      11.021  22.047  37.695  1.00 59.80           C
ATOM   1910  O   ALA B  62      11.314  22.581  38.771  1.00 66.67           O
ATOM   1911  CB  ALA B  62      12.316  20.022  36.983  1.00 57.10           C
ATOM   1912  N   LEU B  63      10.714  22.758  36.608  1.00 58.36           N
ATOM   1913  CA  LEU B  63      10.742  24.216  36.644  1.00 57.95           C
ATOM   1914  C   LEU B  63       9.671  24.766  37.577  1.00 65.56           C
ATOM   1915  O   LEU B  63       9.909  25.740  38.301  1.00 66.20           O
ATOM   1916  CB  LEU B  63      10.566  24.777  35.233  1.00 53.86           C
ATOM   1917  CG  LEU B  63      11.623  24.388  34.199  1.00 54.57           C
ATOM   1918  CD1 LEU B  63      11.336  25.061  32.860  1.00 43.48           C
ATOM   1919  CD2 LEU B  63      13.014  24.734  34.710  1.00 51.91           C
ATOM   1920  N   ARG B  64       8.487  24.150  37.580  1.00 66.92           N
ATOM   1921  CA  ARG B  64       7.423  24.602  38.470  1.00 68.71           C
ATOM   1922  C   ARG B  64       7.743  24.284  39.924  1.00 69.73           C
ATOM   1923  O   ARG B  64       7.383  25.052  40.824  1.00 68.07           O
ATOM   1924  CB  ARG B  64       6.093  23.975  38.057  1.00 70.38           C
ATOM   1925  CG  ARG B  64       5.653  24.377  36.661  1.00 72.48           C
ATOM   1926  CD  ARG B  64       4.197  24.044  36.407  1.00 74.88           C
ATOM   1927  NE  ARG B  64       3.755  24.544  35.109  1.00 77.65           N
ATOM   1928  CZ  ARG B  64       3.871  23.868  33.971  1.00 78.80           C
ATOM   1929  NH1 ARG B  64       4.416  22.658  33.968  1.00 73.92           N
ATOM   1930  NH2 ARG B  64       3.441  24.400  32.835  1.00 74.35           N
ATOM   1931  N   ALA B  65       8.411  23.155  40.177  1.00 73.41           N
ATOM   1932  CA  ALA B  65       8.840  22.845  41.536  1.00 69.40           C
ATOM   1933  C   ALA B  65       9.845  23.877  42.030  1.00 68.33           C
ATOM   1934  O   ALA B  65       9.744  24.373  43.159  1.00 71.65           O
ATOM   1935  CB  ALA B  65       9.431  21.437  41.593  1.00 61.88           C
ATOM   1936  N   LEU B  66      10.826  24.212  41.189  1.00 65.10           N
ATOM   1937  CA  LEU B  66      11.739  25.302  41.511  1.00 68.65           C
ATOM   1938  C   LEU B  66      10.983  26.613  41.690  1.00 70.65           C
ATOM   1939  O   LEU B  66      11.283  27.391  42.602  1.00 73.19           O
ATOM   1940  CB  LEU B  66      12.800  25.430  40.416  1.00 62.27           C
ATOM   1941  CG  LEU B  66      13.798  24.277  40.276  1.00 59.29           C
ATOM   1942  CD1 LEU B  66      14.597  24.407  38.987  1.00 54.26           C
ATOM   1943  CD2 LEU B  66      14.722  24.230  41.484  1.00 59.60           C
ATOM   1944  N   LEU B  67       9.984  26.862  40.838  1.00 70.29           N
ATOM   1945  CA  LEU B  67       9.205  28.093  40.934  1.00 72.02           C
ATOM   1946  C   LEU B  67       8.579  28.251  42.315  1.00 76.98           C
ATOM   1947  O   LEU B  67       8.521  29.363  42.853  1.00 80.33           O
ATOM   1948  CB  LEU B  67       8.128  28.110  39.846  1.00 71.29           C
ATOM   1949  CG  LEU B  67       7.172  29.300  39.782  1.00 73.16           C
ATOM   1950  CD1 LEU B  67       7.936  30.609  39.706  1.00 67.38           C
ATOM   1951  CD2 LEU B  67       6.237  29.155  38.589  1.00 67.04           C
ATOM   1952  N   GLU B  68       8.121  27.148  42.913  1.00 74.82           N
ATOM   1953  CA  GLU B  68       7.461  27.229  44.213  1.00 80.43           C
ATOM   1954  C   GLU B  68       8.450  27.568  45.323  1.00 83.24           C
ATOM   1955  O   GLU B  68       8.128  28.345  46.230  1.00 86.29           O
ATOM   1956  CB  GLU B  68       6.739  25.916  44.518  1.00 83.22           C
ATOM   1957  CG  GLU B  68       5.638  25.568  43.529  1.00 83.36           C
ATOM   1958  CD  GLU B  68       4.944  24.260  43.861  1.00 92.70           C
ATOM   1959  OE1 GLU B  68       5.193  23.710  44.954  1.00 96.91           O
ATOM   1960  OE2 GLU B  68       4.149  23.780  43.026  1.00 96.98           O
ATOM   1961  N   ILE B  69       9.652  26.988  45.274  1.00 77.85           N
ATOM   1962  CA  ILE B  69      10.670  27.313  46.269  1.00 71.83           C
ATOM   1963  C   ILE B  69      11.037  28.789  46.196  1.00 77.14           C
ATOM   1964  O   ILE B  69      11.357  29.410  47.217  1.00 80.52           O
ATOM   1965  CB  ILE B  69      11.907  26.412  46.077  1.00 72.06           C
ATOM   1966  CG1 ILE B  69      11.518  24.937  46.182  1.00 71.59           C
ATOM   1967  CG2 ILE B  69      12.985  26.746  47.098  1.00 76.44           C
ATOM   1968  CD1 ILE B  69      12.647  23.991  45.837  1.00 64.80           C
ATOM   1969  N   ALA B  70      10.981  29.379  45.001  1.00 78.90           N
ATOM   1970  CA  ALA B  70      11.328  30.789  44.863  1.00 81.08           C
ATOM   1971  C   ALA B  70      10.238  31.690  45.426  1.00 83.53           C
ATOM   1972  O   ALA B  70      10.537  32.698  46.076  1.00 83.53           O
ATOM   1973  CB  ALA B  70      11.596  31.127  43.398  1.00 78.81           C
ATOM   1974  N   LYS B  71       8.973  31.351  45.190  1.00 83.97           N
ATOM   1975  CA  LYS B  71       7.874  32.169  45.686  1.00 85.36           C
ATOM   1976  C   LYS B  71       7.905  32.284  47.204  1.00 86.05           C
ATOM   1977  O   LYS B  71       7.995  33.389  47.750  1.00 85.48           O
ATOM   1978  CB  LYS B  71       6.526  31.590  45.249  1.00 85.72           C
ATOM   1979  CG  LYS B  71       6.368  31.383  43.757  1.00 79.76           C
ATOM   1980  CD  LYS B  71       6.501  32.681  42.975  1.00 75.30           C
ATOM   1981  CE  LYS B  71       5.413  33.664  43.359  1.00 82.17           C
ATOM   1982  NZ  LYS B  71       4.058  33.136  43.046  1.00 74.83           N
ATOM   1983  N   ASP B  72       7.840  31.145  47.893  1.00 90.68           N
ATOM   1984  CA  ASP B  72       7.632  31.165  49.335  1.00 93.74           C
ATOM   1985  C   ASP B  72       8.904  31.553  50.072  1.00 91.22           C
ATOM   1986  O   ASP B  72       8.992  31.422  51.298  1.00 94.63           O
ATOM   1987  CB  ASP B  72       7.120  29.809  49.818  1.00 96.48           C
ATOM   1988  N   GLY B  73       9.894  32.056  49.330  1.00 87.12           N
ATOM   1989  CA  GLY B  73      11.151  32.461  49.880  1.00 77.54           C
ATOM   1990  C   GLY B  73      11.374  33.960  49.798  1.00 87.82           C
ATOM   1991  O   GLY B  73      10.520  34.734  49.352  1.00 83.86           O
ATOM   1992  N   GLY B  74      12.556  34.359  50.240  1.00 89.37           N
ATOM   1993  CA  GLY B  74      12.935  35.748  50.185  1.00 82.68           C
ATOM   1994  C   GLY B  74      13.476  36.140  48.827  1.00 84.11           C
ATOM   1995  O   GLY B  74      13.702  35.309  47.947  1.00 81.91           O
ATOM   1996  N   GLU B  75      13.695  37.446  48.663  1.00 82.92           N
ATOM   1997  CA  GLU B  75      14.182  37.949  47.387  1.00 81.58           C
ATOM   1998  C   GLU B  75      15.625  37.544  47.121  1.00 82.94           C
ATOM   1999  O   GLU B  75      16.067  37.592  45.969  1.00 84.15           O
ATOM   2000  CB  GLU B  75      14.038  39.471  47.329  1.00 79.72           C
ATOM   2001  CG  GLU B  75      12.596  39.956  47.321  1.00 75.49           C
ATOM   2002  CD  GLU B  75      12.457  41.357  46.756  1.00 80.27           C
ATOM   2003  OE1 GLU B  75      13.490  41.965  46.401  1.00 73.17           O
ATOM   2004  OE2 GLU B  75      11.314  41.850  46.660  1.00 83.08           O
ATOM   2005  N   GLU B  76      16.369  37.151  48.158  1.00 82.81           N
ATOM   2006  CA  GLU B  76      17.711  36.622  47.949  1.00 80.37           C
ATOM   2007  C   GLU B  76      17.677  35.164  47.511  1.00 79.55           C
ATOM   2008  O   GLU B  76      18.533  34.734  46.730  1.00 72.89           O
ATOM   2009  CB  GLU B  76      18.544  36.765  49.224  1.00 81.09           C
ATOM   2010  N   LEU B  77      16.705  34.394  48.003  1.00 73.82           N
ATOM   2011  CA  LEU B  77      16.560  33.012  47.565  1.00 78.13           C
ATOM   2012  C   LEU B  77      15.919  32.926  46.186  1.00 78.90           C
ATOM   2013  O   LEU B  77      16.218  32.000  45.425  1.00 76.83           O
ATOM   2014  CB  LEU B  77      15.738  32.223  48.586  1.00 76.91           C
ATOM   2015  CG  LEU B  77      15.501  30.742  48.283  1.00 71.20           C
ATOM   2016  CD1 LEU B  77      16.796  29.950  48.371  1.00 70.20           C
ATOM   2017  CD2 LEU B  77      14.453  30.167  49.216  1.00 76.16           C
ATOM   2018  N   ALA B  78      15.052  33.884  45.847  1.00 75.94           N
ATOM   2019  CA  ALA B  78      14.396  33.874  44.544  1.00 76.03           C
ATOM   2020  C   ALA B  78      15.402  34.045  43.414  1.00 72.62           C
ATOM   2021  O   ALA B  78      15.309  33.365  42.385  1.00 73.83           O
ATOM   2022  CB  ALA B  78      13.334  34.971  44.486  1.00 74.48           C
ATOM   2023  N   LEU B  79      16.366  34.953  43.580  1.00 70.73           N
ATOM   2024  CA  LEU B  79      17.377  35.144  42.546  1.00 70.53           C
ATOM   2025  C   LEU B  79      18.273  33.921  42.409  1.00 75.50           C
ATOM   2026  O   LEU B  79      18.775  33.638  41.315  1.00 73.55           O
ATOM   2027  CB  LEU B  79      18.207  36.389  42.850  1.00 69.50           C
ATOM   2028  CG  LEU B  79      19.328  36.742  41.873  1.00 79.32           C
ATOM   2029  CD1 LEU B  79      18.783  36.917  40.459  1.00 70.36           C
ATOM   2030  CD2 LEU B  79      20.069  37.991  42.335  1.00 74.22           C
ATOM   2031  N   ASP B  80      18.476  33.182  43.500  1.00 74.93           N
ATOM   2032  CA  ASP B  80      19.235  31.941  43.425  1.00 70.30           C
ATOM   2033  C   ASP B  80      18.437  30.846  42.730  1.00 68.40           C
ATOM   2034  O   ASP B  80      18.990  30.099  41.916  1.00 70.09           O
ATOM   2035  CB  ASP B  80      19.654  31.501  44.827  1.00 74.53           C
ATOM   2036  CG  ASP B  80      20.682  32.429  45.444  1.00 76.53           C
ATOM   2037  OD1 ASP B  80      21.573  32.900  44.705  1.00 68.30           O
ATOM   2038  OD2 ASP B  80      20.601  32.689  46.662  1.00 83.53           O
ATOM   2039  N   ILE B  81      17.141  30.738  43.033  1.00 66.98           N
ATOM   2040  CA  ILE B  81      16.304  29.745  42.362  1.00 69.72           C
ATOM   2041  C   ILE B  81      16.183  30.070  40.880  1.00 66.09           C
ATOM   2042  O   ILE B  81      16.242  29.178  40.024  1.00 62.51           O
ATOM   2043  CB  ILE B  81      14.919  29.665  43.029  1.00 72.70           C
ATOM   2044  CG1 ILE B  81      15.039  29.252  44.496  1.00 73.43           C
ATOM   2045  CG2 ILE B  81      14.032  28.696  42.275  1.00 68.74           C
ATOM   2046  CD1 ILE B  81      15.586  27.871  44.695  1.00 72.57           C
ATOM   2047  N   ALA B  82      16.008  31.353  40.556  1.00 64.31           N
ATOM   2048  CA  ALA B  82      15.844  31.758  39.164  1.00 61.04           C
ATOM   2049  C   ALA B  82      17.085  31.435  38.344  1.00 64.69           C
ATOM   2050  O   ALA B  82      16.985  31.070  37.167  1.00 67.11           O
ATOM   2051  CB  ALA B  82      15.525  33.250  39.090  1.00 61.07           C
ATOM   2052  N   ARG B  83      18.267  31.569  38.950  1.00 66.37           N
ATOM   2053  CA  ARG B  83      19.496  31.186  38.265  1.00 63.04           C
ATOM   2054  C   ARG B  83      19.568  29.681  38.051  1.00 58.66           C
ATOM   2055  O   ARG B  83      20.106  29.224  37.036  1.00 60.10           O
ATOM   2056  CB  ARG B  83      20.715  31.664  39.055  1.00 62.17           C
ATOM   2057  CG  ARG B  83      20.942  33.166  39.037  1.00 65.43           C
ATOM   2058  CD  ARG B  83      22.166  33.540  39.862  1.00 67.17           C
ATOM   2059  NE  ARG B  83      22.480  34.965  39.783  1.00 81.07           N
ATOM   2060  CZ  ARG B  83      23.544  35.530  40.348  1.00 83.37           C
ATOM   2061  NH1 ARG B  83      24.404  34.791  41.039  1.00 76.34           N
ATOM   2062  NH2 ARG B  83      23.749  36.835  40.221  1.00 78.09           N
ATOM   2063  N   ILE B  84      19.042  28.902  38.994  1.00 60.71           N
ATOM   2064  CA  ILE B  84      19.027  27.454  38.832  1.00 57.83           C
ATOM   2065  C   ILE B  84      17.959  27.039  37.828  1.00 53.30           C
ATOM   2066  O   ILE B  84      18.200  26.182  36.971  1.00 51.34           O
ATOM   2067  CB  ILE B  84      18.832  26.767  40.197  1.00 56.07           C
ATOM   2068  CG1 ILE B  84      19.965  27.149  41.141  1.00 61.67           C
ATOM   2069  CG2 ILE B  84      18.761  25.260  40.030  1.00 57.54           C
ATOM   2070  CD1 ILE B  84      19.761  26.697  42.560  1.00 64.10           C
ATOM   2071  N   LEU B  85      16.770  27.639  37.914  1.00 54.32           N
ATOM   2072  CA  LEU B  85      15.699  27.325  36.972  1.00 54.83           C
ATOM   2073  C   LEU B  85      16.140  27.581  35.535  1.00 54.84           C
ATOM   2074  O   LEU B  85      15.934  26.742  34.650  1.00 49.99           O
ATOM   2075  CB  LEU B  85      14.452  28.146  37.320  1.00 54.34           C
ATOM   2076  CG  LEU B  85      13.149  28.051  36.518  1.00 63.20           C
ATOM   2077  CD1 LEU B  85      11.994  28.459  37.416  1.00 59.38           C
ATOM   2078  CD2 LEU B  85      13.177  28.937  35.277  1.00 56.47           C
ATOM   2079  N   ALA B  86      16.767  28.736  35.291  1.00 52.45           N
ATOM   2080  CA  ALA B  86      17.199  29.077  33.939  1.00 50.09           C
ATOM   2081  C   ALA B  86      18.264  28.110  33.431  1.00 53.37           C
ATOM   2082  O   ALA B  86      18.235  27.702  32.264  1.00 53.22           O
ATOM   2083  CB  ALA B  86      17.717  30.515  33.898  1.00 43.10           C
ATOM   2084  N   LYS B  87      19.219  27.740  34.290  1.00 52.80           N
ATOM   2085  CA  LYS B  87      20.248  26.784  33.889  1.00 49.69           C
ATOM   2086  C   LYS B  87      19.645  25.421  33.572  1.00 49.52           C
ATOM   2087  O   LYS B  87      20.076  24.748  32.629  1.00 53.16           O
ATOM   2088  CB  LYS B  87      21.307  26.661  34.985  1.00 56.67           C
ATOM   2089  CG  LYS B  87      22.239  27.854  35.084  1.00 65.67           C
ATOM   2090  CD  LYS B  87      23.121  27.763  36.316  1.00 77.49           C
ATOM   2091  CE  LYS B  87      24.034  28.972  36.432  1.00 83.23           C
ATOM   2092  NZ  LYS B  87      24.751  29.013  37.735  1.00 85.91           N
ATOM   2093  N   LEU B  88      18.650  24.994  34.353  1.00 42.73           N
ATOM   2094  CA  LEU B  88      17.971  23.735  34.064  1.00 48.86           C
ATOM   2095  C   LEU B  88      17.149  23.829  32.784  1.00 53.78           C
ATOM   2096  O   LEU B  88      17.109  22.877  31.995  1.00 52.65           O
ATOM   2097  CB  LEU B  88      17.077  23.335  35.236  1.00 47.52           C
ATOM   2098  CG  LEU B  88      16.304  22.030  35.056  1.00 49.52           C
ATOM   2099  CD1 LEU B  88      17.268  20.853  34.970  1.00 52.49           C
ATOM   2100  CD2 LEU B  88      15.305  21.846  36.186  1.00 54.94           C
ATOM   2101  N   ALA B  89      16.478  24.965  32.565  1.00 55.52           N
ATOM   2102  CA  ALA B  89      15.760  25.169  31.310  1.00 50.39           C
ATOM   2103  C   ALA B  89      16.708  25.109  30.120  1.00 50.00           C
ATOM   2104  O   ALA B  89      16.345  24.603  29.053  1.00 53.07           O
ATOM   2105  CB  ALA B  89      15.020  26.504  31.339  1.00 45.12           C
ATOM   2106  N   GLU B  90      17.932  25.619  30.287  1.00 49.25           N
ATOM   2107  CA  GLU B  90      18.938  25.511  29.235  1.00 55.88           C
ATOM   2108  C   GLU B  90      19.258  24.053  28.931  1.00 55.71           C
ATOM   2109  O   GLU B  90      19.277  23.638  27.767  1.00 53.96           O
ATOM   2110  CB  GLU B  90      20.210  26.254  29.644  1.00 55.32           C
ATOM   2111  CG  GLU B  90      20.400  27.609  28.988  1.00 61.39           C
ATOM   2112  CD  GLU B  90      21.842  28.071  29.047  1.00 63.59           C
ATOM   2113  OE1 GLU B  90      22.648  27.616  28.209  1.00 61.80           O
ATOM   2114  OE2 GLU B  90      22.173  28.875  29.942  1.00 68.24           O
ATOM   2115  N   VAL B  91      19.526  23.263  29.976  1.00 53.26           N
ATOM   2116  CA  VAL B  91      19.858  21.850  29.797  1.00 54.27           C
ATOM   2117  C   VAL B  91      18.730  21.118  29.084  1.00 45.46           C
ATOM   2118  O   VAL B  91      18.968  20.317  28.174  1.00 46.48           O
ATOM   2119  CB  VAL B  91      20.177  21.202  31.159  1.00 53.62           C
ATOM   2120  CG1 VAL B  91      20.244  19.681  31.038  1.00 50.76           C
ATOM   2121  CG2 VAL B  91      21.478  21.753  31.716  1.00 45.98           C
ATOM   2122  N   ALA B  92      17.486  21.385  29.479  1.00 52.89           N
ATOM   2123  CA  ALA B  92      16.356  20.683  28.881  1.00 53.02           C
ATOM   2124  C   ALA B  92      16.176  21.058  27.415  1.00 50.30           C
ATOM   2125  O   ALA B  92      15.815  20.208  26.592  1.00 53.97           O
ATOM   2126  CB  ALA B  92      15.088  20.975  29.674  1.00 55.44           C
ATOM   2127  N   LEU B  93      16.434  22.322  27.068  1.00 49.47           N
ATOM   2128  CA  LEU B  93      16.370  22.738  25.670  1.00 46.66           C
ATOM   2129  C   LEU B  93      17.454  22.059  24.843  1.00 52.07           C
ATOM   2130  O   LEU B  93      17.195  21.577  23.732  1.00 48.49           O
ATOM   2131  CB  LEU B  93      16.496  24.259  25.565  1.00 51.74           C
ATOM   2132  CG  LEU B  93      15.329  25.090  26.094  1.00 49.29           C
ATOM   2133  CD1 LEU B  93      15.655  26.560  25.980  1.00 54.90           C
ATOM   2134  CD2 LEU B  93      14.069  24.769  25.323  1.00 51.34           C
ATOM   2135  N   GLU B  94      18.685  22.028  25.364  1.00 48.66           N
ATOM   2136  CA  GLU B  94      19.769  21.338  24.673  1.00 42.65           C
ATOM   2137  C   GLU B  94      19.467  19.853  24.519  1.00 46.80           C
ATOM   2138  O   GLU B  94      19.838  19.234  23.515  1.00 49.36           O
ATOM   2139  CB  GLU B  94      21.082  21.542  25.428  1.00 46.13           C
ATOM   2140  CG  GLU B  94      21.505  22.996  25.579  1.00 53.37           C
ATOM   2141  CD  GLU B  94      22.208  23.542  24.349  1.00 62.89           C
ATOM   2142  OE1 GLU B  94      22.164  22.884  23.288  1.00 66.45           O
ATOM   2143  OE2 GLU B  94      22.818  24.628  24.447  1.00 71.74           O
ATOM   2144  N   VAL B  95      18.794  19.265  25.508  1.00 47.78           N
ATOM   2145  CA  VAL B  95      18.435  17.852  25.434  1.00 55.77           C
ATOM   2146  C   VAL B  95      17.424  17.620  24.317  1.00 51.90           C
ATOM   2147  O   VAL B  95      17.563  16.691  23.510  1.00 52.45           O
ATOM   2148  CB  VAL B  95      17.900  17.367  26.792  1.00 56.16           C
ATOM   2149  CG1 VAL B  95      17.116  16.085  26.612  1.00 53.75           C
ATOM   2150  CG2 VAL B  95      19.047  17.162  27.774  1.00 52.73           C
ATOM   2151  N   LEU B  96      16.385  18.459  24.261  1.00 52.17           N
ATOM   2152  CA  LEU B  96      15.374  18.329  23.216  1.00 49.63           C
ATOM   2153  C   LEU B  96      15.987  18.486  21.828  1.00 50.52           C
ATOM   2154  O   LEU B  96      15.575  17.807  20.880  1.00 52.58           O
ATOM   2155  CB  LEU B  96      14.262  19.355  23.436  1.00 46.75           C
ATOM   2156  CG  LEU B  96      13.263  19.084  24.564  1.00 45.11           C
ATOM   2157  CD1 LEU B  96      12.422  20.316  24.840  1.00 53.20           C
ATOM   2158  CD2 LEU B  96      12.376  17.906  24.199  1.00 46.09           C
ATOM   2159  N   LEU B  97      16.975  19.374  21.691  1.00 47.00           N
ATOM   2160  CA  LEU B  97      17.644  19.542  20.405  1.00 47.31           C
ATOM   2161  C   LEU B  97      18.391  18.276  20.005  1.00 48.08           C
ATOM   2162  O   LEU B  97      18.323  17.845  18.848  1.00 46.81           O
ATOM   2163  CB  LEU B  97      18.599  20.733  20.460  1.00 47.33           C
ATOM   2164  CG  LEU B  97      19.332  21.049  19.155  1.00 45.92           C
ATOM   2165  CD1 LEU B  97      18.337  21.441  18.071  1.00 36.56           C
ATOM   2166  CD2 LEU B  97      20.383  22.137  19.349  1.00 41.10           C
ATOM   2167  N   LYS B  98      19.103  17.661  20.952  1.00 53.62           N
ATOM   2168  CA  LYS B  98      19.813  16.422  20.650  1.00 53.07           C
ATOM   2169  C   LYS B  98      18.857  15.246  20.480  1.00 47.24           C
ATOM   2170  O   LYS B  98      19.150  14.319  19.714  1.00 40.91           O
ATOM   2171  CB  LYS B  98      20.842  16.131  21.742  1.00 58.95           C
ATOM   2172  CG  LYS B  98      22.117  16.942  21.596  1.00 63.11           C
ATOM   2173  CD  LYS B  98      23.161  16.548  22.626  1.00 59.79           C
ATOM   2174  CE  LYS B  98      23.052  17.394  23.883  1.00 65.40           C
ATOM   2175  NZ  LYS B  98      24.380  17.567  24.533  1.00 67.86           N
ATOM   2176  N   ASP B  99      17.716  15.265  21.175  1.00 48.62           N
ATOM   2177  CA  ASP B  99      16.698  14.236  20.989  1.00 52.21           C
ATOM   2178  C   ASP B  99      15.961  14.378  19.664  1.00 52.59           C
ATOM   2179  O   ASP B  99      15.209  13.470  19.289  1.00 56.28           O
ATOM   2180  CB  ASP B  99      15.696  14.273  22.151  1.00 55.17           C
ATOM   2181  CG  ASP B  99      14.756  13.081  22.154  1.00 61.16           C
ATOM   2182  OD1 ASP B  99      15.246  11.941  22.006  1.00 66.47           O
ATOM   2183  OD2 ASP B  99      13.534  13.282  22.319  1.00 60.75           O
ATOM   2184  N   GLY B 100      16.154  15.484  18.953  1.00 46.85           N
ATOM   2185  CA  GLY B 100      15.457  15.700  17.702  1.00 50.70           C
ATOM   2186  C   GLY B 100      14.035  16.184  17.864  1.00 48.43           C
ATOM   2187  O   GLY B 100      13.146  15.740  17.127  1.00 48.02           O
ATOM   2188  N   ALA B 101      13.793  17.099  18.799  1.00 44.32           N
ATOM   2189  CA  ALA B 101      12.439  17.524  19.113  1.00 46.54           C
ATOM   2190  C   ALA B 101      11.899  18.481  18.054  1.00 48.65           C
ATOM   2191  O   ALA B 101      12.646  19.106  17.296  1.00 44.83           O
ATOM   2192  CB  ALA B 101      12.392  18.191  20.485  1.00 45.29           C
ATOM   2193  N   SER B 102      10.573  18.591  18.012  1.00 50.88           N
ATOM   2194  CA  SER B 102       9.931  19.497  17.080  1.00 46.53           C
ATOM   2195  C   SER B 102      10.116  20.941  17.541  1.00 45.58           C
ATOM   2196  O   SER B 102      10.391  21.198  18.716  1.00 44.01           O
ATOM   2197  CB  SER B 102       8.446  19.165  16.954  1.00 39.59           C
ATOM   2198  OG  SER B 102       7.743  19.491  18.137  1.00 45.89           O
ATOM   2199  N   PRO B 103      10.004  21.901  16.620  1.00 41.82           N
ATOM   2200  CA  PRO B 103      10.003  23.313  17.034  1.00 43.66           C
ATOM   2201  C   PRO B 103       8.923  23.651  18.051  1.00 48.27           C
ATOM   2202  O   PRO B 103       9.178  24.434  18.974  1.00 48.15           O
ATOM   2203  CB  PRO B 103       9.785  24.053  15.708  1.00 44.56           C
ATOM   2204  CG  PRO B 103      10.372  23.152  14.681  1.00 41.92           C
ATOM   2205  CD  PRO B 103      10.072  21.755  15.155  1.00 43.59           C
ATOM   2206  N   LYS B 104       7.726  23.074  17.912  1.00 47.70           N
ATOM   2207  CA  LYS B 104       6.628  23.409  18.816  1.00 45.30           C
ATOM   2208  C   LYS B 104       6.960  23.050  20.260  1.00 48.37           C
ATOM   2209  O   LYS B 104       6.691  23.833  21.179  1.00 53.73           O
ATOM   2210  CB  LYS B 104       5.346  22.702  18.378  1.00 50.30           C
ATOM   2211  CG  LYS B 104       4.228  22.818  19.403  1.00 48.82           C
ATOM   2212  CD  LYS B 104       3.205  21.708  19.252  1.00 62.09           C
ATOM   2213  CE  LYS B 104       2.676  21.264  20.606  1.00 68.12           C
ATOM   2214  NZ  LYS B 104       2.105  22.403  21.369  1.00 63.48           N
ATOM   2215  N   LEU B 105       7.539  21.866  20.480  1.00 46.25           N
ATOM   2216  CA  LEU B 105       7.849  21.432  21.840  1.00 49.02           C
ATOM   2217  C   LEU B 105       8.952  22.283  22.463  1.00 44.04           C
ATOM   2218  O   LEU B 105       8.911  22.583  23.662  1.00 49.08           O
ATOM   2219  CB  LEU B 105       8.236  19.955  21.835  1.00 44.40           C
ATOM   2220  CG  LEU B 105       7.089  18.992  21.520  1.00 48.23           C
ATOM   2221  CD1 LEU B 105       7.618  17.591  21.280  1.00 47.19           C
ATOM   2222  CD2 LEU B 105       6.080  19.007  22.657  1.00 36.11           C
ATOM   2223  N   ILE B 106       9.947  22.677  21.667  1.00 42.82           N
ATOM   2224  CA  ILE B 106      10.962  23.609  22.148  1.00 47.82           C
ATOM   2225  C   ILE B 106      10.320  24.932  22.554  1.00 52.34           C
ATOM   2226  O   ILE B 106      10.658  25.510  23.594  1.00 56.26           O
ATOM   2227  CB  ILE B 106      12.050  23.810  21.076  1.00 44.29           C
ATOM   2228  CG1 ILE B 106      12.808  22.507  20.819  1.00 47.85           C
ATOM   2229  CG2 ILE B 106      13.011  24.898  21.494  1.00 41.11           C
ATOM   2230  CD1 ILE B 106      13.896  22.642  19.767  1.00 45.02           C
ATOM   2231  N   VAL B 107       9.381  25.429  21.742  1.00 48.49           N
ATOM   2232  CA  VAL B 107       8.666  26.658  22.084  1.00 43.76           C
ATOM   2233  C   VAL B 107       7.873  26.470  23.371  1.00 47.49           C
ATOM   2234  O   VAL B 107       7.858  27.346  24.244  1.00 54.06           O
ATOM   2235  CB  VAL B 107       7.754  27.097  20.922  1.00 47.05           C
ATOM   2236  CG1 VAL B 107       6.889  28.279  21.338  1.00 44.63           C
ATOM   2237  CG2 VAL B 107       8.581  27.456  19.700  1.00 38.70           C
ATOM   2238  N   ASP B 108       7.204  25.322  23.508  1.00 47.70           N
ATOM   2239  CA  ASP B 108       6.396  25.052  24.694  1.00 53.80           C
ATOM   2240  C   ASP B 108       7.231  25.150  25.966  1.00 51.61           C
ATOM   2241  O   ASP B 108       6.898  25.903  26.890  1.00 48.93           O
ATOM   2242  CB  ASP B 108       5.748  23.668  24.582  1.00 55.11           C
ATOM   2243  CG  ASP B 108       4.515  23.666  23.697  1.00 64.50           C
ATOM   2244  OD1 ASP B 108       4.137  24.742  23.191  1.00 71.72           O
ATOM   2245  OD2 ASP B 108       3.917  22.585  23.511  1.00 68.00           O
ATOM   2246  N   LEU B 109       8.328  24.391  26.023  1.00 46.74           N
ATOM   2247  CA  LEU B 109       9.194  24.410  27.198  1.00 47.38           C
ATOM   2248  C   LEU B 109       9.793  25.792  27.421  1.00 50.63           C
ATOM   2249  O   LEU B 109       9.881  26.268  28.561  1.00 47.73           O
ATOM   2250  CB  LEU B 109      10.294  23.363  27.040  1.00 49.97           C
ATOM   2251  CG  LEU B 109      11.326  23.295  28.166  1.00 54.70           C
ATOM   2252  CD1 LEU B 109      10.623  23.140  29.501  1.00 50.27           C
ATOM   2253  CD2 LEU B 109      12.288  22.149  27.927  1.00 57.99           C
ATOM   2254  N   ALA B 110      10.220  26.451  26.340  1.00 47.73           N
ATOM   2255  CA  ALA B 110      10.804  27.782  26.471  1.00 51.49           C
ATOM   2256  C   ALA B 110       9.808  28.762  27.073  1.00 51.07           C
ATOM   2257  O   ALA B 110      10.162  29.558  27.949  1.00 49.83           O
ATOM   2258  CB  ALA B 110      11.296  28.283  25.111  1.00 50.12           C
ATOM   2259  N   LYS B 111       8.556  28.717  26.616  1.00 54.17           N
ATOM   2260  CA  LYS B 111       7.532  29.597  27.167  1.00 55.60           C
ATOM   2261  C   LYS B 111       7.266  29.286  28.634  1.00 56.38           C
ATOM   2262  O   LYS B 111       7.178  30.199  29.461  1.00 57.37           O
ATOM   2263  CB  LYS B 111       6.249  29.487  26.343  1.00 52.70           C
ATOM   2264  CG  LYS B 111       6.327  30.209  25.010  1.00 60.92           C
ATOM   2265  CD  LYS B 111       5.063  30.039  24.184  1.00 59.79           C
ATOM   2266  CE  LYS B 111       5.108  30.936  22.959  1.00 56.16           C
ATOM   2267  NZ  LYS B 111       3.967  30.709  22.035  1.00 55.57           N
ATOM   2268  N   THR B 112       7.142  28.002  28.979  1.00 53.26           N
ATOM   2269  CA  THR B 112       6.967  27.630  30.380  1.00 49.31           C
ATOM   2270  C   THR B 112       8.073  28.221  31.247  1.00 61.57           C
ATOM   2271  O   THR B 112       7.817  28.732  32.343  1.00 63.32           O
ATOM   2272  CB  THR B 112       6.940  26.109  30.522  1.00 52.81           C
ATOM   2273  OG1 THR B 112       5.828  25.574  29.794  1.00 61.79           O
ATOM   2274  CG2 THR B 112       6.822  25.715  31.991  1.00 56.32           C
ATOM   2275  N   ALA B 113       9.313  28.174  30.752  1.00 56.19           N
ATOM   2276  CA  ALA B 113      10.447  28.688  31.512  1.00 57.35           C
ATOM   2277  C   ALA B 113      10.438  30.211  31.572  1.00 61.23           C
ATOM   2278  O   ALA B 113      10.797  30.800  32.599  1.00 67.24           O
ATOM   2279  CB  ALA B 113      11.754  28.182  30.899  1.00 50.14           C
ATOM   2280  N   LEU B 114      10.042  30.869  30.479  1.00 60.88           N
ATOM   2281  CA  LEU B 114      10.001  32.328  30.473  1.00 58.85           C
ATOM   2282  C   LEU B 114       8.888  32.856  31.372  1.00 62.79           C
ATOM   2283  O   LEU B 114       9.072  33.861  32.068  1.00 61.24           O
ATOM   2284  CB  LEU B 114       9.828  32.848  29.046  1.00 57.79           C
ATOM   2285  CG  LEU B 114      10.992  32.636  28.079  1.00 57.89           C
ATOM   2286  CD1 LEU B 114      10.692  33.308  26.749  1.00 53.05           C
ATOM   2287  CD2 LEU B 114      12.287  33.159  28.678  1.00 53.74           C
ATOM   2288  N   ARG B 115       7.724  32.201  31.364  1.00 58.21           N
ATOM   2289  CA  ARG B 115       6.635  32.631  32.236  1.00 60.11           C
ATOM   2290  C   ARG B 115       6.980  32.417  33.705  1.00 61.88           C
ATOM   2291  O   ARG B 115       6.580  33.213  34.563  1.00 59.70           O
ATOM   2292  CB  ARG B 115       5.346  31.889  31.884  1.00 60.41           C
ATOM   2293  CG  ARG B 115       4.504  32.550  30.804  1.00 70.07           C
ATOM   2294  CD  ARG B 115       5.121  32.378  29.428  1.00 70.89           C
ATOM   2295  NE  ARG B 115       4.121  32.419  28.366  1.00 77.34           N
ATOM   2296  CZ  ARG B 115       3.312  31.408  28.058  1.00 77.05           C
ATOM   2297  NH1 ARG B 115       3.367  30.267  28.738  1.00 68.58           N
ATOM   2298  NH2 ARG B 115       2.437  31.540  27.071  1.00 67.35           N
ATOM   2299  N   ALA B 116       7.708  31.342  34.017  1.00 66.35           N
ATOM   2300  CA  ALA B 116       8.080  31.079  35.403  1.00 58.34           C
ATOM   2301  C   ALA B 116       8.958  32.197  35.952  1.00 57.80           C
ATOM   2302  O   ALA B 116       8.718  32.706  37.052  1.00 64.69           O
ATOM   2303  CB  ALA B 116       8.787  29.729  35.512  1.00 56.82           C
ATOM   2304  N   LEU B 117       9.976  32.600  35.189  1.00 60.69           N
ATOM   2305  CA  LEU B 117      10.812  33.727  35.592  1.00 63.17           C
ATOM   2306  C   LEU B 117       9.981  34.996  35.744  1.00 65.25           C
ATOM   2307  O   LEU B 117      10.120  35.733  36.726  1.00 62.95           O
ATOM   2308  CB  LEU B 117      11.931  33.941  34.569  1.00 54.96           C
ATOM   2309  CG  LEU B 117      12.947  32.813  34.394  1.00 60.86           C
ATOM   2310  CD1 LEU B 117      13.902  33.139  33.257  1.00 55.84           C
ATOM   2311  CD2 LEU B 117      13.711  32.582  35.686  1.00 62.12           C
ATOM   2312  N   LEU B 118       9.103  35.261  34.772  1.00 66.27           N
ATOM   2313  CA  LEU B 118       8.225  36.425  34.848  1.00 65.52           C
ATOM   2314  C   LEU B 118       7.374  36.394  36.112  1.00 70.99           C
ATOM   2315  O   LEU B 118       7.129  37.437  36.732  1.00 70.67           O
ATOM   2316  CB  LEU B 118       7.337  36.482  33.604  1.00 61.74           C
ATOM   2317  CG  LEU B 118       6.174  37.476  33.615  1.00 66.45           C
ATOM   2318  CD1 LEU B 118       6.678  38.909  33.573  1.00 71.43           C
ATOM   2319  CD2 LEU B 118       5.209  37.203  32.467  1.00 68.90           C
ATOM   2320  N   GLU B 119       6.923  35.202  36.514  1.00 62.48           N
ATOM   2321  CA  GLU B 119       6.116  35.081  37.724  1.00 57.54           C
ATOM   2322  C   GLU B 119       6.913  35.482  38.959  1.00 74.63           C
ATOM   2323  O   GLU B 119       6.366  36.081  39.893  1.00 79.38           O
ATOM   2324  CB  GLU B 119       5.592  33.651  37.856  1.00 61.16           C
ATOM   2325  CG  GLU B 119       4.626  33.420  39.009  1.00 70.74           C
ATOM   2326  CD  GLU B 119       3.744  32.205  38.784  1.00 76.71           C
ATOM   2327  OE1 GLU B 119       3.463  31.892  37.609  1.00 69.17           O
ATOM   2328  OE2 GLU B 119       3.338  31.561  39.775  1.00 90.30           O
ATOM   2329  N   ILE B 120       8.211  35.169  38.976  1.00 70.43           N
ATOM   2330  CA  ILE B 120       9.051  35.531  40.113  1.00 65.62           C
ATOM   2331  C   ILE B 120       9.284  37.036  40.152  1.00 73.79           C
ATOM   2332  O   ILE B 120       9.209  37.662  41.217  1.00 81.46           O
ATOM   2333  CB  ILE B 120      10.379  34.753  40.057  1.00 66.74           C
ATOM   2334  CG1 ILE B 120      10.149  33.281  40.397  1.00 62.11           C
ATOM   2335  CG2 ILE B 120      11.413  35.375  40.986  1.00 65.02           C
ATOM   2336  CD1 ILE B 120      11.301  32.378  40.019  1.00 66.33           C
ATOM   2337  N   ALA B 121       9.563  37.642  38.995  1.00 72.21           N
ATOM   2338  CA  ALA B 121       9.879  39.067  38.957  1.00 76.47           C
ATOM   2339  C   ALA B 121       8.676  39.919  39.346  1.00 81.48           C
ATOM   2340  O   ALA B 121       8.817  40.905  40.079  1.00 81.24           O
ATOM   2341  CB  ALA B 121      10.377  39.459  37.566  1.00 75.00           C
ATOM   2342  N   GLU B 122       7.487  39.557  38.859  1.00 78.73           N
ATOM   2343  CA  GLU B 122       6.290  40.339  39.155  1.00 79.62           C
ATOM   2344  C   GLU B 122       5.949  40.281  40.638  1.00 82.31           C
ATOM   2345  O   GLU B 122       5.677  41.310  41.267  1.00 88.90           O
ATOM   2346  CB  GLU B 122       5.119  39.837  38.310  1.00 76.29           C
ATOM   2347  N   ASP B 123       5.962  39.082  41.215  1.00 84.25           N
ATOM   2348  CA  ASP B 123       5.662  38.868  42.630  1.00 88.14           C
ATOM   2349  C   ASP B 123       6.762  39.362  43.558  1.00 89.48           C
ATOM   2350  O   ASP B 123       6.661  39.099  44.763  1.00 90.74           O
ATOM   2351  CB  ASP B 123       5.394  37.383  42.884  1.00 81.09           C
ATOM   2352  N   GLY B 124       7.789  40.055  43.068  1.00 85.51           N
ATOM   2353  CA  GLY B 124       8.852  40.542  43.927  1.00 73.62           C
ATOM   2354  C   GLY B 124       9.156  42.018  43.761  1.00 79.36           C
ATOM   2355  O   GLY B 124       8.375  42.757  43.152  1.00 86.84           O
ATOM   2356  N   GLY B 125      10.295  42.459  44.293  1.00 75.63           N
ATOM   2357  CA  GLY B 125      10.658  43.858  44.262  1.00 80.39           C
ATOM   2358  C   GLY B 125      11.178  44.317  42.912  1.00 84.29           C
ATOM   2359  O   GLY B 125      11.273  43.563  41.944  1.00 84.09           O
ATOM   2360  N   GLU B 126      11.533  45.602  42.864  1.00 85.92           N
ATOM   2361  CA  GLU B 126      11.957  46.221  41.614  1.00 77.75           C
ATOM   2362  C   GLU B 126      13.389  45.838  41.257  1.00 81.36           C
ATOM   2363  O   GLU B 126      13.673  45.480  40.108  1.00 84.08           O
ATOM   2364  CB  GLU B 126      11.811  47.740  41.713  1.00 78.74           C
ATOM   2365  CG  GLU B 126      12.183  48.498  40.454  1.00 84.11           C
ATOM   2366  CD  GLU B 126      11.398  49.787  40.313  1.00 83.82           C
ATOM   2367  OE1 GLU B 126      10.199  49.785  40.660  1.00 85.73           O
ATOM   2368  OE2 GLU B 126      11.976  50.801  39.869  1.00 84.40           O
ATOM   2369  N   GLU B 127      14.303  45.912  42.228  1.00 82.84           N
ATOM   2370  CA  GLU B 127      15.690  45.537  41.968  1.00 82.34           C
ATOM   2371  C   GLU B 127      15.805  44.056  41.627  1.00 80.05           C
ATOM   2372  O   GLU B 127      16.646  43.664  40.810  1.00 77.51           O
ATOM   2373  CB  GLU B 127      16.565  45.886  43.174  1.00 83.35           C
ATOM   2374  CG  GLU B 127      18.049  45.614  42.974  1.00 88.93           C
ATOM   2375  CD  GLU B 127      18.883  45.972  44.192  1.00 99.73           C
ATOM   2376  OE1 GLU B 127      18.516  46.922  44.915  1.00 99.61           O
ATOM   2377  OE2 GLU B 127      19.906  45.299  44.429  1.00100.91           O
ATOM   2378  N   LEU B 128      14.969  43.217  42.245  1.00 80.83           N
ATOM   2379  CA  LEU B 128      14.918  41.812  41.858  1.00 76.65           C
ATOM   2380  C   LEU B 128      14.355  41.654  40.452  1.00 79.67           C
ATOM   2381  O   LEU B 128      14.826  40.814  39.676  1.00 81.09           O
ATOM   2382  CB  LEU B 128      14.078  41.018  42.857  1.00 72.37           C
ATOM   2383  CG  LEU B 128      13.750  39.579  42.443  1.00 76.74           C
ATOM   2384  CD1 LEU B 128      14.984  38.688  42.531  1.00 70.42           C
ATOM   2385  CD2 LEU B 128      12.605  39.015  43.269  1.00 77.57           C
ATOM   2386  N   ALA B 129      13.349  42.463  40.105  1.00 81.47           N
ATOM   2387  CA  ALA B 129      12.716  42.354  38.794  1.00 77.89           C
ATOM   2388  C   ALA B 129      13.713  42.601  37.670  1.00 73.78           C
ATOM   2389  O   ALA B 129      13.650  41.949  36.622  1.00 71.04           O
ATOM   2390  CB  ALA B 129      11.544  43.329  38.697  1.00 79.95           C
ATOM   2391  N   LEU B 130      14.642  43.540  37.867  1.00 73.18           N
ATOM   2392  CA  LEU B 130      15.669  43.778  36.858  1.00 70.75           C
ATOM   2393  C   LEU B 130      16.603  42.581  36.728  1.00 71.92           C
ATOM   2394  O   LEU B 130      17.027  42.236  35.619  1.00 73.64           O
ATOM   2395  CB  LEU B 130      16.455  45.043  37.198  1.00 68.06           C
ATOM   2396  CG  LEU B 130      17.614  45.398  36.264  1.00 80.38           C
ATOM   2397  CD1 LEU B 130      17.108  45.714  34.860  1.00 78.88           C
ATOM   2398  CD2 LEU B 130      18.425  46.556  36.832  1.00 77.34           C
ATOM   2399  N   ASP B 131      16.929  41.931  37.848  1.00 77.37           N
ATOM   2400  CA  ASP B 131      17.786  40.752  37.791  1.00 73.88           C
ATOM   2401  C   ASP B 131      17.111  39.597  37.064  1.00 72.85           C
ATOM   2402  O   ASP B 131      17.790  38.794  36.415  1.00 71.82           O
ATOM   2403  CB  ASP B 131      18.192  40.322  39.200  1.00 75.35           C
ATOM   2404  CG  ASP B 131      19.253  41.221  39.803  1.00 78.40           C
ATOM   2405  OD1 ASP B 131      20.087  41.756  39.043  1.00 82.08           O
ATOM   2406  OD2 ASP B 131      19.256  41.389  41.040  1.00 83.00           O
ATOM   2407  N   ILE B 132      15.784  39.491  37.161  1.00 73.40           N
ATOM   2408  CA  ILE B 132      15.081  38.432  36.445  1.00 71.60           C
ATOM   2409  C   ILE B 132      14.999  38.759  34.961  1.00 69.13           C
ATOM   2410  O   ILE B 132      15.096  37.869  34.107  1.00 67.61           O
ATOM   2411  CB  ILE B 132      13.683  38.213  37.050  1.00 71.69           C
ATOM   2412  CG1 ILE B 132      13.781  37.942  38.553  1.00 75.28           C
ATOM   2413  CG2 ILE B 132      12.977  37.068  36.350  1.00 69.74           C
ATOM   2414  CD1 ILE B 132      14.650  36.762  38.901  1.00 65.93           C
ATOM   2415  N   ALA B 133      14.815  40.040  34.630  1.00 69.27           N
ATOM   2416  CA  ALA B 133      14.718  40.439  33.232  1.00 64.95           C
ATOM   2417  C   ALA B 133      16.008  40.150  32.480  1.00 62.27           C
ATOM   2418  O   ALA B 133      15.971  39.805  31.294  1.00 63.74           O
ATOM   2419  CB  ALA B 133      14.365  41.922  33.131  1.00 65.94           C
ATOM   2420  N   GLU B 134      17.155  40.290  33.148  1.00 69.17           N
ATOM   2421  CA  GLU B 134      18.418  39.938  32.512  1.00 67.00           C
ATOM   2422  C   GLU B 134      18.544  38.430  32.349  1.00 65.82           C
ATOM   2423  O   GLU B 134      19.076  37.951  31.341  1.00 65.39           O
ATOM   2424  CB  GLU B 134      19.589  40.496  33.321  1.00 66.73           C
ATOM   2425  CG  GLU B 134      19.633  42.015  33.383  1.00 73.53           C
ATOM   2426  CD  GLU B 134      20.785  42.537  34.223  1.00 75.81           C
ATOM   2427  OE1 GLU B 134      21.337  41.762  35.035  1.00 81.06           O
ATOM   2428  OE2 GLU B 134      21.139  43.724  34.070  1.00 75.10           O
ATOM   2429  N   ILE B 135      18.061  37.666  33.332  1.00 63.04           N
ATOM   2430  CA  ILE B 135      18.044  36.211  33.208  1.00 63.85           C
ATOM   2431  C   ILE B 135      17.094  35.787  32.097  1.00 62.31           C
ATOM   2432  O   ILE B 135      17.412  34.913  31.281  1.00 60.11           O
ATOM   2433  CB  ILE B 135      17.661  35.562  34.551  1.00 66.23           C
ATOM   2434  CG1 ILE B 135      18.733  35.834  35.606  1.00 67.44           C
ATOM   2435  CG2 ILE B 135      17.427  34.065  34.383  1.00 53.13           C
ATOM   2436  CD1 ILE B 135      18.340  35.370  36.986  1.00 58.22           C
ATOM   2437  N   LEU B 136      15.911  36.406  32.047  1.00 59.02           N
ATOM   2438  CA  LEU B 136      14.916  36.031  31.048  1.00 59.31           C
ATOM   2439  C   LEU B 136      15.418  36.310  29.637  1.00 57.06           C
ATOM   2440  O   LEU B 136      15.198  35.507  28.723  1.00 59.22           O
ATOM   2441  CB  LEU B 136      13.604  36.771  31.317  1.00 60.93           C
ATOM   2442  CG  LEU B 136      12.314  36.335  30.613  1.00 62.59           C
ATOM   2443  CD1 LEU B 136      11.114  36.734  31.450  1.00 61.00           C
ATOM   2444  CD2 LEU B 136      12.194  36.940  29.221  1.00 61.78           C
ATOM   2445  N   ALA B 137      16.104  37.439  29.443  1.00 55.09           N
ATOM   2446  CA  ALA B 137      16.614  37.777  28.118  1.00 53.39           C
ATOM   2447  C   ALA B 137      17.698  36.803  27.671  1.00 59.73           C
ATOM   2448  O   ALA B 137      17.719  36.380  26.509  1.00 57.00           O
ATOM   2449  CB  ALA B 137      17.149  39.208  28.109  1.00 55.61           C
ATOM   2450  N   GLU B 138      18.614  36.444  28.577  1.00 64.37           N
ATOM   2451  CA  GLU B 138      19.634  35.453  28.246  1.00 54.85           C
ATOM   2452  C   GLU B 138      19.005  34.115  27.882  1.00 54.73           C
ATOM   2453  O   GLU B 138      19.425  33.464  26.918  1.00 54.35           O
ATOM   2454  CB  GLU B 138      20.602  35.283  29.415  1.00 56.41           C
ATOM   2455  CG  GLU B 138      21.402  36.524  29.750  1.00 70.60           C
ATOM   2456  CD  GLU B 138      22.356  36.293  30.898  1.00 90.46           C
ATOM   2457  OE1 GLU B 138      22.805  35.142  31.071  1.00 88.81           O
ATOM   2458  OE2 GLU B 138      22.650  37.258  31.632  1.00 89.41           O
ATOM   2459  N   LEU B 139      17.995  33.687  28.646  1.00 49.32           N
ATOM   2460  CA  LEU B 139      17.325  32.424  28.354  1.00 48.90           C
ATOM   2461  C   LEU B 139      16.559  32.495  27.038  1.00 56.10           C
ATOM   2462  O   LEU B 139      16.522  31.515  26.282  1.00 51.69           O
ATOM   2463  CB  LEU B 139      16.387  32.054  29.501  1.00 55.41           C
ATOM   2464  CG  LEU B 139      15.616  30.743  29.337  1.00 54.83           C
ATOM   2465  CD1 LEU B 139      16.583  29.577  29.181  1.00 43.90           C
ATOM   2466  CD2 LEU B 139      14.668  30.519  30.509  1.00 50.22           C
ATOM   2467  N   ALA B 140      15.938  33.643  26.749  1.00 50.99           N
ATOM   2468  CA  ALA B 140      15.260  33.816  25.469  1.00 49.48           C
ATOM   2469  C   ALA B 140      16.238  33.689  24.307  1.00 50.69           C
ATOM   2470  O   ALA B 140      15.932  33.047  23.297  1.00 48.42           O
ATOM   2471  CB  ALA B 140      14.550  35.167  25.431  1.00 50.23           C
ATOM   2472  N   GLU B 141      17.426  34.286  24.437  1.00 55.18           N
ATOM   2473  CA  GLU B 141      18.432  34.172  23.386  1.00 53.84           C
ATOM   2474  C   GLU B 141      18.848  32.721  23.171  1.00 56.52           C
ATOM   2475  O   GLU B 141      19.032  32.283  22.029  1.00 54.25           O
ATOM   2476  CB  GLU B 141      19.646  35.036  23.728  1.00 53.99           C
ATOM   2477  CG  GLU B 141      20.808  34.889  22.759  1.00 60.18           C
ATOM   2478  CD  GLU B 141      21.957  35.820  23.089  1.00 65.98           C
ATOM   2479  OE1 GLU B 141      21.922  36.455  24.165  1.00 64.47           O
ATOM   2480  OE2 GLU B 141      22.892  35.920  22.269  1.00 75.33           O
ATOM   2481  N   VAL B 142      18.996  31.956  24.255  1.00 54.53           N
ATOM   2482  CA  VAL B 142      19.359  30.547  24.123  1.00 50.75           C
ATOM   2483  C   VAL B 142      18.266  29.788  23.380  1.00 47.34           C
ATOM   2484  O   VAL B 142      18.539  29.023  22.449  1.00 48.94           O
ATOM   2485  CB  VAL B 142      19.635  29.929  25.506  1.00 55.76           C
ATOM   2486  CG1 VAL B 142      19.771  28.420  25.392  1.00 53.34           C
ATOM   2487  CG2 VAL B 142      20.891  30.535  26.114  1.00 46.81           C
ATOM   2488  N   ALA B 143      17.008  30.008  23.769  1.00 52.05           N
ATOM   2489  CA  ALA B 143      15.895  29.300  23.143  1.00 48.90           C
ATOM   2490  C   ALA B 143      15.759  29.663  21.669  1.00 47.28           C
ATOM   2491  O   ALA B 143      15.452  28.801  20.837  1.00 51.78           O
ATOM   2492  CB  ALA B 143      14.596  29.606  23.890  1.00 44.60           C
ATOM   2493  N   LEU B 144      15.984  30.935  21.328  1.00 49.81           N
ATOM   2494  CA  LEU B 144      15.886  31.358  19.933  1.00 51.01           C
ATOM   2495  C   LEU B 144      16.955  30.694  19.075  1.00 50.11           C
ATOM   2496  O   LEU B 144      16.695  30.319  17.925  1.00 54.39           O
ATOM   2497  CB  LEU B 144      15.992  32.882  19.835  1.00 53.16           C
ATOM   2498  CG  LEU B 144      14.837  33.686  20.435  1.00 54.24           C
ATOM   2499  CD1 LEU B 144      15.071  35.187  20.285  1.00 55.61           C
ATOM   2500  CD2 LEU B 144      13.514  33.270  19.809  1.00 44.12           C
ATOM   2501  N   ARG B 145      18.170  30.551  19.609  1.00 54.21           N
ATOM   2502  CA  ARG B 145      19.224  29.896  18.843  1.00 47.36           C
ATOM   2503  C   ARG B 145      18.997  28.391  18.757  1.00 48.43           C
ATOM   2504  O   ARG B 145      19.341  27.773  17.744  1.00 49.10           O
ATOM   2505  CB  ARG B 145      20.592  30.211  19.450  1.00 55.07           C
ATOM   2506  CG  ARG B 145      20.935  31.697  19.448  1.00 61.53           C
ATOM   2507  CD  ARG B 145      22.351  31.953  19.941  1.00 63.92           C
ATOM   2508  NE  ARG B 145      22.562  33.364  20.248  1.00 76.30           N
ATOM   2509  CZ  ARG B 145      22.861  34.293  19.345  1.00 77.36           C
ATOM   2510  NH1 ARG B 145      22.987  33.966  18.066  1.00 73.31           N
ATOM   2511  NH2 ARG B 145      23.030  35.552  19.723  1.00 80.38           N
ATOM   2512  N   VAL B 146      18.408  27.790  19.793  1.00 49.52           N
ATOM   2513  CA  VAL B 146      18.039  26.378  19.722  1.00 47.11           C
ATOM   2514  C   VAL B 146      16.975  26.167  18.652  1.00 50.33           C
ATOM   2515  O   VAL B 146      17.030  25.206  17.873  1.00 49.49           O
ATOM   2516  CB  VAL B 146      17.566  25.877  21.099  1.00 50.40           C
ATOM   2517  CG1 VAL B 146      16.932  24.500  20.976  1.00 46.31           C
ATOM   2518  CG2 VAL B 146      18.729  25.861  22.083  1.00 47.34           C
ATOM   2519  N   LEU B 147      15.981  27.059  18.609  1.00 48.78           N
ATOM   2520  CA  LEU B 147      14.977  27.007  17.550  1.00 46.66           C
ATOM   2521  C   LEU B 147      15.614  27.129  16.173  1.00 47.88           C
ATOM   2522  O   LEU B 147      15.209  26.437  15.231  1.00 48.11           O
ATOM   2523  CB  LEU B 147      13.942  28.113  17.747  1.00 44.99           C
ATOM   2524  CG  LEU B 147      12.765  27.848  18.681  1.00 41.36           C
ATOM   2525  CD1 LEU B 147      11.763  28.984  18.582  1.00 44.97           C
ATOM   2526  CD2 LEU B 147      12.107  26.524  18.338  1.00 43.30           C
ATOM   2527  N   LEU B 148      16.601  28.017  16.033  1.00 46.61           N
ATOM   2528  CA  LEU B 148      17.265  28.190  14.746  1.00 49.21           C
ATOM   2529  C   LEU B 148      17.990  26.917  14.332  1.00 48.38           C
ATOM   2530  O   LEU B 148      17.864  26.459  13.191  1.00 51.45           O
ATOM   2531  CB  LEU B 148      18.243  29.360  14.810  1.00 47.45           C
ATOM   2532  CG  LEU B 148      18.898  29.733  13.478  1.00 57.32           C
ATOM   2533  CD1 LEU B 148      17.874  30.313  12.518  1.00 58.01           C
ATOM   2534  CD2 LEU B 148      20.034  30.710  13.695  1.00 65.45           C
ATOM   2535  N   LYS B 149      18.753  26.327  15.256  1.00 51.55           N
ATOM   2536  CA  LYS B 149      19.478  25.100  14.944  1.00 52.18           C
ATOM   2537  C   LYS B 149      18.536  23.925  14.696  1.00 51.48           C
ATOM   2538  O   LYS B 149      18.884  23.003  13.952  1.00 44.05           O
ATOM   2539  CB  LYS B 149      20.452  24.765  16.073  1.00 53.04           C
ATOM   2540  CG  LYS B 149      21.867  25.216  15.811  1.00 62.68           C
ATOM   2541  CD  LYS B 149      22.665  25.272  17.098  1.00 68.72           C
ATOM   2542  CE  LYS B 149      22.230  26.449  17.955  1.00 72.87           C
ATOM   2543  NZ  LYS B 149      23.042  26.553  19.196  1.00 73.68           N
ATOM   2544  N   ASP B 150      17.346  23.935  15.303  1.00 52.52           N
ATOM   2545  CA  ASP B 150      16.388  22.848  15.123  1.00 47.15           C
ATOM   2546  C   ASP B 150      15.712  22.871  13.757  1.00 53.02           C
ATOM   2547  O   ASP B 150      15.040  21.898  13.402  1.00 52.92           O
ATOM   2548  CB  ASP B 150      15.332  22.909  16.230  1.00 50.64           C
ATOM   2549  CG  ASP B 150      14.469  21.660  16.293  1.00 54.01           C
ATOM   2550  OD1 ASP B 150      15.021  20.548  16.162  1.00 51.76           O
ATOM   2551  OD2 ASP B 150      13.243  21.792  16.487  1.00 55.38           O
ATOM   2552  N   GLY B 151      15.875  23.944  12.987  1.00 50.97           N
ATOM   2553  CA  GLY B 151      15.213  24.083  11.707  1.00 48.15           C
ATOM   2554  C   GLY B 151      13.849  24.734  11.756  1.00 47.98           C
ATOM   2555  O   GLY B 151      13.113  24.662  10.765  1.00 44.49           O
ATOM   2556  N   ALA B 152      13.493  25.368  12.872  1.00 47.67           N
ATOM   2557  CA  ALA B 152      12.177  25.974  13.021  1.00 43.13           C
ATOM   2558  C   ALA B 152      11.982  27.098  12.012  1.00 46.06           C
ATOM   2559  O   ALA B 152      12.940  27.707  11.530  1.00 48.18           O
ATOM   2560  CB  ALA B 152      11.999  26.504  14.445  1.00 43.71           C
ATOM   2561  N   SER B 153      10.723  27.364  11.688  1.00 44.08           N
ATOM   2562  CA  SER B 153      10.379  28.385  10.716  1.00 48.10           C
ATOM   2563  C   SER B 153      10.477  29.770  11.352  1.00 49.03           C
ATOM   2564  O   SER B 153      10.454  29.900  12.579  1.00 38.68           O
ATOM   2565  CB  SER B 153       8.971  28.138  10.185  1.00 49.52           C
ATOM   2566  OG  SER B 153       8.014  28.286  11.216  1.00 46.63           O
ATOM   2567  N   PRO B 154      10.609  30.825  10.540  1.00 51.16           N
ATOM   2568  CA  PRO B 154      10.599  32.185  11.111  1.00 49.43           C
ATOM   2569  C   PRO B 154       9.339  32.511  11.899  1.00 53.47           C
ATOM   2570  O   PRO B 154       9.395  33.316  12.839  1.00 54.06           O
ATOM   2571  CB  PRO B 154      10.740  33.078   9.871  1.00 49.71           C
ATOM   2572  CG  PRO B 154      11.467  32.226   8.882  1.00 58.22           C
ATOM   2573  CD  PRO B 154      10.916  30.841   9.097  1.00 54.92           C
ATOM   2574  N   LYS B 155       8.200  31.912  11.539  1.00 47.11           N
ATOM   2575  CA  LYS B 155       6.957  32.158  12.262  1.00 49.56           C
ATOM   2576  C   LYS B 155       7.092  31.795  13.736  1.00 53.19           C
ATOM   2577  O   LYS B 155       6.683  32.559  14.619  1.00 55.66           O
ATOM   2578  CB  LYS B 155       5.821  31.364  11.615  1.00 49.88           C
ATOM   2579  CG  LYS B 155       4.473  31.539  12.282  1.00 50.92           C
ATOM   2580  CD  LYS B 155       3.396  30.772  11.532  1.00 64.54           C
ATOM   2581  CE  LYS B 155       2.000  31.149  11.995  1.00 74.37           C
ATOM   2582  NZ  LYS B 155       0.961  30.556  11.111  1.00 79.07           N
ATOM   2583  N   LEU B 156       7.670  30.626  14.020  1.00 47.03           N
ATOM   2584  CA  LEU B 156       7.775  30.175  15.404  1.00 54.49           C
ATOM   2585  C   LEU B 156       8.869  30.928  16.154  1.00 44.77           C
ATOM   2586  O   LEU B 156       8.724  31.216  17.348  1.00 45.66           O
ATOM   2587  CB  LEU B 156       8.019  28.667  15.441  1.00 50.10           C
ATOM   2588  CG  LEU B 156       6.764  27.826  15.200  1.00 50.82           C
ATOM   2589  CD1 LEU B 156       7.101  26.347  15.105  1.00 44.57           C
ATOM   2590  CD2 LEU B 156       5.762  28.083  16.313  1.00 54.68           C
ATOM   2591  N   ILE B 157       9.968  31.253  15.472  1.00 48.40           N
ATOM   2592  CA  ILE B 157      11.030  32.045  16.090  1.00 52.71           C
ATOM   2593  C   ILE B 157      10.515  33.435  16.437  1.00 52.95           C
ATOM   2594  O   ILE B 157      10.767  33.959  17.529  1.00 48.68           O
ATOM   2595  CB  ILE B 157      12.256  32.117  15.162  1.00 48.49           C
ATOM   2596  CG1 ILE B 157      12.850  30.724  14.950  1.00 52.40           C
ATOM   2597  CG2 ILE B 157      13.293  33.079  15.719  1.00 47.50           C
ATOM   2598  CD1 ILE B 157      13.953  30.683  13.911  1.00 49.28           C
ATOM   2599  N   GLU B 158       9.791  34.056  15.503  1.00 57.27           N
ATOM   2600  CA  GLU B 158       9.180  35.351  15.779  1.00 58.92           C
ATOM   2601  C   GLU B 158       8.159  35.253  16.903  1.00 50.59           C
ATOM   2602  O   GLU B 158       7.986  36.208  17.669  1.00 50.17           O
ATOM   2603  CB  GLU B 158       8.534  35.907  14.507  1.00 63.41           C
ATOM   2604  CG  GLU B 158       7.824  37.245  14.681  1.00 71.36           C
ATOM   2605  CD  GLU B 158       7.234  37.762  13.384  1.00 90.59           C
ATOM   2606  OE1 GLU B 158       7.824  37.488  12.319  1.00 81.26           O
ATOM   2607  OE2 GLU B 158       6.180  38.434  13.426  1.00 98.75           O
ATOM   2608  N   ASP B 159       7.488  34.107  17.032  1.00 49.98           N
ATOM   2609  CA  ASP B 159       6.512  33.942  18.105  1.00 51.19           C
ATOM   2610  C   ASP B 159       7.198  33.870  19.464  1.00 51.54           C
ATOM   2611  O   ASP B 159       6.764  34.520  20.423  1.00 56.94           O
ATOM   2612  CB  ASP B 159       5.660  32.695  17.860  1.00 52.42           C
ATOM   2613  CG  ASP B 159       4.638  32.462  18.960  1.00 58.60           C
ATOM   2614  OD1 ASP B 159       3.889  33.405  19.293  1.00 62.52           O
ATOM   2615  OD2 ASP B 159       4.576  31.329  19.486  1.00 69.68           O
ATOM   2616  N   LEU B 160       8.274  33.084  19.566  1.00 53.15           N
ATOM   2617  CA  LEU B 160       8.993  32.984  20.832  1.00 51.12           C
ATOM   2618  C   LEU B 160       9.661  34.306  21.191  1.00 53.79           C
ATOM   2619  O   LEU B 160       9.706  34.689  22.367  1.00 55.64           O
ATOM   2620  CB  LEU B 160      10.025  31.856  20.764  1.00 50.82           C
ATOM   2621  CG  LEU B 160      10.753  31.552  22.074  1.00 50.16           C
ATOM   2622  CD1 LEU B 160       9.742  31.376  23.193  1.00 50.57           C
ATOM   2623  CD2 LEU B 160      11.627  30.315  21.945  1.00 54.35           C
ATOM   2624  N   ALA B 161      10.181  35.020  20.190  1.00 51.50           N
ATOM   2625  CA  ALA B 161      10.805  36.313  20.444  1.00 51.02           C
ATOM   2626  C   ALA B 161       9.803  37.301  21.030  1.00 56.95           C
ATOM   2627  O   ALA B 161      10.090  37.982  22.020  1.00 59.54           O
ATOM   2628  CB  ALA B 161      11.415  36.862  19.153  1.00 57.19           C
ATOM   2629  N   LYS B 162       8.609  37.376  20.436  1.00 57.16           N
ATOM   2630  CA  LYS B 162       7.598  38.316  20.910  1.00 57.66           C
ATOM   2631  C   LYS B 162       7.114  37.961  22.313  1.00 60.10           C
ATOM   2632  O   LYS B 162       6.909  38.853  23.145  1.00 60.73           O
ATOM   2633  CB  LYS B 162       6.424  38.359  19.933  1.00 58.92           C
ATOM   2634  CG  LYS B 162       5.178  39.007  20.510  1.00 67.84           C
ATOM   2635  CD  LYS B 162       4.469  39.886  19.496  1.00 85.88           C
ATOM   2636  CE  LYS B 162       3.271  40.583  20.127  1.00 76.49           C
ATOM   2637  NZ  LYS B 162       2.643  41.573  19.204  1.00 88.01           N
ATOM   2638  N   THR B 163       6.924  36.668  22.595  1.00 53.04           N
ATOM   2639  CA  THR B 163       6.533  36.260  23.942  1.00 50.43           C
ATOM   2640  C   THR B 163       7.552  36.728  24.977  1.00 61.35           C
ATOM   2641  O   THR B 163       7.181  37.157  26.077  1.00 60.19           O
ATOM   2642  CB  THR B 163       6.364  34.742  24.000  1.00 48.32           C
ATOM   2643  OG1 THR B 163       5.317  34.341  23.108  1.00 60.38           O
ATOM   2644  CG2 THR B 163       6.012  34.295  25.407  1.00 53.45           C
ATOM   2645  N   ALA B 164       8.842  36.675  24.632  1.00 54.07           N
ATOM   2646  CA  ALA B 164       9.878  37.146  25.546  1.00 59.74           C
ATOM   2647  C   ALA B 164       9.854  38.665  25.676  1.00 62.32           C
ATOM   2648  O   ALA B 164       9.964  39.205  26.783  1.00 65.10           O
ATOM   2649  CB  ALA B 164      11.248  36.667  25.070  1.00 47.48           C
ATOM   2650  N   LEU B 165       9.716  39.374  24.550  1.00 63.54           N
ATOM   2651  CA  LEU B 165       9.654  40.833  24.598  1.00 62.74           C
ATOM   2652  C   LEU B 165       8.449  41.308  25.399  1.00 62.04           C
ATOM   2653  O   LEU B 165       8.517  42.328  26.093  1.00 61.68           O
ATOM   2654  CB  LEU B 165       9.610  41.407  23.182  1.00 63.71           C
ATOM   2655  CG  LEU B 165      10.773  41.043  22.258  1.00 61.44           C
ATOM   2656  CD1 LEU B 165      10.482  41.470  20.828  1.00 67.16           C
ATOM   2657  CD2 LEU B 165      12.070  41.660  22.754  1.00 63.20           C
ATOM   2658  N   ASP B 166       7.332  40.582  25.310  1.00 56.42           N
ATOM   2659  CA  ASP B 166       6.162  40.928  26.111  1.00 63.52           C
ATOM   2660  C   ASP B 166       6.417  40.688  27.594  1.00 65.84           C
ATOM   2661  O   ASP B 166       5.956  41.462  28.442  1.00 64.63           O
ATOM   2662  CB  ASP B 166       4.946  40.135  25.633  1.00 58.36           C
ATOM   2663  CG  ASP B 166       4.463  40.582  24.264  1.00 63.90           C
ATOM   2664  OD1 ASP B 166       4.996  41.584  23.742  1.00 65.92           O
ATOM   2665  OD2 ASP B 166       3.548  39.934  23.710  1.00 69.51           O
ATOM   2666  N   ALA B 167       7.155  39.623  27.924  1.00 66.04           N
ATOM   2667  CA  ALA B 167       7.502  39.360  29.318  1.00 65.88           C
ATOM   2668  C   ALA B 167       8.323  40.501  29.910  1.00 69.58           C
ATOM   2669  O   ALA B 167       8.135  40.873  31.074  1.00 72.23           O
ATOM   2670  CB  ALA B 167       8.266  38.040  29.433  1.00 62.02           C
ATOM   2671  N   LEU B 168       9.237  41.071  29.120  1.00 66.80           N
ATOM   2672  CA  LEU B 168      10.041  42.188  29.605  1.00 71.79           C
ATOM   2673  C   LEU B 168       9.205  43.457  29.735  1.00 74.70           C
ATOM   2674  O   LEU B 168       9.381  44.227  30.687  1.00 76.80           O
ATOM   2675  CB  LEU B 168      11.233  42.414  28.676  1.00 66.10           C
ATOM   2676  CG  LEU B 168      12.109  41.177  28.464  1.00 64.71           C
ATOM   2677  CD1 LEU B 168      13.241  41.468  27.491  1.00 67.82           C
ATOM   2678  CD2 LEU B 168      12.652  40.672  29.793  1.00 62.17           C
ATOM   2679  N   GLU B 169       8.296  43.698  28.786  1.00 74.96           N
ATOM   2680  CA  GLU B 169       7.364  44.812  28.934  1.00 72.03           C
ATOM   2681  C   GLU B 169       6.456  44.609  30.139  1.00 71.87           C
ATOM   2682  O   GLU B 169       6.183  45.554  30.889  1.00 76.81           O
ATOM   2683  CB  GLU B 169       6.528  44.980  27.665  1.00 71.87           C
ATOM   2684  CG  GLU B 169       7.266  45.594  26.489  1.00 78.13           C
ATOM   2685  CD  GLU B 169       6.380  45.721  25.267  1.00 82.94           C
ATOM   2686  OE1 GLU B 169       5.171  45.430  25.382  1.00 76.02           O
ATOM   2687  OE2 GLU B 169       6.887  46.109  24.194  1.00 91.27           O
ATOM   2688  N   GLU B 170       5.982  43.377  30.343  1.00 68.02           N
ATOM   2689  CA  GLU B 170       5.107  43.087  31.473  1.00 69.95           C
ATOM   2690  C   GLU B 170       5.798  43.360  32.803  1.00 80.50           C
ATOM   2691  O   GLU B 170       5.134  43.690  33.792  1.00 89.78           O
ATOM   2692  CB  GLU B 170       4.637  41.633  31.395  1.00 68.65           C
ATOM   2693  CG  GLU B 170       3.432  41.292  32.245  1.00 74.67           C
ATOM   2694  CD  GLU B 170       2.689  40.078  31.716  1.00 84.49           C
ATOM   2695  OE1 GLU B 170       2.666  39.882  30.483  1.00 81.09           O
ATOM   2696  OE2 GLU B 170       2.134  39.313  32.530  1.00 85.29           O
ATOM   2697  N   ILE B 171       7.126  43.233  32.849  1.00 79.05           N
ATOM   2698  CA  ILE B 171       7.855  43.566  34.067  1.00 78.81           C
ATOM   2699  C   ILE B 171       7.888  45.076  34.271  1.00 84.44           C
ATOM   2700  O   ILE B 171       7.731  45.570  35.394  1.00 90.06           O
ATOM   2701  CB  ILE B 171       9.273  42.966  34.024  1.00 80.99           C
ATOM   2702  CG1 ILE B 171       9.208  41.438  33.966  1.00 79.62           C
ATOM   2703  CG2 ILE B 171      10.082  43.413  35.232  1.00 83.06           C
ATOM   2704  CD1 ILE B 171      10.561  40.766  34.009  1.00 78.54           C
ATOM   2705  N   ALA B 172       8.076  45.836  33.188  1.00 83.71           N
ATOM   2706  CA  ALA B 172       8.127  47.290  33.296  1.00 86.45           C
ATOM   2707  C   ALA B 172       6.754  47.904  33.534  1.00 91.29           C
ATOM   2708  O   ALA B 172       6.676  49.055  33.979  1.00 90.61           O
ATOM   2709  CB  ALA B 172       8.749  47.894  32.035  1.00 79.02           C
ATOM   2710  N   ARG B 173       5.677  47.164  33.255  1.00 88.58           N
ATOM   2711  CA  ARG B 173       4.333  47.717  33.388  1.00 91.06           C
ATOM   2712  C   ARG B 173       4.023  48.110  34.826  1.00101.53           C
ATOM   2713  O   ARG B 173       3.232  49.032  35.060  1.00101.62           O
ATOM   2714  CB  ARG B 173       3.301  46.711  32.879  1.00 88.12           C
ATOM   2715  N   ASP B 174       4.632  47.432  35.800  1.00102.06           N
ATOM   2716  CA  ASP B 174       4.428  47.737  37.210  1.00103.55           C
ATOM   2717  C   ASP B 174       5.649  48.394  37.846  1.00101.41           C
ATOM   2718  O   ASP B 174       5.763  48.422  39.075  1.00102.03           O
ATOM   2719  CB  ASP B 174       4.056  46.468  37.978  1.00102.13           C
ATOM   2720  CG  ASP B 174       2.857  45.751  37.385  1.00110.24           C
ATOM   2721  OD1 ASP B 174       2.030  46.409  36.719  1.00114.12           O
ATOM   2722  OD2 ASP B 174       2.741  44.525  37.592  1.00115.88           O
ATOM   2723  N   GLY B 175       6.569  48.925  37.034  1.00 96.05           N
ATOM   2724  CA  GLY B 175       7.785  49.527  37.531  1.00 98.04           C
ATOM   2725  C   GLY B 175       7.857  51.015  37.219  1.00 97.37           C
ATOM   2726  O   GLY B 175       7.100  51.546  36.400  1.00100.05           O
ATOM   2727  N   GLY B 176       8.793  51.682  37.890  1.00 92.71           N
ATOM   2728  CA  GLY B 176       8.980  53.106  37.724  1.00 91.23           C
ATOM   2729  C   GLY B 176       9.788  53.448  36.487  1.00 97.36           C
ATOM   2730  O   GLY B 176      10.128  52.598  35.664  1.00102.16           O
ATOM   2731  N   GLU B 177      10.107  54.739  36.367  1.00 98.28           N
ATOM   2732  CA  GLU B 177      10.832  55.219  35.195  1.00 97.87           C
ATOM   2733  C   GLU B 177      12.272  54.720  35.174  1.00 97.23           C
ATOM   2734  O   GLU B 177      12.834  54.505  34.094  1.00102.03           O
ATOM   2735  CB  GLU B 177      10.799  56.747  35.151  1.00 98.26           C
ATOM   2736  N   GLU B 178      12.884  54.538  36.348  1.00 97.44           N
ATOM   2737  CA  GLU B 178      14.251  54.030  36.396  1.00 99.66           C
ATOM   2738  C   GLU B 178      14.315  52.552  36.032  1.00 98.76           C
ATOM   2739  O   GLU B 178      15.290  52.109  35.414  1.00 92.45           O
ATOM   2740  CB  GLU B 178      14.854  54.262  37.782  1.00 98.33           C
ATOM   2741  N   LEU B 179      13.298  51.774  36.406  1.00 94.80           N
ATOM   2742  CA  LEU B 179      13.270  50.369  36.012  1.00 92.96           C
ATOM   2743  C   LEU B 179      12.914  50.218  34.539  1.00 94.22           C
ATOM   2744  O   LEU B 179      13.439  49.331  33.855  1.00 94.17           O
ATOM   2745  CB  LEU B 179      12.281  49.598  36.883  1.00 87.73           C
ATOM   2746  CG  LEU B 179      12.008  48.148  36.474  1.00 84.38           C
ATOM   2747  CD1 LEU B 179      13.252  47.282  36.645  1.00 78.44           C
ATOM   2748  CD2 LEU B 179      10.830  47.576  37.246  1.00 82.51           C
ATOM   2749  N   ALA B 180      12.034  51.084  34.032  1.00 98.77           N
ATOM   2750  CA  ALA B 180      11.599  50.979  32.643  1.00 98.66           C
ATOM   2751  C   ALA B 180      12.740  51.281  31.678  1.00 96.01           C
ATOM   2752  O   ALA B 180      12.921  50.577  30.678  1.00 94.17           O
ATOM   2753  CB  ALA B 180      10.418  51.919  32.392  1.00 94.45           C
ATOM   2754  N   GLU B 181      13.523  52.326  31.964  1.00 93.40           N
ATOM   2755  CA  GLU B 181      14.623  52.691  31.076  1.00 94.21           C
ATOM   2756  C   GLU B 181      15.678  51.592  31.005  1.00 96.11           C
ATOM   2757  O   GLU B 181      16.328  51.421  29.967  1.00 97.29           O
ATOM   2758  CB  GLU B 181      15.251  54.008  31.533  1.00 94.04           C
ATOM   2759  N   ASP B 182      15.863  50.839  32.093  1.00 95.54           N
ATOM   2760  CA  ASP B 182      16.785  49.708  32.056  1.00 95.82           C
ATOM   2761  C   ASP B 182      16.199  48.547  31.263  1.00 91.58           C
ATOM   2762  O   ASP B 182      16.923  47.853  30.539  1.00 89.71           O
ATOM   2763  CB  ASP B 182      17.134  49.266  33.477  1.00 98.06           C
ATOM   2764  CG  ASP B 182      18.164  50.165  34.127  1.00 96.71           C
ATOM   2765  OD1 ASP B 182      19.032  50.692  33.401  1.00 97.97           O
ATOM   2766  OD2 ASP B 182      18.108  50.344  35.362  1.00 98.91           O
ATOM   2767  N   ILE B 183      14.892  48.320  31.392  1.00 87.90           N
ATOM   2768  CA  ILE B 183      14.244  47.261  30.625  1.00 86.86           C
ATOM   2769  C   ILE B 183      14.261  47.599  29.140  1.00 86.71           C
ATOM   2770  O   ILE B 183      14.426  46.717  28.288  1.00 88.24           O
ATOM   2771  CB  ILE B 183      12.813  47.029  31.147  1.00 88.44           C
ATOM   2772  CG1 ILE B 183      12.853  46.270  32.474  1.00 90.04           C
ATOM   2773  CG2 ILE B 183      11.974  46.287  30.125  1.00 83.92           C
ATOM   2774  CD1 ILE B 183      11.501  45.807  32.952  1.00 83.98           C
ATOM   2775  N   ASP B 184      14.109  48.884  28.808  1.00 93.11           N
ATOM   2776  CA  ASP B 184      14.166  49.302  27.410  1.00 89.33           C
ATOM   2777  C   ASP B 184      15.506  48.947  26.782  1.00 88.38           C
ATOM   2778  O   ASP B 184      15.572  48.602  25.596  1.00 90.71           O
ATOM   2779  CB  ASP B 184      13.896  50.803  27.297  1.00 90.06           C
ATOM   2780  CG  ASP B 184      12.416  51.131  27.327  1.00 94.58           C
ATOM   2781  OD1 ASP B 184      11.605  50.196  27.502  1.00 95.66           O
ATOM   2782  OD2 ASP B 184      12.058  52.317  27.167  1.00 90.62           O
ATOM   2783  N   ARG B 185      16.587  49.025  27.561  1.00 88.14           N
ATOM   2784  CA  ARG B 185      17.882  48.567  27.071  1.00 84.57           C
ATOM   2785  C   ARG B 185      17.860  47.071  26.796  1.00 82.12           C
ATOM   2786  O   ARG B 185      18.374  46.612  25.769  1.00 83.62           O
ATOM   2787  CB  ARG B 185      18.978  48.910  28.081  1.00 81.54           C
ATOM   2788  N   ILE B 186      17.253  46.298  27.699  1.00 83.28           N
ATOM   2789  CA  ILE B 186      17.201  44.848  27.539  1.00 82.13           C
ATOM   2790  C   ILE B 186      16.363  44.470  26.324  1.00 73.36           C
ATOM   2791  O   ILE B 186      16.693  43.526  25.595  1.00 73.27           O
ATOM   2792  CB  ILE B 186      16.664  44.198  28.827  1.00 78.23           C
ATOM   2793  CG1 ILE B 186      17.573  44.539  30.008  1.00 76.46           C
ATOM   2794  CG2 ILE B 186      16.546  42.694  28.662  1.00 75.84           C
ATOM   2795  CD1 ILE B 186      17.029  44.093  31.344  1.00 70.04           C
ATOM   2796  N   LEU B 187      15.270  45.198  26.085  1.00 77.53           N
ATOM   2797  CA  LEU B 187      14.412  44.898  24.942  1.00 74.29           C
ATOM   2798  C   LEU B 187      15.128  45.161  23.622  1.00 76.15           C
ATOM   2799  O   LEU B 187      15.056  44.339  22.701  1.00 73.38           O
ATOM   2800  CB  LEU B 187      13.122  45.713  25.028  1.00 75.64           C
ATOM   2801  CG  LEU B 187      12.059  45.215  26.010  1.00 70.05           C
ATOM   2802  CD1 LEU B 187      11.144  46.353  26.428  1.00 73.14           C
ATOM   2803  CD2 LEU B 187      11.251  44.086  25.390  1.00 65.39           C
ATOM   2804  N   ARG B 188      15.827  46.296  23.511  1.00 76.83           N
ATOM   2805  CA  ARG B 188      16.536  46.610  22.273  1.00 75.52           C
ATOM   2806  C   ARG B 188      17.582  45.550  21.948  1.00 74.70           C
ATOM   2807  O   ARG B 188      17.785  45.206  20.777  1.00 75.41           O
ATOM   2808  CB  ARG B 188      17.191  47.988  22.370  1.00 85.12           C
ATOM   2809  CG  ARG B 188      16.225  49.162  22.387  1.00 95.05           C
ATOM   2810  CD  ARG B 188      16.943  50.443  21.985  1.00 99.49           C
ATOM   2811  NE  ARG B 188      16.188  51.645  22.327  1.00113.03           N
ATOM   2812  CZ  ARG B 188      16.379  52.353  23.435  1.00110.84           C
ATOM   2813  NH1 ARG B 188      17.301  51.979  24.312  1.00104.26           N
ATOM   2814  NH2 ARG B 188      15.651  53.437  23.668  1.00110.11           N
ATOM   2815  N   LYS B 189      18.257  45.023  22.971  1.00 69.32           N
ATOM   2816  CA  LYS B 189      19.253  43.982  22.743  1.00 74.27           C
ATOM   2817  C   LYS B 189      18.593  42.677  22.313  1.00 71.89           C
ATOM   2818  O   LYS B 189      19.020  42.045  21.340  1.00 70.34           O
ATOM   2819  CB  LYS B 189      20.092  43.777  24.005  1.00 76.52           C
ATOM   2820  CG  LYS B 189      20.741  45.046  24.525  1.00 78.67           C
ATOM   2821  CD  LYS B 189      21.204  44.880  25.961  1.00 84.72           C
ATOM   2822  CE  LYS B 189      22.488  44.076  26.037  1.00 91.85           C
ATOM   2823  NZ  LYS B 189      23.612  44.817  25.406  1.00 90.88           N
ATOM   2824  N   LEU B 190      17.542  42.262  23.026  1.00 61.89           N
ATOM   2825  CA  LEU B 190      16.839  41.035  22.666  1.00 68.92           C
ATOM   2826  C   LEU B 190      16.194  41.151  21.289  1.00 71.87           C
ATOM   2827  O   LEU B 190      16.146  40.172  20.534  1.00 69.22           O
ATOM   2828  CB  LEU B 190      15.787  40.701  23.726  1.00 64.80           C
ATOM   2829  CG  LEU B 190      14.989  39.415  23.498  1.00 59.42           C
ATOM   2830  CD1 LEU B 190      15.937  38.238  23.357  1.00 57.46           C
ATOM   2831  CD2 LEU B 190      13.984  39.168  24.618  1.00 60.20           C
ATOM   2832  N   GLU B 191      15.691  42.341  20.945  1.00 72.33           N
ATOM   2833  CA  GLU B 191      15.126  42.545  19.614  1.00 71.08           C
ATOM   2834  C   GLU B 191      16.197  42.415  18.542  1.00 66.97           C
ATOM   2835  O   GLU B 191      15.941  41.878  17.458  1.00 69.16           O
ATOM   2836  CB  GLU B 191      14.443  43.911  19.532  1.00 72.34           C
ATOM   2837  CG  GLU B 191      13.076  43.958  20.198  1.00 73.62           C
ATOM   2838  CD  GLU B 191      12.502  45.360  20.271  1.00 83.38           C
ATOM   2839  OE1 GLU B 191      12.951  46.232  19.497  1.00 92.50           O
ATOM   2840  OE2 GLU B 191      11.602  45.589  21.105  1.00 76.43           O
ATOM   2841  N   LYS B 192      17.405  42.900  18.831  1.00 65.41           N
ATOM   2842  CA  LYS B 192      18.514  42.738  17.899  1.00 69.74           C
ATOM   2843  C   LYS B 192      18.891  41.270  17.748  1.00 72.70           C
ATOM   2844  O   LYS B 192      19.173  40.805  16.637  1.00 78.34           O
ATOM   2845  CB  LYS B 192      19.715  43.557  18.372  1.00 67.09           C
ATOM   2846  N   VAL B 193      18.910  40.529  18.857  1.00 70.08           N
ATOM   2847  CA  VAL B 193      19.202  39.099  18.799  1.00 71.60           C
ATOM   2848  C   VAL B 193      18.167  38.382  17.942  1.00 69.18           C
ATOM   2849  O   VAL B 193      18.505  37.558  17.083  1.00 64.21           O
ATOM   2850  CB  VAL B 193      19.268  38.508  20.219  1.00 68.71           C
ATOM   2851  CG1 VAL B 193      19.155  36.994  20.169  1.00 67.87           C
ATOM   2852  CG2 VAL B 193      20.559  38.923  20.908  1.00 66.81           C
ATOM   2853  N   ALA B 194      16.887  38.697  18.154  1.00 65.14           N
ATOM   2854  CA  ALA B 194      15.835  38.079  17.354  1.00 63.21           C
ATOM   2855  C   ALA B 194      15.966  38.456  15.885  1.00 65.33           C
ATOM   2856  O   ALA B 194      15.750  37.618  15.001  1.00 66.26           O
ATOM   2857  CB  ALA B 194      14.463  38.479  17.893  1.00 59.83           C
ATOM   2858  N   ARG B 195      16.330  39.710  15.604  1.00 67.65           N
ATOM   2859  CA  ARG B 195      16.518  40.130  14.218  1.00 72.40           C
ATOM   2860  C   ARG B 195      17.648  39.356  13.553  1.00 73.20           C
ATOM   2861  O   ARG B 195      17.541  38.973  12.382  1.00 71.86           O
ATOM   2862  CB  ARG B 195      16.793  41.631  14.149  1.00 78.02           C
ATOM   2863  CG  ARG B 195      15.562  42.502  14.306  1.00 85.79           C
ATOM   2864  CD  ARG B 195      15.511  43.556  13.212  1.00 97.68           C
ATOM   2865  NE  ARG B 195      14.547  43.217  12.168  1.00 97.42           N
ATOM   2866  CZ  ARG B 195      14.500  43.800  10.973  1.00 95.85           C
ATOM   2867  NH1 ARG B 195      15.371  44.750  10.659  1.00 98.59           N
ATOM   2868  NH2 ARG B 195      13.584  43.427  10.089  1.00 88.88           N
ATOM   2869  N   ASP B 196      18.740  39.118  14.283  1.00 67.50           N
ATOM   2870  CA  ASP B 196      19.845  38.344  13.725  1.00 68.21           C
ATOM   2871  C   ASP B 196      19.442  36.896  13.482  1.00 65.61           C
ATOM   2872  O   ASP B 196      19.783  36.318  12.443  1.00 66.02           O
ATOM   2873  CB  ASP B 196      21.056  38.412  14.654  1.00 75.51           C
ATOM   2874  CG  ASP B 196      21.669  39.797  14.713  1.00 87.04           C
ATOM   2875  OD1 ASP B 196      21.218  40.686  13.959  1.00 84.63           O
ATOM   2876  OD2 ASP B 196      22.606  39.998  15.513  1.00 87.83           O
ATOM   2877  N   VAL B 197      18.712  36.295  14.424  1.00 64.72           N
ATOM   2878  CA  VAL B 197      18.313  34.897  14.283  1.00 65.63           C
ATOM   2879  C   VAL B 197      17.384  34.718  13.087  1.00 60.59           C
ATOM   2880  O   VAL B 197      17.492  33.737  12.340  1.00 60.43           O
ATOM   2881  CB  VAL B 197      17.669  34.398  15.591  1.00 63.07           C
ATOM   2882  CG1 VAL B 197      17.063  33.016  15.401  1.00 60.99           C
ATOM   2883  CG2 VAL B 197      18.701  34.379  16.707  1.00 62.73           C
ATOM   2884  N   LEU B 198      16.464  35.664  12.880  1.00 60.69           N
ATOM   2885  CA  LEU B 198      15.526  35.566  11.766  1.00 62.50           C
ATOM   2886  C   LEU B 198      16.175  35.850  10.416  1.00 68.42           C
ATOM   2887  O   LEU B 198      15.667  35.378   9.393  1.00 72.65           O
ATOM   2888  CB  LEU B 198      14.351  36.522  11.982  1.00 55.52           C
ATOM   2889  CG  LEU B 198      13.319  36.096  13.029  1.00 48.92           C
ATOM   2890  CD1 LEU B 198      12.363  37.231  13.338  1.00 45.48           C
ATOM   2891  CD2 LEU B 198      12.554  34.881  12.545  1.00 53.58           C
ATOM   2892  N   ARG B 199      17.275  36.607  10.384  1.00 64.15           N
ATOM   2893  CA  ARG B 199      17.921  36.914   9.110  1.00 67.29           C
ATOM   2894  C   ARG B 199      18.552  35.674   8.491  1.00 71.47           C
ATOM   2895  O   ARG B 199      18.527  35.504   7.266  1.00 78.47           O
ATOM   2896  CB  ARG B 199      18.969  38.008   9.297  1.00 77.15           C
ATOM   2897  CG  ARG B 199      18.388  39.405   9.397  1.00 82.60           C
ATOM   2898  CD  ARG B 199      19.481  40.415   9.658  1.00 84.82           C
ATOM   2899  NE  ARG B 199      19.054  41.441  10.602  1.00 87.78           N
ATOM   2900  CZ  ARG B 199      19.873  42.330  11.152  1.00 95.01           C
ATOM   2901  NH1 ARG B 199      21.164  42.317  10.853  1.00 92.45           N
ATOM   2902  NH2 ARG B 199      19.402  43.229  12.005  1.00 98.06           N
ATOM   2903  N   LYS B 200      19.136  34.805   9.317  1.00 62.69           N
ATOM   2904  CA  LYS B 200      19.612  33.513   8.840  1.00 66.00           C
ATOM   2905  C   LYS B 200      18.472  32.548   8.551  1.00 72.28           C
ATOM   2906  O   LYS B 200      18.717  31.472   7.992  1.00 70.29           O
ATOM   2907  CB  LYS B 200      20.557  32.892   9.868  1.00 69.51           C
ATOM   2908  CG  LYS B 200      21.581  33.855  10.432  1.00 66.53           C
ATOM   2909  CD  LYS B 200      22.047  33.394  11.800  1.00 66.74           C
ATOM   2910  CE  LYS B 200      23.536  33.107  11.827  1.00 75.74           C
ATOM   2911  NZ  LYS B 200      23.950  32.539  13.138  1.00 69.84           N
ATOM   2912  N   ASP B 201      17.245  32.909   8.911  1.00 67.09           N
ATOM   2913  CA  ASP B 201      16.092  32.040   8.740  1.00 69.74           C
ATOM   2914  C   ASP B 201      15.003  32.740   7.929  1.00 76.71           C
ATOM   2915  O   ASP B 201      15.166  32.987   6.734  1.00 83.51           O
ATOM   2916  CB  ASP B 201      15.547  31.612  10.105  1.00 63.65           C
ATOM   2917  CG  ASP B 201      14.782  30.306  10.045  1.00 67.63           C
ATOM   2918  OD1 ASP B 201      14.089  30.067   9.035  1.00 69.41           O
ATOM   2919  OD2 ASP B 201      14.874  29.519  11.009  1.00 67.92           O
TER
HETATM 2920  O   HOH C   1       2.184  15.163  -6.584  1.00 44.00           O
HETATM 2921  O   HOH C   2      11.348  25.040  -5.384  1.00 58.88           O
HETATM 2922  O   HOH C   3      23.125  19.111  26.666  1.00 53.11           O
HETATM 2923  O   HOH C   4      -4.432  17.281   6.093  1.00 49.02           O
HETATM 2924  O   HOH C   5       7.640  31.088   8.912  1.00 53.74           O
HETATM 2925  O   HOH C   6      21.827  37.085  37.228  1.00 63.97           O
HETATM 2926  O   HOH C   7      22.422  25.992  21.815  1.00 64.38           O
HETATM 2927  O   HOH C   8      13.841  -3.851 -11.515  1.00 62.79           O
HETATM 2928  O   HOH C   9      19.684   7.833   2.142  1.00 48.26           O
HETATM 2929  O   HOH C  10      22.068  34.533  49.941  1.00 61.23           O
HETATM 2930  O   HOH C  11      12.596  35.514   8.259  1.00 56.92           O
HETATM 2931  O   HOH C  12       0.001   6.465  12.142  1.00 58.48           O
HETATM 2932  O   HOH C  13      17.479  17.422  14.563  1.00 46.08           O
HETATM 2933  O   HOH C  14      19.162  28.886   8.648  1.00 63.10           O
HETATM 2934  O   HOH C  15      11.042  -0.495  26.370  1.00 59.62           O
HETATM 2935  O   HOH C  16      10.756  40.772  16.633  1.00 62.38           O
HETATM 2936  O   HOH C  17      13.014   1.053  29.461  1.00 91.81           O
HETATM 2937  O   HOH C  18       3.430  28.703  30.498  1.00 64.10           O
HETATM 2938  O   HOH C  19      18.749   4.547  -0.431  1.00 60.31           O
HETATM 2939  O   HOH C  20      20.216  39.120  25.394  1.00 59.09           O
HETATM 2940  O   HOH C  21       2.085  -0.080   5.121  1.00 70.78           O
HETATM 2941  O   HOH C  22      -0.509   8.265  10.522  1.00 57.41           O
HETATM 2942  O   HOH C  23      15.406  40.155  10.482  1.00 68.10           O
HETATM 2943  O   HOH C  24       1.785  -2.904  -4.022  1.00 60.26           O
HETATM 2944  O   HOH C  25       2.496   8.343  -0.974  1.00 56.84           O
HETATM 2945  O   HOH C  26      20.207  32.468  31.494  1.00 53.55           O
HETATM 2946  O   HOH C  27      21.241  15.910 -10.050  1.00 64.09           O
HETATM 2947  O   HOH C  28       5.229  13.540 -24.738  1.00 72.76           O
HETATM 2948  O   HOH C  29       8.378  44.872  39.542  1.00 72.95           O
HETATM 2949  O   HOH C  30      11.074 -11.297  22.612  1.00 76.00           O
HETATM 2950  O   HOH C  31      -1.080  47.287  30.430  1.00 71.59           O
HETATM 2951  O   HOH C  32       8.368  -8.633 -14.160  1.00 82.91           O
HETATM 2952  O   HOH C  33       6.762   0.917 -22.170  1.00 71.37           O
HETATM 2953  O   HOH C  34       5.140  31.892  -4.879  1.00 69.96           O
HETATM 2954  O   HOH C  35      25.854   3.682  -9.178  1.00 55.47           O
HETATM 2955  O   HOH C  36       5.761   8.774  44.155  1.00 70.95           O
HETATM 2956  O   HOH C  37       9.778  21.653  55.798  1.00 95.04           O
HETATM 2957  O   HOH C  38      12.045  53.079  38.737  1.00 88.69           O
HETATM 2958  O   HOH C  39      19.154  17.596   8.251  1.00 65.18           O
HETATM 2959  O   HOH C  40       3.949  11.304 -24.323  1.00 76.95           O
HETATM 2960  O   HOH C  41       5.239  24.642 -12.632  1.00 63.61           O
HETATM 2961  O   HOH C  42      22.252  10.481  -3.880  1.00 63.89           O
HETATM 2962  O   HOH C  43      13.883  44.305  44.583  1.00 75.42           O
HETATM 2963  O   HOH C  44      22.776  36.843  10.349  1.00 78.71           O
HETATM 2964  O   HOH C  45       5.585  27.754   9.946  1.00 56.07           O
HETATM 2965  O   HOH C  46      19.100  30.929   5.186  1.00 65.22           O
HETATM 2966  O   HOH C  47      17.338  -8.271 -13.112  1.00 73.21           O
HETATM 2967  O   HOH C  48       7.433  27.535   6.081  1.00 61.38           O
HETATM 2968  O   HOH C  49       9.903  22.475 -15.997  1.00 74.71           O
HETATM 2969  O   HOH C  50      23.189  29.595  39.499  1.00 70.52           O
HETATM 2970  O   HOH C  51      15.228   5.148 -17.656  1.00 68.06           O
HETATM 2971  O   HOH C  52      19.440  11.239  20.911  1.00 60.29           O
HETATM 2972  O   HOH C  53       1.232  16.511 -20.110  1.00 73.99           O
HETATM 2973  O   HOH C  54       6.333 -12.394  10.620  1.00 80.35           O
END
