# Supplementary material for: Blueprinting extendable nanomaterials with standardized protein blocks
Source: Nature. 2024 Mar 13;627(8005):898–904. doi: 10.1038/s41586-024-07188-4 (PMC10972742; doi:10.1038/s41586-024-07188-4)
Supplement: Supplementary file 4 — Design models with ideal backbones as well as experimentally determined structures for comparison. For reference to design names, see Supplementary Fig. 1. [file 41586_2024_7188_MOESM4_ESM.zip › THR3_design.pdb]

HEADER                                            04-SEP-20   XXXX              
EXPDTA    THEORETICAL MODEL                                                     
REMARK 220                                                                      
REMARK 220 EXPERIMENTAL DETAILS                                                 
REMARK 220  EXPERIMENT TYPE                : THEORETICAL MODELLING              
REMARK 220  DATE OF DATA COLLECTION        : 04-SEP-20                          
REMARK 220                                                                      
REMARK 220 REMARK: MODEL GENERATED BY ROSETTA                                   
REMARK 220  VERSION 2020.36+HEAD.fd1c8ced991                                    
ATOM      1  N   GLU A   1      -1.637  -3.336 -12.946  1.00  0.00           N  
ATOM      2  CA  GLU A   1      -2.296  -3.203 -11.653  1.00  0.00           C  
ATOM      3  C   GLU A   1      -1.294  -2.866 -10.556  1.00  0.00           C  
ATOM      4  O   GLU A   1      -1.676  -2.499  -9.445  1.00  0.00           O  
ATOM      5  CB  GLU A   1      -3.040  -4.492 -11.298  1.00  0.00           C  
ATOM      6  CG  GLU A   1      -2.144  -5.623 -10.813  1.00  0.00           C  
ATOM      7  CD  GLU A   1      -1.408  -6.307 -11.931  1.00  0.00           C  
ATOM      8  OE1 GLU A   1      -1.326  -5.742 -12.996  1.00  0.00           O  
ATOM      9  OE2 GLU A   1      -0.926  -7.395 -11.721  1.00  0.00           O  
ATOM     10 1H   GLU A   1      -2.317  -3.556 -13.646  1.00  0.00           H  
ATOM     11 2H   GLU A   1      -1.186  -2.475 -13.181  1.00  0.00           H  
ATOM     12 3H   GLU A   1      -0.957  -4.067 -12.901  1.00  0.00           H  
ATOM     13  HA  GLU A   1      -3.018  -2.389 -11.714  1.00  0.00           H  
ATOM     14 1HB  GLU A   1      -3.772  -4.287 -10.517  1.00  0.00           H  
ATOM     15 2HB  GLU A   1      -3.586  -4.850 -12.172  1.00  0.00           H  
ATOM     16 1HG  GLU A   1      -1.417  -5.219 -10.109  1.00  0.00           H  
ATOM     17 2HG  GLU A   1      -2.753  -6.354 -10.285  1.00  0.00           H  
ATOM     18  N   ALA A   2      -0.011  -2.992 -10.875  1.00  0.00           N  
ATOM     19  CA  ALA A   2       1.047  -2.788  -9.892  1.00  0.00           C  
ATOM     20  C   ALA A   2       0.966  -1.397  -9.277  1.00  0.00           C  
ATOM     21  O   ALA A   2       1.283  -1.207  -8.103  1.00  0.00           O  
ATOM     22  CB  ALA A   2       2.411  -3.006 -10.530  1.00  0.00           C  
ATOM     23  H   ALA A   2       0.238  -3.236 -11.823  1.00  0.00           H  
ATOM     24  HA  ALA A   2       0.911  -3.516  -9.092  1.00  0.00           H  
ATOM     25 1HB  ALA A   2       3.191  -2.850  -9.784  1.00  0.00           H  
ATOM     26 2HB  ALA A   2       2.475  -4.024 -10.913  1.00  0.00           H  
ATOM     27 3HB  ALA A   2       2.547  -2.302 -11.348  1.00  0.00           H  
ATOM     28  N   ALA A   3       0.540  -0.425 -10.077  1.00  0.00           N  
ATOM     29  CA  ALA A   3       0.417   0.951  -9.613  1.00  0.00           C  
ATOM     30  C   ALA A   3      -0.605   1.064  -8.490  1.00  0.00           C  
ATOM     31  O   ALA A   3      -0.445   1.866  -7.569  1.00  0.00           O  
ATOM     32  CB  ALA A   3       0.040   1.868 -10.767  1.00  0.00           C  
ATOM     33  H   ALA A   3       0.296  -0.646 -11.032  1.00  0.00           H  
ATOM     34  HA  ALA A   3       1.384   1.263  -9.217  1.00  0.00           H  
ATOM     35 1HB  ALA A   3      -0.049   2.893 -10.404  1.00  0.00           H  
ATOM     36 2HB  ALA A   3       0.810   1.821 -11.537  1.00  0.00           H  
ATOM     37 3HB  ALA A   3      -0.913   1.549 -11.187  1.00  0.00           H  
ATOM     38  N   ASP A   4      -1.657   0.257  -8.571  1.00  0.00           N  
ATOM     39  CA  ASP A   4      -2.774   0.356  -7.638  1.00  0.00           C  
ATOM     40  C   ASP A   4      -2.497  -0.431  -6.364  1.00  0.00           C  
ATOM     41  O   ASP A   4      -3.004  -0.096  -5.293  1.00  0.00           O  
ATOM     42  CB  ASP A   4      -4.064  -0.150  -8.287  1.00  0.00           C  
ATOM     43  CG  ASP A   4      -4.543   0.740  -9.426  1.00  0.00           C  
ATOM     44  OD1 ASP A   4      -4.894   1.866  -9.166  1.00  0.00           O  
ATOM     45  OD2 ASP A   4      -4.553   0.285 -10.545  1.00  0.00           O  
ATOM     46  H   ASP A   4      -1.686  -0.443  -9.299  1.00  0.00           H  
ATOM     47  HA  ASP A   4      -2.907   1.404  -7.368  1.00  0.00           H  
ATOM     48 1HB  ASP A   4      -3.905  -1.157  -8.675  1.00  0.00           H  
ATOM     49 2HB  ASP A   4      -4.851  -0.209  -7.536  1.00  0.00           H  
ATOM     50  N   GLU A   5      -1.690  -1.480  -6.486  1.00  0.00           N  
ATOM     51  CA  GLU A   5      -1.191  -2.201  -5.321  1.00  0.00           C  
ATOM     52  C   GLU A   5      -0.309  -1.309  -4.456  1.00  0.00           C  
ATOM     53  O   GLU A   5      -0.375  -1.359  -3.228  1.00  0.00           O  
ATOM     54  CB  GLU A   5      -0.407  -3.441  -5.758  1.00  0.00           C  
ATOM     55  CG  GLU A   5      -1.260  -4.541  -6.373  1.00  0.00           C  
ATOM     56  CD  GLU A   5      -0.444  -5.678  -6.920  1.00  0.00           C  
ATOM     57  OE1 GLU A   5       0.759  -5.572  -6.924  1.00  0.00           O  
ATOM     58  OE2 GLU A   5      -1.024  -6.654  -7.334  1.00  0.00           O  
ATOM     59  H   GLU A   5      -1.417  -1.785  -7.408  1.00  0.00           H  
ATOM     60  HA  GLU A   5      -2.042  -2.521  -4.721  1.00  0.00           H  
ATOM     61 1HB  GLU A   5       0.349  -3.154  -6.490  1.00  0.00           H  
ATOM     62 2HB  GLU A   5       0.114  -3.863  -4.898  1.00  0.00           H  
ATOM     63 1HG  GLU A   5      -1.938  -4.928  -5.612  1.00  0.00           H  
ATOM     64 2HG  GLU A   5      -1.862  -4.114  -7.173  1.00  0.00           H  
ATOM     65  N   ALA A   6       0.513  -0.492  -5.104  1.00  0.00           N  
ATOM     66  CA  ALA A   6       1.365   0.457  -4.397  1.00  0.00           C  
ATOM     67  C   ALA A   6       0.536   1.528  -3.699  1.00  0.00           C  
ATOM     68  O   ALA A   6       0.819   1.901  -2.561  1.00  0.00           O  
ATOM     69  CB  ALA A   6       2.355   1.098  -5.359  1.00  0.00           C  
ATOM     70  H   ALA A   6       0.549  -0.529  -6.113  1.00  0.00           H  
ATOM     71  HA  ALA A   6       1.918  -0.089  -3.633  1.00  0.00           H  
ATOM     72 1HB  ALA A   6       2.984   1.804  -4.816  1.00  0.00           H  
ATOM     73 2HB  ALA A   6       2.980   0.326  -5.806  1.00  0.00           H  
ATOM     74 3HB  ALA A   6       1.812   1.625  -6.142  1.00  0.00           H  
ATOM     75  N   ARG A   7      -0.490   2.017  -4.387  1.00  0.00           N  
ATOM     76  CA  ARG A   7      -1.363   3.045  -3.834  1.00  0.00           C  
ATOM     77  C   ARG A   7      -2.022   2.572  -2.544  1.00  0.00           C  
ATOM     78  O   ARG A   7      -2.060   3.300  -1.551  1.00  0.00           O  
ATOM     79  CB  ARG A   7      -2.439   3.430  -4.838  1.00  0.00           C  
ATOM     80  CG  ARG A   7      -1.953   4.281  -6.001  1.00  0.00           C  
ATOM     81  CD  ARG A   7      -3.080   4.750  -6.847  1.00  0.00           C  
ATOM     82  NE  ARG A   7      -2.613   5.418  -8.051  1.00  0.00           N  
ATOM     83  CZ  ARG A   7      -2.595   4.860  -9.278  1.00  0.00           C  
ATOM     84  NH1 ARG A   7      -3.020   3.627  -9.445  1.00  0.00           N  
ATOM     85  NH2 ARG A   7      -2.150   5.552 -10.312  1.00  0.00           N  
ATOM     86  H   ARG A   7      -0.669   1.669  -5.318  1.00  0.00           H  
ATOM     87  HA  ARG A   7      -0.762   3.927  -3.613  1.00  0.00           H  
ATOM     88 1HB  ARG A   7      -2.888   2.529  -5.254  1.00  0.00           H  
ATOM     89 2HB  ARG A   7      -3.228   3.985  -4.331  1.00  0.00           H  
ATOM     90 1HG  ARG A   7      -1.426   5.155  -5.617  1.00  0.00           H  
ATOM     91 2HG  ARG A   7      -1.277   3.694  -6.624  1.00  0.00           H  
ATOM     92 1HD  ARG A   7      -3.690   3.898  -7.145  1.00  0.00           H  
ATOM     93 2HD  ARG A   7      -3.691   5.453  -6.282  1.00  0.00           H  
ATOM     94  HE  ARG A   7      -2.279   6.368  -7.962  1.00  0.00           H  
ATOM     95 1HH1 ARG A   7      -3.360   3.098  -8.654  1.00  0.00           H  
ATOM     96 2HH1 ARG A   7      -3.006   3.209 -10.364  1.00  0.00           H  
ATOM     97 1HH2 ARG A   7      -1.824   6.500 -10.183  1.00  0.00           H  
ATOM     98 2HH2 ARG A   7      -2.136   5.134 -11.230  1.00  0.00           H  
ATOM     99  N   ARG A   8      -2.538   1.348  -2.564  1.00  0.00           N  
ATOM    100  CA  ARG A   8      -3.171   0.765  -1.387  1.00  0.00           C  
ATOM    101  C   ARG A   8      -2.169   0.586  -0.254  1.00  0.00           C  
ATOM    102  O   ARG A   8      -2.480   0.845   0.909  1.00  0.00           O  
ATOM    103  CB  ARG A   8      -3.793  -0.582  -1.726  1.00  0.00           C  
ATOM    104  CG  ARG A   8      -5.067  -0.507  -2.554  1.00  0.00           C  
ATOM    105  CD  ARG A   8      -5.801  -1.799  -2.549  1.00  0.00           C  
ATOM    106  NE  ARG A   8      -5.075  -2.838  -3.260  1.00  0.00           N  
ATOM    107  CZ  ARG A   8      -5.162  -3.061  -4.586  1.00  0.00           C  
ATOM    108  NH1 ARG A   8      -5.945  -2.312  -5.329  1.00  0.00           N  
ATOM    109  NH2 ARG A   8      -4.459  -4.034  -5.140  1.00  0.00           N  
ATOM    110  H   ARG A   8      -2.492   0.808  -3.416  1.00  0.00           H  
ATOM    111  HA  ARG A   8      -3.961   1.436  -1.049  1.00  0.00           H  
ATOM    112 1HB  ARG A   8      -3.075  -1.185  -2.279  1.00  0.00           H  
ATOM    113 2HB  ARG A   8      -4.029  -1.116  -0.805  1.00  0.00           H  
ATOM    114 1HG  ARG A   8      -5.722   0.261  -2.144  1.00  0.00           H  
ATOM    115 2HG  ARG A   8      -4.816  -0.259  -3.586  1.00  0.00           H  
ATOM    116 1HD  ARG A   8      -5.949  -2.129  -1.521  1.00  0.00           H  
ATOM    117 2HD  ARG A   8      -6.769  -1.668  -3.031  1.00  0.00           H  
ATOM    118  HE  ARG A   8      -4.461  -3.436  -2.722  1.00  0.00           H  
ATOM    119 1HH1 ARG A   8      -6.482  -1.568  -4.906  1.00  0.00           H  
ATOM    120 2HH1 ARG A   8      -6.010  -2.479  -6.323  1.00  0.00           H  
ATOM    121 1HH2 ARG A   8      -3.856  -4.611  -4.569  1.00  0.00           H  
ATOM    122 2HH2 ARG A   8      -4.524  -4.201  -6.133  1.00  0.00           H  
ATOM    123  N   ALA A   9      -0.965   0.144  -0.599  1.00  0.00           N  
ATOM    124  CA  ALA A   9       0.090  -0.055   0.387  1.00  0.00           C  
ATOM    125  C   ALA A   9       0.503   1.264   1.027  1.00  0.00           C  
ATOM    126  O   ALA A   9       0.767   1.327   2.228  1.00  0.00           O  
ATOM    127  CB  ALA A   9       1.295  -0.731  -0.254  1.00  0.00           C  
ATOM    128  H   ALA A   9      -0.776  -0.059  -1.571  1.00  0.00           H  
ATOM    129  HA  ALA A   9      -0.299  -0.701   1.173  1.00  0.00           H  
ATOM    130 1HB  ALA A   9       2.074  -0.873   0.495  1.00  0.00           H  
ATOM    131 2HB  ALA A   9       0.997  -1.699  -0.656  1.00  0.00           H  
ATOM    132 3HB  ALA A   9       1.675  -0.105  -1.061  1.00  0.00           H  
ATOM    133  N   ILE A  10       0.556   2.317   0.219  1.00  0.00           N  
ATOM    134  CA  ILE A  10       0.922   3.641   0.707  1.00  0.00           C  
ATOM    135  C   ILE A  10      -0.105   4.163   1.705  1.00  0.00           C  
ATOM    136  O   ILE A  10       0.251   4.696   2.755  1.00  0.00           O  
ATOM    137  CB  ILE A  10       1.059   4.638  -0.458  1.00  0.00           C  
ATOM    138  CG1 ILE A  10       2.275   4.287  -1.320  1.00  0.00           C  
ATOM    139  CG2 ILE A  10       1.169   6.060   0.069  1.00  0.00           C  
ATOM    140  CD1 ILE A  10       2.267   4.941  -2.683  1.00  0.00           C  
ATOM    141  H   ILE A  10       0.336   2.197  -0.760  1.00  0.00           H  
ATOM    142  HA  ILE A  10       1.883   3.568   1.215  1.00  0.00           H  
ATOM    143  HB  ILE A  10       0.184   4.566  -1.103  1.00  0.00           H  
ATOM    144 1HG1 ILE A  10       3.186   4.587  -0.803  1.00  0.00           H  
ATOM    145 2HG1 ILE A  10       2.321   3.207  -1.462  1.00  0.00           H  
ATOM    146 1HG2 ILE A  10       1.267   6.752  -0.768  1.00  0.00           H  
ATOM    147 2HG2 ILE A  10       0.275   6.306   0.641  1.00  0.00           H  
ATOM    148 3HG2 ILE A  10       2.045   6.144   0.712  1.00  0.00           H  
ATOM    149 1HD1 ILE A  10       3.159   4.645  -3.234  1.00  0.00           H  
ATOM    150 2HD1 ILE A  10       1.379   4.626  -3.232  1.00  0.00           H  
ATOM    151 3HD1 ILE A  10       2.257   6.024  -2.566  1.00  0.00           H  
ATOM    152  N   GLU A  11      -1.381   4.008   1.368  1.00  0.00           N  
ATOM    153  CA  GLU A  11      -2.463   4.412   2.258  1.00  0.00           C  
ATOM    154  C   GLU A  11      -2.428   3.621   3.560  1.00  0.00           C  
ATOM    155  O   GLU A  11      -2.692   4.163   4.634  1.00  0.00           O  
ATOM    156  CB  GLU A  11      -3.817   4.224   1.571  1.00  0.00           C  
ATOM    157  CG  GLU A  11      -4.086   5.200   0.434  1.00  0.00           C  
ATOM    158  CD  GLU A  11      -5.354   4.891  -0.313  1.00  0.00           C  
ATOM    159  OE1 GLU A  11      -6.017   3.947   0.043  1.00  0.00           O  
ATOM    160  OE2 GLU A  11      -5.660   5.602  -1.242  1.00  0.00           O  
ATOM    161  H   GLU A  11      -1.608   3.601   0.472  1.00  0.00           H  
ATOM    162  HA  GLU A  11      -2.337   5.468   2.499  1.00  0.00           H  
ATOM    163 1HB  GLU A  11      -3.883   3.213   1.167  1.00  0.00           H  
ATOM    164 2HB  GLU A  11      -4.616   4.336   2.304  1.00  0.00           H  
ATOM    165 1HG  GLU A  11      -4.155   6.207   0.843  1.00  0.00           H  
ATOM    166 2HG  GLU A  11      -3.246   5.175  -0.258  1.00  0.00           H  
ATOM    167  N   ALA A  12      -2.100   2.338   3.459  1.00  0.00           N  
ATOM    168  CA  ALA A  12      -1.965   1.486   4.634  1.00  0.00           C  
ATOM    169  C   ALA A  12      -0.816   1.950   5.520  1.00  0.00           C  
ATOM    170  O   ALA A  12      -0.947   2.009   6.743  1.00  0.00           O  
ATOM    171  CB  ALA A  12      -1.760   0.037   4.218  1.00  0.00           C  
ATOM    172  H   ALA A  12      -1.942   1.941   2.543  1.00  0.00           H  
ATOM    173  HA  ALA A  12      -2.885   1.561   5.214  1.00  0.00           H  
ATOM    174 1HB  ALA A  12      -1.660  -0.586   5.107  1.00  0.00           H  
ATOM    175 2HB  ALA A  12      -2.617  -0.299   3.634  1.00  0.00           H  
ATOM    176 3HB  ALA A  12      -0.856  -0.044   3.616  1.00  0.00           H  
ATOM    177  N   ALA A  13       0.310   2.279   4.897  1.00  0.00           N  
ATOM    178  CA  ALA A  13       1.471   2.780   5.624  1.00  0.00           C  
ATOM    179  C   ALA A  13       1.159   4.101   6.314  1.00  0.00           C  
ATOM    180  O   ALA A  13       1.613   4.352   7.431  1.00  0.00           O  
ATOM    181  CB  ALA A  13       2.656   2.941   4.683  1.00  0.00           C  
ATOM    182  H   ALA A  13       0.365   2.178   3.893  1.00  0.00           H  
ATOM    183  HA  ALA A  13       1.727   2.053   6.395  1.00  0.00           H  
ATOM    184 1HB  ALA A  13       3.515   3.316   5.242  1.00  0.00           H  
ATOM    185 2HB  ALA A  13       2.904   1.976   4.242  1.00  0.00           H  
ATOM    186 3HB  ALA A  13       2.401   3.646   3.894  1.00  0.00           H  
ATOM    187  N   LEU A  14       0.382   4.945   5.643  1.00  0.00           N  
ATOM    188  CA  LEU A  14      -0.045   6.215   6.217  1.00  0.00           C  
ATOM    189  C   LEU A  14      -0.885   5.998   7.470  1.00  0.00           C  
ATOM    190  O   LEU A  14      -0.703   6.682   8.477  1.00  0.00           O  
ATOM    191  CB  LEU A  14      -0.849   7.018   5.187  1.00  0.00           C  
ATOM    192  CG  LEU A  14      -1.536   8.282   5.718  1.00  0.00           C  
ATOM    193  CD1 LEU A  14      -0.491   9.221   6.305  1.00  0.00           C  
ATOM    194  CD2 LEU A  14      -2.304   8.956   4.590  1.00  0.00           C  
ATOM    195  H   LEU A  14       0.079   4.700   4.711  1.00  0.00           H  
ATOM    196  HA  LEU A  14       0.841   6.786   6.493  1.00  0.00           H  
ATOM    197 1HB  LEU A  14      -0.180   7.318   4.382  1.00  0.00           H  
ATOM    198 2HB  LEU A  14      -1.621   6.372   4.768  1.00  0.00           H  
ATOM    199  HG  LEU A  14      -2.228   8.012   6.517  1.00  0.00           H  
ATOM    200 1HD1 LEU A  14      -0.979  10.119   6.683  1.00  0.00           H  
ATOM    201 2HD1 LEU A  14       0.029   8.721   7.122  1.00  0.00           H  
ATOM    202 3HD1 LEU A  14       0.226   9.496   5.532  1.00  0.00           H  
ATOM    203 1HD2 LEU A  14      -2.793   9.854   4.968  1.00  0.00           H  
ATOM    204 2HD2 LEU A  14      -1.613   9.227   3.792  1.00  0.00           H  
ATOM    205 3HD2 LEU A  14      -3.056   8.269   4.202  1.00  0.00           H  
ATOM    206  N   GLU A  15      -1.806   5.044   7.400  1.00  0.00           N  
ATOM    207  CA  GLU A  15      -2.654   4.712   8.540  1.00  0.00           C  
ATOM    208  C   GLU A  15      -1.825   4.217   9.717  1.00  0.00           C  
ATOM    209  O   GLU A  15      -2.105   4.548  10.869  1.00  0.00           O  
ATOM    210  CB  GLU A  15      -3.685   3.652   8.148  1.00  0.00           C  
ATOM    211  CG  GLU A  15      -4.790   4.157   7.231  1.00  0.00           C  
ATOM    212  CD  GLU A  15      -5.716   3.065   6.774  1.00  0.00           C  
ATOM    213  OE1 GLU A  15      -5.441   1.923   7.053  1.00  0.00           O  
ATOM    214  OE2 GLU A  15      -6.701   3.374   6.145  1.00  0.00           O  
ATOM    215  H   GLU A  15      -1.923   4.534   6.536  1.00  0.00           H  
ATOM    216  HA  GLU A  15      -3.181   5.614   8.853  1.00  0.00           H  
ATOM    217 1HB  GLU A  15      -3.184   2.826   7.643  1.00  0.00           H  
ATOM    218 2HB  GLU A  15      -4.154   3.250   9.047  1.00  0.00           H  
ATOM    219 1HG  GLU A  15      -5.371   4.912   7.762  1.00  0.00           H  
ATOM    220 2HG  GLU A  15      -4.338   4.632   6.362  1.00  0.00           H  
ATOM    221  N   GLU A  16      -0.802   3.422   9.421  1.00  0.00           N  
ATOM    222  CA  GLU A  16       0.088   2.902  10.452  1.00  0.00           C  
ATOM    223  C   GLU A  16       0.885   4.023  11.108  1.00  0.00           C  
ATOM    224  O   GLU A  16       1.058   4.044  12.326  1.00  0.00           O  
ATOM    225  CB  GLU A  16       1.043   1.864   9.859  1.00  0.00           C  
ATOM    226  CG  GLU A  16       0.380   0.549   9.472  1.00  0.00           C  
ATOM    227  CD  GLU A  16       1.316  -0.393   8.768  1.00  0.00           C  
ATOM    228  OE1 GLU A  16       2.410   0.011   8.454  1.00  0.00           O  
ATOM    229  OE2 GLU A  16       0.937  -1.519   8.545  1.00  0.00           O  
ATOM    230  H   GLU A  16      -0.638   3.169   8.457  1.00  0.00           H  
ATOM    231  HA  GLU A  16      -0.516   2.421  11.222  1.00  0.00           H  
ATOM    232 1HB  GLU A  16       1.519   2.274   8.968  1.00  0.00           H  
ATOM    233 2HB  GLU A  16       1.831   1.641  10.578  1.00  0.00           H  
ATOM    234 1HG  GLU A  16       0.004   0.065  10.373  1.00  0.00           H  
ATOM    235 2HG  GLU A  16      -0.470   0.760   8.824  1.00  0.00           H  
ATOM    236  N   ALA A  17       1.369   4.953  10.292  1.00  0.00           N  
ATOM    237  CA  ALA A  17       2.093   6.114  10.796  1.00  0.00           C  
ATOM    238  C   ALA A  17       1.203   6.972  11.687  1.00  0.00           C  
ATOM    239  O   ALA A  17       1.639   7.463  12.727  1.00  0.00           O  
ATOM    240  CB  ALA A  17       2.640   6.940   9.642  1.00  0.00           C  
ATOM    241  H   ALA A  17       1.234   4.853   9.296  1.00  0.00           H  
ATOM    242  HA  ALA A  17       2.926   5.758  11.401  1.00  0.00           H  
ATOM    243 1HB  ALA A  17       3.177   7.804  10.035  1.00  0.00           H  
ATOM    244 2HB  ALA A  17       3.320   6.330   9.048  1.00  0.00           H  
ATOM    245 3HB  ALA A  17       1.816   7.280   9.015  1.00  0.00           H  
ATOM    246  N   ARG A  18      -0.046   7.149  11.271  1.00  0.00           N  
ATOM    247  CA  ARG A  18      -1.021   7.888  12.066  1.00  0.00           C  
ATOM    248  C   ARG A  18      -1.277   7.201  13.401  1.00  0.00           C  
ATOM    249  O   ARG A  18      -1.326   7.851  14.445  1.00  0.00           O  
ATOM    250  CB  ARG A  18      -2.334   8.026  11.309  1.00  0.00           C  
ATOM    251  CG  ARG A  18      -2.296   8.988  10.133  1.00  0.00           C  
ATOM    252  CD  ARG A  18      -3.529   8.899   9.310  1.00  0.00           C  
ATOM    253  NE  ARG A  18      -3.629   9.995   8.360  1.00  0.00           N  
ATOM    254  CZ  ARG A  18      -4.532  10.064   7.363  1.00  0.00           C  
ATOM    255  NH1 ARG A  18      -5.406   9.096   7.199  1.00  0.00           N  
ATOM    256  NH2 ARG A  18      -4.541  11.106   6.551  1.00  0.00           N  
ATOM    257  H   ARG A  18      -0.329   6.761  10.382  1.00  0.00           H  
ATOM    258  HA  ARG A  18      -0.625   8.885  12.259  1.00  0.00           H  
ATOM    259 1HB  ARG A  18      -2.639   7.052  10.929  1.00  0.00           H  
ATOM    260 2HB  ARG A  18      -3.112   8.370  11.991  1.00  0.00           H  
ATOM    261 1HG  ARG A  18      -2.202  10.010  10.501  1.00  0.00           H  
ATOM    262 2HG  ARG A  18      -1.442   8.752   9.497  1.00  0.00           H  
ATOM    263 1HD  ARG A  18      -3.527   7.963   8.751  1.00  0.00           H  
ATOM    264 2HD  ARG A  18      -4.403   8.931   9.960  1.00  0.00           H  
ATOM    265  HE  ARG A  18      -2.973  10.760   8.455  1.00  0.00           H  
ATOM    266 1HH1 ARG A  18      -5.399   8.299   7.821  1.00  0.00           H  
ATOM    267 2HH1 ARG A  18      -6.083   9.148   6.452  1.00  0.00           H  
ATOM    268 1HH2 ARG A  18      -3.869  11.851   6.677  1.00  0.00           H  
ATOM    269 2HH2 ARG A  18      -5.218  11.158   5.804  1.00  0.00           H  
ATOM    270  N   ALA A  19      -1.441   5.883  13.362  1.00  0.00           N  
ATOM    271  CA  ALA A  19      -1.669   5.103  14.572  1.00  0.00           C  
ATOM    272  C   ALA A  19      -0.507   5.246  15.547  1.00  0.00           C  
ATOM    273  O   ALA A  19      -0.711   5.404  16.751  1.00  0.00           O  
ATOM    274  CB  ALA A  19      -1.889   3.637  14.224  1.00  0.00           C  
ATOM    275  H   ALA A  19      -1.405   5.410  12.470  1.00  0.00           H  
ATOM    276  HA  ALA A  19      -2.564   5.488  15.060  1.00  0.00           H  
ATOM    277 1HB  ALA A  19      -2.059   3.069  15.137  1.00  0.00           H  
ATOM    278 2HB  ALA A  19      -2.759   3.545  13.572  1.00  0.00           H  
ATOM    279 3HB  ALA A  19      -1.010   3.250  13.712  1.00  0.00           H  
ATOM    280  N   ALA A  20       0.712   5.188  15.020  1.00  0.00           N  
ATOM    281  CA  ALA A  20       1.908   5.324  15.842  1.00  0.00           C  
ATOM    282  C   ALA A  20       1.949   6.679  16.536  1.00  0.00           C  
ATOM    283  O   ALA A  20       2.344   6.781  17.697  1.00  0.00           O  
ATOM    284  CB  ALA A  20       3.157   5.125  14.996  1.00  0.00           C  
ATOM    285  H   ALA A  20       0.811   5.048  14.026  1.00  0.00           H  
ATOM    286  HA  ALA A  20       1.878   4.555  16.614  1.00  0.00           H  
ATOM    287 1HB  ALA A  20       4.042   5.230  15.623  1.00  0.00           H  
ATOM    288 2HB  ALA A  20       3.142   4.130  14.552  1.00  0.00           H  
ATOM    289 3HB  ALA A  20       3.183   5.874  14.205  1.00  0.00           H  
ATOM    290  N   ALA A  21       1.538   7.718  15.818  1.00  0.00           N  
ATOM    291  CA  ALA A  21       1.472   9.062  16.382  1.00  0.00           C  
ATOM    292  C   ALA A  21       0.493   9.122  17.547  1.00  0.00           C  
ATOM    293  O   ALA A  21       0.767   9.749  18.570  1.00  0.00           O  
ATOM    294  CB  ALA A  21       1.081  10.068  15.310  1.00  0.00           C  
ATOM    295  H   ALA A  21       1.265   7.576  14.856  1.00  0.00           H  
ATOM    296  HA  ALA A  21       2.459   9.318  16.764  1.00  0.00           H  
ATOM    297 1HB  ALA A  21       1.036  11.066  15.748  1.00  0.00           H  
ATOM    298 2HB  ALA A  21       1.822  10.056  14.511  1.00  0.00           H  
ATOM    299 3HB  ALA A  21       0.106   9.807  14.904  1.00  0.00           H  
ATOM    300  N   ASP A  22      -0.652   8.466  17.386  1.00  0.00           N  
ATOM    301  CA  ASP A  22      -1.728   8.549  18.367  1.00  0.00           C  
ATOM    302  C   ASP A  22      -1.443   7.665  19.575  1.00  0.00           C  
ATOM    303  O   ASP A  22      -1.846   7.978  20.695  1.00  0.00           O  
ATOM    304  CB  ASP A  22      -3.063   8.145  17.735  1.00  0.00           C  
ATOM    305  CG  ASP A  22      -4.257   8.443  18.632  1.00  0.00           C  
ATOM    306  OD1 ASP A  22      -4.508   9.597  18.890  1.00  0.00           O  
ATOM    307  OD2 ASP A  22      -4.907   7.515  19.050  1.00  0.00           O  
ATOM    308  H   ASP A  22      -0.780   7.894  16.564  1.00  0.00           H  
ATOM    309  HA  ASP A  22      -1.804   9.582  18.710  1.00  0.00           H  
ATOM    310 1HB  ASP A  22      -3.194   8.675  16.792  1.00  0.00           H  
ATOM    311 2HB  ASP A  22      -3.051   7.078  17.513  1.00  0.00           H  
ATOM    312  N   GLU A  23      -0.744   6.560  19.340  1.00  0.00           N  
ATOM    313  CA  GLU A  23      -0.319   5.679  20.421  1.00  0.00           C  
ATOM    314  C   GLU A  23       0.647   6.388  21.363  1.00  0.00           C  
ATOM    315  O   GLU A  23       0.523   6.290  22.583  1.00  0.00           O  
ATOM    316  CB  GLU A  23       0.339   4.419  19.854  1.00  0.00           C  
ATOM    317  CG  GLU A  23      -0.634   3.428  19.232  1.00  0.00           C  
ATOM    318  CD  GLU A  23       0.056   2.315  18.494  1.00  0.00           C  
ATOM    319  OE1 GLU A  23       1.248   2.395  18.317  1.00  0.00           O  
ATOM    320  OE2 GLU A  23      -0.609   1.383  18.108  1.00  0.00           O  
ATOM    321  H   GLU A  23      -0.500   6.324  18.388  1.00  0.00           H  
ATOM    322  HA  GLU A  23      -1.199   5.386  20.996  1.00  0.00           H  
ATOM    323 1HB  GLU A  23       1.065   4.699  19.091  1.00  0.00           H  
ATOM    324 2HB  GLU A  23       0.880   3.903  20.647  1.00  0.00           H  
ATOM    325 1HG  GLU A  23      -1.252   2.998  20.019  1.00  0.00           H  
ATOM    326 2HG  GLU A  23      -1.289   3.961  18.544  1.00  0.00           H  
ATOM    327  N   ALA A  24       1.608   7.101  20.787  1.00  0.00           N  
ATOM    328  CA  ALA A  24       2.541   7.904  21.571  1.00  0.00           C  
ATOM    329  C   ALA A  24       1.856   9.137  22.146  1.00  0.00           C  
ATOM    330  O   ALA A  24       2.213   9.610  23.225  1.00  0.00           O  
ATOM    331  CB  ALA A  24       3.736   8.309  20.722  1.00  0.00           C  
ATOM    332  H   ALA A  24       1.697   7.088  19.782  1.00  0.00           H  
ATOM    333  HA  ALA A  24       2.891   7.297  22.407  1.00  0.00           H  
ATOM    334 1HB  ALA A  24       4.421   8.908  21.320  1.00  0.00           H  
ATOM    335 2HB  ALA A  24       4.249   7.415  20.366  1.00  0.00           H  
ATOM    336 3HB  ALA A  24       3.393   8.894  19.869  1.00  0.00           H  
ATOM    337  N   ARG A  25       0.872   9.654  21.419  1.00  0.00           N  
ATOM    338  CA  ARG A  25       0.135  10.834  21.856  1.00  0.00           C  
ATOM    339  C   ARG A  25      -0.467  10.627  23.241  1.00  0.00           C  
ATOM    340  O   ARG A  25      -0.421  11.519  24.087  1.00  0.00           O  
ATOM    341  CB  ARG A  25      -0.974  11.168  20.869  1.00  0.00           C  
ATOM    342  CG  ARG A  25      -1.669  12.498  21.114  1.00  0.00           C  
ATOM    343  CD  ARG A  25      -2.678  12.792  20.065  1.00  0.00           C  
ATOM    344  NE  ARG A  25      -3.791  11.858  20.106  1.00  0.00           N  
ATOM    345  CZ  ARG A  25      -4.828  11.940  20.963  1.00  0.00           C  
ATOM    346  NH1 ARG A  25      -4.878  12.917  21.842  1.00  0.00           N  
ATOM    347  NH2 ARG A  25      -5.794  11.039  20.921  1.00  0.00           N  
ATOM    348  H   ARG A  25       0.628   9.218  20.541  1.00  0.00           H  
ATOM    349  HA  ARG A  25       0.825  11.676  21.900  1.00  0.00           H  
ATOM    350 1HB  ARG A  25      -0.568  11.189  19.859  1.00  0.00           H  
ATOM    351 2HB  ARG A  25      -1.735  10.388  20.900  1.00  0.00           H  
ATOM    352 1HG  ARG A  25      -2.175  12.472  22.079  1.00  0.00           H  
ATOM    353 2HG  ARG A  25      -0.930  13.300  21.113  1.00  0.00           H  
ATOM    354 1HD  ARG A  25      -3.071  13.798  20.210  1.00  0.00           H  
ATOM    355 2HD  ARG A  25      -2.212  12.723  19.082  1.00  0.00           H  
ATOM    356  HE  ARG A  25      -3.788  11.092  19.445  1.00  0.00           H  
ATOM    357 1HH1 ARG A  25      -4.140  13.606  21.874  1.00  0.00           H  
ATOM    358 2HH1 ARG A  25      -5.654  12.979  22.484  1.00  0.00           H  
ATOM    359 1HH2 ARG A  25      -5.755  10.288  20.246  1.00  0.00           H  
ATOM    360 2HH2 ARG A  25      -6.570  11.101  21.563  1.00  0.00           H  
ATOM    361  N   SER A  26      -1.028   9.444  23.465  1.00  0.00           N  
ATOM    362  CA  SER A  26      -1.758   9.164  24.696  1.00  0.00           C  
ATOM    363  C   SER A  26      -0.813   9.059  25.885  1.00  0.00           C  
ATOM    364  O   SER A  26      -1.248   9.027  27.036  1.00  0.00           O  
ATOM    365  CB  SER A  26      -2.548   7.877  24.553  1.00  0.00           C  
ATOM    366  OG  SER A  26      -3.576   8.022  23.612  1.00  0.00           O  
ATOM    367  H   SER A  26      -0.948   8.719  22.765  1.00  0.00           H  
ATOM    368  HA  SER A  26      -2.452   9.985  24.881  1.00  0.00           H  
ATOM    369 1HB  SER A  26      -1.880   7.073  24.246  1.00  0.00           H  
ATOM    370 2HB  SER A  26      -2.971   7.601  25.518  1.00  0.00           H  
ATOM    371  HG  SER A  26      -3.998   7.162  23.546  1.00  0.00           H  
ATOM    372  N   ASP A  27       0.484   9.007  25.601  1.00  0.00           N  
ATOM    373  CA  ASP A  27       1.487   8.783  26.636  1.00  0.00           C  
ATOM    374  C   ASP A  27       1.830  10.079  27.359  1.00  0.00           C  
ATOM    375  O   ASP A  27       2.535  10.070  28.368  1.00  0.00           O  
ATOM    376  CB  ASP A  27       2.756   8.177  26.031  1.00  0.00           C  
ATOM    377  CG  ASP A  27       2.566   6.736  25.578  1.00  0.00           C  
ATOM    378  OD1 ASP A  27       1.674   6.090  26.074  1.00  0.00           O  
ATOM    379  OD2 ASP A  27       3.315   6.295  24.739  1.00  0.00           O  
ATOM    380  H   ASP A  27       0.783   9.125  24.644  1.00  0.00           H  
ATOM    381  HA  ASP A  27       1.081   8.083  27.366  1.00  0.00           H  
ATOM    382 1HB  ASP A  27       3.072   8.773  25.175  1.00  0.00           H  
ATOM    383 2HB  ASP A  27       3.560   8.208  26.767  1.00  0.00           H  
ATOM    384  N   SER A  28       1.326  11.193  26.838  1.00  0.00           N  
ATOM    385  CA  SER A  28       1.594  12.501  27.423  1.00  0.00           C  
ATOM    386  C   SER A  28       0.417  13.447  27.220  1.00  0.00           C  
ATOM    387  O   SER A  28      -0.265  13.393  26.196  1.00  0.00           O  
ATOM    388  CB  SER A  28       2.847  13.100  26.813  1.00  0.00           C  
ATOM    389  OG  SER A  28       3.062  14.402  27.283  1.00  0.00           O  
ATOM    390  H   SER A  28       0.744  11.132  26.016  1.00  0.00           H  
ATOM    391  HA  SER A  28       1.752  12.376  28.495  1.00  0.00           H  
ATOM    392 1HB  SER A  28       3.705  12.475  27.058  1.00  0.00           H  
ATOM    393 2HB  SER A  28       2.752  13.113  25.728  1.00  0.00           H  
ATOM    394  HG  SER A  28       3.920  14.667  26.944  1.00  0.00           H  
ATOM    395  N   THR A  29       0.183  14.312  28.201  1.00  0.00           N  
ATOM    396  CA  THR A  29      -0.911  15.272  28.132  1.00  0.00           C  
ATOM    397  C   THR A  29      -0.396  16.703  28.211  1.00  0.00           C  
ATOM    398  O   THR A  29      -1.159  17.636  28.457  1.00  0.00           O  
ATOM    399  CB  THR A  29      -1.934  15.027  29.257  1.00  0.00           C  
ATOM    400  OG1 THR A  29      -1.288  15.153  30.530  1.00  0.00           O  
ATOM    401  CG2 THR A  29      -2.540  13.638  29.135  1.00  0.00           C  
ATOM    402  H   THR A  29       0.779  14.303  29.017  1.00  0.00           H  
ATOM    403  HA  THR A  29      -1.418  15.150  27.174  1.00  0.00           H  
ATOM    404  HB  THR A  29      -2.729  15.771  29.194  1.00  0.00           H  
ATOM    405  HG1 THR A  29      -1.126  16.081  30.716  1.00  0.00           H  
ATOM    406 1HG2 THR A  29      -3.261  13.483  29.937  1.00  0.00           H  
ATOM    407 2HG2 THR A  29      -3.043  13.543  28.172  1.00  0.00           H  
ATOM    408 3HG2 THR A  29      -1.752  12.890  29.207  1.00  0.00           H  
ATOM    409  N   GLY A  30       0.906  16.868  28.002  1.00  0.00           N  
ATOM    410  CA  GLY A  30       1.528  18.187  28.049  1.00  0.00           C  
ATOM    411  C   GLY A  30       1.145  19.021  26.833  1.00  0.00           C  
ATOM    412  O   GLY A  30       0.766  18.481  25.793  1.00  0.00           O  
ATOM    413  H   GLY A  30       1.480  16.061  27.806  1.00  0.00           H  
ATOM    414 1HA  GLY A  30       1.220  18.702  28.959  1.00  0.00           H  
ATOM    415 2HA  GLY A  30       2.611  18.077  28.092  1.00  0.00           H  
ATOM    416  N   GLU A  31       1.244  20.338  26.970  1.00  0.00           N  
ATOM    417  CA  GLU A  31       0.858  21.250  25.900  1.00  0.00           C  
ATOM    418  C   GLU A  31       1.837  21.180  24.735  1.00  0.00           C  
ATOM    419  O   GLU A  31       1.434  21.056  23.579  1.00  0.00           O  
ATOM    420  CB  GLU A  31       0.778  22.685  26.426  1.00  0.00           C  
ATOM    421  CG  GLU A  31      -0.278  22.903  27.500  1.00  0.00           C  
ATOM    422  CD  GLU A  31       0.173  22.455  28.863  1.00  0.00           C  
ATOM    423  OE1 GLU A  31       1.288  22.005  28.980  1.00  0.00           O  
ATOM    424  OE2 GLU A  31      -0.598  22.562  29.787  1.00  0.00           O  
ATOM    425  H   GLU A  31       1.596  20.718  27.837  1.00  0.00           H  
ATOM    426  HA  GLU A  31      -0.126  20.958  25.534  1.00  0.00           H  
ATOM    427 1HB  GLU A  31       1.743  22.975  26.841  1.00  0.00           H  
ATOM    428 2HB  GLU A  31       0.560  23.363  25.600  1.00  0.00           H  
ATOM    429 1HG  GLU A  31      -0.525  23.963  27.543  1.00  0.00           H  
ATOM    430 2HG  GLU A  31      -1.180  22.359  27.224  1.00  0.00           H  
ATOM    431  N   THR A  32       3.127  21.260  25.047  1.00  0.00           N  
ATOM    432  CA  THR A  32       4.164  21.272  24.023  1.00  0.00           C  
ATOM    433  C   THR A  32       4.276  19.916  23.337  1.00  0.00           C  
ATOM    434  O   THR A  32       4.513  19.838  22.132  1.00  0.00           O  
ATOM    435  CB  THR A  32       5.528  21.664  24.620  1.00  0.00           C  
ATOM    436  OG1 THR A  32       5.440  22.973  25.199  1.00  0.00           O  
ATOM    437  CG2 THR A  32       6.602  21.661  23.543  1.00  0.00           C  
ATOM    438  H   THR A  32       3.395  21.312  26.019  1.00  0.00           H  
ATOM    439  HA  THR A  32       3.894  22.010  23.267  1.00  0.00           H  
ATOM    440  HB  THR A  32       5.801  20.954  25.400  1.00  0.00           H  
ATOM    441  HG1 THR A  32       6.239  23.154  25.700  1.00  0.00           H  
ATOM    442 1HG2 THR A  32       7.559  21.941  23.983  1.00  0.00           H  
ATOM    443 2HG2 THR A  32       6.679  20.665  23.109  1.00  0.00           H  
ATOM    444 3HG2 THR A  32       6.339  22.376  22.765  1.00  0.00           H  
ATOM    445  N   VAL A  33       4.106  18.851  24.112  1.00  0.00           N  
ATOM    446  CA  VAL A  33       4.249  17.496  23.593  1.00  0.00           C  
ATOM    447  C   VAL A  33       3.114  17.149  22.638  1.00  0.00           C  
ATOM    448  O   VAL A  33       3.330  16.509  21.609  1.00  0.00           O  
ATOM    449  CB  VAL A  33       4.271  16.480  24.750  1.00  0.00           C  
ATOM    450  CG1 VAL A  33       4.413  15.064  24.213  1.00  0.00           C  
ATOM    451  CG2 VAL A  33       5.406  16.810  25.707  1.00  0.00           C  
ATOM    452  H   VAL A  33       3.873  18.984  25.086  1.00  0.00           H  
ATOM    453  HA  VAL A  33       5.193  17.430  23.052  1.00  0.00           H  
ATOM    454  HB  VAL A  33       3.321  16.528  25.282  1.00  0.00           H  
ATOM    455 1HG1 VAL A  33       4.426  14.359  25.045  1.00  0.00           H  
ATOM    456 2HG1 VAL A  33       3.571  14.837  23.559  1.00  0.00           H  
ATOM    457 3HG1 VAL A  33       5.343  14.979  23.652  1.00  0.00           H  
ATOM    458 1HG2 VAL A  33       5.415  16.088  26.524  1.00  0.00           H  
ATOM    459 2HG2 VAL A  33       6.356  16.767  25.174  1.00  0.00           H  
ATOM    460 3HG2 VAL A  33       5.262  17.812  26.111  1.00  0.00           H  
ATOM    461  N   LYS A  34       1.905  17.577  22.984  1.00  0.00           N  
ATOM    462  CA  LYS A  34       0.733  17.312  22.158  1.00  0.00           C  
ATOM    463  C   LYS A  34       0.858  17.980  20.794  1.00  0.00           C  
ATOM    464  O   LYS A  34       0.533  17.385  19.768  1.00  0.00           O  
ATOM    465  CB  LYS A  34      -0.538  17.789  22.863  1.00  0.00           C  
ATOM    466  CG  LYS A  34      -1.827  17.216  22.289  1.00  0.00           C  
ATOM    467  CD  LYS A  34      -2.427  18.145  21.243  1.00  0.00           C  
ATOM    468  CE  LYS A  34      -3.755  17.613  20.726  1.00  0.00           C  
ATOM    469  NZ  LYS A  34      -4.227  18.362  19.530  1.00  0.00           N  
ATOM    470  H   LYS A  34       1.794  18.098  23.843  1.00  0.00           H  
ATOM    471  HA  LYS A  34       0.659  16.236  21.996  1.00  0.00           H  
ATOM    472 1HB  LYS A  34      -0.492  17.518  23.918  1.00  0.00           H  
ATOM    473 2HB  LYS A  34      -0.600  18.875  22.806  1.00  0.00           H  
ATOM    474 1HG  LYS A  34      -1.623  16.249  21.829  1.00  0.00           H  
ATOM    475 2HG  LYS A  34      -2.550  17.072  23.091  1.00  0.00           H  
ATOM    476 1HD  LYS A  34      -2.586  19.131  21.681  1.00  0.00           H  
ATOM    477 2HD  LYS A  34      -1.736  18.245  20.406  1.00  0.00           H  
ATOM    478 1HE  LYS A  34      -3.647  16.562  20.462  1.00  0.00           H  
ATOM    479 2HE  LYS A  34      -4.509  17.692  21.509  1.00  0.00           H  
ATOM    480 1HZ  LYS A  34      -5.109  17.980  19.219  1.00  0.00           H  
ATOM    481 2HZ  LYS A  34      -4.349  19.336  19.769  1.00  0.00           H  
ATOM    482 3HZ  LYS A  34      -3.545  18.280  18.790  1.00  0.00           H  
ATOM    483  N   LYS A  35       1.331  19.223  20.791  1.00  0.00           N  
ATOM    484  CA  LYS A  35       1.499  19.975  19.554  1.00  0.00           C  
ATOM    485  C   LYS A  35       2.609  19.384  18.696  1.00  0.00           C  
ATOM    486  O   LYS A  35       2.506  19.345  17.470  1.00  0.00           O  
ATOM    487  CB  LYS A  35       1.795  21.445  19.857  1.00  0.00           C  
ATOM    488  CG  LYS A  35       0.614  22.221  20.424  1.00  0.00           C  
ATOM    489  CD  LYS A  35       0.995  23.661  20.731  1.00  0.00           C  
ATOM    490  CE  LYS A  35      -0.182  24.436  21.306  1.00  0.00           C  
ATOM    491  NZ  LYS A  35       0.185  25.839  21.638  1.00  0.00           N  
ATOM    492  H   LYS A  35       1.580  19.656  21.669  1.00  0.00           H  
ATOM    493  HA  LYS A  35       0.570  19.916  18.985  1.00  0.00           H  
ATOM    494 1HB  LYS A  35       2.614  21.511  20.574  1.00  0.00           H  
ATOM    495 2HB  LYS A  35       2.118  21.946  18.945  1.00  0.00           H  
ATOM    496 1HG  LYS A  35      -0.204  22.216  19.703  1.00  0.00           H  
ATOM    497 2HG  LYS A  35       0.270  21.742  21.340  1.00  0.00           H  
ATOM    498 1HD  LYS A  35       1.815  23.676  21.450  1.00  0.00           H  
ATOM    499 2HD  LYS A  35       1.328  24.152  19.816  1.00  0.00           H  
ATOM    500 1HE  LYS A  35      -0.997  24.447  20.584  1.00  0.00           H  
ATOM    501 2HE  LYS A  35      -0.534  23.942  22.212  1.00  0.00           H  
ATOM    502 1HZ  LYS A  35      -0.621  26.317  22.016  1.00  0.00           H  
ATOM    503 2HZ  LYS A  35       0.929  25.841  22.322  1.00  0.00           H  
ATOM    504 3HZ  LYS A  35       0.495  26.313  20.802  1.00  0.00           H  
ATOM    505  N   ALA A  36       3.672  18.922  19.347  1.00  0.00           N  
ATOM    506  CA  ALA A  36       4.804  18.332  18.644  1.00  0.00           C  
ATOM    507  C   ALA A  36       4.376  17.113  17.835  1.00  0.00           C  
ATOM    508  O   ALA A  36       4.858  16.895  16.723  1.00  0.00           O  
ATOM    509  CB  ALA A  36       5.900  17.953  19.630  1.00  0.00           C  
ATOM    510  H   ALA A  36       3.695  18.982  20.355  1.00  0.00           H  
ATOM    511  HA  ALA A  36       5.196  19.074  17.949  1.00  0.00           H  
ATOM    512 1HB  ALA A  36       6.739  17.513  19.090  1.00  0.00           H  
ATOM    513 2HB  ALA A  36       6.237  18.844  20.159  1.00  0.00           H  
ATOM    514 3HB  ALA A  36       5.512  17.230  20.346  1.00  0.00           H  
ATOM    515  N   VAL A  37       3.469  16.324  18.399  1.00  0.00           N  
ATOM    516  CA  VAL A  37       2.971  15.129  17.729  1.00  0.00           C  
ATOM    517  C   VAL A  37       2.163  15.488  16.489  1.00  0.00           C  
ATOM    518  O   VAL A  37       2.349  14.901  15.423  1.00  0.00           O  
ATOM    519  CB  VAL A  37       2.093  14.305  18.689  1.00  0.00           C  
ATOM    520  CG1 VAL A  37       1.413  13.166  17.944  1.00  0.00           C  
ATOM    521  CG2 VAL A  37       2.940  13.770  19.835  1.00  0.00           C  
ATOM    522  H   VAL A  37       3.116  16.557  19.316  1.00  0.00           H  
ATOM    523  HA  VAL A  37       3.824  14.521  17.427  1.00  0.00           H  
ATOM    524  HB  VAL A  37       1.306  14.945  19.087  1.00  0.00           H  
ATOM    525 1HG1 VAL A  37       0.796  12.594  18.638  1.00  0.00           H  
ATOM    526 2HG1 VAL A  37       0.785  13.574  17.152  1.00  0.00           H  
ATOM    527 3HG1 VAL A  37       2.169  12.513  17.509  1.00  0.00           H  
ATOM    528 1HG2 VAL A  37       2.312  13.189  20.510  1.00  0.00           H  
ATOM    529 2HG2 VAL A  37       3.731  13.135  19.437  1.00  0.00           H  
ATOM    530 3HG2 VAL A  37       3.383  14.604  20.379  1.00  0.00           H  
ATOM    531  N   ASP A  38       1.267  16.458  16.633  1.00  0.00           N  
ATOM    532  CA  ASP A  38       0.436  16.906  15.521  1.00  0.00           C  
ATOM    533  C   ASP A  38       1.291  17.392  14.357  1.00  0.00           C  
ATOM    534  O   ASP A  38       0.985  17.124  13.196  1.00  0.00           O  
ATOM    535  CB  ASP A  38      -0.506  18.025  15.972  1.00  0.00           C  
ATOM    536  CG  ASP A  38      -1.647  17.522  16.845  1.00  0.00           C  
ATOM    537  OD1 ASP A  38      -1.876  16.336  16.865  1.00  0.00           O  
ATOM    538  OD2 ASP A  38      -2.279  18.329  17.484  1.00  0.00           O  
ATOM    539  H   ASP A  38       1.156  16.896  17.537  1.00  0.00           H  
ATOM    540  HA  ASP A  38      -0.163  16.063  15.176  1.00  0.00           H  
ATOM    541 1HB  ASP A  38       0.057  18.772  16.530  1.00  0.00           H  
ATOM    542 2HB  ASP A  38      -0.928  18.520  15.097  1.00  0.00           H  
ATOM    543  N   LYS A  39       2.363  18.109  14.676  1.00  0.00           N  
ATOM    544  CA  LYS A  39       3.299  18.579  13.663  1.00  0.00           C  
ATOM    545  C   LYS A  39       4.122  17.430  13.096  1.00  0.00           C  
ATOM    546  O   LYS A  39       4.354  17.355  11.889  1.00  0.00           O  
ATOM    547  CB  LYS A  39       4.223  19.651  14.243  1.00  0.00           C  
ATOM    548  CG  LYS A  39       3.528  20.960  14.593  1.00  0.00           C  
ATOM    549  CD  LYS A  39       4.536  22.066  14.866  1.00  0.00           C  
ATOM    550  CE  LYS A  39       5.424  21.725  16.054  1.00  0.00           C  
ATOM    551  NZ  LYS A  39       6.314  22.858  16.426  1.00  0.00           N  
ATOM    552  H   LYS A  39       2.534  18.334  15.646  1.00  0.00           H  
ATOM    553  HA  LYS A  39       2.729  19.017  12.842  1.00  0.00           H  
ATOM    554 1HB  LYS A  39       4.697  19.271  15.149  1.00  0.00           H  
ATOM    555 2HB  LYS A  39       5.016  19.874  13.529  1.00  0.00           H  
ATOM    556 1HG  LYS A  39       2.884  21.262  13.765  1.00  0.00           H  
ATOM    557 2HG  LYS A  39       2.908  20.817  15.478  1.00  0.00           H  
ATOM    558 1HD  LYS A  39       5.162  22.214  13.985  1.00  0.00           H  
ATOM    559 2HD  LYS A  39       4.008  22.996  15.075  1.00  0.00           H  
ATOM    560 1HE  LYS A  39       4.803  21.470  16.911  1.00  0.00           H  
ATOM    561 2HE  LYS A  39       6.041  20.860  15.810  1.00  0.00           H  
ATOM    562 1HZ  LYS A  39       6.886  22.592  17.215  1.00  0.00           H  
ATOM    563 2HZ  LYS A  39       6.909  23.091  15.643  1.00  0.00           H  
ATOM    564 3HZ  LYS A  39       5.753  23.660  16.673  1.00  0.00           H  
ATOM    565  N   ALA A  40       4.561  16.535  13.975  1.00  0.00           N  
ATOM    566  CA  ALA A  40       5.360  15.386  13.565  1.00  0.00           C  
ATOM    567  C   ALA A  40       4.599  14.512  12.576  1.00  0.00           C  
ATOM    568  O   ALA A  40       5.156  14.063  11.574  1.00  0.00           O  
ATOM    569  CB  ALA A  40       5.779  14.571  14.778  1.00  0.00           C  
ATOM    570  H   ALA A  40       4.336  16.653  14.952  1.00  0.00           H  
ATOM    571  HA  ALA A  40       6.253  15.757  13.063  1.00  0.00           H  
ATOM    572 1HB  ALA A  40       6.375  13.716  14.456  1.00  0.00           H  
ATOM    573 2HB  ALA A  40       6.372  15.194  15.448  1.00  0.00           H  
ATOM    574 3HB  ALA A  40       4.892  14.217  15.302  1.00  0.00           H  
ATOM    575  N   GLU A  41       3.325  14.272  12.864  1.00  0.00           N  
ATOM    576  CA  GLU A  41       2.485  13.451  12.001  1.00  0.00           C  
ATOM    577  C   GLU A  41       2.178  14.164  10.691  1.00  0.00           C  
ATOM    578  O   GLU A  41       2.238  13.563   9.617  1.00  0.00           O  
ATOM    579  CB  GLU A  41       1.180  13.091  12.714  1.00  0.00           C  
ATOM    580  CG  GLU A  41       0.213  12.265  11.877  1.00  0.00           C  
ATOM    581  CD  GLU A  41      -1.062  11.941  12.605  1.00  0.00           C  
ATOM    582  OE1 GLU A  41      -1.014  11.765  13.799  1.00  0.00           O  
ATOM    583  OE2 GLU A  41      -2.085  11.869  11.967  1.00  0.00           O  
ATOM    584  H   GLU A  41       2.928  14.670  13.704  1.00  0.00           H  
ATOM    585  HA  GLU A  41       3.022  12.530  11.769  1.00  0.00           H  
ATOM    586 1HB  GLU A  41       1.404  12.527  13.620  1.00  0.00           H  
ATOM    587 2HB  GLU A  41       0.666  14.003  13.016  1.00  0.00           H  
ATOM    588 1HG  GLU A  41      -0.031  12.818  10.971  1.00  0.00           H  
ATOM    589 2HG  GLU A  41       0.704  11.338  11.583  1.00  0.00           H  
ATOM    590  N   LYS A  42       1.852  15.448  10.784  1.00  0.00           N  
ATOM    591  CA  LYS A  42       1.535  16.245   9.605  1.00  0.00           C  
ATOM    592  C   LYS A  42       2.617  16.108   8.541  1.00  0.00           C  
ATOM    593  O   LYS A  42       2.319  15.911   7.362  1.00  0.00           O  
ATOM    594  CB  LYS A  42       1.355  17.716   9.985  1.00  0.00           C  
ATOM    595  CG  LYS A  42       1.124  18.648   8.802  1.00  0.00           C  
ATOM    596  CD  LYS A  42      -0.205  18.358   8.122  1.00  0.00           C  
ATOM    597  CE  LYS A  42      -0.572  19.454   7.133  1.00  0.00           C  
ATOM    598  NZ  LYS A  42       0.210  19.351   5.871  1.00  0.00           N  
ATOM    599  H   LYS A  42       1.823  15.884  11.695  1.00  0.00           H  
ATOM    600  HA  LYS A  42       0.601  15.880   9.180  1.00  0.00           H  
ATOM    601 1HB  LYS A  42       0.505  17.816  10.660  1.00  0.00           H  
ATOM    602 2HB  LYS A  42       2.240  18.065  10.518  1.00  0.00           H  
ATOM    603 1HG  LYS A  42       1.128  19.682   9.148  1.00  0.00           H  
ATOM    604 2HG  LYS A  42       1.928  18.522   8.078  1.00  0.00           H  
ATOM    605 1HD  LYS A  42      -0.143  17.407   7.591  1.00  0.00           H  
ATOM    606 2HD  LYS A  42      -0.990  18.283   8.874  1.00  0.00           H  
ATOM    607 1HE  LYS A  42      -1.633  19.388   6.894  1.00  0.00           H  
ATOM    608 2HE  LYS A  42      -0.384  20.429   7.583  1.00  0.00           H  
ATOM    609 1HZ  LYS A  42      -0.062  20.094   5.244  1.00  0.00           H  
ATOM    610 2HZ  LYS A  42       1.196  19.430   6.079  1.00  0.00           H  
ATOM    611 3HZ  LYS A  42       0.029  18.459   5.434  1.00  0.00           H  
ATOM    612  N   ALA A  43       3.872  16.214   8.962  1.00  0.00           N  
ATOM    613  CA  ALA A  43       5.000  16.089   8.047  1.00  0.00           C  
ATOM    614  C   ALA A  43       5.017  14.721   7.377  1.00  0.00           C  
ATOM    615  O   ALA A  43       5.288  14.607   6.182  1.00  0.00           O  
ATOM    616  CB  ALA A  43       6.310  16.332   8.785  1.00  0.00           C  
ATOM    617  H   ALA A  43       4.049  16.386   9.941  1.00  0.00           H  
ATOM    618  HA  ALA A  43       4.889  16.841   7.267  1.00  0.00           H  
ATOM    619 1HB  ALA A  43       7.142  16.234   8.087  1.00  0.00           H  
ATOM    620 2HB  ALA A  43       6.307  17.335   9.209  1.00  0.00           H  
ATOM    621 3HB  ALA A  43       6.418  15.600   9.584  1.00  0.00           H  
ATOM    622  N   ALA A  44       4.722  13.683   8.154  1.00  0.00           N  
ATOM    623  CA  ALA A  44       4.702  12.320   7.637  1.00  0.00           C  
ATOM    624  C   ALA A  44       3.580  12.131   6.625  1.00  0.00           C  
ATOM    625  O   ALA A  44       3.777  11.533   5.568  1.00  0.00           O  
ATOM    626  CB  ALA A  44       4.560  11.323   8.777  1.00  0.00           C  
ATOM    627  H   ALA A  44       4.508  13.843   9.128  1.00  0.00           H  
ATOM    628  HA  ALA A  44       5.648  12.138   7.125  1.00  0.00           H  
ATOM    629 1HB  ALA A  44       4.546  10.310   8.375  1.00  0.00           H  
ATOM    630 2HB  ALA A  44       5.401  11.431   9.462  1.00  0.00           H  
ATOM    631 3HB  ALA A  44       3.630  11.513   9.312  1.00  0.00           H  
ATOM    632  N   GLU A  45       2.399  12.646   6.956  1.00  0.00           N  
ATOM    633  CA  GLU A  45       1.231  12.496   6.096  1.00  0.00           C  
ATOM    634  C   GLU A  45       1.434  13.199   4.761  1.00  0.00           C  
ATOM    635  O   GLU A  45       1.000  12.709   3.718  1.00  0.00           O  
ATOM    636  CB  GLU A  45      -0.016  13.050   6.790  1.00  0.00           C  
ATOM    637  CG  GLU A  45      -1.275  13.024   5.934  1.00  0.00           C  
ATOM    638  CD  GLU A  45      -2.481  13.562   6.653  1.00  0.00           C  
ATOM    639  OE1 GLU A  45      -2.332  14.032   7.755  1.00  0.00           O  
ATOM    640  OE2 GLU A  45      -3.553  13.503   6.098  1.00  0.00           O  
ATOM    641  H   GLU A  45       2.310  13.154   7.823  1.00  0.00           H  
ATOM    642  HA  GLU A  45       1.079  11.434   5.901  1.00  0.00           H  
ATOM    643 1HB  GLU A  45      -0.215  12.475   7.695  1.00  0.00           H  
ATOM    644 2HB  GLU A  45       0.163  14.082   7.091  1.00  0.00           H  
ATOM    645 1HG  GLU A  45      -1.104  13.620   5.038  1.00  0.00           H  
ATOM    646 2HG  GLU A  45      -1.470  11.999   5.624  1.00  0.00           H  
ATOM    647  N   ASP A  46       2.098  14.350   4.799  1.00  0.00           N  
ATOM    648  CA  ASP A  46       2.438  15.078   3.582  1.00  0.00           C  
ATOM    649  C   ASP A  46       3.376  14.266   2.699  1.00  0.00           C  
ATOM    650  O   ASP A  46       3.226  14.243   1.477  1.00  0.00           O  
ATOM    651  CB  ASP A  46       3.085  16.422   3.925  1.00  0.00           C  
ATOM    652  CG  ASP A  46       2.090  17.437   4.471  1.00  0.00           C  
ATOM    653  OD1 ASP A  46       0.911  17.227   4.314  1.00  0.00           O  
ATOM    654  OD2 ASP A  46       2.519  18.413   5.039  1.00  0.00           O  
ATOM    655  H   ASP A  46       2.373  14.729   5.694  1.00  0.00           H  
ATOM    656  HA  ASP A  46       1.521  15.267   3.024  1.00  0.00           H  
ATOM    657 1HB  ASP A  46       3.870  16.270   4.666  1.00  0.00           H  
ATOM    658 2HB  ASP A  46       3.554  16.838   3.032  1.00  0.00           H  
ATOM    659  N   ALA A  47       4.342  13.602   3.323  1.00  0.00           N  
ATOM    660  CA  ALA A  47       5.299  12.777   2.594  1.00  0.00           C  
ATOM    661  C   ALA A  47       4.602  11.621   1.888  1.00  0.00           C  
ATOM    662  O   ALA A  47       4.914  11.305   0.739  1.00  0.00           O  
ATOM    663  CB  ALA A  47       6.372  12.252   3.537  1.00  0.00           C  
ATOM    664  H   ALA A  47       4.417  13.670   4.328  1.00  0.00           H  
ATOM    665  HA  ALA A  47       5.770  13.398   1.833  1.00  0.00           H  
ATOM    666 1HB  ALA A  47       7.078  11.638   2.978  1.00  0.00           H  
ATOM    667 2HB  ALA A  47       6.899  13.090   3.991  1.00  0.00           H  
ATOM    668 3HB  ALA A  47       5.907  11.651   4.317  1.00  0.00           H  
ATOM    669  N   PHE A  48       3.659  10.993   2.580  1.00  0.00           N  
ATOM    670  CA  PHE A  48       2.916   9.870   2.020  1.00  0.00           C  
ATOM    671  C   PHE A  48       2.122  10.294   0.791  1.00  0.00           C  
ATOM    672  O   PHE A  48       2.070   9.574  -0.206  1.00  0.00           O  
ATOM    673  CB  PHE A  48       1.969   9.280   3.067  1.00  0.00           C  
ATOM    674  CG  PHE A  48       2.647   8.373   4.054  1.00  0.00           C  
ATOM    675  CD1 PHE A  48       2.813   8.762   5.375  1.00  0.00           C  
ATOM    676  CD2 PHE A  48       3.120   7.129   3.664  1.00  0.00           C  
ATOM    677  CE1 PHE A  48       3.437   7.928   6.284  1.00  0.00           C  
ATOM    678  CE2 PHE A  48       3.742   6.293   4.571  1.00  0.00           C  
ATOM    679  CZ  PHE A  48       3.901   6.694   5.882  1.00  0.00           C  
ATOM    680  H   PHE A  48       3.451  11.300   3.519  1.00  0.00           H  
ATOM    681  HA  PHE A  48       3.627   9.100   1.719  1.00  0.00           H  
ATOM    682 1HB  PHE A  48       1.490  10.087   3.620  1.00  0.00           H  
ATOM    683 2HB  PHE A  48       1.184   8.714   2.569  1.00  0.00           H  
ATOM    684  HD1 PHE A  48       2.445   9.738   5.693  1.00  0.00           H  
ATOM    685  HD2 PHE A  48       2.995   6.813   2.628  1.00  0.00           H  
ATOM    686  HE1 PHE A  48       3.561   8.247   7.319  1.00  0.00           H  
ATOM    687  HE2 PHE A  48       4.109   5.318   4.252  1.00  0.00           H  
ATOM    688  HZ  PHE A  48       4.394   6.037   6.598  1.00  0.00           H  
ATOM    689  N   ARG A  49       1.503  11.468   0.869  1.00  0.00           N  
ATOM    690  CA  ARG A  49       0.761  12.019  -0.259  1.00  0.00           C  
ATOM    691  C   ARG A  49       1.677  12.270  -1.450  1.00  0.00           C  
ATOM    692  O   ARG A  49       1.307  12.010  -2.595  1.00  0.00           O  
ATOM    693  CB  ARG A  49       0.077  13.320   0.135  1.00  0.00           C  
ATOM    694  CG  ARG A  49      -0.875  13.883  -0.908  1.00  0.00           C  
ATOM    695  CD  ARG A  49      -1.470  15.172  -0.470  1.00  0.00           C  
ATOM    696  NE  ARG A  49      -2.225  15.029   0.765  1.00  0.00           N  
ATOM    697  CZ  ARG A  49      -1.839  15.520   1.959  1.00  0.00           C  
ATOM    698  NH1 ARG A  49      -0.708  16.182   2.063  1.00  0.00           N  
ATOM    699  NH2 ARG A  49      -2.597  15.336   3.025  1.00  0.00           N  
ATOM    700  H   ARG A  49       1.547  11.990   1.731  1.00  0.00           H  
ATOM    701  HA  ARG A  49      -0.003  11.300  -0.555  1.00  0.00           H  
ATOM    702 1HB  ARG A  49      -0.490  13.170   1.052  1.00  0.00           H  
ATOM    703 2HB  ARG A  49       0.831  14.081   0.338  1.00  0.00           H  
ATOM    704 1HG  ARG A  49      -0.335  14.054  -1.840  1.00  0.00           H  
ATOM    705 2HG  ARG A  49      -1.685  13.174  -1.083  1.00  0.00           H  
ATOM    706 1HD  ARG A  49      -0.677  15.900  -0.302  1.00  0.00           H  
ATOM    707 2HD  ARG A  49      -2.145  15.542  -1.241  1.00  0.00           H  
ATOM    708  HE  ARG A  49      -3.101  14.525   0.725  1.00  0.00           H  
ATOM    709 1HH1 ARG A  49      -0.128  16.322   1.247  1.00  0.00           H  
ATOM    710 2HH1 ARG A  49      -0.418  16.550   2.957  1.00  0.00           H  
ATOM    711 1HH2 ARG A  49      -3.467  14.827   2.945  1.00  0.00           H  
ATOM    712 2HH2 ARG A  49      -2.308  15.703   3.919  1.00  0.00           H  
ATOM    713  N   GLU A  50       2.874  12.777  -1.173  1.00  0.00           N  
ATOM    714  CA  GLU A  50       3.844  13.065  -2.222  1.00  0.00           C  
ATOM    715  C   GLU A  50       4.345  11.783  -2.877  1.00  0.00           C  
ATOM    716  O   GLU A  50       4.592  11.747  -4.083  1.00  0.00           O  
ATOM    717  CB  GLU A  50       5.026  13.853  -1.653  1.00  0.00           C  
ATOM    718  CG  GLU A  50       4.700  15.291  -1.276  1.00  0.00           C  
ATOM    719  CD  GLU A  50       5.805  15.959  -0.506  1.00  0.00           C  
ATOM    720  OE1 GLU A  50       6.699  15.274  -0.071  1.00  0.00           O  
ATOM    721  OE2 GLU A  50       5.755  17.157  -0.353  1.00  0.00           O  
ATOM    722  H   GLU A  50       3.116  12.968  -0.212  1.00  0.00           H  
ATOM    723  HA  GLU A  50       3.357  13.670  -2.988  1.00  0.00           H  
ATOM    724 1HB  GLU A  50       5.403  13.351  -0.762  1.00  0.00           H  
ATOM    725 2HB  GLU A  50       5.835  13.874  -2.384  1.00  0.00           H  
ATOM    726 1HG  GLU A  50       4.511  15.860  -2.186  1.00  0.00           H  
ATOM    727 2HG  GLU A  50       3.789  15.301  -0.679  1.00  0.00           H  
ATOM    728  N   ILE A  51       4.491  10.734  -2.075  1.00  0.00           N  
ATOM    729  CA  ILE A  51       4.879   9.426  -2.590  1.00  0.00           C  
ATOM    730  C   ILE A  51       3.822   8.870  -3.535  1.00  0.00           C  
ATOM    731  O   ILE A  51       4.144   8.329  -4.593  1.00  0.00           O  
ATOM    732  CB  ILE A  51       5.113   8.431  -1.439  1.00  0.00           C  
ATOM    733  CG1 ILE A  51       6.338   8.844  -0.618  1.00  0.00           C  
ATOM    734  CG2 ILE A  51       5.283   7.020  -1.981  1.00  0.00           C  
ATOM    735  CD1 ILE A  51       6.461   8.117   0.702  1.00  0.00           C  
ATOM    736  H   ILE A  51       4.329  10.845  -1.084  1.00  0.00           H  
ATOM    737  HA  ILE A  51       5.809   9.535  -3.146  1.00  0.00           H  
ATOM    738  HB  ILE A  51       4.260   8.450  -0.762  1.00  0.00           H  
ATOM    739 1HG1 ILE A  51       7.243   8.658  -1.195  1.00  0.00           H  
ATOM    740 2HG1 ILE A  51       6.296   9.914  -0.414  1.00  0.00           H  
ATOM    741 1HG2 ILE A  51       5.449   6.330  -1.154  1.00  0.00           H  
ATOM    742 2HG2 ILE A  51       4.384   6.729  -2.523  1.00  0.00           H  
ATOM    743 3HG2 ILE A  51       6.139   6.991  -2.656  1.00  0.00           H  
ATOM    744 1HD1 ILE A  51       7.352   8.464   1.226  1.00  0.00           H  
ATOM    745 2HD1 ILE A  51       5.580   8.319   1.312  1.00  0.00           H  
ATOM    746 3HD1 ILE A  51       6.541   7.046   0.522  1.00  0.00           H  
ATOM    747  N   LYS A  52       2.558   9.006  -3.148  1.00  0.00           N  
ATOM    748  CA  LYS A  52       1.449   8.566  -3.985  1.00  0.00           C  
ATOM    749  C   LYS A  52       1.423   9.323  -5.308  1.00  0.00           C  
ATOM    750  O   LYS A  52       1.131   8.750  -6.356  1.00  0.00           O  
ATOM    751  CB  LYS A  52       0.119   8.746  -3.250  1.00  0.00           C  
ATOM    752  CG  LYS A  52      -1.085   8.163  -3.977  1.00  0.00           C  
ATOM    753  CD  LYS A  52      -2.323   8.173  -3.092  1.00  0.00           C  
ATOM    754  CE  LYS A  52      -3.544   7.663  -3.842  1.00  0.00           C  
ATOM    755  NZ  LYS A  52      -4.760   7.653  -2.984  1.00  0.00           N  
ATOM    756  H   LYS A  52       2.361   9.424  -2.250  1.00  0.00           H  
ATOM    757  HA  LYS A  52       1.582   7.508  -4.210  1.00  0.00           H  
ATOM    758 1HB  LYS A  52       0.179   8.273  -2.270  1.00  0.00           H  
ATOM    759 2HB  LYS A  52      -0.068   9.808  -3.091  1.00  0.00           H  
ATOM    760 1HG  LYS A  52      -1.287   8.749  -4.875  1.00  0.00           H  
ATOM    761 2HG  LYS A  52      -0.870   7.138  -4.275  1.00  0.00           H  
ATOM    762 1HD  LYS A  52      -2.151   7.540  -2.220  1.00  0.00           H  
ATOM    763 2HD  LYS A  52      -2.517   9.189  -2.749  1.00  0.00           H  
ATOM    764 1HE  LYS A  52      -3.731   8.297  -4.708  1.00  0.00           H  
ATOM    765 2HE  LYS A  52      -3.357   6.649  -4.196  1.00  0.00           H  
ATOM    766 1HZ  LYS A  52      -5.546   7.309  -3.517  1.00  0.00           H  
ATOM    767 2HZ  LYS A  52      -4.605   7.052  -2.186  1.00  0.00           H  
ATOM    768 3HZ  LYS A  52      -4.955   8.592  -2.665  1.00  0.00           H  
ATOM    769  N   GLN A  53       1.731  10.614  -5.250  1.00  0.00           N  
ATOM    770  CA  GLN A  53       1.820  11.435  -6.452  1.00  0.00           C  
ATOM    771  C   GLN A  53       2.908  10.923  -7.388  1.00  0.00           C  
ATOM    772  O   GLN A  53       2.730  10.898  -8.606  1.00  0.00           O  
ATOM    773  CB  GLN A  53       2.091  12.896  -6.085  1.00  0.00           C  
ATOM    774  CG  GLN A  53       0.912  13.606  -5.443  1.00  0.00           C  
ATOM    775  CD  GLN A  53       1.279  14.982  -4.920  1.00  0.00           C  
ATOM    776  OE1 GLN A  53       2.459  15.330  -4.823  1.00  0.00           O  
ATOM    777  NE2 GLN A  53       0.268  15.773  -4.579  1.00  0.00           N  
ATOM    778  H   GLN A  53       1.907  11.039  -4.351  1.00  0.00           H  
ATOM    779  HA  GLN A  53       0.868  11.379  -6.980  1.00  0.00           H  
ATOM    780 1HB  GLN A  53       2.932  12.947  -5.392  1.00  0.00           H  
ATOM    781 2HB  GLN A  53       2.371  13.451  -6.980  1.00  0.00           H  
ATOM    782 1HG  GLN A  53       0.123  13.722  -6.186  1.00  0.00           H  
ATOM    783 2HG  GLN A  53       0.552  13.007  -4.606  1.00  0.00           H  
ATOM    784 1HE2 GLN A  53       0.449  16.693  -4.228  1.00  0.00           H  
ATOM    785 2HE2 GLN A  53      -0.674  15.451  -4.674  1.00  0.00           H  
ATOM    786  N   ALA A  54       4.034  10.517  -6.812  1.00  0.00           N  
ATOM    787  CA  ALA A  54       5.140   9.973  -7.591  1.00  0.00           C  
ATOM    788  C   ALA A  54       4.729   8.695  -8.312  1.00  0.00           C  
ATOM    789  O   ALA A  54       5.169   8.434  -9.432  1.00  0.00           O  
ATOM    790  CB  ALA A  54       6.341   9.713  -6.695  1.00  0.00           C  
ATOM    791  H   ALA A  54       4.127  10.587  -5.809  1.00  0.00           H  
ATOM    792  HA  ALA A  54       5.416  10.708  -8.348  1.00  0.00           H  
ATOM    793 1HB  ALA A  54       7.158   9.306  -7.291  1.00  0.00           H  
ATOM    794 2HB  ALA A  54       6.659  10.647  -6.233  1.00  0.00           H  
ATOM    795 3HB  ALA A  54       6.068   8.998  -5.920  1.00  0.00           H  
ATOM    796  N   VAL A  55       3.884   7.901  -7.663  1.00  0.00           N  
ATOM    797  CA  VAL A  55       3.368   6.678  -8.264  1.00  0.00           C  
ATOM    798  C   VAL A  55       2.528   6.981  -9.497  1.00  0.00           C  
ATOM    799  O   VAL A  55       2.659   6.320 -10.527  1.00  0.00           O  
ATOM    800  CB  VAL A  55       2.515   5.900  -7.244  1.00  0.00           C  
ATOM    801  CG1 VAL A  55       1.764   4.769  -7.930  1.00  0.00           C  
ATOM    802  CG2 VAL A  55       3.402   5.361  -6.131  1.00  0.00           C  
ATOM    803  H   VAL A  55       3.593   8.152  -6.729  1.00  0.00           H  
ATOM    804  HA  VAL A  55       4.213   6.054  -8.561  1.00  0.00           H  
ATOM    805  HB  VAL A  55       1.768   6.572  -6.821  1.00  0.00           H  
ATOM    806 1HG1 VAL A  55       1.166   4.230  -7.195  1.00  0.00           H  
ATOM    807 2HG1 VAL A  55       1.109   5.180  -8.698  1.00  0.00           H  
ATOM    808 3HG1 VAL A  55       2.477   4.084  -8.389  1.00  0.00           H  
ATOM    809 1HG2 VAL A  55       2.792   4.813  -5.413  1.00  0.00           H  
ATOM    810 2HG2 VAL A  55       4.152   4.694  -6.555  1.00  0.00           H  
ATOM    811 3HG2 VAL A  55       3.897   6.191  -5.627  1.00  0.00           H  
ATOM    812  N   ASN A  56       1.665   7.986  -9.387  1.00  0.00           N  
ATOM    813  CA  ASN A  56       0.834   8.409 -10.507  1.00  0.00           C  
ATOM    814  C   ASN A  56       1.686   8.901 -11.670  1.00  0.00           C  
ATOM    815  O   ASN A  56       1.394   8.616 -12.830  1.00  0.00           O  
ATOM    816  CB  ASN A  56      -0.145   9.484 -10.070  1.00  0.00           C  
ATOM    817  CG  ASN A  56      -1.175   8.968  -9.104  1.00  0.00           C  
ATOM    818  OD1 ASN A  56      -1.417   7.758  -9.022  1.00  0.00           O  
ATOM    819  ND2 ASN A  56      -1.787   9.863  -8.370  1.00  0.00           N  
ATOM    820  H   ASN A  56       1.582   8.467  -8.503  1.00  0.00           H  
ATOM    821  HA  ASN A  56       0.268   7.546 -10.864  1.00  0.00           H  
ATOM    822 1HB  ASN A  56       0.400  10.303  -9.599  1.00  0.00           H  
ATOM    823 2HB  ASN A  56      -0.654   9.889 -10.944  1.00  0.00           H  
ATOM    824 1HD2 ASN A  56      -2.482   9.578  -7.710  1.00  0.00           H  
ATOM    825 2HD2 ASN A  56      -1.559  10.831  -8.470  1.00  0.00           H  
ATOM    826  N   GLN A  57       2.742   9.643 -11.350  1.00  0.00           N  
ATOM    827  CA  GLN A  57       3.659  10.146 -12.365  1.00  0.00           C  
ATOM    828  C   GLN A  57       4.408   9.006 -13.045  1.00  0.00           C  
ATOM    829  O   GLN A  57       4.559   8.992 -14.266  1.00  0.00           O  
ATOM    830  CB  GLN A  57       4.655  11.130 -11.745  1.00  0.00           C  
ATOM    831  CG  GLN A  57       4.034  12.439 -11.287  1.00  0.00           C  
ATOM    832  CD  GLN A  57       4.993  13.277 -10.462  1.00  0.00           C  
ATOM    833  OE1 GLN A  57       6.050  12.801 -10.040  1.00  0.00           O  
ATOM    834  NE2 GLN A  57       4.628  14.532 -10.228  1.00  0.00           N  
ATOM    835  H   GLN A  57       2.913   9.863 -10.380  1.00  0.00           H  
ATOM    836  HA  GLN A  57       3.080  10.669 -13.126  1.00  0.00           H  
ATOM    837 1HB  GLN A  57       5.137  10.667 -10.884  1.00  0.00           H  
ATOM    838 2HB  GLN A  57       5.435  11.364 -12.470  1.00  0.00           H  
ATOM    839 1HG  GLN A  57       3.742  13.017 -12.164  1.00  0.00           H  
ATOM    840 2HG  GLN A  57       3.159  12.219 -10.676  1.00  0.00           H  
ATOM    841 1HE2 GLN A  57       5.220  15.133  -9.689  1.00  0.00           H  
ATOM    842 2HE2 GLN A  57       3.762  14.878 -10.589  1.00  0.00           H  
ATOM    843  N   ALA A  58       4.875   8.053 -12.246  1.00  0.00           N  
ATOM    844  CA  ALA A  58       5.581   6.891 -12.773  1.00  0.00           C  
ATOM    845  C   ALA A  58       4.684   6.070 -13.691  1.00  0.00           C  
ATOM    846  O   ALA A  58       5.113   5.623 -14.755  1.00  0.00           O  
ATOM    847  CB  ALA A  58       6.104   6.027 -11.634  1.00  0.00           C  
ATOM    848  H   ALA A  58       4.737   8.135 -11.250  1.00  0.00           H  
ATOM    849  HA  ALA A  58       6.426   7.247 -13.362  1.00  0.00           H  
ATOM    850 1HB  ALA A  58       6.629   5.164 -12.043  1.00  0.00           H  
ATOM    851 2HB  ALA A  58       6.789   6.612 -11.020  1.00  0.00           H  
ATOM    852 3HB  ALA A  58       5.268   5.688 -11.023  1.00  0.00           H  
ATOM    853  N   GLU A  59       3.439   5.876 -13.273  1.00  0.00           N  
ATOM    854  CA  GLU A  59       2.479   5.108 -14.057  1.00  0.00           C  
ATOM    855  C   GLU A  59       2.214   5.768 -15.404  1.00  0.00           C  
ATOM    856  O   GLU A  59       2.137   5.095 -16.432  1.00  0.00           O  
ATOM    857  CB  GLU A  59       1.166   4.952 -13.288  1.00  0.00           C  
ATOM    858  CG  GLU A  59       0.123   4.093 -13.991  1.00  0.00           C  
ATOM    859  CD  GLU A  59      -1.177   4.020 -13.240  1.00  0.00           C  
ATOM    860  OE1 GLU A  59      -1.696   5.052 -12.887  1.00  0.00           O  
ATOM    861  OE2 GLU A  59      -1.652   2.931 -13.020  1.00  0.00           O  
ATOM    862  H   GLU A  59       3.148   6.271 -12.390  1.00  0.00           H  
ATOM    863  HA  GLU A  59       2.896   4.117 -14.241  1.00  0.00           H  
ATOM    864 1HB  GLU A  59       1.365   4.504 -12.314  1.00  0.00           H  
ATOM    865 2HB  GLU A  59       0.727   5.934 -13.113  1.00  0.00           H  
ATOM    866 1HG  GLU A  59      -0.065   4.507 -14.981  1.00  0.00           H  
ATOM    867 2HG  GLU A  59       0.522   3.087 -14.117  1.00  0.00           H  
ATOM    868  N   LYS A  60       2.073   7.089 -15.392  1.00  0.00           N  
ATOM    869  CA  LYS A  60       1.831   7.844 -16.615  1.00  0.00           C  
ATOM    870  C   LYS A  60       2.921   7.588 -17.647  1.00  0.00           C  
ATOM    871  O   LYS A  60       2.654   7.549 -18.849  1.00  0.00           O  
ATOM    872  CB  LYS A  60       1.737   9.340 -16.310  1.00  0.00           C  
ATOM    873  CG  LYS A  60       0.427   9.770 -15.663  1.00  0.00           C  
ATOM    874  CD  LYS A  60       0.435  11.255 -15.332  1.00  0.00           C  
ATOM    875  CE  LYS A  60      -0.868  11.683 -14.673  1.00  0.00           C  
ATOM    876  NZ  LYS A  60      -0.868  13.130 -14.328  1.00  0.00           N  
ATOM    877  H   LYS A  60       2.136   7.583 -14.513  1.00  0.00           H  
ATOM    878  HA  LYS A  60       0.882   7.516 -17.043  1.00  0.00           H  
ATOM    879 1HB  LYS A  60       2.550   9.627 -15.642  1.00  0.00           H  
ATOM    880 2HB  LYS A  60       1.857   9.908 -17.233  1.00  0.00           H  
ATOM    881 1HG  LYS A  60      -0.400   9.562 -16.344  1.00  0.00           H  
ATOM    882 2HG  LYS A  60       0.271   9.203 -14.746  1.00  0.00           H  
ATOM    883 1HD  LYS A  60       1.264  11.473 -14.657  1.00  0.00           H  
ATOM    884 2HD  LYS A  60       0.574  11.831 -16.247  1.00  0.00           H  
ATOM    885 1HE  LYS A  60      -1.699  11.482 -15.346  1.00  0.00           H  
ATOM    886 2HE  LYS A  60      -1.020  11.106 -13.761  1.00  0.00           H  
ATOM    887 1HZ  LYS A  60      -1.746  13.374 -13.893  1.00  0.00           H  
ATOM    888 2HZ  LYS A  60      -0.110  13.325 -13.688  1.00  0.00           H  
ATOM    889 3HZ  LYS A  60      -0.746  13.677 -15.169  1.00  0.00           H  
ATOM    890  N   GLN A  61       4.149   7.413 -17.172  1.00  0.00           N  
ATOM    891  CA  GLN A  61       5.294   7.229 -18.057  1.00  0.00           C  
ATOM    892  C   GLN A  61       5.477   5.762 -18.422  1.00  0.00           C  
ATOM    893  O   GLN A  61       6.418   5.401 -19.131  1.00  0.00           O  
ATOM    894  CB  GLN A  61       6.569   7.768 -17.403  1.00  0.00           C  
ATOM    895  CG  GLN A  61       6.527   9.254 -17.089  1.00  0.00           C  
ATOM    896  CD  GLN A  61       6.311  10.101 -18.328  1.00  0.00           C  
ATOM    897  OE1 GLN A  61       7.029   9.967 -19.322  1.00  0.00           O  
ATOM    898  NE2 GLN A  61       5.318  10.981 -18.275  1.00  0.00           N  
ATOM    899  H   GLN A  61       4.294   7.408 -16.173  1.00  0.00           H  
ATOM    900  HA  GLN A  61       5.112   7.784 -18.977  1.00  0.00           H  
ATOM    901 1HB  GLN A  61       6.755   7.232 -16.472  1.00  0.00           H  
ATOM    902 2HB  GLN A  61       7.419   7.587 -18.060  1.00  0.00           H  
ATOM    903 1HG  GLN A  61       5.708   9.445 -16.396  1.00  0.00           H  
ATOM    904 2HG  GLN A  61       7.475   9.545 -16.636  1.00  0.00           H  
ATOM    905 1HE2 GLN A  61       5.127  11.569 -19.063  1.00  0.00           H  
ATOM    906 2HE2 GLN A  61       4.759  11.058 -17.449  1.00  0.00           H  
ATOM    907  N   GLY A  62       4.573   4.918 -17.935  1.00  0.00           N  
ATOM    908  CA  GLY A  62       4.614   3.493 -18.238  1.00  0.00           C  
ATOM    909  C   GLY A  62       5.686   2.786 -17.420  1.00  0.00           C  
ATOM    910  O   GLY A  62       6.360   1.880 -17.912  1.00  0.00           O  
ATOM    911  H   GLY A  62       3.840   5.274 -17.339  1.00  0.00           H  
ATOM    912 1HA  GLY A  62       3.640   3.048 -18.031  1.00  0.00           H  
ATOM    913 2HA  GLY A  62       4.811   3.353 -19.300  1.00  0.00           H  
ATOM    914  N   ALA A  63       5.839   3.203 -16.168  1.00  0.00           N  
ATOM    915  CA  ALA A  63       6.843   2.622 -15.284  1.00  0.00           C  
ATOM    916  C   ALA A  63       6.644   1.119 -15.139  1.00  0.00           C  
ATOM    917  O   ALA A  63       5.515   0.629 -15.134  1.00  0.00           O  
ATOM    918  CB  ALA A  63       6.800   3.295 -13.919  1.00  0.00           C  
ATOM    919  H   ALA A  63       5.246   3.942 -15.820  1.00  0.00           H  
ATOM    920  HA  ALA A  63       7.824   2.788 -15.729  1.00  0.00           H  
ATOM    921 1HB  ALA A  63       7.555   2.850 -13.271  1.00  0.00           H  
ATOM    922 2HB  ALA A  63       7.001   4.360 -14.033  1.00  0.00           H  
ATOM    923 3HB  ALA A  63       5.815   3.157 -13.477  1.00  0.00           H  
ATOM    924  N   SER A  64       7.750   0.390 -15.021  1.00  0.00           N  
ATOM    925  CA  SER A  64       7.699  -1.053 -14.822  1.00  0.00           C  
ATOM    926  C   SER A  64       7.276  -1.399 -13.399  1.00  0.00           C  
ATOM    927  O   SER A  64       7.245  -0.534 -12.524  1.00  0.00           O  
ATOM    928  CB  SER A  64       9.051  -1.669 -15.122  1.00  0.00           C  
ATOM    929  OG  SER A  64      10.014  -1.242 -14.197  1.00  0.00           O  
ATOM    930  H   SER A  64       8.649   0.848 -15.070  1.00  0.00           H  
ATOM    931  HA  SER A  64       6.961  -1.471 -15.509  1.00  0.00           H  
ATOM    932 1HB  SER A  64       8.971  -2.756 -15.091  1.00  0.00           H  
ATOM    933 2HB  SER A  64       9.362  -1.393 -16.128  1.00  0.00           H  
ATOM    934  HG  SER A  64      10.853  -1.585 -14.512  1.00  0.00           H  
ATOM    935  N   GLU A  65       6.951  -2.667 -13.176  1.00  0.00           N  
ATOM    936  CA  GLU A  65       6.449  -3.112 -11.881  1.00  0.00           C  
ATOM    937  C   GLU A  65       7.450  -2.820 -10.771  1.00  0.00           C  
ATOM    938  O   GLU A  65       7.068  -2.491  -9.648  1.00  0.00           O  
ATOM    939  CB  GLU A  65       6.136  -4.610 -11.917  1.00  0.00           C  
ATOM    940  CG  GLU A  65       4.994  -4.991 -12.847  1.00  0.00           C  
ATOM    941  CD  GLU A  65       5.414  -5.071 -14.289  1.00  0.00           C  
ATOM    942  OE1 GLU A  65       6.572  -4.864 -14.562  1.00  0.00           O  
ATOM    943  OE2 GLU A  65       4.576  -5.339 -15.117  1.00  0.00           O  
ATOM    944  H   GLU A  65       7.056  -3.340 -13.921  1.00  0.00           H  
ATOM    945  HA  GLU A  65       5.530  -2.568 -11.661  1.00  0.00           H  
ATOM    946 1HB  GLU A  65       7.023  -5.159 -12.234  1.00  0.00           H  
ATOM    947 2HB  GLU A  65       5.880  -4.952 -10.915  1.00  0.00           H  
ATOM    948 1HG  GLU A  65       4.599  -5.960 -12.542  1.00  0.00           H  
ATOM    949 2HG  GLU A  65       4.196  -4.257 -12.746  1.00  0.00           H  
ATOM    950  N   ALA A  66       8.733  -2.941 -11.092  1.00  0.00           N  
ATOM    951  CA  ALA A  66       9.791  -2.744 -10.107  1.00  0.00           C  
ATOM    952  C   ALA A  66       9.708  -1.360  -9.479  1.00  0.00           C  
ATOM    953  O   ALA A  66      10.024  -1.181  -8.302  1.00  0.00           O  
ATOM    954  CB  ALA A  66      11.156  -2.954 -10.747  1.00  0.00           C  
ATOM    955  H   ALA A  66       8.983  -3.175 -12.042  1.00  0.00           H  
ATOM    956  HA  ALA A  66       9.656  -3.480  -9.315  1.00  0.00           H  
ATOM    957 1HB  ALA A  66      11.935  -2.804  -9.999  1.00  0.00           H  
ATOM    958 2HB  ALA A  66      11.222  -3.968 -11.141  1.00  0.00           H  
ATOM    959 3HB  ALA A  66      11.290  -2.240 -11.559  1.00  0.00           H  
ATOM    960  N   ALA A  67       9.280  -0.381 -10.269  1.00  0.00           N  
ATOM    961  CA  ALA A  67       9.154   0.991  -9.791  1.00  0.00           C  
ATOM    962  C   ALA A  67       8.132   1.090  -8.666  1.00  0.00           C  
ATOM    963  O   ALA A  67       8.292   1.883  -7.738  1.00  0.00           O  
ATOM    964  CB  ALA A  67       8.773   1.918 -10.936  1.00  0.00           C  
ATOM    965  H   ALA A  67       9.036  -0.593 -11.226  1.00  0.00           H  
ATOM    966  HA  ALA A  67      10.120   1.300  -9.393  1.00  0.00           H  
ATOM    967 1HB  ALA A  67       8.683   2.939 -10.563  1.00  0.00           H  
ATOM    968 2HB  ALA A  67       9.543   1.880 -11.707  1.00  0.00           H  
ATOM    969 3HB  ALA A  67       7.821   1.601 -11.359  1.00  0.00           H  
ATOM    970  N   PHE A  68       7.082   0.282  -8.756  1.00  0.00           N  
ATOM    971  CA  PHE A  68       5.965   0.370  -7.821  1.00  0.00           C  
ATOM    972  C   PHE A  68       6.244  -0.430  -6.554  1.00  0.00           C  
ATOM    973  O   PHE A  68       5.737  -0.107  -5.480  1.00  0.00           O  
ATOM    974  CB  PHE A  68       4.678  -0.135  -8.476  1.00  0.00           C  
ATOM    975  CG  PHE A  68       4.264   0.654  -9.685  1.00  0.00           C  
ATOM    976  CD1 PHE A  68       4.181   0.049 -10.931  1.00  0.00           C  
ATOM    977  CD2 PHE A  68       3.957   2.002  -9.581  1.00  0.00           C  
ATOM    978  CE1 PHE A  68       3.801   0.774 -12.044  1.00  0.00           C  
ATOM    979  CE2 PHE A  68       3.575   2.729 -10.692  1.00  0.00           C  
ATOM    980  CZ  PHE A  68       3.497   2.113 -11.925  1.00  0.00           C  
ATOM    981  H   PHE A  68       7.055  -0.411  -9.489  1.00  0.00           H  
ATOM    982  HA  PHE A  68       5.829   1.415  -7.542  1.00  0.00           H  
ATOM    983 1HB  PHE A  68       4.806  -1.175  -8.775  1.00  0.00           H  
ATOM    984 2HB  PHE A  68       3.864  -0.101  -7.753  1.00  0.00           H  
ATOM    985  HD1 PHE A  68       4.420  -1.011 -11.025  1.00  0.00           H  
ATOM    986  HD2 PHE A  68       4.019   2.488  -8.606  1.00  0.00           H  
ATOM    987  HE1 PHE A  68       3.740   0.286 -13.017  1.00  0.00           H  
ATOM    988  HE2 PHE A  68       3.336   3.788 -10.596  1.00  0.00           H  
ATOM    989  HZ  PHE A  68       3.198   2.686 -12.802  1.00  0.00           H  
ATOM    990  N   GLU A  69       7.053  -1.476  -6.688  1.00  0.00           N  
ATOM    991  CA  GLU A  69       7.554  -2.209  -5.530  1.00  0.00           C  
ATOM    992  C   GLU A  69       8.435  -1.323  -4.658  1.00  0.00           C  
ATOM    993  O   GLU A  69       8.373  -1.387  -3.430  1.00  0.00           O  
ATOM    994  CB  GLU A  69       8.341  -3.442  -5.980  1.00  0.00           C  
ATOM    995  CG  GLU A  69       7.490  -4.537  -6.607  1.00  0.00           C  
ATOM    996  CD  GLU A  69       8.305  -5.692  -7.117  1.00  0.00           C  
ATOM    997  OE1 GLU A  69       9.506  -5.571  -7.166  1.00  0.00           O  
ATOM    998  OE2 GLU A  69       7.727  -6.697  -7.458  1.00  0.00           O  
ATOM    999  H   GLU A  69       7.328  -1.771  -7.613  1.00  0.00           H  
ATOM   1000  HA  GLU A  69       6.703  -2.536  -4.932  1.00  0.00           H  
ATOM   1001 1HB  GLU A  69       9.096  -3.147  -6.708  1.00  0.00           H  
ATOM   1002 2HB  GLU A  69       8.862  -3.872  -5.124  1.00  0.00           H  
ATOM   1003 1HG  GLU A  69       6.784  -4.906  -5.862  1.00  0.00           H  
ATOM   1004 2HG  GLU A  69       6.917  -4.111  -7.430  1.00  0.00           H  
ATOM   1005  N   ALA A  70       9.255  -0.497  -5.298  1.00  0.00           N  
ATOM   1006  CA  ALA A  70      10.105   0.447  -4.583  1.00  0.00           C  
ATOM   1007  C   ALA A  70       9.274   1.509  -3.875  1.00  0.00           C  
ATOM   1008  O   ALA A  70       9.557   1.874  -2.734  1.00  0.00           O  
ATOM   1009  CB  ALA A  70      11.093   1.099  -5.538  1.00  0.00           C  
ATOM   1010  H   ALA A  70       9.290  -0.524  -6.308  1.00  0.00           H  
ATOM   1011  HA  ALA A  70      10.659  -0.105  -3.824  1.00  0.00           H  
ATOM   1012 1HB  ALA A  70      11.721   1.802  -4.989  1.00  0.00           H  
ATOM   1013 2HB  ALA A  70      11.719   0.333  -5.994  1.00  0.00           H  
ATOM   1014 3HB  ALA A  70      10.549   1.632  -6.317  1.00  0.00           H  
ATOM   1015  N   PHE A  71       8.245   2.002  -4.558  1.00  0.00           N  
ATOM   1016  CA  PHE A  71       7.370   3.023  -3.994  1.00  0.00           C  
ATOM   1017  C   PHE A  71       6.714   2.537  -2.709  1.00  0.00           C  
ATOM   1018  O   PHE A  71       6.673   3.256  -1.711  1.00  0.00           O  
ATOM   1019  CB  PHE A  71       6.293   3.419  -5.005  1.00  0.00           C  
ATOM   1020  CG  PHE A  71       6.733   4.477  -5.977  1.00  0.00           C  
ATOM   1021  CD1 PHE A  71       6.650   4.261  -7.344  1.00  0.00           C  
ATOM   1022  CD2 PHE A  71       7.232   5.690  -5.525  1.00  0.00           C  
ATOM   1023  CE1 PHE A  71       7.055   5.234  -8.239  1.00  0.00           C  
ATOM   1024  CE2 PHE A  71       7.637   6.664  -6.417  1.00  0.00           C  
ATOM   1025  CZ  PHE A  71       7.548   6.435  -7.776  1.00  0.00           C  
ATOM   1026  H   PHE A  71       8.067   1.661  -5.492  1.00  0.00           H  
ATOM   1027  HA  PHE A  71       7.970   3.903  -3.761  1.00  0.00           H  
ATOM   1028 1HB  PHE A  71       5.987   2.542  -5.573  1.00  0.00           H  
ATOM   1029 2HB  PHE A  71       5.416   3.788  -4.475  1.00  0.00           H  
ATOM   1030  HD1 PHE A  71       6.259   3.312  -7.710  1.00  0.00           H  
ATOM   1031  HD2 PHE A  71       7.303   5.870  -4.452  1.00  0.00           H  
ATOM   1032  HE1 PHE A  71       6.984   5.051  -9.311  1.00  0.00           H  
ATOM   1033  HE2 PHE A  71       8.026   7.613  -6.050  1.00  0.00           H  
ATOM   1034  HZ  PHE A  71       7.868   7.202  -8.480  1.00  0.00           H  
ATOM   1035  N   ALA A  72       6.200   1.312  -2.739  1.00  0.00           N  
ATOM   1036  CA  ALA A  72       5.570   0.716  -1.567  1.00  0.00           C  
ATOM   1037  C   ALA A  72       6.575   0.530  -0.436  1.00  0.00           C  
ATOM   1038  O   ALA A  72       6.264   0.776   0.729  1.00  0.00           O  
ATOM   1039  CB  ALA A  72       4.929  -0.616  -1.929  1.00  0.00           C  
ATOM   1040  H   ALA A  72       6.248   0.779  -3.596  1.00  0.00           H  
ATOM   1041  HA  ALA A  72       4.795   1.398  -1.217  1.00  0.00           H  
ATOM   1042 1HB  ALA A  72       4.463  -1.048  -1.044  1.00  0.00           H  
ATOM   1043 2HB  ALA A  72       4.172  -0.458  -2.698  1.00  0.00           H  
ATOM   1044 3HB  ALA A  72       5.691  -1.295  -2.306  1.00  0.00           H  
ATOM   1045  N   ALA A  73       7.779   0.094  -0.788  1.00  0.00           N  
ATOM   1046  CA  ALA A  73       8.836  -0.111   0.195  1.00  0.00           C  
ATOM   1047  C   ALA A  73       9.245   1.204   0.846  1.00  0.00           C  
ATOM   1048  O   ALA A  73       9.511   1.256   2.048  1.00  0.00           O  
ATOM   1049  CB  ALA A  73      10.041  -0.776  -0.454  1.00  0.00           C  
ATOM   1050  H   ALA A  73       7.968  -0.100  -1.761  1.00  0.00           H  
ATOM   1051  HA  ALA A  73       8.451  -0.765   0.976  1.00  0.00           H  
ATOM   1052 1HB  ALA A  73      10.822  -0.923   0.293  1.00  0.00           H  
ATOM   1053 2HB  ALA A  73       9.746  -1.742  -0.865  1.00  0.00           H  
ATOM   1054 3HB  ALA A  73      10.420  -0.142  -1.255  1.00  0.00           H  
ATOM   1055  N   ILE A  74       9.294   2.264   0.049  1.00  0.00           N  
ATOM   1056  CA  ILE A  74       9.657   3.585   0.549  1.00  0.00           C  
ATOM   1057  C   ILE A  74       8.629   4.094   1.552  1.00  0.00           C  
ATOM   1058  O   ILE A  74       8.985   4.618   2.608  1.00  0.00           O  
ATOM   1059  CB  ILE A  74       9.790   4.592  -0.607  1.00  0.00           C  
ATOM   1060  CG1 ILE A  74      11.009   4.257  -1.470  1.00  0.00           C  
ATOM   1061  CG2 ILE A  74       9.890   6.011  -0.068  1.00  0.00           C  
ATOM   1062  CD1 ILE A  74      11.002   4.927  -2.825  1.00  0.00           C  
ATOM   1063  H   ILE A  74       9.074   2.153  -0.931  1.00  0.00           H  
ATOM   1064  HA  ILE A  74      10.618   3.510   1.055  1.00  0.00           H  
ATOM   1065  HB  ILE A  74       8.917   4.521  -1.255  1.00  0.00           H  
ATOM   1066 1HG1 ILE A  74      11.918   4.553  -0.947  1.00  0.00           H  
ATOM   1067 2HG1 ILE A  74      11.060   3.179  -1.625  1.00  0.00           H  
ATOM   1068 1HG2 ILE A  74       9.985   6.710  -0.898  1.00  0.00           H  
ATOM   1069 2HG2 ILE A  74       8.994   6.246   0.505  1.00  0.00           H  
ATOM   1070 3HG2 ILE A  74      10.765   6.094   0.578  1.00  0.00           H  
ATOM   1071 1HD1 ILE A  74      11.897   4.641  -3.378  1.00  0.00           H  
ATOM   1072 2HD1 ILE A  74      10.117   4.616  -3.381  1.00  0.00           H  
ATOM   1073 3HD1 ILE A  74      10.988   6.009  -2.695  1.00  0.00           H  
ATOM   1074  N   ALA A  75       7.354   3.938   1.215  1.00  0.00           N  
ATOM   1075  CA  ALA A  75       6.271   4.330   2.110  1.00  0.00           C  
ATOM   1076  C   ALA A  75       6.309   3.528   3.405  1.00  0.00           C  
ATOM   1077  O   ALA A  75       6.042   4.059   4.483  1.00  0.00           O  
ATOM   1078  CB  ALA A  75       4.925   4.160   1.421  1.00  0.00           C  
ATOM   1079  H   ALA A  75       7.127   3.537   0.316  1.00  0.00           H  
ATOM   1080  HA  ALA A  75       6.406   5.382   2.364  1.00  0.00           H  
ATOM   1081 1HB  ALA A  75       4.127   4.457   2.101  1.00  0.00           H  
ATOM   1082 2HB  ALA A  75       4.892   4.785   0.528  1.00  0.00           H  
ATOM   1083 3HB  ALA A  75       4.791   3.117   1.139  1.00  0.00           H  
ATOM   1084  N   ALA A  76       6.640   2.248   3.291  1.00  0.00           N  
ATOM   1085  CA  ALA A  76       6.779   1.386   4.459  1.00  0.00           C  
ATOM   1086  C   ALA A  76       7.926   1.844   5.349  1.00  0.00           C  
ATOM   1087  O   ALA A  76       7.796   1.892   6.573  1.00  0.00           O  
ATOM   1088  CB  ALA A  76       6.987  -0.059   4.030  1.00  0.00           C  
ATOM   1089  H   ALA A  76       6.801   1.860   2.372  1.00  0.00           H  
ATOM   1090  HA  ALA A  76       5.858   1.452   5.040  1.00  0.00           H  
ATOM   1091 1HB  ALA A  76       7.088  -0.690   4.913  1.00  0.00           H  
ATOM   1092 2HB  ALA A  76       6.131  -0.392   3.443  1.00  0.00           H  
ATOM   1093 3HB  ALA A  76       7.890  -0.133   3.427  1.00  0.00           H  
ATOM   1094  N   ALA A  77       9.051   2.182   4.728  1.00  0.00           N  
ATOM   1095  CA  ALA A  77      10.210   2.680   5.460  1.00  0.00           C  
ATOM   1096  C   ALA A  77       9.894   3.994   6.162  1.00  0.00           C  
ATOM   1097  O   ALA A  77      10.347   4.235   7.282  1.00  0.00           O  
ATOM   1098  CB  ALA A  77      11.394   2.855   4.520  1.00  0.00           C  
ATOM   1099  H   ALA A  77       9.105   2.091   3.723  1.00  0.00           H  
ATOM   1100  HA  ALA A  77      10.470   1.947   6.223  1.00  0.00           H  
ATOM   1101 1HB  ALA A  77      12.251   3.228   5.081  1.00  0.00           H  
ATOM   1102 2HB  ALA A  77      11.645   1.896   4.069  1.00  0.00           H  
ATOM   1103 3HB  ALA A  77      11.136   3.567   3.737  1.00  0.00           H  
ATOM   1104  N   ALA A  78       9.114   4.842   5.500  1.00  0.00           N  
ATOM   1105  CA  ALA A  78       8.683   6.105   6.086  1.00  0.00           C  
ATOM   1106  C   ALA A  78       7.844   5.873   7.337  1.00  0.00           C  
ATOM   1107  O   ALA A  78       8.024   6.548   8.351  1.00  0.00           O  
ATOM   1108  CB  ALA A  78       7.901   6.922   5.069  1.00  0.00           C  
ATOM   1109  H   ALA A  78       8.812   4.605   4.566  1.00  0.00           H  
ATOM   1110  HA  ALA A  78       9.571   6.663   6.380  1.00  0.00           H  
ATOM   1111 1HB  ALA A  78       7.585   7.862   5.522  1.00  0.00           H  
ATOM   1112 2HB  ALA A  78       8.533   7.130   4.205  1.00  0.00           H  
ATOM   1113 3HB  ALA A  78       7.024   6.362   4.749  1.00  0.00           H  
ATOM   1114  N   ALA A  79       6.926   4.916   7.258  1.00  0.00           N  
ATOM   1115  CA  ALA A  79       6.079   4.571   8.395  1.00  0.00           C  
ATOM   1116  C   ALA A  79       6.912   4.066   9.568  1.00  0.00           C  
ATOM   1117  O   ALA A  79       6.629   4.384  10.723  1.00  0.00           O  
ATOM   1118  CB  ALA A  79       5.048   3.527   7.990  1.00  0.00           C  
ATOM   1119  H   ALA A  79       6.812   4.414   6.389  1.00  0.00           H  
ATOM   1120  HA  ALA A  79       5.561   5.474   8.717  1.00  0.00           H  
ATOM   1121 1HB  ALA A  79       4.424   3.281   8.848  1.00  0.00           H  
ATOM   1122 2HB  ALA A  79       4.424   3.925   7.190  1.00  0.00           H  
ATOM   1123 3HB  ALA A  79       5.557   2.631   7.641  1.00  0.00           H  
ATOM   1124  N   GLU A  80       7.936   3.277   9.263  1.00  0.00           N  
ATOM   1125  CA  GLU A  80       8.828   2.750  10.289  1.00  0.00           C  
ATOM   1126  C   GLU A  80       9.622   3.865  10.955  1.00  0.00           C  
ATOM   1127  O   GLU A  80       9.794   3.876  12.175  1.00  0.00           O  
ATOM   1128  CB  GLU A  80       9.786   1.720   9.686  1.00  0.00           C  
ATOM   1129  CG  GLU A  80       9.127   0.408   9.285  1.00  0.00           C  
ATOM   1130  CD  GLU A  80      10.067  -0.525   8.574  1.00  0.00           C  
ATOM   1131  OE1 GLU A  80      11.160  -0.116   8.266  1.00  0.00           O  
ATOM   1132  OE2 GLU A  80       9.690  -1.649   8.338  1.00  0.00           O  
ATOM   1133  H   GLU A  80       8.102   3.037   8.296  1.00  0.00           H  
ATOM   1134  HA  GLU A  80       8.224   2.260  11.054  1.00  0.00           H  
ATOM   1135 1HB  GLU A  80      10.261   2.140   8.799  1.00  0.00           H  
ATOM   1136 2HB  GLU A  80      10.575   1.493  10.403  1.00  0.00           H  
ATOM   1137 1HG  GLU A  80       8.751  -0.086  10.181  1.00  0.00           H  
ATOM   1138 2HG  GLU A  80       8.277   0.623   8.639  1.00  0.00           H  
ATOM   1139  N   ALA A  81      10.104   4.806  10.149  1.00  0.00           N  
ATOM   1140  CA  ALA A  81      10.824   5.963  10.666  1.00  0.00           C  
ATOM   1141  C   ALA A  81       9.933   6.809  11.566  1.00  0.00           C  
ATOM   1142  O   ALA A  81      10.369   7.289  12.613  1.00  0.00           O  
ATOM   1143  CB  ALA A  81      11.369   6.803   9.520  1.00  0.00           C  
ATOM   1144  H   ALA A  81       9.967   4.715   9.152  1.00  0.00           H  
ATOM   1145  HA  ALA A  81      11.659   5.601  11.266  1.00  0.00           H  
ATOM   1146 1HB  ALA A  81      11.903   7.664   9.921  1.00  0.00           H  
ATOM   1147 2HB  ALA A  81      12.049   6.200   8.918  1.00  0.00           H  
ATOM   1148 3HB  ALA A  81      10.543   7.147   8.898  1.00  0.00           H  
ATOM   1149  N   ALA A  82       8.683   6.989  11.153  1.00  0.00           N  
ATOM   1150  CA  ALA A  82       7.708   7.718  11.956  1.00  0.00           C  
ATOM   1151  C   ALA A  82       7.453   7.015  13.284  1.00  0.00           C  
ATOM   1152  O   ALA A  82       7.405   7.654  14.335  1.00  0.00           O  
ATOM   1153  CB  ALA A  82       6.405   7.882  11.187  1.00  0.00           C  
ATOM   1154  H   ALA A  82       8.402   6.612  10.259  1.00  0.00           H  
ATOM   1155  HA  ALA A  82       8.118   8.704  12.173  1.00  0.00           H  
ATOM   1156 1HB  ALA A  82       5.688   8.428  11.799  1.00  0.00           H  
ATOM   1157 2HB  ALA A  82       6.593   8.437  10.267  1.00  0.00           H  
ATOM   1158 3HB  ALA A  82       6.002   6.901  10.942  1.00  0.00           H  
ATOM   1159  N   ALA A  83       7.292   5.698  13.229  1.00  0.00           N  
ATOM   1160  CA  ALA A  83       7.066   4.903  14.430  1.00  0.00           C  
ATOM   1161  C   ALA A  83       8.228   5.038  15.407  1.00  0.00           C  
ATOM   1162  O   ALA A  83       8.023   5.183  16.612  1.00  0.00           O  
ATOM   1163  CB  ALA A  83       6.848   3.442  14.065  1.00  0.00           C  
ATOM   1164  H   ALA A  83       7.328   5.234  12.332  1.00  0.00           H  
ATOM   1165  HA  ALA A  83       6.170   5.282  14.922  1.00  0.00           H  
ATOM   1166 1HB  ALA A  83       6.680   2.863  14.973  1.00  0.00           H  
ATOM   1167 2HB  ALA A  83       5.978   3.355  13.414  1.00  0.00           H  
ATOM   1168 3HB  ALA A  83       7.727   3.061  13.549  1.00  0.00           H  
ATOM   1169  N   ALA A  84       9.446   4.988  14.879  1.00  0.00           N  
ATOM   1170  CA  ALA A  84      10.642   5.117  15.702  1.00  0.00           C  
ATOM   1171  C   ALA A  84      10.680   6.464  16.411  1.00  0.00           C  
ATOM   1172  O   ALA A  84      11.075   6.553  17.574  1.00  0.00           O  
ATOM   1173  CB  ALA A  84      11.891   4.931  14.853  1.00  0.00           C  
ATOM   1174  H   ALA A  84       9.545   4.858  13.883  1.00  0.00           H  
ATOM   1175  HA  ALA A  84      10.615   4.339  16.465  1.00  0.00           H  
ATOM   1176 1HB  ALA A  84      12.776   5.030  15.481  1.00  0.00           H  
ATOM   1177 2HB  ALA A  84      11.879   3.940  14.398  1.00  0.00           H  
ATOM   1178 3HB  ALA A  84      11.915   5.688  14.070  1.00  0.00           H  
ATOM   1179  N   ALA A  85      10.267   7.512  15.705  1.00  0.00           N  
ATOM   1180  CA  ALA A  85      10.200   8.848  16.284  1.00  0.00           C  
ATOM   1181  C   ALA A  85       9.220   8.894  17.450  1.00  0.00           C  
ATOM   1182  O   ALA A  85       9.495   9.509  18.480  1.00  0.00           O  
ATOM   1183  CB  ALA A  85       9.808   9.865  15.223  1.00  0.00           C  
ATOM   1184  H   ALA A  85       9.993   7.378  14.742  1.00  0.00           H  
ATOM   1185  HA  ALA A  85      11.188   9.101  16.668  1.00  0.00           H  
ATOM   1186 1HB  ALA A  85       9.762  10.858  15.671  1.00  0.00           H  
ATOM   1187 2HB  ALA A  85      10.549   9.862  14.424  1.00  0.00           H  
ATOM   1188 3HB  ALA A  85       8.832   9.606  14.814  1.00  0.00           H  
ATOM   1189  N   PHE A  86       8.077   8.239  17.281  1.00  0.00           N  
ATOM   1190  CA  PHE A  86       7.000   8.310  18.263  1.00  0.00           C  
ATOM   1191  C   PHE A  86       7.288   7.413  19.460  1.00  0.00           C  
ATOM   1192  O   PHE A  86       6.882   7.712  20.583  1.00  0.00           O  
ATOM   1193  CB  PHE A  86       5.668   7.909  17.627  1.00  0.00           C  
ATOM   1194  CG  PHE A  86       5.181   8.872  16.583  1.00  0.00           C  
ATOM   1195  CD1 PHE A  86       4.886   8.436  15.300  1.00  0.00           C  
ATOM   1196  CD2 PHE A  86       5.016  10.216  16.880  1.00  0.00           C  
ATOM   1197  CE1 PHE A  86       4.438   9.321  14.338  1.00  0.00           C  
ATOM   1198  CE2 PHE A  86       4.567  11.103  15.921  1.00  0.00           C  
ATOM   1199  CZ  PHE A  86       4.278  10.655  14.648  1.00  0.00           C  
ATOM   1200  H   PHE A  86       7.949   7.677  16.452  1.00  0.00           H  
ATOM   1201  HA  PHE A  86       6.923   9.339  18.617  1.00  0.00           H  
ATOM   1202 1HB  PHE A  86       5.767   6.928  17.165  1.00  0.00           H  
ATOM   1203 2HB  PHE A  86       4.905   7.831  18.400  1.00  0.00           H  
ATOM   1204  HD1 PHE A  86       5.011   7.381  15.054  1.00  0.00           H  
ATOM   1205  HD2 PHE A  86       5.246  10.571  17.886  1.00  0.00           H  
ATOM   1206  HE1 PHE A  86       4.210   8.965  13.333  1.00  0.00           H  
ATOM   1207  HE2 PHE A  86       4.442  12.157  16.169  1.00  0.00           H  
ATOM   1208  HZ  PHE A  86       3.926  11.353  13.891  1.00  0.00           H  
ATOM   1209  N   GLU A  87       7.988   6.312  19.213  1.00  0.00           N  
ATOM   1210  CA  GLU A  87       8.415   5.420  20.285  1.00  0.00           C  
ATOM   1211  C   GLU A  87       9.380   6.120  21.233  1.00  0.00           C  
ATOM   1212  O   GLU A  87       9.256   6.009  22.454  1.00  0.00           O  
ATOM   1213  CB  GLU A  87       9.076   4.167  19.705  1.00  0.00           C  
ATOM   1214  CG  GLU A  87       8.105   3.180  19.072  1.00  0.00           C  
ATOM   1215  CD  GLU A  87       8.798   2.075  18.325  1.00  0.00           C  
ATOM   1216  OE1 GLU A  87       9.989   2.158  18.150  1.00  0.00           O  
ATOM   1217  OE2 GLU A  87       8.134   1.145  17.930  1.00  0.00           O  
ATOM   1218  H   GLU A  87       8.231   6.088  18.259  1.00  0.00           H  
ATOM   1219  HA  GLU A  87       7.536   5.119  20.856  1.00  0.00           H  
ATOM   1220 1HB  GLU A  87       9.801   4.456  18.945  1.00  0.00           H  
ATOM   1221 2HB  GLU A  87       9.618   3.643  20.493  1.00  0.00           H  
ATOM   1222 1HG  GLU A  87       7.486   2.742  19.855  1.00  0.00           H  
ATOM   1223 2HG  GLU A  87       7.450   3.719  18.389  1.00  0.00           H  
ATOM   1224  N   ALA A  88      10.340   6.841  20.667  1.00  0.00           N  
ATOM   1225  CA  ALA A  88      11.270   7.637  21.459  1.00  0.00           C  
ATOM   1226  C   ALA A  88      10.584   8.863  22.047  1.00  0.00           C  
ATOM   1227  O   ALA A  88      10.938   9.326  23.131  1.00  0.00           O  
ATOM   1228  CB  ALA A  88      12.464   8.053  20.613  1.00  0.00           C  
ATOM   1229  H   ALA A  88      10.429   6.839  19.660  1.00  0.00           H  
ATOM   1230  HA  ALA A  88      11.622   7.022  22.288  1.00  0.00           H  
ATOM   1231 1HB  ALA A  88      13.149   8.647  21.219  1.00  0.00           H  
ATOM   1232 2HB  ALA A  88      12.980   7.165  20.248  1.00  0.00           H  
ATOM   1233 3HB  ALA A  88      12.122   8.648  19.767  1.00  0.00           H  
ATOM   1234  N   PHE A  89       9.598   9.386  21.325  1.00  0.00           N  
ATOM   1235  CA  PHE A  89       8.859  10.559  21.774  1.00  0.00           C  
ATOM   1236  C   PHE A  89       8.258  10.337  23.156  1.00  0.00           C  
ATOM   1237  O   PHE A  89       8.299  11.221  24.011  1.00  0.00           O  
ATOM   1238  CB  PHE A  89       7.749  10.905  20.780  1.00  0.00           C  
ATOM   1239  CG  PHE A  89       7.141  12.261  20.998  1.00  0.00           C  
ATOM   1240  CD1 PHE A  89       7.855  13.413  20.704  1.00  0.00           C  
ATOM   1241  CD2 PHE A  89       5.854  12.388  21.498  1.00  0.00           C  
ATOM   1242  CE1 PHE A  89       7.296  14.661  20.904  1.00  0.00           C  
ATOM   1243  CE2 PHE A  89       5.292  13.634  21.698  1.00  0.00           C  
ATOM   1244  CZ  PHE A  89       6.015  14.772  21.401  1.00  0.00           C  
ATOM   1245  H   PHE A  89       9.355   8.959  20.442  1.00  0.00           H  
ATOM   1246  HA  PHE A  89       9.550  11.402  21.832  1.00  0.00           H  
ATOM   1247 1HB  PHE A  89       8.146  10.869  19.766  1.00  0.00           H  
ATOM   1248 2HB  PHE A  89       6.956  10.162  20.847  1.00  0.00           H  
ATOM   1249  HD1 PHE A  89       8.868  13.326  20.310  1.00  0.00           H  
ATOM   1250  HD2 PHE A  89       5.283  11.489  21.733  1.00  0.00           H  
ATOM   1251  HE1 PHE A  89       7.869  15.558  20.669  1.00  0.00           H  
ATOM   1252  HE2 PHE A  89       4.279  13.719  22.091  1.00  0.00           H  
ATOM   1253  HZ  PHE A  89       5.574  15.755  21.560  1.00  0.00           H  
ATOM   1254  N   SER A  90       7.699   9.150  23.368  1.00  0.00           N  
ATOM   1255  CA  SER A  90       6.970   8.856  24.595  1.00  0.00           C  
ATOM   1256  C   SER A  90       7.916   8.741  25.784  1.00  0.00           C  
ATOM   1257  O   SER A  90       7.480   8.698  26.934  1.00  0.00           O  
ATOM   1258  CB  SER A  90       6.182   7.570  24.439  1.00  0.00           C  
ATOM   1259  OG  SER A  90       5.158   7.720  23.494  1.00  0.00           O  
ATOM   1260  H   SER A  90       7.781   8.434  22.660  1.00  0.00           H  
ATOM   1261  HA  SER A  90       6.273   9.672  24.789  1.00  0.00           H  
ATOM   1262 1HB  SER A  90       6.852   6.768  24.130  1.00  0.00           H  
ATOM   1263 2HB  SER A  90       5.754   7.286  25.400  1.00  0.00           H  
ATOM   1264  HG  SER A  90       4.506   7.046  23.701  1.00  0.00           H  
ATOM   1265  N   ASP A  91       9.213   8.693  25.499  1.00  0.00           N  
ATOM   1266  CA  ASP A  91      10.215   8.461  26.531  1.00  0.00           C  
ATOM   1267  C   ASP A  91      10.556   9.751  27.268  1.00  0.00           C  
ATOM   1268  O   ASP A  91      11.263   9.733  28.275  1.00  0.00           O  
ATOM   1269  CB  ASP A  91      11.485   7.863  25.921  1.00  0.00           C  
ATOM   1270  CG  ASP A  91      11.290   6.435  25.427  1.00  0.00           C  
ATOM   1271  OD1 ASP A  91      10.394   5.780  25.904  1.00  0.00           O  
ATOM   1272  OD2 ASP A  91      12.040   6.014  24.579  1.00  0.00           O  
ATOM   1273  H   ASP A  91       9.511   8.820  24.543  1.00  0.00           H  
ATOM   1274  HA  ASP A  91       9.810   7.753  27.255  1.00  0.00           H  
ATOM   1275 1HB  ASP A  91      11.812   8.480  25.083  1.00  0.00           H  
ATOM   1276 2HB  ASP A  91      12.284   7.869  26.663  1.00  0.00           H  
ATOM   1277  N   SER A  92      10.050  10.868  26.757  1.00  0.00           N  
ATOM   1278  CA  SER A  92      10.315  12.171  27.356  1.00  0.00           C  
ATOM   1279  C   SER A  92       9.136  13.116  27.161  1.00  0.00           C  
ATOM   1280  O   SER A  92       8.455  13.073  26.137  1.00  0.00           O  
ATOM   1281  CB  SER A  92      11.567  12.779  26.752  1.00  0.00           C  
ATOM   1282  OG  SER A  92      11.364  13.111  25.406  1.00  0.00           O  
ATOM   1283  H   SER A  92       9.467  10.813  25.935  1.00  0.00           H  
ATOM   1284  HA  SER A  92      10.472  12.036  28.426  1.00  0.00           H  
ATOM   1285 1HB  SER A  92      11.844  13.671  27.312  1.00  0.00           H  
ATOM   1286 2HB  SER A  92      12.390  12.071  26.835  1.00  0.00           H  
ATOM   1287  HG  SER A  92      12.213  13.419  25.079  1.00  0.00           H  
ATOM   1288  N   THR A  93       8.900  13.970  28.151  1.00  0.00           N  
ATOM   1289  CA  THR A  93       7.802  14.929  28.091  1.00  0.00           C  
ATOM   1290  C   THR A  93       8.316  16.360  28.185  1.00  0.00           C  
ATOM   1291  O   THR A  93       7.549  17.288  28.440  1.00  0.00           O  
ATOM   1292  CB  THR A  93       6.780  14.671  29.213  1.00  0.00           C  
ATOM   1293  OG1 THR A  93       7.428  14.775  30.487  1.00  0.00           O  
ATOM   1294  CG2 THR A  93       6.169  13.286  29.071  1.00  0.00           C  
ATOM   1295  H   THR A  93       9.496  13.956  28.966  1.00  0.00           H  
ATOM   1296  HA  THR A  93       7.296  14.816  27.132  1.00  0.00           H  
ATOM   1297  HB  THR A  93       5.988  15.418  29.162  1.00  0.00           H  
ATOM   1298  HG1 THR A  93       7.594  15.700  30.687  1.00  0.00           H  
ATOM   1299 1HG2 THR A  93       5.448  13.122  29.872  1.00  0.00           H  
ATOM   1300 2HG2 THR A  93       5.665  13.207  28.108  1.00  0.00           H  
ATOM   1301 3HG2 THR A  93       6.955  12.534  29.131  1.00  0.00           H  
ATOM   1302  N   GLY A  94       9.617  16.531  27.977  1.00  0.00           N  
ATOM   1303  CA  GLY A  94      10.234  17.851  28.038  1.00  0.00           C  
ATOM   1304  C   GLY A  94       9.849  18.696  26.832  1.00  0.00           C  
ATOM   1305  O   GLY A  94       9.473  18.167  25.785  1.00  0.00           O  
ATOM   1306  H   GLY A  94      10.193  15.728  27.772  1.00  0.00           H  
ATOM   1307 1HA  GLY A  94       9.926  18.355  28.954  1.00  0.00           H  
ATOM   1308 2HA  GLY A  94      11.318  17.744  28.080  1.00  0.00           H  
ATOM   1309  N   GLU A  95       9.944  20.012  26.983  1.00  0.00           N  
ATOM   1310  CA  GLU A  95       9.556  20.936  25.923  1.00  0.00           C  
ATOM   1311  C   GLU A  95      10.537  20.881  24.758  1.00  0.00           C  
ATOM   1312  O   GLU A  95      10.134  20.770  23.601  1.00  0.00           O  
ATOM   1313  CB  GLU A  95       9.472  22.365  26.464  1.00  0.00           C  
ATOM   1314  CG  GLU A  95       8.401  22.573  27.526  1.00  0.00           C  
ATOM   1315  CD  GLU A  95       8.831  22.107  28.889  1.00  0.00           C  
ATOM   1316  OE1 GLU A  95       9.941  21.651  29.018  1.00  0.00           O  
ATOM   1317  OE2 GLU A  95       8.046  22.207  29.803  1.00  0.00           O  
ATOM   1318  H   GLU A  95      10.295  20.384  27.855  1.00  0.00           H  
ATOM   1319  HA  GLU A  95       8.573  20.644  25.553  1.00  0.00           H  
ATOM   1320 1HB  GLU A  95      10.432  22.647  26.898  1.00  0.00           H  
ATOM   1321 2HB  GLU A  95       9.269  23.054  25.644  1.00  0.00           H  
ATOM   1322 1HG  GLU A  95       8.157  23.634  27.578  1.00  0.00           H  
ATOM   1323 2HG  GLU A  95       7.502  22.035  27.230  1.00  0.00           H  
ATOM   1324  N   THR A  96      11.825  20.961  25.073  1.00  0.00           N  
ATOM   1325  CA  THR A  96      12.863  20.987  24.049  1.00  0.00           C  
ATOM   1326  C   THR A  96      12.979  19.641  23.348  1.00  0.00           C  
ATOM   1327  O   THR A  96      13.217  19.576  22.142  1.00  0.00           O  
ATOM   1328  CB  THR A  96      14.226  21.376  24.651  1.00  0.00           C  
ATOM   1329  OG1 THR A  96      14.132  22.671  25.258  1.00  0.00           O  
ATOM   1330  CG2 THR A  96      15.297  21.404  23.571  1.00  0.00           C  
ATOM   1331  H   THR A  96      12.093  21.006  26.046  1.00  0.00           H  
ATOM   1332  HA  THR A  96      12.593  21.733  23.301  1.00  0.00           H  
ATOM   1333  HB  THR A  96      14.507  20.651  25.414  1.00  0.00           H  
ATOM   1334  HG1 THR A  96      14.932  22.848  25.758  1.00  0.00           H  
ATOM   1335 1HG2 THR A  96      16.254  21.680  24.015  1.00  0.00           H  
ATOM   1336 2HG2 THR A  96      15.380  20.417  23.115  1.00  0.00           H  
ATOM   1337 3HG2 THR A  96      15.027  22.134  22.810  1.00  0.00           H  
ATOM   1338  N   VAL A  97      12.811  18.566  24.111  1.00  0.00           N  
ATOM   1339  CA  VAL A  97      12.957  17.216  23.578  1.00  0.00           C  
ATOM   1340  C   VAL A  97      11.822  16.878  22.619  1.00  0.00           C  
ATOM   1341  O   VAL A  97      12.039  16.246  21.585  1.00  0.00           O  
ATOM   1342  CB  VAL A  97      12.980  16.188  24.724  1.00  0.00           C  
ATOM   1343  CG1 VAL A  97      14.285  16.284  25.500  1.00  0.00           C  
ATOM   1344  CG2 VAL A  97      11.788  16.410  25.643  1.00  0.00           C  
ATOM   1345  H   VAL A  97      12.575  18.687  25.085  1.00  0.00           H  
ATOM   1346  HA  VAL A  97      13.902  17.159  23.036  1.00  0.00           H  
ATOM   1347  HB  VAL A  97      12.931  15.184  24.301  1.00  0.00           H  
ATOM   1348 1HG1 VAL A  97      14.284  15.550  26.307  1.00  0.00           H  
ATOM   1349 2HG1 VAL A  97      15.121  16.086  24.831  1.00  0.00           H  
ATOM   1350 3HG1 VAL A  97      14.385  17.284  25.922  1.00  0.00           H  
ATOM   1351 1HG2 VAL A  97      11.810  15.679  26.451  1.00  0.00           H  
ATOM   1352 2HG2 VAL A  97      11.834  17.416  26.062  1.00  0.00           H  
ATOM   1353 3HG2 VAL A  97      10.864  16.295  25.076  1.00  0.00           H  
ATOM   1354  N   ALA A  98      10.613  17.301  22.970  1.00  0.00           N  
ATOM   1355  CA  ALA A  98       9.441  17.044  22.140  1.00  0.00           C  
ATOM   1356  C   ALA A  98       9.565  17.728  20.784  1.00  0.00           C  
ATOM   1357  O   ALA A  98       9.241  17.142  19.751  1.00  0.00           O  
ATOM   1358  CB  ALA A  98       8.177  17.504  22.851  1.00  0.00           C  
ATOM   1359  H   ALA A  98      10.502  17.814  23.833  1.00  0.00           H  
ATOM   1360  HA  ALA A  98       9.377  15.970  21.968  1.00  0.00           H  
ATOM   1361 1HB  ALA A  98       7.311  17.306  22.219  1.00  0.00           H  
ATOM   1362 2HB  ALA A  98       8.071  16.964  23.791  1.00  0.00           H  
ATOM   1363 3HB  ALA A  98       8.242  18.573  23.051  1.00  0.00           H  
ATOM   1364  N   GLU A  99      10.037  18.970  20.795  1.00  0.00           N  
ATOM   1365  CA  GLU A  99      10.205  19.736  19.566  1.00  0.00           C  
ATOM   1366  C   GLU A  99      11.315  19.154  18.702  1.00  0.00           C  
ATOM   1367  O   GLU A  99      11.212  19.130  17.474  1.00  0.00           O  
ATOM   1368  CB  GLU A  99      10.510  21.201  19.887  1.00  0.00           C  
ATOM   1369  CG  GLU A  99       9.343  21.968  20.492  1.00  0.00           C  
ATOM   1370  CD  GLU A  99       8.166  22.071  19.563  1.00  0.00           C  
ATOM   1371  OE1 GLU A  99       8.372  22.324  18.400  1.00  0.00           O  
ATOM   1372  OE2 GLU A  99       7.059  21.897  20.016  1.00  0.00           O  
ATOM   1373  H   GLU A  99      10.286  19.395  21.677  1.00  0.00           H  
ATOM   1374  HA  GLU A  99       9.275  19.689  19.000  1.00  0.00           H  
ATOM   1375 1HB  GLU A  99      11.344  21.254  20.587  1.00  0.00           H  
ATOM   1376 2HB  GLU A  99      10.813  21.717  18.976  1.00  0.00           H  
ATOM   1377 1HG  GLU A  99       9.026  21.465  21.406  1.00  0.00           H  
ATOM   1378 2HG  GLU A  99       9.679  22.969  20.759  1.00  0.00           H  
ATOM   1379  N   ALA A 100      12.378  18.687  19.347  1.00  0.00           N  
ATOM   1380  CA  ALA A 100      13.511  18.105  18.638  1.00  0.00           C  
ATOM   1381  C   ALA A 100      13.084  16.895  17.816  1.00  0.00           C  
ATOM   1382  O   ALA A 100      13.565  16.687  16.702  1.00  0.00           O  
ATOM   1383  CB  ALA A 100      14.608  17.717  19.619  1.00  0.00           C  
ATOM   1384  H   ALA A 100      12.401  18.735  20.356  1.00  0.00           H  
ATOM   1385  HA  ALA A 100      13.902  18.855  17.950  1.00  0.00           H  
ATOM   1386 1HB  ALA A 100      15.447  17.283  19.075  1.00  0.00           H  
ATOM   1387 2HB  ALA A 100      14.944  18.603  20.159  1.00  0.00           H  
ATOM   1388 3HB  ALA A 100      14.220  16.987  20.328  1.00  0.00           H  
ATOM   1389  N   VAL A 101      12.177  16.099  18.372  1.00  0.00           N  
ATOM   1390  CA  VAL A 101      11.680  14.911  17.689  1.00  0.00           C  
ATOM   1391  C   VAL A 101      10.871  15.284  16.453  1.00  0.00           C  
ATOM   1392  O   VAL A 101      11.056  14.708  15.381  1.00  0.00           O  
ATOM   1393  CB  VAL A 101      10.803  14.075  18.640  1.00  0.00           C  
ATOM   1394  CG1 VAL A 101      10.110  12.954  17.880  1.00  0.00           C  
ATOM   1395  CG2 VAL A 101      11.652  13.516  19.771  1.00  0.00           C  
ATOM   1396  H   VAL A 101      11.825  16.322  19.291  1.00  0.00           H  
ATOM   1397  HA  VAL A 101      12.533  14.306  17.379  1.00  0.00           H  
ATOM   1398  HB  VAL A 101      10.021  14.714  19.053  1.00  0.00           H  
ATOM   1399 1HG1 VAL A 101       9.494  12.374  18.567  1.00  0.00           H  
ATOM   1400 2HG1 VAL A 101       9.480  13.379  17.099  1.00  0.00           H  
ATOM   1401 3HG1 VAL A 101      10.860  12.304  17.428  1.00  0.00           H  
ATOM   1402 1HG2 VAL A 101      11.026  12.927  20.440  1.00  0.00           H  
ATOM   1403 2HG2 VAL A 101      12.437  12.882  19.357  1.00  0.00           H  
ATOM   1404 3HG2 VAL A 101      12.105  14.337  20.327  1.00  0.00           H  
ATOM   1405  N   ALA A 102       9.975  16.252  16.609  1.00  0.00           N  
ATOM   1406  CA  ALA A 102       9.145  16.713  15.502  1.00  0.00           C  
ATOM   1407  C   ALA A 102       9.998  17.213  14.344  1.00  0.00           C  
ATOM   1408  O   ALA A 102       9.692  16.957  13.180  1.00  0.00           O  
ATOM   1409  CB  ALA A 102       8.197  17.807  15.971  1.00  0.00           C  
ATOM   1410  H   ALA A 102       9.866  16.681  17.518  1.00  0.00           H  
ATOM   1411  HA  ALA A 102       8.558  15.867  15.144  1.00  0.00           H  
ATOM   1412 1HB  ALA A 102       7.583  18.141  15.134  1.00  0.00           H  
ATOM   1413 2HB  ALA A 102       7.553  17.418  16.760  1.00  0.00           H  
ATOM   1414 3HB  ALA A 102       8.773  18.647  16.356  1.00  0.00           H  
ATOM   1415  N   LYS A 103      11.070  17.926  14.670  1.00  0.00           N  
ATOM   1416  CA  LYS A 103      12.007  18.408  13.662  1.00  0.00           C  
ATOM   1417  C   LYS A 103      12.829  17.265  13.082  1.00  0.00           C  
ATOM   1418  O   LYS A 103      13.060  17.205  11.874  1.00  0.00           O  
ATOM   1419  CB  LYS A 103      12.931  19.473  14.254  1.00  0.00           C  
ATOM   1420  CG  LYS A 103      12.234  20.775  14.626  1.00  0.00           C  
ATOM   1421  CD  LYS A 103      13.241  21.863  14.968  1.00  0.00           C  
ATOM   1422  CE  LYS A 103      14.056  21.496  16.200  1.00  0.00           C  
ATOM   1423  NZ  LYS A 103      14.925  22.618  16.646  1.00  0.00           N  
ATOM   1424  H   LYS A 103      11.241  18.140  15.642  1.00  0.00           H  
ATOM   1425  HA  LYS A 103      11.436  18.856  12.847  1.00  0.00           H  
ATOM   1426 1HB  LYS A 103      13.410  19.081  15.151  1.00  0.00           H  
ATOM   1427 2HB  LYS A 103      13.720  19.709  13.539  1.00  0.00           H  
ATOM   1428 1HG  LYS A 103      11.619  21.111  13.790  1.00  0.00           H  
ATOM   1429 2HG  LYS A 103      11.586  20.608  15.486  1.00  0.00           H  
ATOM   1430 1HD  LYS A 103      13.917  22.011  14.126  1.00  0.00           H  
ATOM   1431 2HD  LYS A 103      12.715  22.799  15.159  1.00  0.00           H  
ATOM   1432 1HE  LYS A 103      13.384  21.227  17.014  1.00  0.00           H  
ATOM   1433 2HE  LYS A 103      14.684  20.634  15.976  1.00  0.00           H  
ATOM   1434 1HZ  LYS A 103      15.448  22.335  17.463  1.00  0.00           H  
ATOM   1435 2HZ  LYS A 103      15.566  22.864  15.905  1.00  0.00           H  
ATOM   1436 3HZ  LYS A 103      14.352  23.418  16.875  1.00  0.00           H  
ATOM   1437  N   ALA A 104      13.269  16.360  13.949  1.00  0.00           N  
ATOM   1438  CA  ALA A 104      14.067  15.217  13.525  1.00  0.00           C  
ATOM   1439  C   ALA A 104      13.306  14.353  12.527  1.00  0.00           C  
ATOM   1440  O   ALA A 104      13.862  13.918  11.518  1.00  0.00           O  
ATOM   1441  CB  ALA A 104      14.487  14.387  14.729  1.00  0.00           C  
ATOM   1442  H   ALA A 104      13.043  16.467  14.928  1.00  0.00           H  
ATOM   1443  HA  ALA A 104      14.960  15.594  13.027  1.00  0.00           H  
ATOM   1444 1HB  ALA A 104      15.082  13.537  14.397  1.00  0.00           H  
ATOM   1445 2HB  ALA A 104      15.079  15.002  15.407  1.00  0.00           H  
ATOM   1446 3HB  ALA A 104      13.600  14.026  15.249  1.00  0.00           H  
ATOM   1447  N   LEU A 105      12.032  14.109  12.814  1.00  0.00           N  
ATOM   1448  CA  LEU A 105      11.192  13.297  11.940  1.00  0.00           C  
ATOM   1449  C   LEU A 105      10.886  14.025  10.639  1.00  0.00           C  
ATOM   1450  O   LEU A 105      10.944  13.437   9.558  1.00  0.00           O  
ATOM   1451  CB  LEU A 105       9.882  12.935  12.651  1.00  0.00           C  
ATOM   1452  CG  LEU A 105       8.906  12.068  11.845  1.00  0.00           C  
ATOM   1453  CD1 LEU A 105       9.587  10.762  11.458  1.00  0.00           C  
ATOM   1454  CD2 LEU A 105       7.656  11.808  12.672  1.00  0.00           C  
ATOM   1455  H   LEU A 105      11.635  14.497  13.658  1.00  0.00           H  
ATOM   1456  HA  LEU A 105      11.727  12.379  11.703  1.00  0.00           H  
ATOM   1457 1HB  LEU A 105      10.121  12.399  13.568  1.00  0.00           H  
ATOM   1458 2HB  LEU A 105       9.365  13.856  12.918  1.00  0.00           H  
ATOM   1459  HG  LEU A 105       8.632  12.586  10.926  1.00  0.00           H  
ATOM   1460 1HD1 LEU A 105       8.893  10.146  10.885  1.00  0.00           H  
ATOM   1461 2HD1 LEU A 105      10.466  10.976  10.851  1.00  0.00           H  
ATOM   1462 3HD1 LEU A 105       9.887  10.227  12.358  1.00  0.00           H  
ATOM   1463 1HD2 LEU A 105       6.961  11.193  12.099  1.00  0.00           H  
ATOM   1464 2HD2 LEU A 105       7.928  11.289  13.591  1.00  0.00           H  
ATOM   1465 3HD2 LEU A 105       7.180  12.758  12.920  1.00  0.00           H  
ATOM   1466  N   LYS A 106      10.558  15.308  10.746  1.00  0.00           N  
ATOM   1467  CA  LYS A 106      10.241  16.119   9.577  1.00  0.00           C  
ATOM   1468  C   LYS A 106      11.322  15.996   8.511  1.00  0.00           C  
ATOM   1469  O   LYS A 106      11.026  15.813   7.330  1.00  0.00           O  
ATOM   1470  CB  LYS A 106      10.059  17.584   9.974  1.00  0.00           C  
ATOM   1471  CG  LYS A 106       9.680  18.506   8.823  1.00  0.00           C  
ATOM   1472  CD  LYS A 106       9.387  19.915   9.316  1.00  0.00           C  
ATOM   1473  CE  LYS A 106       8.881  20.803   8.189  1.00  0.00           C  
ATOM   1474  NZ  LYS A 106       9.954  21.127   7.211  1.00  0.00           N  
ATOM   1475  H   LYS A 106      10.529  15.733  11.662  1.00  0.00           H  
ATOM   1476  HA  LYS A 106       9.307  15.756   9.147  1.00  0.00           H  
ATOM   1477 1HB  LYS A 106       9.281  17.661  10.734  1.00  0.00           H  
ATOM   1478 2HB  LYS A 106      10.983  17.960  10.413  1.00  0.00           H  
ATOM   1479 1HG  LYS A 106      10.499  18.546   8.103  1.00  0.00           H  
ATOM   1480 2HG  LYS A 106       8.797  18.116   8.319  1.00  0.00           H  
ATOM   1481 1HD  LYS A 106       8.633  19.876  10.103  1.00  0.00           H  
ATOM   1482 2HD  LYS A 106      10.296  20.353   9.730  1.00  0.00           H  
ATOM   1483 1HE  LYS A 106       8.069  20.300   7.666  1.00  0.00           H  
ATOM   1484 2HE  LYS A 106       8.494  21.734   8.605  1.00  0.00           H  
ATOM   1485 1HZ  LYS A 106       9.579  21.716   6.481  1.00  0.00           H  
ATOM   1486 2HZ  LYS A 106      10.705  21.612   7.682  1.00  0.00           H  
ATOM   1487 3HZ  LYS A 106      10.308  20.273   6.804  1.00  0.00           H  
ATOM   1488  N   ALA A 107      12.577  16.099   8.935  1.00  0.00           N  
ATOM   1489  CA  ALA A 107      13.707  15.986   8.019  1.00  0.00           C  
ATOM   1490  C   ALA A 107      13.725  14.626   7.333  1.00  0.00           C  
ATOM   1491  O   ALA A 107      13.998  14.528   6.136  1.00  0.00           O  
ATOM   1492  CB  ALA A 107      15.015  16.222   8.761  1.00  0.00           C  
ATOM   1493  H   ALA A 107      12.754  16.260   9.916  1.00  0.00           H  
ATOM   1494  HA  ALA A 107      13.596  16.749   7.248  1.00  0.00           H  
ATOM   1495 1HB  ALA A 107      15.848  16.134   8.063  1.00  0.00           H  
ATOM   1496 2HB  ALA A 107      15.011  17.220   9.197  1.00  0.00           H  
ATOM   1497 3HB  ALA A 107      15.124  15.480   9.551  1.00  0.00           H  
ATOM   1498  N   ALA A 108      13.431  13.579   8.097  1.00  0.00           N  
ATOM   1499  CA  ALA A 108      13.414  12.223   7.562  1.00  0.00           C  
ATOM   1500  C   ALA A 108      12.292  12.046   6.546  1.00  0.00           C  
ATOM   1501  O   ALA A 108      12.494  11.462   5.481  1.00  0.00           O  
ATOM   1502  CB  ALA A 108      13.268  11.211   8.690  1.00  0.00           C  
ATOM   1503  H   ALA A 108      13.215  13.727   9.072  1.00  0.00           H  
ATOM   1504  HA  ALA A 108      14.359  12.047   7.050  1.00  0.00           H  
ATOM   1505 1HB  ALA A 108      13.256  10.204   8.276  1.00  0.00           H  
ATOM   1506 2HB  ALA A 108      14.109  11.311   9.378  1.00  0.00           H  
ATOM   1507 3HB  ALA A 108      12.339  11.394   9.225  1.00  0.00           H  
ATOM   1508  N   MET A 109      11.111  12.553   6.881  1.00  0.00           N  
ATOM   1509  CA  MET A 109       9.944  12.412   6.018  1.00  0.00           C  
ATOM   1510  C   MET A 109      10.149  13.133   4.693  1.00  0.00           C  
ATOM   1511  O   MET A 109       9.718  12.656   3.643  1.00  0.00           O  
ATOM   1512  CB  MET A 109       8.698  12.941   6.725  1.00  0.00           C  
ATOM   1513  CG  MET A 109       8.268  12.127   7.937  1.00  0.00           C  
ATOM   1514  SD  MET A 109       7.829  10.429   7.514  1.00  0.00           S  
ATOM   1515  CE  MET A 109       9.339   9.571   7.950  1.00  0.00           C  
ATOM   1516  H   MET A 109      11.019  13.049   7.756  1.00  0.00           H  
ATOM   1517  HA  MET A 109       9.800  11.354   5.801  1.00  0.00           H  
ATOM   1518 1HB  MET A 109       8.874  13.964   7.056  1.00  0.00           H  
ATOM   1519 2HB  MET A 109       7.863  12.962   6.024  1.00  0.00           H  
ATOM   1520 1HG  MET A 109       9.078  12.102   8.665  1.00  0.00           H  
ATOM   1521 2HG  MET A 109       7.404  12.599   8.405  1.00  0.00           H  
ATOM   1522 1HE  MET A 109       9.225   8.506   7.745  1.00  0.00           H  
ATOM   1523 2HE  MET A 109      10.167   9.968   7.361  1.00  0.00           H  
ATOM   1524 3HE  MET A 109       9.547   9.716   9.011  1.00  0.00           H  
ATOM   1525  N   GLU A 110      10.811  14.284   4.746  1.00  0.00           N  
ATOM   1526  CA  GLU A 110      11.152  15.028   3.539  1.00  0.00           C  
ATOM   1527  C   GLU A 110      12.094  14.230   2.646  1.00  0.00           C  
ATOM   1528  O   GLU A 110      11.947  14.222   1.425  1.00  0.00           O  
ATOM   1529  CB  GLU A 110      11.794  16.369   3.904  1.00  0.00           C  
ATOM   1530  CG  GLU A 110      10.829  17.389   4.491  1.00  0.00           C  
ATOM   1531  CD  GLU A 110      11.519  18.627   4.992  1.00  0.00           C  
ATOM   1532  OE1 GLU A 110      12.726  18.669   4.951  1.00  0.00           O  
ATOM   1533  OE2 GLU A 110      10.840  19.532   5.415  1.00  0.00           O  
ATOM   1534  H   GLU A 110      11.085  14.652   5.645  1.00  0.00           H  
ATOM   1535  HA  GLU A 110      10.235  15.219   2.981  1.00  0.00           H  
ATOM   1536 1HB  GLU A 110      12.591  16.206   4.629  1.00  0.00           H  
ATOM   1537 2HB  GLU A 110      12.246  16.810   3.015  1.00  0.00           H  
ATOM   1538 1HG  GLU A 110      10.107  17.674   3.726  1.00  0.00           H  
ATOM   1539 2HG  GLU A 110      10.283  16.926   5.312  1.00  0.00           H  
ATOM   1540  N   ALA A 111      13.060  13.558   3.265  1.00  0.00           N  
ATOM   1541  CA  ALA A 111      14.019  12.745   2.528  1.00  0.00           C  
ATOM   1542  C   ALA A 111      13.327  11.597   1.805  1.00  0.00           C  
ATOM   1543  O   ALA A 111      13.642  11.296   0.654  1.00  0.00           O  
ATOM   1544  CB  ALA A 111      15.091  12.210   3.467  1.00  0.00           C  
ATOM   1545  H   ALA A 111      13.131  13.614   4.271  1.00  0.00           H  
ATOM   1546  HA  ALA A 111      14.492  13.377   1.777  1.00  0.00           H  
ATOM   1547 1HB  ALA A 111      15.799  11.604   2.903  1.00  0.00           H  
ATOM   1548 2HB  ALA A 111      15.616  13.044   3.933  1.00  0.00           H  
ATOM   1549 3HB  ALA A 111      14.625  11.598   4.238  1.00  0.00           H  
ATOM   1550  N   PHE A 112      12.383  10.958   2.487  1.00  0.00           N  
ATOM   1551  CA  PHE A 112      11.644   9.841   1.911  1.00  0.00           C  
ATOM   1552  C   PHE A 112      10.852  10.279   0.686  1.00  0.00           C  
ATOM   1553  O   PHE A 112      10.804   9.570  -0.320  1.00  0.00           O  
ATOM   1554  CB  PHE A 112      10.696   9.235   2.948  1.00  0.00           C  
ATOM   1555  CG  PHE A 112      11.375   8.322   3.929  1.00  0.00           C  
ATOM   1556  CD1 PHE A 112      11.531   8.697   5.255  1.00  0.00           C  
ATOM   1557  CD2 PHE A 112      11.859   7.086   3.528  1.00  0.00           C  
ATOM   1558  CE1 PHE A 112      12.155   7.858   6.158  1.00  0.00           C  
ATOM   1559  CE2 PHE A 112      12.482   6.244   4.428  1.00  0.00           C  
ATOM   1560  CZ  PHE A 112      12.630   6.632   5.745  1.00  0.00           C  
ATOM   1561  H   PHE A 112      12.172  11.254   3.430  1.00  0.00           H  
ATOM   1562  HA  PHE A 112      12.358   9.076   1.603  1.00  0.00           H  
ATOM   1563 1HB  PHE A 112      10.211  10.034   3.507  1.00  0.00           H  
ATOM   1564 2HB  PHE A 112       9.916   8.670   2.440  1.00  0.00           H  
ATOM   1565  HD1 PHE A 112      11.153   9.667   5.581  1.00  0.00           H  
ATOM   1566  HD2 PHE A 112      11.742   6.781   2.487  1.00  0.00           H  
ATOM   1567  HE1 PHE A 112      12.271   8.166   7.197  1.00  0.00           H  
ATOM   1568  HE2 PHE A 112      12.858   5.275   4.100  1.00  0.00           H  
ATOM   1569  HZ  PHE A 112      13.123   5.970   6.456  1.00  0.00           H  
ATOM   1570  N   ALA A 113      10.230  11.448   0.776  1.00  0.00           N  
ATOM   1571  CA  ALA A 113       9.490  12.012  -0.346  1.00  0.00           C  
ATOM   1572  C   ALA A 113      10.407  12.281  -1.532  1.00  0.00           C  
ATOM   1573  O   ALA A 113      10.042  12.036  -2.681  1.00  0.00           O  
ATOM   1574  CB  ALA A 113       8.781  13.291   0.075  1.00  0.00           C  
ATOM   1575  H   ALA A 113      10.272  11.963   1.646  1.00  0.00           H  
ATOM   1576  HA  ALA A 113       8.744  11.283  -0.660  1.00  0.00           H  
ATOM   1577 1HB  ALA A 113       8.233  13.700  -0.774  1.00  0.00           H  
ATOM   1578 2HB  ALA A 113       8.085  13.072   0.884  1.00  0.00           H  
ATOM   1579 3HB  ALA A 113       9.516  14.019   0.415  1.00  0.00           H  
ATOM   1580  N   GLU A 114      11.602  12.787  -1.246  1.00  0.00           N  
ATOM   1581  CA  GLU A 114      12.575  13.091  -2.289  1.00  0.00           C  
ATOM   1582  C   GLU A 114      13.080  11.820  -2.959  1.00  0.00           C  
ATOM   1583  O   GLU A 114      13.330  11.799  -4.164  1.00  0.00           O  
ATOM   1584  CB  GLU A 114      13.754  13.874  -1.707  1.00  0.00           C  
ATOM   1585  CG  GLU A 114      13.415  15.296  -1.282  1.00  0.00           C  
ATOM   1586  CD  GLU A 114      13.015  16.172  -2.437  1.00  0.00           C  
ATOM   1587  OE1 GLU A 114      13.800  16.323  -3.343  1.00  0.00           O  
ATOM   1588  OE2 GLU A 114      11.924  16.691  -2.414  1.00  0.00           O  
ATOM   1589  H   GLU A 114      11.843  12.965  -0.282  1.00  0.00           H  
ATOM   1590  HA  GLU A 114      12.089  13.704  -3.048  1.00  0.00           H  
ATOM   1591 1HB  GLU A 114      14.145  13.349  -0.835  1.00  0.00           H  
ATOM   1592 2HB  GLU A 114      14.555  13.927  -2.444  1.00  0.00           H  
ATOM   1593 1HG  GLU A 114      12.595  15.265  -0.565  1.00  0.00           H  
ATOM   1594 2HG  GLU A 114      14.280  15.732  -0.784  1.00  0.00           H  
ATOM   1595  N   ILE A 115      13.227  10.760  -2.171  1.00  0.00           N  
ATOM   1596  CA  ILE A 115      13.620   9.460  -2.702  1.00  0.00           C  
ATOM   1597  C   ILE A 115      12.567   8.913  -3.657  1.00  0.00           C  
ATOM   1598  O   ILE A 115      12.893   8.387  -4.721  1.00  0.00           O  
ATOM   1599  CB  ILE A 115      13.855   8.451  -1.563  1.00  0.00           C  
ATOM   1600  CG1 ILE A 115      15.077   8.855  -0.734  1.00  0.00           C  
ATOM   1601  CG2 ILE A 115      14.029   7.048  -2.124  1.00  0.00           C  
ATOM   1602  CD1 ILE A 115      15.198   8.113   0.577  1.00  0.00           C  
ATOM   1603  H   ILE A 115      13.063  10.858  -1.179  1.00  0.00           H  
ATOM   1604  HA  ILE A 115      14.551   9.579  -3.253  1.00  0.00           H  
ATOM   1605  HB  ILE A 115      13.000   8.458  -0.888  1.00  0.00           H  
ATOM   1606 1HG1 ILE A 115      15.983   8.678  -1.312  1.00  0.00           H  
ATOM   1607 2HG1 ILE A 115      15.032   9.923  -0.517  1.00  0.00           H  
ATOM   1608 1HG2 ILE A 115      14.194   6.347  -1.306  1.00  0.00           H  
ATOM   1609 2HG2 ILE A 115      13.132   6.761  -2.671  1.00  0.00           H  
ATOM   1610 3HG2 ILE A 115      14.886   7.028  -2.797  1.00  0.00           H  
ATOM   1611 1HD1 ILE A 115      16.087   8.454   1.107  1.00  0.00           H  
ATOM   1612 2HD1 ILE A 115      14.315   8.305   1.187  1.00  0.00           H  
ATOM   1613 3HD1 ILE A 115      15.280   7.044   0.383  1.00  0.00           H  
ATOM   1614  N   ALA A 116      11.301   9.042  -3.270  1.00  0.00           N  
ATOM   1615  CA  ALA A 116      10.195   8.610  -4.116  1.00  0.00           C  
ATOM   1616  C   ALA A 116      10.171   9.384  -5.428  1.00  0.00           C  
ATOM   1617  O   ALA A 116       9.884   8.823  -6.486  1.00  0.00           O  
ATOM   1618  CB  ALA A 116       8.872   8.773  -3.383  1.00  0.00           C  
ATOM   1619  H   ALA A 116      11.101   9.448  -2.368  1.00  0.00           H  
ATOM   1620  HA  ALA A 116      10.340   7.556  -4.353  1.00  0.00           H  
ATOM   1621 1HB  ALA A 116       8.056   8.447  -4.027  1.00  0.00           H  
ATOM   1622 2HB  ALA A 116       8.883   8.168  -2.476  1.00  0.00           H  
ATOM   1623 3HB  ALA A 116       8.730   9.820  -3.118  1.00  0.00           H  
ATOM   1624  N   LYS A 117      10.474  10.676  -5.353  1.00  0.00           N  
ATOM   1625  CA  LYS A 117      10.564  11.512  -6.545  1.00  0.00           C  
ATOM   1626  C   LYS A 117      11.655  11.015  -7.485  1.00  0.00           C  
ATOM   1627  O   LYS A 117      11.480  11.005  -8.704  1.00  0.00           O  
ATOM   1628  CB  LYS A 117      10.825  12.969  -6.159  1.00  0.00           C  
ATOM   1629  CG  LYS A 117       9.641  13.667  -5.503  1.00  0.00           C  
ATOM   1630  CD  LYS A 117       9.999  15.086  -5.085  1.00  0.00           C  
ATOM   1631  CE  LYS A 117       8.920  15.691  -4.198  1.00  0.00           C  
ATOM   1632  NZ  LYS A 117       9.301  17.042  -3.703  1.00  0.00           N  
ATOM   1633  H   LYS A 117      10.647  11.089  -4.449  1.00  0.00           H  
ATOM   1634  HA  LYS A 117       9.614  11.459  -7.077  1.00  0.00           H  
ATOM   1635 1HB  LYS A 117      11.666  13.017  -5.467  1.00  0.00           H  
ATOM   1636 2HB  LYS A 117      11.098  13.537  -7.048  1.00  0.00           H  
ATOM   1637 1HG  LYS A 117       8.806  13.704  -6.204  1.00  0.00           H  
ATOM   1638 2HG  LYS A 117       9.329  13.106  -4.623  1.00  0.00           H  
ATOM   1639 1HD  LYS A 117      10.944  15.077  -4.540  1.00  0.00           H  
ATOM   1640 2HD  LYS A 117      10.117  15.708  -5.972  1.00  0.00           H  
ATOM   1641 1HE  LYS A 117       7.991  15.772  -4.760  1.00  0.00           H  
ATOM   1642 2HE  LYS A 117       8.746  15.040  -3.342  1.00  0.00           H  
ATOM   1643 1HZ  LYS A 117       8.561  17.408  -3.120  1.00  0.00           H  
ATOM   1644 2HZ  LYS A 117      10.153  16.976  -3.164  1.00  0.00           H  
ATOM   1645 3HZ  LYS A 117       9.447  17.660  -4.488  1.00  0.00           H  
ATOM   1646  N   ALA A 118      12.782  10.605  -6.912  1.00  0.00           N  
ATOM   1647  CA  ALA A 118      13.890  10.074  -7.696  1.00  0.00           C  
ATOM   1648  C   ALA A 118      13.484   8.804  -8.434  1.00  0.00           C  
ATOM   1649  O   ALA A 118      13.927   8.560  -9.556  1.00  0.00           O  
ATOM   1650  CB  ALA A 118      15.091   9.805  -6.800  1.00  0.00           C  
ATOM   1651  H   ALA A 118      12.872  10.662  -5.908  1.00  0.00           H  
ATOM   1652  HA  ALA A 118      14.165  10.820  -8.442  1.00  0.00           H  
ATOM   1653 1HB  ALA A 118      15.910   9.409  -7.401  1.00  0.00           H  
ATOM   1654 2HB  ALA A 118      15.405  10.734  -6.325  1.00  0.00           H  
ATOM   1655 3HB  ALA A 118      14.818   9.080  -6.036  1.00  0.00           H  
ATOM   1656  N   VAL A 119      12.641   7.999  -7.797  1.00  0.00           N  
ATOM   1657  CA  VAL A 119      12.130   6.782  -8.415  1.00  0.00           C  
ATOM   1658  C   VAL A 119      11.291   7.098  -9.646  1.00  0.00           C  
ATOM   1659  O   VAL A 119      11.425   6.450 -10.684  1.00  0.00           O  
ATOM   1660  CB  VAL A 119      11.278   5.988  -7.406  1.00  0.00           C  
ATOM   1661  CG1 VAL A 119      10.561   4.841  -8.102  1.00  0.00           C  
ATOM   1662  CG2 VAL A 119      12.158   5.471  -6.279  1.00  0.00           C  
ATOM   1663  H   VAL A 119      12.346   8.237  -6.861  1.00  0.00           H  
ATOM   1664  HA  VAL A 119      12.977   6.166  -8.718  1.00  0.00           H  
ATOM   1665  HB  VAL A 119      10.511   6.646  -6.997  1.00  0.00           H  
ATOM   1666 1HG1 VAL A 119       9.963   4.291  -7.374  1.00  0.00           H  
ATOM   1667 2HG1 VAL A 119       9.910   5.237  -8.880  1.00  0.00           H  
ATOM   1668 3HG1 VAL A 119      11.295   4.170  -8.548  1.00  0.00           H  
ATOM   1669 1HG2 VAL A 119      11.549   4.911  -5.570  1.00  0.00           H  
ATOM   1670 2HG2 VAL A 119      12.929   4.818  -6.690  1.00  0.00           H  
ATOM   1671 3HG2 VAL A 119      12.629   6.312  -5.769  1.00  0.00           H  
ATOM   1672  N   ALA A 120      10.425   8.098  -9.524  1.00  0.00           N  
ATOM   1673  CA  ALA A 120       9.594   8.533 -10.640  1.00  0.00           C  
ATOM   1674  C   ALA A 120      10.446   9.043 -11.795  1.00  0.00           C  
ATOM   1675  O   ALA A 120      10.156   8.770 -12.961  1.00  0.00           O  
ATOM   1676  CB  ALA A 120       8.618   9.609 -10.188  1.00  0.00           C  
ATOM   1677  H   ALA A 120      10.340   8.570  -8.634  1.00  0.00           H  
ATOM   1678  HA  ALA A 120       9.029   7.672 -10.997  1.00  0.00           H  
ATOM   1679 1HB  ALA A 120       8.005   9.923 -11.032  1.00  0.00           H  
ATOM   1680 2HB  ALA A 120       7.977   9.211  -9.401  1.00  0.00           H  
ATOM   1681 3HB  ALA A 120       9.173  10.465  -9.805  1.00  0.00           H  
ATOM   1682  N   GLN A 121      11.499   9.784 -11.466  1.00  0.00           N  
ATOM   1683  CA  GLN A 121      12.416  10.303 -12.474  1.00  0.00           C  
ATOM   1684  C   GLN A 121      13.168   9.175 -13.167  1.00  0.00           C  
ATOM   1685  O   GLN A 121      13.321   9.176 -14.388  1.00  0.00           O  
ATOM   1686  CB  GLN A 121      13.408  11.283 -11.842  1.00  0.00           C  
ATOM   1687  CG  GLN A 121      12.783  12.583 -11.367  1.00  0.00           C  
ATOM   1688  CD  GLN A 121      13.738  13.414 -10.532  1.00  0.00           C  
ATOM   1689  OE1 GLN A 121      14.796  12.935 -10.113  1.00  0.00           O  
ATOM   1690  NE2 GLN A 121      13.371  14.666 -10.285  1.00  0.00           N  
ATOM   1691  H   GLN A 121      11.667   9.992 -10.492  1.00  0.00           H  
ATOM   1692  HA  GLN A 121      11.836  10.834 -13.228  1.00  0.00           H  
ATOM   1693 1HB  GLN A 121      13.891  10.810 -10.987  1.00  0.00           H  
ATOM   1694 2HB  GLN A 121      14.187  11.528 -12.564  1.00  0.00           H  
ATOM   1695 1HG  GLN A 121      12.489  13.171 -12.237  1.00  0.00           H  
ATOM   1696 2HG  GLN A 121      11.908  12.353 -10.759  1.00  0.00           H  
ATOM   1697 1HE2 GLN A 121      13.961  15.263  -9.738  1.00  0.00           H  
ATOM   1698 2HE2 GLN A 121      12.505  15.014 -10.644  1.00  0.00           H  
ATOM   1699  N   ALA A 122      13.639   8.213 -12.380  1.00  0.00           N  
ATOM   1700  CA  ALA A 122      14.350   7.060 -12.920  1.00  0.00           C  
ATOM   1701  C   ALA A 122      13.458   6.248 -13.849  1.00  0.00           C  
ATOM   1702  O   ALA A 122      13.888   5.815 -14.918  1.00  0.00           O  
ATOM   1703  CB  ALA A 122      14.875   6.185 -11.792  1.00  0.00           C  
ATOM   1704  H   ALA A 122      13.499   8.281 -11.382  1.00  0.00           H  
ATOM   1705  HA  ALA A 122      15.193   7.427 -13.505  1.00  0.00           H  
ATOM   1706 1HB  ALA A 122      15.404   5.329 -12.212  1.00  0.00           H  
ATOM   1707 2HB  ALA A 122      15.558   6.764 -11.170  1.00  0.00           H  
ATOM   1708 3HB  ALA A 122      14.041   5.835 -11.185  1.00  0.00           H  
ATOM   1709  N   ALA A 123      12.211   6.043 -13.435  1.00  0.00           N  
ATOM   1710  CA  ALA A 123      11.256   5.281 -14.230  1.00  0.00           C  
ATOM   1711  C   ALA A 123      10.989   5.957 -15.569  1.00  0.00           C  
ATOM   1712  O   ALA A 123      10.919   5.296 -16.605  1.00  0.00           O  
ATOM   1713  CB  ALA A 123       9.955   5.099 -13.461  1.00  0.00           C  
ATOM   1714  H   ALA A 123      11.919   6.425 -12.547  1.00  0.00           H  
ATOM   1715  HA  ALA A 123      11.687   4.300 -14.430  1.00  0.00           H  
ATOM   1716 1HB  ALA A 123       9.251   4.529 -14.067  1.00  0.00           H  
ATOM   1717 2HB  ALA A 123      10.152   4.562 -12.533  1.00  0.00           H  
ATOM   1718 3HB  ALA A 123       9.528   6.074 -13.232  1.00  0.00           H  
ATOM   1719  N   LYS A 124      10.843   7.277 -15.540  1.00  0.00           N  
ATOM   1720  CA  LYS A 124      10.599   8.047 -16.755  1.00  0.00           C  
ATOM   1721  C   LYS A 124      11.692   7.806 -17.788  1.00  0.00           C  
ATOM   1722  O   LYS A 124      11.427   7.780 -18.990  1.00  0.00           O  
ATOM   1723  CB  LYS A 124      10.499   9.539 -16.433  1.00  0.00           C  
ATOM   1724  CG  LYS A 124      10.222  10.425 -17.640  1.00  0.00           C  
ATOM   1725  CD  LYS A 124       9.982  11.868 -17.221  1.00  0.00           C  
ATOM   1726  CE  LYS A 124       9.726  12.760 -18.428  1.00  0.00           C  
ATOM   1727  NZ  LYS A 124       9.514  14.180 -18.035  1.00  0.00           N  
ATOM   1728  H   LYS A 124      10.902   7.760 -14.655  1.00  0.00           H  
ATOM   1729  HA  LYS A 124       9.653   7.720 -17.188  1.00  0.00           H  
ATOM   1730 1HB  LYS A 124       9.702   9.702 -15.707  1.00  0.00           H  
ATOM   1731 2HB  LYS A 124      11.431   9.876 -15.977  1.00  0.00           H  
ATOM   1732 1HG  LYS A 124      11.072  10.390 -18.321  1.00  0.00           H  
ATOM   1733 2HG  LYS A 124       9.342  10.058 -18.166  1.00  0.00           H  
ATOM   1734 1HD  LYS A 124       9.120  11.916 -16.555  1.00  0.00           H  
ATOM   1735 2HD  LYS A 124      10.855  12.241 -16.685  1.00  0.00           H  
ATOM   1736 1HE  LYS A 124      10.576  12.707 -19.106  1.00  0.00           H  
ATOM   1737 2HE  LYS A 124       8.842  12.408 -18.959  1.00  0.00           H  
ATOM   1738 1HZ  LYS A 124       9.347  14.737 -18.862  1.00  0.00           H  
ATOM   1739 2HZ  LYS A 124       8.715  14.244 -17.420  1.00  0.00           H  
ATOM   1740 3HZ  LYS A 124      10.335  14.524 -17.558  1.00  0.00           H  
ATOM   1741  N   GLN A 125      12.920   7.631 -17.313  1.00  0.00           N  
ATOM   1742  CA  GLN A 125      14.067   7.462 -18.197  1.00  0.00           C  
ATOM   1743  C   GLN A 125      14.258   6.000 -18.580  1.00  0.00           C  
ATOM   1744  O   GLN A 125      15.201   5.652 -19.290  1.00  0.00           O  
ATOM   1745  CB  GLN A 125      15.339   7.999 -17.535  1.00  0.00           C  
ATOM   1746  CG  GLN A 125      15.285   9.477 -17.192  1.00  0.00           C  
ATOM   1747  CD  GLN A 125      15.058  10.347 -18.413  1.00  0.00           C  
ATOM   1748  OE1 GLN A 125      15.683  10.149 -19.459  1.00  0.00           O  
ATOM   1749  NE2 GLN A 125      14.160  11.318 -18.289  1.00  0.00           N  
ATOM   1750  H   GLN A 125      13.063   7.613 -16.313  1.00  0.00           H  
ATOM   1751  HA  GLN A 125      13.884   8.027 -19.111  1.00  0.00           H  
ATOM   1752 1HB  GLN A 125      15.530   7.446 -16.615  1.00  0.00           H  
ATOM   1753 2HB  GLN A 125      16.189   7.837 -18.196  1.00  0.00           H  
ATOM   1754 1HG  GLN A 125      14.466   9.648 -16.493  1.00  0.00           H  
ATOM   1755 2HG  GLN A 125      16.231   9.769 -16.736  1.00  0.00           H  
ATOM   1756 1HE2 GLN A 125      13.968  11.924 -19.062  1.00  0.00           H  
ATOM   1757 2HE2 GLN A 125      13.675  11.443 -17.423  1.00  0.00           H  
ATOM   1758  N   GLY A 126      13.357   5.146 -18.105  1.00  0.00           N  
ATOM   1759  CA  GLY A 126      13.404   3.725 -18.425  1.00  0.00           C  
ATOM   1760  C   GLY A 126      14.478   3.013 -17.612  1.00  0.00           C  
ATOM   1761  O   GLY A 126      15.158   2.117 -18.113  1.00  0.00           O  
ATOM   1762  H   GLY A 126      12.620   5.492 -17.506  1.00  0.00           H  
ATOM   1763 1HA  GLY A 126      12.432   3.274 -18.224  1.00  0.00           H  
ATOM   1764 2HA  GLY A 126      13.603   3.598 -19.488  1.00  0.00           H  
ATOM   1765  N   ALA A 127      14.627   3.417 -16.355  1.00  0.00           N  
ATOM   1766  CA  ALA A 127      15.631   2.831 -15.476  1.00  0.00           C  
ATOM   1767  C   ALA A 127      15.440   1.325 -15.348  1.00  0.00           C  
ATOM   1768  O   ALA A 127      14.313   0.830 -15.351  1.00  0.00           O  
ATOM   1769  CB  ALA A 127      15.582   3.488 -14.104  1.00  0.00           C  
ATOM   1770  H   ALA A 127      14.028   4.149 -15.999  1.00  0.00           H  
ATOM   1771  HA  ALA A 127      16.612   3.006 -15.917  1.00  0.00           H  
ATOM   1772 1HB  ALA A 127      16.338   3.040 -13.459  1.00  0.00           H  
ATOM   1773 2HB  ALA A 127      15.779   4.556 -14.205  1.00  0.00           H  
ATOM   1774 3HB  ALA A 127      14.598   3.341 -13.665  1.00  0.00           H  
ATOM   1775  N   SER A 128      16.548   0.600 -15.235  1.00  0.00           N  
ATOM   1776  CA  SER A 128      16.503  -0.846 -15.052  1.00  0.00           C  
ATOM   1777  C   SER A 128      16.080  -1.208 -13.634  1.00  0.00           C  
ATOM   1778  O   SER A 128      16.045  -0.352 -12.748  1.00  0.00           O  
ATOM   1779  CB  SER A 128      17.859  -1.453 -15.355  1.00  0.00           C  
ATOM   1780  OG  SER A 128      18.816  -1.036 -14.420  1.00  0.00           O  
ATOM   1781  H   SER A 128      17.444   1.064 -15.277  1.00  0.00           H  
ATOM   1782  HA  SER A 128      15.768  -1.259 -15.744  1.00  0.00           H  
ATOM   1783 1HB  SER A 128      17.782  -2.540 -15.340  1.00  0.00           H  
ATOM   1784 2HB  SER A 128      18.172  -1.161 -16.356  1.00  0.00           H  
ATOM   1785  HG  SER A 128      19.657  -1.382 -14.730  1.00  0.00           H  
ATOM   1786  N   GLU A 129      15.760  -2.480 -13.425  1.00  0.00           N  
ATOM   1787  CA  GLU A 129      15.257  -2.942 -12.135  1.00  0.00           C  
ATOM   1788  C   GLU A 129      16.255  -2.656 -11.021  1.00  0.00           C  
ATOM   1789  O   GLU A 129      15.869  -2.341  -9.894  1.00  0.00           O  
ATOM   1790  CB  GLU A 129      14.951  -4.440 -12.187  1.00  0.00           C  
ATOM   1791  CG  GLU A 129      13.813  -4.818 -13.124  1.00  0.00           C  
ATOM   1792  CD  GLU A 129      14.239  -4.882 -14.565  1.00  0.00           C  
ATOM   1793  OE1 GLU A 129      15.396  -4.666 -14.833  1.00  0.00           O  
ATOM   1794  OE2 GLU A 129      13.405  -5.147 -15.399  1.00  0.00           O  
ATOM   1795  H   GLU A 129      15.867  -3.145 -14.177  1.00  0.00           H  
ATOM   1796  HA  GLU A 129      14.335  -2.404 -11.911  1.00  0.00           H  
ATOM   1797 1HB  GLU A 129      15.842  -4.982 -12.506  1.00  0.00           H  
ATOM   1798 2HB  GLU A 129      14.694  -4.794 -11.189  1.00  0.00           H  
ATOM   1799 1HG  GLU A 129      13.421  -5.791 -12.830  1.00  0.00           H  
ATOM   1800 2HG  GLU A 129      13.012  -4.088 -13.019  1.00  0.00           H  
ATOM   1801  N   ALA A 130      17.540  -2.767 -11.340  1.00  0.00           N  
ATOM   1802  CA  ALA A 130      18.595  -2.576 -10.353  1.00  0.00           C  
ATOM   1803  C   ALA A 130      18.505  -1.198  -9.710  1.00  0.00           C  
ATOM   1804  O   ALA A 130      18.819  -1.030  -8.532  1.00  0.00           O  
ATOM   1805  CB  ALA A 130      19.962  -2.773 -10.993  1.00  0.00           C  
ATOM   1806  H   ALA A 130      17.793  -2.990 -12.293  1.00  0.00           H  
ATOM   1807  HA  ALA A 130      18.463  -3.320  -9.568  1.00  0.00           H  
ATOM   1808 1HB  ALA A 130      20.739  -2.626 -10.242  1.00  0.00           H  
ATOM   1809 2HB  ALA A 130      20.033  -3.782 -11.397  1.00  0.00           H  
ATOM   1810 3HB  ALA A 130      20.094  -2.050 -11.797  1.00  0.00           H  
ATOM   1811  N   ALA A 131      18.074  -0.213 -10.491  1.00  0.00           N  
ATOM   1812  CA  ALA A 131      17.942   1.152  -9.999  1.00  0.00           C  
ATOM   1813  C   ALA A 131      16.918   1.238  -8.875  1.00  0.00           C  
ATOM   1814  O   ALA A 131      17.073   2.021  -7.938  1.00  0.00           O  
ATOM   1815  CB  ALA A 131      17.558   2.090 -11.136  1.00  0.00           C  
ATOM   1816  H   ALA A 131      17.831  -0.417 -11.450  1.00  0.00           H  
ATOM   1817  HA  ALA A 131      18.907   1.462  -9.596  1.00  0.00           H  
ATOM   1818 1HB  ALA A 131      17.465   3.106 -10.752  1.00  0.00           H  
ATOM   1819 2HB  ALA A 131      18.330   2.063 -11.905  1.00  0.00           H  
ATOM   1820 3HB  ALA A 131      16.608   1.774 -11.562  1.00  0.00           H  
ATOM   1821  N   PHE A 132      15.871   0.427  -8.974  1.00  0.00           N  
ATOM   1822  CA  PHE A 132      14.753   0.501  -8.039  1.00  0.00           C  
ATOM   1823  C   PHE A 132      15.032  -0.310  -6.780  1.00  0.00           C  
ATOM   1824  O   PHE A 132      14.522   0.003  -5.704  1.00  0.00           O  
ATOM   1825  CB  PHE A 132      13.469  -0.002  -8.701  1.00  0.00           C  
ATOM   1826  CG  PHE A 132      13.051   0.800  -9.901  1.00  0.00           C  
ATOM   1827  CD1 PHE A 132      12.934   0.201 -11.147  1.00  0.00           C  
ATOM   1828  CD2 PHE A 132      12.776   2.154  -9.787  1.00  0.00           C  
ATOM   1829  CE1 PHE A 132      12.550   0.938 -12.251  1.00  0.00           C  
ATOM   1830  CE2 PHE A 132      12.391   2.893 -10.889  1.00  0.00           C  
ATOM   1831  CZ  PHE A 132      12.278   2.284 -12.122  1.00  0.00           C  
ATOM   1832  H   PHE A 132      15.847  -0.259  -9.714  1.00  0.00           H  
ATOM   1833  HA  PHE A 132      14.611   1.544  -7.751  1.00  0.00           H  
ATOM   1834 1HB  PHE A 132      13.602  -1.037  -9.014  1.00  0.00           H  
ATOM   1835 2HB  PHE A 132      12.655   0.019  -7.978  1.00  0.00           H  
ATOM   1836  HD1 PHE A 132      13.148  -0.863 -11.248  1.00  0.00           H  
ATOM   1837  HD2 PHE A 132      12.865   2.636  -8.812  1.00  0.00           H  
ATOM   1838  HE1 PHE A 132      12.462   0.455 -13.224  1.00  0.00           H  
ATOM   1839  HE2 PHE A 132      12.176   3.956 -10.786  1.00  0.00           H  
ATOM   1840  HZ  PHE A 132      11.976   2.865 -12.992  1.00  0.00           H  
ATOM   1841  N   GLU A 133      15.845  -1.351  -6.922  1.00  0.00           N  
ATOM   1842  CA  GLU A 133      16.347  -2.093  -5.771  1.00  0.00           C  
ATOM   1843  C   GLU A 133      17.223  -1.213  -4.888  1.00  0.00           C  
ATOM   1844  O   GLU A 133      17.159  -1.289  -3.661  1.00  0.00           O  
ATOM   1845  CB  GLU A 133      17.138  -3.320  -6.231  1.00  0.00           C  
ATOM   1846  CG  GLU A 133      16.291  -4.411  -6.870  1.00  0.00           C  
ATOM   1847  CD  GLU A 133      17.111  -5.559  -7.391  1.00  0.00           C  
ATOM   1848  OE1 GLU A 133      18.311  -5.434  -7.437  1.00  0.00           O  
ATOM   1849  OE2 GLU A 133      16.536  -6.562  -7.742  1.00  0.00           O  
ATOM   1850  H   GLU A 133      16.123  -1.636  -7.849  1.00  0.00           H  
ATOM   1851  HA  GLU A 133      15.496  -2.428  -5.178  1.00  0.00           H  
ATOM   1852 1HB  GLU A 133      17.893  -3.015  -6.956  1.00  0.00           H  
ATOM   1853 2HB  GLU A 133      17.659  -3.757  -5.380  1.00  0.00           H  
ATOM   1854 1HG  GLU A 133      15.586  -4.789  -6.131  1.00  0.00           H  
ATOM   1855 2HG  GLU A 133      15.718  -3.978  -7.690  1.00  0.00           H  
ATOM   1856  N   ALA A 134      18.041  -0.379  -5.519  1.00  0.00           N  
ATOM   1857  CA  ALA A 134      18.887   0.561  -4.794  1.00  0.00           C  
ATOM   1858  C   ALA A 134      18.053   1.613  -4.075  1.00  0.00           C  
ATOM   1859  O   ALA A 134      18.334   1.966  -2.931  1.00  0.00           O  
ATOM   1860  CB  ALA A 134      19.875   1.226  -5.741  1.00  0.00           C  
ATOM   1861  H   ALA A 134      18.078  -0.395  -6.529  1.00  0.00           H  
ATOM   1862  HA  ALA A 134      19.443   0.003  -4.040  1.00  0.00           H  
ATOM   1863 1HB  ALA A 134      20.500   1.924  -5.184  1.00  0.00           H  
ATOM   1864 2HB  ALA A 134      20.505   0.465  -6.203  1.00  0.00           H  
ATOM   1865 3HB  ALA A 134      19.331   1.765  -6.515  1.00  0.00           H  
ATOM   1866  N   PHE A 135      17.025   2.110  -4.755  1.00  0.00           N  
ATOM   1867  CA  PHE A 135      16.147   3.123  -4.182  1.00  0.00           C  
ATOM   1868  C   PHE A 135      15.490   2.623  -2.902  1.00  0.00           C  
ATOM   1869  O   PHE A 135      15.446   3.332  -1.897  1.00  0.00           O  
ATOM   1870  CB  PHE A 135      15.069   3.527  -5.190  1.00  0.00           C  
ATOM   1871  CG  PHE A 135      15.507   4.598  -6.149  1.00  0.00           C  
ATOM   1872  CD1 PHE A 135      15.439   4.392  -7.519  1.00  0.00           C  
ATOM   1873  CD2 PHE A 135      15.988   5.812  -5.683  1.00  0.00           C  
ATOM   1874  CE1 PHE A 135      15.842   5.376  -8.401  1.00  0.00           C  
ATOM   1875  CE2 PHE A 135      16.390   6.798  -6.563  1.00  0.00           C  
ATOM   1876  CZ  PHE A 135      16.317   6.579  -7.924  1.00  0.00           C  
ATOM   1877  H   PHE A 135      16.847   1.778  -5.691  1.00  0.00           H  
ATOM   1878  HA  PHE A 135      16.744   4.002  -3.939  1.00  0.00           H  
ATOM   1879 1HB  PHE A 135      14.767   2.655  -5.769  1.00  0.00           H  
ATOM   1880 2HB  PHE A 135      14.190   3.886  -4.658  1.00  0.00           H  
ATOM   1881  HD1 PHE A 135      15.063   3.441  -7.896  1.00  0.00           H  
ATOM   1882  HD2 PHE A 135      16.046   5.984  -4.608  1.00  0.00           H  
ATOM   1883  HE1 PHE A 135      15.784   5.201  -9.475  1.00  0.00           H  
ATOM   1884  HE2 PHE A 135      16.765   7.748  -6.184  1.00  0.00           H  
ATOM   1885  HZ  PHE A 135      16.636   7.355  -8.619  1.00  0.00           H  
ATOM   1886  N   ALA A 136      14.979   1.397  -2.945  1.00  0.00           N  
ATOM   1887  CA  ALA A 136      14.349   0.788  -1.780  1.00  0.00           C  
ATOM   1888  C   ALA A 136      15.352   0.593  -0.650  1.00  0.00           C  
ATOM   1889  O   ALA A 136      15.040   0.826   0.518  1.00  0.00           O  
ATOM   1890  CB  ALA A 136      13.711  -0.542  -2.156  1.00  0.00           C  
ATOM   1891  H   ALA A 136      15.028   0.873  -3.807  1.00  0.00           H  
ATOM   1892  HA  ALA A 136      13.571   1.463  -1.423  1.00  0.00           H  
ATOM   1893 1HB  ALA A 136      13.245  -0.984  -1.276  1.00  0.00           H  
ATOM   1894 2HB  ALA A 136      12.956  -0.379  -2.923  1.00  0.00           H  
ATOM   1895 3HB  ALA A 136      14.476  -1.216  -2.539  1.00  0.00           H  
ATOM   1896  N   ALA A 137      16.558   0.164  -1.004  1.00  0.00           N  
ATOM   1897  CA  ALA A 137      17.615  -0.048  -0.022  1.00  0.00           C  
ATOM   1898  C   ALA A 137      18.020   1.261   0.643  1.00  0.00           C  
ATOM   1899  O   ALA A 137      18.286   1.303   1.844  1.00  0.00           O  
ATOM   1900  CB  ALA A 137      18.822  -0.705  -0.675  1.00  0.00           C  
ATOM   1901  H   ALA A 137      16.749  -0.019  -1.979  1.00  0.00           H  
ATOM   1902  HA  ALA A 137      17.229  -0.710   0.753  1.00  0.00           H  
ATOM   1903 1HB  ALA A 137      19.602  -0.857   0.070  1.00  0.00           H  
ATOM   1904 2HB  ALA A 137      18.529  -1.667  -1.097  1.00  0.00           H  
ATOM   1905 3HB  ALA A 137      19.200  -0.062  -1.470  1.00  0.00           H  
ATOM   1906  N   ILE A 138      18.067   2.329  -0.146  1.00  0.00           N  
ATOM   1907  CA  ILE A 138      18.425   3.647   0.368  1.00  0.00           C  
ATOM   1908  C   ILE A 138      17.396   4.143   1.375  1.00  0.00           C  
ATOM   1909  O   ILE A 138      17.750   4.657   2.436  1.00  0.00           O  
ATOM   1910  CB  ILE A 138      18.557   4.667  -0.778  1.00  0.00           C  
ATOM   1911  CG1 ILE A 138      19.776   4.341  -1.644  1.00  0.00           C  
ATOM   1912  CG2 ILE A 138      18.655   6.079  -0.223  1.00  0.00           C  
ATOM   1913  CD1 ILE A 138      19.764   5.021  -2.995  1.00  0.00           C  
ATOM   1914  H   ILE A 138      17.848   2.227  -1.127  1.00  0.00           H  
ATOM   1915  HA  ILE A 138      19.387   3.569   0.874  1.00  0.00           H  
ATOM   1916  HB  ILE A 138      17.683   4.601  -1.425  1.00  0.00           H  
ATOM   1917 1HG1 ILE A 138      20.684   4.638  -1.121  1.00  0.00           H  
ATOM   1918 2HG1 ILE A 138      19.831   3.264  -1.806  1.00  0.00           H  
ATOM   1919 1HG2 ILE A 138      18.748   6.787  -1.046  1.00  0.00           H  
ATOM   1920 2HG2 ILE A 138      17.759   6.308   0.352  1.00  0.00           H  
ATOM   1921 3HG2 ILE A 138      19.530   6.157   0.423  1.00  0.00           H  
ATOM   1922 1HD1 ILE A 138      20.659   4.742  -3.551  1.00  0.00           H  
ATOM   1923 2HD1 ILE A 138      18.879   4.709  -3.551  1.00  0.00           H  
ATOM   1924 3HD1 ILE A 138      19.745   6.101  -2.858  1.00  0.00           H  
ATOM   1925  N   ALA A 139      16.121   3.987   1.036  1.00  0.00           N  
ATOM   1926  CA  ALA A 139      15.037   4.368   1.934  1.00  0.00           C  
ATOM   1927  C   ALA A 139      15.077   3.553   3.220  1.00  0.00           C  
ATOM   1928  O   ALA A 139      14.809   4.072   4.304  1.00  0.00           O  
ATOM   1929  CB  ALA A 139      13.692   4.199   1.242  1.00  0.00           C  
ATOM   1930  H   ALA A 139      15.897   3.595   0.132  1.00  0.00           H  
ATOM   1931  HA  ALA A 139      15.169   5.416   2.199  1.00  0.00           H  
ATOM   1932 1HB  ALA A 139      12.893   4.487   1.926  1.00  0.00           H  
ATOM   1933 2HB  ALA A 139      13.657   4.833   0.356  1.00  0.00           H  
ATOM   1934 3HB  ALA A 139      13.561   3.159   0.950  1.00  0.00           H  
ATOM   1935  N   ALA A 140      15.412   2.273   3.094  1.00  0.00           N  
ATOM   1936  CA  ALA A 140      15.553   1.400   4.253  1.00  0.00           C  
ATOM   1937  C   ALA A 140      16.700   1.853   5.148  1.00  0.00           C  
ATOM   1938  O   ALA A 140      16.568   1.888   6.372  1.00  0.00           O  
ATOM   1939  CB  ALA A 140      15.766  -0.040   3.809  1.00  0.00           C  
ATOM   1940  H   ALA A 140      15.574   1.896   2.171  1.00  0.00           H  
ATOM   1941  HA  ALA A 140      14.633   1.457   4.835  1.00  0.00           H  
ATOM   1942 1HB  ALA A 140      15.870  -0.680   4.686  1.00  0.00           H  
ATOM   1943 2HB  ALA A 140      14.911  -0.369   3.219  1.00  0.00           H  
ATOM   1944 3HB  ALA A 140      16.669  -0.104   3.205  1.00  0.00           H  
ATOM   1945  N   ALA A 141      17.823   2.200   4.531  1.00  0.00           N  
ATOM   1946  CA  ALA A 141      18.981   2.694   5.267  1.00  0.00           C  
ATOM   1947  C   ALA A 141      18.661   4.001   5.983  1.00  0.00           C  
ATOM   1948  O   ALA A 141      19.113   4.232   7.104  1.00  0.00           O  
ATOM   1949  CB  ALA A 141      20.165   2.880   4.331  1.00  0.00           C  
ATOM   1950  H   ALA A 141      17.879   2.119   3.526  1.00  0.00           H  
ATOM   1951  HA  ALA A 141      19.242   1.955   6.024  1.00  0.00           H  
ATOM   1952 1HB  ALA A 141      21.022   3.250   4.895  1.00  0.00           H  
ATOM   1953 2HB  ALA A 141      20.419   1.925   3.870  1.00  0.00           H  
ATOM   1954 3HB  ALA A 141      19.906   3.599   3.555  1.00  0.00           H  
ATOM   1955  N   ALA A 142      17.879   4.852   5.328  1.00  0.00           N  
ATOM   1956  CA  ALA A 142      17.444   6.109   5.926  1.00  0.00           C  
ATOM   1957  C   ALA A 142      16.606   5.864   7.174  1.00  0.00           C  
ATOM   1958  O   ALA A 142      16.787   6.528   8.195  1.00  0.00           O  
ATOM   1959  CB  ALA A 142      16.660   6.933   4.916  1.00  0.00           C  
ATOM   1960  H   ALA A 142      17.578   4.623   4.391  1.00  0.00           H  
ATOM   1961  HA  ALA A 142      18.332   6.666   6.224  1.00  0.00           H  
ATOM   1962 1HB  ALA A 142      16.342   7.868   5.378  1.00  0.00           H  
ATOM   1963 2HB  ALA A 142      17.291   7.150   4.055  1.00  0.00           H  
ATOM   1964 3HB  ALA A 142      15.785   6.373   4.592  1.00  0.00           H  
ATOM   1965  N   ALA A 143      15.691   4.906   7.087  1.00  0.00           N  
ATOM   1966  CA  ALA A 143      14.845   4.548   8.220  1.00  0.00           C  
ATOM   1967  C   ALA A 143      15.677   4.035   9.388  1.00  0.00           C  
ATOM   1968  O   ALA A 143      15.395   4.343  10.546  1.00  0.00           O  
ATOM   1969  CB  ALA A 143      13.816   3.506   7.806  1.00  0.00           C  
ATOM   1970  H   ALA A 143      15.576   4.411   6.214  1.00  0.00           H  
ATOM   1971  HA  ALA A 143      14.324   5.447   8.550  1.00  0.00           H  
ATOM   1972 1HB  ALA A 143      13.192   3.250   8.662  1.00  0.00           H  
ATOM   1973 2HB  ALA A 143      13.190   3.910   7.009  1.00  0.00           H  
ATOM   1974 3HB  ALA A 143      14.327   2.613   7.449  1.00  0.00           H  
ATOM   1975  N   GLU A 144      16.704   3.252   9.077  1.00  0.00           N  
ATOM   1976  CA  GLU A 144      17.597   2.718  10.099  1.00  0.00           C  
ATOM   1977  C   GLU A 144      18.388   3.830  10.775  1.00  0.00           C  
ATOM   1978  O   GLU A 144      18.561   3.829  11.993  1.00  0.00           O  
ATOM   1979  CB  GLU A 144      18.558   1.695   9.486  1.00  0.00           C  
ATOM   1980  CG  GLU A 144      17.902   0.385   9.073  1.00  0.00           C  
ATOM   1981  CD  GLU A 144      18.843  -0.538   8.352  1.00  0.00           C  
ATOM   1982  OE1 GLU A 144      19.935  -0.122   8.045  1.00  0.00           O  
ATOM   1983  OE2 GLU A 144      18.471  -1.661   8.106  1.00  0.00           O  
ATOM   1984  H   GLU A 144      16.871   3.020   8.108  1.00  0.00           H  
ATOM   1985  HA  GLU A 144      16.995   2.219  10.859  1.00  0.00           H  
ATOM   1986 1HB  GLU A 144      19.032   2.125   8.604  1.00  0.00           H  
ATOM   1987 2HB  GLU A 144      19.347   1.463  10.202  1.00  0.00           H  
ATOM   1988 1HG  GLU A 144      17.528  -0.119   9.964  1.00  0.00           H  
ATOM   1989 2HG  GLU A 144      17.051   0.605   8.430  1.00  0.00           H  
ATOM   1990  N   ALA A 145      18.867   4.778   9.977  1.00  0.00           N  
ATOM   1991  CA  ALA A 145      19.584   5.933  10.504  1.00  0.00           C  
ATOM   1992  C   ALA A 145      18.691   6.769  11.410  1.00  0.00           C  
ATOM   1993  O   ALA A 145      19.125   7.243  12.460  1.00  0.00           O  
ATOM   1994  CB  ALA A 145      20.128   6.783   9.365  1.00  0.00           C  
ATOM   1995  H   ALA A 145      18.730   4.697   8.979  1.00  0.00           H  
ATOM   1996  HA  ALA A 145      20.419   5.569  11.102  1.00  0.00           H  
ATOM   1997 1HB  ALA A 145      20.661   7.642   9.774  1.00  0.00           H  
ATOM   1998 2HB  ALA A 145      20.811   6.187   8.759  1.00  0.00           H  
ATOM   1999 3HB  ALA A 145      19.304   7.131   8.745  1.00  0.00           H  
ATOM   2000  N   ALA A 146      17.440   6.948  10.998  1.00  0.00           N  
ATOM   2001  CA  ALA A 146      16.463   7.667  11.806  1.00  0.00           C  
ATOM   2002  C   ALA A 146      16.210   6.955  13.129  1.00  0.00           C  
ATOM   2003  O   ALA A 146      16.157   7.585  14.185  1.00  0.00           O  
ATOM   2004  CB  ALA A 146      15.161   7.836  11.038  1.00  0.00           C  
ATOM   2005  H   ALA A 146      17.159   6.576  10.102  1.00  0.00           H  
ATOM   2006  HA  ALA A 146      16.870   8.654  12.031  1.00  0.00           H  
ATOM   2007 1HB  ALA A 146      14.441   8.375  11.654  1.00  0.00           H  
ATOM   2008 2HB  ALA A 146      15.347   8.398  10.123  1.00  0.00           H  
ATOM   2009 3HB  ALA A 146      14.759   6.856  10.785  1.00  0.00           H  
ATOM   2010  N   ALA A 147      16.052   5.638  13.063  1.00  0.00           N  
ATOM   2011  CA  ALA A 147      15.827   4.833  14.259  1.00  0.00           C  
ATOM   2012  C   ALA A 147      16.988   4.962  15.236  1.00  0.00           C  
ATOM   2013  O   ALA A 147      16.783   5.097  16.443  1.00  0.00           O  
ATOM   2014  CB  ALA A 147      15.613   3.374  13.882  1.00  0.00           C  
ATOM   2015  H   ALA A 147      16.091   5.181  12.163  1.00  0.00           H  
ATOM   2016  HA  ALA A 147      14.931   5.206  14.753  1.00  0.00           H  
ATOM   2017 1HB  ALA A 147      15.446   2.786  14.785  1.00  0.00           H  
ATOM   2018 2HB  ALA A 147      14.744   3.291  13.229  1.00  0.00           H  
ATOM   2019 3HB  ALA A 147      16.493   2.999  13.363  1.00  0.00           H  
ATOM   2020  N   ALA A 148      18.207   4.920  14.710  1.00  0.00           N  
ATOM   2021  CA  ALA A 148      19.403   5.046  15.534  1.00  0.00           C  
ATOM   2022  C   ALA A 148      19.437   6.389  16.254  1.00  0.00           C  
ATOM   2023  O   ALA A 148      19.832   6.471  17.417  1.00  0.00           O  
ATOM   2024  CB  ALA A 148      20.653   4.870  14.684  1.00  0.00           C  
ATOM   2025  H   ALA A 148      18.307   4.799  13.712  1.00  0.00           H  
ATOM   2026  HA  ALA A 148      19.376   4.263  16.291  1.00  0.00           H  
ATOM   2027 1HB  ALA A 148      21.537   4.966  15.315  1.00  0.00           H  
ATOM   2028 2HB  ALA A 148      20.643   3.882  14.223  1.00  0.00           H  
ATOM   2029 3HB  ALA A 148      20.675   5.633  13.908  1.00  0.00           H  
ATOM   2030  N   ALA A 149      19.021   7.439  15.555  1.00  0.00           N  
ATOM   2031  CA  ALA A 149      18.949   8.771  16.144  1.00  0.00           C  
ATOM   2032  C   ALA A 149      17.969   8.806  17.309  1.00  0.00           C  
ATOM   2033  O   ALA A 149      18.242   9.414  18.344  1.00  0.00           O  
ATOM   2034  CB  ALA A 149      18.553   9.796  15.090  1.00  0.00           C  
ATOM   2035  H   ALA A 149      18.748   7.312  14.591  1.00  0.00           H  
ATOM   2036  HA  ALA A 149      19.937   9.025  16.530  1.00  0.00           H  
ATOM   2037 1HB  ALA A 149      18.505  10.785  15.545  1.00  0.00           H  
ATOM   2038 2HB  ALA A 149      19.295   9.801  14.291  1.00  0.00           H  
ATOM   2039 3HB  ALA A 149      17.579   9.537  14.679  1.00  0.00           H  
ATOM   2040  N   PHE A 150      16.828   8.149  17.136  1.00  0.00           N  
ATOM   2041  CA  PHE A 150      15.752   8.209  18.118  1.00  0.00           C  
ATOM   2042  C   PHE A 150      16.042   7.304  19.309  1.00  0.00           C  
ATOM   2043  O   PHE A 150      15.636   7.594  20.434  1.00  0.00           O  
ATOM   2044  CB  PHE A 150      14.422   7.808  17.478  1.00  0.00           C  
ATOM   2045  CG  PHE A 150      13.919   8.790  16.459  1.00  0.00           C  
ATOM   2046  CD1 PHE A 150      13.642   8.385  15.162  1.00  0.00           C  
ATOM   2047  CD2 PHE A 150      13.723  10.121  16.794  1.00  0.00           C  
ATOM   2048  CE1 PHE A 150      13.180   9.288  14.223  1.00  0.00           C  
ATOM   2049  CE2 PHE A 150      13.260  11.026  15.859  1.00  0.00           C  
ATOM   2050  CZ  PHE A 150      12.988  10.608  14.571  1.00  0.00           C  
ATOM   2051  H   PHE A 150      16.702   7.593  16.302  1.00  0.00           H  
ATOM   2052  HA  PHE A 150      15.671   9.234  18.480  1.00  0.00           H  
ATOM   2053 1HB  PHE A 150      14.529   6.839  16.993  1.00  0.00           H  
ATOM   2054 2HB  PHE A 150      13.663   7.703  18.253  1.00  0.00           H  
ATOM   2055  HD1 PHE A 150      13.792   7.341  14.887  1.00  0.00           H  
ATOM   2056  HD2 PHE A 150      13.938  10.451  17.812  1.00  0.00           H  
ATOM   2057  HE1 PHE A 150      12.966   8.956  13.207  1.00  0.00           H  
ATOM   2058  HE2 PHE A 150      13.109  12.069  16.136  1.00  0.00           H  
ATOM   2059  HZ  PHE A 150      12.625  11.320  13.832  1.00  0.00           H  
ATOM   2060  N   GLU A 151      16.746   6.207  19.054  1.00  0.00           N  
ATOM   2061  CA  GLU A 151      17.175   5.308  20.118  1.00  0.00           C  
ATOM   2062  C   GLU A 151      18.138   6.002  21.073  1.00  0.00           C  
ATOM   2063  O   GLU A 151      18.015   5.881  22.291  1.00  0.00           O  
ATOM   2064  CB  GLU A 151      17.839   4.061  19.527  1.00  0.00           C  
ATOM   2065  CG  GLU A 151      16.870   3.077  18.887  1.00  0.00           C  
ATOM   2066  CD  GLU A 151      17.566   1.980  18.131  1.00  0.00           C  
ATOM   2067  OE1 GLU A 151      18.757   2.068  17.955  1.00  0.00           O  
ATOM   2068  OE2 GLU A 151      16.904   1.052  17.728  1.00  0.00           O  
ATOM   2069  H   GLU A 151      16.991   5.990  18.098  1.00  0.00           H  
ATOM   2070  HA  GLU A 151      16.297   5.000  20.687  1.00  0.00           H  
ATOM   2071 1HB  GLU A 151      18.563   4.359  18.769  1.00  0.00           H  
ATOM   2072 2HB  GLU A 151      18.383   3.533  20.310  1.00  0.00           H  
ATOM   2073 1HG  GLU A 151      16.253   2.631  19.667  1.00  0.00           H  
ATOM   2074 2HG  GLU A 151      16.213   3.620  18.209  1.00  0.00           H  
ATOM   2075  N   ALA A 152      19.097   6.731  20.510  1.00  0.00           N  
ATOM   2076  CA  ALA A 152      20.026   7.522  21.309  1.00  0.00           C  
ATOM   2077  C   ALA A 152      19.336   8.741  21.908  1.00  0.00           C  
ATOM   2078  O   ALA A 152      19.691   9.195  22.996  1.00  0.00           O  
ATOM   2079  CB  ALA A 152      21.218   7.949  20.466  1.00  0.00           C  
ATOM   2080  H   ALA A 152      19.185   6.736  19.504  1.00  0.00           H  
ATOM   2081  HA  ALA A 152      20.379   6.900  22.132  1.00  0.00           H  
ATOM   2082 1HB  ALA A 152      21.902   8.539  21.077  1.00  0.00           H  
ATOM   2083 2HB  ALA A 152      21.735   7.065  20.093  1.00  0.00           H  
ATOM   2084 3HB  ALA A 152      20.873   8.549  19.625  1.00  0.00           H  
ATOM   2085  N   PHE A 153      18.349   9.268  21.191  1.00  0.00           N  
ATOM   2086  CA  PHE A 153      17.607  10.435  21.651  1.00  0.00           C  
ATOM   2087  C   PHE A 153      17.008  10.199  23.031  1.00  0.00           C  
ATOM   2088  O   PHE A 153      17.048  11.076  23.895  1.00  0.00           O  
ATOM   2089  CB  PHE A 153      16.496  10.787  20.660  1.00  0.00           C  
ATOM   2090  CG  PHE A 153      15.791  12.076  20.972  1.00  0.00           C  
ATOM   2091  CD1 PHE A 153      16.305  13.287  20.533  1.00  0.00           C  
ATOM   2092  CD2 PHE A 153      14.614  12.081  21.704  1.00  0.00           C  
ATOM   2093  CE1 PHE A 153      15.658  14.474  20.819  1.00  0.00           C  
ATOM   2094  CE2 PHE A 153      13.964  13.265  21.991  1.00  0.00           C  
ATOM   2095  CZ  PHE A 153      14.487  14.464  21.548  1.00  0.00           C  
ATOM   2096  H   PHE A 153      18.106   8.847  20.306  1.00  0.00           H  
ATOM   2097  HA  PHE A 153      18.296  11.279  21.717  1.00  0.00           H  
ATOM   2098 1HB  PHE A 153      16.914  10.861  19.657  1.00  0.00           H  
ATOM   2099 2HB  PHE A 153      15.755   9.988  20.647  1.00  0.00           H  
ATOM   2100  HD1 PHE A 153      17.230  13.296  19.956  1.00  0.00           H  
ATOM   2101  HD2 PHE A 153      14.201  11.134  22.054  1.00  0.00           H  
ATOM   2102  HE1 PHE A 153      16.073  15.419  20.469  1.00  0.00           H  
ATOM   2103  HE2 PHE A 153      13.039  13.255  22.567  1.00  0.00           H  
ATOM   2104  HZ  PHE A 153      13.977  15.399  21.775  1.00  0.00           H  
ATOM   2105  N   SER A 154      16.451   9.010  23.234  1.00  0.00           N  
ATOM   2106  CA  SER A 154      15.724   8.703  24.459  1.00  0.00           C  
ATOM   2107  C   SER A 154      16.670   8.580  25.646  1.00  0.00           C  
ATOM   2108  O   SER A 154      16.235   8.525  26.796  1.00  0.00           O  
ATOM   2109  CB  SER A 154      14.939   7.416  24.291  1.00  0.00           C  
ATOM   2110  OG  SER A 154      13.891   7.583  23.376  1.00  0.00           O  
ATOM   2111  H   SER A 154      16.535   8.300  22.520  1.00  0.00           H  
ATOM   2112  HA  SER A 154      15.025   9.517  24.661  1.00  0.00           H  
ATOM   2113 1HB  SER A 154      15.606   6.626  23.945  1.00  0.00           H  
ATOM   2114 2HB  SER A 154      14.538   7.106  25.255  1.00  0.00           H  
ATOM   2115  HG  SER A 154      13.257   6.888  23.570  1.00  0.00           H  
ATOM   2116  N   ASP A 155      17.967   8.538  25.360  1.00  0.00           N  
ATOM   2117  CA  ASP A 155      18.971   8.300  26.390  1.00  0.00           C  
ATOM   2118  C   ASP A 155      19.309   9.582  27.138  1.00  0.00           C  
ATOM   2119  O   ASP A 155      20.016   9.557  28.146  1.00  0.00           O  
ATOM   2120  CB  ASP A 155      20.242   7.711  25.774  1.00  0.00           C  
ATOM   2121  CG  ASP A 155      20.059   6.277  25.293  1.00  0.00           C  
ATOM   2122  OD1 ASP A 155      19.172   5.617  25.780  1.00  0.00           O  
ATOM   2123  OD2 ASP A 155      20.808   5.856  24.445  1.00  0.00           O  
ATOM   2124  H   ASP A 155      18.265   8.677  24.405  1.00  0.00           H  
ATOM   2125  HA  ASP A 155      18.568   7.583  27.106  1.00  0.00           H  
ATOM   2126 1HB  ASP A 155      20.555   8.325  24.928  1.00  0.00           H  
ATOM   2127 2HB  ASP A 155      21.047   7.732  26.509  1.00  0.00           H  
ATOM   2128  N   SER A 156      18.800  10.704  26.639  1.00  0.00           N  
ATOM   2129  CA  SER A 156      19.062  12.003  27.249  1.00  0.00           C  
ATOM   2130  C   SER A 156      17.881  12.946  27.064  1.00  0.00           C  
ATOM   2131  O   SER A 156      17.201  12.910  26.039  1.00  0.00           O  
ATOM   2132  CB  SER A 156      20.311  12.619  26.650  1.00  0.00           C  
ATOM   2133  OG  SER A 156      20.106  12.968  25.309  1.00  0.00           O  
ATOM   2134  H   SER A 156      18.218  10.656  25.815  1.00  0.00           H  
ATOM   2135  HA  SER A 156      19.219  11.856  28.319  1.00  0.00           H  
ATOM   2136 1HB  SER A 156      20.589  13.505  27.221  1.00  0.00           H  
ATOM   2137 2HB  SER A 156      21.136  11.912  26.722  1.00  0.00           H  
ATOM   2138  HG  SER A 156      20.953  13.281  24.984  1.00  0.00           H  
ATOM   2139  N   THR A 157      17.643  13.791  28.061  1.00  0.00           N  
ATOM   2140  CA  THR A 157      16.543  14.747  28.010  1.00  0.00           C  
ATOM   2141  C   THR A 157      17.052  16.178  28.116  1.00  0.00           C  
ATOM   2142  O   THR A 157      16.283  17.103  28.379  1.00  0.00           O  
ATOM   2143  CB  THR A 157      15.521  14.477  29.130  1.00  0.00           C  
ATOM   2144  OG1 THR A 157      16.171  14.566  30.404  1.00  0.00           O  
ATOM   2145  CG2 THR A 157      14.909  13.093  28.972  1.00  0.00           C  
ATOM   2146  H   THR A 157      18.239  13.770  28.876  1.00  0.00           H  
ATOM   2147  HA  THR A 157      16.037  14.639  27.050  1.00  0.00           H  
ATOM   2148  HB  THR A 157      14.729  15.225  29.088  1.00  0.00           H  
ATOM   2149  HG1 THR A 157      16.336  15.488  30.615  1.00  0.00           H  
ATOM   2150 1HG2 THR A 157      14.189  12.920  29.771  1.00  0.00           H  
ATOM   2151 2HG2 THR A 157      14.405  13.026  28.008  1.00  0.00           H  
ATOM   2152 3HG2 THR A 157      15.695  12.341  29.022  1.00  0.00           H  
ATOM   2153  N   GLY A 158      18.353  16.356  27.910  1.00  0.00           N  
ATOM   2154  CA  GLY A 158      18.967  17.675  27.982  1.00  0.00           C  
ATOM   2155  C   GLY A 158      18.579  18.530  26.781  1.00  0.00           C  
ATOM   2156  O   GLY A 158      18.203  18.008  25.732  1.00  0.00           O  
ATOM   2157  H   GLY A 158      18.931  15.554  27.699  1.00  0.00           H  
ATOM   2158 1HA  GLY A 158      18.658  18.172  28.901  1.00  0.00           H  
ATOM   2159 2HA  GLY A 158      20.051  17.571  28.022  1.00  0.00           H  
ATOM   2160  N   GLU A 159      18.671  19.846  26.944  1.00  0.00           N  
ATOM   2161  CA  GLU A 159      18.280  20.776  25.891  1.00  0.00           C  
ATOM   2162  C   GLU A 159      19.261  20.732  24.727  1.00  0.00           C  
ATOM   2163  O   GLU A 159      18.859  20.628  23.568  1.00  0.00           O  
ATOM   2164  CB  GLU A 159      18.192  22.201  26.444  1.00  0.00           C  
ATOM   2165  CG  GLU A 159      17.124  22.397  27.510  1.00  0.00           C  
ATOM   2166  CD  GLU A 159      17.560  21.924  28.869  1.00  0.00           C  
ATOM   2167  OE1 GLU A 159      18.672  21.469  28.990  1.00  0.00           O  
ATOM   2168  OE2 GLU A 159      16.780  22.018  29.787  1.00  0.00           O  
ATOM   2169  H   GLU A 159      19.019  20.210  27.818  1.00  0.00           H  
ATOM   2170  HA  GLU A 159      17.298  20.485  25.519  1.00  0.00           H  
ATOM   2171 1HB  GLU A 159      19.152  22.483  26.876  1.00  0.00           H  
ATOM   2172 2HB  GLU A 159      17.983  22.895  25.630  1.00  0.00           H  
ATOM   2173 1HG  GLU A 159      16.875  23.456  27.570  1.00  0.00           H  
ATOM   2174 2HG  GLU A 159      16.226  21.857  27.214  1.00  0.00           H  
ATOM   2175  N   THR A 160      20.549  20.813  25.040  1.00  0.00           N  
ATOM   2176  CA  THR A 160      21.587  20.848  24.017  1.00  0.00           C  
ATOM   2177  C   THR A 160      21.705  19.506  23.306  1.00  0.00           C  
ATOM   2178  O   THR A 160      21.942  19.450  22.100  1.00  0.00           O  
ATOM   2179  CB  THR A 160      22.949  21.236  24.622  1.00  0.00           C  
ATOM   2180  OG1 THR A 160      22.852  22.528  25.235  1.00  0.00           O  
ATOM   2181  CG2 THR A 160      24.021  21.269  23.544  1.00  0.00           C  
ATOM   2182  H   THR A 160      20.817  20.850  26.015  1.00  0.00           H  
ATOM   2183  HA  THR A 160      21.314  21.599  23.275  1.00  0.00           H  
ATOM   2184  HB  THR A 160      23.229  20.508  25.383  1.00  0.00           H  
ATOM   2185  HG1 THR A 160      23.652  22.705  25.736  1.00  0.00           H  
ATOM   2186 1HG2 THR A 160      24.977  21.545  23.990  1.00  0.00           H  
ATOM   2187 2HG2 THR A 160      24.105  20.285  23.084  1.00  0.00           H  
ATOM   2188 3HG2 THR A 160      23.751  22.002  22.785  1.00  0.00           H  
ATOM   2189  N   VAL A 161      21.539  18.425  24.062  1.00  0.00           N  
ATOM   2190  CA  VAL A 161      21.688  17.081  23.519  1.00  0.00           C  
ATOM   2191  C   VAL A 161      20.555  16.746  22.557  1.00  0.00           C  
ATOM   2192  O   VAL A 161      20.773  16.123  21.518  1.00  0.00           O  
ATOM   2193  CB  VAL A 161      21.713  16.044  24.658  1.00  0.00           C  
ATOM   2194  CG1 VAL A 161      22.974  16.204  25.495  1.00  0.00           C  
ATOM   2195  CG2 VAL A 161      20.470  16.192  25.521  1.00  0.00           C  
ATOM   2196  H   VAL A 161      21.304  18.538  25.037  1.00  0.00           H  
ATOM   2197  HA  VAL A 161      22.633  17.029  22.976  1.00  0.00           H  
ATOM   2198  HB  VAL A 161      21.740  15.044  24.226  1.00  0.00           H  
ATOM   2199 1HG1 VAL A 161      22.975  15.464  26.295  1.00  0.00           H  
ATOM   2200 2HG1 VAL A 161      23.850  16.058  24.864  1.00  0.00           H  
ATOM   2201 3HG1 VAL A 161      22.998  17.204  25.927  1.00  0.00           H  
ATOM   2202 1HG2 VAL A 161      20.494  15.456  26.323  1.00  0.00           H  
ATOM   2203 2HG2 VAL A 161      20.441  17.195  25.948  1.00  0.00           H  
ATOM   2204 3HG2 VAL A 161      19.581  16.033  24.909  1.00  0.00           H  
ATOM   2205  N   ALA A 162      19.344  17.163  22.911  1.00  0.00           N  
ATOM   2206  CA  ALA A 162      18.173  16.909  22.079  1.00  0.00           C  
ATOM   2207  C   ALA A 162      18.296  17.602  20.729  1.00  0.00           C  
ATOM   2208  O   ALA A 162      17.973  17.022  19.691  1.00  0.00           O  
ATOM   2209  CB  ALA A 162      16.908  17.362  22.794  1.00  0.00           C  
ATOM   2210  H   ALA A 162      19.230  17.670  23.777  1.00  0.00           H  
ATOM   2211  HA  ALA A 162      18.112  15.836  21.900  1.00  0.00           H  
ATOM   2212 1HB  ALA A 162      16.042  17.165  22.160  1.00  0.00           H  
ATOM   2213 2HB  ALA A 162      16.803  16.815  23.730  1.00  0.00           H  
ATOM   2214 3HB  ALA A 162      16.970  18.429  23.002  1.00  0.00           H  
ATOM   2215  N   GLU A 163      18.764  18.845  20.747  1.00  0.00           N  
ATOM   2216  CA  GLU A 163      18.929  19.620  19.523  1.00  0.00           C  
ATOM   2217  C   GLU A 163      20.041  19.048  18.655  1.00  0.00           C  
ATOM   2218  O   GLU A 163      19.938  19.030  17.428  1.00  0.00           O  
ATOM   2219  CB  GLU A 163      19.229  21.084  19.854  1.00  0.00           C  
ATOM   2220  CG  GLU A 163      19.347  21.992  18.638  1.00  0.00           C  
ATOM   2221  CD  GLU A 163      18.047  22.153  17.900  1.00  0.00           C  
ATOM   2222  OE1 GLU A 163      17.019  21.918  18.488  1.00  0.00           O  
ATOM   2223  OE2 GLU A 163      18.083  22.512  16.747  1.00  0.00           O  
ATOM   2224  H   GLU A 163      19.011  19.264  21.632  1.00  0.00           H  
ATOM   2225  HA  GLU A 163      17.998  19.575  18.957  1.00  0.00           H  
ATOM   2226 1HB  GLU A 163      18.441  21.481  20.493  1.00  0.00           H  
ATOM   2227 2HB  GLU A 163      20.165  21.146  20.410  1.00  0.00           H  
ATOM   2228 1HG  GLU A 163      19.691  22.974  18.963  1.00  0.00           H  
ATOM   2229 2HG  GLU A 163      20.095  21.581  17.962  1.00  0.00           H  
ATOM   2230  N   ALA A 164      21.106  18.579  19.297  1.00  0.00           N  
ATOM   2231  CA  ALA A 164      22.241  18.005  18.584  1.00  0.00           C  
ATOM   2232  C   ALA A 164      21.817  16.800  17.754  1.00  0.00           C  
ATOM   2233  O   ALA A 164      22.299  16.602  16.638  1.00  0.00           O  
ATOM   2234  CB  ALA A 164      23.339  17.613  19.563  1.00  0.00           C  
ATOM   2235  H   ALA A 164      21.129  18.622  20.306  1.00  0.00           H  
ATOM   2236  HA  ALA A 164      22.630  18.760  17.902  1.00  0.00           H  
ATOM   2237 1HB  ALA A 164      24.178  17.186  19.015  1.00  0.00           H  
ATOM   2238 2HB  ALA A 164      23.671  18.496  20.108  1.00  0.00           H  
ATOM   2239 3HB  ALA A 164      22.953  16.877  20.266  1.00  0.00           H  
ATOM   2240  N   VAL A 165      20.912  15.997  18.303  1.00  0.00           N  
ATOM   2241  CA  VAL A 165      20.418  14.812  17.612  1.00  0.00           C  
ATOM   2242  C   VAL A 165      19.608  15.191  16.379  1.00  0.00           C  
ATOM   2243  O   VAL A 165      19.794  14.623  15.303  1.00  0.00           O  
ATOM   2244  CB  VAL A 165      19.543  13.968  18.558  1.00  0.00           C  
ATOM   2245  CG1 VAL A 165      18.864  12.842  17.792  1.00  0.00           C  
ATOM   2246  CG2 VAL A 165      20.393  13.413  19.691  1.00  0.00           C  
ATOM   2247  H   VAL A 165      20.557  16.213  19.224  1.00  0.00           H  
ATOM   2248  HA  VAL A 165      21.273  14.213  17.299  1.00  0.00           H  
ATOM   2249  HB  VAL A 165      18.755  14.599  18.969  1.00  0.00           H  
ATOM   2250 1HG1 VAL A 165      18.249  12.256  18.476  1.00  0.00           H  
ATOM   2251 2HG1 VAL A 165      18.233  13.264  17.009  1.00  0.00           H  
ATOM   2252 3HG1 VAL A 165      19.620  12.199  17.343  1.00  0.00           H  
ATOM   2253 1HG2 VAL A 165      19.768  12.818  20.356  1.00  0.00           H  
ATOM   2254 2HG2 VAL A 165      21.184  12.787  19.280  1.00  0.00           H  
ATOM   2255 3HG2 VAL A 165      20.836  14.237  20.251  1.00  0.00           H  
ATOM   2256  N   ALA A 166      18.708  16.155  16.543  1.00  0.00           N  
ATOM   2257  CA  ALA A 166      17.876  16.621  15.439  1.00  0.00           C  
ATOM   2258  C   ALA A 166      18.728  17.130  14.284  1.00  0.00           C  
ATOM   2259  O   ALA A 166      18.423  16.881  13.118  1.00  0.00           O  
ATOM   2260  CB  ALA A 166      16.926  17.710  15.915  1.00  0.00           C  
ATOM   2261  H   ALA A 166      18.597  16.576  17.454  1.00  0.00           H  
ATOM   2262  HA  ALA A 166      17.292  15.776  15.075  1.00  0.00           H  
ATOM   2263 1HB  ALA A 166      16.312  18.048  15.081  1.00  0.00           H  
ATOM   2264 2HB  ALA A 166      16.283  17.313  16.702  1.00  0.00           H  
ATOM   2265 3HB  ALA A 166      17.500  18.548  16.306  1.00  0.00           H  
ATOM   2266  N   LYS A 167      19.798  17.845  14.615  1.00  0.00           N  
ATOM   2267  CA  LYS A 167      20.733  18.337  13.608  1.00  0.00           C  
ATOM   2268  C   LYS A 167      21.558  17.199  13.022  1.00  0.00           C  
ATOM   2269  O   LYS A 167      21.789  17.147  11.813  1.00  0.00           O  
ATOM   2270  CB  LYS A 167      21.654  19.401  14.206  1.00  0.00           C  
ATOM   2271  CG  LYS A 167      20.956  20.703  14.574  1.00  0.00           C  
ATOM   2272  CD  LYS A 167      21.962  21.810  14.851  1.00  0.00           C  
ATOM   2273  CE  LYS A 167      22.860  21.462  16.029  1.00  0.00           C  
ATOM   2274  NZ  LYS A 167      23.727  22.605  16.425  1.00  0.00           N  
ATOM   2275  H   LYS A 167      19.969  18.054  15.588  1.00  0.00           H  
ATOM   2276  HA  LYS A 167      20.161  18.788  12.797  1.00  0.00           H  
ATOM   2277 1HB  LYS A 167      22.127  19.008  15.107  1.00  0.00           H  
ATOM   2278 2HB  LYS A 167      22.448  19.635  13.496  1.00  0.00           H  
ATOM   2279 1HG  LYS A 167      20.305  21.011  13.755  1.00  0.00           H  
ATOM   2280 2HG  LYS A 167      20.344  20.549  15.463  1.00  0.00           H  
ATOM   2281 1HD  LYS A 167      22.582  21.969  13.967  1.00  0.00           H  
ATOM   2282 2HD  LYS A 167      21.432  22.737  15.072  1.00  0.00           H  
ATOM   2283 1HE  LYS A 167      22.245  21.176  16.882  1.00  0.00           H  
ATOM   2284 2HE  LYS A 167      23.494  20.616  15.766  1.00  0.00           H  
ATOM   2285 1HZ  LYS A 167      24.306  22.334  17.208  1.00  0.00           H  
ATOM   2286 2HZ  LYS A 167      24.315  22.867  15.646  1.00  0.00           H  
ATOM   2287 3HZ  LYS A 167      23.150  23.390  16.690  1.00  0.00           H  
ATOM   2288  N   ALA A 168      22.001  16.290  13.883  1.00  0.00           N  
ATOM   2289  CA  ALA A 168      22.802  15.152  13.450  1.00  0.00           C  
ATOM   2290  C   ALA A 168      22.043  14.292  12.447  1.00  0.00           C  
ATOM   2291  O   ALA A 168      22.599  13.865  11.435  1.00  0.00           O  
ATOM   2292  CB  ALA A 168      23.225  14.316  14.650  1.00  0.00           C  
ATOM   2293  H   ALA A 168      21.777  16.391  14.862  1.00  0.00           H  
ATOM   2294  HA  ALA A 168      23.695  15.534  12.955  1.00  0.00           H  
ATOM   2295 1HB  ALA A 168      23.823  13.469  14.311  1.00  0.00           H  
ATOM   2296 2HB  ALA A 168      23.817  14.928  15.330  1.00  0.00           H  
ATOM   2297 3HB  ALA A 168      22.340  13.950  15.168  1.00  0.00           H  
ATOM   2298  N   LEU A 169      20.770  14.043  12.734  1.00  0.00           N  
ATOM   2299  CA  LEU A 169      19.932  13.234  11.857  1.00  0.00           C  
ATOM   2300  C   LEU A 169      19.621  13.970  10.559  1.00  0.00           C  
ATOM   2301  O   LEU A 169      19.680  13.389   9.476  1.00  0.00           O  
ATOM   2302  CB  LEU A 169      18.624  12.864  12.567  1.00  0.00           C  
ATOM   2303  CG  LEU A 169      17.646  12.005  11.755  1.00  0.00           C  
ATOM   2304  CD1 LEU A 169      18.327  10.706  11.348  1.00  0.00           C  
ATOM   2305  CD2 LEU A 169      16.399  11.733  12.584  1.00  0.00           C  
ATOM   2306  H   LEU A 169      20.372  14.424  13.581  1.00  0.00           H  
ATOM   2307  HA  LEU A 169      20.469  12.319  11.612  1.00  0.00           H  
ATOM   2308 1HB  LEU A 169      18.866  12.318  13.478  1.00  0.00           H  
ATOM   2309 2HB  LEU A 169      18.107  13.782  12.845  1.00  0.00           H  
ATOM   2310  HG  LEU A 169      17.367  12.535  10.843  1.00  0.00           H  
ATOM   2311 1HD1 LEU A 169      17.632  10.096  10.770  1.00  0.00           H  
ATOM   2312 2HD1 LEU A 169      19.203  10.929  10.740  1.00  0.00           H  
ATOM   2313 3HD1 LEU A 169      18.633  10.161  12.240  1.00  0.00           H  
ATOM   2314 1HD2 LEU A 169      15.704  11.124  12.006  1.00  0.00           H  
ATOM   2315 2HD2 LEU A 169      16.677  11.202  13.495  1.00  0.00           H  
ATOM   2316 3HD2 LEU A 169      15.923  12.678  12.845  1.00  0.00           H  
ATOM   2317  N   LYS A 170      19.290  15.252  10.677  1.00  0.00           N  
ATOM   2318  CA  LYS A 170      18.970  16.069   9.513  1.00  0.00           C  
ATOM   2319  C   LYS A 170      20.051  15.955   8.445  1.00  0.00           C  
ATOM   2320  O   LYS A 170      19.754  15.778   7.264  1.00  0.00           O  
ATOM   2321  CB  LYS A 170      18.784  17.532   9.920  1.00  0.00           C  
ATOM   2322  CG  LYS A 170      18.395  18.458   8.776  1.00  0.00           C  
ATOM   2323  CD  LYS A 170      18.104  19.865   9.278  1.00  0.00           C  
ATOM   2324  CE  LYS A 170      17.586  20.757   8.160  1.00  0.00           C  
ATOM   2325  NZ  LYS A 170      18.649  21.084   7.171  1.00  0.00           N  
ATOM   2326  H   LYS A 170      19.260  15.670  11.595  1.00  0.00           H  
ATOM   2327  HA  LYS A 170      18.036  15.706   9.082  1.00  0.00           H  
ATOM   2328 1HB  LYS A 170      18.010  17.601  10.685  1.00  0.00           H  
ATOM   2329 2HB  LYS A 170      19.710  17.908  10.355  1.00  0.00           H  
ATOM   2330 1HG  LYS A 170      19.207  18.502   8.050  1.00  0.00           H  
ATOM   2331 2HG  LYS A 170      17.507  18.069   8.278  1.00  0.00           H  
ATOM   2332 1HD  LYS A 170      17.357  19.820  10.072  1.00  0.00           H  
ATOM   2333 2HD  LYS A 170      19.016  20.301   9.685  1.00  0.00           H  
ATOM   2334 1HE  LYS A 170      16.768  20.256   7.644  1.00  0.00           H  
ATOM   2335 2HE  LYS A 170      17.204  21.686   8.583  1.00  0.00           H  
ATOM   2336 1HZ  LYS A 170      18.266  21.676   6.448  1.00  0.00           H  
ATOM   2337 2HZ  LYS A 170      19.405  21.566   7.636  1.00  0.00           H  
ATOM   2338 3HZ  LYS A 170      18.998  20.231   6.757  1.00  0.00           H  
ATOM   2339  N   ALA A 171      21.306  16.059   8.868  1.00  0.00           N  
ATOM   2340  CA  ALA A 171      22.435  15.954   7.951  1.00  0.00           C  
ATOM   2341  C   ALA A 171      22.455  14.598   7.256  1.00  0.00           C  
ATOM   2342  O   ALA A 171      22.730  14.508   6.059  1.00  0.00           O  
ATOM   2343  CB  ALA A 171      23.743  16.189   8.692  1.00  0.00           C  
ATOM   2344  H   ALA A 171      21.483  16.213   9.851  1.00  0.00           H  
ATOM   2345  HA  ALA A 171      22.320  16.720   7.184  1.00  0.00           H  
ATOM   2346 1HB  ALA A 171      24.576  16.108   7.994  1.00  0.00           H  
ATOM   2347 2HB  ALA A 171      23.737  17.184   9.134  1.00  0.00           H  
ATOM   2348 3HB  ALA A 171      23.854  15.444   9.477  1.00  0.00           H  
ATOM   2349  N   ALA A 172      22.165  13.546   8.014  1.00  0.00           N  
ATOM   2350  CA  ALA A 172      22.150  12.193   7.471  1.00  0.00           C  
ATOM   2351  C   ALA A 172      21.028  12.019   6.456  1.00  0.00           C  
ATOM   2352  O   ALA A 172      21.229  11.441   5.388  1.00  0.00           O  
ATOM   2353  CB  ALA A 172      22.009  11.174   8.593  1.00  0.00           C  
ATOM   2354  H   ALA A 172      21.949  13.687   8.990  1.00  0.00           H  
ATOM   2355  HA  ALA A 172      23.096  12.023   6.957  1.00  0.00           H  
ATOM   2356 1HB  ALA A 172      21.999  10.168   8.173  1.00  0.00           H  
ATOM   2357 2HB  ALA A 172      22.850  11.272   9.281  1.00  0.00           H  
ATOM   2358 3HB  ALA A 172      21.078  11.352   9.131  1.00  0.00           H  
ATOM   2359  N   MET A 173      19.845  12.522   6.795  1.00  0.00           N  
ATOM   2360  CA  MET A 173      18.678  12.384   5.933  1.00  0.00           C  
ATOM   2361  C   MET A 173      18.880  13.112   4.611  1.00  0.00           C  
ATOM   2362  O   MET A 173      18.450  12.640   3.559  1.00  0.00           O  
ATOM   2363  CB  MET A 173      17.431  12.906   6.644  1.00  0.00           C  
ATOM   2364  CG  MET A 173      17.001  12.081   7.848  1.00  0.00           C  
ATOM   2365  SD  MET A 173      16.572  10.384   7.411  1.00  0.00           S  
ATOM   2366  CE  MET A 173      18.087   9.531   7.839  1.00  0.00           C  
ATOM   2367  H   MET A 173      19.754  13.014   7.672  1.00  0.00           H  
ATOM   2368  HA  MET A 173      18.537  11.327   5.709  1.00  0.00           H  
ATOM   2369 1HB  MET A 173      17.607  13.926   6.983  1.00  0.00           H  
ATOM   2370 2HB  MET A 173      16.597  12.934   5.942  1.00  0.00           H  
ATOM   2371 1HG  MET A 173      17.809  12.055   8.579  1.00  0.00           H  
ATOM   2372 2HG  MET A 173      16.134  12.545   8.317  1.00  0.00           H  
ATOM   2373 1HE  MET A 173      17.978   8.467   7.625  1.00  0.00           H  
ATOM   2374 2HE  MET A 173      18.912   9.938   7.253  1.00  0.00           H  
ATOM   2375 3HE  MET A 173      18.295   9.668   8.901  1.00  0.00           H  
ATOM   2376  N   GLU A 174      19.540  14.265   4.670  1.00  0.00           N  
ATOM   2377  CA  GLU A 174      19.878  15.017   3.468  1.00  0.00           C  
ATOM   2378  C   GLU A 174      20.820  14.226   2.569  1.00  0.00           C  
ATOM   2379  O   GLU A 174      20.672  14.224   1.347  1.00  0.00           O  
ATOM   2380  CB  GLU A 174      20.516  16.357   3.840  1.00  0.00           C  
ATOM   2381  CG  GLU A 174      19.550  17.371   4.435  1.00  0.00           C  
ATOM   2382  CD  GLU A 174      20.237  18.608   4.941  1.00  0.00           C  
ATOM   2383  OE1 GLU A 174      21.443  18.655   4.897  1.00  0.00           O  
ATOM   2384  OE2 GLU A 174      19.556  19.508   5.373  1.00  0.00           O  
ATOM   2385  H   GLU A 174      19.813  14.629   5.572  1.00  0.00           H  
ATOM   2386  HA  GLU A 174      18.960  15.211   2.911  1.00  0.00           H  
ATOM   2387 1HB  GLU A 174      21.314  16.191   4.564  1.00  0.00           H  
ATOM   2388 2HB  GLU A 174      20.966  16.804   2.954  1.00  0.00           H  
ATOM   2389 1HG  GLU A 174      18.826  17.658   3.672  1.00  0.00           H  
ATOM   2390 2HG  GLU A 174      19.006  16.902   5.254  1.00  0.00           H  
ATOM   2391  N   ALA A 175      21.788  13.554   3.182  1.00  0.00           N  
ATOM   2392  CA  ALA A 175      22.749  12.747   2.439  1.00  0.00           C  
ATOM   2393  C   ALA A 175      22.059  11.601   1.710  1.00  0.00           C  
ATOM   2394  O   ALA A 175      22.373  11.308   0.557  1.00  0.00           O  
ATOM   2395  CB  ALA A 175      23.823  12.209   3.374  1.00  0.00           C  
ATOM   2396  H   ALA A 175      21.860  13.604   4.188  1.00  0.00           H  
ATOM   2397  HA  ALA A 175      23.219  13.384   1.690  1.00  0.00           H  
ATOM   2398 1HB  ALA A 175      24.533  11.608   2.805  1.00  0.00           H  
ATOM   2399 2HB  ALA A 175      24.346  13.042   3.844  1.00  0.00           H  
ATOM   2400 3HB  ALA A 175      23.360  11.591   4.142  1.00  0.00           H  
ATOM   2401  N   PHE A 176      21.117  10.956   2.390  1.00  0.00           N  
ATOM   2402  CA  PHE A 176      20.380   9.841   1.808  1.00  0.00           C  
ATOM   2403  C   PHE A 176      19.585  10.283   0.586  1.00  0.00           C  
ATOM   2404  O   PHE A 176      19.538   9.581  -0.423  1.00  0.00           O  
ATOM   2405  CB  PHE A 176      19.435   9.228   2.843  1.00  0.00           C  
ATOM   2406  CG  PHE A 176      20.116   8.309   3.817  1.00  0.00           C  
ATOM   2407  CD1 PHE A 176      20.276   8.678   5.145  1.00  0.00           C  
ATOM   2408  CD2 PHE A 176      20.600   7.076   3.409  1.00  0.00           C  
ATOM   2409  CE1 PHE A 176      20.903   7.834   6.042  1.00  0.00           C  
ATOM   2410  CE2 PHE A 176      21.226   6.230   4.303  1.00  0.00           C  
ATOM   2411  CZ  PHE A 176      21.378   6.610   5.622  1.00  0.00           C  
ATOM   2412  H   PHE A 176      20.906  11.246   3.334  1.00  0.00           H  
ATOM   2413  HA  PHE A 176      21.095   9.079   1.494  1.00  0.00           H  
ATOM   2414 1HB  PHE A 176      18.949  10.022   3.408  1.00  0.00           H  
ATOM   2415 2HB  PHE A 176      18.654   8.664   2.334  1.00  0.00           H  
ATOM   2416  HD1 PHE A 176      19.900   9.646   5.477  1.00  0.00           H  
ATOM   2417  HD2 PHE A 176      20.480   6.776   2.367  1.00  0.00           H  
ATOM   2418  HE1 PHE A 176      21.022   8.137   7.082  1.00  0.00           H  
ATOM   2419  HE2 PHE A 176      21.601   5.263   3.969  1.00  0.00           H  
ATOM   2420  HZ  PHE A 176      21.873   5.945   6.327  1.00  0.00           H  
ATOM   2421  N   ALA A 177      18.961  11.452   0.684  1.00  0.00           N  
ATOM   2422  CA  ALA A 177      18.218  12.019  -0.434  1.00  0.00           C  
ATOM   2423  C   ALA A 177      19.133  12.296  -1.620  1.00  0.00           C  
ATOM   2424  O   ALA A 177      18.765  12.056  -2.770  1.00  0.00           O  
ATOM   2425  CB  ALA A 177      17.508  13.295  -0.006  1.00  0.00           C  
ATOM   2426  H   ALA A 177      19.002  11.961   1.556  1.00  0.00           H  
ATOM   2427  HA  ALA A 177      17.472  11.290  -0.751  1.00  0.00           H  
ATOM   2428 1HB  ALA A 177      16.957  13.708  -0.852  1.00  0.00           H  
ATOM   2429 2HB  ALA A 177      16.813  13.071   0.804  1.00  0.00           H  
ATOM   2430 3HB  ALA A 177      18.242  14.022   0.339  1.00  0.00           H  
ATOM   2431  N   GLU A 178      20.327  12.804  -1.333  1.00  0.00           N  
ATOM   2432  CA  GLU A 178      21.298  13.116  -2.376  1.00  0.00           C  
ATOM   2433  C   GLU A 178      21.805  11.850  -3.053  1.00  0.00           C  
ATOM   2434  O   GLU A 178      22.054  11.836  -4.258  1.00  0.00           O  
ATOM   2435  CB  GLU A 178      22.475  13.900  -1.791  1.00  0.00           C  
ATOM   2436  CG  GLU A 178      22.133  15.318  -1.357  1.00  0.00           C  
ATOM   2437  CD  GLU A 178      21.730  16.200  -2.506  1.00  0.00           C  
ATOM   2438  OE1 GLU A 178      22.512  16.357  -3.413  1.00  0.00           O  
ATOM   2439  OE2 GLU A 178      20.638  16.717  -2.477  1.00  0.00           O  
ATOM   2440  H   GLU A 178      20.569  12.978  -0.368  1.00  0.00           H  
ATOM   2441  HA  GLU A 178      20.808  13.733  -3.130  1.00  0.00           H  
ATOM   2442 1HB  GLU A 178      22.870  13.370  -0.924  1.00  0.00           H  
ATOM   2443 2HB  GLU A 178      23.275  13.960  -2.530  1.00  0.00           H  
ATOM   2444 1HG  GLU A 178      21.315  15.280  -0.639  1.00  0.00           H  
ATOM   2445 2HG  GLU A 178      22.998  15.753  -0.858  1.00  0.00           H  
ATOM   2446  N   ILE A 179      21.956  10.787  -2.271  1.00  0.00           N  
ATOM   2447  CA  ILE A 179      22.350   9.490  -2.808  1.00  0.00           C  
ATOM   2448  C   ILE A 179      21.296   8.947  -3.764  1.00  0.00           C  
ATOM   2449  O   ILE A 179      21.621   8.427  -4.832  1.00  0.00           O  
ATOM   2450  CB  ILE A 179      22.589   8.475  -1.675  1.00  0.00           C  
ATOM   2451  CG1 ILE A 179      23.807   8.882  -0.842  1.00  0.00           C  
ATOM   2452  CG2 ILE A 179      22.771   7.076  -2.243  1.00  0.00           C  
ATOM   2453  CD1 ILE A 179      23.930   8.133   0.466  1.00  0.00           C  
ATOM   2454  H   ILE A 179      21.794  10.879  -1.279  1.00  0.00           H  
ATOM   2455  HA  ILE A 179      23.280   9.613  -3.361  1.00  0.00           H  
ATOM   2456  HB  ILE A 179      21.732   8.475  -1.001  1.00  0.00           H  
ATOM   2457 1HG1 ILE A 179      24.715   8.712  -1.419  1.00  0.00           H  
ATOM   2458 2HG1 ILE A 179      23.757   9.948  -0.619  1.00  0.00           H  
ATOM   2459 1HG2 ILE A 179      22.939   6.372  -1.428  1.00  0.00           H  
ATOM   2460 2HG2 ILE A 179      21.876   6.788  -2.793  1.00  0.00           H  
ATOM   2461 3HG2 ILE A 179      23.629   7.065  -2.915  1.00  0.00           H  
ATOM   2462 1HD1 ILE A 179      24.817   8.476   1.000  1.00  0.00           H  
ATOM   2463 2HD1 ILE A 179      23.045   8.318   1.076  1.00  0.00           H  
ATOM   2464 3HD1 ILE A 179      24.018   7.066   0.267  1.00  0.00           H  
ATOM   2465  N   ALA A 180      20.031   9.071  -3.376  1.00  0.00           N  
ATOM   2466  CA  ALA A 180      18.924   8.643  -4.222  1.00  0.00           C  
ATOM   2467  C   ALA A 180      18.896   9.423  -5.530  1.00  0.00           C  
ATOM   2468  O   ALA A 180      18.607   8.867  -6.589  1.00  0.00           O  
ATOM   2469  CB  ALA A 180      17.603   8.798  -3.483  1.00  0.00           C  
ATOM   2470  H   ALA A 180      19.832   9.472  -2.471  1.00  0.00           H  
ATOM   2471  HA  ALA A 180      19.071   7.589  -4.465  1.00  0.00           H  
ATOM   2472 1HB  ALA A 180      16.786   8.473  -4.129  1.00  0.00           H  
ATOM   2473 2HB  ALA A 180      17.617   8.187  -2.581  1.00  0.00           H  
ATOM   2474 3HB  ALA A 180      17.458   9.842  -3.213  1.00  0.00           H  
ATOM   2475  N   LYS A 181      19.198  10.714  -5.448  1.00  0.00           N  
ATOM   2476  CA  LYS A 181      19.284  11.557  -6.634  1.00  0.00           C  
ATOM   2477  C   LYS A 181      20.374  11.068  -7.580  1.00  0.00           C  
ATOM   2478  O   LYS A 181      20.198  11.064  -8.798  1.00  0.00           O  
ATOM   2479  CB  LYS A 181      19.544  13.012  -6.240  1.00  0.00           C  
ATOM   2480  CG  LYS A 181      18.359  13.707  -5.582  1.00  0.00           C  
ATOM   2481  CD  LYS A 181      18.718  15.121  -5.151  1.00  0.00           C  
ATOM   2482  CE  LYS A 181      17.641  15.718  -4.257  1.00  0.00           C  
ATOM   2483  NZ  LYS A 181      18.016  17.069  -3.759  1.00  0.00           N  
ATOM   2484  H   LYS A 181      19.372  11.123  -4.541  1.00  0.00           H  
ATOM   2485  HA  LYS A 181      18.334  11.504  -7.167  1.00  0.00           H  
ATOM   2486 1HB  LYS A 181      20.385  13.056  -5.547  1.00  0.00           H  
ATOM   2487 2HB  LYS A 181      19.819  13.586  -7.125  1.00  0.00           H  
ATOM   2488 1HG  LYS A 181      17.526  13.750  -6.284  1.00  0.00           H  
ATOM   2489 2HG  LYS A 181      18.044  13.138  -4.707  1.00  0.00           H  
ATOM   2490 1HD  LYS A 181      19.663  15.108  -4.607  1.00  0.00           H  
ATOM   2491 2HD  LYS A 181      18.834  15.751  -6.033  1.00  0.00           H  
ATOM   2492 1HE  LYS A 181      16.708  15.796  -4.814  1.00  0.00           H  
ATOM   2493 2HE  LYS A 181      17.474  15.063  -3.402  1.00  0.00           H  
ATOM   2494 1HZ  LYS A 181      17.278  17.429  -3.171  1.00  0.00           H  
ATOM   2495 2HZ  LYS A 181      18.872  17.006  -3.224  1.00  0.00           H  
ATOM   2496 3HZ  LYS A 181      18.155  17.691  -4.543  1.00  0.00           H  
ATOM   2497  N   ALA A 182      21.502  10.655  -7.011  1.00  0.00           N  
ATOM   2498  CA  ALA A 182      22.611  10.131  -7.799  1.00  0.00           C  
ATOM   2499  C   ALA A 182      22.206   8.865  -8.543  1.00  0.00           C  
ATOM   2500  O   ALA A 182      22.646   8.627  -9.668  1.00  0.00           O  
ATOM   2501  CB  ALA A 182      23.813   9.857  -6.906  1.00  0.00           C  
ATOM   2502  H   ALA A 182      21.594  10.707  -6.006  1.00  0.00           H  
ATOM   2503  HA  ALA A 182      22.885  10.881  -8.540  1.00  0.00           H  
ATOM   2504 1HB  ALA A 182      24.632   9.465  -7.510  1.00  0.00           H  
ATOM   2505 2HB  ALA A 182      24.127  10.784  -6.426  1.00  0.00           H  
ATOM   2506 3HB  ALA A 182      23.542   9.128  -6.145  1.00  0.00           H  
ATOM   2507  N   VAL A 183      21.364   8.055  -7.910  1.00  0.00           N  
ATOM   2508  CA  VAL A 183      20.853   6.841  -8.534  1.00  0.00           C  
ATOM   2509  C   VAL A 183      20.013   7.164  -9.762  1.00  0.00           C  
ATOM   2510  O   VAL A 183      20.146   6.522 -10.805  1.00  0.00           O  
ATOM   2511  CB  VAL A 183      20.002   6.041  -7.530  1.00  0.00           C  
ATOM   2512  CG1 VAL A 183      19.287   4.895  -8.232  1.00  0.00           C  
ATOM   2513  CG2 VAL A 183      20.883   5.518  -6.406  1.00  0.00           C  
ATOM   2514  H   VAL A 183      21.070   8.287  -6.972  1.00  0.00           H  
ATOM   2515  HA  VAL A 183      21.701   6.226  -8.842  1.00  0.00           H  
ATOM   2516  HB  VAL A 183      19.234   6.694  -7.117  1.00  0.00           H  
ATOM   2517 1HG1 VAL A 183      18.690   4.341  -7.507  1.00  0.00           H  
ATOM   2518 2HG1 VAL A 183      18.635   5.295  -9.008  1.00  0.00           H  
ATOM   2519 3HG1 VAL A 183      20.023   4.228  -8.681  1.00  0.00           H  
ATOM   2520 1HG2 VAL A 183      20.275   4.954  -5.699  1.00  0.00           H  
ATOM   2521 2HG2 VAL A 183      21.655   4.869  -6.820  1.00  0.00           H  
ATOM   2522 3HG2 VAL A 183      21.352   6.357  -5.891  1.00  0.00           H  
ATOM   2523  N   ALA A 184      19.146   8.162  -9.635  1.00  0.00           N  
ATOM   2524  CA  ALA A 184      18.314   8.603 -10.747  1.00  0.00           C  
ATOM   2525  C   ALA A 184      19.166   9.120 -11.900  1.00  0.00           C  
ATOM   2526  O   ALA A 184      18.874   8.855 -13.067  1.00  0.00           O  
ATOM   2527  CB  ALA A 184      17.338   9.676 -10.287  1.00  0.00           C  
ATOM   2528  H   ALA A 184      19.062   8.629  -8.742  1.00  0.00           H  
ATOM   2529  HA  ALA A 184      17.750   7.744 -11.109  1.00  0.00           H  
ATOM   2530 1HB  ALA A 184      16.725   9.995 -11.130  1.00  0.00           H  
ATOM   2531 2HB  ALA A 184      16.697   9.273  -9.504  1.00  0.00           H  
ATOM   2532 3HB  ALA A 184      17.892  10.530  -9.899  1.00  0.00           H  
ATOM   2533  N   GLN A 185      20.218   9.859 -11.567  1.00  0.00           N  
ATOM   2534  CA  GLN A 185      21.134  10.385 -12.571  1.00  0.00           C  
ATOM   2535  C   GLN A 185      21.888   9.262 -13.271  1.00  0.00           C  
ATOM   2536  O   GLN A 185      22.041   9.272 -14.493  1.00  0.00           O  
ATOM   2537  CB  GLN A 185      22.126  11.361 -11.933  1.00  0.00           C  
ATOM   2538  CG  GLN A 185      21.499  12.659 -11.451  1.00  0.00           C  
ATOM   2539  CD  GLN A 185      22.454  13.485 -10.610  1.00  0.00           C  
ATOM   2540  OE1 GLN A 185      23.513  13.006 -10.196  1.00  0.00           O  
ATOM   2541  NE2 GLN A 185      22.086  14.735 -10.354  1.00  0.00           N  
ATOM   2542  H   GLN A 185      20.388  10.062 -10.592  1.00  0.00           H  
ATOM   2543  HA  GLN A 185      20.553  10.919 -13.323  1.00  0.00           H  
ATOM   2544 1HB  GLN A 185      22.609  10.884 -11.080  1.00  0.00           H  
ATOM   2545 2HB  GLN A 185      22.905  11.611 -12.652  1.00  0.00           H  
ATOM   2546 1HG  GLN A 185      21.205  13.252 -12.316  1.00  0.00           H  
ATOM   2547 2HG  GLN A 185      20.625  12.424 -10.843  1.00  0.00           H  
ATOM   2548 1HE2 GLN A 185      22.675  15.329  -9.805  1.00  0.00           H  
ATOM   2549 2HE2 GLN A 185      21.219  15.084 -10.711  1.00  0.00           H  
ATOM   2550  N   ALA A 186      22.358   8.295 -12.490  1.00  0.00           N  
ATOM   2551  CA  ALA A 186      23.069   7.147 -13.038  1.00  0.00           C  
ATOM   2552  C   ALA A 186      22.177   6.340 -13.972  1.00  0.00           C  
ATOM   2553  O   ALA A 186      22.608   5.915 -15.044  1.00  0.00           O  
ATOM   2554  CB  ALA A 186      23.593   6.264 -11.914  1.00  0.00           C  
ATOM   2555  H   ALA A 186      22.219   8.358 -11.492  1.00  0.00           H  
ATOM   2556  HA  ALA A 186      23.914   7.517 -13.619  1.00  0.00           H  
ATOM   2557 1HB  ALA A 186      24.122   5.411 -12.338  1.00  0.00           H  
ATOM   2558 2HB  ALA A 186      24.276   6.839 -11.287  1.00  0.00           H  
ATOM   2559 3HB  ALA A 186      22.759   5.910 -11.311  1.00  0.00           H  
ATOM   2560  N   ALA A 187      20.931   6.132 -13.560  1.00  0.00           N  
ATOM   2561  CA  ALA A 187      19.976   5.376 -14.359  1.00  0.00           C  
ATOM   2562  C   ALA A 187      19.710   6.061 -15.694  1.00  0.00           C  
ATOM   2563  O   ALA A 187      19.639   5.408 -16.735  1.00  0.00           O  
ATOM   2564  CB  ALA A 187      18.674   5.188 -13.594  1.00  0.00           C  
ATOM   2565  H   ALA A 187      20.639   6.508 -12.669  1.00  0.00           H  
ATOM   2566  HA  ALA A 187      20.407   4.397 -14.567  1.00  0.00           H  
ATOM   2567 1HB  ALA A 187      17.971   4.622 -14.204  1.00  0.00           H  
ATOM   2568 2HB  ALA A 187      18.871   4.646 -12.669  1.00  0.00           H  
ATOM   2569 3HB  ALA A 187      18.248   6.162 -13.358  1.00  0.00           H  
ATOM   2570  N   LYS A 188      19.564   7.381 -15.657  1.00  0.00           N  
ATOM   2571  CA  LYS A 188      19.321   8.159 -16.866  1.00  0.00           C  
ATOM   2572  C   LYS A 188      20.414   7.925 -17.900  1.00  0.00           C  
ATOM   2573  O   LYS A 188      20.151   7.906 -19.103  1.00  0.00           O  
ATOM   2574  CB  LYS A 188      19.222   9.649 -16.533  1.00  0.00           C  
ATOM   2575  CG  LYS A 188      18.947  10.544 -17.733  1.00  0.00           C  
ATOM   2576  CD  LYS A 188      18.715  11.986 -17.306  1.00  0.00           C  
ATOM   2577  CE  LYS A 188      18.468  12.887 -18.507  1.00  0.00           C  
ATOM   2578  NZ  LYS A 188      18.272  14.307 -18.106  1.00  0.00           N  
ATOM   2579  H   LYS A 188      19.623   7.858 -14.769  1.00  0.00           H  
ATOM   2580  HA  LYS A 188      18.375   7.836 -17.302  1.00  0.00           H  
ATOM   2581 1HB  LYS A 188      18.423   9.807 -15.808  1.00  0.00           H  
ATOM   2582 2HB  LYS A 188      20.152   9.982 -16.073  1.00  0.00           H  
ATOM   2583 1HG  LYS A 188      19.797  10.509 -18.416  1.00  0.00           H  
ATOM   2584 2HG  LYS A 188      18.064  10.184 -18.261  1.00  0.00           H  
ATOM   2585 1HD  LYS A 188      17.850  12.034 -16.642  1.00  0.00           H  
ATOM   2586 2HD  LYS A 188      19.588  12.350 -16.764  1.00  0.00           H  
ATOM   2587 1HE  LYS A 188      19.317  12.828 -19.186  1.00  0.00           H  
ATOM   2588 2HE  LYS A 188      17.580  12.548 -19.040  1.00  0.00           H  
ATOM   2589 1HZ  LYS A 188      18.111  14.870 -18.929  1.00  0.00           H  
ATOM   2590 2HZ  LYS A 188      17.474  14.376 -17.489  1.00  0.00           H  
ATOM   2591 3HZ  LYS A 188      19.097  14.639 -17.627  1.00  0.00           H  
ATOM   2592  N   GLN A 189      21.643   7.746 -17.426  1.00  0.00           N  
ATOM   2593  CA  GLN A 189      22.790   7.582 -18.312  1.00  0.00           C  
ATOM   2594  C   GLN A 189      22.979   6.123 -18.703  1.00  0.00           C  
ATOM   2595  O   GLN A 189      23.922   5.779 -19.417  1.00  0.00           O  
ATOM   2596  CB  GLN A 189      24.062   8.114 -17.646  1.00  0.00           C  
ATOM   2597  CG  GLN A 189      24.011   9.591 -17.296  1.00  0.00           C  
ATOM   2598  CD  GLN A 189      23.781  10.467 -18.513  1.00  0.00           C  
ATOM   2599  OE1 GLN A 189      24.403  10.272 -19.561  1.00  0.00           O  
ATOM   2600  NE2 GLN A 189      22.885  11.438 -18.382  1.00  0.00           N  
ATOM   2601  H   GLN A 189      21.785   7.723 -16.426  1.00  0.00           H  
ATOM   2602  HA  GLN A 189      22.608   8.155 -19.221  1.00  0.00           H  
ATOM   2603 1HB  GLN A 189      24.252   7.557 -16.728  1.00  0.00           H  
ATOM   2604 2HB  GLN A 189      24.913   7.954 -18.308  1.00  0.00           H  
ATOM   2605 1HG  GLN A 189      23.194   9.760 -16.594  1.00  0.00           H  
ATOM   2606 2HG  GLN A 189      24.959   9.879 -16.841  1.00  0.00           H  
ATOM   2607 1HE2 GLN A 189      22.691  12.048 -19.151  1.00  0.00           H  
ATOM   2608 2HE2 GLN A 189      22.404  11.561 -17.514  1.00  0.00           H  
ATOM   2609  N   GLY A 190      22.077   5.267 -18.234  1.00  0.00           N  
ATOM   2610  CA  GLY A 190      22.123   3.848 -18.563  1.00  0.00           C  
ATOM   2611  C   GLY A 190      23.197   3.129 -17.755  1.00  0.00           C  
ATOM   2612  O   GLY A 190      23.876   2.237 -18.262  1.00  0.00           O  
ATOM   2613  H   GLY A 190      21.340   5.610 -17.634  1.00  0.00           H  
ATOM   2614 1HA  GLY A 190      21.152   3.396 -18.365  1.00  0.00           H  
ATOM   2615 2HA  GLY A 190      22.323   3.727 -19.628  1.00  0.00           H  
ATOM   2616  N   ALA A 191      23.346   3.525 -16.495  1.00  0.00           N  
ATOM   2617  CA  ALA A 191      24.349   2.933 -15.619  1.00  0.00           C  
ATOM   2618  C   ALA A 191      24.156   1.426 -15.501  1.00  0.00           C  
ATOM   2619  O   ALA A 191      23.030   0.933 -15.509  1.00  0.00           O  
ATOM   2620  CB  ALA A 191      24.302   3.582 -14.244  1.00  0.00           C  
ATOM   2621  H   ALA A 191      22.748   4.256 -16.135  1.00  0.00           H  
ATOM   2622  HA  ALA A 191      25.330   3.111 -16.060  1.00  0.00           H  
ATOM   2623 1HB  ALA A 191      25.057   3.129 -13.601  1.00  0.00           H  
ATOM   2624 2HB  ALA A 191      24.499   4.649 -14.338  1.00  0.00           H  
ATOM   2625 3HB  ALA A 191      23.316   3.432 -13.806  1.00  0.00           H  
ATOM   2626  N   SER A 192      25.264   0.700 -15.393  1.00  0.00           N  
ATOM   2627  CA  SER A 192      25.218  -0.747 -15.219  1.00  0.00           C  
ATOM   2628  C   SER A 192      24.793  -1.118 -13.803  1.00  0.00           C  
ATOM   2629  O   SER A 192      24.758  -0.268 -12.913  1.00  0.00           O  
ATOM   2630  CB  SER A 192      26.573  -1.353 -15.525  1.00  0.00           C  
ATOM   2631  OG  SER A 192      27.531  -0.942 -14.589  1.00  0.00           O  
ATOM   2632  H   SER A 192      26.162   1.163 -15.432  1.00  0.00           H  
ATOM   2633  HA  SER A 192      24.483  -1.155 -15.915  1.00  0.00           H  
ATOM   2634 1HB  SER A 192      26.496  -2.440 -15.517  1.00  0.00           H  
ATOM   2635 2HB  SER A 192      26.887  -1.056 -16.525  1.00  0.00           H  
ATOM   2636  HG  SER A 192      28.373  -1.274 -14.908  1.00  0.00           H  
ATOM   2637  N   GLU A 193      24.473  -2.391 -13.602  1.00  0.00           N  
ATOM   2638  CA  GLU A 193      23.969  -2.860 -12.317  1.00  0.00           C  
ATOM   2639  C   GLU A 193      24.967  -2.582 -11.200  1.00  0.00           C  
ATOM   2640  O   GLU A 193      24.581  -2.273 -10.072  1.00  0.00           O  
ATOM   2641  CB  GLU A 193      23.662  -4.358 -12.379  1.00  0.00           C  
ATOM   2642  CG  GLU A 193      22.527  -4.729 -13.323  1.00  0.00           C  
ATOM   2643  CD  GLU A 193      22.958  -4.787 -14.762  1.00  0.00           C  
ATOM   2644  OE1 GLU A 193      24.117  -4.570 -15.024  1.00  0.00           O  
ATOM   2645  OE2 GLU A 193      22.128  -5.048 -15.600  1.00  0.00           O  
ATOM   2646  H   GLU A 193      24.579  -3.051 -14.359  1.00  0.00           H  
ATOM   2647  HA  GLU A 193      23.046  -2.324 -12.090  1.00  0.00           H  
ATOM   2648 1HB  GLU A 193      24.553  -4.899 -12.698  1.00  0.00           H  
ATOM   2649 2HB  GLU A 193      23.400  -4.717 -11.383  1.00  0.00           H  
ATOM   2650 1HG  GLU A 193      22.132  -5.702 -13.034  1.00  0.00           H  
ATOM   2651 2HG  GLU A 193      21.727  -3.997 -13.217  1.00  0.00           H  
ATOM   2652  N   ALA A 194      26.251  -2.693 -11.519  1.00  0.00           N  
ATOM   2653  CA  ALA A 194      27.305  -2.508 -10.530  1.00  0.00           C  
ATOM   2654  C   ALA A 194      27.216  -1.134  -9.878  1.00  0.00           C  
ATOM   2655  O   ALA A 194      27.528  -0.974  -8.698  1.00  0.00           O  
ATOM   2656  CB  ALA A 194      28.673  -2.700 -11.170  1.00  0.00           C  
ATOM   2657  H   ALA A 194      26.504  -2.910 -12.472  1.00  0.00           H  
ATOM   2658  HA  ALA A 194      27.173  -3.257  -9.750  1.00  0.00           H  
ATOM   2659 1HB  ALA A 194      29.450  -2.559 -10.418  1.00  0.00           H  
ATOM   2660 2HB  ALA A 194      28.743  -3.707 -11.580  1.00  0.00           H  
ATOM   2661 3HB  ALA A 194      28.805  -1.973 -11.969  1.00  0.00           H  
ATOM   2662  N   ALA A 195      26.786  -0.144 -10.653  1.00  0.00           N  
ATOM   2663  CA  ALA A 195      26.655   1.218 -10.153  1.00  0.00           C  
ATOM   2664  C   ALA A 195      25.630   1.297  -9.029  1.00  0.00           C  
ATOM   2665  O   ALA A 195      25.785   2.074  -8.087  1.00  0.00           O  
ATOM   2666  CB  ALA A 195      26.273   2.164 -11.283  1.00  0.00           C  
ATOM   2667  H   ALA A 195      26.544  -0.341 -11.614  1.00  0.00           H  
ATOM   2668  HA  ALA A 195      27.619   1.525  -9.747  1.00  0.00           H  
ATOM   2669 1HB  ALA A 195      26.179   3.177 -10.894  1.00  0.00           H  
ATOM   2670 2HB  ALA A 195      27.045   2.141 -12.053  1.00  0.00           H  
ATOM   2671 3HB  ALA A 195      25.323   1.851 -11.713  1.00  0.00           H  
ATOM   2672  N   PHE A 196      24.582   0.488  -9.133  1.00  0.00           N  
ATOM   2673  CA  PHE A 196      23.464   0.556  -8.201  1.00  0.00           C  
ATOM   2674  C   PHE A 196      23.741  -0.263  -6.947  1.00  0.00           C  
ATOM   2675  O   PHE A 196      23.229   0.041  -5.869  1.00  0.00           O  
ATOM   2676  CB  PHE A 196      22.180   0.059  -8.868  1.00  0.00           C  
ATOM   2677  CG  PHE A 196      21.771   0.862 -10.070  1.00  0.00           C  
ATOM   2678  CD1 PHE A 196      21.680   0.268 -11.320  1.00  0.00           C  
ATOM   2679  CD2 PHE A 196      21.478   2.212  -9.953  1.00  0.00           C  
ATOM   2680  CE1 PHE A 196      21.304   1.006 -12.426  1.00  0.00           C  
ATOM   2681  CE2 PHE A 196      21.101   2.952 -11.057  1.00  0.00           C  
ATOM   2682  CZ  PHE A 196      21.014   2.347 -12.295  1.00  0.00           C  
ATOM   2683  H   PHE A 196      24.558  -0.193  -9.879  1.00  0.00           H  
ATOM   2684  HA  PHE A 196      23.324   1.598  -7.904  1.00  0.00           H  
ATOM   2685 1HB  PHE A 196      22.310  -0.977  -9.179  1.00  0.00           H  
ATOM   2686 2HB  PHE A 196      21.363   0.084  -8.148  1.00  0.00           H  
ATOM   2687  HD1 PHE A 196      21.908  -0.793 -11.423  1.00  0.00           H  
ATOM   2688  HD2 PHE A 196      21.547   2.689  -8.975  1.00  0.00           H  
ATOM   2689  HE1 PHE A 196      21.236   0.527 -13.403  1.00  0.00           H  
ATOM   2690  HE2 PHE A 196      20.872   4.012 -10.952  1.00  0.00           H  
ATOM   2691  HZ  PHE A 196      20.719   2.930 -13.167  1.00  0.00           H  
ATOM   2692  N   GLU A 197      24.553  -1.304  -7.095  1.00  0.00           N  
ATOM   2693  CA  GLU A 197      25.054  -2.054  -5.949  1.00  0.00           C  
ATOM   2694  C   GLU A 197      25.929  -1.181  -5.059  1.00  0.00           C  
ATOM   2695  O   GLU A 197      25.863  -1.266  -3.832  1.00  0.00           O  
ATOM   2696  CB  GLU A 197      25.845  -3.277  -6.417  1.00  0.00           C  
ATOM   2697  CG  GLU A 197      24.998  -4.365  -7.062  1.00  0.00           C  
ATOM   2698  CD  GLU A 197      25.817  -5.518  -7.573  1.00  0.00           C  
ATOM   2699  OE1 GLU A 197      27.020  -5.414  -7.573  1.00  0.00           O  
ATOM   2700  OE2 GLU A 197      25.238  -6.504  -7.964  1.00  0.00           O  
ATOM   2701  H   GLU A 197      24.831  -1.583  -8.025  1.00  0.00           H  
ATOM   2702  HA  GLU A 197      24.202  -2.394  -5.360  1.00  0.00           H  
ATOM   2703 1HB  GLU A 197      26.600  -2.968  -7.140  1.00  0.00           H  
ATOM   2704 2HB  GLU A 197      26.367  -3.719  -5.568  1.00  0.00           H  
ATOM   2705 1HG  GLU A 197      24.284  -4.739  -6.328  1.00  0.00           H  
ATOM   2706 2HG  GLU A 197      24.436  -3.931  -7.887  1.00  0.00           H  
ATOM   2707  N   ALA A 198      26.748  -0.343  -5.683  1.00  0.00           N  
ATOM   2708  CA  ALA A 198      27.594   0.591  -4.948  1.00  0.00           C  
ATOM   2709  C   ALA A 198      26.758   1.638  -4.223  1.00  0.00           C  
ATOM   2710  O   ALA A 198      27.038   1.982  -3.074  1.00  0.00           O  
ATOM   2711  CB  ALA A 198      28.583   1.263  -5.890  1.00  0.00           C  
ATOM   2712  H   ALA A 198      26.787  -0.352  -6.693  1.00  0.00           H  
ATOM   2713  HA  ALA A 198      28.148   0.027  -4.198  1.00  0.00           H  
ATOM   2714 1HB  ALA A 198      29.207   1.958  -5.327  1.00  0.00           H  
ATOM   2715 2HB  ALA A 198      29.212   0.506  -6.358  1.00  0.00           H  
ATOM   2716 3HB  ALA A 198      28.038   1.809  -6.660  1.00  0.00           H  
ATOM   2717  N   PHE A 199      25.731   2.141  -4.900  1.00  0.00           N  
ATOM   2718  CA  PHE A 199      24.853   3.149  -4.321  1.00  0.00           C  
ATOM   2719  C   PHE A 199      24.194   2.639  -3.045  1.00  0.00           C  
ATOM   2720  O   PHE A 199      24.150   3.341  -2.034  1.00  0.00           O  
ATOM   2721  CB  PHE A 199      23.777   3.562  -5.327  1.00  0.00           C  
ATOM   2722  CG  PHE A 199      24.217   4.639  -6.278  1.00  0.00           C  
ATOM   2723  CD1 PHE A 199      24.137   4.449  -7.649  1.00  0.00           C  
ATOM   2724  CD2 PHE A 199      24.713   5.843  -5.802  1.00  0.00           C  
ATOM   2725  CE1 PHE A 199      24.542   5.439  -8.524  1.00  0.00           C  
ATOM   2726  CE2 PHE A 199      25.118   6.835  -6.675  1.00  0.00           C  
ATOM   2727  CZ  PHE A 199      25.032   6.632  -8.038  1.00  0.00           C  
ATOM   2728  H   PHE A 199      25.555   1.816  -5.840  1.00  0.00           H  
ATOM   2729  HA  PHE A 199      25.450   4.027  -4.070  1.00  0.00           H  
ATOM   2730 1HB  PHE A 199      23.475   2.695  -5.913  1.00  0.00           H  
ATOM   2731 2HB  PHE A 199      22.897   3.919  -4.793  1.00  0.00           H  
ATOM   2732  HD1 PHE A 199      23.748   3.506  -8.034  1.00  0.00           H  
ATOM   2733  HD2 PHE A 199      24.782   6.004  -4.726  1.00  0.00           H  
ATOM   2734  HE1 PHE A 199      24.473   5.277  -9.600  1.00  0.00           H  
ATOM   2735  HE2 PHE A 199      25.505   7.778  -6.288  1.00  0.00           H  
ATOM   2736  HZ  PHE A 199      25.352   7.413  -8.726  1.00  0.00           H  
ATOM   2737  N   ALA A 200      23.683   1.414  -3.098  1.00  0.00           N  
ATOM   2738  CA  ALA A 200      23.051   0.796  -1.939  1.00  0.00           C  
ATOM   2739  C   ALA A 200      24.054   0.592  -0.810  1.00  0.00           C  
ATOM   2740  O   ALA A 200      23.740   0.818   0.359  1.00  0.00           O  
ATOM   2741  CB  ALA A 200      22.415  -0.531  -2.326  1.00  0.00           C  
ATOM   2742  H   ALA A 200      23.733   0.898  -3.965  1.00  0.00           H  
ATOM   2743  HA  ALA A 200      22.273   1.469  -1.578  1.00  0.00           H  
ATOM   2744 1HB  ALA A 200      21.948  -0.980  -1.450  1.00  0.00           H  
ATOM   2745 2HB  ALA A 200      21.660  -0.361  -3.093  1.00  0.00           H  
ATOM   2746 3HB  ALA A 200      23.181  -1.202  -2.713  1.00  0.00           H  
ATOM   2747  N   ALA A 201      25.260   0.166  -1.165  1.00  0.00           N  
ATOM   2748  CA  ALA A 201      26.315  -0.054  -0.184  1.00  0.00           C  
ATOM   2749  C   ALA A 201      26.720   1.249   0.492  1.00  0.00           C  
ATOM   2750  O   ALA A 201      26.983   1.280   1.695  1.00  0.00           O  
ATOM   2751  CB  ALA A 201      27.523  -0.707  -0.841  1.00  0.00           C  
ATOM   2752  H   ALA A 201      25.452  -0.011  -2.141  1.00  0.00           H  
ATOM   2753  HA  ALA A 201      25.928  -0.724   0.584  1.00  0.00           H  
ATOM   2754 1HB  ALA A 201      28.303  -0.865  -0.096  1.00  0.00           H  
ATOM   2755 2HB  ALA A 201      27.230  -1.666  -1.270  1.00  0.00           H  
ATOM   2756 3HB  ALA A 201      27.902  -0.058  -1.630  1.00  0.00           H  
ATOM   2757  N   ILE A 202      26.769   2.323  -0.287  1.00  0.00           N  
ATOM   2758  CA  ILE A 202      27.127   3.635   0.238  1.00  0.00           C  
ATOM   2759  C   ILE A 202      26.097   4.125   1.248  1.00  0.00           C  
ATOM   2760  O   ILE A 202      26.449   4.630   2.314  1.00  0.00           O  
ATOM   2761  CB  ILE A 202      27.261   4.664  -0.899  1.00  0.00           C  
ATOM   2762  CG1 ILE A 202      28.481   4.344  -1.767  1.00  0.00           C  
ATOM   2763  CG2 ILE A 202      27.361   6.072  -0.334  1.00  0.00           C  
ATOM   2764  CD1 ILE A 202      28.474   5.037  -3.111  1.00  0.00           C  
ATOM   2765  H   ILE A 202      26.552   2.229  -1.269  1.00  0.00           H  
ATOM   2766  HA  ILE A 202      28.088   3.553   0.746  1.00  0.00           H  
ATOM   2767  HB  ILE A 202      26.389   4.604  -1.549  1.00  0.00           H  
ATOM   2768 1HG1 ILE A 202      29.389   4.634  -1.239  1.00  0.00           H  
ATOM   2769 2HG1 ILE A 202      28.534   3.269  -1.940  1.00  0.00           H  
ATOM   2770 1HG2 ILE A 202      27.456   6.787  -1.151  1.00  0.00           H  
ATOM   2771 2HG2 ILE A 202      26.464   6.297   0.242  1.00  0.00           H  
ATOM   2772 3HG2 ILE A 202      28.235   6.143   0.314  1.00  0.00           H  
ATOM   2773 1HD1 ILE A 202      29.369   4.761  -3.668  1.00  0.00           H  
ATOM   2774 2HD1 ILE A 202      27.589   4.734  -3.672  1.00  0.00           H  
ATOM   2775 3HD1 ILE A 202      28.457   6.116  -2.963  1.00  0.00           H  
ATOM   2776  N   ALA A 203      24.823   3.973   0.905  1.00  0.00           N  
ATOM   2777  CA  ALA A 203      23.737   4.347   1.804  1.00  0.00           C  
ATOM   2778  C   ALA A 203      23.774   3.522   3.084  1.00  0.00           C  
ATOM   2779  O   ALA A 203      23.505   4.033   4.172  1.00  0.00           O  
ATOM   2780  CB  ALA A 203      22.394   4.187   1.110  1.00  0.00           C  
ATOM   2781  H   ALA A 203      24.599   3.588  -0.002  1.00  0.00           H  
ATOM   2782  HA  ALA A 203      23.870   5.394   2.078  1.00  0.00           H  
ATOM   2783 1HB  ALA A 203      21.593   4.470   1.794  1.00  0.00           H  
ATOM   2784 2HB  ALA A 203      22.361   4.828   0.228  1.00  0.00           H  
ATOM   2785 3HB  ALA A 203      22.262   3.148   0.808  1.00  0.00           H  
ATOM   2786  N   ALA A 204      24.107   2.243   2.948  1.00  0.00           N  
ATOM   2787  CA  ALA A 204      24.245   1.360   4.101  1.00  0.00           C  
ATOM   2788  C   ALA A 204      25.391   1.806   5.001  1.00  0.00           C  
ATOM   2789  O   ALA A 204      25.259   1.830   6.225  1.00  0.00           O  
ATOM   2790  CB  ALA A 204      24.456  -0.076   3.646  1.00  0.00           C  
ATOM   2791  H   ALA A 204      24.269   1.873   2.024  1.00  0.00           H  
ATOM   2792  HA  ALA A 204      23.324   1.415   4.681  1.00  0.00           H  
ATOM   2793 1HB  ALA A 204      24.557  -0.722   4.518  1.00  0.00           H  
ATOM   2794 2HB  ALA A 204      23.601  -0.399   3.053  1.00  0.00           H  
ATOM   2795 3HB  ALA A 204      25.360  -0.137   3.042  1.00  0.00           H  
ATOM   2796  N   ALA A 205      26.516   2.156   4.388  1.00  0.00           N  
ATOM   2797  CA  ALA A 205      27.672   2.643   5.129  1.00  0.00           C  
ATOM   2798  C   ALA A 205      27.355   3.945   5.855  1.00  0.00           C  
ATOM   2799  O   ALA A 205      27.807   4.169   6.977  1.00  0.00           O  
ATOM   2800  CB  ALA A 205      28.859   2.834   4.196  1.00  0.00           C  
ATOM   2801  H   ALA A 205      26.571   2.084   3.382  1.00  0.00           H  
ATOM   2802  HA  ALA A 205      27.932   1.897   5.881  1.00  0.00           H  
ATOM   2803 1HB  ALA A 205      29.715   3.197   4.764  1.00  0.00           H  
ATOM   2804 2HB  ALA A 205      29.112   1.881   3.730  1.00  0.00           H  
ATOM   2805 3HB  ALA A 205      28.602   3.558   3.424  1.00  0.00           H  
ATOM   2806  N   ALA A 206      26.574   4.801   5.205  1.00  0.00           N  
ATOM   2807  CA  ALA A 206      26.140   6.055   5.812  1.00  0.00           C  
ATOM   2808  C   ALA A 206      25.300   5.801   7.058  1.00  0.00           C  
ATOM   2809  O   ALA A 206      25.480   6.458   8.083  1.00  0.00           O  
ATOM   2810  CB  ALA A 206      25.356   6.887   4.808  1.00  0.00           C  
ATOM   2811  H   ALA A 206      26.273   4.579   4.267  1.00  0.00           H  
ATOM   2812  HA  ALA A 206      27.028   6.610   6.115  1.00  0.00           H  
ATOM   2813 1HB  ALA A 206      25.039   7.819   5.276  1.00  0.00           H  
ATOM   2814 2HB  ALA A 206      25.989   7.110   3.948  1.00  0.00           H  
ATOM   2815 3HB  ALA A 206      24.480   6.329   4.479  1.00  0.00           H  
ATOM   2816  N   ALA A 207      24.384   4.844   6.963  1.00  0.00           N  
ATOM   2817  CA  ALA A 207      23.537   4.478   8.093  1.00  0.00           C  
ATOM   2818  C   ALA A 207      24.369   3.956   9.257  1.00  0.00           C  
ATOM   2819  O   ALA A 207      24.087   4.255  10.418  1.00  0.00           O  
ATOM   2820  CB  ALA A 207      22.508   3.440   7.670  1.00  0.00           C  
ATOM   2821  H   ALA A 207      24.270   4.357   6.085  1.00  0.00           H  
ATOM   2822  HA  ALA A 207      23.017   5.375   8.430  1.00  0.00           H  
ATOM   2823 1HB  ALA A 207      21.884   3.178   8.525  1.00  0.00           H  
ATOM   2824 2HB  ALA A 207      21.883   3.850   6.877  1.00  0.00           H  
ATOM   2825 3HB  ALA A 207      23.018   2.550   7.306  1.00  0.00           H  
ATOM   2826  N   GLU A 208      25.395   3.174   8.941  1.00  0.00           N  
ATOM   2827  CA  GLU A 208      26.288   2.631   9.959  1.00  0.00           C  
ATOM   2828  C   GLU A 208      27.079   3.738  10.644  1.00  0.00           C  
ATOM   2829  O   GLU A 208      27.250   3.729  11.863  1.00  0.00           O  
ATOM   2830  CB  GLU A 208      27.248   1.613   9.340  1.00  0.00           C  
ATOM   2831  CG  GLU A 208      26.592   0.307   8.917  1.00  0.00           C  
ATOM   2832  CD  GLU A 208      27.534  -0.613   8.192  1.00  0.00           C  
ATOM   2833  OE1 GLU A 208      28.628  -0.197   7.893  1.00  0.00           O  
ATOM   2834  OE2 GLU A 208      27.160  -1.734   7.938  1.00  0.00           O  
ATOM   2835  H   GLU A 208      25.561   2.949   7.970  1.00  0.00           H  
ATOM   2836  HA  GLU A 208      25.684   2.127  10.715  1.00  0.00           H  
ATOM   2837 1HB  GLU A 208      27.723   2.049   8.461  1.00  0.00           H  
ATOM   2838 2HB  GLU A 208      28.036   1.376  10.054  1.00  0.00           H  
ATOM   2839 1HG  GLU A 208      26.215  -0.203   9.804  1.00  0.00           H  
ATOM   2840 2HG  GLU A 208      25.743   0.531   8.273  1.00  0.00           H  
ATOM   2841  N   ALA A 209      27.559   4.692   9.854  1.00  0.00           N  
ATOM   2842  CA  ALA A 209      28.276   5.842  10.389  1.00  0.00           C  
ATOM   2843  C   ALA A 209      27.382   6.673  11.302  1.00  0.00           C  
ATOM   2844  O   ALA A 209      27.815   7.138  12.356  1.00  0.00           O  
ATOM   2845  CB  ALA A 209      28.821   6.701   9.258  1.00  0.00           C  
ATOM   2846  H   ALA A 209      27.425   4.618   8.855  1.00  0.00           H  
ATOM   2847  HA  ALA A 209      29.111   5.473  10.986  1.00  0.00           H  
ATOM   2848 1HB  ALA A 209      29.354   7.557   9.675  1.00  0.00           H  
ATOM   2849 2HB  ALA A 209      29.505   6.109   8.648  1.00  0.00           H  
ATOM   2850 3HB  ALA A 209      27.997   7.054   8.640  1.00  0.00           H  
ATOM   2851  N   ALA A 210      26.132   6.855  10.889  1.00  0.00           N  
ATOM   2852  CA  ALA A 210      25.153   7.568  11.701  1.00  0.00           C  
ATOM   2853  C   ALA A 210      24.899   6.845  13.018  1.00  0.00           C  
ATOM   2854  O   ALA A 210      24.847   7.468  14.079  1.00  0.00           O  
ATOM   2855  CB  ALA A 210      23.852   7.742  10.933  1.00  0.00           C  
ATOM   2856  H   ALA A 210      25.853   6.491   9.990  1.00  0.00           H  
ATOM   2857  HA  ALA A 210      25.560   8.553  11.935  1.00  0.00           H  
ATOM   2858 1HB  ALA A 210      23.132   8.276  11.553  1.00  0.00           H  
ATOM   2859 2HB  ALA A 210      24.040   8.312  10.023  1.00  0.00           H  
ATOM   2860 3HB  ALA A 210      23.451   6.764  10.672  1.00  0.00           H  
ATOM   2861  N   ALA A 211      24.741   5.528  12.943  1.00  0.00           N  
ATOM   2862  CA  ALA A 211      24.515   4.714  14.132  1.00  0.00           C  
ATOM   2863  C   ALA A 211      25.675   4.837  15.111  1.00  0.00           C  
ATOM   2864  O   ALA A 211      25.469   4.964  16.318  1.00  0.00           O  
ATOM   2865  CB  ALA A 211      24.302   3.259  13.744  1.00  0.00           C  
ATOM   2866  H   ALA A 211      24.779   5.079  12.039  1.00  0.00           H  
ATOM   2867  HA  ALA A 211      23.618   5.083  14.628  1.00  0.00           H  
ATOM   2868 1HB  ALA A 211      24.135   2.664  14.642  1.00  0.00           H  
ATOM   2869 2HB  ALA A 211      23.434   3.179  13.089  1.00  0.00           H  
ATOM   2870 3HB  ALA A 211      25.183   2.889  13.223  1.00  0.00           H  
ATOM   2871  N   ALA A 212      26.894   4.799  14.585  1.00  0.00           N  
ATOM   2872  CA  ALA A 212      28.089   4.919  15.412  1.00  0.00           C  
ATOM   2873  C   ALA A 212      28.123   6.254  16.142  1.00  0.00           C  
ATOM   2874  O   ALA A 212      28.515   6.327  17.306  1.00  0.00           O  
ATOM   2875  CB  ALA A 212      29.340   4.750  14.562  1.00  0.00           C  
ATOM   2876  H   ALA A 212      26.996   4.683  13.587  1.00  0.00           H  
ATOM   2877  HA  ALA A 212      28.063   4.128  16.162  1.00  0.00           H  
ATOM   2878 1HB  ALA A 212      30.224   4.841  15.193  1.00  0.00           H  
ATOM   2879 2HB  ALA A 212      29.331   3.766  14.092  1.00  0.00           H  
ATOM   2880 3HB  ALA A 212      29.364   5.519  13.792  1.00  0.00           H  
ATOM   2881  N   ALA A 213      27.708   7.311  15.452  1.00  0.00           N  
ATOM   2882  CA  ALA A 213      27.635   8.638  16.052  1.00  0.00           C  
ATOM   2883  C   ALA A 213      26.654   8.663  17.217  1.00  0.00           C  
ATOM   2884  O   ALA A 213      26.924   9.263  18.256  1.00  0.00           O  
ATOM   2885  CB  ALA A 213      27.241   9.671  15.006  1.00  0.00           C  
ATOM   2886  H   ALA A 213      27.436   7.192  14.486  1.00  0.00           H  
ATOM   2887  HA  ALA A 213      28.622   8.888  16.441  1.00  0.00           H  
ATOM   2888 1HB  ALA A 213      27.190  10.656  15.470  1.00  0.00           H  
ATOM   2889 2HB  ALA A 213      27.983   9.683  14.208  1.00  0.00           H  
ATOM   2890 3HB  ALA A 213      26.267   9.415  14.591  1.00  0.00           H  
ATOM   2891  N   PHE A 214      25.512   8.007  17.036  1.00  0.00           N  
ATOM   2892  CA  PHE A 214      24.435   8.059  18.018  1.00  0.00           C  
ATOM   2893  C   PHE A 214      24.723   7.144  19.200  1.00  0.00           C  
ATOM   2894  O   PHE A 214      24.316   7.425  20.328  1.00  0.00           O  
ATOM   2895  CB  PHE A 214      23.105   7.663  17.373  1.00  0.00           C  
ATOM   2896  CG  PHE A 214      22.622   8.636  16.335  1.00  0.00           C  
ATOM   2897  CD1 PHE A 214      22.330   8.210  15.048  1.00  0.00           C  
ATOM   2898  CD2 PHE A 214      22.459   9.978  16.643  1.00  0.00           C  
ATOM   2899  CE1 PHE A 214      21.886   9.104  14.092  1.00  0.00           C  
ATOM   2900  CE2 PHE A 214      22.014  10.873  15.690  1.00  0.00           C  
ATOM   2901  CZ  PHE A 214      21.728  10.435  14.412  1.00  0.00           C  
ATOM   2902  H   PHE A 214      25.388   7.457  16.198  1.00  0.00           H  
ATOM   2903  HA  PHE A 214      24.354   9.082  18.387  1.00  0.00           H  
ATOM   2904 1HB  PHE A 214      23.205   6.686  16.903  1.00  0.00           H  
ATOM   2905 2HB  PHE A 214      22.339   7.579  18.143  1.00  0.00           H  
ATOM   2906  HD1 PHE A 214      22.454   7.157  14.794  1.00  0.00           H  
ATOM   2907  HD2 PHE A 214      22.686  10.324  17.652  1.00  0.00           H  
ATOM   2908  HE1 PHE A 214      21.660   8.755  13.084  1.00  0.00           H  
ATOM   2909  HE2 PHE A 214      21.890  11.926  15.945  1.00  0.00           H  
ATOM   2910  HZ  PHE A 214      21.378  11.140  13.659  1.00  0.00           H  
ATOM   2911  N   GLU A 215      25.427   6.049  18.938  1.00  0.00           N  
ATOM   2912  CA  GLU A 215      25.855   5.141  19.995  1.00  0.00           C  
ATOM   2913  C   GLU A 215      26.817   5.830  20.956  1.00  0.00           C  
ATOM   2914  O   GLU A 215      26.691   5.699  22.175  1.00  0.00           O  
ATOM   2915  CB  GLU A 215      26.520   3.899  19.396  1.00  0.00           C  
ATOM   2916  CG  GLU A 215      25.553   2.921  18.746  1.00  0.00           C  
ATOM   2917  CD  GLU A 215      26.250   1.829  17.982  1.00  0.00           C  
ATOM   2918  OE1 GLU A 215      27.442   1.919  17.810  1.00  0.00           O  
ATOM   2919  OE2 GLU A 215      25.589   0.905  17.570  1.00  0.00           O  
ATOM   2920  H   GLU A 215      25.673   5.839  17.981  1.00  0.00           H  
ATOM   2921  HA  GLU A 215      24.976   4.829  20.560  1.00  0.00           H  
ATOM   2922 1HB  GLU A 215      27.246   4.203  18.642  1.00  0.00           H  
ATOM   2923 2HB  GLU A 215      27.062   3.365  20.176  1.00  0.00           H  
ATOM   2924 1HG  GLU A 215      24.934   2.468  19.520  1.00  0.00           H  
ATOM   2925 2HG  GLU A 215      24.897   3.469  18.070  1.00  0.00           H  
ATOM   2926  N   ALA A 216      27.775   6.563  20.402  1.00  0.00           N  
ATOM   2927  CA  ALA A 216      28.702   7.349  21.208  1.00  0.00           C  
ATOM   2928  C   ALA A 216      28.011   8.563  21.815  1.00  0.00           C  
ATOM   2929  O   ALA A 216      28.364   9.009  22.907  1.00  0.00           O  
ATOM   2930  CB  ALA A 216      29.896   7.783  20.371  1.00  0.00           C  
ATOM   2931  H   ALA A 216      27.865   6.576  19.396  1.00  0.00           H  
ATOM   2932  HA  ALA A 216      29.055   6.721  22.027  1.00  0.00           H  
ATOM   2933 1HB  ALA A 216      30.578   8.369  20.987  1.00  0.00           H  
ATOM   2934 2HB  ALA A 216      30.415   6.902  19.992  1.00  0.00           H  
ATOM   2935 3HB  ALA A 216      29.552   8.389  19.534  1.00  0.00           H  
ATOM   2936  N   PHE A 217      27.025   9.095  21.101  1.00  0.00           N  
ATOM   2937  CA  PHE A 217      26.282  10.260  21.568  1.00  0.00           C  
ATOM   2938  C   PHE A 217      25.680  10.012  22.946  1.00  0.00           C  
ATOM   2939  O   PHE A 217      25.720  10.882  23.815  1.00  0.00           O  
ATOM   2940  CB  PHE A 217      25.172  10.618  20.579  1.00  0.00           C  
ATOM   2941  CG  PHE A 217      24.474  11.911  20.893  1.00  0.00           C  
ATOM   2942  CD1 PHE A 217      24.992  13.120  20.453  1.00  0.00           C  
ATOM   2943  CD2 PHE A 217      23.299  11.921  21.629  1.00  0.00           C  
ATOM   2944  CE1 PHE A 217      24.351  14.310  20.741  1.00  0.00           C  
ATOM   2945  CE2 PHE A 217      22.655  13.108  21.918  1.00  0.00           C  
ATOM   2946  CZ  PHE A 217      23.183  14.304  21.473  1.00  0.00           C  
ATOM   2947  H   PHE A 217      26.784   8.682  20.211  1.00  0.00           H  
ATOM   2948  HA  PHE A 217      26.970  11.102  21.641  1.00  0.00           H  
ATOM   2949 1HB  PHE A 217      25.589  10.692  19.575  1.00  0.00           H  
ATOM   2950 2HB  PHE A 217      24.426   9.824  20.565  1.00  0.00           H  
ATOM   2951  HD1 PHE A 217      25.915  13.124  19.873  1.00  0.00           H  
ATOM   2952  HD2 PHE A 217      22.883  10.976  21.980  1.00  0.00           H  
ATOM   2953  HE1 PHE A 217      24.769  15.252  20.389  1.00  0.00           H  
ATOM   2954  HE2 PHE A 217      21.732  13.102  22.497  1.00  0.00           H  
ATOM   2955  HZ  PHE A 217      22.677  15.241  21.702  1.00  0.00           H  
ATOM   2956  N   SER A 218      25.124   8.821  23.138  1.00  0.00           N  
ATOM   2957  CA  SER A 218      24.396   8.504  24.360  1.00  0.00           C  
ATOM   2958  C   SER A 218      25.341   8.373  25.547  1.00  0.00           C  
ATOM   2959  O   SER A 218      24.905   8.308  26.696  1.00  0.00           O  
ATOM   2960  CB  SER A 218      23.612   7.218  24.181  1.00  0.00           C  
ATOM   2961  OG  SER A 218      22.589   7.381  23.238  1.00  0.00           O  
ATOM   2962  H   SER A 218      25.209   8.117  22.418  1.00  0.00           H  
ATOM   2963  HA  SER A 218      23.697   9.317  24.567  1.00  0.00           H  
ATOM   2964 1HB  SER A 218      24.285   6.424  23.859  1.00  0.00           H  
ATOM   2965 2HB  SER A 218      23.185   6.917  25.137  1.00  0.00           H  
ATOM   2966  HG  SER A 218      21.952   6.684  23.416  1.00  0.00           H  
ATOM   2967  N   ASP A 219      26.638   8.334  25.262  1.00  0.00           N  
ATOM   2968  CA  ASP A 219      27.641   8.088  26.291  1.00  0.00           C  
ATOM   2969  C   ASP A 219      27.979   9.365  27.049  1.00  0.00           C  
ATOM   2970  O   ASP A 219      28.684   9.333  28.057  1.00  0.00           O  
ATOM   2971  CB  ASP A 219      28.914   7.505  25.671  1.00  0.00           C  
ATOM   2972  CG  ASP A 219      28.727   6.080  25.166  1.00  0.00           C  
ATOM   2973  OD1 ASP A 219      27.835   5.415  25.637  1.00  0.00           O  
ATOM   2974  OD2 ASP A 219      29.478   5.671  24.313  1.00  0.00           O  
ATOM   2975  H   ASP A 219      26.937   8.478  24.308  1.00  0.00           H  
ATOM   2976  HA  ASP A 219      27.238   7.366  27.002  1.00  0.00           H  
ATOM   2977 1HB  ASP A 219      29.233   8.131  24.838  1.00  0.00           H  
ATOM   2978 2HB  ASP A 219      29.715   7.510  26.411  1.00  0.00           H  
ATOM   2979  N   SER A 220      27.470  10.490  26.558  1.00  0.00           N  
ATOM   2980  CA  SER A 220      27.731  11.783  27.178  1.00  0.00           C  
ATOM   2981  C   SER A 220      26.549  12.728  26.999  1.00  0.00           C  
ATOM   2982  O   SER A 220      25.868  12.700  25.974  1.00  0.00           O  
ATOM   2983  CB  SER A 220      28.980  12.404  26.584  1.00  0.00           C  
ATOM   2984  OG  SER A 220      29.184  13.698  27.082  1.00  0.00           O  
ATOM   2985  H   SER A 220      26.887  10.449  25.734  1.00  0.00           H  
ATOM   2986  HA  SER A 220      27.888  11.630  28.246  1.00  0.00           H  
ATOM   2987 1HB  SER A 220      29.843  11.781  26.820  1.00  0.00           H  
ATOM   2988 2HB  SER A 220      28.889  12.439  25.499  1.00  0.00           H  
ATOM   2989  HG  SER A 220      30.039  13.978  26.749  1.00  0.00           H  
ATOM   2990  N   THR A 221      26.310  13.566  28.003  1.00  0.00           N  
ATOM   2991  CA  THR A 221      25.211  14.521  27.959  1.00  0.00           C  
ATOM   2992  C   THR A 221      25.719  15.952  28.077  1.00  0.00           C  
ATOM   2993  O   THR A 221      24.950  16.874  28.349  1.00  0.00           O  
ATOM   2994  CB  THR A 221      24.188  14.242  29.076  1.00  0.00           C  
ATOM   2995  OG1 THR A 221      24.837  14.325  30.352  1.00  0.00           O  
ATOM   2996  CG2 THR A 221      23.581  12.858  28.909  1.00  0.00           C  
ATOM   2997  H   THR A 221      26.907  13.538  28.818  1.00  0.00           H  
ATOM   2998  HA  THR A 221      24.706  14.423  26.998  1.00  0.00           H  
ATOM   2999  HB  THR A 221      23.395  14.988  29.038  1.00  0.00           H  
ATOM   3000  HG1 THR A 221      25.000  15.246  30.568  1.00  0.00           H  
ATOM   3001 1HG2 THR A 221      22.861  12.678  29.708  1.00  0.00           H  
ATOM   3002 2HG2 THR A 221      23.077  12.795  27.945  1.00  0.00           H  
ATOM   3003 3HG2 THR A 221      24.369  12.107  28.956  1.00  0.00           H  
ATOM   3004  N   GLY A 222      27.020  16.131  27.873  1.00  0.00           N  
ATOM   3005  CA  GLY A 222      27.634  17.452  27.956  1.00  0.00           C  
ATOM   3006  C   GLY A 222      27.246  18.316  26.763  1.00  0.00           C  
ATOM   3007  O   GLY A 222      26.871  17.802  25.708  1.00  0.00           O  
ATOM   3008  H   GLY A 222      27.598  15.333  27.654  1.00  0.00           H  
ATOM   3009 1HA  GLY A 222      27.324  17.939  28.880  1.00  0.00           H  
ATOM   3010 2HA  GLY A 222      28.717  17.346  27.997  1.00  0.00           H  
ATOM   3011  N   GLU A 223      27.337  19.629  26.936  1.00  0.00           N  
ATOM   3012  CA  GLU A 223      26.947  20.569  25.892  1.00  0.00           C  
ATOM   3013  C   GLU A 223      27.928  20.537  24.726  1.00  0.00           C  
ATOM   3014  O   GLU A 223      27.526  20.441  23.566  1.00  0.00           O  
ATOM   3015  CB  GLU A 223      26.859  21.988  26.458  1.00  0.00           C  
ATOM   3016  CG  GLU A 223      25.789  22.174  27.524  1.00  0.00           C  
ATOM   3017  CD  GLU A 223      26.222  21.688  28.879  1.00  0.00           C  
ATOM   3018  OE1 GLU A 223      27.335  21.233  28.998  1.00  0.00           O  
ATOM   3019  OE2 GLU A 223      25.440  21.772  29.796  1.00  0.00           O  
ATOM   3020  H   GLU A 223      27.687  19.987  27.813  1.00  0.00           H  
ATOM   3021  HA  GLU A 223      25.965  20.281  25.516  1.00  0.00           H  
ATOM   3022 1HB  GLU A 223      27.818  22.266  26.894  1.00  0.00           H  
ATOM   3023 2HB  GLU A 223      26.651  22.690  25.650  1.00  0.00           H  
ATOM   3024 1HG  GLU A 223      25.540  23.233  27.594  1.00  0.00           H  
ATOM   3025 2HG  GLU A 223      24.891  21.637  27.221  1.00  0.00           H  
ATOM   3026  N   THR A 224      29.216  20.615  25.042  1.00  0.00           N  
ATOM   3027  CA  THR A 224      30.254  20.661  24.019  1.00  0.00           C  
ATOM   3028  C   THR A 224      30.374  19.326  23.296  1.00  0.00           C  
ATOM   3029  O   THR A 224      30.612  19.282  22.089  1.00  0.00           O  
ATOM   3030  CB  THR A 224      31.617  21.044  24.627  1.00  0.00           C  
ATOM   3031  OG1 THR A 224      31.520  22.330  25.252  1.00  0.00           O  
ATOM   3032  CG2 THR A 224      32.689  21.087  23.549  1.00  0.00           C  
ATOM   3033  H   THR A 224      29.483  20.644  26.015  1.00  0.00           H  
ATOM   3034  HA  THR A 224      29.982  21.419  23.284  1.00  0.00           H  
ATOM   3035  HB  THR A 224      31.897  20.309  25.381  1.00  0.00           H  
ATOM   3036  HG1 THR A 224      32.326  22.509  25.741  1.00  0.00           H  
ATOM   3037 1HG2 THR A 224      33.644  21.358  23.997  1.00  0.00           H  
ATOM   3038 2HG2 THR A 224      32.773  20.107  23.080  1.00  0.00           H  
ATOM   3039 3HG2 THR A 224      32.418  21.827  22.797  1.00  0.00           H  
ATOM   3040  N   VAL A 225      30.208  18.239  24.041  1.00  0.00           N  
ATOM   3041  CA  VAL A 225      30.358  16.899  23.484  1.00  0.00           C  
ATOM   3042  C   VAL A 225      29.224  16.574  22.520  1.00  0.00           C  
ATOM   3043  O   VAL A 225      29.443  15.962  21.474  1.00  0.00           O  
ATOM   3044  CB  VAL A 225      30.384  15.851  24.613  1.00  0.00           C  
ATOM   3045  CG1 VAL A 225      30.531  14.451  24.037  1.00  0.00           C  
ATOM   3046  CG2 VAL A 225      31.518  16.159  25.579  1.00  0.00           C  
ATOM   3047  H   VAL A 225      29.973  18.342  25.017  1.00  0.00           H  
ATOM   3048  HA  VAL A 225      31.303  16.853  22.942  1.00  0.00           H  
ATOM   3049  HB  VAL A 225      29.433  15.881  25.146  1.00  0.00           H  
ATOM   3050 1HG1 VAL A 225      30.548  13.723  24.848  1.00  0.00           H  
ATOM   3051 2HG1 VAL A 225      29.690  14.239  23.377  1.00  0.00           H  
ATOM   3052 3HG1 VAL A 225      31.462  14.386  23.473  1.00  0.00           H  
ATOM   3053 1HG2 VAL A 225      31.530  15.415  26.375  1.00  0.00           H  
ATOM   3054 2HG2 VAL A 225      32.468  16.135  25.045  1.00  0.00           H  
ATOM   3055 3HG2 VAL A 225      31.369  17.149  26.011  1.00  0.00           H  
ATOM   3056  N   ALA A 226      28.013  16.987  22.877  1.00  0.00           N  
ATOM   3057  CA  ALA A 226      26.843  16.740  22.042  1.00  0.00           C  
ATOM   3058  C   ALA A 226      26.966  17.447  20.699  1.00  0.00           C  
ATOM   3059  O   ALA A 226      26.643  16.879  19.656  1.00  0.00           O  
ATOM   3060  CB  ALA A 226      25.578  17.185  22.761  1.00  0.00           C  
ATOM   3061  H   ALA A 226      27.900  17.484  23.748  1.00  0.00           H  
ATOM   3062  HA  ALA A 226      26.782  15.668  21.852  1.00  0.00           H  
ATOM   3063 1HB  ALA A 226      24.713  16.995  22.125  1.00  0.00           H  
ATOM   3064 2HB  ALA A 226      25.472  16.629  23.692  1.00  0.00           H  
ATOM   3065 3HB  ALA A 226      25.639  18.250  22.980  1.00  0.00           H  
ATOM   3066  N   GLU A 227      27.434  18.691  20.731  1.00  0.00           N  
ATOM   3067  CA  GLU A 227      27.599  19.477  19.515  1.00  0.00           C  
ATOM   3068  C   GLU A 227      28.713  18.915  18.640  1.00  0.00           C  
ATOM   3069  O   GLU A 227      28.610  18.909  17.415  1.00  0.00           O  
ATOM   3070  CB  GLU A 227      27.898  20.938  19.862  1.00  0.00           C  
ATOM   3071  CG  GLU A 227      26.729  21.689  20.481  1.00  0.00           C  
ATOM   3072  CD  GLU A 227      25.549  21.800  19.556  1.00  0.00           C  
ATOM   3073  OE1 GLU A 227      25.750  22.078  18.398  1.00  0.00           O  
ATOM   3074  OE2 GLU A 227      24.445  21.606  20.007  1.00  0.00           O  
ATOM   3075  H   GLU A 227      27.682  19.101  21.620  1.00  0.00           H  
ATOM   3076  HA  GLU A 227      26.669  19.437  18.946  1.00  0.00           H  
ATOM   3077 1HB  GLU A 227      28.733  20.982  20.562  1.00  0.00           H  
ATOM   3078 2HB  GLU A 227      28.199  21.471  18.960  1.00  0.00           H  
ATOM   3079 1HG  GLU A 227      26.417  21.171  21.388  1.00  0.00           H  
ATOM   3080 2HG  GLU A 227      27.060  22.688  20.762  1.00  0.00           H  
ATOM   3081  N   ALA A 228      29.777  18.440  19.280  1.00  0.00           N  
ATOM   3082  CA  ALA A 228      30.913  17.875  18.562  1.00  0.00           C  
ATOM   3083  C   ALA A 228      30.490  16.678  17.720  1.00  0.00           C  
ATOM   3084  O   ALA A 228      30.974  16.492  16.602  1.00  0.00           O  
ATOM   3085  CB  ALA A 228      32.010  17.474  19.537  1.00  0.00           C  
ATOM   3086  H   ALA A 228      29.800  18.473  20.290  1.00  0.00           H  
ATOM   3087  HA  ALA A 228      31.302  18.638  17.888  1.00  0.00           H  
ATOM   3088 1HB  ALA A 228      32.851  17.053  18.986  1.00  0.00           H  
ATOM   3089 2HB  ALA A 228      32.343  18.351  20.092  1.00  0.00           H  
ATOM   3090 3HB  ALA A 228      31.624  16.730  20.233  1.00  0.00           H  
ATOM   3091  N   VAL A 229      29.586  15.869  18.261  1.00  0.00           N  
ATOM   3092  CA  VAL A 229      29.093  14.691  17.557  1.00  0.00           C  
ATOM   3093  C   VAL A 229      28.285  15.082  16.327  1.00  0.00           C  
ATOM   3094  O   VAL A 229      28.472  14.525  15.245  1.00  0.00           O  
ATOM   3095  CB  VAL A 229      28.218  13.836  18.492  1.00  0.00           C  
ATOM   3096  CG1 VAL A 229      27.554  12.708  17.717  1.00  0.00           C  
ATOM   3097  CG2 VAL A 229      29.063  13.283  19.630  1.00  0.00           C  
ATOM   3098  H   VAL A 229      29.231  16.076  19.183  1.00  0.00           H  
ATOM   3099  HA  VAL A 229      29.949  14.096  17.237  1.00  0.00           H  
ATOM   3100  HB  VAL A 229      27.422  14.459  18.899  1.00  0.00           H  
ATOM   3101 1HG1 VAL A 229      26.939  12.114  18.393  1.00  0.00           H  
ATOM   3102 2HG1 VAL A 229      26.926  13.127  16.931  1.00  0.00           H  
ATOM   3103 3HG1 VAL A 229      28.319  12.072  17.271  1.00  0.00           H  
ATOM   3104 1HG2 VAL A 229      28.438  12.680  20.288  1.00  0.00           H  
ATOM   3105 2HG2 VAL A 229      29.863  12.665  19.222  1.00  0.00           H  
ATOM   3106 3HG2 VAL A 229      29.495  14.108  20.196  1.00  0.00           H  
ATOM   3107  N   ALA A 230      27.383  16.044  16.499  1.00  0.00           N  
ATOM   3108  CA  ALA A 230      26.553  16.521  15.400  1.00  0.00           C  
ATOM   3109  C   ALA A 230      27.406  17.043  14.251  1.00  0.00           C  
ATOM   3110  O   ALA A 230      27.102  16.807  13.082  1.00  0.00           O  
ATOM   3111  CB  ALA A 230      25.601  17.604  15.887  1.00  0.00           C  
ATOM   3112  H   ALA A 230      27.272  16.455  17.414  1.00  0.00           H  
ATOM   3113  HA  ALA A 230      25.969  15.680  15.027  1.00  0.00           H  
ATOM   3114 1HB  ALA A 230      24.987  17.950  15.055  1.00  0.00           H  
ATOM   3115 2HB  ALA A 230      24.958  17.198  16.668  1.00  0.00           H  
ATOM   3116 3HB  ALA A 230      26.174  18.439  16.286  1.00  0.00           H  
ATOM   3117  N   LYS A 231      28.476  17.756  14.591  1.00  0.00           N  
ATOM   3118  CA  LYS A 231      29.410  18.258  13.592  1.00  0.00           C  
ATOM   3119  C   LYS A 231      30.238  17.128  12.993  1.00  0.00           C  
ATOM   3120  O   LYS A 231      30.472  17.088  11.786  1.00  0.00           O  
ATOM   3121  CB  LYS A 231      30.330  19.317  14.203  1.00  0.00           C  
ATOM   3122  CG  LYS A 231      29.637  20.628  14.550  1.00  0.00           C  
ATOM   3123  CD  LYS A 231      30.604  21.611  15.191  1.00  0.00           C  
ATOM   3124  CE  LYS A 231      29.909  22.914  15.557  1.00  0.00           C  
ATOM   3125  NZ  LYS A 231      30.837  23.876  16.211  1.00  0.00           N  
ATOM   3126  H   LYS A 231      28.645  17.953  15.566  1.00  0.00           H  
ATOM   3127  HA  LYS A 231      28.839  18.717  12.783  1.00  0.00           H  
ATOM   3128 1HB  LYS A 231      30.780  18.924  15.115  1.00  0.00           H  
ATOM   3129 2HB  LYS A 231      31.140  19.540  13.508  1.00  0.00           H  
ATOM   3130 1HG  LYS A 231      29.227  21.074  13.643  1.00  0.00           H  
ATOM   3131 2HG  LYS A 231      28.818  20.434  15.241  1.00  0.00           H  
ATOM   3132 1HD  LYS A 231      31.028  21.169  16.094  1.00  0.00           H  
ATOM   3133 2HD  LYS A 231      31.417  21.826  14.498  1.00  0.00           H  
ATOM   3134 1HE  LYS A 231      29.503  23.374  14.657  1.00  0.00           H  
ATOM   3135 2HE  LYS A 231      29.083  22.707  16.237  1.00  0.00           H  
ATOM   3136 1HZ  LYS A 231      30.339  24.725  16.437  1.00  0.00           H  
ATOM   3137 2HZ  LYS A 231      31.206  23.466  17.058  1.00  0.00           H  
ATOM   3138 3HZ  LYS A 231      31.598  24.090  15.582  1.00  0.00           H  
ATOM   3139  N   ALA A 232      30.680  16.211  13.846  1.00  0.00           N  
ATOM   3140  CA  ALA A 232      31.483  15.077  13.404  1.00  0.00           C  
ATOM   3141  C   ALA A 232      30.726  14.228  12.391  1.00  0.00           C  
ATOM   3142  O   ALA A 232      31.285  13.810  11.376  1.00  0.00           O  
ATOM   3143  CB  ALA A 232      31.906  14.229  14.596  1.00  0.00           C  
ATOM   3144  H   ALA A 232      30.454  16.301  14.827  1.00  0.00           H  
ATOM   3145  HA  ALA A 232      32.376  15.465  12.913  1.00  0.00           H  
ATOM   3146 1HB  ALA A 232      32.504  13.387  14.249  1.00  0.00           H  
ATOM   3147 2HB  ALA A 232      32.495  14.836  15.282  1.00  0.00           H  
ATOM   3148 3HB  ALA A 232      31.020  13.858  15.109  1.00  0.00           H  
ATOM   3149  N   LEU A 233      29.453  13.976  12.672  1.00  0.00           N  
ATOM   3150  CA  LEU A 233      28.616  13.176  11.785  1.00  0.00           C  
ATOM   3151  C   LEU A 233      28.308  13.924  10.495  1.00  0.00           C  
ATOM   3152  O   LEU A 233      28.368  13.355   9.406  1.00  0.00           O  
ATOM   3153  CB  LEU A 233      27.307  12.798  12.489  1.00  0.00           C  
ATOM   3154  CG  LEU A 233      26.341  11.928  11.675  1.00  0.00           C  
ATOM   3155  CD1 LEU A 233      27.034  10.630  11.282  1.00  0.00           C  
ATOM   3156  CD2 LEU A 233      25.090  11.653  12.497  1.00  0.00           C  
ATOM   3157  H   LEU A 233      29.053  14.347  13.522  1.00  0.00           H  
ATOM   3158  HA  LEU A 233      29.154  12.263  11.533  1.00  0.00           H  
ATOM   3159 1HB  LEU A 233      27.547  12.259  13.404  1.00  0.00           H  
ATOM   3160 2HB  LEU A 233      26.781  13.713  12.759  1.00  0.00           H  
ATOM   3161  HG  LEU A 233      26.065  12.449  10.758  1.00  0.00           H  
ATOM   3162 1HD1 LEU A 233      26.348  10.012  10.704  1.00  0.00           H  
ATOM   3163 2HD1 LEU A 233      27.914  10.856  10.680  1.00  0.00           H  
ATOM   3164 3HD1 LEU A 233      27.336  10.093  12.181  1.00  0.00           H  
ATOM   3165 1HD2 LEU A 233      24.403  11.035  11.918  1.00  0.00           H  
ATOM   3166 2HD2 LEU A 233      25.364  11.130  13.413  1.00  0.00           H  
ATOM   3167 3HD2 LEU A 233      24.605  12.596  12.748  1.00  0.00           H  
ATOM   3168  N   LYS A 234      27.976  15.205  10.625  1.00  0.00           N  
ATOM   3169  CA  LYS A 234      27.657  16.034   9.470  1.00  0.00           C  
ATOM   3170  C   LYS A 234      28.740  15.932   8.403  1.00  0.00           C  
ATOM   3171  O   LYS A 234      28.445  15.768   7.219  1.00  0.00           O  
ATOM   3172  CB  LYS A 234      27.471  17.493   9.892  1.00  0.00           C  
ATOM   3173  CG  LYS A 234      27.086  18.432   8.757  1.00  0.00           C  
ATOM   3174  CD  LYS A 234      26.790  19.832   9.274  1.00  0.00           C  
ATOM   3175  CE  LYS A 234      26.277  20.737   8.164  1.00  0.00           C  
ATOM   3176  NZ  LYS A 234      27.346  21.078   7.186  1.00  0.00           N  
ATOM   3177  H   LYS A 234      27.944  15.613  11.548  1.00  0.00           H  
ATOM   3178  HA  LYS A 234      26.724  15.675   9.033  1.00  0.00           H  
ATOM   3179 1HB  LYS A 234      26.694  17.554  10.655  1.00  0.00           H  
ATOM   3180 2HB  LYS A 234      28.395  17.864  10.335  1.00  0.00           H  
ATOM   3181 1HG  LYS A 234      27.903  18.486   8.036  1.00  0.00           H  
ATOM   3182 2HG  LYS A 234      26.202  18.047   8.250  1.00  0.00           H  
ATOM   3183 1HD  LYS A 234      26.039  19.777  10.063  1.00  0.00           H  
ATOM   3184 2HD  LYS A 234      27.699  20.265   9.692  1.00  0.00           H  
ATOM   3185 1HE  LYS A 234      25.465  20.239   7.636  1.00  0.00           H  
ATOM   3186 2HE  LYS A 234      25.890  21.659   8.595  1.00  0.00           H  
ATOM   3187 1HZ  LYS A 234      26.966  21.678   6.467  1.00  0.00           H  
ATOM   3188 2HZ  LYS A 234      28.098  21.557   7.662  1.00  0.00           H  
ATOM   3189 3HZ  LYS A 234      27.700  20.232   6.764  1.00  0.00           H  
ATOM   3190  N   ALA A 235      29.994  16.031   8.828  1.00  0.00           N  
ATOM   3191  CA  ALA A 235      31.125  15.936   7.912  1.00  0.00           C  
ATOM   3192  C   ALA A 235      31.147  14.588   7.203  1.00  0.00           C  
ATOM   3193  O   ALA A 235      31.422  14.510   6.006  1.00  0.00           O  
ATOM   3194  CB  ALA A 235      32.431  16.163   8.658  1.00  0.00           C  
ATOM   3195  H   ALA A 235      30.170  16.175   9.813  1.00  0.00           H  
ATOM   3196  HA  ALA A 235      31.011  16.711   7.154  1.00  0.00           H  
ATOM   3197 1HB  ALA A 235      33.266  16.088   7.960  1.00  0.00           H  
ATOM   3198 2HB  ALA A 235      32.425  17.154   9.111  1.00  0.00           H  
ATOM   3199 3HB  ALA A 235      32.542  15.409   9.437  1.00  0.00           H  
ATOM   3200  N   ALA A 236      30.855  13.528   7.949  1.00  0.00           N  
ATOM   3201  CA  ALA A 236      30.841  12.181   7.392  1.00  0.00           C  
ATOM   3202  C   ALA A 236      29.721  12.017   6.373  1.00  0.00           C  
ATOM   3203  O   ALA A 236      29.924  11.451   5.299  1.00  0.00           O  
ATOM   3204  CB  ALA A 236      30.700  11.150   8.503  1.00  0.00           C  
ATOM   3205  H   ALA A 236      30.639  13.659   8.926  1.00  0.00           H  
ATOM   3206  HA  ALA A 236      31.788  12.016   6.878  1.00  0.00           H  
ATOM   3207 1HB  ALA A 236      30.691  10.149   8.072  1.00  0.00           H  
ATOM   3208 2HB  ALA A 236      31.538  11.240   9.192  1.00  0.00           H  
ATOM   3209 3HB  ALA A 236      29.768  11.321   9.041  1.00  0.00           H  
ATOM   3210  N   MET A 237      28.539  12.517   6.716  1.00  0.00           N  
ATOM   3211  CA  MET A 237      27.372  12.387   5.850  1.00  0.00           C  
ATOM   3212  C   MET A 237      27.576  13.130   4.536  1.00  0.00           C  
ATOM   3213  O   MET A 237      27.144  12.670   3.479  1.00  0.00           O  
ATOM   3214  CB  MET A 237      26.125  12.901   6.566  1.00  0.00           C  
ATOM   3215  CG  MET A 237      25.698  12.067   7.765  1.00  0.00           C  
ATOM   3216  SD  MET A 237      25.271  10.373   7.317  1.00  0.00           S  
ATOM   3217  CE  MET A 237      26.785   9.519   7.744  1.00  0.00           C  
ATOM   3218  H   MET A 237      28.446  12.999   7.598  1.00  0.00           H  
ATOM   3219  HA  MET A 237      27.232  11.332   5.616  1.00  0.00           H  
ATOM   3220 1HB  MET A 237      26.298  13.919   6.912  1.00  0.00           H  
ATOM   3221 2HB  MET A 237      25.290  12.931   5.865  1.00  0.00           H  
ATOM   3222 1HG  MET A 237      26.507  12.038   8.494  1.00  0.00           H  
ATOM   3223 2HG  MET A 237      24.830  12.527   8.238  1.00  0.00           H  
ATOM   3224 1HE  MET A 237      26.678   8.456   7.524  1.00  0.00           H  
ATOM   3225 2HE  MET A 237      27.611   9.929   7.162  1.00  0.00           H  
ATOM   3226 3HE  MET A 237      26.990   9.650   8.807  1.00  0.00           H  
ATOM   3227  N   GLU A 238      28.234  14.281   4.609  1.00  0.00           N  
ATOM   3228  CA  GLU A 238      28.574  15.047   3.416  1.00  0.00           C  
ATOM   3229  C   GLU A 238      29.518  14.266   2.510  1.00  0.00           C  
ATOM   3230  O   GLU A 238      29.372  14.279   1.288  1.00  0.00           O  
ATOM   3231  CB  GLU A 238      29.212  16.383   3.803  1.00  0.00           C  
ATOM   3232  CG  GLU A 238      28.244  17.390   4.408  1.00  0.00           C  
ATOM   3233  CD  GLU A 238      28.931  18.622   4.929  1.00  0.00           C  
ATOM   3234  OE1 GLU A 238      30.137  18.668   4.890  1.00  0.00           O  
ATOM   3235  OE2 GLU A 238      28.249  19.517   5.369  1.00  0.00           O  
ATOM   3236  H   GLU A 238      28.508  14.635   5.515  1.00  0.00           H  
ATOM   3237  HA  GLU A 238      27.657  15.245   2.860  1.00  0.00           H  
ATOM   3238 1HB  GLU A 238      30.009  16.209   4.527  1.00  0.00           H  
ATOM   3239 2HB  GLU A 238      29.664  16.840   2.923  1.00  0.00           H  
ATOM   3240 1HG  GLU A 238      27.522  17.686   3.647  1.00  0.00           H  
ATOM   3241 2HG  GLU A 238      27.699  16.912   5.221  1.00  0.00           H  
ATOM   3242  N   ALA A 239      30.485  13.587   3.117  1.00  0.00           N  
ATOM   3243  CA  ALA A 239      31.447  12.789   2.367  1.00  0.00           C  
ATOM   3244  C   ALA A 239      30.759  11.652   1.624  1.00  0.00           C  
ATOM   3245  O   ALA A 239      31.075  11.373   0.466  1.00  0.00           O  
ATOM   3246  CB  ALA A 239      32.520  12.240   3.297  1.00  0.00           C  
ATOM   3247  H   ALA A 239      30.556  13.625   4.123  1.00  0.00           H  
ATOM   3248  HA  ALA A 239      31.919  13.435   1.627  1.00  0.00           H  
ATOM   3249 1HB  ALA A 239      33.231  11.647   2.722  1.00  0.00           H  
ATOM   3250 2HB  ALA A 239      33.043  13.067   3.777  1.00  0.00           H  
ATOM   3251 3HB  ALA A 239      32.056  11.615   4.058  1.00  0.00           H  
ATOM   3252  N   PHE A 240      29.816  10.997   2.294  1.00  0.00           N  
ATOM   3253  CA  PHE A 240      29.081   9.889   1.698  1.00  0.00           C  
ATOM   3254  C   PHE A 240      28.289  10.345   0.480  1.00  0.00           C  
ATOM   3255  O   PHE A 240      28.245   9.654  -0.538  1.00  0.00           O  
ATOM   3256  CB  PHE A 240      28.134   9.262   2.723  1.00  0.00           C  
ATOM   3257  CG  PHE A 240      28.814   8.331   3.687  1.00  0.00           C  
ATOM   3258  CD1 PHE A 240      28.970   8.682   5.020  1.00  0.00           C  
ATOM   3259  CD2 PHE A 240      29.300   7.104   3.263  1.00  0.00           C  
ATOM   3260  CE1 PHE A 240      29.595   7.827   5.907  1.00  0.00           C  
ATOM   3261  CE2 PHE A 240      29.925   6.246   4.147  1.00  0.00           C  
ATOM   3262  CZ  PHE A 240      30.072   6.609   5.471  1.00  0.00           C  
ATOM   3263  H   PHE A 240      29.605  11.276   3.242  1.00  0.00           H  
ATOM   3264  HA  PHE A 240      29.798   9.132   1.376  1.00  0.00           H  
ATOM   3265 1HB  PHE A 240      27.648  10.050   3.297  1.00  0.00           H  
ATOM   3266 2HB  PHE A 240      27.355   8.705   2.205  1.00  0.00           H  
ATOM   3267  HD1 PHE A 240      28.591   9.645   5.364  1.00  0.00           H  
ATOM   3268  HD2 PHE A 240      29.184   6.818   2.217  1.00  0.00           H  
ATOM   3269  HE1 PHE A 240      29.711   8.115   6.951  1.00  0.00           H  
ATOM   3270  HE2 PHE A 240      30.301   5.284   3.801  1.00  0.00           H  
ATOM   3271  HZ  PHE A 240      30.566   5.935   6.169  1.00  0.00           H  
ATOM   3272  N   ALA A 241      27.664  11.512   0.590  1.00  0.00           N  
ATOM   3273  CA  ALA A 241      26.923  12.091  -0.523  1.00  0.00           C  
ATOM   3274  C   ALA A 241      27.841  12.383  -1.704  1.00  0.00           C  
ATOM   3275  O   ALA A 241      27.476  12.153  -2.857  1.00  0.00           O  
ATOM   3276  CB  ALA A 241      26.212  13.362  -0.081  1.00  0.00           C  
ATOM   3277  H   ALA A 241      27.703  12.009   1.468  1.00  0.00           H  
ATOM   3278  HA  ALA A 241      26.179  11.366  -0.850  1.00  0.00           H  
ATOM   3279 1HB  ALA A 241      25.663  13.784  -0.924  1.00  0.00           H  
ATOM   3280 2HB  ALA A 241      25.515  13.128   0.724  1.00  0.00           H  
ATOM   3281 3HB  ALA A 241      26.945  14.086   0.272  1.00  0.00           H  
ATOM   3282  N   GLU A 242      29.034  12.889  -1.409  1.00  0.00           N  
ATOM   3283  CA  GLU A 242      30.006  13.213  -2.446  1.00  0.00           C  
ATOM   3284  C   GLU A 242      30.515  11.955  -3.136  1.00  0.00           C  
ATOM   3285  O   GLU A 242      30.765  11.955  -4.342  1.00  0.00           O  
ATOM   3286  CB  GLU A 242      31.181  13.991  -1.851  1.00  0.00           C  
ATOM   3287  CG  GLU A 242      30.837  15.404  -1.402  1.00  0.00           C  
ATOM   3288  CD  GLU A 242      30.433  16.298  -2.542  1.00  0.00           C  
ATOM   3289  OE1 GLU A 242      31.216  16.466  -3.446  1.00  0.00           O  
ATOM   3290  OE2 GLU A 242      29.340  16.813  -2.508  1.00  0.00           O  
ATOM   3291  H   GLU A 242      29.273  13.052  -0.441  1.00  0.00           H  
ATOM   3292  HA  GLU A 242      29.517  13.837  -3.195  1.00  0.00           H  
ATOM   3293 1HB  GLU A 242      31.575  13.453  -0.988  1.00  0.00           H  
ATOM   3294 2HB  GLU A 242      31.982  14.060  -2.587  1.00  0.00           H  
ATOM   3295 1HG  GLU A 242      30.018  15.357  -0.685  1.00  0.00           H  
ATOM   3296 2HG  GLU A 242      31.701  15.835  -0.898  1.00  0.00           H  
ATOM   3297  N   ILE A 243      30.666  10.883  -2.367  1.00  0.00           N  
ATOM   3298  CA  ILE A 243      31.063   9.594  -2.918  1.00  0.00           C  
ATOM   3299  C   ILE A 243      30.012   9.060  -3.882  1.00  0.00           C  
ATOM   3300  O   ILE A 243      30.339   8.553  -4.955  1.00  0.00           O  
ATOM   3301  CB  ILE A 243      31.301   8.567  -1.796  1.00  0.00           C  
ATOM   3302  CG1 ILE A 243      32.520   8.963  -0.960  1.00  0.00           C  
ATOM   3303  CG2 ILE A 243      31.481   7.174  -2.380  1.00  0.00           C  
ATOM   3304  CD1 ILE A 243      32.644   8.199   0.339  1.00  0.00           C  
ATOM   3305  H   ILE A 243      30.503  10.964  -1.373  1.00  0.00           H  
ATOM   3306  HA  ILE A 243      31.994   9.724  -3.468  1.00  0.00           H  
ATOM   3307  HB  ILE A 243      30.445   8.560  -1.122  1.00  0.00           H  
ATOM   3308 1HG1 ILE A 243      33.428   8.799  -1.540  1.00  0.00           H  
ATOM   3309 2HG1 ILE A 243      32.471  10.026  -0.725  1.00  0.00           H  
ATOM   3310 1HG2 ILE A 243      31.649   6.460  -1.573  1.00  0.00           H  
ATOM   3311 2HG2 ILE A 243      30.586   6.892  -2.933  1.00  0.00           H  
ATOM   3312 3HG2 ILE A 243      32.339   7.169  -3.052  1.00  0.00           H  
ATOM   3313 1HD1 ILE A 243      33.531   8.535   0.876  1.00  0.00           H  
ATOM   3314 2HD1 ILE A 243      31.760   8.377   0.952  1.00  0.00           H  
ATOM   3315 3HD1 ILE A 243      32.731   7.134   0.128  1.00  0.00           H  
ATOM   3316  N   ALA A 244      28.746   9.177  -3.494  1.00  0.00           N  
ATOM   3317  CA  ALA A 244      27.642   8.756  -4.348  1.00  0.00           C  
ATOM   3318  C   ALA A 244      27.615   9.552  -5.647  1.00  0.00           C  
ATOM   3319  O   ALA A 244      27.329   9.006  -6.713  1.00  0.00           O  
ATOM   3320  CB  ALA A 244      26.318   8.903  -3.611  1.00  0.00           C  
ATOM   3321  H   ALA A 244      28.545   9.567  -2.584  1.00  0.00           H  
ATOM   3322  HA  ALA A 244      27.790   7.706  -4.601  1.00  0.00           H  
ATOM   3323 1HB  ALA A 244      25.503   8.585  -4.260  1.00  0.00           H  
ATOM   3324 2HB  ALA A 244      26.330   8.283  -2.714  1.00  0.00           H  
ATOM   3325 3HB  ALA A 244      26.172   9.944  -3.329  1.00  0.00           H  
ATOM   3326  N   LYS A 245      27.914  10.842  -5.550  1.00  0.00           N  
ATOM   3327  CA  LYS A 245      28.001  11.698  -6.727  1.00  0.00           C  
ATOM   3328  C   LYS A 245      29.094  11.221  -7.676  1.00  0.00           C  
ATOM   3329  O   LYS A 245      28.919  11.230  -8.895  1.00  0.00           O  
ATOM   3330  CB  LYS A 245      28.257  13.149  -6.316  1.00  0.00           C  
ATOM   3331  CG  LYS A 245      27.070  13.834  -5.652  1.00  0.00           C  
ATOM   3332  CD  LYS A 245      27.425  15.244  -5.205  1.00  0.00           C  
ATOM   3333  CE  LYS A 245      26.346  15.827  -4.305  1.00  0.00           C  
ATOM   3334  NZ  LYS A 245      26.718  17.173  -3.790  1.00  0.00           N  
ATOM   3335  H   LYS A 245      28.086  11.241  -4.638  1.00  0.00           H  
ATOM   3336  HA  LYS A 245      27.052  11.649  -7.262  1.00  0.00           H  
ATOM   3337 1HB  LYS A 245      29.097  13.188  -5.622  1.00  0.00           H  
ATOM   3338 2HB  LYS A 245      28.531  13.733  -7.195  1.00  0.00           H  
ATOM   3339 1HG  LYS A 245      26.238  13.883  -6.356  1.00  0.00           H  
ATOM   3340 2HG  LYS A 245      26.755  13.255  -4.785  1.00  0.00           H  
ATOM   3341 1HD  LYS A 245      28.370  15.226  -4.661  1.00  0.00           H  
ATOM   3342 2HD  LYS A 245      27.541  15.884  -6.079  1.00  0.00           H  
ATOM   3343 1HE  LYS A 245      25.413  15.910  -4.861  1.00  0.00           H  
ATOM   3344 2HE  LYS A 245      26.179  15.162  -3.458  1.00  0.00           H  
ATOM   3345 1HZ  LYS A 245      25.979  17.525  -3.198  1.00  0.00           H  
ATOM   3346 2HZ  LYS A 245      27.573  17.105  -3.255  1.00  0.00           H  
ATOM   3347 3HZ  LYS A 245      26.857  17.804  -4.566  1.00  0.00           H  
ATOM   3348  N   ALA A 246      30.221  10.805  -7.110  1.00  0.00           N  
ATOM   3349  CA  ALA A 246      31.333  10.292  -7.901  1.00  0.00           C  
ATOM   3350  C   ALA A 246      30.933   9.033  -8.660  1.00  0.00           C  
ATOM   3351  O   ALA A 246      31.378   8.807  -9.785  1.00  0.00           O  
ATOM   3352  CB  ALA A 246      32.534  10.013  -7.011  1.00  0.00           C  
ATOM   3353  H   ALA A 246      30.311  10.846  -6.104  1.00  0.00           H  
ATOM   3354  HA  ALA A 246      31.605  11.051  -8.635  1.00  0.00           H  
ATOM   3355 1HB  ALA A 246      33.356   9.631  -7.616  1.00  0.00           H  
ATOM   3356 2HB  ALA A 246      32.845  10.936  -6.520  1.00  0.00           H  
ATOM   3357 3HB  ALA A 246      32.265   9.275  -6.257  1.00  0.00           H  
ATOM   3358  N   VAL A 247      30.092   8.215  -8.037  1.00  0.00           N  
ATOM   3359  CA  VAL A 247      29.585   7.005  -8.675  1.00  0.00           C  
ATOM   3360  C   VAL A 247      28.745   7.340  -9.902  1.00  0.00           C  
ATOM   3361  O   VAL A 247      28.883   6.710 -10.950  1.00  0.00           O  
ATOM   3362  CB  VAL A 247      28.734   6.193  -7.680  1.00  0.00           C  
ATOM   3363  CG1 VAL A 247      28.028   5.050  -8.393  1.00  0.00           C  
ATOM   3364  CG2 VAL A 247      29.614   5.667  -6.556  1.00  0.00           C  
ATOM   3365  H   VAL A 247      29.795   8.437  -7.097  1.00  0.00           H  
ATOM   3366  HA  VAL A 247      30.434   6.397  -8.988  1.00  0.00           H  
ATOM   3367  HB  VAL A 247      27.961   6.839  -7.265  1.00  0.00           H  
ATOM   3368 1HG1 VAL A 247      27.431   4.486  -7.675  1.00  0.00           H  
ATOM   3369 2HG1 VAL A 247      27.377   5.451  -9.169  1.00  0.00           H  
ATOM   3370 3HG1 VAL A 247      28.769   4.390  -8.845  1.00  0.00           H  
ATOM   3371 1HG2 VAL A 247      29.006   5.094  -5.856  1.00  0.00           H  
ATOM   3372 2HG2 VAL A 247      30.391   5.025  -6.972  1.00  0.00           H  
ATOM   3373 3HG2 VAL A 247      30.076   6.504  -6.033  1.00  0.00           H  
ATOM   3374  N   ALA A 248      27.877   8.335  -9.764  1.00  0.00           N  
ATOM   3375  CA  ALA A 248      27.046   8.785 -10.875  1.00  0.00           C  
ATOM   3376  C   ALA A 248      27.897   9.316 -12.021  1.00  0.00           C  
ATOM   3377  O   ALA A 248      27.610   9.062 -13.190  1.00  0.00           O  
ATOM   3378  CB  ALA A 248      26.066   9.851 -10.405  1.00  0.00           C  
ATOM   3379  H   ALA A 248      27.790   8.792  -8.868  1.00  0.00           H  
ATOM   3380  HA  ALA A 248      26.483   7.928 -11.246  1.00  0.00           H  
ATOM   3381 1HB  ALA A 248      25.453  10.177 -11.246  1.00  0.00           H  
ATOM   3382 2HB  ALA A 248      25.425   9.439  -9.626  1.00  0.00           H  
ATOM   3383 3HB  ALA A 248      26.617  10.701 -10.008  1.00  0.00           H  
ATOM   3384  N   GLN A 249      28.947  10.055 -11.678  1.00  0.00           N  
ATOM   3385  CA  GLN A 249      29.863  10.595 -12.676  1.00  0.00           C  
ATOM   3386  C   GLN A 249      30.621   9.480 -13.386  1.00  0.00           C  
ATOM   3387  O   GLN A 249      30.776   9.502 -14.608  1.00  0.00           O  
ATOM   3388  CB  GLN A 249      30.852  11.567 -12.026  1.00  0.00           C  
ATOM   3389  CG  GLN A 249      30.221  12.857 -11.531  1.00  0.00           C  
ATOM   3390  CD  GLN A 249      31.173  13.677 -10.681  1.00  0.00           C  
ATOM   3391  OE1 GLN A 249      32.231  13.195 -10.268  1.00  0.00           O  
ATOM   3392  NE2 GLN A 249      30.801  14.924 -10.413  1.00  0.00           N  
ATOM   3393  H   GLN A 249      29.115  10.248 -10.701  1.00  0.00           H  
ATOM   3394  HA  GLN A 249      29.283  11.135 -13.422  1.00  0.00           H  
ATOM   3395 1HB  GLN A 249      31.336  11.082 -11.179  1.00  0.00           H  
ATOM   3396 2HB  GLN A 249      31.631  11.827 -12.743  1.00  0.00           H  
ATOM   3397 1HG  GLN A 249      29.926  13.459 -12.391  1.00  0.00           H  
ATOM   3398 2HG  GLN A 249      29.347  12.614 -10.928  1.00  0.00           H  
ATOM   3399 1HE2 GLN A 249      31.388  15.513  -9.857  1.00  0.00           H  
ATOM   3400 2HE2 GLN A 249      29.934  15.275 -10.768  1.00  0.00           H  
ATOM   3401  N   ALA A 250      31.093   8.507 -12.614  1.00  0.00           N  
ATOM   3402  CA  ALA A 250      31.808   7.366 -13.173  1.00  0.00           C  
ATOM   3403  C   ALA A 250      30.920   6.566 -14.116  1.00  0.00           C  
ATOM   3404  O   ALA A 250      31.353   6.152 -15.192  1.00  0.00           O  
ATOM   3405  CB  ALA A 250      32.335   6.474 -12.058  1.00  0.00           C  
ATOM   3406  H   ALA A 250      30.951   8.558 -11.616  1.00  0.00           H  
ATOM   3407  HA  ALA A 250      32.652   7.745 -13.750  1.00  0.00           H  
ATOM   3408 1HB  ALA A 250      32.867   5.626 -12.490  1.00  0.00           H  
ATOM   3409 2HB  ALA A 250      33.014   7.045 -11.426  1.00  0.00           H  
ATOM   3410 3HB  ALA A 250      31.501   6.111 -11.459  1.00  0.00           H  
ATOM   3411  N   ALA A 251      29.674   6.350 -13.707  1.00  0.00           N  
ATOM   3412  CA  ALA A 251      28.721   5.599 -14.515  1.00  0.00           C  
ATOM   3413  C   ALA A 251      28.454   6.296 -15.842  1.00  0.00           C  
ATOM   3414  O   ALA A 251      28.385   5.652 -16.890  1.00  0.00           O  
ATOM   3415  CB  ALA A 251      27.420   5.398 -13.751  1.00  0.00           C  
ATOM   3416  H   ALA A 251      29.379   6.718 -12.814  1.00  0.00           H  
ATOM   3417  HA  ALA A 251      29.157   4.624 -14.731  1.00  0.00           H  
ATOM   3418 1HB  ALA A 251      26.719   4.836 -14.368  1.00  0.00           H  
ATOM   3419 2HB  ALA A 251      27.619   4.847 -12.832  1.00  0.00           H  
ATOM   3420 3HB  ALA A 251      26.990   6.368 -13.506  1.00  0.00           H  
ATOM   3421  N   LYS A 252      28.304   7.614 -15.793  1.00  0.00           N  
ATOM   3422  CA  LYS A 252      28.059   8.404 -16.994  1.00  0.00           C  
ATOM   3423  C   LYS A 252      29.154   8.183 -18.030  1.00  0.00           C  
ATOM   3424  O   LYS A 252      28.892   8.179 -19.233  1.00  0.00           O  
ATOM   3425  CB  LYS A 252      27.956   9.890 -16.647  1.00  0.00           C  
ATOM   3426  CG  LYS A 252      27.674  10.796 -17.839  1.00  0.00           C  
ATOM   3427  CD  LYS A 252      27.442  12.233 -17.397  1.00  0.00           C  
ATOM   3428  CE  LYS A 252      27.191  13.146 -18.589  1.00  0.00           C  
ATOM   3429  NZ  LYS A 252      26.996  14.562 -18.174  1.00  0.00           N  
ATOM   3430  H   LYS A 252      28.360   8.082 -14.900  1.00  0.00           H  
ATOM   3431  HA  LYS A 252      27.115   8.082 -17.433  1.00  0.00           H  
ATOM   3432 1HB  LYS A 252      27.159  10.039 -15.918  1.00  0.00           H  
ATOM   3433 2HB  LYS A 252      28.886  10.222 -16.187  1.00  0.00           H  
ATOM   3434 1HG  LYS A 252      28.520  10.768 -18.526  1.00  0.00           H  
ATOM   3435 2HG  LYS A 252      26.789  10.440 -18.366  1.00  0.00           H  
ATOM   3436 1HD  LYS A 252      26.580  12.275 -16.730  1.00  0.00           H  
ATOM   3437 2HD  LYS A 252      28.316  12.593 -16.855  1.00  0.00           H  
ATOM   3438 1HE  LYS A 252      28.037  13.093 -19.272  1.00  0.00           H  
ATOM   3439 2HE  LYS A 252      26.301  12.811 -19.122  1.00  0.00           H  
ATOM   3440 1HZ  LYS A 252      26.832  15.133 -18.991  1.00  0.00           H  
ATOM   3441 2HZ  LYS A 252      26.200  14.625 -17.555  1.00  0.00           H  
ATOM   3442 3HZ  LYS A 252      27.822  14.889 -17.695  1.00  0.00           H  
ATOM   3443  N   GLN A 253      30.382   8.003 -17.556  1.00  0.00           N  
ATOM   3444  CA  GLN A 253      31.531   7.851 -18.441  1.00  0.00           C  
ATOM   3445  C   GLN A 253      31.725   6.396 -18.848  1.00  0.00           C  
ATOM   3446  O   GLN A 253      32.670   6.062 -19.563  1.00  0.00           O  
ATOM   3447  CB  GLN A 253      32.800   8.380 -17.767  1.00  0.00           C  
ATOM   3448  CG  GLN A 253      32.741   9.852 -17.397  1.00  0.00           C  
ATOM   3449  CD  GLN A 253      32.514  10.744 -18.602  1.00  0.00           C  
ATOM   3450  OE1 GLN A 253      33.144  10.569 -19.649  1.00  0.00           O  
ATOM   3451  NE2 GLN A 253      31.610  11.707 -18.463  1.00  0.00           N  
ATOM   3452  H   GLN A 253      30.524   7.969 -16.557  1.00  0.00           H  
ATOM   3453  HA  GLN A 253      31.348   8.432 -19.346  1.00  0.00           H  
ATOM   3454 1HB  GLN A 253      32.993   7.811 -16.858  1.00  0.00           H  
ATOM   3455 2HB  GLN A 253      33.652   8.234 -18.431  1.00  0.00           H  
ATOM   3456 1HG  GLN A 253      31.919  10.007 -16.697  1.00  0.00           H  
ATOM   3457 2HG  GLN A 253      33.685  10.138 -16.933  1.00  0.00           H  
ATOM   3458 1HE2 GLN A 253      31.418  12.327 -19.225  1.00  0.00           H  
ATOM   3459 2HE2 GLN A 253      31.122  11.814 -17.597  1.00  0.00           H  
ATOM   3460  N   GLY A 254      30.825   5.534 -18.388  1.00  0.00           N  
ATOM   3461  CA  GLY A 254      30.876   4.117 -18.731  1.00  0.00           C  
ATOM   3462  C   GLY A 254      31.950   3.394 -17.929  1.00  0.00           C  
ATOM   3463  O   GLY A 254      32.634   2.510 -18.444  1.00  0.00           O  
ATOM   3464  H   GLY A 254      30.087   5.867 -17.785  1.00  0.00           H  
ATOM   3465 1HA  GLY A 254      29.905   3.661 -18.539  1.00  0.00           H  
ATOM   3466 2HA  GLY A 254      31.077   4.007 -19.796  1.00  0.00           H  
ATOM   3467  N   ALA A 255      32.097   3.777 -16.665  1.00  0.00           N  
ATOM   3468  CA  ALA A 255      33.101   3.178 -15.794  1.00  0.00           C  
ATOM   3469  C   ALA A 255      32.913   1.670 -15.693  1.00  0.00           C  
ATOM   3470  O   ALA A 255      31.787   1.172 -15.706  1.00  0.00           O  
ATOM   3471  CB  ALA A 255      33.048   3.811 -14.412  1.00  0.00           C  
ATOM   3472  H   ALA A 255      31.496   4.502 -16.298  1.00  0.00           H  
ATOM   3473  HA  ALA A 255      34.082   3.364 -16.231  1.00  0.00           H  
ATOM   3474 1HB  ALA A 255      33.804   3.353 -13.773  1.00  0.00           H  
ATOM   3475 2HB  ALA A 255      33.242   4.881 -14.494  1.00  0.00           H  
ATOM   3476 3HB  ALA A 255      32.063   3.654 -13.977  1.00  0.00           H  
ATOM   3477  N   SER A 256      34.022   0.946 -15.591  1.00  0.00           N  
ATOM   3478  CA  SER A 256      33.980  -0.503 -15.433  1.00  0.00           C  
ATOM   3479  C   SER A 256      33.555  -0.890 -14.021  1.00  0.00           C  
ATOM   3480  O   SER A 256      33.517  -0.051 -13.122  1.00  0.00           O  
ATOM   3481  CB  SER A 256      35.337  -1.102 -15.744  1.00  0.00           C  
ATOM   3482  OG  SER A 256      36.292  -0.700 -14.801  1.00  0.00           O  
ATOM   3483  H   SER A 256      34.918   1.411 -15.625  1.00  0.00           H  
ATOM   3484  HA  SER A 256      33.247  -0.907 -16.133  1.00  0.00           H  
ATOM   3485 1HB  SER A 256      35.263  -2.189 -15.749  1.00  0.00           H  
ATOM   3486 2HB  SER A 256      35.652  -0.792 -16.739  1.00  0.00           H  
ATOM   3487  HG  SER A 256      37.133  -1.045 -15.112  1.00  0.00           H  
ATOM   3488  N   GLU A 257      33.238  -2.166 -13.834  1.00  0.00           N  
ATOM   3489  CA  GLU A 257      32.734  -2.650 -12.554  1.00  0.00           C  
ATOM   3490  C   GLU A 257      33.730  -2.381 -11.432  1.00  0.00           C  
ATOM   3491  O   GLU A 257      33.342  -2.087 -10.302  1.00  0.00           O  
ATOM   3492  CB  GLU A 257      32.432  -4.148 -12.632  1.00  0.00           C  
ATOM   3493  CG  GLU A 257      31.295  -4.512 -13.577  1.00  0.00           C  
ATOM   3494  CD  GLU A 257      31.723  -4.550 -15.018  1.00  0.00           C  
ATOM   3495  OE1 GLU A 257      32.880  -4.328 -15.281  1.00  0.00           O  
ATOM   3496  OE2 GLU A 257      30.890  -4.802 -15.857  1.00  0.00           O  
ATOM   3497  H   GLU A 257      33.348  -2.818 -14.597  1.00  0.00           H  
ATOM   3498  HA  GLU A 257      31.810  -2.119 -12.322  1.00  0.00           H  
ATOM   3499 1HB  GLU A 257      33.323  -4.683 -12.960  1.00  0.00           H  
ATOM   3500 2HB  GLU A 257      32.173  -4.520 -11.640  1.00  0.00           H  
ATOM   3501 1HG  GLU A 257      30.905  -5.491 -13.300  1.00  0.00           H  
ATOM   3502 2HG  GLU A 257      30.493  -3.785 -13.460  1.00  0.00           H  
ATOM   3503  N   ALA A 258      35.015  -2.485 -11.752  1.00  0.00           N  
ATOM   3504  CA  ALA A 258      36.068  -2.309 -10.760  1.00  0.00           C  
ATOM   3505  C   ALA A 258      35.975  -0.943 -10.093  1.00  0.00           C  
ATOM   3506  O   ALA A 258      36.287  -0.795  -8.912  1.00  0.00           O  
ATOM   3507  CB  ALA A 258      37.436  -2.492 -11.400  1.00  0.00           C  
ATOM   3508  H   ALA A 258      35.269  -2.691 -12.708  1.00  0.00           H  
ATOM   3509  HA  ALA A 258      35.935  -3.067  -9.988  1.00  0.00           H  
ATOM   3510 1HB  ALA A 258      38.212  -2.358 -10.646  1.00  0.00           H  
ATOM   3511 2HB  ALA A 258      37.509  -3.496 -11.822  1.00  0.00           H  
ATOM   3512 3HB  ALA A 258      37.569  -1.756 -12.192  1.00  0.00           H  
ATOM   3513  N   ALA A 259      35.543   0.054 -10.858  1.00  0.00           N  
ATOM   3514  CA  ALA A 259      35.408   1.412 -10.343  1.00  0.00           C  
ATOM   3515  C   ALA A 259      34.382   1.474  -9.219  1.00  0.00           C  
ATOM   3516  O   ALA A 259      34.536   2.242  -8.269  1.00  0.00           O  
ATOM   3517  CB  ALA A 259      35.024   2.368 -11.464  1.00  0.00           C  
ATOM   3518  H   ALA A 259      35.302  -0.133 -11.821  1.00  0.00           H  
ATOM   3519  HA  ALA A 259      36.371   1.717  -9.934  1.00  0.00           H  
ATOM   3520 1HB  ALA A 259      34.926   3.377 -11.063  1.00  0.00           H  
ATOM   3521 2HB  ALA A 259      35.795   2.355 -12.233  1.00  0.00           H  
ATOM   3522 3HB  ALA A 259      34.075   2.057 -11.897  1.00  0.00           H  
ATOM   3523  N   PHE A 260      33.336   0.663  -9.333  1.00  0.00           N  
ATOM   3524  CA  PHE A 260      32.218   0.719  -8.399  1.00  0.00           C  
ATOM   3525  C   PHE A 260      32.497  -0.113  -7.154  1.00  0.00           C  
ATOM   3526  O   PHE A 260      31.986   0.177  -6.073  1.00  0.00           O  
ATOM   3527  CB  PHE A 260      30.936   0.225  -9.071  1.00  0.00           C  
ATOM   3528  CG  PHE A 260      30.522   1.043 -10.261  1.00  0.00           C  
ATOM   3529  CD1 PHE A 260      30.412   0.462 -11.516  1.00  0.00           C  
ATOM   3530  CD2 PHE A 260      30.243   2.395 -10.130  1.00  0.00           C  
ATOM   3531  CE1 PHE A 260      30.032   1.213 -12.612  1.00  0.00           C  
ATOM   3532  CE2 PHE A 260      29.861   3.148 -11.223  1.00  0.00           C  
ATOM   3533  CZ  PHE A 260      29.756   2.556 -12.466  1.00  0.00           C  
ATOM   3534  H   PHE A 260      33.315  -0.009 -10.086  1.00  0.00           H  
ATOM   3535  HA  PHE A 260      32.075   1.756  -8.091  1.00  0.00           H  
ATOM   3536 1HB  PHE A 260      31.069  -0.806  -9.397  1.00  0.00           H  
ATOM   3537 2HB  PHE A 260      30.119   0.237  -8.350  1.00  0.00           H  
ATOM   3538  HD1 PHE A 260      30.629  -0.601 -11.631  1.00  0.00           H  
ATOM   3539  HD2 PHE A 260      30.327   2.862  -9.148  1.00  0.00           H  
ATOM   3540  HE1 PHE A 260      29.949   0.744 -13.592  1.00  0.00           H  
ATOM   3541  HE2 PHE A 260      29.644   4.210 -11.106  1.00  0.00           H  
ATOM   3542  HZ  PHE A 260      29.457   3.149 -13.329  1.00  0.00           H  
ATOM   3543  N   GLU A 261      33.312  -1.151  -7.314  1.00  0.00           N  
ATOM   3544  CA  GLU A 261      33.815  -1.912  -6.176  1.00  0.00           C  
ATOM   3545  C   GLU A 261      34.688  -1.047  -5.277  1.00  0.00           C  
ATOM   3546  O   GLU A 261      34.622  -1.146  -4.051  1.00  0.00           O  
ATOM   3547  CB  GLU A 261      34.609  -3.129  -6.657  1.00  0.00           C  
ATOM   3548  CG  GLU A 261      33.765  -4.211  -7.314  1.00  0.00           C  
ATOM   3549  CD  GLU A 261      34.586  -5.357  -7.838  1.00  0.00           C  
ATOM   3550  OE1 GLU A 261      35.789  -5.250  -7.837  1.00  0.00           O  
ATOM   3551  OE2 GLU A 261      34.010  -6.340  -8.239  1.00  0.00           O  
ATOM   3552  H   GLU A 261      33.591  -1.419  -8.247  1.00  0.00           H  
ATOM   3553  HA  GLU A 261      32.964  -2.261  -5.590  1.00  0.00           H  
ATOM   3554 1HB  GLU A 261      35.363  -2.810  -7.377  1.00  0.00           H  
ATOM   3555 2HB  GLU A 261      35.132  -3.579  -5.813  1.00  0.00           H  
ATOM   3556 1HG  GLU A 261      33.052  -4.594  -6.584  1.00  0.00           H  
ATOM   3557 2HG  GLU A 261      33.201  -3.770  -8.135  1.00  0.00           H  
ATOM   3558  N   ALA A 262      35.506  -0.200  -5.892  1.00  0.00           N  
ATOM   3559  CA  ALA A 262      36.349   0.728  -5.147  1.00  0.00           C  
ATOM   3560  C   ALA A 262      35.510   1.765  -4.412  1.00  0.00           C  
ATOM   3561  O   ALA A 262      35.787   2.098  -3.259  1.00  0.00           O  
ATOM   3562  CB  ALA A 262      37.336   1.413  -6.082  1.00  0.00           C  
ATOM   3563  H   ALA A 262      35.545  -0.199  -6.901  1.00  0.00           H  
ATOM   3564  HA  ALA A 262      36.905   0.158  -4.403  1.00  0.00           H  
ATOM   3565 1HB  ALA A 262      37.957   2.104  -5.511  1.00  0.00           H  
ATOM   3566 2HB  ALA A 262      37.967   0.663  -6.557  1.00  0.00           H  
ATOM   3567 3HB  ALA A 262      36.790   1.964  -6.846  1.00  0.00           H  
ATOM   3568  N   PHE A 263      34.482   2.272  -5.083  1.00  0.00           N  
ATOM   3569  CA  PHE A 263      33.600   3.271  -4.492  1.00  0.00           C  
ATOM   3570  C   PHE A 263      32.942   2.745  -3.223  1.00  0.00           C  
ATOM   3571  O   PHE A 263      32.896   3.436  -2.205  1.00  0.00           O  
ATOM   3572  CB  PHE A 263      32.522   3.692  -5.494  1.00  0.00           C  
ATOM   3573  CG  PHE A 263      32.959   4.782  -6.431  1.00  0.00           C  
ATOM   3574  CD1 PHE A 263      32.899   4.600  -7.805  1.00  0.00           C  
ATOM   3575  CD2 PHE A 263      33.430   5.990  -5.942  1.00  0.00           C  
ATOM   3576  CE1 PHE A 263      33.300   5.602  -8.668  1.00  0.00           C  
ATOM   3577  CE2 PHE A 263      33.831   6.994  -6.802  1.00  0.00           C  
ATOM   3578  CZ  PHE A 263      33.766   6.799  -8.167  1.00  0.00           C  
ATOM   3579  H   PHE A 263      34.306   1.957  -6.026  1.00  0.00           H  
ATOM   3580  HA  PHE A 263      34.194   4.148  -4.233  1.00  0.00           H  
ATOM   3581 1HB  PHE A 263      32.224   2.830  -6.090  1.00  0.00           H  
ATOM   3582 2HB  PHE A 263      31.641   4.039  -4.956  1.00  0.00           H  
ATOM   3583  HD1 PHE A 263      32.529   3.653  -8.201  1.00  0.00           H  
ATOM   3584  HD2 PHE A 263      33.482   6.144  -4.863  1.00  0.00           H  
ATOM   3585  HE1 PHE A 263      33.248   5.445  -9.746  1.00  0.00           H  
ATOM   3586  HE2 PHE A 263      34.199   7.939  -6.405  1.00  0.00           H  
ATOM   3587  HZ  PHE A 263      34.083   7.588  -8.847  1.00  0.00           H  
ATOM   3588  N   ALA A 264      32.435   1.520  -3.290  1.00  0.00           N  
ATOM   3589  CA  ALA A 264      31.805   0.887  -2.137  1.00  0.00           C  
ATOM   3590  C   ALA A 264      32.807   0.674  -1.009  1.00  0.00           C  
ATOM   3591  O   ALA A 264      32.491   0.886   0.162  1.00  0.00           O  
ATOM   3592  CB  ALA A 264      31.172  -0.437  -2.539  1.00  0.00           C  
ATOM   3593  H   ALA A 264      32.488   1.012  -4.161  1.00  0.00           H  
ATOM   3594  HA  ALA A 264      31.025   1.554  -1.769  1.00  0.00           H  
ATOM   3595 1HB  ALA A 264      30.705  -0.897  -1.667  1.00  0.00           H  
ATOM   3596 2HB  ALA A 264      30.417  -0.262  -3.304  1.00  0.00           H  
ATOM   3597 3HB  ALA A 264      31.939  -1.102  -2.932  1.00  0.00           H  
ATOM   3598  N   ALA A 265      34.015   0.255  -1.369  1.00  0.00           N  
ATOM   3599  CA  ALA A 265      35.070   0.027  -0.390  1.00  0.00           C  
ATOM   3600  C   ALA A 265      35.472   1.325   0.301  1.00  0.00           C  
ATOM   3601  O   ALA A 265      35.734   1.344   1.504  1.00  0.00           O  
ATOM   3602  CB  ALA A 265      36.280  -0.615  -1.053  1.00  0.00           C  
ATOM   3603  H   ALA A 265      34.208   0.091  -2.347  1.00  0.00           H  
ATOM   3604  HA  ALA A 265      34.685  -0.651   0.372  1.00  0.00           H  
ATOM   3605 1HB  ALA A 265      37.059  -0.779  -0.309  1.00  0.00           H  
ATOM   3606 2HB  ALA A 265      35.990  -1.571  -1.492  1.00  0.00           H  
ATOM   3607 3HB  ALA A 265      36.658   0.043  -1.833  1.00  0.00           H  
ATOM   3608  N   ILE A 266      35.517   2.407  -0.468  1.00  0.00           N  
ATOM   3609  CA  ILE A 266      35.872   3.715   0.072  1.00  0.00           C  
ATOM   3610  C   ILE A 266      34.840   4.191   1.086  1.00  0.00           C  
ATOM   3611  O   ILE A 266      35.191   4.686   2.157  1.00  0.00           O  
ATOM   3612  CB  ILE A 266      36.003   4.756  -1.055  1.00  0.00           C  
ATOM   3613  CG1 ILE A 266      37.225   4.450  -1.925  1.00  0.00           C  
ATOM   3614  CG2 ILE A 266      36.098   6.159  -0.474  1.00  0.00           C  
ATOM   3615  CD1 ILE A 266      37.213   5.154  -3.263  1.00  0.00           C  
ATOM   3616  H   ILE A 266      35.300   2.323  -1.450  1.00  0.00           H  
ATOM   3617  HA  ILE A 266      36.833   3.630   0.577  1.00  0.00           H  
ATOM   3618  HB  ILE A 266      35.131   4.701  -1.705  1.00  0.00           H  
ATOM   3619 1HG1 ILE A 266      38.131   4.741  -1.394  1.00  0.00           H  
ATOM   3620 2HG1 ILE A 266      37.283   3.377  -2.106  1.00  0.00           H  
ATOM   3621 1HG2 ILE A 266      36.191   6.882  -1.283  1.00  0.00           H  
ATOM   3622 2HG2 ILE A 266      35.200   6.374   0.104  1.00  0.00           H  
ATOM   3623 3HG2 ILE A 266      36.971   6.226   0.175  1.00  0.00           H  
ATOM   3624 1HD1 ILE A 266      38.111   4.887  -3.822  1.00  0.00           H  
ATOM   3625 2HD1 ILE A 266      36.331   4.849  -3.826  1.00  0.00           H  
ATOM   3626 3HD1 ILE A 266      37.191   6.231  -3.107  1.00  0.00           H  
ATOM   3627  N   ALA A 267      33.566   4.039   0.742  1.00  0.00           N  
ATOM   3628  CA  ALA A 267      32.480   4.401   1.646  1.00  0.00           C  
ATOM   3629  C   ALA A 267      32.519   3.563   2.916  1.00  0.00           C  
ATOM   3630  O   ALA A 267      32.248   4.062   4.009  1.00  0.00           O  
ATOM   3631  CB  ALA A 267      31.136   4.244   0.948  1.00  0.00           C  
ATOM   3632  H   ALA A 267      33.343   3.663  -0.169  1.00  0.00           H  
ATOM   3633  HA  ALA A 267      32.610   5.445   1.930  1.00  0.00           H  
ATOM   3634 1HB  ALA A 267      30.336   4.517   1.636  1.00  0.00           H  
ATOM   3635 2HB  ALA A 267      31.102   4.894   0.074  1.00  0.00           H  
ATOM   3636 3HB  ALA A 267      31.008   3.208   0.636  1.00  0.00           H  
ATOM   3637  N   ALA A 268      32.856   2.287   2.767  1.00  0.00           N  
ATOM   3638  CA  ALA A 268      32.996   1.392   3.911  1.00  0.00           C  
ATOM   3639  C   ALA A 268      34.140   1.830   4.815  1.00  0.00           C  
ATOM   3640  O   ALA A 268      34.008   1.840   6.040  1.00  0.00           O  
ATOM   3641  CB  ALA A 268      33.211  -0.039   3.441  1.00  0.00           C  
ATOM   3642  H   ALA A 268      33.019   1.926   1.839  1.00  0.00           H  
ATOM   3643  HA  ALA A 268      32.075   1.438   4.491  1.00  0.00           H  
ATOM   3644 1HB  ALA A 268      33.314  -0.695   4.305  1.00  0.00           H  
ATOM   3645 2HB  ALA A 268      32.357  -0.358   2.843  1.00  0.00           H  
ATOM   3646 3HB  ALA A 268      34.115  -0.091   2.837  1.00  0.00           H  
ATOM   3647  N   ALA A 269      35.265   2.191   4.206  1.00  0.00           N  
ATOM   3648  CA  ALA A 269      36.420   2.673   4.953  1.00  0.00           C  
ATOM   3649  C   ALA A 269      36.097   3.965   5.692  1.00  0.00           C  
ATOM   3650  O   ALA A 269      36.549   4.177   6.818  1.00  0.00           O  
ATOM   3651  CB  ALA A 269      37.605   2.879   4.021  1.00  0.00           C  
ATOM   3652  H   ALA A 269      35.320   2.130   3.199  1.00  0.00           H  
ATOM   3653  HA  ALA A 269      36.682   1.920   5.696  1.00  0.00           H  
ATOM   3654 1HB  ALA A 269      38.460   3.240   4.593  1.00  0.00           H  
ATOM   3655 2HB  ALA A 269      37.861   1.933   3.544  1.00  0.00           H  
ATOM   3656 3HB  ALA A 269      37.345   3.611   3.258  1.00  0.00           H  
ATOM   3657  N   ALA A 270      35.314   4.828   5.053  1.00  0.00           N  
ATOM   3658  CA  ALA A 270      34.877   6.072   5.674  1.00  0.00           C  
ATOM   3659  C   ALA A 270      34.037   5.803   6.916  1.00  0.00           C  
ATOM   3660  O   ALA A 270      34.214   6.449   7.949  1.00  0.00           O  
ATOM   3661  CB  ALA A 270      34.093   6.914   4.678  1.00  0.00           C  
ATOM   3662  H   ALA A 270      35.014   4.615   4.112  1.00  0.00           H  
ATOM   3663  HA  ALA A 270      35.764   6.626   5.983  1.00  0.00           H  
ATOM   3664 1HB  ALA A 270      33.774   7.841   5.157  1.00  0.00           H  
ATOM   3665 2HB  ALA A 270      34.726   7.148   3.821  1.00  0.00           H  
ATOM   3666 3HB  ALA A 270      33.219   6.360   4.342  1.00  0.00           H  
ATOM   3667  N   ALA A 271      33.123   4.844   6.809  1.00  0.00           N  
ATOM   3668  CA  ALA A 271      32.277   4.465   7.934  1.00  0.00           C  
ATOM   3669  C   ALA A 271      33.109   3.932   9.094  1.00  0.00           C  
ATOM   3670  O   ALA A 271      32.824   4.217  10.257  1.00  0.00           O  
ATOM   3671  CB  ALA A 271      31.251   3.428   7.499  1.00  0.00           C  
ATOM   3672  H   ALA A 271      33.011   4.367   5.926  1.00  0.00           H  
ATOM   3673  HA  ALA A 271      31.753   5.356   8.281  1.00  0.00           H  
ATOM   3674 1HB  ALA A 271      30.627   3.155   8.349  1.00  0.00           H  
ATOM   3675 2HB  ALA A 271      30.625   3.844   6.710  1.00  0.00           H  
ATOM   3676 3HB  ALA A 271      31.764   2.543   7.127  1.00  0.00           H  
ATOM   3677  N   GLU A 272      34.137   3.156   8.770  1.00  0.00           N  
ATOM   3678  CA  GLU A 272      35.030   2.604   9.783  1.00  0.00           C  
ATOM   3679  C   GLU A 272      35.818   3.705  10.480  1.00  0.00           C  
ATOM   3680  O   GLU A 272      35.990   3.682  11.699  1.00  0.00           O  
ATOM   3681  CB  GLU A 272      35.994   1.595   9.154  1.00  0.00           C  
ATOM   3682  CG  GLU A 272      35.341   0.292   8.716  1.00  0.00           C  
ATOM   3683  CD  GLU A 272      36.287  -0.618   7.982  1.00  0.00           C  
ATOM   3684  OE1 GLU A 272      37.379  -0.195   7.686  1.00  0.00           O  
ATOM   3685  OE2 GLU A 272      35.916  -1.737   7.715  1.00  0.00           O  
ATOM   3686  H   GLU A 272      34.305   2.942   7.798  1.00  0.00           H  
ATOM   3687  HA  GLU A 272      34.427   2.092  10.533  1.00  0.00           H  
ATOM   3688 1HB  GLU A 272      36.469   2.042   8.280  1.00  0.00           H  
ATOM   3689 2HB  GLU A 272      36.782   1.352   9.867  1.00  0.00           H  
ATOM   3690 1HG  GLU A 272      34.966  -0.228   9.597  1.00  0.00           H  
ATOM   3691 2HG  GLU A 272      34.492   0.521   8.074  1.00  0.00           H  
ATOM   3692  N   ALA A 273      36.296   4.669   9.700  1.00  0.00           N  
ATOM   3693  CA  ALA A 273      37.010   5.815  10.248  1.00  0.00           C  
ATOM   3694  C   ALA A 273      36.114   6.634  11.169  1.00  0.00           C  
ATOM   3695  O   ALA A 273      36.546   7.089  12.229  1.00  0.00           O  
ATOM   3696  CB  ALA A 273      37.553   6.689   9.126  1.00  0.00           C  
ATOM   3697  H   ALA A 273      36.161   4.606   8.700  1.00  0.00           H  
ATOM   3698  HA  ALA A 273      37.845   5.443  10.841  1.00  0.00           H  
ATOM   3699 1HB  ALA A 273      38.084   7.541   9.552  1.00  0.00           H  
ATOM   3700 2HB  ALA A 273      38.238   6.105   8.510  1.00  0.00           H  
ATOM   3701 3HB  ALA A 273      36.728   7.046   8.512  1.00  0.00           H  
ATOM   3702  N   ALA A 274      34.864   6.818  10.759  1.00  0.00           N  
ATOM   3703  CA  ALA A 274      33.884   7.520  11.578  1.00  0.00           C  
ATOM   3704  C   ALA A 274      33.630   6.783  12.887  1.00  0.00           C  
ATOM   3705  O   ALA A 274      33.576   7.393  13.954  1.00  0.00           O  
ATOM   3706  CB  ALA A 274      32.581   7.699  10.811  1.00  0.00           C  
ATOM   3707  H   ALA A 274      34.585   6.462   9.855  1.00  0.00           H  
ATOM   3708  HA  ALA A 274      34.287   8.503  11.822  1.00  0.00           H  
ATOM   3709 1HB  ALA A 274      31.860   8.225  11.437  1.00  0.00           H  
ATOM   3710 2HB  ALA A 274      32.768   8.278   9.907  1.00  0.00           H  
ATOM   3711 3HB  ALA A 274      32.182   6.722  10.541  1.00  0.00           H  
ATOM   3712  N   ALA A 275      33.475   5.467  12.798  1.00  0.00           N  
ATOM   3713  CA  ALA A 275      33.251   4.640  13.977  1.00  0.00           C  
ATOM   3714  C   ALA A 275      34.410   4.754  14.959  1.00  0.00           C  
ATOM   3715  O   ALA A 275      34.204   4.868  16.168  1.00  0.00           O  
ATOM   3716  CB  ALA A 275      33.040   3.188  13.575  1.00  0.00           C  
ATOM   3717  H   ALA A 275      33.514   5.027  11.890  1.00  0.00           H  
ATOM   3718  HA  ALA A 275      32.352   5.001  14.479  1.00  0.00           H  
ATOM   3719 1HB  ALA A 275      32.874   2.583  14.467  1.00  0.00           H  
ATOM   3720 2HB  ALA A 275      32.172   3.114  12.920  1.00  0.00           H  
ATOM   3721 3HB  ALA A 275      33.922   2.824  13.050  1.00  0.00           H  
ATOM   3722  N   ALA A 276      35.629   4.724  14.433  1.00  0.00           N  
ATOM   3723  CA  ALA A 276      36.824   4.837  15.260  1.00  0.00           C  
ATOM   3724  C   ALA A 276      36.854   6.166  16.005  1.00  0.00           C  
ATOM   3725  O   ALA A 276      37.248   6.227  17.170  1.00  0.00           O  
ATOM   3726  CB  ALA A 276      38.076   4.680  14.410  1.00  0.00           C  
ATOM   3727  H   ALA A 276      35.731   4.621  13.433  1.00  0.00           H  
ATOM   3728  HA  ALA A 276      36.799   4.039  16.003  1.00  0.00           H  
ATOM   3729 1HB  ALA A 276      38.959   4.768  15.042  1.00  0.00           H  
ATOM   3730 2HB  ALA A 276      38.068   3.701  13.929  1.00  0.00           H  
ATOM   3731 3HB  ALA A 276      38.097   5.458  13.648  1.00  0.00           H  
ATOM   3732  N   ALA A 277      36.437   7.229  15.326  1.00  0.00           N  
ATOM   3733  CA  ALA A 277      36.361   8.549  15.940  1.00  0.00           C  
ATOM   3734  C   ALA A 277      35.380   8.560  17.106  1.00  0.00           C  
ATOM   3735  O   ALA A 277      35.650   9.151  18.151  1.00  0.00           O  
ATOM   3736  CB  ALA A 277      35.966   9.593  14.905  1.00  0.00           C  
ATOM   3737  H   ALA A 277      36.164   7.120  14.359  1.00  0.00           H  
ATOM   3738  HA  ALA A 277      37.348   8.797  16.332  1.00  0.00           H  
ATOM   3739 1HB  ALA A 277      35.914  10.573  15.379  1.00  0.00           H  
ATOM   3740 2HB  ALA A 277      36.708   9.614  14.108  1.00  0.00           H  
ATOM   3741 3HB  ALA A 277      34.993   9.340  14.488  1.00  0.00           H  
ATOM   3742  N   PHE A 278      34.241   7.903  16.918  1.00  0.00           N  
ATOM   3743  CA  PHE A 278      33.163   7.943  17.900  1.00  0.00           C  
ATOM   3744  C   PHE A 278      33.453   7.017  19.073  1.00  0.00           C  
ATOM   3745  O   PHE A 278      33.046   7.284  20.203  1.00  0.00           O  
ATOM   3746  CB  PHE A 278      31.834   7.551  17.251  1.00  0.00           C  
ATOM   3747  CG  PHE A 278      31.337   8.545  16.239  1.00  0.00           C  
ATOM   3748  CD1 PHE A 278      31.054   8.150  14.940  1.00  0.00           C  
ATOM   3749  CD2 PHE A 278      31.153   9.875  16.584  1.00  0.00           C  
ATOM   3750  CE1 PHE A 278      30.597   9.063  14.008  1.00  0.00           C  
ATOM   3751  CE2 PHE A 278      30.696  10.789  15.655  1.00  0.00           C  
ATOM   3752  CZ  PHE A 278      30.418  10.382  14.365  1.00  0.00           C  
ATOM   3753  H   PHE A 278      34.116   7.362  16.074  1.00  0.00           H  
ATOM   3754  HA  PHE A 278      33.079   8.961  18.281  1.00  0.00           H  
ATOM   3755 1HB  PHE A 278      31.941   6.587  16.757  1.00  0.00           H  
ATOM   3756 2HB  PHE A 278      31.072   7.441  18.022  1.00  0.00           H  
ATOM   3757  HD1 PHE A 278      31.195   7.106  14.658  1.00  0.00           H  
ATOM   3758  HD2 PHE A 278      31.373  10.197  17.602  1.00  0.00           H  
ATOM   3759  HE1 PHE A 278      30.379   8.739  12.991  1.00  0.00           H  
ATOM   3760  HE2 PHE A 278      30.555  11.832  15.939  1.00  0.00           H  
ATOM   3761  HZ  PHE A 278      30.059  11.102  13.632  1.00  0.00           H  
ATOM   3762  N   GLU A 279      34.160   5.926  18.798  1.00  0.00           N  
ATOM   3763  CA  GLU A 279      34.591   5.007  19.846  1.00  0.00           C  
ATOM   3764  C   GLU A 279      35.550   5.688  20.813  1.00  0.00           C  
ATOM   3765  O   GLU A 279      35.428   5.544  22.030  1.00  0.00           O  
ATOM   3766  CB  GLU A 279      35.258   3.774  19.233  1.00  0.00           C  
ATOM   3767  CG  GLU A 279      34.293   2.800  18.573  1.00  0.00           C  
ATOM   3768  CD  GLU A 279      34.992   1.718  17.797  1.00  0.00           C  
ATOM   3769  OE1 GLU A 279      36.183   1.813  17.625  1.00  0.00           O  
ATOM   3770  OE2 GLU A 279      34.334   0.796  17.376  1.00  0.00           O  
ATOM   3771  H   GLU A 279      34.404   5.726  17.839  1.00  0.00           H  
ATOM   3772  HA  GLU A 279      33.714   4.686  20.408  1.00  0.00           H  
ATOM   3773 1HB  GLU A 279      35.983   4.088  18.482  1.00  0.00           H  
ATOM   3774 2HB  GLU A 279      35.802   3.232  20.007  1.00  0.00           H  
ATOM   3775 1HG  GLU A 279      33.676   2.337  19.343  1.00  0.00           H  
ATOM   3776 2HG  GLU A 279      33.635   3.353  17.903  1.00  0.00           H  
ATOM   3777  N   ALA A 280      36.508   6.430  20.266  1.00  0.00           N  
ATOM   3778  CA  ALA A 280      37.433   7.210  21.080  1.00  0.00           C  
ATOM   3779  C   ALA A 280      36.739   8.415  21.699  1.00  0.00           C  
ATOM   3780  O   ALA A 280      37.092   8.852  22.794  1.00  0.00           O  
ATOM   3781  CB  ALA A 280      38.625   7.655  20.247  1.00  0.00           C  
ATOM   3782  H   ALA A 280      36.596   6.455  19.261  1.00  0.00           H  
ATOM   3783  HA  ALA A 280      37.788   6.574  21.892  1.00  0.00           H  
ATOM   3784 1HB  ALA A 280      39.307   8.236  20.868  1.00  0.00           H  
ATOM   3785 2HB  ALA A 280      39.146   6.779  19.859  1.00  0.00           H  
ATOM   3786 3HB  ALA A 280      38.279   8.269  19.416  1.00  0.00           H  
ATOM   3787  N   PHE A 281      35.751   8.952  20.991  1.00  0.00           N  
ATOM   3788  CA  PHE A 281      35.005  10.108  21.471  1.00  0.00           C  
ATOM   3789  C   PHE A 281      34.405   9.846  22.846  1.00  0.00           C  
ATOM   3790  O   PHE A 281      34.442  10.707  23.726  1.00  0.00           O  
ATOM   3791  CB  PHE A 281      33.894  10.474  20.485  1.00  0.00           C  
ATOM   3792  CG  PHE A 281      33.271  11.816  20.744  1.00  0.00           C  
ATOM   3793  CD1 PHE A 281      33.978  12.984  20.498  1.00  0.00           C  
ATOM   3794  CD2 PHE A 281      31.977  11.914  21.235  1.00  0.00           C  
ATOM   3795  CE1 PHE A 281      33.405  14.219  20.737  1.00  0.00           C  
ATOM   3796  CE2 PHE A 281      31.403  13.147  21.473  1.00  0.00           C  
ATOM   3797  CZ  PHE A 281      32.118  14.301  21.223  1.00  0.00           C  
ATOM   3798  H   PHE A 281      35.509   8.547  20.099  1.00  0.00           H  
ATOM   3799  HA  PHE A 281      35.690  10.954  21.553  1.00  0.00           H  
ATOM   3800 1HB  PHE A 281      34.292  10.474  19.472  1.00  0.00           H  
ATOM   3801 2HB  PHE A 281      33.108   9.720  20.527  1.00  0.00           H  
ATOM   3802  HD1 PHE A 281      34.995  12.919  20.113  1.00  0.00           H  
ATOM   3803  HD2 PHE A 281      31.412  11.002  21.432  1.00  0.00           H  
ATOM   3804  HE1 PHE A 281      33.972  15.129  20.539  1.00  0.00           H  
ATOM   3805  HE2 PHE A 281      30.385  13.210  21.858  1.00  0.00           H  
ATOM   3806  HZ  PHE A 281      31.667  15.274  21.412  1.00  0.00           H  
ATOM   3807  N   SER A 282      33.851   8.652  23.027  1.00  0.00           N  
ATOM   3808  CA  SER A 282      33.123   8.320  24.246  1.00  0.00           C  
ATOM   3809  C   SER A 282      34.069   8.180  25.431  1.00  0.00           C  
ATOM   3810  O   SER A 282      33.633   8.100  26.580  1.00  0.00           O  
ATOM   3811  CB  SER A 282      32.343   7.034  24.055  1.00  0.00           C  
ATOM   3812  OG  SER A 282      31.308   7.208  23.127  1.00  0.00           O  
ATOM   3813  H   SER A 282      33.937   7.955  22.300  1.00  0.00           H  
ATOM   3814  HA  SER A 282      32.423   9.129  24.461  1.00  0.00           H  
ATOM   3815 1HB  SER A 282      33.015   6.249  23.711  1.00  0.00           H  
ATOM   3816 2HB  SER A 282      31.929   6.715  25.011  1.00  0.00           H  
ATOM   3817  HG  SER A 282      30.670   6.514  23.310  1.00  0.00           H  
ATOM   3818  N   ASP A 283      35.367   8.148  25.145  1.00  0.00           N  
ATOM   3819  CA  ASP A 283      36.370   7.894  26.172  1.00  0.00           C  
ATOM   3820  C   ASP A 283      36.704   9.165  26.942  1.00  0.00           C  
ATOM   3821  O   ASP A 283      37.408   9.124  27.952  1.00  0.00           O  
ATOM   3822  CB  ASP A 283      37.644   7.320  25.546  1.00  0.00           C  
ATOM   3823  CG  ASP A 283      37.464   5.896  25.036  1.00  0.00           C  
ATOM   3824  OD1 ASP A 283      36.577   5.225  25.506  1.00  0.00           O  
ATOM   3825  OD2 ASP A 283      38.216   5.494  24.181  1.00  0.00           O  
ATOM   3826  H   ASP A 283      35.665   8.303  24.193  1.00  0.00           H  
ATOM   3827  HA  ASP A 283      35.969   7.163  26.876  1.00  0.00           H  
ATOM   3828 1HB  ASP A 283      37.957   7.952  24.715  1.00  0.00           H  
ATOM   3829 2HB  ASP A 283      38.447   7.327  26.284  1.00  0.00           H  
ATOM   3830  N   SER A 284      36.192  10.293  26.462  1.00  0.00           N  
ATOM   3831  CA  SER A 284      36.449  11.581  27.096  1.00  0.00           C  
ATOM   3832  C   SER A 284      35.266  12.524  26.927  1.00  0.00           C  
ATOM   3833  O   SER A 284      34.585  12.504  25.900  1.00  0.00           O  
ATOM   3834  CB  SER A 284      37.697  12.210  26.509  1.00  0.00           C  
ATOM   3835  OG  SER A 284      37.897  13.499  27.020  1.00  0.00           O  
ATOM   3836  H   SER A 284      35.611  10.258  25.638  1.00  0.00           H  
ATOM   3837  HA  SER A 284      36.606  11.417  28.163  1.00  0.00           H  
ATOM   3838 1HB  SER A 284      38.562  11.587  26.738  1.00  0.00           H  
ATOM   3839 2HB  SER A 284      37.606  12.257  25.424  1.00  0.00           H  
ATOM   3840  HG  SER A 284      38.754  13.784  26.693  1.00  0.00           H  
ATOM   3841  N   THR A 285      35.024  13.350  27.938  1.00  0.00           N  
ATOM   3842  CA  THR A 285      33.921  14.304  27.903  1.00  0.00           C  
ATOM   3843  C   THR A 285      34.426  15.735  28.035  1.00  0.00           C  
ATOM   3844  O   THR A 285      33.654  16.652  28.315  1.00  0.00           O  
ATOM   3845  CB  THR A 285      32.899  14.012  29.017  1.00  0.00           C  
ATOM   3846  OG1 THR A 285      33.547  14.086  30.294  1.00  0.00           O  
ATOM   3847  CG2 THR A 285      32.297  12.627  28.839  1.00  0.00           C  
ATOM   3848  H   THR A 285      35.620  13.318  28.753  1.00  0.00           H  
ATOM   3849  HA  THR A 285      33.417  14.213  26.941  1.00  0.00           H  
ATOM   3850  HB  THR A 285      32.103  14.755  28.985  1.00  0.00           H  
ATOM   3851  HG1 THR A 285      33.707  15.006  30.518  1.00  0.00           H  
ATOM   3852 1HG2 THR A 285      31.577  12.437  29.635  1.00  0.00           H  
ATOM   3853 2HG2 THR A 285      31.794  12.570  27.873  1.00  0.00           H  
ATOM   3854 3HG2 THR A 285      33.087  11.878  28.880  1.00  0.00           H  
ATOM   3855  N   GLY A 286      35.726  15.920  27.834  1.00  0.00           N  
ATOM   3856  CA  GLY A 286      36.336  17.240  27.930  1.00  0.00           C  
ATOM   3857  C   GLY A 286      35.947  18.115  26.746  1.00  0.00           C  
ATOM   3858  O   GLY A 286      35.574  17.611  25.686  1.00  0.00           O  
ATOM   3859  H   GLY A 286      36.306  15.124  27.607  1.00  0.00           H  
ATOM   3860 1HA  GLY A 286      36.024  17.718  28.858  1.00  0.00           H  
ATOM   3861 2HA  GLY A 286      37.420  17.137  27.971  1.00  0.00           H  
ATOM   3862  N   GLU A 287      36.036  19.427  26.932  1.00  0.00           N  
ATOM   3863  CA  GLU A 287      35.643  20.376  25.896  1.00  0.00           C  
ATOM   3864  C   GLU A 287      36.624  20.357  24.731  1.00  0.00           C  
ATOM   3865  O   GLU A 287      36.221  20.273  23.570  1.00  0.00           O  
ATOM   3866  CB  GLU A 287      35.551  21.790  26.474  1.00  0.00           C  
ATOM   3867  CG  GLU A 287      34.481  21.965  27.542  1.00  0.00           C  
ATOM   3868  CD  GLU A 287      34.915  21.467  28.892  1.00  0.00           C  
ATOM   3869  OE1 GLU A 287      36.028  21.013  29.007  1.00  0.00           O  
ATOM   3870  OE2 GLU A 287      34.132  21.541  29.810  1.00  0.00           O  
ATOM   3871  H   GLU A 287      36.385  19.777  27.812  1.00  0.00           H  
ATOM   3872  HA  GLU A 287      34.661  20.089  25.519  1.00  0.00           H  
ATOM   3873 1HB  GLU A 287      36.510  22.067  26.913  1.00  0.00           H  
ATOM   3874 2HB  GLU A 287      35.342  22.499  25.672  1.00  0.00           H  
ATOM   3875 1HG  GLU A 287      34.230  23.023  27.620  1.00  0.00           H  
ATOM   3876 2HG  GLU A 287      33.584  21.429  27.233  1.00  0.00           H  
ATOM   3877  N   THR A 288      37.911  20.435  25.047  1.00  0.00           N  
ATOM   3878  CA  THR A 288      38.949  20.493  24.023  1.00  0.00           C  
ATOM   3879  C   THR A 288      39.071  19.165  23.288  1.00  0.00           C  
ATOM   3880  O   THR A 288      39.306  19.133  22.079  1.00  0.00           O  
ATOM   3881  CB  THR A 288      40.311  20.873  24.633  1.00  0.00           C  
ATOM   3882  OG1 THR A 288      40.211  22.154  25.270  1.00  0.00           O  
ATOM   3883  CG2 THR A 288      41.382  20.929  23.555  1.00  0.00           C  
ATOM   3884  H   THR A 288      38.179  20.457  26.021  1.00  0.00           H  
ATOM   3885  HA  THR A 288      38.676  21.257  23.296  1.00  0.00           H  
ATOM   3886  HB  THR A 288      40.594  20.132  25.381  1.00  0.00           H  
ATOM   3887  HG1 THR A 288      41.017  22.329  25.762  1.00  0.00           H  
ATOM   3888 1HG2 THR A 288      42.337  21.198  24.005  1.00  0.00           H  
ATOM   3889 2HG2 THR A 288      41.468  19.953  23.077  1.00  0.00           H  
ATOM   3890 3HG2 THR A 288      41.109  21.675  22.810  1.00  0.00           H  
ATOM   3891  N   VAL A 289      38.908  18.070  24.022  1.00  0.00           N  
ATOM   3892  CA  VAL A 289      39.061  16.736  23.453  1.00  0.00           C  
ATOM   3893  C   VAL A 289      37.928  16.417  22.487  1.00  0.00           C  
ATOM   3894  O   VAL A 289      38.148  15.816  21.435  1.00  0.00           O  
ATOM   3895  CB  VAL A 289      39.090  15.678  24.572  1.00  0.00           C  
ATOM   3896  CG1 VAL A 289      39.245  14.284  23.983  1.00  0.00           C  
ATOM   3897  CG2 VAL A 289      40.221  15.983  25.543  1.00  0.00           C  
ATOM   3898  H   VAL A 289      38.673  18.164  25.000  1.00  0.00           H  
ATOM   3899  HA  VAL A 289      40.006  16.698  22.911  1.00  0.00           H  
ATOM   3900  HB  VAL A 289      38.139  15.699  25.104  1.00  0.00           H  
ATOM   3901 1HG1 VAL A 289      39.264  13.549  24.788  1.00  0.00           H  
ATOM   3902 2HG1 VAL A 289      38.406  14.074  23.320  1.00  0.00           H  
ATOM   3903 3HG1 VAL A 289      40.177  14.229  23.421  1.00  0.00           H  
ATOM   3904 1HG2 VAL A 289      40.236  15.231  26.332  1.00  0.00           H  
ATOM   3905 2HG2 VAL A 289      41.172  15.968  25.009  1.00  0.00           H  
ATOM   3906 3HG2 VAL A 289      40.068  16.968  25.983  1.00  0.00           H  
ATOM   3907  N   ALA A 290      36.716  16.823  22.848  1.00  0.00           N  
ATOM   3908  CA  ALA A 290      35.546  16.580  22.012  1.00  0.00           C  
ATOM   3909  C   ALA A 290      35.666  17.300  20.674  1.00  0.00           C  
ATOM   3910  O   ALA A 290      35.346  16.739  19.626  1.00  0.00           O  
ATOM   3911  CB  ALA A 290      34.280  17.016  22.734  1.00  0.00           C  
ATOM   3912  H   ALA A 290      36.602  17.311  23.725  1.00  0.00           H  
ATOM   3913  HA  ALA A 290      35.488  15.511  21.812  1.00  0.00           H  
ATOM   3914 1HB  ALA A 290      33.415  16.830  22.098  1.00  0.00           H  
ATOM   3915 2HB  ALA A 290      34.177  16.451  23.661  1.00  0.00           H  
ATOM   3916 3HB  ALA A 290      34.339  18.079  22.963  1.00  0.00           H  
ATOM   3917  N   GLU A 291      36.130  18.544  20.718  1.00  0.00           N  
ATOM   3918  CA  GLU A 291      36.293  19.344  19.509  1.00  0.00           C  
ATOM   3919  C   GLU A 291      37.408  18.792  18.629  1.00  0.00           C  
ATOM   3920  O   GLU A 291      37.306  18.799  17.403  1.00  0.00           O  
ATOM   3921  CB  GLU A 291      36.589  20.801  19.870  1.00  0.00           C  
ATOM   3922  CG  GLU A 291      35.416  21.546  20.490  1.00  0.00           C  
ATOM   3923  CD  GLU A 291      35.742  22.974  20.830  1.00  0.00           C  
ATOM   3924  OE1 GLU A 291      36.870  23.365  20.645  1.00  0.00           O  
ATOM   3925  OE2 GLU A 291      34.863  23.674  21.274  1.00  0.00           O  
ATOM   3926  H   GLU A 291      36.376  18.947  21.610  1.00  0.00           H  
ATOM   3927  HA  GLU A 291      35.362  19.305  18.941  1.00  0.00           H  
ATOM   3928 1HB  GLU A 291      37.420  20.840  20.574  1.00  0.00           H  
ATOM   3929 2HB  GLU A 291      36.893  21.343  18.974  1.00  0.00           H  
ATOM   3930 1HG  GLU A 291      34.580  21.533  19.792  1.00  0.00           H  
ATOM   3931 2HG  GLU A 291      35.105  21.024  21.395  1.00  0.00           H  
ATOM   3932  N   ALA A 292      38.473  18.313  19.264  1.00  0.00           N  
ATOM   3933  CA  ALA A 292      39.610  17.757  18.541  1.00  0.00           C  
ATOM   3934  C   ALA A 292      39.191  16.567  17.687  1.00  0.00           C  
ATOM   3935  O   ALA A 292      39.676  16.392  16.570  1.00  0.00           O  
ATOM   3936  CB  ALA A 292      40.709  17.351  19.512  1.00  0.00           C  
ATOM   3937  H   ALA A 292      38.495  18.335  20.274  1.00  0.00           H  
ATOM   3938  HA  ALA A 292      39.996  18.528  17.873  1.00  0.00           H  
ATOM   3939 1HB  ALA A 292      41.551  16.938  18.956  1.00  0.00           H  
ATOM   3940 2HB  ALA A 292      41.039  18.225  20.074  1.00  0.00           H  
ATOM   3941 3HB  ALA A 292      40.326  16.601  20.201  1.00  0.00           H  
ATOM   3942  N   VAL A 293      38.289  15.751  18.220  1.00  0.00           N  
ATOM   3943  CA  VAL A 293      37.799  14.578  17.506  1.00  0.00           C  
ATOM   3944  C   VAL A 293      36.989  14.978  16.279  1.00  0.00           C  
ATOM   3945  O   VAL A 293      37.177  14.430  15.194  1.00  0.00           O  
ATOM   3946  CB  VAL A 293      36.927  13.713  18.435  1.00  0.00           C  
ATOM   3947  CG1 VAL A 293      36.256  12.597  17.648  1.00  0.00           C  
ATOM   3948  CG2 VAL A 293      37.776  13.145  19.562  1.00  0.00           C  
ATOM   3949  H   VAL A 293      37.931  15.950  19.144  1.00  0.00           H  
ATOM   3950  HA  VAL A 293      38.658  13.989  17.181  1.00  0.00           H  
ATOM   3951  HB  VAL A 293      36.133  14.333  18.853  1.00  0.00           H  
ATOM   3952 1HG1 VAL A 293      35.643  11.996  18.320  1.00  0.00           H  
ATOM   3953 2HG1 VAL A 293      35.626  13.027  16.871  1.00  0.00           H  
ATOM   3954 3HG1 VAL A 293      37.018  11.966  17.192  1.00  0.00           H  
ATOM   3955 1HG2 VAL A 293      37.152  12.535  20.215  1.00  0.00           H  
ATOM   3956 2HG2 VAL A 293      38.572  12.531  19.143  1.00  0.00           H  
ATOM   3957 3HG2 VAL A 293      38.212  13.962  20.137  1.00  0.00           H  
ATOM   3958  N   ALA A 294      36.087  15.935  16.460  1.00  0.00           N  
ATOM   3959  CA  ALA A 294      35.254  16.419  15.365  1.00  0.00           C  
ATOM   3960  C   ALA A 294      36.105  16.954  14.221  1.00  0.00           C  
ATOM   3961  O   ALA A 294      35.801  16.727  13.050  1.00  0.00           O  
ATOM   3962  CB  ALA A 294      34.299  17.496  15.861  1.00  0.00           C  
ATOM   3963  H   ALA A 294      35.973  16.339  17.379  1.00  0.00           H  
ATOM   3964  HA  ALA A 294      34.673  15.579  14.985  1.00  0.00           H  
ATOM   3965 1HB  ALA A 294      33.684  17.847  15.032  1.00  0.00           H  
ATOM   3966 2HB  ALA A 294      33.657  17.082  16.639  1.00  0.00           H  
ATOM   3967 3HB  ALA A 294      34.870  18.329  16.267  1.00  0.00           H  
ATOM   3968  N   LYS A 295      37.172  17.665  14.566  1.00  0.00           N  
ATOM   3969  CA  LYS A 295      38.106  18.178  13.571  1.00  0.00           C  
ATOM   3970  C   LYS A 295      38.936  17.055  12.963  1.00  0.00           C  
ATOM   3971  O   LYS A 295      39.170  17.025  11.754  1.00  0.00           O  
ATOM   3972  CB  LYS A 295      39.023  19.233  14.191  1.00  0.00           C  
ATOM   3973  CG  LYS A 295      38.326  20.537  14.555  1.00  0.00           C  
ATOM   3974  CD  LYS A 295      39.268  21.483  15.285  1.00  0.00           C  
ATOM   3975  CE  LYS A 295      38.571  22.783  15.656  1.00  0.00           C  
ATOM   3976  NZ  LYS A 295      39.439  23.664  16.484  1.00  0.00           N  
ATOM   3977  H   LYS A 295      37.342  17.855  15.543  1.00  0.00           H  
ATOM   3978  HA  LYS A 295      37.535  18.642  12.767  1.00  0.00           H  
ATOM   3979 1HB  LYS A 295      39.478  18.833  15.098  1.00  0.00           H  
ATOM   3980 2HB  LYS A 295      39.830  19.468  13.497  1.00  0.00           H  
ATOM   3981 1HG  LYS A 295      37.967  21.024  13.648  1.00  0.00           H  
ATOM   3982 2HG  LYS A 295      37.470  20.325  15.196  1.00  0.00           H  
ATOM   3983 1HD  LYS A 295      39.634  21.004  16.194  1.00  0.00           H  
ATOM   3984 2HD  LYS A 295      40.122  21.710  14.646  1.00  0.00           H  
ATOM   3985 1HE  LYS A 295      38.291  23.318  14.750  1.00  0.00           H  
ATOM   3986 2HE  LYS A 295      37.662  22.561  16.215  1.00  0.00           H  
ATOM   3987 1HZ  LYS A 295      38.941  24.513  16.709  1.00  0.00           H  
ATOM   3988 2HZ  LYS A 295      39.689  23.184  17.338  1.00  0.00           H  
ATOM   3989 3HZ  LYS A 295      40.277  23.892  15.969  1.00  0.00           H  
ATOM   3990  N   ALA A 296      39.380  16.131  13.808  1.00  0.00           N  
ATOM   3991  CA  ALA A 296      40.187  15.002  13.356  1.00  0.00           C  
ATOM   3992  C   ALA A 296      39.432  14.160  12.336  1.00  0.00           C  
ATOM   3993  O   ALA A 296      39.992  13.753  11.317  1.00  0.00           O  
ATOM   3994  CB  ALA A 296      40.610  14.146  14.539  1.00  0.00           C  
ATOM   3995  H   ALA A 296      39.154  16.211  14.790  1.00  0.00           H  
ATOM   3996  HA  ALA A 296      41.079  15.398  12.869  1.00  0.00           H  
ATOM   3997 1HB  ALA A 296      41.211  13.307  14.186  1.00  0.00           H  
ATOM   3998 2HB  ALA A 296      41.198  14.747  15.233  1.00  0.00           H  
ATOM   3999 3HB  ALA A 296      39.725  13.767  15.049  1.00  0.00           H  
ATOM   4000  N   LEU A 297      38.159  13.902  12.614  1.00  0.00           N  
ATOM   4001  CA  LEU A 297      37.326  13.108  11.720  1.00  0.00           C  
ATOM   4002  C   LEU A 297      37.016  13.867  10.436  1.00  0.00           C  
ATOM   4003  O   LEU A 297      37.079  13.306   9.342  1.00  0.00           O  
ATOM   4004  CB  LEU A 297      36.018  12.721  12.421  1.00  0.00           C  
ATOM   4005  CG  LEU A 297      35.046  11.869  11.594  1.00  0.00           C  
ATOM   4006  CD1 LEU A 297      35.736  10.580  11.168  1.00  0.00           C  
ATOM   4007  CD2 LEU A 297      33.800  11.576  12.416  1.00  0.00           C  
ATOM   4008  H   LEU A 297      37.759  14.265  13.467  1.00  0.00           H  
ATOM   4009  HA  LEU A 297      37.866  12.198  11.459  1.00  0.00           H  
ATOM   4010 1HB  LEU A 297      36.260  12.163  13.325  1.00  0.00           H  
ATOM   4011 2HB  LEU A 297      35.495  13.632  12.711  1.00  0.00           H  
ATOM   4012  HG  LEU A 297      34.766  12.411  10.690  1.00  0.00           H  
ATOM   4013 1HD1 LEU A 297      35.046   9.975  10.580  1.00  0.00           H  
ATOM   4014 2HD1 LEU A 297      36.613  10.819  10.565  1.00  0.00           H  
ATOM   4015 3HD1 LEU A 297      36.044  10.023  12.052  1.00  0.00           H  
ATOM   4016 1HD2 LEU A 297      33.109  10.972  11.828  1.00  0.00           H  
ATOM   4017 2HD2 LEU A 297      34.080  11.033  13.319  1.00  0.00           H  
ATOM   4018 3HD2 LEU A 297      33.317  12.514  12.692  1.00  0.00           H  
ATOM   4019  N   LYS A 298      36.681  15.144  10.576  1.00  0.00           N  
ATOM   4020  CA  LYS A 298      36.360  15.983   9.427  1.00  0.00           C  
ATOM   4021  C   LYS A 298      37.443  15.892   8.360  1.00  0.00           C  
ATOM   4022  O   LYS A 298      37.150  15.736   7.175  1.00  0.00           O  
ATOM   4023  CB  LYS A 298      36.169  17.437   9.862  1.00  0.00           C  
ATOM   4024  CG  LYS A 298      35.783  18.385   8.734  1.00  0.00           C  
ATOM   4025  CD  LYS A 298      35.482  19.779   9.263  1.00  0.00           C  
ATOM   4026  CE  LYS A 298      34.968  20.692   8.159  1.00  0.00           C  
ATOM   4027  NZ  LYS A 298      36.036  21.044   7.185  1.00  0.00           N  
ATOM   4028  H   LYS A 298      36.646  15.546  11.503  1.00  0.00           H  
ATOM   4029  HA  LYS A 298      35.428  15.626   8.988  1.00  0.00           H  
ATOM   4030 1HB  LYS A 298      35.392  17.490  10.624  1.00  0.00           H  
ATOM   4031 2HB  LYS A 298      37.092  17.807  10.309  1.00  0.00           H  
ATOM   4032 1HG  LYS A 298      36.601  18.447   8.014  1.00  0.00           H  
ATOM   4033 2HG  LYS A 298      34.901  18.001   8.222  1.00  0.00           H  
ATOM   4034 1HD  LYS A 298      34.731  19.715  10.051  1.00  0.00           H  
ATOM   4035 2HD  LYS A 298      36.390  20.212   9.685  1.00  0.00           H  
ATOM   4036 1HE  LYS A 298      34.157  20.196   7.627  1.00  0.00           H  
ATOM   4037 2HE  LYS A 298      34.577  21.609   8.599  1.00  0.00           H  
ATOM   4038 1HZ  LYS A 298      35.655  21.649   6.471  1.00  0.00           H  
ATOM   4039 2HZ  LYS A 298      36.786  21.522   7.665  1.00  0.00           H  
ATOM   4040 3HZ  LYS A 298      36.393  20.202   6.757  1.00  0.00           H  
ATOM   4041  N   ALA A 299      38.698  15.991   8.788  1.00  0.00           N  
ATOM   4042  CA  ALA A 299      39.828  15.907   7.871  1.00  0.00           C  
ATOM   4043  C   ALA A 299      39.855  14.565   7.150  1.00  0.00           C  
ATOM   4044  O   ALA A 299      40.132  14.497   5.953  1.00  0.00           O  
ATOM   4045  CB  ALA A 299      41.134  16.132   8.618  1.00  0.00           C  
ATOM   4046  H   ALA A 299      38.872  16.127   9.773  1.00  0.00           H  
ATOM   4047  HA  ALA A 299      39.713  16.687   7.119  1.00  0.00           H  
ATOM   4048 1HB  ALA A 299      41.969  16.067   7.921  1.00  0.00           H  
ATOM   4049 2HB  ALA A 299      41.124  17.120   9.080  1.00  0.00           H  
ATOM   4050 3HB  ALA A 299      41.247  15.373   9.390  1.00  0.00           H  
ATOM   4051  N   ALA A 300      39.567  13.498   7.888  1.00  0.00           N  
ATOM   4052  CA  ALA A 300      39.557  12.155   7.321  1.00  0.00           C  
ATOM   4053  C   ALA A 300      38.438  11.996   6.300  1.00  0.00           C  
ATOM   4054  O   ALA A 300      38.642  11.440   5.221  1.00  0.00           O  
ATOM   4055  CB  ALA A 300      39.419  11.115   8.423  1.00  0.00           C  
ATOM   4056  H   ALA A 300      39.349  13.620   8.867  1.00  0.00           H  
ATOM   4057  HA  ALA A 300      40.504  11.998   6.804  1.00  0.00           H  
ATOM   4058 1HB  ALA A 300      39.413  10.118   7.984  1.00  0.00           H  
ATOM   4059 2HB  ALA A 300      40.258  11.203   9.113  1.00  0.00           H  
ATOM   4060 3HB  ALA A 300      38.487  11.279   8.962  1.00  0.00           H  
ATOM   4061  N   MET A 301      37.254  12.489   6.647  1.00  0.00           N  
ATOM   4062  CA  MET A 301      36.087  12.363   5.780  1.00  0.00           C  
ATOM   4063  C   MET A 301      36.289  13.117   4.472  1.00  0.00           C  
ATOM   4064  O   MET A 301      35.859  12.665   3.411  1.00  0.00           O  
ATOM   4065  CB  MET A 301      34.837  12.869   6.499  1.00  0.00           C  
ATOM   4066  CG  MET A 301      34.410  12.022   7.690  1.00  0.00           C  
ATOM   4067  SD  MET A 301      33.986  10.332   7.225  1.00  0.00           S  
ATOM   4068  CE  MET A 301      35.503   9.476   7.638  1.00  0.00           C  
ATOM   4069  H   MET A 301      37.158  12.963   7.534  1.00  0.00           H  
ATOM   4070  HA  MET A 301      35.950  11.310   5.536  1.00  0.00           H  
ATOM   4071 1HB  MET A 301      35.008  13.884   6.855  1.00  0.00           H  
ATOM   4072 2HB  MET A 301      34.003  12.904   5.797  1.00  0.00           H  
ATOM   4073 1HG  MET A 301      35.218  11.987   8.419  1.00  0.00           H  
ATOM   4074 2HG  MET A 301      33.541  12.477   8.166  1.00  0.00           H  
ATOM   4075 1HE  MET A 301      35.398   8.416   7.407  1.00  0.00           H  
ATOM   4076 2HE  MET A 301      36.327   9.895   7.058  1.00  0.00           H  
ATOM   4077 3HE  MET A 301      35.711   9.597   8.702  1.00  0.00           H  
ATOM   4078  N   GLU A 302      36.945  14.269   4.555  1.00  0.00           N  
ATOM   4079  CA  GLU A 302      37.283  15.045   3.368  1.00  0.00           C  
ATOM   4080  C   GLU A 302      38.229  14.274   2.457  1.00  0.00           C  
ATOM   4081  O   GLU A 302      38.083  14.295   1.234  1.00  0.00           O  
ATOM   4082  CB  GLU A 302      37.918  16.380   3.766  1.00  0.00           C  
ATOM   4083  CG  GLU A 302      36.947  17.380   4.377  1.00  0.00           C  
ATOM   4084  CD  GLU A 302      37.631  18.609   4.909  1.00  0.00           C  
ATOM   4085  OE1 GLU A 302      38.837  18.658   4.869  1.00  0.00           O  
ATOM   4086  OE2 GLU A 302      36.946  19.499   5.355  1.00  0.00           O  
ATOM   4087  H   GLU A 302      37.216  14.618   5.463  1.00  0.00           H  
ATOM   4088  HA  GLU A 302      36.365  15.246   2.812  1.00  0.00           H  
ATOM   4089 1HB  GLU A 302      38.714  16.202   4.488  1.00  0.00           H  
ATOM   4090 2HB  GLU A 302      38.368  16.844   2.889  1.00  0.00           H  
ATOM   4091 1HG  GLU A 302      36.225  17.680   3.618  1.00  0.00           H  
ATOM   4092 2HG  GLU A 302      36.402  16.895   5.186  1.00  0.00           H  
ATOM   4093  N   ALA A 303      39.198  13.592   3.059  1.00  0.00           N  
ATOM   4094  CA  ALA A 303      40.162  12.802   2.304  1.00  0.00           C  
ATOM   4095  C   ALA A 303      39.477  11.669   1.552  1.00  0.00           C  
ATOM   4096  O   ALA A 303      39.795  11.398   0.393  1.00  0.00           O  
ATOM   4097  CB  ALA A 303      41.236  12.250   3.229  1.00  0.00           C  
ATOM   4098  H   ALA A 303      39.268  13.623   4.066  1.00  0.00           H  
ATOM   4099  HA  ALA A 303      40.631  13.455   1.567  1.00  0.00           H  
ATOM   4100 1HB  ALA A 303      41.949  11.662   2.650  1.00  0.00           H  
ATOM   4101 2HB  ALA A 303      41.756  13.075   3.715  1.00  0.00           H  
ATOM   4102 3HB  ALA A 303      40.774  11.618   3.985  1.00  0.00           H  
ATOM   4103  N   PHE A 304      38.536  11.007   2.217  1.00  0.00           N  
ATOM   4104  CA  PHE A 304      37.804   9.902   1.613  1.00  0.00           C  
ATOM   4105  C   PHE A 304      37.010  10.364   0.398  1.00  0.00           C  
ATOM   4106  O   PHE A 304      36.968   9.681  -0.625  1.00  0.00           O  
ATOM   4107  CB  PHE A 304      36.859   9.266   2.635  1.00  0.00           C  
ATOM   4108  CG  PHE A 304      37.542   8.333   3.593  1.00  0.00           C  
ATOM   4109  CD1 PHE A 304      37.695   8.677   4.928  1.00  0.00           C  
ATOM   4110  CD2 PHE A 304      38.032   7.109   3.163  1.00  0.00           C  
ATOM   4111  CE1 PHE A 304      38.324   7.819   5.811  1.00  0.00           C  
ATOM   4112  CE2 PHE A 304      38.660   6.249   4.043  1.00  0.00           C  
ATOM   4113  CZ  PHE A 304      38.806   6.605   5.369  1.00  0.00           C  
ATOM   4114  H   PHE A 304      38.322  11.278   3.167  1.00  0.00           H  
ATOM   4115  HA  PHE A 304      38.522   9.148   1.285  1.00  0.00           H  
ATOM   4116 1HB  PHE A 304      36.369  10.049   3.213  1.00  0.00           H  
ATOM   4117 2HB  PHE A 304      36.081   8.709   2.114  1.00  0.00           H  
ATOM   4118  HD1 PHE A 304      37.313   9.636   5.278  1.00  0.00           H  
ATOM   4119  HD2 PHE A 304      37.917   6.829   2.115  1.00  0.00           H  
ATOM   4120  HE1 PHE A 304      38.438   8.102   6.857  1.00  0.00           H  
ATOM   4121  HE2 PHE A 304      39.040   5.290   3.692  1.00  0.00           H  
ATOM   4122  HZ  PHE A 304      39.302   5.929   6.063  1.00  0.00           H  
ATOM   4123  N   ALA A 305      36.382  11.530   0.517  1.00  0.00           N  
ATOM   4124  CA  ALA A 305      35.639  12.116  -0.592  1.00  0.00           C  
ATOM   4125  C   ALA A 305      36.556  12.418  -1.770  1.00  0.00           C  
ATOM   4126  O   ALA A 305      36.193  12.198  -2.926  1.00  0.00           O  
ATOM   4127  CB  ALA A 305      34.925  13.382  -0.141  1.00  0.00           C  
ATOM   4128  H   ALA A 305      36.419  12.021   1.398  1.00  0.00           H  
ATOM   4129  HA  ALA A 305      34.896  11.391  -0.924  1.00  0.00           H  
ATOM   4130 1HB  ALA A 305      34.375  13.809  -0.980  1.00  0.00           H  
ATOM   4131 2HB  ALA A 305      34.229  13.139   0.664  1.00  0.00           H  
ATOM   4132 3HB  ALA A 305      35.656  14.104   0.218  1.00  0.00           H  
ATOM   4133  N   GLU A 306      37.748  12.924  -1.471  1.00  0.00           N  
ATOM   4134  CA  GLU A 306      38.720  13.258  -2.506  1.00  0.00           C  
ATOM   4135  C   GLU A 306      39.231  12.005  -3.206  1.00  0.00           C  
ATOM   4136  O   GLU A 306      39.483  12.014  -4.411  1.00  0.00           O  
ATOM   4137  CB  GLU A 306      39.894  14.034  -1.905  1.00  0.00           C  
ATOM   4138  CG  GLU A 306      39.547  15.443  -1.446  1.00  0.00           C  
ATOM   4139  CD  GLU A 306      39.152  16.347  -2.580  1.00  0.00           C  
ATOM   4140  OE1 GLU A 306      39.940  16.524  -3.477  1.00  0.00           O  
ATOM   4141  OE2 GLU A 306      38.058  16.861  -2.549  1.00  0.00           O  
ATOM   4142  H   GLU A 306      37.987  13.081  -0.503  1.00  0.00           H  
ATOM   4143  HA  GLU A 306      38.231  13.887  -3.250  1.00  0.00           H  
ATOM   4144 1HB  GLU A 306      40.288  13.489  -1.047  1.00  0.00           H  
ATOM   4145 2HB  GLU A 306      40.695  14.109  -2.641  1.00  0.00           H  
ATOM   4146 1HG  GLU A 306      38.724  15.389  -0.734  1.00  0.00           H  
ATOM   4147 2HG  GLU A 306      40.408  15.868  -0.932  1.00  0.00           H  
ATOM   4148  N   ILE A 307      39.383  10.928  -2.444  1.00  0.00           N  
ATOM   4149  CA  ILE A 307      39.782   9.642  -3.004  1.00  0.00           C  
ATOM   4150  C   ILE A 307      38.730   9.114  -3.972  1.00  0.00           C  
ATOM   4151  O   ILE A 307      39.059   8.614  -5.049  1.00  0.00           O  
ATOM   4152  CB  ILE A 307      40.021   8.607  -1.889  1.00  0.00           C  
ATOM   4153  CG1 ILE A 307      41.235   9.003  -1.045  1.00  0.00           C  
ATOM   4154  CG2 ILE A 307      40.211   7.220  -2.483  1.00  0.00           C  
ATOM   4155  CD1 ILE A 307      41.357   8.230   0.249  1.00  0.00           C  
ATOM   4156  H   ILE A 307      39.219  11.001  -1.450  1.00  0.00           H  
ATOM   4157  HA  ILE A 307      40.713   9.778  -3.553  1.00  0.00           H  
ATOM   4158  HB  ILE A 307      39.162   8.590  -1.219  1.00  0.00           H  
ATOM   4159 1HG1 ILE A 307      42.146   8.848  -1.622  1.00  0.00           H  
ATOM   4160 2HG1 ILE A 307      41.179  10.064  -0.802  1.00  0.00           H  
ATOM   4161 1HG2 ILE A 307      40.379   6.501  -1.682  1.00  0.00           H  
ATOM   4162 2HG2 ILE A 307      39.319   6.938  -3.042  1.00  0.00           H  
ATOM   4163 3HG2 ILE A 307      41.072   7.225  -3.152  1.00  0.00           H  
ATOM   4164 1HD1 ILE A 307      42.240   8.566   0.792  1.00  0.00           H  
ATOM   4165 2HD1 ILE A 307      40.469   8.399   0.859  1.00  0.00           H  
ATOM   4166 3HD1 ILE A 307      41.450   7.167   0.030  1.00  0.00           H  
ATOM   4167  N   ALA A 308      37.466   9.228  -3.583  1.00  0.00           N  
ATOM   4168  CA  ALA A 308      36.361   8.812  -4.439  1.00  0.00           C  
ATOM   4169  C   ALA A 308      36.333   9.617  -5.732  1.00  0.00           C  
ATOM   4170  O   ALA A 308      36.049   9.079  -6.803  1.00  0.00           O  
ATOM   4171  CB  ALA A 308      35.037   8.953  -3.702  1.00  0.00           C  
ATOM   4172  H   ALA A 308      37.264   9.611  -2.671  1.00  0.00           H  
ATOM   4173  HA  ALA A 308      36.510   7.765  -4.700  1.00  0.00           H  
ATOM   4174 1HB  ALA A 308      34.222   8.640  -4.353  1.00  0.00           H  
ATOM   4175 2HB  ALA A 308      35.049   8.327  -2.809  1.00  0.00           H  
ATOM   4176 3HB  ALA A 308      34.891   9.993  -3.412  1.00  0.00           H  
ATOM   4177  N   LYS A 309      36.632  10.907  -5.627  1.00  0.00           N  
ATOM   4178  CA  LYS A 309      36.719  11.771  -6.798  1.00  0.00           C  
ATOM   4179  C   LYS A 309      37.812  11.301  -7.749  1.00  0.00           C  
ATOM   4180  O   LYS A 309      37.637  11.318  -8.968  1.00  0.00           O  
ATOM   4181  CB  LYS A 309      36.975  13.219  -6.377  1.00  0.00           C  
ATOM   4182  CG  LYS A 309      35.787  13.899  -5.708  1.00  0.00           C  
ATOM   4183  CD  LYS A 309      36.142  15.306  -5.252  1.00  0.00           C  
ATOM   4184  CE  LYS A 309      35.063  15.884  -4.348  1.00  0.00           C  
ATOM   4185  NZ  LYS A 309      35.435  17.227  -3.825  1.00  0.00           N  
ATOM   4186  H   LYS A 309      36.802  11.300  -4.712  1.00  0.00           H  
ATOM   4187  HA  LYS A 309      35.770  11.727  -7.332  1.00  0.00           H  
ATOM   4188 1HB  LYS A 309      37.815  13.254  -5.683  1.00  0.00           H  
ATOM   4189 2HB  LYS A 309      37.249  13.809  -7.252  1.00  0.00           H  
ATOM   4190 1HG  LYS A 309      34.955  13.953  -6.411  1.00  0.00           H  
ATOM   4191 2HG  LYS A 309      35.473  13.314  -4.845  1.00  0.00           H  
ATOM   4192 1HD  LYS A 309      37.087  15.286  -4.708  1.00  0.00           H  
ATOM   4193 2HD  LYS A 309      36.258  15.953  -6.122  1.00  0.00           H  
ATOM   4194 1HE  LYS A 309      34.130  15.970  -4.904  1.00  0.00           H  
ATOM   4195 2HE  LYS A 309      34.897  15.213  -3.505  1.00  0.00           H  
ATOM   4196 1HZ  LYS A 309      34.695  17.574  -3.231  1.00  0.00           H  
ATOM   4197 2HZ  LYS A 309      36.290  17.156  -3.291  1.00  0.00           H  
ATOM   4198 3HZ  LYS A 309      35.572  17.863  -4.597  1.00  0.00           H  
ATOM   4199  N   ALA A 310      38.939  10.881  -7.185  1.00  0.00           N  
ATOM   4200  CA  ALA A 310      40.051  10.373  -7.982  1.00  0.00           C  
ATOM   4201  C   ALA A 310      39.650   9.119  -8.749  1.00  0.00           C  
ATOM   4202  O   ALA A 310      40.093   8.902  -9.876  1.00  0.00           O  
ATOM   4203  CB  ALA A 310      41.252  10.087  -7.093  1.00  0.00           C  
ATOM   4204  H   ALA A 310      39.030  10.915  -6.181  1.00  0.00           H  
ATOM   4205  HA  ALA A 310      40.323  11.137  -8.710  1.00  0.00           H  
ATOM   4206 1HB  ALA A 310      42.073   9.709  -7.701  1.00  0.00           H  
ATOM   4207 2HB  ALA A 310      41.563  11.006  -6.595  1.00  0.00           H  
ATOM   4208 3HB  ALA A 310      40.982   9.343  -6.344  1.00  0.00           H  
ATOM   4209  N   VAL A 311      38.809   8.296  -8.132  1.00  0.00           N  
ATOM   4210  CA  VAL A 311      38.303   7.092  -8.778  1.00  0.00           C  
ATOM   4211  C   VAL A 311      37.463   7.435 -10.002  1.00  0.00           C  
ATOM   4212  O   VAL A 311      37.600   6.812 -11.054  1.00  0.00           O  
ATOM   4213  CB  VAL A 311      37.453   6.272  -7.789  1.00  0.00           C  
ATOM   4214  CG1 VAL A 311      36.742   5.137  -8.512  1.00  0.00           C  
ATOM   4215  CG2 VAL A 311      38.334   5.733  -6.673  1.00  0.00           C  
ATOM   4216  H   VAL A 311      38.514   8.511  -7.189  1.00  0.00           H  
ATOM   4217  HA  VAL A 311      39.152   6.486  -9.095  1.00  0.00           H  
ATOM   4218  HB  VAL A 311      36.682   6.916  -7.366  1.00  0.00           H  
ATOM   4219 1HG1 VAL A 311      36.146   4.568  -7.798  1.00  0.00           H  
ATOM   4220 2HG1 VAL A 311      36.090   5.549  -9.282  1.00  0.00           H  
ATOM   4221 3HG1 VAL A 311      37.480   4.480  -8.972  1.00  0.00           H  
ATOM   4222 1HG2 VAL A 311      37.727   5.155  -5.977  1.00  0.00           H  
ATOM   4223 2HG2 VAL A 311      39.109   5.093  -7.097  1.00  0.00           H  
ATOM   4224 3HG2 VAL A 311      38.800   6.564  -6.143  1.00  0.00           H  
ATOM   4225  N   ALA A 312      36.594   8.429  -9.856  1.00  0.00           N  
ATOM   4226  CA  ALA A 312      35.762   8.888 -10.962  1.00  0.00           C  
ATOM   4227  C   ALA A 312      36.613   9.427 -12.105  1.00  0.00           C  
ATOM   4228  O   ALA A 312      36.324   9.182 -13.276  1.00  0.00           O  
ATOM   4229  CB  ALA A 312      34.783   9.949 -10.485  1.00  0.00           C  
ATOM   4230  H   ALA A 312      36.508   8.879  -8.956  1.00  0.00           H  
ATOM   4231  HA  ALA A 312      35.200   8.033 -11.339  1.00  0.00           H  
ATOM   4232 1HB  ALA A 312      34.169  10.281 -11.321  1.00  0.00           H  
ATOM   4233 2HB  ALA A 312      34.142   9.530  -9.708  1.00  0.00           H  
ATOM   4234 3HB  ALA A 312      35.334  10.797 -10.081  1.00  0.00           H  
ATOM   4235  N   GLN A 313      37.663  10.164 -11.757  1.00  0.00           N  
ATOM   4236  CA  GLN A 313      38.578  10.710 -12.752  1.00  0.00           C  
ATOM   4237  C   GLN A 313      39.335   9.600 -13.471  1.00  0.00           C  
ATOM   4238  O   GLN A 313      39.487   9.631 -14.692  1.00  0.00           O  
ATOM   4239  CB  GLN A 313      39.567  11.678 -12.096  1.00  0.00           C  
ATOM   4240  CG  GLN A 313      38.936  12.964 -11.591  1.00  0.00           C  
ATOM   4241  CD  GLN A 313      39.888  13.778 -10.735  1.00  0.00           C  
ATOM   4242  OE1 GLN A 313      40.947  13.294 -10.327  1.00  0.00           O  
ATOM   4243  NE2 GLN A 313      39.516  15.023 -10.457  1.00  0.00           N  
ATOM   4244  H   GLN A 313      37.830  10.351 -10.779  1.00  0.00           H  
ATOM   4245  HA  GLN A 313      37.997  11.257 -13.493  1.00  0.00           H  
ATOM   4246 1HB  GLN A 313      40.051  11.187 -11.252  1.00  0.00           H  
ATOM   4247 2HB  GLN A 313      40.345  11.943 -12.811  1.00  0.00           H  
ATOM   4248 1HG  GLN A 313      38.641  13.572 -12.446  1.00  0.00           H  
ATOM   4249 2HG  GLN A 313      38.062  12.717 -10.989  1.00  0.00           H  
ATOM   4250 1HE2 GLN A 313      40.104  15.608  -9.897  1.00  0.00           H  
ATOM   4251 2HE2 GLN A 313      38.649  15.376 -10.808  1.00  0.00           H  
ATOM   4252  N   ALA A 314      39.807   8.622 -12.707  1.00  0.00           N  
ATOM   4253  CA  ALA A 314      40.522   7.485 -13.274  1.00  0.00           C  
ATOM   4254  C   ALA A 314      39.632   6.692 -14.222  1.00  0.00           C  
ATOM   4255  O   ALA A 314      40.064   6.287 -15.302  1.00  0.00           O  
ATOM   4256  CB  ALA A 314      41.048   6.584 -12.166  1.00  0.00           C  
ATOM   4257  H   ALA A 314      39.668   8.667 -11.708  1.00  0.00           H  
ATOM   4258  HA  ALA A 314      41.366   7.866 -13.849  1.00  0.00           H  
ATOM   4259 1HB  ALA A 314      41.579   5.739 -12.606  1.00  0.00           H  
ATOM   4260 2HB  ALA A 314      41.729   7.149 -11.530  1.00  0.00           H  
ATOM   4261 3HB  ALA A 314      40.214   6.217 -11.569  1.00  0.00           H  
ATOM   4262  N   ALA A 315      38.386   6.474 -13.814  1.00  0.00           N  
ATOM   4263  CA  ALA A 315      37.433   5.729 -14.627  1.00  0.00           C  
ATOM   4264  C   ALA A 315      37.165   6.435 -15.950  1.00  0.00           C  
ATOM   4265  O   ALA A 315      37.096   5.799 -17.001  1.00  0.00           O  
ATOM   4266  CB  ALA A 315      36.132   5.525 -13.864  1.00  0.00           C  
ATOM   4267  H   ALA A 315      38.093   6.835 -12.917  1.00  0.00           H  
ATOM   4268  HA  ALA A 315      37.867   4.755 -14.851  1.00  0.00           H  
ATOM   4269 1HB  ALA A 315      35.430   4.967 -14.483  1.00  0.00           H  
ATOM   4270 2HB  ALA A 315      36.331   4.967 -12.948  1.00  0.00           H  
ATOM   4271 3HB  ALA A 315      35.703   6.493 -13.611  1.00  0.00           H  
ATOM   4272  N   LYS A 316      37.015   7.754 -15.890  1.00  0.00           N  
ATOM   4273  CA  LYS A 316      36.770   8.552 -17.085  1.00  0.00           C  
ATOM   4274  C   LYS A 316      37.864   8.338 -18.124  1.00  0.00           C  
ATOM   4275  O   LYS A 316      37.601   8.341 -19.326  1.00  0.00           O  
ATOM   4276  CB  LYS A 316      36.666  10.035 -16.727  1.00  0.00           C  
ATOM   4277  CG  LYS A 316      36.396  10.952 -17.913  1.00  0.00           C  
ATOM   4278  CD  LYS A 316      36.154  12.384 -17.461  1.00  0.00           C  
ATOM   4279  CE  LYS A 316      35.911  13.306 -18.647  1.00  0.00           C  
ATOM   4280  NZ  LYS A 316      35.705  14.717 -18.222  1.00  0.00           N  
ATOM   4281  H   LYS A 316      37.072   8.216 -14.994  1.00  0.00           H  
ATOM   4282  HA  LYS A 316      35.825   8.234 -17.526  1.00  0.00           H  
ATOM   4283 1HB  LYS A 316      35.864  10.180 -16.003  1.00  0.00           H  
ATOM   4284 2HB  LYS A 316      37.594  10.362 -16.257  1.00  0.00           H  
ATOM   4285 1HG  LYS A 316      37.251  10.933 -18.590  1.00  0.00           H  
ATOM   4286 2HG  LYS A 316      35.519  10.597 -18.454  1.00  0.00           H  
ATOM   4287 1HD  LYS A 316      35.285  12.416 -16.803  1.00  0.00           H  
ATOM   4288 2HD  LYS A 316      37.021  12.742 -16.907  1.00  0.00           H  
ATOM   4289 1HE  LYS A 316      36.765  13.263 -19.322  1.00  0.00           H  
ATOM   4290 2HE  LYS A 316      35.028  12.972 -19.193  1.00  0.00           H  
ATOM   4291 1HZ  LYS A 316      35.547  15.295 -19.036  1.00  0.00           H  
ATOM   4292 2HZ  LYS A 316      34.903  14.771 -17.610  1.00  0.00           H  
ATOM   4293 3HZ  LYS A 316      36.525  15.044 -17.732  1.00  0.00           H  
ATOM   4294  N   GLN A 317      39.093   8.154 -17.652  1.00  0.00           N  
ATOM   4295  CA  GLN A 317      40.240   8.009 -18.540  1.00  0.00           C  
ATOM   4296  C   GLN A 317      40.434   6.556 -18.957  1.00  0.00           C  
ATOM   4297  O   GLN A 317      41.378   6.228 -19.675  1.00  0.00           O  
ATOM   4298  CB  GLN A 317      41.510   8.534 -17.863  1.00  0.00           C  
ATOM   4299  CG  GLN A 317      41.450  10.003 -17.481  1.00  0.00           C  
ATOM   4300  CD  GLN A 317      41.217  10.903 -18.679  1.00  0.00           C  
ATOM   4301  OE1 GLN A 317      41.841  10.735 -19.731  1.00  0.00           O  
ATOM   4302  NE2 GLN A 317      40.316  11.867 -18.528  1.00  0.00           N  
ATOM   4303  H   GLN A 317      39.235   8.113 -16.653  1.00  0.00           H  
ATOM   4304  HA  GLN A 317      40.057   8.595 -19.440  1.00  0.00           H  
ATOM   4305 1HB  GLN A 317      41.704   7.958 -16.958  1.00  0.00           H  
ATOM   4306 2HB  GLN A 317      42.361   8.394 -18.529  1.00  0.00           H  
ATOM   4307 1HG  GLN A 317      40.631  10.151 -16.777  1.00  0.00           H  
ATOM   4308 2HG  GLN A 317      42.396  10.286 -17.019  1.00  0.00           H  
ATOM   4309 1HE2 GLN A 317      40.119  12.492 -19.284  1.00  0.00           H  
ATOM   4310 2HE2 GLN A 317      39.832  11.968 -17.658  1.00  0.00           H  
ATOM   4311  N   GLY A 318      39.534   5.691 -18.502  1.00  0.00           N  
ATOM   4312  CA  GLY A 318      39.585   4.277 -18.855  1.00  0.00           C  
ATOM   4313  C   GLY A 318      40.660   3.549 -18.060  1.00  0.00           C  
ATOM   4314  O   GLY A 318      41.341   2.666 -18.581  1.00  0.00           O  
ATOM   4315  H   GLY A 318      38.796   6.020 -17.896  1.00  0.00           H  
ATOM   4316 1HA  GLY A 318      38.613   3.820 -18.665  1.00  0.00           H  
ATOM   4317 2HA  GLY A 318      39.784   4.176 -19.921  1.00  0.00           H  
ATOM   4318  N   ALA A 319      40.807   3.923 -16.793  1.00  0.00           N  
ATOM   4319  CA  ALA A 319      41.813   3.318 -15.927  1.00  0.00           C  
ATOM   4320  C   ALA A 319      41.624   1.809 -15.835  1.00  0.00           C  
ATOM   4321  O   ALA A 319      40.499   1.312 -15.852  1.00  0.00           O  
ATOM   4322  CB  ALA A 319      41.763   3.943 -14.541  1.00  0.00           C  
ATOM   4323  H   ALA A 319      40.208   4.645 -16.421  1.00  0.00           H  
ATOM   4324  HA  ALA A 319      42.794   3.506 -16.364  1.00  0.00           H  
ATOM   4325 1HB  ALA A 319      42.519   3.480 -13.906  1.00  0.00           H  
ATOM   4326 2HB  ALA A 319      41.957   5.013 -14.616  1.00  0.00           H  
ATOM   4327 3HB  ALA A 319      40.777   3.782 -14.106  1.00  0.00           H  
ATOM   4328  N   SER A 320      42.734   1.085 -15.739  1.00  0.00           N  
ATOM   4329  CA  SER A 320      42.692  -0.365 -15.591  1.00  0.00           C  
ATOM   4330  C   SER A 320      42.268  -0.763 -14.182  1.00  0.00           C  
ATOM   4331  O   SER A 320      42.229   0.070 -13.277  1.00  0.00           O  
ATOM   4332  CB  SER A 320      44.049  -0.962 -15.908  1.00  0.00           C  
ATOM   4333  OG  SER A 320      45.012  -0.538 -14.983  1.00  0.00           O  
ATOM   4334  H   SER A 320      43.630   1.550 -15.769  1.00  0.00           H  
ATOM   4335  HA  SER A 320      41.959  -0.764 -16.295  1.00  0.00           H  
ATOM   4336 1HB  SER A 320      43.980  -2.050 -15.893  1.00  0.00           H  
ATOM   4337 2HB  SER A 320      44.350  -0.668 -16.912  1.00  0.00           H  
ATOM   4338  HG  SER A 320      45.806  -1.042 -15.178  1.00  0.00           H  
ATOM   4339  N   GLU A 321      41.950  -2.041 -14.004  1.00  0.00           N  
ATOM   4340  CA  GLU A 321      41.448  -2.535 -12.728  1.00  0.00           C  
ATOM   4341  C   GLU A 321      42.445  -2.274 -11.607  1.00  0.00           C  
ATOM   4342  O   GLU A 321      42.059  -1.988 -10.473  1.00  0.00           O  
ATOM   4343  CB  GLU A 321      41.145  -4.032 -12.818  1.00  0.00           C  
ATOM   4344  CG  GLU A 321      39.972  -4.384 -13.722  1.00  0.00           C  
ATOM   4345  CD  GLU A 321      40.338  -4.387 -15.180  1.00  0.00           C  
ATOM   4346  OE1 GLU A 321      41.485  -4.162 -15.486  1.00  0.00           O  
ATOM   4347  OE2 GLU A 321      39.470  -4.615 -15.990  1.00  0.00           O  
ATOM   4348  H   GLU A 321      42.059  -2.687 -14.774  1.00  0.00           H  
ATOM   4349  HA  GLU A 321      40.524  -2.005 -12.491  1.00  0.00           H  
ATOM   4350 1HB  GLU A 321      42.024  -4.560 -13.189  1.00  0.00           H  
ATOM   4351 2HB  GLU A 321      40.928  -4.420 -11.822  1.00  0.00           H  
ATOM   4352 1HG  GLU A 321      39.601  -5.371 -13.450  1.00  0.00           H  
ATOM   4353 2HG  GLU A 321      39.171  -3.666 -13.555  1.00  0.00           H  
ATOM   4354  N   GLU A 322      43.730  -2.375 -11.928  1.00  0.00           N  
ATOM   4355  CA  GLU A 322      44.784  -2.206 -10.935  1.00  0.00           C  
ATOM   4356  C   GLU A 322      44.691  -0.844 -10.259  1.00  0.00           C  
ATOM   4357  O   GLU A 322      45.002  -0.705  -9.076  1.00  0.00           O  
ATOM   4358  CB  GLU A 322      46.160  -2.370 -11.585  1.00  0.00           C  
ATOM   4359  CG  GLU A 322      46.484  -3.792 -12.022  1.00  0.00           C  
ATOM   4360  CD  GLU A 322      45.906  -4.137 -13.366  1.00  0.00           C  
ATOM   4361  OE1 GLU A 322      45.281  -3.290 -13.958  1.00  0.00           O  
ATOM   4362  OE2 GLU A 322      46.090  -5.249 -13.801  1.00  0.00           O  
ATOM   4363  H   GLU A 322      43.984  -2.574 -12.886  1.00  0.00           H  
ATOM   4364  HA  GLU A 322      44.666  -2.974 -10.171  1.00  0.00           H  
ATOM   4365 1HB  GLU A 322      46.227  -1.727 -12.463  1.00  0.00           H  
ATOM   4366 2HB  GLU A 322      46.933  -2.050 -10.886  1.00  0.00           H  
ATOM   4367 1HG  GLU A 322      47.566  -3.910 -12.063  1.00  0.00           H  
ATOM   4368 2HG  GLU A 322      46.098  -4.486 -11.276  1.00  0.00           H  
ATOM   4369  N   ALA A 323      44.258   0.159 -11.015  1.00  0.00           N  
ATOM   4370  CA  ALA A 323      44.123   1.511 -10.490  1.00  0.00           C  
ATOM   4371  C   ALA A 323      43.097   1.565  -9.364  1.00  0.00           C  
ATOM   4372  O   ALA A 323      43.251   2.325  -8.408  1.00  0.00           O  
ATOM   4373  CB  ALA A 323      43.737   2.476 -11.602  1.00  0.00           C  
ATOM   4374  H   ALA A 323      44.018  -0.021 -11.980  1.00  0.00           H  
ATOM   4375  HA  ALA A 323      45.085   1.814 -10.079  1.00  0.00           H  
ATOM   4376 1HB  ALA A 323      43.639   3.482 -11.194  1.00  0.00           H  
ATOM   4377 2HB  ALA A 323      44.509   2.470 -12.373  1.00  0.00           H  
ATOM   4378 3HB  ALA A 323      42.789   2.167 -12.038  1.00  0.00           H  
ATOM   4379  N   PHE A 324      42.052   0.754  -9.484  1.00  0.00           N  
ATOM   4380  CA  PHE A 324      40.934   0.801  -8.549  1.00  0.00           C  
ATOM   4381  C   PHE A 324      41.216  -0.041  -7.311  1.00  0.00           C  
ATOM   4382  O   PHE A 324      40.704   0.242  -6.227  1.00  0.00           O  
ATOM   4383  CB  PHE A 324      39.652   0.311  -9.224  1.00  0.00           C  
ATOM   4384  CG  PHE A 324      39.239   1.135 -10.411  1.00  0.00           C  
ATOM   4385  CD1 PHE A 324      39.150   0.564 -11.672  1.00  0.00           C  
ATOM   4386  CD2 PHE A 324      38.940   2.481 -10.269  1.00  0.00           C  
ATOM   4387  CE1 PHE A 324      38.771   1.321 -12.764  1.00  0.00           C  
ATOM   4388  CE2 PHE A 324      38.560   3.240 -11.359  1.00  0.00           C  
ATOM   4389  CZ  PHE A 324      38.475   2.658 -12.609  1.00  0.00           C  
ATOM   4390  H   PHE A 324      42.032   0.086 -10.241  1.00  0.00           H  
ATOM   4391  HA  PHE A 324      40.790   1.836  -8.234  1.00  0.00           H  
ATOM   4392 1HB  PHE A 324      39.785  -0.718  -9.554  1.00  0.00           H  
ATOM   4393 2HB  PHE A 324      38.835   0.321  -8.503  1.00  0.00           H  
ATOM   4394  HD1 PHE A 324      39.383  -0.494 -11.795  1.00  0.00           H  
ATOM   4395  HD2 PHE A 324      39.008   2.941  -9.283  1.00  0.00           H  
ATOM   4396  HE1 PHE A 324      38.705   0.859 -13.750  1.00  0.00           H  
ATOM   4397  HE2 PHE A 324      38.327   4.297 -11.235  1.00  0.00           H  
ATOM   4398  HZ  PHE A 324      38.177   3.255 -13.469  1.00  0.00           H  
ATOM   4399  N   GLU A 325      42.031  -1.075  -7.477  1.00  0.00           N  
ATOM   4400  CA  GLU A 325      42.535  -1.845  -6.346  1.00  0.00           C  
ATOM   4401  C   GLU A 325      43.408  -0.985  -5.441  1.00  0.00           C  
ATOM   4402  O   GLU A 325      43.342  -1.092  -4.216  1.00  0.00           O  
ATOM   4403  CB  GLU A 325      43.330  -3.057  -6.836  1.00  0.00           C  
ATOM   4404  CG  GLU A 325      42.486  -4.137  -7.497  1.00  0.00           C  
ATOM   4405  CD  GLU A 325      43.305  -5.295  -7.996  1.00  0.00           C  
ATOM   4406  OE1 GLU A 325      44.509  -5.207  -7.959  1.00  0.00           O  
ATOM   4407  OE2 GLU A 325      42.725  -6.270  -8.414  1.00  0.00           O  
ATOM   4408  H   GLU A 325      42.309  -1.337  -8.413  1.00  0.00           H  
ATOM   4409  HA  GLU A 325      41.685  -2.198  -5.761  1.00  0.00           H  
ATOM   4410 1HB  GLU A 325      44.082  -2.732  -7.556  1.00  0.00           H  
ATOM   4411 2HB  GLU A 325      43.856  -3.511  -5.996  1.00  0.00           H  
ATOM   4412 1HG  GLU A 325      41.757  -4.506  -6.776  1.00  0.00           H  
ATOM   4413 2HG  GLU A 325      41.941  -3.698  -8.331  1.00  0.00           H  
ATOM   4414  N   LYS A 326      44.223  -0.132  -6.051  1.00  0.00           N  
ATOM   4415  CA  LYS A 326      45.066   0.792  -5.300  1.00  0.00           C  
ATOM   4416  C   LYS A 326      44.227   1.822  -4.555  1.00  0.00           C  
ATOM   4417  O   LYS A 326      44.505   2.145  -3.401  1.00  0.00           O  
ATOM   4418  CB  LYS A 326      46.055   1.493  -6.232  1.00  0.00           C  
ATOM   4419  CG  LYS A 326      47.153   0.590  -6.779  1.00  0.00           C  
ATOM   4420  CD  LYS A 326      48.047   1.338  -7.757  1.00  0.00           C  
ATOM   4421  CE  LYS A 326      49.101   0.420  -8.358  1.00  0.00           C  
ATOM   4422  NZ  LYS A 326      49.943   1.122  -9.364  1.00  0.00           N  
ATOM   4423  H   LYS A 326      44.262  -0.124  -7.060  1.00  0.00           H  
ATOM   4424  HA  LYS A 326      45.630   0.223  -4.560  1.00  0.00           H  
ATOM   4425 1HB  LYS A 326      45.517   1.918  -7.080  1.00  0.00           H  
ATOM   4426 2HB  LYS A 326      46.533   2.317  -5.702  1.00  0.00           H  
ATOM   4427 1HG  LYS A 326      47.762   0.217  -5.955  1.00  0.00           H  
ATOM   4428 2HG  LYS A 326      46.703  -0.261  -7.289  1.00  0.00           H  
ATOM   4429 1HD  LYS A 326      47.439   1.755  -8.561  1.00  0.00           H  
ATOM   4430 2HD  LYS A 326      48.546   2.158  -7.240  1.00  0.00           H  
ATOM   4431 1HE  LYS A 326      49.744   0.038  -7.566  1.00  0.00           H  
ATOM   4432 2HE  LYS A 326      48.613  -0.428  -8.839  1.00  0.00           H  
ATOM   4433 1HZ  LYS A 326      50.627   0.480  -9.738  1.00  0.00           H  
ATOM   4434 2HZ  LYS A 326      49.358   1.465 -10.113  1.00  0.00           H  
ATOM   4435 3HZ  LYS A 326      50.416   1.899  -8.924  1.00  0.00           H  
ATOM   4436  N   PHE A 327      43.198   2.333  -5.222  1.00  0.00           N  
ATOM   4437  CA  PHE A 327      42.315   3.328  -4.624  1.00  0.00           C  
ATOM   4438  C   PHE A 327      41.659   2.792  -3.358  1.00  0.00           C  
ATOM   4439  O   PHE A 327      41.613   3.475  -2.335  1.00  0.00           O  
ATOM   4440  CB  PHE A 327      41.237   3.755  -5.623  1.00  0.00           C  
ATOM   4441  CG  PHE A 327      41.671   4.854  -6.550  1.00  0.00           C  
ATOM   4442  CD1 PHE A 327      41.608   4.686  -7.925  1.00  0.00           C  
ATOM   4443  CD2 PHE A 327      42.143   6.058  -6.049  1.00  0.00           C  
ATOM   4444  CE1 PHE A 327      42.007   5.697  -8.779  1.00  0.00           C  
ATOM   4445  CE2 PHE A 327      42.541   7.071  -6.900  1.00  0.00           C  
ATOM   4446  CZ  PHE A 327      42.473   6.889  -8.267  1.00  0.00           C  
ATOM   4447  H   PHE A 327      43.023   2.025  -6.168  1.00  0.00           H  
ATOM   4448  HA  PHE A 327      42.910   4.203  -4.358  1.00  0.00           H  
ATOM   4449 1HB  PHE A 327      40.942   2.898  -6.226  1.00  0.00           H  
ATOM   4450 2HB  PHE A 327      40.355   4.094  -5.082  1.00  0.00           H  
ATOM   4451  HD1 PHE A 327      41.239   3.744  -8.330  1.00  0.00           H  
ATOM   4452  HD2 PHE A 327      42.197   6.201  -4.969  1.00  0.00           H  
ATOM   4453  HE1 PHE A 327      41.953   5.552  -9.858  1.00  0.00           H  
ATOM   4454  HE2 PHE A 327      42.910   8.012  -6.494  1.00  0.00           H  
ATOM   4455  HZ  PHE A 327      42.789   7.686  -8.939  1.00  0.00           H  
ATOM   4456  N   ALA A 328      41.153   1.567  -3.433  1.00  0.00           N  
ATOM   4457  CA  ALA A 328      40.524   0.925  -2.285  1.00  0.00           C  
ATOM   4458  C   ALA A 328      41.526   0.705  -1.160  1.00  0.00           C  
ATOM   4459  O   ALA A 328      41.211   0.907   0.013  1.00  0.00           O  
ATOM   4460  CB  ALA A 328      39.891  -0.396  -2.696  1.00  0.00           C  
ATOM   4461  H   ALA A 328      41.205   1.066  -4.309  1.00  0.00           H  
ATOM   4462  HA  ALA A 328      39.743   1.588  -1.912  1.00  0.00           H  
ATOM   4463 1HB  ALA A 328      39.426  -0.863  -1.829  1.00  0.00           H  
ATOM   4464 2HB  ALA A 328      39.136  -0.216  -3.461  1.00  0.00           H  
ATOM   4465 3HB  ALA A 328      40.659  -1.058  -3.095  1.00  0.00           H  
ATOM   4466  N   ALA A 329      42.735   0.290  -1.523  1.00  0.00           N  
ATOM   4467  CA  ALA A 329      43.791   0.056  -0.546  1.00  0.00           C  
ATOM   4468  C   ALA A 329      44.190   1.349   0.154  1.00  0.00           C  
ATOM   4469  O   ALA A 329      44.453   1.360   1.357  1.00  0.00           O  
ATOM   4470  CB  ALA A 329      45.001  -0.578  -1.215  1.00  0.00           C  
ATOM   4471  H   ALA A 329      42.927   0.133  -2.503  1.00  0.00           H  
ATOM   4472  HA  ALA A 329      43.407  -0.628   0.210  1.00  0.00           H  
ATOM   4473 1HB  ALA A 329      45.781  -0.747  -0.472  1.00  0.00           H  
ATOM   4474 2HB  ALA A 329      44.713  -1.531  -1.661  1.00  0.00           H  
ATOM   4475 3HB  ALA A 329      45.377   0.086  -1.992  1.00  0.00           H  
ATOM   4476  N   ILE A 330      44.234   2.438  -0.607  1.00  0.00           N  
ATOM   4477  CA  ILE A 330      44.587   3.742  -0.058  1.00  0.00           C  
ATOM   4478  C   ILE A 330      43.554   4.209   0.960  1.00  0.00           C  
ATOM   4479  O   ILE A 330      43.904   4.695   2.035  1.00  0.00           O  
ATOM   4480  CB  ILE A 330      44.717   4.792  -1.176  1.00  0.00           C  
ATOM   4481  CG1 ILE A 330      45.958   4.514  -2.028  1.00  0.00           C  
ATOM   4482  CG2 ILE A 330      44.775   6.193  -0.586  1.00  0.00           C  
ATOM   4483  CD1 ILE A 330      45.986   5.276  -3.333  1.00  0.00           C  
ATOM   4484  H   ILE A 330      44.017   2.360  -1.590  1.00  0.00           H  
ATOM   4485  HA  ILE A 330      45.548   3.656   0.448  1.00  0.00           H  
ATOM   4486  HB  ILE A 330      43.857   4.724  -1.841  1.00  0.00           H  
ATOM   4487 1HG1 ILE A 330      46.853   4.773  -1.462  1.00  0.00           H  
ATOM   4488 2HG1 ILE A 330      46.013   3.449  -2.254  1.00  0.00           H  
ATOM   4489 1HG2 ILE A 330      44.868   6.923  -1.390  1.00  0.00           H  
ATOM   4490 2HG2 ILE A 330      43.864   6.388  -0.022  1.00  0.00           H  
ATOM   4491 3HG2 ILE A 330      45.636   6.273   0.077  1.00  0.00           H  
ATOM   4492 1HD1 ILE A 330      46.895   5.026  -3.881  1.00  0.00           H  
ATOM   4493 2HD1 ILE A 330      45.116   5.005  -3.932  1.00  0.00           H  
ATOM   4494 3HD1 ILE A 330      45.968   6.346  -3.130  1.00  0.00           H  
ATOM   4495  N   ALA A 331      42.280   4.058   0.615  1.00  0.00           N  
ATOM   4496  CA  ALA A 331      41.194   4.411   1.520  1.00  0.00           C  
ATOM   4497  C   ALA A 331      41.234   3.563   2.786  1.00  0.00           C  
ATOM   4498  O   ALA A 331      40.963   4.054   3.882  1.00  0.00           O  
ATOM   4499  CB  ALA A 331      39.850   4.256   0.823  1.00  0.00           C  
ATOM   4500  H   ALA A 331      42.058   3.688  -0.299  1.00  0.00           H  
ATOM   4501  HA  ALA A 331      41.322   5.453   1.813  1.00  0.00           H  
ATOM   4502 1HB  ALA A 331      39.049   4.523   1.512  1.00  0.00           H  
ATOM   4503 2HB  ALA A 331      39.815   4.912  -0.047  1.00  0.00           H  
ATOM   4504 3HB  ALA A 331      39.724   3.223   0.504  1.00  0.00           H  
ATOM   4505  N   ALA A 332      41.573   2.288   2.627  1.00  0.00           N  
ATOM   4506  CA  ALA A 332      41.714   1.386   3.763  1.00  0.00           C  
ATOM   4507  C   ALA A 332      42.857   1.818   4.672  1.00  0.00           C  
ATOM   4508  O   ALA A 332      42.724   1.820   5.897  1.00  0.00           O  
ATOM   4509  CB  ALA A 332      41.930  -0.041   3.284  1.00  0.00           C  
ATOM   4510  H   ALA A 332      41.738   1.935   1.695  1.00  0.00           H  
ATOM   4511  HA  ALA A 332      40.792   1.426   4.345  1.00  0.00           H  
ATOM   4512 1HB  ALA A 332      42.033  -0.704   4.143  1.00  0.00           H  
ATOM   4513 2HB  ALA A 332      41.077  -0.357   2.683  1.00  0.00           H  
ATOM   4514 3HB  ALA A 332      42.835  -0.088   2.680  1.00  0.00           H  
ATOM   4515  N   GLU A 333      43.981   2.184   4.067  1.00  0.00           N  
ATOM   4516  CA  GLU A 333      45.137   2.662   4.818  1.00  0.00           C  
ATOM   4517  C   GLU A 333      44.813   3.948   5.566  1.00  0.00           C  
ATOM   4518  O   GLU A 333      45.263   4.152   6.693  1.00  0.00           O  
ATOM   4519  CB  GLU A 333      46.325   2.891   3.881  1.00  0.00           C  
ATOM   4520  CG  GLU A 333      46.970   1.615   3.360  1.00  0.00           C  
ATOM   4521  CD  GLU A 333      48.072   1.877   2.372  1.00  0.00           C  
ATOM   4522  OE1 GLU A 333      48.306   3.021   2.062  1.00  0.00           O  
ATOM   4523  OE2 GLU A 333      48.681   0.933   1.927  1.00  0.00           O  
ATOM   4524  H   GLU A 333      44.038   2.130   3.059  1.00  0.00           H  
ATOM   4525  HA  GLU A 333      45.410   1.902   5.551  1.00  0.00           H  
ATOM   4526 1HB  GLU A 333      46.003   3.479   3.022  1.00  0.00           H  
ATOM   4527 2HB  GLU A 333      47.092   3.465   4.401  1.00  0.00           H  
ATOM   4528 1HG  GLU A 333      47.377   1.055   4.201  1.00  0.00           H  
ATOM   4529 2HG  GLU A 333      46.204   1.000   2.887  1.00  0.00           H  
ATOM   4530  N   ALA A 334      44.029   4.814   4.933  1.00  0.00           N  
ATOM   4531  CA  ALA A 334      43.590   6.054   5.563  1.00  0.00           C  
ATOM   4532  C   ALA A 334      42.751   5.774   6.802  1.00  0.00           C  
ATOM   4533  O   ALA A 334      42.925   6.412   7.840  1.00  0.00           O  
ATOM   4534  CB  ALA A 334      42.805   6.903   4.574  1.00  0.00           C  
ATOM   4535  H   ALA A 334      43.730   4.610   3.990  1.00  0.00           H  
ATOM   4536  HA  ALA A 334      44.476   6.607   5.877  1.00  0.00           H  
ATOM   4537 1HB  ALA A 334      42.485   7.825   5.058  1.00  0.00           H  
ATOM   4538 2HB  ALA A 334      43.439   7.144   3.719  1.00  0.00           H  
ATOM   4539 3HB  ALA A 334      41.932   6.350   4.233  1.00  0.00           H  
ATOM   4540  N   ALA A 335      41.838   4.815   6.688  1.00  0.00           N  
ATOM   4541  CA  ALA A 335      40.991   4.425   7.810  1.00  0.00           C  
ATOM   4542  C   ALA A 335      41.823   3.884   8.965  1.00  0.00           C  
ATOM   4543  O   ALA A 335      41.538   4.161  10.131  1.00  0.00           O  
ATOM   4544  CB  ALA A 335      39.967   3.392   7.367  1.00  0.00           C  
ATOM   4545  H   ALA A 335      41.727   4.344   5.802  1.00  0.00           H  
ATOM   4546  HA  ALA A 335      40.467   5.313   8.163  1.00  0.00           H  
ATOM   4547 1HB  ALA A 335      39.342   3.111   8.215  1.00  0.00           H  
ATOM   4548 2HB  ALA A 335      39.341   3.814   6.580  1.00  0.00           H  
ATOM   4549 3HB  ALA A 335      40.481   2.510   6.987  1.00  0.00           H  
ATOM   4550  N   GLU A 336      42.853   3.112   8.636  1.00  0.00           N  
ATOM   4551  CA  GLU A 336      43.746   2.554   9.644  1.00  0.00           C  
ATOM   4552  C   GLU A 336      44.532   3.650  10.351  1.00  0.00           C  
ATOM   4553  O   GLU A 336      44.703   3.619  11.570  1.00  0.00           O  
ATOM   4554  CB  GLU A 336      44.710   1.551   9.006  1.00  0.00           C  
ATOM   4555  CG  GLU A 336      44.060   0.248   8.565  1.00  0.00           C  
ATOM   4556  CD  GLU A 336      45.016  -0.673   7.859  1.00  0.00           C  
ATOM   4557  OE1 GLU A 336      46.126  -0.269   7.611  1.00  0.00           O  
ATOM   4558  OE2 GLU A 336      44.636  -1.783   7.568  1.00  0.00           O  
ATOM   4559  H   GLU A 336      43.021   2.905   7.661  1.00  0.00           H  
ATOM   4560  HA  GLU A 336      43.144   2.034  10.391  1.00  0.00           H  
ATOM   4561 1HB  GLU A 336      45.180   2.004   8.132  1.00  0.00           H  
ATOM   4562 2HB  GLU A 336      45.502   1.307   9.714  1.00  0.00           H  
ATOM   4563 1HG  GLU A 336      43.662  -0.263   9.442  1.00  0.00           H  
ATOM   4564 2HG  GLU A 336      43.226   0.476   7.902  1.00  0.00           H  
ATOM   4565  N   ALA A 337      45.010   4.621   9.579  1.00  0.00           N  
ATOM   4566  CA  ALA A 337      45.723   5.763  10.136  1.00  0.00           C  
ATOM   4567  C   ALA A 337      44.825   6.573  11.063  1.00  0.00           C  
ATOM   4568  O   ALA A 337      45.257   7.020  12.126  1.00  0.00           O  
ATOM   4569  CB  ALA A 337      46.264   6.645   9.021  1.00  0.00           C  
ATOM   4570  H   ALA A 337      44.876   4.565   8.579  1.00  0.00           H  
ATOM   4571  HA  ALA A 337      46.559   5.386  10.725  1.00  0.00           H  
ATOM   4572 1HB  ALA A 337      46.794   7.495   9.453  1.00  0.00           H  
ATOM   4573 2HB  ALA A 337      46.950   6.068   8.400  1.00  0.00           H  
ATOM   4574 3HB  ALA A 337      45.439   7.006   8.409  1.00  0.00           H  
ATOM   4575  N   ALA A 338      43.575   6.759  10.654  1.00  0.00           N  
ATOM   4576  CA  ALA A 338      42.594   7.453  11.480  1.00  0.00           C  
ATOM   4577  C   ALA A 338      42.341   6.704  12.782  1.00  0.00           C  
ATOM   4578  O   ALA A 338      42.285   7.306  13.854  1.00  0.00           O  
ATOM   4579  CB  ALA A 338      41.292   7.637  10.713  1.00  0.00           C  
ATOM   4580  H   ALA A 338      43.297   6.410   9.748  1.00  0.00           H  
ATOM   4581  HA  ALA A 338      42.997   8.434  11.732  1.00  0.00           H  
ATOM   4582 1HB  ALA A 338      40.570   8.157  11.343  1.00  0.00           H  
ATOM   4583 2HB  ALA A 338      41.479   8.225   9.815  1.00  0.00           H  
ATOM   4584 3HB  ALA A 338      40.894   6.663  10.434  1.00  0.00           H  
ATOM   4585  N   ALA A 339      42.188   5.388  12.681  1.00  0.00           N  
ATOM   4586  CA  ALA A 339      41.965   4.551  13.854  1.00  0.00           C  
ATOM   4587  C   ALA A 339      43.123   4.659  14.836  1.00  0.00           C  
ATOM   4588  O   ALA A 339      42.917   4.762  16.046  1.00  0.00           O  
ATOM   4589  CB  ALA A 339      41.757   3.102  13.439  1.00  0.00           C  
ATOM   4590  H   ALA A 339      42.228   4.956  11.769  1.00  0.00           H  
ATOM   4591  HA  ALA A 339      41.066   4.907  14.358  1.00  0.00           H  
ATOM   4592 1HB  ALA A 339      41.591   2.490  14.325  1.00  0.00           H  
ATOM   4593 2HB  ALA A 339      40.889   3.032  12.783  1.00  0.00           H  
ATOM   4594 3HB  ALA A 339      42.640   2.745  12.912  1.00  0.00           H  
ATOM   4595  N   ALA A 340      44.343   4.635  14.311  1.00  0.00           N  
ATOM   4596  CA  ALA A 340      45.538   4.743  15.140  1.00  0.00           C  
ATOM   4597  C   ALA A 340      45.566   6.066  15.895  1.00  0.00           C  
ATOM   4598  O   ALA A 340      45.960   6.118  17.059  1.00  0.00           O  
ATOM   4599  CB  ALA A 340      46.790   4.593  14.287  1.00  0.00           C  
ATOM   4600  H   ALA A 340      44.446   4.541  13.310  1.00  0.00           H  
ATOM   4601  HA  ALA A 340      45.514   3.939  15.875  1.00  0.00           H  
ATOM   4602 1HB  ALA A 340      47.673   4.677  14.920  1.00  0.00           H  
ATOM   4603 2HB  ALA A 340      46.783   3.618  13.799  1.00  0.00           H  
ATOM   4604 3HB  ALA A 340      46.810   5.377  13.531  1.00  0.00           H  
ATOM   4605  N   ALA A 341      45.148   7.134  15.224  1.00  0.00           N  
ATOM   4606  CA  ALA A 341      45.070   8.448  15.848  1.00  0.00           C  
ATOM   4607  C   ALA A 341      44.088   8.448  17.013  1.00  0.00           C  
ATOM   4608  O   ALA A 341      44.357   9.030  18.064  1.00  0.00           O  
ATOM   4609  CB  ALA A 341      44.672   9.500  14.823  1.00  0.00           C  
ATOM   4610  H   ALA A 341      44.876   7.032  14.257  1.00  0.00           H  
ATOM   4611  HA  ALA A 341      46.055   8.695  16.242  1.00  0.00           H  
ATOM   4612 1HB  ALA A 341      44.619  10.476  15.304  1.00  0.00           H  
ATOM   4613 2HB  ALA A 341      45.415   9.529  14.025  1.00  0.00           H  
ATOM   4614 3HB  ALA A 341      43.700   9.249  14.403  1.00  0.00           H  
ATOM   4615  N   PHE A 342      42.949   7.792  16.820  1.00  0.00           N  
ATOM   4616  CA  PHE A 342      41.871   7.822  17.802  1.00  0.00           C  
ATOM   4617  C   PHE A 342      42.163   6.886  18.968  1.00  0.00           C  
ATOM   4618  O   PHE A 342      41.755   7.144  20.101  1.00  0.00           O  
ATOM   4619  CB  PHE A 342      40.543   7.433  17.149  1.00  0.00           C  
ATOM   4620  CG  PHE A 342      40.053   8.426  16.134  1.00  0.00           C  
ATOM   4621  CD1 PHE A 342      39.766   8.028  14.837  1.00  0.00           C  
ATOM   4622  CD2 PHE A 342      39.880   9.759  16.473  1.00  0.00           C  
ATOM   4623  CE1 PHE A 342      39.315   8.941  13.902  1.00  0.00           C  
ATOM   4624  CE2 PHE A 342      39.429  10.673  15.541  1.00  0.00           C  
ATOM   4625  CZ  PHE A 342      39.146  10.263  14.254  1.00  0.00           C  
ATOM   4626  H   PHE A 342      42.827   7.259  15.971  1.00  0.00           H  
ATOM   4627  HA  PHE A 342      41.786   8.837  18.190  1.00  0.00           H  
ATOM   4628 1HB  PHE A 342      40.649   6.467  16.657  1.00  0.00           H  
ATOM   4629 2HB  PHE A 342      39.778   7.327  17.917  1.00  0.00           H  
ATOM   4630  HD1 PHE A 342      39.898   6.982  14.559  1.00  0.00           H  
ATOM   4631  HD2 PHE A 342      40.104  10.083  17.490  1.00  0.00           H  
ATOM   4632  HE1 PHE A 342      39.093   8.615  12.886  1.00  0.00           H  
ATOM   4633  HE2 PHE A 342      39.296  11.718  15.821  1.00  0.00           H  
ATOM   4634  HZ  PHE A 342      38.792  10.983  13.517  1.00  0.00           H  
ATOM   4635  N   GLU A 343      42.871   5.799  18.685  1.00  0.00           N  
ATOM   4636  CA  GLU A 343      43.304   4.873  19.725  1.00  0.00           C  
ATOM   4637  C   GLU A 343      44.262   5.547  20.699  1.00  0.00           C  
ATOM   4638  O   GLU A 343      44.139   5.393  21.914  1.00  0.00           O  
ATOM   4639  CB  GLU A 343      43.973   3.645  19.102  1.00  0.00           C  
ATOM   4640  CG  GLU A 343      43.009   2.675  18.434  1.00  0.00           C  
ATOM   4641  CD  GLU A 343      43.710   1.602  17.648  1.00  0.00           C  
ATOM   4642  OE1 GLU A 343      44.901   1.701  17.476  1.00  0.00           O  
ATOM   4643  OE2 GLU A 343      43.054   0.683  17.219  1.00  0.00           O  
ATOM   4644  H   GLU A 343      43.116   5.607  17.724  1.00  0.00           H  
ATOM   4645  HA  GLU A 343      42.426   4.546  20.285  1.00  0.00           H  
ATOM   4646 1HB  GLU A 343      44.697   3.967  18.354  1.00  0.00           H  
ATOM   4647 2HB  GLU A 343      44.518   3.098  19.872  1.00  0.00           H  
ATOM   4648 1HG  GLU A 343      42.393   2.205  19.200  1.00  0.00           H  
ATOM   4649 2HG  GLU A 343      42.351   3.234  17.770  1.00  0.00           H  
ATOM   4650  N   ARG A 344      45.218   6.294  20.157  1.00  0.00           N  
ATOM   4651  CA  ARG A 344      46.142   7.068  20.977  1.00  0.00           C  
ATOM   4652  C   ARG A 344      45.446   8.269  21.608  1.00  0.00           C  
ATOM   4653  O   ARG A 344      45.798   8.695  22.707  1.00  0.00           O  
ATOM   4654  CB  ARG A 344      47.322   7.549  20.146  1.00  0.00           C  
ATOM   4655  CG  ARG A 344      48.252   6.449  19.659  1.00  0.00           C  
ATOM   4656  CD  ARG A 344      49.539   6.998  19.162  1.00  0.00           C  
ATOM   4657  NE  ARG A 344      49.344   7.923  18.058  1.00  0.00           N  
ATOM   4658  CZ  ARG A 344      49.213   7.558  16.767  1.00  0.00           C  
ATOM   4659  NH1 ARG A 344      49.259   6.287  16.436  1.00  0.00           N  
ATOM   4660  NH2 ARG A 344      49.039   8.478  15.835  1.00  0.00           N  
ATOM   4661  H   ARG A 344      45.307   6.326  19.152  1.00  0.00           H  
ATOM   4662  HA  ARG A 344      46.517   6.426  21.775  1.00  0.00           H  
ATOM   4663 1HB  ARG A 344      46.957   8.083  19.270  1.00  0.00           H  
ATOM   4664 2HB  ARG A 344      47.919   8.249  20.731  1.00  0.00           H  
ATOM   4665 1HG  ARG A 344      48.465   5.763  20.479  1.00  0.00           H  
ATOM   4666 2HG  ARG A 344      47.774   5.903  18.844  1.00  0.00           H  
ATOM   4667 1HD  ARG A 344      50.043   7.530  19.968  1.00  0.00           H  
ATOM   4668 2HD  ARG A 344      50.172   6.182  18.815  1.00  0.00           H  
ATOM   4669  HE  ARG A 344      49.304   8.911  18.273  1.00  0.00           H  
ATOM   4670 1HH1 ARG A 344      49.392   5.584  17.149  1.00  0.00           H  
ATOM   4671 2HH1 ARG A 344      49.161   6.013  15.469  1.00  0.00           H  
ATOM   4672 1HH2 ARG A 344      49.004   9.456  16.089  1.00  0.00           H  
ATOM   4673 2HH2 ARG A 344      48.941   8.205  14.868  1.00  0.00           H  
ATOM   4674  N   PHE A 345      44.458   8.809  20.904  1.00  0.00           N  
ATOM   4675  CA  PHE A 345      43.710   9.961  21.393  1.00  0.00           C  
ATOM   4676  C   PHE A 345      43.110   9.686  22.765  1.00  0.00           C  
ATOM   4677  O   PHE A 345      43.145  10.539  23.652  1.00  0.00           O  
ATOM   4678  CB  PHE A 345      42.598  10.333  20.410  1.00  0.00           C  
ATOM   4679  CG  PHE A 345      41.979  11.675  20.675  1.00  0.00           C  
ATOM   4680  CD1 PHE A 345      42.689  12.843  20.439  1.00  0.00           C  
ATOM   4681  CD2 PHE A 345      40.684  11.774  21.163  1.00  0.00           C  
ATOM   4682  CE1 PHE A 345      42.120  14.078  20.683  1.00  0.00           C  
ATOM   4683  CE2 PHE A 345      40.112  13.007  21.407  1.00  0.00           C  
ATOM   4684  CZ  PHE A 345      40.832  14.161  21.167  1.00  0.00           C  
ATOM   4685  H   PHE A 345      44.217   8.412  20.006  1.00  0.00           H  
ATOM   4686  HA  PHE A 345      44.395  10.806  21.482  1.00  0.00           H  
ATOM   4687 1HB  PHE A 345      42.996  10.337  19.396  1.00  0.00           H  
ATOM   4688 2HB  PHE A 345      41.811   9.581  20.449  1.00  0.00           H  
ATOM   4689  HD1 PHE A 345      43.708  12.777  20.055  1.00  0.00           H  
ATOM   4690  HD2 PHE A 345      40.116  10.863  21.353  1.00  0.00           H  
ATOM   4691  HE1 PHE A 345      42.690  14.987  20.493  1.00  0.00           H  
ATOM   4692  HE2 PHE A 345      39.094  13.071  21.789  1.00  0.00           H  
ATOM   4693  HZ  PHE A 345      40.383  15.134  21.361  1.00  0.00           H  
ATOM   4694  N   SER A 346      42.559   8.489  22.935  1.00  0.00           N  
ATOM   4695  CA  SER A 346      41.831   8.146  24.151  1.00  0.00           C  
ATOM   4696  C   SER A 346      42.777   7.996  25.336  1.00  0.00           C  
ATOM   4697  O   SER A 346      42.341   7.909  26.484  1.00  0.00           O  
ATOM   4698  CB  SER A 346      41.053   6.860  23.948  1.00  0.00           C  
ATOM   4699  OG  SER A 346      40.027   7.037  23.011  1.00  0.00           O  
ATOM   4700  H   SER A 346      42.645   7.799  22.203  1.00  0.00           H  
ATOM   4701  HA  SER A 346      41.129   8.950  24.373  1.00  0.00           H  
ATOM   4702 1HB  SER A 346      41.729   6.076  23.608  1.00  0.00           H  
ATOM   4703 2HB  SER A 346      40.630   6.538  24.899  1.00  0.00           H  
ATOM   4704  HG  SER A 346      39.390   6.339  23.181  1.00  0.00           H  
ATOM   4705  N   ASP A 347      44.074   7.969  25.050  1.00  0.00           N  
ATOM   4706  CA  ASP A 347      45.079   7.708  26.074  1.00  0.00           C  
ATOM   4707  C   ASP A 347      45.411   8.972  26.855  1.00  0.00           C  
ATOM   4708  O   ASP A 347      46.117   8.924  27.863  1.00  0.00           O  
ATOM   4709  CB  ASP A 347      46.353   7.142  25.442  1.00  0.00           C  
ATOM   4710  CG  ASP A 347      46.172   5.728  24.906  1.00  0.00           C  
ATOM   4711  OD1 ASP A 347      45.269   5.057  25.348  1.00  0.00           O  
ATOM   4712  OD2 ASP A 347      46.937   5.333  24.060  1.00  0.00           O  
ATOM   4713  H   ASP A 347      44.372   8.132  24.099  1.00  0.00           H  
ATOM   4714  HA  ASP A 347      44.680   6.971  26.771  1.00  0.00           H  
ATOM   4715 1HB  ASP A 347      46.671   7.787  24.623  1.00  0.00           H  
ATOM   4716 2HB  ASP A 347      47.154   7.134  26.183  1.00  0.00           H  
ATOM   4717  N   SER A 348      44.897  10.104  26.386  1.00  0.00           N  
ATOM   4718  CA  SER A 348      45.152  11.386  27.030  1.00  0.00           C  
ATOM   4719  C   SER A 348      43.965  12.329  26.870  1.00  0.00           C  
ATOM   4720  O   SER A 348      43.285  12.316  25.844  1.00  0.00           O  
ATOM   4721  CB  SER A 348      46.398  12.024  26.448  1.00  0.00           C  
ATOM   4722  OG  SER A 348      46.581  13.319  26.949  1.00  0.00           O  
ATOM   4723  H   SER A 348      44.314  10.074  25.561  1.00  0.00           H  
ATOM   4724  HA  SER A 348      45.309  11.213  28.096  1.00  0.00           H  
ATOM   4725 1HB  SER A 348      47.267  11.411  26.690  1.00  0.00           H  
ATOM   4726 2HB  SER A 348      46.315  12.059  25.362  1.00  0.00           H  
ATOM   4727  HG  SER A 348      47.448  13.600  26.647  1.00  0.00           H  
ATOM   4728  N   THR A 349      43.723  13.146  27.889  1.00  0.00           N  
ATOM   4729  CA  THR A 349      42.618  14.098  27.863  1.00  0.00           C  
ATOM   4730  C   THR A 349      43.120  15.529  28.007  1.00  0.00           C  
ATOM   4731  O   THR A 349      42.348  16.442  28.294  1.00  0.00           O  
ATOM   4732  CB  THR A 349      41.598  13.794  28.975  1.00  0.00           C  
ATOM   4733  OG1 THR A 349      42.245  13.859  30.252  1.00  0.00           O  
ATOM   4734  CG2 THR A 349      40.999  12.408  28.786  1.00  0.00           C  
ATOM   4735  H   THR A 349      44.319  13.107  28.704  1.00  0.00           H  
ATOM   4736  HA  THR A 349      42.113  14.014  26.900  1.00  0.00           H  
ATOM   4737  HB  THR A 349      40.799  14.535  28.949  1.00  0.00           H  
ATOM   4738  HG1 THR A 349      42.403  14.778  30.483  1.00  0.00           H  
ATOM   4739 1HG2 THR A 349      40.280  12.211  29.580  1.00  0.00           H  
ATOM   4740 2HG2 THR A 349      40.496  12.358  27.820  1.00  0.00           H  
ATOM   4741 3HG2 THR A 349      41.791  11.662  28.820  1.00  0.00           H  
ATOM   4742  N   GLY A 350      44.421  15.717  27.805  1.00  0.00           N  
ATOM   4743  CA  GLY A 350      45.029  17.038  27.912  1.00  0.00           C  
ATOM   4744  C   GLY A 350      44.637  17.922  26.736  1.00  0.00           C  
ATOM   4745  O   GLY A 350      44.264  17.427  25.672  1.00  0.00           O  
ATOM   4746  H   GLY A 350      45.002  14.925  27.571  1.00  0.00           H  
ATOM   4747 1HA  GLY A 350      44.717  17.507  28.845  1.00  0.00           H  
ATOM   4748 2HA  GLY A 350      46.113  16.937  27.951  1.00  0.00           H  
ATOM   4749  N   GLU A 351      44.723  19.234  26.933  1.00  0.00           N  
ATOM   4750  CA  GLU A 351      44.328  20.191  25.907  1.00  0.00           C  
ATOM   4751  C   GLU A 351      45.309  20.183  24.741  1.00  0.00           C  
ATOM   4752  O   GLU A 351      44.907  20.110  23.579  1.00  0.00           O  
ATOM   4753  CB  GLU A 351      44.234  21.599  26.499  1.00  0.00           C  
ATOM   4754  CG  GLU A 351      43.159  21.763  27.564  1.00  0.00           C  
ATOM   4755  CD  GLU A 351      43.588  21.254  28.912  1.00  0.00           C  
ATOM   4756  OE1 GLU A 351      44.702  20.803  29.028  1.00  0.00           O  
ATOM   4757  OE2 GLU A 351      42.800  21.316  29.826  1.00  0.00           O  
ATOM   4758  H   GLU A 351      45.071  19.576  27.818  1.00  0.00           H  
ATOM   4759  HA  GLU A 351      43.347  19.905  25.526  1.00  0.00           H  
ATOM   4760 1HB  GLU A 351      45.191  21.870  26.945  1.00  0.00           H  
ATOM   4761 2HB  GLU A 351      44.029  22.315  25.703  1.00  0.00           H  
ATOM   4762 1HG  GLU A 351      42.907  22.819  27.650  1.00  0.00           H  
ATOM   4763 2HG  GLU A 351      42.264  21.229  27.247  1.00  0.00           H  
ATOM   4764  N   THR A 352      46.598  20.261  25.058  1.00  0.00           N  
ATOM   4765  CA  THR A 352      47.635  20.330  24.036  1.00  0.00           C  
ATOM   4766  C   THR A 352      47.759  19.008  23.288  1.00  0.00           C  
ATOM   4767  O   THR A 352      47.996  18.987  22.080  1.00  0.00           O  
ATOM   4768  CB  THR A 352      48.995  20.707  24.651  1.00  0.00           C  
ATOM   4769  OG1 THR A 352      48.897  21.990  25.284  1.00  0.00           O  
ATOM   4770  CG2 THR A 352      50.071  20.756  23.577  1.00  0.00           C  
ATOM   4771  H   THR A 352      46.864  20.272  26.032  1.00  0.00           H  
ATOM   4772  HA  THR A 352      47.359  21.100  23.315  1.00  0.00           H  
ATOM   4773  HB  THR A 352      49.272  19.967  25.402  1.00  0.00           H  
ATOM   4774  HG1 THR A 352      49.707  22.170  25.767  1.00  0.00           H  
ATOM   4775 1HG2 THR A 352      51.025  21.024  24.031  1.00  0.00           H  
ATOM   4776 2HG2 THR A 352      50.156  19.779  23.102  1.00  0.00           H  
ATOM   4777 3HG2 THR A 352      49.804  21.501  22.829  1.00  0.00           H  
ATOM   4778  N   GLU A 353      47.598  17.906  24.012  1.00  0.00           N  
ATOM   4779  CA  GLU A 353      47.754  16.578  23.432  1.00  0.00           C  
ATOM   4780  C   GLU A 353      46.622  16.265  22.462  1.00  0.00           C  
ATOM   4781  O   GLU A 353      46.845  15.674  21.405  1.00  0.00           O  
ATOM   4782  CB  GLU A 353      47.802  15.517  24.533  1.00  0.00           C  
ATOM   4783  CG  GLU A 353      49.035  15.589  25.422  1.00  0.00           C  
ATOM   4784  CD  GLU A 353      48.970  16.707  26.424  1.00  0.00           C  
ATOM   4785  OE1 GLU A 353      47.942  17.334  26.521  1.00  0.00           O  
ATOM   4786  OE2 GLU A 353      49.950  16.935  27.094  1.00  0.00           O  
ATOM   4787  H   GLU A 353      47.361  17.992  24.991  1.00  0.00           H  
ATOM   4788  HA  GLU A 353      48.693  16.551  22.879  1.00  0.00           H  
ATOM   4789 1HB  GLU A 353      46.924  15.615  25.172  1.00  0.00           H  
ATOM   4790 2HB  GLU A 353      47.771  14.524  24.084  1.00  0.00           H  
ATOM   4791 1HG  GLU A 353      49.142  14.644  25.955  1.00  0.00           H  
ATOM   4792 2HG  GLU A 353      49.915  15.721  24.794  1.00  0.00           H  
ATOM   4793  N   ALA A 354      45.409  16.665  22.825  1.00  0.00           N  
ATOM   4794  CA  ALA A 354      44.241  16.428  21.987  1.00  0.00           C  
ATOM   4795  C   ALA A 354      44.360  17.160  20.656  1.00  0.00           C  
ATOM   4796  O   ALA A 354      44.041  16.607  19.602  1.00  0.00           O  
ATOM   4797  CB  ALA A 354      42.972  16.855  22.712  1.00  0.00           C  
ATOM   4798  H   ALA A 354      45.293  17.147  23.706  1.00  0.00           H  
ATOM   4799  HA  ALA A 354      44.185  15.360  21.777  1.00  0.00           H  
ATOM   4800 1HB  ALA A 354      42.109  16.671  22.073  1.00  0.00           H  
ATOM   4801 2HB  ALA A 354      42.871  16.281  23.633  1.00  0.00           H  
ATOM   4802 3HB  ALA A 354      43.029  17.916  22.950  1.00  0.00           H  
ATOM   4803  N   GLU A 355      44.822  18.404  20.710  1.00  0.00           N  
ATOM   4804  CA  GLU A 355      44.983  19.213  19.508  1.00  0.00           C  
ATOM   4805  C   GLU A 355      46.100  18.670  18.624  1.00  0.00           C  
ATOM   4806  O   GLU A 355      45.996  18.686  17.398  1.00  0.00           O  
ATOM   4807  CB  GLU A 355      45.275  20.669  19.880  1.00  0.00           C  
ATOM   4808  CG  GLU A 355      44.100  21.406  20.505  1.00  0.00           C  
ATOM   4809  CD  GLU A 355      44.422  22.833  20.853  1.00  0.00           C  
ATOM   4810  OE1 GLU A 355      45.549  23.229  20.671  1.00  0.00           O  
ATOM   4811  OE2 GLU A 355      43.541  23.528  21.301  1.00  0.00           O  
ATOM   4812  H   GLU A 355      45.065  18.800  21.606  1.00  0.00           H  
ATOM   4813  HA  GLU A 355      44.053  19.179  18.939  1.00  0.00           H  
ATOM   4814 1HB  GLU A 355      46.106  20.704  20.585  1.00  0.00           H  
ATOM   4815 2HB  GLU A 355      45.579  21.218  18.989  1.00  0.00           H  
ATOM   4816 1HG  GLU A 355      43.264  21.395  19.806  1.00  0.00           H  
ATOM   4817 2HG  GLU A 355      43.791  20.878  21.406  1.00  0.00           H  
ATOM   4818  N   LYS A 356      47.165  18.190  19.256  1.00  0.00           N  
ATOM   4819  CA  LYS A 356      48.304  17.641  18.527  1.00  0.00           C  
ATOM   4820  C   LYS A 356      47.887  16.457  17.664  1.00  0.00           C  
ATOM   4821  O   LYS A 356      48.372  16.292  16.544  1.00  0.00           O  
ATOM   4822  CB  LYS A 356      49.409  17.222  19.498  1.00  0.00           C  
ATOM   4823  CG  LYS A 356      50.674  16.705  18.826  1.00  0.00           C  
ATOM   4824  CD  LYS A 356      51.757  16.397  19.849  1.00  0.00           C  
ATOM   4825  CE  LYS A 356      53.011  15.851  19.182  1.00  0.00           C  
ATOM   4826  NZ  LYS A 356      54.079  15.543  20.171  1.00  0.00           N  
ATOM   4827  H   LYS A 356      47.188  18.204  20.265  1.00  0.00           H  
ATOM   4828  HA  LYS A 356      48.696  18.415  17.865  1.00  0.00           H  
ATOM   4829 1HB  LYS A 356      49.686  18.071  20.124  1.00  0.00           H  
ATOM   4830 2HB  LYS A 356      49.036  16.437  20.157  1.00  0.00           H  
ATOM   4831 1HG  LYS A 356      50.444  15.796  18.268  1.00  0.00           H  
ATOM   4832 2HG  LYS A 356      51.047  17.453  18.128  1.00  0.00           H  
ATOM   4833 1HD  LYS A 356      52.013  17.308  20.393  1.00  0.00           H  
ATOM   4834 2HD  LYS A 356      51.386  15.661  20.562  1.00  0.00           H  
ATOM   4835 1HE  LYS A 356      52.765  14.941  18.636  1.00  0.00           H  
ATOM   4836 2HE  LYS A 356      53.392  16.582  18.470  1.00  0.00           H  
ATOM   4837 1HZ  LYS A 356      54.891  15.185  19.690  1.00  0.00           H  
ATOM   4838 2HZ  LYS A 356      54.329  16.386  20.671  1.00  0.00           H  
ATOM   4839 3HZ  LYS A 356      53.743  14.851  20.826  1.00  0.00           H  
ATOM   4840  N   VAL A 357      46.986  15.635  18.191  1.00  0.00           N  
ATOM   4841  CA  VAL A 357      46.498  14.467  17.468  1.00  0.00           C  
ATOM   4842  C   VAL A 357      45.687  14.876  16.246  1.00  0.00           C  
ATOM   4843  O   VAL A 357      45.876  14.338  15.155  1.00  0.00           O  
ATOM   4844  CB  VAL A 357      45.627  13.593  18.391  1.00  0.00           C  
ATOM   4845  CG1 VAL A 357      44.931  12.503  17.590  1.00  0.00           C  
ATOM   4846  CG2 VAL A 357      46.485  12.989  19.493  1.00  0.00           C  
ATOM   4847  H   VAL A 357      46.631  15.824  19.118  1.00  0.00           H  
ATOM   4848  HA  VAL A 357      47.357  13.881  17.138  1.00  0.00           H  
ATOM   4849  HB  VAL A 357      44.848  14.213  18.834  1.00  0.00           H  
ATOM   4850 1HG1 VAL A 357      44.320  11.895  18.257  1.00  0.00           H  
ATOM   4851 2HG1 VAL A 357      44.296  12.958  16.831  1.00  0.00           H  
ATOM   4852 3HG1 VAL A 357      45.678  11.872  17.108  1.00  0.00           H  
ATOM   4853 1HG2 VAL A 357      45.862  12.374  20.141  1.00  0.00           H  
ATOM   4854 2HG2 VAL A 357      47.267  12.374  19.049  1.00  0.00           H  
ATOM   4855 3HG2 VAL A 357      46.940  13.788  20.079  1.00  0.00           H  
ATOM   4856  N   ALA A 358      44.783  15.831  16.434  1.00  0.00           N  
ATOM   4857  CA  ALA A 358      43.949  16.323  15.344  1.00  0.00           C  
ATOM   4858  C   ALA A 358      44.798  16.868  14.203  1.00  0.00           C  
ATOM   4859  O   ALA A 358      44.494  16.649  13.030  1.00  0.00           O  
ATOM   4860  CB  ALA A 358      42.992  17.393  15.850  1.00  0.00           C  
ATOM   4861  H   ALA A 358      44.670  16.226  17.357  1.00  0.00           H  
ATOM   4862  HA  ALA A 358      43.368  15.486  14.958  1.00  0.00           H  
ATOM   4863 1HB  ALA A 358      42.376  17.750  15.025  1.00  0.00           H  
ATOM   4864 2HB  ALA A 358      42.352  16.973  16.625  1.00  0.00           H  
ATOM   4865 3HB  ALA A 358      43.562  18.224  16.263  1.00  0.00           H  
ATOM   4866  N   LYS A 359      45.864  17.578  14.554  1.00  0.00           N  
ATOM   4867  CA  LYS A 359      46.796  18.102  13.562  1.00  0.00           C  
ATOM   4868  C   LYS A 359      47.627  16.985  12.944  1.00  0.00           C  
ATOM   4869  O   LYS A 359      47.858  16.966  11.735  1.00  0.00           O  
ATOM   4870  CB  LYS A 359      47.712  19.153  14.190  1.00  0.00           C  
ATOM   4871  CG  LYS A 359      47.013  20.453  14.565  1.00  0.00           C  
ATOM   4872  CD  LYS A 359      47.955  21.395  15.300  1.00  0.00           C  
ATOM   4873  CE  LYS A 359      47.256  22.691  15.683  1.00  0.00           C  
ATOM   4874  NZ  LYS A 359      48.123  23.566  16.518  1.00  0.00           N  
ATOM   4875  H   LYS A 359      46.033  17.761  15.532  1.00  0.00           H  
ATOM   4876  HA  LYS A 359      46.223  18.572  12.763  1.00  0.00           H  
ATOM   4877 1HB  LYS A 359      48.168  18.746  15.093  1.00  0.00           H  
ATOM   4878 2HB  LYS A 359      48.518  19.394  13.497  1.00  0.00           H  
ATOM   4879 1HG  LYS A 359      46.653  20.946  13.662  1.00  0.00           H  
ATOM   4880 2HG  LYS A 359      46.158  20.236  15.205  1.00  0.00           H  
ATOM   4881 1HD  LYS A 359      48.323  20.909  16.205  1.00  0.00           H  
ATOM   4882 2HD  LYS A 359      48.808  21.628  14.663  1.00  0.00           H  
ATOM   4883 1HE  LYS A 359      46.975  23.233  14.781  1.00  0.00           H  
ATOM   4884 2HE  LYS A 359      46.348  22.463  16.241  1.00  0.00           H  
ATOM   4885 1HZ  LYS A 359      47.624  24.413  16.751  1.00  0.00           H  
ATOM   4886 2HZ  LYS A 359      48.375  23.080  17.367  1.00  0.00           H  
ATOM   4887 3HZ  LYS A 359      48.961  23.800  16.004  1.00  0.00           H  
ATOM   4888  N   GLU A 360      48.074  16.054  13.780  1.00  0.00           N  
ATOM   4889  CA  GLU A 360      48.881  14.932  13.318  1.00  0.00           C  
ATOM   4890  C   GLU A 360      48.126  14.096  12.291  1.00  0.00           C  
ATOM   4891  O   GLU A 360      48.684  13.698  11.269  1.00  0.00           O  
ATOM   4892  CB  GLU A 360      49.297  14.052  14.498  1.00  0.00           C  
ATOM   4893  CG  GLU A 360      50.146  12.848  14.117  1.00  0.00           C  
ATOM   4894  CD  GLU A 360      50.524  12.000  15.299  1.00  0.00           C  
ATOM   4895  OE1 GLU A 360      49.641  11.531  15.977  1.00  0.00           O  
ATOM   4896  OE2 GLU A 360      51.698  11.822  15.526  1.00  0.00           O  
ATOM   4897  H   GLU A 360      47.848  16.125  14.762  1.00  0.00           H  
ATOM   4898  HA  GLU A 360      49.780  15.325  12.841  1.00  0.00           H  
ATOM   4899 1HB  GLU A 360      49.865  14.648  15.213  1.00  0.00           H  
ATOM   4900 2HB  GLU A 360      48.408  13.686  15.011  1.00  0.00           H  
ATOM   4901 1HG  GLU A 360      49.590  12.234  13.408  1.00  0.00           H  
ATOM   4902 2HG  GLU A 360      51.051  13.196  13.621  1.00  0.00           H  
ATOM   4903  N   LEU A 361      46.853  13.833  12.570  1.00  0.00           N  
ATOM   4904  CA  LEU A 361      46.019  13.045  11.670  1.00  0.00           C  
ATOM   4905  C   LEU A 361      45.707  13.813  10.394  1.00  0.00           C  
ATOM   4906  O   LEU A 361      45.770  13.262   9.294  1.00  0.00           O  
ATOM   4907  CB  LEU A 361      44.713  12.649  12.369  1.00  0.00           C  
ATOM   4908  CG  LEU A 361      43.742  11.803  11.534  1.00  0.00           C  
ATOM   4909  CD1 LEU A 361      44.434  10.519  11.098  1.00  0.00           C  
ATOM   4910  CD2 LEU A 361      42.497  11.502  12.355  1.00  0.00           C  
ATOM   4911  H   LEU A 361      46.455  14.189  13.427  1.00  0.00           H  
ATOM   4912  HA  LEU A 361      46.562  12.138  11.402  1.00  0.00           H  
ATOM   4913 1HB  LEU A 361      44.956  12.084  13.267  1.00  0.00           H  
ATOM   4914 2HB  LEU A 361      44.189  13.557  12.667  1.00  0.00           H  
ATOM   4915  HG  LEU A 361      43.461  12.352  10.636  1.00  0.00           H  
ATOM   4916 1HD1 LEU A 361      43.744   9.918  10.505  1.00  0.00           H  
ATOM   4917 2HD1 LEU A 361      45.310  10.763  10.497  1.00  0.00           H  
ATOM   4918 3HD1 LEU A 361      44.742   9.955  11.977  1.00  0.00           H  
ATOM   4919 1HD2 LEU A 361      41.806  10.902  11.761  1.00  0.00           H  
ATOM   4920 2HD2 LEU A 361      42.777  10.952  13.253  1.00  0.00           H  
ATOM   4921 3HD2 LEU A 361      42.013  12.437  12.638  1.00  0.00           H  
ATOM   4922  N   LYS A 362      45.369  15.090  10.544  1.00  0.00           N  
ATOM   4923  CA  LYS A 362      45.045  15.938   9.403  1.00  0.00           C  
ATOM   4924  C   LYS A 362      46.128  15.858   8.334  1.00  0.00           C  
ATOM   4925  O   LYS A 362      45.832  15.712   7.148  1.00  0.00           O  
ATOM   4926  CB  LYS A 362      44.853  17.388   9.851  1.00  0.00           C  
ATOM   4927  CG  LYS A 362      44.467  18.345   8.732  1.00  0.00           C  
ATOM   4928  CD  LYS A 362      44.167  19.735   9.273  1.00  0.00           C  
ATOM   4929  CE  LYS A 362      43.651  20.657   8.177  1.00  0.00           C
[truncated: 98,154 more chars]
