# Supplementary material for: Blueprinting extendable nanomaterials with standardized protein blocks
Source: Nature. 2024 Mar 13;627(8005):898–904. doi: 10.1038/s41586-024-07188-4 (PMC10972742; doi:10.1038/s41586-024-07188-4)
Supplement: Supplementary file 4 — Design models with ideal backbones as well as experimentally determined structures for comparison. For reference to design names, see Supplementary Fig. 1. [file 41586_2024_7188_MOESM4_ESM.zip › THR3_xtal.pdb]

REMARK   3
REMARK   3 REFINEMENT.
REMARK   3   PROGRAM     : PHENIX (1.20.1_4487: ???)
REMARK   3   AUTHORS     : Adams,Afonine,Bunkoczi,Burnley,Chen,Dar,Davis,
REMARK   3               : Draizen,Echols,Gildea,Gros,Grosse-Kunstleve,Headd,
REMARK   3               : Hintze,Hung,Ioerger,Liebschner,McCoy,McKee,Moriarty,
REMARK   3               : Oeffner,Poon,Read,Richardson,Richardson,Sacchettini,
REMARK   3               : Sauter,Sobolev,Storoni,Terwilliger,Williams,Zwart
REMARK   3
REMARK   3  X-RAY DATA.
REMARK   3  
REMARK   3  REFINEMENT TARGET : ML
REMARK   3  
REMARK   3  DATA USED IN REFINEMENT.
REMARK   3   RESOLUTION RANGE HIGH (ANGSTROMS) : 3.50    
REMARK   3   RESOLUTION RANGE LOW  (ANGSTROMS) : 89.20   
REMARK   3   MIN(FOBS/SIGMA_FOBS)              : 1.34  
REMARK   3   COMPLETENESS FOR RANGE        (%) : 93.53 
REMARK   3   NUMBER OF REFLECTIONS             : 16782     
REMARK   3   NUMBER OF REFLECTIONS (NON-ANOMALOUS) : 16782     
REMARK   3  
REMARK   3  FIT TO DATA USED IN REFINEMENT.
REMARK   3   R VALUE     (WORKING + TEST SET) : 0.4965
REMARK   3   R VALUE            (WORKING SET) : 0.4945
REMARK   3   FREE R VALUE                     : 0.5352
REMARK   3   FREE R VALUE TEST SET SIZE   (%) : 4.95  
REMARK   3   FREE R VALUE TEST SET COUNT      : 830       
REMARK   3  
REMARK   3  FIT TO DATA USED IN REFINEMENT (IN BINS).
REMARK   3   BIN  RESOLUTION RANGE  COMPL.    NWORK NFREE   RWORK  RFREE  CCWORK CCFREE
REMARK   3     1   89.20 -    6.36    0.88     2574   120  0.4657 0.5164   0.751  0.649
REMARK   3     2    6.36 -    5.05    0.96     2717   149  0.5416 0.5809   0.581  0.459
REMARK   3     3    5.05 -    4.41    0.92     2648   121  0.5112 0.5711   0.683  0.577
REMARK   3     4    4.41 -    4.01    0.94     2659   144  0.4779 0.4836   0.700  0.715
REMARK   3     5    4.01 -    3.72    0.95     2678   137  0.4802 0.5250   0.666  0.316
REMARK   3     6    3.72 -    3.50    0.95     2676   159  0.5086 0.5575   0.603  0.433
REMARK   3  
REMARK   3  BULK SOLVENT MODELLING.
REMARK   3   METHOD USED        : FLAT BULK SOLVENT MODEL
REMARK   3   SOLVENT RADIUS     : 1.10    
REMARK   3   SHRINKAGE RADIUS   : 0.90    
REMARK   3   GRID STEP FACTOR   : 4.00    
REMARK   3  
REMARK   3  ERROR ESTIMATES.
REMARK   3   COORDINATE ERROR (MAXIMUM-LIKELIHOOD BASED)     : 0.87    
REMARK   3   PHASE ERROR (DEGREES, MAXIMUM-LIKELIHOOD BASED) : 62.77   
REMARK   3  
REMARK   3  STRUCTURE FACTORS CALCULATION ALGORITHM : FFT
REMARK   3  B VALUES.
REMARK   3   FROM WILSON PLOT           (A**2) : 91.57   
REMARK   3  
REMARK   3  GEOMETRY RESTRAINTS LIBRARY: GEOSTD + MONOMER LIBRARY + CDL V1.2
REMARK   3  DEVIATIONS FROM IDEAL VALUES - RMSD. RMSZ FOR BONDS AND ANGLES.
REMARK   3    BOND      :  0.002   0.037   3814  Z= 0.120
REMARK   3    ANGLE     :  0.274   4.146   5322  Z= 0.184
REMARK   3    CHIRALITY :  0.025   0.086    744
REMARK   3    PLANARITY :  0.002   0.006    766
REMARK   3    DIHEDRAL  :  3.378  12.903    766
REMARK   3    MIN NONBONDED DISTANCE : 2.646
REMARK   3  
REMARK   3  MOLPROBITY STATISTICS.
REMARK   3    ALL-ATOM CLASHSCORE : 0.95
REMARK   3    RAMACHANDRAN PLOT:
REMARK   3      OUTLIERS :  0.26 %
REMARK   3      ALLOWED  :  2.49 %
REMARK   3      FAVORED  : 97.25 %
REMARK   3    ROTAMER OUTLIERS :  0.00 %
REMARK   3    CBETA DEVIATIONS :  0.00 %
REMARK   3    PEPTIDE PLANE:
REMARK   3      CIS-PROLINE     : 0.00 %
REMARK   3      CIS-GENERAL     : 0.00 %
REMARK   3      TWISTED PROLINE : 0.00 %
REMARK   3      TWISTED GENERAL : 0.00 %
REMARK   3  
REMARK   3  RAMA-Z (RAMACHANDRAN PLOT Z-SCORE):
REMARK   3  INTERPRETATION: BAD |RAMA-Z| > 3; SUSPICIOUS 2 < |RAMA-Z| < 3; GOOD |RAMA-Z| < 2.
REMARK   3  SCORES FOR WHOLE/HELIX/SHEET/LOOP ARE SCALED INDEPENDENTLY;
REMARK   3  THEREFORE, THE VALUES ARE NOT RELATED IN A SIMPLE MANNER.
REMARK   3    WHOLE:  1.65 (0.26), RESIDUES: 764
REMARK   3    HELIX:  1.48 (0.16), RESIDUES: 704
REMARK   3    SHEET:  NONE (NONE), RESIDUES: 0
REMARK   3    LOOP : -3.35 (0.49), RESIDUES: 60
REMARK   3  
REMARK   3                  min    max   mean <Bi,j>   iso aniso
REMARK   3     Overall:   25.49 190.62 103.79  14.94  3816     0
REMARK   3     Protein:   25.49 190.62 103.79  14.94  3816     0
REMARK   3     Chain  A:  25.49 180.24 103.52    N/A  1908     0
REMARK   3     Chain  B:  42.14 190.62 104.05    N/A  1908     0
REMARK   3     Histogram:
REMARK   3         Values      Number of atoms
REMARK   3      25.49 - 42.01        12
REMARK   3      42.01 - 58.52       106
REMARK   3      58.52 - 75.03       383
REMARK   3      75.03 - 91.54       698
REMARK   3      91.54 - 108.06      924
REMARK   3     108.06 - 124.57      907
REMARK   3     124.57 - 141.08      581
REMARK   3     141.08 - 157.59      162
REMARK   3     157.59 - 174.11       33
REMARK   3     174.11 - 190.62       10
REMARK   3  
REMARK   3
HELIX    1   1 ALA A    2  ASP A   27  1                                  26
HELIX    2   2 GLU A   31  LYS A   60  1                                  30
HELIX    3   3 GLU A   65  ASP A   91  1                                  27
HELIX    4   4 GLU A   95  LYS A  124  1                                  30
HELIX    5   5 GLU A  129  ASP A  155  1                                  27
HELIX    6   6 GLU A  159  LYS A  188  1                                  30
HELIX    7   7 GLU A  193  ASP A  219  1                                  27
HELIX    8   8 GLU A  223  LYS A  252  1                                  30
HELIX    9   9 GLU A  257  ASP A  283  1                                  27
HELIX   10  10 GLU A  287  LYS A  316  1                                  30
HELIX   11  11 GLU A  321  ASP A  347  1                                  27
HELIX   12  12 GLU A  351  LYS A  380  1                                  30
HELIX   13  13 ALA B    2  ASP B   27  1                                  26
HELIX   14  14 GLU B   31  LYS B   60  1                                  30
HELIX   15  15 GLU B   65  ASP B   91  1                                  27
HELIX   16  16 GLU B   95  LYS B  124  1                                  30
HELIX   17  17 GLU B  129  ASP B  155  1                                  27
HELIX   18  18 GLU B  159  LYS B  188  1                                  30
HELIX   19  19 GLU B  193  ASP B  219  1                                  27
HELIX   20  20 GLU B  223  LYS B  252  1                                  30
HELIX   21  21 GLU B  257  ASP B  283  1                                  27
HELIX   22  22 GLU B  287  LYS B  316  1                                  30
HELIX   23  23 GLU B  321  ASP B  347  1                                  27
HELIX   24  24 GLU B  351  LYS B  380  1                                  30
CRYST1   65.666  122.784   89.995  90.00  97.61  90.00 P 1 21 1
SCALE1      0.015229  0.000000  0.002035        0.00000
SCALE2      0.000000  0.008144  0.000000        0.00000
SCALE3      0.000000  0.000000  0.011210        0.00000
ATOM      1  N   GLU A   1      29.418   8.988  52.226  1.00115.35           N
ATOM      2  CA  GLU A   1      28.853   9.460  50.968  1.00106.26           C
ATOM      3  C   GLU A   1      28.349   8.292  50.127  1.00111.36           C
ATOM      4  O   GLU A   1      27.680   8.489  49.113  1.00119.71           O
ATOM      5  CB  GLU A   1      29.887  10.270  50.183  1.00 81.23           C
ATOM      6  N   ALA A   2      28.682   7.070  50.552  1.00112.97           N
ATOM      7  CA  ALA A   2      28.160   5.891  49.870  1.00121.22           C
ATOM      8  C   ALA A   2      26.663   5.742  50.107  1.00136.76           C
ATOM      9  O   ALA A   2      25.901   5.467  49.171  1.00135.75           O
ATOM     10  CB  ALA A   2      28.904   4.640  50.334  1.00109.17           C
ATOM     11  N   ALA A   3      26.225   5.923  51.355  1.00137.81           N
ATOM     12  CA  ALA A   3      24.796   5.913  51.644  1.00140.43           C
ATOM     13  C   ALA A   3      24.086   7.078  50.969  1.00135.03           C
ATOM     14  O   ALA A   3      22.913   6.958  50.604  1.00130.53           O
ATOM     15  CB  ALA A   3      24.562   5.947  53.153  1.00158.72           C
ATOM     16  N   ASP A   4      24.778   8.204  50.784  1.00133.33           N
ATOM     17  CA  ASP A   4      24.183   9.317  50.054  1.00122.83           C
ATOM     18  C   ASP A   4      23.964   8.956  48.591  1.00122.63           C
ATOM     19  O   ASP A   4      22.920   9.282  48.012  1.00139.81           O
ATOM     20  CB  ASP A   4      25.067  10.558  50.175  1.00 98.84           C
ATOM     21  N   GLU A   5      24.938   8.280  47.978  1.00122.73           N
ATOM     22  CA  GLU A   5      24.755   7.801  46.613  1.00133.15           C
ATOM     23  C   GLU A   5      23.618   6.793  46.540  1.00137.45           C
ATOM     24  O   GLU A   5      22.833   6.797  45.584  1.00140.01           O
ATOM     25  CB  GLU A   5      26.056   7.188  46.094  1.00118.44           C
ATOM     26  N   ALA A   6      23.509   5.925  47.550  1.00131.37           N
ATOM     27  CA  ALA A   6      22.410   4.966  47.585  1.00140.85           C
ATOM     28  C   ALA A   6      21.063   5.674  47.665  1.00135.26           C
ATOM     29  O   ALA A   6      20.110   5.292  46.976  1.00119.68           O
ATOM     30  CB  ALA A   6      22.585   4.009  48.763  1.00154.15           C
ATOM     31  N   ARG A   7      20.967   6.713  48.497  1.00143.32           N
ATOM     32  CA  ARG A   7      19.716   7.455  48.625  1.00145.49           C
ATOM     33  C   ARG A   7      19.369   8.187  47.333  1.00131.73           C
ATOM     34  O   ARG A   7      18.200   8.222  46.926  1.00126.02           O
ATOM     35  CB  ARG A   7      19.809   8.437  49.793  1.00132.33           C
ATOM     36  N   ARG A   8      20.370   8.775  46.672  1.00135.35           N
ATOM     37  CA  ARG A   8      20.118   9.448  45.400  1.00134.33           C
ATOM     38  C   ARG A   8      19.654   8.459  44.336  1.00136.39           C
ATOM     39  O   ARG A   8      18.732   8.749  43.561  1.00156.09           O
ATOM     40  CB  ARG A   8      21.375  10.187  44.942  1.00151.36           C
ATOM     41  N   ALA A   9      20.270   7.274  44.294  1.00127.68           N
ATOM     42  CA  ALA A   9      19.849   6.258  43.335  1.00127.05           C
ATOM     43  C   ALA A   9      18.448   5.747  43.650  1.00144.35           C
ATOM     44  O   ALA A   9      17.667   5.448  42.737  1.00149.14           O
ATOM     45  CB  ALA A   9      20.853   5.106  43.319  1.00128.06           C
ATOM     46  N   ILE A  10      18.103   5.653  44.936  1.00142.27           N
ATOM     47  CA  ILE A  10      16.762   5.213  45.313  1.00134.84           C
ATOM     48  C   ILE A  10      15.725   6.251  44.905  1.00116.73           C
ATOM     49  O   ILE A  10      14.625   5.908  44.454  1.00103.30           O
ATOM     50  CB  ILE A  10      16.698   4.914  46.821  1.00134.71           C
ATOM     51  N   GLU A  11      16.054   7.535  45.061  1.00122.87           N
ATOM     52  CA  GLU A  11      15.151   8.584  44.596  1.00118.82           C
ATOM     53  C   GLU A  11      14.984   8.529  43.082  1.00116.46           C
ATOM     54  O   GLU A  11      13.871   8.696  42.565  1.00122.81           O
ATOM     55  CB  GLU A  11      15.668   9.955  45.032  1.00126.78           C
ATOM     56  N   ALA A  12      16.081   8.296  42.356  1.00117.05           N
ATOM     57  CA  ALA A  12      15.988   8.153  40.906  1.00111.47           C
ATOM     58  C   ALA A  12      15.094   6.979  40.523  1.00122.52           C
ATOM     59  O   ALA A  12      14.286   7.082  39.594  1.00120.43           O
ATOM     60  CB  ALA A  12      17.382   7.987  40.303  1.00122.97           C
ATOM     61  N   ALA A  13      15.215   5.858  41.238  1.00125.22           N
ATOM     62  CA  ALA A  13      14.389   4.693  40.933  1.00112.23           C
ATOM     63  C   ALA A  13      12.920   4.952  41.252  1.00 97.56           C
ATOM     64  O   ALA A  13      12.030   4.508  40.515  1.00101.89           O
ATOM     65  CB  ALA A  13      14.899   3.474  41.699  1.00122.07           C
ATOM     66  N   LEU A  14      12.644   5.666  42.346  1.00 97.98           N
ATOM     67  CA  LEU A  14      11.263   6.010  42.671  1.00 87.88           C
ATOM     68  C   LEU A  14      10.660   6.916  41.605  1.00 84.70           C
ATOM     69  O   LEU A  14       9.509   6.724  41.189  1.00 96.96           O
ATOM     70  CB  LEU A  14      11.199   6.677  44.045  1.00 75.15           C
ATOM     71  N   GLU A  15      11.428   7.908  41.146  1.00 86.84           N
ATOM     72  CA  GLU A  15      10.953   8.767  40.068  1.00 75.49           C
ATOM     73  C   GLU A  15      10.740   7.978  38.783  1.00 55.53           C
ATOM     74  O   GLU A  15       9.782   8.242  38.049  1.00 84.90           O
ATOM     75  CB  GLU A  15      11.938   9.913  39.832  1.00126.34           C
ATOM     76  N   GLU A  16      11.618   7.014  38.494  1.00 62.49           N
ATOM     77  CA  GLU A  16      11.443   6.179  37.310  1.00 84.04           C
ATOM     78  C   GLU A  16      10.164   5.353  37.400  1.00 89.20           C
ATOM     79  O   GLU A  16       9.443   5.207  36.408  1.00 89.01           O
ATOM     80  CB  GLU A  16      12.661   5.271  37.125  1.00111.10           C
ATOM     81  N   ALA A  17       9.870   4.802  38.578  1.00 66.81           N
ATOM     82  CA  ALA A  17       8.642   4.031  38.745  1.00 75.96           C
ATOM     83  C   ALA A  17       7.410   4.921  38.619  1.00 67.61           C
ATOM     84  O   ALA A  17       6.396   4.515  38.033  1.00 59.91           O
ATOM     85  CB  ALA A  17       8.661   3.311  40.091  1.00 92.21           C
ATOM     86  N   ARG A  18       7.481   6.144  39.151  1.00 79.67           N
ATOM     87  CA  ARG A  18       6.375   7.084  38.984  1.00 38.57           C
ATOM     88  C   ARG A  18       6.175   7.442  37.515  1.00 33.92           C
ATOM     89  O   ARG A  18       5.037   7.542  37.036  1.00 70.23           O
ATOM     90  CB  ARG A  18       6.624   8.343  39.812  1.00 55.79           C
ATOM     91  N   ALA A  19       7.274   7.630  36.782  1.00 55.88           N
ATOM     92  CA  ALA A  19       7.182   7.926  35.358  1.00 81.74           C
ATOM     93  C   ALA A  19       6.634   6.743  34.576  1.00 80.50           C
ATOM     94  O   ALA A  19       5.930   6.936  33.582  1.00 80.85           O
ATOM     95  CB  ALA A  19       8.550   8.336  34.814  1.00 97.10           C
ATOM     96  N   ALA A  20       6.940   5.518  35.005  1.00 78.91           N
ATOM     97  CA  ALA A  20       6.355   4.344  34.368  1.00 99.44           C
ATOM     98  C   ALA A  20       4.851   4.296  34.601  1.00 73.90           C
ATOM     99  O   ALA A  20       4.074   3.992  33.683  1.00 79.05           O
ATOM    100  CB  ALA A  20       7.028   3.075  34.890  1.00111.71           C
ATOM    101  N   ALA A  21       4.423   4.592  35.832  1.00 75.37           N
ATOM    102  CA  ALA A  21       2.995   4.661  36.119  1.00 71.56           C
ATOM    103  C   ALA A  21       2.320   5.698  35.232  1.00 61.82           C
ATOM    104  O   ALA A  21       1.255   5.443  34.660  1.00 71.63           O
ATOM    105  CB  ALA A  21       2.766   4.976  37.598  1.00 52.31           C
ATOM    106  N   ASP A  22       2.942   6.873  35.092  1.00 57.07           N
ATOM    107  CA  ASP A  22       2.371   7.923  34.252  1.00 68.57           C
ATOM    108  C   ASP A  22       2.356   7.524  32.779  1.00 62.87           C
ATOM    109  O   ASP A  22       1.408   7.857  32.056  1.00 86.84           O
ATOM    110  CB  ASP A  22       3.148   9.227  34.441  1.00 92.89           C
ATOM    111  N   GLU A  23       3.397   6.828  32.316  1.00 65.46           N
ATOM    112  CA  GLU A  23       3.444   6.397  30.925  1.00 78.48           C
ATOM    113  C   GLU A  23       2.329   5.409  30.626  1.00 75.40           C
ATOM    114  O   GLU A  23       1.716   5.460  29.553  1.00 77.18           O
ATOM    115  CB  GLU A  23       4.811   5.785  30.614  1.00 95.02           C
ATOM    116  N   ALA A  24       2.050   4.501  31.562  1.00 64.64           N
ATOM    117  CA  ALA A  24       0.931   3.586  31.363  1.00 54.63           C
ATOM    118  C   ALA A  24      -0.403   4.315  31.479  1.00 80.15           C
ATOM    119  O   ALA A  24      -1.355   3.994  30.760  1.00 82.35           O
ATOM    120  CB  ALA A  24       1.006   2.435  32.362  1.00 43.60           C
ATOM    121  N   ARG A  25      -0.484   5.308  32.370  1.00 88.16           N
ATOM    122  CA  ARG A  25      -1.745   6.000  32.606  1.00 83.01           C
ATOM    123  C   ARG A  25      -2.120   6.911  31.445  1.00 75.03           C
ATOM    124  O   ARG A  25      -3.309   7.169  31.224  1.00105.79           O
ATOM    125  CB  ARG A  25      -1.662   6.804  33.904  1.00 46.88           C
ATOM    126  N   SER A  26      -1.129   7.414  30.706  1.00 52.42           N
ATOM    127  CA  SER A  26      -1.425   8.271  29.564  1.00 86.20           C
ATOM    128  C   SER A  26      -2.227   7.540  28.496  1.00104.29           C
ATOM    129  O   SER A  26      -2.903   8.186  27.688  1.00116.30           O
ATOM    130  CB  SER A  26      -0.125   8.821  28.970  1.00 86.36           C
ATOM    131  N   ASP A  27      -2.172   6.208  28.478  1.00 96.09           N
ATOM    132  CA  ASP A  27      -2.898   5.416  27.494  1.00117.74           C
ATOM    133  C   ASP A  27      -4.072   4.688  28.140  1.00146.06           C
ATOM    134  O   ASP A  27      -4.197   3.464  28.018  1.00145.57           O
ATOM    135  CB  ASP A  27      -1.956   4.417  26.820  1.00 65.01           C
ATOM    136  N   SER A  28      -4.933   5.433  28.831  1.00145.38           N
ATOM    137  CA  SER A  28      -6.108   4.858  29.474  1.00140.88           C
ATOM    138  C   SER A  28      -7.046   5.986  29.880  1.00147.18           C
ATOM    139  O   SER A  28      -6.602   7.099  30.173  1.00110.30           O
ATOM    140  CB  SER A  28      -5.726   4.013  30.698  1.00143.14           C
ATOM    141  N   THR A  29      -8.348   5.686  29.882  1.00164.19           N
ATOM    142  CA  THR A  29      -9.355   6.662  30.295  1.00141.84           C
ATOM    143  C   THR A  29     -10.468   6.086  31.157  1.00119.95           C
ATOM    144  O   THR A  29     -11.181   6.867  31.798  1.00120.54           O
ATOM    145  CB  THR A  29      -9.983   7.342  29.072  1.00136.67           C
ATOM    146  N   GLY A  30     -10.654   4.767  31.204  1.00131.41           N
ATOM    147  CA  GLY A  30     -11.665   4.205  32.080  1.00140.61           C
ATOM    148  C   GLY A  30     -11.345   4.462  33.540  1.00108.40           C
ATOM    149  O   GLY A  30     -10.183   4.558  33.942  1.00111.02           O
ATOM    150  N   GLU A  31     -12.403   4.569  34.349  1.00 95.53           N
ATOM    151  CA  GLU A  31     -12.236   4.943  35.751  1.00 89.70           C
ATOM    152  C   GLU A  31     -11.481   3.868  36.527  1.00107.31           C
ATOM    153  O   GLU A  31     -10.551   4.172  37.285  1.00119.01           O
ATOM    154  CB  GLU A  31     -13.602   5.207  36.387  1.00134.83           C
ATOM    155  N   THR A  32     -11.875   2.602  36.354  1.00113.86           N
ATOM    156  CA  THR A  32     -11.214   1.513  37.067  1.00131.12           C
ATOM    157  C   THR A  32      -9.729   1.444  36.731  1.00131.12           C
ATOM    158  O   THR A  32      -8.912   1.083  37.590  1.00123.73           O
ATOM    159  CB  THR A  32     -11.895   0.184  36.740  1.00109.59           C
ATOM    160  N   VAL A  33      -9.365   1.798  35.499  1.00122.24           N
ATOM    161  CA  VAL A  33      -7.976   1.813  35.056  1.00116.48           C
ATOM    162  C   VAL A  33      -7.166   2.738  35.952  1.00107.78           C
ATOM    163  O   VAL A  33      -6.216   2.303  36.610  1.00122.54           O
ATOM    164  CB  VAL A  33      -7.867   2.248  33.583  1.00108.06           C
ATOM    165  N   LYS A  34      -7.538   4.023  35.974  1.00 94.87           N
ATOM    166  CA  LYS A  34      -6.815   4.997  36.785  1.00104.17           C
ATOM    167  C   LYS A  34      -6.869   4.649  38.267  1.00103.76           C
ATOM    168  O   LYS A  34      -5.899   4.893  38.992  1.00119.66           O
ATOM    169  CB  LYS A  34      -7.375   6.402  36.549  1.00 89.01           C
ATOM    170  N   LYS A  35      -7.987   4.088  38.735  1.00 61.84           N
ATOM    171  CA  LYS A  35      -8.085   3.679  40.134  1.00103.70           C
ATOM    172  C   LYS A  35      -7.001   2.664  40.486  1.00128.90           C
ATOM    173  O   LYS A  35      -6.191   2.878  41.401  1.00146.13           O
ATOM    174  CB  LYS A  35      -9.478   3.107  40.410  1.00115.66           C
ATOM    175  N   ALA A  36      -6.967   1.545  39.757  1.00127.17           N
ATOM    176  CA  ALA A  36      -5.964   0.521  40.036  1.00130.14           C
ATOM    177  C   ALA A  36      -4.552   1.023  39.756  1.00108.00           C
ATOM    178  O   ALA A  36      -3.589   0.570  40.391  1.00121.98           O
ATOM    179  CB  ALA A  36      -6.256  -0.730  39.215  1.00141.68           C
ATOM    180  N   VAL A  37      -4.408   1.983  38.839  1.00 99.00           N
ATOM    181  CA  VAL A  37      -3.089   2.538  38.545  1.00 90.45           C
ATOM    182  C   VAL A  37      -2.577   3.344  39.731  1.00103.76           C
ATOM    183  O   VAL A  37      -1.407   3.240  40.121  1.00127.94           O
ATOM    184  CB  VAL A  37      -3.137   3.396  37.269  1.00 66.72           C
ATOM    185  N   ASP A  38      -3.453   4.158  40.323  1.00 93.86           N
ATOM    186  CA  ASP A  38      -3.087   4.897  41.525  1.00113.98           C
ATOM    187  C   ASP A  38      -2.772   3.943  42.667  1.00116.99           C
ATOM    188  O   ASP A  38      -1.856   4.192  43.462  1.00134.75           O
ATOM    189  CB  ASP A  38      -4.211   5.855  41.923  1.00113.93           C
ATOM    190  N   LYS A  39      -3.511   2.835  42.751  1.00 99.52           N
ATOM    191  CA  LYS A  39      -3.238   1.847  43.791  1.00111.51           C
ATOM    192  C   LYS A  39      -1.832   1.269  43.646  1.00124.36           C
ATOM    193  O   LYS A  39      -1.057   1.223  44.614  1.00124.95           O
ATOM    194  CB  LYS A  39      -4.288   0.736  43.745  1.00 97.93           C
ATOM    195  N   ALA A  40      -1.484   0.826  42.435  1.00131.28           N
ATOM    196  CA  ALA A  40      -0.165   0.241  42.216  1.00135.18           C
ATOM    197  C   ALA A  40       0.941   1.269  42.427  1.00112.85           C
ATOM    198  O   ALA A  40       2.011   0.945  42.964  1.00106.25           O
ATOM    199  CB  ALA A  40      -0.084  -0.360  40.813  1.00112.03           C
ATOM    200  N   GLU A  41       0.702   2.519  42.018  1.00117.29           N
ATOM    201  CA  GLU A  41       1.701   3.562  42.228  1.00119.67           C
ATOM    202  C   GLU A  41       1.926   3.819  43.714  1.00131.95           C
ATOM    203  O   GLU A  41       3.066   4.013  44.152  1.00145.50           O
ATOM    204  CB  GLU A  41       1.279   4.846  41.513  1.00118.62           C
ATOM    205  N   LYS A  42       0.850   3.818  44.508  1.00115.34           N
ATOM    206  CA  LYS A  42       1.001   3.987  45.950  1.00109.85           C
ATOM    207  C   LYS A  42       1.783   2.831  46.560  1.00120.79           C
ATOM    208  O   LYS A  42       2.628   3.039  47.442  1.00127.91           O
ATOM    209  CB  LYS A  42      -0.371   4.115  46.609  1.00121.70           C
ATOM    210  N   ALA A  43       1.510   1.604  46.108  1.00119.74           N
ATOM    211  CA  ALA A  43       2.279   0.456  46.585  1.00133.40           C
ATOM    212  C   ALA A  43       3.768   0.638  46.302  1.00129.93           C
ATOM    213  O   ALA A  43       4.612   0.467  47.195  1.00130.06           O
ATOM    214  CB  ALA A  43       1.758  -0.831  45.943  1.00117.01           C
ATOM    215  N   ALA A  44       4.107   0.991  45.058  1.00129.56           N
ATOM    216  CA  ALA A  44       5.510   1.171  44.691  1.00117.27           C
ATOM    217  C   ALA A  44       6.158   2.301  45.487  1.00125.22           C
ATOM    218  O   ALA A  44       7.329   2.204  45.878  1.00129.98           O
ATOM    219  CB  ALA A  44       5.628   1.433  43.189  1.00119.26           C
ATOM    220  N   GLU A  45       5.412   3.381  45.739  1.00119.91           N
ATOM    221  CA  GLU A  45       5.961   4.497  46.504  1.00129.81           C
ATOM    222  C   GLU A  45       6.241   4.097  47.948  1.00129.20           C
ATOM    223  O   GLU A  45       7.280   4.469  48.513  1.00117.03           O
ATOM    224  CB  GLU A  45       5.002   5.686  46.450  1.00120.02           C
ATOM    225  N   ASP A  46       5.322   3.349  48.565  1.00130.31           N
ATOM    226  CA  ASP A  46       5.571   2.838  49.909  1.00120.54           C
ATOM    227  C   ASP A  46       6.807   1.948  49.932  1.00117.63           C
ATOM    228  O   ASP A  46       7.624   2.024  50.861  1.00132.66           O
ATOM    229  CB  ASP A  46       4.349   2.072  50.416  1.00139.07           C
ATOM    230  N   ALA A  47       6.963   1.104  48.908  1.00117.05           N
ATOM    231  CA  ALA A  47       8.142   0.246  48.835  1.00113.07           C
ATOM    232  C   ALA A  47       9.423   1.069  48.757  1.00127.17           C
ATOM    233  O   ALA A  47      10.413   0.759  49.431  1.00152.73           O
ATOM    234  CB  ALA A  47       8.036  -0.693  47.634  1.00113.45           C
ATOM    235  N   PHE A  48       9.423   2.123  47.937  1.00111.49           N
ATOM    236  CA  PHE A  48      10.619   2.951  47.804  1.00136.97           C
ATOM    237  C   PHE A  48      10.947   3.671  49.109  1.00147.13           C
ATOM    238  O   PHE A  48      12.122   3.778  49.494  1.00148.94           O
ATOM    239  CB  PHE A  48      10.436   3.953  46.664  1.00100.65           C
ATOM    240  N   ARG A  49       9.922   4.180  49.798  1.00142.26           N
ATOM    241  CA  ARG A  49      10.158   4.827  51.084  1.00122.13           C
ATOM    242  C   ARG A  49      10.746   3.845  52.089  1.00112.56           C
ATOM    243  O   ARG A  49      11.668   4.188  52.844  1.00128.35           O
ATOM    244  CB  ARG A  49       8.859   5.432  51.614  1.00131.98           C
ATOM    245  N   GLU A  50      10.234   2.611  52.106  1.00121.19           N
ATOM    246  CA  GLU A  50      10.791   1.600  52.997  1.00131.00           C
ATOM    247  C   GLU A  50      12.231   1.265  52.632  1.00127.65           C
ATOM    248  O   GLU A  50      13.049   0.987  53.517  1.00149.60           O
ATOM    249  CB  GLU A  50       9.923   0.341  52.969  1.00145.94           C
ATOM    250  N   ILE A  51      12.556   1.276  51.338  1.00105.88           N
ATOM    251  CA  ILE A  51      13.932   1.028  50.919  1.00118.17           C
ATOM    252  C   ILE A  51      14.856   2.118  51.450  1.00124.84           C
ATOM    253  O   ILE A  51      15.953   1.834  51.951  1.00128.55           O
ATOM    254  CB  ILE A  51      14.007   0.911  49.386  1.00113.20           C
ATOM    255  N   LYS A  52      14.431   3.380  51.348  1.00121.11           N
ATOM    256  CA  LYS A  52      15.234   4.471  51.896  1.00120.94           C
ATOM    257  C   LYS A  52      15.385   4.334  53.408  1.00122.80           C
ATOM    258  O   LYS A  52      16.455   4.618  53.968  1.00132.85           O
ATOM    259  CB  LYS A  52      14.606   5.816  51.533  1.00103.72           C
ATOM    260  N   GLN A  53      14.320   3.894  54.086  1.00126.78           N
ATOM    261  CA  GLN A  53      14.396   3.682  55.529  1.00116.76           C
ATOM    262  C   GLN A  53      15.414   2.601  55.877  1.00114.36           C
ATOM    263  O   GLN A  53      16.180   2.745  56.837  1.00131.36           O
ATOM    264  CB  GLN A  53      13.018   3.317  56.082  1.00124.39           C
ATOM    265  N   ALA A  54      15.432   1.507  55.112  1.00113.83           N
ATOM    266  CA  ALA A  54      16.410   0.450  55.360  1.00114.52           C
ATOM    267  C   ALA A  54      17.826   0.940  55.084  1.00101.28           C
ATOM    268  O   ALA A  54      18.777   0.548  55.775  1.00 83.17           O
ATOM    269  CB  ALA A  54      16.089  -0.777  54.509  1.00120.67           C
ATOM    270  N   VAL A  55      17.983   1.802  54.078  1.00106.86           N
ATOM    271  CA  VAL A  55      19.292   2.395  53.809  1.00114.76           C
ATOM    272  C   VAL A  55      19.769   3.190  55.018  1.00100.47           C
ATOM    273  O   VAL A  55      20.922   3.069  55.451  1.00112.68           O
ATOM    274  CB  VAL A  55      19.237   3.272  52.547  1.00123.89           C
ATOM    275  N   ASN A  56      18.882   4.007  55.590  1.00100.52           N
ATOM    276  CA  ASN A  56      19.259   4.772  56.777  1.00116.41           C
ATOM    277  C   ASN A  56      19.561   3.854  57.959  1.00104.55           C
ATOM    278  O   ASN A  56      20.482   4.121  58.744  1.00102.21           O
ATOM    279  CB  ASN A  56      18.155   5.766  57.139  1.00125.30           C
ATOM    280  N   GLN A  57      18.790   2.773  58.105  1.00103.33           N
ATOM    281  CA  GLN A  57      19.020   1.837  59.201  1.00 89.53           C
ATOM    282  C   GLN A  57      20.397   1.195  59.097  1.00 95.25           C
ATOM    283  O   GLN A  57      21.098   1.041  60.104  1.00 93.45           O
ATOM    284  CB  GLN A  57      17.926   0.769  59.215  1.00 96.12           C
ATOM    285  N   ALA A  58      20.799   0.809  57.884  1.00103.41           N
ATOM    286  CA  ALA A  58      22.153   0.306  57.679  1.00 74.04           C
ATOM    287  C   ALA A  58      23.199   1.404  57.820  1.00 80.69           C
ATOM    288  O   ALA A  58      24.356   1.106  58.137  1.00 93.11           O
ATOM    289  CB  ALA A  58      22.268  -0.358  56.306  1.00 66.40           C
ATOM    290  N   GLU A  59      22.821   2.661  57.579  1.00 94.68           N
ATOM    291  CA  GLU A  59      23.755   3.767  57.763  1.00 90.25           C
ATOM    292  C   GLU A  59      24.076   3.977  59.235  1.00 86.13           C
ATOM    293  O   GLU A  59      25.227   4.258  59.592  1.00 85.64           O
ATOM    294  CB  GLU A  59      23.178   5.045  57.157  1.00 96.06           C
ATOM    295  N   LYS A  60      23.070   3.860  60.104  1.00 90.25           N
ATOM    296  CA  LYS A  60      23.333   3.950  61.536  1.00 93.18           C
ATOM    297  C   LYS A  60      24.273   2.838  61.980  1.00 95.02           C
ATOM    298  O   LYS A  60      25.219   3.078  62.741  1.00 95.58           O
ATOM    299  CB  LYS A  60      22.022   3.898  62.322  1.00 89.11           C
ATOM    300  N   GLN A  61      24.029   1.613  61.507  1.00 87.04           N
ATOM    301  CA  GLN A  61      24.927   0.487  61.718  1.00 74.41           C
ATOM    302  C   GLN A  61      26.057   0.461  60.702  1.00 67.64           C
ATOM    303  O   GLN A  61      26.592  -0.616  60.411  1.00 50.25           O
ATOM    304  CB  GLN A  61      24.148  -0.827  61.673  1.00 60.53           C
ATOM    305  N   GLY A  62      26.407   1.622  60.138  1.00 59.86           N
ATOM    306  CA  GLY A  62      27.541   1.823  59.246  1.00 74.63           C
ATOM    307  C   GLY A  62      27.986   0.637  58.414  1.00 88.00           C
ATOM    308  O   GLY A  62      29.148   0.235  58.493  1.00134.16           O
ATOM    309  N   ALA A  63      27.087   0.074  57.610  1.00 67.67           N
ATOM    310  CA  ALA A  63      27.406  -1.112  56.826  1.00 90.09           C
ATOM    311  C   ALA A  63      28.440  -0.798  55.743  1.00107.90           C
ATOM    312  O   ALA A  63      28.765   0.359  55.464  1.00116.59           O
ATOM    313  CB  ALA A  63      26.146  -1.688  56.182  1.00 98.78           C
ATOM    314  N   SER A  64      28.957  -1.857  55.122  1.00101.20           N
ATOM    315  CA  SER A  64      29.891  -1.688  54.021  1.00108.64           C
ATOM    316  C   SER A  64      29.184  -1.072  52.816  1.00110.99           C
ATOM    317  O   SER A  64      27.955  -1.085  52.706  1.00108.95           O
ATOM    318  CB  SER A  64      30.519  -3.028  53.634  1.00122.92           C
ATOM    319  N   GLU A  65      29.987  -0.517  51.905  1.00 99.89           N
ATOM    320  CA  GLU A  65      29.442   0.066  50.685  1.00 93.28           C
ATOM    321  C   GLU A  65      28.739  -0.971  49.817  1.00104.22           C
ATOM    322  O   GLU A  65      27.902  -0.603  48.983  1.00110.02           O
ATOM    323  CB  GLU A  65      30.554   0.749  49.887  1.00 81.38           C
ATOM    324  N   ALA A  66      29.058  -2.256  49.994  1.00110.40           N
ATOM    325  CA  ALA A  66      28.357  -3.300  49.255  1.00117.73           C
ATOM    326  C   ALA A  66      26.879  -3.339  49.616  1.00114.71           C
ATOM    327  O   ALA A  66      26.038  -3.648  48.763  1.00121.82           O
ATOM    328  CB  ALA A  66      29.008  -4.658  49.518  1.00130.06           C
ATOM    329  N   ALA A  67      26.541  -3.018  50.867  1.00117.94           N
ATOM    330  CA  ALA A  67      25.138  -2.956  51.266  1.00131.45           C
ATOM    331  C   ALA A  67      24.403  -1.857  50.507  1.00126.78           C
ATOM    332  O   ALA A  67      23.287  -2.062  50.016  1.00123.14           O
ATOM    333  CB  ALA A  67      25.031  -2.738  52.775  1.00132.21           C
ATOM    334  N   PHE A  68      25.022  -0.680  50.387  1.00121.94           N
ATOM    335  CA  PHE A  68      24.400   0.407  49.638  1.00123.81           C
ATOM    336  C   PHE A  68      24.320   0.080  48.151  1.00131.69           C
ATOM    337  O   PHE A  68      23.359   0.467  47.473  1.00141.67           O
ATOM    338  CB  PHE A  68      25.173   1.705  49.863  1.00 99.69           C
ATOM    339  N   GLU A  69      25.312  -0.642  47.628  1.00133.66           N
ATOM    340  CA  GLU A  69      25.258  -1.067  46.232  1.00129.46           C
ATOM    341  C   GLU A  69      24.088  -2.015  45.996  1.00128.00           C
ATOM    342  O   GLU A  69      23.344  -1.879  45.014  1.00137.22           O
ATOM    343  CB  GLU A  69      26.577  -1.729  45.834  1.00120.75           C
ATOM    344  N   ALA A  70      23.909  -2.986  46.896  1.00122.68           N
ATOM    345  CA  ALA A  70      22.765  -3.885  46.800  1.00130.16           C
ATOM    346  C   ALA A  70      21.450  -3.129  46.944  1.00136.10           C
ATOM    347  O   ALA A  70      20.461  -3.476  46.290  1.00134.57           O
ATOM    348  CB  ALA A  70      22.869  -4.988  47.855  1.00120.68           C
ATOM    349  N   PHE A  71      21.419  -2.098  47.792  1.00129.31           N
ATOM    350  CA  PHE A  71      20.209  -1.293  47.938  1.00143.88           C
ATOM    351  C   PHE A  71      19.871  -0.569  46.638  1.00146.45           C
ATOM    352  O   PHE A  71      18.707  -0.524  46.220  1.00134.73           O
ATOM    353  CB  PHE A  71      20.382  -0.300  49.089  1.00140.69           C
ATOM    354  N   ALA A  72      20.883   0.009  45.985  1.00161.04           N
ATOM    355  CA  ALA A  72      20.649   0.682  44.710  1.00153.91           C
ATOM    356  C   ALA A  72      20.186  -0.304  43.643  1.00131.96           C
ATOM    357  O   ALA A  72      19.298   0.007  42.835  1.00133.44           O
ATOM    358  CB  ALA A  72      21.915   1.409  44.261  1.00164.97           C
ATOM    359  N   ALA A  73      20.771  -1.505  43.630  1.00126.93           N
ATOM    360  CA  ALA A  73      20.332  -2.528  42.685  1.00116.21           C
ATOM    361  C   ALA A  73      18.883  -2.931  42.939  1.00132.80           C
ATOM    362  O   ALA A  73      18.104  -3.114  41.993  1.00135.16           O
ATOM    363  CB  ALA A  73      21.253  -3.745  42.765  1.00 96.87           C
ATOM    364  N   ILE A  74      18.500  -3.064  44.211  1.00144.56           N
ATOM    365  CA  ILE A  74      17.127  -3.431  44.544  1.00141.51           C
ATOM    366  C   ILE A  74      16.161  -2.329  44.128  1.00117.21           C
ATOM    367  O   ILE A  74      15.052  -2.605  43.656  1.00110.32           O
ATOM    368  CB  ILE A  74      17.009  -3.751  46.045  1.00133.55           C
ATOM    369  N   ALA A  75      16.560  -1.067  44.298  1.00110.63           N
ATOM    370  CA  ALA A  75      15.702   0.036  43.875  1.00117.76           C
ATOM    371  C   ALA A  75      15.515   0.040  42.361  1.00126.97           C
ATOM    372  O   ALA A  75      14.399   0.250  41.863  1.00132.24           O
ATOM    373  CB  ALA A  75      16.283   1.364  44.357  1.00111.83           C
ATOM    374  N   ALA A  76      16.599  -0.188  41.613  1.00130.36           N
ATOM    375  CA  ALA A  76      16.480  -0.281  40.160  1.00117.47           C
ATOM    376  C   ALA A  76      15.556  -1.424  39.756  1.00113.26           C
ATOM    377  O   ALA A  76      14.713  -1.267  38.862  1.00 93.88           O
ATOM    378  CB  ALA A  76      17.860  -0.454  39.526  1.00108.04           C
ATOM    379  N   ALA A  77      15.697  -2.583  40.408  1.00128.05           N
ATOM    380  CA  ALA A  77      14.823  -3.713  40.104  1.00134.78           C
ATOM    381  C   ALA A  77      13.368  -3.405  40.437  1.00111.91           C
ATOM    382  O   ALA A  77      12.464  -3.843  39.719  1.00 95.42           O
ATOM    383  CB  ALA A  77      15.293  -4.960  40.855  1.00144.55           C
ATOM    384  N   ALA A  78      13.121  -2.666  41.521  1.00104.00           N
ATOM    385  CA  ALA A  78      11.753  -2.299  41.874  1.00103.37           C
ATOM    386  C   ALA A  78      11.142  -1.384  40.820  1.00 95.67           C
ATOM    387  O   ALA A  78       9.984  -1.566  40.418  1.00103.07           O
ATOM    388  CB  ALA A  78      11.730  -1.633  43.251  1.00 96.82           C
ATOM    389  N   ALA A  79      11.906  -0.384  40.371  1.00105.23           N
ATOM    390  CA  ALA A  79      11.426   0.473  39.291  1.00 93.18           C
ATOM    391  C   ALA A  79      11.137  -0.341  38.036  1.00 70.47           C
ATOM    392  O   ALA A  79      10.113  -0.134  37.371  1.00 60.62           O
ATOM    393  CB  ALA A  79      12.445   1.574  38.999  1.00113.69           C
ATOM    394  N   GLU A  80      12.024  -1.286  37.706  1.00 94.53           N
ATOM    395  CA  GLU A  80      11.820  -2.124  36.529  1.00 93.26           C
ATOM    396  C   GLU A  80      10.567  -2.983  36.664  1.00 84.04           C
ATOM    397  O   GLU A  80       9.834  -3.174  35.689  1.00 82.65           O
ATOM    398  CB  GLU A  80      13.047  -3.004  36.293  1.00121.98           C
ATOM    399  N   ALA A  81      10.304  -3.509  37.862  1.00 82.54           N
ATOM    400  CA  ALA A  81       9.126  -4.348  38.064  1.00 83.30           C
ATOM    401  C   ALA A  81       7.843  -3.530  37.974  1.00 84.13           C
ATOM    402  O   ALA A  81       6.836  -3.993  37.415  1.00 69.53           O
ATOM    403  CB  ALA A  81       9.225  -5.066  39.410  1.00 78.29           C
ATOM    404  N   ALA A  82       7.859  -2.310  38.518  1.00 97.57           N
ATOM    405  CA  ALA A  82       6.717  -1.414  38.358  1.00 57.68           C
ATOM    406  C   ALA A  82       6.473  -1.105  36.885  1.00 42.00           C
ATOM    407  O   ALA A  82       5.328  -1.116  36.412  1.00 79.97           O
ATOM    408  CB  ALA A  82       6.944  -0.129  39.154  1.00 74.50           C
ATOM    409  N   ALA A  83       7.549  -0.846  36.136  1.00 89.75           N
ATOM    410  CA  ALA A  83       7.410  -0.583  34.707  1.00 78.06           C
ATOM    411  C   ALA A  83       6.911  -1.807  33.951  1.00 67.54           C
ATOM    412  O   ALA A  83       6.170  -1.668  32.975  1.00 66.02           O
ATOM    413  CB  ALA A  83       8.741  -0.107  34.126  1.00 99.85           C
ATOM    414  N   ALA A  84       7.297  -3.010  34.383  1.00 74.54           N
ATOM    415  CA  ALA A  84       6.817  -4.226  33.732  1.00 90.61           C
ATOM    416  C   ALA A  84       5.321  -4.413  33.954  1.00 68.02           C
ATOM    417  O   ALA A  84       4.574  -4.723  33.014  1.00 89.05           O
ATOM    418  CB  ALA A  84       7.592  -5.439  34.246  1.00108.87           C
ATOM    419  N   ALA A  85       4.866  -4.243  35.199  1.00 64.76           N
ATOM    420  CA  ALA A  85       3.431  -4.305  35.464  1.00 78.18           C
ATOM    421  C   ALA A  85       2.678  -3.248  34.660  1.00 65.53           C
ATOM    422  O   ALA A  85       1.596  -3.516  34.123  1.00 60.94           O
ATOM    423  CB  ALA A  85       3.158  -4.144  36.960  1.00 63.73           C
ATOM    424  N   PHE A  86       3.253  -2.048  34.532  1.00 59.52           N
ATOM    425  CA  PHE A  86       2.596  -0.992  33.764  1.00 49.41           C
ATOM    426  C   PHE A  86       2.572  -1.307  32.269  1.00 42.24           C
ATOM    427  O   PHE A  86       1.601  -0.980  31.575  1.00 97.82           O
ATOM    428  CB  PHE A  86       3.294   0.341  34.020  1.00 72.39           C
ATOM    429  N   GLU A  87       3.628  -1.939  31.754  1.00 54.79           N
ATOM    430  CA  GLU A  87       3.659  -2.302  30.341  1.00 55.92           C
ATOM    431  C   GLU A  87       2.652  -3.401  30.040  1.00 40.91           C
ATOM    432  O   GLU A  87       2.032  -3.410  28.968  1.00 57.47           O
ATOM    433  CB  GLU A  87       5.065  -2.745  29.940  1.00102.59           C
ATOM    434  N   ALA A  88       2.480  -4.339  30.973  1.00 41.93           N
ATOM    435  CA  ALA A  88       1.411  -5.319  30.827  1.00 42.06           C
ATOM    436  C   ALA A  88       0.042  -4.661  30.917  1.00 77.72           C
ATOM    437  O   ALA A  88      -0.900  -5.090  30.240  1.00 92.56           O
ATOM    438  CB  ALA A  88       1.544  -6.414  31.885  1.00 33.16           C
ATOM    439  N   PHE A  89      -0.087  -3.624  31.749  1.00 75.68           N
ATOM    440  CA  PHE A  89      -1.364  -2.935  31.879  1.00 58.59           C
ATOM    441  C   PHE A  89      -1.721  -2.189  30.601  1.00 34.50           C
ATOM    442  O   PHE A  89      -2.891  -2.142  30.211  1.00100.48           O
ATOM    443  CB  PHE A  89      -1.319  -1.972  33.065  1.00 70.76           C
ATOM    444  N   SER A  90      -0.721  -1.605  29.936  1.00 31.91           N
ATOM    445  CA  SER A  90      -0.973  -0.803  28.740  1.00 71.47           C
ATOM    446  C   SER A  90      -1.753  -1.575  27.680  1.00 98.43           C
ATOM    447  O   SER A  90      -2.484  -0.974  26.883  1.00129.20           O
ATOM    448  CB  SER A  90       0.353  -0.304  28.158  1.00 70.49           C
ATOM    449  N   ASP A  91      -1.617  -2.898  27.654  1.00 70.95           N
ATOM    450  CA  ASP A  91      -2.316  -3.727  26.682  1.00 81.66           C
ATOM    451  C   ASP A  91      -3.723  -4.114  27.127  1.00120.86           C
ATOM    452  O   ASP A  91      -4.346  -4.965  26.485  1.00116.50           O
ATOM    453  CB  ASP A  91      -1.499  -4.989  26.391  1.00 44.76           C
ATOM    454  N   SER A  92      -4.238  -3.518  28.200  1.00131.16           N
ATOM    455  CA  SER A  92      -5.550  -3.887  28.708  1.00115.94           C
ATOM    456  C   SER A  92      -6.179  -2.690  29.406  1.00105.61           C
ATOM    457  O   SER A  92      -5.491  -1.768  29.852  1.00 55.25           O
ATOM    458  CB  SER A  92      -5.461  -5.084  29.662  1.00111.32           C
ATOM    459  N   THR A  93      -7.511  -2.718  29.495  1.00132.86           N
ATOM    460  CA  THR A  93      -8.217  -1.637  30.174  1.00117.81           C
ATOM    461  C   THR A  93      -9.483  -2.125  30.872  1.00 92.75           C
ATOM    462  O   THR A  93     -10.306  -1.296  31.276  1.00105.01           O
ATOM    463  CB  THR A  93      -8.568  -0.511  29.190  1.00 98.80           C
ATOM    464  N   GLY A  94      -9.665  -3.432  31.022  1.00 90.87           N
ATOM    465  CA  GLY A  94     -10.786  -3.945  31.776  1.00122.51           C
ATOM    466  C   GLY A  94     -10.617  -3.739  33.269  1.00121.58           C
ATOM    467  O   GLY A  94      -9.534  -3.434  33.770  1.00121.99           O
ATOM    468  N   GLU A  95     -11.726  -3.916  33.988  1.00114.33           N
ATOM    469  CA  GLU A  95     -11.725  -3.691  35.430  1.00103.08           C
ATOM    470  C   GLU A  95     -10.849  -4.711  36.149  1.00124.40           C
ATOM    471  O   GLU A  95      -9.878  -4.351  36.829  1.00131.80           O
ATOM    472  CB  GLU A  95     -13.158  -3.739  35.962  1.00 98.67           C
ATOM    473  N   THR A  96     -11.183  -5.998  36.008  1.00128.56           N
ATOM    474  CA  THR A  96     -10.445  -7.042  36.713  1.00143.64           C
ATOM    475  C   THR A  96      -8.987  -7.097  36.276  1.00148.41           C
ATOM    476  O   THR A  96      -8.113  -7.445  37.078  1.00158.73           O
ATOM    477  CB  THR A  96     -11.115  -8.399  36.492  1.00132.96           C
ATOM    478  N   VAL A  97      -8.704  -6.748  35.019  1.00118.55           N
ATOM    479  CA  VAL A  97      -7.328  -6.759  34.527  1.00115.62           C
ATOM    480  C   VAL A  97      -6.474  -5.785  35.329  1.00127.28           C
ATOM    481  O   VAL A  97      -5.439  -6.155  35.898  1.00125.46           O
ATOM    482  CB  VAL A  97      -7.290  -6.431  33.025  1.00 88.84           C
ATOM    483  N   ALA A  98      -6.900  -4.520  35.385  1.00126.89           N
ATOM    484  CA  ALA A  98      -6.160  -3.521  36.147  1.00136.84           C
ATOM    485  C   ALA A  98      -6.150  -3.842  37.636  1.00148.61           C
ATOM    486  O   ALA A  98      -5.149  -3.585  38.315  1.00156.09           O
ATOM    487  CB  ALA A  98      -6.749  -2.131  35.906  1.00121.84           C
ATOM    488  N   GLU A  99      -7.247  -4.398  38.160  1.00136.52           N
ATOM    489  CA  GLU A  99      -7.279  -4.780  39.569  1.00137.51           C
ATOM    490  C   GLU A  99      -6.183  -5.792  39.885  1.00141.66           C
ATOM    491  O   GLU A  99      -5.397  -5.609  40.826  1.00144.08           O
ATOM    492  CB  GLU A  99      -8.656  -5.345  39.925  1.00129.04           C
ATOM    493  N   ALA A 100      -6.108  -6.866  39.095  1.00140.25           N
ATOM    494  CA  ALA A 100      -5.087  -7.882  39.321  1.00123.99           C
ATOM    495  C   ALA A 100      -3.689  -7.341  39.054  1.00122.23           C
ATOM    496  O   ALA A 100      -2.727  -7.762  39.708  1.00132.01           O
ATOM    497  CB  ALA A 100      -5.361  -9.106  38.448  1.00129.88           C
ATOM    498  N   VAL A 101      -3.554  -6.404  38.111  1.00123.56           N
ATOM    499  CA  VAL A 101      -2.247  -5.805  37.845  1.00125.26           C
ATOM    500  C   VAL A 101      -1.763  -5.036  39.069  1.00115.91           C
ATOM    501  O   VAL A 101      -0.605  -5.160  39.491  1.00136.93           O
ATOM    502  CB  VAL A 101      -2.312  -4.902  36.600  1.00116.16           C
ATOM    503  N   ALA A 102      -2.652  -4.232  39.658  1.00109.45           N
ATOM    504  CA  ALA A 102      -2.298  -3.494  40.868  1.00123.91           C
ATOM    505  C   ALA A 102      -1.976  -4.443  42.016  1.00120.56           C
ATOM    506  O   ALA A 102      -1.031  -4.207  42.781  1.00 93.22           O
ATOM    507  CB  ALA A 102      -3.432  -2.545  41.258  1.00157.47           C
ATOM    508  N   LYS A 103      -2.739  -5.533  42.140  1.00137.68           N
ATOM    509  CA  LYS A 103      -2.475  -6.500  43.203  1.00118.54           C
ATOM    510  C   LYS A 103      -1.101  -7.147  43.042  1.00126.31           C
ATOM    511  O   LYS A 103      -0.354  -7.295  44.019  1.00119.15           O
ATOM    512  CB  LYS A 103      -3.572  -7.565  43.225  1.00 96.73           C
ATOM    513  N   ALA A 104      -0.748  -7.539  41.814  1.00138.50           N
ATOM    514  CA  ALA A 104       0.548  -8.171  41.582  1.00111.80           C
ATOM    515  C   ALA A 104       1.693  -7.189  41.811  1.00103.20           C
ATOM    516  O   ALA A 104       2.733  -7.557  42.380  1.00103.00           O
ATOM    517  CB  ALA A 104       0.603  -8.745  40.167  1.00106.08           C
ATOM    518  N   LEU A 105       1.524  -5.937  41.373  1.00111.03           N
ATOM    519  CA  LEU A 105       2.540  -4.925  41.643  1.00104.02           C
ATOM    520  C   LEU A 105       2.722  -4.715  43.142  1.00113.53           C
ATOM    521  O   LEU A 105       3.851  -4.559  43.622  1.00 97.40           O
ATOM    522  CB  LEU A 105       2.173  -3.612  40.950  1.00 99.43           C
ATOM    523  N   LYS A 106       1.622  -4.728  43.903  1.00134.87           N
ATOM    524  CA  LYS A 106       1.722  -4.571  45.351  1.00110.03           C
ATOM    525  C   LYS A 106       2.442  -5.754  45.990  1.00105.43           C
ATOM    526  O   LYS A 106       3.247  -5.576  46.912  1.00110.28           O
ATOM    527  CB  LYS A 106       0.330  -4.401  45.955  1.00 93.41           C
ATOM    528  N   ALA A 107       2.155  -6.971  45.520  1.00101.44           N
ATOM    529  CA  ALA A 107       2.863  -8.145  46.028  1.00109.89           C
ATOM    530  C   ALA A 107       4.367  -8.025  45.793  1.00125.76           C
ATOM    531  O   ALA A 107       5.174  -8.218  46.716  1.00129.14           O
ATOM    532  CB  ALA A 107       2.314  -9.415  45.375  1.00101.42           C
ATOM    533  N   ALA A 108       4.761  -7.697  44.558  1.00132.02           N
ATOM    534  CA  ALA A 108       6.181  -7.552  44.249  1.00118.11           C
ATOM    535  C   ALA A 108       6.823  -6.432  45.064  1.00 95.64           C
ATOM    536  O   ALA A 108       7.976  -6.552  45.496  1.00 70.14           O
ATOM    537  CB  ALA A 108       6.370  -7.304  42.753  1.00129.63           C
ATOM    538  N   MET A 109       6.087  -5.341  45.301  1.00103.59           N
ATOM    539  CA  MET A 109       6.639  -4.231  46.076  1.00107.62           C
ATOM    540  C   MET A 109       6.848  -4.616  47.537  1.00108.44           C
ATOM    541  O   MET A 109       7.866  -4.253  48.142  1.00111.07           O
ATOM    542  CB  MET A 109       5.723  -3.014  45.968  1.00 85.16           C
ATOM    543  N   GLU A 110       5.891  -5.339  48.126  1.00107.49           N
ATOM    544  CA  GLU A 110       6.080  -5.838  49.485  1.00 91.27           C
ATOM    545  C   GLU A 110       7.284  -6.769  49.560  1.00109.51           C
ATOM    546  O   GLU A 110       8.071  -6.711  50.516  1.00145.01           O
ATOM    547  CB  GLU A 110       4.819  -6.555  49.968  1.00118.85           C
ATOM    548  N   ALA A 111       7.445  -7.633  48.553  1.00102.99           N
ATOM    549  CA  ALA A 111       8.608  -8.514  48.522  1.00107.36           C
ATOM    550  C   ALA A 111       9.905  -7.716  48.465  1.00117.52           C
ATOM    551  O   ALA A 111      10.881  -8.050  49.149  1.00127.49           O
ATOM    552  CB  ALA A 111       8.514  -9.467  47.332  1.00100.17           C
ATOM    553  N   PHE A 112       9.934  -6.659  47.651  1.00112.90           N
ATOM    554  CA  PHE A 112      11.137  -5.839  47.545  1.00105.29           C
ATOM    555  C   PHE A 112      11.451  -5.142  48.864  1.00125.10           C
ATOM    556  O   PHE A 112      12.619  -5.054  49.268  1.00145.42           O
ATOM    557  CB  PHE A 112      10.976  -4.814  46.423  1.00 87.47           C
ATOM    558  N   ALA A 113      10.421  -4.628  49.540  1.00126.95           N
ATOM    559  CA  ALA A 113      10.635  -3.993  50.836  1.00121.50           C
ATOM    560  C   ALA A 113      11.189  -4.989  51.845  1.00114.38           C
ATOM    561  O   ALA A 113      12.096  -4.663  52.623  1.00121.68           O
ATOM    562  CB  ALA A 113       9.331  -3.376  51.342  1.00138.43           C
ATOM    563  N   GLU A 114      10.662  -6.216  51.839  1.00113.99           N
ATOM    564  CA  GLU A 114      11.173  -7.239  52.744  1.00138.40           C
ATOM    565  C   GLU A 114      12.624  -7.580  52.427  1.00125.13           C
ATOM    566  O   GLU A 114      13.434  -7.797  53.337  1.00120.89           O
ATOM    567  CB  GLU A 114      10.297  -8.488  52.667  1.00145.49           C
ATOM    568  N   ILE A 115      12.970  -7.628  51.139  1.00113.87           N
ATOM    569  CA  ILE A 115      14.346  -7.927  50.752  1.00112.88           C
ATOM    570  C   ILE A 115      15.288  -6.832  51.237  1.00118.35           C
ATOM    571  O   ILE A 115      16.388  -7.111  51.731  1.00123.71           O
ATOM    572  CB  ILE A 115      14.441  -8.122  49.229  1.00118.58           C
ATOM    573  N   ALA A 116      14.873  -5.570  51.103  1.00107.74           N
ATOM    574  CA  ALA A 116      15.705  -4.472  51.585  1.00110.70           C
ATOM    575  C   ALA A 116      15.856  -4.524  53.101  1.00120.62           C
ATOM    576  O   ALA A 116      16.936  -4.239  53.639  1.00124.63           O
ATOM    577  CB  ALA A 116      15.112  -3.135  51.144  1.00101.06           C
ATOM    578  N   LYS A 117      14.784  -4.895  53.806  1.00133.90           N
ATOM    579  CA  LYS A 117      14.870  -5.025  55.258  1.00125.73           C
ATOM    580  C   LYS A 117      15.841  -6.130  55.659  1.00101.88           C
ATOM    581  O   LYS A 117      16.613  -5.975  56.612  1.00107.77           O
ATOM    582  CB  LYS A 117      13.483  -5.290  55.844  1.00142.13           C
ATOM    583  N   ALA A 118      15.817  -7.256  54.942  1.00105.71           N
ATOM    584  CA  ALA A 118      16.754  -8.336  55.240  1.00105.63           C
ATOM    585  C   ALA A 118      18.187  -7.916  54.938  1.00100.46           C
ATOM    586  O   ALA A 118      19.123  -8.301  55.653  1.00 93.66           O
ATOM    587  CB  ALA A 118      16.385  -9.589  54.449  1.00126.02           C
ATOM    588  N   VAL A 119      18.377  -7.125  53.879  1.00108.87           N
ATOM    589  CA  VAL A 119      19.706  -6.600  53.576  1.00110.54           C
ATOM    590  C   VAL A 119      20.208  -5.731  54.722  1.00 86.12           C
ATOM    591  O   VAL A 119      21.364  -5.842  55.146  1.00111.16           O
ATOM    592  CB  VAL A 119      19.691  -5.821  52.249  1.00114.37           C
ATOM    593  N   ALA A 120      19.343  -4.867  55.256  1.00 92.56           N
ATOM    594  CA  ALA A 120      19.753  -4.029  56.383  1.00103.92           C
ATOM    595  C   ALA A 120      20.022  -4.865  57.632  1.00 89.31           C
ATOM    596  O   ALA A 120      20.925  -4.549  58.420  1.00 74.32           O
ATOM    597  CB  ALA A 120      18.691  -2.969  56.669  1.00110.48           C
ATOM    598  N   GLN A 121      19.247  -5.933  57.830  1.00 92.41           N
ATOM    599  CA  GLN A 121      19.476  -6.815  58.972  1.00 84.66           C
ATOM    600  C   GLN A 121      20.846  -7.475  58.885  1.00 86.43           C
ATOM    601  O   GLN A 121      21.598  -7.515  59.866  1.00 87.62           O
ATOM    602  CB  GLN A 121      18.376  -7.875  59.050  1.00 89.47           C
ATOM    603  N   ALA A 122      21.187  -8.003  57.708  1.00 90.40           N
ATOM    604  CA  ALA A 122      22.526  -8.546  57.504  1.00 69.78           C
ATOM    605  C   ALA A 122      23.588  -7.460  57.613  1.00 72.67           C
ATOM    606  O   ALA A 122      24.735  -7.742  57.982  1.00 86.93           O
ATOM    607  CB  ALA A 122      22.614  -9.235  56.144  1.00 69.86           C
ATOM    608  N   ALA A 123      23.224  -6.219  57.290  1.00 82.34           N
ATOM    609  CA  ALA A 123      24.148  -5.101  57.433  1.00 68.55           C
ATOM    610  C   ALA A 123      24.499  -4.860  58.893  1.00 73.83           C
ATOM    611  O   ALA A 123      25.664  -4.615  59.228  1.00 81.89           O
ATOM    612  CB  ALA A 123      23.541  -3.841  56.819  1.00 77.33           C
ATOM    613  N   LYS A 124      23.502  -4.911  59.776  1.00 79.88           N
ATOM    614  CA  LYS A 124      23.793  -4.801  61.201  1.00 78.82           C
ATOM    615  C   LYS A 124      24.650  -5.969  61.667  1.00 81.27           C
ATOM    616  O   LYS A 124      25.538  -5.803  62.513  1.00 92.56           O
ATOM    617  CB  LYS A 124      22.495  -4.729  62.002  1.00 69.94           C
ATOM    618  N   GLN A 125      24.403  -7.157  61.113  1.00 66.68           N
ATOM    619  CA  GLN A 125      25.190  -8.348  61.390  1.00 57.89           C
ATOM    620  C   GLN A 125      26.462  -8.407  60.555  1.00 69.30           C
ATOM    621  O   GLN A 125      27.028  -9.493  60.384  1.00 62.01           O
ATOM    622  CB  GLN A 125      24.355  -9.603  61.143  1.00 64.34           C
ATOM    623  N   GLY A 126      26.907  -7.268  60.020  1.00 76.58           N
ATOM    624  CA  GLY A 126      28.161  -7.127  59.295  1.00 70.81           C
ATOM    625  C   GLY A 126      28.537  -8.274  58.380  1.00 68.01           C
ATOM    626  O   GLY A 126      29.641  -8.808  58.490  1.00117.94           O
ATOM    627  N   ALA A 127      27.643  -8.656  57.470  1.00 58.52           N
ATOM    628  CA  ALA A 127      27.851  -9.837  56.639  1.00 73.21           C
ATOM    629  C   ALA A 127      28.938  -9.591  55.590  1.00 94.55           C
ATOM    630  O   ALA A 127      29.497  -8.498  55.467  1.00102.19           O
ATOM    631  CB  ALA A 127      26.546 -10.250  55.964  1.00 85.10           C
ATOM    632  N   SER A 128      29.233 -10.633  54.815  1.00 73.86           N
ATOM    633  CA  SER A 128      30.237 -10.535  53.769  1.00 84.47           C
ATOM    634  C   SER A 128      29.664  -9.835  52.538  1.00 89.07           C
ATOM    635  O   SER A 128      28.462  -9.569  52.437  1.00111.28           O
ATOM    636  CB  SER A 128      30.763 -11.921  53.398  1.00111.16           C
ATOM    637  N   GLU A 129      30.557  -9.527  51.594  1.00 72.72           N
ATOM    638  CA  GLU A 129      30.160  -8.952  50.315  1.00 71.42           C
ATOM    639  C   GLU A 129      29.518  -9.977  49.391  1.00104.69           C
ATOM    640  O   GLU A 129      28.748  -9.596  48.500  1.00120.23           O
ATOM    641  CB  GLU A 129      31.371  -8.320  49.625  1.00 71.97           C
ATOM    642  N   ALA A 130      29.827 -11.264  49.573  1.00102.01           N
ATOM    643  CA  ALA A 130      29.102 -12.305  48.853  1.00123.37           C
ATOM    644  C   ALA A 130      27.623 -12.290  49.210  1.00105.63           C
ATOM    645  O   ALA A 130      26.774 -12.568  48.356  1.00 91.32           O
ATOM    646  CB  ALA A 130      29.711 -13.675  49.151  1.00120.30           C
ATOM    647  N   ALA A 131      27.296 -11.951  50.460  1.00100.86           N
ATOM    648  CA  ALA A 131      25.896 -11.800  50.843  1.00122.70           C
ATOM    649  C   ALA A 131      25.239 -10.655  50.081  1.00113.64           C
ATOM    650  O   ALA A 131      24.084 -10.765  49.655  1.00131.16           O
ATOM    651  CB  ALA A 131      25.784 -11.581  52.352  1.00122.25           C
ATOM    652  N   PHE A 132      25.965  -9.551  49.884  1.00 88.95           N
ATOM    653  CA  PHE A 132      25.416  -8.433  49.123  1.00103.80           C
ATOM    654  C   PHE A 132      25.236  -8.801  47.654  1.00118.89           C
ATOM    655  O   PHE A 132      24.239  -8.417  47.027  1.00134.63           O
ATOM    656  CB  PHE A 132      26.319  -7.209  49.265  1.00 89.98           C
ATOM    657  N   GLU A 133      26.195  -9.538  47.088  1.00116.73           N
ATOM    658  CA  GLU A 133      26.050 -10.001  45.711  1.00121.97           C
ATOM    659  C   GLU A 133      24.840 -10.917  45.567  1.00120.20           C
ATOM    660  O   GLU A 133      24.071 -10.802  44.604  1.00109.73           O
ATOM    661  CB  GLU A 133      27.324 -10.716  45.259  1.00127.39           C
ATOM    662  N   ALA A 134      24.648 -11.829  46.525  1.00118.60           N
ATOM    663  CA  ALA A 134      23.482 -12.704  46.492  1.00114.80           C
ATOM    664  C   ALA A 134      22.187 -11.920  46.666  1.00116.25           C
ATOM    665  O   ALA A 134      21.163 -12.279  46.076  1.00134.90           O
ATOM    666  CB  ALA A 134      23.606 -13.783  47.568  1.00108.40           C
ATOM    667  N   PHE A 135      22.210 -10.847  47.459  1.00106.88           N
ATOM    668  CA  PHE A 135      21.024 -10.008  47.607  1.00129.32           C
ATOM    669  C   PHE A 135      20.677  -9.318  46.292  1.00148.13           C
ATOM    670  O   PHE A 135      19.506  -9.264  45.890  1.00140.84           O
ATOM    671  CB  PHE A 135      21.247  -8.979  48.715  1.00 70.35           C
ATOM    672  N   ALA A 136      21.690  -8.776  45.611  1.00135.93           N
ATOM    673  CA  ALA A 136      21.457  -8.171  44.302  1.00135.11           C
ATOM    674  C   ALA A 136      20.914  -9.197  43.313  1.00132.24           C
ATOM    675  O   ALA A 136      20.002  -8.899  42.528  1.00124.28           O
ATOM    676  CB  ALA A 136      22.748  -7.545  43.774  1.00109.17           C
ATOM    677  N   ALA A 137      21.454 -10.417  43.347  1.00127.76           N
ATOM    678  CA  ALA A 137      20.983 -11.460  42.441  1.00125.77           C
ATOM    679  C   ALA A 137      19.542 -11.851  42.748  1.00122.13           C
ATOM    680  O   ALA A 137      18.751 -12.109  41.832  1.00113.91           O
ATOM    681  CB  ALA A 137      21.900 -12.679  42.522  1.00 87.61           C
ATOM    682  N   ILE A 138      19.180 -11.897  44.031  1.00120.40           N
ATOM    683  CA  ILE A 138      17.812 -12.239  44.405  1.00124.71           C
ATOM    684  C   ILE A 138      16.848 -11.155  43.942  1.00123.37           C
ATOM    685  O   ILE A 138      15.753 -11.449  43.446  1.00113.40           O
ATOM    686  CB  ILE A 138      17.713 -12.472  45.922  1.00115.90           C
ATOM    687  N   ALA A 139      17.236  -9.887  44.097  1.00111.58           N
ATOM    688  CA  ALA A 139      16.394  -8.801  43.606  1.00130.49           C
ATOM    689  C   ALA A 139      16.215  -8.887  42.094  1.00138.32           C
ATOM    690  O   ALA A 139      15.104  -8.696  41.577  1.00143.41           O
ATOM    691  CB  ALA A 139      16.989  -7.451  44.005  1.00115.35           C
ATOM    692  N   ALA A 140      17.298  -9.185  41.369  1.00120.84           N
ATOM    693  CA  ALA A 140      17.201  -9.312  39.918  1.00109.88           C
ATOM    694  C   ALA A 140      16.286 -10.464  39.521  1.00105.60           C
ATOM    695  O   ALA A 140      15.486 -10.338  38.585  1.00 85.09           O
ATOM    696  CB  ALA A 140      18.593  -9.496  39.314  1.00105.64           C
ATOM    697  N   ALA A 141      16.385 -11.596  40.222  1.00114.42           N
ATOM    698  CA  ALA A 141      15.521 -12.732  39.916  1.00119.61           C
ATOM    699  C   ALA A 141      14.060 -12.413  40.210  1.00119.42           C
ATOM    700  O   ALA A 141      13.166 -12.826  39.460  1.00120.54           O
ATOM    701  CB  ALA A 141      15.972 -13.963  40.701  1.00116.96           C
ATOM    702  N   ALA A 142      13.797 -11.686  41.299  1.00111.02           N
ATOM    703  CA  ALA A 142      12.430 -11.273  41.603  1.00107.06           C
ATOM    704  C   ALA A 142      11.875 -10.383  40.499  1.00112.50           C
ATOM    705  O   ALA A 142      10.729 -10.554  40.059  1.00122.47           O
ATOM    706  CB  ALA A 142      12.388 -10.552  42.951  1.00104.32           C
ATOM    707  N   ALA A 143      12.680  -9.420  40.041  1.00122.11           N
ATOM    708  CA  ALA A 143      12.249  -8.557  38.946  1.00124.22           C
ATOM    709  C   ALA A 143      11.974  -9.366  37.685  1.00108.96           C
ATOM    710  O   ALA A 143      10.990  -9.115  36.978  1.00113.49           O
ATOM    711  CB  ALA A 143      13.301  -7.482  38.678  1.00112.57           C
ATOM    712  N   GLU A 144      12.828 -10.351  37.394  1.00122.81           N
ATOM    713  CA  GLU A 144      12.633 -11.173  36.202  1.00116.68           C
ATOM    714  C   GLU A 144      11.344 -11.979  36.291  1.00116.51           C
ATOM    715  O   GLU A 144      10.593 -12.076  35.312  1.00112.93           O
ATOM    716  CB  GLU A 144      13.831 -12.101  36.003  1.00112.19           C
ATOM    717  N   ALA A 145      11.070 -12.567  37.458  1.00118.80           N
ATOM    718  CA  ALA A 145       9.847 -13.346  37.625  1.00110.34           C
ATOM    719  C   ALA A 145       8.610 -12.465  37.504  1.00124.42           C
ATOM    720  O   ALA A 145       7.614 -12.863  36.884  1.00120.82           O
ATOM    721  CB  ALA A 145       9.865 -14.067  38.971  1.00105.55           C
ATOM    722  N   ALA A 146       8.655 -11.264  38.087  1.00130.21           N
ATOM    723  CA  ALA A 146       7.523 -10.349  37.969  1.00116.04           C
ATOM    724  C   ALA A 146       7.297  -9.938  36.519  1.00115.18           C
ATOM    725  O   ALA A 146       6.152  -9.877  36.049  1.00 98.27           O
ATOM    726  CB  ALA A 146       7.748  -9.120  38.850  1.00132.44           C
ATOM    727  N   ALA A 147       8.380  -9.663  35.787  1.00155.88           N
ATOM    728  CA  ALA A 147       8.243  -9.281  34.386  1.00122.63           C
ATOM    729  C   ALA A 147       7.712 -10.437  33.547  1.00104.74           C
ATOM    730  O   ALA A 147       6.951 -10.226  32.597  1.00 76.78           O
ATOM    731  CB  ALA A 147       9.585  -8.792  33.844  1.00114.99           C
ATOM    732  N   ALA A 148       8.084 -11.670  33.896  1.00114.91           N
ATOM    733  CA  ALA A 148       7.558 -12.827  33.175  1.00104.88           C
ATOM    734  C   ALA A 148       6.068 -13.006  33.436  1.00 86.94           C
ATOM    735  O   ALA A 148       5.295 -13.306  32.515  1.00 92.64           O
ATOM    736  CB  ALA A 148       8.323 -14.089  33.568  1.00111.93           C
ATOM    737  N   ALA A 149       5.647 -12.828  34.692  1.00107.01           N
ATOM    738  CA  ALA A 149       4.222 -12.876  35.002  1.00105.13           C
ATOM    739  C   ALA A 149       3.456 -11.807  34.231  1.00 93.43           C
ATOM    740  O   ALA A 149       2.371 -12.069  33.698  1.00 68.77           O
ATOM    741  CB  ALA A 149       4.001 -12.718  36.507  1.00 85.25           C
ATOM    742  N   PHE A 150       4.016 -10.598  34.142  1.00111.05           N
ATOM    743  CA  PHE A 150       3.346  -9.528  33.405  1.00 80.31           C
ATOM    744  C   PHE A 150       3.291  -9.825  31.908  1.00 93.48           C
ATOM    745  O   PHE A 150       2.286  -9.535  31.243  1.00 89.75           O
ATOM    746  CB  PHE A 150       4.053  -8.198  33.665  1.00118.95           C
ATOM    747  N   GLU A 151       4.355 -10.415  31.359  1.00106.90           N
ATOM    748  CA  GLU A 151       4.353 -10.762  29.941  1.00 79.25           C
ATOM    749  C   GLU A 151       3.321 -11.840  29.640  1.00 77.42           C
ATOM    750  O   GLU A 151       2.661 -11.805  28.593  1.00 91.59           O
ATOM    751  CB  GLU A 151       5.746 -11.220  29.509  1.00107.04           C
ATOM    752  N   ALA A 152       3.167 -12.810  30.544  1.00 70.83           N
ATOM    753  CA  ALA A 152       2.121 -13.811  30.361  1.00 68.60           C
ATOM    754  C   ALA A 152       0.738 -13.189  30.505  1.00 75.41           C
ATOM    755  O   ALA A 152      -0.204 -13.580  29.804  1.00 61.10           O
ATOM    756  CB  ALA A 152       2.300 -14.956  31.357  1.00 40.72           C
ATOM    757  N   PHE A 153       0.597 -12.219  31.412  1.00 88.98           N
ATOM    758  CA  PHE A 153      -0.680 -11.535  31.575  1.00 87.58           C
ATOM    759  C   PHE A 153      -1.037 -10.716  30.343  1.00 63.34           C
ATOM    760  O   PHE A 153      -2.219 -10.472  30.083  1.00 90.68           O
ATOM    761  CB  PHE A 153      -0.641 -10.640  32.814  1.00103.51           C
ATOM    762  N   SER A 154      -0.031 -10.267  29.591  1.00 65.04           N
ATOM    763  CA  SER A 154      -0.305  -9.523  28.364  1.00 89.86           C
ATOM    764  C   SER A 154      -1.111 -10.352  27.368  1.00107.49           C
ATOM    765  O   SER A 154      -1.863  -9.794  26.560  1.00130.61           O
ATOM    766  CB  SER A 154       1.007  -9.059  27.730  1.00 90.85           C
ATOM    767  N   ASP A 155      -0.974 -11.678  27.413  1.00 89.08           N
ATOM    768  CA  ASP A 155      -1.645 -12.557  26.462  1.00 87.30           C
ATOM    769  C   ASP A 155      -3.061 -12.930  26.879  1.00 98.59           C
ATOM    770  O   ASP A 155      -3.749 -13.620  26.119  1.00 70.86           O
ATOM    771  CB  ASP A 155      -0.824 -13.835  26.263  1.00 57.39           C
ATOM    772  N   SER A 156      -3.514 -12.499  28.053  1.00106.47           N
ATOM    773  CA  SER A 156      -4.814 -12.902  28.564  1.00 96.07           C
ATOM    774  C   SER A 156      -5.504 -11.714  29.216  1.00101.69           C
ATOM    775  O   SER A 156      -4.855 -10.885  29.859  1.00 52.41           O
ATOM    776  CB  SER A 156      -4.678 -14.052  29.572  1.00 67.34           C
ATOM    777  N   THR A 157      -6.823 -11.639  29.045  1.00149.67           N
ATOM    778  CA  THR A 157      -7.621 -10.592  29.663  1.00142.97           C
ATOM    779  C   THR A 157      -8.815 -11.140  30.433  1.00140.39           C
ATOM    780  O   THR A 157      -9.585 -10.351  30.992  1.00180.24           O
ATOM    781  CB  THR A 157      -8.103  -9.587  28.604  1.00149.79           C
ATOM    782  N   GLY A 158      -8.984 -12.460  30.489  1.00127.53           N
ATOM    783  CA  GLY A 158     -10.056 -13.026  31.284  1.00126.33           C
ATOM    784  C   GLY A 158      -9.858 -12.760  32.763  1.00133.86           C
ATOM    785  O   GLY A 158      -8.733 -12.637  33.252  1.00124.57           O
ATOM    786  N   GLU A 159     -10.981 -12.670  33.482  1.00154.29           N
ATOM    787  CA  GLU A 159     -10.947 -12.306  34.896  1.00135.03           C
ATOM    788  C   GLU A 159     -10.158 -13.324  35.710  1.00121.12           C
ATOM    789  O   GLU A 159      -9.195 -12.975  36.406  1.00111.50           O
ATOM    790  CB  GLU A 159     -12.374 -12.170  35.435  1.00121.07           C
ATOM    791  N   THR A 160     -10.553 -14.599  35.627  1.00132.15           N
ATOM    792  CA  THR A 160      -9.875 -15.637  36.397  1.00139.84           C
ATOM    793  C   THR A 160      -8.412 -15.768  35.995  1.00138.29           C
ATOM    794  O   THR A 160      -7.565 -16.094  36.835  1.00145.51           O
ATOM    795  CB  THR A 160     -10.592 -16.976  36.224  1.00142.12           C
ATOM    796  N   VAL A 161      -8.097 -15.500  34.727  1.00114.43           N
ATOM    797  CA  VAL A 161      -6.718 -15.596  34.256  1.00113.82           C
ATOM    798  C   VAL A 161      -5.832 -14.611  35.009  1.00118.85           C
ATOM    799  O   VAL A 161      -4.821 -14.988  35.613  1.00106.99           O
ATOM    800  CB  VAL A 161      -6.652 -15.365  32.736  1.00 97.56           C
ATOM    801  N   ALA A 162      -6.208 -13.329  34.992  1.00119.53           N
ATOM    802  CA  ALA A 162      -5.419 -12.319  35.688  1.00115.58           C
ATOM    803  C   ALA A 162      -5.454 -12.520  37.198  1.00135.09           C
ATOM    804  O   ALA A 162      -4.468 -12.220  37.883  1.00144.33           O
ATOM    805  CB  ALA A 162      -5.916 -10.921  35.324  1.00121.69           C
ATOM    806  N   GLU A 163      -6.571 -13.024  37.731  1.00129.50           N
ATOM    807  CA  GLU A 163      -6.635 -13.330  39.158  1.00121.84           C
ATOM    808  C   GLU A 163      -5.571 -14.352  39.542  1.00116.29           C
ATOM    809  O   GLU A 163      -4.780 -14.130  40.470  1.00114.85           O
ATOM    810  CB  GLU A 163      -8.029 -13.840  39.522  1.00131.72           C
ATOM    811  N   ALA A 164      -5.532 -15.479  38.825  1.00117.77           N
ATOM    812  CA  ALA A 164      -4.522 -16.495  39.094  1.00103.48           C
ATOM    813  C   ALA A 164      -3.117 -15.976  38.816  1.00103.72           C
ATOM    814  O   ALA A 164      -2.162 -16.390  39.483  1.00132.48           O
ATOM    815  CB  ALA A 164      -4.804 -17.748  38.263  1.00118.44           C
ATOM    816  N   VAL A 165      -2.970 -15.067  37.849  1.00104.74           N
ATOM    817  CA  VAL A 165      -1.655 -14.500  37.554  1.00120.37           C
ATOM    818  C   VAL A 165      -1.141 -13.710  38.752  1.00104.27           C
ATOM    819  O   VAL A 165       0.005 -13.882  39.193  1.00114.28           O
ATOM    820  CB  VAL A 165      -1.719 -13.625  36.289  1.00123.31           C
ATOM    821  N   ALA A 166      -1.984 -12.829  39.294  1.00 93.43           N
ATOM    822  CA  ALA A 166      -1.594 -12.059  40.471  1.00102.02           C
ATOM    823  C   ALA A 166      -1.337 -12.971  41.665  1.00 98.67           C
ATOM    824  O   ALA A 166      -0.401 -12.744  42.443  1.00 79.84           O
ATOM    825  CB  ALA A 166      -2.667 -11.021  40.803  1.00135.15           C
ATOM    826  N   LYS A 167      -2.145 -14.027  41.812  1.00112.58           N
ATOM    827  CA  LYS A 167      -1.945 -14.958  42.921  1.00104.50           C
ATOM    828  C   LYS A 167      -0.597 -15.668  42.820  1.00 92.74           C
ATOM    829  O   LYS A 167       0.126 -15.789  43.817  1.00 89.83           O
ATOM    830  CB  LYS A 167      -3.084 -15.976  42.962  1.00 78.38           C
ATOM    831  N   ALA A 168      -0.242 -16.145  41.625  1.00100.25           N
ATOM    832  CA  ALA A 168       1.033 -16.834  41.451  1.00 84.15           C
ATOM    833  C   ALA A 168       2.209 -15.878  41.625  1.00 91.94           C
ATOM    834  O   ALA A 168       3.252 -16.257  42.180  1.00 95.41           O
ATOM    835  CB  ALA A 168       1.081 -17.508  40.079  1.00 71.79           C
ATOM    836  N   LEU A 169       2.061 -14.635  41.156  1.00 94.77           N
ATOM    837  CA  LEU A 169       3.096 -13.632  41.388  1.00 74.92           C
ATOM    838  C   LEU A 169       3.304 -13.403  42.881  1.00 76.44           C
ATOM    839  O   LEU A 169       4.442 -13.305  43.356  1.00 73.48           O
ATOM    840  CB  LEU A 169       2.728 -12.327  40.680  1.00 81.88           C
ATOM    841  N   LYS A 170       2.209 -13.345  43.645  1.00110.07           N
ATOM    842  CA  LYS A 170       2.326 -13.165  45.090  1.00 94.77           C
ATOM    843  C   LYS A 170       2.965 -14.381  45.753  1.00 77.32           C
ATOM    844  O   LYS A 170       3.733 -14.243  46.714  1.00 92.32           O
ATOM    845  CB  LYS A 170       0.951 -12.886  45.695  1.00 96.67           C
ATOM    846  N   ALA A 171       2.652 -15.581  45.259  1.00 67.69           N
ATOM    847  CA  ALA A 171       3.278 -16.788  45.795  1.00 69.01           C
ATOM    848  C   ALA A 171       4.791 -16.743  45.615  1.00112.34           C
ATOM    849  O   ALA A 171       5.554 -16.938  46.574  1.00134.84           O
ATOM    850  CB  ALA A 171       2.692 -18.029  45.120  1.00 66.40           C
ATOM    851  N   ALA A 172       5.242 -16.486  44.383  1.00130.74           N
ATOM    852  CA  ALA A 172       6.677 -16.383  44.133  1.00110.59           C
ATOM    853  C   ALA A 172       7.309 -15.248  44.933  1.00 66.98           C
ATOM    854  O   ALA A 172       8.461 -15.364  45.368  1.00 49.60           O
ATOM    855  CB  ALA A 172       6.942 -16.196  42.639  1.00124.76           C
ATOM    856  N   MET A 173       6.573 -14.155  45.153  1.00 93.49           N
ATOM    857  CA  MET A 173       7.118 -13.039  45.921  1.00 96.31           C
ATOM    858  C   MET A 173       7.327 -13.420  47.383  1.00 88.84           C
ATOM    859  O   MET A 173       8.352 -13.078  47.984  1.00 89.65           O
ATOM    860  CB  MET A 173       6.192 -11.828  45.804  1.00 74.34           C
ATOM    861  N   GLU A 174       6.357 -14.119  47.978  1.00 95.80           N
ATOM    862  CA  GLU A 174       6.533 -14.594  49.348  1.00 86.88           C
ATOM    863  C   GLU A 174       7.697 -15.571  49.438  1.00100.95           C
ATOM    864  O   GLU A 174       8.469 -15.549  50.408  1.00131.44           O
ATOM    865  CB  GLU A 174       5.246 -15.246  49.853  1.00106.30           C
ATOM    866  N   ALA A 175       7.842 -16.435  48.429  1.00102.09           N
ATOM    867  CA  ALA A 175       8.979 -17.351  48.401  1.00113.68           C
ATOM    868  C   ALA A 175      10.299 -16.587  48.382  1.00103.79           C
ATOM    869  O   ALA A 175      11.238 -16.920  49.116  1.00 96.58           O
ATOM    870  CB  ALA A 175       8.877 -18.278  47.190  1.00101.93           C
ATOM    871  N   PHE A 176      10.386 -15.551  47.545  1.00108.72           N
ATOM    872  CA  PHE A 176      11.614 -14.764  47.462  1.00 90.46           C
ATOM    873  C   PHE A 176      11.884 -14.015  48.763  1.00109.40           C
ATOM    874  O   PHE A 176      13.043 -13.858  49.170  1.00137.20           O
ATOM    875  CB  PHE A 176      11.532 -13.788  46.290  1.00109.52           C
ATOM    876  N   ALA A 177      10.828 -13.551  49.432  1.00114.27           N
ATOM    877  CA  ALA A 177      11.002 -12.884  50.719  1.00115.97           C
ATOM    878  C   ALA A 177      11.560 -13.849  51.758  1.00111.73           C
ATOM    879  O   ALA A 177      12.460 -13.501  52.536  1.00112.49           O
ATOM    880  CB  ALA A 177       9.673 -12.295  51.190  1.00124.76           C
ATOM    881  N   GLU A 178      11.043 -15.079  51.772  1.00111.39           N
ATOM    882  CA  GLU A 178      11.578 -16.090  52.681  1.00136.32           C
ATOM    883  C   GLU A 178      13.033 -16.407  52.354  1.00120.56           C
ATOM    884  O   GLU A 178      13.853 -16.619  53.257  1.00 99.85           O
ATOM    885  CB  GLU A 178      10.728 -17.358  52.620  1.00134.42           C
ATOM    886  N   ILE A 179      13.370 -16.440  51.063  1.00122.53           N
ATOM    887  CA  ILE A 179      14.747 -16.720  50.662  1.00 99.82           C
ATOM    888  C   ILE A 179      15.680 -15.618  51.150  1.00110.78           C
ATOM    889  O   ILE A 179      16.783 -15.888  51.643  1.00140.76           O
ATOM    890  CB  ILE A 179      14.833 -16.902  49.136  1.00 88.26           C
ATOM    891  N   ALA A 180      15.255 -14.359  51.019  1.00 98.84           N
ATOM    892  CA  ALA A 180      16.078 -13.253  51.500  1.00112.44           C
ATOM    893  C   ALA A 180      16.224 -13.293  53.016  1.00138.09           C
ATOM    894  O   ALA A 180      17.296 -12.986  53.556  1.00148.70           O
ATOM    895  CB  ALA A 180      15.481 -11.920  51.050  1.00105.51           C
ATOM    896  N   LYS A 181      15.156 -13.675  53.723  1.00139.69           N
ATOM    897  CA  LYS A 181      15.247 -13.805  55.174  1.00137.52           C
ATOM    898  C   LYS A 181      16.234 -14.897  55.569  1.00127.93           C
ATOM    899  O   LYS A 181      17.006 -14.735  56.523  1.00123.85           O
ATOM    900  CB  LYS A 181      13.865 -14.088  55.764  1.00127.46           C
ATOM    901  N   ALA A 182      16.229 -16.017  54.844  1.00125.04           N
ATOM    902  CA  ALA A 182      17.186 -17.083  55.130  1.00122.63           C
ATOM    903  C   ALA A 182      18.612 -16.637  54.830  1.00122.41           C
ATOM    904  O   ALA A 182      19.551 -17.003  55.551  1.00129.09           O
ATOM    905  CB  ALA A 182      16.835 -18.335  54.329  1.00138.67           C
ATOM    906  N   VAL A 183      18.793 -15.850  53.766  1.00123.74           N
ATOM    907  CA  VAL A 183      20.115 -15.314  53.457  1.00134.04           C
ATOM    908  C   VAL A 183      20.604 -14.425  54.591  1.00127.32           C
ATOM    909  O   VAL A 183      21.765 -14.506  55.007  1.00146.57           O
ATOM    910  CB  VAL A 183      20.089 -14.557  52.116  1.00131.51           C
ATOM    911  N   ALA A 184      19.723 -13.575  55.122  1.00135.38           N
ATOM    912  CA  ALA A 184      20.111 -12.721  56.242  1.00138.51           C
ATOM    913  C   ALA A 184      20.413 -13.544  57.492  1.00117.74           C
ATOM    914  O   ALA A 184      21.327 -13.211  58.258  1.00 92.10           O
ATOM    915  CB  ALA A 184      19.017 -11.694  56.527  1.00132.05           C
ATOM    916  N   GLN A 185      19.651 -14.617  57.717  1.00126.74           N
ATOM    917  CA  GLN A 185      19.899 -15.472  58.874  1.00114.94           C
ATOM    918  C   GLN A 185      21.272 -16.123  58.783  1.00 89.67           C
ATOM    919  O   GLN A 185      22.030 -16.147  59.759  1.00 86.52           O
ATOM    920  CB  GLN A 185      18.806 -16.534  58.986  1.00130.33           C
ATOM    921  N   ALA A 186      21.606 -16.664  57.609  1.00108.23           N
ATOM    922  CA  ALA A 186      22.945 -17.204  57.401  1.00 92.82           C
ATOM    923  C   ALA A 186      24.003 -16.115  57.512  1.00 90.53           C
ATOM    924  O   ALA A 186      25.136 -16.386  57.928  1.00 97.57           O
ATOM    925  CB  ALA A 186      23.033 -17.889  56.039  1.00102.32           C
ATOM    926  N   ALA A 187      23.652 -14.883  57.142  1.00 86.77           N
ATOM    927  CA  ALA A 187      24.590 -13.774  57.255  1.00 79.62           C
ATOM    928  C   ALA A 187      24.916 -13.481  58.711  1.00 96.51           C
ATOM    929  O   ALA A 187      26.061 -13.159  59.049  1.00 97.41           O
ATOM    930  CB  ALA A 187      24.009 -12.539  56.573  1.00 79.52           C
ATOM    931  N   LYS A 188      23.915 -13.579  59.588  1.00102.65           N
ATOM    932  CA  LYS A 188      24.182 -13.474  61.018  1.00 93.90           C
ATOM    933  C   LYS A 188      25.080 -14.612  61.487  1.00 88.37           C
ATOM    934  O   LYS A 188      26.003 -14.399  62.282  1.00 89.67           O
ATOM    935  CB  LYS A 188      22.867 -13.466  61.799  1.00 69.63           C
ATOM    936  N   GLN A 189      24.835 -15.823  60.992  1.00 69.49           N
ATOM    937  CA  GLN A 189      25.658 -16.980  61.317  1.00 64.21           C
ATOM    938  C   GLN A 189      26.955 -17.026  60.515  1.00 93.38           C
ATOM    939  O   GLN A 189      27.623 -18.065  60.509  1.00113.56           O
ATOM    940  CB  GLN A 189      24.859 -18.269  61.099  1.00 60.24           C
ATOM    941  N   GLY A 190      27.306 -15.932  59.837  1.00 91.01           N
ATOM    942  CA  GLY A 190      28.561 -15.788  59.122  1.00 68.43           C
ATOM    943  C   GLY A 190      28.971 -16.980  58.282  1.00 75.49           C
ATOM    944  O   GLY A 190      30.054 -17.535  58.481  1.00126.15           O
ATOM    945  N   ALA A 191      28.130 -17.378  57.334  1.00 77.13           N
ATOM    946  CA  ALA A 191      28.379 -18.580  56.549  1.00 85.14           C
ATOM    947  C   ALA A 191      29.424 -18.310  55.467  1.00111.54           C
ATOM    948  O   ALA A 191      29.993 -17.219  55.366  1.00133.46           O
ATOM    949  CB  ALA A 191      27.079 -19.098  55.946  1.00101.84           C
ATOM    950  N   SER A 192      29.674 -19.316  54.632  1.00 86.66           N
ATOM    951  CA  SER A 192      30.671 -19.221  53.579  1.00 97.80           C
ATOM    952  C   SER A 192      30.102 -18.492  52.363  1.00 95.78           C
ATOM    953  O   SER A 192      28.943 -18.067  52.339  1.00114.84           O
ATOM    954  CB  SER A 192      31.168 -20.613  53.193  1.00125.86           C
ATOM    955  N   GLU A 193      30.943 -18.341  51.339  1.00 84.66           N
ATOM    956  CA  GLU A 193      30.534 -17.752  50.071  1.00 64.82           C
ATOM    957  C   GLU A 193      29.929 -18.773  49.121  1.00 78.74           C
ATOM    958  O   GLU A 193      29.180 -18.389  48.215  1.00110.77           O
ATOM    959  CB  GLU A 193      31.725 -17.066  49.395  1.00 81.95           C
ATOM    960  N   ALA A 194      30.247 -20.057  49.295  1.00 77.38           N
ATOM    961  CA  ALA A 194      29.494 -21.101  48.610  1.00112.43           C
ATOM    962  C   ALA A 194      28.014 -21.019  48.960  1.00110.78           C
ATOM    963  O   ALA A 194      27.151 -21.270  48.114  1.00 97.93           O
ATOM    964  CB  ALA A 194      30.060 -22.476  48.963  1.00106.79           C
ATOM    965  N   ALA A 195      27.701 -20.643  50.201  1.00121.09           N
ATOM    966  CA  ALA A 195      26.309 -20.462  50.598  1.00109.91           C
ATOM    967  C   ALA A 195      25.641 -19.356  49.788  1.00106.61           C
ATOM    968  O   ALA A 195      24.534 -19.535  49.272  1.00146.00           O
ATOM    969  CB  ALA A 195      26.228 -20.158  52.095  1.00107.13           C
ATOM    970  N   PHE A 196      26.302 -18.200  49.668  1.00 93.63           N
ATOM    971  CA  PHE A 196      25.732 -17.099  48.895  1.00105.98           C
ATOM    972  C   PHE A 196      25.642 -17.436  47.409  1.00120.37           C
ATOM    973  O   PHE A 196      24.685 -17.027  46.736  1.00125.55           O
ATOM    974  CB  PHE A 196      26.557 -15.827  49.104  1.00 94.94           C
ATOM    975  N   GLU A 197      26.630 -18.161  46.877  1.00136.98           N
ATOM    976  CA  GLU A 197      26.557 -18.618  45.492  1.00147.79           C
ATOM    977  C   GLU A 197      25.339 -19.512  45.279  1.00137.18           C
ATOM    978  O   GLU A 197      24.575 -19.330  44.322  1.00119.27           O
ATOM    979  CB  GLU A 197      27.847 -19.352  45.117  1.00124.96           C
ATOM    980  N   ALA A 198      25.136 -20.483  46.173  1.00130.02           N
ATOM    981  CA  ALA A 198      23.968 -21.351  46.072  1.00109.95           C
ATOM    982  C   ALA A 198      22.672 -20.579  46.279  1.00121.29           C
ATOM    983  O   ALA A 198      21.640 -20.941  45.709  1.00147.52           O
ATOM    984  CB  ALA A 198      24.076 -22.492  47.081  1.00 93.42           C
ATOM    985  N   PHE A 199      22.709 -19.499  47.062  1.00119.53           N
ATOM    986  CA  PHE A 199      21.516 -18.675  47.251  1.00134.37           C
ATOM    987  C   PHE A 199      21.146 -17.939  45.968  1.00155.31           C
ATOM    988  O   PHE A 199      19.972 -17.903  45.571  1.00139.80           O
ATOM    989  CB  PHE A 199      21.741 -17.679  48.390  1.00 93.59           C
ATOM    990  N   ALA A 200      22.139 -17.332  45.313  1.00152.43           N
ATOM    991  CA  ALA A 200      21.892 -16.708  44.016  1.00137.21           C
ATOM    992  C   ALA A 200      21.384 -17.732  43.006  1.00142.36           C
ATOM    993  O   ALA A 200      20.470 -17.447  42.219  1.00144.14           O
ATOM    994  CB  ALA A 200      23.164 -16.031  43.504  1.00128.77           C
ATOM    995  N   ALA A 201      21.956 -18.939  43.027  1.00140.09           N
ATOM    996  CA  ALA A 201      21.501 -19.985  42.117  1.00143.83           C
ATOM    997  C   ALA A 201      20.064 -20.399  42.418  1.00136.88           C
ATOM    998  O   ALA A 201      19.292 -20.702  41.501  1.00124.28           O
ATOM    999  CB  ALA A 201      22.435 -21.191  42.196  1.00108.37           C
ATOM   1000  N   ILE A 202      19.686 -20.420  43.698  1.00125.90           N
ATOM   1001  CA  ILE A 202      18.320 -20.785  44.063  1.00107.68           C
ATOM   1002  C   ILE A 202      17.343 -19.716  43.596  1.00116.44           C
ATOM   1003  O   ILE A 202      16.242 -20.026  43.122  1.00113.44           O
ATOM   1004  CB  ILE A 202      18.217 -21.022  45.580  1.00 92.06           C
ATOM   1005  N   ALA A 203      17.721 -18.444  43.735  1.00104.99           N
ATOM   1006  CA  ALA A 203      16.887 -17.372  43.199  1.00127.19           C
ATOM   1007  C   ALA A 203      16.715 -17.519  41.691  1.00129.19           C
ATOM   1008  O   ALA A 203      15.605 -17.364  41.161  1.00129.21           O
ATOM   1009  CB  ALA A 203      17.491 -16.011  43.544  1.00103.05           C
ATOM   1010  N   ALA A 204      17.806 -17.838  40.988  1.00115.91           N
ATOM   1011  CA  ALA A 204      17.726 -18.026  39.543  1.00112.43           C
ATOM   1012  C   ALA A 204      16.807 -19.189  39.181  1.00105.36           C
ATOM   1013  O   ALA A 204      16.008 -19.090  38.242  1.00112.74           O
ATOM   1014  CB  ALA A 204      19.124 -18.246  38.966  1.00159.12           C
ATOM   1015  N   ALA A 205      16.901 -20.297  39.919  1.00104.96           N
ATOM   1016  CA  ALA A 205      16.063 -21.455  39.624  1.00 88.41           C
ATOM   1017  C   ALA A 205      14.594 -21.163  39.904  1.00108.17           C
ATOM   1018  O   ALA A 205      13.711 -21.615  39.163  1.00139.34           O
ATOM   1019  CB  ALA A 205      16.533 -22.664  40.431  1.00 81.89           C
ATOM   1020  N   ALA A 206      14.312 -20.417  40.976  1.00110.84           N
ATOM   1021  CA  ALA A 206      12.937 -20.014  41.251  1.00118.37           C
ATOM   1022  C   ALA A 206      12.386 -19.154  40.122  1.00113.81           C
ATOM   1023  O   ALA A 206      11.248 -19.354  39.673  1.00109.78           O
ATOM   1024  CB  ALA A 206      12.863 -19.266  42.582  1.00117.16           C
ATOM   1025  N   ALA A 207      13.181 -18.186  39.654  1.00110.91           N
ATOM   1026  CA  ALA A 207      12.756 -17.367  38.524  1.00106.10           C
ATOM   1027  C   ALA A 207      12.508 -18.224  37.289  1.00 84.68           C
ATOM   1028  O   ALA A 207      11.546 -17.992  36.547  1.00 86.70           O
ATOM   1029  CB  ALA A 207      13.800 -16.291  38.234  1.00128.41           C
ATOM   1030  N   GLU A 208      13.361 -19.225  37.060  1.00 83.90           N
ATOM   1031  CA  GLU A 208      13.193 -20.098  35.901  1.00 85.14           C
ATOM   1032  C   GLU A 208      11.882 -20.869  35.982  1.00 97.91           C
ATOM   1033  O   GLU A 208      11.131 -20.949  35.001  1.00104.14           O
ATOM   1034  CB  GLU A 208      14.377 -21.060  35.796  1.00 94.24           C
ATOM   1035  N   ALA A 209      11.590 -21.443  37.150  1.00 90.56           N
ATOM   1036  CA  ALA A 209      10.361 -22.216  37.305  1.00 74.91           C
ATOM   1037  C   ALA A 209       9.131 -21.330  37.151  1.00 93.16           C
ATOM   1038  O   ALA A 209       8.141 -21.728  36.520  1.00107.36           O
ATOM   1039  CB  ALA A 209      10.352 -22.922  38.659  1.00 70.34           C
ATOM   1040  N   ALA A 210       9.176 -20.118  37.713  1.00 91.97           N
ATOM   1041  CA  ALA A 210       8.040 -19.211  37.582  1.00 88.83           C
ATOM   1042  C   ALA A 210       7.824 -18.803  36.129  1.00 90.53           C
ATOM   1043  O   ALA A 210       6.683 -18.774  35.645  1.00 86.33           O
ATOM   1044  CB  ALA A 210       8.247 -17.976  38.460  1.00100.92           C
ATOM   1045  N   ALA A 211       8.908 -18.486  35.418  1.00115.01           N
ATOM   1046  CA  ALA A 211       8.785 -18.107  34.015  1.00110.61           C
ATOM   1047  C   ALA A 211       8.276 -19.271  33.177  1.00108.53           C
ATOM   1048  O   ALA A 211       7.532 -19.071  32.212  1.00100.20           O
ATOM   1049  CB  ALA A 211      10.129 -17.606  33.491  1.00120.56           C
ATOM   1050  N   ALA A 212       8.644 -20.501  33.545  1.00113.50           N
ATOM   1051  CA  ALA A 212       8.134 -21.664  32.824  1.00114.40           C
ATOM   1052  C   ALA A 212       6.638 -21.844  33.054  1.00 93.30           C
ATOM   1053  O   ALA A 212       5.885 -22.138  32.115  1.00 75.45           O
ATOM   1054  CB  ALA A 212       8.896 -22.918  33.246  1.00114.45           C
ATOM   1055  N   ALA A 213       6.189 -21.667  34.300  1.00113.64           N
ATOM   1056  CA  ALA A 213       4.755 -21.728  34.579  1.00107.24           C
ATOM   1057  C   ALA A 213       3.993 -20.665  33.791  1.00 96.04           C
ATOM   1058  O   ALA A 213       2.921 -20.939  33.234  1.00 60.08           O
ATOM   1059  CB  ALA A 213       4.502 -21.571  36.079  1.00 69.66           C
ATOM   1060  N   PHE A 214       4.542 -19.450  33.717  1.00107.40           N
ATOM   1061  CA  PHE A 214       3.876 -18.384  32.969  1.00 94.81           C
ATOM   1062  C   PHE A 214       3.868 -18.670  31.468  1.00 92.11           C
ATOM   1063  O   PHE A 214       2.875 -18.399  30.778  1.00101.77           O
ATOM   1064  CB  PHE A 214       4.550 -17.044  33.261  1.00130.95           C
ATOM   1065  N   GLU A 215       4.961 -19.230  30.943  1.00 88.04           N
ATOM   1066  CA  GLU A 215       5.008 -19.572  29.526  1.00 78.63           C
ATOM   1067  C   GLU A 215       4.026 -20.684  29.188  1.00 88.85           C
ATOM   1068  O   GLU A 215       3.490 -20.720  28.075  1.00104.15           O
ATOM   1069  CB  GLU A 215       6.426 -19.978  29.127  1.00 98.05           C
ATOM   1070  N   ALA A 216       3.784 -21.605  30.123  1.00 90.24           N
ATOM   1071  CA  ALA A 216       2.751 -22.610  29.892  1.00 85.66           C
ATOM   1072  C   ALA A 216       1.363 -21.987  29.952  1.00 65.55           C
ATOM   1073  O   ALA A 216       0.487 -22.324  29.145  1.00 49.81           O
ATOM   1074  CB  ALA A 216       2.874 -23.742  30.906  1.00 56.58           C
ATOM   1075  N   PHE A 217       1.147 -21.073  30.903  1.00 64.41           N
ATOM   1076  CA  PHE A 217      -0.115 -20.344  30.971  1.00 60.41           C
ATOM   1077  C   PHE A 217      -0.375 -19.540  29.704  1.00 48.42           C
ATOM   1078  O   PHE A 217      -1.534 -19.247  29.390  1.00 82.09           O
ATOM   1079  CB  PHE A 217      -0.120 -19.414  32.187  1.00 92.90           C
ATOM   1080  N   SER A 218       0.680 -19.165  28.980  1.00 51.72           N
ATOM   1081  CA  SER A 218       0.499 -18.464  27.712  1.00 82.27           C
ATOM   1082  C   SER A 218      -0.279 -19.290  26.690  1.00 93.61           C
ATOM   1083  O   SER A 218      -0.713 -18.746  25.667  1.00101.27           O
ATOM   1084  CB  SER A 218       1.857 -18.068  27.133  1.00 72.04           C
ATOM   1085  N   ASP A 219      -0.464 -20.586  26.938  1.00 87.76           N
ATOM   1086  CA  ASP A 219      -1.170 -21.472  26.024  1.00 89.70           C
ATOM   1087  C   ASP A 219      -2.564 -21.841  26.510  1.00 76.09           C
ATOM   1088  O   ASP A 219      -3.233 -22.655  25.868  1.00 55.59           O
ATOM   1089  CB  ASP A 219      -0.353 -22.748  25.796  1.00 78.84           C
ATOM   1090  N   SER A 220      -3.021 -21.268  27.621  1.00 74.99           N
ATOM   1091  CA  SER A 220      -4.310 -21.637  28.186  1.00 72.81           C
ATOM   1092  C   SER A 220      -4.929 -20.432  28.877  1.00 78.61           C
ATOM   1093  O   SER A 220      -4.254 -19.733  29.639  1.00 25.49           O
ATOM   1094  CB  SER A 220      -4.162 -22.798  29.174  1.00 57.69           C
ATOM   1095  N   THR A 221      -6.215 -20.201  28.604  1.00113.69           N
ATOM   1096  CA  THR A 221      -6.976 -19.148  29.259  1.00109.21           C
ATOM   1097  C   THR A 221      -8.243 -19.688  29.909  1.00106.42           C
ATOM   1098  O   THR A 221      -9.062 -18.899  30.393  1.00107.97           O
ATOM   1099  CB  THR A 221      -7.333 -18.032  28.269  1.00108.80           C
ATOM   1100  N   GLY A 222      -8.435 -21.004  29.920  1.00 96.77           N
ATOM   1101  CA  GLY A 222      -9.568 -21.577  30.626  1.00120.02           C
ATOM   1102  C   GLY A 222      -9.329 -21.526  32.124  1.00112.27           C
ATOM   1103  O   GLY A 222      -8.228 -21.820  32.599  1.00120.45           O
ATOM   1104  N   GLU A 223     -10.371 -21.171  32.877  1.00125.83           N
ATOM   1105  CA  GLU A 223     -10.193 -20.848  34.291  1.00121.91           C
ATOM   1106  C   GLU A 223      -9.549 -21.990  35.065  1.00 99.50           C
ATOM   1107  O   GLU A 223      -8.699 -21.759  35.934  1.00 98.40           O
ATOM   1108  CB  GLU A 223     -11.540 -20.479  34.909  1.00114.21           C
ATOM   1109  N   THR A 224      -9.926 -23.231  34.747  1.00 89.62           N
ATOM   1110  CA  THR A 224      -9.361 -24.380  35.450  1.00106.93           C
ATOM   1111  C   THR A 224      -7.852 -24.476  35.240  1.00118.28           C
ATOM   1112  O   THR A 224      -7.098 -24.732  36.189  1.00131.91           O
ATOM   1113  CB  THR A 224     -10.042 -25.666  34.985  1.00123.71           C
ATOM   1114  N   VAL A 225      -7.390 -24.258  34.005  1.00 98.86           N
ATOM   1115  CA  VAL A 225      -5.959 -24.350  33.721  1.00 97.09           C
ATOM   1116  C   VAL A 225      -5.200 -23.237  34.434  1.00 99.08           C
ATOM   1117  O   VAL A 225      -4.087 -23.443  34.934  1.00 87.17           O
ATOM   1118  CB  VAL A 225      -5.709 -24.321  32.201  1.00 82.92           C
ATOM   1119  N   ALA A 226      -5.789 -22.041  34.497  1.00106.75           N
ATOM   1120  CA  ALA A 226      -5.140 -20.931  35.190  1.00116.83           C
ATOM   1121  C   ALA A 226      -5.019 -21.212  36.683  1.00122.08           C
ATOM   1122  O   ALA A 226      -3.964 -20.977  37.290  1.00128.91           O
ATOM   1123  CB  ALA A 226      -5.916 -19.636  34.951  1.00104.87           C
ATOM   1124  N   GLU A 227      -6.093 -21.721  37.291  1.00114.83           N
ATOM   1125  CA  GLU A 227      -6.038 -22.063  38.709  1.00 95.90           C
ATOM   1126  C   GLU A 227      -5.013 -23.159  38.968  1.00 86.23           C
ATOM   1127  O   GLU A 227      -4.273 -23.110  39.961  1.00 99.77           O
ATOM   1128  CB  GLU A 227      -7.420 -22.493  39.201  1.00115.66           C
ATOM   1129  N   ALA A 228      -4.939 -24.149  38.074  1.00 81.25           N
ATOM   1130  CA  ALA A 228      -3.971 -25.227  38.247  1.00 88.32           C
ATOM   1131  C   ALA A 228      -2.543 -24.708  38.138  1.00 92.03           C
ATOM   1132  O   ALA A 228      -1.668 -25.107  38.916  1.00 93.44           O
ATOM   1133  CB  ALA A 228      -4.221 -26.329  37.218  1.00 93.26           C
ATOM   1134  N   VAL A 229      -2.290 -23.815  37.178  1.00111.29           N
ATOM   1135  CA  VAL A 229      -0.950 -23.256  37.020  1.00111.41           C
ATOM   1136  C   VAL A 229      -0.564 -22.450  38.252  1.00 93.02           C
ATOM   1137  O   VAL A 229       0.564 -22.553  38.753  1.00121.73           O
ATOM   1138  CB  VAL A 229      -0.871 -22.405  35.739  1.00107.65           C
ATOM   1139  N   ALA A 230      -1.497 -21.643  38.768  1.00 56.64           N
ATOM   1140  CA  ALA A 230      -1.205 -20.855  39.962  1.00 69.99           C
ATOM   1141  C   ALA A 230      -0.911 -21.752  41.160  1.00 78.45           C
ATOM   1142  O   ALA A 230       0.036 -21.501  41.918  1.00 76.96           O
ATOM   1143  CB  ALA A 230      -2.367 -19.910  40.268  1.00110.18           C
ATOM   1144  N   LYS A 231      -1.698 -22.816  41.339  1.00 76.21           N
ATOM   1145  CA  LYS A 231      -1.482 -23.710  42.474  1.00 82.98           C
ATOM   1146  C   LYS A 231      -0.159 -24.461  42.352  1.00 92.53           C
ATOM   1147  O   LYS A 231       0.550 -24.650  43.350  1.00 90.99           O
ATOM   1148  CB  LYS A 231      -2.647 -24.691  42.597  1.00 66.74           C
ATOM   1149  N   ALA A 232       0.194 -24.898  41.140  1.00 99.99           N
ATOM   1150  CA  ALA A 232       1.472 -25.577  40.945  1.00 83.22           C
ATOM   1151  C   ALA A 232       2.642 -24.632  41.202  1.00 57.67           C
ATOM   1152  O   ALA A 232       3.653 -25.026  41.803  1.00 66.65           O
ATOM   1153  CB  ALA A 232       1.546 -26.160  39.534  1.00 88.40           C
ATOM   1154  N   LEU A 233       2.520 -23.377  40.762  1.00 55.44           N
ATOM   1155  CA  LEU A 233       3.554 -22.389  41.054  1.00 77.74           C
ATOM   1156  C   LEU A 233       3.669 -22.143  42.553  1.00 81.65           C
ATOM   1157  O   LEU A 233       4.774 -21.959  43.076  1.00 78.24           O
ATOM   1158  CB  LEU A 233       3.256 -21.086  40.314  1.00 93.15           C
ATOM   1159  N   LYS A 234       2.540 -22.165  43.266  1.00 80.49           N
ATOM   1160  CA  LYS A 234       2.580 -21.999  44.717  1.00 88.07           C
ATOM   1161  C   LYS A 234       3.285 -23.170  45.392  1.00 66.76           C
ATOM   1162  O   LYS A 234       4.069 -22.980  46.333  1.00 79.66           O
ATOM   1163  CB  LYS A 234       1.164 -21.847  45.270  1.00 70.93           C
ATOM   1164  N   ALA A 235       3.007 -24.392  44.932  1.00 52.54           N
ATOM   1165  CA  ALA A 235       3.695 -25.562  45.473  1.00 67.55           C
ATOM   1166  C   ALA A 235       5.204 -25.452  45.265  1.00 95.57           C
ATOM   1167  O   ALA A 235       5.995 -25.659  46.198  1.00107.88           O
ATOM   1168  CB  ALA A 235       3.150 -26.839  44.829  1.00 60.32           C
ATOM   1169  N   ALA A 236       5.620 -25.113  44.042  1.00105.86           N
ATOM   1170  CA  ALA A 236       7.048 -24.979  43.763  1.00 99.21           C
ATOM   1171  C   ALA A 236       7.673 -23.853  44.580  1.00 73.89           C
ATOM   1172  O   ALA A 236       8.830 -23.951  45.007  1.00 52.79           O
ATOM   1173  CB  ALA A 236       7.272 -24.747  42.270  1.00 99.19           C
ATOM   1174  N   MET A 237       6.916 -22.781  44.827  1.00 81.35           N
ATOM   1175  CA  MET A 237       7.443 -21.671  45.614  1.00 88.13           C
ATOM   1176  C   MET A 237       7.645 -22.068  47.072  1.00 86.75           C
ATOM   1177  O   MET A 237       8.661 -21.713  47.683  1.00 75.59           O
ATOM   1178  CB  MET A 237       6.508 -20.466  45.515  1.00 82.40           C
ATOM   1179  N   GLU A 238       6.683 -22.792  47.650  1.00 99.01           N
ATOM   1180  CA  GLU A 238       6.865 -23.299  49.006  1.00 98.72           C
ATOM   1181  C   GLU A 238       8.073 -24.226  49.082  1.00101.51           C
ATOM   1182  O   GLU A 238       8.851 -24.174  50.045  1.00105.52           O
ATOM   1183  CB  GLU A 238       5.601 -24.021  49.475  1.00 99.00           C
ATOM   1184  N   ALA A 239       8.248 -25.076  48.066  1.00105.59           N
ATOM   1185  CA  ALA A 239       9.408 -25.964  48.034  1.00110.75           C
ATOM   1186  C   ALA A 239      10.710 -25.170  48.013  1.00 90.03           C
ATOM   1187  O   ALA A 239      11.655 -25.482  48.747  1.00 83.36           O
ATOM   1188  CB  ALA A 239       9.326 -26.889  46.822  1.00 96.96           C
ATOM   1189  N   PHE A 240      10.778 -24.137  47.171  1.00101.72           N
ATOM   1190  CA  PHE A 240      11.998 -23.338  47.079  1.00 95.86           C
ATOM   1191  C   PHE A 240      12.265 -22.577  48.374  1.00 99.05           C
ATOM   1192  O   PHE A 240      13.423 -22.415  48.781  1.00105.18           O
ATOM   1193  CB  PHE A 240      11.903 -22.374  45.899  1.00115.13           C
ATOM   1194  N   ALA A 241      11.206 -22.113  49.041  1.00105.87           N
ATOM   1195  CA  ALA A 241      11.382 -21.426  50.318  1.00113.43           C
ATOM   1196  C   ALA A 241      11.941 -22.374  51.371  1.00104.61           C
ATOM   1197  O   ALA A 241      12.851 -22.017  52.135  1.00 93.70           O
ATOM   1198  CB  ALA A 241      10.054 -20.830  50.780  1.00119.63           C
ATOM   1199  N   GLU A 242      11.414 -23.601  51.414  1.00104.97           N
ATOM   1200  CA  GLU A 242      11.956 -24.595  52.334  1.00118.79           C
ATOM   1201  C   GLU A 242      13.405 -24.926  52.005  1.00 98.37           C
ATOM   1202  O   GLU A 242      14.216 -25.140  52.914  1.00 92.38           O
ATOM   1203  CB  GLU A 242      11.103 -25.864  52.306  1.00121.51           C
ATOM   1204  N   ILE A 243      13.749 -24.973  50.717  1.00100.20           N
ATOM   1205  CA  ILE A 243      15.124 -25.273  50.331  1.00 90.14           C
ATOM   1206  C   ILE A 243      16.064 -24.163  50.788  1.00107.46           C
ATOM   1207  O   ILE A 243      17.174 -24.427  51.268  1.00145.33           O
ATOM   1208  CB  ILE A 243      15.212 -25.506  48.812  1.00 63.79           C
ATOM   1209  N   ALA A 244      15.642 -22.905  50.639  1.00 91.38           N
ATOM   1210  CA  ALA A 244      16.462 -21.796  51.118  1.00106.45           C
ATOM   1211  C   ALA A 244      16.619 -21.848  52.633  1.00115.39           C
ATOM   1212  O   ALA A 244      17.705 -21.577  53.166  1.00130.40           O
ATOM   1213  CB  ALA A 244      15.851 -20.466  50.682  1.00114.65           C
ATOM   1214  N   LYS A 245      15.545 -22.201  53.344  1.00120.33           N
ATOM   1215  CA  LYS A 245      15.639 -22.337  54.794  1.00130.04           C
ATOM   1216  C   LYS A 245      16.614 -23.443  55.183  1.00109.65           C
ATOM   1217  O   LYS A 245      17.375 -23.300  56.146  1.00 84.03           O
ATOM   1218  CB  LYS A 245      14.257 -22.605  55.387  1.00102.80           C
ATOM   1219  N   ALA A 246      16.609 -24.553  54.441  1.00115.04           N
ATOM   1220  CA  ALA A 246      17.544 -25.638  54.726  1.00108.53           C
ATOM   1221  C   ALA A 246      18.981 -25.214  54.451  1.00102.16           C
ATOM   1222  O   ALA A 246      19.900 -25.583  55.196  1.00107.25           O
ATOM   1223  CB  ALA A 246      17.184 -26.873  53.901  1.00125.93           C
ATOM   1224  N   VAL A 247      19.193 -24.449  53.378  1.00111.11           N
ATOM   1225  CA  VAL A 247      20.525 -23.928  53.087  1.00108.98           C
ATOM   1226  C   VAL A 247      21.008 -23.048  54.231  1.00 98.67           C
ATOM   1227  O   VAL A 247      22.157 -23.153  54.673  1.00110.50           O
ATOM   1228  CB  VAL A 247      20.522 -23.168  51.747  1.00 98.85           C
ATOM   1229  N   ALA A 248      20.129 -22.185  54.747  1.00110.50           N
ATOM   1230  CA  ALA A 248      20.511 -21.336  55.873  1.00119.76           C
ATOM   1231  C   ALA A 248      20.777 -22.159  57.131  1.00109.38           C
ATOM   1232  O   ALA A 248      21.685 -21.841  57.910  1.00 87.77           O
ATOM   1233  CB  ALA A 248      19.428 -20.291  56.136  1.00133.34           C
ATOM   1234  N   GLN A 249      19.991 -23.216  57.349  1.00108.29           N
ATOM   1235  CA  GLN A 249      20.185 -24.059  58.525  1.00100.61           C
ATOM   1236  C   GLN A 249      21.542 -24.746  58.483  1.00 79.11           C
ATOM   1237  O   GLN A 249      22.265 -24.784  59.485  1.00 85.07           O
ATOM   1238  CB  GLN A 249      19.062 -25.092  58.621  1.00140.25           C
ATOM   1239  N   ALA A 250      21.903 -25.301  57.324  1.00109.22           N
ATOM   1240  CA  ALA A 250      23.237 -25.872  57.173  1.00105.12           C
ATOM   1241  C   ALA A 250      24.310 -24.798  57.278  1.00 93.01           C
ATOM   1242  O   ALA A 250      25.426 -25.074  57.737  1.00 90.74           O
ATOM   1243  CB  ALA A 250      23.349 -26.610  55.839  1.00100.06           C
ATOM   1244  N   ALA A 251      23.990 -23.571  56.863  1.00 90.25           N
ATOM   1245  CA  ALA A 251      24.936 -22.470  56.983  1.00 78.73           C
ATOM   1246  C   ALA A 251      25.233 -22.155  58.442  1.00 98.73           C
ATOM   1247  O   ALA A 251      26.365 -21.800  58.792  1.00103.18           O
ATOM   1248  CB  ALA A 251      24.385 -21.240  56.267  1.00 77.10           C
ATOM   1249  N   LYS A 252      24.223 -22.268  59.307  1.00112.98           N
ATOM   1250  CA  LYS A 252      24.457 -22.094  60.737  1.00105.75           C
ATOM   1251  C   LYS A 252      25.411 -23.161  61.260  1.00 93.28           C
ATOM   1252  O   LYS A 252      26.334 -22.867  62.029  1.00 85.69           O
ATOM   1253  CB  LYS A 252      23.129 -22.131  61.494  1.00 72.59           C
ATOM   1254  N   GLN A 253      25.211 -24.411  60.835  1.00 73.63           N
ATOM   1255  CA  GLN A 253      26.105 -25.501  61.203  1.00 74.90           C
ATOM   1256  C   GLN A 253      27.468 -25.399  60.531  1.00116.01           C
ATOM   1257  O   GLN A 253      28.376 -26.151  60.898  1.00133.66           O
ATOM   1258  CB  GLN A 253      25.454 -26.844  60.861  1.00 61.40           C
ATOM   1259  N   GLY A 254      27.632 -24.497  59.565  1.00106.42           N
ATOM   1260  CA  GLY A 254      28.910 -24.306  58.907  1.00 86.06           C
ATOM   1261  C   GLY A 254      29.387 -25.534  58.160  1.00 89.21           C
ATOM   1262  O   GLY A 254      30.455 -26.075  58.461  1.00119.35           O
ATOM   1263  N   ALA A 255      28.606 -25.980  57.181  1.00 85.47           N
ATOM   1264  CA  ALA A 255      28.914 -27.197  56.440  1.00123.85           C
ATOM   1265  C   ALA A 255      29.989 -26.916  55.390  1.00148.40           C
ATOM   1266  O   ALA A 255      30.562 -25.826  55.323  1.00151.30           O
ATOM   1267  CB  ALA A 255      27.647 -27.764  55.811  1.00128.80           C
ATOM   1268  N   SER A 256      30.269 -27.908  54.549  1.00146.96           N
ATOM   1269  CA  SER A 256      31.268 -27.761  53.502  1.00131.72           C
ATOM   1270  C   SER A 256      30.648 -27.108  52.266  1.00124.59           C
ATOM   1271  O   SER A 256      29.486 -26.696  52.261  1.00128.21           O
ATOM   1272  CB  SER A 256      31.881 -29.117  53.160  1.00137.20           C
ATOM   1273  N   GLU A 257      31.438 -27.013  51.197  1.00111.22           N
ATOM   1274  CA  GLU A 257      30.980 -26.395  49.958  1.00 83.75           C
ATOM   1275  C   GLU A 257      30.233 -27.368  49.059  1.00 76.75           C
ATOM   1276  O   GLU A 257      29.378 -26.942  48.271  1.00 97.74           O
ATOM   1277  CB  GLU A 257      32.166 -25.803  49.194  1.00106.05           C
ATOM   1278  N   ALA A 258      30.544 -28.665  49.153  1.00 73.55           N
ATOM   1279  CA  ALA A 258      29.758 -29.668  48.444  1.00 97.14           C
ATOM   1280  C   ALA A 258      28.285 -29.587  48.821  1.00105.47           C
ATOM   1281  O   ALA A 258      27.415 -29.864  47.990  1.00 93.11           O
ATOM   1282  CB  ALA A 258      30.306 -31.069  48.728  1.00 97.28           C
ATOM   1283  N   ALA A 259      27.990 -29.198  50.062  1.00133.67           N
ATOM   1284  CA  ALA A 259      26.606 -29.029  50.490  1.00110.44           C
ATOM   1285  C   ALA A 259      25.891 -27.986  49.638  1.00 98.07           C
ATOM   1286  O   ALA A 259      24.832 -28.254  49.061  1.00121.68           O
ATOM   1287  CB  ALA A 259      26.568 -28.646  51.970  1.00108.12           C
ATOM   1288  N   PHE A 260      26.464 -26.783  49.545  1.00 78.74           N
ATOM   1289  CA  PHE A 260      25.837 -25.727  48.755  1.00 93.83           C
ATOM   1290  C   PHE A 260      25.817 -26.071  47.271  1.00108.16           C
ATOM   1291  O   PHE A 260      24.876 -25.695  46.557  1.00102.53           O
ATOM   1292  CB  PHE A 260      26.564 -24.402  48.985  1.00 93.60           C
ATOM   1293  N   GLU A 261      26.840 -26.782  46.789  1.00131.11           N
ATOM   1294  CA  GLU A 261      26.828 -27.247  45.405  1.00126.82           C
ATOM   1295  C   GLU A 261      25.621 -28.143  45.141  1.00126.11           C
ATOM   1296  O   GLU A 261      24.857 -27.921  44.190  1.00124.29           O
ATOM   1297  CB  GLU A 261      28.131 -27.986  45.089  1.00120.14           C
ATOM   1298  N   ALA A 262      25.430 -29.162  45.985  1.00126.27           N
ATOM   1299  CA  ALA A 262      24.286 -30.054  45.829  1.00114.81           C
ATOM   1300  C   ALA A 262      22.966 -29.320  46.033  1.00110.09           C
ATOM   1301  O   ALA A 262      21.954 -29.689  45.430  1.00125.39           O
ATOM   1302  CB  ALA A 262      24.403 -31.229  46.800  1.00106.40           C
ATOM   1303  N   PHE A 263      22.957 -28.270  46.857  1.00120.74           N
ATOM   1304  CA  PHE A 263      21.735 -27.497  47.064  1.00118.72           C
ATOM   1305  C   PHE A 263      21.345 -26.730  45.803  1.00127.67           C
ATOM   1306  O   PHE A 263      20.171 -26.718  45.404  1.00102.01           O
ATOM   1307  CB  PHE A 263      21.917 -26.543  48.245  1.00 97.13           C
ATOM   1308  N   ALA A 264      22.317 -26.071  45.166  1.00130.58           N
ATOM   1309  CA  ALA A 264      22.044 -25.413  43.890  1.00109.89           C
ATOM   1310  C   ALA A 264      21.610 -26.425  42.834  1.00116.65           C
ATOM   1311  O   ALA A 264      20.716 -26.148  42.021  1.00128.22           O
ATOM   1312  CB  ALA A 264      23.274 -24.635  43.423  1.00126.37           C
ATOM   1313  N   ALA A 265      22.225 -27.613  42.838  1.00130.39           N
ATOM   1314  CA  ALA A 265      21.806 -28.659  41.908  1.00130.81           C
ATOM   1315  C   ALA A 265      20.362 -29.087  42.164  1.00134.23           C
ATOM   1316  O   ALA A 265      19.609 -29.362  41.221  1.00116.60           O
ATOM   1317  CB  ALA A 265      22.749 -29.857  42.008  1.00112.45           C
ATOM   1318  N   ILE A 266      19.958 -29.149  43.435  1.00130.84           N
ATOM   1319  CA  ILE A 266      18.584 -29.522  43.762  1.00 99.93           C
ATOM   1320  C   ILE A 266      17.614 -28.443  43.302  1.00 97.94           C
ATOM   1321  O   ILE A 266      16.509 -28.742  42.831  1.00 99.97           O
ATOM   1322  CB  ILE A 266      18.447 -29.796  45.270  1.00 69.71           C
ATOM   1323  N   ALA A 267      17.998 -27.173  43.450  1.00 86.84           N
ATOM   1324  CA  ALA A 267      17.175 -26.094  42.909  1.00 87.24           C
ATOM   1325  C   ALA A 267      17.004 -26.243  41.401  1.00 96.33           C
ATOM   1326  O   ALA A 267      15.896 -26.077  40.869  1.00113.46           O
ATOM   1327  CB  ALA A 267      17.791 -24.738  43.249  1.00 64.31           C
ATOM   1328  N   ALA A 268      18.096 -26.560  40.699  1.00 79.45           N
ATOM   1329  CA  ALA A 268      18.014 -26.771  39.256  1.00 96.74           C
ATOM   1330  C   ALA A 268      17.074 -27.924  38.916  1.00101.22           C
ATOM   1331  O   ALA A 268      16.277 -27.831  37.974  1.00120.16           O
ATOM   1332  CB  ALA A 268      19.408 -27.027  38.684  1.00138.67           C
ATOM   1333  N   ALA A 269      17.151 -29.018  39.676  1.00 99.71           N
ATOM   1334  CA  ALA A 269      16.294 -30.169  39.402  1.00100.25           C
ATOM   1335  C   ALA A 269      14.828 -29.840  39.650  1.00 81.30           C
ATOM   1336  O   ALA A 269      13.945 -30.286  38.903  1.00109.19           O
ATOM   1337  CB  ALA A 269      16.728 -31.361  40.253  1.00 87.64           C
ATOM   1338  N   ALA A 270      14.548 -29.069  40.705  1.00 81.61           N
ATOM   1339  CA  ALA A 270      13.179 -28.638  40.962  1.00107.49           C
ATOM   1340  C   ALA A 270      12.649 -27.795  39.812  1.00 88.23           C
ATOM   1341  O   ALA A 270      11.516 -28.000  39.352  1.00 93.41           O
ATOM   1342  CB  ALA A 270      13.107 -27.857  42.274  1.00111.23           C
ATOM   1343  N   ALA A 271      13.454 -26.833  39.348  1.00 77.76           N
ATOM   1344  CA  ALA A 271      13.059 -26.030  38.197  1.00 85.81           C
ATOM   1345  C   ALA A 271      12.783 -26.912  36.987  1.00 77.29           C
ATOM   1346  O   ALA A 271      11.809 -26.691  36.257  1.00 81.47           O
ATOM   1347  CB  ALA A 271      14.143 -24.998  37.883  1.00109.39           C
ATOM   1348  N   GLU A 272      13.622 -27.929  36.773  1.00 73.61           N
ATOM   1349  CA  GLU A 272      13.439 -28.831  35.639  1.00 87.30           C
ATOM   1350  C   GLU A 272      12.106 -29.563  35.727  1.00 85.81           C
ATOM   1351  O   GLU A 272      11.349 -29.621  34.749  1.00 74.37           O
ATOM   1352  CB  GLU A 272      14.597 -29.827  35.575  1.00 77.64           C
ATOM   1353  N   ALA A 273      11.800 -30.128  36.898  1.00 85.72           N
ATOM   1354  CA  ALA A 273      10.559 -30.882  37.053  1.00 43.94           C
ATOM   1355  C   ALA A 273       9.338 -29.983  36.885  1.00 65.35           C
ATOM   1356  O   ALA A 273       8.354 -30.370  36.235  1.00 90.12           O
ATOM   1357  CB  ALA A 273      10.534 -31.581  38.412  1.00 48.97           C
ATOM   1358  N   ALA A 274       9.379 -28.779  37.463  1.00 70.06           N
ATOM   1359  CA  ALA A 274       8.249 -27.862  37.336  1.00 64.39           C
ATOM   1360  C   ALA A 274       8.035 -27.456  35.883  1.00 68.51           C
ATOM   1361  O   ALA A 274       6.900 -27.462  35.383  1.00 67.80           O
ATOM   1362  CB  ALA A 274       8.471 -26.631  38.214  1.00 81.64           C
ATOM   1363  N   ALA A 275       9.119 -27.100  35.187  1.00 91.07           N
ATOM   1364  CA  ALA A 275       9.007 -26.728  33.784  1.00 97.42           C
ATOM   1365  C   ALA A 275       8.507 -27.889  32.938  1.00 83.77           C
ATOM   1366  O   ALA A 275       7.780 -27.675  31.964  1.00 74.04           O
ATOM   1367  CB  ALA A 275      10.355 -26.229  33.267  1.00118.26           C
ATOM   1368  N   ALA A 276       8.872 -29.123  33.297  1.00 89.40           N
ATOM   1369  CA  ALA A 276       8.376 -30.276  32.553  1.00 86.47           C
ATOM   1370  C   ALA A 276       6.876 -30.457  32.747  1.00 74.98           C
ATOM   1371  O   ALA A 276       6.143 -30.704  31.779  1.00 71.13           O
ATOM   1372  CB  ALA A 276       9.128 -31.537  32.975  1.00 80.97           C
ATOM   1373  N   ALA A 277       6.403 -30.356  33.994  1.00 88.46           N
ATOM   1374  CA  ALA A 277       4.965 -30.418  34.240  1.00100.70           C
ATOM   1375  C   ALA A 277       4.227 -29.338  33.453  1.00 84.03           C
ATOM   1376  O   ALA A 277       3.170 -29.596  32.861  1.00 61.50           O
ATOM   1377  CB  ALA A 277       4.683 -30.289  35.738  1.00 82.12           C
ATOM   1378  N   PHE A 278       4.791 -28.128  33.408  1.00 92.73           N
ATOM   1379  CA  PHE A 278       4.151 -27.030  32.684  1.00 84.10           C
ATOM   1380  C   PHE A 278       4.138 -27.283  31.175  1.00 77.70           C
ATOM   1381  O   PHE A 278       3.137 -27.023  30.490  1.00 99.59           O
ATOM   1382  CB  PHE A 278       4.866 -25.720  33.014  1.00104.48           C
ATOM   1383  N   GLU A 279       5.241 -27.809  30.639  1.00 94.41           N
ATOM   1384  CA  GLU A 279       5.311 -28.070  29.206  1.00 75.38           C
ATOM   1385  C   GLU A 279       4.388 -29.209  28.800  1.00 88.53           C
ATOM   1386  O   GLU A 279       3.913 -29.247  27.659  1.00 90.16           O
ATOM   1387  CB  GLU A 279       6.750 -28.380  28.793  1.00 95.85           C
ATOM   1388  N   ALA A 280       4.131 -30.151  29.709  1.00 95.03           N
ATOM   1389  CA  ALA A 280       3.142 -31.182  29.415  1.00 98.73           C
ATOM   1390  C   ALA A 280       1.731 -30.618  29.487  1.00 51.71           C
ATOM   1391  O   ALA A 280       0.870 -30.977  28.675  1.00 42.36           O
ATOM   1392  CB  ALA A 280       3.294 -32.356  30.376  1.00 81.66           C
ATOM   1393  N   PHE A 281       1.472 -29.736  30.457  1.00 51.44           N
ATOM   1394  CA  PHE A 281       0.179 -29.062  30.513  1.00 48.64           C
ATOM   1395  C   PHE A 281      -0.077 -28.235  29.260  1.00 46.74           C
ATOM   1396  O   PHE A 281      -1.239 -28.003  28.901  1.00110.57           O
ATOM   1397  CB  PHE A 281       0.102 -28.174  31.756  1.00 78.90           C
ATOM   1398  N   SER A 282       0.988 -27.793  28.589  1.00 55.48           N
ATOM   1399  CA  SER A 282       0.858 -27.126  27.296  1.00 87.28           C
ATOM   1400  C   SER A 282       0.209 -28.009  26.225  1.00 95.57           C
ATOM   1401  O   SER A 282       0.015 -27.546  25.093  1.00103.95           O
ATOM   1402  CB  SER A 282       2.229 -26.657  26.814  1.00 73.13           C
ATOM   1403  N   ASP A 283      -0.132 -29.259  26.540  1.00 92.46           N
ATOM   1404  CA  ASP A 283      -0.833 -30.126  25.601  1.00 88.09           C
ATOM   1405  C   ASP A 283      -2.159 -30.637  26.154  1.00 78.68           C
ATOM   1406  O   ASP A 283      -2.727 -31.587  25.601  1.00 60.64           O
ATOM   1407  CB  ASP A 283       0.065 -31.301  25.205  1.00 93.17           C
ATOM   1408  N   SER A 284      -2.657 -30.049  27.240  1.00 97.15           N
ATOM   1409  CA  SER A 284      -3.882 -30.520  27.878  1.00 66.47           C
ATOM   1410  C   SER A 284      -4.575 -29.337  28.533  1.00 70.31           C
ATOM   1411  O   SER A 284      -3.998 -28.693  29.415  1.00 26.38           O
ATOM   1412  CB  SER A 284      -3.582 -31.610  28.913  1.00 61.42           C
ATOM   1413  N   THR A 285      -5.800 -29.046  28.093  1.00106.00           N
ATOM   1414  CA  THR A 285      -6.621 -28.006  28.701  1.00100.29           C
ATOM   1415  C   THR A 285      -7.868 -28.581  29.366  1.00 90.46           C
ATOM   1416  O   THR A 285      -8.720 -27.816  29.833  1.00 91.47           O
ATOM   1417  CB  THR A 285      -7.010 -26.947  27.664  1.00118.01           C
ATOM   1418  N   GLY A 286      -7.997 -29.905  29.415  1.00 86.63           N
ATOM   1419  CA  GLY A 286      -9.075 -30.510  30.172  1.00 91.13           C
ATOM   1420  C   GLY A 286      -8.866 -30.357  31.667  1.00125.05           C
ATOM   1421  O   GLY A 286      -7.740 -30.283  32.159  1.00120.28           O
ATOM   1422  N   GLU A 287      -9.980 -30.314  32.403  1.00126.18           N
ATOM   1423  CA  GLU A 287      -9.918 -30.015  33.832  1.00114.99           C
ATOM   1424  C   GLU A 287      -9.173 -31.103  34.597  1.00 92.61           C
ATOM   1425  O   GLU A 287      -8.295 -30.810  35.419  1.00 99.54           O
ATOM   1426  CB  GLU A 287     -11.331 -29.835  34.389  1.00135.89           C
ATOM   1427  N   THR A 288      -9.516 -32.368  34.343  1.00 75.29           N
ATOM   1428  CA  THR A 288      -8.915 -33.463  35.099  1.00106.38           C
ATOM   1429  C   THR A 288      -7.419 -33.566  34.835  1.00102.90           C
ATOM   1430  O   THR A 288      -6.635 -33.825  35.756  1.00123.04           O
ATOM   1431  CB  THR A 288      -9.608 -34.780  34.757  1.00126.88           C
ATOM   1432  N   VAL A 289      -7.003 -33.359  33.584  1.00 78.69           N
ATOM   1433  CA  VAL A 289      -5.584 -33.432  33.252  1.00 70.39           C
ATOM   1434  C   VAL A 289      -4.813 -32.326  33.957  1.00 89.17           C
ATOM   1435  O   VAL A 289      -3.718 -32.552  34.485  1.00 79.68           O
ATOM   1436  CB  VAL A 289      -5.388 -33.372  31.727  1.00 57.74           C
ATOM   1437  N   ALA A 290      -5.370 -31.113  33.978  1.00 91.85           N
ATOM   1438  CA  ALA A 290      -4.703 -30.007  34.656  1.00113.24           C
ATOM   1439  C   ALA A 290      -4.611 -30.257  36.154  1.00102.48           C
ATOM   1440  O   ALA A 290      -3.575 -29.981  36.775  1.00 90.84           O
ATOM   1441  CB  ALA A 290      -5.440 -28.698  34.375  1.00121.75           C
ATOM   1442  N   GLU A 291      -5.685 -30.781  36.751  1.00106.27           N
ATOM   1443  CA  GLU A 291      -5.655 -31.084  38.177  1.00 87.52           C
ATOM   1444  C   GLU A 291      -4.607 -32.143  38.487  1.00 71.66           C
ATOM   1445  O   GLU A 291      -3.863 -32.025  39.469  1.00 83.67           O
ATOM   1446  CB  GLU A 291      -7.036 -31.540  38.647  1.00116.64           C
ATOM   1447  N   ALA A 292      -4.522 -33.177  37.648  1.00 65.58           N
ATOM   1448  CA  ALA A 292      -3.534 -34.226  37.869  1.00 63.25           C
ATOM   1449  C   ALA A 292      -2.119 -33.687  37.720  1.00 85.18           C
ATOM   1450  O   ALA A 292      -1.228 -34.042  38.500  1.00 92.79           O
ATOM   1451  CB  ALA A 292      -3.775 -35.385  36.903  1.00 49.52           C
ATOM   1452  N   VAL A 293      -1.897 -32.816  36.733  1.00102.08           N
ATOM   1453  CA  VAL A 293      -0.569 -32.247  36.534  1.00113.09           C
ATOM   1454  C   VAL A 293      -0.167 -31.403  37.734  1.00104.59           C
ATOM   1455  O   VAL A 293       0.958 -31.513  38.240  1.00132.18           O
ATOM   1456  CB  VAL A 293      -0.529 -31.432  35.229  1.00123.96           C
ATOM   1457  N   ALA A 294      -1.080 -30.552  38.212  1.00 93.16           N
ATOM   1458  CA  ALA A 294      -0.766 -29.710  39.359  1.00 86.80           C
ATOM   1459  C   ALA A 294      -0.541 -30.538  40.620  1.00 76.89           C
ATOM   1460  O   ALA A 294       0.336 -30.208  41.426  1.00 73.76           O
ATOM   1461  CB  ALA A 294      -1.878 -28.679  39.574  1.00 97.74           C
ATOM   1462  N   LYS A 295      -1.310 -31.614  40.812  1.00 86.16           N
ATOM   1463  CA  LYS A 295      -1.111 -32.455  41.987  1.00 86.98           C
ATOM   1464  C   LYS A 295       0.217 -33.202  41.916  1.00106.27           C
ATOM   1465  O   LYS A 295       0.901 -33.367  42.936  1.00127.32           O
ATOM   1466  CB  LYS A 295      -2.279 -33.429  42.127  1.00 72.69           C
ATOM   1467  N   ALA A 296       0.593 -33.671  40.724  1.00120.88           N
ATOM   1468  CA  ALA A 296       1.904 -34.285  40.556  1.00105.70           C
ATOM   1469  C   ALA A 296       3.010 -33.283  40.850  1.00 86.34           C
ATOM   1470  O   ALA A 296       4.018 -33.626  41.478  1.00 69.99           O
ATOM   1471  CB  ALA A 296       2.042 -34.846  39.141  1.00120.57           C
ATOM   1472  N   LEU A 297       2.833 -32.033  40.411  1.00100.99           N
ATOM   1473  CA  LEU A 297       3.809 -30.994  40.719  1.00 92.59           C
ATOM   1474  C   LEU A 297       3.883 -30.720  42.216  1.00 76.23           C
ATOM   1475  O   LEU A 297       4.964 -30.429  42.737  1.00 86.66           O
ATOM   1476  CB  LEU A 297       3.468 -29.714  39.957  1.00112.19           C
ATOM   1477  N   LYS A 298       2.752 -30.804  42.920  1.00 86.55           N
ATOM   1478  CA  LYS A 298       2.764 -30.615  44.368  1.00 70.84           C
ATOM   1479  C   LYS A 298       3.536 -31.733  45.060  1.00 66.94           C
ATOM   1480  O   LYS A 298       4.362 -31.478  45.948  1.00 86.79           O
ATOM   1481  CB  LYS A 298       1.332 -30.540  44.895  1.00 85.82           C
ATOM   1482  N   ALA A 299       3.269 -32.983  44.671  1.00 66.92           N
ATOM   1483  CA  ALA A 299       4.036 -34.102  45.214  1.00 71.43           C
ATOM   1484  C   ALA A 299       5.524 -33.935  44.920  1.00 84.21           C
ATOM   1485  O   ALA A 299       6.375 -34.224  45.774  1.00108.05           O
ATOM   1486  CB  ALA A 299       3.515 -35.423  44.647  1.00 68.32           C
ATOM   1487  N   ALA A 300       5.849 -33.448  43.720  1.00 88.03           N
ATOM   1488  CA  ALA A 300       7.238 -33.214  43.341  1.00 82.04           C
ATOM   1489  C   ALA A 300       7.885 -32.171  44.240  1.00 69.16           C
ATOM   1490  O   ALA A 300       9.024 -32.338  44.690  1.00 67.17           O
ATOM   1491  CB  ALA A 300       7.307 -32.773  41.879  1.00 72.26           C
ATOM   1492  N   MET A 301       7.175 -31.066  44.484  1.00 69.58           N
ATOM   1493  CA  MET A 301       7.707 -30.015  45.343  1.00 75.64           C
ATOM   1494  C   MET A 301       7.941 -30.534  46.752  1.00 76.70           C
ATOM   1495  O   MET A 301       8.951 -30.203  47.389  1.00 83.48           O
ATOM   1496  CB  MET A 301       6.755 -28.817  45.360  1.00 70.06           C
ATOM   1497  N   GLU A 302       7.012 -31.351  47.255  1.00 92.26           N
ATOM   1498  CA  GLU A 302       7.194 -31.968  48.565  1.00104.91           C
ATOM   1499  C   GLU A 302       8.459 -32.818  48.596  1.00107.31           C
ATOM   1500  O   GLU A 302       9.273 -32.715  49.525  1.00108.01           O
ATOM   1501  CB  GLU A 302       5.966 -32.808  48.919  1.00 87.39           C
ATOM   1502  N   ALA A 303       8.645 -33.660  47.576  1.00 92.60           N
ATOM   1503  CA  ALA A 303       9.826 -34.519  47.530  1.00 93.74           C
ATOM   1504  C   ALA A 303      11.108 -33.699  47.460  1.00 91.00           C
ATOM   1505  O   ALA A 303      12.117 -34.051  48.085  1.00 99.74           O
ATOM   1506  CB  ALA A 303       9.734 -35.471  46.338  1.00 68.14           C
ATOM   1507  N   PHE A 304      11.086 -32.595  46.711  1.00104.15           N
ATOM   1508  CA  PHE A 304      12.288 -31.779  46.560  1.00 83.24           C
ATOM   1509  C   PHE A 304      12.639 -31.068  47.861  1.00 86.09           C
ATOM   1510  O   PHE A 304      13.817 -30.996  48.243  1.00 98.25           O
ATOM   1511  CB  PHE A 304      12.095 -30.771  45.428  1.00 74.35           C
ATOM   1512  N   ALA A 305      11.630 -30.536  48.556  1.00100.08           N
ATOM   1513  CA  ALA A 305      11.874 -29.933  49.862  1.00107.17           C
ATOM   1514  C   ALA A 305      12.412 -30.964  50.845  1.00 97.08           C
ATOM   1515  O   ALA A 305      13.307 -30.666  51.648  1.00 90.89           O
ATOM   1516  CB  ALA A 305      10.591 -29.295  50.394  1.00112.44           C
ATOM   1517  N   GLU A 306      11.892 -32.194  50.783  1.00 94.52           N
ATOM   1518  CA  GLU A 306      12.385 -33.243  51.668  1.00101.90           C
ATOM   1519  C   GLU A 306      13.839 -33.586  51.364  1.00 99.42           C
ATOM   1520  O   GLU A 306      14.639 -33.800  52.282  1.00104.48           O
ATOM   1521  CB  GLU A 306      11.505 -34.487  51.550  1.00101.56           C
ATOM   1522  N   ILE A 307      14.199 -33.642  50.081  1.00109.33           N
ATOM   1523  CA  ILE A 307      15.580 -33.948  49.717  1.00102.34           C
ATOM   1524  C   ILE A 307      16.518 -32.840  50.182  1.00120.54           C
ATOM   1525  O   ILE A 307      17.632 -33.107  50.657  1.00137.33           O
ATOM   1526  CB  ILE A 307      15.694 -34.187  48.201  1.00 84.28           C
ATOM   1527  N   ALA A 308      16.090 -31.582  50.053  1.00113.79           N
ATOM   1528  CA  ALA A 308      16.910 -30.475  50.539  1.00110.37           C
ATOM   1529  C   ALA A 308      17.093 -30.553  52.052  1.00111.10           C
ATOM   1530  O   ALA A 308      18.197 -30.335  52.573  1.00126.25           O
ATOM   1531  CB  ALA A 308      16.283 -29.141  50.133  1.00 98.69           C
ATOM   1532  N   LYS A 309      16.016 -30.873  52.777  1.00122.99           N
ATOM   1533  CA  LYS A 309      16.121 -31.012  54.226  1.00114.38           C
ATOM   1534  C   LYS A 309      17.047 -32.161  54.607  1.00 96.95           C
ATOM   1535  O   LYS A 309      17.799 -32.061  55.582  1.00 96.15           O
ATOM   1536  CB  LYS A 309      14.735 -31.214  54.837  1.00128.79           C
ATOM   1537  N   ALA A 310      17.005 -33.262  53.852  1.00105.59           N
ATOM   1538  CA  ALA A 310      17.893 -34.386  54.134  1.00114.73           C
ATOM   1539  C   ALA A 310      19.351 -34.012  53.893  1.00113.75           C
ATOM   1540  O   ALA A 310      20.234 -34.392  54.673  1.00101.64           O
ATOM   1541  CB  ALA A 310      17.501 -35.593  53.282  1.00117.98           C
ATOM   1542  N   VAL A 311      19.620 -33.274  52.812  1.00124.55           N
ATOM   1543  CA  VAL A 311      20.980 -32.806  52.552  1.00108.72           C
ATOM   1544  C   VAL A 311      21.458 -31.914  53.690  1.00 79.93           C
ATOM   1545  O   VAL A 311      22.603 -32.024  54.149  1.00 94.93           O
ATOM   1546  CB  VAL A 311      21.046 -32.081  51.194  1.00 96.92           C
ATOM   1547  N   ALA A 312      20.583 -31.034  54.183  1.00 93.87           N
ATOM   1548  CA  ALA A 312      20.964 -30.167  55.296  1.00 96.44           C
ATOM   1549  C   ALA A 312      21.201 -30.969  56.573  1.00100.46           C
ATOM   1550  O   ALA A 312      22.119 -30.667  57.348  1.00113.37           O
ATOM   1551  CB  ALA A 312      19.893 -29.101  55.521  1.00111.81           C
ATOM   1552  N   GLN A 313      20.382 -31.996  56.809  1.00 98.62           N
ATOM   1553  CA  GLN A 313      20.547 -32.823  58.000  1.00 87.62           C
ATOM   1554  C   GLN A 313      21.868 -33.576  57.960  1.00 91.98           C
ATOM   1555  O   GLN A 313      22.547 -33.714  58.985  1.00100.41           O
ATOM   1556  CB  GLN A 313      19.379 -33.800  58.126  1.00127.40           C
ATOM   1557  N   ALA A 314      22.243 -34.078  56.782  1.00110.70           N
ATOM   1558  CA  ALA A 314      23.558 -34.689  56.631  1.00113.19           C
ATOM   1559  C   ALA A 314      24.666 -33.662  56.817  1.00107.12           C
ATOM   1560  O   ALA A 314      25.736 -33.992  57.343  1.00 98.55           O
ATOM   1561  CB  ALA A 314      23.677 -35.361  55.262  1.00 99.04           C
ATOM   1562  N   ALA A 315      24.429 -32.420  56.390  1.00111.32           N
ATOM   1563  CA  ALA A 315      25.430 -31.374  56.565  1.00 87.71           C
ATOM   1564  C   ALA A 315      25.667 -31.074  58.040  1.00 84.65           C
ATOM   1565  O   ALA A 315      26.802 -30.813  58.454  1.00 99.83           O
ATOM   1566  CB  ALA A 315      24.996 -30.113  55.820  1.00 92.38           C
ATOM   1567  N   LYS A 316      24.603 -31.101  58.848  1.00110.89           N
ATOM   1568  CA  LYS A 316      24.759 -30.850  60.278  1.00111.88           C
ATOM   1569  C   LYS A 316      25.638 -31.911  60.930  1.00 96.84           C
ATOM   1570  O   LYS A 316      26.454 -31.600  61.806  1.00108.37           O
ATOM   1571  CB  LYS A 316      23.390 -30.796  60.954  1.00100.16           C
ATOM   1572  N   GLN A 317      25.496 -33.167  60.505  1.00 80.07           N
ATOM   1573  CA  GLN A 317      26.327 -34.244  61.028  1.00 82.06           C
ATOM   1574  C   GLN A 317      27.764 -34.179  60.526  1.00114.98           C
ATOM   1575  O   GLN A 317      28.616 -34.905  61.048  1.00111.64           O
ATOM   1576  CB  GLN A 317      25.715 -35.600  60.666  1.00 64.85           C
ATOM   1577  N   GLY A 318      28.054 -33.335  59.538  1.00124.04           N
ATOM   1578  CA  GLY A 318      29.391 -33.256  58.985  1.00112.90           C
ATOM   1579  C   GLY A 318      29.781 -34.520  58.246  1.00102.48           C
ATOM   1580  O   GLY A 318      30.629 -35.284  58.715  1.00102.05           O
ATOM   1581  N   ALA A 319      29.164 -34.750  57.089  1.00105.94           N
ATOM   1582  CA  ALA A 319      29.371 -35.954  56.302  1.00116.34           C
ATOM   1583  C   ALA A 319      30.380 -35.695  55.185  1.00124.35           C
ATOM   1584  O   ALA A 319      30.924 -34.598  55.037  1.00135.53           O
ATOM   1585  CB  ALA A 319      28.040 -36.452  55.735  1.00134.75           C
ATOM   1586  N   SER A 320      30.622 -36.729  54.381  1.00104.96           N
ATOM   1587  CA  SER A 320      31.580 -36.660  53.284  1.00 93.24           C
ATOM   1588  C   SER A 320      30.956 -35.940  52.087  1.00100.78           C
ATOM   1589  O   SER A 320      29.859 -35.379  52.164  1.00102.75           O
ATOM   1590  CB  SER A 320      32.055 -38.061  52.907  1.00 81.75           C
ATOM   1591  N   GLU A 321      31.662 -35.946  50.954  1.00106.61           N
ATOM   1592  CA  GLU A 321      31.150 -35.351  49.726  1.00 86.34           C
ATOM   1593  C   GLU A 321      30.288 -36.311  48.921  1.00 83.59           C
ATOM   1594  O   GLU A 321      29.445 -35.856  48.134  1.00116.92           O
ATOM   1595  CB  GLU A 321      32.308 -34.853  48.851  1.00107.76           C
ATOM   1596  N   GLU A 322      30.488 -37.622  49.091  1.00 77.88           N
ATOM   1597  CA  GLU A 322      29.630 -38.588  48.417  1.00106.68           C
ATOM   1598  C   GLU A 322      28.173 -38.398  48.810  1.00117.17           C
ATOM   1599  O   GLU A 322      27.277 -38.656  48.002  1.00105.60           O
ATOM   1600  CB  GLU A 322      30.089 -40.010  48.734  1.00 91.18           C
ATOM   1601  N   ALA A 323      27.921 -37.931  50.035  1.00125.24           N
ATOM   1602  CA  ALA A 323      26.553 -37.670  50.469  1.00113.61           C
ATOM   1603  C   ALA A 323      25.892 -36.611  49.594  1.00101.78           C
ATOM   1604  O   ALA A 323      24.794 -36.824  49.065  1.00125.12           O
ATOM   1605  CB  ALA A 323      26.544 -37.242  51.937  1.00112.85           C
ATOM   1606  N   PHE A 324      26.550 -35.461  49.428  1.00 87.37           N
ATOM   1607  CA  PHE A 324      25.991 -34.399  48.597  1.00118.99           C
ATOM   1608  C   PHE A 324      25.900 -34.830  47.138  1.00121.08           C
ATOM   1609  O   PHE A 324      24.933 -34.492  46.442  1.00116.21           O
ATOM   1610  CB  PHE A 324      26.833 -33.130  48.735  1.00127.20           C
ATOM   1611  N   GLU A 325      26.897 -35.580  46.658  1.00134.37           N
ATOM   1612  CA  GLU A 325      26.855 -36.070  45.282  1.00123.53           C
ATOM   1613  C   GLU A 325      25.638 -36.960  45.051  1.00114.78           C
ATOM   1614  O   GLU A 325      24.899 -36.788  44.072  1.00107.40           O
ATOM   1615  CB  GLU A 325      28.146 -36.823  44.957  1.00114.40           C
ATOM   1616  N   LYS A 326      25.406 -37.914  45.957  1.00109.69           N
ATOM   1617  CA  LYS A 326      24.257 -38.805  45.838  1.00109.86           C
ATOM   1618  C   LYS A 326      22.939 -38.055  46.005  1.00123.25           C
ATOM   1619  O   LYS A 326      21.943 -38.412  45.367  1.00138.72           O
ATOM   1620  CB  LYS A 326      24.363 -39.934  46.863  1.00100.61           C
ATOM   1621  N   PHE A 327      22.914 -37.012  46.838  1.00118.35           N
ATOM   1622  CA  PHE A 327      21.699 -36.213  46.985  1.00115.58           C
ATOM   1623  C   PHE A 327      21.362 -35.483  45.687  1.00117.51           C
ATOM   1624  O   PHE A 327      20.201 -35.455  45.254  1.00103.51           O
ATOM   1625  CB  PHE A 327      21.863 -35.223  48.139  1.00111.00           C
ATOM   1626  N   ALA A 328      22.373 -34.889  45.045  1.00125.62           N
ATOM   1627  CA  ALA A 328      22.142 -34.240  43.755  1.00125.10           C
ATOM   1628  C   ALA A 328      21.719 -35.252  42.693  1.00125.88           C
ATOM   1629  O   ALA A 328      20.861 -34.959  41.847  1.00129.24           O
ATOM   1630  CB  ALA A 328      23.395 -33.487  43.311  1.00139.44           C
ATOM   1631  N   ALA A 329      22.309 -36.451  42.722  1.00140.99           N
ATOM   1632  CA  ALA A 329      21.890 -37.501  41.796  1.00128.17           C
ATOM   1633  C   ALA A 329      20.426 -37.875  42.007  1.00130.77           C
ATOM   1634  O   ALA A 329      19.682 -38.080  41.039  1.00137.69           O
ATOM   1635  CB  ALA A 329      22.786 -38.731  41.952  1.00134.81           C
ATOM   1636  N   ILE A 330      19.996 -37.971  43.267  1.00132.23           N
ATOM   1637  CA  ILE A 330      18.598 -38.279  43.559  1.00123.01           C
ATOM   1638  C   ILE A 330      17.689 -37.161  43.063  1.00117.81           C
ATOM   1639  O   ILE A 330      16.587 -37.414  42.560  1.00120.01           O
ATOM   1640  CB  ILE A 330      18.409 -38.537  45.065  1.00101.41           C
ATOM   1641  N   ALA A 331      18.130 -35.909  43.205  1.00103.88           N
ATOM   1642  CA  ALA A 331      17.347 -34.789  42.685  1.00 93.29           C
ATOM   1643  C   ALA A 331      17.176 -34.897  41.173  1.00 99.21           C
ATOM   1644  O   ALA A 331      16.069 -34.720  40.641  1.00122.37           O
ATOM   1645  CB  ALA A 331      18.011 -33.463  43.060  1.00 69.14           C
ATOM   1646  N   ALA A 332      18.269 -35.188  40.463  1.00 89.30           N
ATOM   1647  CA  ALA A 332      18.192 -35.339  39.012  1.00 92.77           C
ATOM   1648  C   ALA A 332      17.277 -36.496  38.624  1.00102.12           C
ATOM   1649  O   ALA A 332      16.505 -36.395  37.662  1.00119.01           O
ATOM   1650  CB  ALA A 332      19.589 -35.541  38.427  1.00121.84           C
ATOM   1651  N   GLU A 333      17.347 -37.603  39.367  1.00 94.89           N
ATOM   1652  CA  GLU A 333      16.503 -38.753  39.062  1.00104.57           C
ATOM   1653  C   GLU A 333      15.030 -38.433  39.283  1.00117.42           C
ATOM   1654  O   GLU A 333      14.172 -38.857  38.498  1.00135.63           O
ATOM   1655  CB  GLU A 333      16.925 -39.951  39.910  1.00 73.74           C
ATOM   1656  N   ALA A 334      14.717 -37.696  40.351  1.00102.74           N
ATOM   1657  CA  ALA A 334      13.336 -37.291  40.586  1.00113.77           C
ATOM   1658  C   ALA A 334      12.836 -36.385  39.470  1.00100.33           C
ATOM   1659  O   ALA A 334      11.695 -36.529  39.007  1.00106.42           O
ATOM   1660  CB  ALA A 334      13.213 -36.591  41.939  1.00125.14           C
ATOM   1661  N   ALA A 335      13.670 -35.433  39.041  1.00105.39           N
ATOM   1662  CA  ALA A 335      13.300 -34.586  37.912  1.00110.44           C
ATOM   1663  C   ALA A 335      13.014 -35.426  36.673  1.00 97.07           C
ATOM   1664  O   ALA A 335      12.031 -35.185  35.961  1.00 75.13           O
ATOM   1665  CB  ALA A 335      14.407 -33.570  37.635  1.00112.33           C
ATOM   1666  N   GLU A 336      13.861 -36.426  36.412  1.00102.06           N
ATOM   1667  CA  GLU A 336      13.666 -37.290  35.251  1.00104.40           C
ATOM   1668  C   GLU A 336      12.348 -38.050  35.345  1.00 80.15           C
ATOM   1669  O   GLU A 336      11.605 -38.153  34.362  1.00 87.47           O
ATOM   1670  CB  GLU A 336      14.841 -38.260  35.123  1.00 98.89           C
ATOM   1671  N   ALA A 337      12.039 -38.586  36.528  1.00 77.36           N
ATOM   1672  CA  ALA A 337      10.802 -39.345  36.698  1.00 75.56           C
ATOM   1673  C   ALA A 337       9.576 -38.460  36.504  1.00 93.56           C
ATOM   1674  O   ALA A 337       8.606 -38.861  35.843  1.00 95.01           O
ATOM   1675  CB  ALA A 337      10.777 -40.005  38.076  1.00 49.62           C
ATOM   1676  N   ALA A 338       9.600 -37.251  37.071  1.00 95.44           N
ATOM   1677  CA  ALA A 338       8.466 -36.343  36.922  1.00 69.55           C
ATOM   1678  C   ALA A 338       8.278 -35.941  35.464  1.00 60.27           C
ATOM   1679  O   ALA A 338       7.151 -35.929  34.948  1.00 60.38           O
ATOM   1680  CB  ALA A 338       8.662 -35.111  37.805  1.00104.34           C
ATOM   1681  N   ALA A 339       9.380 -35.616  34.781  1.00 88.69           N
ATOM   1682  CA  ALA A 339       9.295 -35.263  33.370  1.00 89.14           C
ATOM   1683  C   ALA A 339       8.781 -36.426  32.533  1.00 70.24           C
ATOM   1684  O   ALA A 339       8.035 -36.213  31.573  1.00 61.78           O
ATOM   1685  CB  ALA A 339      10.661 -34.803  32.860  1.00117.85           C
ATOM   1686  N   ALA A 340       9.171 -37.658  32.873  1.00 81.86           N
ATOM   1687  CA  ALA A 340       8.685 -38.812  32.126  1.00 76.02           C
ATOM   1688  C   ALA A 340       7.188 -39.007  32.328  1.00 82.89           C
ATOM   1689  O   ALA A 340       6.458 -39.279  31.367  1.00 92.38           O
ATOM   1690  CB  ALA A 340       9.455 -40.067  32.537  1.00 78.79           C
ATOM   1691  N   ALA A 341       6.719 -38.891  33.574  1.00 85.15           N
ATOM   1692  CA  ALA A 341       5.283 -38.961  33.826  1.00113.12           C
ATOM   1693  C   ALA A 341       4.538 -37.895  33.030  1.00 70.40           C
ATOM   1694  O   ALA A 341       3.479 -38.166  32.451  1.00 50.15           O
ATOM   1695  CB  ALA A 341       5.007 -38.816  35.323  1.00123.91           C
ATOM   1696  N   PHE A 342       5.099 -36.685  32.959  1.00 80.09           N
ATOM   1697  CA  PHE A 342       4.450 -35.600  32.225  1.00 61.06           C
ATOM   1698  C   PHE A 342       4.417 -35.880  30.722  1.00 77.70           C
ATOM   1699  O   PHE A 342       3.392 -35.676  30.055  1.00109.37           O
ATOM   1700  CB  PHE A 342       5.173 -34.287  32.522  1.00 84.92           C
ATOM   1701  N   GLU A 343       5.534 -36.360  30.172  1.00 81.62           N
ATOM   1702  CA  GLU A 343       5.594 -36.637  28.741  1.00 76.73           C
ATOM   1703  C   GLU A 343       4.688 -37.798  28.357  1.00 82.90           C
ATOM   1704  O   GLU A 343       4.135 -37.816  27.251  1.00 83.53           O
ATOM   1705  CB  GLU A 343       7.036 -36.925  28.320  1.00104.91           C
ATOM   1706  N   ARG A 344       4.520 -38.773  29.252  1.00 91.52           N
ATOM   1707  CA  ARG A 344       3.597 -39.868  28.987  1.00110.83           C
ATOM   1708  C   ARG A 344       2.148 -39.422  29.130  1.00 72.92           C
ATOM   1709  O   ARG A 344       1.272 -39.931  28.422  1.00 46.78           O
ATOM   1710  CB  ARG A 344       3.889 -41.039  29.928  1.00 99.67           C
ATOM   1711  N   PHE A 345       1.877 -38.483  30.041  1.00 69.46           N
ATOM   1712  CA  PHE A 345       0.543 -37.902  30.129  1.00 55.68           C
ATOM   1713  C   PHE A 345       0.205 -37.071  28.900  1.00 57.53           C
ATOM   1714  O   PHE A 345      -0.977 -36.931  28.562  1.00 85.04           O
ATOM   1715  CB  PHE A 345       0.422 -37.051  31.396  1.00 68.97           C
ATOM   1716  N   SER A 346       1.213 -36.520  28.230  1.00 68.05           N
ATOM   1717  CA  SER A 346       1.016 -35.864  26.932  1.00 98.31           C
ATOM   1718  C   SER A 346       0.423 -36.813  25.853  1.00107.85           C
ATOM   1719  O   SER A 346       0.250 -36.377  24.702  1.00 94.90           O
ATOM   1720  CB  SER A 346       2.335 -35.263  26.439  1.00 89.64           C
ATOM   1721  N   ASP A 347       0.105 -38.066  26.187  1.00108.39           N
ATOM   1722  CA  ASP A 347      -0.532 -38.994  25.260  1.00101.64           C
ATOM   1723  C   ASP A 347      -1.835 -39.563  25.810  1.00 74.00           C
ATOM   1724  O   ASP A 347      -2.377 -40.517  25.235  1.00 46.07           O
ATOM   1725  CB  ASP A 347       0.428 -40.135  24.911  1.00104.09           C
ATOM   1726  N   SER A 348      -2.342 -39.016  26.916  1.00 77.79           N
ATOM   1727  CA  SER A 348      -3.570 -39.519  27.529  1.00 85.45           C
ATOM   1728  C   SER A 348      -4.185 -38.390  28.343  1.00 75.71           C
ATOM   1729  O   SER A 348      -3.611 -37.974  29.356  1.00 39.49           O
ATOM   1730  CB  SER A 348      -3.286 -40.738  28.402  1.00 48.24           C
ATOM   1731  N   THR A 349      -5.346 -37.902  27.902  1.00 84.80           N
ATOM   1732  CA  THR A 349      -6.055 -36.833  28.595  1.00 80.39           C
ATOM   1733  C   THR A 349      -7.373 -37.308  29.196  1.00 88.65           C
ATOM   1734  O   THR A 349      -8.167 -36.482  29.663  1.00 68.39           O
ATOM   1735  CB  THR A 349      -6.291 -35.652  27.648  1.00 73.84           C
ATOM   1736  N   GLY A 350      -7.630 -38.614  29.193  1.00 66.15           N
ATOM   1737  CA  GLY A 350      -8.753 -39.144  29.947  1.00 65.71           C
ATOM   1738  C   GLY A 350      -8.515 -39.006  31.442  1.00 95.52           C
ATOM   1739  O   GLY A 350      -7.394 -39.158  31.931  1.00 88.83           O
ATOM   1740  N   GLU A 351      -9.592 -38.703  32.174  1.00115.24           N
ATOM   1741  CA  GLU A 351      -9.469 -38.425  33.603  1.00 99.16           C
ATOM   1742  C   GLU A 351      -8.815 -39.584  34.344  1.00 95.62           C
ATOM   1743  O   GLU A 351      -7.988 -39.372  35.242  1.00104.55           O
ATOM   1744  CB  GLU A 351     -10.844 -38.124  34.199  1.00 73.20           C
ATOM   1745  N   THR A 352      -9.170 -40.817  33.975  1.00 87.86           N
ATOM   1746  CA  THR A 352      -8.627 -41.986  34.658  1.00103.08           C
ATOM   1747  C   THR A 352      -7.113 -42.055  34.506  1.00106.20           C
ATOM   1748  O   THR A 352      -6.386 -42.213  35.493  1.00120.50           O
ATOM   1749  CB  THR A 352      -9.281 -43.260  34.122  1.00102.85           C
ATOM   1750  N   GLU A 353      -6.620 -41.932  33.271  1.00 92.43           N
ATOM   1751  CA  GLU A 353      -5.183 -42.023  33.036  1.00 87.95           C
ATOM   1752  C   GLU A 353      -4.444 -40.868  33.695  1.00 93.70           C
ATOM   1753  O   GLU A 353      -3.347 -41.051  34.235  1.00 80.92           O
ATOM   1754  CB  GLU A 353      -4.899 -42.056  31.535  1.00 76.40           C
ATOM   1755  N   ALA A 354      -5.035 -39.672  33.669  1.00100.12           N
ATOM   1756  CA  ALA A 354      -4.397 -38.517  34.292  1.00114.39           C
ATOM   1757  C   ALA A 354      -4.230 -38.732  35.789  1.00 83.79           C
ATOM   1758  O   ALA A 354      -3.123 -38.600  36.329  1.00 61.35           O
ATOM   1759  CB  ALA A 354      -5.212 -37.253  34.015  1.00120.74           C
ATOM   1760  N   GLU A 355      -5.324 -39.074  36.478  1.00 94.38           N
ATOM   1761  CA  GLU A 355      -5.238 -39.292  37.917  1.00 85.38           C
ATOM   1762  C   GLU A 355      -4.342 -40.476  38.252  1.00 67.63           C
ATOM   1763  O   GLU A 355      -3.638 -40.445  39.266  1.00 58.16           O
ATOM   1764  CB  GLU A 355      -6.632 -39.497  38.507  1.00 99.30           C
ATOM   1765  N   LYS A 356      -4.337 -41.517  37.415  1.00 67.75           N
ATOM   1766  CA  LYS A 356      -3.501 -42.678  37.697  1.00 66.95           C
ATOM   1767  C   LYS A 356      -2.023 -42.336  37.570  1.00 82.05           C
ATOM   1768  O   LYS A 356      -1.213 -42.740  38.412  1.00 90.49           O
ATOM   1769  CB  LYS A 356      -3.871 -43.827  36.760  1.00 65.66           C
ATOM   1770  N   VAL A 357      -1.652 -41.592  36.525  1.00 90.85           N
ATOM   1771  CA  VAL A 357      -0.265 -41.171  36.383  1.00 96.09           C
ATOM   1772  C   VAL A 357       0.122 -40.230  37.514  1.00 68.65           C
ATOM   1773  O   VAL A 357       1.254 -40.278  38.010  1.00 85.92           O
ATOM   1774  CB  VAL A 357      -0.041 -40.521  35.006  1.00115.77           C
ATOM   1775  N   ALA A 358      -0.805 -39.376  37.956  1.00 58.08           N
ATOM   1776  CA  ALA A 358      -0.511 -38.491  39.081  1.00 42.45           C
ATOM   1777  C   ALA A 358      -0.282 -39.283  40.365  1.00 51.75           C
ATOM   1778  O   ALA A 358       0.628 -38.971  41.143  1.00 69.08           O
ATOM   1779  CB  ALA A 358      -1.643 -37.481  39.264  1.00 80.79           C
ATOM   1780  N   LYS A 359      -1.087 -40.321  40.596  1.00 67.84           N
ATOM   1781  CA  LYS A 359      -0.913 -41.152  41.784  1.00 58.88           C
ATOM   1782  C   LYS A 359       0.377 -41.961  41.709  1.00 86.44           C
ATOM   1783  O   LYS A 359       1.050 -42.171  42.728  1.00105.27           O
ATOM   1784  CB  LYS A 359      -2.119 -42.074  41.950  1.00 47.44           C
ATOM   1785  N   GLU A 360       0.742 -42.415  40.509  1.00 91.09           N
ATOM   1786  CA  GLU A 360       2.017 -43.104  40.334  1.00 76.31           C
ATOM   1787  C   GLU A 360       3.183 -42.162  40.601  1.00 63.99           C
ATOM   1788  O   GLU A 360       4.197 -42.560  41.191  1.00 88.41           O
ATOM   1789  CB  GLU A 360       2.108 -43.687  38.924  1.00 86.99           C
ATOM   1790  N   LEU A 361       3.048 -40.900  40.188  1.00 62.99           N
ATOM   1791  CA  LEU A 361       4.072 -39.909  40.492  1.00 86.19           C
ATOM   1792  C   LEU A 361       4.157 -39.653  41.990  1.00 81.96           C
ATOM   1793  O   LEU A 361       5.251 -39.475  42.532  1.00 92.78           O
ATOM   1794  CB  LEU A 361       3.788 -38.608  39.740  1.00 77.07           C
ATOM   1795  N   LYS A 362       3.013 -39.637  42.677  1.00 53.86           N
ATOM   1796  CA  LYS A 362       3.027 -39.449  44.126  1.00 57.96           C
ATOM   1797  C   LYS A 362       3.733 -40.604  44.827  1.00 71.97           C
ATOM   1798  O   LYS A 362       4.541 -40.388  45.741  1.00102.20           O
ATOM   1799  CB  LYS A 362       1.600 -39.296  44.651  1.00 63.77           C
ATOM   1800  N   GLN A 363       3.437 -41.841  44.418  1.00 70.63           N
ATOM   1801  CA  GLN A 363       4.108 -42.996  45.011  1.00 73.38           C
ATOM   1802  C   GLN A 363       5.613 -42.952  44.756  1.00 73.08           C
ATOM   1803  O   GLN A 363       6.418 -43.154  45.676  1.00 99.15           O
ATOM   1804  CB  GLN A 363       3.502 -44.293  44.471  1.00 77.16           C
ATOM   1805  N   LEU A 364       6.017 -42.681  43.511  1.00 76.80           N
ATOM   1806  CA  LEU A 364       7.444 -42.622  43.206  1.00 98.21           C
ATOM   1807  C   LEU A 364       8.127 -41.456  43.912  1.00 85.98           C
ATOM   1808  O   LEU A 364       9.312 -41.545  44.253  1.00 73.24           O
ATOM   1809  CB  LEU A 364       7.653 -42.530  41.695  1.00 88.59           C
ATOM   1810  N   MET A 365       7.394 -40.372  44.177  1.00 73.46           N
ATOM   1811  CA  MET A 365       7.972 -39.243  44.900  1.00 85.09           C
ATOM   1812  C   MET A 365       8.159 -39.571  46.374  1.00 62.02           C
ATOM   1813  O   MET A 365       9.169 -39.189  46.978  1.00 69.86           O
ATOM   1814  CB  MET A 365       7.092 -38.004  44.740  1.00 86.70           C
ATOM   1815  N   GLU A 366       7.191 -40.266  46.975  1.00 82.40           N
ATOM   1816  CA  GLU A 366       7.392 -40.778  48.327  1.00 97.99           C
ATOM   1817  C   GLU A 366       8.601 -41.704  48.379  1.00 92.92           C
ATOM   1818  O   GLU A 366       9.399 -41.651  49.324  1.00108.62           O
ATOM   1819  CB  GLU A 366       6.138 -41.507  48.812  1.00 91.25           C
ATOM   1820  N   GLU A 367       8.761 -42.548  47.356  1.00 67.76           N
ATOM   1821  CA  GLU A 367       9.920 -43.435  47.299  1.00 76.23           C
ATOM   1822  C   GLU A 367      11.222 -42.645  47.209  1.00 95.04           C
ATOM   1823  O   GLU A 367      12.211 -42.985  47.869  1.00 91.13           O
ATOM   1824  CB  GLU A 367       9.789 -44.389  46.112  1.00 44.92           C
ATOM   1825  N   PHE A 368      11.243 -41.589  46.394  1.00104.02           N
ATOM   1826  CA  PHE A 368      12.455 -40.787  46.248  1.00 78.18           C
ATOM   1827  C   PHE A 368      12.784 -40.038  47.536  1.00 71.00           C
ATOM   1828  O   PHE A 368      13.958 -39.906  47.906  1.00 98.30           O
ATOM   1829  CB  PHE A 368      12.299 -39.811  45.082  1.00 71.89           C
ATOM   1830  N   ALA A 369      11.759 -39.539  48.231  1.00 91.08           N
ATOM   1831  CA  ALA A 369      11.987 -38.891  49.519  1.00100.65           C
ATOM   1832  C   ALA A 369      12.525 -39.886  50.539  1.00 99.37           C
ATOM   1833  O   ALA A 369      13.411 -39.555  51.340  1.00101.55           O
ATOM   1834  CB  ALA A 369      10.693 -38.248  50.018  1.00113.45           C
ATOM   1835  N   GLU A 370      12.009 -41.118  50.515  1.00 91.05           N
ATOM   1836  CA  GLU A 370      12.530 -42.154  51.398  1.00 97.12           C
ATOM   1837  C   GLU A 370      13.983 -42.473  51.072  1.00110.05           C
ATOM   1838  O   GLU A 370      14.795 -42.699  51.975  1.00118.19           O
ATOM   1839  CB  GLU A 370      11.668 -43.412  51.296  1.00 74.00           C
ATOM   1840  N   ARG A 371      14.330 -42.487  49.783  1.00111.54           N
ATOM   1841  CA  ARG A 371      15.715 -42.732  49.390  1.00107.90           C
ATOM   1842  C   ARG A 371      16.634 -41.619  49.879  1.00123.62           C
ATOM   1843  O   ARG A 371      17.746 -41.886  50.352  1.00137.42           O
ATOM   1844  CB  ARG A 371      15.813 -42.882  47.872  1.00 98.73           C
ATOM   1845  N   ALA A 372      16.189 -40.364  49.767  1.00116.30           N
ATOM   1846  CA  ALA A 372      16.988 -39.249  50.271  1.00119.43           C
ATOM   1847  C   ALA A 372      17.184 -39.353  51.781  1.00138.35           C
ATOM   1848  O   ALA A 372      18.295 -39.151  52.292  1.00139.60           O
ATOM   1849  CB  ALA A 372      16.329 -37.921  49.896  1.00 79.81           C
ATOM   1850  N   LYS A 373      16.111 -39.671  52.512  1.00135.96           N
ATOM   1851  CA  LYS A 373      16.226 -39.832  53.959  1.00131.32           C
ATOM   1852  C   LYS A 373      17.163 -40.981  54.315  1.00124.50           C
ATOM   1853  O   LYS A 373      17.929 -40.889  55.282  1.00131.90           O
ATOM   1854  CB  LYS A 373      14.845 -40.055  54.575  1.00112.89           C
ATOM   1855  N   SER A 374      17.118 -42.071  53.544  1.00118.37           N
ATOM   1856  CA  SER A 374      18.013 -43.196  53.793  1.00131.80           C
ATOM   1857  C   SER A 374      19.466 -42.809  53.552  1.00138.99           C
ATOM   1858  O   SER A 374      20.349 -43.185  54.331  1.00136.68           O
ATOM   1859  CB  SER A 374      17.621 -44.384  52.914  1.00137.61           C
ATOM   1860  N   VAL A 375      19.734 -42.061  52.478  1.00139.30           N
ATOM   1861  CA  VAL A 375      21.094 -41.595  52.215  1.00135.86           C
ATOM   1862  C   VAL A 375      21.583 -40.713  53.358  1.00141.93           C
ATOM   1863  O   VAL A 375      22.730 -40.833  53.811  1.00131.96           O
ATOM   1864  CB  VAL A 375      21.155 -40.856  50.865  1.00119.19           C
ATOM   1865  N   ALA A 376      20.718 -39.823  53.849  1.00140.87           N
ATOM   1866  CA  ALA A 376      21.099 -38.953  54.959  1.00139.52           C
ATOM   1867  C   ALA A 376      21.401 -39.762  56.218  1.00139.16           C
ATOM   1868  O   ALA A 376      22.428 -39.551  56.878  1.00139.99           O
ATOM   1869  CB  ALA A 376      19.994 -37.931  55.224  1.00134.36           C
ATOM   1870  N   GLU A 377      20.513 -40.699  56.564  1.00139.07           N
ATOM   1871  CA  GLU A 377      20.711 -41.511  57.761  1.00136.30           C
ATOM   1872  C   GLU A 377      21.951 -42.387  57.648  1.00143.28           C
ATOM   1873  O   GLU A 377      22.608 -42.665  58.658  1.00136.47           O
ATOM   1874  CB  GLU A 377      19.476 -42.373  58.022  1.00131.09           C
ATOM   1875  N   GLN A 378      22.284 -42.835  56.436  1.00148.43           N
ATOM   1876  CA  GLN A 378      23.514 -43.593  56.243  1.00144.49           C
ATOM   1877  C   GLN A 378      24.737 -42.704  56.428  1.00154.54           C
ATOM   1878  O   GLN A 378      25.723 -43.117  57.048  1.00155.86           O
ATOM   1879  CB  GLN A 378      23.521 -44.239  54.858  1.00131.48           C
ATOM   1880  N   ALA A 379      24.687 -41.478  55.901  1.00160.05           N
ATOM   1881  CA  ALA A 379      25.801 -40.554  56.083  1.00155.83           C
ATOM   1882  C   ALA A 379      25.988 -40.178  57.547  1.00146.13           C
ATOM   1883  O   ALA A 379      27.115 -39.901  57.976  1.00136.07           O
ATOM   1884  CB  ALA A 379      25.590 -39.300  55.235  1.00157.31           C
ATOM   1885  N   LYS A 380      24.904 -40.163  58.328  1.00166.52           N
ATOM   1886  CA  LYS A 380      25.017 -39.787  59.734  1.00160.39           C
ATOM   1887  C   LYS A 380      25.824 -40.804  60.536  1.00137.01           C
ATOM   1888  O   LYS A 380      26.479 -40.435  61.517  1.00131.60           O
ATOM   1889  CB  LYS A 380      23.627 -39.616  60.346  1.00168.80           C
ATOM   1890  N   ASN A 381      25.796 -42.075  60.140  1.00136.13           N
ATOM   1891  CA  ASN A 381      26.514 -43.116  60.867  1.00141.31           C
ATOM   1892  C   ASN A 381      27.983 -43.217  60.477  1.00150.92           C
ATOM   1893  O   ASN A 381      28.709 -44.021  61.072  1.00121.54           O
ATOM   1894  CB  ASN A 381      25.833 -44.472  60.653  1.00147.67           C
ATOM   1895  N   GLY A 382      28.439 -42.430  59.505  1.00169.89           N
ATOM   1896  CA  GLY A 382      29.820 -42.491  59.067  1.00153.25           C
ATOM   1897  C   GLY A 382      30.039 -43.547  58.004  1.00138.32           C
ATOM   1898  O   GLY A 382      31.015 -44.303  58.053  1.00123.75           O
ATOM   1899  N   ALA A 383      29.134 -43.602  57.032  1.00143.58           N
ATOM   1900  CA  ALA A 383      29.199 -44.621  55.996  1.00155.09           C
ATOM   1901  C   ALA A 383      30.302 -44.312  54.990  1.00150.16           C
ATOM   1902  O   ALA A 383      30.594 -43.153  54.686  1.00139.47           O
ATOM   1903  CB  ALA A 383      27.856 -44.739  55.276  1.00164.69           C
ATOM   1904  N   SER A 384      30.916 -45.371  54.474  1.00133.60           N
ATOM   1905  CA  SER A 384      31.961 -45.240  53.467  1.00113.61           C
ATOM   1906  C   SER A 384      31.457 -45.715  52.107  1.00124.73           C
ATOM   1907  O   SER A 384      31.945 -45.280  51.065  1.00148.43           O
ATOM   1908  CB  SER A 384      33.205 -46.032  53.878  1.00139.90           C
TER
ATOM   1909  N   GLU B   1     -29.953   4.231  49.848  1.00137.18           N
ATOM   1910  CA  GLU B   1     -29.833   5.197  50.934  1.00156.36           C
ATOM   1911  C   GLU B   1     -28.878   4.697  52.013  1.00117.80           C
ATOM   1912  O   GLU B   1     -28.088   5.467  52.560  1.00115.81           O
ATOM   1913  CB  GLU B   1     -31.206   5.492  51.541  1.00145.48           C
ATOM   1914  N   ALA B   2     -28.952   3.397  52.307  1.00114.87           N
ATOM   1915  CA  ALA B   2     -28.131   2.804  53.356  1.00128.02           C
ATOM   1916  C   ALA B   2     -26.639   2.880  53.058  1.00123.04           C
ATOM   1917  O   ALA B   2     -25.832   2.658  53.968  1.00102.19           O
ATOM   1918  CB  ALA B   2     -28.543   1.347  53.580  1.00138.57           C
ATOM   1919  N   ALA B   3     -26.251   3.182  51.816  1.00128.19           N
ATOM   1920  CA  ALA B   3     -24.836   3.367  51.512  1.00130.19           C
ATOM   1921  C   ALA B   3     -24.267   4.567  52.260  1.00121.31           C
ATOM   1922  O   ALA B   3     -23.121   4.534  52.723  1.00126.10           O
ATOM   1923  CB  ALA B   3     -24.639   3.524  50.004  1.00141.11           C
ATOM   1924  N   ASP B   4     -25.060   5.631  52.406  1.00116.47           N
ATOM   1925  CA  ASP B   4     -24.606   6.789  53.168  1.00122.80           C
ATOM   1926  C   ASP B   4     -24.462   6.454  54.649  1.00123.66           C
ATOM   1927  O   ASP B   4     -23.526   6.920  55.311  1.00142.02           O
ATOM   1928  CB  ASP B   4     -25.570   7.958  52.970  1.00115.53           C
ATOM   1929  N   GLU B   5     -25.379   5.645  55.186  1.00127.36           N
ATOM   1930  CA  GLU B   5     -25.246   5.199  56.569  1.00140.12           C
ATOM   1931  C   GLU B   5     -24.002   4.337  56.748  1.00127.46           C
ATOM   1932  O   GLU B   5     -23.305   4.442  57.766  1.00 98.89           O
ATOM   1933  CB  GLU B   5     -26.498   4.434  56.997  1.00125.16           C
ATOM   1934  N   ALA B   6     -23.708   3.479  55.767  1.00111.97           N
ATOM   1935  CA  ALA B   6     -22.483   2.690  55.817  1.00116.13           C
ATOM   1936  C   ALA B   6     -21.252   3.587  55.778  1.00139.98           C
ATOM   1937  O   ALA B   6     -20.264   3.327  56.472  1.00152.56           O
ATOM   1938  CB  ALA B   6     -22.457   1.686  54.665  1.00116.72           C
ATOM   1939  N   ARG B   7     -21.299   4.654  54.976  1.00140.36           N
ATOM   1940  CA  ARG B   7     -20.188   5.602  54.936  1.00134.04           C
ATOM   1941  C   ARG B   7     -20.001   6.291  56.283  1.00133.18           C
ATOM   1942  O   ARG B   7     -18.867   6.472  56.748  1.00138.66           O
ATOM   1943  CB  ARG B   7     -20.421   6.634  53.832  1.00112.87           C
ATOM   1944  N   ARG B   8     -21.103   6.683  56.925  1.00130.46           N
ATOM   1945  CA  ARG B   8     -21.015   7.316  58.238  1.00121.65           C
ATOM   1946  C   ARG B   8     -20.424   6.360  59.270  1.00138.36           C
ATOM   1947  O   ARG B   8     -19.554   6.740  60.066  1.00149.06           O
ATOM   1948  CB  ARG B   8     -22.397   7.800  58.679  1.00112.06           C
ATOM   1949  N   ALA B   9     -20.884   5.106  59.264  1.00145.30           N
ATOM   1950  CA  ALA B   9     -20.351   4.118  60.197  1.00150.04           C
ATOM   1951  C   ALA B   9     -18.871   3.858  59.942  1.00133.34           C
ATOM   1952  O   ALA B   9     -18.089   3.686  60.887  1.00115.53           O
ATOM   1953  CB  ALA B   9     -21.146   2.816  60.101  1.00156.79           C
ATOM   1954  N   ILE B  10     -18.465   3.836  58.670  1.00126.26           N
ATOM   1955  CA  ILE B  10     -17.063   3.606  58.340  1.00120.22           C
ATOM   1956  C   ILE B  10     -16.203   4.768  58.818  1.00112.85           C
ATOM   1957  O   ILE B  10     -15.100   4.567  59.338  1.00117.71           O
ATOM   1958  CB  ILE B  10     -16.902   3.365  56.828  1.00137.92           C
ATOM   1959  N   GLU B  11     -16.689   6.001  58.649  1.00105.72           N
ATOM   1960  CA  GLU B  11     -15.952   7.156  59.154  1.00118.77           C
ATOM   1961  C   GLU B  11     -15.815   7.098  60.671  1.00123.17           C
ATOM   1962  O   GLU B  11     -14.736   7.371  61.220  1.00125.58           O
ATOM   1963  CB  GLU B  11     -16.643   8.449  58.724  1.00106.75           C
ATOM   1964  N   ALA B  12     -16.898   6.736  61.364  1.00126.81           N
ATOM   1965  CA  ALA B  12     -16.843   6.610  62.818  1.00121.69           C
ATOM   1966  C   ALA B  12     -15.816   5.565  63.241  1.00132.83           C
ATOM   1967  O   ALA B  12     -15.001   5.803  64.141  1.00124.53           O
ATOM   1968  CB  ALA B  12     -18.227   6.261  63.366  1.00115.55           C
ATOM   1969  N   ALA B  13     -15.831   4.399  62.588  1.00139.54           N
ATOM   1970  CA  ALA B  13     -14.896   3.336  62.946  1.00128.62           C
ATOM   1971  C   ALA B  13     -13.453   3.712  62.624  1.00100.38           C
ATOM   1972  O   ALA B  13     -12.536   3.335  63.365  1.00 87.19           O
ATOM   1973  CB  ALA B  13     -15.278   2.038  62.235  1.00146.67           C
ATOM   1974  N   LEU B  14     -13.228   4.452  61.537  1.00 99.98           N
ATOM   1975  CA  LEU B  14     -11.875   4.888  61.205  1.00115.76           C
ATOM   1976  C   LEU B  14     -11.349   5.870  62.245  1.00114.28           C
ATOM   1977  O   LEU B  14     -10.199   5.761  62.695  1.00108.27           O
ATOM   1978  CB  LEU B  14     -11.852   5.513  59.810  1.00119.17           C
ATOM   1979  N   GLU B  15     -12.178   6.843  62.636  1.00118.94           N
ATOM   1980  CA  GLU B  15     -11.780   7.749  63.708  1.00115.72           C
ATOM   1981  C   GLU B  15     -11.527   6.994  65.006  1.00101.39           C
ATOM   1982  O   GLU B  15     -10.609   7.341  65.759  1.00 95.53           O
ATOM   1983  CB  GLU B  15     -12.845   8.825  63.916  1.00122.62           C
ATOM   1984  N   GLU B  16     -12.315   5.949  65.275  1.00107.24           N
ATOM   1985  CA  GLU B  16     -12.105   5.156  66.484  1.00119.57           C
ATOM   1986  C   GLU B  16     -10.770   4.423  66.444  1.00106.26           C
ATOM   1987  O   GLU B  16     -10.061   4.358  67.455  1.00104.19           O
ATOM   1988  CB  GLU B  16     -13.255   4.166  66.666  1.00131.87           C
ATOM   1989  N   ALA B  17     -10.417   3.850  65.291  1.00102.47           N
ATOM   1990  CA  ALA B  17      -9.122   3.187  65.166  1.00 90.55           C
ATOM   1991  C   ALA B  17      -7.980   4.180  65.343  1.00112.95           C
ATOM   1992  O   ALA B  17      -6.972   3.876  65.998  1.00103.33           O
ATOM   1993  CB  ALA B  17      -9.018   2.482  63.814  1.00 95.65           C
ATOM   1994  N   ARG B  18      -8.124   5.378  64.769  1.00131.18           N
ATOM   1995  CA  ARG B  18      -7.112   6.413  64.960  1.00114.90           C
ATOM   1996  C   ARG B  18      -6.970   6.778  66.434  1.00 95.45           C
ATOM   1997  O   ARG B  18      -5.852   6.945  66.939  1.00 89.67           O
ATOM   1998  CB  ARG B  18      -7.464   7.648  64.130  1.00133.27           C
ATOM   1999  N   ALA B  19      -8.095   6.888  67.146  1.00125.71           N
ATOM   2000  CA  ALA B  19      -8.046   7.233  68.565  1.00117.76           C
ATOM   2001  C   ALA B  19      -7.418   6.115  69.391  1.00110.26           C
ATOM   2002  O   ALA B  19      -6.694   6.379  70.359  1.00110.70           O
ATOM   2003  CB  ALA B  19      -9.451   7.555  69.071  1.00127.54           C
ATOM   2004  N   ALA B  20      -7.686   4.859  69.026  1.00112.27           N
ATOM   2005  CA  ALA B  20      -7.066   3.737  69.725  1.00110.50           C
ATOM   2006  C   ALA B  20      -5.556   3.734  69.525  1.00120.83           C
ATOM   2007  O   ALA B  20      -4.794   3.496  70.474  1.00111.89           O
ATOM   2008  CB  ALA B  20      -7.676   2.419  69.248  1.00108.89           C
ATOM   2009  N   ALA B  21      -5.106   3.994  68.293  1.00116.75           N
ATOM   2010  CA  ALA B  21      -3.673   4.118  68.044  1.00 99.68           C
ATOM   2011  C   ALA B  21      -3.075   5.270  68.844  1.00 77.98           C
ATOM   2012  O   ALA B  21      -1.973   5.149  69.393  1.00 82.09           O
ATOM   2013  CB  ALA B  21      -3.414   4.303  66.548  1.00121.61           C
ATOM   2014  N   ASP B  22      -3.797   6.391  68.937  1.00 97.20           N
ATOM   2015  CA  ASP B  22      -3.302   7.531  69.703  1.00 88.24           C
ATOM   2016  C   ASP B  22      -3.165   7.194  71.182  1.00 89.16           C
ATOM   2017  O   ASP B  22      -2.197   7.604  71.831  1.00108.67           O
ATOM   2018  CB  ASP B  22      -4.225   8.734  69.511  1.00103.77           C
ATOM   2019  N   GLU B  23      -4.124   6.448  71.737  1.00 86.51           N
ATOM   2020  CA  GLU B  23      -4.021   6.046  73.138  1.00101.30           C
ATOM   2021  C   GLU B  23      -2.836   5.112  73.354  1.00104.43           C
ATOM   2022  O   GLU B  23      -2.012   5.332  74.254  1.00106.89           O
ATOM   2023  CB  GLU B  23      -5.317   5.379  73.598  1.00 93.71           C
ATOM   2024  N   ALA B  24      -2.734   4.057  72.537  1.00 87.00           N
ATOM   2025  CA  ALA B  24      -1.609   3.136  72.672  1.00109.26           C
ATOM   2026  C   ALA B  24      -0.272   3.848  72.512  1.00 95.75           C
ATOM   2027  O   ALA B  24       0.726   3.434  73.113  1.00 84.90           O
ATOM   2028  CB  ALA B  24      -1.726   1.998  71.660  1.00 98.59           C
ATOM   2029  N   ARG B  25      -0.228   4.917  71.715  1.00 90.37           N
ATOM   2030  CA  ARG B  25       1.005   5.686  71.582  1.00 72.31           C
ATOM   2031  C   ARG B  25       1.247   6.575  72.794  1.00 92.15           C
ATOM   2032  O   ARG B  25       2.395   6.752  73.214  1.00123.88           O
ATOM   2033  CB  ARG B  25       0.961   6.528  70.312  1.00 72.93           C
ATOM   2034  N   SER B  26       0.182   7.142  73.363  1.00 96.10           N
ATOM   2035  CA  SER B  26       0.267   7.890  74.609  1.00112.88           C
ATOM   2036  C   SER B  26       0.599   7.005  75.791  1.00131.10           C
ATOM   2037  O   SER B  26       0.851   7.529  76.880  1.00165.41           O
ATOM   2038  CB  SER B  26      -1.047   8.627  74.874  1.00 95.13           C
ATOM   2039  N   ASP B  27       0.586   5.685  75.610  1.00126.93           N
ATOM   2040  CA  ASP B  27       1.033   4.757  76.637  1.00136.17           C
ATOM   2041  C   ASP B  27       2.503   4.366  76.484  1.00126.17           C
ATOM   2042  O   ASP B  27       2.941   3.397  77.111  1.00129.46           O
ATOM   2043  CB  ASP B  27       0.157   3.504  76.634  1.00121.59           C
ATOM   2044  N   SER B  28       3.276   5.092  75.675  1.00112.17           N
ATOM   2045  CA  SER B  28       4.682   4.745  75.474  1.00115.96           C
ATOM   2046  C   SER B  28       5.447   5.973  74.986  1.00126.70           C
ATOM   2047  O   SER B  28       4.871   7.041  74.759  1.00112.84           O
ATOM   2048  CB  SER B  28       4.827   3.576  74.496  1.00128.98           C
ATOM   2049  N   THR B  29       6.778   5.804  74.838  1.00144.36           N
ATOM   2050  CA  THR B  29       7.609   6.907  74.334  1.00161.58           C
ATOM   2051  C   THR B  29       8.874   6.444  73.624  1.00176.95           C
ATOM   2052  O   THR B  29       9.796   7.265  73.495  1.00182.57           O
ATOM   2053  CB  THR B  29       7.988   7.855  75.480  1.00166.21           C
ATOM   2054  N   GLY B  30       8.977   5.197  73.150  1.00175.98           N
ATOM   2055  CA  GLY B  30      10.149   4.757  72.422  1.00133.35           C
ATOM   2056  C   GLY B  30      10.186   5.273  70.990  1.00124.94           C
ATOM   2057  O   GLY B  30       9.269   5.931  70.501  1.00154.63           O
ATOM   2058  N   GLU B  31      11.290   4.962  70.309  1.00118.60           N
ATOM   2059  CA  GLU B  31      11.487   5.360  68.917  1.00126.79           C
ATOM   2060  C   GLU B  31      10.948   4.321  67.936  1.00126.96           C
ATOM   2061  O   GLU B  31      10.130   4.647  67.067  1.00117.59           O
ATOM   2062  CB  GLU B  31      12.973   5.608  68.650  1.00137.67           C
ATOM   2063  N   THR B  32      11.415   3.073  68.049  1.00131.90           N
ATOM   2064  CA  THR B  32      10.872   2.001  67.219  1.00134.57           C
ATOM   2065  C   THR B  32       9.378   1.825  67.461  1.00134.53           C
ATOM   2066  O   THR B  32       8.619   1.521  66.530  1.00126.38           O
ATOM   2067  CB  THR B  32      11.617   0.693  67.492  1.00124.34           C
ATOM   2068  N   VAL B  33       8.935   2.032  68.704  1.00124.52           N
ATOM   2069  CA  VAL B  33       7.507   1.982  69.008  1.00 99.97           C
ATOM   2070  C   VAL B  33       6.759   3.066  68.242  1.00 97.40           C
ATOM   2071  O   VAL B  33       5.672   2.827  67.704  1.00117.20           O
ATOM   2072  CB  VAL B  33       7.278   2.104  70.526  1.00108.28           C
ATOM   2073  N   LYS B  34       7.336   4.268  68.162  1.00 95.37           N
ATOM   2074  CA  LYS B  34       6.694   5.355  67.426  1.00110.86           C
ATOM   2075  C   LYS B  34       6.618   5.045  65.934  1.00125.23           C
ATOM   2076  O   LYS B  34       5.577   5.257  65.294  1.00139.94           O
ATOM   2077  CB  LYS B  34       7.446   6.666  67.665  1.00109.83           C
ATOM   2078  N   LYS B  35       7.718   4.548  65.360  1.00110.20           N
ATOM   2079  CA  LYS B  35       7.719   4.207  63.938  1.00105.88           C
ATOM   2080  C   LYS B  35       6.686   3.127  63.630  1.00126.03           C
ATOM   2081  O   LYS B  35       5.913   3.241  62.668  1.00139.16           O
ATOM   2082  CB  LYS B  35       9.117   3.760  63.508  1.00109.57           C
ATOM   2083  N   ALA B  36       6.650   2.071  64.448  1.00124.88           N
ATOM   2084  CA  ALA B  36       5.686   0.998  64.228  1.00113.01           C
ATOM   2085  C   ALA B  36       4.253   1.468  64.444  1.00 95.03           C
ATOM   2086  O   ALA B  36       3.339   0.993  63.761  1.00103.85           O
ATOM   2087  CB  ALA B  36       6.002  -0.185  65.140  1.00113.72           C
ATOM   2088  N   VAL B  37       4.034   2.397  65.379  1.00 93.10           N
ATOM   2089  CA  VAL B  37       2.693   2.931  65.593  1.00 94.28           C
ATOM   2090  C   VAL B  37       2.232   3.708  64.368  1.00104.96           C
ATOM   2091  O   VAL B  37       1.091   3.558  63.913  1.00124.81           O
ATOM   2092  CB  VAL B  37       2.658   3.800  66.864  1.00 66.47           C
ATOM   2093  N   ASP B  38       3.110   4.552  63.815  1.00 83.92           N
ATOM   2094  CA  ASP B  38       2.775   5.255  62.579  1.00 96.29           C
ATOM   2095  C   ASP B  38       2.465   4.273  61.454  1.00 91.11           C
ATOM   2096  O   ASP B  38       1.504   4.465  60.696  1.00 86.16           O
ATOM   2097  CB  ASP B  38       3.917   6.188  62.177  1.00127.80           C
ATOM   2098  N   LYS B  39       3.266   3.208  61.337  1.00 87.43           N
ATOM   2099  CA  LYS B  39       3.042   2.218  60.284  1.00 98.56           C
ATOM   2100  C   LYS B  39       1.678   1.546  60.430  1.00102.78           C
ATOM   2101  O   LYS B  39       0.918   1.432  59.457  1.00102.26           O
ATOM   2102  CB  LYS B  39       4.165   1.179  60.304  1.00 59.55           C
ATOM   2103  N   ALA B  40       1.351   1.092  61.644  1.00 92.30           N
ATOM   2104  CA  ALA B  40       0.071   0.426  61.870  1.00 79.82           C
ATOM   2105  C   ALA B  40      -1.097   1.377  61.636  1.00 90.48           C
ATOM   2106  O   ALA B  40      -2.139   0.975  61.097  1.00105.65           O
ATOM   2107  CB  ALA B  40       0.020  -0.150  63.285  1.00 80.60           C
ATOM   2108  N   GLU B  41      -0.947   2.642  62.040  1.00 79.00           N
ATOM   2109  CA  GLU B  41      -1.999   3.624  61.801  1.00 91.36           C
ATOM   2110  C   GLU B  41      -2.233   3.823  60.309  1.00103.74           C
ATOM   2111  O   GLU B  41      -3.384   3.867  59.854  1.00125.41           O
ATOM   2112  CB  GLU B  41      -1.640   4.950  62.472  1.00 87.55           C
ATOM   2113  N   LYS B  42      -1.152   3.948  59.533  1.00 87.71           N
ATOM   2114  CA  LYS B  42      -1.295   4.090  58.088  1.00 90.02           C
ATOM   2115  C   LYS B  42      -1.975   2.869  57.479  1.00 98.60           C
ATOM   2116  O   LYS B  42      -2.818   3.000  56.581  1.00110.34           O
ATOM   2117  CB  LYS B  42       0.074   4.323  57.448  1.00131.19           C
ATOM   2118  N   ALA B  43      -1.628   1.673  57.962  1.00 98.28           N
ATOM   2119  CA  ALA B  43      -2.246   0.457  57.438  1.00106.51           C
ATOM   2120  C   ALA B  43      -3.747   0.437  57.713  1.00122.61           C
ATOM   2121  O   ALA B  43      -4.554   0.123  56.825  1.00143.05           O
ATOM   2122  CB  ALA B  43      -1.569  -0.773  58.041  1.00 84.45           C
ATOM   2123  N   ALA B  44      -4.141   0.767  58.946  1.00112.90           N
ATOM   2124  CA  ALA B  44      -5.562   0.779  59.286  1.00121.64           C
ATOM   2125  C   ALA B  44      -6.316   1.829  58.476  1.00120.80           C
ATOM   2126  O   ALA B  44      -7.454   1.595  58.042  1.00147.45           O
ATOM   2127  CB  ALA B  44      -5.743   1.020  60.784  1.00130.39           C
ATOM   2128  N   GLU B  45      -5.698   2.995  58.264  1.00117.30           N
ATOM   2129  CA  GLU B  45      -6.332   4.024  57.446  1.00117.62           C
ATOM   2130  C   GLU B  45      -6.534   3.543  56.015  1.00123.90           C
ATOM   2131  O   GLU B  45      -7.588   3.791  55.412  1.00134.03           O
ATOM   2132  CB  GLU B  45      -5.494   5.303  57.471  1.00126.00           C
ATOM   2133  N   ASP B  46      -5.532   2.861  55.452  1.00134.10           N
ATOM   2134  CA  ASP B  46      -5.683   2.300  54.113  1.00145.15           C
ATOM   2135  C   ASP B  46      -6.825   1.293  54.067  1.00139.73           C
ATOM   2136  O   ASP B  46      -7.597   1.260  53.100  1.00158.39           O
ATOM   2137  CB  ASP B  46      -4.373   1.650  53.667  1.00148.90           C
ATOM   2138  N   ALA B  47      -6.951   0.467  55.109  1.00139.73           N
ATOM   2139  CA  ALA B  47      -8.051  -0.494  55.164  1.00145.68           C
ATOM   2140  C   ALA B  47      -9.403   0.212  55.147  1.00148.57           C
ATOM   2141  O   ALA B  47     -10.316  -0.179  54.406  1.00161.59           O
ATOM   2142  CB  ALA B  47      -7.922  -1.370  56.408  1.00147.61           C
ATOM   2143  N   PHE B  48      -9.552   1.253  55.971  1.00141.35           N
ATOM   2144  CA  PHE B  48     -10.821   1.977  56.022  1.00138.45           C
ATOM   2145  C   PHE B  48     -11.141   2.630  54.680  1.00143.47           C
ATOM   2146  O   PHE B  48     -12.293   2.603  54.219  1.00140.55           O
ATOM   2147  CB  PHE B  48     -10.784   3.025  57.134  1.00108.64           C
ATOM   2148  N   ARG B  49     -10.130   3.223  54.038  1.00144.54           N
ATOM   2149  CA  ARG B  49     -10.346   3.836  52.731  1.00123.53           C
ATOM   2150  C   ARG B  49     -10.771   2.798  51.700  1.00128.48           C
ATOM   2151  O   ARG B  49     -11.648   3.060  50.867  1.00123.49           O
ATOM   2152  CB  ARG B  49      -9.080   4.560  52.275  1.00143.14           C
ATOM   2153  N   GLU B  50     -10.160   1.610  51.741  1.00134.29           N
ATOM   2154  CA  GLU B  50     -10.549   0.551  50.815  1.00140.81           C
ATOM   2155  C   GLU B  50     -11.983   0.102  51.064  1.00128.21           C
ATOM   2156  O   GLU B  50     -12.721  -0.197  50.118  1.00125.90           O
ATOM   2157  CB  GLU B  50      -9.587  -0.630  50.936  1.00116.98           C
ATOM   2158  N   ILE B  51     -12.393   0.045  52.333  1.00118.12           N
ATOM   2159  CA  ILE B  51     -13.776  -0.308  52.650  1.00119.98           C
ATOM   2160  C   ILE B  51     -14.735   0.712  52.043  1.00125.10           C
ATOM   2161  O   ILE B  51     -15.752   0.354  51.430  1.00112.81           O
ATOM   2162  CB  ILE B  51     -13.965  -0.422  54.174  1.00105.71           C
ATOM   2163  N   LYS B  52     -14.419   2.000  52.203  1.00131.36           N
ATOM   2164  CA  LYS B  52     -15.277   3.042  51.639  1.00124.91           C
ATOM   2165  C   LYS B  52     -15.322   2.962  50.115  1.00117.44           C
ATOM   2166  O   LYS B  52     -16.380   3.166  49.500  1.00106.17           O
ATOM   2167  CB  LYS B  52     -14.795   4.420  52.092  1.00126.66           C
ATOM   2168  N   GLN B  53     -14.184   2.655  49.487  1.00115.64           N
ATOM   2169  CA  GLN B  53     -14.152   2.527  48.032  1.00108.66           C
ATOM   2170  C   GLN B  53     -14.988   1.341  47.562  1.00111.28           C
ATOM   2171  O   GLN B  53     -15.674   1.420  46.535  1.00112.49           O
ATOM   2172  CB  GLN B  53     -12.708   2.389  47.550  1.00117.85           C
ATOM   2173  N   ALA B  54     -14.941   0.230  48.300  1.00119.09           N
ATOM   2174  CA  ALA B  54     -15.769  -0.920  47.951  1.00116.78           C
ATOM   2175  C   ALA B  54     -17.249  -0.592  48.103  1.00105.92           C
ATOM   2176  O   ALA B  54     -18.081  -1.044  47.306  1.00101.08           O
ATOM   2177  CB  ALA B  54     -15.395  -2.121  48.818  1.00106.89           C
ATOM   2178  N   VAL B  55     -17.593   0.209  49.115  1.00 98.19           N
ATOM   2179  CA  VAL B  55     -18.982   0.640  49.273  1.00 86.74           C
ATOM   2180  C   VAL B  55     -19.417   1.480  48.078  1.00 90.09           C
ATOM   2181  O   VAL B  55     -20.531   1.323  47.556  1.00111.70           O
ATOM   2182  CB  VAL B  55     -19.162   1.409  50.594  1.00 90.58           C
ATOM   2183  N   ASN B  56     -18.548   2.387  47.628  1.00 88.76           N
ATOM   2184  CA  ASN B  56     -18.884   3.208  46.467  1.00 84.06           C
ATOM   2185  C   ASN B  56     -19.053   2.352  45.216  1.00 69.16           C
ATOM   2186  O   ASN B  56     -19.972   2.577  44.417  1.00 71.24           O
ATOM   2187  CB  ASN B  56     -17.813   4.277  46.244  1.00106.59           C
ATOM   2188  N   GLN B  57     -18.177   1.361  45.031  1.00 86.77           N
ATOM   2189  CA  GLN B  57     -18.287   0.486  43.868  1.00 91.79           C
ATOM   2190  C   GLN B  57     -19.573  -0.331  43.908  1.00109.50           C
ATOM   2191  O   GLN B  57     -20.222  -0.530  42.873  1.00136.16           O
ATOM   2192  CB  GLN B  57     -17.069  -0.434  43.784  1.00 99.09           C
ATOM   2193  N   ALA B  58     -19.958  -0.815  45.092  1.00 96.77           N
ATOM   2194  CA  ALA B  58     -21.208  -1.559  45.210  1.00 88.97           C
ATOM   2195  C   ALA B  58     -22.416  -0.666  44.960  1.00 95.09           C
ATOM   2196  O   ALA B  58     -23.419  -1.123  44.398  1.00104.64           O
ATOM   2197  CB  ALA B  58     -21.302  -2.216  46.586  1.00 66.30           C
ATOM   2198  N   GLU B  59     -22.345   0.602  45.376  1.00 95.53           N
ATOM   2199  CA  GLU B  59     -23.406   1.547  45.039  1.00103.08           C
ATOM   2200  C   GLU B  59     -23.486   1.764  43.533  1.00 99.90           C
ATOM   2201  O   GLU B  59     -24.583   1.866  42.972  1.00 91.97           O
ATOM   2202  CB  GLU B  59     -23.182   2.873  45.766  1.00 71.49           C
ATOM   2203  N   LYS B  60     -22.334   1.838  42.862  1.00102.53           N
ATOM   2204  CA  LYS B  60     -22.337   1.878  41.404  1.00103.60           C
ATOM   2205  C   LYS B  60     -22.805   0.552  40.817  1.00101.06           C
ATOM   2206  O   LYS B  60     -23.329   0.520  39.699  1.00135.79           O
ATOM   2207  CB  LYS B  60     -20.945   2.236  40.884  1.00109.19           C
ATOM   2208  N   GLN B  61     -22.632  -0.544  41.555  1.00 69.08           N
ATOM   2209  CA  GLN B  61     -23.100  -1.864  41.149  1.00 97.04           C
ATOM   2210  C   GLN B  61     -24.557  -2.116  41.533  1.00116.87           C
ATOM   2211  O   GLN B  61     -25.020  -3.260  41.450  1.00 91.00           O
ATOM   2212  CB  GLN B  61     -22.204  -2.949  41.757  1.00 71.41           C
ATOM   2213  N   GLY B  62     -25.278  -1.076  41.952  1.00107.50           N
ATOM   2214  CA  GLY B  62     -26.686  -1.197  42.303  1.00 71.89           C
ATOM   2215  C   GLY B  62     -26.978  -2.226  43.371  1.00 90.17           C
ATOM   2216  O   GLY B  62     -28.054  -2.836  43.360  1.00113.13           O
ATOM   2217  N   ALA B  63     -26.051  -2.424  44.302  1.00 95.77           N
ATOM   2218  CA  ALA B  63     -26.184  -3.477  45.297  1.00101.51           C
ATOM   2219  C   ALA B  63     -27.360  -3.213  46.227  1.00100.08           C
ATOM   2220  O   ALA B  63     -27.751  -2.068  46.468  1.00 74.24           O
ATOM   2221  CB  ALA B  63     -24.903  -3.592  46.119  1.00 98.59           C
ATOM   2222  N   SER B  64     -27.919  -4.297  46.760  1.00118.91           N
ATOM   2223  CA  SER B  64     -28.941  -4.184  47.786  1.00119.14           C
ATOM   2224  C   SER B  64     -28.313  -3.738  49.107  1.00124.40           C
ATOM   2225  O   SER B  64     -27.090  -3.685  49.263  1.00111.48           O
ATOM   2226  CB  SER B  64     -29.673  -5.515  47.959  1.00112.97           C
ATOM   2227  N   GLU B  65     -29.176  -3.419  50.074  1.00119.98           N
ATOM   2228  CA  GLU B  65     -28.727  -2.905  51.363  1.00100.32           C
ATOM   2229  C   GLU B  65     -28.057  -3.966  52.227  1.00 88.29           C
ATOM   2230  O   GLU B  65     -27.399  -3.608  53.211  1.00126.93           O
ATOM   2231  CB  GLU B  65     -29.907  -2.295  52.119  1.00 92.04           C
ATOM   2232  N   ALA B  66     -28.213  -5.250  51.896  1.00 80.72           N
ATOM   2233  CA  ALA B  66     -27.535  -6.295  52.658  1.00103.43           C
ATOM   2234  C   ALA B  66     -26.021  -6.145  52.569  1.00137.13           C
ATOM   2235  O   ALA B  66     -25.308  -6.332  53.563  1.00120.64           O
ATOM   2236  CB  ALA B  66     -27.970  -7.675  52.164  1.00113.79           C
ATOM   2237  N   ALA B  67     -25.511  -5.791  51.387  1.00148.48           N
ATOM   2238  CA  ALA B  67     -24.077  -5.561  51.240  1.00 85.76           C
ATOM   2239  C   ALA B  67     -23.627  -4.351  52.049  1.00 64.67           C
ATOM   2240  O   ALA B  67     -22.514  -4.332  52.588  1.00107.91           O
ATOM   2241  CB  ALA B  67     -23.724  -5.385  49.764  1.00 77.51           C
ATOM   2242  N   PHE B  68     -24.491  -3.341  52.176  1.00 62.41           N
ATOM   2243  CA  PHE B  68     -24.150  -2.174  52.985  1.00 83.01           C
ATOM   2244  C   PHE B  68     -24.101  -2.523  54.468  1.00 88.80           C
ATOM   2245  O   PHE B  68     -23.214  -2.056  55.197  1.00116.16           O
ATOM   2246  CB  PHE B  68     -25.152  -1.048  52.736  1.00 60.20           C
ATOM   2247  N   GLU B  69     -25.047  -3.341  54.935  1.00 85.82           N
ATOM   2248  CA  GLU B  69     -25.000  -3.798  56.321  1.00113.70           C
ATOM   2249  C   GLU B  69     -23.754  -4.639  56.574  1.00111.50           C
ATOM   2250  O   GLU B  69     -23.114  -4.523  57.630  1.00103.05           O
ATOM   2251  CB  GLU B  69     -26.264  -4.591  56.658  1.00106.17           C
ATOM   2252  N   ALA B  70     -23.395  -5.492  55.611  1.00 91.79           N
ATOM   2253  CA  ALA B  70     -22.167  -6.269  55.733  1.00105.68           C
ATOM   2254  C   ALA B  70     -20.946  -5.360  55.794  1.00112.21           C
ATOM   2255  O   ALA B  70     -20.001  -5.629  56.542  1.00129.21           O
ATOM   2256  CB  ALA B  70     -22.049  -7.252  54.569  1.00101.80           C
ATOM   2257  N   PHE B  71     -20.951  -4.272  55.020  1.00 96.95           N
ATOM   2258  CA  PHE B  71     -19.834  -3.333  55.057  1.00 98.78           C
ATOM   2259  C   PHE B  71     -19.740  -2.640  56.410  1.00118.98           C
ATOM   2260  O   PHE B  71     -18.640  -2.443  56.942  1.00133.36           O
ATOM   2261  CB  PHE B  71     -19.977  -2.302  53.938  1.00 88.83           C
ATOM   2262  N   ALA B  72     -20.884  -2.257  56.981  1.00106.33           N
ATOM   2263  CA  ALA B  72     -20.877  -1.650  58.311  1.00119.26           C
ATOM   2264  C   ALA B  72     -20.314  -2.616  59.350  1.00137.73           C
ATOM   2265  O   ALA B  72     -19.467  -2.242  60.176  1.00140.37           O
ATOM   2266  CB  ALA B  72     -22.288  -1.206  58.694  1.00122.58           C
ATOM   2267  N   ALA B  73     -20.769  -3.871  59.316  1.00139.57           N
ATOM   2268  CA  ALA B  73     -20.273  -4.860  60.270  1.00138.18           C
ATOM   2269  C   ALA B  73     -18.784  -5.118  60.075  1.00123.79           C
ATOM   2270  O   ALA B  73     -18.041  -5.301  61.050  1.00114.07           O
ATOM   2271  CB  ALA B  73     -21.065  -6.160  60.139  1.00136.63           C
ATOM   2272  N   ILE B  74     -18.327  -5.129  58.822  1.00115.68           N
ATOM   2273  CA  ILE B  74     -16.915  -5.363  58.545  1.00110.01           C
ATOM   2274  C   ILE B  74     -16.071  -4.207  59.061  1.00104.91           C
ATOM   2275  O   ILE B  74     -14.986  -4.416  59.612  1.00111.91           O
ATOM   2276  CB  ILE B  74     -16.698  -5.593  57.039  1.00120.43           C
ATOM   2277  N   ALA B  75     -16.548  -2.972  58.886  1.00107.03           N
ATOM   2278  CA  ALA B  75     -15.825  -1.823  59.421  1.00123.55           C
ATOM   2279  C   ALA B  75     -15.746  -1.889  60.940  1.00143.97           C
ATOM   2280  O   ALA B  75     -14.694  -1.605  61.530  1.00144.94           O
ATOM   2281  CB  ALA B  75     -16.494  -0.525  58.970  1.00113.09           C
ATOM   2282  N   ALA B  76     -16.851  -2.266  61.590  1.00150.82           N
ATOM   2283  CA  ALA B  76     -16.840  -2.418  63.042  1.00147.14           C
ATOM   2284  C   ALA B  76     -15.807  -3.453  63.480  1.00136.64           C
ATOM   2285  O   ALA B  76     -14.996  -3.201  64.381  1.00116.25           O
ATOM   2286  CB  ALA B  76     -18.235  -2.801  63.537  1.00151.04           C
ATOM   2287  N   ALA B  77     -15.812  -4.625  62.837  1.00145.17           N
ATOM   2288  CA  ALA B  77     -14.879  -5.682  63.218  1.00125.23           C
ATOM   2289  C   ALA B  77     -13.432  -5.302  62.916  1.00 95.82           C
ATOM   2290  O   ALA B  77     -12.522  -5.686  63.660  1.00 87.82           O
ATOM   2291  CB  ALA B  77     -15.247  -6.986  62.511  1.00119.38           C
ATOM   2292  N   ALA B  78     -13.198  -4.539  61.846  1.00 97.18           N
ATOM   2293  CA  ALA B  78     -11.840  -4.115  61.522  1.00131.06           C
ATOM   2294  C   ALA B  78     -11.321  -3.105  62.536  1.00122.80           C
ATOM   2295  O   ALA B  78     -10.155  -3.173  62.951  1.00115.09           O
ATOM   2296  CB  ALA B  78     -11.795  -3.531  60.110  1.00137.91           C
ATOM   2297  N   ALA B  79     -12.167  -2.153  62.939  1.00126.75           N
ATOM   2298  CA  ALA B  79     -11.783  -1.245  64.014  1.00128.92           C
ATOM   2299  C   ALA B  79     -11.509  -2.013  65.300  1.00115.82           C
ATOM   2300  O   ALA B  79     -10.574  -1.685  66.041  1.00 89.42           O
ATOM   2301  CB  ALA B  79     -12.871  -0.194  64.234  1.00141.28           C
ATOM   2302  N   GLU B  80     -12.307  -3.049  65.573  1.00140.46           N
ATOM   2303  CA  GLU B  80     -12.065  -3.877  66.751  1.00133.40           C
ATOM   2304  C   GLU B  80     -10.712  -4.575  66.672  1.00128.04           C
ATOM   2305  O   GLU B  80      -9.989  -4.656  67.671  1.00126.69           O
ATOM   2306  CB  GLU B  80     -13.187  -4.902  66.911  1.00132.34           C
ATOM   2307  N   ALA B  81     -10.352  -5.086  65.493  1.00135.58           N
ATOM   2308  CA  ALA B  81      -9.066  -5.764  65.343  1.00116.02           C
ATOM   2309  C   ALA B  81      -7.902  -4.791  65.506  1.00123.06           C
ATOM   2310  O   ALA B  81      -6.889  -5.122  66.140  1.00116.21           O
ATOM   2311  CB  ALA B  81      -8.997  -6.464  63.987  1.00114.58           C
ATOM   2312  N   ALA B  82      -8.029  -3.588  64.942  1.00137.01           N
ATOM   2313  CA  ALA B  82      -6.985  -2.582  65.118  1.00121.33           C
ATOM   2314  C   ALA B  82      -6.844  -2.190  66.584  1.00102.63           C
ATOM   2315  O   ALA B  82      -5.724  -2.039  67.094  1.00 80.80           O
ATOM   2316  CB  ALA B  82      -7.285  -1.355  64.258  1.00132.35           C
ATOM   2317  N   ALA B  83      -7.971  -2.033  67.284  1.00148.52           N
ATOM   2318  CA  ALA B  83      -7.921  -1.701  68.702  1.00124.64           C
ATOM   2319  C   ALA B  83      -7.331  -2.837  69.525  1.00101.26           C
ATOM   2320  O   ALA B  83      -6.646  -2.584  70.519  1.00 98.42           O
ATOM   2321  CB  ALA B  83      -9.317  -1.345  69.211  1.00151.54           C
ATOM   2322  N   ALA B  84      -7.579  -4.088  69.131  1.00103.32           N
ATOM   2323  CA  ALA B  84      -6.972  -5.216  69.829  1.00114.65           C
ATOM   2324  C   ALA B  84      -5.461  -5.231  69.635  1.00122.24           C
ATOM   2325  O   ALA B  84      -4.708  -5.480  70.586  1.00112.24           O
ATOM   2326  CB  ALA B  84      -7.591  -6.527  69.345  1.00117.16           C
ATOM   2327  N   ALA B  85      -5.001  -4.965  68.409  1.00123.98           N
ATOM   2328  CA  ALA B  85      -3.565  -4.849  68.171  1.00106.37           C
ATOM   2329  C   ALA B  85      -2.955  -3.730  69.010  1.00 87.72           C
ATOM   2330  O   ALA B  85      -1.878  -3.897  69.595  1.00102.62           O
ATOM   2331  CB  ALA B  85      -3.292  -4.620  66.685  1.00117.00           C
ATOM   2332  N   PHE B  86      -3.639  -2.585  69.098  1.00 88.46           N
ATOM   2333  CA  PHE B  86      -3.121  -1.474  69.897  1.00 78.25           C
ATOM   2334  C   PHE B  86      -3.117  -1.802  71.389  1.00 79.08           C
ATOM   2335  O   PHE B  86      -2.187  -1.423  72.111  1.00104.06           O
ATOM   2336  CB  PHE B  86      -3.936  -0.211  69.627  1.00 90.52           C
ATOM   2337  N   GLU B  87      -4.142  -2.512  71.869  1.00 78.46           N
ATOM   2338  CA  GLU B  87      -4.199  -2.889  73.278  1.00 78.91           C
ATOM   2339  C   GLU B  87      -3.133  -3.917  73.628  1.00 94.94           C
ATOM   2340  O   GLU B  87      -2.618  -3.915  74.752  1.00114.58           O
ATOM   2341  CB  GLU B  87      -5.585  -3.432  73.623  1.00 84.50           C
ATOM   2342  N   ALA B  88      -2.793  -4.803  72.688  1.00 72.56           N
ATOM   2343  CA  ALA B  88      -1.676  -5.716  72.912  1.00 92.45           C
ATOM   2344  C   ALA B  88      -0.336  -4.995  72.831  1.00 88.10           C
ATOM   2345  O   ALA B  88       0.612  -5.371  73.530  1.00 81.62           O
ATOM   2346  CB  ALA B  88      -1.719  -6.863  71.906  1.00 81.31           C
ATOM   2347  N   PHE B  89      -0.235  -3.966  71.985  1.00 81.49           N
ATOM   2348  CA  PHE B  89       0.996  -3.186  71.911  1.00 66.03           C
ATOM   2349  C   PHE B  89       1.198  -2.332  73.157  1.00 76.55           C
ATOM   2350  O   PHE B  89       2.340  -2.031  73.520  1.00119.71           O
ATOM   2351  CB  PHE B  89       0.987  -2.307  70.662  1.00 70.52           C
ATOM   2352  N   SER B  90       0.108  -1.925  73.810  1.00 71.06           N
ATOM   2353  CA  SER B  90       0.210  -1.215  75.080  1.00 81.76           C
ATOM   2354  C   SER B  90       0.792  -2.095  76.179  1.00109.72           C
ATOM   2355  O   SER B  90       1.246  -1.572  77.202  1.00142.76           O
ATOM   2356  CB  SER B  90      -1.165  -0.690  75.505  1.00 60.68           C
ATOM   2357  N   ASP B  91       0.779  -3.415  75.993  1.00 99.16           N
ATOM   2358  CA  ASP B  91       1.341  -4.356  76.950  1.00105.91           C
ATOM   2359  C   ASP B  91       2.810  -4.672  76.676  1.00 99.97           C
ATOM   2360  O   ASP B  91       3.330  -5.663  77.203  1.00 94.91           O
ATOM   2361  CB  ASP B  91       0.521  -5.648  76.957  1.00 90.77           C
ATOM   2362  N   SER B  92       3.480  -3.864  75.859  1.00100.89           N
ATOM   2363  CA  SER B  92       4.884  -4.079  75.537  1.00 99.35           C
ATOM   2364  C   SER B  92       5.469  -2.765  75.039  1.00101.85           C
ATOM   2365  O   SER B  92       4.758  -1.777  74.853  1.00 79.55           O
ATOM   2366  CB  SER B  92       5.055  -5.194  74.499  1.00100.98           C
ATOM   2367  N   THR B  93       6.783  -2.768  74.825  1.00113.82           N
ATOM   2368  CA  THR B  93       7.486  -1.576  74.363  1.00121.87           C
ATOM   2369  C   THR B  93       8.858  -1.936  73.805  1.00137.05           C
ATOM   2370  O   THR B  93       9.820  -1.177  73.966  1.00136.91           O
ATOM   2371  CB  THR B  93       7.637  -0.559  75.497  1.00108.11           C
ATOM   2372  N   GLY B  94       8.958  -3.086  73.142  1.00147.32           N
ATOM   2373  CA  GLY B  94      10.216  -3.550  72.588  1.00131.19           C
ATOM   2374  C   GLY B  94      10.515  -2.956  71.229  1.00132.30           C
ATOM   2375  O   GLY B  94      10.153  -1.814  70.923  1.00128.57           O
ATOM   2376  N   GLU B  95      11.195  -3.744  70.397  1.00138.89           N
ATOM   2377  CA  GLU B  95      11.570  -3.305  69.058  1.00142.65           C
ATOM   2378  C   GLU B  95      11.081  -4.290  68.004  1.00126.82           C
ATOM   2379  O   GLU B  95      10.267  -3.938  67.142  1.00125.96           O
ATOM   2380  CB  GLU B  95      13.088  -3.130  68.960  1.00142.42           C
ATOM   2381  N   THR B  96      11.579  -5.527  68.071  1.00124.52           N
ATOM   2382  CA  THR B  96      11.095  -6.575  67.179  1.00126.61           C
ATOM   2383  C   THR B  96       9.611  -6.836  67.398  1.00131.14           C
ATOM   2384  O   THR B  96       8.872  -7.112  66.444  1.00130.44           O
ATOM   2385  CB  THR B  96      11.901  -7.857  67.390  1.00146.52           C
ATOM   2386  N   VAL B  97       9.151  -6.731  68.649  1.00139.43           N
ATOM   2387  CA  VAL B  97       7.726  -6.875  68.935  1.00130.38           C
ATOM   2388  C   VAL B  97       6.929  -5.763  68.263  1.00119.29           C
ATOM   2389  O   VAL B  97       5.835  -5.995  67.736  1.00135.94           O
ATOM   2390  CB  VAL B  97       7.483  -6.902  70.455  1.00120.27           C
ATOM   2391  N   ALA B  98       7.471  -4.543  68.252  1.00112.45           N
ATOM   2392  CA  ALA B  98       6.777  -3.435  67.600  1.00113.18           C
ATOM   2393  C   ALA B  98       6.733  -3.619  66.087  1.00136.10           C
ATOM   2394  O   ALA B  98       5.702  -3.357  65.450  1.00154.19           O
ATOM   2395  CB  ALA B  98       7.449  -2.109  67.961  1.00109.92           C
ATOM   2396  N   GLU B  99       7.844  -4.057  65.492  1.00126.49           N
ATOM   2397  CA  GLU B  99       7.858  -4.324  64.057  1.00124.31           C
ATOM   2398  C   GLU B  99       6.845  -5.404  63.695  1.00133.03           C
ATOM   2399  O   GLU B  99       6.089  -5.268  62.723  1.00126.07           O
ATOM   2400  CB  GLU B  99       9.264  -4.728  63.612  1.00119.63           C
ATOM   2401  N   ALA B 100       6.806  -6.486  64.480  1.00141.76           N
ATOM   2402  CA  ALA B 100       5.834  -7.543  64.229  1.00111.16           C
ATOM   2403  C   ALA B 100       4.408  -7.061  64.454  1.00103.66           C
ATOM   2404  O   ALA B 100       3.487  -7.524  63.774  1.00131.44           O
ATOM   2405  CB  ALA B 100       6.130  -8.755  65.113  1.00119.71           C
ATOM   2406  N   VAL B 101       4.205  -6.132  65.391  1.00112.81           N
ATOM   2407  CA  VAL B 101       2.871  -5.584  65.618  1.00122.58           C
ATOM   2408  C   VAL B 101       2.411  -4.801  64.396  1.00119.16           C
ATOM   2409  O   VAL B 101       1.274  -4.948  63.932  1.00125.23           O
ATOM   2410  CB  VAL B 101       2.857  -4.714  66.888  1.00107.25           C
ATOM   2411  N   ALA B 102       3.294  -3.957  63.856  1.00102.18           N
ATOM   2412  CA  ALA B 102       2.962  -3.226  62.635  1.00 98.35           C
ATOM   2413  C   ALA B 102       2.669  -4.181  61.482  1.00 92.95           C
ATOM   2414  O   ALA B 102       1.708  -3.984  60.724  1.00 77.64           O
ATOM   2415  CB  ALA B 102       4.097  -2.271  62.264  1.00116.11           C
ATOM   2416  N   LYS B 103       3.481  -5.234  61.346  1.00107.96           N
ATOM   2417  CA  LYS B 103       3.283  -6.194  60.263  1.00100.13           C
ATOM   2418  C   LYS B 103       1.942  -6.914  60.395  1.00 97.35           C
ATOM   2419  O   LYS B 103       1.205  -7.069  59.412  1.00 96.05           O
ATOM   2420  CB  LYS B 103       4.438  -7.197  60.243  1.00 93.39           C
ATOM   2421  N   ALA B 104       1.609  -7.363  61.608  1.00 96.94           N
ATOM   2422  CA  ALA B 104       0.350  -8.071  61.819  1.00 79.64           C
ATOM   2423  C   ALA B 104      -0.845  -7.146  61.624  1.00 93.40           C
ATOM   2424  O   ALA B 104      -1.891  -7.573  61.117  1.00 97.97           O
ATOM   2425  CB  ALA B 104       0.326  -8.693  63.215  1.00 59.30           C
ATOM   2426  N   LEU B 105      -0.710  -5.877  62.019  1.00 83.79           N
ATOM   2427  CA  LEU B 105      -1.775  -4.912  61.774  1.00 93.44           C
ATOM   2428  C   LEU B 105      -2.006  -4.733  60.280  1.00 85.67           C
ATOM   2429  O   LEU B 105      -3.152  -4.719  59.813  1.00101.50           O
ATOM   2430  CB  LEU B 105      -1.434  -3.576  62.435  1.00 89.03           C
ATOM   2431  N   LYS B 106      -0.921  -4.601  59.512  1.00 82.12           N
ATOM   2432  CA  LYS B 106      -1.056  -4.487  58.064  1.00 66.29           C
ATOM   2433  C   LYS B 106      -1.720  -5.725  57.471  1.00 73.35           C
ATOM   2434  O   LYS B 106      -2.572  -5.615  56.581  1.00 94.92           O
ATOM   2435  CB  LYS B 106       0.312  -4.253  57.424  1.00 95.35           C
ATOM   2436  N   ALA B 107      -1.347  -6.912  57.957  1.00 68.04           N
ATOM   2437  CA  ALA B 107      -1.923  -8.144  57.422  1.00 72.87           C
ATOM   2438  C   ALA B 107      -3.420  -8.223  57.700  1.00108.06           C
ATOM   2439  O   ALA B 107      -4.215  -8.549  56.807  1.00134.02           O
ATOM   2440  CB  ALA B 107      -1.202  -9.358  58.007  1.00 70.57           C
ATOM   2441  N   ALA B 108      -3.824  -7.935  58.940  1.00107.39           N
ATOM   2442  CA  ALA B 108      -5.243  -7.978  59.279  1.00121.64           C
ATOM   2443  C   ALA B 108      -6.026  -6.929  58.498  1.00 95.78           C
ATOM   2444  O   ALA B 108      -7.162  -7.180  58.069  1.00 98.69           O
ATOM   2445  CB  ALA B 108      -5.427  -7.789  60.784  1.00127.97           C
ATOM   2446  N   MET B 109      -5.432  -5.750  58.293  1.00 86.34           N
ATOM   2447  CA  MET B 109      -6.094  -4.720  57.501  1.00 80.50           C
ATOM   2448  C   MET B 109      -6.282  -5.173  56.060  1.00 99.50           C
ATOM   2449  O   MET B 109      -7.339  -4.938  55.458  1.00113.62           O
ATOM   2450  CB  MET B 109      -5.285  -3.424  57.558  1.00106.18           C
ATOM   2451  N   GLU B 110      -5.263  -5.821  55.489  1.00109.98           N
ATOM   2452  CA  GLU B 110      -5.389  -6.361  54.141  1.00112.13           C
ATOM   2453  C   GLU B 110      -6.502  -7.397  54.070  1.00110.83           C
ATOM   2454  O   GLU B 110      -7.277  -7.421  53.107  1.00134.37           O
ATOM   2455  CB  GLU B 110      -4.059  -6.969  53.694  1.00141.75           C
ATOM   2456  N   ALA B 111      -6.597  -8.258  55.086  1.00110.51           N
ATOM   2457  CA  ALA B 111      -7.661  -9.258  55.109  1.00124.10           C
ATOM   2458  C   ALA B 111      -9.038  -8.603  55.137  1.00126.19           C
ATOM   2459  O   ALA B 111      -9.947  -9.015  54.403  1.00130.46           O
ATOM   2460  CB  ALA B 111      -7.482 -10.187  56.309  1.00139.68           C
ATOM   2461  N   PHE B 112      -9.213  -7.584  55.983  1.00130.68           N
ATOM   2462  CA  PHE B 112     -10.506  -6.908  56.065  1.00117.39           C
ATOM   2463  C   PHE B 112     -10.856  -6.217  54.750  1.00111.20           C
ATOM   2464  O   PHE B 112     -12.007  -6.277  54.291  1.00 89.26           O
ATOM   2465  CB  PHE B 112     -10.499  -5.905  57.220  1.00 96.13           C
ATOM   2466  N   ALA B 113      -9.877  -5.551  54.130  1.00126.33           N
ATOM   2467  CA  ALA B 113     -10.124  -4.907  52.844  1.00100.98           C
ATOM   2468  C   ALA B 113     -10.485  -5.931  51.775  1.00101.29           C
ATOM   2469  O   ALA B 113     -11.342  -5.671  50.923  1.00108.17           O
ATOM   2470  CB  ALA B 113      -8.904  -4.090  52.421  1.00110.80           C
ATOM   2471  N   GLU B 114      -9.842  -7.102  51.802  1.00104.60           N
ATOM   2472  CA  GLU B 114     -10.181  -8.153  50.848  1.00107.91           C
ATOM   2473  C   GLU B 114     -11.596  -8.667  51.076  1.00119.62           C
ATOM   2474  O   GLU B 114     -12.310  -8.986  50.118  1.00116.81           O
ATOM   2475  CB  GLU B 114      -9.170  -9.295  50.947  1.00 79.78           C
ATOM   2476  N   ILE B 115     -12.015  -8.759  52.340  1.00121.41           N
ATOM   2477  CA  ILE B 115     -13.393  -9.146  52.638  1.00 99.75           C
ATOM   2478  C   ILE B 115     -14.367  -8.129  52.054  1.00108.65           C
ATOM   2479  O   ILE B 115     -15.381  -8.493  51.442  1.00 98.62           O
ATOM   2480  CB  ILE B 115     -13.586  -9.308  54.157  1.00 77.53           C
ATOM   2481  N   ALA B 116     -14.067  -6.838  52.219  1.00121.13           N
ATOM   2482  CA  ALA B 116     -14.940  -5.803  51.663  1.00112.22           C
ATOM   2483  C   ALA B 116     -14.958  -5.851  50.137  1.00106.06           C
ATOM   2484  O   ALA B 116     -15.998  -5.611  49.505  1.00118.22           O
ATOM   2485  CB  ALA B 116     -14.500  -4.425  52.153  1.00108.67           C
ATOM   2486  N   LYS B 117     -13.817  -6.177  49.526  1.00 90.69           N
ATOM   2487  CA  LYS B 117     -13.759  -6.282  48.071  1.00100.49           C
ATOM   2488  C   LYS B 117     -14.579  -7.463  47.566  1.00117.30           C
ATOM   2489  O   LYS B 117     -15.260  -7.361  46.540  1.00130.34           O
ATOM   2490  CB  LYS B 117     -12.309  -6.409  47.607  1.00106.42           C
ATOM   2491  N   ALA B 118     -14.519  -8.595  48.270  1.00118.86           N
ATOM   2492  CA  ALA B 118     -15.365  -9.728  47.906  1.00119.74           C
ATOM   2493  C   ALA B 118     -16.837  -9.383  48.078  1.00 99.84           C
ATOM   2494  O   ALA B 118     -17.690  -9.842  47.305  1.00 84.26           O
ATOM   2495  CB  ALA B 118     -14.998 -10.955  48.741  1.00113.72           C
ATOM   2496  N   VAL B 119     -17.153  -8.568  49.088  1.00 95.74           N
ATOM   2497  CA  VAL B 119     -18.526  -8.095  49.261  1.00 79.20           C
ATOM   2498  C   VAL B 119     -18.965  -7.287  48.046  1.00 80.17           C
ATOM   2499  O   VAL B 119     -20.070  -7.467  47.520  1.00111.06           O
ATOM   2500  CB  VAL B 119     -18.654  -7.274  50.555  1.00 86.56           C
ATOM   2501  N   ALA B 120     -18.097  -6.388  47.574  1.00 66.12           N
ATOM   2502  CA  ALA B 120     -18.436  -5.588  46.398  1.00 79.55           C
ATOM   2503  C   ALA B 120     -18.563  -6.458  45.151  1.00 81.06           C
ATOM   2504  O   ALA B 120     -19.405  -6.198  44.280  1.00 75.28           O
ATOM   2505  CB  ALA B 120     -17.393  -4.494  46.180  1.00 71.16           C
ATOM   2506  N   GLN B 121     -17.733  -7.497  45.048  1.00 72.63           N
ATOM   2507  CA  GLN B 121     -17.809  -8.401  43.904  1.00 78.58           C
ATOM   2508  C   GLN B 121     -19.132  -9.157  43.888  1.00 91.26           C
ATOM   2509  O   GLN B 121     -19.797  -9.248  42.849  1.00106.18           O
ATOM   2510  CB  GLN B 121     -16.636  -9.379  43.928  1.00 97.10           C
ATOM   2511  N   ALA B 122     -19.529  -9.709  45.037  1.00 94.16           N
ATOM   2512  CA  ALA B 122     -20.836 -10.353  45.130  1.00 81.61           C
ATOM   2513  C   ALA B 122     -21.958  -9.357  44.877  1.00 65.45           C
ATOM   2514  O   ALA B 122     -23.014  -9.724  44.346  1.00 61.64           O
ATOM   2515  CB  ALA B 122     -21.008 -11.006  46.500  1.00 64.37           C
ATOM   2516  N   ALA B 123     -21.744  -8.095  45.258  1.00 62.55           N
ATOM   2517  CA  ALA B 123     -22.713  -7.047  44.969  1.00 73.60           C
ATOM   2518  C   ALA B 123     -22.896  -6.874  43.471  1.00 84.15           C
ATOM   2519  O   ALA B 123     -24.021  -6.703  42.989  1.00 72.25           O
ATOM   2520  CB  ALA B 123     -22.262  -5.735  45.607  1.00 61.33           C
ATOM   2521  N   LYS B 124     -21.796  -6.901  42.717  1.00 83.52           N
ATOM   2522  CA  LYS B 124     -21.921  -6.882  41.266  1.00 92.40           C
ATOM   2523  C   LYS B 124     -22.583  -8.158  40.758  1.00 86.29           C
ATOM   2524  O   LYS B 124     -23.267  -8.137  39.729  1.00108.63           O
ATOM   2525  CB  LYS B 124     -20.547  -6.680  40.625  1.00 62.09           C
ATOM   2526  N   GLN B 125     -22.413  -9.267  41.482  1.00 60.69           N
ATOM   2527  CA  GLN B 125     -22.949 -10.567  41.105  1.00 67.80           C
ATOM   2528  C   GLN B 125     -24.396 -10.758  41.553  1.00 84.90           C
ATOM   2529  O   GLN B 125     -24.893 -11.892  41.543  1.00 78.74           O
ATOM   2530  CB  GLN B 125     -22.067 -11.681  41.676  1.00 72.96           C
ATOM   2531  N   GLY B 126     -25.063  -9.678  41.954  1.00 84.75           N
ATOM   2532  CA  GLY B 126     -26.472  -9.734  42.340  1.00 59.01           C
ATOM   2533  C   GLY B 126     -26.800 -10.841  43.313  1.00 55.39           C
ATOM   2534  O   GLY B 126     -27.813 -11.532  43.151  1.00 69.30           O
ATOM   2535  N   ALA B 127     -25.968 -11.018  44.334  1.00 88.19           N
ATOM   2536  CA  ALA B 127     -26.053 -12.176  45.206  1.00 88.94           C
ATOM   2537  C   ALA B 127     -27.256 -12.076  46.140  1.00 81.19           C
ATOM   2538  O   ALA B 127     -27.898 -11.030  46.273  1.00 54.27           O
ATOM   2539  CB  ALA B 127     -24.770 -12.318  46.022  1.00 72.99           C
ATOM   2540  N   SER B 128     -27.555 -13.197  46.794  1.00 98.07           N
ATOM   2541  CA  SER B 128     -28.570 -13.223  47.834  1.00101.14           C
ATOM   2542  C   SER B 128     -28.003 -12.629  49.125  1.00107.30           C
ATOM   2543  O   SER B 128     -26.877 -12.129  49.170  1.00110.21           O
ATOM   2544  CB  SER B 128     -29.068 -14.649  48.056  1.00106.85           C
ATOM   2545  N   GLU B 129     -28.791 -12.698  50.198  1.00 86.84           N
ATOM   2546  CA  GLU B 129     -28.412 -12.083  51.465  1.00 76.15           C
ATOM   2547  C   GLU B 129     -27.609 -13.009  52.368  1.00 60.76           C
ATOM   2548  O   GLU B 129     -26.863 -12.519  53.227  1.00 97.55           O
ATOM   2549  CB  GLU B 129     -29.663 -11.604  52.210  1.00100.77           C
ATOM   2550  N   ALA B 130     -27.749 -14.328  52.202  1.00 59.27           N
ATOM   2551  CA  ALA B 130     -26.945 -15.260  52.985  1.00104.68           C
ATOM   2552  C   ALA B 130     -25.457 -15.046  52.744  1.00127.41           C
ATOM   2553  O   ALA B 130     -24.646 -15.243  53.656  1.00 86.10           O
ATOM   2554  CB  ALA B 130     -27.343 -16.701  52.660  1.00100.69           C
ATOM   2555  N   ALA B 131     -25.085 -14.620  51.534  1.00125.82           N
ATOM   2556  CA  ALA B 131     -23.682 -14.352  51.238  1.00 59.41           C
ATOM   2557  C   ALA B 131     -23.165 -13.180  52.061  1.00 51.04           C
ATOM   2558  O   ALA B 131     -22.071 -13.243  52.631  1.00 91.89           O
ATOM   2559  CB  ALA B 131     -23.499 -14.086  49.744  1.00 70.08           C
ATOM   2560  N   PHE B 132     -23.942 -12.093  52.135  1.00 49.78           N
ATOM   2561  CA  PHE B 132     -23.530 -10.947  52.940  1.00 71.73           C
ATOM   2562  C   PHE B 132     -23.508 -11.289  54.424  1.00 65.80           C
ATOM   2563  O   PHE B 132     -22.638 -10.804  55.161  1.00 91.31           O
ATOM   2564  CB  PHE B 132     -24.455  -9.757  52.678  1.00 83.20           C
ATOM   2565  N   GLU B 133     -24.462 -12.104  54.881  1.00 63.20           N
ATOM   2566  CA  GLU B 133     -24.434 -12.563  56.265  1.00 87.23           C
ATOM   2567  C   GLU B 133     -23.148 -13.329  56.550  1.00 95.42           C
ATOM   2568  O   GLU B 133     -22.478 -13.093  57.564  1.00 82.47           O
ATOM   2569  CB  GLU B 133     -25.663 -13.426  56.554  1.00 66.90           C
ATOM   2570  N   ALA B 134     -22.781 -14.246  55.650  1.00 86.57           N
ATOM   2571  CA  ALA B 134     -21.543 -14.997  55.818  1.00 89.20           C
ATOM   2572  C   ALA B 134     -20.322 -14.093  55.738  1.00 87.10           C
ATOM   2573  O   ALA B 134     -19.316 -14.356  56.400  1.00117.86           O
ATOM   2574  CB  ALA B 134     -21.456 -16.104  54.769  1.00 95.88           C
ATOM   2575  N   PHE B 135     -20.392 -13.023  54.944  1.00 83.27           N
ATOM   2576  CA  PHE B 135     -19.276 -12.085  54.863  1.00 88.60           C
ATOM   2577  C   PHE B 135     -19.076 -11.362  56.189  1.00 92.43           C
ATOM   2578  O   PHE B 135     -17.946 -11.242  56.683  1.00115.85           O
ATOM   2579  CB  PHE B 135     -19.516 -11.084  53.733  1.00 84.09           C
ATOM   2580  N   ALA B 136     -20.168 -10.868  56.775  1.00 83.15           N
ATOM   2581  CA  ALA B 136     -20.076 -10.235  58.086  1.00 83.58           C
ATOM   2582  C   ALA B 136     -19.562 -11.217  59.133  1.00 99.79           C
ATOM   2583  O   ALA B 136     -18.728 -10.861  59.978  1.00 98.48           O
ATOM   2584  CB  ALA B 136     -21.437  -9.671  58.495  1.00123.80           C
ATOM   2585  N   ALA B 137     -20.033 -12.466  59.078  1.00115.66           N
ATOM   2586  CA  ALA B 137     -19.575 -13.470  60.033  1.00129.00           C
ATOM   2587  C   ALA B 137     -18.089 -13.761  59.865  1.00 95.20           C
ATOM   2588  O   ALA B 137     -17.370 -13.939  60.855  1.00 99.68           O
ATOM   2589  CB  ALA B 137     -20.392 -14.753  59.880  1.00130.54           C
ATOM   2590  N   ILE B 138     -17.611 -13.819  58.621  1.00 79.85           N
ATOM   2591  CA  ILE B 138     -16.200 -14.092  58.377  1.00106.50           C
ATOM   2592  C   ILE B 138     -15.343 -12.933  58.863  1.00 97.53           C
ATOM   2593  O   ILE B 138     -14.261 -13.138  59.424  1.00 80.27           O
ATOM   2594  CB  ILE B 138     -15.963 -14.387  56.884  1.00101.09           C
ATOM   2595  N   ALA B 139     -15.809 -11.698  58.655  1.00 99.35           N
ATOM   2596  CA  ALA B 139     -15.085 -10.547  59.187  1.00 87.21           C
ATOM   2597  C   ALA B 139     -15.016 -10.599  60.710  1.00102.43           C
ATOM   2598  O   ALA B 139     -13.968 -10.313  61.303  1.00126.22           O
ATOM   2599  CB  ALA B 139     -15.743  -9.249  58.720  1.00 98.66           C
ATOM   2600  N   ALA B 140     -16.122 -10.978  61.358  1.00127.30           N
ATOM   2601  CA  ALA B 140     -16.128 -11.091  62.816  1.00105.23           C
ATOM   2602  C   ALA B 140     -15.165 -12.177  63.292  1.00109.68           C
ATOM   2603  O   ALA B 140     -14.424 -11.989  64.266  1.00114.16           O
ATOM   2604  CB  ALA B 140     -17.547 -11.371  63.309  1.00125.99           C
ATOM   2605  N   ALA B 141     -15.157 -13.323  62.608  1.00119.53           N
ATOM   2606  CA  ALA B 141     -14.262 -14.412  62.994  1.00 97.36           C
ATOM   2607  C   ALA B 141     -12.801 -14.031  62.785  1.00 87.59           C
ATOM   2608  O   ALA B 141     -11.930 -14.399  63.584  1.00 87.46           O
ATOM   2609  CB  ALA B 141     -14.604 -15.676  62.208  1.00 92.95           C
ATOM   2610  N   ALA B 142     -12.514 -13.277  61.721  1.00107.56           N
ATOM   2611  CA  ALA B 142     -11.148 -12.818  61.489  1.00133.34           C
ATOM   2612  C   ALA B 142     -10.715 -11.816  62.550  1.00106.57           C
ATOM   2613  O   ALA B 142      -9.560 -11.834  62.997  1.00127.80           O
ATOM   2614  CB  ALA B 142     -11.023 -12.205  60.094  1.00150.43           C
ATOM   2615  N   ALA B 143     -11.626 -10.932  62.966  1.00 94.44           N
ATOM   2616  CA  ALA B 143     -11.317 -10.029  64.070  1.00 98.05           C
ATOM   2617  C   ALA B 143     -11.033 -10.808  65.349  1.00110.84           C
ATOM   2618  O   ALA B 143     -10.106 -10.475  66.097  1.00127.56           O
ATOM   2619  CB  ALA B 143     -12.464  -9.041  64.284  1.00119.57           C
ATOM   2620  N   GLU B 144     -11.818 -11.857  65.610  1.00116.10           N
ATOM   2621  CA  GLU B 144     -11.581 -12.682  66.792  1.00120.05           C
ATOM   2622  C   GLU B 144     -10.219 -13.368  66.728  1.00127.22           C
ATOM   2623  O   GLU B 144      -9.501 -13.436  67.732  1.00115.75           O
ATOM   2624  CB  GLU B 144     -12.697 -13.717  66.941  1.00 97.46           C
ATOM   2625  N   ALA B 145      -9.845 -13.878  65.552  1.00130.01           N
ATOM   2626  CA  ALA B 145      -8.549 -14.539  65.412  1.00109.65           C
ATOM   2627  C   ALA B 145      -7.400 -13.553  65.596  1.00120.93           C
ATOM   2628  O   ALA B 145      -6.392 -13.870  66.245  1.00128.04           O
ATOM   2629  CB  ALA B 145      -8.455 -15.227  64.050  1.00 87.57           C
ATOM   2630  N   ALA B 146      -7.534 -12.349  65.034  1.00123.23           N
ATOM   2631  CA  ALA B 146      -6.501 -11.332  65.211  1.00114.01           C
ATOM   2632  C   ALA B 146      -6.379 -10.919  66.674  1.00115.78           C
ATOM   2633  O   ALA B 146      -5.268 -10.719  67.181  1.00120.65           O
ATOM   2634  CB  ALA B 146      -6.800 -10.119  64.329  1.00109.33           C
ATOM   2635  N   ALA B 147      -7.508 -10.813  67.379  1.00141.69           N
ATOM   2636  CA  ALA B 147      -7.463 -10.461  68.796  1.00131.08           C
ATOM   2637  C   ALA B 147      -6.844 -11.579  69.629  1.00125.99           C
ATOM   2638  O   ALA B 147      -6.131 -11.314  70.605  1.00126.09           O
ATOM   2639  CB  ALA B 147      -8.866 -10.131  69.300  1.00120.47           C
ATOM   2640  N   ALA B 148      -7.099 -12.836  69.258  1.00118.95           N
ATOM   2641  CA  ALA B 148      -6.475 -13.954  69.961  1.00124.60           C
ATOM   2642  C   ALA B 148      -4.963 -13.947  69.767  1.00115.69           C
ATOM   2643  O   ALA B 148      -4.198 -14.151  70.721  1.00100.19           O
ATOM   2644  CB  ALA B 148      -7.072 -15.277  69.480  1.00123.15           C
ATOM   2645  N   ALA B 149      -4.515 -13.719  68.528  1.00114.96           N
ATOM   2646  CA  ALA B 149      -3.082 -13.586  68.280  1.00117.08           C
ATOM   2647  C   ALA B 149      -2.492 -12.427  69.076  1.00121.08           C
ATOM   2648  O   ALA B 149      -1.391 -12.539  69.629  1.00120.08           O
ATOM   2649  CB  ALA B 149      -2.816 -13.403  66.785  1.00101.58           C
ATOM   2650  N   PHE B 150      -3.221 -11.310  69.162  1.00114.47           N
ATOM   2651  CA  PHE B 150      -2.725 -10.154  69.904  1.00112.70           C
ATOM   2652  C   PHE B 150      -2.598 -10.455  71.393  1.00116.36           C
ATOM   2653  O   PHE B 150      -1.622 -10.051  72.032  1.00116.19           O
ATOM   2654  CB  PHE B 150      -3.644  -8.954  69.674  1.00105.00           C
ATOM   2655  N   GLU B 151      -3.569 -11.168  71.966  1.00110.39           N
ATOM   2656  CA  GLU B 151      -3.480 -11.520  73.382  1.00102.97           C
ATOM   2657  C   GLU B 151      -2.322 -12.479  73.637  1.00112.07           C
ATOM   2658  O   GLU B 151      -1.525 -12.280  74.567  1.00135.52           O
ATOM   2659  CB  GLU B 151      -4.799 -12.128  73.855  1.00 94.51           C
ATOM   2660  N   ALA B 152      -2.209 -13.527  72.815  1.00 99.47           N
ATOM   2661  CA  ALA B 152      -1.096 -14.457  72.970  1.00 91.50           C
ATOM   2662  C   ALA B 152       0.243 -13.746  72.836  1.00104.49           C
ATOM   2663  O   ALA B 152       1.208 -14.102  73.524  1.00102.11           O
ATOM   2664  CB  ALA B 152      -1.201 -15.588  71.947  1.00 74.73           C
ATOM   2665  N   PHE B 153       0.325 -12.743  71.959  1.00103.95           N
ATOM   2666  CA  PHE B 153       1.543 -11.948  71.866  1.00111.66           C
ATOM   2667  C   PHE B 153       1.736 -11.086  73.106  1.00112.10           C
ATOM   2668  O   PHE B 153       2.873 -10.855  73.530  1.00118.74           O
ATOM   2669  CB  PHE B 153       1.503 -11.077  70.612  1.00115.49           C
ATOM   2670  N   SER B 154       0.643 -10.594  73.691  1.00115.43           N
ATOM   2671  CA  SER B 154       0.729  -9.880  74.957  1.00119.39           C
ATOM   2672  C   SER B 154       1.221 -10.783  76.074  1.00120.50           C
ATOM   2673  O   SER B 154       1.675 -10.284  77.110  1.00126.38           O
ATOM   2674  CB  SER B 154      -0.633  -9.283  75.321  1.00 84.09           C
ATOM   2675  N   ASP B 155       1.137 -12.099  75.886  1.00108.58           N
ATOM   2676  CA  ASP B 155       1.713 -13.052  76.822  1.00117.23           C
ATOM   2677  C   ASP B 155       3.183 -13.355  76.531  1.00132.64           C
ATOM   2678  O   ASP B 155       3.687 -14.393  76.975  1.00138.89           O
ATOM   2679  CB  ASP B 155       0.898 -14.346  76.820  1.00 94.99           C
ATOM   2680  N   SER B 156       3.882 -12.480  75.808  1.00142.40           N
ATOM   2681  CA  SER B 156       5.286 -12.725  75.497  1.00126.56           C
ATOM   2682  C   SER B 156       5.958 -11.424  75.081  1.00122.84           C
ATOM   2683  O   SER B 156       5.296 -10.432  74.765  1.00120.16           O
ATOM   2684  CB  SER B 156       5.440 -13.782  74.397  1.00119.54           C
ATOM   2685  N   THR B 157       7.302 -11.447  75.084  1.00141.58           N
ATOM   2686  CA  THR B 157       8.066 -10.266  74.691  1.00164.59           C
ATOM   2687  C   THR B 157       9.401 -10.606  74.029  1.00182.49           C
ATOM   2688  O   THR B 157      10.288  -9.745  73.991  1.00174.69           O
ATOM   2689  CB  THR B 157       8.328  -9.359  75.906  1.00171.84           C
ATOM   2690  N   GLY B 158       9.574 -11.823  73.507  1.00190.62           N
ATOM   2691  CA  GLY B 158      10.790 -12.191  72.813  1.00172.87           C
ATOM   2692  C   GLY B 158      10.758 -11.819  71.337  1.00166.82           C
ATOM   2693  O   GLY B 158       9.787 -11.271  70.817  1.00168.87           O
ATOM   2694  N   GLU B 159      11.856 -12.143  70.653  1.00161.68           N
ATOM   2695  CA  GLU B 159      12.027 -11.799  69.243  1.00159.87           C
ATOM   2696  C   GLU B 159      11.466 -12.883  68.325  1.00145.19           C
ATOM   2697  O   GLU B 159      10.602 -12.609  67.482  1.00136.17           O
ATOM   2698  CB  GLU B 159      13.512 -11.563  68.941  1.00153.55           C
ATOM   2699  N   THR B 160      11.959 -14.116  68.473  1.00141.36           N
ATOM   2700  CA  THR B 160      11.510 -15.208  67.614  1.00132.38           C
ATOM   2701  C   THR B 160      10.018 -15.468  67.786  1.00134.78           C
ATOM   2702  O   THR B 160       9.310 -15.741  66.809  1.00136.41           O
ATOM   2703  CB  THR B 160      12.314 -16.474  67.912  1.00153.12           C
ATOM   2704  N   VAL B 161       9.521 -15.378  69.022  1.00148.38           N
ATOM   2705  CA  VAL B 161       8.095 -15.581  69.268  1.00144.54           C
ATOM   2706  C   VAL B 161       7.279 -14.486  68.593  1.00121.13           C
ATOM   2707  O   VAL B 161       6.198 -14.743  68.050  1.00 94.36           O
ATOM   2708  CB  VAL B 161       7.817 -15.645  70.781  1.00132.72           C
ATOM   2709  N   ALA B 162       7.788 -13.251  68.597  1.00130.04           N
ATOM   2710  CA  ALA B 162       7.080 -12.157  67.936  1.00119.03           C
ATOM   2711  C   ALA B 162       7.036 -12.357  66.426  1.00126.67           C
ATOM   2712  O   ALA B 162       5.992 -12.151  65.791  1.00153.74           O
ATOM   2713  CB  ALA B 162       7.739 -10.821  68.277  1.00125.81           C
ATOM   2714  N   GLU B 163       8.164 -12.758  65.831  1.00127.92           N
ATOM   2715  CA  GLU B 163       8.179 -13.029  64.395  1.00133.48           C
ATOM   2716  C   GLU B 163       7.228 -14.168  64.037  1.00131.99           C
ATOM   2717  O   GLU B 163       6.497 -14.091  63.040  1.00115.17           O
ATOM   2718  CB  GLU B 163       9.601 -13.352  63.933  1.00133.62           C
ATOM   2719  N   ALA B 164       7.216 -15.230  64.846  1.00131.51           N
ATOM   2720  CA  ALA B 164       6.320 -16.351  64.581  1.00113.53           C
ATOM   2721  C   ALA B 164       4.859 -15.943  64.730  1.00119.85           C
ATOM   2722  O   ALA B 164       4.000 -16.399  63.965  1.00125.12           O
ATOM   2723  CB  ALA B 164       6.648 -17.517  65.512  1.00113.66           C
ATOM   2724  N   VAL B 165       4.558 -15.079  65.702  1.00129.60           N
ATOM   2725  CA  VAL B 165       3.189 -14.598  65.872  1.00122.56           C
ATOM   2726  C   VAL B 165       2.760 -13.779  64.663  1.00116.93           C
ATOM   2727  O   VAL B 165       1.634 -13.917  64.166  1.00129.53           O
ATOM   2728  CB  VAL B 165       3.062 -13.787  67.175  1.00100.16           C
ATOM   2729  N   ALA B 166       3.653 -12.920  64.164  1.00104.87           N
ATOM   2730  CA  ALA B 166       3.341 -12.150  62.961  1.00109.59           C
ATOM   2731  C   ALA B 166       3.093 -13.067  61.765  1.00109.52           C
ATOM   2732  O   ALA B 166       2.146 -12.856  60.993  1.00 99.16           O
ATOM   2733  CB  ALA B 166       4.471 -11.165  62.657  1.00125.80           C
ATOM   2734  N   LYS B 167       3.923 -14.100  61.605  1.00125.36           N
ATOM   2735  CA  LYS B 167       3.759 -15.022  60.482  1.00119.48           C
ATOM   2736  C   LYS B 167       2.438 -15.783  60.576  1.00114.22           C
ATOM   2737  O   LYS B 167       1.719 -15.940  59.578  1.00100.98           O
ATOM   2738  CB  LYS B 167       4.941 -15.991  60.430  1.00 96.56           C
ATOM   2739  N   ALA B 168       2.099 -16.263  61.776  1.00113.59           N
ATOM   2740  CA  ALA B 168       0.848 -16.995  61.953  1.00 83.29           C
ATOM   2741  C   ALA B 168      -0.359 -16.095  61.720  1.00 86.22           C
ATOM   2742  O   ALA B 168      -1.367 -16.527  61.142  1.00102.16           O
ATOM   2743  CB  ALA B 168       0.794 -17.614  63.348  1.00 62.71           C
ATOM   2744  N   LEU B 169      -0.276 -14.835  62.159  1.00 79.86           N
ATOM   2745  CA  LEU B 169      -1.365 -13.898  61.907  1.00 88.60           C
ATOM   2746  C   LEU B 169      -1.536 -13.649  60.415  1.00100.67           C
ATOM   2747  O   LEU B 169      -2.666 -13.584  59.913  1.00109.18           O
ATOM   2748  CB  LEU B 169      -1.113 -12.585  62.646  1.00 64.60           C
ATOM   2749  N   LYS B 170      -0.423 -13.502  59.689  1.00 90.17           N
ATOM   2750  CA  LYS B 170      -0.511 -13.339  58.241  1.00 76.99           C
ATOM   2751  C   LYS B 170      -1.179 -14.545  57.591  1.00 83.10           C
ATOM   2752  O   LYS B 170      -2.037 -14.391  56.711  1.00 92.91           O
ATOM   2753  CB  LYS B 170       0.881 -13.113  57.650  1.00 65.52           C
ATOM   2754  N   ALA B 171      -0.797 -15.754  58.011  1.00 71.50           N
ATOM   2755  CA  ALA B 171      -1.390 -16.959  57.434  1.00 65.87           C
ATOM   2756  C   ALA B 171      -2.892 -17.013  57.696  1.00100.65           C
ATOM   2757  O   ALA B 171      -3.686 -17.318  56.793  1.00143.44           O
ATOM   2758  CB  ALA B 171      -0.697 -18.202  57.994  1.00 79.84           C
ATOM   2759  N   ALA B 172      -3.301 -16.720  58.933  1.00 96.81           N
ATOM   2760  CA  ALA B 172      -4.722 -16.758  59.268  1.00109.83           C
ATOM   2761  C   ALA B 172      -5.505 -15.708  58.485  1.00 95.84           C
ATOM   2762  O   ALA B 172      -6.625 -15.969  58.021  1.00 84.41           O
ATOM   2763  CB  ALA B 172      -4.905 -16.563  60.772  1.00119.29           C
ATOM   2764  N   MET B 173      -4.925 -14.517  58.318  1.00 86.49           N
ATOM   2765  CA  MET B 173      -5.599 -13.470  57.558  1.00 95.47           C
ATOM   2766  C   MET B 173      -5.755 -13.869  56.097  1.00112.42           C
ATOM   2767  O   MET B 173      -6.800 -13.616  55.479  1.00120.43           O
ATOM   2768  CB  MET B 173      -4.824 -12.159  57.681  1.00 94.12           C
ATOM   2769  N   GLU B 174      -4.725 -14.503  55.530  1.00124.89           N
ATOM   2770  CA  GLU B 174      -4.824 -14.986  54.157  1.00124.60           C
ATOM   2771  C   GLU B 174      -5.927 -16.027  54.021  1.00103.36           C
ATOM   2772  O   GLU B 174      -6.692 -16.011  53.048  1.00105.97           O
ATOM   2773  CB  GLU B 174      -3.482 -15.562  53.704  1.00137.09           C
ATOM   2774  N   ALA B 175      -6.023 -16.940  54.991  1.00 93.72           N
ATOM   2775  CA  ALA B 175      -7.079 -17.948  54.946  1.00110.43           C
ATOM   2776  C   ALA B 175      -8.461 -17.306  54.991  1.00132.48           C
ATOM   2777  O   ALA B 175      -9.361 -17.695  54.233  1.00139.42           O
ATOM   2778  CB  ALA B 175      -6.906 -18.940  56.096  1.00104.43           C
ATOM   2779  N   PHE B 176      -8.653 -16.326  55.879  1.00133.43           N
ATOM   2780  CA  PHE B 176      -9.951 -15.659  55.963  1.00128.31           C
ATOM   2781  C   PHE B 176     -10.293 -14.941  54.659  1.00129.11           C
ATOM   2782  O   PHE B 176     -11.442 -14.997  54.192  1.00106.04           O
ATOM   2783  CB  PHE B 176      -9.964 -14.681  57.139  1.00112.00           C
ATOM   2784  N   ALA B 177      -9.313 -14.256  54.062  1.00140.16           N
ATOM   2785  CA  ALA B 177      -9.555 -13.588  52.787  1.00111.43           C
ATOM   2786  C   ALA B 177      -9.923 -14.591  51.700  1.00106.08           C
ATOM   2787  O   ALA B 177     -10.793 -14.321  50.864  1.00 98.22           O
ATOM   2788  CB  ALA B 177      -8.328 -12.772  52.381  1.00122.30           C
ATOM   2789  N   GLU B 178      -9.272 -15.758  51.697  1.00115.48           N
ATOM   2790  CA  GLU B 178      -9.613 -16.790  50.722  1.00114.25           C
ATOM   2791  C   GLU B 178     -11.036 -17.295  50.929  1.00122.05           C
ATOM   2792  O   GLU B 178     -11.757 -17.565  49.959  1.00121.06           O
ATOM   2793  CB  GLU B 178      -8.613 -17.942  50.811  1.00100.94           C
ATOM   2794  N   ILE B 179     -11.455 -17.430  52.188  1.00121.04           N
ATOM   2795  CA  ILE B 179     -12.829 -17.839  52.475  1.00102.69           C
ATOM   2796  C   ILE B 179     -13.815 -16.819  51.920  1.00103.90           C
ATOM   2797  O   ILE B 179     -14.829 -17.178  51.302  1.00 87.99           O
ATOM   2798  CB  ILE B 179     -13.019 -18.043  53.989  1.00 84.37           C
ATOM   2799  N   ALA B 180     -13.534 -15.530  52.128  1.00119.76           N
ATOM   2800  CA  ALA B 180     -14.416 -14.491  51.599  1.00115.28           C
ATOM   2801  C   ALA B 180     -14.446 -14.513  50.073  1.00 88.89           C
ATOM   2802  O   ALA B 180     -15.498 -14.287  49.454  1.00 95.98           O
ATOM   2803  CB  ALA B 180     -13.977 -13.121  52.114  1.00113.83           C
ATOM   2804  N   LYS B 181     -13.297 -14.784  49.449  1.00 98.72           N
ATOM   2805  CA  LYS B 181     -13.251 -14.880  47.993  1.00113.05           C
ATOM   2806  C   LYS B 181     -14.106 -16.036  47.492  1.00104.25           C
ATOM   2807  O   LYS B 181     -14.808 -15.908  46.482  1.00118.67           O
ATOM   2808  CB  LYS B 181     -11.806 -15.039  47.523  1.00128.12           C
ATOM   2809  N   ALA B 182     -14.052 -17.179  48.180  1.00111.85           N
ATOM   2810  CA  ALA B 182     -14.897 -18.306  47.799  1.00121.23           C
ATOM   2811  C   ALA B 182     -16.371 -17.968  47.976  1.00 96.48           C
ATOM   2812  O   ALA B 182     -17.219 -18.407  47.187  1.00 71.81           O
ATOM   2813  CB  ALA B 182     -14.525 -19.545  48.614  1.00121.19           C
ATOM   2814  N   VAL B 183     -16.696 -17.192  49.013  1.00100.28           N
ATOM   2815  CA  VAL B 183     -18.073 -16.738  49.199  1.00 94.48           C
ATOM   2816  C   VAL B 183     -18.527 -15.925  47.993  1.00 69.67           C
ATOM   2817  O   VAL B 183     -19.614 -16.147  47.446  1.00 93.46           O
ATOM   2818  CB  VAL B 183     -18.204 -15.930  50.502  1.00100.38           C
ATOM   2819  N   ALA B 184     -17.698 -14.970  47.562  1.00 66.50           N
ATOM   2820  CA  ALA B 184     -18.051 -14.165  46.393  1.00 65.47           C
ATOM   2821  C   ALA B 184     -18.178 -15.029  45.141  1.00 58.66           C
ATOM   2822  O   ALA B 184     -19.070 -14.809  44.309  1.00 88.77           O
ATOM   2823  CB  ALA B 184     -17.016 -13.060  46.180  1.00 69.22           C
ATOM   2824  N   GLN B 185     -17.293 -16.017  44.992  1.00 53.15           N
ATOM   2825  CA  GLN B 185     -17.347 -16.903  43.833  1.00 54.52           C
ATOM   2826  C   GLN B 185     -18.666 -17.663  43.787  1.00 85.12           C
ATOM   2827  O   GLN B 185     -19.324 -17.729  42.743  1.00103.14           O
ATOM   2828  CB  GLN B 185     -16.165 -17.873  43.860  1.00 82.10           C
ATOM   2829  N   ALA B 186     -19.068 -18.247  44.919  1.00 96.87           N
ATOM   2830  CA  ALA B 186     -20.361 -18.923  44.977  1.00 80.15           C
ATOM   2831  C   ALA B 186     -21.509 -17.944  44.769  1.00 56.10           C
ATOM   2832  O   ALA B 186     -22.558 -18.319  44.233  1.00 57.18           O
ATOM   2833  CB  ALA B 186     -20.518 -19.651  46.312  1.00 71.90           C
ATOM   2834  N   ALA B 187     -21.329 -16.691  45.191  1.00 55.26           N
ATOM   2835  CA  ALA B 187     -22.341 -15.672  44.945  1.00 49.44           C
ATOM   2836  C   ALA B 187     -22.532 -15.447  43.453  1.00 67.33           C
ATOM   2837  O   ALA B 187     -23.655 -15.211  42.989  1.00 75.39           O
ATOM   2838  CB  ALA B 187     -21.947 -14.371  45.641  1.00 50.75           C
ATOM   2839  N   LYS B 188     -21.441 -15.511  42.685  1.00 64.32           N
ATOM   2840  CA  LYS B 188     -21.564 -15.454  41.232  1.00 71.55           C
ATOM   2841  C   LYS B 188     -22.264 -16.694  40.686  1.00 92.49           C
ATOM   2842  O   LYS B 188     -22.965 -16.616  39.670  1.00105.72           O
ATOM   2843  CB  LYS B 188     -20.183 -15.293  40.591  1.00 59.27           C
ATOM   2844  N   GLN B 189     -22.097 -17.839  41.348  1.00 87.64           N
ATOM   2845  CA  GLN B 189     -22.653 -19.104  40.888  1.00 96.01           C
ATOM   2846  C   GLN B 189     -24.075 -19.352  41.392  1.00 87.44           C
ATOM   2847  O   GLN B 189     -24.547 -20.494  41.343  1.00 74.09           O
ATOM   2848  CB  GLN B 189     -21.736 -20.258  41.302  1.00 93.40           C
ATOM   2849  N   GLY B 190     -24.758 -18.315  41.877  1.00 73.54           N
ATOM   2850  CA  GLY B 190     -26.131 -18.418  42.344  1.00 67.20           C
ATOM   2851  C   GLY B 190     -26.399 -19.570  43.292  1.00 84.48           C
ATOM   2852  O   GLY B 190     -27.354 -20.329  43.101  1.00 89.54           O
ATOM   2853  N   ALA B 191     -25.567 -19.707  44.320  1.00103.98           N
ATOM   2854  CA  ALA B 191     -25.642 -20.857  45.206  1.00117.28           C
ATOM   2855  C   ALA B 191     -26.844 -20.746  46.142  1.00121.06           C
ATOM   2856  O   ALA B 191     -27.526 -19.720  46.213  1.00 99.22           O
ATOM   2857  CB  ALA B 191     -24.352 -20.988  46.014  1.00 84.74           C
ATOM   2858  N   SER B 192     -27.097 -21.828  46.876  1.00149.02           N
ATOM   2859  CA  SER B 192     -28.158 -21.849  47.875  1.00155.91           C
ATOM   2860  C   SER B 192     -27.658 -21.188  49.160  1.00138.95           C
ATOM   2861  O   SER B 192     -26.640 -20.493  49.173  1.00141.97           O
ATOM   2862  CB  SER B 192     -28.635 -23.279  48.114  1.00159.30           C
ATOM   2863  N   GLU B 193     -28.372 -21.400  50.267  1.00111.76           N
ATOM   2864  CA  GLU B 193     -28.036 -20.756  51.533  1.00 95.64           C
ATOM   2865  C   GLU B 193     -27.218 -21.638  52.466  1.00 73.29           C
ATOM   2866  O   GLU B 193     -26.410 -21.116  53.246  1.00108.45           O
ATOM   2867  CB  GLU B 193     -29.311 -20.309  52.258  1.00132.69           C
ATOM   2868  N   ALA B 194     -27.414 -22.959  52.412  1.00 64.00           N
ATOM   2869  CA  ALA B 194     -26.603 -23.858  53.225  1.00 99.77           C
ATOM   2870  C   ALA B 194     -25.122 -23.719  52.896  1.00100.32           C
ATOM   2871  O   ALA B 194     -24.271 -23.957  53.759  1.00 70.17           O
ATOM   2872  CB  ALA B 194     -27.064 -25.303  53.034  1.00109.15           C
ATOM   2873  N   ALA B 195     -24.798 -23.305  51.668  1.00118.17           N
ATOM   2874  CA  ALA B 195     -23.405 -23.065  51.306  1.00 66.08           C
ATOM   2875  C   ALA B 195     -22.821 -21.912  52.112  1.00 60.82           C
ATOM   2876  O   ALA B 195     -21.708 -22.010  52.641  1.00 92.39           O
ATOM   2877  CB  ALA B 195     -23.296 -22.790  49.807  1.00 82.16           C
ATOM   2878  N   PHE B 196     -23.559 -20.803  52.215  1.00 45.27           N
ATOM   2879  CA  PHE B 196     -23.090 -19.682  53.024  1.00 71.99           C
ATOM   2880  C   PHE B 196     -23.047 -20.044  54.504  1.00 83.22           C
ATOM   2881  O   PHE B 196     -22.152 -19.586  55.230  1.00121.56           O
ATOM   2882  CB  PHE B 196     -23.979 -18.458  52.800  1.00 66.39           C
ATOM   2883  N   GLU B 197     -24.008 -20.847  54.968  1.00 70.41           N
ATOM   2884  CA  GLU B 197     -23.951 -21.340  56.341  1.00 91.05           C
ATOM   2885  C   GLU B 197     -22.654 -22.103  56.587  1.00110.70           C
ATOM   2886  O   GLU B 197     -21.957 -21.869  57.583  1.00 91.37           O
ATOM   2887  CB  GLU B 197     -25.167 -22.222  56.630  1.00 61.65           C
ATOM   2888  N   ALA B 198     -22.309 -23.013  55.673  1.00115.81           N
ATOM   2889  CA  ALA B 198     -21.073 -23.776  55.808  1.00 83.77           C
ATOM   2890  C   ALA B 198     -19.846 -22.882  55.692  1.00 86.68           C
ATOM   2891  O   ALA B 198     -18.817 -23.159  56.316  1.00117.71           O
ATOM   2892  CB  ALA B 198     -21.025 -24.886  54.759  1.00 88.48           C
ATOM   2893  N   PHE B 199     -19.935 -21.807  54.909  1.00 78.34           N
ATOM   2894  CA  PHE B 199     -18.820 -20.868  54.811  1.00109.37           C
ATOM   2895  C   PHE B 199     -18.566 -20.187  56.151  1.00108.79           C
ATOM   2896  O   PHE B 199     -17.422 -20.112  56.624  1.00120.33           O
ATOM   2897  CB  PHE B 199     -19.104 -19.831  53.724  1.00 70.60           C
ATOM   2898  N   ALA B 200     -19.632 -19.683  56.777  1.00 74.11           N
ATOM   2899  CA  ALA B 200     -19.491 -19.073  58.095  1.00 67.73           C
ATOM   2900  C   ALA B 200     -18.974 -20.083  59.113  1.00 82.76           C
ATOM   2901  O   ALA B 200     -18.135 -19.751  59.963  1.00 85.26           O
ATOM   2902  CB  ALA B 200     -20.824 -18.481  58.551  1.00102.04           C
ATOM   2903  N   ALA B 201     -19.452 -21.328  59.032  1.00100.63           N
ATOM   2904  CA  ALA B 201     -18.998 -22.356  59.963  1.00104.05           C
ATOM   2905  C   ALA B 201     -17.511 -22.648  59.790  1.00 76.85           C
ATOM   2906  O   ALA B 201     -16.783 -22.807  60.778  1.00 83.94           O
ATOM   2907  CB  ALA B 201     -19.822 -23.630  59.780  1.00129.30           C
ATOM   2908  N   ILE B 202     -17.044 -22.732  58.543  1.00 89.65           N
ATOM   2909  CA  ILE B 202     -15.632 -22.997  58.293  1.00103.17           C
ATOM   2910  C   ILE B 202     -14.775 -21.840  58.790  1.00 81.03           C
ATOM   2911  O   ILE B 202     -13.703 -22.051  59.370  1.00 64.31           O
ATOM   2912  CB  ILE B 202     -15.398 -23.277  56.798  1.00 64.36           C
ATOM   2913  N   ALA B 203     -15.228 -20.602  58.568  1.00 79.53           N
ATOM   2914  CA  ALA B 203     -14.489 -19.454  59.087  1.00 61.80           C
ATOM   2915  C   ALA B 203     -14.410 -19.494  60.611  1.00 81.85           C
ATOM   2916  O   ALA B 203     -13.358 -19.200  61.198  1.00112.22           O
ATOM   2917  CB  ALA B 203     -15.137 -18.155  58.611  1.00 69.96           C
ATOM   2918  N   ALA B 204     -15.509 -19.874  61.269  1.00 85.23           N
ATOM   2919  CA  ALA B 204     -15.508 -19.957  62.727  1.00 70.41           C
ATOM   2920  C   ALA B 204     -14.562 -21.048  63.221  1.00 89.70           C
ATOM   2921  O   ALA B 204     -13.844 -20.860  64.213  1.00 99.97           O
ATOM   2922  CB  ALA B 204     -16.928 -20.202  63.236  1.00104.19           C
ATOM   2923  N   ALA B 205     -14.540 -22.193  62.535  1.00 96.69           N
ATOM   2924  CA  ALA B 205     -13.633 -23.268  62.928  1.00 91.68           C
ATOM   2925  C   ALA B 205     -12.180 -22.860  62.730  1.00 78.25           C
ATOM   2926  O   ALA B 205     -11.310 -23.208  63.541  1.00 80.81           O
ATOM   2927  CB  ALA B 205     -13.948 -24.539  62.138  1.00100.19           C
ATOM   2928  N   ALA B 206     -11.896 -22.119  61.655  1.00 88.63           N
ATOM   2929  CA  ALA B 206     -10.540 -21.627  61.440  1.00 98.50           C
ATOM   2930  C   ALA B 206     -10.125 -20.669  62.545  1.00 95.28           C
ATOM   2931  O   ALA B 206      -8.994 -20.738  63.041  1.00115.57           O
ATOM   2932  CB  ALA B 206     -10.431 -20.948  60.075  1.00115.62           C
ATOM   2933  N   ALA B 207     -11.022 -19.755  62.928  1.00 79.56           N
ATOM   2934  CA  ALA B 207     -10.722 -18.853  64.035  1.00 86.02           C
ATOM   2935  C   ALA B 207     -10.460 -19.630  65.319  1.00 89.23           C
ATOM   2936  O   ALA B 207      -9.551 -19.290  66.086  1.00 72.11           O
ATOM   2937  CB  ALA B 207     -11.866 -17.856  64.227  1.00 91.61           C
ATOM   2938  N   GLU B 208     -11.243 -20.684  65.564  1.00113.12           N
ATOM   2939  CA  GLU B 208     -11.030 -21.506  66.751  1.00109.15           C
ATOM   2940  C   GLU B 208      -9.655 -22.168  66.722  1.00100.61           C
ATOM   2941  O   GLU B 208      -8.944 -22.194  67.733  1.00 80.60           O
ATOM   2942  CB  GLU B 208     -12.135 -22.556  66.862  1.00 84.83           C
ATOM   2943  N   ALA B 209      -9.259 -22.700  65.563  1.00108.90           N
ATOM   2944  CA  ALA B 209      -7.952 -23.348  65.453  1.00 92.28           C
ATOM   2945  C   ALA B 209      -6.815 -22.347  65.638  1.00 94.61           C
ATOM   2946  O   ALA B 209      -5.800 -22.656  66.280  1.00 95.11           O
ATOM   2947  CB  ALA B 209      -7.829 -24.054  64.103  1.00 58.95           C
ATOM   2948  N   ALA B 210      -6.967 -21.142  65.084  1.00102.60           N
ATOM   2949  CA  ALA B 210      -5.944 -20.111  65.243  1.00 97.48           C
ATOM   2950  C   ALA B 210      -5.810 -19.697  66.703  1.00 91.67           C
ATOM   2951  O   ALA B 210      -4.695 -19.544  67.224  1.00 63.15           O
ATOM   2952  CB  ALA B 210      -6.280 -18.906  64.364  1.00111.29           C
ATOM   2953  N   ALA B 211      -6.944 -19.521  67.386  1.00125.24           N
ATOM   2954  CA  ALA B 211      -6.904 -19.188  68.805  1.00104.14           C
ATOM   2955  C   ALA B 211      -6.306 -20.321  69.628  1.00 89.18           C
ATOM   2956  O   ALA B 211      -5.625 -20.068  70.627  1.00 77.46           O
ATOM   2957  CB  ALA B 211      -8.306 -18.849  69.308  1.00 85.55           C
ATOM   2958  N   ALA B 212      -6.538 -21.571  69.221  1.00 89.66           N
ATOM   2959  CA  ALA B 212      -5.932 -22.700  69.920  1.00 92.20           C
ATOM   2960  C   ALA B 212      -4.416 -22.680  69.778  1.00 83.76           C
ATOM   2961  O   ALA B 212      -3.687 -22.876  70.757  1.00 86.11           O
ATOM   2962  CB  ALA B 212      -6.502 -24.016  69.392  1.00 90.77           C
ATOM   2963  N   ALA B 213      -3.926 -22.454  68.556  1.00 96.86           N
ATOM   2964  CA  ALA B 213      -2.483 -22.356  68.352  1.00106.41           C
ATOM   2965  C   ALA B 213      -1.888 -21.217  69.174  1.00103.35           C
ATOM   2966  O   ALA B 213      -0.814 -21.365  69.772  1.00 80.47           O
ATOM   2967  CB  ALA B 213      -2.169 -22.170  66.868  1.00 69.75           C
ATOM   2968  N   PHE B 214      -2.580 -20.076  69.229  1.00108.93           N
ATOM   2969  CA  PHE B 214      -2.079 -18.942  70.003  1.00 89.87           C
ATOM   2970  C   PHE B 214      -2.043 -19.261  71.496  1.00 85.17           C
ATOM   2971  O   PHE B 214      -1.059 -18.962  72.186  1.00 91.22           O
ATOM   2972  CB  PHE B 214      -2.941 -17.710  69.730  1.00107.16           C
ATOM   2973  N   GLU B 215      -3.108 -19.879  72.013  1.00 94.81           N
ATOM   2974  CA  GLU B 215      -3.148 -20.221  73.431  1.00 88.02           C
ATOM   2975  C   GLU B 215      -2.087 -21.256  73.780  1.00 86.18           C
ATOM   2976  O   GLU B 215      -1.529 -21.234  74.884  1.00119.96           O
ATOM   2977  CB  GLU B 215      -4.537 -20.732  73.811  1.00 98.53           C
ATOM   2978  N   ALA B 216      -1.797 -22.172  72.855  1.00 62.37           N
ATOM   2979  CA  ALA B 216      -0.745 -23.153  73.096  1.00 68.99           C
ATOM   2980  C   ALA B 216       0.624 -22.488  73.111  1.00 98.29           C
ATOM   2981  O   ALA B 216       1.446 -22.754  73.996  1.00 91.79           O
ATOM   2982  CB  ALA B 216      -0.799 -24.254  72.039  1.00 57.79           C
ATOM   2983  N   PHE B 217       0.887 -21.616  72.134  1.00112.29           N
ATOM   2984  CA  PHE B 217       2.140 -20.871  72.117  1.00 94.12           C
ATOM   2985  C   PHE B 217       2.281 -19.963  73.329  1.00 79.91           C
ATOM   2986  O   PHE B 217       3.403 -19.585  73.681  1.00 81.31           O
ATOM   2987  CB  PHE B 217       2.246 -20.049  70.833  1.00107.33           C
ATOM   2988  N   SER B 218       1.169 -19.600  73.970  1.00 97.31           N
ATOM   2989  CA  SER B 218       1.233 -18.845  75.216  1.00104.87           C
ATOM   2990  C   SER B 218       1.762 -19.669  76.385  1.00104.27           C
ATOM   2991  O   SER B 218       1.820 -19.150  77.505  1.00110.48           O
ATOM   2992  CB  SER B 218      -0.151 -18.290  75.560  1.00100.30           C
ATOM   2993  N   ASP B 219       2.141 -20.929  76.161  1.00 90.69           N
ATOM   2994  CA  ASP B 219       2.681 -21.791  77.205  1.00 96.19           C
ATOM   2995  C   ASP B 219       4.159 -22.105  76.991  1.00101.90           C
ATOM   2996  O   ASP B 219       4.666 -23.092  77.534  1.00 70.79           O
ATOM   2997  CB  ASP B 219       1.871 -23.086  77.291  1.00 71.97           C
ATOM   2998  N   SER B 220       4.857 -21.284  76.210  1.00106.95           N
ATOM   2999  CA  SER B 220       6.277 -21.477  75.947  1.00 96.62           C
ATOM   3000  C   SER B 220       6.835 -20.209  75.319  1.00101.52           C
ATOM   3001  O   SER B 220       6.132 -19.506  74.587  1.00 83.96           O
ATOM   3002  CB  SER B 220       6.520 -22.681  75.028  1.00118.73           C
ATOM   3003  N   THR B 221       8.103 -19.923  75.617  1.00154.60           N
ATOM   3004  CA  THR B 221       8.790 -18.756  75.076  1.00159.96           C
ATOM   3005  C   THR B 221      10.035 -19.133  74.286  1.00161.70           C
ATOM   3006  O   THR B 221      10.830 -18.251  73.942  1.00153.74           O
ATOM   3007  CB  THR B 221       9.158 -17.781  76.199  1.00161.97           C
ATOM   3008  N   GLY B 222      10.227 -20.415  73.993  1.00177.80           N
ATOM   3009  CA  GLY B 222      11.356 -20.856  73.205  1.00169.69           C
ATOM   3010  C   GLY B 222      11.244 -20.429  71.752  1.00174.58           C
ATOM   3011  O   GLY B 222      10.290 -19.781  71.320  1.00184.68           O
ATOM   3012  N   GLU B 223      12.256 -20.821  70.978  1.00162.94           N
ATOM   3013  CA  GLU B 223      12.364 -20.421  69.577  1.00155.93           C
ATOM   3014  C   GLU B 223      11.770 -21.468  68.636  1.00147.84           C
ATOM   3015  O   GLU B 223      10.844 -21.173  67.869  1.00138.45           O
ATOM   3016  CB  GLU B 223      13.832 -20.159  69.223  1.00158.26           C
ATOM   3017  N   THR B 224      12.308 -22.690  68.678  1.00143.79           N
ATOM   3018  CA  THR B 224      11.833 -23.749  67.793  1.00134.96           C
ATOM   3019  C   THR B 224      10.356 -24.042  68.011  1.00134.92           C
ATOM   3020  O   THR B 224       9.640 -24.360  67.055  1.00144.15           O
ATOM   3021  CB  THR B 224      12.659 -25.019  68.001  1.00147.14           C
ATOM   3022  N   VAL B 225       9.881 -23.936  69.254  1.00142.55           N
ATOM   3023  CA  VAL B 225       8.461 -24.142  69.524  1.00140.49           C
ATOM   3024  C   VAL B 225       7.626 -23.086  68.813  1.00135.09           C
ATOM   3025  O   VAL B 225       6.582 -23.392  68.224  1.00101.41           O
ATOM   3026  CB  VAL B 225       8.198 -24.144  71.041  1.00131.02           C
ATOM   3027  N   ALA B 226       8.077 -21.830  68.845  1.00140.71           N
ATOM   3028  CA  ALA B 226       7.347 -20.766  68.162  1.00123.55           C
ATOM   3029  C   ALA B 226       7.345 -20.979  66.654  1.00123.25           C
ATOM   3030  O   ALA B 226       6.314 -20.795  65.992  1.00133.84           O
ATOM   3031  CB  ALA B 226       7.953 -19.407  68.514  1.00127.34           C
ATOM   3032  N   GLU B 227       8.492 -21.369  66.092  1.00132.39           N
ATOM   3033  CA  GLU B 227       8.555 -21.625  64.655  1.00140.94           C
ATOM   3034  C   GLU B 227       7.623 -22.765  64.256  1.00137.89           C
ATOM   3035  O   GLU B 227       6.901 -22.669  63.254  1.00127.25           O
ATOM   3036  CB  GLU B 227       9.992 -21.937  64.239  1.00137.50           C
ATOM   3037  N   ALA B 228       7.621 -23.849  65.036  1.00128.22           N
ATOM   3038  CA  ALA B 228       6.747 -24.978  64.735  1.00119.19           C
ATOM   3039  C   ALA B 228       5.279 -24.594  64.871  1.00134.31           C
ATOM   3040  O   ALA B 228       4.439 -25.044  64.082  1.00148.10           O
ATOM   3041  CB  ALA B 228       7.080 -26.158  65.648  1.00118.76           C
ATOM   3042  N   VAL B 229       4.951 -23.761  65.863  1.00156.65           N
ATOM   3043  CA  VAL B 229       3.571 -23.311  66.031  1.00154.90           C
ATOM   3044  C   VAL B 229       3.134 -22.495  64.821  1.00142.20           C
ATOM   3045  O   VAL B 229       2.026 -22.666  64.297  1.00132.42           O
ATOM   3046  CB  VAL B 229       3.422 -22.512  67.339  1.00128.73           C
ATOM   3047  N   ALA B 230       4.010 -21.604  64.348  1.00148.77           N
ATOM   3048  CA  ALA B 230       3.694 -20.808  63.163  1.00131.89           C
ATOM   3049  C   ALA B 230       3.491 -21.696  61.938  1.00124.79           C
ATOM   3050  O   ALA B 230       2.550 -21.497  61.154  1.00101.35           O
ATOM   3051  CB  ALA B 230       4.802 -19.784  62.909  1.00136.55           C
ATOM   3052  N   LYS B 231       4.356 -22.699  61.767  1.00134.68           N
ATOM   3053  CA  LYS B 231       4.245 -23.588  60.612  1.00132.04           C
ATOM   3054  C   LYS B 231       2.951 -24.398  60.656  1.00114.52           C
ATOM   3055  O   LYS B 231       2.255 -24.547  59.640  1.00100.82           O
ATOM   3056  CB  LYS B 231       5.460 -24.513  60.549  1.00134.11           C
ATOM   3057  N   ALA B 232       2.609 -24.928  61.834  1.00104.28           N
ATOM   3058  CA  ALA B 232       1.380 -25.703  61.967  1.00 67.52           C
ATOM   3059  C   ALA B 232       0.150 -24.834  61.735  1.00 90.85           C
ATOM   3060  O   ALA B 232      -0.830 -25.279  61.121  1.00103.89           O
ATOM   3061  CB  ALA B 232       1.318 -26.362  63.344  1.00 72.39           C
ATOM   3062  N   LEU B 233       0.182 -23.587  62.217  1.00 85.63           N
ATOM   3063  CA  LEU B 233      -0.933 -22.679  61.973  1.00 90.61           C
ATOM   3064  C   LEU B 233      -1.094 -22.396  60.484  1.00101.69           C
ATOM   3065  O   LEU B 233      -2.219 -22.366  59.969  1.00 95.32           O
ATOM   3066  CB  LEU B 233      -0.732 -21.378  62.752  1.00 74.16           C
ATOM   3067  N   LYS B 234       0.020 -22.190  59.775  1.00105.70           N
ATOM   3068  CA  LYS B 234      -0.062 -21.976  58.332  1.00 64.86           C
ATOM   3069  C   LYS B 234      -0.658 -23.190  57.624  1.00 76.07           C
ATOM   3070  O   LYS B 234      -1.504 -23.046  56.730  1.00109.46           O
ATOM   3071  CB  LYS B 234       1.321 -21.652  57.769  1.00 42.14           C
ATOM   3072  N   ALA B 235      -0.228 -24.395  58.010  1.00 82.41           N
ATOM   3073  CA  ALA B 235      -0.762 -25.604  57.384  1.00 88.21           C
ATOM   3074  C   ALA B 235      -2.265 -25.734  57.621  1.00 81.14           C
ATOM   3075  O   ALA B 235      -3.032 -26.034  56.694  1.00119.61           O
ATOM   3076  CB  ALA B 235      -0.023 -26.836  57.906  1.00 87.67           C
ATOM   3077  N   ALA B 236      -2.704 -25.509  58.862  1.00 71.56           N
ATOM   3078  CA  ALA B 236      -4.129 -25.609  59.169  1.00104.92           C
ATOM   3079  C   ALA B 236      -4.935 -24.554  58.418  1.00 71.84           C
ATOM   3080  O   ALA B 236      -6.056 -24.822  57.961  1.00 43.67           O
ATOM   3081  CB  ALA B 236      -4.349 -25.486  60.677  1.00119.46           C
ATOM   3082  N   MET B 237      -4.379 -23.348  58.273  1.00 63.60           N
ATOM   3083  CA  MET B 237      -5.067 -22.304  57.520  1.00 67.23           C
ATOM   3084  C   MET B 237      -5.213 -22.689  56.053  1.00 68.29           C
ATOM   3085  O   MET B 237      -6.268 -22.467  55.443  1.00 84.89           O
ATOM   3086  CB  MET B 237      -4.315 -20.980  57.659  1.00 75.65           C
ATOM   3087  N   GLU B 238      -4.160 -23.269  55.469  1.00 79.53           N
ATOM   3088  CA  GLU B 238      -4.252 -23.746  54.092  1.00 82.87           C
ATOM   3089  C   GLU B 238      -5.325 -24.820  53.954  1.00 66.19           C
ATOM   3090  O   GLU B 238      -6.085 -24.833  52.976  1.00 72.17           O
ATOM   3091  CB  GLU B 238      -2.897 -24.279  53.628  1.00101.16           C
ATOM   3092  N   ALA B 239      -5.405 -25.725  54.933  1.00 62.12           N
ATOM   3093  CA  ALA B 239      -6.429 -26.767  54.891  1.00 82.02           C
ATOM   3094  C   ALA B 239      -7.834 -26.172  54.932  1.00103.73           C
ATOM   3095  O   ALA B 239      -8.717 -26.585  54.167  1.00 97.93           O
ATOM   3096  CB  ALA B 239      -6.226 -27.749  56.045  1.00 47.98           C
ATOM   3097  N   PHE B 240      -8.062 -25.203  55.823  1.00102.24           N
ATOM   3098  CA  PHE B 240      -9.380 -24.577  55.907  1.00 77.36           C
ATOM   3099  C   PHE B 240      -9.732 -23.846  54.614  1.00 87.66           C
ATOM   3100  O   PHE B 240     -10.883 -23.892  54.154  1.00 80.28           O
ATOM   3101  CB  PHE B 240      -9.432 -23.623  57.100  1.00 63.55           C
ATOM   3102  N   ALA B 241      -8.754 -23.157  54.016  1.00 99.83           N
ATOM   3103  CA  ALA B 241      -8.996 -22.495  52.737  1.00 88.27           C
ATOM   3104  C   ALA B 241      -9.374 -23.504  51.658  1.00 94.76           C
ATOM   3105  O   ALA B 241     -10.273 -23.250  50.846  1.00103.88           O
ATOM   3106  CB  ALA B 241      -7.764 -21.693  52.319  1.00 60.28           C
ATOM   3107  N   GLU B 242      -8.698 -24.657  51.635  1.00 85.30           N
ATOM   3108  CA  GLU B 242      -9.050 -25.699  50.673  1.00100.88           C
ATOM   3109  C   GLU B 242     -10.468 -26.212  50.907  1.00116.49           C
ATOM   3110  O   GLU B 242     -11.200 -26.502  49.951  1.00116.09           O
ATOM   3111  CB  GLU B 242      -8.040 -26.844  50.750  1.00 76.63           C
ATOM   3112  N   ILE B 243     -10.873 -26.330  52.174  1.00115.93           N
ATOM   3113  CA  ILE B 243     -12.238 -26.761  52.483  1.00 94.77           C
ATOM   3114  C   ILE B 243     -13.251 -25.763  51.929  1.00106.50           C
ATOM   3115  O   ILE B 243     -14.264 -26.141  51.322  1.00106.46           O
ATOM   3116  CB  ILE B 243     -12.409 -26.954  54.001  1.00 90.62           C
ATOM   3117  N   ALA B 244     -12.992 -24.468  52.135  1.00109.63           N
ATOM   3118  CA  ALA B 244     -13.895 -23.445  51.609  1.00118.19           C
ATOM   3119  C   ALA B 244     -13.942 -23.477  50.083  1.00111.46           C
ATOM   3120  O   ALA B 244     -15.006 -23.282  49.475  1.00 98.17           O
ATOM   3121  CB  ALA B 244     -13.470 -22.064  52.106  1.00111.08           C
ATOM   3122  N   LYS B 245     -12.794 -23.725  49.448  1.00115.78           N
ATOM   3123  CA  LYS B 245     -12.762 -23.829  47.993  1.00128.44           C
ATOM   3124  C   LYS B 245     -13.598 -25.006  47.507  1.00124.84           C
ATOM   3125  O   LYS B 245     -14.301 -24.904  46.495  1.00133.91           O
ATOM   3126  CB  LYS B 245     -11.319 -23.959  47.506  1.00104.63           C
ATOM   3127  N   ALA B 246     -13.522 -26.139  48.210  1.00123.34           N
ATOM   3128  CA  ALA B 246     -14.352 -27.284  47.850  1.00123.93           C
ATOM   3129  C   ALA B 246     -15.831 -26.961  48.011  1.00116.38           C
ATOM   3130  O   ALA B 246     -16.660 -27.393  47.200  1.00110.70           O
ATOM   3131  CB  ALA B 246     -13.972 -28.499  48.695  1.00120.31           C
ATOM   3132  N   VAL B 247     -16.179 -26.212  49.060  1.00111.25           N
ATOM   3133  CA  VAL B 247     -17.567 -25.790  49.242  1.00119.42           C
ATOM   3134  C   VAL B 247     -18.031 -24.972  48.042  1.00 98.02           C
ATOM   3135  O   VAL B 247     -19.125 -25.186  47.504  1.00101.36           O
ATOM   3136  CB  VAL B 247     -17.723 -25.006  50.556  1.00141.86           C
ATOM   3137  N   ALA B 248     -17.199 -24.025  47.601  1.00 99.44           N
ATOM   3138  CA  ALA B 248     -17.561 -23.212  46.441  1.00102.49           C
ATOM   3139  C   ALA B 248     -17.700 -24.066  45.184  1.00 87.55           C
ATOM   3140  O   ALA B 248     -18.633 -23.876  44.388  1.00103.85           O
ATOM   3141  CB  ALA B 248     -16.524 -22.110  46.228  1.00 79.39           C
ATOM   3142  N   GLN B 249     -16.778 -25.013  44.991  1.00 79.82           N
ATOM   3143  CA  GLN B 249     -16.833 -25.882  43.820  1.00 86.26           C
ATOM   3144  C   GLN B 249     -18.121 -26.693  43.801  1.00110.04           C
ATOM   3145  O   GLN B 249     -18.743 -26.862  42.746  1.00143.43           O
ATOM   3146  CB  GLN B 249     -15.616 -26.807  43.795  1.00104.53           C
ATOM   3147  N   ALA B 250     -18.534 -27.203  44.963  1.00113.63           N
ATOM   3148  CA  ALA B 250     -19.804 -27.915  45.041  1.00105.21           C
ATOM   3149  C   ALA B 250     -20.974 -26.981  44.763  1.00 73.00           C
ATOM   3150  O   ALA B 250     -21.946 -27.373  44.107  1.00 50.26           O
ATOM   3151  CB  ALA B 250     -19.953 -28.575  46.412  1.00107.13           C
ATOM   3152  N   ALA B 251     -20.894 -25.740  45.249  1.00 85.88           N
ATOM   3153  CA  ALA B 251     -21.976 -24.787  45.023  1.00 77.67           C
ATOM   3154  C   ALA B 251     -22.156 -24.500  43.538  1.00 76.84           C
ATOM   3155  O   ALA B 251     -23.283 -24.301  43.069  1.00 65.65           O
ATOM   3156  CB  ALA B 251     -21.704 -23.497  45.794  1.00 80.38           C
ATOM   3157  N   LYS B 252     -21.054 -24.480  42.782  1.00 90.04           N
ATOM   3158  CA  LYS B 252     -21.157 -24.225  41.348  1.00103.03           C
ATOM   3159  C   LYS B 252     -21.876 -25.358  40.622  1.00 94.81           C
ATOM   3160  O   LYS B 252     -22.567 -25.116  39.626  1.00 84.95           O
ATOM   3161  CB  LYS B 252     -19.763 -24.008  40.754  1.00 84.84           C
ATOM   3162  N   GLN B 253     -21.739 -26.592  41.106  1.00 98.63           N
ATOM   3163  CA  GLN B 253     -22.294 -27.758  40.432  1.00107.69           C
ATOM   3164  C   GLN B 253     -23.711 -28.106  40.897  1.00 89.02           C
ATOM   3165  O   GLN B 253     -24.145 -29.252  40.723  1.00 45.11           O
ATOM   3166  CB  GLN B 253     -21.367 -28.960  40.623  1.00110.07           C
ATOM   3167  N   GLY B 254     -24.439 -27.148  41.470  1.00 65.60           N
ATOM   3168  CA  GLY B 254     -25.767 -27.412  41.993  1.00 53.80           C
ATOM   3169  C   GLY B 254     -25.756 -28.487  43.061  1.00 46.68           C
ATOM   3170  O   GLY B 254     -26.110 -29.640  42.797  1.00 53.06           O
ATOM   3171  N   ALA B 255     -25.346 -28.121  44.271  1.00 50.53           N
ATOM   3172  CA  ALA B 255     -25.113 -29.080  45.339  1.00 79.66           C
ATOM   3173  C   ALA B 255     -26.365 -29.295  46.182  1.00 55.23           C
ATOM   3174  O   ALA B 255     -27.296 -28.486  46.181  1.00 62.58           O
ATOM   3175  CB  ALA B 255     -23.964 -28.614  46.234  1.00115.21           C
ATOM   3176  N   SER B 256     -26.372 -30.408  46.911  1.00 80.84           N
ATOM   3177  CA  SER B 256     -27.394 -30.665  47.917  1.00 86.97           C
ATOM   3178  C   SER B 256     -27.017 -29.920  49.199  1.00105.52           C
ATOM   3179  O   SER B 256     -26.133 -29.060  49.205  1.00113.54           O
ATOM   3180  CB  SER B 256     -27.549 -32.165  48.147  1.00 97.10           C
ATOM   3181  N   GLU B 257     -27.678 -30.241  50.311  1.00 95.04           N
ATOM   3182  CA  GLU B 257     -27.358 -29.613  51.589  1.00108.24           C
ATOM   3183  C   GLU B 257     -26.509 -30.496  52.492  1.00111.88           C
ATOM   3184  O   GLU B 257     -25.694 -29.974  53.266  1.00130.27           O
ATOM   3185  CB  GLU B 257     -28.642 -29.222  52.330  1.00102.98           C
ATOM   3186  N   ALA B 258     -26.682 -31.818  52.408  1.00105.56           N
ATOM   3187  CA  ALA B 258     -25.870 -32.724  53.209  1.00113.28           C
ATOM   3188  C   ALA B 258     -24.391 -32.588  52.880  1.00111.82           C
ATOM   3189  O   ALA B 258     -23.545 -32.779  53.757  1.00 98.88           O
ATOM   3190  CB  ALA B 258     -26.332 -34.167  53.005  1.00106.98           C
ATOM   3191  N   ALA B 259     -24.056 -32.238  51.635  1.00126.42           N
ATOM   3192  CA  ALA B 259     -22.654 -32.042  51.276  1.00107.25           C
ATOM   3193  C   ALA B 259     -22.078 -30.801  51.948  1.00103.72           C
ATOM   3194  O   ALA B 259     -20.920 -30.803  52.386  1.00100.68           O
ATOM   3195  CB  ALA B 259     -22.508 -31.950  49.758  1.00 99.13           C
ATOM   3196  N   PHE B 260     -22.867 -29.727  52.036  1.00105.50           N
ATOM   3197  CA  PHE B 260     -22.419 -28.545  52.765  1.00127.22           C
ATOM   3198  C   PHE B 260     -22.251 -28.852  54.247  1.00124.33           C
ATOM   3199  O   PHE B 260     -21.276 -28.417  54.878  1.00118.23           O
ATOM   3200  CB  PHE B 260     -23.408 -27.397  52.560  1.00 96.59           C
ATOM   3201  N   GLU B 261     -23.192 -29.610  54.817  1.00124.63           N
ATOM   3202  CA  GLU B 261     -23.051 -30.026  56.209  1.00120.33           C
ATOM   3203  C   GLU B 261     -21.802 -30.876  56.400  1.00122.12           C
ATOM   3204  O   GLU B 261     -21.116 -30.767  57.422  1.00125.28           O
ATOM   3205  CB  GLU B 261     -24.295 -30.790  56.661  1.00 97.97           C
ATOM   3206  N   ALA B 262     -21.479 -31.714  55.412  1.00123.81           N
ATOM   3207  CA  ALA B 262     -20.298 -32.564  55.507  1.00106.16           C
ATOM   3208  C   ALA B 262     -19.019 -31.743  55.431  1.00108.10           C
ATOM   3209  O   ALA B 262     -18.048 -32.031  56.138  1.00 99.41           O
ATOM   3210  CB  ALA B 262     -20.324 -33.622  54.404  1.00109.12           C
ATOM   3211  N   PHE B 263     -18.996 -30.720  54.574  1.00126.00           N
ATOM   3212  CA  PHE B 263     -17.839 -29.830  54.529  1.00130.57           C
ATOM   3213  C   PHE B 263     -17.660 -29.104  55.857  1.00113.36           C
ATOM   3214  O   PHE B 263     -16.535 -28.980  56.364  1.00 98.16           O
ATOM   3215  CB  PHE B 263     -17.989 -28.831  53.382  1.00141.70           C
ATOM   3216  N   ALA B 264     -18.763 -28.626  56.440  1.00126.25           N
ATOM   3217  CA  ALA B 264     -18.683 -27.974  57.744  1.00106.93           C
ATOM   3218  C   ALA B 264     -18.172 -28.934  58.812  1.00 78.53           C
ATOM   3219  O   ALA B 264     -17.351 -28.557  59.657  1.00 82.04           O
ATOM   3220  CB  ALA B 264     -20.049 -27.412  58.134  1.00119.60           C
ATOM   3221  N   ALA B 265     -18.640 -30.185  58.785  1.00 79.03           N
ATOM   3222  CA  ALA B 265     -18.200 -31.164  59.774  1.00 80.72           C
ATOM   3223  C   ALA B 265     -16.727 -31.510  59.596  1.00 90.91           C
ATOM   3224  O   ALA B 265     -16.008 -31.715  60.581  1.00 91.26           O
ATOM   3225  CB  ALA B 265     -19.064 -32.422  59.686  1.00 98.30           C
ATOM   3226  N   ILE B 266     -16.260 -31.578  58.347  1.00115.63           N
ATOM   3227  CA  ILE B 266     -14.848 -31.849  58.095  1.00 90.25           C
ATOM   3228  C   ILE B 266     -13.990 -30.706  58.617  1.00 66.54           C
ATOM   3229  O   ILE B 266     -12.936 -30.927  59.227  1.00 60.23           O
ATOM   3230  CB  ILE B 266     -14.610 -32.101  56.594  1.00 72.72           C
ATOM   3231  N   ALA B 267     -14.431 -29.464  58.398  1.00 72.71           N
ATOM   3232  CA  ALA B 267     -13.693 -28.325  58.936  1.00 64.26           C
ATOM   3233  C   ALA B 267     -13.701 -28.320  60.461  1.00 65.80           C
ATOM   3234  O   ALA B 267     -12.695 -27.965  61.088  1.00 90.30           O
ATOM   3235  CB  ALA B 267     -14.271 -27.018  58.397  1.00 73.68           C
ATOM   3236  N   ALA B 268     -14.820 -28.716  61.073  1.00 79.33           N
ATOM   3237  CA  ALA B 268     -14.879 -28.801  62.530  1.00 69.62           C
ATOM   3238  C   ALA B 268     -13.918 -29.859  63.062  1.00 77.75           C
ATOM   3239  O   ALA B 268     -13.229 -29.637  64.066  1.00 94.28           O
ATOM   3240  CB  ALA B 268     -16.309 -29.099  62.982  1.00 88.38           C
ATOM   3241  N   ALA B 269     -13.857 -31.015  62.399  1.00 92.97           N
ATOM   3242  CA  ALA B 269     -12.915 -32.052  62.806  1.00 84.26           C
ATOM   3243  C   ALA B 269     -11.477 -31.589  62.620  1.00 68.78           C
ATOM   3244  O   ALA B 269     -10.596 -31.930  63.418  1.00 78.29           O
ATOM   3245  CB  ALA B 269     -13.179 -33.333  62.017  1.00 83.72           C
ATOM   3246  N   ALA B 270     -11.222 -30.799  61.573  1.00 73.49           N
ATOM   3247  CA  ALA B 270      -9.888 -30.242  61.377  1.00 67.04           C
ATOM   3248  C   ALA B 270      -9.516 -29.289  62.504  1.00 61.58           C
ATOM   3249  O   ALA B 270      -8.384 -29.317  63.001  1.00 93.39           O
ATOM   3250  CB  ALA B 270      -9.805 -29.527  60.029  1.00 74.27           C
ATOM   3251  N   ALA B 271     -10.452 -28.426  62.907  1.00 67.42           N
ATOM   3252  CA  ALA B 271     -10.196 -27.535  64.034  1.00 78.07           C
ATOM   3253  C   ALA B 271      -9.937 -28.329  65.307  1.00 64.97           C
ATOM   3254  O   ALA B 271      -9.058 -27.977  66.103  1.00 60.02           O
ATOM   3255  CB  ALA B 271     -11.371 -26.574  64.224  1.00 88.24           C
ATOM   3256  N   GLU B 272     -10.690 -29.414  65.508  1.00 70.73           N
ATOM   3257  CA  GLU B 272     -10.477 -30.263  66.677  1.00 77.29           C
ATOM   3258  C   GLU B 272      -9.082 -30.880  66.662  1.00 87.70           C
ATOM   3259  O   GLU B 272      -8.391 -30.910  67.686  1.00 84.62           O
ATOM   3260  CB  GLU B 272     -11.547 -31.353  66.732  1.00 67.69           C
ATOM   3261  N   ALA B 273      -8.645 -31.371  65.500  1.00 94.96           N
ATOM   3262  CA  ALA B 273      -7.321 -31.983  65.406  1.00 86.29           C
ATOM   3263  C   ALA B 273      -6.213 -30.951  65.593  1.00 87.27           C
ATOM   3264  O   ALA B 273      -5.176 -31.244  66.202  1.00 89.21           O
ATOM   3265  CB  ALA B 273      -7.167 -32.696  64.065  1.00 75.23           C
ATOM   3266  N   ALA B 274      -6.416 -29.735  65.081  1.00 97.17           N
ATOM   3267  CA  ALA B 274      -5.436 -28.671  65.279  1.00 84.36           C
ATOM   3268  C   ALA B 274      -5.323 -28.306  66.754  1.00 78.62           C
ATOM   3269  O   ALA B 274      -4.218 -28.125  67.285  1.00 87.75           O
ATOM   3270  CB  ALA B 274      -5.816 -27.447  64.447  1.00 85.39           C
ATOM   3271  N   ALA B 275      -6.466 -28.210  67.438  1.00 97.43           N
ATOM   3272  CA  ALA B 275      -6.443 -27.937  68.870  1.00 82.98           C
ATOM   3273  C   ALA B 275      -5.804 -29.082  69.644  1.00 83.68           C
ATOM   3274  O   ALA B 275      -5.137 -28.850  70.657  1.00 92.99           O
ATOM   3275  CB  ALA B 275      -7.859 -27.674  69.381  1.00 80.20           C
ATOM   3276  N   ALA B 276      -5.984 -30.319  69.178  1.00 80.67           N
ATOM   3277  CA  ALA B 276      -5.348 -31.457  69.835  1.00 91.02           C
ATOM   3278  C   ALA B 276      -3.832 -31.390  69.700  1.00 90.73           C
ATOM   3279  O   ALA B 276      -3.100 -31.605  70.674  1.00 86.14           O
ATOM   3280  CB  ALA B 276      -5.880 -32.767  69.254  1.00 81.83           C
ATOM   3281  N   ALA B 277      -3.345 -31.109  68.489  1.00 99.19           N
ATOM   3282  CA  ALA B 277      -1.907 -30.962  68.291  1.00 91.30           C
ATOM   3283  C   ALA B 277      -1.351 -29.827  69.142  1.00 90.37           C
ATOM   3284  O   ALA B 277      -0.271 -29.954  69.733  1.00 98.61           O
ATOM   3285  CB  ALA B 277      -1.597 -30.731  66.812  1.00 62.58           C
ATOM   3286  N   PHE B 278      -2.084 -28.713  69.231  1.00 85.22           N
ATOM   3287  CA  PHE B 278      -1.632 -27.596  70.056  1.00 76.99           C
ATOM   3288  C   PHE B 278      -1.589 -27.974  71.534  1.00 72.80           C
ATOM   3289  O   PHE B 278      -0.634 -27.634  72.243  1.00 92.49           O
ATOM   3290  CB  PHE B 278      -2.538 -26.386  69.832  1.00 81.35           C
ATOM   3291  N   GLU B 279      -2.610 -28.686  72.017  1.00 72.00           N
ATOM   3292  CA  GLU B 279      -2.638 -29.084  73.421  1.00 66.80           C
ATOM   3293  C   GLU B 279      -1.528 -30.078  73.738  1.00 87.11           C
ATOM   3294  O   GLU B 279      -0.959 -30.052  74.836  1.00127.11           O
ATOM   3295  CB  GLU B 279      -4.004 -29.674  73.771  1.00 89.07           C
ATOM   3296  N   ALA B 280      -1.206 -30.963  72.792  1.00 73.27           N
ATOM   3297  CA  ALA B 280      -0.111 -31.902  73.010  1.00 89.67           C
ATOM   3298  C   ALA B 280       1.235 -31.191  72.998  1.00 93.12           C
ATOM   3299  O   ALA B 280       2.118 -31.510  73.803  1.00 83.03           O
ATOM   3300  CB  ALA B 280      -0.139 -33.004  71.955  1.00 76.45           C
ATOM   3301  N   PHE B 281       1.415 -30.230  72.087  1.00 93.17           N
ATOM   3302  CA  PHE B 281       2.632 -29.427  72.081  1.00 83.01           C
ATOM   3303  C   PHE B 281       2.746 -28.556  73.323  1.00 76.61           C
ATOM   3304  O   PHE B 281       3.857 -28.168  73.696  1.00 98.09           O
ATOM   3305  CB  PHE B 281       2.681 -28.558  70.823  1.00 79.25           C
ATOM   3306  N   SER B 282       1.622 -28.240  73.966  1.00 92.27           N
ATOM   3307  CA  SER B 282       1.649 -27.545  75.247  1.00101.98           C
ATOM   3308  C   SER B 282       2.157 -28.421  76.385  1.00 93.18           C
ATOM   3309  O   SER B 282       2.224 -27.943  77.523  1.00 97.61           O
ATOM   3310  CB  SER B 282       0.252 -27.018  75.584  1.00116.42           C
ATOM   3311  N   ASP B 283       2.505 -29.679  76.116  1.00 83.53           N
ATOM   3312  CA  ASP B 283       3.030 -30.588  77.126  1.00 94.49           C
ATOM   3313  C   ASP B 283       4.517 -30.865  76.946  1.00 77.49           C
ATOM   3314  O   ASP B 283       5.050 -31.779  77.586  1.00 47.20           O
ATOM   3315  CB  ASP B 283       2.244 -31.902  77.111  1.00 82.88           C
ATOM   3316  N   SER B 284       5.201 -30.098  76.097  1.00 82.67           N
ATOM   3317  CA  SER B 284       6.623 -30.301  75.860  1.00 98.57           C
ATOM   3318  C   SER B 284       7.195 -29.086  75.145  1.00100.53           C
ATOM   3319  O   SER B 284       6.571 -28.551  74.226  1.00 79.48           O
ATOM   3320  CB  SER B 284       6.874 -31.567  75.029  1.00101.63           C
ATOM   3321  N   THR B 285       8.383 -28.660  75.573  1.00131.67           N
ATOM   3322  CA  THR B 285       9.121 -27.597  74.905  1.00125.27           C
ATOM   3323  C   THR B 285      10.344 -28.122  74.164  1.00107.20           C
ATOM   3324  O   THR B 285      11.204 -27.330  73.770  1.00102.19           O
ATOM   3325  CB  THR B 285       9.537 -26.522  75.912  1.00140.52           C
ATOM   3326  N   GLY B 286      10.440 -29.433  73.969  1.00103.14           N
ATOM   3327  CA  GLY B 286      11.556 -30.007  73.251  1.00117.50           C
ATOM   3328  C   GLY B 286      11.555 -29.621  71.784  1.00129.24           C
ATOM   3329  O   GLY B 286      10.568 -29.140  71.226  1.00140.57           O
ATOM   3330  N   GLU B 287      12.702 -29.854  71.145  1.00135.77           N
ATOM   3331  CA  GLU B 287      12.895 -29.441  69.758  1.00136.19           C
ATOM   3332  C   GLU B 287      12.321 -30.462  68.780  1.00133.19           C
ATOM   3333  O   GLU B 287      11.403 -30.155  68.008  1.00123.91           O
ATOM   3334  CB  GLU B 287      14.386 -29.217  69.486  1.00141.85           C
ATOM   3335  N   THR B 288      12.872 -31.680  68.787  1.00130.35           N
ATOM   3336  CA  THR B 288      12.410 -32.714  67.867  1.00130.65           C
ATOM   3337  C   THR B 288      10.936 -33.029  68.074  1.00122.69           C
ATOM   3338  O   THR B 288      10.229 -33.343  67.110  1.00118.83           O
ATOM   3339  CB  THR B 288      13.249 -33.982  68.030  1.00130.91           C
ATOM   3340  N   VAL B 289      10.452 -32.940  69.315  1.00120.07           N
ATOM   3341  CA  VAL B 289       9.033 -33.167  69.574  1.00118.45           C
ATOM   3342  C   VAL B 289       8.191 -32.092  68.899  1.00123.06           C
ATOM   3343  O   VAL B 289       7.137 -32.379  68.320  1.00121.45           O
ATOM   3344  CB  VAL B 289       8.769 -33.224  71.090  1.00118.24           C
ATOM   3345  N   ALA B 290       8.648 -30.838  68.952  1.00124.03           N
ATOM   3346  CA  ALA B 290       7.919 -29.761  68.290  1.00120.36           C
ATOM   3347  C   ALA B 290       7.921 -29.945  66.778  1.00120.94           C
ATOM   3348  O   ALA B 290       6.893 -29.743  66.116  1.00128.58           O
ATOM   3349  CB  ALA B 290       8.522 -28.408  68.667  1.00124.37           C
ATOM   3350  N   GLU B 291       9.067 -30.334  66.214  1.00116.61           N
ATOM   3351  CA  GLU B 291       9.132 -30.564  64.773  1.00126.84           C
ATOM   3352  C   GLU B 291       8.212 -31.706  64.357  1.00130.64           C
ATOM   3353  O   GLU B 291       7.524 -31.620  63.331  1.00133.74           O
ATOM   3354  CB  GLU B 291      10.573 -30.854  64.353  1.00126.04           C
ATOM   3355  N   ALA B 292       8.178 -32.780  65.150  1.00126.52           N
ATOM   3356  CA  ALA B 292       7.311 -33.908  64.832  1.00116.89           C
ATOM   3357  C   ALA B 292       5.842 -33.526  64.953  1.00123.50           C
ATOM   3358  O   ALA B 292       5.012 -33.970  64.151  1.00133.33           O
ATOM   3359  CB  ALA B 292       7.635 -35.093  65.741  1.00120.53           C
ATOM   3360  N   VAL B 293       5.500 -32.708  65.952  1.00136.93           N
ATOM   3361  CA  VAL B 293       4.123 -32.243  66.088  1.00151.59           C
ATOM   3362  C   VAL B 293       3.726 -31.411  64.877  1.00151.09           C
ATOM   3363  O   VAL B 293       2.622 -31.557  64.337  1.00140.29           O
ATOM   3364  CB  VAL B 293       3.950 -31.458  67.401  1.00124.76           C
ATOM   3365  N   ALA B 294       4.628 -30.539  64.417  1.00155.22           N
ATOM   3366  CA  ALA B 294       4.348 -29.735  63.230  1.00143.97           C
ATOM   3367  C   ALA B 294       4.146 -30.617  62.001  1.00129.22           C
ATOM   3368  O   ALA B 294       3.218 -30.404  61.208  1.00115.29           O
ATOM   3369  CB  ALA B 294       5.481 -28.735  62.997  1.00150.63           C
ATOM   3370  N   LYS B 295       5.002 -31.629  61.836  1.00134.32           N
ATOM   3371  CA  LYS B 295       4.892 -32.509  60.674  1.00129.22           C
ATOM   3372  C   LYS B 295       3.593 -33.308  60.701  1.00121.12           C
ATOM   3373  O   LYS B 295       2.914 -33.446  59.672  1.00115.02           O
ATOM   3374  CB  LYS B 295       6.098 -33.446  60.613  1.00117.45           C
ATOM   3375  N   ALA B 296       3.229 -33.841  61.870  1.00125.74           N
ATOM   3376  CA  ALA B 296       1.989 -34.602  61.984  1.00 79.00           C
ATOM   3377  C   ALA B 296       0.774 -33.716  61.739  1.00 72.02           C
ATOM   3378  O   ALA B 296      -0.189 -34.141  61.087  1.00 86.62           O
ATOM   3379  CB  ALA B 296       1.902 -35.267  63.357  1.00 73.40           C
ATOM   3380  N   LEU B 297       0.800 -32.482  62.252  1.00 80.81           N
ATOM   3381  CA  LEU B 297      -0.310 -31.567  62.015  1.00 92.15           C
ATOM   3382  C   LEU B 297      -0.441 -31.237  60.535  1.00 95.36           C
ATOM   3383  O   LEU B 297      -1.556 -31.164  60.005  1.00 81.11           O
ATOM   3384  CB  LEU B 297      -0.126 -30.295  62.843  1.00 86.75           C
ATOM   3385  N   LYS B 298       0.687 -31.043  59.846  1.00 95.67           N
ATOM   3386  CA  LYS B 298       0.629 -30.765  58.414  1.00 44.03           C
ATOM   3387  C   LYS B 298       0.064 -31.951  57.641  1.00 53.93           C
ATOM   3388  O   LYS B 298      -0.765 -31.773  56.738  1.00109.46           O
ATOM   3389  CB  LYS B 298       2.017 -30.399  57.891  1.00 64.77           C
ATOM   3390  N   ALA B 299       0.508 -33.168  57.975  1.00 52.05           N
ATOM   3391  CA  ALA B 299      -0.024 -34.351  57.303  1.00 75.87           C
ATOM   3392  C   ALA B 299      -1.528 -34.481  57.523  1.00 58.74           C
ATOM   3393  O   ALA B 299      -2.283 -34.738  56.576  1.00 68.60           O
ATOM   3394  CB  ALA B 299       0.703 -35.606  57.788  1.00 81.75           C
ATOM   3395  N   ALA B 300      -1.983 -34.298  58.765  1.00 47.34           N
ATOM   3396  CA  ALA B 300      -3.410 -34.413  59.052  1.00 69.86           C
ATOM   3397  C   ALA B 300      -4.210 -33.320  58.352  1.00 60.21           C
ATOM   3398  O   ALA B 300      -5.337 -33.559  57.903  1.00 48.63           O
ATOM   3399  CB  ALA B 300      -3.643 -34.373  60.561  1.00 90.95           C
ATOM   3400  N   MET B 301      -3.640 -32.117  58.236  1.00 53.84           N
ATOM   3401  CA  MET B 301      -4.332 -31.040  57.534  1.00 56.78           C
ATOM   3402  C   MET B 301      -4.463 -31.347  56.049  1.00 61.51           C
ATOM   3403  O   MET B 301      -5.518 -31.104  55.447  1.00 77.77           O
ATOM   3404  CB  MET B 301      -3.594 -29.719  57.744  1.00 75.42           C
ATOM   3405  N   GLU B 302      -3.400 -31.881  55.441  1.00 64.50           N
ATOM   3406  CA  GLU B 302      -3.487 -32.310  54.048  1.00 81.21           C
ATOM   3407  C   GLU B 302      -4.539 -33.400  53.877  1.00 84.24           C
ATOM   3408  O   GLU B 302      -5.294 -33.402  52.896  1.00 84.55           O
ATOM   3409  CB  GLU B 302      -2.122 -32.796  53.560  1.00 96.78           C
ATOM   3410  N   ALA B 303      -4.614 -34.329  54.835  1.00 73.11           N
ATOM   3411  CA  ALA B 303      -5.617 -35.388  54.765  1.00 72.64           C
ATOM   3412  C   ALA B 303      -7.032 -34.824  54.849  1.00110.10           C
ATOM   3413  O   ALA B 303      -7.931 -35.265  54.122  1.00131.50           O
ATOM   3414  CB  ALA B 303      -5.377 -36.409  55.877  1.00 69.15           C
ATOM   3415  N   PHE B 304      -7.250 -33.848  55.733  1.00123.47           N
ATOM   3416  CA  PHE B 304      -8.572 -33.235  55.847  1.00105.48           C
ATOM   3417  C   PHE B 304      -8.944 -32.474  54.578  1.00 97.77           C
ATOM   3418  O   PHE B 304     -10.101 -32.520  54.133  1.00104.47           O
ATOM   3419  CB  PHE B 304      -8.618 -32.310  57.063  1.00 81.33           C
ATOM   3420  N   ALA B 305      -7.982 -31.758  53.989  1.00 95.41           N
ATOM   3421  CA  ALA B 305      -8.236 -31.095  52.714  1.00 76.34           C
ATOM   3422  C   ALA B 305      -8.598 -32.106  51.633  1.00 83.21           C
ATOM   3423  O   ALA B 305      -9.488 -31.857  50.810  1.00107.95           O
ATOM   3424  CB  ALA B 305      -7.018 -30.270  52.297  1.00 90.68           C
ATOM   3425  N   GLU B 306      -7.921 -33.259  51.623  1.00 81.57           N
ATOM   3426  CA  GLU B 306      -8.256 -34.306  50.662  1.00 85.67           C
ATOM   3427  C   GLU B 306      -9.663 -34.844  50.898  1.00116.41           C
ATOM   3428  O   GLU B 306     -10.386 -35.156  49.945  1.00137.33           O
ATOM   3429  CB  GLU B 306      -7.229 -35.435  50.740  1.00 94.76           C
ATOM   3430  N   ILE B 307     -10.068 -34.957  52.165  1.00112.55           N
ATOM   3431  CA  ILE B 307     -11.420 -35.420  52.473  1.00100.71           C
ATOM   3432  C   ILE B 307     -12.456 -34.428  51.954  1.00 93.04           C
ATOM   3433  O   ILE B 307     -13.485 -34.816  51.383  1.00 97.22           O
ATOM   3434  CB  ILE B 307     -11.573 -35.659  53.986  1.00105.83           C
ATOM   3435  N   ALA B 308     -12.199 -33.131  52.140  1.00 90.77           N
ATOM   3436  CA  ALA B 308     -13.116 -32.118  51.619  1.00 91.26           C
ATOM   3437  C   ALA B 308     -13.174 -32.152  50.094  1.00 91.25           C
ATOM   3438  O   ALA B 308     -14.250 -31.996  49.498  1.00110.76           O
ATOM   3439  CB  ALA B 308     -12.703 -30.730  52.110  1.00 73.50           C
ATOM   3440  N   LYS B 309     -12.023 -32.357  49.447  1.00 80.67           N
ATOM   3441  CA  LYS B 309     -12.001 -32.455  47.992  1.00 95.68           C
ATOM   3442  C   LYS B 309     -12.792 -33.665  47.509  1.00103.87           C
ATOM   3443  O   LYS B 309     -13.486 -33.595  46.489  1.00132.35           O
ATOM   3444  CB  LYS B 309     -10.558 -32.517  47.493  1.00 99.97           C
ATOM   3445  N   ALA B 310     -12.698 -34.785  48.230  1.00 98.56           N
ATOM   3446  CA  ALA B 310     -13.500 -35.955  47.884  1.00 96.52           C
ATOM   3447  C   ALA B 310     -14.988 -35.676  48.066  1.00 99.78           C
ATOM   3448  O   ALA B 310     -15.813 -36.134  47.267  1.00100.38           O
ATOM   3449  CB  ALA B 310     -13.072 -37.158  48.724  1.00 84.19           C
ATOM   3450  N   VAL B 311     -15.347 -34.934  49.118  1.00101.86           N
ATOM   3451  CA  VAL B 311     -16.742 -34.536  49.307  1.00 97.55           C
ATOM   3452  C   VAL B 311     -17.232 -33.742  48.102  1.00 94.93           C
ATOM   3453  O   VAL B 311     -18.326 -33.983  47.578  1.00103.93           O
ATOM   3454  CB  VAL B 311     -16.902 -33.735  50.612  1.00 90.87           C
ATOM   3455  N   ALA B 312     -16.421 -32.788  47.638  1.00 77.55           N
ATOM   3456  CA  ALA B 312     -16.804 -31.998  46.468  1.00 94.06           C
ATOM   3457  C   ALA B 312     -16.921 -32.868  45.218  1.00 90.31           C
ATOM   3458  O   ALA B 312     -17.859 -32.708  44.423  1.00115.53           O
ATOM   3459  CB  ALA B 312     -15.798 -30.870  46.244  1.00 75.98           C
ATOM   3460  N   GLN B 313     -15.971 -33.788  45.028  1.00 73.31           N
ATOM   3461  CA  GLN B 313     -16.000 -34.665  43.861  1.00 73.82           C
ATOM   3462  C   GLN B 313     -17.253 -35.529  43.855  1.00104.78           C
ATOM   3463  O   GLN B 313     -17.847 -35.770  42.797  1.00118.62           O
ATOM   3464  CB  GLN B 313     -14.746 -35.538  43.830  1.00 92.74           C
ATOM   3465  N   ALA B 314     -17.666 -36.008  45.029  1.00104.60           N
ATOM   3466  CA  ALA B 314     -18.921 -36.744  45.119  1.00 96.44           C
ATOM   3467  C   ALA B 314     -20.108 -35.830  44.849  1.00 95.93           C
ATOM   3468  O   ALA B 314     -21.087 -36.243  44.217  1.00 74.21           O
ATOM   3469  CB  ALA B 314     -19.048 -37.402  46.493  1.00 81.61           C
ATOM   3470  N   ALA B 315     -20.031 -34.579  45.312  1.00100.05           N
ATOM   3471  CA  ALA B 315     -21.141 -33.651  45.135  1.00 99.65           C
ATOM   3472  C   ALA B 315     -21.402 -33.372  43.661  1.00 86.95           C
ATOM   3473  O   ALA B 315     -22.560 -33.300  43.232  1.00 91.91           O
ATOM   3474  CB  ALA B 315     -20.858 -32.348  45.884  1.00 95.36           C
ATOM   3475  N   LYS B 316     -20.339 -33.213  42.869  1.00 99.18           N
ATOM   3476  CA  LYS B 316     -20.514 -32.870  41.460  1.00123.58           C
ATOM   3477  C   LYS B 316     -21.254 -33.949  40.677  1.00112.61           C
ATOM   3478  O   LYS B 316     -21.859 -33.644  39.643  1.00 81.93           O
ATOM   3479  CB  LYS B 316     -19.154 -32.600  40.812  1.00 95.53           C
ATOM   3480  N   GLN B 317     -21.229 -35.199  41.144  1.00107.41           N
ATOM   3481  CA  GLN B 317     -21.826 -36.320  40.429  1.00104.32           C
ATOM   3482  C   GLN B 317     -23.221 -36.669  40.940  1.00113.70           C
ATOM   3483  O   GLN B 317     -23.655 -37.819  40.810  1.00104.58           O
ATOM   3484  CB  GLN B 317     -20.910 -37.541  40.511  1.00110.65           C
ATOM   3485  N   GLY B 318     -23.934 -35.699  41.510  1.00111.50           N
ATOM   3486  CA  GLY B 318     -25.267 -35.928  42.038  1.00 93.59           C
ATOM   3487  C   GLY B 318     -25.336 -37.067  43.037  1.00 71.47           C
ATOM   3488  O   GLY B 318     -26.103 -38.017  42.853  1.00 76.95           O
ATOM   3489  N   ALA B 319     -24.543 -36.978  44.103  1.00 80.99           N
ATOM   3490  CA  ALA B 319     -24.414 -38.059  45.068  1.00 80.20           C
ATOM   3491  C   ALA B 319     -25.653 -38.162  45.954  1.00 54.39           C
ATOM   3492  O   ALA B 319     -26.506 -37.272  45.990  1.00 53.06           O
ATOM   3493  CB  ALA B 319     -23.174 -37.859  45.935  1.00 98.58           C
ATOM   3494  N   SER B 320     -25.737 -39.271  46.688  1.00 54.95           N
ATOM   3495  CA  SER B 320     -26.837 -39.479  47.622  1.00 58.40           C
ATOM   3496  C   SER B 320     -26.577 -38.730  48.923  1.00 61.93           C
ATOM   3497  O   SER B 320     -26.043 -37.616  48.908  1.00 65.46           O
ATOM   3498  CB  SER B 320     -27.040 -40.972  47.889  1.00 62.61           C
ATOM   3499  N   GLU B 321     -26.948 -39.326  50.051  1.00 65.55           N
ATOM   3500  CA  GLU B 321     -26.730 -38.723  51.362  1.00 92.92           C
ATOM   3501  C   GLU B 321     -25.787 -39.529  52.239  1.00 96.92           C
ATOM   3502  O   GLU B 321     -24.979 -38.946  52.973  1.00111.84           O
ATOM   3503  CB  GLU B 321     -28.070 -38.541  52.089  1.00100.15           C
ATOM   3504  N   GLU B 322     -25.874 -40.860  52.182  1.00 94.39           N
ATOM   3505  CA  GLU B 322     -24.963 -41.707  52.939  1.00110.48           C
ATOM   3506  C   GLU B 322     -23.511 -41.489  52.539  1.00121.43           C
ATOM   3507  O   GLU B 322     -22.619 -41.708  53.360  1.00104.93           O
ATOM   3508  CB  GLU B 322     -25.339 -43.179  52.759  1.00101.08           C
ATOM   3509  N   ALA B 323     -23.255 -41.040  51.308  1.00130.16           N
ATOM   3510  CA  ALA B 323     -21.886 -40.744  50.900  1.00107.91           C
ATOM   3511  C   ALA B 323     -21.317 -39.584  51.706  1.00 92.18           C
ATOM   3512  O   ALA B 323     -20.213 -39.678  52.259  1.00 91.91           O
ATOM   3513  CB  ALA B 323     -21.838 -40.433  49.405  1.00 92.64           C
ATOM   3514  N   PHE B 324     -22.059 -38.475  51.780  1.00 96.21           N
ATOM   3515  CA  PHE B 324     -21.617 -37.342  52.584  1.00107.25           C
ATOM   3516  C   PHE B 324     -21.562 -37.702  54.060  1.00 97.00           C
ATOM   3517  O   PHE B 324     -20.668 -37.236  54.780  1.00 99.04           O
ATOM   3518  CB  PHE B 324     -22.541 -36.143  52.361  1.00125.10           C
ATOM   3519  N   GLU B 325     -22.506 -38.524  54.528  1.00 99.74           N
ATOM   3520  CA  GLU B 325     -22.459 -38.983  55.912  1.00113.57           C
ATOM   3521  C   GLU B 325     -21.175 -39.756  56.188  1.00114.59           C
ATOM   3522  O   GLU B 325     -20.522 -39.546  57.216  1.00119.99           O
ATOM   3523  CB  GLU B 325     -23.685 -39.842  56.224  1.00108.04           C
ATOM   3524  N   LYS B 326     -20.789 -40.646  55.272  1.00105.32           N
ATOM   3525  CA  LYS B 326     -19.576 -41.434  55.455  1.00102.39           C
ATOM   3526  C   LYS B 326     -18.332 -40.561  55.360  1.00 89.85           C
ATOM   3527  O   LYS B 326     -17.348 -40.797  56.069  1.00 71.75           O
ATOM   3528  CB  LYS B 326     -19.526 -42.556  54.421  1.00101.91           C
ATOM   3529  N   PHE B 327     -18.363 -39.538  54.505  1.00 93.27           N
ATOM   3530  CA  PHE B 327     -17.239 -38.606  54.429  1.00 78.24           C
ATOM   3531  C   PHE B 327     -17.066 -37.853  55.744  1.00 72.15           C
ATOM   3532  O   PHE B 327     -15.948 -37.715  56.261  1.00 99.17           O
ATOM   3533  CB  PHE B 327     -17.446 -37.629  53.271  1.00 87.77           C
ATOM   3534  N   ALA B 328     -18.175 -37.372  56.311  1.00 74.39           N
ATOM   3535  CA  ALA B 328     -18.108 -36.677  57.594  1.00 86.93           C
ATOM   3536  C   ALA B 328     -17.653 -37.614  58.707  1.00 74.20           C
ATOM   3537  O   ALA B 328     -16.875 -37.218  59.584  1.00 84.87           O
ATOM   3538  CB  ALA B 328     -19.465 -36.062  57.934  1.00132.60           C
ATOM   3539  N   ALA B 329     -18.126 -38.862  58.687  1.00 67.83           N
ATOM   3540  CA  ALA B 329     -17.707 -39.827  59.698  1.00 85.05           C
ATOM   3541  C   ALA B 329     -16.219 -40.136  59.583  1.00 88.59           C
ATOM   3542  O   ALA B 329     -15.532 -40.298  60.598  1.00 82.99           O
ATOM   3543  CB  ALA B 329     -18.535 -41.107  59.580  1.00100.44           C
ATOM   3544  N   ILE B 330     -15.703 -40.218  58.355  1.00100.99           N
ATOM   3545  CA  ILE B 330     -14.278 -40.462  58.163  1.00 80.88           C
ATOM   3546  C   ILE B 330     -13.465 -39.272  58.653  1.00 56.33           C
ATOM   3547  O   ILE B 330     -12.397 -39.439  59.251  1.00 68.12           O
ATOM   3548  CB  ILE B 330     -13.984 -40.783  56.687  1.00 50.34           C
ATOM   3549  N   ALA B 331     -13.957 -38.054  58.416  1.00 59.33           N
ATOM   3550  CA  ALA B 331     -13.265 -36.876  58.935  1.00 63.57           C
ATOM   3551  C   ALA B 331     -13.265 -36.863  60.461  1.00 78.82           C
ATOM   3552  O   ALA B 331     -12.261 -36.505  61.089  1.00 97.01           O
ATOM   3553  CB  ALA B 331     -13.905 -35.603  58.384  1.00 82.72           C
ATOM   3554  N   ALA B 332     -14.384 -37.256  61.075  1.00 79.56           N
ATOM   3555  CA  ALA B 332     -14.447 -37.316  62.534  1.00 84.94           C
ATOM   3556  C   ALA B 332     -13.495 -38.372  63.088  1.00 85.89           C
ATOM   3557  O   ALA B 332     -12.819 -38.143  64.100  1.00 90.21           O
ATOM   3558  CB  ALA B 332     -15.880 -37.595  62.988  1.00 94.24           C
ATOM   3559  N   GLU B 333     -13.432 -39.536  62.440  1.00 88.30           N
ATOM   3560  CA  GLU B 333     -12.498 -40.572  62.869  1.00 83.05           C
ATOM   3561  C   GLU B 333     -11.055 -40.120  62.685  1.00 82.13           C
ATOM   3562  O   GLU B 333     -10.178 -40.472  63.482  1.00 85.37           O
ATOM   3563  CB  GLU B 333     -12.761 -41.864  62.099  1.00 58.49           C
ATOM   3564  N   ALA B 334     -10.793 -39.319  61.649  1.00 73.56           N
ATOM   3565  CA  ALA B 334      -9.452 -38.775  61.458  1.00 63.66           C
ATOM   3566  C   ALA B 334      -9.101 -37.775  62.553  1.00 74.38           C
ATOM   3567  O   ALA B 334      -7.958 -37.733  63.022  1.00115.34           O
ATOM   3568  CB  ALA B 334      -9.337 -38.124  60.080  1.00 75.29           C
ATOM   3569  N   ALA B 335     -10.073 -36.962  62.970  1.00 81.52           N
ATOM   3570  CA  ALA B 335      -9.844 -36.058  64.094  1.00101.68           C
ATOM   3571  C   ALA B 335      -9.552 -36.843  65.366  1.00 96.68           C
ATOM   3572  O   ALA B 335      -8.654 -36.490  66.142  1.00 90.22           O
ATOM   3573  CB  ALA B 335     -11.052 -35.144  64.290  1.00109.44           C
ATOM   3574  N   GLU B 336     -10.301 -37.926  65.586  1.00102.12           N
ATOM   3575  CA  GLU B 336     -10.059 -38.767  66.754  1.00106.87           C
ATOM   3576  C   GLU B 336      -8.666 -39.386  66.710  1.00109.67           C
ATOM   3577  O   GLU B 336      -7.968 -39.435  67.729  1.00111.24           O
ATOM   3578  CB  GLU B 336     -11.125 -39.858  66.851  1.00 98.15           C
ATOM   3579  N   ALA B 337      -8.241 -39.855  65.536  1.00112.09           N
ATOM   3580  CA  ALA B 337      -6.925 -40.475  65.420  1.00107.06           C
ATOM   3581  C   ALA B 337      -5.808 -39.454  65.603  1.00109.58           C
ATOM   3582  O   ALA B 337      -4.769 -39.765  66.195  1.00114.52           O
ATOM   3583  CB  ALA B 337      -6.792 -41.182  64.072  1.00103.94           C
ATOM   3584  N   ALA B 338      -5.994 -38.234  65.092  1.00115.62           N
ATOM   3585  CA  ALA B 338      -4.996 -37.192  65.311  1.00110.83           C
ATOM   3586  C   ALA B 338      -4.900 -36.830  66.788  1.00123.19           C
ATOM   3587  O   ALA B 338      -3.797 -36.660  67.325  1.00131.74           O
ATOM   3588  CB  ALA B 338      -5.329 -35.959  64.471  1.00 99.59           C
ATOM   3589  N   ALA B 339      -6.046 -36.723  67.466  1.00120.82           N
ATOM   3590  CA  ALA B 339      -6.029 -36.452  68.899  1.00115.03           C
ATOM   3591  C   ALA B 339      -5.385 -37.600  69.667  1.00116.06           C
ATOM   3592  O   ALA B 339      -4.707 -37.380  70.677  1.00117.32           O
ATOM   3593  CB  ALA B 339      -7.449 -36.195  69.399  1.00118.95           C
ATOM   3594  N   ALA B 340      -5.563 -38.832  69.186  1.00125.41           N
ATOM   3595  CA  ALA B 340      -4.944 -39.980  69.842  1.00125.62           C
ATOM   3596  C   ALA B 340      -3.433 -39.971  69.661  1.00120.21           C
ATOM   3597  O   ALA B 340      -2.686 -40.254  70.606  1.00112.49           O
ATOM   3598  CB  ALA B 340      -5.537 -41.280  69.300  1.00132.77           C
ATOM   3599  N   ALA B 341      -2.967 -39.658  68.451  1.00132.92           N
ATOM   3600  CA  ALA B 341      -1.532 -39.529  68.220  1.00118.50           C
ATOM   3601  C   ALA B 341      -0.939 -38.435  69.097  1.00118.12           C
ATOM   3602  O   ALA B 341       0.145 -38.604  69.668  1.00122.53           O
ATOM   3603  CB  ALA B 341      -1.259 -39.247  66.743  1.00104.15           C
ATOM   3604  N   PHE B 342      -1.651 -37.314  69.234  1.00114.88           N
ATOM   3605  CA  PHE B 342      -1.177 -36.234  70.094  1.00111.00           C
ATOM   3606  C   PHE B 342      -1.121 -36.667  71.558  1.00109.92           C
ATOM   3607  O   PHE B 342      -0.136 -36.395  72.256  1.00112.39           O
ATOM   3608  CB  PHE B 342      -2.078 -35.012  69.924  1.00 98.52           C
ATOM   3609  N   GLU B 343      -2.167 -37.345  72.039  1.00104.24           N
ATOM   3610  CA  GLU B 343      -2.197 -37.777  73.432  1.00102.80           C
ATOM   3611  C   GLU B 343      -1.138 -38.833  73.722  1.00119.41           C
ATOM   3612  O   GLU B 343      -0.612 -38.889  74.840  1.00129.28           O
ATOM   3613  CB  GLU B 343      -3.586 -38.308  73.785  1.00117.35           C
ATOM   3614  N   ARG B 344      -0.814 -39.677  72.742  1.00119.47           N
ATOM   3615  CA  ARG B 344       0.240 -40.664  72.940  1.00114.88           C
ATOM   3616  C   ARG B 344       1.625 -40.035  72.854  1.00104.44           C
ATOM   3617  O   ARG B 344       2.549 -40.482  73.542  1.00104.47           O
ATOM   3618  CB  ARG B 344       0.104 -41.791  71.916  1.00 98.81           C
ATOM   3619  N   PHE B 345       1.787 -39.001  72.024  1.00 91.47           N
ATOM   3620  CA  PHE B 345       3.047 -38.274  71.963  1.00 93.55           C
ATOM   3621  C   PHE B 345       3.268 -37.425  73.205  1.00 97.37           C
ATOM   3622  O   PHE B 345       4.416 -37.103  73.528  1.00113.48           O
ATOM   3623  CB  PHE B 345       3.086 -37.394  70.710  1.00102.22           C
ATOM   3624  N   SER B 346       2.192 -37.043  73.895  1.00 92.43           N
ATOM   3625  CA  SER B 346       2.349 -36.315  75.149  1.00116.67           C
ATOM   3626  C   SER B 346       3.089 -37.147  76.190  1.00116.73           C
ATOM   3627  O   SER B 346       3.761 -36.591  77.066  1.00121.12           O
ATOM   3628  CB  SER B 346       0.981 -35.889  75.680  1.00117.07           C
ATOM   3629  N   ASP B 347       2.990 -38.474  76.106  1.00104.66           N
ATOM   3630  CA  ASP B 347       3.594 -39.353  77.101  1.00 99.38           C
ATOM   3631  C   ASP B 347       5.099 -39.508  76.929  1.00 94.69           C
ATOM   3632  O   ASP B 347       5.714 -40.258  77.698  1.00 84.65           O
ATOM   3633  CB  ASP B 347       2.920 -40.728  77.056  1.00 96.44           C
ATOM   3634  N   SER B 348       5.711 -38.823  75.964  1.00101.63           N
ATOM   3635  CA  SER B 348       7.146 -38.958  75.749  1.00103.09           C
ATOM   3636  C   SER B 348       7.662 -37.790  74.924  1.00105.66           C
ATOM   3637  O   SER B 348       7.149 -37.522  73.833  1.00 78.69           O
ATOM   3638  CB  SER B 348       7.468 -40.281  75.048  1.00 97.32           C
ATOM   3639  N   THR B 349       8.682 -37.109  75.440  1.00136.05           N
ATOM   3640  CA  THR B 349       9.409 -36.102  74.680  1.00127.42           C
ATOM   3641  C   THR B 349      10.641 -36.674  73.991  1.00107.16           C
ATOM   3642  O   THR B 349      11.474 -35.908  73.497  1.00112.24           O
ATOM   3643  CB  THR B 349       9.817 -34.940  75.588  1.00137.06           C
ATOM   3644  N   GLY B 350      10.771 -37.998  73.950  1.00101.55           N
ATOM   3645  CA  GLY B 350      11.912 -38.606  73.289  1.00111.20           C
ATOM   3646  C   GLY B 350      11.880 -38.360  71.791  1.00119.09           C
ATOM   3647  O   GLY B 350      10.821 -38.344  71.162  1.00121.86           O
ATOM   3648  N   GLU B 351      13.069 -38.172  71.215  1.00125.78           N
ATOM   3649  CA  GLU B 351      13.169 -37.805  69.806  1.00130.59           C
ATOM   3650  C   GLU B 351      12.709 -38.942  68.900  1.00124.32           C
ATOM   3651  O   GLU B 351      11.893 -38.735  67.992  1.00119.62           O
ATOM   3652  CB  GLU B 351      14.606 -37.400  69.477  1.00128.25           C
ATOM   3653  N   THR B 352      13.232 -40.151  69.127  1.00121.28           N
ATOM   3654  CA  THR B 352      12.869 -41.286  68.283  1.00119.32           C
ATOM   3655  C   THR B 352      11.379 -41.593  68.379  1.00125.04           C
ATOM   3656  O   THR B 352      10.730 -41.887  67.368  1.00126.70           O
ATOM   3657  CB  THR B 352      13.694 -42.514  68.667  1.00121.49           C
ATOM   3658  N   GLU B 353      10.817 -41.521  69.588  1.00125.56           N
ATOM   3659  CA  GLU B 353       9.386 -41.754  69.752  1.00117.68           C
ATOM   3660  C   GLU B 353       8.569 -40.675  69.053  1.00117.44           C
ATOM   3661  O   GLU B 353       7.511 -40.959  68.480  1.00119.95           O
ATOM   3662  CB  GLU B 353       9.033 -41.818  71.236  1.00111.95           C
ATOM   3663  N   ALA B 354       9.053 -39.431  69.076  1.00116.72           N
ATOM   3664  CA  ALA B 354       8.361 -38.353  68.374  1.00109.82           C
ATOM   3665  C   ALA B 354       8.348 -38.599  66.870  1.00107.36           C
ATOM   3666  O   ALA B 354       7.313 -38.443  66.209  1.00117.61           O
ATOM   3667  CB  ALA B 354       9.017 -37.010  68.692  1.00112.21           C
ATOM   3668  N   GLU B 355       9.496 -38.993  66.312  1.00106.24           N
ATOM   3669  CA  GLU B 355       9.556 -39.286  64.883  1.00118.40           C
ATOM   3670  C   GLU B 355       8.654 -40.462  64.523  1.00121.82           C
ATOM   3671  O   GLU B 355       7.973 -40.443  63.488  1.00128.18           O
ATOM   3672  CB  GLU B 355      11.000 -39.567  64.463  1.00128.41           C
ATOM   3673  N   LYS B 356       8.630 -41.494  65.372  1.00116.47           N
ATOM   3674  CA  LYS B 356       7.780 -42.651  65.107  1.00118.76           C
ATOM   3675  C   LYS B 356       6.304 -42.271  65.139  1.00127.83           C
ATOM   3676  O   LYS B 356       5.522 -42.709  64.285  1.00135.57           O
ATOM   3677  CB  LYS B 356       8.071 -43.758  66.120  1.00129.17           C
ATOM   3678  N   VAL B 357       5.904 -41.455  66.118  1.00128.75           N
ATOM   3679  CA  VAL B 357       4.512 -41.025  66.204  1.00136.74           C
ATOM   3680  C   VAL B 357       4.142 -40.178  64.993  1.00130.95           C
ATOM   3681  O   VAL B 357       3.039 -40.301  64.445  1.00126.37           O
ATOM   3682  CB  VAL B 357       4.264 -40.270  67.522  1.00110.67           C
ATOM   3683  N   ALA B 358       5.059 -39.314  64.548  1.00126.87           N
ATOM   3684  CA  ALA B 358       4.795 -38.500  63.364  1.00121.91           C
ATOM   3685  C   ALA B 358       4.593 -39.374  62.130  1.00116.77           C
ATOM   3686  O   ALA B 358       3.656 -39.163  61.348  1.00114.78           O
ATOM   3687  CB  ALA B 358       5.939 -37.510  63.141  1.00116.08           C
ATOM   3688  N   LYS B 359       5.462 -40.372  61.946  1.00116.08           N
ATOM   3689  CA  LYS B 359       5.342 -41.250  60.786  1.00117.55           C
ATOM   3690  C   LYS B 359       4.047 -42.054  60.832  1.00105.46           C
ATOM   3691  O   LYS B 359       3.366 -42.212  59.809  1.00104.84           O
ATOM   3692  CB  LYS B 359       6.553 -42.179  60.705  1.00122.42           C
ATOM   3693  N   GLU B 360       3.688 -42.565  62.013  1.00110.09           N
ATOM   3694  CA  GLU B 360       2.456 -43.337  62.137  1.00100.47           C
ATOM   3695  C   GLU B 360       1.233 -42.475  61.850  1.00 93.77           C
ATOM   3696  O   GLU B 360       0.304 -42.911  61.157  1.00 74.95           O
ATOM   3697  CB  GLU B 360       2.360 -43.956  63.531  1.00 87.14           C
ATOM   3698  N   LEU B 361       1.211 -41.249  62.382  1.00102.62           N
ATOM   3699  CA  LEU B 361       0.090 -40.353  62.123  1.00107.62           C
ATOM   3700  C   LEU B 361      -0.019 -40.028  60.640  1.00101.67           C
ATOM   3701  O   LEU B 361      -1.124 -39.999  60.086  1.00 78.32           O
ATOM   3702  CB  LEU B 361       0.240 -39.074  62.948  1.00108.73           C
ATOM   3703  N   LYS B 362       1.116 -39.787  59.978  1.00101.67           N
ATOM   3704  CA  LYS B 362       1.086 -39.494  58.548  1.00 74.54           C
ATOM   3705  C   LYS B 362       0.536 -40.675  57.755  1.00 67.17           C
ATOM   3706  O   LYS B 362      -0.300 -40.502  56.859  1.00 89.25           O
ATOM   3707  CB  LYS B 362       2.486 -39.117  58.062  1.00 85.67           C
ATOM   3708  N   GLN B 363       0.990 -41.890  58.079  1.00 61.14           N
ATOM   3709  CA  GLN B 363       0.511 -43.073  57.365  1.00 76.17           C
ATOM   3710  C   GLN B 363      -0.987 -43.276  57.574  1.00 72.79           C
ATOM   3711  O   GLN B 363      -1.730 -43.545  56.620  1.00 55.77           O
ATOM   3712  CB  GLN B 363       1.291 -44.310  57.813  1.00 88.55           C
ATOM   3713  N   LEU B 364      -1.454 -43.143  58.819  1.00 74.49           N
ATOM   3714  CA  LEU B 364      -2.875 -43.340  59.097  1.00 81.18           C
ATOM   3715  C   LEU B 364      -3.728 -42.265  58.434  1.00 62.14           C
ATOM   3716  O   LEU B 364      -4.831 -42.549  57.949  1.00 48.03           O
ATOM   3717  CB  LEU B 364      -3.115 -43.362  60.605  1.00 94.15           C
ATOM   3718  N   MET B 365      -3.232 -41.025  58.390  1.00 61.16           N
ATOM   3719  CA  MET B 365      -3.973 -39.960  57.722  1.00 61.24           C
ATOM   3720  C   MET B 365      -4.052 -40.203  56.222  1.00 51.00           C
ATOM   3721  O   MET B 365      -5.098 -39.966  55.603  1.00 52.28           O
ATOM   3722  CB  MET B 365      -3.325 -38.606  58.007  1.00 93.15           C
ATOM   3723  N   GLU B 366      -2.956 -40.670  55.617  1.00 68.38           N
ATOM   3724  CA  GLU B 366      -3.002 -41.036  54.205  1.00 74.65           C
ATOM   3725  C   GLU B 366      -4.002 -42.160  53.967  1.00 71.86           C
ATOM   3726  O   GLU B 366      -4.733 -42.151  52.969  1.00 60.58           O
ATOM   3727  CB  GLU B 366      -1.610 -41.441  53.719  1.00 82.22           C
ATOM   3728  N   GLU B 367      -4.054 -43.133  54.881  1.00 87.14           N
ATOM   3729  CA  GLU B 367      -5.020 -44.222  54.753  1.00 73.88           C
ATOM   3730  C   GLU B 367      -6.455 -43.705  54.832  1.00 88.58           C
ATOM   3731  O   GLU B 367      -7.325 -44.137  54.066  1.00100.75           O
ATOM   3732  CB  GLU B 367      -4.766 -45.272  55.835  1.00 87.49           C
ATOM   3733  N   PHE B 368      -6.719 -42.770  55.746  1.00105.79           N
ATOM   3734  CA  PHE B 368      -8.070 -42.225  55.879  1.00103.91           C
ATOM   3735  C   PHE B 368      -8.454 -41.387  54.661  1.00 74.07           C
ATOM   3736  O   PHE B 368      -9.608 -41.413  54.208  1.00 60.47           O
ATOM   3737  CB  PHE B 368      -8.171 -41.397  57.160  1.00 76.57           C
ATOM   3738  N   ALA B 369      -7.492 -40.647  54.106  1.00 87.73           N
ATOM   3739  CA  ALA B 369      -7.759 -39.887  52.887  1.00 81.03           C
ATOM   3740  C   ALA B 369      -8.031 -40.816  51.709  1.00 78.76           C
ATOM   3741  O   ALA B 369      -8.896 -40.537  50.867  1.00 86.28           O
ATOM   3742  CB  ALA B 369      -6.588 -38.956  52.578  1.00 91.71           C
ATOM   3743  N   GLU B 370      -7.314 -41.941  51.643  1.00 92.27           N
ATOM   3744  CA  GLU B 370      -7.598 -42.932  50.610  1.00 85.85           C
ATOM   3745  C   GLU B 370      -8.968 -43.570  50.810  1.00 96.16           C
ATOM   3746  O   GLU B 370      -9.636 -43.926  49.834  1.00108.77           O
ATOM   3747  CB  GLU B 370      -6.508 -44.004  50.592  1.00 67.94           C
ATOM   3748  N   ARG B 371      -9.407 -43.716  52.062  1.00 91.51           N
ATOM   3749  CA  ARG B 371     -10.761 -44.205  52.311  1.00103.57           C
ATOM   3750  C   ARG B 371     -11.809 -43.207  51.826  1.00 93.17           C
ATOM   3751  O   ARG B 371     -12.839 -43.601  51.265  1.00 77.43           O
ATOM   3752  CB  ARG B 371     -10.950 -44.505  53.798  1.00 87.92           C
ATOM   3753  N   ALA B 372     -11.571 -41.911  52.042  1.00 93.09           N
ATOM   3754  CA  ALA B 372     -12.472 -40.903  51.484  1.00 70.91           C
ATOM   3755  C   ALA B 372     -12.486 -40.959  49.958  1.00 78.29           C
ATOM   3756  O   ALA B 372     -13.540 -40.798  49.328  1.00107.47           O
ATOM   3757  CB  ALA B 372     -12.076 -39.508  51.967  1.00 58.89           C
ATOM   3758  N   LYS B 373     -11.319 -41.182  49.347  1.00 77.79           N
ATOM   3759  CA  LYS B 373     -11.263 -41.339  47.895  1.00 83.33           C
ATOM   3760  C   LYS B 373     -12.051 -42.563  47.442  1.00 88.73           C
ATOM   3761  O   LYS B 373     -12.708 -42.535  46.396  1.00119.83           O
ATOM   3762  CB  LYS B 373      -9.810 -41.436  47.431  1.00 94.92           C
ATOM   3763  N   SER B 374     -11.982 -43.652  48.210  1.00 72.76           N
ATOM   3764  CA  SER B 374     -12.785 -44.832  47.905  1.00 89.48           C
ATOM   3765  C   SER B 374     -14.272 -44.516  47.994  1.00 98.38           C
ATOM   3766  O   SER B 374     -15.062 -44.976  47.162  1.00 67.01           O
ATOM   3767  CB  SER B 374     -12.425 -45.975  48.854  1.00 78.87           C
ATOM   3768  N   VAL B 375     -14.666 -43.740  49.005  1.00116.34           N
ATOM   3769  CA  VAL B 375     -16.059 -43.316  49.127  1.00 98.83           C
ATOM   3770  C   VAL B 375     -16.483 -42.533  47.891  1.00 92.82           C
ATOM   3771  O   VAL B 375     -17.564 -42.757  47.333  1.00113.20           O
ATOM   3772  CB  VAL B 375     -16.256 -42.493  50.413  1.00 96.54           C
ATOM   3773  N   ALA B 376     -15.630 -41.613  47.437  1.00 86.24           N
ATOM   3774  CA  ALA B 376     -15.953 -40.822  46.251  1.00103.87           C
ATOM   3775  C   ALA B 376     -16.064 -41.700  45.008  1.00 98.48           C
ATOM   3776  O   ALA B 376     -16.992 -41.542  44.201  1.00117.28           O
ATOM   3777  CB  ALA B 376     -14.897 -39.735  46.048  1.00 93.29           C
ATOM   3778  N   GLU B 377     -15.124 -42.634  44.842  1.00 78.77           N
ATOM   3779  CA  GLU B 377     -15.137 -43.515  43.679  1.00 90.88           C
ATOM   3780  C   GLU B 377     -16.375 -44.399  43.672  1.00124.65           C
ATOM   3781  O   GLU B 377     -16.957 -44.659  42.611  1.00139.10           O
ATOM   3782  CB  GLU B 377     -13.869 -44.369  43.657  1.00109.90           C
ATOM   3783  N   GLN B 378     -16.792 -44.875  44.846  1.00134.71           N
ATOM   3784  CA  GLN B 378     -18.024 -45.650  44.933  1.00131.54           C
ATOM   3785  C   GLN B 378     -19.248 -44.775  44.700  1.00114.79           C
ATOM   3786  O   GLN B 378     -20.284 -45.269  44.241  1.00126.63           O
ATOM   3787  CB  GLN B 378     -18.114 -46.344  46.293  1.00138.63           C
ATOM   3788  N   ALA B 379     -19.149 -43.481  45.008  1.00107.99           N
ATOM   3789  CA  ALA B 379     -20.275 -42.581  44.787  1.00118.10           C
ATOM   3790  C   ALA B 379     -20.454 -42.264  43.307  1.00112.18           C
ATOM   3791  O   ALA B 379     -21.582 -42.046  42.848  1.00116.42           O
ATOM   3792  CB  ALA B 379     -20.081 -41.295  45.589  1.00100.62           C
ATOM   3793  N   LYS B 380     -19.356 -42.232  42.547  1.00116.69           N
ATOM   3794  CA  LYS B 380     -19.434 -41.825  41.144  1.00137.76           C
ATOM   3795  C   LYS B 380     -20.358 -42.739  40.341  1.00159.52           C
ATOM   3796  O   LYS B 380     -21.368 -42.291  39.787  1.00146.39           O
ATOM   3797  CB  LYS B 380     -18.034 -41.795  40.528  1.00127.45           C
ATOM   3798  N   ASN B 381     -20.027 -44.030  40.269  1.00167.15           N
ATOM   3799  CA  ASN B 381     -20.733 -44.972  39.403  1.00143.00           C
ATOM   3800  C   ASN B 381     -22.166 -45.255  39.844  1.00118.08           C
ATOM   3801  O   ASN B 381     -22.863 -46.008  39.154  1.00131.10           O
ATOM   3802  CB  ASN B 381     -19.949 -46.285  39.319  1.00126.51           C
ATOM   3803  N   GLY B 382     -22.622 -44.692  40.959  1.00102.33           N
ATOM   3804  CA  GLY B 382     -23.983 -44.909  41.408  1.00109.44           C
ATOM   3805  C   GLY B 382     -24.126 -46.056  42.386  1.00 97.77           C
ATOM   3806  O   GLY B 382     -24.233 -47.218  41.981  1.00 84.61           O
ATOM   3807  N   ALA B 383     -24.135 -45.742  43.680  1.00 91.83           N
ATOM   3808  CA  ALA B 383     -24.295 -46.738  44.728  1.00 92.36           C
ATOM   3809  C   ALA B 383     -25.354 -46.273  45.718  1.00 57.62           C
ATOM   3810  O   ALA B 383     -25.761 -45.108  45.724  1.00 55.44           O
ATOM   3811  CB  ALA B 383     -22.971 -47.009  45.455  1.00120.97           C
ATOM   3812  N   SER B 384     -25.796 -47.204  46.559  1.00 54.18           N
ATOM   3813  CA  SER B 384     -26.836 -46.927  47.547  1.00 71.82           C
ATOM   3814  C   SER B 384     -26.392 -45.856  48.536  1.00 60.70           C
ATOM   3815  O   SER B 384     -27.002 -44.789  48.621  1.00 58.76           O
ATOM   3816  CB  SER B 384     -27.220 -48.203  48.300  1.00 57.71           C
TER
END
