# Supplementary material for: Blueprinting extendable nanomaterials with standardized protein blocks
Source: Nature. 2024 Mar 13;627(8005):898–904. doi: 10.1038/s41586-024-07188-4 (PMC10972742; doi:10.1038/s41586-024-07188-4)
Supplement: Supplementary file 4 — Design models with ideal backbones as well as experimentally determined structures for comparison. For reference to design names, see Supplementary Fig. 1. [file 41586_2024_7188_MOESM4_ESM.zip › THR4_design.pdb]

HEADER                                            29-JUN-21   XXXX              
EXPDTA    THEORETICAL MODEL                                                     
REMARK 220                                                                      
REMARK 220 EXPERIMENTAL DETAILS                                                 
REMARK 220  EXPERIMENT TYPE                : THEORETICAL MODELLING              
REMARK 220  DATE OF DATA COLLECTION        : 29-JUN-21                          
REMARK 220                                                                      
REMARK 220 REMARK: MODEL GENERATED BY ROSETTA                                   
REMARK 220  VERSION 2021.24+HEAD.16a09fec0f3                                    
ATOM      1  N   PRO A   1      -2.415   2.140 -16.335  1.00  0.00           N  
ATOM      2  CA  PRO A   1      -3.661   1.585 -16.840  1.00  0.00           C  
ATOM      3  C   PRO A   1      -4.678   1.385 -15.722  1.00  0.00           C  
ATOM      4  O   PRO A   1      -4.314   1.084 -14.585  1.00  0.00           O  
ATOM      5  CB  PRO A   1      -3.218   0.250 -17.446  1.00  0.00           C  
ATOM      6  CG  PRO A   1      -2.086  -0.187 -16.581  1.00  0.00           C  
ATOM      7  CD  PRO A   1      -1.399   1.093 -16.188  1.00  0.00           C  
ATOM      8  HA  PRO A   1      -4.080   2.280 -17.568  1.00  0.00           H  
ATOM      9 1HB  PRO A   1      -4.057  -0.462 -17.443  1.00  0.00           H  
ATOM     10 2HB  PRO A   1      -2.922   0.393 -18.496  1.00  0.00           H  
ATOM     11 1HG  PRO A   1      -2.465  -0.747 -15.713  1.00  0.00           H  
ATOM     12 2HG  PRO A   1      -1.425  -0.870 -17.135  1.00  0.00           H  
ATOM     13 1HD  PRO A   1      -1.074   1.030 -15.139  1.00  0.00           H  
ATOM     14 2HD  PRO A   1      -0.538   1.266 -16.851  1.00  0.00           H  
ATOM     15 1H   PRO A   1      -2.713   2.488 -15.488  1.00  0.00           H  
ATOM     16 2H   PRO A   1      -2.127   2.830 -16.973  1.00  0.00           H  
ATOM     17  N   PRO A   2      -5.954   1.556 -16.056  1.00  0.00           N  
ATOM     18  CA  PRO A   2      -7.004   1.692 -15.055  1.00  0.00           C  
ATOM     19  C   PRO A   2      -7.035   0.519 -14.089  1.00  0.00           C  
ATOM     20  O   PRO A   2      -7.328   0.685 -12.905  1.00  0.00           O  
ATOM     21  CB  PRO A   2      -8.277   1.749 -15.906  1.00  0.00           C  
ATOM     22  CG  PRO A   2      -7.822   2.320 -17.206  1.00  0.00           C  
ATOM     23  CD  PRO A   2      -6.464   1.709 -17.428  1.00  0.00           C  
ATOM     24  HA  PRO A   2      -6.817   2.598 -14.478  1.00  0.00           H  
ATOM     25 1HB  PRO A   2      -8.706   0.742 -16.009  1.00  0.00           H  
ATOM     26 2HB  PRO A   2      -9.034   2.372 -15.408  1.00  0.00           H  
ATOM     27 1HG  PRO A   2      -8.537   2.066 -18.003  1.00  0.00           H  
ATOM     28 2HG  PRO A   2      -7.788   3.418 -17.147  1.00  0.00           H  
ATOM     29 1HD  PRO A   2      -6.577   0.738 -17.932  1.00  0.00           H  
ATOM     30 2HD  PRO A   2      -5.850   2.391 -18.034  1.00  0.00           H  
ATOM     31  N   GLU A   3      -6.735  -0.677 -14.583  1.00  0.00           N  
ATOM     32  CA  GLU A   3      -6.728  -1.845 -13.723  1.00  0.00           C  
ATOM     33  C   GLU A   3      -5.590  -1.759 -12.710  1.00  0.00           C  
ATOM     34  O   GLU A   3      -5.753  -2.128 -11.547  1.00  0.00           O  
ATOM     35  CB  GLU A   3      -6.596  -3.121 -14.557  1.00  0.00           C  
ATOM     36  CG  GLU A   3      -7.793  -3.415 -15.450  1.00  0.00           C  
ATOM     37  CD  GLU A   3      -7.778  -2.622 -16.728  1.00  0.00           C  
ATOM     38  OE1 GLU A   3      -6.848  -1.880 -16.933  1.00  0.00           O  
ATOM     39  OE2 GLU A   3      -8.699  -2.759 -17.499  1.00  0.00           O  
ATOM     40  H   GLU A   3      -6.513  -0.762 -15.564  1.00  0.00           H  
ATOM     41  HA  GLU A   3      -7.670  -1.868 -13.174  1.00  0.00           H  
ATOM     42 1HB  GLU A   3      -5.714  -3.051 -15.193  1.00  0.00           H  
ATOM     43 2HB  GLU A   3      -6.455  -3.976 -13.895  1.00  0.00           H  
ATOM     44 1HG  GLU A   3      -7.799  -4.477 -15.695  1.00  0.00           H  
ATOM     45 2HG  GLU A   3      -8.707  -3.192 -14.901  1.00  0.00           H  
ATOM     46  N   LEU A   4      -4.431  -1.268 -13.153  1.00  0.00           N  
ATOM     47  CA  LEU A   4      -3.298  -1.120 -12.248  1.00  0.00           C  
ATOM     48  C   LEU A   4      -3.568  -0.052 -11.197  1.00  0.00           C  
ATOM     49  O   LEU A   4      -3.231  -0.221 -10.025  1.00  0.00           O  
ATOM     50  CB  LEU A   4      -2.033  -0.761 -13.037  1.00  0.00           C  
ATOM     51  CG  LEU A   4      -0.749  -0.622 -12.209  1.00  0.00           C  
ATOM     52  CD1 LEU A   4      -0.463  -1.933 -11.490  1.00  0.00           C  
ATOM     53  CD2 LEU A   4       0.405  -0.235 -13.122  1.00  0.00           C  
ATOM     54  H   LEU A   4      -4.350  -1.000 -14.123  1.00  0.00           H  
ATOM     55  HA  LEU A   4      -3.151  -2.068 -11.731  1.00  0.00           H  
ATOM     56 1HB  LEU A   4      -1.861  -1.531 -13.787  1.00  0.00           H  
ATOM     57 2HB  LEU A   4      -2.200   0.186 -13.550  1.00  0.00           H  
ATOM     58  HG  LEU A   4      -0.887   0.150 -11.451  1.00  0.00           H  
ATOM     59 1HD1 LEU A   4       0.449  -1.834 -10.901  1.00  0.00           H  
ATOM     60 2HD1 LEU A   4      -1.296  -2.175 -10.830  1.00  0.00           H  
ATOM     61 3HD1 LEU A   4      -0.337  -2.729 -12.223  1.00  0.00           H  
ATOM     62 1HD2 LEU A   4       1.317  -0.136 -12.533  1.00  0.00           H  
ATOM     63 2HD2 LEU A   4       0.544  -1.008 -13.879  1.00  0.00           H  
ATOM     64 3HD2 LEU A   4       0.182   0.714 -13.609  1.00  0.00           H  
ATOM     65  N   LEU A   5      -4.177   1.049 -11.622  1.00  0.00           N  
ATOM     66  CA  LEU A   5      -4.494   2.148 -10.717  1.00  0.00           C  
ATOM     67  C   LEU A   5      -5.510   1.720  -9.666  1.00  0.00           C  
ATOM     68  O   LEU A   5      -5.392   2.079  -8.494  1.00  0.00           O  
ATOM     69  CB  LEU A   5      -5.039   3.345 -11.507  1.00  0.00           C  
ATOM     70  CG  LEU A   5      -4.028   4.063 -12.408  1.00  0.00           C  
ATOM     71  CD1 LEU A   5      -4.750   5.103 -13.255  1.00  0.00           C  
ATOM     72  CD2 LEU A   5      -2.951   4.710 -11.549  1.00  0.00           C  
ATOM     73  H   LEU A   5      -4.428   1.128 -12.597  1.00  0.00           H  
ATOM     74  HA  LEU A   5      -3.579   2.436 -10.200  1.00  0.00           H  
ATOM     75 1HB  LEU A   5      -5.858   3.001 -12.136  1.00  0.00           H  
ATOM     76 2HB  LEU A   5      -5.433   4.076 -10.801  1.00  0.00           H  
ATOM     77  HG  LEU A   5      -3.568   3.343 -13.085  1.00  0.00           H  
ATOM     78 1HD1 LEU A   5      -4.031   5.613 -13.896  1.00  0.00           H  
ATOM     79 2HD1 LEU A   5      -5.500   4.610 -13.873  1.00  0.00           H  
ATOM     80 3HD1 LEU A   5      -5.235   5.829 -12.604  1.00  0.00           H  
ATOM     81 1HD2 LEU A   5      -2.231   5.220 -12.190  1.00  0.00           H  
ATOM     82 2HD2 LEU A   5      -3.410   5.431 -10.873  1.00  0.00           H  
ATOM     83 3HD2 LEU A   5      -2.439   3.943 -10.968  1.00  0.00           H  
ATOM     84  N   ALA A   6      -6.506   0.952 -10.091  1.00  0.00           N  
ATOM     85  CA  ALA A   6      -7.545   0.474  -9.186  1.00  0.00           C  
ATOM     86  C   ALA A   6      -6.969  -0.466  -8.135  1.00  0.00           C  
ATOM     87  O   ALA A   6      -7.341  -0.404  -6.963  1.00  0.00           O  
ATOM     88  CB  ALA A   6      -8.651  -0.220  -9.968  1.00  0.00           C  
ATOM     89  H   ALA A   6      -6.546   0.692 -11.066  1.00  0.00           H  
ATOM     90  HA  ALA A   6      -7.967   1.335  -8.669  1.00  0.00           H  
ATOM     91 1HB  ALA A   6      -9.418  -0.572  -9.278  1.00  0.00           H  
ATOM     92 2HB  ALA A   6      -9.092   0.482 -10.675  1.00  0.00           H  
ATOM     93 3HB  ALA A   6      -8.235  -1.068 -10.510  1.00  0.00           H  
ATOM     94  N   LYS A   7      -6.060  -1.336  -8.560  1.00  0.00           N  
ATOM     95  CA  LYS A   7      -5.431  -2.291  -7.655  1.00  0.00           C  
ATOM     96  C   LYS A   7      -4.588  -1.580  -6.604  1.00  0.00           C  
ATOM     97  O   LYS A   7      -4.593  -1.957  -5.432  1.00  0.00           O  
ATOM     98  CB  LYS A   7      -4.569  -3.283  -8.437  1.00  0.00           C  
ATOM     99  CG  LYS A   7      -5.360  -4.274  -9.281  1.00  0.00           C  
ATOM    100  CD  LYS A   7      -4.436  -5.212 -10.043  1.00  0.00           C  
ATOM    101  CE  LYS A   7      -5.224  -6.196 -10.895  1.00  0.00           C  
ATOM    102  NZ  LYS A   7      -4.332  -7.095 -11.676  1.00  0.00           N  
ATOM    103  H   LYS A   7      -5.797  -1.336  -9.535  1.00  0.00           H  
ATOM    104  HA  LYS A   7      -6.219  -2.837  -7.138  1.00  0.00           H  
ATOM    105 1HB  LYS A   7      -3.899  -2.738  -9.102  1.00  0.00           H  
ATOM    106 2HB  LYS A   7      -3.950  -3.853  -7.744  1.00  0.00           H  
ATOM    107 1HG  LYS A   7      -6.011  -4.864  -8.636  1.00  0.00           H  
ATOM    108 2HG  LYS A   7      -5.980  -3.731  -9.994  1.00  0.00           H  
ATOM    109 1HD  LYS A   7      -3.778  -4.630 -10.690  1.00  0.00           H  
ATOM    110 2HD  LYS A   7      -3.821  -5.770  -9.337  1.00  0.00           H  
ATOM    111 1HE  LYS A   7      -5.861  -6.804 -10.254  1.00  0.00           H  
ATOM    112 2HE  LYS A   7      -5.862  -5.647 -11.588  1.00  0.00           H  
ATOM    113 1HZ  LYS A   7      -4.892  -7.731 -12.227  1.00  0.00           H  
ATOM    114 2HZ  LYS A   7      -3.749  -6.543 -12.289  1.00  0.00           H  
ATOM    115 3HZ  LYS A   7      -3.748  -7.624 -11.043  1.00  0.00           H  
ATOM    116  N   PHE A   8      -3.865  -0.550  -7.029  1.00  0.00           N  
ATOM    117  CA  PHE A   8      -3.016   0.216  -6.124  1.00  0.00           C  
ATOM    118  C   PHE A   8      -3.845   0.941  -5.072  1.00  0.00           C  
ATOM    119  O   PHE A   8      -3.471   0.993  -3.901  1.00  0.00           O  
ATOM    120  CB  PHE A   8      -2.178   1.229  -6.906  1.00  0.00           C  
ATOM    121  CG  PHE A   8      -1.223   2.014  -6.052  1.00  0.00           C  
ATOM    122  CD1 PHE A   8      -0.326   1.367  -5.215  1.00  0.00           C  
ATOM    123  CD2 PHE A   8      -1.221   3.400  -6.083  1.00  0.00           C  
ATOM    124  CE1 PHE A   8       0.553   2.088  -4.429  1.00  0.00           C  
ATOM    125  CE2 PHE A   8      -0.343   4.123  -5.300  1.00  0.00           C  
ATOM    126  CZ  PHE A   8       0.544   3.466  -4.471  1.00  0.00           C  
ATOM    127  H   PHE A   8      -3.905  -0.290  -8.004  1.00  0.00           H  
ATOM    128  HA  PHE A   8      -2.357  -0.482  -5.607  1.00  0.00           H  
ATOM    129 1HB  PHE A   8      -1.602   0.710  -7.671  1.00  0.00           H  
ATOM    130 2HB  PHE A   8      -2.837   1.932  -7.414  1.00  0.00           H  
ATOM    131  HD1 PHE A   8      -0.319   0.277  -5.183  1.00  0.00           H  
ATOM    132  HD2 PHE A   8      -1.922   3.919  -6.737  1.00  0.00           H  
ATOM    133  HE1 PHE A   8       1.252   1.567  -3.776  1.00  0.00           H  
ATOM    134  HE2 PHE A   8      -0.351   5.213  -5.334  1.00  0.00           H  
ATOM    135  HZ  PHE A   8       1.236   4.035  -3.851  1.00  0.00           H  
ATOM    136  N   ALA A   9      -4.972   1.501  -5.498  1.00  0.00           N  
ATOM    137  CA  ALA A   9      -5.857   2.226  -4.593  1.00  0.00           C  
ATOM    138  C   ALA A   9      -6.450   1.297  -3.541  1.00  0.00           C  
ATOM    139  O   ALA A   9      -6.557   1.659  -2.370  1.00  0.00           O  
ATOM    140  CB  ALA A   9      -6.966   2.915  -5.375  1.00  0.00           C  
ATOM    141  H   ALA A   9      -5.223   1.423  -6.473  1.00  0.00           H  
ATOM    142  HA  ALA A   9      -5.266   2.982  -4.076  1.00  0.00           H  
ATOM    143 1HB  ALA A   9      -7.618   3.452  -4.686  1.00  0.00           H  
ATOM    144 2HB  ALA A   9      -6.528   3.619  -6.083  1.00  0.00           H  
ATOM    145 3HB  ALA A   9      -7.546   2.170  -5.917  1.00  0.00           H  
ATOM    146  N   GLU A  10      -6.834   0.098  -3.967  1.00  0.00           N  
ATOM    147  CA  GLU A  10      -7.417  -0.885  -3.062  1.00  0.00           C  
ATOM    148  C   GLU A  10      -6.409  -1.332  -2.010  1.00  0.00           C  
ATOM    149  O   GLU A  10      -6.751  -1.492  -0.839  1.00  0.00           O  
ATOM    150  CB  GLU A  10      -7.922  -2.098  -3.846  1.00  0.00           C  
ATOM    151  CG  GLU A  10      -9.142  -1.822  -4.714  1.00  0.00           C  
ATOM    152  CD  GLU A  10      -9.566  -3.015  -5.524  1.00  0.00           C  
ATOM    153  OE1 GLU A  10      -8.868  -4.000  -5.506  1.00  0.00           O  
ATOM    154  OE2 GLU A  10     -10.590  -2.942  -6.162  1.00  0.00           O  
ATOM    155  H   GLU A  10      -6.719  -0.138  -4.942  1.00  0.00           H  
ATOM    156  HA  GLU A  10      -8.253  -0.415  -2.545  1.00  0.00           H  
ATOM    157 1HB  GLU A  10      -7.128  -2.469  -4.495  1.00  0.00           H  
ATOM    158 2HB  GLU A  10      -8.179  -2.899  -3.153  1.00  0.00           H  
ATOM    159 1HG  GLU A  10      -9.970  -1.520  -4.073  1.00  0.00           H  
ATOM    160 2HG  GLU A  10      -8.918  -0.994  -5.385  1.00  0.00           H  
ATOM    161  N   LYS A  11      -5.166  -1.531  -2.436  1.00  0.00           N  
ATOM    162  CA  LYS A  11      -4.106  -1.959  -1.531  1.00  0.00           C  
ATOM    163  C   LYS A  11      -3.817  -0.896  -0.479  1.00  0.00           C  
ATOM    164  O   LYS A  11      -3.607  -1.210   0.692  1.00  0.00           O  
ATOM    165  CB  LYS A  11      -2.833  -2.284  -2.313  1.00  0.00           C  
ATOM    166  CG  LYS A  11      -1.687  -2.811  -1.459  1.00  0.00           C  
ATOM    167  CD  LYS A  11      -0.491  -3.199  -2.317  1.00  0.00           C  
ATOM    168  CE  LYS A  11       0.660  -3.711  -1.464  1.00  0.00           C  
ATOM    169  NZ  LYS A  11       1.837  -4.094  -2.290  1.00  0.00           N  
ATOM    170  H   LYS A  11      -4.950  -1.382  -3.411  1.00  0.00           H  
ATOM    171  HA  LYS A  11      -4.445  -2.857  -1.014  1.00  0.00           H  
ATOM    172 1HB  LYS A  11      -3.054  -3.033  -3.074  1.00  0.00           H  
ATOM    173 2HB  LYS A  11      -2.483  -1.389  -2.828  1.00  0.00           H  
ATOM    174 1HG  LYS A  11      -1.380  -2.043  -0.749  1.00  0.00           H  
ATOM    175 2HG  LYS A  11      -2.021  -3.685  -0.901  1.00  0.00           H  
ATOM    176 1HD  LYS A  11      -0.786  -3.978  -3.021  1.00  0.00           H  
ATOM    177 2HD  LYS A  11      -0.153  -2.331  -2.883  1.00  0.00           H  
ATOM    178 1HE  LYS A  11       0.962  -2.938  -0.759  1.00  0.00           H  
ATOM    179 2HE  LYS A  11       0.332  -4.581  -0.896  1.00  0.00           H  
ATOM    180 1HZ  LYS A  11       2.576  -4.428  -1.688  1.00  0.00           H  
ATOM    181 2HZ  LYS A  11       1.572  -4.825  -2.935  1.00  0.00           H  
ATOM    182 3HZ  LYS A  11       2.162  -3.290  -2.807  1.00  0.00           H  
ATOM    183  N   LEU A  12      -3.807   0.362  -0.905  1.00  0.00           N  
ATOM    184  CA  LEU A  12      -3.542   1.475   0.000  1.00  0.00           C  
ATOM    185  C   LEU A  12      -4.637   1.601   1.052  1.00  0.00           C  
ATOM    186  O   LEU A  12      -4.359   1.856   2.223  1.00  0.00           O  
ATOM    187  CB  LEU A  12      -3.429   2.785  -0.789  1.00  0.00           C  
ATOM    188  CG  LEU A  12      -2.196   2.914  -1.692  1.00  0.00           C  
ATOM    189  CD1 LEU A  12      -2.315   4.174  -2.539  1.00  0.00           C  
ATOM    190  CD2 LEU A  12      -0.940   2.948  -0.834  1.00  0.00           C  
ATOM    191  H   LEU A  12      -3.987   0.554  -1.880  1.00  0.00           H  
ATOM    192  HA  LEU A  12      -2.604   1.275   0.517  1.00  0.00           H  
ATOM    193 1HB  LEU A  12      -4.312   2.889  -1.418  1.00  0.00           H  
ATOM    194 2HB  LEU A  12      -3.412   3.616  -0.084  1.00  0.00           H  
ATOM    195  HG  LEU A  12      -2.150   2.061  -2.369  1.00  0.00           H  
ATOM    196 1HD1 LEU A  12      -1.438   4.266  -3.180  1.00  0.00           H  
ATOM    197 2HD1 LEU A  12      -3.211   4.114  -3.156  1.00  0.00           H  
ATOM    198 3HD1 LEU A  12      -2.380   5.045  -1.887  1.00  0.00           H  
ATOM    199 1HD2 LEU A  12      -0.063   3.039  -1.476  1.00  0.00           H  
ATOM    200 2HD2 LEU A  12      -0.984   3.802  -0.158  1.00  0.00           H  
ATOM    201 3HD2 LEU A  12      -0.871   2.028  -0.254  1.00  0.00           H  
ATOM    202  N   VAL A  13      -5.883   1.422   0.626  1.00  0.00           N  
ATOM    203  CA  VAL A  13      -7.022   1.516   1.531  1.00  0.00           C  
ATOM    204  C   VAL A  13      -6.983   0.415   2.583  1.00  0.00           C  
ATOM    205  O   VAL A  13      -7.277   0.651   3.755  1.00  0.00           O  
ATOM    206  CB  VAL A  13      -8.341   1.421   0.741  1.00  0.00           C  
ATOM    207  CG1 VAL A  13      -9.525   1.327   1.692  1.00  0.00           C  
ATOM    208  CG2 VAL A  13      -8.481   2.624  -0.179  1.00  0.00           C  
ATOM    209  H   VAL A  13      -6.045   1.215  -0.349  1.00  0.00           H  
ATOM    210  HA  VAL A  13      -6.966   2.474   2.048  1.00  0.00           H  
ATOM    211  HB  VAL A  13      -8.333   0.507   0.147  1.00  0.00           H  
ATOM    212 1HG1 VAL A  13     -10.449   1.261   1.116  1.00  0.00           H  
ATOM    213 2HG1 VAL A  13      -9.422   0.440   2.316  1.00  0.00           H  
ATOM    214 3HG1 VAL A  13      -9.556   2.215   2.323  1.00  0.00           H  
ATOM    215 1HG2 VAL A  13      -9.416   2.549  -0.735  1.00  0.00           H  
ATOM    216 2HG2 VAL A  13      -8.484   3.538   0.415  1.00  0.00           H  
ATOM    217 3HG2 VAL A  13      -7.645   2.647  -0.878  1.00  0.00           H  
ATOM    218  N   GLU A  14      -6.618  -0.790   2.157  1.00  0.00           N  
ATOM    219  CA  GLU A  14      -6.539  -1.931   3.062  1.00  0.00           C  
ATOM    220  C   GLU A  14      -5.457  -1.726   4.114  1.00  0.00           C  
ATOM    221  O   GLU A  14      -5.646  -2.052   5.286  1.00  0.00           O  
ATOM    222  CB  GLU A  14      -6.264  -3.216   2.278  1.00  0.00           C  
ATOM    223  CG  GLU A  14      -7.424  -3.683   1.410  1.00  0.00           C  
ATOM    224  CD  GLU A  14      -7.093  -4.906   0.600  1.00  0.00           C  
ATOM    225  OE1 GLU A  14      -5.958  -5.318   0.619  1.00  0.00           O  
ATOM    226  OE2 GLU A  14      -7.976  -5.428  -0.039  1.00  0.00           O  
ATOM    227  H   GLU A  14      -6.389  -0.919   1.182  1.00  0.00           H  
ATOM    228  HA  GLU A  14      -7.495  -2.019   3.579  1.00  0.00           H  
ATOM    229 1HB  GLU A  14      -5.400  -3.069   1.630  1.00  0.00           H  
ATOM    230 2HB  GLU A  14      -6.020  -4.021   2.972  1.00  0.00           H  
ATOM    231 1HG  GLU A  14      -8.277  -3.906   2.050  1.00  0.00           H  
ATOM    232 2HG  GLU A  14      -7.710  -2.875   0.738  1.00  0.00           H  
ATOM    233  N   ILE A  15      -4.321  -1.184   3.688  1.00  0.00           N  
ATOM    234  CA  ILE A  15      -3.205  -0.935   4.593  1.00  0.00           C  
ATOM    235  C   ILE A  15      -3.570   0.105   5.645  1.00  0.00           C  
ATOM    236  O   ILE A  15      -3.219  -0.034   6.817  1.00  0.00           O  
ATOM    237  CB  ILE A  15      -1.962  -0.465   3.816  1.00  0.00           C  
ATOM    238  CG1 ILE A  15      -1.420  -1.598   2.940  1.00  0.00           C  
ATOM    239  CG2 ILE A  15      -0.890   0.030   4.775  1.00  0.00           C  
ATOM    240  CD1 ILE A  15      -0.371  -1.154   1.946  1.00  0.00           C  
ATOM    241  H   ILE A  15      -4.227  -0.939   2.713  1.00  0.00           H  
ATOM    242  HA  ILE A  15      -2.973  -1.866   5.110  1.00  0.00           H  
ATOM    243  HB  ILE A  15      -2.238   0.347   3.144  1.00  0.00           H  
ATOM    244 1HG1 ILE A  15      -0.985  -2.371   3.574  1.00  0.00           H  
ATOM    245 2HG1 ILE A  15      -2.241  -2.055   2.387  1.00  0.00           H  
ATOM    246 1HG2 ILE A  15      -0.019   0.357   4.209  1.00  0.00           H  
ATOM    247 2HG2 ILE A  15      -1.280   0.864   5.356  1.00  0.00           H  
ATOM    248 3HG2 ILE A  15      -0.603  -0.778   5.448  1.00  0.00           H  
ATOM    249 1HD1 ILE A  15      -0.036  -2.012   1.363  1.00  0.00           H  
ATOM    250 2HD1 ILE A  15      -0.797  -0.405   1.278  1.00  0.00           H  
ATOM    251 3HD1 ILE A  15       0.476  -0.726   2.479  1.00  0.00           H  
ATOM    252  N   LEU A  16      -4.277   1.146   5.219  1.00  0.00           N  
ATOM    253  CA  LEU A  16      -4.691   2.212   6.124  1.00  0.00           C  
ATOM    254  C   LEU A  16      -5.664   1.695   7.176  1.00  0.00           C  
ATOM    255  O   LEU A  16      -5.580   2.062   8.348  1.00  0.00           O  
ATOM    256  CB  LEU A  16      -5.342   3.355   5.334  1.00  0.00           C  
ATOM    257  CG  LEU A  16      -5.790   4.565   6.163  1.00  0.00           C  
ATOM    258  CD1 LEU A  16      -4.588   5.163   6.880  1.00  0.00           C  
ATOM    259  CD2 LEU A  16      -6.448   5.590   5.251  1.00  0.00           C  
ATOM    260  H   LEU A  16      -4.533   1.202   4.244  1.00  0.00           H  
ATOM    261  HA  LEU A  16      -3.805   2.581   6.641  1.00  0.00           H  
ATOM    262 1HB  LEU A  16      -4.633   3.709   4.588  1.00  0.00           H  
ATOM    263 2HB  LEU A  16      -6.218   2.965   4.817  1.00  0.00           H  
ATOM    264  HG  LEU A  16      -6.504   4.243   6.922  1.00  0.00           H  
ATOM    265 1HD1 LEU A  16      -4.906   6.024   7.470  1.00  0.00           H  
ATOM    266 2HD1 LEU A  16      -4.148   4.415   7.540  1.00  0.00           H  
ATOM    267 3HD1 LEU A  16      -3.847   5.481   6.147  1.00  0.00           H  
ATOM    268 1HD2 LEU A  16      -6.768   6.450   5.841  1.00  0.00           H  
ATOM    269 2HD2 LEU A  16      -5.735   5.914   4.493  1.00  0.00           H  
ATOM    270 3HD2 LEU A  16      -7.315   5.141   4.765  1.00  0.00           H  
ATOM    271  N   ARG A  17      -6.587   0.839   6.751  1.00  0.00           N  
ATOM    272  CA  ARG A  17      -7.578   0.269   7.655  1.00  0.00           C  
ATOM    273  C   ARG A  17      -6.921  -0.615   8.707  1.00  0.00           C  
ATOM    274  O   ARG A  17      -7.297  -0.587   9.879  1.00  0.00           O  
ATOM    275  CB  ARG A  17      -8.603  -0.546   6.880  1.00  0.00           C  
ATOM    276  CG  ARG A  17      -9.715  -1.145   7.726  1.00  0.00           C  
ATOM    277  CD  ARG A  17     -10.688  -1.902   6.897  1.00  0.00           C  
ATOM    278  NE  ARG A  17     -10.071  -3.048   6.248  1.00  0.00           N  
ATOM    279  CZ  ARG A  17      -9.838  -4.232   6.847  1.00  0.00           C  
ATOM    280  NH1 ARG A  17     -10.174  -4.411   8.105  1.00  0.00           N  
ATOM    281  NH2 ARG A  17      -9.270  -5.215   6.169  1.00  0.00           N  
ATOM    282  H   ARG A  17      -6.603   0.577   5.775  1.00  0.00           H  
ATOM    283  HA  ARG A  17      -8.076   1.090   8.172  1.00  0.00           H  
ATOM    284 1HB  ARG A  17      -9.067   0.081   6.121  1.00  0.00           H  
ATOM    285 2HB  ARG A  17      -8.102  -1.366   6.365  1.00  0.00           H  
ATOM    286 1HG  ARG A  17      -9.287  -1.827   8.461  1.00  0.00           H  
ATOM    287 2HG  ARG A  17     -10.251  -0.347   8.241  1.00  0.00           H  
ATOM    288 1HD  ARG A  17     -11.499  -2.264   7.528  1.00  0.00           H  
ATOM    289 2HD  ARG A  17     -11.093  -1.250   6.124  1.00  0.00           H  
ATOM    290  HE  ARG A  17      -9.799  -2.949   5.279  1.00  0.00           H  
ATOM    291 1HH1 ARG A  17     -10.608  -3.659   8.623  1.00  0.00           H  
ATOM    292 2HH1 ARG A  17      -9.999  -5.298   8.554  1.00  0.00           H  
ATOM    293 1HH2 ARG A  17      -9.012  -5.078   5.201  1.00  0.00           H  
ATOM    294 2HH2 ARG A  17      -9.095  -6.102   6.617  1.00  0.00           H  
ATOM    295  N   GLU A  18      -5.936  -1.399   8.282  1.00  0.00           N  
ATOM    296  CA  GLU A  18      -5.223  -2.293   9.186  1.00  0.00           C  
ATOM    297  C   GLU A  18      -4.449  -1.510  10.238  1.00  0.00           C  
ATOM    298  O   GLU A  18      -4.404  -1.896  11.406  1.00  0.00           O  
ATOM    299  CB  GLU A  18      -4.267  -3.194   8.401  1.00  0.00           C  
ATOM    300  CG  GLU A  18      -4.956  -4.236   7.532  1.00  0.00           C  
ATOM    301  CD  GLU A  18      -3.990  -5.056   6.723  1.00  0.00           C  
ATOM    302  OE1 GLU A  18      -2.821  -4.752   6.744  1.00  0.00           O  
ATOM    303  OE2 GLU A  18      -4.421  -5.986   6.084  1.00  0.00           O  
ATOM    304  H   GLU A  18      -5.675  -1.375   7.306  1.00  0.00           H  
ATOM    305  HA  GLU A  18      -5.959  -2.909   9.703  1.00  0.00           H  
ATOM    306 1HB  GLU A  18      -3.638  -2.582   7.754  1.00  0.00           H  
ATOM    307 2HB  GLU A  18      -3.610  -3.719   9.095  1.00  0.00           H  
ATOM    308 1HG  GLU A  18      -5.534  -4.903   8.171  1.00  0.00           H  
ATOM    309 2HG  GLU A  18      -5.649  -3.732   6.859  1.00  0.00           H  
ATOM    310  N   ALA A  19      -3.849  -0.402   9.765  1.00  0.00           N  
ATOM    311  CA  ALA A  19      -2.936   0.448  10.527  1.00  0.00           C  
ATOM    312  C   ALA A  19      -3.616   1.148  11.695  1.00  0.00           C  
ATOM    313  O   ALA A  19      -2.966   1.520  12.672  1.00  0.00           O  
ATOM    314  CB  ALA A  19      -2.297   1.479   9.608  1.00  0.00           C  
ATOM    315  H   ALA A  19      -4.028  -0.114   8.814  1.00  0.00           H  
ATOM    316  HA  ALA A  19      -2.156  -0.185  10.949  1.00  0.00           H  
ATOM    317 1HB  ALA A  19      -1.609   2.101  10.182  1.00  0.00           H  
ATOM    318 2HB  ALA A  19      -1.750   0.970   8.815  1.00  0.00           H  
ATOM    319 3HB  ALA A  19      -3.072   2.105   9.170  1.00  0.00           H  
ATOM    320  N   GLY A  20      -4.927   1.325  11.590  1.00  0.00           N  
ATOM    321  CA  GLY A  20      -5.679   2.075  12.586  1.00  0.00           C  
ATOM    322  C   GLY A  20      -5.686   3.569  12.280  1.00  0.00           C  
ATOM    323  O   GLY A  20      -5.545   4.397  13.180  1.00  0.00           O  
ATOM    324  H   GLY A  20      -5.415   0.929  10.799  1.00  0.00           H  
ATOM    325 1HA  GLY A  20      -6.705   1.707  12.621  1.00  0.00           H  
ATOM    326 2HA  GLY A  20      -5.244   1.909  13.571  1.00  0.00           H  
ATOM    327  N   GLY A  21      -5.852   3.904  11.007  1.00  0.00           N  
ATOM    328  CA  GLY A  21      -6.161   5.272  10.599  1.00  0.00           C  
ATOM    329  C   GLY A  21      -7.623   5.594  10.894  1.00  0.00           C  
ATOM    330  O   GLY A  21      -8.511   4.781  10.635  1.00  0.00           O  
ATOM    331  H   GLY A  21      -5.763   3.193  10.296  1.00  0.00           H  
ATOM    332 1HA  GLY A  21      -5.509   5.966  11.129  1.00  0.00           H  
ATOM    333 2HA  GLY A  21      -5.958   5.389   9.535  1.00  0.00           H  
ATOM    334  N   SER A  22      -7.872   6.778  11.435  1.00  0.00           N  
ATOM    335  CA  SER A  22      -9.199   7.131  11.928  1.00  0.00           C  
ATOM    336  C   SER A  22     -10.165   7.283  10.769  1.00  0.00           C  
ATOM    337  O   SER A  22      -9.775   7.187   9.605  1.00  0.00           O  
ATOM    338  CB  SER A  22      -9.144   8.418  12.728  1.00  0.00           C  
ATOM    339  OG  SER A  22      -8.868   9.513  11.900  1.00  0.00           O  
ATOM    340  H   SER A  22      -7.123   7.452  11.508  1.00  0.00           H  
ATOM    341  HA  SER A  22      -9.547   6.335  12.587  1.00  0.00           H  
ATOM    342 1HB  SER A  22     -10.096   8.572  13.235  1.00  0.00           H  
ATOM    343 2HB  SER A  22      -8.375   8.336  13.496  1.00  0.00           H  
ATOM    344  HG  SER A  22      -9.157  10.291  12.384  1.00  0.00           H  
ATOM    345  N   PRO A  23     -11.430   7.520  11.096  1.00  0.00           N  
ATOM    346  CA  PRO A  23     -12.477   7.533  10.093  1.00  0.00           C  
ATOM    347  C   PRO A  23     -12.331   8.717   9.154  1.00  0.00           C  
ATOM    348  O   PRO A  23     -12.633   8.619   7.965  1.00  0.00           O  
ATOM    349  CB  PRO A  23     -13.754   7.633  10.933  1.00  0.00           C  
ATOM    350  CG  PRO A  23     -13.366   7.069  12.257  1.00  0.00           C  
ATOM    351  CD  PRO A  23     -11.938   7.507  12.447  1.00  0.00           C  
ATOM    352  HA  PRO A  23     -12.386   6.625   9.496  1.00  0.00           H  
ATOM    353 1HB  PRO A  23     -14.083   8.681  10.996  1.00  0.00           H  
ATOM    354 2HB  PRO A  23     -14.567   7.069  10.451  1.00  0.00           H  
ATOM    355 1HG  PRO A  23     -14.034   7.450  13.043  1.00  0.00           H  
ATOM    356 2HG  PRO A  23     -13.475   5.974  12.250  1.00  0.00           H  
ATOM    357 1HD  PRO A  23     -11.919   8.507  12.906  1.00  0.00           H  
ATOM    358 2HD  PRO A  23     -11.411   6.779  13.081  1.00  0.00           H  
ATOM    359  N   GLU A  24     -11.868   9.869   9.653  1.00  0.00           N  
ATOM    360  CA  GLU A  24     -11.720  11.002   8.748  1.00  0.00           C  
ATOM    361  C   GLU A  24     -10.652  10.732   7.697  1.00  0.00           C  
ATOM    362  O   GLU A  24     -10.821  11.069   6.525  1.00  0.00           O  
ATOM    363  CB  GLU A  24     -11.369  12.269   9.532  1.00  0.00           C  
ATOM    364  CG  GLU A  24     -12.476  12.768  10.449  1.00  0.00           C  
ATOM    365  CD  GLU A  24     -12.537  12.022  11.753  1.00  0.00           C  
ATOM    366  OE1 GLU A  24     -11.724  11.152  11.956  1.00  0.00           O  
ATOM    367  OE2 GLU A  24     -13.397  12.322  12.547  1.00  0.00           O  
ATOM    368  H   GLU A  24     -11.634   9.921  10.634  1.00  0.00           H  
ATOM    369  HA  GLU A  24     -12.668  11.149   8.231  1.00  0.00           H  
ATOM    370 1HB  GLU A  24     -10.485  12.085  10.144  1.00  0.00           H  
ATOM    371 2HB  GLU A  24     -11.124  13.071   8.836  1.00  0.00           H  
ATOM    372 1HG  GLU A  24     -12.314  13.825  10.656  1.00  0.00           H  
ATOM    373 2HG  GLU A  24     -13.431  12.669   9.935  1.00  0.00           H  
ATOM    374  N   LEU A  25      -9.551  10.123   8.122  1.00  0.00           N  
ATOM    375  CA  LEU A  25      -8.452   9.806   7.217  1.00  0.00           C  
ATOM    376  C   LEU A  25      -8.880   8.790   6.166  1.00  0.00           C  
ATOM    377  O   LEU A  25      -8.521   8.908   4.994  1.00  0.00           O  
ATOM    378  CB  LEU A  25      -7.255   9.261   8.007  1.00  0.00           C  
ATOM    379  CG  LEU A  25      -6.537  10.272   8.908  1.00  0.00           C  
ATOM    380  CD1 LEU A  25      -5.497   9.550   9.755  1.00  0.00           C  
ATOM    381  CD2 LEU A  25      -5.890  11.349   8.049  1.00  0.00           C  
ATOM    382  H   LEU A  25      -9.472   9.872   9.097  1.00  0.00           H  
ATOM    383  HA  LEU A  25      -8.164  10.721   6.700  1.00  0.00           H  
ATOM    384 1HB  LEU A  25      -7.599   8.442   8.636  1.00  0.00           H  
ATOM    385 2HB  LEU A  25      -6.524   8.867   7.301  1.00  0.00           H  
ATOM    386  HG  LEU A  25      -7.257  10.732   9.585  1.00  0.00           H  
ATOM    387 1HD1 LEU A  25      -4.987  10.269  10.396  1.00  0.00           H  
ATOM    388 2HD1 LEU A  25      -5.990   8.800  10.373  1.00  0.00           H  
ATOM    389 3HD1 LEU A  25      -4.771   9.065   9.104  1.00  0.00           H  
ATOM    390 1HD2 LEU A  25      -5.380  12.069   8.690  1.00  0.00           H  
ATOM    391 2HD2 LEU A  25      -5.169  10.890   7.373  1.00  0.00           H  
ATOM    392 3HD2 LEU A  25      -6.657  11.861   7.468  1.00  0.00           H  
ATOM    393  N   VAL A  26      -9.648   7.794   6.591  1.00  0.00           N  
ATOM    394  CA  VAL A  26     -10.126   6.755   5.686  1.00  0.00           C  
ATOM    395  C   VAL A  26     -11.066   7.331   4.635  1.00  0.00           C  
ATOM    396  O   VAL A  26     -11.004   6.959   3.463  1.00  0.00           O  
ATOM    397  CB  VAL A  26     -10.857   5.653   6.476  1.00  0.00           C  
ATOM    398  CG1 VAL A  26     -11.520   4.667   5.525  1.00  0.00           C  
ATOM    399  CG2 VAL A  26      -9.878   4.940   7.396  1.00  0.00           C  
ATOM    400  H   VAL A  26      -9.908   7.754   7.566  1.00  0.00           H  
ATOM    401  HA  VAL A  26      -9.265   6.333   5.169  1.00  0.00           H  
ATOM    402  HB  VAL A  26     -11.649   6.109   7.069  1.00  0.00           H  
ATOM    403 1HG1 VAL A  26     -12.032   3.895   6.100  1.00  0.00           H  
ATOM    404 2HG1 VAL A  26     -12.242   5.193   4.901  1.00  0.00           H  
ATOM    405 3HG1 VAL A  26     -10.761   4.205   4.893  1.00  0.00           H  
ATOM    406 1HG2 VAL A  26     -10.402   4.162   7.952  1.00  0.00           H  
ATOM    407 2HG2 VAL A  26      -9.083   4.489   6.802  1.00  0.00           H  
ATOM    408 3HG2 VAL A  26      -9.447   5.657   8.095  1.00  0.00           H  
ATOM    409  N   PHE A  27     -11.936   8.240   5.060  1.00  0.00           N  
ATOM    410  CA  PHE A  27     -12.891   8.869   4.155  1.00  0.00           C  
ATOM    411  C   PHE A  27     -12.180   9.712   3.104  1.00  0.00           C  
ATOM    412  O   PHE A  27     -12.557   9.707   1.932  1.00  0.00           O  
ATOM    413  CB  PHE A  27     -13.874   9.742   4.937  1.00  0.00           C  
ATOM    414  CG  PHE A  27     -14.937  10.373   4.083  1.00  0.00           C  
ATOM    415  CD1 PHE A  27     -15.725   9.597   3.247  1.00  0.00           C  
ATOM    416  CD2 PHE A  27     -15.150  11.743   4.114  1.00  0.00           C  
ATOM    417  CE1 PHE A  27     -16.703  10.176   2.461  1.00  0.00           C  
ATOM    418  CE2 PHE A  27     -16.128  12.324   3.331  1.00  0.00           C  
ATOM    419  CZ  PHE A  27     -16.905  11.539   2.503  1.00  0.00           C  
ATOM    420  H   PHE A  27     -11.936   8.503   6.035  1.00  0.00           H  
ATOM    421  HA  PHE A  27     -13.437   8.081   3.638  1.00  0.00           H  
ATOM    422 1HB  PHE A  27     -14.364   9.142   5.703  1.00  0.00           H  
ATOM    423 2HB  PHE A  27     -13.329  10.538   5.445  1.00  0.00           H  
ATOM    424  HD1 PHE A  27     -15.566   8.519   3.214  1.00  0.00           H  
ATOM    425  HD2 PHE A  27     -14.536  12.363   4.768  1.00  0.00           H  
ATOM    426  HE1 PHE A  27     -17.315   9.555   1.807  1.00  0.00           H  
ATOM    427  HE2 PHE A  27     -16.285  13.402   3.365  1.00  0.00           H  
ATOM    428  HZ  PHE A  27     -17.675  11.997   1.883  1.00  0.00           H  
ATOM    429  N   GLU A  28     -11.150  10.435   3.529  1.00  0.00           N  
ATOM    430  CA  GLU A  28     -10.384  11.284   2.624  1.00  0.00           C  
ATOM    431  C   GLU A  28      -9.659  10.455   1.572  1.00  0.00           C  
ATOM    432  O   GLU A  28      -9.607  10.829   0.401  1.00  0.00           O  
ATOM    433  CB  GLU A  28      -9.375  12.126   3.408  1.00  0.00           C  
ATOM    434  CG  GLU A  28      -9.999  13.209   4.276  1.00  0.00           C  
ATOM    435  CD  GLU A  28      -8.985  13.967   5.086  1.00  0.00           C  
ATOM    436  OE1 GLU A  28      -7.837  13.592   5.067  1.00  0.00           O  
ATOM    437  OE2 GLU A  28      -9.358  14.923   5.724  1.00  0.00           O  
ATOM    438  H   GLU A  28     -10.890  10.395   4.504  1.00  0.00           H  
ATOM    439  HA  GLU A  28     -11.082  11.943   2.107  1.00  0.00           H  
ATOM    440 1HB  GLU A  28      -8.785  11.477   4.056  1.00  0.00           H  
ATOM    441 2HB  GLU A  28      -8.687  12.609   2.714  1.00  0.00           H  
ATOM    442 1HG  GLU A  28     -10.533  13.910   3.635  1.00  0.00           H  
ATOM    443 2HG  GLU A  28     -10.723  12.749   4.947  1.00  0.00           H  
ATOM    444  N   LEU A  29      -9.099   9.328   1.998  1.00  0.00           N  
ATOM    445  CA  LEU A  29      -8.374   8.443   1.093  1.00  0.00           C  
ATOM    446  C   LEU A  29      -9.303   7.850   0.041  1.00  0.00           C  
ATOM    447  O   LEU A  29      -8.941   7.743  -1.130  1.00  0.00           O  
ATOM    448  CB  LEU A  29      -7.699   7.314   1.883  1.00  0.00           C  
ATOM    449  CG  LEU A  29      -6.866   6.328   1.054  1.00  0.00           C  
ATOM    450  CD1 LEU A  29      -5.754   7.080   0.336  1.00  0.00           C  
ATOM    451  CD2 LEU A  29      -6.298   5.251   1.966  1.00  0.00           C  
ATOM    452  H   LEU A  29      -9.177   9.077   2.973  1.00  0.00           H  
ATOM    453  HA  LEU A  29      -7.618   9.034   0.576  1.00  0.00           H  
ATOM    454 1HB  LEU A  29      -7.042   7.758   2.629  1.00  0.00           H  
ATOM    455 2HB  LEU A  29      -8.470   6.744   2.401  1.00  0.00           H  
ATOM    456  HG  LEU A  29      -7.499   5.865   0.295  1.00  0.00           H  
ATOM    457 1HD1 LEU A  29      -5.162   6.380  -0.253  1.00  0.00           H  
ATOM    458 2HD1 LEU A  29      -6.189   7.831  -0.324  1.00  0.00           H  
ATOM    459 3HD1 LEU A  29      -5.113   7.569   1.070  1.00  0.00           H  
ATOM    460 1HD2 LEU A  29      -5.707   4.550   1.376  1.00  0.00           H  
ATOM    461 2HD2 LEU A  29      -5.665   5.713   2.724  1.00  0.00           H  
ATOM    462 3HD2 LEU A  29      -7.116   4.718   2.452  1.00  0.00           H  
ATOM    463  N   LEU A  30     -10.502   7.466   0.467  1.00  0.00           N  
ATOM    464  CA  LEU A  30     -11.485   6.883  -0.438  1.00  0.00           C  
ATOM    465  C   LEU A  30     -11.932   7.891  -1.490  1.00  0.00           C  
ATOM    466  O   LEU A  30     -12.092   7.549  -2.661  1.00  0.00           O  
ATOM    467  CB  LEU A  30     -12.702   6.385   0.352  1.00  0.00           C  
ATOM    468  CG  LEU A  30     -12.457   5.168   1.254  1.00  0.00           C  
ATOM    469  CD1 LEU A  30     -13.695   4.906   2.100  1.00  0.00           C  
ATOM    470  CD2 LEU A  30     -12.116   3.960   0.395  1.00  0.00           C  
ATOM    471  H   LEU A  30     -10.738   7.581   1.442  1.00  0.00           H  
ATOM    472  HA  LEU A  30     -11.015   6.047  -0.955  1.00  0.00           H  
ATOM    473 1HB  LEU A  30     -13.063   7.196   0.981  1.00  0.00           H  
ATOM    474 2HB  LEU A  30     -13.490   6.121  -0.354  1.00  0.00           H  
ATOM    475  HG  LEU A  30     -11.628   5.378   1.931  1.00  0.00           H  
ATOM    476 1HD1 LEU A  30     -13.521   4.041   2.741  1.00  0.00           H  
ATOM    477 2HD1 LEU A  30     -13.905   5.779   2.719  1.00  0.00           H  
ATOM    478 3HD1 LEU A  30     -14.546   4.709   1.449  1.00  0.00           H  
ATOM    479 1HD2 LEU A  30     -11.941   3.095   1.036  1.00  0.00           H  
ATOM    480 2HD2 LEU A  30     -12.944   3.748  -0.282  1.00  0.00           H  
ATOM    481 3HD2 LEU A  30     -11.217   4.168  -0.186  1.00  0.00           H  
ATOM    482  N   GLU A  31     -12.131   9.134  -1.064  1.00  0.00           N  
ATOM    483  CA  GLU A  31     -12.559  10.194  -1.969  1.00  0.00           C  
ATOM    484  C   GLU A  31     -11.496  10.483  -3.021  1.00  0.00           C  
ATOM    485  O   GLU A  31     -11.810  10.693  -4.192  1.00  0.00           O  
ATOM    486  CB  GLU A  31     -12.874  11.470  -1.185  1.00  0.00           C  
ATOM    487  CG  GLU A  31     -13.404  12.616  -2.035  1.00  0.00           C  
ATOM    488  CD  GLU A  31     -13.786  13.820  -1.221  1.00  0.00           C  
ATOM    489  OE1 GLU A  31     -13.666  13.765  -0.021  1.00  0.00           O  
ATOM    490  OE2 GLU A  31     -14.198  14.798  -1.801  1.00  0.00           O  
ATOM    491  H   GLU A  31     -11.982   9.350  -0.089  1.00  0.00           H  
ATOM    492  HA  GLU A  31     -13.457   9.855  -2.486  1.00  0.00           H  
ATOM    493 1HB  GLU A  31     -13.618  11.251  -0.418  1.00  0.00           H  
ATOM    494 2HB  GLU A  31     -11.974  11.817  -0.678  1.00  0.00           H  
ATOM    495 1HG  GLU A  31     -12.637  12.905  -2.754  1.00  0.00           H  
ATOM    496 2HG  GLU A  31     -14.273  12.269  -2.593  1.00  0.00           H  
ATOM    497  N   LEU A  32     -10.238  10.493  -2.595  1.00  0.00           N  
ATOM    498  CA  LEU A  32      -9.125  10.758  -3.500  1.00  0.00           C  
ATOM    499  C   LEU A  32      -8.999   9.663  -4.552  1.00  0.00           C  
ATOM    500  O   LEU A  32      -8.744   9.941  -5.723  1.00  0.00           O  
ATOM    501  CB  LEU A  32      -7.815  10.871  -2.711  1.00  0.00           C  
ATOM    502  CG  LEU A  32      -6.564  11.188  -3.540  1.00  0.00           C  
ATOM    503  CD1 LEU A  32      -6.753  12.518  -4.257  1.00  0.00           C  
ATOM    504  CD2 LEU A  32      -5.346  11.227  -2.628  1.00  0.00           C  
ATOM    505  H   LEU A  32     -10.046  10.313  -1.620  1.00  0.00           H  
ATOM    506  HA  LEU A  32      -9.325  11.696  -4.017  1.00  0.00           H  
ATOM    507 1HB  LEU A  32      -7.925  11.656  -1.964  1.00  0.00           H  
ATOM    508 2HB  LEU A  32      -7.639   9.928  -2.193  1.00  0.00           H  
ATOM    509  HG  LEU A  32      -6.424  10.417  -4.298  1.00  0.00           H  
ATOM    510 1HD1 LEU A  32      -5.864  12.744  -4.846  1.00  0.00           H  
ATOM    511 2HD1 LEU A  32      -7.619  12.456  -4.917  1.00  0.00           H  
ATOM    512 3HD1 LEU A  32      -6.912  13.307  -3.523  1.00  0.00           H  
ATOM    513 1HD2 LEU A  32      -4.457  11.452  -3.217  1.00  0.00           H  
ATOM    514 2HD2 LEU A  32      -5.484  11.999  -1.870  1.00  0.00           H  
ATOM    515 3HD2 LEU A  32      -5.224  10.259  -2.142  1.00  0.00           H  
ATOM    516  N   ILE A  33      -9.178   8.417  -4.126  1.00  0.00           N  
ATOM    517  CA  ILE A  33      -9.084   7.278  -5.031  1.00  0.00           C  
ATOM    518  C   ILE A  33     -10.185   7.317  -6.083  1.00  0.00           C  
ATOM    519  O   ILE A  33      -9.949   7.023  -7.255  1.00  0.00           O  
ATOM    520  CB  ILE A  33      -9.163   5.951  -4.254  1.00  0.00           C  
ATOM    521  CG1 ILE A  33      -7.920   5.771  -3.379  1.00  0.00           C  
ATOM    522  CG2 ILE A  33      -9.317   4.781  -5.213  1.00  0.00           C  
ATOM    523  CD1 ILE A  33      -8.032   4.637  -2.385  1.00  0.00           C  
ATOM    524  H   ILE A  33      -9.385   8.255  -3.151  1.00  0.00           H  
ATOM    525  HA  ILE A  33      -8.126   7.334  -5.548  1.00  0.00           H  
ATOM    526  HB  ILE A  33     -10.020   5.974  -3.582  1.00  0.00           H  
ATOM    527 1HG1 ILE A  33      -7.053   5.585  -4.012  1.00  0.00           H  
ATOM    528 2HG1 ILE A  33      -7.727   6.690  -2.825  1.00  0.00           H  
ATOM    529 1HG2 ILE A  33      -9.370   3.851  -4.647  1.00  0.00           H  
ATOM    530 2HG2 ILE A  33     -10.230   4.905  -5.794  1.00  0.00           H  
ATOM    531 3HG2 ILE A  33      -8.460   4.747  -5.886  1.00  0.00           H  
ATOM    532 1HD1 ILE A  33      -7.113   4.572  -1.801  1.00  0.00           H  
ATOM    533 2HD1 ILE A  33      -8.874   4.821  -1.716  1.00  0.00           H  
ATOM    534 3HD1 ILE A  33      -8.189   3.701  -2.918  1.00  0.00           H  
ATOM    535  N   MET A  34     -11.390   7.682  -5.657  1.00  0.00           N  
ATOM    536  CA  MET A  34     -12.531   7.761  -6.562  1.00  0.00           C  
ATOM    537  C   MET A  34     -12.326   8.843  -7.614  1.00  0.00           C  
ATOM    538  O   MET A  34     -12.652   8.654  -8.786  1.00  0.00           O  
ATOM    539  CB  MET A  34     -13.813   8.021  -5.774  1.00  0.00           C  
ATOM    540  CG  MET A  34     -14.283   6.844  -4.930  1.00  0.00           C  
ATOM    541  SD  MET A  34     -15.915   7.112  -4.210  1.00  0.00           S  
ATOM    542  CE  MET A  34     -15.526   8.292  -2.921  1.00  0.00           C  
ATOM    543  H   MET A  34     -11.519   7.911  -4.682  1.00  0.00           H  
ATOM    544  HA  MET A  34     -12.619   6.805  -7.079  1.00  0.00           H  
ATOM    545 1HB  MET A  34     -13.665   8.870  -5.108  1.00  0.00           H  
ATOM    546 2HB  MET A  34     -14.618   8.281  -6.462  1.00  0.00           H  
ATOM    547 1HG  MET A  34     -14.322   5.947  -5.548  1.00  0.00           H  
ATOM    548 2HG  MET A  34     -13.574   6.670  -4.121  1.00  0.00           H  
ATOM    549 1HE  MET A  34     -16.437   8.558  -2.384  1.00  0.00           H  
ATOM    550 2HE  MET A  34     -14.809   7.851  -2.227  1.00  0.00           H  
ATOM    551 3HE  MET A  34     -15.094   9.189  -3.367  1.00  0.00           H  
ATOM    552  N   GLN A  35     -11.784   9.979  -7.188  1.00  0.00           N  
ATOM    553  CA  GLN A  35     -11.535  11.095  -8.093  1.00  0.00           C  
ATOM    554  C   GLN A  35     -10.495  10.730  -9.145  1.00  0.00           C  
ATOM    555  O   GLN A  35     -10.634  11.081 -10.317  1.00  0.00           O  
ATOM    556  CB  GLN A  35     -11.076  12.328  -7.310  1.00  0.00           C  
ATOM    557  CG  GLN A  35     -12.157  12.956  -6.448  1.00  0.00           C  
ATOM    558  CD  GLN A  35     -11.640  14.123  -5.628  1.00  0.00           C  
ATOM    559  OE1 GLN A  35     -10.466  14.492  -5.721  1.00  0.00           O  
ATOM    560  NE2 GLN A  35     -12.514  14.711  -4.820  1.00  0.00           N  
ATOM    561  H   GLN A  35     -11.539  10.073  -6.213  1.00  0.00           H  
ATOM    562  HA  GLN A  35     -12.466  11.327  -8.610  1.00  0.00           H  
ATOM    563 1HB  GLN A  35     -10.243  12.057  -6.661  1.00  0.00           H  
ATOM    564 2HB  GLN A  35     -10.716  13.087  -8.004  1.00  0.00           H  
ATOM    565 1HG  GLN A  35     -12.957  13.320  -7.093  1.00  0.00           H  
ATOM    566 2HG  GLN A  35     -12.545  12.202  -5.762  1.00  0.00           H  
ATOM    567 1HE2 GLN A  35     -12.229  15.486  -4.254  1.00  0.00           H  
ATOM    568 2HE2 GLN A  35     -13.456  14.379  -4.775  1.00  0.00           H  
ATOM    569  N   ILE A  36      -9.454  10.023  -8.719  1.00  0.00           N  
ATOM    570  CA  ILE A  36      -8.388   9.609  -9.624  1.00  0.00           C  
ATOM    571  C   ILE A  36      -8.905   8.636 -10.676  1.00  0.00           C  
ATOM    572  O   ILE A  36      -8.538   8.720 -11.848  1.00  0.00           O  
ATOM    573  CB  ILE A  36      -7.230   8.958  -8.847  1.00  0.00           C  
ATOM    574  CG1 ILE A  36      -6.523   9.996  -7.971  1.00  0.00           C  
ATOM    575  CG2 ILE A  36      -6.245   8.307  -9.806  1.00  0.00           C  
ATOM    576  CD1 ILE A  36      -5.554   9.399  -6.977  1.00  0.00           C  
ATOM    577  H   ILE A  36      -9.398   9.767  -7.744  1.00  0.00           H  
ATOM    578  HA  ILE A  36      -8.019  10.495 -10.141  1.00  0.00           H  
ATOM    579  HB  ILE A  36      -7.625   8.196  -8.175  1.00  0.00           H  
ATOM    580 1HG1 ILE A  36      -5.977  10.694  -8.604  1.00  0.00           H  
ATOM    581 2HG1 ILE A  36      -7.266  10.571  -7.418  1.00  0.00           H  
ATOM    582 1HG2 ILE A  36      -5.432   7.852  -9.240  1.00  0.00           H  
ATOM    583 2HG2 ILE A  36      -6.756   7.541 -10.387  1.00  0.00           H  
ATOM    584 3HG2 ILE A  36      -5.839   9.063 -10.479  1.00  0.00           H  
ATOM    585 1HD1 ILE A  36      -5.093  10.196  -6.393  1.00  0.00           H  
ATOM    586 2HD1 ILE A  36      -6.088   8.722  -6.309  1.00  0.00           H  
ATOM    587 3HD1 ILE A  36      -4.780   8.848  -7.510  1.00  0.00           H  
ATOM    588  N   ILE A  37      -9.761   7.713 -10.251  1.00  0.00           N  
ATOM    589  CA  ILE A  37     -10.331   6.722 -11.155  1.00  0.00           C  
ATOM    590  C   ILE A  37     -11.215   7.379 -12.207  1.00  0.00           C  
ATOM    591  O   ILE A  37     -11.187   7.003 -13.379  1.00  0.00           O  
ATOM    592  CB  ILE A  37     -11.149   5.676 -10.377  1.00  0.00           C  
ATOM    593  CG1 ILE A  37     -10.243   4.886  -9.429  1.00  0.00           C  
ATOM    594  CG2 ILE A  37     -11.866   4.739 -11.337  1.00  0.00           C  
ATOM    595  CD1 ILE A  37      -9.138   4.128 -10.131  1.00  0.00           C  
ATOM    596  H   ILE A  37     -10.023   7.697  -9.275  1.00  0.00           H  
ATOM    597  HA  ILE A  37      -9.510   6.224 -11.672  1.00  0.00           H  
ATOM    598  HB  ILE A  37     -11.889   6.180  -9.757  1.00  0.00           H  
ATOM    599 1HG1 ILE A  37      -9.787   5.566  -8.711  1.00  0.00           H  
ATOM    600 2HG1 ILE A  37     -10.841   4.169  -8.866  1.00  0.00           H  
ATOM    601 1HG2 ILE A  37     -12.439   4.005 -10.771  1.00  0.00           H  
ATOM    602 2HG2 ILE A  37     -12.539   5.314 -11.971  1.00  0.00           H  
ATOM    603 3HG2 ILE A  37     -11.133   4.225 -11.959  1.00  0.00           H  
ATOM    604 1HD1 ILE A  37      -8.539   3.593  -9.394  1.00  0.00           H  
ATOM    605 2HD1 ILE A  37      -9.574   3.415 -10.831  1.00  0.00           H  
ATOM    606 3HD1 ILE A  37      -8.505   4.829 -10.673  1.00  0.00           H  
ATOM    607  N   GLU A  38     -11.999   8.364 -11.782  1.00  0.00           N  
ATOM    608  CA  GLU A  38     -12.893   9.077 -12.686  1.00  0.00           C  
ATOM    609  C   GLU A  38     -12.110   9.851 -13.738  1.00  0.00           C  
ATOM    610  O   GLU A  38     -12.486   9.880 -14.910  1.00  0.00           O  
ATOM    611  CB  GLU A  38     -13.794  10.033 -11.901  1.00  0.00           C  
ATOM    612  CG  GLU A  38     -14.911  10.661 -12.722  1.00  0.00           C  
ATOM    613  CD  GLU A  38     -14.461  11.867 -13.497  1.00  0.00           C  
ATOM    614  OE1 GLU A  38     -13.549  12.525 -13.058  1.00  0.00           O  
ATOM    615  OE2 GLU A  38     -15.030  12.131 -14.530  1.00  0.00           O  
ATOM    616  H   GLU A  38     -11.975   8.625 -10.806  1.00  0.00           H  
ATOM    617  HA  GLU A  38     -13.509   8.341 -13.203  1.00  0.00           H  
ATOM    618 1HB  GLU A  38     -14.251   9.500 -11.067  1.00  0.00           H  
ATOM    619 2HB  GLU A  38     -13.192  10.840 -11.484  1.00  0.00           H  
ATOM    620 1HG  GLU A  38     -15.296   9.918 -13.420  1.00  0.00           H  
ATOM    621 2HG  GLU A  38     -15.723  10.946 -12.054  1.00  0.00           H  
ATOM    622  N   GLU A  39     -11.018  10.479 -13.313  1.00  0.00           N  
ATOM    623  CA  GLU A  39     -10.179  11.255 -14.217  1.00  0.00           C  
ATOM    624  C   GLU A  39      -9.531  10.364 -15.269  1.00  0.00           C  
ATOM    625  O   GLU A  39      -9.446  10.732 -16.441  1.00  0.00           O  
ATOM    626  CB  GLU A  39      -9.099  12.003 -13.432  1.00  0.00           C  
ATOM    627  CG  GLU A  39      -9.624  13.137 -12.564  1.00  0.00           C  
ATOM    628  CD  GLU A  39      -8.546  13.801 -11.753  1.00  0.00           C  
ATOM    629  OE1 GLU A  39      -7.437  13.324 -11.771  1.00  0.00           O  
ATOM    630  OE2 GLU A  39      -8.832  14.787 -11.115  1.00  0.00           O  
ATOM    631  H   GLU A  39     -10.763  10.416 -12.337  1.00  0.00           H  
ATOM    632  HA  GLU A  39     -10.814  11.975 -14.734  1.00  0.00           H  
ATOM    633 1HB  GLU A  39      -8.570  11.303 -12.784  1.00  0.00           H  
ATOM    634 2HB  GLU A  39      -8.369  12.422 -14.125  1.00  0.00           H  
ATOM    635 1HG  GLU A  39     -10.092  13.884 -13.205  1.00  0.00           H  
ATOM    636 2HG  GLU A  39     -10.387  12.745 -11.893  1.00  0.00           H  
ATOM    637  N   ARG A  40      -9.075   9.191 -14.844  1.00  0.00           N  
ATOM    638  CA  ARG A  40      -8.434   8.245 -15.748  1.00  0.00           C  
ATOM    639  C   ARG A  40      -9.412   7.738 -16.800  1.00  0.00           C  
ATOM    640  O   ARG A  40      -9.012   7.345 -17.896  1.00  0.00           O  
ATOM    641  CB  ARG A  40      -7.869   7.063 -14.973  1.00  0.00           C  
ATOM    642  CG  ARG A  40      -7.198   6.000 -15.828  1.00  0.00           C  
ATOM    643  CD  ARG A  40      -5.978   6.523 -16.496  1.00  0.00           C  
ATOM    644  NE  ARG A  40      -5.357   5.523 -17.350  1.00  0.00           N  
ATOM    645  CZ  ARG A  40      -5.735   5.256 -18.615  1.00  0.00           C  
ATOM    646  NH1 ARG A  40      -6.731   5.922 -19.158  1.00  0.00           N  
ATOM    647  NH2 ARG A  40      -5.105   4.326 -19.311  1.00  0.00           N  
ATOM    648  H   ARG A  40      -9.176   8.949 -13.868  1.00  0.00           H  
ATOM    649  HA  ARG A  40      -7.627   8.764 -16.265  1.00  0.00           H  
ATOM    650 1HB  ARG A  40      -7.135   7.419 -14.252  1.00  0.00           H  
ATOM    651 2HB  ARG A  40      -8.670   6.579 -14.414  1.00  0.00           H  
ATOM    652 1HG  ARG A  40      -6.910   5.157 -15.200  1.00  0.00           H  
ATOM    653 2HG  ARG A  40      -7.891   5.660 -16.598  1.00  0.00           H  
ATOM    654 1HD  ARG A  40      -6.240   7.382 -17.112  1.00  0.00           H  
ATOM    655 2HD  ARG A  40      -5.252   6.825 -15.742  1.00  0.00           H  
ATOM    656  HE  ARG A  40      -4.587   4.990 -16.967  1.00  0.00           H  
ATOM    657 1HH1 ARG A  40      -7.212   6.633 -18.626  1.00  0.00           H  
ATOM    658 2HH1 ARG A  40      -7.014   5.722 -20.106  1.00  0.00           H  
ATOM    659 1HH2 ARG A  40      -4.340   3.814 -18.894  1.00  0.00           H  
ATOM    660 2HH2 ARG A  40      -5.389   4.126 -20.258  1.00  0.00           H  
ATOM    661  N   GLY A  41     -10.679   7.732 -16.510  1.00  0.00           N  
ATOM    662  CA  GLY A  41     -11.589   7.462 -17.609  1.00  0.00           C  
ATOM    663  C   GLY A  41     -11.672   5.967 -17.816  1.00  0.00           C  
ATOM    664  O   GLY A  41     -11.852   5.495 -18.939  1.00  0.00           O  
ATOM    665  H   GLY A  41     -10.967   7.910 -15.558  1.00  0.00           H  
ATOM    666 1HA  GLY A  41     -12.570   7.879 -17.380  1.00  0.00           H  
ATOM    667 2HA  GLY A  41     -11.230   7.961 -18.509  1.00  0.00           H  
ATOM    668  N   ALA A  42     -11.537   5.247 -16.710  1.00  0.00           N  
ATOM    669  CA  ALA A  42     -11.590   3.799 -16.703  1.00  0.00           C  
ATOM    670  C   ALA A  42     -12.976   3.299 -17.090  1.00  0.00           C  
ATOM    671  O   ALA A  42     -13.982   3.950 -16.810  1.00  0.00           O  
ATOM    672  CB  ALA A  42     -11.193   3.264 -15.335  1.00  0.00           C  
ATOM    673  H   ALA A  42     -11.390   5.721 -15.830  1.00  0.00           H  
ATOM    674  HA  ALA A  42     -10.867   3.422 -17.427  1.00  0.00           H  
ATOM    675 1HB  ALA A  42     -11.234   2.175 -15.344  1.00  0.00           H  
ATOM    676 2HB  ALA A  42     -10.179   3.587 -15.098  1.00  0.00           H  
ATOM    677 3HB  ALA A  42     -11.880   3.646 -14.582  1.00  0.00           H  
ATOM    678  N   PRO A  43     -13.015   2.140 -17.735  1.00  0.00           N  
ATOM    679  CA  PRO A  43     -14.261   1.585 -18.240  1.00  0.00           C  
ATOM    680  C   PRO A  43     -15.278   1.385 -17.122  1.00  0.00           C  
ATOM    681  O   PRO A  43     -14.914   1.084 -15.985  1.00  0.00           O  
ATOM    682  CB  PRO A  43     -13.818   0.250 -18.846  1.00  0.00           C  
ATOM    683  CG  PRO A  43     -12.378   0.456 -19.173  1.00  0.00           C  
ATOM    684  CD  PRO A  43     -11.864   1.330 -18.060  1.00  0.00           C  
ATOM    685  HA  PRO A  43     -14.680   2.280 -18.968  1.00  0.00           H  
ATOM    686 1HB  PRO A  43     -13.980  -0.564 -18.123  1.00  0.00           H  
ATOM    687 2HB  PRO A  43     -14.428   0.018 -19.732  1.00  0.00           H  
ATOM    688 1HG  PRO A  43     -11.859  -0.512 -19.226  1.00  0.00           H  
ATOM    689 2HG  PRO A  43     -12.277   0.926 -20.162  1.00  0.00           H  
ATOM    690 1HD  PRO A  43     -11.550   0.701 -17.214  1.00  0.00           H  
ATOM    691 2HD  PRO A  43     -11.021   1.934 -18.428  1.00  0.00           H  
ATOM    692  N   PRO A  44     -16.554   1.556 -17.456  1.00  0.00           N  
ATOM    693  CA  PRO A  44     -17.604   1.692 -16.455  1.00  0.00           C  
ATOM    694  C   PRO A  44     -17.635   0.519 -15.489  1.00  0.00           C  
ATOM    695  O   PRO A  44     -17.928   0.685 -14.305  1.00  0.00           O  
ATOM    696  CB  PRO A  44     -18.877   1.749 -17.306  1.00  0.00           C  
ATOM    697  CG  PRO A  44     -18.422   2.320 -18.606  1.00  0.00           C  
ATOM    698  CD  PRO A  44     -17.064   1.709 -18.828  1.00  0.00           C  
ATOM    699  HA  PRO A  44     -17.417   2.598 -15.878  1.00  0.00           H  
ATOM    700 1HB  PRO A  44     -19.306   0.742 -17.409  1.00  0.00           H  
ATOM    701 2HB  PRO A  44     -19.634   2.372 -16.808  1.00  0.00           H  
ATOM    702 1HG  PRO A  44     -19.137   2.066 -19.403  1.00  0.00           H  
ATOM    703 2HG  PRO A  44     -18.388   3.418 -18.547  1.00  0.00           H  
ATOM    704 1HD  PRO A  44     -17.177   0.738 -19.332  1.00  0.00           H  
ATOM    705 2HD  PRO A  44     -16.450   2.391 -19.434  1.00  0.00           H  
ATOM    706  N   GLU A  45     -17.335  -0.677 -15.983  1.00  0.00           N  
ATOM    707  CA  GLU A  45     -17.328  -1.845 -15.123  1.00  0.00           C  
ATOM    708  C   GLU A  45     -16.190  -1.759 -14.110  1.00  0.00           C  
ATOM    709  O   GLU A  45     -16.353  -2.128 -12.947  1.00  0.00           O  
ATOM    710  CB  GLU A  45     -17.196  -3.121 -15.957  1.00  0.00           C  
ATOM    711  CG  GLU A  45     -18.393  -3.415 -16.850  1.00  0.00           C  
ATOM    712  CD  GLU A  45     -18.378  -2.622 -18.128  1.00  0.00           C  
ATOM    713  OE1 GLU A  45     -17.448  -1.880 -18.333  1.00  0.00           O  
ATOM    714  OE2 GLU A  45     -19.299  -2.759 -18.899  1.00  0.00           O  
ATOM    715  H   GLU A  45     -17.113  -0.762 -16.964  1.00  0.00           H  
ATOM    716  HA  GLU A  45     -18.270  -1.868 -14.574  1.00  0.00           H  
ATOM    717 1HB  GLU A  45     -16.314  -3.051 -16.593  1.00  0.00           H  
ATOM    718 2HB  GLU A  45     -17.055  -3.976 -15.295  1.00  0.00           H  
ATOM    719 1HG  GLU A  45     -18.399  -4.477 -17.095  1.00  0.00           H  
ATOM    720 2HG  GLU A  45     -19.307  -3.192 -16.301  1.00  0.00           H  
ATOM    721  N   LEU A  46     -15.031  -1.268 -14.553  1.00  0.00           N  
ATOM    722  CA  LEU A  46     -13.898  -1.120 -13.648  1.00  0.00           C  
ATOM    723  C   LEU A  46     -14.168  -0.052 -12.597  1.00  0.00           C  
ATOM    724  O   LEU A  46     -13.831  -0.221 -11.425  1.00  0.00           O  
ATOM    725  CB  LEU A  46     -12.633  -0.761 -14.437  1.00  0.00           C  
ATOM    726  CG  LEU A  46     -11.801  -1.949 -14.938  1.00  0.00           C  
ATOM    727  CD1 LEU A  46     -11.309  -2.762 -13.748  1.00  0.00           C  
ATOM    728  CD2 LEU A  46     -12.646  -2.803 -15.871  1.00  0.00           C  
ATOM    729  H   LEU A  46     -14.950  -1.000 -15.523  1.00  0.00           H  
ATOM    730  HA  LEU A  46     -13.751  -2.068 -13.131  1.00  0.00           H  
ATOM    731 1HB  LEU A  46     -12.921  -0.169 -15.305  1.00  0.00           H  
ATOM    732 2HB  LEU A  46     -11.990  -0.150 -13.804  1.00  0.00           H  
ATOM    733  HG  LEU A  46     -10.927  -1.581 -15.475  1.00  0.00           H  
ATOM    734 1HD1 LEU A  46     -10.718  -3.606 -14.104  1.00  0.00           H  
ATOM    735 2HD1 LEU A  46     -10.691  -2.132 -13.108  1.00  0.00           H  
ATOM    736 3HD1 LEU A  46     -12.163  -3.131 -13.181  1.00  0.00           H  
ATOM    737 1HD2 LEU A  46     -12.055  -3.647 -16.228  1.00  0.00           H  
ATOM    738 2HD2 LEU A  46     -13.520  -3.173 -15.335  1.00  0.00           H  
ATOM    739 3HD2 LEU A  46     -12.970  -2.201 -16.721  1.00  0.00           H  
ATOM    740  N   LEU A  47     -14.777   1.049 -13.022  1.00  0.00           N  
ATOM    741  CA  LEU A  47     -15.094   2.148 -12.117  1.00  0.00           C  
ATOM    742  C   LEU A  47     -16.110   1.720 -11.066  1.00  0.00           C  
ATOM    743  O   LEU A  47     -15.992   2.079  -9.894  1.00  0.00           O  
ATOM    744  CB  LEU A  47     -15.639   3.345 -12.907  1.00  0.00           C  
ATOM    745  CG  LEU A  47     -15.915   4.612 -12.087  1.00  0.00           C  
ATOM    746  CD1 LEU A  47     -15.804   5.834 -12.989  1.00  0.00           C  
ATOM    747  CD2 LEU A  47     -17.297   4.520 -11.459  1.00  0.00           C  
ATOM    748  H   LEU A  47     -15.028   1.128 -13.997  1.00  0.00           H  
ATOM    749  HA  LEU A  47     -14.179   2.436 -11.600  1.00  0.00           H  
ATOM    750 1HB  LEU A  47     -14.923   3.603 -13.685  1.00  0.00           H  
ATOM    751 2HB  LEU A  47     -16.573   3.049 -13.384  1.00  0.00           H  
ATOM    752  HG  LEU A  47     -15.164   4.708 -11.302  1.00  0.00           H  
ATOM    753 1HD1 LEU A  47     -15.999   6.735 -12.407  1.00  0.00           H  
ATOM    754 2HD1 LEU A  47     -14.800   5.886 -13.410  1.00  0.00           H  
ATOM    755 3HD1 LEU A  47     -16.532   5.758 -13.796  1.00  0.00           H  
ATOM    756 1HD2 LEU A  47     -17.492   5.421 -10.876  1.00  0.00           H  
ATOM    757 2HD2 LEU A  47     -18.048   4.426 -12.243  1.00  0.00           H  
ATOM    758 3HD2 LEU A  47     -17.342   3.648 -10.806  1.00  0.00           H  
ATOM    759  N   ILE A  48     -17.106   0.952 -11.491  1.00  0.00           N  
ATOM    760  CA  ILE A  48     -18.145   0.474 -10.586  1.00  0.00           C  
ATOM    761  C   ILE A  48     -17.569  -0.466  -9.535  1.00  0.00           C  
ATOM    762  O   ILE A  48     -17.941  -0.404  -8.363  1.00  0.00           O  
ATOM    763  CB  ILE A  48     -19.262  -0.246 -11.363  1.00  0.00           C  
ATOM    764  CG1 ILE A  48     -20.030   0.747 -12.238  1.00  0.00           C  
ATOM    765  CG2 ILE A  48     -20.205  -0.955 -10.404  1.00  0.00           C  
ATOM    766  CD1 ILE A  48     -20.962   0.093 -13.232  1.00  0.00           C  
ATOM    767  H   ILE A  48     -17.146   0.692 -12.466  1.00  0.00           H  
ATOM    768  HA  ILE A  48     -18.567   1.335 -10.069  1.00  0.00           H  
ATOM    769  HB  ILE A  48     -18.821  -0.983 -12.035  1.00  0.00           H  
ATOM    770 1HG1 ILE A  48     -20.618   1.411 -11.605  1.00  0.00           H  
ATOM    771 2HG1 ILE A  48     -19.323   1.366 -12.792  1.00  0.00           H  
ATOM    772 1HG2 ILE A  48     -20.989  -1.458 -10.969  1.00  0.00           H  
ATOM    773 2HG2 ILE A  48     -19.649  -1.689  -9.822  1.00  0.00           H  
ATOM    774 3HG2 ILE A  48     -20.656  -0.225  -9.730  1.00  0.00           H  
ATOM    775 1HD1 ILE A  48     -21.470   0.861 -13.816  1.00  0.00           H  
ATOM    776 2HD1 ILE A  48     -20.388  -0.551 -13.900  1.00  0.00           H  
ATOM    777 3HD1 ILE A  48     -21.701  -0.504 -12.699  1.00  0.00           H  
ATOM    778  N   GLU A  49     -16.660  -1.336  -9.960  1.00  0.00           N  
ATOM    779  CA  GLU A  49     -16.031  -2.291  -9.055  1.00  0.00           C  
ATOM    780  C   GLU A  49     -15.188  -1.580  -8.004  1.00  0.00           C  
ATOM    781  O   GLU A  49     -15.193  -1.957  -6.832  1.00  0.00           O  
ATOM    782  CB  GLU A  49     -15.162  -3.276  -9.839  1.00  0.00           C  
ATOM    783  CG  GLU A  49     -15.944  -4.253 -10.706  1.00  0.00           C  
ATOM    784  CD  GLU A  49     -15.056  -5.156 -11.516  1.00  0.00           C  
ATOM    785  OE1 GLU A  49     -13.865  -4.960 -11.498  1.00  0.00           O  
ATOM    786  OE2 GLU A  49     -15.570  -6.045 -12.154  1.00  0.00           O  
ATOM    787  H   GLU A  49     -16.397  -1.336 -10.935  1.00  0.00           H  
ATOM    788  HA  GLU A  49     -16.819  -2.837  -8.538  1.00  0.00           H  
ATOM    789 1HB  GLU A  49     -14.480  -2.725 -10.487  1.00  0.00           H  
ATOM    790 2HB  GLU A  49     -14.554  -3.858  -9.145  1.00  0.00           H  
ATOM    791 1HG  GLU A  49     -16.578  -4.865 -10.065  1.00  0.00           H  
ATOM    792 2HG  GLU A  49     -16.590  -3.689 -11.378  1.00  0.00           H  
ATOM    793  N   LEU A  50     -14.465  -0.550  -8.429  1.00  0.00           N  
ATOM    794  CA  LEU A  50     -13.616   0.216  -7.524  1.00  0.00           C  
ATOM    795  C   LEU A  50     -14.445   0.941  -6.472  1.00  0.00           C  
ATOM    796  O   LEU A  50     -14.071   0.993  -5.301  1.00  0.00           O  
ATOM    797  CB  LEU A  50     -12.780   1.231  -8.313  1.00  0.00           C  
ATOM    798  CG  LEU A  50     -11.748   2.021  -7.498  1.00  0.00           C  
ATOM    799  CD1 LEU A  50     -12.448   3.140  -6.740  1.00  0.00           C  
ATOM    800  CD2 LEU A  50     -11.028   1.080  -6.543  1.00  0.00           C  
ATOM    801  H   LEU A  50     -14.505  -0.290  -9.404  1.00  0.00           H  
ATOM    802  HA  LEU A  50     -12.957  -0.482  -7.007  1.00  0.00           H  
ATOM    803 1HB  LEU A  50     -12.245   0.703  -9.101  1.00  0.00           H  
ATOM    804 2HB  LEU A  50     -13.454   1.950  -8.779  1.00  0.00           H  
ATOM    805  HG  LEU A  50     -11.023   2.477  -8.172  1.00  0.00           H  
ATOM    806 1HD1 LEU A  50     -11.715   3.701  -6.160  1.00  0.00           H  
ATOM    807 2HD1 LEU A  50     -12.938   3.808  -7.448  1.00  0.00           H  
ATOM    808 3HD1 LEU A  50     -13.192   2.714  -6.068  1.00  0.00           H  
ATOM    809 1HD2 LEU A  50     -10.294   1.641  -5.963  1.00  0.00           H  
ATOM    810 2HD2 LEU A  50     -11.752   0.624  -5.867  1.00  0.00           H  
ATOM    811 3HD2 LEU A  50     -10.522   0.300  -7.112  1.00  0.00           H  
ATOM    812  N   LEU A  51     -15.572   1.501  -6.898  1.00  0.00           N  
ATOM    813  CA  LEU A  51     -16.457   2.226  -5.993  1.00  0.00           C  
ATOM    814  C   LEU A  51     -17.050   1.297  -4.941  1.00  0.00           C  
ATOM    815  O   LEU A  51     -17.157   1.659  -3.770  1.00  0.00           O  
ATOM    816  CB  LEU A  51     -17.586   2.901  -6.783  1.00  0.00           C  
ATOM    817  CG  LEU A  51     -17.161   4.066  -7.685  1.00  0.00           C  
ATOM    818  CD1 LEU A  51     -18.346   4.511  -8.532  1.00  0.00           C  
ATOM    819  CD2 LEU A  51     -16.643   5.211  -6.827  1.00  0.00           C  
ATOM    820  H   LEU A  51     -15.823   1.423  -7.873  1.00  0.00           H  
ATOM    821  HA  LEU A  51     -15.866   2.982  -5.476  1.00  0.00           H  
ATOM    822 1HB  LEU A  51     -18.065   2.152  -7.412  1.00  0.00           H  
ATOM    823 2HB  LEU A  51     -18.325   3.280  -6.077  1.00  0.00           H  
ATOM    824  HG  LEU A  51     -16.374   3.735  -8.362  1.00  0.00           H  
ATOM    825 1HD1 LEU A  51     -18.045   5.339  -9.173  1.00  0.00           H  
ATOM    826 2HD1 LEU A  51     -18.685   3.679  -9.150  1.00  0.00           H  
ATOM    827 3HD1 LEU A  51     -19.158   4.834  -7.881  1.00  0.00           H  
ATOM    828 1HD2 LEU A  51     -16.340   6.039  -7.468  1.00  0.00           H  
ATOM    829 2HD2 LEU A  51     -17.430   5.544  -6.150  1.00  0.00           H  
ATOM    830 3HD2 LEU A  51     -15.785   4.870  -6.246  1.00  0.00           H  
ATOM    831  N   GLU A  52     -17.434   0.098  -5.367  1.00  0.00           N  
ATOM    832  CA  GLU A  52     -18.017  -0.885  -4.462  1.00  0.00           C  
ATOM    833  C   GLU A  52     -17.009  -1.332  -3.410  1.00  0.00           C  
ATOM    834  O   GLU A  52     -17.351  -1.492  -2.239  1.00  0.00           O  
ATOM    835  CB  GLU A  52     -18.522  -2.098  -5.246  1.00  0.00           C  
ATOM    836  CG  GLU A  52     -19.742  -1.822  -6.114  1.00  0.00           C  
ATOM    837  CD  GLU A  52     -20.166  -3.015  -6.924  1.00  0.00           C  
ATOM    838  OE1 GLU A  52     -19.468  -4.000  -6.906  1.00  0.00           O  
ATOM    839  OE2 GLU A  52     -21.190  -2.942  -7.562  1.00  0.00           O  
ATOM    840  H   GLU A  52     -17.319  -0.138  -6.342  1.00  0.00           H  
ATOM    841  HA  GLU A  52     -18.853  -0.415  -3.945  1.00  0.00           H  
ATOM    842 1HB  GLU A  52     -17.728  -2.469  -5.895  1.00  0.00           H  
ATOM    843 2HB  GLU A  52     -18.779  -2.899  -4.553  1.00  0.00           H  
ATOM    844 1HG  GLU A  52     -20.570  -1.520  -5.473  1.00  0.00           H  
ATOM    845 2HG  GLU A  52     -19.518  -0.994  -6.785  1.00  0.00           H  
ATOM    846  N   ARG A  53     -15.766  -1.531  -3.836  1.00  0.00           N  
ATOM    847  CA  ARG A  53     -14.706  -1.959  -2.931  1.00  0.00           C  
ATOM    848  C   ARG A  53     -14.417  -0.896  -1.879  1.00  0.00           C  
ATOM    849  O   ARG A  53     -14.207  -1.210  -0.708  1.00  0.00           O  
ATOM    850  CB  ARG A  53     -13.431  -2.262  -3.705  1.00  0.00           C  
ATOM    851  CG  ARG A  53     -12.263  -2.732  -2.853  1.00  0.00           C  
ATOM    852  CD  ARG A  53     -12.554  -4.029  -2.190  1.00  0.00           C  
ATOM    853  NE  ARG A  53     -11.423  -4.505  -1.409  1.00  0.00           N  
ATOM    854  CZ  ARG A  53     -11.465  -5.548  -0.558  1.00  0.00           C  
ATOM    855  NH1 ARG A  53     -12.586  -6.213  -0.389  1.00  0.00           N  
ATOM    856  NH2 ARG A  53     -10.379  -5.903   0.106  1.00  0.00           N  
ATOM    857  H   ARG A  53     -15.550  -1.382  -4.811  1.00  0.00           H  
ATOM    858  HA  ARG A  53     -15.045  -2.857  -2.414  1.00  0.00           H  
ATOM    859 1HB  ARG A  53     -13.631  -3.035  -4.446  1.00  0.00           H  
ATOM    860 2HB  ARG A  53     -13.110  -1.369  -4.241  1.00  0.00           H  
ATOM    861 1HG  ARG A  53     -11.382  -2.859  -3.483  1.00  0.00           H  
ATOM    862 2HG  ARG A  53     -12.053  -1.991  -2.081  1.00  0.00           H  
ATOM    863 1HD  ARG A  53     -13.405  -3.912  -1.519  1.00  0.00           H  
ATOM    864 2HD  ARG A  53     -12.787  -4.779  -2.944  1.00  0.00           H  
ATOM    865  HE  ARG A  53     -10.542  -4.018  -1.513  1.00  0.00           H  
ATOM    866 1HH1 ARG A  53     -13.416  -5.942  -0.897  1.00  0.00           H  
ATOM    867 2HH1 ARG A  53     -12.618  -6.995   0.249  1.00  0.00           H  
ATOM    868 1HH2 ARG A  53      -9.517  -5.392  -0.024  1.00  0.00           H  
ATOM    869 2HH2 ARG A  53     -10.411  -6.685   0.744  1.00  0.00           H  
ATOM    870  N   LEU A  54     -14.407   0.362  -2.305  1.00  0.00           N  
ATOM    871  CA  LEU A  54     -14.142   1.475  -1.400  1.00  0.00           C  
ATOM    872  C   LEU A  54     -15.237   1.601  -0.348  1.00  0.00           C  
ATOM    873  O   LEU A  54     -14.959   1.856   0.823  1.00  0.00           O  
ATOM    874  CB  LEU A  54     -14.029   2.785  -2.189  1.00  0.00           C  
ATOM    875  CG  LEU A  54     -12.796   2.914  -3.092  1.00  0.00           C  
ATOM    876  CD1 LEU A  54     -12.915   4.174  -3.939  1.00  0.00           C  
ATOM    877  CD2 LEU A  54     -11.540   2.948  -2.234  1.00  0.00           C  
ATOM    878  H   LEU A  54     -14.587   0.554  -3.280  1.00  0.00           H  
ATOM    879  HA  LEU A  54     -13.204   1.275  -0.883  1.00  0.00           H  
ATOM    880 1HB  LEU A  54     -14.912   2.889  -2.818  1.00  0.00           H  
ATOM    881 2HB  LEU A  54     -14.012   3.616  -1.484  1.00  0.00           H  
ATOM    882  HG  LEU A  54     -12.750   2.061  -3.769  1.00  0.00           H  
ATOM    883 1HD1 LEU A  54     -12.038   4.266  -4.580  1.00  0.00           H  
ATOM    884 2HD1 LEU A  54     -13.811   4.114  -4.556  1.00  0.00           H  
ATOM    885 3HD1 LEU A  54     -12.980   5.045  -3.287  1.00  0.00           H  
ATOM    886 1HD2 LEU A  54     -10.663   3.039  -2.876  1.00  0.00           H  
ATOM    887 2HD2 LEU A  54     -11.584   3.802  -1.558  1.00  0.00           H  
ATOM    888 3HD2 LEU A  54     -11.471   2.028  -1.654  1.00  0.00           H  
ATOM    889  N   LEU A  55     -16.483   1.422  -0.774  1.00  0.00           N  
ATOM    890  CA  LEU A  55     -17.622   1.516   0.131  1.00  0.00           C  
ATOM    891  C   LEU A  55     -17.583   0.415   1.183  1.00  0.00           C  
ATOM    892  O   LEU A  55     -17.877   0.651   2.355  1.00  0.00           O  
ATOM    893  CB  LEU A  55     -18.934   1.431  -0.659  1.00  0.00           C  
ATOM    894  CG  LEU A  55     -20.219   1.557   0.171  1.00  0.00           C  
ATOM    895  CD1 LEU A  55     -20.231   2.900   0.888  1.00  0.00           C  
ATOM    896  CD2 LEU A  55     -21.428   1.413  -0.741  1.00  0.00           C  
ATOM    897  H   LEU A  55     -16.645   1.215  -1.749  1.00  0.00           H  
ATOM    898  HA  LEU A  55     -17.566   2.474   0.648  1.00  0.00           H  
ATOM    899 1HB  LEU A  55     -18.943   2.224  -1.405  1.00  0.00           H  
ATOM    900 2HB  LEU A  55     -18.967   0.473  -1.177  1.00  0.00           H  
ATOM    901  HG  LEU A  55     -20.241   0.773   0.929  1.00  0.00           H  
ATOM    902 1HD1 LEU A  55     -21.144   2.989   1.478  1.00  0.00           H  
ATOM    903 2HD1 LEU A  55     -19.366   2.967   1.548  1.00  0.00           H  
ATOM    904 3HD1 LEU A  55     -20.193   3.704   0.155  1.00  0.00           H  
ATOM    905 1HD2 LEU A  55     -22.341   1.502  -0.152  1.00  0.00           H  
ATOM    906 2HD2 LEU A  55     -21.408   2.197  -1.499  1.00  0.00           H  
ATOM    907 3HD2 LEU A  55     -21.403   0.438  -1.228  1.00  0.00           H  
ATOM    908  N   LYS A  56     -17.218  -0.790   0.757  1.00  0.00           N  
ATOM    909  CA  LYS A  56     -17.139  -1.931   1.662  1.00  0.00           C  
ATOM    910  C   LYS A  56     -16.057  -1.726   2.714  1.00  0.00           C  
ATOM    911  O   LYS A  56     -16.246  -2.052   3.886  1.00  0.00           O  
ATOM    912  CB  LYS A  56     -16.874  -3.218   0.880  1.00  0.00           C  
ATOM    913  CG  LYS A  56     -16.814  -4.475   1.738  1.00  0.00           C  
ATOM    914  CD  LYS A  56     -18.167  -4.783   2.362  1.00  0.00           C  
ATOM    915  CE  LYS A  56     -18.136  -6.093   3.136  1.00  0.00           C  
ATOM    916  NZ  LYS A  56     -19.443  -6.389   3.782  1.00  0.00           N  
ATOM    917  H   LYS A  56     -16.989  -0.919  -0.218  1.00  0.00           H  
ATOM    918  HA  LYS A  56     -18.095  -2.019   2.179  1.00  0.00           H  
ATOM    919 1HB  LYS A  56     -17.658  -3.359   0.134  1.00  0.00           H  
ATOM    920 2HB  LYS A  56     -15.927  -3.132   0.347  1.00  0.00           H  
ATOM    921 1HG  LYS A  56     -16.507  -5.321   1.123  1.00  0.00           H  
ATOM    922 2HG  LYS A  56     -16.080  -4.339   2.531  1.00  0.00           H  
ATOM    923 1HD  LYS A  56     -18.447  -3.976   3.041  1.00  0.00           H  
ATOM    924 2HD  LYS A  56     -18.922  -4.853   1.579  1.00  0.00           H  
ATOM    925 1HE  LYS A  56     -17.886  -6.908   2.459  1.00  0.00           H  
ATOM    926 2HE  LYS A  56     -17.367  -6.041   3.907  1.00  0.00           H  
ATOM    927 1HZ  LYS A  56     -19.380  -7.263   4.284  1.00  0.00           H  
ATOM    928 2HZ  LYS A  56     -19.676  -5.647   4.427  1.00  0.00           H  
ATOM    929 3HZ  LYS A  56     -20.161  -6.458   3.075  1.00  0.00           H  
ATOM    930  N   LEU A  57     -14.921  -1.184   2.288  1.00  0.00           N  
ATOM    931  CA  LEU A  57     -13.805  -0.935   3.193  1.00  0.00           C  
ATOM    932  C   LEU A  57     -14.170   0.105   4.245  1.00  0.00           C  
ATOM    933  O   LEU A  57     -13.819  -0.034   5.417  1.00  0.00           O  
ATOM    934  CB  LEU A  57     -12.577  -0.464   2.403  1.00  0.00           C  
ATOM    935  CG  LEU A  57     -11.922  -1.517   1.501  1.00  0.00           C  
ATOM    936  CD1 LEU A  57     -10.841  -0.859   0.655  1.00  0.00           C  
ATOM    937  CD2 LEU A  57     -11.342  -2.631   2.360  1.00  0.00           C  
ATOM    938  H   LEU A  57     -14.827  -0.939   1.313  1.00  0.00           H  
ATOM    939  HA  LEU A  57     -13.573  -1.866   3.710  1.00  0.00           H  
ATOM    940 1HB  LEU A  57     -12.870   0.375   1.774  1.00  0.00           H  
ATOM    941 2HB  LEU A  57     -11.823  -0.116   3.109  1.00  0.00           H  
ATOM    942  HG  LEU A  57     -12.669  -1.932   0.824  1.00  0.00           H  
ATOM    943 1HD1 LEU A  57     -10.375  -1.608   0.013  1.00  0.00           H  
ATOM    944 2HD1 LEU A  57     -11.286  -0.080   0.036  1.00  0.00           H  
ATOM    945 3HD1 LEU A  57     -10.086  -0.420   1.306  1.00  0.00           H  
ATOM    946 1HD2 LEU A  57     -10.877  -3.380   1.718  1.00  0.00           H  
ATOM    947 2HD2 LEU A  57     -10.594  -2.218   3.036  1.00  0.00           H  
ATOM    948 3HD2 LEU A  57     -12.140  -3.095   2.940  1.00  0.00           H  
ATOM    949  N   ALA A  58     -14.877   1.146   3.819  1.00  0.00           N  
ATOM    950  CA  ALA A  58     -15.291   2.212   4.724  1.00  0.00           C  
ATOM    951  C   ALA A  58     -16.264   1.695   5.776  1.00  0.00           C  
ATOM    952  O   ALA A  58     -16.180   2.062   6.948  1.00  0.00           O  
ATOM    953  CB  ALA A  58     -15.917   3.357   3.942  1.00  0.00           C  
ATOM    954  H   ALA A  58     -15.133   1.202   2.844  1.00  0.00           H  
ATOM    955  HA  ALA A  58     -14.405   2.581   5.241  1.00  0.00           H  
ATOM    956 1HB  ALA A  58     -16.221   4.145   4.631  1.00  0.00           H  
ATOM    957 2HB  ALA A  58     -15.190   3.755   3.234  1.00  0.00           H  
ATOM    958 3HB  ALA A  58     -16.789   2.994   3.400  1.00  0.00           H  
ATOM    959  N   GLN A  59     -17.187   0.839   5.351  1.00  0.00           N  
ATOM    960  CA  GLN A  59     -18.178   0.269   6.255  1.00  0.00           C  
ATOM    961  C   GLN A  59     -17.521  -0.615   7.307  1.00  0.00           C  
ATOM    962  O   GLN A  59     -17.897  -0.587   8.479  1.00  0.00           O  
ATOM    963  CB  GLN A  59     -19.218  -0.536   5.471  1.00  0.00           C  
ATOM    964  CG  GLN A  59     -20.336  -1.107   6.326  1.00  0.00           C  
ATOM    965  CD  GLN A  59     -21.375  -1.845   5.502  1.00  0.00           C  
ATOM    966  OE1 GLN A  59     -21.190  -2.071   4.303  1.00  0.00           O  
ATOM    967  NE2 GLN A  59     -22.475  -2.225   6.142  1.00  0.00           N  
ATOM    968  H   GLN A  59     -17.203   0.577   4.375  1.00  0.00           H  
ATOM    969  HA  GLN A  59     -18.676   1.090   6.772  1.00  0.00           H  
ATOM    970 1HB  GLN A  59     -19.668   0.097   4.707  1.00  0.00           H  
ATOM    971 2HB  GLN A  59     -18.727  -1.365   4.961  1.00  0.00           H  
ATOM    972 1HG  GLN A  59     -19.910  -1.807   7.044  1.00  0.00           H  
ATOM    973 2HG  GLN A  59     -20.833  -0.290   6.849  1.00  0.00           H  
ATOM    974 1HE2 GLN A  59     -23.196  -2.716   5.650  1.00  0.00           H  
ATOM    975 2HE2 GLN A  59     -22.584  -2.022   7.115  1.00  0.00           H  
ATOM    976  N   GLU A  60     -16.536  -1.399   6.882  1.00  0.00           N  
ATOM    977  CA  GLU A  60     -15.823  -2.293   7.786  1.00  0.00           C  
ATOM    978  C   GLU A  60     -15.049  -1.510   8.838  1.00  0.00           C  
ATOM    979  O   GLU A  60     -15.004  -1.896  10.006  1.00  0.00           O  
ATOM    980  CB  GLU A  60     -14.867  -3.194   7.001  1.00  0.00           C  
ATOM    981  CG  GLU A  60     -15.556  -4.236   6.132  1.00  0.00           C  
ATOM    982  CD  GLU A  60     -14.590  -5.056   5.323  1.00  0.00           C  
ATOM    983  OE1 GLU A  60     -13.421  -4.752   5.344  1.00  0.00           O  
ATOM    984  OE2 GLU A  60     -15.021  -5.986   4.684  1.00  0.00           O  
ATOM    985  H   GLU A  60     -16.275  -1.375   5.906  1.00  0.00           H  
ATOM    986  HA  GLU A  60     -16.559  -2.909   8.303  1.00  0.00           H  
ATOM    987 1HB  GLU A  60     -14.238  -2.582   6.354  1.00  0.00           H  
ATOM    988 2HB  GLU A  60     -14.210  -3.719   7.695  1.00  0.00           H  
ATOM    989 1HG  GLU A  60     -16.134  -4.903   6.771  1.00  0.00           H  
ATOM    990 2HG  GLU A  60     -16.249  -3.732   5.459  1.00  0.00           H  
ATOM    991  N   ALA A  61     -14.449  -0.402   8.365  1.00  0.00           N  
ATOM    992  CA  ALA A  61     -13.536   0.448   9.127  1.00  0.00           C  
ATOM    993  C   ALA A  61     -14.216   1.148  10.295  1.00  0.00           C  
ATOM    994  O   ALA A  61     -13.566   1.520  11.272  1.00  0.00           O  
ATOM    995  CB  ALA A  61     -12.897   1.479   8.208  1.00  0.00           C  
ATOM    996  H   ALA A  61     -14.628  -0.114   7.414  1.00  0.00           H  
ATOM    997  HA  ALA A  61     -12.756  -0.185   9.549  1.00  0.00           H  
ATOM    998 1HB  ALA A  61     -12.209   2.101   8.782  1.00  0.00           H  
ATOM    999 2HB  ALA A  61     -12.350   0.970   7.415  1.00  0.00           H  
ATOM   1000 3HB  ALA A  61     -13.672   2.105   7.770  1.00  0.00           H  
ATOM   1001  N   GLY A  62     -15.527   1.325  10.190  1.00  0.00           N  
ATOM   1002  CA  GLY A  62     -16.279   2.075  11.186  1.00  0.00           C  
ATOM   1003  C   GLY A  62     -16.286   3.569  10.880  1.00  0.00           C  
ATOM   1004  O   GLY A  62     -16.145   4.397  11.780  1.00  0.00           O  
ATOM   1005  H   GLY A  62     -16.015   0.929   9.399  1.00  0.00           H  
ATOM   1006 1HA  GLY A  62     -17.305   1.707  11.221  1.00  0.00           H  
ATOM   1007 2HA  GLY A  62     -15.844   1.909  12.171  1.00  0.00           H  
ATOM   1008  N   LEU A  63     -16.452   3.904   9.607  1.00  0.00           N  
ATOM   1009  CA  LEU A  63     -16.761   5.272   9.199  1.00  0.00           C  
ATOM   1010  C   LEU A  63     -18.223   5.594   9.494  1.00  0.00           C  
ATOM   1011  O   LEU A  63     -19.111   4.781   9.235  1.00  0.00           O  
ATOM   1012  CB  LEU A  63     -16.474   5.464   7.705  1.00  0.00           C  
ATOM   1013  CG  LEU A  63     -15.014   5.762   7.340  1.00  0.00           C  
ATOM   1014  CD1 LEU A  63     -14.147   4.561   7.693  1.00  0.00           C  
ATOM   1015  CD2 LEU A  63     -14.917   6.090   5.858  1.00  0.00           C  
ATOM   1016  H   LEU A  63     -16.363   3.193   8.896  1.00  0.00           H  
ATOM   1017  HA  LEU A  63     -16.121   5.954   9.761  1.00  0.00           H  
ATOM   1018 1HB  LEU A  63     -16.770   4.560   7.175  1.00  0.00           H  
ATOM   1019 2HB  LEU A  63     -17.083   6.290   7.337  1.00  0.00           H  
ATOM   1020  HG  LEU A  63     -14.659   6.612   7.924  1.00  0.00           H  
ATOM   1021 1HD1 LEU A  63     -13.110   4.772   7.434  1.00  0.00           H  
ATOM   1022 2HD1 LEU A  63     -14.220   4.360   8.762  1.00  0.00           H  
ATOM   1023 3HD1 LEU A  63     -14.489   3.689   7.135  1.00  0.00           H  
ATOM   1024 1HD2 LEU A  63     -13.879   6.302   5.599  1.00  0.00           H  
ATOM   1025 2HD2 LEU A  63     -15.270   5.240   5.273  1.00  0.00           H  
ATOM   1026 3HD2 LEU A  63     -15.532   6.963   5.637  1.00  0.00           H  
ATOM   1027  N   SER A  64     -18.472   6.778  10.035  1.00  0.00           N  
ATOM   1028  CA  SER A  64     -19.799   7.131  10.528  1.00  0.00           C  
ATOM   1029  C   SER A  64     -20.765   7.283   9.369  1.00  0.00           C  
ATOM   1030  O   SER A  64     -20.375   7.187   8.205  1.00  0.00           O  
ATOM   1031  CB  SER A  64     -19.744   8.418  11.328  1.00  0.00           C  
ATOM   1032  OG  SER A  64     -19.468   9.513  10.500  1.00  0.00           O  
ATOM   1033  H   SER A  64     -17.723   7.452  10.108  1.00  0.00           H  
ATOM   1034  HA  SER A  64     -20.147   6.335  11.187  1.00  0.00           H  
ATOM   1035 1HB  SER A  64     -20.696   8.572  11.835  1.00  0.00           H  
ATOM   1036 2HB  SER A  64     -18.975   8.336  12.096  1.00  0.00           H  
ATOM   1037  HG  SER A  64     -19.450  10.282  11.075  1.00  0.00           H  
ATOM   1038  N   PRO A  65     -22.030   7.520   9.696  1.00  0.00           N  
ATOM   1039  CA  PRO A  65     -23.077   7.533   8.693  1.00  0.00           C  
ATOM   1040  C   PRO A  65     -22.931   8.717   7.754  1.00  0.00           C  
ATOM   1041  O   PRO A  65     -23.233   8.619   6.565  1.00  0.00           O  
ATOM   1042  CB  PRO A  65     -24.354   7.633   9.533  1.00  0.00           C  
ATOM   1043  CG  PRO A  65     -23.966   7.069  10.857  1.00  0.00           C  
ATOM   1044  CD  PRO A  65     -22.538   7.507  11.047  1.00  0.00           C  
ATOM   1045  HA  PRO A  65     -22.986   6.625   8.096  1.00  0.00           H  
ATOM   1046 1HB  PRO A  65     -24.683   8.681   9.596  1.00  0.00           H  
ATOM   1047 2HB  PRO A  65     -25.167   7.069   9.051  1.00  0.00           H  
ATOM   1048 1HG  PRO A  65     -24.634   7.450  11.643  1.00  0.00           H  
ATOM   1049 2HG  PRO A  65     -24.075   5.974  10.850  1.00  0.00           H  
ATOM   1050 1HD  PRO A  65     -22.519   8.507  11.506  1.00  0.00           H  
ATOM   1051 2HD  PRO A  65     -22.011   6.779  11.681  1.00  0.00           H  
ATOM   1052  N   GLU A  66     -22.468   9.869   8.253  1.00  0.00           N  
ATOM   1053  CA  GLU A  66     -22.320  11.002   7.348  1.00  0.00           C  
ATOM   1054  C   GLU A  66     -21.252  10.732   6.297  1.00  0.00           C  
ATOM   1055  O   GLU A  66     -21.421  11.069   5.125  1.00  0.00           O  
ATOM   1056  CB  GLU A  66     -21.969  12.269   8.132  1.00  0.00           C  
ATOM   1057  CG  GLU A  66     -23.076  12.768   9.049  1.00  0.00           C  
ATOM   1058  CD  GLU A  66     -23.137  12.022  10.353  1.00  0.00           C  
ATOM   1059  OE1 GLU A  66     -22.324  11.152  10.556  1.00  0.00           O  
ATOM   1060  OE2 GLU A  66     -23.997  12.322  11.147  1.00  0.00           O  
ATOM   1061  H   GLU A  66     -22.234   9.921   9.234  1.00  0.00           H  
ATOM   1062  HA  GLU A  66     -23.268  11.149   6.831  1.00  0.00           H  
ATOM   1063 1HB  GLU A  66     -21.085  12.085   8.744  1.00  0.00           H  
ATOM   1064 2HB  GLU A  66     -21.724  13.071   7.436  1.00  0.00           H  
ATOM   1065 1HG  GLU A  66     -22.914  13.825   9.256  1.00  0.00           H  
ATOM   1066 2HG  GLU A  66     -24.031  12.669   8.535  1.00  0.00           H  
ATOM   1067  N   GLN A  67     -20.151  10.123   6.722  1.00  0.00           N  
ATOM   1068  CA  GLN A  67     -19.052   9.806   5.817  1.00  0.00           C  
ATOM   1069  C   GLN A  67     -19.480   8.790   4.766  1.00  0.00           C  
ATOM   1070  O   GLN A  67     -19.121   8.908   3.594  1.00  0.00           O  
ATOM   1071  CB  GLN A  67     -17.849   9.273   6.600  1.00  0.00           C  
ATOM   1072  CG  GLN A  67     -17.156  10.314   7.462  1.00  0.00           C  
ATOM   1073  CD  GLN A  67     -16.023   9.726   8.281  1.00  0.00           C  
ATOM   1074  OE1 GLN A  67     -16.034   8.539   8.620  1.00  0.00           O  
ATOM   1075  NE2 GLN A  67     -15.036  10.554   8.605  1.00  0.00           N  
ATOM   1076  H   GLN A  67     -20.072   9.872   7.697  1.00  0.00           H  
ATOM   1077  HA  GLN A  67     -18.764  10.721   5.300  1.00  0.00           H  
ATOM   1078 1HB  GLN A  67     -18.170   8.458   7.249  1.00  0.00           H  
ATOM   1079 2HB  GLN A  67     -17.114   8.867   5.905  1.00  0.00           H  
ATOM   1080 1HG  GLN A  67     -16.744  11.089   6.816  1.00  0.00           H  
ATOM   1081 2HG  GLN A  67     -17.885  10.747   8.147  1.00  0.00           H  
ATOM   1082 1HE2 GLN A  67     -14.261  10.223   9.145  1.00  0.00           H  
ATOM   1083 2HE2 GLN A  67     -15.067  11.509   8.309  1.00  0.00           H  
ATOM   1084  N   ILE A  68     -20.248   7.794   5.191  1.00  0.00           N  
ATOM   1085  CA  ILE A  68     -20.726   6.755   4.286  1.00  0.00           C  
ATOM   1086  C   ILE A  68     -21.666   7.331   3.235  1.00  0.00           C  
ATOM   1087  O   ILE A  68     -21.604   6.959   2.063  1.00  0.00           O  
ATOM   1088  CB  ILE A  68     -21.446   5.638   5.063  1.00  0.00           C  
ATOM   1089  CG1 ILE A  68     -20.472   4.933   6.010  1.00  0.00           C  
ATOM   1090  CG2 ILE A  68     -22.075   4.641   4.101  1.00  0.00           C  
ATOM   1091  CD1 ILE A  68     -19.303   4.279   5.309  1.00  0.00           C  
ATOM   1092  H   ILE A  68     -20.508   7.754   6.166  1.00  0.00           H  
ATOM   1093  HA  ILE A  68     -19.865   6.333   3.769  1.00  0.00           H  
ATOM   1094  HB  ILE A  68     -22.229   6.073   5.683  1.00  0.00           H  
ATOM   1095 1HG1 ILE A  68     -20.080   5.651   6.730  1.00  0.00           H  
ATOM   1096 2HG1 ILE A  68     -21.003   4.165   6.573  1.00  0.00           H  
ATOM   1097 1HG2 ILE A  68     -22.579   3.858   4.667  1.00  0.00           H  
ATOM   1098 2HG2 ILE A  68     -22.797   5.153   3.467  1.00  0.00           H  
ATOM   1099 3HG2 ILE A  68     -21.297   4.196   3.480  1.00  0.00           H  
ATOM   1100 1HD1 ILE A  68     -18.658   3.800   6.046  1.00  0.00           H  
ATOM   1101 2HD1 ILE A  68     -19.672   3.530   4.608  1.00  0.00           H  
ATOM   1102 3HD1 ILE A  68     -18.736   5.035   4.767  1.00  0.00           H  
ATOM   1103  N   HIS A  69     -22.536   8.240   3.660  1.00  0.00           N  
ATOM   1104  CA  HIS A  69     -23.491   8.869   2.755  1.00  0.00           C  
ATOM   1105  C   HIS A  69     -22.780   9.712   1.704  1.00  0.00           C  
ATOM   1106  O   HIS A  69     -23.157   9.707   0.532  1.00  0.00           O  
ATOM   1107  CB  HIS A  69     -24.481   9.741   3.533  1.00  0.00           C  
ATOM   1108  CG  HIS A  69     -25.539  10.363   2.676  1.00  0.00           C  
ATOM   1109  ND1 HIS A  69     -26.552   9.628   2.095  1.00  0.00           N  
ATOM   1110  CD2 HIS A  69     -25.742  11.647   2.299  1.00  0.00           C  
ATOM   1111  CE1 HIS A  69     -27.333  10.436   1.398  1.00  0.00           C  
ATOM   1112  NE2 HIS A  69     -26.862  11.665   1.506  1.00  0.00           N  
ATOM   1113  H   HIS A  69     -22.536   8.503   4.635  1.00  0.00           H  
ATOM   1114  HA  HIS A  69     -24.037   8.081   2.238  1.00  0.00           H  
ATOM   1115 1HB  HIS A  69     -24.972   9.140   4.299  1.00  0.00           H  
ATOM   1116 2HB  HIS A  69     -23.941  10.540   4.041  1.00  0.00           H  
ATOM   1117  HD2 HIS A  69     -25.129  12.507   2.574  1.00  0.00           H  
ATOM   1118  HE1 HIS A  69     -28.215  10.138   0.832  1.00  0.00           H  
ATOM   1119  HE2 HIS A  69     -27.259  12.489   1.077  1.00  0.00           H  
ATOM   1120  N   LYS A  70     -21.750  10.435   2.129  1.00  0.00           N  
ATOM   1121  CA  LYS A  70     -20.984  11.284   1.224  1.00  0.00           C  
ATOM   1122  C   LYS A  70     -20.259  10.455   0.172  1.00  0.00           C  
ATOM   1123  O   LYS A  70     -20.207  10.829  -0.999  1.00  0.00           O  
ATOM   1124  CB  LYS A  70     -19.981  12.134   2.006  1.00  0.00           C  
ATOM   1125  CG  LYS A  70     -20.612  13.233   2.851  1.00  0.00           C  
ATOM   1126  CD  LYS A  70     -19.556  14.019   3.613  1.00  0.00           C  
ATOM   1127  CE  LYS A  70     -20.186  15.111   4.466  1.00  0.00           C  
ATOM   1128  NZ  LYS A  70     -19.167  15.864   5.247  1.00  0.00           N  
ATOM   1129  H   LYS A  70     -21.490  10.395   3.104  1.00  0.00           H  
ATOM   1130  HA  LYS A  70     -21.682  11.943   0.707  1.00  0.00           H  
ATOM   1131 1HB  LYS A  70     -19.401  11.493   2.671  1.00  0.00           H  
ATOM   1132 2HB  LYS A  70     -19.284  12.604   1.313  1.00  0.00           H  
ATOM   1133 1HG  LYS A  70     -21.167  13.915   2.206  1.00  0.00           H  
ATOM   1134 2HG  LYS A  70     -21.307  12.790   3.564  1.00  0.00           H  
ATOM   1135 1HD  LYS A  70     -18.994  13.343   4.259  1.00  0.00           H  
ATOM   1136 2HD  LYS A  70     -18.864  14.478   2.907  1.00  0.00           H  
ATOM   1137 1HE  LYS A  70     -20.723  15.808   3.825  1.00  0.00           H  
ATOM   1138 2HE  LYS A  70     -20.899  14.665   5.159  1.00  0.00           H  
ATOM   1139 1HZ  LYS A  70     -19.624  16.577   5.798  1.00  0.00           H  
ATOM   1140 2HZ  LYS A  70     -18.674  15.229   5.859  1.00  0.00           H  
ATOM   1141 3HZ  LYS A  70     -18.511  16.298   4.614  1.00  0.00           H  
ATOM   1142  N   LEU A  71     -19.699   9.328   0.598  1.00  0.00           N  
ATOM   1143  CA  LEU A  71     -18.974   8.443  -0.307  1.00  0.00           C  
ATOM   1144  C   LEU A  71     -19.903   7.850  -1.359  1.00  0.00           C  
ATOM   1145  O   LEU A  71     -19.541   7.743  -2.530  1.00  0.00           O  
ATOM   1146  CB  LEU A  71     -18.299   7.314   0.483  1.00  0.00           C  
ATOM   1147  CG  LEU A  71     -17.412   6.368  -0.336  1.00  0.00           C  
ATOM   1148  CD1 LEU A  71     -16.344   5.765   0.566  1.00  0.00           C  
ATOM   1149  CD2 LEU A  71     -18.273   5.283  -0.966  1.00  0.00           C  
ATOM   1150  H   LEU A  71     -19.777   9.077   1.573  1.00  0.00           H  
ATOM   1151  HA  LEU A  71     -18.218   9.034  -0.824  1.00  0.00           H  
ATOM   1152 1HB  LEU A  71     -17.681   7.757   1.261  1.00  0.00           H  
ATOM   1153 2HB  LEU A  71     -19.073   6.713   0.960  1.00  0.00           H  
ATOM   1154  HG  LEU A  71     -16.906   6.931  -1.121  1.00  0.00           H  
ATOM   1155 1HD1 LEU A  71     -15.713   5.092  -0.016  1.00  0.00           H  
ATOM   1156 2HD1 LEU A  71     -15.731   6.562   0.988  1.00  0.00           H  
ATOM   1157 3HD1 LEU A  71     -16.821   5.208   1.372  1.00  0.00           H  
ATOM   1158 1HD2 LEU A  71     -17.642   4.610  -1.548  1.00  0.00           H  
ATOM   1159 2HD2 LEU A  71     -18.778   4.718  -0.182  1.00  0.00           H  
ATOM   1160 3HD2 LEU A  71     -19.015   5.741  -1.619  1.00  0.00           H  
ATOM   1161  N   LEU A  72     -21.102   7.466  -0.933  1.00  0.00           N  
ATOM   1162  CA  LEU A  72     -22.085   6.883  -1.838  1.00  0.00           C  
ATOM   1163  C   LEU A  72     -22.532   7.891  -2.890  1.00  0.00           C  
ATOM   1164  O   LEU A  72     -22.692   7.549  -4.061  1.00  0.00           O  
ATOM   1165  CB  LEU A  72     -23.302   6.385  -1.048  1.00  0.00           C  
ATOM   1166  CG  LEU A  72     -23.057   5.168  -0.146  1.00  0.00           C  
ATOM   1167  CD1 LEU A  72     -24.295   4.906   0.700  1.00  0.00           C  
ATOM   1168  CD2 LEU A  72     -22.716   3.960  -1.005  1.00  0.00           C  
ATOM   1169  H   LEU A  72     -21.338   7.581   0.042  1.00  0.00           H  
ATOM   1170  HA  LEU A  72     -21.615   6.047  -2.355  1.00  0.00           H  
ATOM   1171 1HB  LEU A  72     -23.663   7.196  -0.419  1.00  0.00           H  
ATOM   1172 2HB  LEU A  72     -24.090   6.121  -1.754  1.00  0.00           H  
ATOM   1173  HG  LEU A  72     -22.228   5.378   0.531  1.00  0.00           H  
ATOM   1174 1HD1 LEU A  72     -24.121   4.041   1.341  1.00  0.00           H  
ATOM   1175 2HD1 LEU A  72     -24.505   5.779   1.319  1.00  0.00           H  
ATOM   1176 3HD1 LEU A  72     -25.146   4.709   0.049  1.00  0.00           H  
ATOM   1177 1HD2 LEU A  72     -22.541   3.095  -0.364  1.00  0.00           H  
ATOM   1178 2HD2 LEU A  72     -23.544   3.748  -1.682  1.00  0.00           H  
ATOM   1179 3HD2 LEU A  72     -21.817   4.168  -1.586  1.00  0.00           H  
ATOM   1180  N   GLU A  73     -22.731   9.134  -2.464  1.00  0.00           N  
ATOM   1181  CA  GLU A  73     -23.159  10.194  -3.369  1.00  0.00           C  
ATOM   1182  C   GLU A  73     -22.096  10.483  -4.421  1.00  0.00           C  
ATOM   1183  O   GLU A  73     -22.410  10.693  -5.592  1.00  0.00           O  
ATOM   1184  CB  GLU A  73     -23.474  11.470  -2.585  1.00  0.00           C  
ATOM   1185  CG  GLU A  73     -24.004  12.616  -3.435  1.00  0.00           C  
ATOM   1186  CD  GLU A  73     -24.386  13.820  -2.621  1.00  0.00           C  
ATOM   1187  OE1 GLU A  73     -24.266  13.765  -1.421  1.00  0.00           O  
ATOM   1188  OE2 GLU A  73     -24.798  14.798  -3.201  1.00  0.00           O  
ATOM   1189  H   GLU A  73     -22.582   9.350  -1.489  1.00  0.00           H  
ATOM   1190  HA  GLU A  73     -24.057   9.855  -3.886  1.00  0.00           H  
ATOM   1191 1HB  GLU A  73     -24.218  11.251  -1.818  1.00  0.00           H  
ATOM   1192 2HB  GLU A  73     -22.574  11.817  -2.078  1.00  0.00           H  
ATOM   1193 1HG  GLU A  73     -23.237  12.905  -4.154  1.00  0.00           H  
ATOM   1194 2HG  GLU A  73     -24.873  12.269  -3.993  1.00  0.00           H  
ATOM   1195  N   GLU A  74     -20.838  10.493  -3.995  1.00  0.00           N  
ATOM   1196  CA  GLU A  74     -19.725  10.758  -4.900  1.00  0.00           C  
ATOM   1197  C   GLU A  74     -19.599   9.663  -5.952  1.00  0.00           C  
ATOM   1198  O   GLU A  74     -19.344   9.941  -7.123  1.00  0.00           O  
ATOM   1199  CB  GLU A  74     -18.416  10.879  -4.116  1.00  0.00           C  
ATOM   1200  CG  GLU A  74     -18.320  12.120  -3.241  1.00  0.00           C  
ATOM   1201  CD  GLU A  74     -18.323  13.397  -4.034  1.00  0.00           C  
ATOM   1202  OE1 GLU A  74     -17.727  13.423  -5.084  1.00  0.00           O  
ATOM   1203  OE2 GLU A  74     -18.921  14.348  -3.590  1.00  0.00           O  
ATOM   1204  H   GLU A  74     -20.646  10.313  -3.020  1.00  0.00           H  
ATOM   1205  HA  GLU A  74     -19.925  11.696  -5.417  1.00  0.00           H  
ATOM   1206 1HB  GLU A  74     -18.295  10.006  -3.473  1.00  0.00           H  
ATOM   1207 2HB  GLU A  74     -17.576  10.893  -4.810  1.00  0.00           H  
ATOM   1208 1HG  GLU A  74     -19.164  12.133  -2.551  1.00  0.00           H  
ATOM   1209 2HG  GLU A  74     -17.406  12.066  -2.651  1.00  0.00           H  
ATOM   1210  N   ALA A  75     -19.778   8.417  -5.526  1.00  0.00           N  
ATOM   1211  CA  ALA A  75     -19.684   7.278  -6.431  1.00  0.00           C  
ATOM   1212  C   ALA A  75     -20.785   7.317  -7.483  1.00  0.00           C  
ATOM   1213  O   ALA A  75     -20.549   7.023  -8.655  1.00  0.00           O  
ATOM   1214  CB  ALA A  75     -19.746   5.974  -5.649  1.00  0.00           C  
ATOM   1215  H   ALA A  75     -19.985   8.255  -4.551  1.00  0.00           H  
ATOM   1216  HA  ALA A  75     -18.726   7.334  -6.948  1.00  0.00           H  
ATOM   1217 1HB  ALA A  75     -19.674   5.133  -6.338  1.00  0.00           H  
ATOM   1218 2HB  ALA A  75     -18.918   5.935  -4.941  1.00  0.00           H  
ATOM   1219 3HB  ALA A  75     -20.689   5.919  -5.107  1.00  0.00           H  
ATOM   1220  N   LEU A  76     -21.990   7.682  -7.057  1.00  0.00           N  
ATOM   1221  CA  LEU A  76     -23.131   7.761  -7.962  1.00  0.00           C  
ATOM   1222  C   LEU A  76     -22.926   8.843  -9.014  1.00  0.00           C  
ATOM   1223  O   LEU A  76     -23.252   8.654 -10.186  1.00  0.00           O  
ATOM   1224  CB  LEU A  76     -24.415   8.044  -7.173  1.00  0.00           C  
ATOM   1225  CG  LEU A  76     -24.906   6.905  -6.270  1.00  0.00           C  
ATOM   1226  CD1 LEU A  76     -26.073   7.394  -5.423  1.00  0.00           C  
ATOM   1227  CD2 LEU A  76     -25.313   5.716  -7.128  1.00  0.00           C  
ATOM   1228  H   LEU A  76     -22.119   7.911  -6.082  1.00  0.00           H  
ATOM   1229  HA  LEU A  76     -23.219   6.805  -8.479  1.00  0.00           H  
ATOM   1230 1HB  LEU A  76     -24.251   8.917  -6.544  1.00  0.00           H  
ATOM   1231 2HB  LEU A  76     -25.213   8.275  -7.878  1.00  0.00           H  
ATOM   1232  HG  LEU A  76     -24.105   6.606  -5.593  1.00  0.00           H  
ATOM   1233 1HD1 LEU A  76     -26.422   6.584  -4.782  1.00  0.00           H  
ATOM   1234 2HD1 LEU A  76     -25.749   8.231  -4.806  1.00  0.00           H  
ATOM   1235 3HD1 LEU A  76     -26.885   7.715  -6.075  1.00  0.00           H  
ATOM   1236 1HD2 LEU A  76     -25.661   4.906  -6.486  1.00  0.00           H  
ATOM   1237 2HD2 LEU A  76     -26.115   6.013  -7.805  1.00  0.00           H  
ATOM   1238 3HD2 LEU A  76     -24.455   5.376  -7.709  1.00  0.00           H  
ATOM   1239  N   LYS A  77     -22.384   9.979  -8.588  1.00  0.00           N  
ATOM   1240  CA  LYS A  77     -22.135  11.095  -9.493  1.00  0.00           C  
ATOM   1241  C   LYS A  77     -21.095  10.730 -10.545  1.00  0.00           C  
ATOM   1242  O   LYS A  77     -21.234  11.081 -11.717  1.00  0.00           O  
ATOM   1243  CB  LYS A  77     -21.681  12.328  -8.710  1.00  0.00           C  
ATOM   1244  CG  LYS A  77     -22.772  12.976  -7.868  1.00  0.00           C  
ATOM   1245  CD  LYS A  77     -22.313  14.309  -7.298  1.00  0.00           C  
ATOM   1246  CE  LYS A  77     -21.280  14.116  -6.198  1.00  0.00           C  
ATOM   1247  NZ  LYS A  77     -20.920  15.401  -5.541  1.00  0.00           N  
ATOM   1248  H   LYS A  77     -22.139  10.073  -7.613  1.00  0.00           H  
ATOM   1249  HA  LYS A  77     -23.066  11.327 -10.010  1.00  0.00           H  
ATOM   1250 1HB  LYS A  77     -20.862  12.055  -8.044  1.00  0.00           H  
ATOM   1251 2HB  LYS A  77     -21.303  13.080  -9.403  1.00  0.00           H  
ATOM   1252 1HG  LYS A  77     -23.658  13.138  -8.483  1.00  0.00           H  
ATOM   1253 2HG  LYS A  77     -23.039  12.312  -7.046  1.00  0.00           H  
ATOM   1254 1HD  LYS A  77     -21.875  14.913  -8.094  1.00  0.00           H  
ATOM   1255 2HD  LYS A  77     -23.169  14.845  -6.889  1.00  0.00           H  
ATOM   1256 1HE  LYS A  77     -21.675  13.435  -5.445  1.00  0.00           H  
ATOM   1257 2HE  LYS A  77     -20.378  13.672  -6.619  1.00  0.00           H  
ATOM   1258 1HZ  LYS A  77     -20.234  15.230  -4.819  1.00  0.00           H  
ATOM   1259 2HZ  LYS A  77     -20.534  16.035  -6.227  1.00  0.00           H  
ATOM   1260 3HZ  LYS A  77     -21.745  15.813  -5.129  1.00  0.00           H  
ATOM   1261  N   ILE A  78     -20.054  10.023 -10.119  1.00  0.00           N  
ATOM   1262  CA  ILE A  78     -18.988   9.609 -11.024  1.00  0.00           C  
ATOM   1263  C   ILE A  78     -19.505   8.636 -12.076  1.00  0.00           C  
ATOM   1264  O   ILE A  78     -19.138   8.720 -13.248  1.00  0.00           O  
ATOM   1265  CB  ILE A  78     -17.830   8.958 -10.247  1.00  0.00           C  
ATOM   1266  CG1 ILE A  78     -17.123   9.996  -9.371  1.00  0.00           C  
ATOM   1267  CG2 ILE A  78     -16.845   8.307 -11.206  1.00  0.00           C  
ATOM   1268  CD1 ILE A  78     -16.154   9.399  -8.377  1.00  0.00           C  
ATOM   1269  H   ILE A  78     -19.998   9.767  -9.144  1.00  0.00           H  
ATOM   1270  HA  ILE A  78     -18.619  10.495 -11.541  1.00  0.00           H  
ATOM   1271  HB  ILE A  78     -18.225   8.196  -9.575  1.00  0.00           H  
ATOM   1272 1HG1 ILE A  78     -16.577  10.694 -10.004  1.00  0.00           H  
ATOM   1273 2HG1 ILE A  78     -17.866  10.571  -8.818  1.00  0.00           H  
ATOM   1274 1HG2 ILE A  78     -16.032   7.852 -10.640  1.00  0.00           H  
ATOM   1275 2HG2 ILE A  78     -17.356   7.541 -11.787  1.00  0.00           H  
ATOM   1276 3HG2 ILE A  78     -16.439   9.063 -11.879  1.00  0.00           H  
ATOM   1277 1HD1 ILE A  78     -15.693  10.196  -7.793  1.00  0.00           H  
ATOM   1278 2HD1 ILE A  78     -16.688   8.722  -7.709  1.00  0.00           H  
ATOM   1279 3HD1 ILE A  78     -15.380   8.848  -8.910  1.00  0.00           H  
ATOM   1280  N   VAL A  79     -20.361   7.713 -11.651  1.00  0.00           N  
ATOM   1281  CA  VAL A  79     -20.931   6.722 -12.555  1.00  0.00           C  
ATOM   1282  C   VAL A  79     -21.815   7.379 -13.607  1.00  0.00           C  
ATOM   1283  O   VAL A  79     -21.787   7.003 -14.779  1.00  0.00           O  
ATOM   1284  CB  VAL A  79     -21.759   5.691 -11.764  1.00  0.00           C  
ATOM   1285  CG1 VAL A  79     -22.508   4.769 -12.714  1.00  0.00           C  
ATOM   1286  CG2 VAL A  79     -20.848   4.893 -10.844  1.00  0.00           C  
ATOM   1287  H   VAL A  79     -20.623   7.697 -10.675  1.00  0.00           H  
ATOM   1288  HA  VAL A  79     -20.110   6.224 -13.072  1.00  0.00           H  
ATOM   1289  HB  VAL A  79     -22.506   6.218 -11.171  1.00  0.00           H  
ATOM   1290 1HG1 VAL A  79     -23.088   4.047 -12.138  1.00  0.00           H  
ATOM   1291 2HG1 VAL A  79     -23.180   5.358 -13.338  1.00  0.00           H  
ATOM   1292 3HG1 VAL A  79     -21.795   4.239 -13.345  1.00  0.00           H  
ATOM   1293 1HG2 VAL A  79     -21.440   4.167 -10.287  1.00  0.00           H  
ATOM   1294 2HG2 VAL A  79     -20.097   4.371 -11.437  1.00  0.00           H  
ATOM   1295 3HG2 VAL A  79     -20.354   5.569 -10.146  1.00  0.00           H  
ATOM   1296  N   GLU A  80     -22.599   8.364 -13.182  1.00  0.00           N  
ATOM   1297  CA  GLU A  80     -23.493   9.077 -14.086  1.00  0.00           C  
ATOM   1298  C   GLU A  80     -22.710   9.851 -15.138  1.00  0.00           C  
ATOM   1299  O   GLU A  80     -23.086   9.880 -16.310  1.00  0.00           O  
ATOM   1300  CB  GLU A  80     -24.394  10.033 -13.301  1.00  0.00           C  
ATOM   1301  CG  GLU A  80     -25.419  10.771 -14.151  1.00  0.00           C  
ATOM   1302  CD  GLU A  80     -26.343  11.633 -13.336  1.00  0.00           C  
ATOM   1303  OE1 GLU A  80     -25.944  12.067 -12.282  1.00  0.00           O  
ATOM   1304  OE2 GLU A  80     -27.449  11.857 -13.768  1.00  0.00           O  
ATOM   1305  H   GLU A  80     -22.575   8.625 -12.206  1.00  0.00           H  
ATOM   1306  HA  GLU A  80     -24.109   8.341 -14.603  1.00  0.00           H  
ATOM   1307 1HB  GLU A  80     -24.934   9.477 -12.534  1.00  0.00           H  
ATOM   1308 2HB  GLU A  80     -23.780  10.778 -12.795  1.00  0.00           H  
ATOM   1309 1HG  GLU A  80     -24.894  11.400 -14.869  1.00  0.00           H  
ATOM   1310 2HG  GLU A  80     -26.006  10.042 -14.708  1.00  0.00           H  
ATOM   1311  N   ARG A  81     -21.618  10.479 -14.713  1.00  0.00           N  
ATOM   1312  CA  ARG A  81     -20.779  11.255 -15.617  1.00  0.00           C  
ATOM   1313  C   ARG A  81     -20.131  10.364 -16.669  1.00  0.00           C  
ATOM   1314  O   ARG A  81     -20.046  10.732 -17.841  1.00  0.00           O  
ATOM   1315  CB  ARG A  81     -19.696  11.991 -14.842  1.00  0.00           C  
ATOM   1316  CG  ARG A  81     -20.194  13.140 -13.981  1.00  0.00           C  
ATOM   1317  CD  ARG A  81     -19.089  13.771 -13.214  1.00  0.00           C  
ATOM   1318  NE  ARG A  81     -19.561  14.871 -12.389  1.00  0.00           N  
ATOM   1319  CZ  ARG A  81     -18.805  15.533 -11.491  1.00  0.00           C  
ATOM   1320  NH1 ARG A  81     -17.546  15.196 -11.316  1.00  0.00           N  
ATOM   1321  NH2 ARG A  81     -19.328  16.522 -10.788  1.00  0.00           N  
ATOM   1322  H   ARG A  81     -21.363  10.416 -13.737  1.00  0.00           H  
ATOM   1323  HA  ARG A  81     -21.414  11.975 -16.134  1.00  0.00           H  
ATOM   1324 1HB  ARG A  81     -19.177  11.290 -14.189  1.00  0.00           H  
ATOM   1325 2HB  ARG A  81     -18.961  12.395 -15.539  1.00  0.00           H  
ATOM   1326 1HG  ARG A  81     -20.648  13.901 -14.617  1.00  0.00           H  
ATOM   1327 2HG  ARG A  81     -20.935  12.769 -13.272  1.00  0.00           H  
ATOM   1328 1HD  ARG A  81     -18.629  13.029 -12.562  1.00  0.00           H  
ATOM   1329 2HD  ARG A  81     -18.342  14.159 -13.906  1.00  0.00           H  
ATOM   1330  HE  ARG A  81     -20.524  15.160 -12.496  1.00  0.00           H  
ATOM   1331 1HH1 ARG A  81     -17.146  14.440 -11.853  1.00  0.00           H  
ATOM   1332 2HH1 ARG A  81     -16.980  15.692 -10.643  1.00  0.00           H  
ATOM   1333 1HH2 ARG A  81     -20.296  16.782 -10.923  1.00  0.00           H  
ATOM   1334 2HH2 ARG A  81     -18.762  17.018 -10.116  1.00  0.00           H  
ATOM   1335  N   ARG A  82     -19.675   9.191 -16.244  1.00  0.00           N  
ATOM   1336  CA  ARG A  82     -19.034   8.245 -17.148  1.00  0.00           C  
ATOM   1337  C   ARG A  82     -20.012   7.738 -18.200  1.00  0.00           C  
ATOM   1338  O   ARG A  82     -19.612   7.345 -19.296  1.00  0.00           O  
ATOM   1339  CB  ARG A  82     -18.469   7.063 -16.373  1.00  0.00           C  
ATOM   1340  CG  ARG A  82     -17.798   6.000 -17.228  1.00  0.00           C  
ATOM   1341  CD  ARG A  82     -16.578   6.523 -17.896  1.00  0.00           C  
ATOM   1342  NE  ARG A  82     -15.957   5.523 -18.750  1.00  0.00           N  
ATOM   1343  CZ  ARG A  82     -16.335   5.256 -20.015  1.00  0.00           C  
ATOM   1344  NH1 ARG A  82     -17.331   5.922 -20.558  1.00  0.00           N  
ATOM   1345  NH2 ARG A  82     -15.705   4.326 -20.711  1.00  0.00           N  
ATOM   1346  H   ARG A  82     -19.776   8.949 -15.268  1.00  0.00           H  
ATOM   1347  HA  ARG A  82     -18.227   8.764 -17.665  1.00  0.00           H  
ATOM   1348 1HB  ARG A  82     -17.735   7.419 -15.652  1.00  0.00           H  
ATOM   1349 2HB  ARG A  82     -19.270   6.579 -15.814  1.00  0.00           H  
ATOM   1350 1HG  ARG A  82     -17.510   5.157 -16.600  1.00  0.00           H  
ATOM   1351 2HG  ARG A  82     -18.491   5.660 -17.998  1.00  0.00           H  
ATOM   1352 1HD  ARG A  82     -16.840   7.382 -18.512  1.00  0.00           H  
ATOM   1353 2HD  ARG A  82     -15.852   6.825 -17.142  1.00  0.00           H  
ATOM   1354  HE  ARG A  82     -15.187   4.990 -18.367  1.00  0.00           H  
ATOM   1355 1HH1 ARG A  82     -17.812   6.633 -20.026  1.00  0.00           H  
ATOM   1356 2HH1 ARG A  82     -17.614   5.722 -21.506  1.00  0.00           H  
ATOM   1357 1HH2 ARG A  82     -14.940   3.814 -20.294  1.00  0.00           H  
ATOM   1358 2HH2 ARG A  82     -15.989   4.126 -21.658  1.00  0.00           H  
ATOM   1359  N   GLY A  83     -21.279   7.732 -17.910  1.00  0.00           N  
ATOM   1360  CA  GLY A  83     -22.189   7.462 -19.009  1.00  0.00           C  
ATOM   1361  C   GLY A  83     -22.272   5.967 -19.216  1.00  0.00           C  
ATOM   1362  O   GLY A  83     -22.452   5.495 -20.339  1.00  0.00           O  
ATOM   1363  H   GLY A  83     -21.567   7.910 -16.958  1.00  0.00           H  
ATOM   1364 1HA  GLY A  83     -23.170   7.879 -18.780  1.00  0.00           H  
ATOM   1365 2HA  GLY A  83     -21.830   7.961 -19.909  1.00  0.00           H  
ATOM   1366  N   VAL A  84     -22.137   5.247 -18.110  1.00  0.00           N  
ATOM   1367  CA  VAL A  84     -22.190   3.799 -18.103  1.00  0.00           C  
ATOM   1368  C   VAL A  84     -23.576   3.299 -18.490  1.00  0.00           C  
ATOM   1369  O   VAL A  84     -24.582   3.950 -18.210  1.00  0.00           O  
ATOM   1370  CB  VAL A  84     -21.819   3.260 -16.708  1.00  0.00           C  
ATOM   1371  CG1 VAL A  84     -22.901   3.611 -15.697  1.00  0.00           C  
ATOM   1372  CG2 VAL A  84     -21.610   1.755 -16.774  1.00  0.00           C  
ATOM   1373  H   VAL A  84     -21.990   5.721 -17.230  1.00  0.00           H  
ATOM   1374  HA  VAL A  84     -21.467   3.422 -18.827  1.00  0.00           H  
ATOM   1375  HB  VAL A  84     -20.900   3.742 -16.376  1.00  0.00           H  
ATOM   1376 1HG1 VAL A  84     -22.622   3.223 -14.717  1.00  0.00           H  
ATOM   1377 2HG1 VAL A  84     -23.008   4.694 -15.641  1.00  0.00           H  
ATOM   1378 3HG1 VAL A  84     -23.846   3.167 -16.007  1.00  0.00           H  
ATOM   1379 1HG2 VAL A  84     -21.347   1.381 -15.785  1.00  0.00           H  
ATOM   1380 2HG2 VAL A  84     -22.528   1.274 -17.112  1.00  0.00           H  
ATOM   1381 3HG2 VAL A  84     -20.804   1.530 -17.472  1.00  0.00           H  
ATOM   1382  N   PRO A  85     -23.615   2.140 -19.135  1.00  0.00           N  
ATOM   1383  CA  PRO A  85     -24.861   1.585 -19.640  1.00  0.00           C  
ATOM   1384  C   PRO A  85     -25.878   1.385 -18.522  1.00  0.00           C  
ATOM   1385  O   PRO A  85     -25.514   1.084 -17.385  1.00  0.00           O  
ATOM   1386  CB  PRO A  85     -24.418   0.250 -20.246  1.00  0.00           C  
ATOM   1387  CG  PRO A  85     -22.978   0.456 -20.573  1.00  0.00           C  
ATOM   1388  CD  PRO A  85     -22.464   1.330 -19.460  1.00  0.00           C  
ATOM   1389  HA  PRO A  85     -25.280   2.280 -20.368  1.00  0.00           H  
ATOM   1390 1HB  PRO A  85     -24.580  -0.564 -19.523  1.00  0.00           H  
ATOM   1391 2HB  PRO A  85     -25.028   0.018 -21.132  1.00  0.00           H  
ATOM   1392 1HG  PRO A  85     -22.459  -0.512 -20.626  1.00  0.00           H  
ATOM   1393 2HG  PRO A  85     -22.877   0.926 -21.562  1.00  0.00           H  
ATOM   1394 1HD  PRO A  85     -22.150   0.701 -18.614  1.00  0.00           H  
ATOM   1395 2HD  PRO A  85     -21.621   1.934 -19.828  1.00  0.00           H  
ATOM   1396  N   PRO A  86     -27.154   1.556 -18.856  1.00  0.00           N  
ATOM   1397  CA  PRO A  86     -28.204   1.692 -17.855  1.00  0.00           C  
ATOM   1398  C   PRO A  86     -28.235   0.519 -16.889  1.00  0.00           C  
ATOM   1399  O   PRO A  86     -28.528   0.685 -15.705  1.00  0.00           O  
ATOM   1400  CB  PRO A  86     -29.477   1.749 -18.706  1.00  0.00           C  
ATOM   1401  CG  PRO A  86     -29.022   2.320 -20.006  1.00  0.00           C  
ATOM   1402  CD  PRO A  86     -27.664   1.709 -20.228  1.00  0.00           C  
ATOM   1403  HA  PRO A  86     -28.017   2.598 -17.278  1.00  0.00           H  
ATOM   1404 1HB  PRO A  86     -29.906   0.742 -18.809  1.00  0.00           H  
ATOM   1405 2HB  PRO A  86     -30.234   2.372 -18.208  1.00  0.00           H  
ATOM   1406 1HG  PRO A  86     -29.737   2.066 -20.803  1.00  0.00           H  
ATOM   1407 2HG  PRO A  86     -28.988   3.418 -19.947  1.00  0.00           H  
ATOM   1408 1HD  PRO A  86     -27.777   0.738 -20.732  1.00  0.00           H  
ATOM   1409 2HD  PRO A  86     -27.050   2.391 -20.834  1.00  0.00           H  
ATOM   1410  N   GLU A  87     -27.935  -0.677 -17.383  1.00  0.00           N  
ATOM   1411  CA  GLU A  87     -27.928  -1.845 -16.523  1.00  0.00           C  
ATOM   1412  C   GLU A  87     -26.790  -1.759 -15.510  1.00  0.00           C  
ATOM   1413  O   GLU A  87     -26.953  -2.128 -14.347  1.00  0.00           O  
ATOM   1414  CB  GLU A  87     -27.796  -3.121 -17.357  1.00  0.00           C  
ATOM   1415  CG  GLU A  87     -28.993  -3.415 -18.250  1.00  0.00           C  
ATOM   1416  CD  GLU A  87     -28.978  -2.622 -19.528  1.00  0.00           C  
ATOM   1417  OE1 GLU A  87     -28.048  -1.880 -19.733  1.00  0.00           O  
ATOM   1418  OE2 GLU A  87     -29.899  -2.759 -20.299  1.00  0.00           O  
ATOM   1419  H   GLU A  87     -27.713  -0.762 -18.364  1.00  0.00           H  
ATOM   1420  HA  GLU A  87     -28.870  -1.868 -15.974  1.00  0.00           H  
ATOM   1421 1HB  GLU A  87     -26.914  -3.051 -17.993  1.00  0.00           H  
ATOM   1422 2HB  GLU A  87     -27.655  -3.976 -16.695  1.00  0.00           H  
ATOM   1423 1HG  GLU A  87     -28.999  -4.477 -18.495  1.00  0.00           H  
ATOM   1424 2HG  GLU A  87     -29.907  -3.192 -17.701  1.00  0.00           H  
ATOM   1425  N   GLN A  88     -25.631  -1.268 -15.953  1.00  0.00           N  
ATOM   1426  CA  GLN A  88     -24.498  -1.120 -15.048  1.00  0.00           C  
ATOM   1427  C   GLN A  88     -24.768  -0.052 -13.997  1.00  0.00           C  
ATOM   1428  O   GLN A  88     -24.431  -0.221 -12.825  1.00  0.00           O  
ATOM   1429  CB  GLN A  88     -23.229  -0.774 -15.831  1.00  0.00           C  
ATOM   1430  CG  GLN A  88     -22.729  -1.890 -16.732  1.00  0.00           C  
ATOM   1431  CD  GLN A  88     -22.330  -3.128 -15.952  1.00  0.00           C  
ATOM   1432  OE1 GLN A  88     -21.553  -3.054 -14.996  1.00  0.00           O  
ATOM   1433  NE2 GLN A  88     -22.861  -4.277 -16.355  1.00  0.00           N  
ATOM   1434  H   GLN A  88     -25.550  -1.000 -16.923  1.00  0.00           H  
ATOM   1435  HA  GLN A  88     -24.351  -2.068 -14.531  1.00  0.00           H  
ATOM   1436 1HB  GLN A  88     -23.412   0.103 -16.452  1.00  0.00           H  
ATOM   1437 2HB  GLN A  88     -22.430  -0.520 -15.134  1.00  0.00           H  
ATOM   1438 1HG  GLN A  88     -23.522  -2.164 -17.427  1.00  0.00           H  
ATOM   1439 2HG  GLN A  88     -21.856  -1.536 -17.281  1.00  0.00           H  
ATOM   1440 1HE2 GLN A  88     -22.635  -5.128 -15.879  1.00  0.00           H  
ATOM   1441 2HE2 GLN A  88     -23.487  -4.292 -17.135  1.00  0.00           H  
ATOM   1442  N   LEU A  89     -25.377   1.049 -14.422  1.00  0.00           N  
ATOM   1443  CA  LEU A  89     -25.694   2.148 -13.517  1.00  0.00           C  
ATOM   1444  C   LEU A  89     -26.710   1.720 -12.466  1.00  0.00           C  
ATOM   1445  O   LEU A  89     -26.592   2.079 -11.294  1.00  0.00           O  
ATOM   1446  CB  LEU A  89     -26.239   3.345 -14.307  1.00  0.00           C  
ATOM   1447  CG  LEU A  89     -26.578   4.590 -13.477  1.00  0.00           C  
ATOM   1448  CD1 LEU A  89     -25.327   5.078 -12.759  1.00  0.00           C  
ATOM   1449  CD2 LEU A  89     -27.141   5.670 -14.389  1.00  0.00           C  
ATOM   1450  H   LEU A  89     -25.628   1.128 -15.397  1.00  0.00           H  
ATOM   1451  HA  LEU A  89     -24.779   2.436 -13.000  1.00  0.00           H  
ATOM   1452 1HB  LEU A  89     -25.501   3.634 -15.052  1.00  0.00           H  
ATOM   1453 2HB  LEU A  89     -27.147   3.035 -14.825  1.00  0.00           H  
ATOM   1454  HG  LEU A  89     -27.318   4.332 -12.719  1.00  0.00           H  
ATOM   1455 1HD1 LEU A  89     -25.568   5.963 -12.170  1.00  0.00           H  
ATOM   1456 2HD1 LEU A  89     -24.957   4.294 -12.099  1.00  0.00           H  
ATOM   1457 3HD1 LEU A  89     -24.561   5.328 -13.492  1.00  0.00           H  
ATOM   1458 1HD2 LEU A  89     -27.383   6.555 -13.800  1.00  0.00           H  
ATOM   1459 2HD2 LEU A  89     -26.401   5.929 -15.147  1.00  0.00           H  
ATOM   1460 3HD2 LEU A  89     -28.044   5.300 -14.876  1.00  0.00           H  
ATOM   1461  N   ALA A  90     -27.706   0.952 -12.891  1.00  0.00           N  
ATOM   1462  CA  ALA A  90     -28.745   0.474 -11.986  1.00  0.00           C  
ATOM   1463  C   ALA A  90     -28.169  -0.466 -10.935  1.00  0.00           C  
ATOM   1464  O   ALA A  90     -28.541  -0.404  -9.763  1.00  0.00           O  
ATOM   1465  CB  ALA A  90     -29.851  -0.220 -12.768  1.00  0.00           C  
ATOM   1466  H   ALA A  90     -27.746   0.692 -13.866  1.00  0.00           H  
ATOM   1467  HA  ALA A  90     -29.167   1.335 -11.469  1.00  0.00           H  
ATOM   1468 1HB  ALA A  90     -30.618  -0.572 -12.078  1.00  0.00           H  
ATOM   1469 2HB  ALA A  90     -30.292   0.482 -13.475  1.00  0.00           H  
ATOM   1470 3HB  ALA A  90     -29.435  -1.068 -13.310  1.00  0.00           H  
ATOM   1471  N   GLU A  91     -27.260  -1.336 -11.360  1.00  0.00           N  
ATOM   1472  CA  GLU A  91     -26.631  -2.291 -10.455  1.00  0.00           C  
ATOM   1473  C   GLU A  91     -25.788  -1.580  -9.404  1.00  0.00           C  
ATOM   1474  O   GLU A  91     -25.793  -1.957  -8.232  1.00  0.00           O  
ATOM   1475  CB  GLU A  91     -25.762  -3.276 -11.239  1.00  0.00           C  
ATOM   1476  CG  GLU A  91     -25.101  -4.349 -10.385  1.00  0.00           C  
ATOM   1477  CD  GLU A  91     -26.093  -5.275  -9.738  1.00  0.00           C  
ATOM   1478  OE1 GLU A  91     -27.200  -5.354 -10.213  1.00  0.00           O  
ATOM   1479  OE2 GLU A  91     -25.742  -5.905  -8.768  1.00  0.00           O  
ATOM   1480  H   GLU A  91     -26.997  -1.336 -12.335  1.00  0.00           H  
ATOM   1481  HA  GLU A  91     -27.419  -2.837  -9.938  1.00  0.00           H  
ATOM   1482 1HB  GLU A  91     -26.369  -3.777 -11.994  1.00  0.00           H  
ATOM   1483 2HB  GLU A  91     -24.974  -2.732 -11.761  1.00  0.00           H  
ATOM   1484 1HG  GLU A  91     -24.429  -4.935 -11.012  1.00  0.00           H  
ATOM   1485 2HG  GLU A  91     -24.504  -3.867  -9.613  1.00  0.00           H  
ATOM   1486  N   PHE A  92     -25.065  -0.550  -9.829  1.00  0.00           N  
ATOM   1487  CA  PHE A  92     -24.216   0.216  -8.924  1.00  0.00           C  
ATOM   1488  C   PHE A  92     -25.045   0.941  -7.872  1.00  0.00           C  
ATOM   1489  O   PHE A  92     -24.671   0.993  -6.701  1.00  0.00           O  
ATOM   1490  CB  PHE A  92     -23.378   1.229  -9.706  1.00  0.00           C  
ATOM   1491  CG  PHE A  92     -22.423   2.014  -8.852  1.00  0.00           C  
ATOM   1492  CD1 PHE A  92     -21.526   1.367  -8.015  1.00  0.00           C  
ATOM   1493  CD2 PHE A  92     -22.421   3.400  -8.883  1.00  0.00           C  
ATOM   1494  CE1 PHE A  92     -20.647   2.088  -7.229  1.00  0.00           C  
ATOM   1495  CE2 PHE A  92     -21.543   4.123  -8.100  1.00  0.00           C  
ATOM   1496  CZ  PHE A  92     -20.656   3.466  -7.271  1.00  0.00           C  
ATOM   1497  H   PHE A  92     -25.105  -0.290 -10.804  1.00  0.00           H  
ATOM   1498  HA  PHE A  92     -23.557  -0.482  -8.407  1.00  0.00           H  
ATOM   1499 1HB  PHE A  92     -22.802   0.710 -10.471  1.00  0.00           H  
ATOM   1500 2HB  PHE A  92     -24.037   1.932 -10.214  1.00  0.00           H  
ATOM   1501  HD1 PHE A  92     -21.519   0.277  -7.983  1.00  0.00           H  
ATOM   1502  HD2 PHE A  92     -23.122   3.919  -9.537  1.00  0.00           H  
ATOM   1503  HE1 PHE A  92     -19.948   1.567  -6.576  1.00  0.00           H  
ATOM   1504  HE2 PHE A  92     -21.551   5.213  -8.134  1.00  0.00           H  
ATOM   1505  HZ  PHE A  92     -19.964   4.035  -6.651  1.00  0.00           H  
ATOM   1506  N   ALA A  93     -26.172   1.501  -8.298  1.00  0.00           N  
ATOM   1507  CA  ALA A  93     -27.057   2.226  -7.393  1.00  0.00           C  
ATOM   1508  C   ALA A  93     -27.650   1.297  -6.341  1.00  0.00           C  
ATOM   1509  O   ALA A  93     -27.757   1.659  -5.170  1.00  0.00           O  
ATOM   1510  CB  ALA A  93     -28.166   2.915  -8.175  1.00  0.00           C  
ATOM   1511  H   ALA A  93     -26.423   1.423  -9.273  1.00  0.00           H  
ATOM   1512  HA  ALA A  93     -26.466   2.982  -6.876  1.00  0.00           H  
ATOM   1513 1HB  ALA A  93     -28.818   3.452  -7.486  1.00  0.00           H  
ATOM   1514 2HB  ALA A  93     -27.728   3.619  -8.883  1.00  0.00           H  
ATOM   1515 3HB  ALA A  93     -28.746   2.170  -8.717  1.00  0.00           H  
ATOM   1516  N   GLU A  94     -28.034   0.098  -6.767  1.00  0.00           N  
ATOM   1517  CA  GLU A  94     -28.617  -0.885  -5.862  1.00  0.00           C  
ATOM   1518  C   GLU A  94     -27.609  -1.332  -4.810  1.00  0.00           C  
ATOM   1519  O   GLU A  94     -27.951  -1.492  -3.639  1.00  0.00           O  
ATOM   1520  CB  GLU A  94     -29.122  -2.098  -6.646  1.00  0.00           C  
ATOM   1521  CG  GLU A  94     -29.798  -3.162  -5.793  1.00  0.00           C  
ATOM   1522  CD  GLU A  94     -31.065  -2.676  -5.146  1.00  0.00           C  
ATOM   1523  OE1 GLU A  94     -31.370  -1.515  -5.280  1.00  0.00           O  
ATOM   1524  OE2 GLU A  94     -31.728  -3.466  -4.516  1.00  0.00           O  
ATOM   1525  H   GLU A  94     -27.919  -0.138  -7.742  1.00  0.00           H  
ATOM   1526  HA  GLU A  94     -29.453  -0.415  -5.345  1.00  0.00           H  
ATOM   1527 1HB  GLU A  94     -29.838  -1.771  -7.401  1.00  0.00           H  
ATOM   1528 2HB  GLU A  94     -28.288  -2.567  -7.168  1.00  0.00           H  
ATOM   1529 1HG  GLU A  94     -30.031  -4.022  -6.420  1.00  0.00           H  
ATOM   1530 2HG  GLU A  94     -29.103  -3.488  -5.020  1.00  0.00           H  
ATOM   1531  N   ARG A  95     -26.366  -1.531  -5.236  1.00  0.00           N  
ATOM   1532  CA  ARG A  95     -25.306  -1.959  -4.331  1.00  0.00           C  
ATOM   1533  C   ARG A  95     -25.017  -0.896  -3.279  1.00  0.00           C  
ATOM   1534  O   ARG A  95     -24.807  -1.210  -2.108  1.00  0.00           O  
ATOM   1535  CB  ARG A  95     -24.031  -2.262  -5.105  1.00  0.00           C  
ATOM   1536  CG  ARG A  95     -22.863  -2.732  -4.253  1.00  0.00           C  
ATOM   1537  CD  ARG A  95     -23.154  -4.029  -3.590  1.00  0.00           C  
ATOM   1538  NE  ARG A  95     -22.023  -4.505  -2.809  1.00  0.00           N  
ATOM   1539  CZ  ARG A  95     -22.065  -5.548  -1.958  1.00  0.00           C  
ATOM   1540  NH1 ARG A  95     -23.186  -6.213  -1.789  1.00  0.00           N  
ATOM   1541  NH2 ARG A  95     -20.979  -5.903  -1.294  1.00  0.00           N  
ATOM   1542  H   ARG A  95     -26.150  -1.382  -6.211  1.00  0.00           H  
ATOM   1543  HA  ARG A  95     -25.645  -2.857  -3.814  1.00  0.00           H  
ATOM   1544 1HB  ARG A  95     -24.231  -3.035  -5.846  1.00  0.00           H  
ATOM   1545 2HB  ARG A  95     -23.710  -1.369  -5.641  1.00  0.00           H  
ATOM   1546 1HG  ARG A  95     -21.982  -2.859  -4.883  1.00  0.00           H  
ATOM   1547 2HG  ARG A  95     -22.653  -1.991  -3.481  1.00  0.00           H  
ATOM   1548 1HD  ARG A  95     -24.005  -3.912  -2.919  1.00  0.00           H  
ATOM   1549 2HD  ARG A  95     -23.387  -4.779  -4.344  1.00  0.00           H  
ATOM   1550  HE  ARG A  95     -21.142  -4.018  -2.913  1.00  0.00           H  
ATOM   1551 1HH1 ARG A  95     -24.016  -5.942  -2.297  1.00  0.00           H  
ATOM   1552 2HH1 ARG A  95     -23.218  -6.995  -1.151  1.00  0.00           H  
ATOM   1553 1HH2 ARG A  95     -20.117  -5.392  -1.424  1.00  0.00           H  
ATOM   1554 2HH2 ARG A  95     -21.011  -6.685  -0.656  1.00  0.00           H  
ATOM   1555  N   LEU A  96     -25.007   0.362  -3.705  1.00  0.00           N  
ATOM   1556  CA  LEU A  96     -24.742   1.475  -2.800  1.00  0.00           C  
ATOM   1557  C   LEU A  96     -25.837   1.601  -1.748  1.00  0.00           C  
ATOM   1558  O   LEU A  96     -25.559   1.856  -0.577  1.00  0.00           O  
ATOM   1559  CB  LEU A  96     -24.629   2.785  -3.589  1.00  0.00           C  
ATOM   1560  CG  LEU A  96     -23.396   2.914  -4.492  1.00  0.00           C  
ATOM   1561  CD1 LEU A  96     -23.515   4.174  -5.339  1.00  0.00           C  
ATOM   1562  CD2 LEU A  96     -22.140   2.948  -3.634  1.00  0.00           C  
ATOM   1563  H   LEU A  96     -25.187   0.554  -4.680  1.00  0.00           H  
ATOM   1564  HA  LEU A  96     -23.804   1.275  -2.283  1.00  0.00           H  
ATOM   1565 1HB  LEU A  96     -25.512   2.889  -4.218  1.00  0.00           H  
ATOM   1566 2HB  LEU A  96     -24.612   3.616  -2.884  1.00  0.00           H  
ATOM   1567  HG  LEU A  96     -23.350   2.061  -5.169  1.00  0.00           H  
ATOM   1568 1HD1 LEU A  96     -22.638   4.266  -5.980  1.00  0.00           H  
ATOM   1569 2HD1 LEU A  96     -24.411   4.114  -5.956  1.00  0.00           H  
ATOM   1570 3HD1 LEU A  96     -23.580   5.045  -4.687  1.00  0.00           H  
ATOM   1571 1HD2 LEU A  96     -21.263   3.039  -4.276  1.00  0.00           H  
ATOM   1572 2HD2 LEU A  96     -22.184   3.802  -2.958  1.00  0.00           H  
ATOM   1573 3HD2 LEU A  96     -22.071   2.028  -3.054  1.00  0.00           H  
ATOM   1574  N   VAL A  97     -27.083   1.422  -2.174  1.00  0.00           N  
ATOM   1575  CA  VAL A  97     -28.222   1.516  -1.269  1.00  0.00           C  
ATOM   1576  C   VAL A  97     -28.183   0.415  -0.217  1.00  0.00           C  
ATOM   1577  O   VAL A  97     -28.477   0.651   0.955  1.00  0.00           O  
ATOM   1578  CB  VAL A  97     -29.541   1.421  -2.059  1.00  0.00           C  
ATOM   1579  CG1 VAL A  97     -30.725   1.327  -1.108  1.00  0.00           C  
ATOM   1580  CG2 VAL A  97     -29.681   2.624  -2.979  1.00  0.00           C  
ATOM   1581  H   VAL A  97     -27.245   1.215  -3.149  1.00  0.00           H  
ATOM   1582  HA  VAL A  97     -28.166   2.474  -0.752  1.00  0.00           H  
ATOM   1583  HB  VAL A  97     -29.533   0.507  -2.653  1.00  0.00           H  
ATOM   1584 1HG1 VAL A  97     -31.649   1.261  -1.684  1.00  0.00           H  
ATOM   1585 2HG1 VAL A  97     -30.622   0.440  -0.484  1.00  0.00           H  
ATOM   1586 3HG1 VAL A  97     -30.756   2.215  -0.477  1.00  0.00           H  
ATOM   1587 1HG2 VAL A  97     -30.616   2.549  -3.535  1.00  0.00           H  
ATOM   1588 2HG2 VAL A  97     -29.684   3.538  -2.385  1.00  0.00           H  
ATOM   1589 3HG2 VAL A  97     -28.845   2.647  -3.678  1.00  0.00           H  
ATOM   1590  N   GLU A  98     -27.818  -0.790  -0.643  1.00  0.00           N  
ATOM   1591  CA  GLU A  98     -27.739  -1.931   0.262  1.00  0.00           C  
ATOM   1592  C   GLU A  98     -26.657  -1.726   1.314  1.00  0.00           C  
ATOM   1593  O   GLU A  98     -26.846  -2.052   2.486  1.00  0.00           O  
ATOM   1594  CB  GLU A  98     -27.464  -3.216  -0.522  1.00  0.00           C  
ATOM   1595  CG  GLU A  98     -28.624  -3.683  -1.390  1.00  0.00           C  
ATOM   1596  CD  GLU A  98     -28.293  -4.906  -2.200  1.00  0.00           C  
ATOM   1597  OE1 GLU A  98     -27.158  -5.318  -2.181  1.00  0.00           O  
ATOM   1598  OE2 GLU A  98     -29.176  -5.428  -2.839  1.00  0.00           O  
ATOM   1599  H   GLU A  98     -27.589  -0.919  -1.618  1.00  0.00           H  
ATOM   1600  HA  GLU A  98     -28.695  -2.019   0.779  1.00  0.00           H  
ATOM   1601 1HB  GLU A  98     -26.600  -3.069  -1.170  1.00  0.00           H  
ATOM   1602 2HB  GLU A  98     -27.220  -4.021   0.172  1.00  0.00           H  
ATOM   1603 1HG  GLU A  98     -29.477  -3.906  -0.750  1.00  0.00           H  
ATOM   1604 2HG  GLU A  98     -28.910  -2.875  -2.062  1.00  0.00           H  
ATOM   1605  N   ILE A  99     -25.521  -1.184   0.888  1.00  0.00           N  
ATOM   1606  CA  ILE A  99     -24.405  -0.935   1.793  1.00  0.00           C  
ATOM   1607  C   ILE A  99     -24.770   0.105   2.845  1.00  0.00           C  
ATOM   1608  O   ILE A  99     -24.419  -0.034   4.017  1.00  0.00           O  
ATOM   1609  CB  ILE A  99     -23.162  -0.465   1.016  1.00  0.00           C  
ATOM   1610  CG1 ILE A  99     -22.677  -1.566   0.068  1.00  0.00           C  
ATOM   1611  CG2 ILE A  99     -22.055  -0.060   1.977  1.00  0.00           C  
ATOM   1612  CD1 ILE A  99     -22.284  -2.846   0.770  1.00  0.00           C  
ATOM   1613  H   ILE A  99     -25.427  -0.939  -0.087  1.00  0.00           H  
ATOM   1614  HA  ILE A  99     -24.173  -1.866   2.310  1.00  0.00           H  
ATOM   1615  HB  ILE A  99     -23.423   0.392   0.395  1.00  0.00           H  
ATOM   1616 1HG1 ILE A  99     -23.462  -1.798  -0.651  1.00  0.00           H  
ATOM   1617 2HG1 ILE A  99     -21.815  -1.208  -0.495  1.00  0.00           H  
ATOM   1618 1HG2 ILE A  99     -21.184   0.268   1.411  1.00  0.00           H  
ATOM   1619 2HG2 ILE A  99     -22.404   0.754   2.611  1.00  0.00           H  
ATOM   1620 3HG2 ILE A  99     -21.783  -0.914   2.599  1.00  0.00           H  
ATOM   1621 1HD1 ILE A  99     -21.951  -3.577   0.033  1.00  0.00           H  
ATOM   1622 2HD1 ILE A  99     -21.473  -2.642   1.471  1.00  0.00           H  
ATOM   1623 3HD1 ILE A  99     -23.141  -3.242   1.312  1.00  0.00           H  
ATOM   1624  N   LEU A 100     -25.477   1.146   2.419  1.00  0.00           N  
ATOM   1625  CA  LEU A 100     -25.891   2.212   3.324  1.00  0.00           C  
ATOM   1626  C   LEU A 100     -26.864   1.695   4.376  1.00  0.00           C  
ATOM   1627  O   LEU A 100     -26.780   2.062   5.548  1.00  0.00           O  
ATOM   1628  CB  LEU A 100     -26.542   3.355   2.534  1.00  0.00           C  
ATOM   1629  CG  LEU A 100     -26.990   4.565   3.363  1.00  0.00           C  
ATOM   1630  CD1 LEU A 100     -25.788   5.163   4.080  1.00  0.00           C  
ATOM   1631  CD2 LEU A 100     -27.648   5.590   2.451  1.00  0.00           C  
ATOM   1632  H   LEU A 100     -25.733   1.202   1.444  1.00  0.00           H  
ATOM   1633  HA  LEU A 100     -25.005   2.581   3.841  1.00  0.00           H  
ATOM   1634 1HB  LEU A 100     -25.833   3.709   1.788  1.00  0.00           H  
ATOM   1635 2HB  LEU A 100     -27.418   2.965   2.017  1.00  0.00           H  
ATOM   1636  HG  LEU A 100     -27.704   4.243   4.122  1.00  0.00           H  
ATOM   1637 1HD1 LEU A 100     -26.106   6.024   4.670  1.00  0.00           H  
ATOM   1638 2HD1 LEU A 100     -25.348   4.415   4.740  1.00  0.00           H  
ATOM   1639 3HD1 LEU A 100     -25.047   5.481   3.347  1.00  0.00           H  
ATOM   1640 1HD2 LEU A 100     -27.968   6.450   3.041  1.00  0.00           H  
ATOM   1641 2HD2 LEU A 100     -26.935   5.914   1.693  1.00  0.00           H  
ATOM   1642 3HD2 LEU A 100     -28.515   5.141   1.965  1.00  0.00           H  
ATOM   1643  N   ARG A 101     -27.787   0.839   3.951  1.00  0.00           N  
ATOM   1644  CA  ARG A 101     -28.778   0.269   4.855  1.00  0.00           C  
ATOM   1645  C   ARG A 101     -28.121  -0.615   5.907  1.00  0.00           C  
ATOM   1646  O   ARG A 101     -28.497  -0.587   7.079  1.00  0.00           O  
ATOM   1647  CB  ARG A 101     -29.803  -0.546   4.080  1.00  0.00           C  
ATOM   1648  CG  ARG A 101     -30.915  -1.145   4.926  1.00  0.00           C  
ATOM   1649  CD  ARG A 101     -31.888  -1.902   4.097  1.00  0.00           C  
ATOM   1650  NE  ARG A 101     -31.271  -3.048   3.448  1.00  0.00           N  
ATOM   1651  CZ  ARG A 101     -31.038  -4.232   4.047  1.00  0.00           C  
ATOM   1652  NH1 ARG A 101     -31.374  -4.411   5.305  1.00  0.00           N  
ATOM   1653  NH2 ARG A 101     -30.470  -5.215   3.369  1.00  0.00           N  
ATOM   1654  H   ARG A 101     -27.803   0.577   2.975  1.00  0.00           H  
ATOM   1655  HA  ARG A 101     -29.276   1.090   5.372  1.00  0.00           H  
ATOM   1656 1HB  ARG A 101     -30.267   0.081   3.321  1.00  0.00           H  
ATOM   1657 2HB  ARG A 101     -29.302  -1.366   3.565  1.00  0.00           H  
ATOM   1658 1HG  ARG A 101     -30.487  -1.827   5.661  1.00  0.00           H  
ATOM   1659 2HG  ARG A 101     -31.451  -0.347   5.441  1.00  0.00           H  
ATOM   1660 1HD  ARG A 101     -32.699  -2.264   4.728  1.00  0.00           H  
ATOM   1661 2HD  ARG A 101     -32.293  -1.250   3.324  1.00  0.00           H  
ATOM   1662  HE  ARG A 101     -30.999  -2.949   2.479  1.00  0.00           H  
ATOM   1663 1HH1 ARG A 101     -31.808  -3.659   5.823  1.00  0.00           H  
ATOM   1664 2HH1 ARG A 101     -31.199  -5.298   5.754  1.00  0.00           H  
ATOM   1665 1HH2 ARG A 101     -30.212  -5.078   2.401  1.00  0.00           H  
ATOM   1666 2HH2 ARG A 101     -30.295  -6.102   3.817  1.00  0.00           H  
ATOM   1667  N   GLU A 102     -27.136  -1.399   5.482  1.00  0.00           N  
ATOM   1668  CA  GLU A 102     -26.423  -2.293   6.386  1.00  0.00           C  
ATOM   1669  C   GLU A 102     -25.649  -1.510   7.438  1.00  0.00           C  
ATOM   1670  O   GLU A 102     -25.604  -1.896   8.606  1.00  0.00           O  
ATOM   1671  CB  GLU A 102     -25.467  -3.194   5.601  1.00  0.00           C  
ATOM   1672  CG  GLU A 102     -26.156  -4.236   4.732  1.00  0.00           C  
ATOM   1673  CD  GLU A 102     -25.190  -5.056   3.923  1.00  0.00           C  
ATOM   1674  OE1 GLU A 102     -24.021  -4.752   3.944  1.00  0.00           O  
ATOM   1675  OE2 GLU A 102     -25.621  -5.986   3.284  1.00  0.00           O  
ATOM   1676  H   GLU A 102     -26.875  -1.375   4.506  1.00  0.00           H  
ATOM   1677  HA  GLU A 102     -27.159  -2.909   6.903  1.00  0.00           H  
ATOM   1678 1HB  GLU A 102     -24.838  -2.582   4.954  1.00  0.00           H  
ATOM   1679 2HB  GLU A 102     -24.810  -3.719   6.295  1.00  0.00           H  
ATOM   1680 1HG  GLU A 102     -26.734  -4.903   5.371  1.00  0.00           H  
ATOM   1681 2HG  GLU A 102     -26.849  -3.732   4.059  1.00  0.00           H  
ATOM   1682  N   ALA A 103     -25.049  -0.402   6.965  1.00  0.00           N  
ATOM   1683  CA  ALA A 103     -24.136   0.448   7.727  1.00  0.00           C  
ATOM   1684  C   ALA A 103     -24.816   1.148   8.895  1.00  0.00           C  
ATOM   1685  O   ALA A 103     -24.166   1.520   9.872  1.00  0.00           O  
ATOM   1686  CB  ALA A 103     -23.497   1.479   6.808  1.00  0.00           C  
ATOM   1687  H   ALA A 103     -25.228  -0.114   6.014  1.00  0.00           H  
ATOM   1688  HA  ALA A 103     -23.356  -0.185   8.149  1.00  0.00           H  
ATOM   1689 1HB  ALA A 103     -22.809   2.101   7.382  1.00  0.00           H  
ATOM   1690 2HB  ALA A 103     -22.950   0.970   6.015  1.00  0.00           H  
ATOM   1691 3HB  ALA A 103     -24.272   2.105   6.370  1.00  0.00           H  
ATOM   1692  N   GLY A 104     -26.127   1.325   8.790  1.00  0.00           N  
ATOM   1693  CA  GLY A 104     -26.879   2.075   9.786  1.00  0.00           C  
ATOM   1694  C   GLY A 104     -26.886   3.569   9.480  1.00  0.00           C  
ATOM   1695  O   GLY A 104     -26.745   4.397  10.380  1.00  0.00           O  
ATOM   1696  H   GLY A 104     -26.615   0.929   7.999  1.00  0.00           H  
ATOM   1697 1HA  GLY A 104     -27.905   1.707   9.821  1.00  0.00           H  
ATOM   1698 2HA  GLY A 104     -26.444   1.909  10.771  1.00  0.00           H  
ATOM   1699  N   GLY A 105     -27.052   3.904   8.207  1.00  0.00           N  
ATOM   1700  CA  GLY A 105     -27.361   5.272   7.799  1.00  0.00           C  
ATOM   1701  C   GLY A 105     -28.823   5.594   8.094  1.00  0.00           C  
ATOM   1702  O   GLY A 105     -29.711   4.781   7.835  1.00  0.00           O  
ATOM   1703  H   GLY A 105     -26.963   3.193   7.496  1.00  0.00           H  
ATOM   1704 1HA  GLY A 105     -26.709   5.966   8.329  1.00  0.00           H  
ATOM   1705 2HA  GLY A 105     -27.158   5.389   6.735  1.00  0.00           H  
ATOM   1706  N   SER A 106     -29.072   6.778   8.635  1.00  0.00           N  
ATOM   1707  CA  SER A 106     -30.399   7.131   9.128  1.00  0.00           C  
ATOM   1708  C   SER A 106     -31.365   7.283   7.969  1.00  0.00           C  
ATOM   1709  O   SER A 106     -30.975   7.187   6.805  1.00  0.00           O  
ATOM   1710  CB  SER A 106     -30.344   8.418   9.928  1.00  0.00           C  
ATOM   1711  OG  SER A 106     -30.068   9.513   9.100  1.00  0.00           O  
ATOM   1712  H   SER A 106     -28.323   7.452   8.708  1.00  0.00           H  
ATOM   1713  HA  SER A 106     -30.747   6.335   9.787  1.00  0.00           H  
ATOM   1714 1HB  SER A 106     -31.296   8.572  10.435  1.00  0.00           H  
ATOM   1715 2HB  SER A 106     -29.575   8.336  10.696  1.00  0.00           H  
ATOM   1716  HG  SER A 106     -30.357  10.291   9.584  1.00  0.00           H  
ATOM   1717  N   PRO A 107     -32.630   7.520   8.296  1.00  0.00           N  
ATOM   1718  CA  PRO A 107     -33.677   7.533   7.293  1.00  0.00           C  
ATOM   1719  C   PRO A 107     -33.531   8.717   6.354  1.00  0.00           C  
ATOM   1720  O   PRO A 107     -33.833   8.619   5.165  1.00  0.00           O  
ATOM   1721  CB  PRO A 107     -34.954   7.633   8.133  1.00  0.00           C  
ATOM   1722  CG  PRO A 107     -34.566   7.069   9.457  1.00  0.00           C  
ATOM   1723  CD  PRO A 107     -33.138   7.507   9.647  1.00  0.00           C  
ATOM   1724  HA  PRO A 107     -33.586   6.625   6.696  1.00  0.00           H  
ATOM   1725 1HB  PRO A 107     -35.283   8.681   8.196  1.00  0.00           H  
ATOM   1726 2HB  PRO A 107     -35.767   7.069   7.651  1.00  0.00           H  
ATOM   1727 1HG  PRO A 107     -35.234   7.450  10.243  1.00  0.00           H  
ATOM   1728 2HG  PRO A 107     -34.675   5.974   9.450  1.00  0.00           H  
ATOM   1729 1HD  PRO A 107     -33.119   8.507  10.106  1.00  0.00           H  
ATOM   1730 2HD  PRO A 107     -32.611   6.779  10.281  1.00  0.00           H  
ATOM   1731  N   GLU A 108     -33.068   9.869   6.853  1.00  0.00           N  
ATOM   1732  CA  GLU A 108     -32.920  11.002   5.948  1.00  0.00           C  
ATOM   1733  C   GLU A 108     -31.852  10.732   4.897  1.00  0.00           C  
ATOM   1734  O   GLU A 108     -32.021  11.069   3.725  1.00  0.00           O  
ATOM   1735  CB  GLU A 108     -32.569  12.269   6.732  1.00  0.00           C  
ATOM   1736  CG  GLU A 108     -33.676  12.768   7.649  1.00  0.00           C  
ATOM   1737  CD  GLU A 108     -33.737  12.022   8.953  1.00  0.00           C  
ATOM   1738  OE1 GLU A 108     -32.924  11.152   9.156  1.00  0.00           O  
ATOM   1739  OE2 GLU A 108     -34.597  12.322   9.747  1.00  0.00           O  
ATOM   1740  H   GLU A 108     -32.834   9.921   7.834  1.00  0.00           H  
ATOM   1741  HA  GLU A 108     -33.868  11.149   5.431  1.00  0.00           H  
ATOM   1742 1HB  GLU A 108     -31.685  12.085   7.344  1.00  0.00           H  
ATOM   1743 2HB  GLU A 108     -32.324  13.071   6.036  1.00  0.00           H  
ATOM   1744 1HG  GLU A 108     -33.514  13.825   7.856  1.00  0.00           H  
ATOM   1745 2HG  GLU A 108     -34.631  12.669   7.135  1.00  0.00           H  
ATOM   1746  N   LEU A 109     -30.751  10.123   5.322  1.00  0.00           N  
ATOM   1747  CA  LEU A 109     -29.652   9.806   4.417  1.00  0.00           C  
ATOM   1748  C   LEU A 109     -30.080   8.790   3.366  1.00  0.00           C  
ATOM   1749  O   LEU A 109     -29.721   8.908   2.194  1.00  0.00           O  
ATOM   1750  CB  LEU A 109     -28.455   9.261   5.207  1.00  0.00           C  
ATOM   1751  CG  LEU A 109     -27.737  10.272   6.108  1.00  0.00           C  
ATOM   1752  CD1 LEU A 109     -26.697   9.550   6.955  1.00  0.00           C  
ATOM   1753  CD2 LEU A 109     -27.090  11.349   5.249  1.00  0.00           C  
ATOM   1754  H   LEU A 109     -30.672   9.872   6.297  1.00  0.00           H  
ATOM   1755  HA  LEU A 109     -29.364  10.721   3.900  1.00  0.00           H  
ATOM   1756 1HB  LEU A 109     -28.799   8.442   5.836  1.00  0.00           H  
ATOM   1757 2HB  LEU A 109     -27.724   8.867   4.501  1.00  0.00           H  
ATOM   1758  HG  LEU A 109     -28.457  10.732   6.785  1.00  0.00           H  
ATOM   1759 1HD1 LEU A 109     -26.187  10.269   7.596  1.00  0.00           H  
ATOM   1760 2HD1 LEU A 109     -27.190   8.800   7.573  1.00  0.00           H  
ATOM   1761 3HD1 LEU A 109     -25.971   9.065   6.304  1.00  0.00           H  
ATOM   1762 1HD2 LEU A 109     -26.580  12.069   5.890  1.00  0.00           H  
ATOM   1763 2HD2 LEU A 109     -26.369  10.890   4.573  1.00  0.00           H  
ATOM   1764 3HD2 LEU A 109     -27.857  11.861   4.668  1.00  0.00           H  
ATOM   1765  N   VAL A 110     -30.848   7.794   3.791  1.00  0.00           N  
ATOM   1766  CA  VAL A 110     -31.326   6.755   2.886  1.00  0.00           C  
ATOM   1767  C   VAL A 110     -32.266   7.331   1.835  1.00  0.00           C  
ATOM   1768  O   VAL A 110     -32.204   6.959   0.663  1.00  0.00           O  
ATOM   1769  CB  VAL A 110     -32.057   5.653   3.676  1.00  0.00           C  
ATOM   1770  CG1 VAL A 110     -32.720   4.667   2.725  1.00  0.00           C  
ATOM   1771  CG2 VAL A 110     -31.078   4.940   4.596  1.00  0.00           C  
ATOM   1772  H   VAL A 110     -31.108   7.754   4.766  1.00  0.00           H  
ATOM   1773  HA  VAL A 110     -30.465   6.333   2.369  1.00  0.00           H  
ATOM   1774  HB  VAL A 110     -32.849   6.109   4.269  1.00  0.00           H  
ATOM   1775 1HG1 VAL A 110     -33.232   3.895   3.300  1.00  0.00           H  
ATOM   1776 2HG1 VAL A 110     -33.442   5.193   2.101  1.00  0.00           H  
ATOM   1777 3HG1 VAL A 110     -31.961   4.205   2.093  1.00  0.00           H  
ATOM   1778 1HG2 VAL A 110     -31.602   4.162   5.152  1.00  0.00           H  
ATOM   1779 2HG2 VAL A 110     -30.283   4.489   4.002  1.00  0.00           H  
ATOM   1780 3HG2 VAL A 110     -30.647   5.657   5.295  1.00  0.00           H  
ATOM   1781  N   PHE A 111     -33.136   8.240   2.260  1.00  0.00           N  
ATOM   1782  CA  PHE A 111     -34.091   8.869   1.355  1.00  0.00           C  
ATOM   1783  C   PHE A 111     -33.380   9.712   0.304  1.00  0.00           C  
ATOM   1784  O   PHE A 111     -33.757   9.707  -0.868  1.00  0.00           O  
ATOM   1785  CB  PHE A 111     -35.074   9.742   2.137  1.00  0.00           C  
ATOM   1786  CG  PHE A 111     -36.137  10.373   1.283  1.00  0.00           C  
ATOM   1787  CD1 PHE A 111     -36.925   9.597   0.447  1.00  0.00           C  
ATOM   1788  CD2 PHE A 111     -36.350  11.743   1.314  1.00  0.00           C  
ATOM   1789  CE1 PHE A 111     -37.903  10.176  -0.339  1.00  0.00           C  
ATOM   1790  CE2 PHE A 111     -37.328  12.324   0.531  1.00  0.00           C  
ATOM   1791  CZ  PHE A 111     -38.105  11.539  -0.297  1.00  0.00           C  
ATOM   1792  H   PHE A 111     -33.136   8.503   3.235  1.00  0.00           H  
ATOM   1793  HA  PHE A 111     -34.637   8.081   0.838  1.00  0.00           H  
ATOM   1794 1HB  PHE A 111     -35.564   9.142   2.903  1.00  0.00           H  
ATOM   1795 2HB  PHE A 111     -34.529  10.538   2.645  1.00  0.00           H  
ATOM   1796  HD1 PHE A 111     -36.766   8.519   0.414  1.00  0.00           H  
ATOM   1797  HD2 PHE A 111     -35.736  12.363   1.968  1.00  0.00           H  
ATOM   1798  HE1 PHE A 111     -38.515   9.555  -0.993  1.00  0.00           H  
ATOM   1799  HE2 PHE A 111     -37.485  13.402   0.565  1.00  0.00           H  
ATOM   1800  HZ  PHE A 111     -38.875  11.997  -0.917  1.00  0.00           H  
ATOM   1801  N   GLU A 112     -32.350  10.435   0.729  1.00  0.00           N  
ATOM   1802  CA  GLU A 112     -31.584  11.284  -0.176  1.00  0.00           C  
ATOM   1803  C   GLU A 112     -30.859  10.455  -1.228  1.00  0.00           C  
ATOM   1804  O   GLU A 112     -30.807  10.829  -2.399  1.00  0.00           O  
ATOM   1805  CB  GLU A 112     -30.575  12.126   0.608  1.00  0.00           C  
ATOM   1806  CG  GLU A 112     -31.199  13.209   1.476  1.00  0.00           C  
ATOM   1807  CD  GLU A 112     -30.185  13.967   2.286  1.00  0.00           C  
ATOM   1808  OE1 GLU A 112     -29.037  13.592   2.267  1.00  0.00           O  
ATOM   1809  OE2 GLU A 112     -30.558  14.923   2.924  1.00  0.00           O  
ATOM   1810  H   GLU A 112     -32.090  10.395   1.704  1.00  0.00           H  
ATOM   1811  HA  GLU A 112     -32.282  11.943  -0.693  1.00  0.00           H  
ATOM   1812 1HB  GLU A 112     -29.985  11.477   1.256  1.00  0.00           H  
ATOM   1813 2HB  GLU A 112     -29.887  12.609  -0.086  1.00  0.00           H  
ATOM   1814 1HG  GLU A 112     -31.733  13.910   0.835  1.00  0.00           H  
ATOM   1815 2HG  GLU A 112     -31.923  12.749   2.147  1.00  0.00           H  
ATOM   1816  N   LEU A 113     -30.299   9.328  -0.802  1.00  0.00           N  
ATOM   1817  CA  LEU A 113     -29.574   8.443  -1.707  1.00  0.00           C  
ATOM   1818  C   LEU A 113     -30.503   7.850  -2.759  1.00  0.00           C  
ATOM   1819  O   LEU A 113     -30.141   7.743  -3.930  1.00  0.00           O  
ATOM   1820  CB  LEU A 113     -28.899   7.314  -0.917  1.00  0.00           C  
ATOM   1821  CG  LEU A 113     -28.066   6.328  -1.746  1.00  0.00           C  
ATOM   1822  CD1 LEU A 113     -26.954   7.080  -2.464  1.00  0.00           C  
ATOM   1823  CD2 LEU A 113     -27.498   5.251  -0.834  1.00  0.00           C  
ATOM   1824  H   LEU A 113     -30.377   9.077   0.173  1.00  0.00           H  
ATOM   1825  HA  LEU A 113     -28.818   9.034  -2.224  1.00  0.00           H  
ATOM   1826 1HB  LEU A 113     -28.242   7.758  -0.171  1.00  0.00           H  
ATOM   1827 2HB  LEU A 113     -29.670   6.744  -0.399  1.00  0.00           H  
ATOM   1828  HG  LEU A 113     -28.699   5.865  -2.505  1.00  0.00           H  
ATOM   1829 1HD1 LEU A 113     -26.362   6.380  -3.053  1.00  0.00           H  
ATOM   1830 2HD1 LEU A 113     -27.389   7.831  -3.124  1.00  0.00           H  
ATOM   1831 3HD1 LEU A 113     -26.313   7.569  -1.730  1.00  0.00           H  
ATOM   1832 1HD2 LEU A 113     -26.907   4.550  -1.424  1.00  0.00           H  
ATOM   1833 2HD2 LEU A 113     -26.865   5.713  -0.076  1.00  0.00           H  
ATOM   1834 3HD2 LEU A 113     -28.316   4.718  -0.348  1.00  0.00           H  
ATOM   1835  N   LEU A 114     -31.702   7.466  -2.333  1.00  0.00           N  
ATOM   1836  CA  LEU A 114     -32.685   6.883  -3.238  1.00  0.00           C  
ATOM   1837  C   LEU A 114     -33.132   7.891  -4.290  1.00  0.00           C  
ATOM   1838  O   LEU A 114     -33.292   7.549  -5.461  1.00  0.00           O  
ATOM   1839  CB  LEU A 114     -33.902   6.385  -2.448  1.00  0.00           C  
ATOM   1840  CG  LEU A 114     -33.657   5.168  -1.546  1.00  0.00           C  
ATOM   1841  CD1 LEU A 114     -34.895   4.906  -0.700  1.00  0.00           C  
ATOM   1842  CD2 LEU A 114     -33.316   3.960  -2.405  1.00  0.00           C  
ATOM   1843  H   LEU A 114     -31.938   7.581  -1.358  1.00  0.00           H  
ATOM   1844  HA  LEU A 114     -32.215   6.047  -3.755  1.00  0.00           H  
ATOM   1845 1HB  LEU A 114     -34.263   7.196  -1.819  1.00  0.00           H  
ATOM   1846 2HB  LEU A 114     -34.690   6.121  -3.154  1.00  0.00           H  
ATOM   1847  HG  LEU A 114     -32.828   5.378  -0.869  1.00  0.00           H  
ATOM   1848 1HD1 LEU A 114     -34.721   4.041  -0.059  1.00  0.00           H  
ATOM   1849 2HD1 LEU A 114     -35.105   5.779  -0.081  1.00  0.00           H  
ATOM   1850 3HD1 LEU A 114     -35.746   4.709  -1.351  1.00  0.00           H  
ATOM   1851 1HD2 LEU A 114     -33.141   3.095  -1.764  1.00  0.00           H  
ATOM   1852 2HD2 LEU A 114     -34.144   3.748  -3.082  1.00  0.00           H  
ATOM   1853 3HD2 LEU A 114     -32.417   4.168  -2.986  1.00  0.00           H  
ATOM   1854  N   LYS A 115     -33.331   9.134  -3.864  1.00  0.00           N  
ATOM   1855  CA  LYS A 115     -33.759  10.194  -4.769  1.00  0.00           C  
ATOM   1856  C   LYS A 115     -32.696  10.483  -5.821  1.00  0.00           C  
ATOM   1857  O   LYS A 115     -33.010  10.693  -6.992  1.00  0.00           O  
ATOM   1858  CB  LYS A 115     -34.084  11.467  -3.987  1.00  0.00           C  
ATOM   1859  CG  LYS A 115     -34.597  12.618  -4.843  1.00  0.00           C  
ATOM   1860  CD  LYS A 115     -34.983  13.815  -3.986  1.00  0.00           C  
ATOM   1861  CE  LYS A 115     -35.585  14.929  -4.830  1.00  0.00           C  
ATOM   1862  NZ  LYS A 115     -34.600  15.492  -5.792  1.00  0.00           N  
ATOM   1863  H   LYS A 115     -33.182   9.350  -2.889  1.00  0.00           H  
ATOM   1864  HA  LYS A 115     -34.657   9.855  -5.286  1.00  0.00           H  
ATOM   1865 1HB  LYS A 115     -34.841  11.248  -3.233  1.00  0.00           H  
ATOM   1866 2HB  LYS A 115     -33.192  11.811  -3.464  1.00  0.00           H  
ATOM   1867 1HG  LYS A 115     -33.822  12.921  -5.548  1.00  0.00           H  
ATOM   1868 2HG  LYS A 115     -35.469  12.290  -5.408  1.00  0.00           H  
ATOM   1869 1HD  LYS A 115     -35.711  13.505  -3.235  1.00  0.00           H  
ATOM   1870 2HD  LYS A 115     -34.099  14.196  -3.475  1.00  0.00           H  
ATOM   1871 1HE  LYS A 115     -36.438  14.544  -5.385  1.00  0.00           H  
ATOM   1872 2HE  LYS A 115     -35.935  15.730  -4.178  1.00  0.00           H  
ATOM   1873 1HZ  LYS A 115     -35.037  16.227  -6.331  1.00  0.00           H  
ATOM   1874 2HZ  LYS A 115     -33.811  15.870  -5.286  1.00  0.00           H  
ATOM   1875 3HZ  LYS A 115     -34.282  14.763  -6.415  1.00  0.00           H  
ATOM   1876  N   ARG A 116     -31.438  10.493  -5.395  1.00  0.00           N  
ATOM   1877  CA  ARG A 116     -30.325  10.758  -6.300  1.00  0.00           C  
ATOM   1878  C   ARG A 116     -30.199   9.663  -7.352  1.00  0.00           C  
ATOM   1879  O   ARG A 116     -29.944   9.941  -8.523  1.00  0.00           O  
ATOM   1880  CB  ARG A 116     -29.019  10.867  -5.526  1.00  0.00           C  
ATOM   1881  CG  ARG A 116     -27.796  11.174  -6.375  1.00  0.00           C  
ATOM   1882  CD  ARG A 116     -27.663  12.629  -6.641  1.00  0.00           C  
ATOM   1883  NE  ARG A 116     -28.559  13.071  -7.698  1.00  0.00           N  
ATOM   1884  CZ  ARG A 116     -28.230  13.133  -9.003  1.00  0.00           C  
ATOM   1885  NH1 ARG A 116     -27.027  12.778  -9.396  1.00  0.00           N  
ATOM   1886  NH2 ARG A 116     -29.118  13.550  -9.889  1.00  0.00           N  
ATOM   1887  H   ARG A 116     -31.246  10.313  -4.420  1.00  0.00           H  
ATOM   1888  HA  ARG A 116     -30.525  11.696  -6.817  1.00  0.00           H  
ATOM   1889 1HB  ARG A 116     -29.105  11.652  -4.776  1.00  0.00           H  
ATOM   1890 2HB  ARG A 116     -28.829   9.931  -5.000  1.00  0.00           H  
ATOM   1891 1HG  ARG A 116     -26.899  10.836  -5.856  1.00  0.00           H  
ATOM   1892 2HG  ARG A 116     -27.878  10.656  -7.332  1.00  0.00           H  
ATOM   1893 1HD  ARG A 116     -27.902  13.187  -5.736  1.00  0.00           H  
ATOM   1894 2HD  ARG A 116     -26.641  12.851  -6.945  1.00  0.00           H  
ATOM   1895  HE  ARG A 116     -29.494  13.353  -7.435  1.00  0.00           H  
ATOM   1896 1HH1 ARG A 116     -26.349  12.459  -8.719  1.00  0.00           H  
ATOM   1897 2HH1 ARG A 116     -26.781  12.824 -10.374  1.00  0.00           H  
ATOM   1898 1HH2 ARG A 116     -30.044  13.823  -9.587  1.00  0.00           H  
ATOM   1899 2HH2 ARG A 116     -28.872  13.596 -10.866  1.00  0.00           H  
ATOM   1900  N   ILE A 117     -30.378   8.417  -6.926  1.00  0.00           N  
ATOM   1901  CA  ILE A 117     -30.284   7.278  -7.831  1.00  0.00           C  
ATOM   1902  C   ILE A 117     -31.385   7.317  -8.883  1.00  0.00           C  
ATOM   1903  O   ILE A 117     -31.149   7.023 -10.055  1.00  0.00           O  
ATOM   1904  CB  ILE A 117     -30.363   5.951  -7.054  1.00  0.00           C  
ATOM   1905  CG1 ILE A 117     -29.120   5.771  -6.179  1.00  0.00           C  
ATOM   1906  CG2 ILE A 117     -30.517   4.781  -8.013  1.00  0.00           C  
ATOM   1907  CD1 ILE A 117     -29.232   4.637  -5.185  1.00  0.00           C  
ATOM   1908  H   ILE A 117     -30.585   8.255  -5.951  1.00  0.00           H  
ATOM   1909  HA  ILE A 117     -29.326   7.334  -8.348  1.00  0.00           H  
ATOM   1910  HB  ILE A 117     -31.220   5.974  -6.382  1.00  0.00           H  
ATOM   1911 1HG1 ILE A 117     -28.253   5.585  -6.812  1.00  0.00           H  
ATOM   1912 2HG1 ILE A 117     -28.927   6.690  -5.625  1.00  0.00           H  
ATOM   1913 1HG2 ILE A 117     -30.570   3.851  -7.447  1.00  0.00           H  
ATOM   1914 2HG2 ILE A 117     -31.430   4.905  -8.594  1.00  0.00           H  
ATOM   1915 3HG2 ILE A 117     -29.660   4.747  -8.686  1.00  0.00           H  
ATOM   1916 1HD1 ILE A 117     -28.313   4.572  -4.601  1.00  0.00           H  
ATOM   1917 2HD1 ILE A 117     -30.074   4.821  -4.516  1.00  0.00           H  
ATOM   1918 3HD1 ILE A 117     -29.389   3.701  -5.718  1.00  0.00           H  
ATOM   1919  N   MET A 118     -32.590   7.682  -8.457  1.00  0.00           N  
ATOM   1920  CA  MET A 118     -33.731   7.761  -9.362  1.00  0.00           C  
ATOM   1921  C   MET A 118     -33.526   8.843 -10.414  1.00  0.00           C  
ATOM   1922  O   MET A 118     -33.852   8.654 -11.586  1.00  0.00           O  
ATOM   1923  CB  MET A 118     -35.013   8.021  -8.574  1.00  0.00           C  
ATOM   1924  CG  MET A 118     -35.483   6.844  -7.730  1.00  0.00           C  
ATOM   1925  SD  MET A 118     -37.115   7.112  -7.010  1.00  0.00           S  
ATOM   1926  CE  MET A 118     -36.726   8.292  -5.721  1.00  0.00           C  
ATOM   1927  H   MET A 118     -32.719   7.911  -7.482  1.00  0.00           H  
ATOM   1928  HA  MET A 118     -33.819   6.805  -9.879  1.00  0.00           H  
ATOM   1929 1HB  MET A 118     -34.865   8.870  -7.908  1.00  0.00           H  
ATOM   1930 2HB  MET A 118     -35.818   8.281  -9.262  1.00  0.00           H  
ATOM   1931 1HG  MET A 118     -35.522   5.947  -8.348  1.00  0.00           H  
ATOM   1932 2HG  MET A 118     -34.774   6.670  -6.921  1.00  0.00           H  
ATOM   1933 1HE  MET A 118     -37.637   8.558  -5.184  1.00  0.00           H  
ATOM   1934 2HE  MET A 118     -36.009   7.851  -5.027  1.00  0.00           H  
ATOM   1935 3HE  MET A 118     -36.294   9.189  -6.167  1.00  0.00           H  
ATOM   1936  N   GLU A 119     -32.984   9.979  -9.988  1.00  0.00           N  
ATOM   1937  CA  GLU A 119     -32.735  11.095 -10.893  1.00  0.00           C  
ATOM   1938  C   GLU A 119     -31.695  10.730 -11.945  1.00  0.00           C  
ATOM   1939  O   GLU A 119     -31.834  11.081 -13.117  1.00  0.00           O  
ATOM   1940  CB  GLU A 119     -32.271  12.325 -10.109  1.00  0.00           C  
ATOM   1941  CG  GLU A 119     -33.349  12.960  -9.241  1.00  0.00           C  
ATOM   1942  CD  GLU A 119     -32.839  14.119  -8.431  1.00  0.00           C  
ATOM   1943  OE1 GLU A 119     -31.656  14.358  -8.449  1.00  0.00           O  
ATOM   1944  OE2 GLU A 119     -33.635  14.767  -7.793  1.00  0.00           O  
ATOM   1945  H   GLU A 119     -32.739  10.073  -9.013  1.00  0.00           H  
ATOM   1946  HA  GLU A 119     -33.666  11.327 -11.410  1.00  0.00           H  
ATOM   1947 1HB  GLU A 119     -31.439  12.050  -9.461  1.00  0.00           H  
ATOM   1948 2HB  GLU A 119     -31.910  13.084 -10.802  1.00  0.00           H  
ATOM   1949 1HG  GLU A 119     -34.159  13.307  -9.882  1.00  0.00           H  
ATOM   1950 2HG  GLU A 119     -33.752  12.203  -8.569  1.00  0.00           H  
ATOM   1951  N   ILE A 120     -30.654  10.023 -11.519  1.00  0.00           N  
ATOM   1952  CA  ILE A 120     -29.588   9.609 -12.424  1.00  0.00           C  
ATOM   1953  C   ILE A 120     -30.105   8.636 -13.476  1.00  0.00           C  
ATOM   1954  O   ILE A 120     -29.738   8.720 -14.648  1.00  0.00           O  
ATOM   1955  CB  ILE A 120     -28.430   8.958 -11.647  1.00  0.00           C  
ATOM   1956  CG1 ILE A 120     -27.723   9.996 -10.771  1.00  0.00           C  
ATOM   1957  CG2 ILE A 120     -27.445   8.307 -12.606  1.00  0.00           C  
ATOM   1958  CD1 ILE A 120     -26.754   9.399  -9.777  1.00  0.00           C  
ATOM   1959  H   ILE A 120     -30.598   9.767 -10.544  1.00  0.00           H  
ATOM   1960  HA  ILE A 120     -29.219  10.495 -12.941  1.00  0.00           H  
ATOM   1961  HB  ILE A 120     -28.825   8.196 -10.975  1.00  0.00           H  
ATOM   1962 1HG1 ILE A 120     -27.177  10.694 -11.404  1.00  0.00           H  
ATOM   1963 2HG1 ILE A 120     -28.466  10.571 -10.218  1.00  0.00           H  
ATOM   1964 1HG2 ILE A 120     -26.632   7.852 -12.040  1.00  0.00           H  
ATOM   1965 2HG2 ILE A 120     -27.956   7.541 -13.187  1.00  0.00           H  
ATOM   1966 3HG2 ILE A 120     -27.039   9.063 -13.279  1.00  0.00           H  
ATOM   1967 1HD1 ILE A 120     -26.293  10.196  -9.193  1.00  0.00           H  
ATOM   1968 2HD1 ILE A 120     -27.288   8.722  -9.109  1.00  0.00           H  
ATOM   1969 3HD1 ILE A 120     -25.980   8.848 -10.310  1.00  0.00           H  
ATOM   1970  N   ILE A 121     -30.961   7.713 -13.051  1.00  0.00           N  
ATOM   1971  CA  ILE A 121     -31.531   6.722 -13.955  1.00  0.00           C  
ATOM   1972  C   ILE A 121     -32.415   7.379 -15.007  1.00  0.00           C  
ATOM   1973  O   ILE A 121     -32.387   7.003 -16.179  1.00  0.00           O  
ATOM   1974  CB  ILE A 121     -32.349   5.676 -13.177  1.00  0.00           C  
ATOM   1975  CG1 ILE A 121     -31.443   4.886 -12.229  1.00  0.00           C  
ATOM   1976  CG2 ILE A 121     -33.066   4.739 -14.137  1.00  0.00           C  
ATOM   1977  CD1 ILE A 121     -30.338   4.128 -12.931  1.00  0.00           C  
ATOM   1978  H   ILE A 121     -31.223   7.697 -12.075  1.00  0.00           H  
ATOM   1979  HA  ILE A 121     -30.710   6.224 -14.472  1.00  0.00           H  
ATOM   1980  HB  ILE A 121     -33.089   6.180 -12.557  1.00  0.00           H  
ATOM   1981 1HG1 ILE A 121     -30.987   5.566 -11.511  1.00  0.00           H  
ATOM   1982 2HG1 ILE A 121     -32.041   4.169 -11.666  1.00  0.00           H  
ATOM   1983 1HG2 ILE A 121     -33.639   4.005 -13.571  1.00  0.00           H  
ATOM   1984 2HG2 ILE A 121     -33.739   5.314 -14.771  1.00  0.00           H  
ATOM   1985 3HG2 ILE A 121     -32.333   4.225 -14.759  1.00  0.00           H  
ATOM   1986 1HD1 ILE A 121     -29.739   3.593 -12.194  1.00  0.00           H  
ATOM   1987 2HD1 ILE A 121     -30.774   3.415 -13.631  1.00  0.00           H  
ATOM   1988 3HD1 ILE A 121     -29.705   4.829 -13.473  1.00  0.00           H  
ATOM   1989  N   GLU A 122     -33.199   8.364 -14.582  1.00  0.00           N  
ATOM   1990  CA  GLU A 122     -34.093   9.077 -15.486  1.00  0.00           C  
ATOM   1991  C   GLU A 122     -33.310   9.851 -16.538  1.00  0.00           C  
ATOM   1992  O   GLU A 122     -33.686   9.880 -17.710  1.00  0.00           O  
ATOM   1993  CB  GLU A 122     -34.994  10.033 -14.701  1.00  0.00           C  
ATOM   1994  CG  GLU A 122     -36.111  10.661 -15.522  1.00  0.00           C  
ATOM   1995  CD  GLU A 122     -35.661  11.867 -16.297  1.00  0.00           C  
ATOM   1996  OE1 GLU A 122     -34.749  12.525 -15.858  1.00  0.00           O  
ATOM   1997  OE2 GLU A 122     -36.230  12.131 -17.330  1.00  0.00           O  
ATOM   1998  H   GLU A 122     -33.175   8.625 -13.606  1.00  0.00           H  
ATOM   1999  HA  GLU A 122     -34.709   8.341 -16.003  1.00  0.00           H  
ATOM   2000 1HB  GLU A 122     -35.451   9.500 -13.867  1.00  0.00           H  
ATOM   2001 2HB  GLU A 122     -34.392  10.840 -14.284  1.00  0.00           H  
ATOM   2002 1HG  GLU A 122     -36.496   9.918 -16.220  1.00  0.00           H  
ATOM   2003 2HG  GLU A 122     -36.923  10.946 -14.854  1.00  0.00           H  
ATOM   2004  N   ARG A 123     -32.218  10.479 -16.113  1.00  0.00           N  
ATOM   2005  CA  ARG A 123     -31.379  11.255 -17.017  1.00  0.00           C  
ATOM   2006  C   ARG A 123     -30.731  10.364 -18.069  1.00  0.00           C  
ATOM   2007  O   ARG A 123     -30.646  10.732 -19.241  1.00  0.00           O  
ATOM   2008  CB  ARG A 123     -30.296  11.991 -16.242  1.00  0.00           C  
ATOM   2009  CG  ARG A 123     -30.797  13.125 -15.362  1.00  0.00           C  
ATOM   2010  CD  ARG A 123     -31.207  14.304 -16.167  1.00  0.00           C  
ATOM   2011  NE  ARG A 123     -32.530  14.133 -16.745  1.00  0.00           N  
ATOM   2012  CZ  ARG A 123     -33.041  14.898 -17.729  1.00  0.00           C  
ATOM   2013  NH1 ARG A 123     -32.328  15.881 -18.233  1.00  0.00           N  
ATOM   2014  NH2 ARG A 123     -34.257  14.661 -18.187  1.00  0.00           N  
ATOM   2015  H   ARG A 123     -31.963  10.416 -15.137  1.00  0.00           H  
ATOM   2016  HA  ARG A 123     -32.014  11.975 -17.534  1.00  0.00           H  
ATOM   2017 1HB  ARG A 123     -29.765  11.287 -15.602  1.00  0.00           H  
ATOM   2018 2HB  ARG A 123     -29.570  12.410 -16.940  1.00  0.00           H  
ATOM   2019 1HG  ARG A 123     -31.658  12.786 -14.787  1.00  0.00           H  
ATOM   2020 2HG  ARG A 123     -30.004  13.434 -14.680  1.00  0.00           H  
ATOM   2021 1HD  ARG A 123     -31.224  15.189 -15.532  1.00  0.00           H  
ATOM   2022 2HD  ARG A 123     -30.497  14.454 -16.980  1.00  0.00           H  
ATOM   2023  HE  ARG A 123     -33.108  13.386 -16.382  1.00  0.00           H  
ATOM   2024 1HH1 ARG A 123     -31.398  16.063 -17.883  1.00  0.00           H  
ATOM   2025 2HH1 ARG A 123     -32.711  16.455 -18.971  1.00  0.00           H  
ATOM   2026 1HH2 ARG A 123     -34.805  13.905 -17.799  1.00  0.00           H  
ATOM   2027 2HH2 ARG A 123     -34.640  15.235 -18.924  1.00  0.00           H  
ATOM   2028  N   ARG A 124     -30.275   9.191 -17.644  1.00  0.00           N  
ATOM   2029  CA  ARG A 124     -29.634   8.245 -18.548  1.00  0.00           C  
ATOM   2030  C   ARG A 124     -30.612   7.738 -19.600  1.00  0.00           C  
ATOM   2031  O   ARG A 124     -30.212   7.345 -20.696  1.00  0.00           O  
ATOM   2032  CB  ARG A 124     -29.069   7.063 -17.773  1.00  0.00           C  
ATOM   2033  CG  ARG A 124     -28.398   6.000 -18.628  1.00  0.00           C  
ATOM   2034  CD  ARG A 124     -27.178   6.523 -19.296  1.00  0.00           C  
ATOM   2035  NE  ARG A 124     -26.557   5.523 -20.150  1.00  0.00           N  
ATOM   2036  CZ  ARG A 124     -26.935   5.256 -21.415  1.00  0.00           C  
ATOM   2037  NH1 ARG A 124     -27.931   5.922 -21.958  1.00  0.00           N  
ATOM   2038  NH2 ARG A 124     -26.305   4.326 -22.111  1.00  0.00           N  
ATOM   2039  H   ARG A 124     -30.376   8.949 -16.668  1.00  0.00           H  
ATOM   2040  HA  ARG A 124     -28.827   8.764 -19.065  1.00  0.00           H  
ATOM   2041 1HB  ARG A 124     -28.335   7.419 -17.052  1.00  0.00           H  
ATOM   2042 2HB  ARG A 124     -29.870   6.579 -17.214  1.00  0.00           H  
ATOM   2043 1HG  ARG A 124     -28.110   5.157 -18.000  1.00  0.00           H  
ATOM   2044 2HG  ARG A 124     -29.091   5.660 -19.398  1.00  0.00           H  
ATOM   2045 1HD  ARG A 124     -27.440   7.382 -19.912  1.00  0.00           H  
ATOM   2046 2HD  ARG A 124     -26.452   6.825 -18.542  1.00  0.00           H  
ATOM   2047  HE  ARG A 124     -25.787   4.990 -19.767  1.00  0.00           H  
ATOM   2048 1HH1 ARG A 124     -28.412   6.633 -21.426  1.00  0.00           H  
ATOM   2049 2HH1 ARG A 124     -28.214   5.722 -22.906  1.00  0.00           H  
ATOM   2050 1HH2 ARG A 124     -25.540   3.814 -21.694  1.00  0.00           H  
ATOM   2051 2HH2 ARG A 124     -26.589   4.126 -23.058  1.00  0.00           H  
ATOM   2052  N   GLY A 125     -31.879   7.732 -19.310  1.00  0.00           N  
ATOM   2053  CA  GLY A 125     -32.789   7.462 -20.409  1.00  0.00           C  
ATOM   2054  C   GLY A 125     -32.872   5.967 -20.616  1.00  0.00           C  
ATOM   2055  O   GLY A 125     -33.052   5.495 -21.739  1.00  0.00           O  
ATOM   2056  H   GLY A 125     -32.167   7.910 -18.358  1.00  0.00           H  
ATOM   2057 1HA  GLY A 125     -33.770   7.879 -20.180  1.00  0.00           H  
ATOM   2058 2HA  GLY A 125     -32.430   7.961 -21.309  1.00  0.00           H  
ATOM   2059  N   ALA A 126     -32.737   5.247 -19.510  1.00  0.00           N  
ATOM   2060  CA  ALA A 126     -32.790   3.799 -19.503  1.00  0.00           C  
ATOM   2061  C   ALA A 126     -34.176   3.299 -19.890  1.00  0.00           C  
ATOM   2062  O   ALA A 126     -35.182   3.950 -19.610  1.00  0.00           O  
ATOM   2063  CB  ALA A 126     -32.393   3.264 -18.135  1.00  0.00           C  
ATOM   2064  H   ALA A 126     -32.590   5.721 -18.630  1.00  0.00           H  
ATOM   2065  HA  ALA A 126     -32.067   3.422 -20.227  1.00  0.00           H  
ATOM   2066 1HB  ALA A 126     -32.434   2.175 -18.144  1.00  0.00           H  
ATOM   2067 2HB  ALA A 126     -31.379   3.587 -17.898  1.00  0.00           H  
ATOM   2068 3HB  ALA A 126     -33.080   3.646 -17.382  1.00  0.00           H  
ATOM   2069  N   PRO A 127     -34.215   2.140 -20.535  1.00  0.00           N  
ATOM   2070  CA  PRO A 127     -35.461   1.585 -21.040  1.00  0.00           C  
ATOM   2071  C   PRO A 127     -36.478   1.385 -19.922  1.00  0.00           C  
ATOM   2072  O   PRO A 127     -36.114   1.084 -18.785  1.00  0.00           O  
ATOM   2073  CB  PRO A 127     -35.018   0.250 -21.646  1.00  0.00           C  
ATOM   2074  CG  PRO A 127     -33.578   0.456 -21.973  1.00  0.00           C  
ATOM   2075  CD  PRO A 127     -33.064   1.330 -20.860  1.00  0.00           C  
ATOM   2076  HA  PRO A 127     -35.880   2.280 -21.768  1.00  0.00           H  
ATOM   2077 1HB  PRO A 127     -35.180  -0.564 -20.923  1.00  0.00           H  
ATOM   2078 2HB  PRO A 127     -35.628   0.018 -22.532  1.00  0.00           H  
ATOM   2079 1HG  PRO A 127     -33.059  -0.512 -22.026  1.00  0.00           H  
ATOM   2080 2HG  PRO A 127     -33.477   0.926 -22.962  1.00  0.00           H  
ATOM   2081 1HD  PRO A 127     -32.750   0.701 -20.014  1.00  0.00           H  
ATOM   2082 2HD  PRO A 127     -32.221   1.934 -21.228  1.00  0.00           H  
ATOM   2083  N   PRO A 128     -37.754   1.556 -20.256  1.00  0.00           N  
ATOM   2084  CA  PRO A 128     -38.804   1.692 -19.255  1.00  0.00           C  
ATOM   2085  C   PRO A 128     -38.835   0.519 -18.289  1.00  0.00           C  
ATOM   2086  O   PRO A 128     -39.128   0.685 -17.105  1.00  0.00           O  
ATOM   2087  CB  PRO A 128     -40.077   1.749 -20.106  1.00  0.00           C  
ATOM   2088  CG  PRO A 128     -39.622   2.320 -21.406  1.00  0.00           C  
ATOM   2089  CD  PRO A 128     -38.264   1.709 -21.628  1.00  0.00           C  
ATOM   2090  HA  PRO A 128     -38.617   2.598 -18.678  1.00  0.00           H  
ATOM   2091 1HB  PRO A 128     -40.506   0.742 -20.209  1.00  0.00           H  
ATOM   2092 2HB  PRO A 128     -40.834   2.372 -19.608  1.00  0.00           H  
ATOM   2093 1HG  PRO A 128     -40.337   2.066 -22.203  1.00  0.00           H  
ATOM   2094 2HG  PRO A 128     -39.588   3.418 -21.347  1.00  0.00           H  
ATOM   2095 1HD  PRO A 128     -38.377   0.738 -22.132  1.00  0.00           H  
ATOM   2096 2HD  PRO A 128     -37.650   2.391 -22.234  1.00  0.00           H  
ATOM   2097  N   GLU A 129     -38.535  -0.677 -18.783  1.00  0.00           N  
ATOM   2098  CA  GLU A 129     -38.528  -1.845 -17.923  1.00  0.00           C  
ATOM   2099  C   GLU A 129     -37.390  -1.759 -16.910  1.00  0.00           C  
ATOM   2100  O   GLU A 129     -37.553  -2.128 -15.747  1.00  0.00           O  
ATOM   2101  CB  GLU A 129     -38.396  -3.121 -18.757  1.00  0.00           C  
ATOM   2102  CG  GLU A 129     -39.593  -3.415 -19.650  1.00  0.00           C  
ATOM   2103  CD  GLU A 129     -39.578  -2.622 -20.928  1.00  0.00           C  
ATOM   2104  OE1 GLU A 129     -38.648  -1.880 -21.133  1.00  0.00           O  
ATOM   2105  OE2 GLU A 129     -40.499  -2.759 -21.699  1.00  0.00           O  
ATOM   2106  H   GLU A 129     -38.313  -0.762 -19.764  1.00  0.00           H  
ATOM   2107  HA  GLU A 129     -39.470  -1.868 -17.374  1.00  0.00           H  
ATOM   2108 1HB  GLU A 129     -37.514  -3.051 -19.393  1.00  0.00           H  
ATOM   2109 2HB  GLU A 129     -38.255  -3.976 -18.095  1.00  0.00           H  
ATOM   2110 1HG  GLU A 129     -39.599  -4.477 -19.895  1.00  0.00           H  
ATOM   2111 2HG  GLU A 129     -40.507  -3.192 -19.101  1.00  0.00           H  
ATOM   2112  N   LEU A 130     -36.231  -1.268 -17.353  1.00  0.00           N  
ATOM   2113  CA  LEU A 130     -35.098  -1.120 -16.448  1.00  0.00           C  
ATOM   2114  C   LEU A 130     -35.368  -0.052 -15.397  1.00  0.00           C  
ATOM   2115  O   LEU A 130     -35.031  -0.221 -14.225  1.00  0.00           O  
ATOM   2116  CB  LEU A 130     -33.833  -0.761 -17.237  1.00  0.00           C  
ATOM   2117  CG  LEU A 130     -33.001  -1.949 -17.738  1.00  0.00           C  
ATOM   2118  CD1 LEU A 130     -32.509  -2.762 -16.548  1.00  0.00           C  
ATOM   2119  CD2 LEU A 130     -33.846  -2.803 -18.671  1.00  0.00           C  
ATOM   2120  H   LEU A 130     -36.150  -1.000 -18.323  1.00  0.00           H  
ATOM   2121  HA  LEU A 130     -34.951  -2.068 -15.931  1.00  0.00           H  
ATOM   2122 1HB  LEU A 130     -34.121  -0.169 -18.105  1.00  0.00           H  
ATOM   2123 2HB  LEU A 130     -33.190  -0.150 -16.604  1.00  0.00           H  
ATOM   2124  HG  LEU A 130     -32.127  -1.581 -18.275  1.00  0.00           H  
ATOM   2125 1HD1 LEU A 130     -31.918  -3.606 -16.904  1.00  0.00           H  
ATOM   2126 2HD1 LEU A 130     -31.891  -2.132 -15.908  1.00  0.00           H  
ATOM   2127 3HD1 LEU A 130     -33.363  -3.131 -15.981  1.00  0.00           H  
ATOM   2128 1HD2 LEU A 130     -33.255  -3.647 -19.028  1.00  0.00           H  
ATOM   2129 2HD2 LEU A 130     -34.720  -3.173 -18.135  1.00  0.00           H  
ATOM   2130 3HD2 LEU A 130     -34.170  -2.201 -19.521  1.00  0.00           H  
ATOM   2131  N   LEU A 131     -35.977   1.049 -15.822  1.00  0.00           N  
ATOM   2132  CA  LEU A 131     -36.294   2.148 -14.917  1.00  0.00           C  
ATOM   2133  C   LEU A 131     -37.310   1.720 -13.866  1.00  0.00           C  
ATOM   2134  O   LEU A 131     -37.192   2.079 -12.694  1.00  0.00           O  
ATOM   2135  CB  LEU A 131     -36.839   3.345 -15.707  1.00  0.00           C  
ATOM   2136  CG  LEU A 131     -37.115   4.612 -14.887  1.00  0.00           C  
ATOM   2137  CD1 LEU A 131     -37.004   5.834 -15.789  1.00  0.00           C  
ATOM   2138  CD2 LEU A 131     -38.497   4.520 -14.259  1.00  0.00           C  
ATOM   2139  H   LEU A 131     -36.228   1.128 -16.797  1.00  0.00           H  
ATOM   2140  HA  LEU A 131     -35.379   2.436 -14.400  1.00  0.00           H  
ATOM   2141 1HB  LEU A 131     -36.123   3.603 -16.485  1.00  0.00           H  
ATOM   2142 2HB  LEU A 131     -37.773   3.049 -16.184  1.00  0.00           H  
ATOM   2143  HG  LEU A 131     -36.364   4.708 -14.102  1.00  0.00           H  
ATOM   2144 1HD1 LEU A 131     -37.199   6.735 -15.207  1.00  0.00           H  
ATOM   2145 2HD1 LEU A 131     -36.000   5.886 -16.210  1.00  0.00           H  
ATOM   2146 3HD1 LEU A 131     -37.732   5.758 -16.596  1.00  0.00           H  
ATOM   2147 1HD2 LEU A 131     -38.692   5.421 -13.676  1.00  0.00           H  
ATOM   2148 2HD2 LEU A 131     -39.248   4.426 -15.043  1.00  0.00           H  
ATOM   2149 3HD2 LEU A 131     -38.542   3.648 -13.606  1.00  0.00           H  
ATOM   2150  N   ILE A 132     -38.306   0.952 -14.291  1.00  0.00           N  
ATOM   2151  CA  ILE A 132     -39.345   0.474 -13.386  1.00  0.00           C  
ATOM   2152  C   ILE A 132     -38.769  -0.466 -12.335  1.00  0.00           C  
ATOM   2153  O   ILE A 132     -39.141  -0.404 -11.163  1.00  0.00           O  
ATOM   2154  CB  ILE A 132     -40.462  -0.246 -14.163  1.00  0.00           C  
ATOM   2155  CG1 ILE A 132     -41.230   0.747 -15.038  1.00  0.00           C  
ATOM   2156  CG2 ILE A 132     -41.405  -0.955 -13.204  1.00  0.00           C  
ATOM   2157  CD1 ILE A 132     -42.162   0.093 -16.032  1.00  0.00           C  
ATOM   2158  H   ILE A 132     -38.346   0.692 -15.266  1.00  0.00           H  
ATOM   2159  HA  ILE A 132     -39.767   1.335 -12.869  1.00  0.00           H  
ATOM   2160  HB  ILE A 132     -40.021  -0.983 -14.835  1.00  0.00           H  
ATOM   2161 1HG1 ILE A 132     -41.818   1.411 -14.405  1.00  0.00           H  
ATOM   2162 2HG1 ILE A 132     -40.523   1.366 -15.592  1.00  0.00           H  
ATOM   2163 1HG2 ILE A 132     -42.189  -1.458 -13.769  1.00  0.00           H  
ATOM   2164 2HG2 ILE A 132     -40.849  -1.689 -12.622  1.00  0.00           H  
ATOM   2165 3HG2 ILE A 132     -41.856  -0.225 -12.530  1.00  0.00           H  
ATOM   2166 1HD1 ILE A 132     -42.670   0.861 -16.616  1.00  0.00           H  
ATOM   2167 2HD1 ILE A 132     -41.588  -0.551 -16.700  1.00  0.00           H  
ATOM   2168 3HD1 ILE A 132     -42.901  -0.504 -15.499  1.00  0.00           H  
ATOM   2169  N   GLU A 133     -37.860  -1.336 -12.760  1.00  0.00           N  
ATOM   2170  CA  GLU A 133     -37.231  -2.291 -11.855  1.00  0.00           C  
ATOM   2171  C   GLU A 133     -36.388  -1.580 -10.804  1.00  0.00           C  
ATOM   2172  O   GLU A 133     -36.393  -1.957  -9.632  1.00  0.00           O  
ATOM   2173  CB  GLU A 133     -36.362  -3.276 -12.639  1.00  0.00           C  
ATOM   2174  CG  GLU A 133     -35.720  -4.364 -11.789  1.00  0.00           C  
ATOM   2175  CD  GLU A 133     -34.948  -5.364 -12.603  1.00  0.00           C  
ATOM   2176  OE1 GLU A 133     -35.307  -5.585 -13.734  1.00  0.00           O  
ATOM   2177  OE2 GLU A 133     -33.997  -5.908 -12.093  1.00  0.00           O  
ATOM   2178  H   GLU A 133     -37.597  -1.336 -13.735  1.00  0.00           H  
ATOM   2179  HA  GLU A 133     -38.019  -2.837 -11.338  1.00  0.00           H  
ATOM   2180 1HB  GLU A 133     -36.965  -3.764 -13.406  1.00  0.00           H  
ATOM   2181 2HB  GLU A 133     -35.564  -2.734 -13.146  1.00  0.00           H  
ATOM   2182 1HG  GLU A 133     -35.045  -3.898 -11.071  1.00  0.00           H  
ATOM   2183 2HG  GLU A 133     -36.499  -4.881 -11.231  1.00  0.00           H  
ATOM   2184  N   LEU A 134     -35.665  -0.550 -11.229  1.00  0.00           N  
ATOM   2185  CA  LEU A 134     -34.816   0.216 -10.324  1.00  0.00           C  
ATOM   2186  C   LEU A 134     -35.645   0.941  -9.272  1.00  0.00           C  
ATOM   2187  O   LEU A 134     -35.271   0.993  -8.101  1.00  0.00           O  
ATOM   2188  CB  LEU A 134     -33.980   1.231 -11.113  1.00  0.00           C  
ATOM   2189  CG  LEU A 134     -32.948   2.021 -10.298  1.00  0.00           C  
ATOM   2190  CD1 LEU A 134     -33.648   3.140  -9.540  1.00  0.00           C  
ATOM   2191  CD2 LEU A 134     -32.228   1.080  -9.343  1.00  0.00           C  
ATOM   2192  H   LEU A 134     -35.705  -0.290 -12.204  1.00  0.00           H  
ATOM   2193  HA  LEU A 134     -34.157  -0.482  -9.807  1.00  0.00           H  
ATOM   2194 1HB  LEU A 134     -33.445   0.703 -11.901  1.00  0.00           H  
ATOM   2195 2HB  LEU A 134     -34.654   1.950 -11.579  1.00  0.00           H  
ATOM   2196  HG  LEU A 134     -32.223   2.477 -10.972  1.00  0.00           H  
ATOM   2197 1HD1 LEU A 134     -32.915   3.701  -8.960  1.00  0.00           H  
ATOM   2198 2HD1 LEU A 134     -34.138   3.808 -10.248  1.00  0.00           H  
ATOM   2199 3HD1 LEU A 134     -34.392   2.714  -8.868  1.00  0.00           H  
ATOM   2200 1HD2 LEU A 134     -31.494   1.641  -8.763  1.00  0.00           H  
ATOM   2201 2HD2 LEU A 134     -32.952   0.624  -8.667  1.00  0.00           H  
ATOM   2202 3HD2 LEU A 134     -31.722   0.300  -9.912  1.00  0.00           H  
ATOM   2203  N   LEU A 135     -36.772   1.501  -9.698  1.00  0.00           N  
ATOM   2204  CA  LEU A 135     -37.657   2.226  -8.793  1.00  0.00           C  
ATOM   2205  C   LEU A 135     -38.250   1.297  -7.741  1.00  0.00           C  
ATOM   2206  O   LEU A 135     -38.357   1.659  -6.570  1.00  0.00           O  
ATOM   2207  CB  LEU A 135     -38.786   2.901  -9.583  1.00  0.00           C  
ATOM   2208  CG  LEU A 135     -38.361   4.066 -10.485  1.00  0.00           C  
ATOM   2209  CD1 LEU A 135     -39.546   4.511 -11.332  1.00  0.00           C  
ATOM   2210  CD2 LEU A 135     -37.843   5.211  -9.627  1.00  0.00           C  
ATOM   2211  H   LEU A 135     -37.023   1.423 -10.673  1.00  0.00           H  
ATOM   2212  HA  LEU A 135     -37.066   2.982  -8.276  1.00  0.00           H  
ATOM   2213 1HB  LEU A 135     -39.265   2.152 -10.212  1.00  0.00           H  
ATOM   2214 2HB  LEU A 135     -39.525   3.280  -8.877  1.00  0.00           H  
ATOM   2215  HG  LEU A 135     -37.574   3.735 -11.162  1.00  0.00           H  
ATOM   2216 1HD1 LEU A 135     -39.245   5.339 -11.973  1.00  0.00           H  
ATOM   2217 2HD1 LEU A 135     -39.885   3.679 -11.950  1.00  0.00           H  
ATOM   2218 3HD1 LEU A 135     -40.358   4.834 -10.681  1.00  0.00           H  
ATOM   2219 1HD2 LEU A 135     -37.540   6.039 -10.268  1.00  0.00           H  
ATOM   2220 2HD2 LEU A 135     -38.630   5.544  -8.950  1.00  0.00           H  
ATOM   2221 3HD2 LEU A 135     -36.985   4.870  -9.046  1.00  0.00           H  
ATOM   2222  N   GLU A 136     -38.634   0.098  -8.167  1.00  0.00           N  
ATOM   2223  CA  GLU A 136     -39.217  -0.885  -7.262  1.00  0.00           C  
ATOM   2224  C   GLU A 136     -38.209  -1.332  -6.210  1.00  0.00           C  
ATOM   2225  O   GLU A 136     -38.551  -1.492  -5.039  1.00  0.00           O  
ATOM   2226  CB  GLU A 136     -39.722  -2.098  -8.046  1.00  0.00           C  
ATOM   2227  CG  GLU A 136     -40.942  -1.822  -8.914  1.00  0.00           C  
ATOM   2228  CD  GLU A 136     -41.366  -3.015  -9.724  1.00  0.00           C  
ATOM   2229  OE1 GLU A 136     -40.668  -4.000  -9.706  1.00  0.00           O  
ATOM   2230  OE2 GLU A 136     -42.390  -2.942 -10.362  1.00  0.00           O  
ATOM   2231  H   GLU A 136     -38.519  -0.138  -9.142  1.00  0.00           H  
ATOM   2232  HA  GLU A 136     -40.053  -0.415  -6.745  1.00  0.00           H  
ATOM   2233 1HB  GLU A 136     -38.928  -2.469  -8.695  1.00  0.00           H  
ATOM   2234 2HB  GLU A 136     -39.979  -2.899  -7.353  1.00  0.00           H  
ATOM   2235 1HG  GLU A 136     -41.770  -1.520  -8.273  1.00  0.00           H  
ATOM   2236 2HG  GLU A 136     -40.718  -0.994  -9.585  1.00  0.00           H  
ATOM   2237  N   ARG A 137     -36.966  -1.531  -6.636  1.00  0.00           N  
ATOM   2238  CA  ARG A 137     -35.906  -1.959  -5.731  1.00  0.00           C  
ATOM   2239  C   ARG A 137     -35.617  -0.896  -4.679  1.00  0.00           C  
ATOM   2240  O   ARG A 137     -35.407  -1.210  -3.508  1.00  0.00           O  
ATOM   2241  CB  ARG A 137     -34.631  -2.262  -6.505  1.00  0.00           C  
ATOM   2242  CG  ARG A 137     -34.686  -3.517  -7.362  1.00  0.00           C  
ATOM   2243  CD  ARG A 137     -33.399  -3.761  -8.062  1.00  0.00           C  
ATOM   2244  NE  ARG A 137     -33.473  -4.913  -8.946  1.00  0.00           N  
ATOM   2245  CZ  ARG A 137     -33.296  -6.190  -8.555  1.00  0.00           C  
ATOM   2246  NH1 ARG A 137     -33.037  -6.461  -7.295  1.00  0.00           N  
ATOM   2247  NH2 ARG A 137     -33.383  -7.170  -9.437  1.00  0.00           N  
ATOM   2248  H   ARG A 137     -36.750  -1.382  -7.611  1.00  0.00           H  
ATOM   2249  HA  ARG A 137     -36.245  -2.857  -5.214  1.00  0.00           H  
ATOM   2250 1HB  ARG A 137     -34.397  -1.425  -7.161  1.00  0.00           H  
ATOM   2251 2HB  ARG A 137     -33.801  -2.375  -5.808  1.00  0.00           H  
ATOM   2252 1HG  ARG A 137     -34.902  -4.379  -6.730  1.00  0.00           H  
ATOM   2253 2HG  ARG A 137     -35.471  -3.411  -8.112  1.00  0.00           H  
ATOM   2254 1HD  ARG A 137     -33.140  -2.888  -8.660  1.00  0.00           H  
ATOM   2255 2HD  ARG A 137     -32.615  -3.943  -7.328  1.00  0.00           H  
ATOM   2256  HE  ARG A 137     -33.670  -4.744  -9.923  1.00  0.00           H  
ATOM   2257 1HH1 ARG A 137     -32.971  -5.713  -6.620  1.00  0.00           H  
ATOM   2258 2HH1 ARG A 137     -32.905  -7.418  -7.001  1.00  0.00           H  
ATOM   2259 1HH2 ARG A 137     -33.582  -6.961 -10.406  1.00  0.00           H  
ATOM   2260 2HH2 ARG A 137     -33.251  -8.126  -9.144  1.00  0.00           H  
ATOM   2261  N   LEU A 138     -35.607   0.362  -5.105  1.00  0.00           N  
ATOM   2262  CA  LEU A 138     -35.342   1.475  -4.200  1.00  0.00           C  
ATOM   2263  C   LEU A 138     -36.437   1.601  -3.148  1.00  0.00           C  
ATOM   2264  O   LEU A 138     -36.159   1.856  -1.977  1.00  0.00           O  
ATOM   2265  CB  LEU A 138     -35.229   2.785  -4.989  1.00  0.00           C  
ATOM   2266  CG  LEU A 138     -33.996   2.914  -5.892  1.00  0.00           C  
ATOM   2267  CD1 LEU A 138     -34.115   4.174  -6.739  1.00  0.00           C  
ATOM   2268  CD2 LEU A 138     -32.740   2.948  -5.034  1.00  0.00           C  
ATOM   2269  H   LEU A 138     -35.787   0.554  -6.080  1.00  0.00           H  
ATOM   2270  HA  LEU A 138     -34.404   1.275  -3.683  1.00  0.00           H  
ATOM   2271 1HB  LEU A 138     -36.112   2.889  -5.618  1.00  0.00           H  
ATOM   2272 2HB  LEU A 138     -35.212   3.616  -4.284  1.00  0.00           H  
ATOM   2273  HG  LEU A 138     -33.950   2.061  -6.569  1.00  0.00           H  
ATOM   2274 1HD1 LEU A 138     -33.238   4.266  -7.380  1.00  0.00           H  
ATOM   2275 2HD1 LEU A 138     -35.011   4.114  -7.356  1.00  0.00           H  
ATOM   2276 3HD1 LEU A 138     -34.180   5.045  -6.087  1.00  0.00           H  
ATOM   2277 1HD2 LEU A 138     -31.863   3.039  -5.676  1.00  0.00           H  
ATOM   2278 2HD2 LEU A 138     -32.784   3.802  -4.358  1.00  0.00           H  
ATOM   2279 3HD2 LEU A 138     -32.671   2.028  -4.454  1.00  0.00           H  
ATOM   2280  N   LEU A 139     -37.683   1.422  -3.574  1.00  0.00           N  
ATOM   2281  CA  LEU A 139     -38.822   1.516  -2.669  1.00  0.00           C  
ATOM   2282  C   LEU A 139     -38.783   0.415  -1.617  1.00  0.00           C  
ATOM   2283  O   LEU A 139     -39.077   0.651  -0.445  1.00  0.00           O  
ATOM   2284  CB  LEU A 139     -40.134   1.431  -3.459  1.00  0.00           C  
ATOM   2285  CG  LEU A 139     -41.419   1.557  -2.629  1.00  0.00           C  
ATOM   2286  CD1 LEU A 139     -41.431   2.900  -1.912  1.00  0.00           C  
ATOM   2287  CD2 LEU A 139     -42.628   1.413  -3.541  1.00  0.00           C  
ATOM   2288  H   LEU A 139     -37.845   1.215  -4.549  1.00  0.00           H  
ATOM   2289  HA  LEU A 139     -38.766   2.474  -2.152  1.00  0.00           H  
ATOM   2290 1HB  LEU A 139     -40.143   2.224  -4.205  1.00  0.00           H  
ATOM   2291 2HB  LEU A 139     -40.167   0.473  -3.977  1.00  0.00           H  
ATOM   2292  HG  LEU A 139     -41.441   0.773  -1.871  1.00  0.00           H  
ATOM   2293 1HD1 LEU A 139     -42.344   2.989  -1.322  1.00  0.00           H  
ATOM   2294 2HD1 LEU A 139     -40.566   2.967  -1.252  1.00  0.00           H  
ATOM   2295 3HD1 LEU A 139     -41.393   3.704  -2.645  1.00  0.00           H  
ATOM   2296 1HD2 LEU A 139     -43.541   1.502  -2.952  1.00  0.00           H  
ATOM   2297 2HD2 LEU A 139     -42.608   2.197  -4.299  1.00  0.00           H  
ATOM   2298 3HD2 LEU A 139     -42.603   0.438  -4.028  1.00  0.00           H  
ATOM   2299  N   GLU A 140     -38.418  -0.790  -2.043  1.00  0.00           N  
ATOM   2300  CA  GLU A 140     -38.339  -1.931  -1.138  1.00  0.00           C  
ATOM   2301  C   GLU A 140     -37.257  -1.726  -0.086  1.00  0.00           C  
ATOM   2302  O   GLU A 140     -37.446  -2.052   1.086  1.00  0.00           O  
ATOM   2303  CB  GLU A 140     -38.064  -3.216  -1.922  1.00  0.00           C  
ATOM   2304  CG  GLU A 140     -39.224  -3.683  -2.790  1.00  0.00           C  
ATOM   2305  CD  GLU A 140     -38.893  -4.906  -3.600  1.00  0.00           C  
ATOM   2306  OE1 GLU A 140     -37.758  -5.318  -3.581  1.00  0.00           O  
ATOM   2307  OE2 GLU A 140     -39.776  -5.428  -4.239  1.00  0.00           O  
ATOM   2308  H   GLU A 140     -38.189  -0.919  -3.018  1.00  0.00           H  
ATOM   2309  HA  GLU A 140     -39.295  -2.019  -0.621  1.00  0.00           H  
ATOM   2310 1HB  GLU A 140     -37.200  -3.069  -2.570  1.00  0.00           H  
ATOM   2311 2HB  GLU A 140     -37.820  -4.021  -1.228  1.00  0.00           H  
ATOM   2312 1HG  GLU A 140     -40.077  -3.906  -2.150  1.00  0.00           H  
ATOM   2313 2HG  GLU A 140     -39.510  -2.875  -3.462  1.00  0.00           H  
ATOM   2314  N   LEU A 141     -36.121  -1.184  -0.512  1.00  0.00           N  
ATOM   2315  CA  LEU A 141     -35.005  -0.935   0.393  1.00  0.00           C  
ATOM   2316  C   LEU A 141     -35.370   0.105   1.445  1.00  0.00           C  
ATOM   2317  O   LEU A 141     -35.019  -0.034   2.617  1.00  0.00           O  
ATOM   2318  CB  LEU A 141     -33.777  -0.464  -0.397  1.00  0.00           C  
ATOM   2319  CG  LEU A 141     -33.122  -1.517  -1.299  1.00  0.00           C  
ATOM   2320  CD1 LEU A 141     -32.041  -0.859  -2.145  1.00  0.00           C  
ATOM   2321  CD2 LEU A 141     -32.542  -2.631  -0.440  1.00  0.00           C  
ATOM   2322  H   LEU A 141     -36.027  -0.939  -1.487  1.00  0.00           H  
ATOM   2323  HA  LEU A 141     -34.773  -1.866   0.910  1.00  0.00           H  
ATOM   2324 1HB  LEU A 141     -34.070   0.375  -1.026  1.00  0.00           H  
ATOM   2325 2HB  LEU A 141     -33.023  -0.116   0.309  1.00  0.00           H  
ATOM   2326  HG  LEU A 141     -33.869  -1.932  -1.976  1.00  0.00           H  
ATOM   2327 1HD1 LEU A 141     -31.575  -1.608  -2.787  1.00  0.00           H  
ATOM   2328 2HD1 LEU A 141     -32.486  -0.080  -2.764  1.00  0.00           H  
ATOM   2329 3HD1 LEU A 141     -31.286  -0.420  -1.494  1.00  0.00           H  
ATOM   2330 1HD2 LEU A 141     -32.077  -3.380  -1.082  1.00  0.00           H  
ATOM   2331 2HD2 LEU A 141     -31.794  -2.218   0.236  1.00  0.00           H  
ATOM   2332 3HD2 LEU A 141     -33.340  -3.095   0.140  1.00  0.00           H  
ATOM   2333  N   ALA A 142     -36.077   1.146   1.019  1.00  0.00           N  
ATOM   2334  CA  ALA A 142     -36.491   2.212   1.924  1.00  0.00           C  
ATOM   2335  C   ALA A 142     -37.464   1.695   2.976  1.00  0.00           C  
ATOM   2336  O   ALA A 142     -37.380   2.062   4.148  1.00  0.00           O  
ATOM   2337  CB  ALA A 142     -37.117   3.357   1.142  1.00  0.00           C  
ATOM   2338  H   ALA A 142     -36.333   1.202   0.044  1.00  0.00           H  
ATOM   2339  HA  ALA A 142     -35.605   2.581   2.441  1.00  0.00           H  
ATOM   2340 1HB  ALA A 142     -37.421   4.145   1.831  1.00  0.00           H  
ATOM   2341 2HB  ALA A 142     -36.390   3.755   0.434  1.00  0.00           H  
ATOM   2342 3HB  ALA A 142     -37.989   2.994   0.600  1.00  0.00           H  
ATOM   2343  N   ARG A 143     -38.387   0.839   2.551  1.00  0.00           N  
ATOM   2344  CA  ARG A 143     -39.378   0.269   3.455  1.00  0.00           C  
ATOM   2345  C   ARG A 143     -38.721  -0.615   4.507  1.00  0.00           C  
ATOM   2346  O   ARG A 143     -39.097  -0.587   5.679  1.00  0.00           O  
ATOM   2347  CB  ARG A 143     -40.403  -0.546   2.680  1.00  0.00           C  
ATOM   2348  CG  ARG A 143     -41.515  -1.145   3.526  1.00  0.00           C  
ATOM   2349  CD  ARG A 143     -42.488  -1.902   2.697  1.00  0.00           C  
ATOM   2350  NE  ARG A 143     -41.871  -3.048   2.048  1.00  0.00           N  
ATOM   2351  CZ  ARG A 143     -41.638  -4.232   2.647  1.00  0.00           C  
ATOM   2352  NH1 ARG A 143     -41.974  -4.411   3.905  1.00  0.00           N  
ATOM   2353  NH2 ARG A 143     -41.070  -5.215   1.969  1.00  0.00           N  
ATOM   2354  H   ARG A 143     -38.403   0.577   1.575  1.00  0.00           H  
ATOM   2355  HA  ARG A 143     -39.876   1.090   3.972  1.00  0.00           H  
ATOM   2356 1HB  ARG A 143     -40.867   0.081   1.921  1.00  0.00           H  
ATOM   2357 2HB  ARG A 143     -39.902  -1.366   2.165  1.00  0.00           H  
ATOM   2358 1HG  ARG A 143     -41.087  -1.827   4.261  1.00  0.00           H  
ATOM   2359 2HG  ARG A 143     -42.051  -0.347   4.041  1.00  0.00           H  
ATOM   2360 1HD  ARG A 143     -43.299  -2.264   3.328  1.00  0.00           H  
ATOM   2361 2HD  ARG A 143     -42.893  -1.250   1.924  1.00  0.00           H  
ATOM   2362  HE  ARG A 143     -41.599  -2.949   1.079  1.00  0.00           H  
ATOM   2363 1HH1 ARG A 143     -42.408  -3.659   4.423  1.00  0.00           H  
ATOM   2364 2HH1 ARG A 143     -41.799  -5.298   4.354  1.00  0.00           H  
ATOM   2365 1HH2 ARG A 143     -40.812  -5.078   1.001  1.00  0.00           H  
ATOM   2366 2HH2 ARG A 143     -40.895  -6.102   2.417  1.00  0.00           H  
ATOM   2367  N   GLU A 144     -37.736  -1.399   4.082  1.00  0.00           N  
ATOM   2368  CA  GLU A 144     -37.023  -2.293   4.986  1.00  0.00           C  
ATOM   2369  C   GLU A 144     -36.249  -1.510   6.038  1.00  0.00           C  
ATOM   2370  O   GLU A 144     -36.204  -1.896   7.206  1.00  0.00           O  
ATOM   2371  CB  GLU A 144     -36.067  -3.194   4.201  1.00  0.00           C  
ATOM   2372  CG  GLU A 144     -36.756  -4.236   3.332  1.00  0.00           C  
ATOM   2373  CD  GLU A 144     -35.790  -5.056   2.523  1.00  0.00           C  
ATOM   2374  OE1 GLU A 144     -34.621  -4.752   2.544  1.00  0.00           O  
ATOM   2375  OE2 GLU A 144     -36.221  -5.986   1.884  1.00  0.00           O  
ATOM   2376  H   GLU A 144     -37.475  -1.375   3.106  1.00  0.00           H  
ATOM   2377  HA  GLU A 144     -37.759  -2.909   5.503  1.00  0.00           H  
ATOM   2378 1HB  GLU A 144     -35.438  -2.582   3.554  1.00  0.00           H  
ATOM   2379 2HB  GLU A 144     -35.410  -3.719   4.895  1.00  0.00           H  
ATOM   2380 1HG  GLU A 144     -37.334  -4.903   3.971  1.00  0.00           H  
ATOM   2381 2HG  GLU A 144     -37.449  -3.732   2.659  1.00  0.00           H  
ATOM   2382  N   ALA A 145     -35.649  -0.402   5.565  1.00  0.00           N  
ATOM   2383  CA  ALA A 145     -34.736   0.448   6.327  1.00  0.00           C  
ATOM   2384  C   ALA A 145     -35.416   1.148   7.495  1.00  0.00           C  
ATOM   2385  O   ALA A 145     -34.766   1.520   8.472  1.00  0.00           O  
ATOM   2386  CB  ALA A 145     -34.097   1.479   5.408  1.00  0.00           C  
ATOM   2387  H   ALA A 145     -35.828  -0.114   4.614  1.00  0.00           H  
ATOM   2388  HA  ALA A 145     -33.956  -0.185   6.749  1.00  0.00           H  
ATOM   2389 1HB  ALA A 145     -33.409   2.101   5.982  1.00  0.00           H  
ATOM   2390 2HB  ALA A 145     -33.550   0.970   4.615  1.00  0.00           H  
ATOM   2391 3HB  ALA A 145     -34.872   2.105   4.970  1.00  0.00           H  
ATOM   2392  N   GLY A 146     -36.727   1.325   7.390  1.00  0.00           N  
ATOM   2393  CA  GLY A 146     -37.479   2.075   8.386  1.00  0.00           C  
ATOM   2394  C   GLY A 146     -37.486   3.569   8.080  1.00  0.00           C  
ATOM   2395  O   GLY A 146     -37.345   4.397   8.980  1.00  0.00           O  
ATOM   2396  H   GLY A 146     -37.215   0.929   6.599  1.00  0.00           H  
ATOM   2397 1HA  GLY A 146     -38.505   1.707   8.421  1.00  0.00           H  
ATOM   2398 2HA  GLY A 146     -37.044   1.909   9.371  1.00  0.00           H  
ATOM   2399  N   LEU A 147     -37.652   3.904   6.807  1.00  0.00           N  
ATOM   2400  CA  LEU A 147     -37.961   5.272   6.399  1.00  0.00           C  
ATOM   2401  C   LEU A 147     -39.423   5.594   6.694  1.00  0.00           C  
ATOM   2402  O   LEU A 147     -40.311   4.781   6.435  1.00  0.00           O  
ATOM   2403  CB  LEU A 147     -37.674   5.464   4.905  1.00  0.00           C  
ATOM   2404  CG  LEU A 147     -36.214   5.762   4.540  1.00  0.00           C  
ATOM   2405  CD1 LEU A 147     -35.347   4.561   4.893  1.00  0.00           C  
ATOM   2406  CD2 LEU A 147     -36.117   6.090   3.058  1.00  0.00           C  
ATOM   2407  H   LEU A 147     -37.563   3.193   6.096  1.00  0.00           H  
ATOM   2408  HA  LEU A 147     -37.321   5.954   6.961  1.00  0.00           H  
ATOM   2409 1HB  LEU A 147     -37.970   4.560   4.375  1.00  0.00           H  
ATOM   2410 2HB  LEU A 147     -38.283   6.290   4.537  1.00  0.00           H  
ATOM   2411  HG  LEU A 147     -35.859   6.612   5.124  1.00  0.00           H  
ATOM   2412 1HD1 LEU A 147     -34.310   4.772   4.634  1.00  0.00           H  
ATOM   2413 2HD1 LEU A 147     -35.420   4.360   5.962  1.00  0.00           H  
ATOM   2414 3HD1 LEU A 147     -35.689   3.689   4.335  1.00  0.00           H  
ATOM   2415 1HD2 LEU A 147     -35.079   6.302   2.799  1.00  0.00           H  
ATOM   2416 2HD2 LEU A 147     -36.470   5.240   2.473  1.00  0.00           H  
ATOM   2417 3HD2 LEU A 147     -36.732   6.963   2.837  1.00  0.00           H  
ATOM   2418  N   SER A 148     -39.672   6.778   7.235  1.00  0.00           N  
ATOM   2419  CA  SER A 148     -40.999   7.131   7.728  1.00  0.00           C  
ATOM   2420  C   SER A 148     -41.965   7.283   6.569  1.00  0.00           C  
ATOM   2421  O   SER A 148     -41.575   7.187   5.405  1.00  0.00           O  
ATOM   2422  CB  SER A 148     -40.944   8.418   8.528  1.00  0.00           C  
ATOM   2423  OG  SER A 148     -40.668   9.513   7.700  1.00  0.00           O  
ATOM   2424  H   SER A 148     -38.923   7.452   7.308  1.00  0.00           H  
ATOM   2425  HA  SER A 148     -41.347   6.335   8.387  1.00  0.00           H  
ATOM   2426 1HB  SER A 148     -41.896   8.572   9.035  1.00  0.00           H  
ATOM   2427 2HB  SER A 148     -40.175   8.336   9.296  1.00  0.00           H  
ATOM   2428  HG  SER A 148     -40.650  10.282   8.275  1.00  0.00           H  
ATOM   2429  N   PRO A 149     -43.230   7.520   6.896  1.00  0.00           N  
ATOM   2430  CA  PRO A 149     -44.277   7.533   5.893  1.00  0.00           C  
ATOM   2431  C   PRO A 149     -44.131   8.717   4.954  1.00  0.00           C  
ATOM   2432  O   PRO A 149     -44.433   8.619   3.765  1.00  0.00           O  
ATOM   2433  CB  PRO A 149     -45.554   7.633   6.733  1.00  0.00           C  
ATOM   2434  CG  PRO A 149     -45.166   7.069   8.057  1.00  0.00           C  
ATOM   2435  CD  PRO A 149     -43.738   7.507   8.247  1.00  0.00           C  
ATOM   2436  HA  PRO A 149     -44.186   6.625   5.296  1.00  0.00           H  
ATOM   2437 1HB  PRO A 149     -45.883   8.681   6.796  1.00  0.00           H  
ATOM   2438 2HB  PRO A 149     -46.367   7.069   6.251  1.00  0.00           H  
ATOM   2439 1HG  PRO A 149     -45.834   7.450   8.843  1.00  0.00           H  
ATOM   2440 2HG  PRO A 149     -45.275   5.974   8.050  1.00  0.00           H  
ATOM   2441 1HD  PRO A 149     -43.719   8.507   8.706  1.00  0.00           H  
ATOM   2442 2HD  PRO A 149     -43.211   6.779   8.881  1.00  0.00           H  
ATOM   2443  N   GLU A 150     -43.668   9.869   5.453  1.00  0.00           N  
ATOM   2444  CA  GLU A 150     -43.520  11.002   4.548  1.00  0.00           C  
ATOM   2445  C   GLU A 150     -42.452  10.732   3.497  1.00  0.00           C  
ATOM   2446  O   GLU A 150     -42.621  11.069   2.325  1.00  0.00           O  
ATOM   2447  CB  GLU A 150     -43.169  12.269   5.332  1.00  0.00           C  
ATOM   2448  CG  GLU A 150     -44.276  12.768   6.249  1.00  0.00           C  
ATOM   2449  CD  GLU A 150     -44.337  12.022   7.553  1.00  0.00           C  
ATOM   2450  OE1 GLU A 150     -43.524  11.152   7.756  1.00  0.00           O  
ATOM   2451  OE2 GLU A 150     -45.197  12.322   8.347  1.00  0.00           O  
ATOM   2452  H   GLU A 150     -43.434   9.921   6.434  1.00  0.00           H  
ATOM   2453  HA  GLU A 150     -44.468  11.149   4.031  1.00  0.00           H  
ATOM   2454 1HB  GLU A 150     -42.285  12.085   5.944  1.00  0.00           H  
ATOM   2455 2HB  GLU A 150     -42.924  13.071   4.636  1.00  0.00           H  
ATOM   2456 1HG  GLU A 150     -44.114  13.825   6.456  1.00  0.00           H  
ATOM   2457 2HG  GLU A 150     -45.231  12.669   5.735  1.00  0.00           H  
ATOM   2458  N   GLN A 151     -41.351  10.123   3.922  1.00  0.00           N  
ATOM   2459  CA  GLN A 151     -40.252   9.806   3.017  1.00  0.00           C  
ATOM   2460  C   GLN A 151     -40.680   8.790   1.966  1.00  0.00           C  
ATOM   2461  O   GLN A 151     -40.321   8.908   0.794  1.00  0.00           O  
ATOM   2462  CB  GLN A 151     -39.049   9.273   3.800  1.00  0.00           C  
ATOM   2463  CG  GLN A 151     -38.356  10.314   4.662  1.00  0.00           C  
ATOM   2464  CD  GLN A 151     -37.223   9.726   5.481  1.00  0.00           C  
ATOM   2465  OE1 GLN A 151     -37.234   8.539   5.820  1.00  0.00           O  
ATOM   2466  NE2 GLN A 151     -36.236  10.554   5.805  1.00  0.00           N  
ATOM   2467  H   GLN A 151     -41.272   9.872   4.897  1.00  0.00           H  
ATOM   2468  HA  GLN A 151     -39.964  10.721   2.500  1.00  0.00           H  
ATOM   2469 1HB  GLN A 151     -39.370   8.458   4.449  1.00  0.00           H  
ATOM   2470 2HB  GLN A 151     -38.314   8.867   3.105  1.00  0.00           H  
ATOM   2471 1HG  GLN A 151     -37.944  11.089   4.016  1.00  0.00           H  
ATOM   2472 2HG  GLN A 151     -39.085  10.747   5.347  1.00  0.00           H  
ATOM   2473 1HE2 GLN A 151     -35.461  10.223   6.345  1.00  0.00           H  
ATOM   2474 2HE2 GLN A 151     -36.267  11.509   5.509  1.00  0.00           H  
ATOM   2475  N   ILE A 152     -41.448   7.794   2.391  1.00  0.00           N  
ATOM   2476  CA  ILE A 152     -41.926   6.755   1.486  1.00  0.00           C  
ATOM   2477  C   ILE A 152     -42.866   7.331   0.435  1.00  0.00           C  
ATOM   2478  O   ILE A 152     -42.804   6.959  -0.737  1.00  0.00           O  
ATOM   2479  CB  ILE A 152     -42.646   5.638   2.263  1.00  0.00           C  
ATOM   2480  CG1 ILE A 152     -41.672   4.933   3.210  1.00  0.00           C  
ATOM   2481  CG2 ILE A 152     -43.275   4.641   1.301  1.00  0.00           C  
ATOM   2482  CD1 ILE A 152     -40.503   4.279   2.509  1.00  0.00           C  
ATOM   2483  H   ILE A 152     -41.708   7.754   3.366  1.00  0.00           H  
ATOM   2484  HA  ILE A 152     -41.065   6.333   0.969  1.00  0.00           H  
ATOM   2485  HB  ILE A 152     -43.429   6.073   2.883  1.00  0.00           H  
ATOM   2486 1HG1 ILE A 152     -41.280   5.651   3.930  1.00  0.00           H  
ATOM   2487 2HG1 ILE A 152     -42.203   4.165   3.773  1.00  0.00           H  
ATOM   2488 1HG2 ILE A 152     -43.779   3.858   1.867  1.00  0.00           H  
ATOM   2489 2HG2 ILE A 152     -43.997   5.153   0.667  1.00  0.00           H  
ATOM   2490 3HG2 ILE A 152     -42.497   4.196   0.680  1.00  0.00           H  
ATOM   2491 1HD1 ILE A 152     -39.858   3.800   3.246  1.00  0.00           H  
ATOM   2492 2HD1 ILE A 152     -40.872   3.530   1.808  1.00  0.00           H  
ATOM   2493 3HD1 ILE A 152     -39.936   5.035   1.967  1.00  0.00           H  
ATOM   2494  N   HIS A 153     -43.736   8.240   0.860  1.00  0.00           N  
ATOM   2495  CA  HIS A 153     -44.691   8.869  -0.045  1.00  0.00           C  
ATOM   2496  C   HIS A 153     -43.980   9.712  -1.096  1.00  0.00           C  
ATOM   2497  O   HIS A 153     -44.357   9.707  -2.268  1.00  0.00           O  
ATOM   2498  CB  HIS A 153     -45.681   9.741   0.733  1.00  0.00           C  
ATOM   2499  CG  HIS A 153     -46.739  10.363  -0.124  1.00  0.00           C  
ATOM   2500  ND1 HIS A 153     -47.752   9.628  -0.705  1.00  0.00           N  
ATOM   2501  CD2 HIS A 153     -46.942  11.647  -0.501  1.00  0.00           C  
ATOM   2502  CE1 HIS A 153     -48.533  10.436  -1.402  1.00  0.00           C  
ATOM   2503  NE2 HIS A 153     -48.062  11.665  -1.294  1.00  0.00           N  
ATOM   2504  H   HIS A 153     -43.736   8.503   1.835  1.00  0.00           H  
ATOM   2505  HA  HIS A 153     -45.237   8.081  -0.562  1.00  0.00           H  
ATOM   2506 1HB  HIS A 153     -46.172   9.140   1.499  1.00  0.00           H  
ATOM   2507 2HB  HIS A 153     -45.141  10.540   1.241  1.00  0.00           H  
ATOM   2508  HD2 HIS A 153     -46.329  12.507  -0.226  1.00  0.00           H  
ATOM   2509  HE1 HIS A 153     -49.415  10.138  -1.968  1.00  0.00           H  
ATOM   2510  HE2 HIS A 153     -48.459  12.489  -1.723  1.00  0.00           H  
ATOM   2511  N   LYS A 154     -42.950  10.435  -0.671  1.00  0.00           N  
ATOM   2512  CA  LYS A 154     -42.184  11.284  -1.576  1.00  0.00           C  
ATOM   2513  C   LYS A 154     -41.459  10.455  -2.628  1.00  0.00           C  
ATOM   2514  O   LYS A 154     -41.407  10.829  -3.799  1.00  0.00           O  
ATOM   2515  CB  LYS A 154     -41.181  12.134  -0.794  1.00  0.00           C  
ATOM   2516  CG  LYS A 154     -41.812  13.233   0.051  1.00  0.00           C  
ATOM   2517  CD  LYS A 154     -40.756  14.019   0.813  1.00  0.00           C  
ATOM   2518  CE  LYS A 154     -41.386  15.111   1.666  1.00  0.00           C  
ATOM   2519  NZ  LYS A 154     -40.367  15.864   2.447  1.00  0.00           N  
ATOM   2520  H   LYS A 154     -42.690  10.395   0.304  1.00  0.00           H  
ATOM   2521  HA  LYS A 154     -42.882  11.943  -2.093  1.00  0.00           H  
ATOM   2522 1HB  LYS A 154     -40.601  11.493  -0.129  1.00  0.00           H  
ATOM   2523 2HB  LYS A 154     -40.484  12.604  -1.487  1.00  0.00           H  
ATOM   2524 1HG  LYS A 154     -42.367  13.915  -0.594  1.00  0.00           H  
ATOM   2525 2HG  LYS A 154     -42.507  12.790   0.764  1.00  0.00           H  
ATOM   2526 1HD  LYS A 154     -40.194  13.343   1.459  1.00  0.00           H  
ATOM   2527 2HD  LYS A 154     -40.064  14.478   0.107  1.00  0.00           H  
ATOM   2528 1HE  LYS A 154     -41.923  15.808   1.025  1.00  0.00           H  
ATOM   2529 2HE  LYS A 154     -42.099  14.665   2.359  1.00  0.00           H  
ATOM   2530 1HZ  LYS A 154     -40.824  16.577   2.998  1.00  0.00           H  
ATOM   2531 2HZ  LYS A 154     -39.874  15.229   3.059  1.00  0.00           H  
ATOM   2532 3HZ  LYS A 154     -39.711  16.298   1.814  1.00  0.00           H  
ATOM   2533  N   LEU A 155     -40.899   9.328  -2.202  1.00  0.00           N  
ATOM   2534  CA  LEU A 155     -40.174   8.443  -3.107  1.00  0.00           C  
ATOM   2535  C   LEU A 155     -41.103   7.850  -4.159  1.00  0.00           C  
ATOM   2536  O   LEU A 155     -40.741   7.743  -5.330  1.00  0.00           O  
ATOM   2537  CB  LEU A 155     -39.499   7.314  -2.317  1.00  0.00           C  
ATOM   2538  CG  LEU A 155     -38.612   6.368  -3.136  1.00  0.00           C  
ATOM   2539  CD1 LEU A 155     -37.544   5.765  -2.234  1.00  0.00           C  
ATOM   2540  CD2 LEU A 155     -39.473   5.283  -3.766  1.00  0.00           C  
ATOM   2541  H   LEU A 155     -40.977   9.077  -1.227  1.00  0.00           H  
ATOM   2542  HA  LEU A 155     -39.418   9.034  -3.624  1.00  0.00           H  
ATOM   2543 1HB  LEU A 155     -38.881   7.757  -1.539  1.00  0.00           H  
ATOM   2544 2HB  LEU A 155     -40.273   6.713  -1.840  1.00  0.00           H  
ATOM   2545  HG  LEU A 155     -38.106   6.931  -3.921  1.00  0.00           H  
ATOM   2546 1HD1 LEU A 155     -36.913   5.092  -2.816  1.00  0.00           H  
ATOM   2547 2HD1 LEU A 155     -36.931   6.562  -1.812  1.00  0.00           H  
ATOM   2548 3HD1 LEU A 155     -38.021   5.208  -1.428  1.00  0.00           H  
ATOM   2549 1HD2 LEU A 155     -38.842   4.610  -4.348  1.00  0.00           H  
ATOM   2550 2HD2 LEU A 155     -39.978   4.718  -2.982  1.00  0.00           H  
ATOM   2551 3HD2 LEU A 155     -40.215   5.741  -4.419  1.00  0.00           H  
ATOM   2552  N   LEU A 156     -42.302   7.466  -3.733  1.00  0.00           N  
ATOM   2553  CA  LEU A 156     -43.285   6.883  -4.638  1.00  0.00           C  
ATOM   2554  C   LEU A 156     -43.732   7.891  -5.690  1.00  0.00           C  
ATOM   2555  O   LEU A 156     -43.892   7.549  -6.861  1.00  0.00           O  
ATOM   2556  CB  LEU A 156     -44.502   6.385  -3.848  1.00  0.00           C  
ATOM   2557  CG  LEU A 156     -44.257   5.168  -2.946  1.00  0.00           C  
ATOM   2558  CD1 LEU A 156     -45.495   4.906  -2.100  1.00  0.00           C  
ATOM   2559  CD2 LEU A 156     -43.916   3.960  -3.805  1.00  0.00           C  
ATOM   2560  H   LEU A 156     -42.538   7.581  -2.758  1.00  0.00           H  
ATOM   2561  HA  LEU A 156     -42.815   6.047  -5.155  1.00  0.00           H  
ATOM   2562 1HB  LEU A 156     -44.863   7.196  -3.219  1.00  0.00           H  
ATOM   2563 2HB  LEU A 156     -45.290   6.121  -4.554  1.00  0.00           H  
ATOM   2564  HG  LEU A 156     -43.428   5.378  -2.269  1.00  0.00           H  
ATOM   2565 1HD1 LEU A 156     -45.321   4.041  -1.459  1.00  0.00           H  
ATOM   2566 2HD1 LEU A 156     -45.705   5.779  -1.481  1.00  0.00           H  
ATOM   2567 3HD1 LEU A 156     -46.346   4.709  -2.751  1.00  0.00           H  
ATOM   2568 1HD2 LEU A 156     -43.741   3.095  -3.164  1.00  0.00           H  
ATOM   2569 2HD2 LEU A 156     -44.744   3.748  -4.482  1.00  0.00           H  
ATOM   2570 3HD2 LEU A 156     -43.017   4.168  -4.386  1.00  0.00           H  
ATOM   2571  N   GLU A 157     -43.931   9.134  -5.264  1.00  0.00           N  
ATOM   2572  CA  GLU A 157     -44.359  10.194  -6.169  1.00  0.00           C  
ATOM   2573  C   GLU A 157     -43.296  10.483  -7.221  1.00  0.00           C  
ATOM   2574  O   GLU A 157     -43.610  10.693  -8.392  1.00  0.00           O  
ATOM   2575  CB  GLU A 157     -44.674  11.470  -5.385  1.00  0.00           C  
ATOM   2576  CG  GLU A 157     -45.922  11.382  -4.517  1.00  0.00           C  
ATOM   2577  CD  GLU A 157     -46.160  12.626  -3.707  1.00  0.00           C  
ATOM   2578  OE1 GLU A 157     -45.202  13.243  -3.305  1.00  0.00           O  
ATOM   2579  OE2 GLU A 157     -47.301  12.961  -3.490  1.00  0.00           O  
ATOM   2580  H   GLU A 157     -43.782   9.350  -4.289  1.00  0.00           H  
ATOM   2581  HA  GLU A 157     -45.257   9.855  -6.686  1.00  0.00           H  
ATOM   2582 1HB  GLU A 157     -43.833  11.716  -4.737  1.00  0.00           H  
ATOM   2583 2HB  GLU A 157     -44.807  12.300  -6.079  1.00  0.00           H  
ATOM   2584 1HG  GLU A 157     -46.786  11.209  -5.158  1.00  0.00           H  
ATOM   2585 2HG  GLU A 157     -45.825  10.530  -3.846  1.00  0.00           H  
ATOM   2586  N   GLU A 158     -42.038  10.493  -6.795  1.00  0.00           N  
ATOM   2587  CA  GLU A 158     -40.925  10.758  -7.700  1.00  0.00           C  
ATOM   2588  C   GLU A 158     -40.799   9.663  -8.752  1.00  0.00           C  
ATOM   2589  O   GLU A 158     -40.544   9.941  -9.923  1.00  0.00           O  
ATOM   2590  CB  GLU A 158     -39.616  10.879  -6.916  1.00  0.00           C  
ATOM   2591  CG  GLU A 158     -39.520  12.120  -6.041  1.00  0.00           C  
ATOM   2592  CD  GLU A 158     -39.523  13.397  -6.834  1.00  0.00           C  
ATOM   2593  OE1 GLU A 158     -38.927  13.423  -7.884  1.00  0.00           O  
ATOM   2594  OE2 GLU A 158     -40.121  14.348  -6.390  1.00  0.00           O  
ATOM   2595  H   GLU A 158     -41.846  10.313  -5.820  1.00  0.00           H  
ATOM   2596  HA  GLU A 158     -41.125  11.696  -8.217  1.00  0.00           H  
ATOM   2597 1HB  GLU A 158     -39.495  10.006  -6.273  1.00  0.00           H  
ATOM   2598 2HB  GLU A 158     -38.776  10.893  -7.610  1.00  0.00           H  
ATOM   2599 1HG  GLU A 158     -40.364  12.133  -5.351  1.00  0.00           H  
ATOM   2600 2HG  GLU A 158     -38.606  12.066  -5.451  1.00  0.00           H  
ATOM   2601  N   ALA A 159     -40.978   8.417  -8.326  1.00  0.00           N  
ATOM   2602  CA  ALA A 159     -40.884   7.278  -9.231  1.00  0.00           C  
ATOM   2603  C   ALA A 159     -41.985   7.317 -10.283  1.00  0.00           C  
ATOM   2604  O   ALA A 159     -41.749   7.023 -11.455  1.00  0.00           O  
ATOM   2605  CB  ALA A 159     -40.946   5.974  -8.449  1.00  0.00           C  
ATOM   2606  H   ALA A 159     -41.185   8.255  -7.351  1.00  0.00           H  
ATOM   2607  HA  ALA A 159     -39.926   7.334  -9.748  1.00  0.00           H  
ATOM   2608 1HB  ALA A 159     -40.874   5.133  -9.138  1.00  0.00           H  
ATOM   2609 2HB  ALA A 159     -40.118   5.935  -7.741  1.00  0.00           H  
ATOM   2610 3HB  ALA A 159     -41.889   5.919  -7.907  1.00  0.00           H  
ATOM   2611  N   LEU A 160     -43.190   7.682  -9.857  1.00  0.00           N  
ATOM   2612  CA  LEU A 160     -44.331   7.761 -10.762  1.00  0.00           C  
ATOM   2613  C   LEU A 160     -44.126   8.843 -11.814  1.00  0.00           C  
ATOM   2614  O   LEU A 160     -44.452   8.654 -12.986  1.00  0.00           O  
ATOM   2615  CB  LEU A 160     -45.615   8.044  -9.973  1.00  0.00           C  
ATOM   2616  CG  LEU A 160     -46.106   6.905  -9.070  1.00  0.00           C  
ATOM   2617  CD1 LEU A 160     -47.273   7.394  -8.223  1.00  0.00           C  
ATOM   2618  CD2 LEU A 160     -46.513   5.716  -9.928  1.00  0.00           C  
ATOM   2619  H   LEU A 160     -43.319   7.911  -8.882  1.00  0.00           H  
ATOM   2620  HA  LEU A 160     -44.419   6.805 -11.279  1.00  0.00           H  
ATOM   2621 1HB  LEU A 160     -45.451   8.917  -9.344  1.00  0.00           H  
ATOM   2622 2HB  LEU A 160     -46.413   8.275 -10.678  1.00  0.00           H  
ATOM   2623  HG  LEU A 160     -45.305   6.606  -8.393  1.00  0.00           H  
ATOM   2624 1HD1 LEU A 160     -47.622   6.584  -7.582  1.00  0.00           H  
ATOM   2625 2HD1 LEU A 160     -46.949   8.231  -7.606  1.00  0.00           H  
ATOM   2626 3HD1 LEU A 160     -48.085   7.715  -8.875  1.00  0.00           H  
ATOM   2627 1HD2 LEU A 160     -46.861   4.906  -9.286  1.00  0.00           H  
ATOM   2628 2HD2 LEU A 160     -47.315   6.013 -10.605  1.00  0.00           H  
ATOM   2629 3HD2 LEU A 160     -45.655   5.376 -10.509  1.00  0.00           H  
ATOM   2630  N   LYS A 161     -43.584   9.979 -11.388  1.00  0.00           N  
ATOM   2631  CA  LYS A 161     -43.335  11.095 -12.293  1.00  0.00           C  
ATOM   2632  C   LYS A 161     -42.295  10.730 -13.345  1.00  0.00           C  
ATOM   2633  O   LYS A 161     -42.434  11.081 -14.517  1.00  0.00           O  
ATOM   2634  CB  LYS A 161     -42.881  12.328 -11.510  1.00  0.00           C  
ATOM   2635  CG  LYS A 161     -43.972  12.976 -10.668  1.00  0.00           C  
ATOM   2636  CD  LYS A 161     -43.513  14.309 -10.098  1.00  0.00           C  
ATOM   2637  CE  LYS A 161     -42.480  14.116  -8.998  1.00  0.00           C  
ATOM   2638  NZ  LYS A 161     -42.120  15.401  -8.341  1.00  0.00           N  
ATOM   2639  H   LYS A 161     -43.339  10.073 -10.413  1.00  0.00           H  
ATOM   2640  HA  LYS A 161     -44.266  11.327 -12.810  1.00  0.00           H  
ATOM   2641 1HB  LYS A 161     -42.062  12.055 -10.844  1.00  0.00           H  
ATOM   2642 2HB  LYS A 161     -42.503  13.080 -12.203  1.00  0.00           H  
ATOM   2643 1HG  LYS A 161     -44.858  13.138 -11.283  1.00  0.00           H  
ATOM   2644 2HG  LYS A 161     -44.239  12.312  -9.846  1.00  0.00           H  
ATOM   2645 1HD  LYS A 161     -43.075  14.913 -10.894  1.00  0.00           H  
ATOM   2646 2HD  LYS A 161     -44.369  14.845  -9.689  1.00  0.00           H  
ATOM   2647 1HE  LYS A 161     -42.875  13.435  -8.245  1.00  0.00           H  
ATOM   2648 2HE  LYS A 161     -41.578  13.672  -9.419  1.00  0.00           H  
ATOM   2649 1HZ  LYS A 161     -41.434  15.230  -7.619  1.00  0.00           H  
ATOM   2650 2HZ  LYS A 161     -41.734  16.035  -9.027  1.00  0.00           H  
ATOM   2651 3HZ  LYS A 161     -42.945  15.813  -7.929  1.00  0.00           H  
ATOM   2652  N   ILE A 162     -41.254  10.023 -12.919  1.00  0.00           N  
ATOM   2653  CA  ILE A 162     -40.188   9.609 -13.824  1.00  0.00           C  
ATOM   2654  C   ILE A 162     -40.705   8.636 -14.876  1.00  0.00           C  
ATOM   2655  O   ILE A 162     -40.338   8.720 -16.048  1.00  0.00           O  
ATOM   2656  CB  ILE A 162     -39.030   8.958 -13.047  1.00  0.00           C  
ATOM   2657  CG1 ILE A 162     -38.323   9.996 -12.171  1.00  0.00           C  
ATOM   2658  CG2 ILE A 162     -38.045   8.307 -14.006  1.00  0.00           C  
ATOM   2659  CD1 ILE A 162     -37.354   9.399 -11.177  1.00  0.00           C  
ATOM   2660  H   ILE A 162     -41.198   9.767 -11.944  1.00  0.00           H  
ATOM   2661  HA  ILE A 162     -39.819  10.495 -14.341  1.00  0.00           H  
ATOM   2662  HB  ILE A 162     -39.425   8.196 -12.375  1.00  0.00           H  
ATOM   2663 1HG1 ILE A 162     -37.777  10.694 -12.804  1.00  0.00           H  
ATOM   2664 2HG1 ILE A 162     -39.066  10.571 -11.618  1.00  0.00           H  
ATOM   2665 1HG2 ILE A 162     -37.232   7.852 -13.440  1.00  0.00           H  
ATOM   2666 2HG2 ILE A 162     -38.556   7.541 -14.587  1.00  0.00           H  
ATOM   2667 3HG2 ILE A 162     -37.639   9.063 -14.679  1.00  0.00           H  
ATOM   2668 1HD1 ILE A 162     -36.893  10.196 -10.593  1.00  0.00           H  
ATOM   2669 2HD1 ILE A 162     -37.888   8.722 -10.509  1.00  0.00           H  
ATOM   2670 3HD1 ILE A 162     -36.580   8.848 -11.710  1.00  0.00           H  
ATOM   2671  N   VAL A 163     -41.561   7.713 -14.451  1.00  0.00           N  
ATOM   2672  CA  VAL A 163     -42.131   6.722 -15.355  1.00  0.00           C  
ATOM   2673  C   VAL A 163     -43.015   7.379 -16.407  1.00  0.00           C  
ATOM   2674  O   VAL A 163     -42.987   7.003 -17.579  1.00  0.00           O  
ATOM   2675  CB  VAL A 163     -42.959   5.691 -14.564  1.00  0.00           C  
ATOM   2676  CG1 VAL A 163     -43.708   4.769 -15.514  1.00  0.00           C  
ATOM   2677  CG2 VAL A 163     -42.048   4.893 -13.644  1.00  0.00           C  
ATOM   2678  H   VAL A 163     -41.823   7.697 -13.475  1.00  0.00           H  
ATOM   2679  HA  VAL A 163     -41.310   6.224 -15.872  1.00  0.00           H  
ATOM   2680  HB  VAL A 163     -43.706   6.218 -13.971  1.00  0.00           H  
ATOM   2681 1HG1 VAL A 163     -44.288   4.047 -14.938  1.00  0.00           H  
ATOM   2682 2HG1 VAL A 163     -44.380   5.358 -16.138  1.00  0.00           H  
ATOM   2683 3HG1 VAL A 163     -42.995   4.239 -16.145  1.00  0.00           H  
ATOM   2684 1HG2 VAL A 163     -42.640   4.167 -13.087  1.00  0.00           H  
ATOM   2685 2HG2 VAL A 163     -41.297   4.371 -14.237  1.00  0.00           H  
ATOM   2686 3HG2 VAL A 163     -41.554   5.569 -12.946  1.00  0.00           H  
ATOM   2687  N   GLU A 164     -43.799   8.364 -15.982  1.00  0.00           N  
ATOM   2688  CA  GLU A 164     -44.693   9.077 -16.886  1.00  0.00           C  
ATOM   2689  C   GLU A 164     -43.910   9.851 -17.938  1.00  0.00           C  
ATOM   2690  O   GLU A 164     -44.286   9.880 -19.110  1.00  0.00           O  
ATOM   2691  CB  GLU A 164     -45.594  10.033 -16.101  1.00  0.00           C  
ATOM   2692  CG  GLU A 164     -46.711  10.661 -16.922  1.00  0.00           C  
ATOM   2693  CD  GLU A 164     -46.261  11.867 -17.697  1.00  0.00           C  
ATOM   2694  OE1 GLU A 164     -45.349  12.525 -17.258  1.00  0.00           O  
ATOM   2695  OE2 GLU A 164     -46.830  12.131 -18.730  1.00  0.00           O  
ATOM   2696  H   GLU A 164     -43.775   8.625 -15.006  1.00  0.00           H  
ATOM   2697  HA  GLU A 164     -45.309   8.341 -17.403  1.00  0.00           H  
ATOM   2698 1HB  GLU A 164     -46.051   9.500 -15.267  1.00  0.00           H  
ATOM   2699 2HB  GLU A 164     -44.992  10.840 -15.684  1.00  0.00           H  
ATOM   2700 1HG  GLU A 164     -47.096   9.918 -17.620  1.00  0.00           H  
ATOM   2701 2HG  GLU A 164     -47.523  10.946 -16.254  1.00  0.00           H  
ATOM   2702  N   ARG A 165     -42.818  10.479 -17.513  1.00  0.00           N  
ATOM   2703  CA  ARG A 165     -41.979  11.255 -18.417  1.00  0.00           C  
ATOM   2704  C   ARG A 165     -41.331  10.364 -19.469  1.00  0.00           C  
ATOM   2705  O   ARG A 165     -41.246  10.732 -20.641  1.00  0.00           O  
ATOM   2706  CB  ARG A 165     -40.896  11.991 -17.642  1.00  0.00           C  
ATOM   2707  CG  ARG A 165     -41.394  13.140 -16.781  1.00  0.00           C  
ATOM   2708  CD  ARG A 165     -40.289  13.771 -16.014  1.00  0.00           C  
ATOM   2709  NE  ARG A 165     -40.761  14.871 -15.189  1.00  0.00           N  
ATOM   2710  CZ  ARG A 165     -40.005  15.533 -14.291  1.00  0.00           C  
ATOM   2711  NH1 ARG A 165     -38.746  15.196 -14.116  1.00  0.00           N  
ATOM   2712  NH2 ARG A 165     -40.528  16.522 -13.588  1.00  0.00           N  
ATOM   2713  H   ARG A 165     -42.563  10.416 -16.537  1.00  0.00           H  
ATOM   2714  HA  ARG A 165     -42.614  11.975 -18.934  1.00  0.00           H  
ATOM   2715 1HB  ARG A 165     -40.377  11.290 -16.989  1.00  0.00           H  
ATOM   2716 2HB  ARG A 165     -40.161  12.395 -18.339  1.00  0.00           H  
ATOM   2717 1HG  ARG A 165     -41.848  13.901 -17.417  1.00  0.00           H  
ATOM   2718 2HG  ARG A 165     -42.135  12.769 -16.072  1.00  0.00           H  
ATOM   2719 1HD  ARG A 165     -39.829  13.029 -15.362  1.00  0.00           H  
ATOM   2720 2HD  ARG A 165     -39.542  14.159 -16.706  1.00  0.00           H  
ATOM   2721  HE  ARG A 165     -41.724  15.160 -15.296  1.00  0.00           H  
ATOM   2722 1HH1 ARG A 165     -38.346  14.440 -14.653  1.00  0.00           H  
ATOM   2723 2HH1 ARG A 165     -38.180  15.692 -13.443  1.00  0.00           H  
ATOM   2724 1HH2 ARG A 165     -41.496  16.782 -13.723  1.00  0.00           H  
ATOM   2725 2HH2 ARG A 165     -39.962  17.018 -12.916  1.00  0.00           H  
ATOM   2726  N   ARG A 166     -40.875   9.191 -19.044  1.00  0.00           N  
ATOM   2727  CA  ARG A 166     -40.234   8.245 -19.948  1.00  0.00           C  
ATOM   2728  C   ARG A 166     -41.212   7.738 -21.000  1.00  0.00           C  
ATOM   2729  O   ARG A 166     -40.812   7.345 -22.096  1.00  0.00           O  
ATOM   2730  CB  ARG A 166     -39.669   7.063 -19.173  1.00  0.00           C  
ATOM   2731  CG  ARG A 166     -38.998   6.000 -20.028  1.00  0.00           C  
ATOM   2732  CD  ARG A 166     -37.778   6.523 -20.696  1.00  0.00           C  
ATOM   2733  NE  ARG A 166     -37.157   5.523 -21.550  1.00  0.00           N  
ATOM   2734  CZ  ARG A 166     -37.535   5.256 -22.815  1.00  0.00           C  
ATOM   2735  NH1 ARG A 166     -38.531   5.922 -23.358  1.00  0.00           N  
ATOM   2736  NH2 ARG A 166     -36.905   4.326 -23.511  1.00  0.00           N  
ATOM   2737  H   ARG A 166     -40.976   8.949 -18.068  1.00  0.00           H  
ATOM   2738  HA  ARG A 166     -39.427   8.764 -20.465  1.00  0.00           H  
ATOM   2739 1HB  ARG A 166     -38.935   7.419 -18.452  1.00  0.00           H  
ATOM   2740 2HB  ARG A 166     -40.470   6.579 -18.614  1.00  0.00           H  
ATOM   2741 1HG  ARG A 166     -38.710   5.157 -19.400  1.00  0.00           H  
ATOM   2742 2HG  ARG A 166     -39.691   5.660 -20.798  1.00  0.00           H  
ATOM   2743 1HD  ARG A 166     -38.040   7.382 -21.312  1.00  0.00           H  
ATOM   2744 2HD  ARG A 166     -37.052   6.825 -19.942  1.00  0.00           H  
ATOM   2745  HE  ARG A 166     -36.387   4.990 -21.167  1.00  0.00           H  
ATOM   2746 1HH1 ARG A 166     -39.012   6.633 -22.826  1.00  0.00           H  
ATOM   2747 2HH1 ARG A 166     -38.814   5.722 -24.306  1.00  0.00           H  
ATOM   2748 1HH2 ARG A 166     -36.140   3.814 -23.094  1.00  0.00           H  
ATOM   2749 2HH2 ARG A 166     -37.189   4.126 -24.458  1.00  0.00           H  
ATOM   2750  N   GLY A 167     -42.479   7.732 -20.710  1.00  0.00           N  
ATOM   2751  CA  GLY A 167     -43.389   7.462 -21.809  1.00  0.00           C  
ATOM   2752  C   GLY A 167     -43.472   5.967 -22.016  1.00  0.00           C  
ATOM   2753  O   GLY A 167     -43.652   5.495 -23.139  1.00  0.00           O  
ATOM   2754  H   GLY A 167     -42.767   7.910 -19.758  1.00  0.00           H  
ATOM   2755 1HA  GLY A 167     -44.370   7.879 -21.580  1.00  0.00           H  
ATOM   2756 2HA  GLY A 167     -43.030   7.961 -22.709  1.00  0.00           H  
ATOM   2757  N   VAL A 168     -43.337   5.247 -20.910  1.00  0.00           N  
ATOM   2758  CA  VAL A 168     -43.390   3.799 -20.903  1.00  0.00           C  
ATOM   2759  C   VAL A 168     -44.776   3.299 -21.290  1.00  0.00           C  
ATOM   2760  O   VAL A 168     -45.782   3.950 -21.010  1.00  0.00           O  
ATOM   2761  CB  VAL A 168     -43.019   3.260 -19.508  1.00  0.00           C  
ATOM   2762  CG1 VAL A 168     -44.101   3.611 -18.497  1.00  0.00           C  
ATOM   2763  CG2 VAL A 168     -42.810   1.755 -19.574  1.00  0.00           C  
ATOM   2764  H   VAL A 168     -43.190   5.721 -20.030  1.00  0.00           H  
ATOM   2765  HA  VAL A 168     -42.667   3.422 -21.627  1.00  0.00           H  
ATOM   2766  HB  VAL A 168     -42.100   3.742 -19.176  1.00  0.00           H  
ATOM   2767 1HG1 VAL A 168     -43.822   3.223 -17.517  1.00  0.00           H  
ATOM   2768 2HG1 VAL A 168     -44.208   4.694 -18.441  1.00  0.00           H  
ATOM   2769 3HG1 VAL A 168     -45.046   3.167 -18.807  1.00  0.00           H  
ATOM   2770 1HG2 VAL A 168     -42.547   1.381 -18.585  1.00  0.00           H  
ATOM   2771 2HG2 VAL A 168     -43.728   1.274 -19.912  1.00  0.00           H  
ATOM   2772 3HG2 VAL A 168     -42.004   1.530 -20.272  1.00  0.00           H  
ATOM   2773  N   PRO A 169     -44.815   2.140 -21.935  1.00  0.00           N  
ATOM   2774  CA  PRO A 169     -46.061   1.585 -22.440  1.00  0.00           C  
ATOM   2775  C   PRO A 169     -47.078   1.385 -21.322  1.00  0.00           C  
ATOM   2776  O   PRO A 169     -46.714   1.084 -20.185  1.00  0.00           O  
ATOM   2777  CB  PRO A 169     -45.618   0.250 -23.046  1.00  0.00           C  
ATOM   2778  CG  PRO A 169     -44.178   0.456 -23.373  1.00  0.00           C  
ATOM   2779  CD  PRO A 169     -43.664   1.330 -22.260  1.00  0.00           C  
ATOM   2780  HA  PRO A 169     -46.480   2.280 -23.168  1.00  0.00           H  
ATOM   2781 1HB  PRO A 169     -45.780  -0.564 -22.323  1.00  0.00           H  
ATOM   2782 2HB  PRO A 169     -46.228   0.018 -23.932  1.00  0.00           H  
ATOM   2783 1HG  PRO A 169     -43.659  -0.512 -23.426  1.00  0.00           H  
ATOM   2784 2HG  PRO A 169     -44.077   0.926 -24.362  1.00  0.00           H  
ATOM   2785 1HD  PRO A 169     -43.350   0.701 -21.414  1.00  0.00           H  
ATOM   2786 2HD  PRO A 169     -42.821   1.934 -22.628  1.00  0.00           H  
ATOM   2787  N   PRO A 170     -48.354   1.556 -21.656  1.00  0.00           N  
ATOM   2788  CA  PRO A 170     -49.404   1.692 -20.655  1.00  0.00           C  
ATOM   2789  C   PRO A 170     -49.435   0.519 -19.689  1.00  0.00           C  
ATOM   2790  O   PRO A 170     -49.728   0.685 -18.505  1.00  0.00           O  
ATOM   2791  CB  PRO A 170     -50.677   1.749 -21.506  1.00  0.00           C  
ATOM   2792  CG  PRO A 170     -50.222   2.320 -22.806  1.00  0.00           C  
ATOM   2793  CD  PRO A 170     -48.864   1.709 -23.028  1.00  0.00           C  
ATOM   2794  HA  PRO A 170     -49.217   2.598 -20.078  1.00  0.00           H  
ATOM   2795 1HB  PRO A 170     -51.106   0.742 -21.609  1.00  0.00           H  
ATOM   2796 2HB  PRO A 170     -51.434   2.372 -21.008  1.00  0.00           H  
ATOM   2797 1HG  PRO A 170     -50.937   2.066 -23.603  1.00  0.00           H  
ATOM   2798 2HG  PRO A 170     -50.188   3.418 -22.747  1.00  0.00           H  
ATOM   2799 1HD  PRO A 170     -48.977   0.738 -23.532  1.00  0.00           H  
ATOM   2800 2HD  PRO A 170     -48.250   2.391 -23.634  1.00  0.00           H  
ATOM   2801  N   GLU A 171     -49.135  -0.677 -20.183  1.00  0.00           N  
ATOM   2802  CA  GLU A 171     -49.128  -1.845 -19.323  1.00  0.00           C  
ATOM   2803  C   GLU A 171     -47.990  -1.759 -18.310  1.00  0.00           C  
ATOM   2804  O   GLU A 171     -48.153  -2.128 -17.147  1.00  0.00           O  
ATOM   2805  CB  GLU A 171     -48.996  -3.121 -20.157  1.00  0.00           C  
ATOM   2806  CG  GLU A 171     -50.193  -3.415 -21.050  1.00  0.00           C  
ATOM   2807  CD  GLU A 171     -50.178  -2.622 -22.328  1.00  0.00           C  
ATOM   2808  OE1 GLU A 171     -49.248  -1.880 -22.533  1.00  0.00           O  
ATOM   2809  OE2 GLU A 171     -51.099  -2.759 -23.099  1.00  0.00           O  
ATOM   2810  H   GLU A 171     -48.913  -0.762 -21.164  1.00  0.00           H  
ATOM   2811  HA  GLU A 171     -50.070  -1.868 -18.774  1.00  0.00           H  
ATOM   2812 1HB  GLU A 171     -48.114  -3.051 -20.793  1.00  0.00           H  
ATOM   2813 2HB  GLU A 171     -48.855  -3.976 -19.495  1.00  0.00           H  
ATOM   2814 1HG  GLU A 171     -50.199  -4.477 -21.295  1.00  0.00           H  
ATOM   2815 2HG  GLU A 171     -51.107  -3.192 -20.501  1.00  0.00           H  
ATOM   2816  N   GLN A 172     -46.831  -1.268 -18.753  1.00  0.00           N  
ATOM   2817  CA  GLN A 172     -45.698  -1.120 -17.848  1.00  0.00           C  
ATOM   2818  C   GLN A 172     -45.968  -0.052 -16.797  1.00  0.00           C  
ATOM   2819  O   GLN A 172     -45.631  -0.221 -15.625  1.00  0.00           O  
ATOM   2820  CB  GLN A 172     -44.429  -0.774 -18.631  1.00  0.00           C  
ATOM   2821  CG  GLN A 172     -43.929  -1.890 -19.532  1.00  0.00           C  
ATOM   2822  CD  GLN A 172     -43.530  -3.128 -18.752  1.00  0.00           C  
ATOM   2823  OE1 GLN A 172     -42.753  -3.054 -17.796  1.00  0.00           O  
ATOM   2824  NE2 GLN A 172     -44.061  -4.277 -19.155  1.00  0.00           N  
ATOM   2825  H   GLN A 172     -46.750  -1.000 -19.723  1.00  0.00           H  
ATOM   2826  HA  GLN A 172     -45.551  -2.068 -17.331  1.00  0.00           H  
ATOM   2827 1HB  GLN A 172     -44.612   0.103 -19.252  1.00  0.00           H  
ATOM   2828 2HB  GLN A 172     -43.630  -0.520 -17.934  1.00  0.00           H  
ATOM   2829 1HG  GLN A 172     -44.722  -2.164 -20.227  1.00  0.00           H  
ATOM   2830 2HG  GLN A 172     -43.056  -1.536 -20.081  1.00  0.00           H  
ATOM   2831 1HE2 GLN A 172     -43.835  -5.128 -18.679  1.00  0.00           H  
ATOM   2832 2HE2 GLN A 172     -44.687  -4.292 -19.935  1.00  0.00           H  
ATOM   2833  N   LEU A 173     -46.577   1.049 -17.222  1.00  0.00           N  
ATOM   2834  CA  LEU A 173     -46.894   2.148 -16.317  1.00  0.00           C  
ATOM   2835  C   LEU A 173     -47.910   1.720 -15.266  1.00  0.00           C  
ATOM   2836  O   LEU A 173     -47.792   2.079 -14.094  1.00  0.00           O  
ATOM   2837  CB  LEU A 173     -47.439   3.345 -17.107  1.00  0.00           C  
ATOM   2838  CG  LEU A 173     -47.778   4.590 -16.277  1.00  0.00           C  
ATOM   2839  CD1 LEU A 173     -46.527   5.078 -15.559  1.00  0.00           C  
ATOM   2840  CD2 LEU A 173     -48.341   5.670 -17.189  1.00  0.00           C  
ATOM   2841  H   LEU A 173     -46.828   1.128 -18.197  1.00  0.00           H  
ATOM   2842  HA  LEU A 173     -45.979   2.436 -15.800  1.00  0.00           H  
ATOM   2843 1HB  LEU A 173     -46.701   3.634 -17.852  1.00  0.00           H  
ATOM   2844 2HB  LEU A 173     -48.347   3.035 -17.625  1.00  0.00           H  
ATOM   2845  HG  LEU A 173     -48.518   4.332 -15.519  1.00  0.00           H  
ATOM   2846 1HD1 LEU A 173     -46.768   5.963 -14.970  1.00  0.00           H  
ATOM   2847 2HD1 LEU A 173     -46.157   4.294 -14.899  1.00  0.00           H  
ATOM   2848 3HD1 LEU A 173     -45.761   5.328 -16.292  1.00  0.00           H  
ATOM   2849 1HD2 LEU A 173     -48.583   6.555 -16.600  1.00  0.00           H  
ATOM   2850 2HD2 LEU A 173     -47.601   5.929 -17.947  1.00  0.00           H  
ATOM   2851 3HD2 LEU A 173     -49.244   5.300 -17.676  1.00  0.00           H  
ATOM   2852  N   ALA A 174     -48.906   0.952 -15.691  1.00  0.00           N  
ATOM   2853  CA  ALA A 174     -49.945   0.474 -14.786  1.00  0.00           C  
ATOM   2854  C   ALA A 174     -49.369  -0.466 -13.735  1.00  0.00           C  
ATOM   2855  O   ALA A 174     -49.741  -0.404 -12.563  1.00  0.00           O  
ATOM   2856  CB  ALA A 174     -51.051  -0.220 -15.568  1.00  0.00           C  
ATOM   2857  H   ALA A 174     -48.946   0.692 -16.666  1.00  0.00           H  
ATOM   2858  HA  ALA A 174     -50.367   1.335 -14.269  1.00  0.00           H  
ATOM   2859 1HB  ALA A 174     -51.818  -0.572 -14.878  1.00  0.00           H  
ATOM   2860 2HB  ALA A 174     -51.492   0.482 -16.275  1.00  0.00           H  
ATOM   2861 3HB  ALA A 174     -50.635  -1.068 -16.110  1.00  0.00           H  
ATOM   2862  N   GLU A 175     -48.460  -1.336 -14.160  1.00  0.00           N  
ATOM   2863  CA  GLU A 175     -47.831  -2.291 -13.255  1.00  0.00           C  
ATOM   2864  C   GLU A 175     -46.988  -1.580 -12.204  1.00  0.00           C  
ATOM   2865  O   GLU A 175     -46.993  -1.957 -11.032  1.00  0.00           O  
ATOM   2866  CB  GLU A 175     -46.962  -3.276 -14.039  1.00  0.00           C  
ATOM   2867  CG  GLU A 175     -46.320  -4.364 -13.189  1.00  0.00           C  
ATOM   2868  CD  GLU A 175     -45.548  -5.364 -14.003  1.00  0.00           C  
ATOM   2869  OE1 GLU A 175     -45.526  -5.234 -15.203  1.00  0.00           O  
ATOM   2870  OE2 GLU A 175     -44.979  -6.259 -13.424  1.00  0.00           O  
ATOM   2871  H   GLU A 175     -48.197  -1.336 -15.135  1.00  0.00           H  
ATOM   2872  HA  GLU A 175     -48.619  -2.837 -12.738  1.00  0.00           H  
ATOM   2873 1HB  GLU A 175     -47.565  -3.764 -14.806  1.00  0.00           H  
ATOM   2874 2HB  GLU A 175     -46.164  -2.734 -14.546  1.00  0.00           H  
ATOM   2875 1HG  GLU A 175     -45.645  -3.898 -12.471  1.00  0.00           H  
ATOM   2876 2HG  GLU A 175     -47.099  -4.881 -12.631  1.00  0.00           H  
ATOM   2877  N   PHE A 176     -46.265  -0.550 -12.629  1.00  0.00           N  
ATOM   2878  CA  PHE A 176     -45.416   0.216 -11.724  1.00  0.00           C  
ATOM   2879  C   PHE A 176     -46.245   0.941 -10.672  1.00  0.00           C  
ATOM   2880  O   PHE A 176     -45.871   0.993  -9.501  1.00  0.00           O  
ATOM   2881  CB  PHE A 176     -44.578   1.229 -12.506  1.00  0.00           C  
ATOM   2882  CG  PHE A 176     -43.623   2.014 -11.652  1.00  0.00           C  
ATOM   2883  CD1 PHE A 176     -42.726   1.367 -10.815  1.00  0.00           C  
ATOM   2884  CD2 PHE A 176     -43.621   3.400 -11.683  1.00  0.00           C  
ATOM   2885  CE1 PHE A 176     -41.847   2.088 -10.029  1.00  0.00           C  
ATOM   2886  CE2 PHE A 176     -42.743   4.123 -10.900  1.00  0.00           C  
ATOM   2887  CZ  PHE A 176     -41.856   3.466 -10.071  1.00  0.00           C  
ATOM   2888  H   PHE A 176     -46.305  -0.290 -13.604  1.00  0.00           H  
ATOM   2889  HA  PHE A 176     -44.757  -0.482 -11.207  1.00  0.00           H  
ATOM   2890 1HB  PHE A 176     -44.002   0.710 -13.271  1.00  0.00           H  
ATOM   2891 2HB  PHE A 176     -45.237   1.932 -13.014  1.00  0.00           H  
ATOM   2892  HD1 PHE A 176     -42.719   0.277 -10.783  1.00  0.00           H  
ATOM   2893  HD2 PHE A 176     -44.322   3.919 -12.337  1.00  0.00           H  
ATOM   2894  HE1 PHE A 176     -41.148   1.567  -9.376  1.00  0.00           H  
ATOM   2895  HE2 PHE A 176     -42.751   5.213 -10.934  1.00  0.00           H  
ATOM   2896  HZ  PHE A 176     -41.164   4.035  -9.451  1.00  0.00           H  
ATOM   2897  N   ALA A 177     -47.372   1.501 -11.098  1.00  0.00           N  
ATOM   2898  CA  ALA A 177     -48.257   2.226 -10.193  1.00  0.00           C  
ATOM   2899  C   ALA A 177     -48.850   1.297  -9.141  1.00  0.00           C  
ATOM   2900  O   ALA A 177     -48.957   1.659  -7.970  1.00  0.00           O  
ATOM   2901  CB  ALA A 177     -49.366   2.915 -10.975  1.00  0.00           C  
ATOM   2902  H   ALA A 177     -47.623   1.423 -12.073  1.00  0.00           H  
ATOM   2903  HA  ALA A 177     -47.666   2.982  -9.676  1.00  0.00           H  
ATOM   2904 1HB  ALA A 177     -50.018   3.452 -10.286  1.00  0.00           H  
ATOM   2905 2HB  ALA A 177     -48.928   3.619 -11.683  1.00  0.00           H  
ATOM   2906 3HB  ALA A 177     -49.946   2.170 -11.517  1.00  0.00           H  
ATOM   2907  N   GLU A 178     -49.234   0.098  -9.567  1.00  0.00           N  
ATOM   2908  CA  GLU A 178     -49.817  -0.885  -8.662  1.00  0.00           C  
ATOM   2909  C   GLU A 178     -48.809  -1.332  -7.610  1.00  0.00           C  
ATOM   2910  O   GLU A 178     -49.151  -1.492  -6.439  1.00  0.00           O  
ATOM   2911  CB  GLU A 178     -50.322  -2.098  -9.446  1.00  0.00           C  
ATOM   2912  CG  GLU A 178     -51.542  -1.822 -10.314  1.00  0.00           C  
ATOM   2913  CD  GLU A 178     -51.966  -3.015 -11.124  1.00  0.00           C  
ATOM   2914  OE1 GLU A 178     -51.268  -4.000 -11.106  1.00  0.00           O  
ATOM   2915  OE2 GLU A 178     -52.990  -2.942 -11.762  1.00  0.00           O  
ATOM   2916  H   GLU A 178     -49.119  -0.138 -10.542  1.00  0.00           H  
ATOM   2917  HA  GLU A 178     -50.653  -0.415  -8.145  1.00  0.00           H  
ATOM   2918 1HB  GLU A 178     -49.528  -2.469 -10.095  1.00  0.00           H  
ATOM   2919 2HB  GLU A 178     -50.579  -2.899  -8.753  1.00  0.00           H  
ATOM   2920 1HG  GLU A 178     -52.370  -1.520  -9.673  1.00  0.00           H  
ATOM   2921 2HG  GLU A 178     -51.318  -0.994 -10.985  1.00  0.00           H  
ATOM   2922  N   LYS A 179     -47.566  -1.531  -8.036  1.00  0.00           N  
ATOM   2923  CA  LYS A 179     -46.506  -1.959  -7.131  1.00  0.00           C  
ATOM   2924  C   LYS A 179     -46.217  -0.896  -6.079  1.00  0.00           C  
ATOM   2925  O   LYS A 179     -46.007  -1.210  -4.908  1.00  0.00           O  
ATOM   2926  CB  LYS A 179     -45.233  -2.284  -7.913  1.00  0.00           C  
ATOM   2927  CG  LYS A 179     -45.335  -3.521  -8.796  1.00  0.00           C  
ATOM   2928  CD  LYS A 179     -45.490  -4.784  -7.962  1.00  0.00           C  
ATOM   2929  CE  LYS A 179     -45.518  -6.028  -8.838  1.00  0.00           C  
ATOM   2930  NZ  LYS A 179     -45.699  -7.269  -8.037  1.00  0.00           N  
ATOM   2931  H   LYS A 179     -47.350  -1.382  -9.011  1.00  0.00           H  
ATOM   2932  HA  LYS A 179     -46.845  -2.857  -6.614  1.00  0.00           H  
ATOM   2933 1HB  LYS A 179     -44.971  -1.439  -8.551  1.00  0.00           H  
ATOM   2934 2HB  LYS A 179     -44.407  -2.437  -7.218  1.00  0.00           H  
ATOM   2935 1HG  LYS A 179     -46.197  -3.426  -9.458  1.00  0.00           H  
ATOM   2936 2HG  LYS A 179     -44.438  -3.607  -9.407  1.00  0.00           H  
ATOM   2937 1HD  LYS A 179     -44.657  -4.862  -7.261  1.00  0.00           H  
ATOM   2938 2HD  LYS A 179     -46.417  -4.733  -7.392  1.00  0.00           H  
ATOM   2939 1HE  LYS A 179     -46.334  -5.949  -9.554  1.00  0.00           H  
ATOM   2940 2HE  LYS A 179     -44.583  -6.103  -9.393  1.00  0.00           H  
ATOM   2941 1HZ  LYS A 179     -45.712  -8.069  -8.654  1.00  0.00           H  
ATOM   2942 2HZ  LYS A 179     -44.936  -7.362  -7.381  1.00  0.00           H  
ATOM   2943 3HZ  LYS A 179     -46.573  -7.220  -7.533  1.00  0.00           H  
ATOM   2944  N   LEU A 180     -46.207   0.362  -6.505  1.00  0.00           N  
ATOM   2945  CA  LEU A 180     -45.942   1.475  -5.600  1.00  0.00           C  
ATOM   2946  C   LEU A 180     -47.037   1.601  -4.548  1.00  0.00           C  
ATOM   2947  O   LEU A 180     -46.759   1.856  -3.377  1.00  0.00           O  
ATOM   2948  CB  LEU A 180     -45.829   2.785  -6.389  1.00  0.00           C  
ATOM   2949  CG  LEU A 180     -44.596   2.914  -7.292  1.00  0.00           C  
ATOM   2950  CD1 LEU A 180     -44.715   4.174  -8.139  1.00  0.00           C  
ATOM   2951  CD2 LEU A 180     -43.340   2.948  -6.434  1.00  0.00           C  
ATOM   2952  H   LEU A 180     -46.387   0.554  -7.480  1.00  0.00           H  
ATOM   2953  HA  LEU A 180     -45.004   1.275  -5.083  1.00  0.00           H  
ATOM   2954 1HB  LEU A 180     -46.712   2.889  -7.018  1.00  0.00           H  
ATOM   2955 2HB  LEU A 180     -45.812   3.616  -5.684  1.00  0.00           H  
ATOM   2956  HG  LEU A 180     -44.550   2.061  -7.969  1.00  0.00           H  
ATOM   2957 1HD1 LEU A 180     -43.838   4.266  -8.780  1.00  0.00           H  
ATOM   2958 2HD1 LEU A 180     -45.611   4.114  -8.756  1.00  0.00           H  
ATOM   2959 3HD1 LEU A 180     -44.780   5.045  -7.487  1.00  0.00           H  
ATOM   2960 1HD2 LEU A 180     -42.463   3.039  -7.076  1.00  0.00           H  
ATOM   2961 2HD2 LEU A 180     -43.384   3.802  -5.758  1.00  0.00           H  
ATOM   2962 3HD2 LEU A 180     -43.271   2.028  -5.854  1.00  0.00           H  
ATOM   2963  N   VAL A 181     -48.283   1.422  -4.974  1.00  0.00           N  
ATOM   2964  CA  VAL A 181     -49.422   1.516  -4.069  1.00  0.00           C  
ATOM   2965  C   VAL A 181     -49.383   0.415  -3.017  1.00  0.00           C  
ATOM   2966  O   VAL A 181     -49.677   0.651  -1.845  1.00  0.00           O  
ATOM   2967  CB  VAL A 181     -50.741   1.421  -4.859  1.00  0.00           C  
ATOM   2968  CG1 VAL A 181     -51.925   1.327  -3.908  1.00  0.00           C  
ATOM   2969  CG2 VAL A 181     -50.881   2.624  -5.779  1.00  0.00           C  
ATOM   2970  H   VAL A 181     -48.445   1.215  -5.949  1.00  0.00           H  
ATOM   2971  HA  VAL A 181     -49.366   2.474  -3.552  1.00  0.00           H  
ATOM   2972  HB  VAL A 181     -50.733   0.507  -5.453  1.00  0.00           H  
ATOM   2973 1HG1 VAL A 181     -52.849   1.261  -4.484  1.00  0.00           H  
ATOM   2974 2HG1 VAL A 181     -51.822   0.440  -3.284  1.00  0.00           H  
ATOM   2975 3HG1 VAL A 181     -51.956   2.215  -3.277  1.00  0.00           H  
ATOM   2976 1HG2 VAL A 181     -51.816   2.549  -6.335  1.00  0.00           H  
ATOM   2977 2HG2 VAL A 181     -50.884   3.538  -5.185  1.00  0.00           H  
ATOM   2978 3HG2 VAL A 181     -50.045   2.647  -6.478  1.00  0.00           H  
ATOM   2979  N   GLU A 182     -49.018  -0.790  -3.443  1.00  0.00           N  
ATOM   2980  CA  GLU A 182     -48.939  -1.931  -2.538  1.00  0.00           C  
ATOM   2981  C   GLU A 182     -47.857  -1.726  -1.486  1.00  0.00           C  
ATOM   2982  O   GLU A 182     -48.046  -2.052  -0.314  1.00  0.00           O  
ATOM   2983  CB  GLU A 182     -48.664  -3.216  -3.322  1.00  0.00           C  
ATOM   2984  CG  GLU A 182     -49.824  -3.683  -4.190  1.00  0.00           C  
ATOM   2985  CD  GLU A 182     -49.493  -4.906  -5.000  1.00  0.00           C  
ATOM   2986  OE1 GLU A 182     -48.358  -5.318  -4.981  1.00  0.00           O  
ATOM   2987  OE2 GLU A 182     -50.376  -5.428  -5.639  1.00  0.00           O  
ATOM   2988  H   GLU A 182     -48.789  -0.919  -4.418  1.00  0.00           H  
ATOM   2989  HA  GLU A 182     -49.895  -2.019  -2.021  1.00  0.00           H  
ATOM   2990 1HB  GLU A 182     -47.800  -3.069  -3.970  1.00  0.00           H  
ATOM   2991 2HB  GLU A 182     -48.420  -4.021  -2.628  1.00  0.00           H  
ATOM   2992 1HG  GLU A 182     -50.677  -3.906  -3.550  1.00  0.00           H  
ATOM   2993 2HG  GLU A 182     -50.110  -2.875  -4.862  1.00  0.00           H  
ATOM   2994  N   ILE A 183     -46.721  -1.184  -1.912  1.00  0.00           N  
ATOM   2995  CA  ILE A 183     -45.605  -0.935  -1.007  1.00  0.00           C  
ATOM   2996  C   ILE A 183     -45.970   0.105   0.045  1.00  0.00           C  
ATOM   2997  O   ILE A 183     -45.619  -0.034   1.217  1.00  0.00           O  
ATOM   2998  CB  ILE A 183     -44.362  -0.465  -1.784  1.00  0.00           C  
ATOM   2999  CG1 ILE A 183     -43.877  -1.566  -2.732  1.00  0.00           C  
ATOM   3000  CG2 ILE A 183     -43.255  -0.060  -0.823  1.00  0.00           C  
ATOM   3001  CD1 ILE A 183     -43.484  -2.846  -2.030  1.00  0.00           C  
ATOM   3002  H   ILE A 183     -46.627  -0.939  -2.887  1.00  0.00           H  
ATOM   3003  HA  ILE A 183     -45.373  -1.866  -0.490  1.00  0.00           H  
ATOM   3004  HB  ILE A 183     -44.623   0.392  -2.405  1.00  0.00           H  
ATOM   3005 1HG1 ILE A 183     -44.662  -1.798  -3.451  1.00  0.00           H  
ATOM   3006 2HG1 ILE A 183     -43.015  -1.208  -3.295  1.00  0.00           H  
ATOM   3007 1HG2 ILE A 183     -42.384   0.268  -1.389  1.00  0.00           H  
ATOM   3008 2HG2 ILE A 183     -43.604   0.754  -0.189  1.00  0.00           H  
ATOM   3009 3HG2 ILE A 183     -42.983  -0.914  -0.201  1.00  0.00           H  
ATOM   3010 1HD1 ILE A 183     -43.151  -3.577  -2.767  1.00  0.00           H  
ATOM   3011 2HD1 ILE A 183     -42.673  -2.642  -1.329  1.00  0.00           H  
ATOM   3012 3HD1 ILE A 183     -44.341  -3.242  -1.488  1.00  0.00           H  
ATOM   3013  N   LEU A 184     -46.677   1.146  -0.381  1.00  0.00           N  
ATOM   3014  CA  LEU A 184     -47.091   2.212   0.524  1.00  0.00           C  
ATOM   3015  C   LEU A 184     -48.064   1.695   1.576  1.00  0.00           C  
ATOM   3016  O   LEU A 184     -47.980   2.062   2.748  1.00  0.00           O  
ATOM   3017  CB  LEU A 184     -47.742   3.355  -0.266  1.00  0.00           C  
ATOM   3018  CG  LEU A 184     -48.190   4.565   0.563  1.00  0.00           C  
ATOM   3019  CD1 LEU A 184     -46.988   5.163   1.280  1.00  0.00           C  
ATOM   3020  CD2 LEU A 184     -48.848   5.590  -0.349  1.00  0.00           C  
ATOM   3021  H   LEU A 184     -46.933   1.202  -1.356  1.00  0.00           H  
ATOM   3022  HA  LEU A 184     -46.205   2.581   1.041  1.00  0.00           H  
ATOM   3023 1HB  LEU A 184     -47.033   3.709  -1.012  1.00  0.00           H  
ATOM   3024 2HB  LEU A 184     -48.618   2.965  -0.783  1.00  0.00           H  
ATOM   3025  HG  LEU A 184     -48.904   4.243   1.322  1.00  0.00           H  
ATOM   3026 1HD1 LEU A 184     -47.306   6.024   1.870  1.00  0.00           H  
ATOM   3027 2HD1 LEU A 184     -46.548   4.415   1.940  1.00  0.00           H  
ATOM   3028 3HD1 LEU A 184     -46.247   5.481   0.547  1.00  0.00           H  
ATOM   3029 1HD2 LEU A 184     -49.168   6.450   0.241  1.00  0.00           H  
ATOM   3030 2HD2 LEU A 184     -48.135   5.914  -1.107  1.00  0.00           H  
ATOM   3031 3HD2 LEU A 184     -49.715   5.141  -0.835  1.00  0.00           H  
ATOM   3032  N   ARG A 185     -48.987   0.839   1.151  1.00  0.00           N  
ATOM   3033  CA  ARG A 185     -49.978   0.269   2.055  1.00  0.00           C  
ATOM   3034  C   ARG A 185     -49.321  -0.615   3.107  1.00  0.00           C  
ATOM   3035  O   ARG A 185     -49.697  -0.587   4.279  1.00  0.00           O  
ATOM   3036  CB  ARG A 185     -51.003  -0.546   1.280  1.00  0.00           C  
ATOM   3037  CG  ARG A 185     -52.115  -1.145   2.126  1.00  0.00           C  
ATOM   3038  CD  ARG A 185     -53.088  -1.902   1.297  1.00  0.00           C  
ATOM   3039  NE  ARG A 185     -52.471  -3.048   0.648  1.00  0.00           N  
ATOM   3040  CZ  ARG A 185     -52.238  -4.232   1.247  1.00  0.00           C  
ATOM   3041  NH1 ARG A 185     -52.574  -4.411   2.505  1.00  0.00           N  
ATOM   3042  NH2 ARG A 185     -51.670  -5.215   0.569  1.00  0.00           N  
ATOM   3043  H   ARG A 185     -49.003   0.577   0.175  1.00  0.00           H  
ATOM   3044  HA  ARG A 185     -50.476   1.090   2.572  1.00  0.00           H  
ATOM   3045 1HB  ARG A 185     -51.467   0.081   0.521  1.00  0.00           H  
ATOM   3046 2HB  ARG A 185     -50.502  -1.366   0.765  1.00  0.00           H  
ATOM   3047 1HG  ARG A 185     -51.687  -1.827   2.861  1.00  0.00           H  
ATOM   3048 2HG  ARG A 185     -52.651  -0.347   2.641  1.00  0.00           H  
ATOM   3049 1HD  ARG A 185     -53.899  -2.264   1.928  1.00  0.00           H  
ATOM   3050 2HD  ARG A 185     -53.493  -1.250   0.524  1.00  0.00           H  
ATOM   3051  HE  ARG A 185     -52.199  -2.949  -0.321  1.00  0.00           H  
ATOM   3052 1HH1 ARG A 185     -53.008  -3.659   3.023  1.00  0.00           H  
ATOM   3053 2HH1 ARG A 185     -52.399  -5.298   2.954  1.00  0.00           H  
ATOM   3054 1HH2 ARG A 185     -51.412  -5.078  -0.399  1.00  0.00           H  
ATOM   3055 2HH2 ARG A 185     -51.495  -6.102   1.017  1.00  0.00           H  
ATOM   3056  N   GLU A 186     -48.336  -1.399   2.682  1.00  0.00           N  
ATOM   3057  CA  GLU A 186     -47.623  -2.293   3.586  1.00  0.00           C  
ATOM   3058  C   GLU A 186     -46.849  -1.510   4.638  1.00  0.00           C  
ATOM   3059  O   GLU A 186     -46.804  -1.896   5.806  1.00  0.00           O  
ATOM   3060  CB  GLU A 186     -46.667  -3.194   2.801  1.00  0.00           C  
ATOM   3061  CG  GLU A 186     -47.356  -4.236   1.932  1.00  0.00           C  
ATOM   3062  CD  GLU A 186     -46.390  -5.056   1.123  1.00  0.00           C  
ATOM   3063  OE1 GLU A 186     -45.221  -4.752   1.144  1.00  0.00           O  
ATOM   3064  OE2 GLU A 186     -46.821  -5.986   0.484  1.00  0.00           O  
ATOM   3065  H   GLU A 186     -48.075  -1.375   1.706  1.00  0.00           H  
ATOM   3066  HA  GLU A 186     -48.359  -2.909   4.103  1.00  0.00           H  
ATOM   3067 1HB  GLU A 186     -46.038  -2.582   2.154  1.00  0.00           H  
ATOM   3068 2HB  GLU A 186     -46.010  -3.719   3.495  1.00  0.00           H  
ATOM   3069 1HG  GLU A 186     -47.934  -4.903   2.571  1.00  0.00           H  
ATOM   3070 2HG  GLU A 186     -48.049  -3.732   1.259  1.00  0.00           H  
ATOM   3071  N   ALA A 187     -46.249  -0.402   4.165  1.00  0.00           N  
ATOM   3072  CA  ALA A 187     -45.336   0.448   4.927  1.00  0.00           C  
ATOM   3073  C   ALA A 187     -46.016   1.148   6.095  1.00  0.00           C  
ATOM   3074  O   ALA A 187     -45.366   1.520   7.072  1.00  0.00           O  
ATOM   3075  CB  ALA A 187     -44.697   1.479   4.008  1.00  0.00           C  
ATOM   3076  H   ALA A 187     -46.428  -0.114   3.214  1.00  0.00           H  
ATOM   3077  HA  ALA A 187     -44.556  -0.185   5.349  1.00  0.00           H  
ATOM   3078 1HB  ALA A 187     -44.009   2.101   4.582  1.00  0.00           H  
ATOM   3079 2HB  ALA A 187     -44.150   0.970   3.215  1.00  0.00           H  
ATOM   3080 3HB  ALA A 187     -45.472   2.105   3.570  1.00  0.00           H  
ATOM   3081  N   GLY A 188     -47.327   1.325   5.990  1.00  0.00           N  
ATOM   3082  CA  GLY A 188     -48.079   2.075   6.986  1.00  0.00           C  
ATOM   3083  C   GLY A 188     -48.086   3.569   6.680  1.00  0.00           C  
ATOM   3084  O   GLY A 188     -47.945   4.397   7.580  1.00  0.00           O  
ATOM   3085  H   GLY A 188     -47.815   0.929   5.199  1.00  0.00           H  
ATOM   3086 1HA  GLY A 188     -49.105   1.707   7.021  1.00  0.00           H  
ATOM   3087 2HA  GLY A 188     -47.644   1.909   7.971  1.00  0.00           H  
ATOM   3088  N   GLY A 189     -48.252   3.904   5.407  1.00  0.00           N  
ATOM   3089  CA  GLY A 189     -48.561   5.272   4.999  1.00  0.00           C  
ATOM   3090  C   GLY A 189     -50.023   5.594   5.294  1.00  0.00           C  
ATOM   3091  O   GLY A 189     -50.911   4.781   5.035  1.00  0.00           O  
ATOM   3092  H   GLY A 189     -48.163   3.193   4.696  1.00  0.00           H  
ATOM   3093 1HA  GLY A 189     -47.909   5.966   5.529  1.00  0.00           H  
ATOM   3094 2HA  GLY A 189     -48.358   5.389   3.935  1.00  0.00           H  
ATOM   3095  N   SER A 190     -50.272   6.778   5.835  1.00  0.00           N  
ATOM   3096  CA  SER A 190     -51.599   7.131   6.328  1.00  0.00           C  
ATOM   3097  C   SER A 190     -52.565   7.283   5.169  1.00  0.00           C  
ATOM   3098  O   SER A 190     -52.175   7.187   4.005  1.00  0.00           O  
ATOM   3099  CB  SER A 190     -51.544   8.418   7.128  1.00  0.00           C  
ATOM   3100  OG  SER A 190     -51.268   9.513   6.300  1.00  0.00           O  
ATOM   3101  H   SER A 190     -49.523   7.452   5.908  1.00  0.00           H  
ATOM   3102  HA  SER A 190     -51.947   6.335   6.987  1.00  0.00           H  
ATOM   3103 1HB  SER A 190     -52.496   8.572   7.635  1.00  0.00           H  
ATOM   3104 2HB  SER A 190     -50.775   8.336   7.896  1.00  0.00           H  
ATOM   3105  HG  SER A 190     -51.557  10.291   6.784  1.00  0.00           H  
ATOM   3106  N   PRO A 191     -53.830   7.520   5.496  1.00  0.00           N  
ATOM   3107  CA  PRO A 191     -54.877   7.533   4.493  1.00  0.00           C  
ATOM   3108  C   PRO A 191     -54.731   8.717   3.554  1.00  0.00           C  
ATOM   3109  O   PRO A 191     -55.033   8.619   2.365  1.00  0.00           O  
ATOM   3110  CB  PRO A 191     -56.154   7.633   5.333  1.00  0.00           C  
ATOM   3111  CG  PRO A 191     -55.766   7.069   6.657  1.00  0.00           C  
ATOM   3112  CD  PRO A 191     -54.338   7.507   6.847  1.00  0.00           C  
ATOM   3113  HA  PRO A 191     -54.786   6.625   3.896  1.00  0.00           H  
ATOM   3114 1HB  PRO A 191     -56.483   8.681   5.396  1.00  0.00           H  
ATOM   3115 2HB  PRO A 191     -56.967   7.069   4.851  1.00  0.00           H  
ATOM   3116 1HG  PRO A 191     -56.434   7.450   7.443  1.00  0.00           H  
ATOM   3117 2HG  PRO A 191     -55.875   5.974   6.650  1.00  0.00           H  
ATOM   3118 1HD  PRO A 191     -54.319   8.507   7.306  1.00  0.00           H  
ATOM   3119 2HD  PRO A 191     -53.811   6.779   7.481  1.00  0.00           H  
ATOM   3120  N   GLU A 192     -54.268   9.869   4.053  1.00  0.00           N  
ATOM   3121  CA  GLU A 192     -54.120  11.002   3.148  1.00  0.00           C  
ATOM   3122  C   GLU A 192     -53.052  10.732   2.097  1.00  0.00           C  
ATOM   3123  O   GLU A 192     -53.221  11.069   0.925  1.00  0.00           O  
ATOM   3124  CB  GLU A 192     -53.769  12.269   3.932  1.00  0.00           C  
ATOM   3125  CG  GLU A 192     -54.876  12.768   4.849  1.00  0.00           C  
ATOM   3126  CD  GLU A 192     -54.937  12.022   6.153  1.00  0.00           C  
ATOM   3127  OE1 GLU A 192     -54.124  11.152   6.356  1.00  0.00           O  
ATOM   3128  OE2 GLU A 192     -55.797  12.322   6.947  1.00  0.00           O  
ATOM   3129  H   GLU A 192     -54.034   9.921   5.034  1.00  0.00           H  
ATOM   3130  HA  GLU A 192     -55.068  11.149   2.631  1.00  0.00           H  
ATOM   3131 1HB  GLU A 192     -52.885  12.085   4.544  1.00  0.00           H  
ATOM   3132 2HB  GLU A 192     -53.524  13.071   3.236  1.00  0.00           H  
ATOM   3133 1HG  GLU A 192     -54.714  13.825   5.056  1.00  0.00           H  
ATOM   3134 2HG  GLU A 192     -55.831  12.669   4.335  1.00  0.00           H  
ATOM   3135  N   LEU A 193     -51.951  10.123   2.522  1.00  0.00           N  
ATOM   3136  CA  LEU A 193     -50.852   9.806   1.617  1.00  0.00           C  
ATOM   3137  C   LEU A 193     -51.280   8.790   0.566  1.00  0.00           C  
ATOM   3138  O   LEU A 193     -50.921   8.908  -0.606  1.00  0.00           O  
ATOM   3139  CB  LEU A 193     -49.655   9.261   2.407  1.00  0.00           C  
ATOM   3140  CG  LEU A 193     -48.937  10.272   3.308  1.00  0.00           C  
ATOM   3141  CD1 LEU A 193     -47.897   9.550   4.155  1.00  0.00           C  
ATOM   3142  CD2 LEU A 193     -48.290  11.349   2.449  1.00  0.00           C  
ATOM   3143  H   LEU A 193     -51.872   9.872   3.497  1.00  0.00           H  
ATOM   3144  HA  LEU A 193     -50.564  10.721   1.100  1.00  0.00           H  
ATOM   3145 1HB  LEU A 193     -49.999   8.442   3.036  1.00  0.00           H  
ATOM   3146 2HB  LEU A 193     -48.924   8.867   1.701  1.00  0.00           H  
ATOM   3147  HG  LEU A 193     -49.657  10.732   3.985  1.00  0.00           H  
ATOM   3148 1HD1 LEU A 193     -47.387  10.269   4.796  1.00  0.00           H  
ATOM   3149 2HD1 LEU A 193     -48.390   8.800   4.773  1.00  0.00           H  
ATOM   3150 3HD1 LEU A 193     -47.171   9.065   3.504  1.00  0.00           H  
ATOM   3151 1HD2 LEU A 193     -47.780  12.069   3.090  1.00  0.00           H  
ATOM   3152 2HD2 LEU A 193     -47.569  10.890   1.773  1.00  0.00           H  
ATOM   3153 3HD2 LEU A 193     -49.057  11.861   1.868  1.00  0.00           H  
ATOM   3154  N   VAL A 194     -52.048   7.794   0.991  1.00  0.00           N  
ATOM   3155  CA  VAL A 194     -52.526   6.755   0.086  1.00  0.00           C  
ATOM   3156  C   VAL A 194     -53.466   7.331  -0.965  1.00  0.00           C  
ATOM   3157  O   VAL A 194     -53.404   6.959  -2.137  1.00  0.00           O  
ATOM   3158  CB  VAL A 194     -53.257   5.653   0.876  1.00  0.00           C  
ATOM   3159  CG1 VAL A 194     -53.920   4.667  -0.075  1.00  0.00           C  
ATOM   3160  CG2 VAL A 194     -52.278   4.940   1.796  1.00  0.00           C  
ATOM   3161  H   VAL A 194     -52.308   7.754   1.966  1.00  0.00           H  
ATOM   3162  HA  VAL A 194     -51.665   6.333  -0.431  1.00  0.00           H  
ATOM   3163  HB  VAL A 194     -54.049   6.109   1.469  1.00  0.00           H  
ATOM   3164 1HG1 VAL A 194     -54.432   3.895   0.500  1.00  0.00           H  
ATOM   3165 2HG1 VAL A 194     -54.642   5.193  -0.699  1.00  0.00           H  
ATOM   3166 3HG1 VAL A 194     -53.161   4.205  -0.707  1.00  0.00           H  
ATOM   3167 1HG2 VAL A 194     -52.802   4.162   2.352  1.00  0.00           H  
ATOM   3168 2HG2 VAL A 194     -51.483   4.489   1.202  1.00  0.00           H  
ATOM   3169 3HG2 VAL A 194     -51.847   5.657   2.495  1.00  0.00           H  
ATOM   3170  N   GLU A 195     -54.336   8.240  -0.540  1.00  0.00           N  
ATOM   3171  CA  GLU A 195     -55.291   8.869  -1.445  1.00  0.00           C  
ATOM   3172  C   GLU A 195     -54.580   9.712  -2.496  1.00  0.00           C  
ATOM   3173  O   GLU A 195     -54.957   9.707  -3.668  1.00  0.00           O  
ATOM   3174  CB  GLU A 195     -56.276   9.738  -0.661  1.00  0.00           C  
ATOM   3175  CG  GLU A 195     -57.446  10.261  -1.483  1.00  0.00           C  
ATOM   3176  CD  GLU A 195     -57.106  11.505  -2.258  1.00  0.00           C  
ATOM   3177  OE1 GLU A 195     -56.259  12.243  -1.817  1.00  0.00           O  
ATOM   3178  OE2 GLU A 195     -57.696  11.716  -3.291  1.00  0.00           O  
ATOM   3179  H   GLU A 195     -54.336   8.503   0.435  1.00  0.00           H  
ATOM   3180  HA  GLU A 195     -55.837   8.081  -1.962  1.00  0.00           H  
ATOM   3181 1HB  GLU A 195     -56.683   9.166   0.173  1.00  0.00           H  
ATOM   3182 2HB  GLU A 195     -55.751  10.597  -0.243  1.00  0.00           H  
ATOM   3183 1HG  GLU A 195     -57.760   9.487  -2.182  1.00  0.00           H  
ATOM   3184 2HG  GLU A 195     -58.280  10.471  -0.816  1.00  0.00           H  
ATOM   3185  N   GLU A 196     -53.550  10.435  -2.071  1.00  0.00           N  
ATOM   3186  CA  GLU A 196     -52.784  11.284  -2.976  1.00  0.00           C  
ATOM   3187  C   GLU A 196     -52.059  10.455  -4.028  1.00  0.00           C  
ATOM   3188  O   GLU A 196     -52.007  10.829  -5.199  1.00  0.00           O  
ATOM   3189  CB  GLU A 196     -51.775  12.126  -2.192  1.00  0.00           C  
ATOM   3190  CG  GLU A 196     -52.399  13.209  -1.324  1.00  0.00           C  
ATOM   3191  CD  GLU A 196     -51.385  13.967  -0.514  1.00  0.00           C  
ATOM   3192  OE1 GLU A 196     -50.237  13.592  -0.533  1.00  0.00           O  
ATOM   3193  OE2 GLU A 196     -51.758  14.923   0.124  1.00  0.00           O  
ATOM   3194  H   GLU A 196     -53.290  10.395  -1.096  1.00  0.00           H  
ATOM   3195  HA  GLU A 196     -53.482  11.943  -3.493  1.00  0.00           H  
ATOM   3196 1HB  GLU A 196     -51.185  11.477  -1.544  1.00  0.00           H  
ATOM   3197 2HB  GLU A 196     -51.087  12.609  -2.886  1.00  0.00           H  
ATOM   3198 1HG  GLU A 196     -52.933  13.910  -1.965  1.00  0.00           H  
ATOM   3199 2HG  GLU A 196     -53.123  12.749  -0.653  1.00  0.00           H  
ATOM   3200  N   LEU A 197     -51.499   9.328  -3.602  1.00  0.00           N  
ATOM   3201  CA  LEU A 197     -50.774   8.443  -4.507  1.00  0.00           C  
ATOM   3202  C   LEU A 197     -51.703   7.850  -5.559  1.00  0.00           C  
ATOM   3203  O   LEU A 197     -51.341   7.743  -6.730  1.00  0.00           O  
ATOM   3204  CB  LEU A 197     -50.099   7.314  -3.717  1.00  0.00           C  
ATOM   3205  CG  LEU A 197     -49.266   6.328  -4.546  1.00  0.00           C  
ATOM   3206  CD1 LEU A 197     -48.154   7.080  -5.264  1.00  0.00           C  
ATOM   3207  CD2 LEU A 197     -48.698   5.251  -3.634  1.00  0.00           C  
ATOM   3208  H   LEU A 197     -51.577   9.077  -2.627  1.00  0.00           H  
ATOM   3209  HA  LEU A 197     -50.018   9.034  -5.024  1.00  0.00           H  
ATOM   3210 1HB  LEU A 197     -49.442   7.758  -2.971  1.00  0.00           H  
ATOM   3211 2HB  LEU A 197     -50.870   6.744  -3.199  1.00  0.00           H  
ATOM   3212  HG  LEU A 197     -49.899   5.865  -5.305  1.00  0.00           H  
ATOM   3213 1HD1 LEU A 197     -47.562   6.380  -5.853  1.00  0.00           H  
ATOM   3214 2HD1 LEU A 197     -48.589   7.831  -5.924  1.00  0.00           H  
ATOM   3215 3HD1 LEU A 197     -47.513   7.569  -4.530  1.00  0.00           H  
ATOM   3216 1HD2 LEU A 197     -48.107   4.550  -4.224  1.00  0.00           H  
ATOM   3217 2HD2 LEU A 197     -48.065   5.713  -2.876  1.00  0.00           H  
ATOM   3218 3HD2 LEU A 197     -49.516   4.718  -3.148  1.00  0.00           H  
ATOM   3219  N   LEU A 198     -52.902   7.466  -5.133  1.00  0.00           N  
ATOM   3220  CA  LEU A 198     -53.885   6.883  -6.038  1.00  0.00           C  
ATOM   3221  C   LEU A 198     -54.332   7.891  -7.090  1.00  0.00           C  
ATOM   3222  O   LEU A 198     -54.492   7.549  -8.261  1.00  0.00           O  
ATOM   3223  CB  LEU A 198     -55.102   6.385  -5.248  1.00  0.00           C  
ATOM   3224  CG  LEU A 198     -54.857   5.168  -4.346  1.00  0.00           C  
ATOM   3225  CD1 LEU A 198     -56.095   4.906  -3.500  1.00  0.00           C  
ATOM   3226  CD2 LEU A 198     -54.516   3.960  -5.205  1.00  0.00           C  
ATOM   3227  H   LEU A 198     -53.138   7.581  -4.158  1.00  0.00           H  
ATOM   3228  HA  LEU A 198     -53.415   6.047  -6.555  1.00  0.00           H  
ATOM   3229 1HB  LEU A 198     -55.463   7.196  -4.619  1.00  0.00           H  
ATOM   3230 2HB  LEU A 198     -55.890   6.121  -5.954  1.00  0.00           H  
ATOM   3231  HG  LEU A 198     -54.028   5.378  -3.669  1.00  0.00           H  
ATOM   3232 1HD1 LEU A 198     -55.921   4.041  -2.859  1.00  0.00           H  
ATOM   3233 2HD1 LEU A 198     -56.305   5.779  -2.881  1.00  0.00           H  
ATOM   3234 3HD1 LEU A 198     -56.946   4.709  -4.151  1.00  0.00           H  
ATOM   3235 1HD2 LEU A 198     -54.341   3.095  -4.564  1.00  0.00           H  
ATOM   3236 2HD2 LEU A 198     -55.344   3.748  -5.882  1.00  0.00           H  
ATOM   3237 3HD2 LEU A 198     -53.617   4.168  -5.786  1.00  0.00           H  
ATOM   3238  N   LYS A 199     -54.531   9.134  -6.664  1.00  0.00           N  
ATOM   3239  CA  LYS A 199     -54.959  10.194  -7.569  1.00  0.00           C  
ATOM   3240  C   LYS A 199     -53.896  10.483  -8.621  1.00  0.00           C  
ATOM   3241  O   LYS A 199     -54.210  10.693  -9.792  1.00  0.00           O  
ATOM   3242  CB  LYS A 199     -55.284  11.467  -6.787  1.00  0.00           C  
ATOM   3243  CG  LYS A 199     -55.811  12.613  -7.641  1.00  0.00           C  
ATOM   3244  CD  LYS A 199     -56.199  13.809  -6.783  1.00  0.00           C  
ATOM   3245  CE  LYS A 199     -56.711  14.960  -7.636  1.00  0.00           C  
ATOM   3246  NZ  LYS A 199     -57.094  16.137  -6.810  1.00  0.00           N  
ATOM   3247  H   LYS A 199     -54.382   9.350  -5.689  1.00  0.00           H  
ATOM   3248  HA  LYS A 199     -55.857   9.855  -8.086  1.00  0.00           H  
ATOM   3249 1HB  LYS A 199     -56.033  11.246  -6.026  1.00  0.00           H  
ATOM   3250 2HB  LYS A 199     -54.389  11.817  -6.272  1.00  0.00           H  
ATOM   3251 1HG  LYS A 199     -55.043  12.920  -8.351  1.00  0.00           H  
ATOM   3252 2HG  LYS A 199     -56.685  12.279  -8.199  1.00  0.00           H  
ATOM   3253 1HD  LYS A 199     -56.978  13.514  -6.079  1.00  0.00           H  
ATOM   3254 2HD  LYS A 199     -55.331  14.147  -6.217  1.00  0.00           H  
ATOM   3255 1HE  LYS A 199     -55.938  15.262  -8.341  1.00  0.00           H  
ATOM   3256 2HE  LYS A 199     -57.581  14.632  -8.204  1.00  0.00           H  
ATOM   3257 1HZ  LYS A 199     -57.428  16.876  -7.412  1.00  0.00           H  
ATOM   3258 2HZ  LYS A 199     -57.825  15.872  -6.165  1.00  0.00           H  
ATOM   3259 3HZ  LYS A 199     -56.290  16.462  -6.293  1.00  0.00           H  
ATOM   3260  N   ARG A 200     -52.638  10.493  -8.195  1.00  0.00           N  
ATOM   3261  CA  ARG A 200     -51.525  10.758  -9.100  1.00  0.00           C  
ATOM   3262  C   ARG A 200     -51.399   9.663 -10.152  1.00  0.00           C  
ATOM   3263  O   ARG A 200     -51.144   9.941 -11.323  1.00  0.00           O  
ATOM   3264  CB  ARG A 200     -50.219  10.867  -8.326  1.00  0.00           C  
ATOM   3265  CG  ARG A 200     -49.017  11.288  -9.156  1.00  0.00           C  
ATOM   3266  CD  ARG A 200     -47.793  11.414  -8.325  1.00  0.00           C  
ATOM   3267  NE  ARG A 200     -47.925  12.455  -7.319  1.00  0.00           N  
ATOM   3268  CZ  ARG A 200     -47.730  13.769  -7.548  1.00  0.00           C  
ATOM   3269  NH1 ARG A 200     -47.396  14.184  -8.750  1.00  0.00           N  
ATOM   3270  NH2 ARG A 200     -47.875  14.640  -6.564  1.00  0.00           N  
ATOM   3271  H   ARG A 200     -52.446  10.313  -7.220  1.00  0.00           H  
ATOM   3272  HA  ARG A 200     -51.725  11.696  -9.617  1.00  0.00           H  
ATOM   3273 1HB  ARG A 200     -50.333  11.590  -7.521  1.00  0.00           H  
ATOM   3274 2HB  ARG A 200     -49.985   9.904  -7.871  1.00  0.00           H  
ATOM   3275 1HG  ARG A 200     -48.831  10.543  -9.930  1.00  0.00           H  
ATOM   3276 2HG  ARG A 200     -49.216  12.253  -9.622  1.00  0.00           H  
ATOM   3277 1HD  ARG A 200     -47.601  10.470  -7.815  1.00  0.00           H  
ATOM   3278 2HD  ARG A 200     -46.944  11.661  -8.962  1.00  0.00           H  
ATOM   3279  HE  ARG A 200     -48.181  12.174  -6.382  1.00  0.00           H  
ATOM   3280 1HH1 ARG A 200     -47.285  13.519  -9.502  1.00  0.00           H  
ATOM   3281 2HH1 ARG A 200     -47.250  15.168  -8.921  1.00  0.00           H  
ATOM   3282 1HH2 ARG A 200     -48.132  14.320  -5.640  1.00  0.00           H  
ATOM   3283 2HH2 ARG A 200     -47.729  15.623  -6.736  1.00  0.00           H  
ATOM   3284  N   ILE A 201     -51.578   8.417  -9.726  1.00  0.00           N  
ATOM   3285  CA  ILE A 201     -51.484   7.278 -10.631  1.00  0.00           C  
ATOM   3286  C   ILE A 201     -52.585   7.317 -11.683  1.00  0.00           C  
ATOM   3287  O   ILE A 201     -52.349   7.023 -12.855  1.00  0.00           O  
ATOM   3288  CB  ILE A 201     -51.563   5.951  -9.854  1.00  0.00           C  
ATOM   3289  CG1 ILE A 201     -50.320   5.771  -8.979  1.00  0.00           C  
ATOM   3290  CG2 ILE A 201     -51.717   4.781 -10.813  1.00  0.00           C  
ATOM   3291  CD1 ILE A 201     -50.432   4.637  -7.985  1.00  0.00           C  
ATOM   3292  H   ILE A 201     -51.785   8.255  -8.751  1.00  0.00           H  
ATOM   3293  HA  ILE A 201     -50.526   7.334 -11.148  1.00  0.00           H  
ATOM   3294  HB  ILE A 201     -52.420   5.974  -9.182  1.00  0.00           H  
ATOM   3295 1HG1 ILE A 201     -49.453   5.585  -9.612  1.00  0.00           H  
ATOM   3296 2HG1 ILE A 201     -50.127   6.690  -8.425  1.00  0.00           H  
ATOM   3297 1HG2 ILE A 201     -51.770   3.851 -10.247  1.00  0.00           H  
ATOM   3298 2HG2 ILE A 201     -52.630   4.905 -11.394  1.00  0.00           H  
ATOM   3299 3HG2 ILE A 201     -50.860   4.747 -11.486  1.00  0.00           H  
ATOM   3300 1HD1 ILE A 201     -49.513   4.572  -7.401  1.00  0.00           H  
ATOM   3301 2HD1 ILE A 201     -51.274   4.821  -7.316  1.00  0.00           H  
ATOM   3302 3HD1 ILE A 201     -50.589   3.701  -8.518  1.00  0.00           H  
ATOM   3303  N   MET A 202     -53.790   7.682 -11.257  1.00  0.00           N  
ATOM   3304  CA  MET A 202     -54.931   7.761 -12.162  1.00  0.00           C  
ATOM   3305  C   MET A 202     -54.726   8.843 -13.214  1.00  0.00           C  
ATOM   3306  O   MET A 202     -55.052   8.654 -14.386  1.00  0.00           O  
ATOM   3307  CB  MET A 202     -56.213   8.021 -11.374  1.00  0.00           C  
ATOM   3308  CG  MET A 202     -56.662   6.858 -10.500  1.00  0.00           C  
ATOM   3309  SD  MET A 202     -58.157   7.229  -9.563  1.00  0.00           S  
ATOM   3310  CE  MET A 202     -58.336   5.728  -8.603  1.00  0.00           C  
ATOM   3311  H   MET A 202     -53.919   7.911 -10.282  1.00  0.00           H  
ATOM   3312  HA  MET A 202     -55.019   6.805 -12.679  1.00  0.00           H  
ATOM   3313 1HB  MET A 202     -56.075   8.888 -10.729  1.00  0.00           H  
ATOM   3314 2HB  MET A 202     -57.025   8.252 -12.064  1.00  0.00           H  
ATOM   3315 1HG  MET A 202     -56.854   5.986 -11.125  1.00  0.00           H  
ATOM   3316 2HG  MET A 202     -55.869   6.604  -9.797  1.00  0.00           H  
ATOM   3317 1HE  MET A 202     -59.221   5.804  -7.970  1.00  0.00           H  
ATOM   3318 2HE  MET A 202     -58.443   4.876  -9.276  1.00  0.00           H  
ATOM   3319 3HE  MET A 202     -57.454   5.588  -7.978  1.00  0.00           H  
ATOM   3320  N   GLU A 203     -54.184   9.979 -12.788  1.00  0.00           N  
ATOM   3321  CA  GLU A 203     -53.935  11.095 -13.693  1.00  0.00           C  
ATOM   3322  C   GLU A 203     -52.895  10.730 -14.745  1.00  0.00           C  
ATOM   3323  O   GLU A 203     -53.034  11.081 -15.917  1.00  0.00           O  
ATOM   3324  CB  GLU A 203     -53.471  12.325 -12.909  1.00  0.00           C  
ATOM   3325  CG  GLU A 203     -53.234  13.562 -13.762  1.00  0.00           C  
ATOM   3326  CD  GLU A 203     -54.490  14.076 -14.409  1.00  0.00           C  
ATOM   3327  OE1 GLU A 203     -55.554  13.757 -13.934  1.00  0.00           O  
ATOM   3328  OE2 GLU A 203     -54.386  14.790 -15.379  1.00  0.00           O  
ATOM   3329  H   GLU A 203     -53.939  10.073 -11.813  1.00  0.00           H  
ATOM   3330  HA  GLU A 203     -54.866  11.327 -14.210  1.00  0.00           H  
ATOM   3331 1HB  GLU A 203     -54.216  12.577 -12.154  1.00  0.00           H  
ATOM   3332 2HB  GLU A 203     -52.542  12.095 -12.388  1.00  0.00           H  
ATOM   3333 1HG  GLU A 203     -52.814  14.348 -13.135  1.00  0.00           H  
ATOM   3334 2HG  GLU A 203     -52.505  13.323 -14.535  1.00  0.00           H  
ATOM   3335  N   ILE A 204     -51.854  10.023 -14.319  1.00  0.00           N  
ATOM   3336  CA  ILE A 204     -50.788   9.609 -15.224  1.00  0.00           C  
ATOM   3337  C   ILE A 204     -51.305   8.636 -16.276  1.00  0.00           C  
ATOM   3338  O   ILE A 204     -50.938   8.720 -17.448  1.00  0.00           O  
ATOM   3339  CB  ILE A 204     -49.630   8.958 -14.447  1.00  0.00           C  
ATOM   3340  CG1 ILE A 204     -48.923   9.996 -13.571  1.00  0.00           C  
ATOM   3341  CG2 ILE A 204     -48.645   8.307 -15.406  1.00  0.00           C  
ATOM   3342  CD1 ILE A 204     -47.954   9.399 -12.577  1.00  0.00           C  
ATOM   3343  H   ILE A 204     -51.798   9.767 -13.344  1.00  0.00           H  
ATOM   3344  HA  ILE A 204     -50.419  10.495 -15.741  1.00  0.00           H  
ATOM   3345  HB  ILE A 204     -50.025   8.196 -13.775  1.00  0.00           H  
ATOM   3346 1HG1 ILE A 204     -48.377  10.694 -14.204  1.00  0.00           H  
ATOM   3347 2HG1 ILE A 204     -49.666  10.571 -13.018  1.00  0.00           H  
ATOM   3348 1HG2 ILE A 204     -47.832   7.852 -14.840  1.00  0.00           H  
ATOM   3349 2HG2 ILE A 204     -49.156   7.541 -15.987  1.00  0.00           H  
ATOM   3350 3HG2 ILE A 204     -48.239   9.063 -16.079  1.00  0.00           H  
ATOM   3351 1HD1 ILE A 204     -47.493  10.196 -11.993  1.00  0.00           H  
ATOM   3352 2HD1 ILE A 204     -48.488   8.722 -11.909  1.00  0.00           H  
ATOM   3353 3HD1 ILE A 204     -47.180   8.848 -13.110  1.00  0.00           H  
ATOM   3354  N   ILE A 205     -52.161   7.713 -15.851  1.00  0.00           N  
ATOM   3355  CA  ILE A 205     -52.731   6.722 -16.755  1.00  0.00           C  
ATOM   3356  C   ILE A 205     -53.615   7.379 -17.807  1.00  0.00           C  
ATOM   3357  O   ILE A 205     -53.587   7.003 -18.979  1.00  0.00           O  
ATOM   3358  CB  ILE A 205     -53.549   5.676 -15.977  1.00  0.00           C  
ATOM   3359  CG1 ILE A 205     -52.643   4.886 -15.029  1.00  0.00           C  
ATOM   3360  CG2 ILE A 205     -54.266   4.739 -16.937  1.00  0.00           C  
ATOM   3361  CD1 ILE A 205     -51.538   4.128 -15.731  1.00  0.00           C  
ATOM   3362  H   ILE A 205     -52.423   7.697 -14.875  1.00  0.00           H  
ATOM   3363  HA  ILE A 205     -51.910   6.224 -17.272  1.00  0.00           H  
ATOM   3364  HB  ILE A 205     -54.289   6.180 -15.357  1.00  0.00           H  
ATOM   3365 1HG1 ILE A 205     -52.187   5.566 -14.311  1.00  0.00           H  
ATOM   3366 2HG1 ILE A 205     -53.241   4.169 -14.466  1.00  0.00           H  
ATOM   3367 1HG2 ILE A 205     -54.839   4.005 -16.371  1.00  0.00           H  
ATOM   3368 2HG2 ILE A 205     -54.939   5.314 -17.571  1.00  0.00           H  
ATOM   3369 3HG2 ILE A 205     -53.533   4.225 -17.559  1.00  0.00           H  
ATOM   3370 1HD1 ILE A 205     -50.939   3.593 -14.994  1.00  0.00           H  
ATOM   3371 2HD1 ILE A 205     -51.974   3.415 -16.431  1.00  0.00           H  
ATOM   3372 3HD1 ILE A 205     -50.905   4.829 -16.273  1.00  0.00           H  
ATOM   3373  N   GLU A 206     -54.399   8.364 -17.382  1.00  0.00           N  
ATOM   3374  CA  GLU A 206     -55.293   9.077 -18.286  1.00  0.00           C  
ATOM   3375  C   GLU A 206     -54.510   9.851 -19.338  1.00  0.00           C  
ATOM   3376  O   GLU A 206     -54.886   9.880 -20.510  1.00  0.00           O  
ATOM   3377  CB  GLU A 206     -56.194  10.033 -17.501  1.00  0.00           C  
ATOM   3378  CG  GLU A 206     -57.311  10.661 -18.322  1.00  0.00           C  
ATOM   3379  CD  GLU A 206     -56.861  11.867 -19.097  1.00  0.00           C  
ATOM   3380  OE1 GLU A 206     -55.949  12.525 -18.658  1.00  0.00           O  
ATOM   3381  OE2 GLU A 206     -57.430  12.131 -20.130  1.00  0.00           O  
ATOM   3382  H   GLU A 206     -54.375   8.625 -16.406  1.00  0.00           H  
ATOM   3383  HA  GLU A 206     -55.909   8.341 -18.803  1.00  0.00           H  
ATOM   3384 1HB  GLU A 206     -56.651   9.500 -16.667  1.00  0.00           H  
ATOM   3385 2HB  GLU A 206     -55.592  10.840 -17.084  1.00  0.00           H  
ATOM   3386 1HG  GLU A 206     -57.696   9.918 -19.020  1.00  0.00           H  
ATOM   3387 2HG  GLU A 206     -58.123  10.946 -17.654  1.00  0.00           H  
ATOM   3388  N   ARG A 207     -53.418  10.479 -18.913  1.00  0.00           N  
ATOM   3389  CA  ARG A 207     -52.579  11.255 -19.817  1.00  0.00           C  
ATOM   3390  C   ARG A 207     -51.931  10.364 -20.869  1.00  0.00           C  
ATOM   3391  O   ARG A 207     -51.846  10.732 -22.041  1.00  0.00           O  
ATOM   3392  CB  ARG A 207     -51.496  11.991 -19.042  1.00  0.00           C  
ATOM   3393  CG  ARG A 207     -51.994  13.140 -18.181  1.00  0.00           C  
ATOM   3394  CD  ARG A 207     -50.889  13.771 -17.414  1.00  0.00           C  
ATOM   3395  NE  ARG A 207     -51.361  14.871 -16.589  1.00  0.00           N  
ATOM   3396  CZ  ARG A 207     -50.605  15.533 -15.691  1.00  0.00           C  
ATOM   3397  NH1 ARG A 207     -49.346  15.196 -15.516  1.00  0.00           N  
ATOM   3398  NH2 ARG A 207     -51.128  16.522 -14.988  1.00  0.00           N  
ATOM   3399  H   ARG A 207     -53.163  10.416 -17.937  1.00  0.00           H  
ATOM   3400  HA  ARG A 207     -53.214  11.975 -20.334  1.00  0.00           H  
ATOM   3401 1HB  ARG A 207     -50.977  11.290 -18.389  1.00  0.00           H  
ATOM   3402 2HB  ARG A 207     -50.761  12.395 -19.739  1.00  0.00           H  
ATOM   3403 1HG  ARG A 207     -52.448  13.901 -18.817  1.00  0.00           H  
ATOM   3404 2HG  ARG A 207     -52.735  12.769 -17.472  1.00  0.00           H  
ATOM   3405 1HD  ARG A 207     -50.429  13.029 -16.762  1.00  0.00           H  
ATOM   3406 2HD  ARG A 207     -50.142  14.159 -18.106  1.00  0.00           H  
ATOM   3407  HE  ARG A 207     -52.324  15.160 -16.696  1.00  0.00           H  
ATOM   3408 1HH1 ARG A 207     -48.946  14.440 -16.053  1.00  0.00           H  
ATOM   3409 2HH1 ARG A 207     -48.780  15.692 -14.843  1.00  0.00           H  
ATOM   3410 1HH2 ARG A 207     -52.096  16.782 -15.123  1.00  0.00           H  
ATOM   3411 2HH2 ARG A 207     -50.562  17.018 -14.316  1.00  0.00           H  
ATOM   3412  N   ARG A 208     -51.475   9.191 -20.444  1.00  0.00           N  
ATOM   3413  CA  ARG A 208     -50.834   8.245 -21.348  1.00  0.00           C  
ATOM   3414  C   ARG A 208     -51.812   7.738 -22.400  1.00  0.00           C  
ATOM   3415  O   ARG A 208     -51.412   7.345 -23.496  1.00  0.00           O  
ATOM   3416  CB  ARG A 208     -50.269   7.063 -20.573  1.00  0.00           C  
ATOM   3417  CG  ARG A 208     -49.598   6.000 -21.428  1.00  0.00           C  
ATOM   3418  CD  ARG A 208     -48.378   6.523 -22.096  1.00  0.00           C  
ATOM   3419  NE  ARG A 208     -47.757   5.523 -22.950  1.00  0.00           N  
ATOM   3420  CZ  ARG A 208     -48.135   5.256 -24.215  1.00  0.00           C  
ATOM   3421  NH1 ARG A 208     -49.131   5.922 -24.758  1.00  0.00           N  
ATOM   3422  NH2 ARG A 208     -47.505   4.326 -24.911  1.00  0.00           N  
ATOM   3423  H   ARG A 208     -51.576   8.949 -19.468  1.00  0.00           H  
ATOM   3424  HA  ARG A 208     -50.027   8.764 -21.865  1.00  0.00           H  
ATOM   3425 1HB  ARG A 208     -49.535   7.419 -19.852  1.00  0.00           H  
ATOM   3426 2HB  ARG A 208     -51.070   6.579 -20.014  1.00  0.00           H  
ATOM   3427 1HG  ARG A 208     -49.310   5.157 -20.800  1.00  0.00           H  
ATOM   3428 2HG  ARG A 208     -50.291   5.660 -22.198  1.00  0.00           H  
ATOM   3429 1HD  ARG A 208     -48.640   7.382 -22.712  1.00  0.00           H  
ATOM   3430 2HD  ARG A 208     -47.652   6.825 -21.342  1.00  0.00           H  
ATOM   3431  HE  ARG A 208     -46.987   4.990 -22.567  1.00  0.00           H  
ATOM   3432 1HH1 ARG A 208     -49.612   6.633 -24.226  1.00  0.00           H  
ATOM   3433 2HH1 ARG A 208     -49.414   5.722 -25.706  1.00  0.00           H  
ATOM   3434 1HH2 ARG A 208     -46.740   3.814 -24.494  1.00  0.00           H  
ATOM   3435 2HH2 ARG A 208     -47.789   4.126 -25.858  1.00  0.00           H  
ATOM   3436  N   GLY A 209     -53.079   7.732 -22.110  1.00  0.00           N  
ATOM   3437  CA  GLY A 209     -53.989   7.462 -23.209  1.00  0.00           C  
ATOM   3438  C   GLY A 209     -54.072   5.967 -23.416  1.00  0.00           C  
ATOM   3439  O   GLY A 209     -54.252   5.495 -24.539  1.00  0.00           O  
ATOM   3440  H   GLY A 209     -53.367   7.910 -21.158  1.00  0.00           H  
ATOM   3441 1HA  GLY A 209     -54.970   7.879 -22.980  1.00  0.00           H  
ATOM   3442 2HA  GLY A 209     -53.630   7.961 -24.109  1.00  0.00           H  
ATOM   3443  N   ALA A 210     -53.937   5.247 -22.310  1.00  0.00           N  
ATOM   3444  CA  ALA A 210     -53.990   3.799 -22.303  1.00  0.00           C  
ATOM   3445  C   ALA A 210     -55.376   3.299 -22.690  1.00  0.00           C  
ATOM   3446  O   ALA A 210     -56.382   3.950 -22.410  1.00  0.00           O  
ATOM   3447  CB  ALA A 210     -53.593   3.264 -20.935  1.00  0.00           C  
ATOM   3448  H   ALA A 210     -53.790   5.721 -21.430  1.00  0.00           H  
ATOM   3449  HA  ALA A 210     -53.267   3.422 -23.027  1.00  0.00           H  
ATOM   3450 1HB  ALA A 210     -53.634   2.175 -20.944  1.00  0.00           H  
ATOM   3451 2HB  ALA A 210     -52.579   3.587 -20.698  1.00  0.00           H  
ATOM   3452 3HB  ALA A 210     -54.280   3.646 -20.182  1.00  0.00           H  
ATOM   3453  N   PRO A 211     -55.415   2.140 -23.335  1.00  0.00           N  
ATOM   3454  CA  PRO A 211     -56.661   1.585 -23.840  1.00  0.00           C  
ATOM   3455  C   PRO A 211     -57.678   1.385 -22.722  1.00  0.00           C  
ATOM   3456  O   PRO A 211     -57.314   1.084 -21.585  1.00  0.00           O  
ATOM   3457  CB  PRO A 211     -56.218   0.250 -24.446  1.00  0.00           C  
ATOM   3458  CG  PRO A 211     -54.778   0.456 -24.773  1.00  0.00           C  
ATOM   3459  CD  PRO A 211     -54.264   1.330 -23.660  1.00  0.00           C  
ATOM   3460  HA  PRO A 211     -57.080   2.280 -24.568  1.00  0.00           H  
ATOM   3461 1HB  PRO A 211     -56.380  -0.564 -23.723  1.00  0.00           H  
ATOM   3462 2HB  PRO A 211     -56.828   0.018 -25.332  1.00  0.00           H  
ATOM   3463 1HG  PRO A 211     -54.259  -0.512 -24.826  1.00  0.00           H  
ATOM   3464 2HG  PRO A 211     -54.677   0.926 -25.762  1.00  0.00           H  
ATOM   3465 1HD  PRO A 211     -53.950   0.701 -22.814  1.00  0.00           H  
ATOM   3466 2HD  PRO A 211     -53.421   1.934 -24.028  1.00  0.00           H  
ATOM   3467  N   PRO A 212     -58.954   1.556 -23.056  1.00  0.00           N  
ATOM   3468  CA  PRO A 212     -60.004   1.692 -22.055  1.00  0.00           C  
ATOM   3469  C   PRO A 212     -60.035   0.519 -21.089  1.00  0.00           C  
ATOM   3470  O   PRO A 212     -60.328   0.685 -19.905  1.00  0.00           O  
ATOM   3471  CB  PRO A 212     -61.277   1.749 -22.906  1.00  0.00           C  
ATOM   3472  CG  PRO A 212     -60.822   2.320 -24.206  1.00  0.00           C  
ATOM   3473  CD  PRO A 212     -59.464   1.709 -24.428  1.00  0.00           C  
ATOM   3474  HA  PRO A 212     -59.817   2.598 -21.478  1.00  0.00           H  
ATOM   3475 1HB  PRO A 212     -61.706   0.742 -23.009  1.00  0.00           H  
ATOM   3476 2HB  PRO A 212     -62.034   2.372 -22.408  1.00  0.00           H  
ATOM   3477 1HG  PRO A 212     -61.537   2.066 -25.003  1.00  0.00           H  
ATOM   3478 2HG  PRO A 212     -60.788   3.418 -24.147  1.00  0.00           H  
ATOM   3479 1HD  PRO A 212     -59.577   0.738 -24.932  1.00  0.00           H  
ATOM   3480 2HD  PRO A 212     -58.850   2.391 -25.034  1.00  0.00           H  
ATOM   3481  N   GLU A 213     -59.735  -0.677 -21.583  1.00  0.00           N  
ATOM   3482  CA  GLU A 213     -59.728  -1.845 -20.723  1.00  0.00           C  
ATOM   3483  C   GLU A 213     -58.590  -1.759 -19.710  1.00  0.00           C  
ATOM   3484  O   GLU A 213     -58.753  -2.128 -18.547  1.00  0.00           O  
ATOM   3485  CB  GLU A 213     -59.596  -3.121 -21.557  1.00  0.00           C  
ATOM   3486  CG  GLU A 213     -60.793  -3.415 -22.450  1.00  0.00           C  
ATOM   3487  CD  GLU A 213     -60.778  -2.622 -23.728  1.00  0.00           C  
ATOM   3488  OE1 GLU A 213     -59.848  -1.880 -23.933  1.00  0.00           O  
ATOM   3489  OE2 GLU A 213     -61.699  -2.759 -24.499  1.00  0.00           O  
ATOM   3490  H   GLU A 213     -59.513  -0.762 -22.564  1.00  0.00           H  
ATOM   3491  HA  GLU A 213     -60.670  -1.868 -20.174  1.00  0.00           H  
ATOM   3492 1HB  GLU A 213     -58.714  -3.051 -22.193  1.00  0.00           H  
ATOM   3493 2HB  GLU A 213     -59.455  -3.976 -20.895  1.00  0.00           H  
ATOM   3494 1HG  GLU A 213     -60.799  -4.477 -22.695  1.00  0.00           H  
ATOM   3495 2HG  GLU A 213     -61.707  -3.192 -21.901  1.00  0.00           H  
ATOM   3496  N   LEU A 214     -57.431  -1.268 -20.153  1.00  0.00           N  
ATOM   3497  CA  LEU A 214     -56.298  -1.120 -19.248  1.00  0.00           C  
ATOM   3498  C   LEU A 214     -56.568  -0.052 -18.197  1.00  0.00           C  
ATOM   3499  O   LEU A 214     -56.231  -0.221 -17.025  1.00  0.00           O  
ATOM   3500  CB  LEU A 214     -55.033  -0.761 -20.037  1.00  0.00           C  
ATOM   3501  CG  LEU A 214     -54.201  -1.949 -20.538  1.00  0.00           C  
ATOM   3502  CD1 LEU A 214     -53.709  -2.762 -19.348  1.00  0.00           C  
ATOM   3503  CD2 LEU A 214     -55.046  -2.803 -21.471  1.00  0.00           C  
ATOM   3504  H   LEU A 214     -57.350  -1.000 -21.123  1.00  0.00           H  
ATOM   3505  HA  LEU A 214     -56.151  -2.068 -18.731  1.00  0.00           H  
ATOM   3506 1HB  LEU A 214     -55.321  -0.169 -20.905  1.00  0.00           H  
ATOM   3507 2HB  LEU A 214     -54.390  -0.150 -19.404  1.00  0.00           H  
ATOM   3508  HG  LEU A 214     -53.327  -1.581 -21.075  1.00  0.00           H  
ATOM   3509 1HD1 LEU A 214     -53.118  -3.606 -19.704  1.00  0.00           H  
ATOM   3510 2HD1 LEU A 214     -53.091  -2.132 -18.708  1.00  0.00           H  
ATOM   3511 3HD1 LEU A 214     -54.563  -3.131 -18.781  1.00  0.00           H  
ATOM   3512 1HD2 LEU A 214     -54.455  -3.647 -21.828  1.00  0.00           H  
ATOM   3513 2HD2 LEU A 214     -55.920  -3.173 -20.935  1.00  0.00           H  
ATOM   3514 3HD2 LEU A 214     -55.370  -2.201 -22.321  1.00  0.00           H  
ATOM   3515  N   LEU A 215     -57.177   1.049 -18.622  1.00  0.00           N  
ATOM   3516  CA  LEU A 215     -57.494   2.148 -17.717  1.00  0.00           C  
ATOM   3517  C   LEU A 215     -58.510   1.720 -16.666  1.00  0.00           C  
ATOM   3518  O   LEU A 215     -58.392   2.079 -15.494  1.00  0.00           O  
ATOM   3519  CB  LEU A 215     -58.039   3.345 -18.507  1.00  0.00           C  
ATOM   3520  CG  LEU A 215     -58.315   4.612 -17.687  1.00  0.00           C  
ATOM   3521  CD1 LEU A 215     -58.204   5.834 -18.589  1.00  0.00           C  
ATOM   3522  CD2 LEU A 215     -59.697   4.520 -17.059  1.00  0.00           C  
ATOM   3523  H   LEU A 215     -57.428   1.128 -19.597  1.00  0.00           H  
ATOM   3524  HA  LEU A 215     -56.579   2.436 -17.200  1.00  0.00           H  
ATOM   3525 1HB  LEU A 215     -57.323   3.603 -19.285  1.00  0.00           H  
ATOM   3526 2HB  LEU A 215     -58.973   3.049 -18.984  1.00  0.00           H  
ATOM   3527  HG  LEU A 215     -57.564   4.708 -16.902  1.00  0.00           H  
ATOM   3528 1HD1 LEU A 215     -58.399   6.735 -18.007  1.00  0.00           H  
ATOM   3529 2HD1 LEU A 215     -57.200   5.886 -19.010  1.00  0.00           H  
ATOM   3530 3HD1 LEU A 215     -58.932   5.758 -19.396  1.00  0.00           H  
ATOM   3531 1HD2 LEU A 215     -59.892   5.421 -16.476  1.00  0.00           H  
ATOM   3532 2HD2 LEU A 215     -60.448   4.426 -17.843  1.00  0.00           H  
ATOM   3533 3HD2 LEU A 215     -59.742   3.648 -16.406  1.00  0.00           H  
ATOM   3534  N   ILE A 216     -59.506   0.952 -17.091  1.00  0.00           N  
ATOM   3535  CA  ILE A 216     -60.545   0.474 -16.186  1.00  0.00           C  
ATOM   3536  C   ILE A 216     -59.969  -0.466 -15.135  1.00  0.00           C  
ATOM   3537  O   ILE A 216     -60.341  -0.404 -13.963  1.00  0.00           O  
ATOM   3538  CB  ILE A 216     -61.662  -0.246 -16.963  1.00  0.00           C  
ATOM   3539  CG1 ILE A 216     -62.430   0.747 -17.838  1.00  0.00           C  
ATOM   3540  CG2 ILE A 216     -62.605  -0.955 -16.004  1.00  0.00           C  
ATOM   3541  CD1 ILE A 216     -63.362   0.093 -18.832  1.00  0.00           C  
ATOM   3542  H   ILE A 216     -59.546   0.692 -18.066  1.00  0.00           H  
ATOM   3543  HA  ILE A 216     -60.967   1.335 -15.669  1.00  0.00           H  
ATOM   3544  HB  ILE A 216     -61.221  -0.983 -17.635  1.00  0.00           H  
ATOM   3545 1HG1 ILE A 216     -63.018   1.411 -17.205  1.00  0.00           H  
ATOM   3546 2HG1 ILE A 216     -61.723   1.366 -18.392  1.00  0.00           H  
ATOM   3547 1HG2 ILE A 216     -63.389  -1.458 -16.569  1.00  0.00           H  
ATOM   3548 2HG2 ILE A 216     -62.049  -1.689 -15.422  1.00  0.00           H  
ATOM   3549 3HG2 ILE A 216     -63.056  -0.225 -15.330  1.00  0.00           H  
ATOM   3550 1HD1 ILE A 216     -63.870   0.861 -19.416  1.00  0.00           H  
ATOM   3551 2HD1 ILE A 216     -62.788  -0.551 -19.500  1.00  0.00           H  
ATOM   3552 3HD1 ILE A 216     -64.101  -0.504 -18.299  1.00  0.00           H  
ATOM   3553  N   LYS A 217     -59.060  -1.336 -15.560  1.00  0.00           N  
ATOM   3554  CA  LYS A 217     -58.431  -2.291 -14.655  1.00  0.00           C  
ATOM   3555  C   LYS A 217     -57.588  -1.580 -13.604  1.00  0.00           C  
ATOM   3556  O   LYS A 217     -57.593  -1.957 -12.432  1.00  0.00           O  
ATOM   3557  CB  LYS A 217     -57.569  -3.283 -15.437  1.00  0.00           C  
ATOM   3558  CG  LYS A 217     -58.360  -4.274 -16.281  1.00  0.00           C  
ATOM   3559  CD  LYS A 217     -57.436  -5.212 -17.043  1.00  0.00           C  
ATOM   3560  CE  LYS A 217     -58.224  -6.196 -17.895  1.00  0.00           C  
ATOM   3561  NZ  LYS A 217     -57.332  -7.095 -18.676  1.00  0.00           N  
ATOM   3562  H   LYS A 217     -58.797  -1.336 -16.535  1.00  0.00           H  
ATOM   3563  HA  LYS A 217     -59.219  -2.837 -14.138  1.00  0.00           H  
ATOM   3564 1HB  LYS A 217     -56.899  -2.738 -16.102  1.00  0.00           H  
ATOM   3565 2HB  LYS A 217     -56.950  -3.853 -14.744  1.00  0.00           H  
ATOM   3566 1HG  LYS A 217     -59.011  -4.864 -15.636  1.00  0.00           H  
ATOM   3567 2HG  LYS A 217     -58.980  -3.731 -16.994  1.00  0.00           H  
ATOM   3568 1HD  LYS A 217     -56.778  -4.630 -17.690  1.00  0.00           H  
ATOM   3569 2HD  LYS A 217     -56.821  -5.770 -16.337  1.00  0.00           H  
ATOM   3570 1HE  LYS A 217     -58.861  -6.804 -17.254  1.00  0.00           H  
ATOM   3571 2HE  LYS A 217     -58.862  -5.647 -18.588  1.00  0.00           H  
ATOM   3572 1HZ  LYS A 217     -57.892  -7.731 -19.227  1.00  0.00           H  
ATOM   3573 2HZ  LYS A 217     -56.749  -6.543 -19.289  1.00  0.00           H  
ATOM   3574 3HZ  LYS A 217     -56.748  -7.624 -18.043  1.00  0.00           H  
ATOM   3575  N   LEU A 218     -56.865  -0.550 -14.029  1.00  0.00           N  
ATOM   3576  CA  LEU A 218     -56.016   0.216 -13.124  1.00  0.00           C  
ATOM   3577  C   LEU A 218     -56.845   0.941 -12.072  1.00  0.00           C  
ATOM   3578  O   LEU A 218     -56.471   0.993 -10.901  1.00  0.00           O  
ATOM   3579  CB  LEU A 218     -55.180   1.231 -13.913  1.00  0.00           C  
ATOM   3580  CG  LEU A 218     -54.148   2.021 -13.098  1.00  0.00           C  
ATOM   3581  CD1 LEU A 218     -54.848   3.140 -12.340  1.00  0.00           C  
ATOM   3582  CD2 LEU A 218     -53.428   1.080 -12.143  1.00  0.00           C  
ATOM   3583  H   LEU A 218     -56.905  -0.290 -15.004  1.00  0.00           H  
ATOM   3584  HA  LEU A 218     -55.357  -0.482 -12.607  1.00  0.00           H  
ATOM   3585 1HB  LEU A 218     -54.645   0.703 -14.701  1.00  0.00           H  
ATOM   3586 2HB  LEU A 218     -55.854   1.950 -14.379  1.00  0.00           H  
ATOM   3587  HG  LEU A 218     -53.423   2.477 -13.772  1.00  0.00           H  
ATOM   3588 1HD1 LEU A 218     -54.115   3.701 -11.760  1.00  0.00           H  
ATOM   3589 2HD1 LEU A 218     -55.338   3.808 -13.048  1.00  0.00           H  
ATOM   3590 3HD1 LEU A 218     -55.592   2.714 -11.668  1.00  0.00           H  
ATOM   3591 1HD2 LEU A 218     -52.694   1.641 -11.563  1.00  0.00           H  
ATOM   3592 2HD2 LEU A 218     -54.152   0.624 -11.467  1.00  0.00           H  
ATOM   3593 3HD2 LEU A 218     -52.922   0.300 -12.712  1.00  0.00           H  
ATOM   3594  N   LEU A 219     -57.972   1.501 -12.498  1.00  0.00           N  
ATOM   3595  CA  LEU A 219     -58.857   2.226 -11.593  1.00  0.00           C  
ATOM   3596  C   LEU A 219     -59.450   1.297 -10.541  1.00  0.00           C  
ATOM   3597  O   LEU A 219     -59.557   1.659  -9.370  1.00  0.00           O  
ATOM   3598  CB  LEU A 219     -59.986   2.901 -12.383  1.00  0.00           C  
ATOM   3599  CG  LEU A 219     -59.561   4.066 -13.285  1.00  0.00           C  
ATOM   3600  CD1 LEU A 219     -60.746   4.511 -14.132  1.00  0.00           C  
ATOM   3601  CD2 LEU A 219     -59.043   5.211 -12.427  1.00  0.00           C  
ATOM   3602  H   LEU A 219     -58.223   1.423 -13.473  1.00  0.00           H  
ATOM   3603  HA  LEU A 219     -58.266   2.982 -11.076  1.00  0.00           H  
ATOM   3604 1HB  LEU A 219     -60.465   2.152 -13.012  1.00  0.00           H  
ATOM   3605 2HB  LEU A 219     -60.725   3.280 -11.677  1.00  0.00           H  
ATOM   3606  HG  LEU A 219     -58.774   3.735 -13.962  1.00  0.00           H  
ATOM   3607 1HD1 LEU A 219     -60.445   5.339 -14.773  1.00  0.00           H  
ATOM   3608 2HD1 LEU A 219     -61.085   3.679 -14.750  1.00  0.00           H  
ATOM   3609 3HD1 LEU A 219     -61.558   4.834 -13.481  1.00  0.00           H  
ATOM   3610 1HD2 LEU A 219     -58.740   6.039 -13.068  1.00  0.00           H  
ATOM   3611 2HD2 LEU A 219     -59.830   5.544 -11.750  1.00  0.00           H  
ATOM   3612 3HD2 LEU A 219     -58.185   4.870 -11.846  1.00  0.00           H  
ATOM   3613  N   GLU A 220     -59.834   0.098 -10.967  1.00  0.00           N  
ATOM   3614  CA  GLU A 220     -60.417  -0.885 -10.062  1.00  0.00           C  
ATOM   3615  C   GLU A 220     -59.409  -1.332  -9.010  1.00  0.00           C  
ATOM   3616  O   GLU A 220     -59.751  -1.492  -7.839  1.00  0.00           O  
ATOM   3617  CB  GLU A 220     -60.922  -2.098 -10.846  1.00  0.00           C  
ATOM   3618  CG  GLU A 220     -62.142  -1.822 -11.714  1.00  0.00           C  
ATOM   3619  CD  GLU A 220     -62.566  -3.015 -12.524  1.00  0.00           C  
ATOM   3620  OE1 GLU A 220     -61.868  -4.000 -12.506  1.00  0.00           O  
ATOM   3621  OE2 GLU A 220     -63.590  -2.942 -13.162  1.00  0.00           O  
ATOM   3622  H   GLU A 220     -59.719  -0.138 -11.942  1.00  0.00           H  
ATOM   3623  HA  GLU A 220     -61.253  -0.415  -9.545  1.00  0.00           H  
ATOM   3624 1HB  GLU A 220     -60.128  -2.469 -11.495  1.00  0.00           H  
ATOM   3625 2HB  GLU A 220     -61.179  -2.899 -10.153  1.00  0.00           H  
ATOM   3626 1HG  GLU A 220     -62.970  -1.520 -11.073  1.00  0.00           H  
ATOM   3627 2HG  GLU A 220     -61.918  -0.994 -12.385  1.00  0.00           H  
ATOM   3628  N   ARG A 221     -58.166  -1.531  -9.436  1.00  0.00           N  
ATOM   3629  CA  ARG A 221     -57.106  -1.959  -8.531  1.00  0.00           C  
ATOM   3630  C   ARG A 221     -56.817  -0.896  -7.479  1.00  0.00           C  
ATOM   3631  O   ARG A 221     -56.607  -1.210  -6.308  1.00  0.00           O  
ATOM   3632  CB  ARG A 221     -55.831  -2.262  -9.305  1.00  0.00           C  
ATOM   3633  CG  ARG A 221     -54.663  -2.732  -8.453  1.00  0.00           C  
ATOM   3634  CD  ARG A 221     -54.954  -4.029  -7.790  1.00  0.00           C  
ATOM   3635  NE  ARG A 221     -53.823  -4.505  -7.009  1.00  0.00           N  
ATOM   3636  CZ  ARG A 221     -53.865  -5.548  -6.158  1.00  0.00           C  
ATOM   3637  NH1 ARG A 221     -54.986  -6.213  -5.989  1.00  0.00           N  
ATOM   3638  NH2 ARG A 221     -52.779  -5.903  -5.494  1.00  0.00           N  
ATOM   3639  H   ARG A 221     -57.950  -1.382 -10.411  1.00  0.00           H  
ATOM   3640  HA  ARG A 221     -57.445  -2.857  -8.014  1.00  0.00           H  
ATOM   3641 1HB  ARG A 221     -56.031  -3.035 -10.046  1.00  0.00           H  
ATOM   3642 2HB  ARG A 221     -55.510  -1.369  -9.841  1.00  0.00           H  
ATOM   3643 1HG  ARG A 221     -53.782  -2.859  -9.083  1.00  0.00           H  
ATOM   3644 2HG  ARG A 221     -54.453  -1.991  -7.681  1.00  0.00           H  
ATOM   3645 1HD  ARG A 221     -55.805  -3.912  -7.119  1.00  0.00           H  
ATOM   3646 2HD  ARG A 221     -55.187  -4.779  -8.544  1.00  0.00           H  
ATOM   3647  HE  ARG A 221     -52.942  -4.018  -7.113  1.00  0.00           H  
ATOM   3648 1HH1 ARG A 221     -55.816  -5.942  -6.497  1.00  0.00           H  
ATOM   3649 2HH1 ARG A 221     -55.018  -6.995  -5.351  1.00  0.00           H  
ATOM   3650 1HH2 ARG A 221     -51.917  -5.392  -5.624  1.00  0.00           H  
ATOM   3651 2HH2 ARG A 221     -52.811  -6.685  -4.856  1.00  0.00           H  
ATOM   3652  N   LEU A 222     -56.807   0.362  -7.905  1.00  0.00           N  
ATOM   3653  CA  LEU A 222     -56.542   1.475  -7.000  1.00  0.00           C  
ATOM   3654  C   LEU A 222     -57.637   1.601  -5.948  1.00  0.00           C  
ATOM   3655  O   LEU A 222     -57.359   1.856  -4.777  1.00  0.00           O  
ATOM   3656  CB  LEU A 222     -56.429   2.785  -7.789  1.00  0.00           C  
ATOM   3657  CG  LEU A 222     -55.196   2.914  -8.692  1.00  0.00           C  
ATOM   3658  CD1 LEU A 222     -55.315   4.174  -9.539  1.00  0.00           C  
ATOM   3659  CD2 LEU A 222     -53.940   2.948  -7.834  1.00  0.00           C  
ATOM   3660  H   LEU A 222     -56.987   0.554  -8.880  1.00  0.00           H  
ATOM   3661  HA  LEU A 222     -55.604   1.275  -6.483  1.00  0.00           H  
ATOM   3662 1HB  LEU A 222     -57.312   2.889  -8.418  1.00  0.00           H  
ATOM   3663 2HB  LEU A 222     -56.412   3.616  -7.084  1.00  0.00           H  
ATOM   3664  HG  LEU A 222     -55.150   2.061  -9.369  1.00  0.00           H  
ATOM   3665 1HD1 LEU A 222     -54.438   4.266 -10.180  1.00  0.00           H  
ATOM   3666 2HD1 LEU A 222     -56.211   4.114 -10.156  1.00  0.00           H  
ATOM   3667 3HD1 LEU A 222     -55.380   5.045  -8.887  1.00  0.00           H  
ATOM   3668 1HD2 LEU A 222     -53.063   3.039  -8.476  1.00  0.00           H  
ATOM   3669 2HD2 LEU A 222     -53.984   3.802  -7.158  1.00  0.00           H  
ATOM   3670 3HD2 LEU A 222     -53.871   2.028  -7.254  1.00  0.00           H  
ATOM   3671  N   LEU A 223     -58.883   1.422  -6.374  1.00  0.00           N  
ATOM   3672  CA  LEU A 223     -60.022   1.516  -5.469  1.00  0.00           C  
ATOM   3673  C   LEU A 223     -59.983   0.415  -4.417  1.00  0.00           C  
ATOM   3674  O   LEU A 223     -60.277   0.651  -3.245  1.00  0.00           O  
ATOM   3675  CB  LEU A 223     -61.334   1.431  -6.259  1.00  0.00           C  
ATOM   3676  CG  LEU A 223     -62.619   1.557  -5.429  1.00  0.00           C  
ATOM   3677  CD1 LEU A 223     -62.631   2.900  -4.712  1.00  0.00           C  
ATOM   3678  CD2 LEU A 223     -63.828   1.413  -6.341  1.00  0.00           C  
ATOM   3679  H   LEU A 223     -59.045   1.215  -7.349  1.00  0.00           H  
ATOM   3680  HA  LEU A 223     -59.966   2.474  -4.952  1.00  0.00           H  
ATOM   3681 1HB  LEU A 223     -61.343   2.224  -7.005  1.00  0.00           H  
ATOM   3682 2HB  LEU A 223     -61.367   0.473  -6.777  1.00  0.00           H  
ATOM   3683  HG  LEU A 223     -62.641   0.773  -4.671  1.00  0.00           H  
ATOM   3684 1HD1 LEU A 223     -63.544   2.989  -4.122  1.00  0.00           H  
ATOM   3685 2HD1 LEU A 223     -61.766   2.967  -4.052  1.00  0.00           H  
ATOM   3686 3HD1 LEU A 223     -62.593   3.704  -5.445  1.00  0.00           H  
ATOM   3687 1HD2 LEU A 223     -64.741   1.502  -5.752  1.00  0.00           H  
ATOM   3688 2HD2 LEU A 223     -63.808   2.197  -7.099  1.00  0.00           H  
ATOM   3689 3HD2 LEU A 223     -63.803   0.438  -6.828  1.00  0.00           H  
ATOM   3690  N   GLU A 224     -59.618  -0.790  -4.843  1.00  0.00           N  
ATOM   3691  CA  GLU A 224     -59.539  -1.931  -3.938  1.00  0.00           C  
ATOM   3692  C   GLU A 224     -58.457  -1.726  -2.886  1.00  0.00           C  
ATOM   3693  O   GLU A 224     -58.646  -2.052  -1.714  1.00  0.00           O  
ATOM   3694  CB  GLU A 224     -59.264  -3.216  -4.722  1.00  0.00           C  
ATOM   3695  CG  GLU A 224     -60.424  -3.683  -5.590  1.00  0.00           C  
ATOM   3696  CD  GLU A 224     -60.093  -4.906  -6.400  1.00  0.00           C  
ATOM   3697  OE1 GLU A 224     -58.958  -5.318  -6.381  1.00  0.00           O  
ATOM   3698  OE2 GLU A 224     -60.976  -5.428  -7.039  1.00  0.00           O  
ATOM   3699  H   GLU A 224     -59.389  -0.919  -5.818  1.00  0.00           H  
ATOM   3700  HA  GLU A 224     -60.495  -2.019  -3.421  1.00  0.00           H  
ATOM   3701 1HB  GLU A 224     -58.400  -3.069  -5.370  1.00  0.00           H  
ATOM   3702 2HB  GLU A 224     -59.020  -4.021  -4.028  1.00  0.00           H  
ATOM   3703 1HG  GLU A 224     -61.277  -3.906  -4.950  1.00  0.00           H  
ATOM   3704 2HG  GLU A 224     -60.710  -2.875  -6.262  1.00  0.00           H  
ATOM   3705  N   LEU A 225     -57.321  -1.184  -3.312  1.00  0.00           N  
ATOM   3706  CA  LEU A 225     -56.205  -0.935  -2.407  1.00  0.00           C  
ATOM   3707  C   LEU A 225     -56.570   0.105  -1.355  1.00  0.00           C  
ATOM   3708  O   LEU A 225     -56.219  -0.034  -0.183  1.00  0.00           O  
ATOM   3709  CB  LEU A 225     -54.977  -0.464  -3.197  1.00  0.00           C  
ATOM   3710  CG  LEU A 225     -54.322  -1.517  -4.099  1.00  0.00           C  
ATOM   3711  CD1 LEU A 225     -53.241  -0.859  -4.945  1.00  0.00           C  
ATOM   3712  CD2 LEU A 225     -53.742  -2.631  -3.240  1.00  0.00           C  
ATOM   3713  H   LEU A 225     -57.227  -0.939  -4.287  1.00  0.00           H  
ATOM   3714  HA  LEU A 225     -55.973  -1.866  -1.890  1.00  0.00           H  
ATOM   3715 1HB  LEU A 225     -55.270   0.375  -3.826  1.00  0.00           H  
ATOM   3716 2HB  LEU A 225     -54.223  -0.116  -2.491  1.00  0.00           H  
ATOM   3717  HG  LEU A 225     -55.069  -1.932  -4.776  1.00  0.00           H  
ATOM   3718 1HD1 LEU A 225     -52.775  -1.608  -5.587  1.00  0.00           H  
ATOM   3719 2HD1 LEU A 225     -53.686  -0.080  -5.564  1.00  0.00           H  
ATOM   3720 3HD1 LEU A 225     -52.486  -0.420  -4.294  1.00  0.00           H  
ATOM   3721 1HD2 LEU A 225     -53.277  -3.380  -3.882  1.00  0.00           H  
ATOM   3722 2HD2 LEU A 225     -52.994  -2.218  -2.564  1.00  0.00           H  
ATOM   3723 3HD2 LEU A 225     -54.540  -3.095  -2.660  1.00  0.00           H  
ATOM   3724  N   ALA A 226     -57.277   1.146  -1.781  1.00  0.00           N  
ATOM   3725  CA  ALA A 226     -57.691   2.212  -0.876  1.00  0.00           C  
ATOM   3726  C   ALA A 226     -58.664   1.695   0.176  1.00  0.00           C  
ATOM   3727  O   ALA A 226     -58.580   2.062   1.348  1.00  0.00           O  
ATOM   3728  CB  ALA A 226     -58.317   3.357  -1.658  1.00  0.00           C  
ATOM   3729  H   ALA A 226     -57.533   1.202  -2.756  1.00  0.00           H  
ATOM   3730  HA  ALA A 226     -56.805   2.581  -0.359  1.00  0.00           H  
ATOM   3731 1HB  ALA A 226     -58.621   4.145  -0.969  1.00  0.00           H  
ATOM   3732 2HB  ALA A 226     -57.590   3.755  -2.366  1.00  0.00           H  
ATOM   3733 3HB  ALA A 226     -59.189   2.994  -2.200  1.00  0.00           H  
ATOM   3734  N   ARG A 227     -59.587   0.839  -0.249  1.00  0.00           N  
ATOM   3735  CA  ARG A 227     -60.578   0.269   0.655  1.00  0.00           C  
ATOM   3736  C   ARG A 227     -59.921  -0.615   1.707  1.00  0.00           C  
ATOM   3737  O   ARG A 227     -60.297  -0.587   2.879  1.00  0.00           O  
ATOM   3738  CB  ARG A 227     -61.603  -0.546  -0.120  1.00  0.00           C  
ATOM   3739  CG  ARG A 227     -62.715  -1.145   0.726  1.00  0.00           C  
ATOM   3740  CD  ARG A 227     -63.688  -1.902  -0.103  1.00  0.00           C  
ATOM   3741  NE  ARG A 227     -63.071  -3.048  -0.752  1.00  0.00           N  
ATOM   3742  CZ  ARG A 227     -62.838  -4.232  -0.153  1.00  0.00           C  
ATOM   3743  NH1 ARG A 227     -63.174  -4.411   1.105  1.00  0.00           N  
ATOM   3744  NH2 ARG A 227     -62.270  -5.215  -0.831  1.00  0.00           N  
ATOM   3745  H   ARG A 227     -59.603   0.577  -1.225  1.00  0.00           H  
ATOM   3746  HA  ARG A 227     -61.076   1.090   1.172  1.00  0.00           H  
ATOM   3747 1HB  ARG A 227     -62.067   0.081  -0.879  1.00  0.00           H  
ATOM   3748 2HB  ARG A 227     -61.102  -1.366  -0.635  1.00  0.00           H  
ATOM   3749 1HG  ARG A 227     -62.287  -1.827   1.461  1.00  0.00           H  
ATOM   3750 2HG  ARG A 227     -63.251  -0.347   1.241  1.00  0.00           H  
ATOM   3751 1HD  ARG A 227     -64.499  -2.264   0.528  1.00  0.00           H  
ATOM   3752 2HD  ARG A 227     -64.093  -1.250  -0.876  1.00  0.00           H  
ATOM   3753  HE  ARG A 227     -62.799  -2.949  -1.721  1.00  0.00           H  
ATOM   3754 1HH1 ARG A 227     -63.608  -3.659   1.623  1.00  0.00           H  
ATOM   3755 2HH1 ARG A 227     -62.999  -5.298   1.554  1.00  0.00           H  
ATOM   3756 1HH2 ARG A 227     -62.012  -5.078  -1.799  1.00  0.00           H  
ATOM   3757 2HH2 ARG A 227     -62.095  -6.102  -0.383  1.00  0.00           H  
ATOM   3758  N   GLU A 228     -58.936  -1.399   1.282  1.00  0.00           N  
ATOM   3759  CA  GLU A 228     -58.223  -2.293   2.186  1.00  0.00           C  
ATOM   3760  C   GLU A 228     -57.449  -1.510   3.238  1.00  0.00           C  
ATOM   3761  O   GLU A 228     -57.404  -1.896   4.406  1.00  0.00           O  
ATOM   3762  CB  GLU A 228     -57.267  -3.194   1.401  1.00  0.00           C  
ATOM   3763  CG  GLU A 228     -57.956  -4.236   0.532  1.00  0.00           C  
ATOM   3764  CD  GLU A 228     -56.990  -5.056  -0.277  1.00  0.00           C  
ATOM   3765  OE1 GLU A 228     -55.821  -4.752  -0.256  1.00  0.00           O  
ATOM   3766  OE2 GLU A 228     -57.421  -5.986  -0.916  1.00  0.00           O  
ATOM   3767  H   GLU A 228     -58.675  -1.375   0.306  1.00  0.00           H  
ATOM   3768  HA  GLU A 228     -58.959  -2.909   2.703  1.00  0.00           H  
ATOM   3769 1HB  GLU A 228     -56.638  -2.582   0.754  1.00  0.00           H  
ATOM   3770 2HB  GLU A 228     -56.610  -3.719   2.095  1.00  0.00           H  
ATOM   3771 1HG  GLU A 228     -58.534  -4.903   1.171  1.00  0.00           H  
ATOM   3772 2HG  GLU A 228     -58.649  -3.732  -0.141  1.00  0.00           H  
ATOM   3773  N   ALA A 229     -56.849  -0.402   2.765  1.00  0.00           N  
ATOM   3774  CA  ALA A 229     -55.936   0.448   3.527  1.00  0.00           C  
ATOM   3775  C   ALA A 229     -56.616   1.148   4.695  1.00  0.00           C  
ATOM   3776  O   ALA A 229     -55.966   1.520   5.672  1.00  0.00           O  
ATOM   3777  CB  ALA A 229     -55.297   1.479   2.608  1.00  0.00           C  
ATOM   3778  H   ALA A 229     -57.028  -0.114   1.814  1.00  0.00           H  
ATOM   3779  HA  ALA A 229     -55.156  -0.185   3.949  1.00  0.00           H  
ATOM   3780 1HB  ALA A 229     -54.609   2.101   3.182  1.00  0.00           H  
ATOM   3781 2HB  ALA A 229     -54.750   0.970   1.815  1.00  0.00           H  
ATOM   3782 3HB  ALA A 229     -56.072   2.105   2.170  1.00  0.00           H  
ATOM   3783  N   GLY A 230     -57.927   1.325   4.590  1.00  0.00           N  
ATOM   3784  CA  GLY A 230     -58.679   2.075   5.586  1.00  0.00           C  
ATOM   3785  C   GLY A 230     -58.686   3.569   5.280  1.00  0.00           C  
ATOM   3786  O   GLY A 230     -58.545   4.397   6.180  1.00  0.00           O  
ATOM   3787  H   GLY A 230     -58.415   0.929   3.799  1.00  0.00           H  
ATOM   3788 1HA  GLY A 230     -59.705   1.707   5.621  1.00  0.00           H  
ATOM   3789 2HA  GLY A 230     -58.244   1.909   6.571  1.00  0.00           H  
ATOM   3790  N   LEU A 231     -58.852   3.904   4.007  1.00  0.00           N  
ATOM   3791  CA  LEU A 231     -59.161   5.272   3.599  1.00  0.00           C  
ATOM   3792  C   LEU A 231     -60.623   5.594   3.894  1.00  0.00           C  
ATOM   3793  O   LEU A 231     -61.511   4.781   3.635  1.00  0.00           O  
ATOM   3794  CB  LEU A 231     -58.874   5.464   2.105  1.00  0.00           C  
ATOM   3795  CG  LEU A 231     -57.414   5.762   1.740  1.00  0.00           C  
ATOM   3796  CD1 LEU A 231     -56.547   4.561   2.093  1.00  0.00           C  
ATOM   3797  CD2 LEU A 231     -57.317   6.090   0.258  1.00  0.00           C  
ATOM   3798  H   LEU A 231     -58.763   3.193   3.296  1.00  0.00           H  
ATOM   3799  HA  LEU A 231     -58.521   5.954   4.161  1.00  0.00           H  
ATOM   3800 1HB  LEU A 231     -59.170   4.560   1.575  1.00  0.00           H  
ATOM   3801 2HB  LEU A 231     -59.483   6.290   1.737  1.00  0.00           H  
ATOM   3802  HG  LEU A 231     -57.059   6.612   2.324  1.00  0.00           H  
ATOM   3803 1HD1 LEU A 231     -55.510   4.772   1.834  1.00  0.00           H  
ATOM   3804 2HD1 LEU A 231     -56.620   4.360   3.162  1.00  0.00           H  
ATOM   3805 3HD1 LEU A 231     -56.889   3.689   1.535  1.00  0.00           H  
ATOM   3806 1HD2 LEU A 231     -56.279   6.302  -0.001  1.00  0.00           H  
ATOM   3807 2HD2 LEU A 231     -57.670   5.240  -0.327  1.00  0.00           H  
ATOM   3808 3HD2 LEU A 231     -57.932   6.963   0.037  1.00  0.00           H  
ATOM   3809  N   SER A 232     -60.872   6.778   4.435  1.00  0.00           N  
ATOM   3810  CA  SER A 232     -62.199   7.131   4.928  1.00  0.00           C  
ATOM   3811  C   SER A 232     -63.165   7.283   3.769  1.00  0.00           C  
ATOM   3812  O   SER A 232     -62.775   7.187   2.605  1.00  0.00           O  
ATOM   3813  CB  SER A 232     -62.144   8.418   5.728  1.00  0.00           C  
ATOM   3814  OG  SER A 232     -61.868   9.513   4.900  1.00  0.00           O  
ATOM   3815  H   SER A 232     -60.123   7.452   4.508  1.00  0.00           H  
ATOM   3816  HA  SER A 232     -62.547   6.335   5.587  1.00  0.00           H  
ATOM   3817 1HB  SER A 232     -63.096   8.572   6.235  1.00  0.00           H  
ATOM   3818 2HB  SER A 232     -61.375   8.336   6.496  1.00  0.00           H  
ATOM   3819  HG  SER A 232     -61.850  10.282   5.475  1.00  0.00           H  
ATOM   3820  N   PRO A 233     -64.430   7.520   4.096  1.00  0.00           N  
ATOM   3821  CA  PRO A 233     -65.477   7.533   3.093  1.00  0.00           C  
ATOM   3822  C   PRO A 233     -65.331   8.717   2.154  1.00  0.00           C  
ATOM   3823  O   PRO A 233     -65.633   8.619   0.965  1.00  0.00           O  
ATOM   3824  CB  PRO A 233     -66.754   7.633   3.933  1.00  0.00           C  
ATOM   3825  CG  PRO A 233     -66.366   7.069   5.257  1.00  0.00           C  
ATOM   3826  CD  PRO A 233     -64.938   7.507   5.447  1.00  0.00           C  
ATOM   3827  HA  PRO A 233     -65.386   6.625   2.496  1.00  0.00           H  
ATOM   3828 1HB  PRO A 233     -67.083   8.681   3.996  1.00  0.00           H  
ATOM   3829 2HB  PRO A 233     -67.567   7.069   3.451  1.00  0.00           H  
ATOM   3830 1HG  PRO A 233     -67.034   7.450   6.043  1.00  0.00           H  
ATOM   3831 2HG  PRO A 233     -66.475   5.974   5.250  1.00  0.00           H  
ATOM   3832 1HD  PRO A 233     -64.919   8.507   5.906  1.00  0.00           H  
ATOM   3833 2HD  PRO A 233     -64.411   6.779   6.081  1.00  0.00           H  
ATOM   3834  N   GLU A 234     -64.868   9.869   2.653  1.00  0.00           N  
ATOM   3835  CA  GLU A 234     -64.720  11.002   1.748  1.00  0.00           C  
ATOM   3836  C   GLU A 234     -63.652  10.732   0.697  1.00  0.00           C  
ATOM   3837  O   GLU A 234     -63.821  11.069  -0.475  1.00  0.00           O  
ATOM   3838  CB  GLU A 234     -64.369  12.269   2.532  1.00  0.00           C  
ATOM   3839  CG  GLU A 234     -65.476  12.768   3.449  1.00  0.00           C  
ATOM   3840  CD  GLU A 234     -65.537  12.022   4.753  1.00  0.00           C  
ATOM   3841  OE1 GLU A 234     -64.724  11.152   4.956  1.00  0.00           O  
ATOM   3842  OE2 GLU A 234     -66.397  12.322   5.547  1.00  0.00           O  
ATOM   3843  H   GLU A 234     -64.634   9.921   3.634  1.00  0.00           H  
ATOM   3844  HA  GLU A 234     -65.668  11.149   1.231  1.00  0.00           H  
ATOM   3845 1HB  GLU A 234     -63.485  12.085   3.144  1.00  0.00           H  
ATOM   3846 2HB  GLU A 234     -64.124  13.071   1.836  1.00  0.00           H  
ATOM   3847 1HG  GLU A 234     -65.314  13.825   3.656  1.00  0.00           H  
ATOM   3848 2HG  GLU A 234     -66.431  12.669   2.935  1.00  0.00           H  
ATOM   3849  N   GLN A 235     -62.551  10.123   1.122  1.00  0.00           N  
ATOM   3850  CA  GLN A 235     -61.452   9.806   0.217  1.00  0.00           C  
ATOM   3851  C   GLN A 235     -61.880   8.790  -0.834  1.00  0.00           C  
ATOM   3852  O   GLN A 235     -61.521   8.908  -2.006  1.00  0.00           O  
ATOM   3853  CB  GLN A 235     -60.249   9.273   1.000  1.00  0.00           C  
ATOM   3854  CG  GLN A 235     -59.556  10.314   1.862  1.00  0.00           C  
ATOM   3855  CD  GLN A 235     -58.423   9.726   2.681  1.00  0.00           C  
ATOM   3856  OE1 GLN A 235     -58.434   8.539   3.020  1.00  0.00           O  
ATOM   3857  NE2 GLN A 235     -57.436  10.554   3.005  1.00  0.00           N  
ATOM   3858  H   GLN A 235     -62.472   9.872   2.097  1.00  0.00           H  
ATOM   3859  HA  GLN A 235     -61.164  10.721  -0.300  1.00  0.00           H  
ATOM   3860 1HB  GLN A 235     -60.570   8.458   1.649  1.00  0.00           H  
ATOM   3861 2HB  GLN A 235     -59.514   8.867   0.305  1.00  0.00           H  
ATOM   3862 1HG  GLN A 235     -59.144  11.089   1.216  1.00  0.00           H  
ATOM   3863 2HG  GLN A 235     -60.285  10.747   2.547  1.00  0.00           H  
ATOM   3864 1HE2 GLN A 235     -56.661  10.223   3.545  1.00  0.00           H  
ATOM   3865 2HE2 GLN A 235     -57.467  11.509   2.709  1.00  0.00           H  
ATOM   3866  N   ILE A 236     -62.648   7.794  -0.409  1.00  0.00           N  
ATOM   3867  CA  ILE A 236     -63.126   6.755  -1.314  1.00  0.00           C  
ATOM   3868  C   ILE A 236     -64.066   7.331  -2.365  1.00  0.00           C  
ATOM   3869  O   ILE A 236     -64.004   6.959  -3.537  1.00  0.00           O  
ATOM   3870  CB  ILE A 236     -63.846   5.638  -0.537  1.00  0.00           C  
ATOM   3871  CG1 ILE A 236     -62.872   4.933   0.410  1.00  0.00           C  
ATOM   3872  CG2 ILE A 236     -64.475   4.641  -1.499  1.00  0.00           C  
ATOM   3873  CD1 ILE A 236     -61.703   4.279  -0.291  1.00  0.00           C  
ATOM   3874  H   ILE A 236     -62.908   7.754   0.566  1.00  0.00           H  
ATOM   3875  HA  ILE A 236     -62.265   6.333  -1.831  1.00  0.00           H  
ATOM   3876  HB  ILE A 236     -64.629   6.073   0.083  1.00  0.00           H  
ATOM   3877 1HG1 ILE A 236     -62.480   5.651   1.130  1.00  0.00           H  
ATOM   3878 2HG1 ILE A 236     -63.403   4.165   0.973  1.00  0.00           H  
ATOM   3879 1HG2 ILE A 236     -64.979   3.858  -0.933  1.00  0.00           H  
ATOM   3880 2HG2 ILE A 236     -65.197   5.153  -2.133  1.00  0.00           H  
ATOM   3881 3HG2 ILE A 236     -63.697   4.196  -2.120  1.00  0.00           H  
ATOM   3882 1HD1 ILE A 236     -61.058   3.800   0.446  1.00  0.00           H  
ATOM   3883 2HD1 ILE A 236     -62.072   3.530  -0.992  1.00  0.00           H  
ATOM   3884 3HD1 ILE A 236     -61.136   5.035  -0.833  1.00  0.00           H  
ATOM   3885  N   HIS A 237     -64.936   8.240  -1.940  1.00  0.00           N  
ATOM   3886  CA  HIS A 237     -65.891   8.869  -2.845  1.00  0.00           C  
ATOM   3887  C   HIS A 237     -65.180   9.712  -3.896  1.00  0.00           C  
ATOM   3888  O   HIS A 237     -65.557   9.707  -5.068  1.00  0.00           O  
ATOM   3889  CB  HIS A 237     -66.881   9.741  -2.067  1.00  0.00           C  
ATOM   3890  CG  HIS A 237     -67.939  10.363  -2.925  1.00  0.00           C  
ATOM   3891  ND1 HIS A 237     -68.952   9.628  -3.505  1.00  0.00           N  
ATOM   3892  CD2 HIS A 237     -68.142  11.647  -3.301  1.00  0.00           C  
ATOM   3893  CE1 HIS A 237     -69.733  10.436  -4.202  1.00  0.00           C  
ATOM   3894  NE2 HIS A 237     -69.262  11.665  -4.094  1.00  0.00           N  
ATOM   3895  H   HIS A 237     -64.936   8.503  -0.965  1.00  0.00           H  
ATOM   3896  HA  HIS A 237     -66.437   8.081  -3.362  1.00  0.00           H  
ATOM   3897 1HB  HIS A 237     -67.372   9.140  -1.301  1.00  0.00           H  
ATOM   3898 2HB  HIS A 237     -66.341  10.540  -1.559  1.00  0.00           H  
ATOM   3899  HD1 HIS A 237     -69.132   8.655  -3.364  1.00  0.00           H  
ATOM   3900  HD2 HIS A 237     -67.606  12.573  -3.092  1.00  0.00           H  
ATOM   3901  HE1 HIS A 237     -70.597  10.046  -4.739  1.00  0.00           H  
ATOM   3902  N   GLU A 238     -64.150  10.435  -3.471  1.00  0.00           N  
ATOM   3903  CA  GLU A 238     -63.384  11.284  -4.376  1.00  0.00           C  
ATOM   3904  C   GLU A 238     -62.659  10.455  -5.428  1.00  0.00           C  
ATOM   3905  O   GLU A 238     -62.607  10.829  -6.599  1.00  0.00           O  
ATOM   3906  CB  GLU A 238     -62.375  12.126  -3.592  1.00  0.00           C  
ATOM   3907  CG  GLU A 238     -61.559  13.086  -4.446  1.00  0.00           C  
ATOM   3908  CD  GLU A 238     -62.399  14.153  -5.091  1.00  0.00           C  
ATOM   3909  OE1 GLU A 238     -63.481  14.399  -4.616  1.00  0.00           O  
ATOM   3910  OE2 GLU A 238     -61.957  14.722  -6.061  1.00  0.00           O  
ATOM   3911  H   GLU A 238     -63.890  10.395  -2.496  1.00  0.00           H  
ATOM   3912  HA  GLU A 238     -64.082  11.943  -4.893  1.00  0.00           H  
ATOM   3913 1HB  GLU A 238     -62.899  12.712  -2.837  1.00  0.00           H  
ATOM   3914 2HB  GLU A 238     -61.679  11.468  -3.071  1.00  0.00           H  
ATOM   3915 1HG  GLU A 238     -60.806  13.563  -3.819  1.00  0.00           H  
ATOM   3916 2HG  GLU A 238     -61.043  12.519  -5.219  1.00  0.00           H  
ATOM   3917  N   LEU A 239     -62.099   9.328  -5.002  1.00  0.00           N  
ATOM   3918  CA  LEU A 239     -61.374   8.443  -5.907  1.00  0.00           C  
ATOM   3919  C   LEU A 239     -62.303   7.850  -6.959  1.00  0.00           C  
ATOM   3920  O   LEU A 239     -61.941   7.743  -8.130  1.00  0.00           O  
ATOM   3921  CB  LEU A 239     -60.699   7.314  -5.117  1.00  0.00           C  
ATOM   3922  CG  LEU A 239     -59.534   7.739  -4.215  1.00  0.00           C  
ATOM   3923  CD1 LEU A 239     -59.089   6.554  -3.368  1.00  0.00           C  
ATOM   3924  CD2 LEU A 239     -58.389   8.257  -5.073  1.00  0.00           C  
ATOM   3925  H   LEU A 239     -62.177   9.077  -4.027  1.00  0.00           H  
ATOM   3926  HA  LEU A 239     -60.618   9.034  -6.424  1.00  0.00           H  
ATOM   3927 1HB  LEU A 239     -61.448   6.835  -4.488  1.00  0.00           H  
ATOM   3928 2HB  LEU A 239     -60.320   6.575  -5.823  1.00  0.00           H  
ATOM   3929  HG  LEU A 239     -59.865   8.526  -3.538  1.00  0.00           H  
ATOM   3930 1HD1 LEU A 239     -58.261   6.855  -2.727  1.00  0.00           H  
ATOM   3931 2HD1 LEU A 239     -59.921   6.215  -2.750  1.00  0.00           H  
ATOM   3932 3HD1 LEU A 239     -58.766   5.742  -4.019  1.00  0.00           H  
ATOM   3933 1HD2 LEU A 239     -57.561   8.560  -4.432  1.00  0.00           H  
ATOM   3934 2HD2 LEU A 239     -58.056   7.470  -5.750  1.00  0.00           H  
ATOM   3935 3HD2 LEU A 239     -58.730   9.115  -5.654  1.00  0.00           H  
ATOM   3936  N   LEU A 240     -63.502   7.466  -6.533  1.00  0.00           N  
ATOM   3937  CA  LEU A 240     -64.485   6.883  -7.438  1.00  0.00           C  
ATOM   3938  C   LEU A 240     -64.932   7.891  -8.490  1.00  0.00           C  
ATOM   3939  O   LEU A 240     -65.092   7.549  -9.661  1.00  0.00           O  
ATOM   3940  CB  LEU A 240     -65.702   6.385  -6.648  1.00  0.00           C  
ATOM   3941  CG  LEU A 240     -65.457   5.168  -5.746  1.00  0.00           C  
ATOM   3942  CD1 LEU A 240     -66.695   4.906  -4.900  1.00  0.00           C  
ATOM   3943  CD2 LEU A 240     -65.116   3.960  -6.605  1.00  0.00           C  
ATOM   3944  H   LEU A 240     -63.738   7.581  -5.558  1.00  0.00           H  
ATOM   3945  HA  LEU A 240     -64.015   6.047  -7.955  1.00  0.00           H  
ATOM   3946 1HB  LEU A 240     -66.063   7.196  -6.019  1.00  0.00           H  
ATOM   3947 2HB  LEU A 240     -66.490   6.121  -7.354  1.00  0.00           H  
ATOM   3948  HG  LEU A 240     -64.628   5.378  -5.069  1.00  0.00           H  
ATOM   3949 1HD1 LEU A 240     -66.521   4.041  -4.259  1.00  0.00           H  
ATOM   3950 2HD1 LEU A 240     -66.905   5.779  -4.281  1.00  0.00           H  
ATOM   3951 3HD1 LEU A 240     -67.546   4.709  -5.551  1.00  0.00           H  
ATOM   3952 1HD2 LEU A 240     -64.941   3.095  -5.964  1.00  0.00           H  
ATOM   3953 2HD2 LEU A 240     -65.944   3.748  -7.282  1.00  0.00           H  
ATOM   3954 3HD2 LEU A 240     -64.217   4.168  -7.186  1.00  0.00           H  
ATOM   3955  N   LYS A 241     -65.131   9.134  -8.064  1.00  0.00           N  
ATOM   3956  CA  LYS A 241     -65.559  10.194  -8.969  1.00  0.00           C  
ATOM   3957  C   LYS A 241     -64.496  10.483 -10.021  1.00  0.00           C  
ATOM   3958  O   LYS A 241     -64.810  10.693 -11.192  1.00  0.00           O  
ATOM   3959  CB  LYS A 241     -65.884  11.467  -8.187  1.00  0.00           C  
ATOM   3960  CG  LYS A 241     -66.397  12.618  -9.043  1.00  0.00           C  
ATOM   3961  CD  LYS A 241     -66.783  13.815  -8.186  1.00  0.00           C  
ATOM   3962  CE  LYS A 241     -67.385  14.929  -9.030  1.00  0.00           C  
ATOM   3963  NZ  LYS A 241     -66.400  15.492  -9.992  1.00  0.00           N  
ATOM   3964  H   LYS A 241     -64.982   9.350  -7.089  1.00  0.00           H  
ATOM   3965  HA  LYS A 241     -66.457   9.855  -9.486  1.00  0.00           H  
ATOM   3966 1HB  LYS A 241     -66.641  11.248  -7.433  1.00  0.00           H  
ATOM   3967 2HB  LYS A 241     -64.992  11.811  -7.664  1.00  0.00           H  
ATOM   3968 1HG  LYS A 241     -65.622  12.921  -9.748  1.00  0.00           H  
ATOM   3969 2HG  LYS A 241     -67.269  12.290  -9.608  1.00  0.00           H  
ATOM   3970 1HD  LYS A 241     -67.511  13.505  -7.435  1.00  0.00           H  
ATOM   3971 2HD  LYS A 241     -65.899  14.196  -7.675  1.00  0.00           H  
ATOM   3972 1HE  LYS A 241     -68.238  14.544  -9.585  1.00  0.00           H  
ATOM   3973 2HE  LYS A 241     -67.735  15.730  -8.378  1.00  0.00           H  
ATOM   3974 1HZ  LYS A 241     -66.837  16.227 -10.531  1.00  0.00           H  
ATOM   3975 2HZ  LYS A 241     -65.611  15.870  -9.486  1.00  0.00           H  
ATOM   3976 3HZ  LYS A 241     -66.082  14.763 -10.615  1.00  0.00           H  
ATOM   3977  N   LYS A 242     -63.238  10.493  -9.595  1.00  0.00           N  
ATOM   3978  CA  LYS A 242     -62.125  10.758 -10.500  1.00  0.00           C  
ATOM   3979  C   LYS A 242     -61.999   9.663 -11.552  1.00  0.00           C  
ATOM   3980  O   LYS A 242     -61.744   9.941 -12.723  1.00  0.00           O  
ATOM   3981  CB  LYS A 242     -60.817  10.889  -9.718  1.00  0.00           C  
ATOM   3982  CG  LYS A 242     -59.600  11.207 -10.576  1.00  0.00           C  
ATOM   3983  CD  LYS A 242     -59.710  12.590 -11.200  1.00  0.00           C  
ATOM   3984  CE  LYS A 242     -58.450  12.950 -11.973  1.00  0.00           C  
ATOM   3985  NZ  LYS A 242     -58.557  14.287 -12.620  1.00  0.00           N  
ATOM   3986  H   LYS A 242     -63.046  10.313  -8.620  1.00  0.00           H  
ATOM   3987  HA  LYS A 242     -62.325  11.696 -11.017  1.00  0.00           H  
ATOM   3988 1HB  LYS A 242     -60.917  11.678  -8.972  1.00  0.00           H  
ATOM   3989 2HB  LYS A 242     -60.617   9.959  -9.185  1.00  0.00           H  
ATOM   3990 1HG  LYS A 242     -58.700  11.165  -9.961  1.00  0.00           H  
ATOM   3991 2HG  LYS A 242     -59.511  10.465 -11.369  1.00  0.00           H  
ATOM   3992 1HD  LYS A 242     -60.563  12.616 -11.879  1.00  0.00           H  
ATOM   3993 2HD  LYS A 242     -59.868  13.331 -10.417  1.00  0.00           H  
ATOM   3994 1HE  LYS A 242     -57.597  12.955 -11.297  1.00  0.00           H  
ATOM   3995 2HE  LYS A 242     -58.270  12.202 -12.745  1.00  0.00           H  
ATOM   3996 1HZ  LYS A 242     -57.704  14.488 -13.122  1.00  0.00           H  
ATOM   3997 2HZ  LYS A 242     -59.335  14.288 -13.265  1.00  0.00           H  
ATOM   3998 3HZ  LYS A 242     -58.705  14.992 -11.913  1.00  0.00           H  
ATOM   3999  N   ALA A 243     -62.178   8.417 -11.126  1.00  0.00           N  
ATOM   4000  CA  ALA A 243     -62.084   7.278 -12.031  1.00  0.00           C  
ATOM   4001  C   ALA A 243     -63.185   7.317 -13.083  1.00  0.00           C  
ATOM   4002  O   ALA A 243     -62.949   7.023 -14.255  1.00  0.00           O  
ATOM   4003  CB  ALA A 243     -62.146   5.974 -11.249  1.00  0.00           C  
ATOM   4004  H   ALA A 243     -62.385   8.255 -10.151  1.00  0.00           H  
ATOM   4005  HA  ALA A 243     -61.126   7.334 -12.548  1.00  0.00           H  
ATOM   4006 1HB  ALA A 243     -62.074   5.133 -11.938  1.00  0.00           H  
ATOM   4007 2HB  ALA A 243     -61.318   5.935 -10.541  1.00  0.00           H  
ATOM   4008 3HB  ALA A 243     -63.089   5.919 -10.707  1.00  0.00           H  
ATOM   4009  N   LEU A 244     -64.390   7.682 -12.657  1.00  0.00           N  
ATOM   4010  CA  LEU A 244     -65.531   7.761 -13.562  1.00  0.00           C  
ATOM   4011  C   LEU A 244     -65.326   8.843 -14.614  1.00  0.00           C  
ATOM   4012  O   LEU A 244     -65.652   8.654 -15.786  1.00  0.00           O  
ATOM   4013  CB  LEU A 244     -66.815   8.044 -12.773  1.00  0.00           C  
ATOM   4014  CG  LEU A 244     -68.104   8.114 -13.602  1.00  0.00           C  
ATOM   4015  CD1 LEU A 244     -68.320   6.788 -14.319  1.00  0.00           C  
ATOM   4016  CD2 LEU A 244     -69.278   8.440 -12.690  1.00  0.00           C  
ATOM   4017  H   LEU A 244     -64.519   7.911 -11.682  1.00  0.00           H  
ATOM   4018  HA  LEU A 244     -65.619   6.805 -14.079  1.00  0.00           H  
ATOM   4019 1HB  LEU A 244     -66.944   7.262 -12.026  1.00  0.00           H  
ATOM   4020 2HB  LEU A 244     -66.702   8.996 -12.255  1.00  0.00           H  
ATOM   4021  HG  LEU A 244     -68.007   8.892 -14.360  1.00  0.00           H  
ATOM   4022 1HD1 LEU A 244     -69.235   6.838 -14.908  1.00  0.00           H  
ATOM   4023 2HD1 LEU A 244     -67.475   6.590 -14.979  1.00  0.00           H  
ATOM   4024 3HD1 LEU A 244     -68.404   5.988 -13.585  1.00  0.00           H  
ATOM   4025 1HD2 LEU A 244     -70.194   8.490 -13.279  1.00  0.00           H  
ATOM   4026 2HD2 LEU A 244     -69.376   7.662 -11.932  1.00  0.00           H  
ATOM   4027 3HD2 LEU A 244     -69.105   9.400 -12.204  1.00  0.00           H  
ATOM   4028  N   GLU A 245     -64.784   9.979 -14.188  1.00  0.00           N  
ATOM   4029  CA  GLU A 245     -64.535  11.095 -15.093  1.00  0.00           C  
ATOM   4030  C   GLU A 245     -63.495  10.730 -16.145  1.00  0.00           C  
ATOM   4031  O   GLU A 245     -63.634  11.081 -17.317  1.00  0.00           O  
ATOM   4032  CB  GLU A 245     -64.071  12.325 -14.309  1.00  0.00           C  
ATOM   4033  CG  GLU A 245     -65.149  12.960 -13.441  1.00  0.00           C  
ATOM   4034  CD  GLU A 245     -64.639  14.119 -12.631  1.00  0.00           C  
ATOM   4035  OE1 GLU A 245     -63.456  14.358 -12.649  1.00  0.00           O  
ATOM   4036  OE2 GLU A 245     -65.435  14.767 -11.993  1.00  0.00           O  
ATOM   4037  H   GLU A 245     -64.539  10.073 -13.213  1.00  0.00           H  
ATOM   4038  HA  GLU A 245     -65.466  11.327 -15.610  1.00  0.00           H  
ATOM   4039 1HB  GLU A 245     -63.239  12.050 -13.661  1.00  0.00           H  
ATOM   4040 2HB  GLU A 245     -63.710  13.084 -15.002  1.00  0.00           H  
ATOM   4041 1HG  GLU A 245     -65.959  13.307 -14.082  1.00  0.00           H  
ATOM   4042 2HG  GLU A 245     -65.552  12.203 -12.769  1.00  0.00           H  
ATOM   4043  N   ILE A 246     -62.454  10.023 -15.719  1.00  0.00           N  
ATOM   4044  CA  ILE A 246     -61.388   9.609 -16.624  1.00  0.00           C  
ATOM   4045  C   ILE A 246     -61.905   8.636 -17.676  1.00  0.00           C  
ATOM   4046  O   ILE A 246     -61.538   8.720 -18.848  1.00  0.00           O  
ATOM   4047  CB  ILE A 246     -60.230   8.958 -15.847  1.00  0.00           C  
ATOM   4048  CG1 ILE A 246     -59.523   9.996 -14.971  1.00  0.00           C  
ATOM   4049  CG2 ILE A 246     -59.245   8.307 -16.806  1.00  0.00           C  
ATOM   4050  CD1 ILE A 246     -58.554   9.399 -13.977  1.00  0.00           C  
ATOM   4051  H   ILE A 246     -62.398   9.767 -14.744  1.00  0.00           H  
ATOM   4052  HA  ILE A 246     -61.019  10.495 -17.141  1.00  0.00           H  
ATOM   4053  HB  ILE A 246     -60.625   8.196 -15.175  1.00  0.00           H  
ATOM   4054 1HG1 ILE A 246     -58.977  10.694 -15.604  1.00  0.00           H  
ATOM   4055 2HG1 ILE A 246     -60.266  10.571 -14.418  1.00  0.00           H  
ATOM   4056 1HG2 ILE A 246     -58.432   7.852 -16.240  1.00  0.00           H  
ATOM   4057 2HG2 ILE A 246     -59.756   7.541 -17.387  1.00  0.00           H  
ATOM   4058 3HG2 ILE A 246     -58.839   9.063 -17.479  1.00  0.00           H  
ATOM   4059 1HD1 ILE A 246     -58.093  10.196 -13.393  1.00  0.00           H  
ATOM   4060 2HD1 ILE A 246     -59.088   8.722 -13.309  1.00  0.00           H  
ATOM   4061 3HD1 ILE A 246     -57.780   8.848 -14.510  1.00  0.00           H  
ATOM   4062  N   VAL A 247     -62.761   7.713 -17.251  1.00  0.00           N  
ATOM   4063  CA  VAL A 247     -63.331   6.722 -18.155  1.00  0.00           C  
ATOM   4064  C   VAL A 247     -64.215   7.379 -19.207  1.00  0.00           C  
ATOM   4065  O   VAL A 247     -64.187   7.003 -20.379  1.00  0.00           O  
ATOM   4066  CB  VAL A 247     -64.159   5.691 -17.364  1.00  0.00           C  
ATOM   4067  CG1 VAL A 247     -64.908   4.769 -18.314  1.00  0.00           C  
ATOM   4068  CG2 VAL A 247     -63.248   4.893 -16.444  1.00  0.00           C  
ATOM   4069  H   VAL A 247     -63.023   7.697 -16.275  1.00  0.00           H  
ATOM   4070  HA  VAL A 247     -62.510   6.224 -18.672  1.00  0.00           H  
ATOM   4071  HB  VAL A 247     -64.906   6.218 -16.771  1.00  0.00           H  
ATOM   4072 1HG1 VAL A 247     -65.488   4.047 -17.738  1.00  0.00           H  
ATOM   4073 2HG1 VAL A 247     -65.580   5.358 -18.938  1.00  0.00           H  
ATOM   4074 3HG1 VAL A 247     -64.195   4.239 -18.945  1.00  0.00           H  
ATOM   4075 1HG2 VAL A 247     -63.840   4.167 -15.887  1.00  0.00           H  
ATOM   4076 2HG2 VAL A 247     -62.497   4.371 -17.037  1.00  0.00           H  
ATOM   4077 3HG2 VAL A 247     -62.754   5.569 -15.746  1.00  0.00           H  
ATOM   4078  N   GLU A 248     -64.999   8.364 -18.782  1.00  0.00           N  
ATOM   4079  CA  GLU A 248     -65.893   9.077 -19.686  1.00  0.00           C  
ATOM   4080  C   GLU A 248     -65.110   9.851 -20.738  1.00  0.00           C  
ATOM   4081  O   GLU A 248     -65.486   9.880 -21.910  1.00  0.00           O  
ATOM   4082  CB  GLU A 248     -66.794  10.033 -18.901  1.00  0.00           C  
ATOM   4083  CG  GLU A 248     -67.911  10.661 -19.722  1.00  0.00           C  
ATOM   4084  CD  GLU A 248     -67.461  11.867 -20.497  1.00  0.00           C  
ATOM   4085  OE1 GLU A 248     -66.549  12.525 -20.058  1.00  0.00           O  
ATOM   4086  OE2 GLU A 248     -68.030  12.131 -21.530  1.00  0.00           O  
ATOM   4087  H   GLU A 248     -64.975   8.625 -17.806  1.00  0.00           H  
ATOM   4088  HA  GLU A 248     -66.509   8.341 -20.203  1.00  0.00           H  
ATOM   4089 1HB  GLU A 248     -67.251   9.500 -18.067  1.00  0.00           H  
ATOM   4090 2HB  GLU A 248     -66.192  10.840 -18.484  1.00  0.00           H  
ATOM   4091 1HG  GLU A 248     -68.296   9.918 -20.420  1.00  0.00           H  
ATOM   4092 2HG  GLU A 248     -68.723  10.946 -19.054  1.00  0.00           H  
ATOM   4093  N   GLU A 249     -64.018  10.479 -20.313  1.00  0.00           N  
ATOM   4094  CA  GLU A 249     -63.179  11.255 -21.217  1.00  0.00           C  
ATOM   4095  C   GLU A 249     -62.531  10.364 -22.269  1.00  0.00           C  
ATOM   4096  O   GLU A 249     -62.446  10.732 -23.441  1.00  0.00           O  
ATOM   4097  CB  GLU A 249     -62.099  12.003 -20.432  1.00  0.00           C  
ATOM   4098  CG  GLU A 249     -61.199  12.886 -21.285  1.00  0.00           C  
ATOM   4099  CD  GLU A 249     -61.939  14.024 -21.931  1.00  0.00           C  
ATOM   4100  OE1 GLU A 249     -62.996  14.366 -21.456  1.00  0.00           O  
ATOM   4101  OE2 GLU A 249     -61.448  14.551 -22.901  1.00  0.00           O  
ATOM   4102  H   GLU A 249     -63.763  10.416 -19.337  1.00  0.00           H  
ATOM   4103  HA  GLU A 249     -63.814  11.975 -21.734  1.00  0.00           H  
ATOM   4104 1HB  GLU A 249     -62.569  12.633 -19.677  1.00  0.00           H  
ATOM   4105 2HB  GLU A 249     -61.466  11.285 -19.910  1.00  0.00           H  
ATOM   4106 1HG  GLU A 249     -60.407  13.293 -20.658  1.00  0.00           H  
ATOM   4107 2HG  GLU A 249     -60.736  12.275 -22.058  1.00  0.00           H  
ATOM   4108  N   ARG A 250     -62.075   9.191 -21.844  1.00  0.00           N  
ATOM   4109  CA  ARG A 250     -61.434   8.245 -22.748  1.00  0.00           C  
ATOM   4110  C   ARG A 250     -62.412   7.738 -23.800  1.00  0.00           C  
ATOM   4111  O   ARG A 250     -62.012   7.345 -24.896  1.00  0.00           O  
ATOM   4112  CB  ARG A 250     -60.869   7.063 -21.973  1.00  0.00           C  
ATOM   4113  CG  ARG A 250     -60.198   6.000 -22.828  1.00  0.00           C  
ATOM   4114  CD  ARG A 250     -58.978   6.523 -23.496  1.00  0.00           C  
ATOM   4115  NE  ARG A 250     -58.357   5.523 -24.350  1.00  0.00           N  
ATOM   4116  CZ  ARG A 250     -58.735   5.256 -25.615  1.00  0.00           C  
ATOM   4117  NH1 ARG A 250     -59.731   5.922 -26.158  1.00  0.00           N  
ATOM   4118  NH2 ARG A 250     -58.105   4.326 -26.311  1.00  0.00           N  
ATOM   4119  H   ARG A 250     -62.176   8.949 -20.868  1.00  0.00           H  
ATOM   4120  HA  ARG A 250     -60.627   8.764 -23.265  1.00  0.00           H  
ATOM   4121 1HB  ARG A 250     -60.135   7.419 -21.252  1.00  0.00           H  
ATOM   4122 2HB  ARG A 250     -61.670   6.579 -21.414  1.00  0.00           H  
ATOM   4123 1HG  ARG A 250     -59.910   5.157 -22.200  1.00  0.00           H  
ATOM   4124 2HG  ARG A 250     -60.891   5.660 -23.598  1.00  0.00           H  
ATOM   4125 1HD  ARG A 250     -59.240   7.382 -24.112  1.00  0.00           H  
ATOM   4126 2HD  ARG A 250     -58.252   6.825 -22.742  1.00  0.00           H  
ATOM   4127  HE  ARG A 250     -57.587   4.990 -23.967  1.00  0.00           H  
ATOM   4128 1HH1 ARG A 250     -60.212   6.633 -25.626  1.00  0.00           H  
ATOM   4129 2HH1 ARG A 250     -60.014   5.722 -27.106  1.00  0.00           H  
ATOM   4130 1HH2 ARG A 250     -57.340   3.814 -25.894  1.00  0.00           H  
ATOM   4131 2HH2 ARG A 250     -58.389   4.126 -27.258  1.00  0.00           H  
ATOM   4132  N   GLY A 251     -63.679   7.732 -23.510  1.00  0.00           N  
ATOM   4133  CA  GLY A 251     -64.589   7.462 -24.609  1.00  0.00           C  
ATOM   4134  C   GLY A 251     -64.672   5.967 -24.816  1.00  0.00           C  
ATOM   4135  O   GLY A 251     -64.852   5.495 -25.939  1.00  0.00           O  
ATOM   4136  H   GLY A 251     -63.967   7.910 -22.558  1.00  0.00           H  
ATOM   4137 1HA  GLY A 251     -65.570   7.879 -24.380  1.00  0.00           H  
ATOM   4138 2HA  GLY A 251     -64.230   7.961 -25.509  1.00  0.00           H  
ATOM   4139  N   VAL A 252     -64.537   5.247 -23.710  1.00  0.00           N  
ATOM   4140  CA  VAL A 252     -64.590   3.799 -23.703  1.00  0.00           C  
ATOM   4141  C   VAL A 252     -65.976   3.299 -24.090  1.00  0.00           C  
ATOM   4142  O   VAL A 252     -66.982   3.950 -23.810  1.00  0.00           O  
ATOM   4143  CB  VAL A 252     -64.219   3.260 -22.308  1.00  0.00           C  
ATOM   4144  CG1 VAL A 252     -65.301   3.611 -21.297  1.00  0.00           C  
ATOM   4145  CG2 VAL A 252     -64.010   1.755 -22.374  1.00  0.00           C  
ATOM   4146  H   VAL A 252     -64.390   5.721 -22.830  1.00  0.00           H  
ATOM   4147  HA  VAL A 252     -63.867   3.422 -24.427  1.00  0.00           H  
ATOM   4148  HB  VAL A 252     -63.300   3.742 -21.976  1.00  0.00           H  
ATOM   4149 1HG1 VAL A 252     -65.022   3.223 -20.317  1.00  0.00           H  
ATOM   4150 2HG1 VAL A 252     -65.408   4.694 -21.241  1.00  0.00           H  
ATOM   4151 3HG1 VAL A 252     -66.246   3.167 -21.607  1.00  0.00           H  
ATOM   4152 1HG2 VAL A 252     -63.747   1.381 -21.385  1.00  0.00           H  
ATOM   4153 2HG2 VAL A 252     -64.928   1.274 -22.712  1.00  0.00           H  
ATOM   4154 3HG2 VAL A 252     -63.204   1.530 -23.072  1.00  0.00           H  
ATOM   4155  N   PRO A 253     -66.015   2.140 -24.735  1.00  0.00           N  
ATOM   4156  CA  PRO A 253     -67.261   1.585 -25.240  1.00  0.00           C  
ATOM   4157  C   PRO A 253     -68.278   1.385 -24.122  1.00  0.00           C  
ATOM   4158  O   PRO A 253     -67.914   1.084 -22.985  1.00  0.00           O  
ATOM   4159  CB  PRO A 253     -66.818   0.250 -25.846  1.00  0.00           C  
ATOM   4160  CG  PRO A 253     -65.378   0.456 -26.173  1.00  0.00           C  
ATOM   4161  CD  PRO A 253     -64.864   1.330 -25.060  1.00  0.00           C  
ATOM   4162  HA  PRO A 253     -67.680   2.280 -25.968  1.00  0.00           H  
ATOM   4163 1HB  PRO A 253     -66.980  -0.564 -25.123  1.00  0.00           H  
ATOM   4164 2HB  PRO A 253     -67.428   0.018 -26.732  1.00  0.00           H  
ATOM   4165 1HG  PRO A 253     -64.859  -0.512 -26.226  1.00  0.00           H  
ATOM   4166 2HG  PRO A 253     -65.277   0.926 -27.162  1.00  0.00           H  
ATOM   4167 1HD  PRO A 253     -64.550   0.701 -24.214  1.00  0.00           H  
ATOM   4168 2HD  PRO A 253     -64.021   1.934 -25.428  1.00  0.00           H  
ATOM   4169  N   PRO A 254     -69.554   1.556 -24.456  1.00  0.00           N  
ATOM   4170  CA  PRO A 254     -70.604   1.692 -23.455  1.00  0.00           C  
ATOM   4171  C   PRO A 254     -70.635   0.519 -22.489  1.00  0.00           C  
ATOM   4172  O   PRO A 254     -70.928   0.685 -21.305  1.00  0.00           O  
ATOM   4173  CB  PRO A 254     -71.877   1.749 -24.306  1.00  0.00           C  
ATOM   4174  CG  PRO A 254     -71.422   2.320 -25.606  1.00  0.00           C  
ATOM   4175  CD  PRO A 254     -70.064   1.709 -25.828  1.00  0.00           C  
ATOM   4176  HA  PRO A 254     -70.417   2.598 -22.878  1.00  0.00           H  
ATOM   4177 1HB  PRO A 254     -72.306   0.742 -24.409  1.00  0.00           H  
ATOM   4178 2HB  PRO A 254     -72.634   2.372 -23.808  1.00  0.00           H  
ATOM   4179 1HG  PRO A 254     -72.137   2.066 -26.403  1.00  0.00           H  
ATOM   4180 2HG  PRO A 254     -71.388   3.418 -25.547  1.00  0.00           H  
ATOM   4181 1HD  PRO A 254     -70.177   0.738 -26.332  1.00  0.00           H  
ATOM   4182 2HD  PRO A 254     -69.450   2.391 -26.434  1.00  0.00           H  
ATOM   4183  N   GLU A 255     -70.335  -0.677 -22.983  1.00  0.00           N  
ATOM   4184  CA  GLU A 255     -70.328  -1.845 -22.123  1.00  0.00           C  
ATOM   4185  C   GLU A 255     -69.190  -1.759 -21.110  1.00  0.00           C  
ATOM   4186  O   GLU A 255     -69.353  -2.128 -19.947  1.00  0.00           O  
ATOM   4187  CB  GLU A 255     -70.196  -3.121 -22.957  1.00  0.00           C  
ATOM   4188  CG  GLU A 255     -71.393  -3.415 -23.850  1.00  0.00           C  
ATOM   4189  CD  GLU A 255     -71.378  -2.622 -25.128  1.00  0.00           C  
ATOM   4190  OE1 GLU A 255     -70.448  -1.880 -25.333  1.00  0.00           O  
ATOM   4191  OE2 GLU A 255     -72.299  -2.759 -25.899  1.00  0.00           O  
ATOM   4192  H   GLU A 255     -70.113  -0.762 -23.964  1.00  0.00           H  
ATOM   4193  HA  GLU A 255     -71.270  -1.868 -21.574  1.00  0.00           H  
ATOM   4194 1HB  GLU A 255     -69.314  -3.051 -23.593  1.00  0.00           H  
ATOM   4195 2HB  GLU A 255     -70.055  -3.976 -22.295  1.00  0.00           H  
ATOM   4196 1HG  GLU A 255     -71.399  -4.477 -24.095  1.00  0.00           H  
ATOM   4197 2HG  GLU A 255     -72.307  -3.192 -23.301  1.00  0.00           H  
ATOM   4198  N   LYS A 256     -68.031  -1.268 -21.553  1.00  0.00           N  
ATOM   4199  CA  LYS A 256     -66.898  -1.120 -20.648  1.00  0.00           C  
ATOM   4200  C   LYS A 256     -67.168  -0.052 -19.597  1.00  0.00           C  
ATOM   4201  O   LYS A 256     -66.831  -0.221 -18.425  1.00  0.00           O  
ATOM   4202  CB  LYS A 256     -65.629  -0.779 -21.430  1.00  0.00           C  
ATOM   4203  CG  LYS A 256     -64.870  -1.990 -21.957  1.00  0.00           C  
ATOM   4204  CD  LYS A 256     -65.658  -2.707 -23.042  1.00  0.00           C  
ATOM   4205  CE  LYS A 256     -64.887  -3.897 -23.593  1.00  0.00           C  
ATOM   4206  NZ  LYS A 256     -65.663  -4.633 -24.627  1.00  0.00           N  
ATOM   4207  H   LYS A 256     -67.950  -1.000 -22.523  1.00  0.00           H  
ATOM   4208  HA  LYS A 256     -66.751  -2.068 -20.131  1.00  0.00           H  
ATOM   4209 1HB  LYS A 256     -65.885  -0.148 -22.282  1.00  0.00           H  
ATOM   4210 2HB  LYS A 256     -64.951  -0.210 -20.794  1.00  0.00           H  
ATOM   4211 1HG  LYS A 256     -63.912  -1.668 -22.368  1.00  0.00           H  
ATOM   4212 2HG  LYS A 256     -64.679  -2.683 -21.139  1.00  0.00           H  
ATOM   4213 1HD  LYS A 256     -66.606  -3.058 -22.631  1.00  0.00           H  
ATOM   4214 2HD  LYS A 256     -65.870  -2.015 -23.856  1.00  0.00           H  
ATOM   4215 1HE  LYS A 256     -63.953  -3.552 -24.035  1.00  0.00           H  
ATOM   4216 2HE  LYS A 256     -64.647  -4.583 -22.781  1.00  0.00           H  
ATOM   4217 1HZ  LYS A 256     -65.118  -5.413 -24.966  1.00  0.00           H  
ATOM   4218 2HZ  LYS A 256     -66.524  -4.975 -24.223  1.00  0.00           H  
ATOM   4219 3HZ  LYS A 256     -65.875  -4.013 -25.395  1.00  0.00           H  
ATOM   4220  N   LEU A 257     -67.777   1.049 -20.022  1.00  0.00           N  
ATOM   4221  CA  LEU A 257     -68.094   2.148 -19.117  1.00  0.00           C  
ATOM   4222  C   LEU A 257     -69.110   1.720 -18.066  1.00  0.00           C  
ATOM   4223  O   LEU A 257     -68.992   2.079 -16.894  1.00  0.00           O  
ATOM   4224  CB  LEU A 257     -68.639   3.345 -19.907  1.00  0.00           C  
ATOM   4225  CG  LEU A 257     -68.978   4.590 -19.077  1.00  0.00           C  
ATOM   4226  CD1 LEU A 257     -67.727   5.078 -18.359  1.00  0.00           C  
ATOM   4227  CD2 LEU A 257     -69.541   5.670 -19.989  1.00  0.00           C  
ATOM   4228  H   LEU A 257     -68.028   1.128 -20.997  1.00  0.00           H  
ATOM   4229  HA  LEU A 257     -67.179   2.436 -18.600  1.00  0.00           H  
ATOM   4230 1HB  LEU A 257     -67.901   3.634 -20.652  1.00  0.00           H  
ATOM   4231 2HB  LEU A 257     -69.547   3.035 -20.425  1.00  0.00           H  
ATOM   4232  HG  LEU A 257     -69.718   4.332 -18.319  1.00  0.00           H  
ATOM   4233 1HD1 LEU A 257     -67.968   5.963 -17.770  1.00  0.00           H  
ATOM   4234 2HD1 LEU A 257     -67.357   4.294 -17.699  1.00  0.00           H  
ATOM   4235 3HD1 LEU A 257     -66.961   5.328 -19.092  1.00  0.00           H  
ATOM   4236 1HD2 LEU A 257     -69.783   6.555 -19.400  1.00  0.00           H  
ATOM   4237 2HD2 LEU A 257     -68.801   5.929 -20.747  1.00  0.00           H  
ATOM   4238 3HD2 LEU A 257     -70.444   5.300 -20.476  1.00  0.00           H  
ATOM   4239  N   ALA A 258     -70.106   0.952 -18.491  1.00  0.00           N  
ATOM   4240  CA  ALA A 258     -71.145   0.474 -17.586  1.00  0.00           C  
ATOM   4241  C   ALA A 258     -70.569  -0.466 -16.535  1.00  0.00           C  
ATOM   4242  O   ALA A 258     -70.941  -0.404 -15.363  1.00  0.00           O  
ATOM   4243  CB  ALA A 258     -72.251  -0.220 -18.368  1.00  0.00           C  
ATOM   4244  H   ALA A 258     -70.146   0.692 -19.466  1.00  0.00           H  
ATOM   4245  HA  ALA A 258     -71.567   1.335 -17.069  1.00  0.00           H  
ATOM   4246 1HB  ALA A 258     -73.018  -0.572 -17.678  1.00  0.00           H  
ATOM   4247 2HB  ALA A 258     -72.692   0.482 -19.075  1.00  0.00           H  
ATOM   4248 3HB  ALA A 258     -71.835  -1.068 -18.910  1.00  0.00           H  
ATOM   4249  N   GLU A 259     -69.660  -1.336 -16.960  1.00  0.00           N  
ATOM   4250  CA  GLU A 259     -69.031  -2.291 -16.055  1.00  0.00           C  
ATOM   4251  C   GLU A 259     -68.188  -1.580 -15.004  1.00  0.00           C  
ATOM   4252  O   GLU A 259     -68.193  -1.957 -13.832  1.00  0.00           O  
ATOM   4253  CB  GLU A 259     -68.162  -3.276 -16.839  1.00  0.00           C  
ATOM   4254  CG  GLU A 259     -68.944  -4.253 -17.706  1.00  0.00           C  
ATOM   4255  CD  GLU A 259     -68.056  -5.156 -18.516  1.00  0.00           C  
ATOM   4256  OE1 GLU A 259     -66.865  -4.960 -18.498  1.00  0.00           O  
ATOM   4257  OE2 GLU A 259     -68.570  -6.045 -19.154  1.00  0.00           O  
ATOM   4258  H   GLU A 259     -69.397  -1.336 -17.935  1.00  0.00           H  
ATOM   4259  HA  GLU A 259     -69.819  -2.837 -15.538  1.00  0.00           H  
ATOM   4260 1HB  GLU A 259     -67.480  -2.725 -17.487  1.00  0.00           H  
ATOM   4261 2HB  GLU A 259     -67.554  -3.858 -16.145  1.00  0.00           H  
ATOM   4262 1HG  GLU A 259     -69.578  -4.865 -17.065  1.00  0.00           H  
ATOM   4263 2HG  GLU A 259     -69.590  -3.689 -18.378  1.00  0.00           H  
ATOM   4264  N   PHE A 260     -67.465  -0.550 -15.429  1.00  0.00           N  
ATOM   4265  CA  PHE A 260     -66.616   0.216 -14.524  1.00  0.00           C  
ATOM   4266  C   PHE A 260     -67.445   0.941 -13.472  1.00  0.00           C  
ATOM   4267  O   PHE A 260     -67.071   0.993 -12.301  1.00  0.00           O  
ATOM   4268  CB  PHE A 260     -65.778   1.229 -15.306  1.00  0.00           C  
ATOM   4269  CG  PHE A 260     -64.823   2.014 -14.452  1.00  0.00           C  
ATOM   4270  CD1 PHE A 260     -63.926   1.367 -13.615  1.00  0.00           C  
ATOM   4271  CD2 PHE A 260     -64.821   3.400 -14.483  1.00  0.00           C  
ATOM   4272  CE1 PHE A 260     -63.047   2.088 -12.829  1.00  0.00           C  
ATOM   4273  CE2 PHE A 260     -63.943   4.123 -13.700  1.00  0.00           C  
ATOM   4274  CZ  PHE A 260     -63.056   3.466 -12.871  1.00  0.00           C  
ATOM   4275  H   PHE A 260     -67.505  -0.290 -16.404  1.00  0.00           H  
ATOM   4276  HA  PHE A 260     -65.957  -0.482 -14.007  1.00  0.00           H  
ATOM   4277 1HB  PHE A 260     -65.202   0.710 -16.071  1.00  0.00           H  
ATOM   4278 2HB  PHE A 260     -66.437   1.932 -15.814  1.00  0.00           H  
ATOM   4279  HD1 PHE A 260     -63.919   0.277 -13.583  1.00  0.00           H  
ATOM   4280  HD2 PHE A 260     -65.522   3.919 -15.137  1.00  0.00           H  
ATOM   4281  HE1 PHE A 260     -62.348   1.567 -12.176  1.00  0.00           H  
ATOM   4282  HE2 PHE A 260     -63.951   5.213 -13.734  1.00  0.00           H  
ATOM   4283  HZ  PHE A 260     -62.364   4.035 -12.251  1.00  0.00           H  
ATOM   4284  N   ALA A 261     -68.572   1.501 -13.898  1.00  0.00           N  
ATOM   4285  CA  ALA A 261     -69.457   2.226 -12.993  1.00  0.00           C  
ATOM   4286  C   ALA A 261     -70.050   1.297 -11.941  1.00  0.00           C  
ATOM   4287  O   ALA A 261     -70.157   1.659 -10.770  1.00  0.00           O  
ATOM   4288  CB  ALA A 261     -70.566   2.915 -13.775  1.00  0.00           C  
ATOM   4289  H   ALA A 261     -68.823   1.423 -14.873  1.00  0.00           H  
ATOM   4290  HA  ALA A 261     -68.866   2.982 -12.476  1.00  0.00           H  
ATOM   4291 1HB  ALA A 261     -71.218   3.452 -13.086  1.00  0.00           H  
ATOM   4292 2HB  ALA A 261     -70.128   3.619 -14.483  1.00  0.00           H  
ATOM   4293 3HB  ALA A 261     -71.146   2.170 -14.317  1.00  0.00           H  
ATOM   4294  N   GLU A 262     -70.434   0.098 -12.367  1.00  0.00           N  
ATOM   4295  CA  GLU A 262     -71.017  -0.885 -11.462  1.00  0.00           C  
ATOM   4296  C   GLU A 262     -70.009  -1.332 -10.410  1.00  0.00           C  
ATOM   4297  O   GLU A 262     -70.351  -1.492  -9.239  1.00  0.00           O  
ATOM   4298  CB  GLU A 262     -71.522  -2.098 -12.246  1.00  0.00           C  
ATOM   4299  CG  GLU A 262     -72.742  -1.822 -13.114  1.00  0.00           C  
ATOM   4300  CD  GLU A 262     -73.166  -3.015 -13.924  1.00  0.00           C  
ATOM   4301  OE1 GLU A 262     -72.468  -4.000 -13.906  1.00  0.00           O  
ATOM   4302  OE2 GLU A 262     -74.190  -2.942 -14.562  1.00  0.00           O  
ATOM   4303  H   GLU A 262     -70.319  -0.138 -13.342  1.00  0.00           H  
ATOM   4304  HA  GLU A 262     -71.853  -0.415 -10.945  1.00  0.00           H  
ATOM   4305 1HB  GLU A 262     -70.728  -2.469 -12.895  1.00  0.00           H  
ATOM   4306 2HB  GLU A 262     -71.779  -2.899 -11.553  1.00  0.00           H  
ATOM   4307 1HG  GLU A 262     -73.570  -1.520 -12.473  1.00  0.00           H  
ATOM   4308 2HG  GLU A 262     -72.518  -0.994 -13.785  1.00  0.00           H  
ATOM   4309  N   ARG A 263     -68.766  -1.531 -10.836  1.00  0.00           N  
ATOM   4310  CA  ARG A 263     -67.706  -1.959  -9.931  1.00  0.00           C  
ATOM   4311  C   ARG A 263     -67.417  -0.896  -8.879  1.00  0.00           C  
ATOM   4312  O   ARG A 263     -67.207  -1.210  -7.708  1.00  0.00           O  
ATOM   4313  CB  ARG A 263     -66.431  -2.262 -10.705  1.00  0.00           C  
ATOM   4314  CG  ARG A 263     -65.263  -2.732  -9.853  1.00  0.00           C  
ATOM   4315  CD  ARG A 263     -65.554  -4.029  -9.190  1.00  0.00           C  
ATOM   4316  NE  ARG A 263     -64.423  -4.505  -8.409  1.00  0.00           N  
ATOM   4317  CZ  ARG A 263     -64.465  -5.548  -7.558  1.00  0.00           C  
ATOM   4318  NH1 ARG A 263     -65.586  -6.213  -7.389  1.00  0.00           N  
ATOM   4319  NH2 ARG A 263     -63.379  -5.903  -6.894  1.00  0.00           N  
ATOM   4320  H   ARG A 263     -68.550  -1.382 -11.811  1.00  0.00           H  
ATOM   4321  HA  ARG A 263     -68.045  -2.857  -9.414  1.00  0.00           H  
ATOM   4322 1HB  ARG A 263     -66.631  -3.035 -11.446  1.00  0.00           H  
ATOM   4323 2HB  ARG A 263     -66.110  -1.369 -11.241  1.00  0.00           H  
ATOM   4324 1HG  ARG A 263     -64.382  -2.859 -10.483  1.00  0.00           H  
ATOM   4325 2HG  ARG A 263     -65.053  -1.991  -9.081  1.00  0.00           H  
ATOM   4326 1HD  ARG A 263     -66.405  -3.912  -8.519  1.00  0.00           H  
ATOM   4327 2HD  ARG A 263     -65.787  -4.779  -9.944  1.00  0.00           H  
ATOM   4328  HE  ARG A 263     -63.542  -4.018  -8.513  1.00  0.00           H  
ATOM   4329 1HH1 ARG A 263     -66.416  -5.942  -7.897  1.00  0.00           H  
ATOM   4330 2HH1 ARG A 263     -65.618  -6.995  -6.751  1.00  0.00           H  
ATOM   4331 1HH2 ARG A 263     -62.517  -5.392  -7.024  1.00  0.00           H  
ATOM   4332 2HH2 ARG A 263     -63.411  -6.685  -6.256  1.00  0.00           H  
ATOM   4333  N   LEU A 264     -67.407   0.362  -9.305  1.00  0.00           N  
ATOM   4334  CA  LEU A 264     -67.142   1.475  -8.400  1.00  0.00           C  
ATOM   4335  C   LEU A 264     -68.237   1.601  -7.348  1.00  0.00           C  
ATOM   4336  O   LEU A 264     -67.959   1.856  -6.177  1.00  0.00           O  
ATOM   4337  CB  LEU A 264     -67.029   2.785  -9.189  1.00  0.00           C  
ATOM   4338  CG  LEU A 264     -65.796   2.914 -10.092  1.00  0.00           C  
ATOM   4339  CD1 LEU A 264     -65.915   4.174 -10.939  1.00  0.00           C  
ATOM   4340  CD2 LEU A 264     -64.540   2.948  -9.234  1.00  0.00           C  
ATOM   4341  H   LEU A 264     -67.587   0.554 -10.280  1.00  0.00           H  
ATOM   4342  HA  LEU A 264     -66.204   1.275  -7.883  1.00  0.00           H  
ATOM   4343 1HB  LEU A 264     -67.912   2.889  -9.818  1.00  0.00           H  
ATOM   4344 2HB  LEU A 264     -67.012   3.616  -8.484  1.00  0.00           H  
ATOM   4345  HG  LEU A 264     -65.750   2.061 -10.769  1.00  0.00           H  
ATOM   4346 1HD1 LEU A 264     -65.038   4.266 -11.580  1.00  0.00           H  
ATOM   4347 2HD1 LEU A 264     -66.811   4.114 -11.556  1.00  0.00           H  
ATOM   4348 3HD1 LEU A 264     -65.980   5.045 -10.287  1.00  0.00           H  
ATOM   4349 1HD2 LEU A 264     -63.663   3.039  -9.876  1.00  0.00           H  
ATOM   4350 2HD2 LEU A 264     -64.584   3.802  -8.558  1.00  0.00           H  
ATOM   4351 3HD2 LEU A 264     -64.471   2.028  -8.654  1.00  0.00           H  
ATOM   4352  N   VAL A 265     -69.483   1.422  -7.774  1.00  0.00           N  
ATOM   4353  CA  VAL A 265     -70.622   1.516  -6.869  1.00  0.00           C  
ATOM   4354  C   VAL A 265     -70.583   0.415  -5.817  1.00  0.00           C  
ATOM   4355  O   VAL A 265     -70.877   0.651  -4.645  1.00  0.00           O  
ATOM   4356  CB  VAL A 265     -71.941   1.421  -7.659  1.00  0.00           C  
ATOM   4357  CG1 VAL A 265     -73.125   1.327  -6.708  1.00  0.00           C  
ATOM   4358  CG2 VAL A 265     -72.081   2.624  -8.579  1.00  0.00           C  
ATOM   4359  H   VAL A 265     -69.645   1.215  -8.749  1.00  0.00           H  
ATOM   4360  HA  VAL A 265     -70.566   2.474  -6.352  1.00  0.00           H  
ATOM   4361  HB  VAL A 265     -71.933   0.507  -8.253  1.00  0.00           H  
ATOM   4362 1HG1 VAL A 265     -74.049   1.261  -7.284  1.00  0.00           H  
ATOM   4363 2HG1 VAL A 265     -73.022   0.440  -6.084  1.00  0.00           H  
ATOM   4364 3HG1 VAL A 265     -73.156   2.215  -6.077  1.00  0.00           H  
ATOM   4365 1HG2 VAL A 265     -73.016   2.549  -9.135  1.00  0.00           H  
ATOM   4366 2HG2 VAL A 265     -72.084   3.538  -7.985  1.00  0.00           H  
ATOM   4367 3HG2 VAL A 265     -71.245   2.647  -9.278  1.00  0.00           H  
ATOM   4368  N   GLU A 266     -70.218  -0.790  -6.243  1.00  0.00           N  
ATOM   4369  CA  GLU A 266     -70.139  -1.931  -5.338  1.00  0.00           C  
ATOM   4370  C   GLU A 266     -69.057  -1.726  -4.286  1.00  0.00           C  
ATOM   4371  O   GLU A 266     -69.246  -2.052  -3.114  1.00  0.00           O  
ATOM   4372  CB  GLU A 266     -69.864  -3.216  -6.122  1.00  0.00           C  
ATOM   4373  CG  GLU A 266     -71.024  -3.683  -6.990  1.00  0.00           C  
ATOM   4374  CD  GLU A 266     -70.693  -4.906  -7.800  1.00  0.00           C  
ATOM   4375  OE1 GLU A 266     -69.558  -5.318  -7.781  1.00  0.00           O  
ATOM   4376  OE2 GLU A 266     -71.576  -5.428  -8.439  1.00  0.00           O  
ATOM   4377  H   GLU A 266     -69.989  -0.919  -7.218  1.00  0.00           H  
ATOM   4378  HA  GLU A 266     -71.095  -2.019  -4.821  1.00  0.00           H  
ATOM   4379 1HB  GLU A 266     -69.000  -3.069  -6.770  1.00  0.00           H  
ATOM   4380 2HB  GLU A 266     -69.620  -4.021  -5.428  1.00  0.00           H  
ATOM   4381 1HG  GLU A 266     -71.877  -3.906  -6.350  1.00  0.00           H  
ATOM   4382 2HG  GLU A 266     -71.310  -2.875  -7.662  1.00  0.00           H  
ATOM   4383  N   ILE A 267     -67.921  -1.184  -4.712  1.00  0.00           N  
ATOM   4384  CA  ILE A 267     -66.805  -0.935  -3.807  1.00  0.00           C  
ATOM   4385  C   ILE A 267     -67.170   0.105  -2.755  1.00  0.00           C  
ATOM   4386  O   ILE A 267     -66.819  -0.034  -1.583  1.00  0.00           O  
ATOM   4387  CB  ILE A 267     -65.562  -0.465  -4.584  1.00  0.00           C  
ATOM   4388  CG1 ILE A 267     -65.077  -1.566  -5.532  1.00  0.00           C  
ATOM   4389  CG2 ILE A 267     -64.455  -0.060  -3.623  1.00  0.00           C  
ATOM   4390  CD1 ILE A 267     -64.684  -2.846  -4.830  1.00  0.00           C  
ATOM   4391  H   ILE A 267     -67.827  -0.939  -5.687  1.00  0.00           H  
ATOM   4392  HA  ILE A 267     -66.573  -1.866  -3.290  1.00  0.00           H  
ATOM   4393  HB  ILE A 267     -65.823   0.392  -5.205  1.00  0.00           H  
ATOM   4394 1HG1 ILE A 267     -65.862  -1.798  -6.251  1.00  0.00           H  
ATOM   4395 2HG1 ILE A 267     -64.215  -1.208  -6.095  1.00  0.00           H  
ATOM   4396 1HG2 ILE A 267     -63.584   0.268  -4.189  1.00  0.00           H  
ATOM   4397 2HG2 ILE A 267     -64.804   0.754  -2.989  1.00  0.00           H  
ATOM   4398 3HG2 ILE A 267     -64.183  -0.914  -3.001  1.00  0.00           H  
ATOM   4399 1HD1 ILE A 267     -64.351  -3.577  -5.567  1.00  0.00           H  
ATOM   4400 2HD1 ILE A 267     -63.873  -2.642  -4.129  1.00  0.00           H  
ATOM   4401 3HD1 ILE A 267     -65.541  -3.242  -4.288  1.00  0.00           H  
ATOM   4402  N   LEU A 268     -67.877   1.146  -3.181  1.00  0.00           N  
ATOM   4403  CA  LEU A 268     -68.291   2.212  -2.276  1.00  0.00           C  
ATOM   4404  C   LEU A 268     -69.264   1.695  -1.224  1.00  0.00           C  
ATOM   4405  O   LEU A 268     -69.180   2.062  -0.052  1.00  0.00           O  
ATOM   4406  CB  LEU A 268     -68.942   3.355  -3.066  1.00  0.00           C  
ATOM   4407  CG  LEU A 268     -69.390   4.565  -2.237  1.00  0.00           C  
ATOM   4408  CD1 LEU A 268     -68.188   5.163  -1.520  1.00  0.00           C  
ATOM   4409  CD2 LEU A 268     -70.048   5.590  -3.149  1.00  0.00           C  
ATOM   4410  H   LEU A 268     -68.133   1.202  -4.156  1.00  0.00           H  
ATOM   4411  HA  LEU A 268     -67.405   2.581  -1.759  1.00  0.00           H  
ATOM   4412 1HB  LEU A 268     -68.233   3.709  -3.812  1.00  0.00           H  
ATOM   4413 2HB  LEU A 268     -69.818   2.965  -3.583  1.00  0.00           H  
ATOM   4414  HG  LEU A 268     -70.104   4.243  -1.478  1.00  0.00           H  
ATOM   4415 1HD1 LEU A 268     -68.506   6.024  -0.930  1.00  0.00           H  
ATOM   4416 2HD1 LEU A 268     -67.748   4.415  -0.860  1.00  0.00           H  
ATOM   4417 3HD1 LEU A 268     -67.447   5.481  -2.253  1.00  0.00           H  
ATOM   4418 1HD2 LEU A 268     -70.368   6.450  -2.559  1.00  0.00           H  
ATOM   4419 2HD2 LEU A 268     -69.335   5.914  -3.907  1.00  0.00           H  
ATOM   4420 3HD2 LEU A 268     -70.915   5.141  -3.635  1.00  0.00           H  
ATOM   4421  N   ARG A 269     -70.187   0.839  -1.649  1.00  0.00           N  
ATOM   4422  CA  ARG A 269     -71.178   0.269  -0.745  1.00  0.00           C  
ATOM   4423  C   ARG A 269     -70.521  -0.615   0.307  1.00  0.00           C  
ATOM   4424  O   ARG A 269     -70.897  -0.587   1.479  1.00  0.00           O  
ATOM   4425  CB  ARG A 269     -72.203  -0.546  -1.520  1.00  0.00           C  
ATOM   4426  CG  ARG A 269     -73.315  -1.145  -0.674  1.00  0.00           C  
ATOM   4427  CD  ARG A 269     -74.288  -1.902  -1.503  1.00  0.00           C  
ATOM   4428  NE  ARG A 269     -73.671  -3.048  -2.152  1.00  0.00           N  
ATOM   4429  CZ  ARG A 269     -73.438  -4.232  -1.553  1.00  0.00           C  
ATOM   4430  NH1 ARG A 269     -73.774  -4.411  -0.295  1.00  0.00           N  
ATOM   4431  NH2 ARG A 269     -72.870  -5.215  -2.231  1.00  0.00           N  
ATOM   4432  H   ARG A 269     -70.203   0.577  -2.625  1.00  0.00           H  
ATOM   4433  HA  ARG A 269     -71.676   1.090  -0.228  1.00  0.00           H  
ATOM   4434 1HB  ARG A 269     -72.667   0.081  -2.279  1.00  0.00           H  
ATOM   4435 2HB  ARG A 269     -71.702  -1.366  -2.035  1.00  0.00           H  
ATOM   4436 1HG  ARG A 269     -72.887  -1.827   0.061  1.00  0.00           H  
ATOM   4437 2HG  ARG A 269     -73.851  -0.347  -0.159  1.00  0.00           H  
ATOM   4438 1HD  ARG A 269     -75.099  -2.264  -0.872  1.00  0.00           H  
ATOM   4439 2HD  ARG A 269     -74.693  -1.250  -2.276  1.00  0.00           H  
ATOM   4440  HE  ARG A 269     -73.399  -2.949  -3.121  1.00  0.00           H  
ATOM   4441 1HH1 ARG A 269     -74.208  -3.659   0.223  1.00  0.00           H  
ATOM   4442 2HH1 ARG A 269     -73.599  -5.298   0.154  1.00  0.00           H  
ATOM   4443 1HH2 ARG A 269     -72.612  -5.078  -3.199  1.00  0.00           H  
ATOM   4444 2HH2 ARG A 269     -72.695  -6.102  -1.783  1.00  0.00           H  
ATOM   4445  N   GLU A 270     -69.536  -1.399  -0.118  1.00  0.00           N  
ATOM   4446  CA  GLU A 270     -68.823  -2.293   0.786  1.00  0.00           C  
ATOM   4447  C   GLU A 270     -68.049  -1.510   1.838  1.00  0.00           C  
ATOM   4448  O   GLU A 270     -68.004  -1.896   3.006  1.00  0.00           O  
ATOM   4449  CB  GLU A 270     -67.867  -3.194   0.001  1.00  0.00           C  
ATOM   4450  CG  GLU A 270     -68.556  -4.236  -0.868  1.00  0.00           C  
ATOM   4451  CD  GLU A 270     -67.590  -5.056  -1.677  1.00  0.00           C  
ATOM   4452  OE1 GLU A 270     -66.421  -4.752  -1.656  1.00  0.00           O  
ATOM   4453  OE2 GLU A 270     -68.021  -5.986  -2.316  1.00  0.00           O  
ATOM   4454  H   GLU A 270     -69.275  -1.375  -1.094  1.00  0.00           H  
ATOM   4455  HA  GLU A 270     -69.559  -2.909   1.303  1.00  0.00           H  
ATOM   4456 1HB  GLU A 270     -67.238  -2.582  -0.646  1.00  0.00           H  
ATOM   4457 2HB  GLU A 270     -67.210  -3.719   0.695  1.00  0.00           H  
ATOM   4458 1HG  GLU A 270     -69.134  -4.903  -0.229  1.00  0.00           H  
ATOM   4459 2HG  GLU A 270     -69.249  -3.732  -1.541  1.00  0.00           H  
ATOM   4460  N   ALA A 271     -67.449  -0.402   1.365  1.00  0.00           N  
ATOM   4461  CA  ALA A 271     -66.536   0.448   2.127  1.00  0.00           C  
ATOM   4462  C   ALA A 271     -67.216   1.148   3.295  1.00  0.00           C  
ATOM   4463  O   ALA A 271     -66.566   1.520   4.272  1.00  0.00           O  
ATOM   4464  CB  ALA A 271     -65.897   1.479   1.208  1.00  0.00           C  
ATOM   4465  H   ALA A 271     -67.628  -0.114   0.414  1.00  0.00           H  
ATOM   4466  HA  ALA A 271     -65.756  -0.185   2.549  1.00  0.00           H  
ATOM   4467 1HB  ALA A 271     -65.209   2.101   1.782  1.00  0.00           H  
ATOM   4468 2HB  ALA A 271     -65.350   0.970   0.415  1.00  0.00           H  
ATOM   4469 3HB  ALA A 271     -66.672   2.105   0.770  1.00  0.00           H  
ATOM   4470  N   GLY A 272     -68.527   1.325   3.190  1.00  0.00           N  
ATOM   4471  CA  GLY A 272     -69.279   2.075   4.186  1.00  0.00           C  
ATOM   4472  C   GLY A 272     -69.286   3.569   3.880  1.00  0.00           C  
ATOM   4473  O   GLY A 272     -69.145   4.397   4.780  1.00  0.00           O  
ATOM   4474  H   GLY A 272     -69.015   0.929   2.399  1.00  0.00           H  
ATOM   4475 1HA  GLY A 272     -70.305   1.707   4.221  1.00  0.00           H  
ATOM   4476 2HA  GLY A 272     -68.844   1.909   5.171  1.00  0.00           H  
ATOM   4477  N   GLY A 273     -69.452   3.904   2.607  1.00  0.00           N  
ATOM   4478  CA  GLY A 273     -69.761   5.272   2.199  1.00  0.00           C  
ATOM   4479  C   GLY A 273     -71.223   5.594   2.494  1.00  0.00           C  
ATOM   4480  O   GLY A 273     -72.111   4.781   2.235  1.00  0.00           O  
ATOM   4481  H   GLY A 273     -69.363   3.193   1.896  1.00  0.00           H  
ATOM   4482 1HA  GLY A 273     -69.109   5.966   2.729  1.00  0.00           H  
ATOM   4483 2HA  GLY A 273     -69.558   5.389   1.135  1.00  0.00           H  
ATOM   4484  N   SER A 274     -71.472   6.778   3.035  1.00  0.00           N  
ATOM   4485  CA  SER A 274     -72.799   7.131   3.528  1.00  0.00           C  
ATOM   4486  C   SER A 274     -73.765   7.283   2.369  1.00  0.00           C  
ATOM   4487  O   SER A 274     -73.375   7.187   1.205  1.00  0.00           O  
ATOM   4488  CB  SER A 274     -72.744   8.418   4.328  1.00  0.00           C  
ATOM   4489  OG  SER A 274     -72.468   9.513   3.500  1.00  0.00           O  
ATOM   4490  H   SER A 274     -70.723   7.452   3.108  1.00  0.00           H  
ATOM   4491  HA  SER A 274     -73.147   6.335   4.187  1.00  0.00           H  
ATOM   4492 1HB  SER A 274     -73.696   8.572   4.835  1.00  0.00           H  
ATOM   4493 2HB  SER A 274     -71.975   8.336   5.096  1.00  0.00           H  
ATOM   4494  HG  SER A 274     -72.757  10.291   3.984  1.00  0.00           H  
ATOM   4495  N   PRO A 275     -75.030   7.520   2.696  1.00  0.00           N  
ATOM   4496  CA  PRO A 275     -76.077   7.533   1.693  1.00  0.00           C  
ATOM   4497  C   PRO A 275     -75.931   8.717   0.754  1.00  0.00           C  
ATOM   4498  O   PRO A 275     -76.233   8.619  -0.435  1.00  0.00           O  
ATOM   4499  CB  PRO A 275     -77.354   7.633   2.533  1.00  0.00           C  
ATOM   4500  CG  PRO A 275     -76.966   7.069   3.857  1.00  0.00           C  
ATOM   4501  CD  PRO A 275     -75.538   7.507   4.047  1.00  0.00           C  
ATOM   4502  HA  PRO A 275     -75.986   6.625   1.096  1.00  0.00           H  
ATOM   4503 1HB  PRO A 275     -77.683   8.681   2.596  1.00  0.00           H  
ATOM   4504 2HB  PRO A 275     -78.167   7.069   2.051  1.00  0.00           H  
ATOM   4505 1HG  PRO A 275     -77.634   7.450   4.643  1.00  0.00           H  
ATOM   4506 2HG  PRO A 275     -77.075   5.974   3.850  1.00  0.00           H  
ATOM   4507 1HD  PRO A 275     -75.519   8.507   4.506  1.00  0.00           H  
ATOM   4508 2HD  PRO A 275     -75.011   6.779   4.681  1.00  0.00           H  
ATOM   4509  N   GLU A 276     -75.468   9.869   1.253  1.00  0.00           N  
ATOM   4510  CA  GLU A 276     -75.320  11.002   0.348  1.00  0.00           C  
ATOM   4511  C   GLU A 276     -74.252  10.732  -0.703  1.00  0.00           C  
ATOM   4512  O   GLU A 276     -74.421  11.069  -1.875  1.00  0.00           O  
ATOM   4513  CB  GLU A 276     -74.969  12.269   1.132  1.00  0.00           C  
ATOM   4514  CG  GLU A 276     -76.076  12.768   2.049  1.00  0.00           C  
ATOM   4515  CD  GLU A 276     -76.137  12.022   3.353  1.00  0.00           C  
ATOM   4516  OE1 GLU A 276     -75.324  11.152   3.556  1.00  0.00           O  
ATOM   4517  OE2 GLU A 276     -76.997  12.322   4.147  1.00  0.00           O  
ATOM   4518  H   GLU A 276     -75.234   9.921   2.234  1.00  0.00           H  
ATOM   4519  HA  GLU A 276     -76.268  11.149  -0.169  1.00  0.00           H  
ATOM   4520 1HB  GLU A 276     -74.085  12.085   1.744  1.00  0.00           H  
ATOM   4521 2HB  GLU A 276     -74.724  13.071   0.436  1.00  0.00           H  
ATOM   4522 1HG  GLU A 276     -75.914  13.825   2.256  1.00  0.00           H  
ATOM   4523 2HG  GLU A 276     -77.031  12.669   1.535  1.00  0.00           H  
ATOM   4524  N   LEU A 277     -73.151  10.123  -0.278  1.00  0.00           N  
ATOM   4525  CA  LEU A 277     -72.052   9.806  -1.183  1.00  0.00           C  
ATOM   4526  C   LEU A 277     -72.480   8.790  -2.234  1.00  0.00           C  
ATOM   4527  O   LEU A 277     -72.121   8.908  -3.406  1.00  0.00           O  
ATOM   4528  CB  LEU A 277     -70.855   9.261  -0.393  1.00  0.00           C  
ATOM   4529  CG  LEU A 277     -70.137  10.272   0.508  1.00  0.00           C  
ATOM   4530  CD1 LEU A 277     -69.097   9.550   1.355  1.00  0.00           C  
ATOM   4531  CD2 LEU A 277     -69.490  11.349  -0.351  1.00  0.00           C  
ATOM   4532  H   LEU A 277     -73.072   9.872   0.697  1.00  0.00           H  
ATOM   4533  HA  LEU A 277     -71.764  10.721  -1.700  1.00  0.00           H  
ATOM   4534 1HB  LEU A 277     -71.199   8.442   0.236  1.00  0.00           H  
ATOM   4535 2HB  LEU A 277     -70.124   8.867  -1.099  1.00  0.00           H  
ATOM   4536  HG  LEU A 277     -70.857  10.732   1.185  1.00  0.00           H  
ATOM   4537 1HD1 LEU A 277     -68.587  10.269   1.996  1.00  0.00           H  
ATOM   4538 2HD1 LEU A 277     -69.590   8.800   1.973  1.00  0.00           H  
ATOM   4539 3HD1 LEU A 277     -68.371   9.065   0.704  1.00  0.00           H  
ATOM   4540 1HD2 LEU A 277     -68.980  12.069   0.290  1.00  0.00           H  
ATOM   4541 2HD2 LEU A 277     -68.769  10.890  -1.027  1.00  0.00           H  
ATOM   4542 3HD2 LEU A 277     -70.257  11.861  -0.932  1.00  0.00           H  
ATOM   4543  N   VAL A 278     -73.248   7.794  -1.809  1.00  0.00           N  
ATOM   4544  CA  VAL A 278     -73.726   6.755  -2.714  1.00  0.00           C  
ATOM   4545  C   VAL A 278     -74.666   7.331  -3.765  1.00  0.00           C  
ATOM   4546  O   VAL A 278     -74.604   6.959  -4.937  1.00  0.00           O  
ATOM   4547  CB  VAL A 278     -74.457   5.653  -1.924  1.00  0.00           C  
ATOM   4548  CG1 VAL A 278     -75.120   4.667  -2.875  1.00  0.00           C  
ATOM   4549  CG2 VAL A 278     -73.478   4.940  -1.004  1.00  0.00           C  
ATOM   4550  H   VAL A 278     -73.508   7.754  -0.834  1.00  0.00           H  
ATOM   4551  HA  VAL A 278     -72.865   6.333  -3.231  1.00  0.00           H  
ATOM   4552  HB  VAL A 278     -75.249   6.109  -1.331  1.00  0.00           H  
ATOM   4553 1HG1 VAL A 278     -75.632   3.895  -2.300  1.00  0.00           H  
ATOM   4554 2HG1 VAL A 278     -75.842   5.193  -3.499  1.00  0.00           H  
ATOM   4555 3HG1 VAL A 278     -74.361   4.205  -3.507  1.00  0.00           H  
ATOM   4556 1HG2 VAL A 278     -74.002   4.162  -0.448  1.00  0.00           H  
ATOM   4557 2HG2 VAL A 278     -72.683   4.489  -1.598  1.00  0.00           H  
ATOM   4558 3HG2 VAL A 278     -73.047   5.657  -0.305  1.00  0.00           H  
ATOM   4559  N   HIS A 279     -75.536   8.240  -3.340  1.00  0.00           N  
ATOM   4560  CA  HIS A 279     -76.491   8.869  -4.245  1.00  0.00           C  
ATOM   4561  C   HIS A 279     -75.780   9.712  -5.296  1.00  0.00           C  
ATOM   4562  O   HIS A 279     -76.157   9.707  -6.468  1.00  0.00           O  
ATOM   4563  CB  HIS A 279     -77.481   9.741  -3.467  1.00  0.00           C  
ATOM   4564  CG  HIS A 279     -78.539  10.363  -4.324  1.00  0.00           C  
ATOM   4565  ND1 HIS A 279     -79.552   9.628  -4.905  1.00  0.00           N  
ATOM   4566  CD2 HIS A 279     -78.742  11.647  -4.701  1.00  0.00           C  
ATOM   4567  CE1 HIS A 279     -80.333  10.436  -5.602  1.00  0.00           C  
ATOM   4568  NE2 HIS A 279     -79.862  11.665  -5.494  1.00  0.00           N  
ATOM   4569  H   HIS A 279     -75.536   8.503  -2.365  1.00  0.00           H  
ATOM   4570  HA  HIS A 279     -77.037   8.081  -4.762  1.00  0.00           H  
ATOM   4571 1HB  HIS A 279     -77.972   9.140  -2.701  1.00  0.00           H  
ATOM   4572 2HB  HIS A 279     -76.941  10.540  -2.959  1.00  0.00           H  
ATOM   4573  HD2 HIS A 279     -78.129  12.507  -4.426  1.00  0.00           H  
ATOM   4574  HE1 HIS A 279     -81.215  10.138  -6.168  1.00  0.00           H  
ATOM   4575  HE2 HIS A 279     -80.259  12.489  -5.923  1.00  0.00           H  
ATOM   4576  N   LYS A 280     -74.750  10.435  -4.871  1.00  0.00           N  
ATOM   4577  CA  LYS A 280     -73.984  11.284  -5.776  1.00  0.00           C  
ATOM   4578  C   LYS A 280     -73.259  10.455  -6.828  1.00  0.00           C  
ATOM   4579  O   LYS A 280     -73.207  10.829  -7.999  1.00  0.00           O  
ATOM   4580  CB  LYS A 280     -72.981  12.134  -4.994  1.00  0.00           C  
ATOM   4581  CG  LYS A 280     -73.612  13.233  -4.149  1.00  0.00           C  
ATOM   4582  CD  LYS A 280     -72.556  14.019  -3.387  1.00  0.00           C  
ATOM   4583  CE  LYS A 280     -73.186  15.111  -2.534  1.00  0.00           C  
ATOM   4584  NZ  LYS A 280     -72.167  15.864  -1.753  1.00  0.00           N  
ATOM   4585  H   LYS A 280     -74.490  10.395  -3.896  1.00  0.00           H  
ATOM   4586  HA  LYS A 280     -74.682  11.943  -6.293  1.00  0.00           H  
ATOM   4587 1HB  LYS A 280     -72.401  11.493  -4.329  1.00  0.00           H  
ATOM   4588 2HB  LYS A 280     -72.284  12.604  -5.687  1.00  0.00           H  
ATOM   4589 1HG  LYS A 280     -74.167  13.915  -4.794  1.00  0.00           H  
ATOM   4590 2HG  LYS A 280     -74.307  12.790  -3.436  1.00  0.00           H  
ATOM   4591 1HD  LYS A 280     -71.994  13.343  -2.741  1.00  0.00           H  
ATOM   4592 2HD  LYS A 280     -71.864  14.478  -4.093  1.00  0.00           H  
ATOM   4593 1HE  LYS A 280     -73.723  15.808  -3.175  1.00  0.00           H  
ATOM   4594 2HE  LYS A 280     -73.899  14.665  -1.841  1.00  0.00           H  
ATOM   4595 1HZ  LYS A 280     -72.624  16.577  -1.202  1.00  0.00           H  
ATOM   4596 2HZ  LYS A 280     -71.674  15.229  -1.141  1.00  0.00           H  
ATOM   4597 3HZ  LYS A 280     -71.511  16.298  -2.386  1.00  0.00           H  
ATOM   4598  N   LEU A 281     -72.699   9.328  -6.402  1.00  0.00           N  
ATOM   4599  CA  LEU A 281     -71.974   8.443  -7.307  1.00  0.00           C  
ATOM   4600  C   LEU A 281     -72.903   7.850  -8.359  1.00  0.00           C  
ATOM   4601  O   LEU A 281     -72.541   7.743  -9.530  1.00  0.00           O  
ATOM   4602  CB  LEU A 281     -71.299   7.314  -6.517  1.00  0.00           C  
ATOM   4603  CG  LEU A 281     -70.466   6.328  -7.346  1.00  0.00           C  
ATOM   4604  CD1 LEU A 281     -69.354   7.080  -8.064  1.00  0.00           C  
ATOM   4605  CD2 LEU A 281     -69.898   5.251  -6.434  1.00  0.00           C  
ATOM   4606  H   LEU A 281     -72.777   9.077  -5.427  1.00  0.00           H  
ATOM   4607  HA  LEU A 281     -71.218   9.034  -7.824  1.00  0.00           H  
ATOM   4608 1HB  LEU A 281     -70.642   7.758  -5.771  1.00  0.00           H  
ATOM   4609 2HB  LEU A 281     -72.070   6.744  -5.999  1.00  0.00           H  
ATOM   4610  HG  LEU A 281     -71.099   5.865  -8.105  1.00  0.00           H  
ATOM   4611 1HD1 LEU A 281     -68.762   6.380  -8.653  1.00  0.00           H  
ATOM   4612 2HD1 LEU A 281     -69.789   7.831  -8.724  1.00  0.00           H  
ATOM   4613 3HD1 LEU A 281     -68.713   7.569  -7.330  1.00  0.00           H  
ATOM   4614 1HD2 LEU A 281     -69.307   4.550  -7.024  1.00  0.00           H  
ATOM   4615 2HD2 LEU A 281     -69.265   5.713  -5.676  1.00  0.00           H  
ATOM   4616 3HD2 LEU A 281     -70.716   4.718  -5.948  1.00  0.00           H  
ATOM   4617  N   LEU A 282     -74.102   7.466  -7.933  1.00  0.00           N  
ATOM   4618  CA  LEU A 282     -75.085   6.883  -8.838  1.00  0.00           C  
ATOM   4619  C   LEU A 282     -75.532   7.891  -9.890  1.00  0.00           C  
ATOM   4620  O   LEU A 282     -75.692   7.549 -11.061  1.00  0.00           O  
ATOM   4621  CB  LEU A 282     -76.302   6.385  -8.048  1.00  0.00           C  
ATOM   4622  CG  LEU A 282     -76.057   5.168  -7.146  1.00  0.00           C  
ATOM   4623  CD1 LEU A 282     -77.295   4.906  -6.300  1.00  0.00           C  
ATOM   4624  CD2 LEU A 282     -75.716   3.960  -8.005  1.00  0.00           C  
ATOM   4625  H   LEU A 282     -74.338   7.581  -6.958  1.00  0.00           H  
ATOM   4626  HA  LEU A 282     -74.615   6.047  -9.355  1.00  0.00           H  
ATOM   4627 1HB  LEU A 282     -76.663   7.196  -7.419  1.00  0.00           H  
ATOM   4628 2HB  LEU A 282     -77.090   6.121  -8.754  1.00  0.00           H  
ATOM   4629  HG  LEU A 282     -75.228   5.378  -6.469  1.00  0.00           H  
ATOM   4630 1HD1 LEU A 282     -77.121   4.041  -5.659  1.00  0.00           H  
ATOM   4631 2HD1 LEU A 282     -77.505   5.779  -5.681  1.00  0.00           H  
ATOM   4632 3HD1 LEU A 282     -78.146   4.709  -6.951  1.00  0.00           H  
ATOM   4633 1HD2 LEU A 282     -75.541   3.095  -7.364  1.00  0.00           H  
ATOM   4634 2HD2 LEU A 282     -76.544   3.748  -8.682  1.00  0.00           H  
ATOM   4635 3HD2 LEU A 282     -74.817   4.168  -8.586  1.00  0.00           H  
ATOM   4636  N   GLU A 283     -75.731   9.134  -9.464  1.00  0.00           N  
ATOM   4637  CA  GLU A 283     -76.159  10.194 -10.369  1.00  0.00           C  
ATOM   4638  C   GLU A 283     -75.096  10.483 -11.421  1.00  0.00           C  
ATOM   4639  O   GLU A 283     -75.410  10.693 -12.592  1.00  0.00           O  
ATOM   4640  CB  GLU A 283     -76.474  11.470  -9.585  1.00  0.00           C  
ATOM   4641  CG  GLU A 283     -77.722  11.382  -8.717  1.00  0.00           C  
ATOM   4642  CD  GLU A 283     -77.960  12.626  -7.907  1.00  0.00           C  
ATOM   4643  OE1 GLU A 283     -77.002  13.243  -7.505  1.00  0.00           O  
ATOM   4644  OE2 GLU A 283     -79.101  12.961  -7.690  1.00  0.00           O  
ATOM   4645  H   GLU A 283     -75.582   9.350  -8.489  1.00  0.00           H  
ATOM   4646  HA  GLU A 283     -77.057   9.855 -10.886  1.00  0.00           H  
ATOM   4647 1HB  GLU A 283     -75.633  11.716  -8.937  1.00  0.00           H  
ATOM   4648 2HB  GLU A 283     -76.607  12.300 -10.279  1.00  0.00           H  
ATOM   4649 1HG  GLU A 283     -78.586  11.209  -9.358  1.00  0.00           H  
ATOM   4650 2HG  GLU A 283     -77.625  10.530  -8.046  1.00  0.00           H  
ATOM   4651  N   GLN A 284     -73.838  10.493 -10.995  1.00  0.00           N  
ATOM   4652  CA  GLN A 284     -72.725  10.758 -11.900  1.00  0.00           C  
ATOM   4653  C   GLN A 284     -72.599   9.663 -12.952  1.00  0.00           C  
ATOM   4654  O   GLN A 284     -72.344   9.941 -14.123  1.00  0.00           O  
ATOM   4655  CB  GLN A 284     -71.415  10.884 -11.117  1.00  0.00           C  
ATOM   4656  CG  GLN A 284     -71.342  12.107 -10.219  1.00  0.00           C  
ATOM   4657  CD  GLN A 284     -71.393  13.405 -11.004  1.00  0.00           C  
ATOM   4658  OE1 GLN A 284     -70.630  13.603 -11.953  1.00  0.00           O  
ATOM   4659  NE2 GLN A 284     -72.295  14.297 -10.611  1.00  0.00           N  
ATOM   4660  H   GLN A 284     -73.646  10.313 -10.020  1.00  0.00           H  
ATOM   4661  HA  GLN A 284     -72.925  11.696 -12.417  1.00  0.00           H  
ATOM   4662 1HB  GLN A 284     -71.278  10.000 -10.494  1.00  0.00           H  
ATOM   4663 2HB  GLN A 284     -70.578  10.927 -11.813  1.00  0.00           H  
ATOM   4664 1HG  GLN A 284     -72.186  12.091  -9.530  1.00  0.00           H  
ATOM   4665 2HG  GLN A 284     -70.405  12.081  -9.663  1.00  0.00           H  
ATOM   4666 1HE2 GLN A 284     -72.375  15.172 -11.091  1.00  0.00           H  
ATOM   4667 2HE2 GLN A 284     -72.894  14.096  -9.836  1.00  0.00           H  
ATOM   4668  N   ILE A 285     -72.778   8.417 -12.526  1.00  0.00           N  
ATOM   4669  CA  ILE A 285     -72.684   7.278 -13.431  1.00  0.00           C  
ATOM   4670  C   ILE A 285     -73.785   7.317 -14.483  1.00  0.00           C  
ATOM   4671  O   ILE A 285     -73.549   7.023 -15.655  1.00  0.00           O  
ATOM   4672  CB  ILE A 285     -72.763   5.951 -12.654  1.00  0.00           C  
ATOM   4673  CG1 ILE A 285     -71.520   5.771 -11.779  1.00  0.00           C  
ATOM   4674  CG2 ILE A 285     -72.917   4.781 -13.613  1.00  0.00           C  
ATOM   4675  CD1 ILE A 285     -71.632   4.637 -10.785  1.00  0.00           C  
ATOM   4676  H   ILE A 285     -72.985   8.255 -11.551  1.00  0.00           H  
ATOM   4677  HA  ILE A 285     -71.726   7.334 -13.948  1.00  0.00           H  
ATOM   4678  HB  ILE A 285     -73.620   5.974 -11.982  1.00  0.00           H  
ATOM   4679 1HG1 ILE A 285     -70.653   5.585 -12.412  1.00  0.00           H  
ATOM   4680 2HG1 ILE A 285     -71.327   6.690 -11.225  1.00  0.00           H  
ATOM   4681 1HG2 ILE A 285     -72.970   3.851 -13.047  1.00  0.00           H  
ATOM   4682 2HG2 ILE A 285     -73.830   4.905 -14.194  1.00  0.00           H  
ATOM   4683 3HG2 ILE A 285     -72.060   4.747 -14.286  1.00  0.00           H  
ATOM   4684 1HD1 ILE A 285     -70.713   4.572 -10.201  1.00  0.00           H  
ATOM   4685 2HD1 ILE A 285     -72.474   4.821 -10.116  1.00  0.00           H  
ATOM   4686 3HD1 ILE A 285     -71.789   3.701 -11.318  1.00  0.00           H  
ATOM   4687  N   MET A 286     -74.990   7.682 -14.057  1.00  0.00           N  
ATOM   4688  CA  MET A 286     -76.131   7.761 -14.962  1.00  0.00           C  
ATOM   4689  C   MET A 286     -75.926   8.843 -16.014  1.00  0.00           C  
ATOM   4690  O   MET A 286     -76.252   8.654 -17.186  1.00  0.00           O  
ATOM   4691  CB  MET A 286     -77.413   8.021 -14.174  1.00  0.00           C  
ATOM   4692  CG  MET A 286     -77.883   6.844 -13.330  1.00  0.00           C  
ATOM   4693  SD  MET A 286     -79.515   7.112 -12.610  1.00  0.00           S  
ATOM   4694  CE  MET A 286     -79.126   8.292 -11.321  1.00  0.00           C  
ATOM   4695  H   MET A 286     -75.119   7.911 -13.082  1.00  0.00           H  
ATOM   4696  HA  MET A 286     -76.219   6.805 -15.479  1.00  0.00           H  
ATOM   4697 1HB  MET A 286     -77.265   8.870 -13.508  1.00  0.00           H  
ATOM   4698 2HB  MET A 286     -78.218   8.281 -14.862  1.00  0.00           H  
ATOM   4699 1HG  MET A 286     -77.922   5.947 -13.948  1.00  0.00           H  
ATOM   4700 2HG  MET A 286     -77.174   6.670 -12.521  1.00  0.00           H  
ATOM   4701 1HE  MET A 286     -80.037   8.558 -10.784  1.00  0.00           H  
ATOM   4702 2HE  MET A 286     -78.409   7.851 -10.627  1.00  0.00           H  
ATOM   4703 3HE  MET A 286     -78.694   9.189 -11.767  1.00  0.00           H  
ATOM   4704  N   GLU A 287     -75.384   9.979 -15.588  1.00  0.00           N  
ATOM   4705  CA  GLU A 287     -75.135  11.095 -16.493  1.00  0.00           C  
ATOM   4706  C   GLU A 287     -74.095  10.730 -17.545  1.00  0.00           C  
ATOM   4707  O   GLU A 287     -74.234  11.081 -18.717  1.00  0.00           O  
ATOM   4708  CB  GLU A 287     -74.671  12.325 -15.709  1.00  0.00           C  
ATOM   4709  CG  GLU A 287     -74.434  13.562 -16.562  1.00  0.00           C  
ATOM   4710  CD  GLU A 287     -75.690  14.076 -17.209  1.00  0.00           C  
ATOM   4711  OE1 GLU A 287     -76.754  13.757 -16.734  1.00  0.00           O  
ATOM   4712  OE2 GLU A 287     -75.586  14.790 -18.179  1.00  0.00           O  
ATOM   4713  H   GLU A 287     -75.139  10.073 -14.613  1.00  0.00           H  
ATOM   4714  HA  GLU A 287     -76.066  11.327 -17.010  1.00  0.00           H  
ATOM   4715 1HB  GLU A 287     -75.416  12.577 -14.954  1.00  0.00           H  
ATOM   4716 2HB  GLU A 287     -73.742  12.095 -15.188  1.00  0.00           H  
ATOM   4717 1HG  GLU A 287     -74.014  14.348 -15.935  1.00  0.00           H  
ATOM   4718 2HG  GLU A 287     -73.705  13.323 -17.335  1.00  0.00           H  
ATOM   4719  N   ILE A 288     -73.054  10.023 -17.119  1.00  0.00           N  
ATOM   4720  CA  ILE A 288     -71.988   9.609 -18.024  1.00  0.00           C  
ATOM   4721  C   ILE A 288     -72.505   8.636 -19.076  1.00  0.00           C  
ATOM   4722  O   ILE A 288     -72.138   8.720 -20.248  1.00  0.00           O  
ATOM   4723  CB  ILE A 288     -70.830   8.958 -17.247  1.00  0.00           C  
ATOM   4724  CG1 ILE A 288     -70.185   9.973 -16.299  1.00  0.00           C  
ATOM   4725  CG2 ILE A 288     -69.796   8.391 -18.208  1.00  0.00           C  
ATOM   4726  CD1 ILE A 288     -69.604  11.179 -17.000  1.00  0.00           C  
ATOM   4727  H   ILE A 288     -72.998   9.767 -16.144  1.00  0.00           H  
ATOM   4728  HA  ILE A 288     -71.619  10.495 -18.541  1.00  0.00           H  
ATOM   4729  HB  ILE A 288     -71.217   8.150 -16.627  1.00  0.00           H  
ATOM   4730 1HG1 ILE A 288     -70.926  10.320 -15.580  1.00  0.00           H  
ATOM   4731 2HG1 ILE A 288     -69.386   9.489 -15.736  1.00  0.00           H  
ATOM   4732 1HG2 ILE A 288     -68.984   7.935 -17.642  1.00  0.00           H  
ATOM   4733 2HG2 ILE A 288     -70.263   7.639 -18.842  1.00  0.00           H  
ATOM   4734 3HG2 ILE A 288     -69.399   9.194 -18.830  1.00  0.00           H  
ATOM   4735 1HD1 ILE A 288     -69.165  11.852 -16.263  1.00  0.00           H  
ATOM   4736 2HD1 ILE A 288     -68.833  10.856 -17.701  1.00  0.00           H  
ATOM   4737 3HD1 ILE A 288     -70.392  11.700 -17.542  1.00  0.00           H  
ATOM   4738  N   ILE A 289     -73.361   7.713 -18.651  1.00  0.00           N  
ATOM   4739  CA  ILE A 289     -73.931   6.722 -19.555  1.00  0.00           C  
ATOM   4740  C   ILE A 289     -74.815   7.379 -20.607  1.00  0.00           C  
ATOM   4741  O   ILE A 289     -74.787   7.003 -21.779  1.00  0.00           O  
ATOM   4742  CB  ILE A 289     -74.749   5.676 -18.777  1.00  0.00           C  
ATOM   4743  CG1 ILE A 289     -73.843   4.886 -17.829  1.00  0.00           C  
ATOM   4744  CG2 ILE A 289     -75.466   4.739 -19.737  1.00  0.00           C  
ATOM   4745  CD1 ILE A 289     -72.738   4.128 -18.531  1.00  0.00           C  
ATOM   4746  H   ILE A 289     -73.623   7.697 -17.675  1.00  0.00           H  
ATOM   4747  HA  ILE A 289     -73.110   6.224 -20.072  1.00  0.00           H  
ATOM   4748  HB  ILE A 289     -75.489   6.180 -18.157  1.00  0.00           H  
ATOM   4749 1HG1 ILE A 289     -73.387   5.566 -17.111  1.00  0.00           H  
ATOM   4750 2HG1 ILE A 289     -74.441   4.169 -17.266  1.00  0.00           H  
ATOM   4751 1HG2 ILE A 289     -76.039   4.005 -19.171  1.00  0.00           H  
ATOM   4752 2HG2 ILE A 289     -76.139   5.314 -20.371  1.00  0.00           H  
ATOM   4753 3HG2 ILE A 289     -74.733   4.225 -20.359  1.00  0.00           H  
ATOM   4754 1HD1 ILE A 289     -72.139   3.593 -17.794  1.00  0.00           H  
ATOM   4755 2HD1 ILE A 289     -73.174   3.415 -19.231  1.00  0.00           H  
ATOM   4756 3HD1 ILE A 289     -72.105   4.829 -19.073  1.00  0.00           H  
ATOM   4757  N   GLU A 290     -75.599   8.364 -20.182  1.00  0.00           N  
ATOM   4758  CA  GLU A 290     -76.493   9.077 -21.086  1.00  0.00           C  
ATOM   4759  C   GLU A 290     -75.710   9.851 -22.138  1.00  0.00           C  
ATOM   4760  O   GLU A 290     -76.086   9.880 -23.310  1.00  0.00           O  
ATOM   4761  CB  GLU A 290     -77.394  10.033 -20.301  1.00  0.00           C  
ATOM   4762  CG  GLU A 290     -78.511  10.661 -21.122  1.00  0.00           C  
ATOM   4763  CD  GLU A 290     -78.061  11.867 -21.897  1.00  0.00           C  
ATOM   4764  OE1 GLU A 290     -77.149  12.525 -21.458  1.00  0.00           O  
ATOM   4765  OE2 GLU A 290     -78.630  12.131 -22.930  1.00  0.00           O  
ATOM   4766  H   GLU A 290     -75.575   8.625 -19.206  1.00  0.00           H  
ATOM   4767  HA  GLU A 290     -77.109   8.341 -21.603  1.00  0.00           H  
ATOM   4768 1HB  GLU A 290     -77.851   9.500 -19.467  1.00  0.00           H  
ATOM   4769 2HB  GLU A 290     -76.792  10.840 -19.884  1.00  0.00           H  
ATOM   4770 1HG  GLU A 290     -78.896   9.918 -21.820  1.00  0.00           H  
ATOM   4771 2HG  GLU A 290     -79.323  10.946 -20.454  1.00  0.00           H  
ATOM   4772  N   ARG A 291     -74.618  10.479 -21.713  1.00  0.00           N  
ATOM   4773  CA  ARG A 291     -73.779  11.255 -22.617  1.00  0.00           C  
ATOM   4774  C   ARG A 291     -73.131  10.364 -23.669  1.00  0.00           C  
ATOM   4775  O   ARG A 291     -73.046  10.732 -24.841  1.00  0.00           O  
ATOM   4776  CB  ARG A 291     -72.696  11.991 -21.842  1.00  0.00           C  
ATOM   4777  CG  ARG A 291     -73.194  13.140 -20.981  1.00  0.00           C  
ATOM   4778  CD  ARG A 291     -72.089  13.771 -20.214  1.00  0.00           C  
ATOM   4779  NE  ARG A 291     -72.561  14.871 -19.389  1.00  0.00           N  
ATOM   4780  CZ  ARG A 291     -71.805  15.533 -18.491  1.00  0.00           C  
ATOM   4781  NH1 ARG A 291     -70.546  15.196 -18.316  1.00  0.00           N  
ATOM   4782  NH2 ARG A 291     -72.328  16.522 -17.788  1.00  0.00           N  
ATOM   4783  H   ARG A 291     -74.363  10.416 -20.737  1.00  0.00           H  
ATOM   4784  HA  ARG A 291     -74.414  11.975 -23.134  1.00  0.00           H  
ATOM   4785 1HB  ARG A 291     -72.177  11.290 -21.189  1.00  0.00           H  
ATOM   4786 2HB  ARG A 291     -71.961  12.395 -22.539  1.00  0.00           H  
ATOM   4787 1HG  ARG A 291     -73.648  13.901 -21.617  1.00  0.00           H  
ATOM   4788 2HG  ARG A 291     -73.935  12.769 -20.272  1.00  0.00           H  
ATOM   4789 1HD  ARG A 291     -71.629  13.029 -19.562  1.00  0.00           H  
ATOM   4790 2HD  ARG A 291     -71.342  14.159 -20.906  1.00  0.00           H  
ATOM   4791  HE  ARG A 291     -73.524  15.160 -19.496  1.00  0.00           H  
ATOM   4792 1HH1 ARG A 291     -70.146  14.440 -18.853  1.00  0.00           H  
ATOM   4793 2HH1 ARG A 291     -69.980  15.692 -17.643  1.00  0.00           H  
ATOM   4794 1HH2 ARG A 291     -73.296  16.782 -17.923  1.00  0.00           H  
ATOM   4795 2HH2 ARG A 291     -71.762  17.018 -17.116  1.00  0.00           H  
ATOM   4796  N   ARG A 292     -72.675   9.191 -23.244  1.00  0.00           N  
ATOM   4797  CA  ARG A 292     -72.034   8.245 -24.148  1.00  0.00           C  
ATOM   4798  C   ARG A 292     -73.012   7.738 -25.200  1.00  0.00           C  
ATOM   4799  O   ARG A 292     -72.612   7.345 -26.296  1.00  0.00           O  
ATOM   4800  CB  ARG A 292     -71.469   7.063 -23.373  1.00  0.00           C  
ATOM   4801  CG  ARG A 292     -70.798   6.000 -24.228  1.00  0.00           C  
ATOM   4802  CD  ARG A 292     -69.578   6.523 -24.896  1.00  0.00           C  
ATOM   4803  NE  ARG A 292     -68.957   5.523 -25.750  1.00  0.00           N  
ATOM   4804  CZ  ARG A 292     -69.335   5.256 -27.015  1.00  0.00           C  
ATOM   4805  NH1 ARG A 292     -70.331   5.922 -27.558  1.00  0.00           N  
ATOM   4806  NH2 ARG A 292     -68.705   4.326 -27.711  1.00  0.00           N  
ATOM   4807  H   ARG A 292     -72.776   8.949 -22.268  1.00  0.00           H  
ATOM   4808  HA  ARG A 292     -71.227   8.764 -24.665  1.00  0.00           H  
ATOM   4809 1HB  ARG A 292     -70.735   7.419 -22.652  1.00  0.00           H  
ATOM   4810 2HB  ARG A 292     -72.270   6.579 -22.814  1.00  0.00           H  
ATOM   4811 1HG  ARG A 292     -70.510   5.157 -23.600  1.00  0.00           H  
ATOM   4812 2HG  ARG A 292     -71.491   5.660 -24.998  1.00  0.00           H  
ATOM   4813 1HD  ARG A 292     -69.840   7.382 -25.512  1.00  0.00           H  
ATOM   4814 2HD  ARG A 292     -68.852   6.825 -24.142  1.00  0.00           H  
ATOM   4815  HE  ARG A 292     -68.187   4.990 -25.367  1.00  0.00           H  
ATOM   4816 1HH1 ARG A 292     -70.812   6.633 -27.026  1.00  0.00           H  
ATOM   4817 2HH1 ARG A 292     -70.614   5.722 -28.506  1.00  0.00           H  
ATOM   4818 1HH2 ARG A 292     -67.940   3.814 -27.294  1.00  0.00           H  
ATOM   4819 2HH2 ARG A 292     -68.989   4.126 -28.658  1.00  0.00           H  
ATOM   4820  N   GLY A 293     -74.279   7.732 -24.910  1.00  0.00           N  
ATOM   4821  CA  GLY A 293     -75.189   7.462 -26.009  1.00  0.00           C  
ATOM   4822  C   GLY A 293     -75.272   5.967 -26.216  1.00  0.00           C  
ATOM   4823  O   GLY A 293     -75.452   5.495 -27.339  1.00  0.00           O  
ATOM   4824  H   GLY A 293     -74.567   7.910 -23.958  1.00  0.00           H  
ATOM   4825 1HA  GLY A 293     -76.170   7.879 -25.780  1.00  0.00           H  
ATOM   4826 2HA  GLY A 293     -74.830   7.961 -26.909  1.00  0.00           H  
ATOM   4827  N   ALA A 294     -75.137   5.247 -25.110  1.00  0.00           N  
ATOM   4828  CA  ALA A 294     -75.190   3.799 -25.103  1.00  0.00           C  
ATOM   4829  C   ALA A 294     -76.576   3.299 -25.490  1.00  0.00           C  
ATOM   4830  O   ALA A 294     -77.582   3.950 -25.210  1.00  0.00           O  
ATOM   4831  CB  ALA A 294     -74.793   3.264 -23.735  1.00  0.00           C  
ATOM   4832  H   ALA A 294     -74.990   5.721 -24.230  1.00  0.00           H  
ATOM   4833  HA  ALA A 294     -74.467   3.422 -25.827  1.00  0.00           H  
ATOM   4834 1HB  ALA A 294     -74.834   2.175 -23.744  1.00  0.00           H  
ATOM   4835 2HB  ALA A 294     -73.779   3.587 -23.498  1.00  0.00           H  
ATOM   4836 3HB  ALA A 294     -75.480   3.646 -22.982  1.00  0.00           H  
ATOM   4837  N   PRO A 295     -76.615   2.140 -26.135  1.00  0.00           N  
ATOM   4838  CA  PRO A 295     -77.861   1.585 -26.640  1.00  0.00           C  
ATOM   4839  C   PRO A 295     -78.878   1.385 -25.522  1.00  0.00           C  
ATOM   4840  O   PRO A 295     -78.514   1.084 -24.385  1.00  0.00           O  
ATOM   4841  CB  PRO A 295     -77.418   0.250 -27.246  1.00  0.00           C  
ATOM   4842  CG  PRO A 295     -75.978   0.456 -27.573  1.00  0.00           C  
ATOM   4843  CD  PRO A 295     -75.464   1.330 -26.460  1.00  0.00           C  
ATOM   4844  HA  PRO A 295     -78.280   2.280 -27.368  1.00  0.00           H  
ATOM   4845 1HB  PRO A 295     -77.580  -0.564 -26.523  1.00  0.00           H  
ATOM   4846 2HB  PRO A 295     -78.028   0.018 -28.132  1.00  0.00           H  
ATOM   4847 1HG  PRO A 295     -75.459  -0.512 -27.626  1.00  0.00           H  
ATOM   4848 2HG  PRO A 295     -75.877   0.926 -28.562  1.00  0.00           H  
ATOM   4849 1HD  PRO A 295     -75.150   0.701 -25.614  1.00  0.00           H  
ATOM   4850 2HD  PRO A 295     -74.621   1.934 -26.828  1.00  0.00           H  
ATOM   4851  N   PRO A 296     -80.154   1.556 -25.856  1.00  0.00           N  
ATOM   4852  CA  PRO A 296     -81.204   1.692 -24.855  1.00  0.00           C  
ATOM   4853  C   PRO A 296     -81.235   0.519 -23.889  1.00  0.00           C  
ATOM   4854  O   PRO A 296     -81.528   0.685 -22.705  1.00  0.00           O  
ATOM   4855  CB  PRO A 296     -82.477   1.749 -25.706  1.00  0.00           C  
ATOM   4856  CG  PRO A 296     -82.022   2.320 -27.006  1.00  0.00           C  
ATOM   4857  CD  PRO A 296     -80.664   1.709 -27.228  1.00  0.00           C  
ATOM   4858  HA  PRO A 296     -81.017   2.598 -24.278  1.00  0.00           H  
ATOM   4859 1HB  PRO A 296     -82.906   0.742 -25.809  1.00  0.00           H  
ATOM   4860 2HB  PRO A 296     -83.234   2.372 -25.208  1.00  0.00           H  
ATOM   4861 1HG  PRO A 296     -82.737   2.066 -27.803  1.00  0.00           H  
ATOM   4862 2HG  PRO A 296     -81.988   3.418 -26.947  1.00  0.00           H  
ATOM   4863 1HD  PRO A 296     -80.777   0.738 -27.732  1.00  0.00           H  
ATOM   4864 2HD  PRO A 296     -80.050   2.391 -27.834  1.00  0.00           H  
ATOM   4865  N   GLU A 297     -80.935  -0.677 -24.383  1.00  0.00           N  
ATOM   4866  CA  GLU A 297     -80.928  -1.845 -23.523  1.00  0.00           C  
ATOM   4867  C   GLU A 297     -79.790  -1.759 -22.510  1.00  0.00           C  
ATOM   4868  O   GLU A 297     -79.953  -2.128 -21.347  1.00  0.00           O  
ATOM   4869  CB  GLU A 297     -80.796  -3.121 -24.357  1.00  0.00           C  
ATOM   4870  CG  GLU A 297     -81.993  -3.415 -25.250  1.00  0.00           C  
ATOM   4871  CD  GLU A 297     -81.978  -2.622 -26.528  1.00  0.00           C  
ATOM   4872  OE1 GLU A 297     -81.048  -1.880 -26.733  1.00  0.00           O  
ATOM   4873  OE2 GLU A 297     -82.899  -2.759 -27.299  1.00  0.00           O  
ATOM   4874  H   GLU A 297     -80.713  -0.762 -25.364  1.00  0.00           H  
ATOM   4875  HA  GLU A 297     -81.870  -1.868 -22.974  1.00  0.00           H  
ATOM   4876 1HB  GLU A 297     -79.914  -3.051 -24.993  1.00  0.00           H  
ATOM   4877 2HB  GLU A 297     -80.655  -3.976 -23.695  1.00  0.00           H  
ATOM   4878 1HG  GLU A 297     -81.999  -4.477 -25.495  1.00  0.00           H  
ATOM   4879 2HG  GLU A 297     -82.907  -3.192 -24.701  1.00  0.00           H  
ATOM   4880  N   LEU A 298     -78.631  -1.268 -22.953  1.00  0.00           N  
ATOM   4881  CA  LEU A 298     -77.498  -1.120 -22.048  1.00  0.00           C  
ATOM   4882  C   LEU A 298     -77.768  -0.052 -20.997  1.00  0.00           C  
ATOM   4883  O   LEU A 298     -77.431  -0.221 -19.825  1.00  0.00           O  
ATOM   4884  CB  LEU A 298     -76.233  -0.761 -22.837  1.00  0.00           C  
ATOM   4885  CG  LEU A 298     -75.401  -1.949 -23.338  1.00  0.00           C  
ATOM   4886  CD1 LEU A 298     -74.909  -2.762 -22.148  1.00  0.00           C  
ATOM   4887  CD2 LEU A 298     -76.246  -2.803 -24.271  1.00  0.00           C  
ATOM   4888  H   LEU A 298     -78.550  -1.000 -23.923  1.00  0.00           H  
ATOM   4889  HA  LEU A 298     -77.351  -2.068 -21.531  1.00  0.00           H  
ATOM   4890 1HB  LEU A 298     -76.521  -0.169 -23.705  1.00  0.00           H  
ATOM   4891 2HB  LEU A 298     -75.590  -0.150 -22.204  1.00  0.00           H  
ATOM   4892  HG  LEU A 298     -74.527  -1.581 -23.875  1.00  0.00           H  
ATOM   4893 1HD1 LEU A 298     -74.318  -3.606 -22.504  1.00  0.00           H  
ATOM   4894 2HD1 LEU A 298     -74.291  -2.132 -21.508  1.00  0.00           H  
ATOM   4895 3HD1 LEU A 298     -75.763  -3.131 -21.581  1.00  0.00           H  
ATOM   4896 1HD2 LEU A 298     -75.655  -3.647 -24.628  1.00  0.00           H  
ATOM   4897 2HD2 LEU A 298     -77.120  -3.173 -23.735  1.00  0.00           H  
ATOM   4898 3HD2 LEU A 298     -76.570  -2.201 -25.121  1.00  0.00           H  
ATOM   4899  N   LEU A 299     -78.377   1.049 -21.422  1.00  0.00           N  
ATOM   4900  CA  LEU A 299     -78.694   2.148 -20.517  1.00  0.00           C  
ATOM   4901  C   LEU A 299     -79.710   1.720 -19.466  1.00  0.00           C  
ATOM   4902  O   LEU A 299     -79.592   2.079 -18.294  1.00  0.00           O  
ATOM   4903  CB  LEU A 299     -79.239   3.345 -21.307  1.00  0.00           C  
ATOM   4904  CG  LEU A 299     -79.515   4.612 -20.487  1.00  0.00           C  
ATOM   4905  CD1 LEU A 299     -79.404   5.834 -21.389  1.00  0.00           C  
ATOM   4906  CD2 LEU A 299     -80.897   4.520 -19.859  1.00  0.00           C  
ATOM   4907  H   LEU A 299     -78.628   1.128 -22.397  1.00  0.00           H  
ATOM   4908  HA  LEU A 299     -77.779   2.436 -20.000  1.00  0.00           H  
ATOM   4909 1HB  LEU A 299     -78.523   3.603 -22.085  1.00  0.00           H  
ATOM   4910 2HB  LEU A 299     -80.173   3.049 -21.784  1.00  0.00           H  
ATOM   4911  HG  LEU A 299     -78.764   4.708 -19.702  1.00  0.00           H  
ATOM   4912 1HD1 LEU A 299     -79.599   6.735 -20.807  1.00  0.00           H  
ATOM   4913 2HD1 LEU A 299     -78.400   5.886 -21.810  1.00  0.00           H  
ATOM   4914 3HD1 LEU A 299     -80.132   5.758 -22.196  1.00  0.00           H  
ATOM   4915 1HD2 LEU A 299     -81.092   5.421 -19.276  1.00  0.00           H  
ATOM   4916 2HD2 LEU A 299     -81.648   4.426 -20.643  1.00  0.00           H  
ATOM   4917 3HD2 LEU A 299     -80.942   3.648 -19.206  1.00  0.00           H  
ATOM   4918  N   ILE A 300     -80.706   0.952 -19.891  1.00  0.00           N  
ATOM   4919  CA  ILE A 300     -81.745   0.474 -18.986  1.00  0.00           C  
ATOM   4920  C   ILE A 300     -81.169  -0.466 -17.935  1.00  0.00           C  
ATOM   4921  O   ILE A 300     -81.541  -0.404 -16.763  1.00  0.00           O  
ATOM   4922  CB  ILE A 300     -82.862  -0.246 -19.763  1.00  0.00           C  
ATOM   4923  CG1 ILE A 300     -83.630   0.747 -20.638  1.00  0.00           C  
ATOM   4924  CG2 ILE A 300     -83.805  -0.955 -18.804  1.00  0.00           C  
ATOM   4925  CD1 ILE A 300     -84.562   0.093 -21.632  1.00  0.00           C  
ATOM   4926  H   ILE A 300     -80.746   0.692 -20.866  1.00  0.00           H  
ATOM   4927  HA  ILE A 300     -82.167   1.335 -18.469  1.00  0.00           H  
ATOM   4928  HB  ILE A 300     -82.421  -0.983 -20.435  1.00  0.00           H  
ATOM   4929 1HG1 ILE A 300     -84.218   1.411 -20.005  1.00  0.00           H
[truncated: 169,662 more chars]
