# Supplementary material for: Blueprinting extendable nanomaterials with standardized protein blocks
Source: Nature. 2024 Mar 13;627(8005):898–904. doi: 10.1038/s41586-024-07188-4 (PMC10972742; doi:10.1038/s41586-024-07188-4)
Supplement: Supplementary file 4 — Design models with ideal backbones as well as experimentally determined structures for comparison. For reference to design names, see Supplementary Fig. 1. [file 41586_2024_7188_MOESM4_ESM.zip › THR5_design.pdb]

ATOM      1  N   ASP A   1     -20.603  12.672 -24.227  1.00  0.00           N  
ATOM      2  CA  ASP A   1     -19.718  12.007 -23.285  1.00  0.00           C  
ATOM      3  C   ASP A   1     -20.335  10.745 -22.682  1.00  0.00           C  
ATOM      4  O   ASP A   1     -19.782   9.650 -22.821  1.00  0.00           O  
ATOM      5  CB  ASP A   1     -19.324  12.993 -22.184  1.00  0.00           C  
ATOM      6  CG  ASP A   1     -20.528  13.624 -21.520  1.00  0.00           C  
ATOM      7  OD1 ASP A   1     -21.602  13.504 -22.064  1.00  0.00           O  
ATOM      8  OD2 ASP A   1     -20.377  14.221 -20.485  1.00  0.00           O1-
ATOM      9  H   ASP A   1     -21.344  13.254 -23.848  1.00  0.00           H  
ATOM     10  HA  ASP A   1     -18.817  11.713 -23.817  1.00  0.00           H  
ATOM     11 1HB  ASP A   1     -18.732  12.482 -21.429  1.00  0.00           H  
ATOM     12 2HB  ASP A   1     -18.711  13.788 -22.604  1.00  0.00           H  
ATOM     13  N   LYS A   2     -21.471  10.897 -22.007  1.00  0.00           N  
ATOM     14  CA  LYS A   2     -22.126   9.780 -21.332  1.00  0.00           C  
ATOM     15  C   LYS A   2     -22.737   8.810 -22.330  1.00  0.00           C  
ATOM     16  O   LYS A   2     -22.709   7.595 -22.122  1.00  0.00           O  
ATOM     17  CB  LYS A   2     -23.196  10.291 -20.365  1.00  0.00           C  
ATOM     18  CG  LYS A   2     -22.692  10.577 -18.949  1.00  0.00           C  
ATOM     19  CD  LYS A   2     -21.759  11.782 -18.919  1.00  0.00           C  
ATOM     20  CE  LYS A   2     -21.430  12.203 -17.500  1.00  0.00           C  
ATOM     21  NZ  LYS A   2     -20.515  13.387 -17.472  1.00  0.00           N1+
ATOM     22  H   LYS A   2     -21.885  11.821 -21.960  1.00  0.00           H  
ATOM     23  HA  LYS A   2     -21.375   9.233 -20.761  1.00  0.00           H  
ATOM     24 1HB  LYS A   2     -23.629  11.215 -20.757  1.00  0.00           H  
ATOM     25 2HB  LYS A   2     -24.001   9.561 -20.293  1.00  0.00           H  
ATOM     26 1HG  LYS A   2     -23.540  10.766 -18.291  1.00  0.00           H  
ATOM     27 2HG  LYS A   2     -22.153   9.706 -18.574  1.00  0.00           H  
ATOM     28 1HD  LYS A   2     -20.824  11.536 -19.423  1.00  0.00           H  
ATOM     29 2HD  LYS A   2     -22.221  12.621 -19.439  1.00  0.00           H  
ATOM     30 1HE  LYS A   2     -22.351  12.460 -16.978  1.00  0.00           H  
ATOM     31 2HE  LYS A   2     -20.950  11.374 -16.982  1.00  0.00           H  
ATOM     32 1HZ  LYS A   2     -20.311  13.640 -16.515  1.00  0.00           H  
ATOM     33 2HZ  LYS A   2     -19.653  13.159 -17.952  1.00  0.00           H  
ATOM     34 3HZ  LYS A   2     -20.957  14.168 -17.935  1.00  0.00           H  
ATOM     35  N   GLU A   3     -23.275   9.341 -23.420  1.00  0.00           N  
ATOM     36  CA  GLU A   3     -23.878   8.510 -24.449  1.00  0.00           C  
ATOM     37  C   GLU A   3     -22.822   7.628 -25.098  1.00  0.00           C  
ATOM     38  O   GLU A   3     -23.090   6.480 -25.446  1.00  0.00           O  
ATOM     39  CB  GLU A   3     -24.561   9.385 -25.496  1.00  0.00           C  
ATOM     40  CG  GLU A   3     -25.753  10.169 -24.963  1.00  0.00           C  
ATOM     41  CD  GLU A   3     -25.350  11.396 -24.182  1.00  0.00           C  
ATOM     42  OE1 GLU A   3     -24.177  11.682 -24.132  1.00  0.00           O  
ATOM     43  OE2 GLU A   3     -26.211  12.040 -23.634  1.00  0.00           O1-
ATOM     44  H   GLU A   3     -23.275  10.349 -23.539  1.00  0.00           H  
ATOM     45  HA  GLU A   3     -24.625   7.868 -23.985  1.00  0.00           H  
ATOM     46 1HB  GLU A   3     -23.841  10.095 -25.904  1.00  0.00           H  
ATOM     47 2HB  GLU A   3     -24.911   8.763 -26.322  1.00  0.00           H  
ATOM     48 1HG  GLU A   3     -26.377  10.476 -25.799  1.00  0.00           H  
ATOM     49 2HG  GLU A   3     -26.343   9.513 -24.323  1.00  0.00           H  
ATOM     50  N   ILE A   4     -21.619   8.167 -25.253  1.00  0.00           N  
ATOM     51  CA  ILE A   4     -20.528   7.434 -25.872  1.00  0.00           C  
ATOM     52  C   ILE A   4     -20.102   6.262 -24.995  1.00  0.00           C  
ATOM     53  O   ILE A   4     -19.932   5.147 -25.484  1.00  0.00           O  
ATOM     54  CB  ILE A   4     -19.333   8.359 -26.162  1.00  0.00           C  
ATOM     55  CG1 ILE A   4     -19.751   9.394 -27.233  1.00  0.00           C  
ATOM     56  CG2 ILE A   4     -18.133   7.525 -26.640  1.00  0.00           C  
ATOM     57  CD1 ILE A   4     -18.795  10.554 -27.394  1.00  0.00           C  
ATOM     58  H   ILE A   4     -21.467   9.118 -24.943  1.00  0.00           H  
ATOM     59  HA  ILE A   4     -20.880   7.029 -26.822  1.00  0.00           H  
ATOM     60  HB  ILE A   4     -19.062   8.906 -25.258  1.00  0.00           H  
ATOM     61 1HG1 ILE A   4     -19.841   8.884 -28.191  1.00  0.00           H  
ATOM     62 2HG1 ILE A   4     -20.728   9.799 -26.966  1.00  0.00           H  
ATOM     63 1HG2 ILE A   4     -17.286   8.168 -26.850  1.00  0.00           H  
ATOM     64 2HG2 ILE A   4     -17.851   6.809 -25.867  1.00  0.00           H  
ATOM     65 3HG2 ILE A   4     -18.407   6.984 -27.547  1.00  0.00           H  
ATOM     66 1HD1 ILE A   4     -19.170  11.230 -28.165  1.00  0.00           H  
ATOM     67 2HD1 ILE A   4     -18.723  11.088 -26.449  1.00  0.00           H  
ATOM     68 3HD1 ILE A   4     -17.813  10.190 -27.685  1.00  0.00           H  
ATOM     69  N   VAL A   5     -19.956   6.510 -23.694  1.00  0.00           N  
ATOM     70  CA  VAL A   5     -19.578   5.445 -22.776  1.00  0.00           C  
ATOM     71  C   VAL A   5     -20.646   4.354 -22.740  1.00  0.00           C  
ATOM     72  O   VAL A   5     -20.319   3.165 -22.722  1.00  0.00           O  
ATOM     73  CB  VAL A   5     -19.341   6.001 -21.352  1.00  0.00           C  
ATOM     74  CG1 VAL A   5     -19.141   4.849 -20.352  1.00  0.00           C  
ATOM     75  CG2 VAL A   5     -18.103   6.902 -21.361  1.00  0.00           C  
ATOM     76  H   VAL A   5     -20.096   7.453 -23.347  1.00  0.00           H  
ATOM     77  HA  VAL A   5     -18.649   5.001 -23.125  1.00  0.00           H  
ATOM     78  HB  VAL A   5     -20.218   6.574 -21.040  1.00  0.00           H  
ATOM     79 1HG1 VAL A   5     -18.981   5.256 -19.356  1.00  0.00           H  
ATOM     80 2HG1 VAL A   5     -20.022   4.206 -20.339  1.00  0.00           H  
ATOM     81 3HG1 VAL A   5     -18.269   4.261 -20.646  1.00  0.00           H  
ATOM     82 1HG2 VAL A   5     -17.935   7.306 -20.363  1.00  0.00           H  
ATOM     83 2HG2 VAL A   5     -17.237   6.321 -21.668  1.00  0.00           H  
ATOM     84 3HG2 VAL A   5     -18.253   7.723 -22.063  1.00  0.00           H  
ATOM     85  N   GLU A   6     -21.921   4.751 -22.733  1.00  0.00           N  
ATOM     86  CA  GLU A   6     -23.010   3.782 -22.688  1.00  0.00           C  
ATOM     87  C   GLU A   6     -23.081   2.929 -23.952  1.00  0.00           C  
ATOM     88  O   GLU A   6     -23.307   1.721 -23.869  1.00  0.00           O  
ATOM     89  CB  GLU A   6     -24.348   4.492 -22.457  1.00  0.00           C  
ATOM     90  CG  GLU A   6     -25.583   3.577 -22.426  1.00  0.00           C  
ATOM     91  CD  GLU A   6     -25.560   2.546 -21.323  1.00  0.00           C  
ATOM     92  OE1 GLU A   6     -24.684   2.591 -20.494  1.00  0.00           O  
ATOM     93  OE2 GLU A   6     -26.442   1.718 -21.304  1.00  0.00           O1-
ATOM     94  H   GLU A   6     -22.135   5.744 -22.738  1.00  0.00           H  
ATOM     95  HA  GLU A   6     -22.829   3.115 -21.846  1.00  0.00           H  
ATOM     96 1HB  GLU A   6     -24.310   5.034 -21.512  1.00  0.00           H  
ATOM     97 2HB  GLU A   6     -24.505   5.230 -23.247  1.00  0.00           H  
ATOM     98 1HG  GLU A   6     -26.470   4.199 -22.300  1.00  0.00           H  
ATOM     99 2HG  GLU A   6     -25.668   3.069 -23.384  1.00  0.00           H  
ATOM    100  N   GLU A   7     -22.865   3.531 -25.122  1.00  0.00           N  
ATOM    101  CA  GLU A   7     -22.892   2.749 -26.352  1.00  0.00           C  
ATOM    102  C   GLU A   7     -21.765   1.725 -26.362  1.00  0.00           C  
ATOM    103  O   GLU A   7     -21.951   0.586 -26.802  1.00  0.00           O  
ATOM    104  CB  GLU A   7     -22.784   3.655 -27.581  1.00  0.00           C  
ATOM    105  CG  GLU A   7     -24.040   4.472 -27.890  1.00  0.00           C  
ATOM    106  CD  GLU A   7     -25.211   3.617 -28.308  1.00  0.00           C  
ATOM    107  OE1 GLU A   7     -25.035   2.777 -29.158  1.00  0.00           O  
ATOM    108  OE2 GLU A   7     -26.287   3.803 -27.773  1.00  0.00           O1-
ATOM    109  H   GLU A   7     -22.705   4.533 -25.162  1.00  0.00           H  
ATOM    110  HA  GLU A   7     -23.839   2.212 -26.399  1.00  0.00           H  
ATOM    111 1HB  GLU A   7     -21.962   4.356 -27.433  1.00  0.00           H  
ATOM    112 2HB  GLU A   7     -22.545   3.053 -28.458  1.00  0.00           H  
ATOM    113 1HG  GLU A   7     -24.322   5.035 -27.004  1.00  0.00           H  
ATOM    114 2HG  GLU A   7     -23.807   5.182 -28.682  1.00  0.00           H  
ATOM    115  N   VAL A   8     -20.609   2.112 -25.834  1.00  0.00           N  
ATOM    116  CA  VAL A   8     -19.488   1.194 -25.737  1.00  0.00           C  
ATOM    117  C   VAL A   8     -19.798   0.077 -24.754  1.00  0.00           C  
ATOM    118  O   VAL A   8     -19.526  -1.088 -25.037  1.00  0.00           O  
ATOM    119  CB  VAL A   8     -18.212   1.931 -25.315  1.00  0.00           C  
ATOM    120  CG1 VAL A   8     -17.092   0.936 -25.033  1.00  0.00           C  
ATOM    121  CG2 VAL A   8     -17.802   2.872 -26.422  1.00  0.00           C  
ATOM    122  H   VAL A   8     -20.507   3.069 -25.511  1.00  0.00           H  
ATOM    123  HA  VAL A   8     -19.323   0.750 -26.719  1.00  0.00           H  
ATOM    124  HB  VAL A   8     -18.405   2.495 -24.402  1.00  0.00           H  
ATOM    125 1HG1 VAL A   8     -16.201   1.485 -24.733  1.00  0.00           H  
ATOM    126 2HG1 VAL A   8     -17.382   0.259 -24.236  1.00  0.00           H  
ATOM    127 3HG1 VAL A   8     -16.883   0.359 -25.937  1.00  0.00           H  
ATOM    128 1HG2 VAL A   8     -16.910   3.397 -26.131  1.00  0.00           H  
ATOM    129 2HG2 VAL A   8     -17.609   2.306 -27.317  1.00  0.00           H  
ATOM    130 3HG2 VAL A   8     -18.598   3.582 -26.618  1.00  0.00           H  
ATOM    131  N   ARG A   9     -20.379   0.424 -23.605  1.00  0.00           N  
ATOM    132  CA  ARG A   9     -20.732  -0.586 -22.620  1.00  0.00           C  
ATOM    133  C   ARG A   9     -21.642  -1.638 -23.246  1.00  0.00           C  
ATOM    134  O   ARG A   9     -21.443  -2.836 -23.033  1.00  0.00           O  
ATOM    135  CB  ARG A   9     -21.431   0.029 -21.413  1.00  0.00           C  
ATOM    136  CG  ARG A   9     -21.687  -0.947 -20.261  1.00  0.00           C  
ATOM    137  CD  ARG A   9     -22.483  -0.328 -19.167  1.00  0.00           C  
ATOM    138  NE  ARG A   9     -23.872  -0.135 -19.555  1.00  0.00           N  
ATOM    139  CZ  ARG A   9     -24.818  -1.099 -19.541  1.00  0.00           C  
ATOM    140  NH1 ARG A   9     -24.518  -2.325 -19.152  1.00  0.00           N1+
ATOM    141  NH2 ARG A   9     -26.049  -0.809 -19.919  1.00  0.00           N  
ATOM    142  H   ARG A   9     -20.562   1.404 -23.409  1.00  0.00           H  
ATOM    143  HA  ARG A   9     -19.821  -1.074 -22.281  1.00  0.00           H  
ATOM    144 1HB  ARG A   9     -20.833   0.854 -21.030  1.00  0.00           H  
ATOM    145 2HB  ARG A   9     -22.395   0.439 -21.722  1.00  0.00           H  
ATOM    146 1HG  ARG A   9     -22.236  -1.808 -20.641  1.00  0.00           H  
ATOM    147 2HG  ARG A   9     -20.737  -1.284 -19.847  1.00  0.00           H  
ATOM    148 1HD  ARG A   9     -22.456  -0.960 -18.281  1.00  0.00           H  
ATOM    149 2HD  ARG A   9     -22.061   0.647 -18.929  1.00  0.00           H  
ATOM    150  HE  ARG A   9     -24.153   0.799 -19.857  1.00  0.00           H  
ATOM    151 1HH1 ARG A   9     -23.575  -2.551 -18.865  1.00  0.00           H  
ATOM    152 2HH1 ARG A   9     -25.228  -3.042 -19.144  1.00  0.00           H  
ATOM    153 1HH2 ARG A   9     -26.273   0.136 -20.227  1.00  0.00           H  
ATOM    154 2HH2 ARG A   9     -26.761  -1.521 -19.912  1.00  0.00           H  
ATOM    155  N   LYS A  10     -22.626  -1.192 -24.028  1.00  0.00           N  
ATOM    156  CA  LYS A  10     -23.526  -2.121 -24.702  1.00  0.00           C  
ATOM    157  C   LYS A  10     -22.772  -3.033 -25.664  1.00  0.00           C  
ATOM    158  O   LYS A  10     -23.062  -4.228 -25.739  1.00  0.00           O  
ATOM    159  CB  LYS A  10     -24.630  -1.370 -25.448  1.00  0.00           C  
ATOM    160  CG  LYS A  10     -25.677  -0.743 -24.536  1.00  0.00           C  
ATOM    161  CD  LYS A  10     -26.889  -0.242 -25.323  1.00  0.00           C  
ATOM    162  CE  LYS A  10     -26.572   1.040 -26.083  1.00  0.00           C  
ATOM    163  NZ  LYS A  10     -27.774   1.600 -26.764  1.00  0.00           N1+
ATOM    164  H   LYS A  10     -22.757  -0.192 -24.144  1.00  0.00           H  
ATOM    165  HA  LYS A  10     -23.994  -2.753 -23.948  1.00  0.00           H  
ATOM    166 1HB  LYS A  10     -24.183  -0.578 -26.048  1.00  0.00           H  
ATOM    167 2HB  LYS A  10     -25.136  -2.053 -26.129  1.00  0.00           H  
ATOM    168 1HG  LYS A  10     -26.005  -1.481 -23.803  1.00  0.00           H  
ATOM    169 2HG  LYS A  10     -25.233   0.095 -24.000  1.00  0.00           H  
ATOM    170 1HD  LYS A  10     -27.211  -1.007 -26.028  1.00  0.00           H  
ATOM    171 2HD  LYS A  10     -27.705  -0.043 -24.629  1.00  0.00           H  
ATOM    172 1HE  LYS A  10     -26.185   1.779 -25.383  1.00  0.00           H  
ATOM    173 2HE  LYS A  10     -25.810   0.835 -26.834  1.00  0.00           H  
ATOM    174 1HZ  LYS A  10     -27.503   2.455 -27.250  1.00  0.00           H  
ATOM    175 2HZ  LYS A  10     -28.132   0.932 -27.429  1.00  0.00           H  
ATOM    176 3HZ  LYS A  10     -28.485   1.811 -26.081  1.00  0.00           H  
ATOM    177  N   LEU A  11     -21.785  -2.485 -26.373  1.00  0.00           N  
ATOM    178  CA  LEU A  11     -20.970  -3.284 -27.285  1.00  0.00           C  
ATOM    179  C   LEU A  11     -20.176  -4.310 -26.486  1.00  0.00           C  
ATOM    180  O   LEU A  11     -20.075  -5.470 -26.883  1.00  0.00           O  
ATOM    181  CB  LEU A  11     -20.025  -2.389 -28.110  1.00  0.00           C  
ATOM    182  CG  LEU A  11     -19.201  -3.066 -29.280  1.00  0.00           C  
ATOM    183  CD1 LEU A  11     -17.902  -3.687 -28.736  1.00  0.00           C  
ATOM    184  CD2 LEU A  11     -20.045  -4.131 -29.984  1.00  0.00           C  
ATOM    185  H   LEU A  11     -21.611  -1.488 -26.293  1.00  0.00           H  
ATOM    186  HA  LEU A  11     -21.639  -3.808 -27.963  1.00  0.00           H  
ATOM    187 1HB  LEU A  11     -20.619  -1.592 -28.554  1.00  0.00           H  
ATOM    188 2HB  LEU A  11     -19.305  -1.933 -27.432  1.00  0.00           H  
ATOM    189  HG  LEU A  11     -18.934  -2.307 -29.997  1.00  0.00           H  
ATOM    190 1HD1 LEU A  11     -17.346  -4.122 -29.565  1.00  0.00           H  
ATOM    191 2HD1 LEU A  11     -17.296  -2.915 -28.259  1.00  0.00           H  
ATOM    192 3HD1 LEU A  11     -18.121  -4.461 -28.017  1.00  0.00           H  
ATOM    193 1HD2 LEU A  11     -19.467  -4.567 -30.802  1.00  0.00           H  
ATOM    194 2HD2 LEU A  11     -20.318  -4.920 -29.290  1.00  0.00           H  
ATOM    195 3HD2 LEU A  11     -20.952  -3.674 -30.387  1.00  0.00           H  
ATOM    196  N   VAL A  12     -19.608  -3.886 -25.362  1.00  0.00           N  
ATOM    197  CA  VAL A  12     -18.855  -4.796 -24.513  1.00  0.00           C  
ATOM    198  C   VAL A  12     -19.742  -5.941 -24.033  1.00  0.00           C  
ATOM    199  O   VAL A  12     -19.316  -7.094 -24.033  1.00  0.00           O  
ATOM    200  CB  VAL A  12     -18.231  -4.047 -23.313  1.00  0.00           C  
ATOM    201  CG1 VAL A  12     -17.655  -5.036 -22.295  1.00  0.00           C  
ATOM    202  CG2 VAL A  12     -17.122  -3.133 -23.819  1.00  0.00           C  
ATOM    203  H   VAL A  12     -19.707  -2.912 -25.100  1.00  0.00           H  
ATOM    204  HA  VAL A  12     -18.041  -5.221 -25.105  1.00  0.00           H  
ATOM    205  HB  VAL A  12     -19.001  -3.459 -22.814  1.00  0.00           H  
ATOM    206 1HG1 VAL A  12     -17.219  -4.485 -21.459  1.00  0.00           H  
ATOM    207 2HG1 VAL A  12     -18.441  -5.689 -21.925  1.00  0.00           H  
ATOM    208 3HG1 VAL A  12     -16.888  -5.630 -22.771  1.00  0.00           H  
ATOM    209 1HG2 VAL A  12     -16.684  -2.603 -22.984  1.00  0.00           H  
ATOM    210 2HG2 VAL A  12     -16.355  -3.730 -24.310  1.00  0.00           H  
ATOM    211 3HG2 VAL A  12     -17.531  -2.418 -24.529  1.00  0.00           H  
ATOM    212  N   GLU A  13     -20.980  -5.629 -23.643  1.00  0.00           N  
ATOM    213  CA  GLU A  13     -21.914  -6.674 -23.235  1.00  0.00           C  
ATOM    214  C   GLU A  13     -22.251  -7.591 -24.412  1.00  0.00           C  
ATOM    215  O   GLU A  13     -22.326  -8.810 -24.250  1.00  0.00           O  
ATOM    216  CB  GLU A  13     -23.203  -6.071 -22.667  1.00  0.00           C  
ATOM    217  CG  GLU A  13     -23.059  -5.396 -21.303  1.00  0.00           C  
ATOM    218  CD  GLU A  13     -22.688  -6.355 -20.209  1.00  0.00           C  
ATOM    219  OE1 GLU A  13     -23.054  -7.502 -20.300  1.00  0.00           O  
ATOM    220  OE2 GLU A  13     -22.041  -5.941 -19.272  1.00  0.00           O1-
ATOM    221  H   GLU A  13     -21.270  -4.656 -23.625  1.00  0.00           H  
ATOM    222  HA  GLU A  13     -21.441  -7.279 -22.462  1.00  0.00           H  
ATOM    223 1HB  GLU A  13     -23.591  -5.327 -23.360  1.00  0.00           H  
ATOM    224 2HB  GLU A  13     -23.957  -6.853 -22.573  1.00  0.00           H  
ATOM    225 1HG  GLU A  13     -22.290  -4.629 -21.366  1.00  0.00           H  
ATOM    226 2HG  GLU A  13     -24.000  -4.910 -21.049  1.00  0.00           H  
ATOM    227  N   GLU A  14     -22.415  -7.007 -25.602  1.00  0.00           N  
ATOM    228  CA  GLU A  14     -22.658  -7.800 -26.803  1.00  0.00           C  
ATOM    229  C   GLU A  14     -21.485  -8.723 -27.081  1.00  0.00           C  
ATOM    230  O   GLU A  14     -21.671  -9.897 -27.413  1.00  0.00           O  
ATOM    231  CB  GLU A  14     -22.888  -6.899 -28.019  1.00  0.00           C  
ATOM    232  CG  GLU A  14     -23.056  -7.665 -29.330  1.00  0.00           C  
ATOM    233  CD  GLU A  14     -23.256  -6.776 -30.523  1.00  0.00           C  
ATOM    234  OE1 GLU A  14     -23.647  -5.647 -30.350  1.00  0.00           O  
ATOM    235  OE2 GLU A  14     -23.005  -7.230 -31.619  1.00  0.00           O1-
ATOM    236  H   GLU A  14     -22.381  -5.996 -25.672  1.00  0.00           H  
ATOM    237  HA  GLU A  14     -23.547  -8.408 -26.642  1.00  0.00           H  
ATOM    238 1HB  GLU A  14     -23.782  -6.296 -27.859  1.00  0.00           H  
ATOM    239 2HB  GLU A  14     -22.051  -6.219 -28.135  1.00  0.00           H  
ATOM    240 1HG  GLU A  14     -22.165  -8.270 -29.499  1.00  0.00           H  
ATOM    241 2HG  GLU A  14     -23.904  -8.341 -29.237  1.00  0.00           H  
ATOM    242  N   ALA A  15     -20.274  -8.193 -26.951  1.00  0.00           N  
ATOM    243  CA  ALA A  15     -19.073  -8.970 -27.182  1.00  0.00           C  
ATOM    244  C   ALA A  15     -18.995 -10.133 -26.201  1.00  0.00           C  
ATOM    245  O   ALA A  15     -18.695 -11.259 -26.594  1.00  0.00           O  
ATOM    246  CB  ALA A  15     -17.847  -8.083 -27.062  1.00  0.00           C  
ATOM    247  H   ALA A  15     -20.193  -7.215 -26.696  1.00  0.00           H  
ATOM    248  HA  ALA A  15     -19.122  -9.384 -28.191  1.00  0.00           H  
ATOM    249 1HB  ALA A  15     -16.950  -8.666 -27.257  1.00  0.00           H  
ATOM    250 2HB  ALA A  15     -17.921  -7.268 -27.784  1.00  0.00           H  
ATOM    251 3HB  ALA A  15     -17.803  -7.671 -26.056  1.00  0.00           H  
ATOM    252  N   LYS A  16     -19.314  -9.868 -24.930  1.00  0.00           N  
ATOM    253  CA  LYS A  16     -19.299 -10.927 -23.926  1.00  0.00           C  
ATOM    254  C   LYS A  16     -20.301 -12.020 -24.279  1.00  0.00           C  
ATOM    255  O   LYS A  16     -20.005 -13.208 -24.121  1.00  0.00           O  
ATOM    256  CB  LYS A  16     -19.591 -10.363 -22.530  1.00  0.00           C  
ATOM    257  CG  LYS A  16     -18.431  -9.556 -21.907  1.00  0.00           C  
ATOM    258  CD  LYS A  16     -18.662  -9.261 -20.406  1.00  0.00           C  
ATOM    259  CE  LYS A  16     -19.789  -8.251 -20.195  1.00  0.00           C  
ATOM    260  NZ  LYS A  16     -19.950  -7.859 -18.749  1.00  0.00           N1+
ATOM    261  H   LYS A  16     -19.540  -8.919 -24.655  1.00  0.00           H  
ATOM    262  HA  LYS A  16     -18.306 -11.375 -23.913  1.00  0.00           H  
ATOM    263 1HB  LYS A  16     -20.463  -9.712 -22.585  1.00  0.00           H  
ATOM    264 2HB  LYS A  16     -19.837 -11.182 -21.853  1.00  0.00           H  
ATOM    265 1HG  LYS A  16     -17.509 -10.125 -22.018  1.00  0.00           H  
ATOM    266 2HG  LYS A  16     -18.311  -8.613 -22.436  1.00  0.00           H  
ATOM    267 1HD  LYS A  16     -18.907 -10.186 -19.884  1.00  0.00           H  
ATOM    268 2HD  LYS A  16     -17.747  -8.852 -19.976  1.00  0.00           H  
ATOM    269 1HE  LYS A  16     -19.579  -7.360 -20.779  1.00  0.00           H  
ATOM    270 2HE  LYS A  16     -20.724  -8.687 -20.542  1.00  0.00           H  
ATOM    271 1HZ  LYS A  16     -20.714  -7.186 -18.674  1.00  0.00           H  
ATOM    272 2HZ  LYS A  16     -20.166  -8.674 -18.199  1.00  0.00           H  
ATOM    273 3HZ  LYS A  16     -19.102  -7.428 -18.388  1.00  0.00           H  
ATOM    274  N   LYS A  17     -21.475 -11.628 -24.772  1.00  0.00           N  
ATOM    275  CA  LYS A  17     -22.488 -12.595 -25.179  1.00  0.00           C  
ATOM    276  C   LYS A  17     -21.972 -13.466 -26.317  1.00  0.00           C  
ATOM    277  O   LYS A  17     -22.144 -14.684 -26.299  1.00  0.00           O  
ATOM    278  CB  LYS A  17     -23.784 -11.885 -25.588  1.00  0.00           C  
ATOM    279  CG  LYS A  17     -24.939 -12.820 -25.980  1.00  0.00           C  
ATOM    280  CD  LYS A  17     -26.235 -12.033 -26.191  1.00  0.00           C  
ATOM    281  CE  LYS A  17     -27.441 -12.953 -26.386  1.00  0.00           C  
ATOM    282  NZ  LYS A  17     -27.504 -13.541 -27.762  1.00  0.00           N1+
ATOM    283  H   LYS A  17     -21.673 -10.633 -24.846  1.00  0.00           H  
ATOM    284  HA  LYS A  17     -22.701 -13.247 -24.332  1.00  0.00           H  
ATOM    285 1HB  LYS A  17     -24.123 -11.256 -24.765  1.00  0.00           H  
ATOM    286 2HB  LYS A  17     -23.584 -11.230 -26.435  1.00  0.00           H  
ATOM    287 1HG  LYS A  17     -24.683 -13.342 -26.904  1.00  0.00           H  
ATOM    288 2HG  LYS A  17     -25.091 -13.559 -25.195  1.00  0.00           H  
ATOM    289 1HD  LYS A  17     -26.413 -11.394 -25.325  1.00  0.00           H  
ATOM    290 2HD  LYS A  17     -26.129 -11.397 -27.071  1.00  0.00           H  
ATOM    291 1HE  LYS A  17     -27.388 -13.764 -25.659  1.00  0.00           H  
ATOM    292 2HE  LYS A  17     -28.349 -12.379 -26.206  1.00  0.00           H  
ATOM    293 1HZ  LYS A  17     -28.319 -14.132 -27.832  1.00  0.00           H  
ATOM    294 2HZ  LYS A  17     -27.570 -12.798 -28.440  1.00  0.00           H  
ATOM    295 3HZ  LYS A  17     -26.676 -14.099 -27.958  1.00  0.00           H  
ATOM    296  N   ARG A  18     -21.322 -12.838 -27.298  1.00  0.00           N  
ATOM    297  CA  ARG A  18     -20.769 -13.570 -28.432  1.00  0.00           C  
ATOM    298  C   ARG A  18     -19.701 -14.565 -27.987  1.00  0.00           C  
ATOM    299  O   ARG A  18     -19.620 -15.678 -28.515  1.00  0.00           O  
ATOM    300  CB  ARG A  18     -20.185 -12.607 -29.456  1.00  0.00           C  
ATOM    301  CG  ARG A  18     -21.230 -11.821 -30.247  1.00  0.00           C  
ATOM    302  CD  ARG A  18     -20.612 -10.868 -31.207  1.00  0.00           C  
ATOM    303  NE  ARG A  18     -21.623 -10.089 -31.925  1.00  0.00           N  
ATOM    304  CZ  ARG A  18     -22.276 -10.491 -33.035  1.00  0.00           C  
ATOM    305  NH1 ARG A  18     -22.032 -11.669 -33.580  1.00  0.00           N1+
ATOM    306  NH2 ARG A  18     -23.169  -9.683 -33.571  1.00  0.00           N  
ATOM    307  H   ARG A  18     -21.229 -11.827 -27.262  1.00  0.00           H  
ATOM    308  HA  ARG A  18     -21.580 -14.125 -28.906  1.00  0.00           H  
ATOM    309 1HB  ARG A  18     -19.539 -11.891 -28.951  1.00  0.00           H  
ATOM    310 2HB  ARG A  18     -19.570 -13.159 -30.165  1.00  0.00           H  
ATOM    311 1HG  ARG A  18     -21.854 -12.520 -30.804  1.00  0.00           H  
ATOM    312 2HG  ARG A  18     -21.855 -11.254 -29.557  1.00  0.00           H  
ATOM    313 1HD  ARG A  18     -19.976 -10.172 -30.658  1.00  0.00           H  
ATOM    314 2HD  ARG A  18     -20.010 -11.409 -31.934  1.00  0.00           H  
ATOM    315  HE  ARG A  18     -21.864  -9.166 -31.563  1.00  0.00           H  
ATOM    316 1HH1 ARG A  18     -21.349 -12.287 -33.170  1.00  0.00           H  
ATOM    317 2HH1 ARG A  18     -22.532 -11.954 -34.412  1.00  0.00           H  
ATOM    318 1HH2 ARG A  18     -23.344  -8.777 -33.138  1.00  0.00           H  
ATOM    319 2HH2 ARG A  18     -23.674  -9.958 -34.400  1.00  0.00           H  
ATOM    320  N   ASN A  19     -18.907 -14.183 -26.991  1.00  0.00           N  
ATOM    321  CA  ASN A  19     -17.881 -15.083 -26.486  1.00  0.00           C  
ATOM    322  C   ASN A  19     -18.529 -16.313 -25.852  1.00  0.00           C  
ATOM    323  O   ASN A  19     -18.109 -17.446 -26.099  1.00  0.00           O  
ATOM    324  CB  ASN A  19     -17.002 -14.380 -25.463  1.00  0.00           C  
ATOM    325  CG  ASN A  19     -16.069 -13.356 -26.053  1.00  0.00           C  
ATOM    326  ND2 ASN A  19     -15.046 -13.792 -26.729  1.00  0.00           N  
ATOM    327  OD1 ASN A  19     -16.278 -12.155 -25.874  1.00  0.00           O  
ATOM    328  H   ASN A  19     -19.001 -13.248 -26.604  1.00  0.00           H  
ATOM    329  HA  ASN A  19     -17.268 -15.424 -27.319  1.00  0.00           H  
ATOM    330 1HB  ASN A  19     -17.635 -13.879 -24.730  1.00  0.00           H  
ATOM    331 2HB  ASN A  19     -16.412 -15.120 -24.923  1.00  0.00           H  
ATOM    332 1HD2 ASN A  19     -14.388 -13.141 -27.116  1.00  0.00           H  
ATOM    333 2HD2 ASN A  19     -14.905 -14.770 -26.854  1.00  0.00           H  
ATOM    334  N   GLU A  20     -19.588 -16.098 -25.074  1.00  0.00           N  
ATOM    335  CA  GLU A  20     -20.265 -17.207 -24.413  1.00  0.00           C  
ATOM    336  C   GLU A  20     -20.915 -18.156 -25.417  1.00  0.00           C  
ATOM    337  O   GLU A  20     -20.898 -19.372 -25.226  1.00  0.00           O  
ATOM    338  CB  GLU A  20     -21.317 -16.693 -23.428  1.00  0.00           C  
ATOM    339  CG  GLU A  20     -20.735 -16.002 -22.204  1.00  0.00           C  
ATOM    340  CD  GLU A  20     -19.857 -16.908 -21.384  1.00  0.00           C  
ATOM    341  OE1 GLU A  20     -20.335 -17.921 -20.939  1.00  0.00           O  
ATOM    342  OE2 GLU A  20     -18.699 -16.600 -21.219  1.00  0.00           O1-
ATOM    343  H   GLU A  20     -19.893 -15.144 -24.897  1.00  0.00           H  
ATOM    344  HA  GLU A  20     -19.522 -17.775 -23.853  1.00  0.00           H  
ATOM    345 1HB  GLU A  20     -21.971 -15.983 -23.935  1.00  0.00           H  
ATOM    346 2HB  GLU A  20     -21.933 -17.523 -23.086  1.00  0.00           H  
ATOM    347 1HG  GLU A  20     -20.154 -15.141 -22.521  1.00  0.00           H  
ATOM    348 2HG  GLU A  20     -21.557 -15.642 -21.583  1.00  0.00           H  
ATOM    349  N   GLU A  21     -21.462 -17.606 -26.499  1.00  0.00           N  
ATOM    350  CA  GLU A  21     -22.087 -18.442 -27.520  1.00  0.00           C  
ATOM    351  C   GLU A  21     -21.065 -19.379 -28.159  1.00  0.00           C  
ATOM    352  O   GLU A  21     -21.359 -20.554 -28.403  1.00  0.00           O  
ATOM    353  CB  GLU A  21     -22.737 -17.569 -28.599  1.00  0.00           C  
ATOM    354  CG  GLU A  21     -23.983 -16.816 -28.137  1.00  0.00           C  
ATOM    355  CD  GLU A  21     -24.455 -15.798 -29.144  1.00  0.00           C  
ATOM    356  OE1 GLU A  21     -23.788 -15.621 -30.134  1.00  0.00           O  
ATOM    357  OE2 GLU A  21     -25.480 -15.190 -28.920  1.00  0.00           O1-
ATOM    358  H   GLU A  21     -21.472 -16.596 -26.598  1.00  0.00           H  
ATOM    359  HA  GLU A  21     -22.858 -19.049 -27.048  1.00  0.00           H  
ATOM    360 1HB  GLU A  21     -22.018 -16.832 -28.957  1.00  0.00           H  
ATOM    361 2HB  GLU A  21     -23.020 -18.191 -29.448  1.00  0.00           H  
ATOM    362 1HG  GLU A  21     -24.783 -17.537 -27.964  1.00  0.00           H  
ATOM    363 2HG  GLU A  21     -23.770 -16.321 -27.194  1.00  0.00           H  
ATOM    364  N   SER A  22     -19.853 -18.879 -28.402  1.00  0.00           N  
ATOM    365  CA  SER A  22     -18.814 -19.698 -29.012  1.00  0.00           C  
ATOM    366  C   SER A  22     -18.354 -20.802 -28.065  1.00  0.00           C  
ATOM    367  O   SER A  22     -17.960 -21.881 -28.504  1.00  0.00           O  
ATOM    368  CB  SER A  22     -17.621 -18.854 -29.396  1.00  0.00           C  
ATOM    369  OG  SER A  22     -16.855 -18.532 -28.269  1.00  0.00           O  
ATOM    370  H   SER A  22     -19.667 -17.900 -28.192  1.00  0.00           H  
ATOM    371  HA  SER A  22     -19.225 -20.164 -29.912  1.00  0.00           H  
ATOM    372 1HB  SER A  22     -17.004 -19.394 -30.115  1.00  0.00           H  
ATOM    373 2HB  SER A  22     -17.963 -17.940 -29.877  1.00  0.00           H  
ATOM    374  HG  SER A  22     -17.414 -17.981 -27.702  1.00  0.00           H  
ATOM    375  N   ASN A  23     -18.428 -20.539 -26.760  1.00  0.00           N  
ATOM    376  CA  ASN A  23     -18.031 -21.534 -25.774  1.00  0.00           C  
ATOM    377  C   ASN A  23     -19.044 -22.657 -25.683  1.00  0.00           C  
ATOM    378  O   ASN A  23     -18.673 -23.821 -25.517  1.00  0.00           O  
ATOM    379  CB  ASN A  23     -17.824 -20.893 -24.418  1.00  0.00           C  
ATOM    380  CG  ASN A  23     -16.522 -20.185 -24.327  1.00  0.00           C  
ATOM    381  ND2 ASN A  23     -16.525 -18.907 -24.569  1.00  0.00           N  
ATOM    382  OD1 ASN A  23     -15.500 -20.815 -24.044  1.00  0.00           O  
ATOM    383  H   ASN A  23     -18.736 -19.625 -26.449  1.00  0.00           H  
ATOM    384  HA  ASN A  23     -17.086 -21.976 -26.094  1.00  0.00           H  
ATOM    385 1HB  ASN A  23     -18.627 -20.180 -24.227  1.00  0.00           H  
ATOM    386 2HB  ASN A  23     -17.870 -21.655 -23.643  1.00  0.00           H  
ATOM    387 1HD2 ASN A  23     -15.669 -18.389 -24.532  1.00  0.00           H  
ATOM    388 2HD2 ASN A  23     -17.379 -18.440 -24.809  1.00  0.00           H  
ATOM    389  N   GLU A  24     -20.322 -22.321 -25.834  1.00  0.00           N  
ATOM    390  CA  GLU A  24     -21.348 -23.349 -25.817  1.00  0.00           C  
ATOM    391  C   GLU A  24     -21.194 -24.244 -27.038  1.00  0.00           C  
ATOM    392  O   GLU A  24     -21.373 -25.459 -26.950  1.00  0.00           O  
ATOM    393  CB  GLU A  24     -22.747 -22.731 -25.774  1.00  0.00           C  
ATOM    394  CG  GLU A  24     -23.108 -22.063 -24.446  1.00  0.00           C  
ATOM    395  CD  GLU A  24     -23.108 -23.027 -23.292  1.00  0.00           C  
ATOM    396  OE1 GLU A  24     -23.569 -24.130 -23.462  1.00  0.00           O  
ATOM    397  OE2 GLU A  24     -22.639 -22.663 -22.234  1.00  0.00           O1-
ATOM    398  H   GLU A  24     -20.577 -21.344 -25.941  1.00  0.00           H  
ATOM    399  HA  GLU A  24     -21.213 -23.962 -24.926  1.00  0.00           H  
ATOM    400 1HB  GLU A  24     -22.835 -21.977 -26.556  1.00  0.00           H  
ATOM    401 2HB  GLU A  24     -23.493 -23.499 -25.974  1.00  0.00           H  
ATOM    402 1HG  GLU A  24     -22.384 -21.277 -24.241  1.00  0.00           H  
ATOM    403 2HG  GLU A  24     -24.092 -21.601 -24.534  1.00  0.00           H  
ATOM    404  N   GLU A  25     -20.821 -23.643 -28.169  1.00  0.00           N  
ATOM    405  CA  GLU A  25     -20.592 -24.398 -29.394  1.00  0.00           C  
ATOM    406  C   GLU A  25     -19.432 -25.379 -29.233  1.00  0.00           C  
ATOM    407  O   GLU A  25     -19.530 -26.532 -29.661  1.00  0.00           O  
ATOM    408  CB  GLU A  25     -20.309 -23.454 -30.562  1.00  0.00           C  
ATOM    409  CG  GLU A  25     -20.223 -24.139 -31.913  1.00  0.00           C  
ATOM    410  CD  GLU A  25     -20.028 -23.167 -33.025  1.00  0.00           C  
ATOM    411  OE1 GLU A  25     -19.056 -22.454 -32.992  1.00  0.00           O  
ATOM    412  OE2 GLU A  25     -20.850 -23.125 -33.906  1.00  0.00           O1-
ATOM    413  H   GLU A  25     -20.717 -22.633 -28.178  1.00  0.00           H  
ATOM    414  HA  GLU A  25     -21.492 -24.969 -29.619  1.00  0.00           H  
ATOM    415 1HB  GLU A  25     -21.088 -22.692 -30.610  1.00  0.00           H  
ATOM    416 2HB  GLU A  25     -19.362 -22.944 -30.390  1.00  0.00           H  
ATOM    417 1HG  GLU A  25     -19.387 -24.836 -31.903  1.00  0.00           H  
ATOM    418 2HG  GLU A  25     -21.137 -24.706 -32.082  1.00  0.00           H  
ATOM    419  N   VAL A  26     -18.345 -24.936 -28.593  1.00  0.00           N  
ATOM    420  CA  VAL A  26     -17.204 -25.816 -28.373  1.00  0.00           C  
ATOM    421  C   VAL A  26     -17.593 -26.976 -27.468  1.00  0.00           C  
ATOM    422  O   VAL A  26     -17.257 -28.126 -27.756  1.00  0.00           O  
ATOM    423  CB  VAL A  26     -16.010 -25.060 -27.743  1.00  0.00           C  
ATOM    424  CG1 VAL A  26     -14.906 -26.048 -27.331  1.00  0.00           C  
ATOM    425  CG2 VAL A  26     -15.448 -24.075 -28.737  1.00  0.00           C  
ATOM    426  H   VAL A  26     -18.310 -23.967 -28.285  1.00  0.00           H  
ATOM    427  HA  VAL A  26     -16.887 -26.220 -29.334  1.00  0.00           H  
ATOM    428  HB  VAL A  26     -16.350 -24.533 -26.849  1.00  0.00           H  
ATOM    429 1HG1 VAL A  26     -14.073 -25.501 -26.885  1.00  0.00           H  
ATOM    430 2HG1 VAL A  26     -15.295 -26.759 -26.608  1.00  0.00           H  
ATOM    431 3HG1 VAL A  26     -14.554 -26.585 -28.213  1.00  0.00           H  
ATOM    432 1HG2 VAL A  26     -14.614 -23.541 -28.289  1.00  0.00           H  
ATOM    433 2HG2 VAL A  26     -15.104 -24.611 -29.614  1.00  0.00           H  
ATOM    434 3HG2 VAL A  26     -16.217 -23.369 -29.028  1.00  0.00           H  
ATOM    435  N   LYS A  27     -18.302 -26.682 -26.382  1.00  0.00           N  
ATOM    436  CA  LYS A  27     -18.725 -27.736 -25.471  1.00  0.00           C  
ATOM    437  C   LYS A  27     -19.644 -28.734 -26.166  1.00  0.00           C  
ATOM    438  O   LYS A  27     -19.493 -29.944 -25.986  1.00  0.00           O  
ATOM    439  CB  LYS A  27     -19.434 -27.148 -24.254  1.00  0.00           C  
ATOM    440  CG  LYS A  27     -18.512 -26.419 -23.274  1.00  0.00           C  
ATOM    441  CD  LYS A  27     -19.248 -26.041 -21.987  1.00  0.00           C  
ATOM    442  CE  LYS A  27     -20.248 -24.917 -22.231  1.00  0.00           C  
ATOM    443  NZ  LYS A  27     -20.880 -24.448 -20.970  1.00  0.00           N1+
ATOM    444  H   LYS A  27     -18.544 -25.716 -26.184  1.00  0.00           H  
ATOM    445  HA  LYS A  27     -17.842 -28.277 -25.132  1.00  0.00           H  
ATOM    446 1HB  LYS A  27     -20.193 -26.445 -24.594  1.00  0.00           H  
ATOM    447 2HB  LYS A  27     -19.945 -27.946 -23.713  1.00  0.00           H  
ATOM    448 1HG  LYS A  27     -17.663 -27.059 -23.028  1.00  0.00           H  
ATOM    449 2HG  LYS A  27     -18.134 -25.514 -23.742  1.00  0.00           H  
ATOM    450 1HD  LYS A  27     -19.778 -26.910 -21.599  1.00  0.00           H  
ATOM    451 2HD  LYS A  27     -18.527 -25.711 -21.241  1.00  0.00           H  
ATOM    452 1HE  LYS A  27     -19.734 -24.080 -22.707  1.00  0.00           H  
ATOM    453 2HE  LYS A  27     -21.030 -25.273 -22.898  1.00  0.00           H  
ATOM    454 1HZ  LYS A  27     -21.538 -23.702 -21.195  1.00  0.00           H  
ATOM    455 2HZ  LYS A  27     -21.373 -25.210 -20.532  1.00  0.00           H  
ATOM    456 3HZ  LYS A  27     -20.174 -24.098 -20.343  1.00  0.00           H  
ATOM    457  N   LYS A  28     -20.580 -28.231 -26.974  1.00  0.00           N  
ATOM    458  CA  LYS A  28     -21.504 -29.095 -27.696  1.00  0.00           C  
ATOM    459  C   LYS A  28     -20.753 -30.020 -28.640  1.00  0.00           C  
ATOM    460  O   LYS A  28     -21.038 -31.216 -28.699  1.00  0.00           O  
ATOM    461  CB  LYS A  28     -22.523 -28.266 -28.482  1.00  0.00           C  
ATOM    462  CG  LYS A  28     -23.572 -29.090 -29.242  1.00  0.00           C  
ATOM    463  CD  LYS A  28     -24.597 -28.180 -29.920  1.00  0.00           C  
ATOM    464  CE  LYS A  28     -25.733 -28.971 -30.561  1.00  0.00           C  
ATOM    465  NZ  LYS A  28     -25.276 -29.764 -31.741  1.00  0.00           N1+
ATOM    466  H   LYS A  28     -20.665 -27.225 -27.073  1.00  0.00           H  
ATOM    467  HA  LYS A  28     -22.037 -29.713 -26.971  1.00  0.00           H  
ATOM    468 1HB  LYS A  28     -23.047 -27.596 -27.799  1.00  0.00           H  
ATOM    469 2HB  LYS A  28     -21.997 -27.644 -29.207  1.00  0.00           H  
ATOM    470 1HG  LYS A  28     -23.070 -29.696 -30.001  1.00  0.00           H  
ATOM    471 2HG  LYS A  28     -24.081 -29.758 -28.549  1.00  0.00           H  
ATOM    472 1HD  LYS A  28     -25.014 -27.498 -29.179  1.00  0.00           H  
ATOM    473 2HD  LYS A  28     -24.097 -27.589 -30.688  1.00  0.00           H  
ATOM    474 1HE  LYS A  28     -26.155 -29.652 -29.823  1.00  0.00           H  
ATOM    475 2HE  LYS A  28     -26.508 -28.276 -30.885  1.00  0.00           H  
ATOM    476 1HZ  LYS A  28     -26.056 -30.268 -32.133  1.00  0.00           H  
ATOM    477 2HZ  LYS A  28     -24.893 -29.146 -32.438  1.00  0.00           H  
ATOM    478 3HZ  LYS A  28     -24.563 -30.429 -31.455  1.00  0.00           H  
ATOM    479  N   LEU A  29     -19.779 -29.472 -29.363  1.00  0.00           N  
ATOM    480  CA  LEU A  29     -18.999 -30.265 -30.302  1.00  0.00           C  
ATOM    481  C   LEU A  29     -18.204 -31.327 -29.551  1.00  0.00           C  
ATOM    482  O   LEU A  29     -18.137 -32.477 -29.989  1.00  0.00           O  
ATOM    483  CB  LEU A  29     -18.066 -29.355 -31.127  1.00  0.00           C  
ATOM    484  CG  LEU A  29     -17.298 -30.000 -32.340  1.00  0.00           C  
ATOM    485  CD1 LEU A  29     -16.005 -30.656 -31.861  1.00  0.00           C  
ATOM    486  CD2 LEU A  29     -18.190 -31.025 -33.051  1.00  0.00           C  
ATOM    487  H   LEU A  29     -19.597 -28.477 -29.284  1.00  0.00           H  
ATOM    488  HA  LEU A  29     -19.691 -30.759 -30.978  1.00  0.00           H  
ATOM    489 1HB  LEU A  29     -18.664 -28.538 -31.525  1.00  0.00           H  
ATOM    490 2HB  LEU A  29     -17.319 -28.929 -30.455  1.00  0.00           H  
ATOM    491  HG  LEU A  29     -17.038 -29.220 -33.042  1.00  0.00           H  
ATOM    492 1HD1 LEU A  29     -15.486 -31.074 -32.720  1.00  0.00           H  
ATOM    493 2HD1 LEU A  29     -15.372 -29.907 -31.378  1.00  0.00           H  
ATOM    494 3HD1 LEU A  29     -16.215 -31.448 -31.159  1.00  0.00           H  
ATOM    495 1HD2 LEU A  29     -17.650 -31.445 -33.903  1.00  0.00           H  
ATOM    496 2HD2 LEU A  29     -18.457 -31.833 -32.374  1.00  0.00           H  
ATOM    497 3HD2 LEU A  29     -19.100 -30.535 -33.407  1.00  0.00           H  
ATOM    498  N   VAL A  30     -17.602 -30.951 -28.424  1.00  0.00           N  
ATOM    499  CA  VAL A  30     -16.860 -31.914 -27.624  1.00  0.00           C  
ATOM    500  C   VAL A  30     -17.764 -33.046 -27.156  1.00  0.00           C  
ATOM    501  O   VAL A  30     -17.374 -34.209 -27.215  1.00  0.00           O  
ATOM    502  CB  VAL A  30     -16.189 -31.232 -26.412  1.00  0.00           C  
ATOM    503  CG1 VAL A  30     -15.666 -32.287 -25.425  1.00  0.00           C  
ATOM    504  CG2 VAL A  30     -15.027 -30.371 -26.905  1.00  0.00           C  
ATOM    505  H   VAL A  30     -17.665 -29.985 -28.120  1.00  0.00           H  
ATOM    506  HA  VAL A  30     -16.073 -32.342 -28.246  1.00  0.00           H  
ATOM    507  HB  VAL A  30     -16.919 -30.610 -25.892  1.00  0.00           H  
ATOM    508 1HG1 VAL A  30     -15.188 -31.790 -24.579  1.00  0.00           H  
ATOM    509 2HG1 VAL A  30     -16.489 -32.903 -25.062  1.00  0.00           H  
ATOM    510 3HG1 VAL A  30     -14.948 -32.916 -25.924  1.00  0.00           H  
ATOM    511 1HG2 VAL A  30     -14.548 -29.882 -26.058  1.00  0.00           H  
ATOM    512 2HG2 VAL A  30     -14.301 -31.001 -27.417  1.00  0.00           H  
ATOM    513 3HG2 VAL A  30     -15.395 -29.618 -27.596  1.00  0.00           H  
ATOM    514  N   GLU A  31     -18.974 -32.713 -26.702  1.00  0.00           N  
ATOM    515  CA  GLU A  31     -19.916 -33.743 -26.280  1.00  0.00           C  
ATOM    516  C   GLU A  31     -20.274 -34.670 -27.440  1.00  0.00           C  
ATOM    517  O   GLU A  31     -20.345 -35.887 -27.266  1.00  0.00           O  
ATOM    518  CB  GLU A  31     -21.194 -33.116 -25.712  1.00  0.00           C  
ATOM    519  CG  GLU A  31     -21.036 -32.468 -24.340  1.00  0.00           C  
ATOM    520  CD  GLU A  31     -22.278 -31.738 -23.898  1.00  0.00           C  
ATOM    521  OE1 GLU A  31     -23.198 -31.649 -24.675  1.00  0.00           O  
ATOM    522  OE2 GLU A  31     -22.308 -31.271 -22.782  1.00  0.00           O1-
ATOM    523  H   GLU A  31     -19.237 -31.735 -26.642  1.00  0.00           H  
ATOM    524  HA  GLU A  31     -19.445 -34.342 -25.499  1.00  0.00           H  
ATOM    525 1HB  GLU A  31     -21.553 -32.346 -26.395  1.00  0.00           H  
ATOM    526 2HB  GLU A  31     -21.972 -33.875 -25.639  1.00  0.00           H  
ATOM    527 1HG  GLU A  31     -20.813 -33.247 -23.611  1.00  0.00           H  
ATOM    528 2HG  GLU A  31     -20.198 -31.777 -24.362  1.00  0.00           H  
ATOM    529  N   GLU A  32     -20.467 -34.097 -28.629  1.00  0.00           N  
ATOM    530  CA  GLU A  32     -20.766 -34.905 -29.807  1.00  0.00           C  
ATOM    531  C   GLU A  32     -19.585 -35.800 -30.150  1.00  0.00           C  
ATOM    532  O   GLU A  32     -19.765 -36.969 -30.511  1.00  0.00           O  
ATOM    533  CB  GLU A  32     -21.093 -34.014 -31.008  1.00  0.00           C  
ATOM    534  CG  GLU A  32     -22.423 -33.278 -30.930  1.00  0.00           C  
ATOM    535  CD  GLU A  32     -22.610 -32.318 -32.073  1.00  0.00           C  
ATOM    536  OE1 GLU A  32     -21.743 -32.255 -32.910  1.00  0.00           O  
ATOM    537  OE2 GLU A  32     -23.616 -31.642 -32.106  1.00  0.00           O1-
ATOM    538  H   GLU A  32     -20.428 -33.086 -28.709  1.00  0.00           H  
ATOM    539  HA  GLU A  32     -21.628 -35.534 -29.587  1.00  0.00           H  
ATOM    540 1HB  GLU A  32     -20.311 -33.264 -31.123  1.00  0.00           H  
ATOM    541 2HB  GLU A  32     -21.098 -34.620 -31.915  1.00  0.00           H  
ATOM    542 1HG  GLU A  32     -23.231 -34.009 -30.946  1.00  0.00           H  
ATOM    543 2HG  GLU A  32     -22.479 -32.737 -29.989  1.00  0.00           H  
ATOM    544  N   ALA A  33     -18.375 -35.261 -30.030  1.00  0.00           N  
ATOM    545  CA  ALA A  33     -17.169 -36.021 -30.298  1.00  0.00           C  
ATOM    546  C   ALA A  33     -17.058 -37.196 -29.334  1.00  0.00           C  
ATOM    547  O   ALA A  33     -16.717 -38.304 -29.733  1.00  0.00           O  
ATOM    548  CB  ALA A  33     -15.940 -35.129 -30.199  1.00  0.00           C  
ATOM    549  H   ALA A  33     -18.297 -34.284 -29.758  1.00  0.00           H  
ATOM    550  HA  ALA A  33     -17.238 -36.425 -31.313  1.00  0.00           H  
ATOM    551 1HB  ALA A  33     -15.044 -35.705 -30.423  1.00  0.00           H  
ATOM    552 2HB  ALA A  33     -16.034 -34.307 -30.907  1.00  0.00           H  
ATOM    553 3HB  ALA A  33     -15.869 -34.729 -29.190  1.00  0.00           H  
ATOM    554  N   GLU A  34     -17.391 -36.954 -28.063  1.00  0.00           N  
ATOM    555  CA  GLU A  34     -17.338 -38.028 -27.078  1.00  0.00           C  
ATOM    556  C   GLU A  34     -18.354 -39.117 -27.385  1.00  0.00           C  
ATOM    557  O   GLU A  34     -18.052 -40.305 -27.244  1.00  0.00           O  
ATOM    558  CB  GLU A  34     -17.574 -37.488 -25.670  1.00  0.00           C  
ATOM    559  CG  GLU A  34     -16.424 -36.682 -25.102  1.00  0.00           C  
ATOM    560  CD  GLU A  34     -16.672 -36.282 -23.686  1.00  0.00           C  
ATOM    561  OE1 GLU A  34     -17.758 -36.510 -23.211  1.00  0.00           O  
ATOM    562  OE2 GLU A  34     -15.777 -35.760 -23.068  1.00  0.00           O1-
ATOM    563  H   GLU A  34     -17.652 -36.021 -27.778  1.00  0.00           H  
ATOM    564  HA  GLU A  34     -16.346 -38.472 -27.109  1.00  0.00           H  
ATOM    565 1HB  GLU A  34     -18.455 -36.846 -25.673  1.00  0.00           H  
ATOM    566 2HB  GLU A  34     -17.776 -38.316 -24.990  1.00  0.00           H  
ATOM    567 1HG  GLU A  34     -15.517 -37.282 -25.151  1.00  0.00           H  
ATOM    568 2HG  GLU A  34     -16.271 -35.792 -25.707  1.00  0.00           H  
ATOM    569  N   GLU A  35     -19.545 -38.727 -27.830  1.00  0.00           N  
ATOM    570  CA  GLU A  35     -20.561 -39.709 -28.171  1.00  0.00           C  
ATOM    571  C   GLU A  35     -20.111 -40.546 -29.360  1.00  0.00           C  
ATOM    572  O   GLU A  35     -20.349 -41.753 -29.409  1.00  0.00           O  
ATOM    573  CB  GLU A  35     -21.900 -39.029 -28.464  1.00  0.00           C  
ATOM    574  CG  GLU A  35     -22.590 -38.445 -27.234  1.00  0.00           C  
ATOM    575  CD  GLU A  35     -23.040 -39.501 -26.261  1.00  0.00           C  
ATOM    576  OE1 GLU A  35     -23.549 -40.502 -26.699  1.00  0.00           O  
ATOM    577  OE2 GLU A  35     -22.873 -39.307 -25.079  1.00  0.00           O1-
ATOM    578  H   GLU A  35     -19.754 -37.734 -27.903  1.00  0.00           H  
ATOM    579  HA  GLU A  35     -20.693 -40.376 -27.320  1.00  0.00           H  
ATOM    580 1HB  GLU A  35     -21.747 -38.219 -29.177  1.00  0.00           H  
ATOM    581 2HB  GLU A  35     -22.581 -39.745 -28.921  1.00  0.00           H  
ATOM    582 1HG  GLU A  35     -21.893 -37.784 -26.724  1.00  0.00           H  
ATOM    583 2HG  GLU A  35     -23.443 -37.852 -27.554  1.00  0.00           H  
ATOM    584  N   ALA A  36     -19.424 -39.915 -30.312  1.00  0.00           N  
ATOM    585  CA  ALA A  36     -18.884 -40.660 -31.442  1.00  0.00           C  
ATOM    586  C   ALA A  36     -17.834 -41.657 -30.961  1.00  0.00           C  
ATOM    587  O   ALA A  36     -17.831 -42.817 -31.382  1.00  0.00           O  
ATOM    588  CB  ALA A  36     -18.281 -39.708 -32.459  1.00  0.00           C  
ATOM    589  H   ALA A  36     -19.291 -38.911 -30.250  1.00  0.00           H  
ATOM    590  HA  ALA A  36     -19.697 -41.216 -31.906  1.00  0.00           H  
ATOM    591 1HB  ALA A  36     -17.901 -40.277 -33.308  1.00  0.00           H  
ATOM    592 2HB  ALA A  36     -19.045 -39.012 -32.800  1.00  0.00           H  
ATOM    593 3HB  ALA A  36     -17.467 -39.154 -31.999  1.00  0.00           H  
ATOM    594  N   LEU A  37     -16.979 -41.236 -30.033  1.00  0.00           N  
ATOM    595  CA  LEU A  37     -15.955 -42.100 -29.456  1.00  0.00           C  
ATOM    596  C   LEU A  37     -16.554 -43.321 -28.763  1.00  0.00           C  
ATOM    597  O   LEU A  37     -16.006 -44.416 -28.837  1.00  0.00           O  
ATOM    598  CB  LEU A  37     -15.092 -41.305 -28.471  1.00  0.00           C  
ATOM    599  CG  LEU A  37     -13.762 -40.735 -29.004  1.00  0.00           C  
ATOM    600  CD1 LEU A  37     -13.960 -40.047 -30.343  1.00  0.00           C  
ATOM    601  CD2 LEU A  37     -13.225 -39.732 -27.998  1.00  0.00           C  
ATOM    602  H   LEU A  37     -17.023 -40.261 -29.738  1.00  0.00           H  
ATOM    603  HA  LEU A  37     -15.317 -42.462 -30.263  1.00  0.00           H  
ATOM    604 1HB  LEU A  37     -15.679 -40.466 -28.115  1.00  0.00           H  
ATOM    605 2HB  LEU A  37     -14.862 -41.942 -27.617  1.00  0.00           H  
ATOM    606  HG  LEU A  37     -13.056 -41.545 -29.138  1.00  0.00           H  
ATOM    607 1HD1 LEU A  37     -13.002 -39.656 -30.688  1.00  0.00           H  
ATOM    608 2HD1 LEU A  37     -14.344 -40.747 -31.079  1.00  0.00           H  
ATOM    609 3HD1 LEU A  37     -14.659 -39.232 -30.221  1.00  0.00           H  
ATOM    610 1HD2 LEU A  37     -12.283 -39.327 -28.364  1.00  0.00           H  
ATOM    611 2HD2 LEU A  37     -13.944 -38.920 -27.879  1.00  0.00           H  
ATOM    612 3HD2 LEU A  37     -13.067 -40.221 -27.038  1.00  0.00           H  
ATOM    613  N   LYS A  38     -17.695 -43.135 -28.103  1.00  0.00           N  
ATOM    614  CA  LYS A  38     -18.352 -44.234 -27.395  1.00  0.00           C  
ATOM    615  C   LYS A  38     -18.762 -45.372 -28.330  1.00  0.00           C  
ATOM    616  O   LYS A  38     -18.929 -46.511 -27.891  1.00  0.00           O  
ATOM    617  CB  LYS A  38     -19.586 -43.731 -26.640  1.00  0.00           C  
ATOM    618  CG  LYS A  38     -19.286 -42.867 -25.422  1.00  0.00           C  
ATOM    619  CD  LYS A  38     -20.574 -42.355 -24.788  1.00  0.00           C  
ATOM    620  CE  LYS A  38     -20.297 -41.373 -23.663  1.00  0.00           C  
ATOM    621  NZ  LYS A  38     -21.563 -40.832 -23.081  1.00  0.00           N1+
ATOM    622  H   LYS A  38     -18.098 -42.205 -28.069  1.00  0.00           H  
ATOM    623  HA  LYS A  38     -17.649 -44.640 -26.670  1.00  0.00           H  
ATOM    624 1HB  LYS A  38     -20.206 -43.143 -27.315  1.00  0.00           H  
ATOM    625 2HB  LYS A  38     -20.181 -44.583 -26.311  1.00  0.00           H  
ATOM    626 1HG  LYS A  38     -18.740 -43.462 -24.688  1.00  0.00           H  
ATOM    627 2HG  LYS A  38     -18.667 -42.023 -25.710  1.00  0.00           H  
ATOM    628 1HD  LYS A  38     -21.178 -41.862 -25.549  1.00  0.00           H  
ATOM    629 2HD  LYS A  38     -21.141 -43.196 -24.391  1.00  0.00           H  
ATOM    630 1HE  LYS A  38     -19.730 -41.873 -22.882  1.00  0.00           H  
ATOM    631 2HE  LYS A  38     -19.706 -40.543 -24.054  1.00  0.00           H  
ATOM    632 1HZ  LYS A  38     -21.346 -40.181 -22.341  1.00  0.00           H  
ATOM    633 2HZ  LYS A  38     -22.092 -40.351 -23.811  1.00  0.00           H  
ATOM    634 3HZ  LYS A  38     -22.117 -41.589 -22.708  1.00  0.00           H  
ATOM    635  N   LYS A  39     -18.963 -45.060 -29.611  1.00  0.00           N  
ATOM    636  CA  LYS A  39     -19.401 -46.052 -30.584  1.00  0.00           C  
ATOM    637  C   LYS A  39     -18.317 -46.338 -31.619  1.00  0.00           C  
ATOM    638  O   LYS A  39     -18.562 -47.041 -32.602  1.00  0.00           O  
ATOM    639  CB  LYS A  39     -20.682 -45.582 -31.276  1.00  0.00           C  
ATOM    640  CG  LYS A  39     -21.894 -45.473 -30.350  1.00  0.00           C  
ATOM    641  CD  LYS A  39     -23.138 -45.008 -31.110  1.00  0.00           C  
ATOM    642  CE  LYS A  39     -24.399 -45.071 -30.240  1.00  0.00           C  
ATOM    643  NZ  LYS A  39     -24.396 -44.039 -29.161  1.00  0.00           N1+
ATOM    644  H   LYS A  39     -18.793 -44.111 -29.928  1.00  0.00           H  
ATOM    645  HA  LYS A  39     -19.613 -46.983 -30.058  1.00  0.00           H  
ATOM    646 1HB  LYS A  39     -20.515 -44.601 -31.722  1.00  0.00           H  
ATOM    647 2HB  LYS A  39     -20.937 -46.270 -32.084  1.00  0.00           H  
ATOM    648 1HG  LYS A  39     -22.096 -46.444 -29.896  1.00  0.00           H  
ATOM    649 2HG  LYS A  39     -21.672 -44.760 -29.554  1.00  0.00           H  
ATOM    650 1HD  LYS A  39     -22.995 -43.981 -31.451  1.00  0.00           H  
ATOM    651 2HD  LYS A  39     -23.288 -45.644 -31.981  1.00  0.00           H  
ATOM    652 1HE  LYS A  39     -25.273 -44.913 -30.873  1.00  0.00           H  
ATOM    653 2HE  LYS A  39     -24.468 -46.057 -29.783  1.00  0.00           H  
ATOM    654 1HZ  LYS A  39     -25.243 -44.118 -28.617  1.00  0.00           H  
ATOM    655 2HZ  LYS A  39     -23.597 -44.177 -28.558  1.00  0.00           H  
ATOM    656 3HZ  LYS A  39     -24.348 -43.118 -29.570  1.00  0.00           H  
ATOM    657  N   ALA A  40     -17.128 -45.776 -31.410  1.00  0.00           N  
ATOM    658  CA  ALA A  40     -16.019 -45.941 -32.344  1.00  0.00           C  
ATOM    659  C   ALA A  40     -14.960 -46.850 -31.735  1.00  0.00           C  
ATOM    660  O   ALA A  40     -14.348 -46.512 -30.722  1.00  0.00           O  
ATOM    661  CB  ALA A  40     -15.420 -44.585 -32.701  1.00  0.00           C  
ATOM    662  H   ALA A  40     -16.982 -45.224 -30.573  1.00  0.00           H  
ATOM    663  HA  ALA A  40     -16.394 -46.414 -33.250  1.00  0.00           H  
ATOM    664 1HB  ALA A  40     -14.605 -44.724 -33.407  1.00  0.00           H  
ATOM    665 2HB  ALA A  40     -16.191 -43.955 -33.152  1.00  0.00           H  
ATOM    666 3HB  ALA A  40     -15.042 -44.109 -31.805  1.00  0.00           H  
ATOM    667  N   LYS A  41     -14.759 -48.017 -32.340  1.00  0.00           N  
ATOM    668  CA  LYS A  41     -13.817 -48.988 -31.796  1.00  0.00           C  
ATOM    669  C   LYS A  41     -12.466 -48.934 -32.499  1.00  0.00           C  
ATOM    670  O   LYS A  41     -11.447 -49.312 -31.923  1.00  0.00           O  
ATOM    671  CB  LYS A  41     -14.390 -50.406 -31.876  1.00  0.00           C  
ATOM    672  CG  LYS A  41     -15.697 -50.624 -31.090  1.00  0.00           C  
ATOM    673  CD  LYS A  41     -15.506 -50.354 -29.595  1.00  0.00           C  
ATOM    674  CE  LYS A  41     -16.760 -50.673 -28.791  1.00  0.00           C  
ATOM    675  NZ  LYS A  41     -16.573 -50.362 -27.338  1.00  0.00           N1+
ATOM    676  H   LYS A  41     -15.286 -48.236 -33.175  1.00  0.00           H  
ATOM    677  HA  LYS A  41     -13.641 -48.744 -30.750  1.00  0.00           H  
ATOM    678 1HB  LYS A  41     -14.580 -50.660 -32.921  1.00  0.00           H  
ATOM    679 2HB  LYS A  41     -13.653 -51.115 -31.499  1.00  0.00           H  
ATOM    680 1HG  LYS A  41     -16.474 -49.963 -31.476  1.00  0.00           H  
ATOM    681 2HG  LYS A  41     -16.028 -51.656 -31.220  1.00  0.00           H  
ATOM    682 1HD  LYS A  41     -14.679 -50.957 -29.219  1.00  0.00           H  
ATOM    683 2HD  LYS A  41     -15.269 -49.304 -29.444  1.00  0.00           H  
ATOM    684 1HE  LYS A  41     -17.592 -50.083 -29.176  1.00  0.00           H  
ATOM    685 2HE  LYS A  41     -16.998 -51.731 -28.899  1.00  0.00           H  
ATOM    686 1HZ  LYS A  41     -17.419 -50.582 -26.830  1.00  0.00           H  
ATOM    687 2HZ  LYS A  41     -15.809 -50.912 -26.970  1.00  0.00           H  
ATOM    688 3HZ  LYS A  41     -16.364 -49.379 -27.228  1.00  0.00           H  
ATOM    689  N   GLY A  42     -12.464 -48.482 -33.747  1.00  0.00           N  
ATOM    690  CA  GLY A  42     -11.226 -48.411 -34.509  1.00  0.00           C  
ATOM    691  C   GLY A  42     -10.336 -47.314 -33.955  1.00  0.00           C  
ATOM    692  O   GLY A  42     -10.828 -46.279 -33.498  1.00  0.00           O  
ATOM    693  H   GLY A  42     -13.327 -48.187 -34.172  1.00  0.00           H  
ATOM    694 1HA  GLY A  42     -10.711 -49.368 -34.458  1.00  0.00           H  
ATOM    695 2HA  GLY A  42     -11.447 -48.219 -35.556  1.00  0.00           H  
ATOM    696  N   GLU A  43      -9.028 -47.532 -34.003  1.00  0.00           N  
ATOM    697  CA  GLU A  43      -8.094 -46.549 -33.473  1.00  0.00           C  
ATOM    698  C   GLU A  43      -8.011 -45.317 -34.361  1.00  0.00           C  
ATOM    699  O   GLU A  43      -7.916 -44.188 -33.876  1.00  0.00           O  
ATOM    700  CB  GLU A  43      -6.709 -47.166 -33.306  1.00  0.00           C  
ATOM    701  CG  GLU A  43      -5.750 -46.292 -32.542  1.00  0.00           C  
ATOM    702  CD  GLU A  43      -6.182 -46.086 -31.120  1.00  0.00           C  
ATOM    703  OE1 GLU A  43      -6.436 -47.054 -30.442  1.00  0.00           O  
ATOM    704  OE2 GLU A  43      -6.276 -44.963 -30.713  1.00  0.00           O1-
ATOM    705  H   GLU A  43      -8.676 -48.393 -34.399  1.00  0.00           H  
ATOM    706  HA  GLU A  43      -8.451 -46.233 -32.490  1.00  0.00           H  
ATOM    707 1HB  GLU A  43      -6.792 -48.120 -32.788  1.00  0.00           H  
ATOM    708 2HB  GLU A  43      -6.276 -47.360 -34.292  1.00  0.00           H  
ATOM    709 1HG  GLU A  43      -4.767 -46.756 -32.549  1.00  0.00           H  
ATOM    710 2HG  GLU A  43      -5.671 -45.324 -33.039  1.00  0.00           H  
ATOM    711  N   GLU A  44      -8.055 -45.535 -35.671  1.00  0.00           N  
ATOM    712  CA  GLU A  44      -7.947 -44.439 -36.618  1.00  0.00           C  
ATOM    713  C   GLU A  44      -9.134 -43.496 -36.480  1.00  0.00           C  
ATOM    714  O   GLU A  44      -8.988 -42.279 -36.603  1.00  0.00           O  
ATOM    715  CB  GLU A  44      -7.867 -44.985 -38.043  1.00  0.00           C  
ATOM    716  CG  GLU A  44      -6.620 -45.817 -38.330  1.00  0.00           C  
ATOM    717  CD  GLU A  44      -6.713 -47.228 -37.794  1.00  0.00           C  
ATOM    718  OE1 GLU A  44      -7.756 -47.587 -37.295  1.00  0.00           O  
ATOM    719  OE2 GLU A  44      -5.742 -47.940 -37.879  1.00  0.00           O1-
ATOM    720  H   GLU A  44      -8.143 -46.481 -36.017  1.00  0.00           H  
ATOM    721  HA  GLU A  44      -7.036 -43.878 -36.402  1.00  0.00           H  
ATOM    722 1HB  GLU A  44      -8.740 -45.606 -38.241  1.00  0.00           H  
ATOM    723 2HB  GLU A  44      -7.886 -44.157 -38.750  1.00  0.00           H  
ATOM    724 1HG  GLU A  44      -6.472 -45.861 -39.408  1.00  0.00           H  
ATOM    725 2HG  GLU A  44      -5.754 -45.320 -37.891  1.00  0.00           H  
ATOM    726  N   GLU A  45     -10.311 -44.064 -36.220  1.00  0.00           N  
ATOM    727  CA  GLU A  45     -11.520 -43.265 -36.076  1.00  0.00           C  
ATOM    728  C   GLU A  45     -11.461 -42.396 -34.828  1.00  0.00           C  
ATOM    729  O   GLU A  45     -11.793 -41.212 -34.883  1.00  0.00           O  
ATOM    730  CB  GLU A  45     -12.761 -44.155 -36.043  1.00  0.00           C  
ATOM    731  CG  GLU A  45     -14.066 -43.380 -36.041  1.00  0.00           C  
ATOM    732  CD  GLU A  45     -15.272 -44.243 -36.204  1.00  0.00           C  
ATOM    733  OE1 GLU A  45     -15.133 -45.441 -36.167  1.00  0.00           O  
ATOM    734  OE2 GLU A  45     -16.341 -43.705 -36.368  1.00  0.00           O1-
ATOM    735  H   GLU A  45     -10.361 -45.070 -36.135  1.00  0.00           H  
ATOM    736  HA  GLU A  45     -11.598 -42.605 -36.941  1.00  0.00           H  
ATOM    737 1HB  GLU A  45     -12.760 -44.826 -36.902  1.00  0.00           H  
ATOM    738 2HB  GLU A  45     -12.738 -44.771 -35.143  1.00  0.00           H  
ATOM    739 1HG  GLU A  45     -14.145 -42.860 -35.095  1.00  0.00           H  
ATOM    740 2HG  GLU A  45     -14.042 -42.636 -36.835  1.00  0.00           H  
ATOM    741  N   VAL A  46     -11.009 -42.963 -33.708  1.00  0.00           N  
ATOM    742  CA  VAL A  46     -10.905 -42.179 -32.482  1.00  0.00           C  
ATOM    743  C   VAL A  46      -9.919 -41.030 -32.649  1.00  0.00           C  
ATOM    744  O   VAL A  46     -10.184 -39.909 -32.215  1.00  0.00           O  
ATOM    745  CB  VAL A  46     -10.466 -43.053 -31.287  1.00  0.00           C  
ATOM    746  CG1 VAL A  46     -10.126 -42.160 -30.067  1.00  0.00           C  
ATOM    747  CG2 VAL A  46     -11.590 -44.025 -30.934  1.00  0.00           C  
ATOM    748  H   VAL A  46     -10.760 -43.948 -33.703  1.00  0.00           H  
ATOM    749  HA  VAL A  46     -11.887 -41.762 -32.256  1.00  0.00           H  
ATOM    750  HB  VAL A  46      -9.564 -43.612 -31.558  1.00  0.00           H  
ATOM    751 1HG1 VAL A  46      -9.815 -42.784 -29.231  1.00  0.00           H  
ATOM    752 2HG1 VAL A  46      -9.317 -41.475 -30.319  1.00  0.00           H  
ATOM    753 3HG1 VAL A  46     -11.000 -41.587 -29.782  1.00  0.00           H  
ATOM    754 1HG2 VAL A  46     -11.282 -44.654 -30.097  1.00  0.00           H  
ATOM    755 2HG2 VAL A  46     -12.483 -43.467 -30.660  1.00  0.00           H  
ATOM    756 3HG2 VAL A  46     -11.811 -44.657 -31.795  1.00  0.00           H  
ATOM    757  N   LEU A  47      -8.776 -41.311 -33.271  1.00  0.00           N  
ATOM    758  CA  LEU A  47      -7.759 -40.286 -33.446  1.00  0.00           C  
ATOM    759  C   LEU A  47      -8.241 -39.167 -34.367  1.00  0.00           C  
ATOM    760  O   LEU A  47      -8.045 -37.987 -34.065  1.00  0.00           O  
ATOM    761  CB  LEU A  47      -6.468 -40.916 -34.001  1.00  0.00           C  
ATOM    762  CG  LEU A  47      -5.262 -39.961 -34.222  1.00  0.00           C  
ATOM    763  CD1 LEU A  47      -4.868 -39.311 -32.898  1.00  0.00           C  
ATOM    764  CD2 LEU A  47      -4.091 -40.757 -34.792  1.00  0.00           C  
ATOM    765  H   LEU A  47      -8.602 -42.253 -33.607  1.00  0.00           H  
ATOM    766  HA  LEU A  47      -7.544 -39.859 -32.469  1.00  0.00           H  
ATOM    767 1HB  LEU A  47      -6.146 -41.699 -33.315  1.00  0.00           H  
ATOM    768 2HB  LEU A  47      -6.699 -41.384 -34.961  1.00  0.00           H  
ATOM    769  HG  LEU A  47      -5.540 -39.173 -34.921  1.00  0.00           H  
ATOM    770 1HD1 LEU A  47      -4.027 -38.643 -33.062  1.00  0.00           H  
ATOM    771 2HD1 LEU A  47      -5.702 -38.737 -32.502  1.00  0.00           H  
ATOM    772 3HD1 LEU A  47      -4.585 -40.084 -32.185  1.00  0.00           H  
ATOM    773 1HD2 LEU A  47      -3.237 -40.091 -34.952  1.00  0.00           H  
ATOM    774 2HD2 LEU A  47      -3.808 -41.542 -34.094  1.00  0.00           H  
ATOM    775 3HD2 LEU A  47      -4.384 -41.205 -35.741  1.00  0.00           H  
ATOM    776  N   LYS A  48      -8.888 -39.526 -35.479  1.00  0.00           N  
ATOM    777  CA  LYS A  48      -9.385 -38.531 -36.423  1.00  0.00           C  
ATOM    778  C   LYS A  48     -10.440 -37.635 -35.784  1.00  0.00           C  
ATOM    779  O   LYS A  48     -10.425 -36.420 -35.977  1.00  0.00           O  
ATOM    780  CB  LYS A  48      -9.953 -39.206 -37.671  1.00  0.00           C  
ATOM    781  CG  LYS A  48     -10.421 -38.246 -38.775  1.00  0.00           C  
ATOM    782  CD  LYS A  48     -10.788 -39.019 -40.040  1.00  0.00           C  
ATOM    783  CE  LYS A  48     -11.048 -38.103 -41.234  1.00  0.00           C  
ATOM    784  NZ  LYS A  48     -12.374 -37.415 -41.162  1.00  0.00           N1+
ATOM    785  H   LYS A  48      -9.019 -40.512 -35.687  1.00  0.00           H  
ATOM    786  HA  LYS A  48      -8.549 -37.897 -36.721  1.00  0.00           H  
ATOM    787 1HB  LYS A  48      -9.200 -39.869 -38.096  1.00  0.00           H  
ATOM    788 2HB  LYS A  48     -10.806 -39.825 -37.384  1.00  0.00           H  
ATOM    789 1HG  LYS A  48     -11.293 -37.688 -38.423  1.00  0.00           H  
ATOM    790 2HG  LYS A  48      -9.625 -37.536 -39.000  1.00  0.00           H  
ATOM    791 1HD  LYS A  48      -9.969 -39.695 -40.290  1.00  0.00           H  
ATOM    792 2HD  LYS A  48     -11.679 -39.618 -39.847  1.00  0.00           H  
ATOM    793 1HE  LYS A  48     -10.264 -37.349 -41.280  1.00  0.00           H  
ATOM    794 2HE  LYS A  48     -11.016 -38.703 -42.143  1.00  0.00           H  
ATOM    795 1HZ  LYS A  48     -12.490 -36.836 -41.979  1.00  0.00           H  
ATOM    796 2HZ  LYS A  48     -13.109 -38.104 -41.135  1.00  0.00           H  
ATOM    797 3HZ  LYS A  48     -12.436 -36.829 -40.332  1.00  0.00           H  
ATOM    798  N   ILE A  49     -11.347 -38.234 -35.011  1.00  0.00           N  
ATOM    799  CA  ILE A  49     -12.396 -37.464 -34.357  1.00  0.00           C  
ATOM    800  C   ILE A  49     -11.787 -36.500 -33.358  1.00  0.00           C  
ATOM    801  O   ILE A  49     -12.189 -35.334 -33.287  1.00  0.00           O  
ATOM    802  CB  ILE A  49     -13.399 -38.385 -33.633  1.00  0.00           C  
ATOM    803  CG1 ILE A  49     -14.193 -39.200 -34.663  1.00  0.00           C  
ATOM    804  CG2 ILE A  49     -14.357 -37.534 -32.755  1.00  0.00           C  
ATOM    805  CD1 ILE A  49     -14.930 -40.382 -34.062  1.00  0.00           C  
ATOM    806  H   ILE A  49     -11.319 -39.240 -34.890  1.00  0.00           H  
ATOM    807  HA  ILE A  49     -12.930 -36.890 -35.112  1.00  0.00           H  
ATOM    808  HB  ILE A  49     -12.854 -39.089 -33.007  1.00  0.00           H  
ATOM    809 1HG1 ILE A  49     -14.924 -38.545 -35.138  1.00  0.00           H  
ATOM    810 2HG1 ILE A  49     -13.513 -39.568 -35.428  1.00  0.00           H  
ATOM    811 1HG2 ILE A  49     -15.063 -38.181 -32.240  1.00  0.00           H  
ATOM    812 2HG2 ILE A  49     -13.785 -36.978 -32.015  1.00  0.00           H  
ATOM    813 3HG2 ILE A  49     -14.906 -36.836 -33.387  1.00  0.00           H  
ATOM    814 1HD1 ILE A  49     -15.473 -40.909 -34.848  1.00  0.00           H  
ATOM    815 2HD1 ILE A  49     -14.209 -41.058 -33.601  1.00  0.00           H  
ATOM    816 3HD1 ILE A  49     -15.627 -40.040 -33.313  1.00  0.00           H  
ATOM    817  N   ALA A  50     -10.824 -36.978 -32.574  1.00  0.00           N  
ATOM    818  CA  ALA A  50     -10.176 -36.125 -31.599  1.00  0.00           C  
ATOM    819  C   ALA A  50      -9.488 -34.949 -32.283  1.00  0.00           C  
ATOM    820  O   ALA A  50      -9.585 -33.814 -31.823  1.00  0.00           O  
ATOM    821  CB  ALA A  50      -9.174 -36.923 -30.779  1.00  0.00           C  
ATOM    822  H   ALA A  50     -10.541 -37.952 -32.655  1.00  0.00           H  
ATOM    823  HA  ALA A  50     -10.944 -35.730 -30.940  1.00  0.00           H  
ATOM    824 1HB  ALA A  50      -8.714 -36.281 -30.029  1.00  0.00           H  
ATOM    825 2HB  ALA A  50      -9.691 -37.748 -30.292  1.00  0.00           H  
ATOM    826 3HB  ALA A  50      -8.404 -37.319 -31.439  1.00  0.00           H  
ATOM    827  N   LYS A  51      -8.829 -35.222 -33.414  1.00  0.00           N  
ATOM    828  CA  LYS A  51      -8.136 -34.175 -34.158  1.00  0.00           C  
ATOM    829  C   LYS A  51      -9.105 -33.104 -34.631  1.00  0.00           C  
ATOM    830  O   LYS A  51      -8.816 -31.911 -34.510  1.00  0.00           O  
ATOM    831  CB  LYS A  51      -7.374 -34.772 -35.345  1.00  0.00           C  
ATOM    832  CG  LYS A  51      -6.532 -33.766 -36.152  1.00  0.00           C  
ATOM    833  CD  LYS A  51      -5.677 -34.481 -37.200  1.00  0.00           C  
ATOM    834  CE  LYS A  51      -4.679 -33.541 -37.880  1.00  0.00           C  
ATOM    835  NZ  LYS A  51      -5.310 -32.692 -38.944  1.00  0.00           N1+
ATOM    836  H   LYS A  51      -8.778 -36.181 -33.743  1.00  0.00           H  
ATOM    837  HA  LYS A  51      -7.424 -33.698 -33.494  1.00  0.00           H  
ATOM    838 1HB  LYS A  51      -6.710 -35.557 -34.985  1.00  0.00           H  
ATOM    839 2HB  LYS A  51      -8.084 -35.239 -36.029  1.00  0.00           H  
ATOM    840 1HG  LYS A  51      -7.195 -33.053 -36.648  1.00  0.00           H  
ATOM    841 2HG  LYS A  51      -5.881 -33.214 -35.474  1.00  0.00           H  
ATOM    842 1HD  LYS A  51      -5.125 -35.290 -36.718  1.00  0.00           H  
ATOM    843 2HD  LYS A  51      -6.329 -34.916 -37.958  1.00  0.00           H  
ATOM    844 1HE  LYS A  51      -4.237 -32.889 -37.128  1.00  0.00           H  
ATOM    845 2HE  LYS A  51      -3.892 -34.142 -38.334  1.00  0.00           H  
ATOM    846 1HZ  LYS A  51      -4.604 -32.104 -39.360  1.00  0.00           H  
ATOM    847 2HZ  LYS A  51      -5.708 -33.285 -39.655  1.00  0.00           H  
ATOM    848 3HZ  LYS A  51      -6.041 -32.100 -38.553  1.00  0.00           H  
ATOM    849  N   GLU A  52     -10.256 -33.520 -35.153  1.00  0.00           N  
ATOM    850  CA  GLU A  52     -11.246 -32.570 -35.642  1.00  0.00           C  
ATOM    851  C   GLU A  52     -11.774 -31.691 -34.511  1.00  0.00           C  
ATOM    852  O   GLU A  52     -11.960 -30.484 -34.687  1.00  0.00           O  
ATOM    853  CB  GLU A  52     -12.409 -33.308 -36.308  1.00  0.00           C  
ATOM    854  CG  GLU A  52     -12.049 -33.991 -37.625  1.00  0.00           C  
ATOM    855  CD  GLU A  52     -13.168 -34.837 -38.168  1.00  0.00           C  
ATOM    856  OE1 GLU A  52     -14.197 -34.893 -37.541  1.00  0.00           O  
ATOM    857  OE2 GLU A  52     -12.990 -35.438 -39.207  1.00  0.00           O1-
ATOM    858  H   GLU A  52     -10.434 -34.518 -35.241  1.00  0.00           H  
ATOM    859  HA  GLU A  52     -10.769 -31.924 -36.381  1.00  0.00           H  
ATOM    860 1HB  GLU A  52     -12.789 -34.074 -35.629  1.00  0.00           H  
ATOM    861 2HB  GLU A  52     -13.220 -32.608 -36.501  1.00  0.00           H  
ATOM    862 1HG  GLU A  52     -11.794 -33.225 -38.357  1.00  0.00           H  
ATOM    863 2HG  GLU A  52     -11.172 -34.612 -37.473  1.00  0.00           H  
ATOM    864  N   ALA A  53     -12.001 -32.292 -33.346  1.00  0.00           N  
ATOM    865  CA  ALA A  53     -12.475 -31.543 -32.189  1.00  0.00           C  
ATOM    866  C   ALA A  53     -11.431 -30.530 -31.727  1.00  0.00           C  
ATOM    867  O   ALA A  53     -11.770 -29.414 -31.324  1.00  0.00           O  
ATOM    868  CB  ALA A  53     -12.826 -32.492 -31.061  1.00  0.00           C  
ATOM    869  H   ALA A  53     -11.860 -33.296 -33.270  1.00  0.00           H  
ATOM    870  HA  ALA A  53     -13.360 -30.989 -32.488  1.00  0.00           H  
ATOM    871 1HB  ALA A  53     -13.205 -31.924 -30.213  1.00  0.00           H  
ATOM    872 2HB  ALA A  53     -13.587 -33.193 -31.400  1.00  0.00           H  
ATOM    873 3HB  ALA A  53     -11.934 -33.038 -30.769  1.00  0.00           H  
ATOM    874  N   PHE A  54     -10.155 -30.906 -31.811  1.00  0.00           N  
ATOM    875  CA  PHE A  54      -9.080 -30.001 -31.427  1.00  0.00           C  
ATOM    876  C   PHE A  54      -9.026 -28.815 -32.381  1.00  0.00           C  
ATOM    877  O   PHE A  54      -8.883 -27.668 -31.952  1.00  0.00           O  
ATOM    878  CB  PHE A  54      -7.732 -30.729 -31.435  1.00  0.00           C  
ATOM    879  CG  PHE A  54      -7.553 -31.741 -30.324  1.00  0.00           C  
ATOM    880  CD1 PHE A  54      -6.952 -32.958 -30.593  1.00  0.00           C  
ATOM    881  CD2 PHE A  54      -7.978 -31.492 -29.025  1.00  0.00           C  
ATOM    882  CE1 PHE A  54      -6.778 -33.899 -29.613  1.00  0.00           C  
ATOM    883  CE2 PHE A  54      -7.807 -32.433 -28.048  1.00  0.00           C  
ATOM    884  CZ  PHE A  54      -7.204 -33.641 -28.343  1.00  0.00           C  
ATOM    885  H   PHE A  54      -9.931 -31.847 -32.124  1.00  0.00           H  
ATOM    886  HA  PHE A  54      -9.283 -29.619 -30.429  1.00  0.00           H  
ATOM    887 1HB  PHE A  54      -7.622 -31.252 -32.381  1.00  0.00           H  
ATOM    888 2HB  PHE A  54      -6.920 -30.008 -31.377  1.00  0.00           H  
ATOM    889  HD1 PHE A  54      -6.615 -33.166 -31.601  1.00  0.00           H  
ATOM    890  HD2 PHE A  54      -8.451 -30.550 -28.778  1.00  0.00           H  
ATOM    891  HE1 PHE A  54      -6.300 -34.852 -29.847  1.00  0.00           H  
ATOM    892  HE2 PHE A  54      -8.150 -32.224 -27.040  1.00  0.00           H  
ATOM    893  HZ  PHE A  54      -7.066 -34.385 -27.573  1.00  0.00           H  
ATOM    894  N   GLU A  55      -9.184 -29.087 -33.677  1.00  0.00           N  
ATOM    895  CA  GLU A  55      -9.173 -28.027 -34.674  1.00  0.00           C  
ATOM    896  C   GLU A  55     -10.308 -27.037 -34.446  1.00  0.00           C  
ATOM    897  O   GLU A  55     -10.122 -25.831 -34.605  1.00  0.00           O  
ATOM    898  CB  GLU A  55      -9.266 -28.609 -36.084  1.00  0.00           C  
ATOM    899  CG  GLU A  55      -8.009 -29.332 -36.543  1.00  0.00           C  
ATOM    900  CD  GLU A  55      -8.184 -30.025 -37.865  1.00  0.00           C  
ATOM    901  OE1 GLU A  55      -9.251 -29.930 -38.422  1.00  0.00           O  
ATOM    902  OE2 GLU A  55      -7.254 -30.660 -38.314  1.00  0.00           O1-
ATOM    903  H   GLU A  55      -9.284 -30.052 -33.976  1.00  0.00           H  
ATOM    904  HA  GLU A  55      -8.231 -27.484 -34.588  1.00  0.00           H  
ATOM    905 1HB  GLU A  55     -10.095 -29.316 -36.132  1.00  0.00           H  
ATOM    906 2HB  GLU A  55      -9.479 -27.809 -36.795  1.00  0.00           H  
ATOM    907 1HG  GLU A  55      -7.204 -28.601 -36.630  1.00  0.00           H  
ATOM    908 2HG  GLU A  55      -7.725 -30.059 -35.790  1.00  0.00           H  
ATOM    909  N   LEU A  56     -11.478 -27.541 -34.048  1.00  0.00           N  
ATOM    910  CA  LEU A  56     -12.609 -26.659 -33.771  1.00  0.00           C  
ATOM    911  C   LEU A  56     -12.284 -25.771 -32.580  1.00  0.00           C  
ATOM    912  O   LEU A  56     -12.509 -24.557 -32.622  1.00  0.00           O  
ATOM    913  CB  LEU A  56     -13.887 -27.481 -33.508  1.00  0.00           C  
ATOM    914  CG  LEU A  56     -15.254 -26.695 -33.345  1.00  0.00           C  
ATOM    915  CD1 LEU A  56     -15.461 -26.307 -31.874  1.00  0.00           C  
ATOM    916  CD2 LEU A  56     -15.267 -25.442 -34.237  1.00  0.00           C  
ATOM    917  H   LEU A  56     -11.586 -28.544 -33.961  1.00  0.00           H  
ATOM    918  HA  LEU A  56     -12.770 -26.032 -34.645  1.00  0.00           H  
ATOM    919 1HB  LEU A  56     -14.011 -28.187 -34.327  1.00  0.00           H  
ATOM    920 2HB  LEU A  56     -13.736 -28.055 -32.592  1.00  0.00           H  
ATOM    921  HG  LEU A  56     -16.069 -27.344 -33.643  1.00  0.00           H  
ATOM    922 1HD1 LEU A  56     -16.416 -25.786 -31.765  1.00  0.00           H  
ATOM    923 2HD1 LEU A  56     -15.467 -27.205 -31.255  1.00  0.00           H  
ATOM    924 3HD1 LEU A  56     -14.663 -25.656 -31.548  1.00  0.00           H  
ATOM    925 1HD2 LEU A  56     -16.223 -24.925 -34.121  1.00  0.00           H  
ATOM    926 2HD2 LEU A  56     -14.469 -24.765 -33.953  1.00  0.00           H  
ATOM    927 3HD2 LEU A  56     -15.137 -25.734 -35.281  1.00  0.00           H  
ATOM    928  N   ALA A  57     -11.737 -26.348 -31.518  1.00  0.00           N  
ATOM    929  CA  ALA A  57     -11.379 -25.558 -30.351  1.00  0.00           C  
ATOM    930  C   ALA A  57     -10.413 -24.427 -30.739  1.00  0.00           C  
ATOM    931  O   ALA A  57     -10.530 -23.307 -30.252  1.00  0.00           O  
ATOM    932  CB  ALA A  57     -10.768 -26.439 -29.275  1.00  0.00           C  
ATOM    933  H   ALA A  57     -11.580 -27.356 -31.516  1.00  0.00           H  
ATOM    934  HA  ALA A  57     -12.292 -25.097 -29.958  1.00  0.00           H  
ATOM    935 1HB  ALA A  57     -10.527 -25.844 -28.399  1.00  0.00           H  
ATOM    936 2HB  ALA A  57     -11.478 -27.218 -29.003  1.00  0.00           H  
ATOM    937 3HB  ALA A  57      -9.857 -26.899 -29.663  1.00  0.00           H  
ATOM    938  N   ILE A  58      -9.482 -24.725 -31.654  1.00  0.00           N  
ATOM    939  CA  ILE A  58      -8.553 -23.698 -32.133  1.00  0.00           C  
ATOM    940  C   ILE A  58      -9.276 -22.632 -32.945  1.00  0.00           C  
ATOM    941  O   ILE A  58      -9.024 -21.435 -32.760  1.00  0.00           O  
ATOM    942  CB  ILE A  58      -7.410 -24.313 -32.965  1.00  0.00           C  
ATOM    943  CG1 ILE A  58      -6.519 -25.148 -32.039  1.00  0.00           C  
ATOM    944  CG2 ILE A  58      -6.606 -23.193 -33.654  1.00  0.00           C  
ATOM    945  CD1 ILE A  58      -5.523 -26.046 -32.755  1.00  0.00           C  
ATOM    946  H   ILE A  58      -9.413 -25.673 -32.001  1.00  0.00           H  
ATOM    947  HA  ILE A  58      -8.104 -23.216 -31.268  1.00  0.00           H  
ATOM    948  HB  ILE A  58      -7.821 -24.983 -33.718  1.00  0.00           H  
ATOM    949 1HG1 ILE A  58      -5.969 -24.473 -31.385  1.00  0.00           H  
ATOM    950 2HG1 ILE A  58      -7.162 -25.768 -31.422  1.00  0.00           H  
ATOM    951 1HG2 ILE A  58      -5.797 -23.622 -34.242  1.00  0.00           H  
ATOM    952 2HG2 ILE A  58      -7.256 -22.626 -34.315  1.00  0.00           H  
ATOM    953 3HG2 ILE A  58      -6.191 -22.525 -32.898  1.00  0.00           H  
ATOM    954 1HD1 ILE A  58      -4.938 -26.601 -32.023  1.00  0.00           H  
ATOM    955 2HD1 ILE A  58      -6.060 -26.746 -33.395  1.00  0.00           H  
ATOM    956 3HD1 ILE A  58      -4.851 -25.443 -33.361  1.00  0.00           H  
ATOM    957  N   GLU A  59     -10.178 -23.042 -33.835  1.00  0.00           N  
ATOM    958  CA  GLU A  59     -10.939 -22.083 -34.622  1.00  0.00           C  
ATOM    959  C   GLU A  59     -11.798 -21.211 -33.714  1.00  0.00           C  
ATOM    960  O   GLU A  59     -11.965 -20.018 -33.960  1.00  0.00           O  
ATOM    961  CB  GLU A  59     -11.827 -22.792 -35.650  1.00  0.00           C  
ATOM    962  CG  GLU A  59     -11.080 -23.423 -36.824  1.00  0.00           C  
ATOM    963  CD  GLU A  59     -10.399 -22.405 -37.693  1.00  0.00           C  
ATOM    964  OE1 GLU A  59     -10.982 -21.374 -37.931  1.00  0.00           O  
ATOM    965  OE2 GLU A  59      -9.290 -22.653 -38.119  1.00  0.00           O1-
ATOM    966  H   GLU A  59     -10.325 -24.039 -33.976  1.00  0.00           H  
ATOM    967  HA  GLU A  59     -10.241 -21.435 -35.151  1.00  0.00           H  
ATOM    968 1HB  GLU A  59     -12.387 -23.586 -35.154  1.00  0.00           H  
ATOM    969 2HB  GLU A  59     -12.553 -22.088 -36.055  1.00  0.00           H  
ATOM    970 1HG  GLU A  59     -10.327 -24.107 -36.439  1.00  0.00           H  
ATOM    971 2HG  GLU A  59     -11.784 -23.998 -37.422  1.00  0.00           H  
ATOM    972  N   ALA A  60     -12.334 -21.808 -32.651  1.00  0.00           N  
ATOM    973  CA  ALA A  60     -13.128 -21.056 -31.693  1.00  0.00           C  
ATOM    974  C   ALA A  60     -12.266 -20.009 -31.000  1.00  0.00           C  
ATOM    975  O   ALA A  60     -12.687 -18.866 -30.840  1.00  0.00           O  
ATOM    976  CB  ALA A  60     -13.743 -21.990 -30.671  1.00  0.00           C  
ATOM    977  H   ALA A  60     -12.187 -22.801 -32.514  1.00  0.00           H  
ATOM    978  HA  ALA A  60     -13.921 -20.538 -32.229  1.00  0.00           H  
ATOM    979 1HB  ALA A  60     -14.349 -21.418 -29.970  1.00  0.00           H  
ATOM    980 2HB  ALA A  60     -14.366 -22.720 -31.185  1.00  0.00           H  
ATOM    981 3HB  ALA A  60     -12.953 -22.506 -30.130  1.00  0.00           H  
ATOM    982  N   ALA A  61     -11.041 -20.393 -30.635  1.00  0.00           N  
ATOM    983  CA  ALA A  61     -10.132 -19.453 -29.982  1.00  0.00           C  
ATOM    984  C   ALA A  61      -9.827 -18.280 -30.908  1.00  0.00           C  
ATOM    985  O   ALA A  61      -9.782 -17.128 -30.459  1.00  0.00           O  
ATOM    986  CB  ALA A  61      -8.842 -20.165 -29.604  1.00  0.00           C  
ATOM    987  H   ALA A  61     -10.753 -21.355 -30.772  1.00  0.00           H  
ATOM    988  HA  ALA A  61     -10.611 -19.072 -29.086  1.00  0.00           H  
ATOM    989 1HB  ALA A  61      -8.172 -19.469 -29.099  1.00  0.00           H  
ATOM    990 2HB  ALA A  61      -9.082 -20.991 -28.942  1.00  0.00           H  
ATOM    991 3HB  ALA A  61      -8.360 -20.546 -30.499  1.00  0.00           H  
ATOM    992  N   LYS A  62      -9.648 -18.563 -32.196  1.00  0.00           N  
ATOM    993  CA  LYS A  62      -9.383 -17.513 -33.172  1.00  0.00           C  
ATOM    994  C   LYS A  62     -10.583 -16.589 -33.345  1.00  0.00           C  
ATOM    995  O   LYS A  62     -10.422 -15.372 -33.465  1.00  0.00           O  
ATOM    996  CB  LYS A  62      -8.978 -18.109 -34.520  1.00  0.00           C  
ATOM    997  CG  LYS A  62      -7.586 -18.742 -34.530  1.00  0.00           C  
ATOM    998  CD  LYS A  62      -7.108 -19.040 -35.954  1.00  0.00           C  
ATOM    999  CE  LYS A  62      -7.907 -20.168 -36.591  1.00  0.00           C  
ATOM   1000  NZ  LYS A  62      -7.346 -20.575 -37.911  1.00  0.00           N1+
ATOM   1001  H   LYS A  62      -9.677 -19.533 -32.496  1.00  0.00           H  
ATOM   1002  HA  LYS A  62      -8.552 -16.908 -32.804  1.00  0.00           H  
ATOM   1003 1HB  LYS A  62      -9.700 -18.876 -34.800  1.00  0.00           H  
ATOM   1004 2HB  LYS A  62      -9.007 -17.335 -35.286  1.00  0.00           H  
ATOM   1005 1HG  LYS A  62      -6.881 -18.059 -34.052  1.00  0.00           H  
ATOM   1006 2HG  LYS A  62      -7.603 -19.671 -33.959  1.00  0.00           H  
ATOM   1007 1HD  LYS A  62      -7.198 -18.145 -36.569  1.00  0.00           H  
ATOM   1008 2HD  LYS A  62      -6.059 -19.334 -35.923  1.00  0.00           H  
ATOM   1009 1HE  LYS A  62      -7.901 -21.027 -35.925  1.00  0.00           H  
ATOM   1010 2HE  LYS A  62      -8.936 -19.842 -36.736  1.00  0.00           H  
ATOM   1011 1HZ  LYS A  62      -7.916 -21.332 -38.289  1.00  0.00           H  
ATOM   1012 2HZ  LYS A  62      -7.362 -19.790 -38.545  1.00  0.00           H  
ATOM   1013 3HZ  LYS A  62      -6.398 -20.894 -37.794  1.00  0.00           H  
ATOM   1014  N   ARG A  63     -11.788 -17.158 -33.336  1.00  0.00           N  
ATOM   1015  CA  ARG A  63     -12.993 -16.351 -33.460  1.00  0.00           C  
ATOM   1016  C   ARG A  63     -13.187 -15.467 -32.233  1.00  0.00           C  
ATOM   1017  O   ARG A  63     -13.590 -14.309 -32.357  1.00  0.00           O  
ATOM   1018  CB  ARG A  63     -14.218 -17.227 -33.678  1.00  0.00           C  
ATOM   1019  CG  ARG A  63     -14.328 -17.823 -35.083  1.00  0.00           C  
ATOM   1020  CD  ARG A  63     -15.550 -18.641 -35.240  1.00  0.00           C  
ATOM   1021  NE  ARG A  63     -15.428 -19.925 -34.575  1.00  0.00           N  
ATOM   1022  CZ  ARG A  63     -16.467 -20.679 -34.166  1.00  0.00           C  
ATOM   1023  NH1 ARG A  63     -17.701 -20.273 -34.353  1.00  0.00           N1+
ATOM   1024  NH2 ARG A  63     -16.252 -21.832 -33.574  1.00  0.00           N  
ATOM   1025  H   ARG A  63     -11.861 -18.169 -33.263  1.00  0.00           H  
ATOM   1026  HA  ARG A  63     -12.884 -15.706 -34.331  1.00  0.00           H  
ATOM   1027 1HB  ARG A  63     -14.204 -18.053 -32.965  1.00  0.00           H  
ATOM   1028 2HB  ARG A  63     -15.120 -16.647 -33.489  1.00  0.00           H  
ATOM   1029 1HG  ARG A  63     -14.356 -17.021 -35.820  1.00  0.00           H  
ATOM   1030 2HG  ARG A  63     -13.465 -18.460 -35.273  1.00  0.00           H  
ATOM   1031 1HD  ARG A  63     -16.393 -18.108 -34.804  1.00  0.00           H  
ATOM   1032 2HD  ARG A  63     -15.738 -18.819 -36.298  1.00  0.00           H  
ATOM   1033  HE  ARG A  63     -14.492 -20.282 -34.414  1.00  0.00           H  
ATOM   1034 1HH1 ARG A  63     -17.888 -19.392 -34.806  1.00  0.00           H  
ATOM   1035 2HH1 ARG A  63     -18.469 -20.860 -34.036  1.00  0.00           H  
ATOM   1036 1HH2 ARG A  63     -15.306 -22.156 -33.429  1.00  0.00           H  
ATOM   1037 2HH2 ARG A  63     -17.044 -22.388 -33.266  1.00  0.00           H  
ATOM   1038  N   ASN A  64     -12.856 -15.990 -31.052  1.00  0.00           N  
ATOM   1039  CA  ASN A  64     -12.948 -15.193 -29.836  1.00  0.00           C  
ATOM   1040  C   ASN A  64     -11.935 -14.063 -29.867  1.00  0.00           C  
ATOM   1041  O   ASN A  64     -12.239 -12.938 -29.469  1.00  0.00           O  
ATOM   1042  CB  ASN A  64     -12.736 -16.053 -28.600  1.00  0.00           C  
ATOM   1043  CG  ASN A  64     -13.952 -16.840 -28.208  1.00  0.00           C  
ATOM   1044  ND2 ASN A  64     -14.138 -17.977 -28.800  1.00  0.00           N  
ATOM   1045  OD1 ASN A  64     -14.741 -16.400 -27.363  1.00  0.00           O  
ATOM   1046  H   ASN A  64     -12.556 -16.957 -31.003  1.00  0.00           H  
ATOM   1047  HA  ASN A  64     -13.941 -14.744 -29.787  1.00  0.00           H  
ATOM   1048 1HB  ASN A  64     -11.912 -16.744 -28.778  1.00  0.00           H  
ATOM   1049 2HB  ASN A  64     -12.449 -15.412 -27.765  1.00  0.00           H  
ATOM   1050 1HD2 ASN A  64     -14.948 -18.519 -28.572  1.00  0.00           H  
ATOM   1051 2HD2 ASN A  64     -13.486 -18.306 -29.487  1.00  0.00           H  
ATOM   1052  N   LEU A  65     -10.746 -14.338 -30.396  1.00  0.00           N  
ATOM   1053  CA  LEU A  65      -9.736 -13.300 -30.496  1.00  0.00           C  
ATOM   1054  C   LEU A  65     -10.177 -12.206 -31.463  1.00  0.00           C  
ATOM   1055  O   LEU A  65     -10.006 -11.019 -31.180  1.00  0.00           O  
ATOM   1056  CB  LEU A  65      -8.396 -13.889 -30.943  1.00  0.00           C  
ATOM   1057  CG  LEU A  65      -7.234 -12.885 -31.061  1.00  0.00           C  
ATOM   1058  CD1 LEU A  65      -6.981 -12.230 -29.700  1.00  0.00           C  
ATOM   1059  CD2 LEU A  65      -5.997 -13.614 -31.558  1.00  0.00           C  
ATOM   1060  H   LEU A  65     -10.532 -15.282 -30.698  1.00  0.00           H  
ATOM   1061  HA  LEU A  65      -9.614 -12.863 -29.509  1.00  0.00           H  
ATOM   1062 1HB  LEU A  65      -8.100 -14.651 -30.223  1.00  0.00           H  
ATOM   1063 2HB  LEU A  65      -8.530 -14.370 -31.912  1.00  0.00           H  
ATOM   1064  HG  LEU A  65      -7.496 -12.099 -31.769  1.00  0.00           H  
ATOM   1065 1HD1 LEU A  65      -6.171 -11.521 -29.792  1.00  0.00           H  
ATOM   1066 2HD1 LEU A  65      -7.867 -11.702 -29.366  1.00  0.00           H  
ATOM   1067 3HD1 LEU A  65      -6.714 -12.994 -28.969  1.00  0.00           H  
ATOM   1068 1HD2 LEU A  65      -5.166 -12.912 -31.651  1.00  0.00           H  
ATOM   1069 2HD2 LEU A  65      -5.733 -14.398 -30.855  1.00  0.00           H  
ATOM   1070 3HD2 LEU A  65      -6.208 -14.057 -32.532  1.00  0.00           H  
ATOM   1071  N   LYS A  66     -10.768 -12.597 -32.592  1.00  0.00           N  
ATOM   1072  CA  LYS A  66     -11.268 -11.620 -33.551  1.00  0.00           C  
ATOM   1073  C   LYS A  66     -12.281 -10.692 -32.882  1.00  0.00           C  
ATOM   1074  O   LYS A  66     -12.229  -9.478 -33.071  1.00  0.00           O  
ATOM   1075  CB  LYS A  66     -11.900 -12.312 -34.764  1.00  0.00           C  
ATOM   1076  CG  LYS A  66     -12.352 -11.358 -35.882  1.00  0.00           C  
ATOM   1077  CD  LYS A  66     -12.843 -12.129 -37.114  1.00  0.00           C  
ATOM   1078  CE  LYS A  66     -13.108 -11.198 -38.306  1.00  0.00           C  
ATOM   1079  NZ  LYS A  66     -14.281 -10.294 -38.078  1.00  0.00           N1+
ATOM   1080  H   LYS A  66     -10.856 -13.588 -32.793  1.00  0.00           H  
ATOM   1081  HA  LYS A  66     -10.433 -11.011 -33.894  1.00  0.00           H  
ATOM   1082 1HB  LYS A  66     -11.189 -13.023 -35.185  1.00  0.00           H  
ATOM   1083 2HB  LYS A  66     -12.773 -12.879 -34.438  1.00  0.00           H  
ATOM   1084 1HG  LYS A  66     -13.159 -10.727 -35.507  1.00  0.00           H  
ATOM   1085 2HG  LYS A  66     -11.516 -10.719 -36.165  1.00  0.00           H  
ATOM   1086 1HD  LYS A  66     -12.087 -12.863 -37.402  1.00  0.00           H  
ATOM   1087 2HD  LYS A  66     -13.760 -12.660 -36.864  1.00  0.00           H  
ATOM   1088 1HE  LYS A  66     -12.224 -10.588 -38.482  1.00  0.00           H  
ATOM   1089 2HE  LYS A  66     -13.300 -11.806 -39.190  1.00  0.00           H  
ATOM   1090 1HZ  LYS A  66     -14.416  -9.707 -38.887  1.00  0.00           H  
ATOM   1091 2HZ  LYS A  66     -15.112 -10.845 -37.927  1.00  0.00           H  
ATOM   1092 3HZ  LYS A  66     -14.117  -9.706 -37.266  1.00  0.00           H  
ATOM   1093  N   VAL A  67     -13.176 -11.266 -32.070  1.00  0.00           N  
ATOM   1094  CA  VAL A  67     -14.155 -10.456 -31.350  1.00  0.00           C  
ATOM   1095  C   VAL A  67     -13.449  -9.515 -30.392  1.00  0.00           C  
ATOM   1096  O   VAL A  67     -13.802  -8.335 -30.305  1.00  0.00           O  
ATOM   1097  CB  VAL A  67     -15.149 -11.344 -30.559  1.00  0.00           C  
ATOM   1098  CG1 VAL A  67     -16.035 -10.479 -29.630  1.00  0.00           C  
ATOM   1099  CG2 VAL A  67     -16.026 -12.109 -31.538  1.00  0.00           C  
ATOM   1100  H   VAL A  67     -13.181 -12.275 -31.970  1.00  0.00           H  
ATOM   1101  HA  VAL A  67     -14.717  -9.867 -32.074  1.00  0.00           H  
ATOM   1102  HB  VAL A  67     -14.591 -12.041 -29.931  1.00  0.00           H  
ATOM   1103 1HG1 VAL A  67     -16.722 -11.128 -29.083  1.00  0.00           H  
ATOM   1104 2HG1 VAL A  67     -15.414  -9.935 -28.919  1.00  0.00           H  
ATOM   1105 3HG1 VAL A  67     -16.606  -9.768 -30.227  1.00  0.00           H  
ATOM   1106 1HG2 VAL A  67     -16.725 -12.739 -30.987  1.00  0.00           H  
ATOM   1107 2HG2 VAL A  67     -16.583 -11.400 -32.154  1.00  0.00           H  
ATOM   1108 3HG2 VAL A  67     -15.406 -12.730 -32.178  1.00  0.00           H  
ATOM   1109  N   ALA A  68     -12.448 -10.024 -29.682  1.00  0.00           N  
ATOM   1110  CA  ALA A  68     -11.690  -9.202 -28.762  1.00  0.00           C  
ATOM   1111  C   ALA A  68     -11.099  -7.992 -29.475  1.00  0.00           C  
ATOM   1112  O   ALA A  68     -11.242  -6.863 -29.019  1.00  0.00           O  
ATOM   1113  CB  ALA A  68     -10.576 -10.021 -28.133  1.00  0.00           C  
ATOM   1114  H   ALA A  68     -12.223 -11.012 -29.774  1.00  0.00           H  
ATOM   1115  HA  ALA A  68     -12.367  -8.846 -27.982  1.00  0.00           H  
ATOM   1116 1HB  ALA A  68     -10.024  -9.416 -27.423  1.00  0.00           H  
ATOM   1117 2HB  ALA A  68     -11.008 -10.881 -27.633  1.00  0.00           H  
ATOM   1118 3HB  ALA A  68      -9.904 -10.365 -28.904  1.00  0.00           H  
ATOM   1119  N   LYS A  69     -10.467  -8.241 -30.628  1.00  0.00           N  
ATOM   1120  CA  LYS A  69      -9.810  -7.171 -31.372  1.00  0.00           C  
ATOM   1121  C   LYS A  69     -10.807  -6.110 -31.810  1.00  0.00           C  
ATOM   1122  O   LYS A  69     -10.547  -4.914 -31.662  1.00  0.00           O  
ATOM   1123  CB  LYS A  69      -9.068  -7.738 -32.589  1.00  0.00           C  
ATOM   1124  CG  LYS A  69      -8.231  -6.715 -33.377  1.00  0.00           C  
ATOM   1125  CD  LYS A  69      -7.400  -7.423 -34.446  1.00  0.00           C  
ATOM   1126  CE  LYS A  69      -6.356  -6.512 -35.090  1.00  0.00           C  
ATOM   1127  NZ  LYS A  69      -6.942  -5.595 -36.116  1.00  0.00           N1+
ATOM   1128  H   LYS A  69     -10.405  -9.196 -30.963  1.00  0.00           H  
ATOM   1129  HA  LYS A  69      -9.082  -6.695 -30.720  1.00  0.00           H  
ATOM   1130 1HB  LYS A  69      -8.409  -8.537 -32.267  1.00  0.00           H  
ATOM   1131 2HB  LYS A  69      -9.792  -8.175 -33.277  1.00  0.00           H  
ATOM   1132 1HG  LYS A  69      -8.894  -5.986 -33.849  1.00  0.00           H  
ATOM   1133 2HG  LYS A  69      -7.566  -6.185 -32.693  1.00  0.00           H  
ATOM   1134 1HD  LYS A  69      -6.890  -8.272 -33.990  1.00  0.00           H  
ATOM   1135 2HD  LYS A  69      -8.067  -7.801 -35.220  1.00  0.00           H  
ATOM   1136 1HE  LYS A  69      -5.877  -5.914 -34.316  1.00  0.00           H  
ATOM   1137 2HE  LYS A  69      -5.604  -7.137 -35.568  1.00  0.00           H  
ATOM   1138 1HZ  LYS A  69      -6.207  -5.030 -36.512  1.00  0.00           H  
ATOM   1139 2HZ  LYS A  69      -7.374  -6.140 -36.845  1.00  0.00           H  
ATOM   1140 3HZ  LYS A  69      -7.637  -4.984 -35.699  1.00  0.00           H  
ATOM   1141  N   GLU A  70     -11.956  -6.541 -32.334  1.00  0.00           N  
ATOM   1142  CA  GLU A  70     -12.959  -5.596 -32.809  1.00  0.00           C  
ATOM   1143  C   GLU A  70     -13.497  -4.744 -31.668  1.00  0.00           C  
ATOM   1144  O   GLU A  70     -13.695  -3.535 -31.826  1.00  0.00           O  
ATOM   1145  CB  GLU A  70     -14.120  -6.339 -33.477  1.00  0.00           C  
ATOM   1146  CG  GLU A  70     -13.767  -7.023 -34.794  1.00  0.00           C  
ATOM   1147  CD  GLU A  70     -14.888  -7.877 -35.326  1.00  0.00           C  
ATOM   1148  OE1 GLU A  70     -15.884  -7.996 -34.655  1.00  0.00           O  
ATOM   1149  OE2 GLU A  70     -14.745  -8.416 -36.403  1.00  0.00           O1-
ATOM   1150  H   GLU A  70     -12.122  -7.539 -32.432  1.00  0.00           H  
ATOM   1151  HA  GLU A  70     -12.492  -4.937 -33.540  1.00  0.00           H  
ATOM   1152 1HB  GLU A  70     -14.502  -7.102 -32.796  1.00  0.00           H  
ATOM   1153 2HB  GLU A  70     -14.933  -5.639 -33.671  1.00  0.00           H  
ATOM   1154 1HG  GLU A  70     -13.518  -6.262 -35.533  1.00  0.00           H  
ATOM   1155 2HG  GLU A  70     -12.889  -7.642 -34.642  1.00  0.00           H  
ATOM   1156  N   ALA A  71     -13.726  -5.364 -30.515  1.00  0.00           N  
ATOM   1157  CA  ALA A  71     -14.239  -4.642 -29.362  1.00  0.00           C  
ATOM   1158  C   ALA A  71     -13.239  -3.591 -28.885  1.00  0.00           C  
ATOM   1159  O   ALA A  71     -13.620  -2.476 -28.528  1.00  0.00           O  
ATOM   1160  CB  ALA A  71     -14.569  -5.609 -28.240  1.00  0.00           C  
ATOM   1161  H   ALA A  71     -13.564  -6.366 -30.445  1.00  0.00           H  
ATOM   1162  HA  ALA A  71     -15.145  -4.120 -29.667  1.00  0.00           H  
ATOM   1163 1HB  ALA A  71     -14.978  -5.062 -27.394  1.00  0.00           H  
ATOM   1164 2HB  ALA A  71     -15.298  -6.338 -28.593  1.00  0.00           H  
ATOM   1165 3HB  ALA A  71     -13.660  -6.124 -27.941  1.00  0.00           H  
ATOM   1166  N   PHE A  72     -11.951  -3.934 -28.914  1.00  0.00           N  
ATOM   1167  CA  PHE A  72     -10.917  -2.997 -28.493  1.00  0.00           C  
ATOM   1168  C   PHE A  72     -10.835  -1.814 -29.454  1.00  0.00           C  
ATOM   1169  O   PHE A  72     -10.694  -0.665 -29.025  1.00  0.00           O  
ATOM   1170  CB  PHE A  72      -9.558  -3.696 -28.413  1.00  0.00           C  
ATOM   1171  CG  PHE A  72      -9.435  -4.686 -27.272  1.00  0.00           C  
ATOM   1172  CD1 PHE A  72      -9.021  -5.980 -27.521  1.00  0.00           C  
ATOM   1173  CD2 PHE A  72      -9.736  -4.336 -25.964  1.00  0.00           C  
ATOM   1174  CE1 PHE A  72      -8.902  -6.900 -26.511  1.00  0.00           C  
ATOM   1175  CE2 PHE A  72      -9.621  -5.259 -24.952  1.00  0.00           C  
ATOM   1176  CZ  PHE A  72      -9.201  -6.543 -25.231  1.00  0.00           C  
ATOM   1177  H   PHE A  72     -11.689  -4.874 -29.201  1.00  0.00           H  
ATOM   1178  HA  PHE A  72     -11.177  -2.615 -27.506  1.00  0.00           H  
ATOM   1179 1HB  PHE A  72      -9.385  -4.234 -29.343  1.00  0.00           H  
ATOM   1180 2HB  PHE A  72      -8.766  -2.956 -28.316  1.00  0.00           H  
ATOM   1181  HD1 PHE A  72      -8.786  -6.266 -28.543  1.00  0.00           H  
ATOM   1182  HD2 PHE A  72     -10.068  -3.328 -25.738  1.00  0.00           H  
ATOM   1183  HE1 PHE A  72      -8.572  -7.912 -26.733  1.00  0.00           H  
ATOM   1184  HE2 PHE A  72      -9.866  -4.975 -23.931  1.00  0.00           H  
ATOM   1185  HZ  PHE A  72      -9.108  -7.273 -24.441  1.00  0.00           H  
ATOM   1186  N   GLU A  73     -10.955  -2.088 -30.753  1.00  0.00           N  
ATOM   1187  CA  GLU A  73     -10.923  -1.033 -31.761  1.00  0.00           C  
ATOM   1188  C   GLU A  73     -12.085  -0.064 -31.583  1.00  0.00           C  
ATOM   1189  O   GLU A  73     -11.927   1.146 -31.758  1.00  0.00           O  
ATOM   1190  CB  GLU A  73     -10.955  -1.631 -33.170  1.00  0.00           C  
ATOM   1191  CG  GLU A  73      -9.667  -2.331 -33.583  1.00  0.00           C  
ATOM   1192  CD  GLU A  73      -9.774  -3.026 -34.910  1.00  0.00           C  
ATOM   1193  OE1 GLU A  73     -10.822  -2.960 -35.508  1.00  0.00           O  
ATOM   1194  OE2 GLU A  73      -8.810  -3.630 -35.324  1.00  0.00           O1-
ATOM   1195  H   GLU A  73     -11.051  -3.055 -31.050  1.00  0.00           H  
ATOM   1196  HA  GLU A  73      -9.995  -0.474 -31.645  1.00  0.00           H  
ATOM   1197 1HB  GLU A  73     -11.762  -2.361 -33.234  1.00  0.00           H  
ATOM   1198 2HB  GLU A  73     -11.168  -0.846 -33.897  1.00  0.00           H  
ATOM   1199 1HG  GLU A  73      -8.873  -1.587 -33.638  1.00  0.00           H  
ATOM   1200 2HG  GLU A  73      -9.397  -3.054 -32.821  1.00  0.00           H  
ATOM   1201  N   LEU A  74     -13.247  -0.594 -31.210  1.00  0.00           N  
ATOM   1202  CA  LEU A  74     -14.428   0.226 -30.977  1.00  0.00           C  
ATOM   1203  C   LEU A  74     -14.175   1.173 -29.803  1.00  0.00           C  
ATOM   1204  O   LEU A  74     -14.486   2.363 -29.878  1.00  0.00           O  
ATOM   1205  CB  LEU A  74     -15.652  -0.680 -30.726  1.00  0.00           C  
ATOM   1206  CG  LEU A  74     -17.065  -0.012 -30.594  1.00  0.00           C  
ATOM   1207  CD1 LEU A  74     -17.305   0.391 -29.143  1.00  0.00           C  
ATOM   1208  CD2 LEU A  74     -17.179   1.200 -31.521  1.00  0.00           C  
ATOM   1209  H   LEU A  74     -13.315  -1.602 -31.106  1.00  0.00           H  
ATOM   1210  HA  LEU A  74     -14.608   0.822 -31.869  1.00  0.00           H  
ATOM   1211 1HB  LEU A  74     -15.712  -1.396 -31.543  1.00  0.00           H  
ATOM   1212 2HB  LEU A  74     -15.477  -1.239 -29.807  1.00  0.00           H  
ATOM   1213  HG  LEU A  74     -17.819  -0.734 -30.876  1.00  0.00           H  
ATOM   1214 1HD1 LEU A  74     -18.299   0.832 -29.051  1.00  0.00           H  
ATOM   1215 2HD1 LEU A  74     -17.240  -0.487 -28.499  1.00  0.00           H  
ATOM   1216 3HD1 LEU A  74     -16.564   1.113 -28.834  1.00  0.00           H  
ATOM   1217 1HD2 LEU A  74     -18.176   1.635 -31.422  1.00  0.00           H  
ATOM   1218 2HD2 LEU A  74     -16.442   1.951 -31.258  1.00  0.00           H  
ATOM   1219 3HD2 LEU A  74     -17.023   0.886 -32.555  1.00  0.00           H  
ATOM   1220  N   VAL A  75     -13.587   0.651 -28.726  1.00  0.00           N  
ATOM   1221  CA  VAL A  75     -13.284   1.494 -27.577  1.00  0.00           C  
ATOM   1222  C   VAL A  75     -12.316   2.607 -27.966  1.00  0.00           C  
ATOM   1223  O   VAL A  75     -12.499   3.756 -27.564  1.00  0.00           O  
ATOM   1224  CB  VAL A  75     -12.667   0.684 -26.419  1.00  0.00           C  
ATOM   1225  CG1 VAL A  75     -12.215   1.649 -25.311  1.00  0.00           C  
ATOM   1226  CG2 VAL A  75     -13.682  -0.308 -25.890  1.00  0.00           C  
ATOM   1227  H   VAL A  75     -13.373  -0.342 -28.706  1.00  0.00           H  
ATOM   1228  HA  VAL A  75     -14.214   1.948 -27.227  1.00  0.00           H  
ATOM   1229  HB  VAL A  75     -11.786   0.150 -26.780  1.00  0.00           H  
ATOM   1230 1HG1 VAL A  75     -11.766   1.098 -24.487  1.00  0.00           H  
ATOM   1231 2HG1 VAL A  75     -11.491   2.351 -25.705  1.00  0.00           H  
ATOM   1232 3HG1 VAL A  75     -13.075   2.200 -24.946  1.00  0.00           H  
ATOM   1233 1HG2 VAL A  75     -13.243  -0.881 -25.079  1.00  0.00           H  
ATOM   1234 2HG2 VAL A  75     -14.546   0.225 -25.530  1.00  0.00           H  
ATOM   1235 3HG2 VAL A  75     -13.981  -0.982 -26.690  1.00  0.00           H  
ATOM   1236  N   ILE A  76     -11.297   2.282 -28.758  1.00  0.00           N  
ATOM   1237  CA  ILE A  76     -10.330   3.288 -29.190  1.00  0.00           C  
ATOM   1238  C   ILE A  76     -11.006   4.414 -29.961  1.00  0.00           C  
ATOM   1239  O   ILE A  76     -10.685   5.586 -29.751  1.00  0.00           O  
ATOM   1240  CB  ILE A  76      -9.187   2.663 -30.015  1.00  0.00           C  
ATOM   1241  CG1 ILE A  76      -8.315   1.816 -29.073  1.00  0.00           C  
ATOM   1242  CG2 ILE A  76      -8.366   3.753 -30.718  1.00  0.00           C  
ATOM   1243  CD1 ILE A  76      -7.317   0.909 -29.769  1.00  0.00           C  
ATOM   1244  H   ILE A  76     -11.185   1.313 -29.047  1.00  0.00           H  
ATOM   1245  HA  ILE A  76      -9.879   3.726 -28.302  1.00  0.00           H  
ATOM   1246  HB  ILE A  76      -9.605   1.992 -30.762  1.00  0.00           H  
ATOM   1247 1HG1 ILE A  76      -7.766   2.486 -28.411  1.00  0.00           H  
ATOM   1248 2HG1 ILE A  76      -8.973   1.203 -28.468  1.00  0.00           H  
ATOM   1249 1HG2 ILE A  76      -7.565   3.297 -31.299  1.00  0.00           H  
ATOM   1250 2HG2 ILE A  76      -9.007   4.321 -31.387  1.00  0.00           H  
ATOM   1251 3HG2 ILE A  76      -7.935   4.425 -29.974  1.00  0.00           H  
ATOM   1252 1HD1 ILE A  76      -6.751   0.349 -29.023  1.00  0.00           H  
ATOM   1253 2HD1 ILE A  76      -7.850   0.213 -30.416  1.00  0.00           H  
ATOM   1254 3HD1 ILE A  76      -6.627   1.503 -30.363  1.00  0.00           H  
ATOM   1255  N   GLU A  77     -11.947   4.073 -30.840  1.00  0.00           N  
ATOM   1256  CA  GLU A  77     -12.676   5.110 -31.561  1.00  0.00           C  
ATOM   1257  C   GLU A  77     -13.475   5.971 -30.586  1.00  0.00           C  
ATOM   1258  O   GLU A  77     -13.535   7.195 -30.733  1.00  0.00           O  
ATOM   1259  CB  GLU A  77     -13.613   4.484 -32.601  1.00  0.00           C  
ATOM   1260  CG  GLU A  77     -12.905   3.844 -33.796  1.00  0.00           C  
ATOM   1261  CD  GLU A  77     -12.185   4.849 -34.658  1.00  0.00           C  
ATOM   1262  OE1 GLU A  77     -12.771   5.855 -34.977  1.00  0.00           O  
ATOM   1263  OE2 GLU A  77     -11.042   4.613 -34.992  1.00  0.00           O1-
ATOM   1264  H   GLU A  77     -12.147   3.094 -31.011  1.00  0.00           H  
ATOM   1265  HA  GLU A  77     -11.959   5.748 -32.074  1.00  0.00           H  
ATOM   1266 1HB  GLU A  77     -14.215   3.710 -32.125  1.00  0.00           H  
ATOM   1267 2HB  GLU A  77     -14.297   5.243 -32.980  1.00  0.00           H  
ATOM   1268 1HG  GLU A  77     -12.182   3.119 -33.429  1.00  0.00           H  
ATOM   1269 2HG  GLU A  77     -13.641   3.313 -34.396  1.00  0.00           H  
ATOM   1270  N   ALA A  78     -14.053   5.338 -29.565  1.00  0.00           N  
ATOM   1271  CA  ALA A  78     -14.780   6.067 -28.530  1.00  0.00           C  
ATOM   1272  C   ALA A  78     -13.849   6.988 -27.746  1.00  0.00           C  
ATOM   1273  O   ALA A  78     -14.234   8.098 -27.379  1.00  0.00           O  
ATOM   1274  CB  ALA A  78     -15.466   5.096 -27.593  1.00  0.00           C  
ATOM   1275  H   ALA A  78     -13.998   4.324 -29.520  1.00  0.00           H  
ATOM   1276  HA  ALA A  78     -15.537   6.683 -29.018  1.00  0.00           H  
ATOM   1277 1HB  ALA A  78     -16.025   5.646 -26.842  1.00  0.00           H  
ATOM   1278 2HB  ALA A  78     -16.140   4.464 -28.165  1.00  0.00           H  
ATOM   1279 3HB  ALA A  78     -14.722   4.479 -27.100  1.00  0.00           H  
ATOM   1280  N   ILE A  79     -12.622   6.531 -27.503  1.00  0.00           N  
ATOM   1281  CA  ILE A  79     -11.626   7.323 -26.784  1.00  0.00           C  
ATOM   1282  C   ILE A  79     -11.266   8.580 -27.565  1.00  0.00           C  
ATOM   1283  O   ILE A  79     -11.143   9.660 -26.993  1.00  0.00           O  
ATOM   1284  CB  ILE A  79     -10.372   6.485 -26.468  1.00  0.00           C  
ATOM   1285  CG1 ILE A  79     -10.724   5.431 -25.392  1.00  0.00           C  
ATOM   1286  CG2 ILE A  79      -9.223   7.372 -26.015  1.00  0.00           C  
ATOM   1287  CD1 ILE A  79      -9.677   4.365 -25.183  1.00  0.00           C  
ATOM   1288  H   ILE A  79     -12.380   5.596 -27.815  1.00  0.00           H  
ATOM   1289  HA  ILE A  79     -12.059   7.636 -25.833  1.00  0.00           H  
ATOM   1290  HB  ILE A  79     -10.073   5.951 -27.363  1.00  0.00           H  
ATOM   1291 1HG1 ILE A  79     -10.879   5.945 -24.444  1.00  0.00           H  
ATOM   1292 2HG1 ILE A  79     -11.656   4.942 -25.673  1.00  0.00           H  
ATOM   1293 1HG2 ILE A  79      -8.350   6.763 -25.824  1.00  0.00           H  
ATOM   1294 2HG2 ILE A  79      -8.982   8.093 -26.794  1.00  0.00           H  
ATOM   1295 3HG2 ILE A  79      -9.511   7.899 -25.105  1.00  0.00           H  
ATOM   1296 1HD1 ILE A  79     -10.021   3.681 -24.406  1.00  0.00           H  
ATOM   1297 2HD1 ILE A  79      -9.521   3.815 -26.107  1.00  0.00           H  
ATOM   1298 3HD1 ILE A  79      -8.746   4.818 -24.874  1.00  0.00           H  
ATOM   1299  N   LYS A  80     -11.098   8.433 -28.876  1.00  0.00           N  
ATOM   1300  CA  LYS A  80     -10.849   9.583 -29.738  1.00  0.00           C  
ATOM   1301  C   LYS A  80     -12.060  10.514 -29.769  1.00  0.00           C  
ATOM   1302  O   LYS A  80     -11.909  11.738 -29.844  1.00  0.00           O  
ATOM   1303  CB  LYS A  80     -10.515   9.130 -31.162  1.00  0.00           C  
ATOM   1304  CG  LYS A  80      -9.164   8.443 -31.314  1.00  0.00           C  
ATOM   1305  CD  LYS A  80      -8.800   8.228 -32.787  1.00  0.00           C  
ATOM   1306  CE  LYS A  80      -9.619   7.102 -33.403  1.00  0.00           C  
ATOM   1307  NZ  LYS A  80      -9.169   6.769 -34.779  1.00  0.00           N1+
ATOM   1308  H   LYS A  80     -11.157   7.505 -29.278  1.00  0.00           H  
ATOM   1309  HA  LYS A  80     -10.006  10.146 -29.337  1.00  0.00           H  
ATOM   1310 1HB  LYS A  80     -11.283   8.437 -31.501  1.00  0.00           H  
ATOM   1311 2HB  LYS A  80     -10.535   9.992 -31.830  1.00  0.00           H  
ATOM   1312 1HG  LYS A  80      -8.391   9.042 -30.829  1.00  0.00           H  
ATOM   1313 2HG  LYS A  80      -9.206   7.472 -30.822  1.00  0.00           H  
ATOM   1314 1HD  LYS A  80      -8.977   9.145 -33.353  1.00  0.00           H  
ATOM   1315 2HD  LYS A  80      -7.744   7.975 -32.859  1.00  0.00           H  
ATOM   1316 1HE  LYS A  80      -9.528   6.219 -32.777  1.00  0.00           H  
ATOM   1317 2HE  LYS A  80     -10.667   7.399 -33.444  1.00  0.00           H  
ATOM   1318 1HZ  LYS A  80      -9.750   6.007 -35.130  1.00  0.00           H  
ATOM   1319 2HZ  LYS A  80      -9.266   7.575 -35.376  1.00  0.00           H  
ATOM   1320 3HZ  LYS A  80      -8.205   6.476 -34.761  1.00  0.00           H  
ATOM   1321  N   ALA A  81     -13.263   9.932 -29.743  1.00  0.00           N  
ATOM   1322  CA  ALA A  81     -14.503  10.700 -29.815  1.00  0.00           C  
ATOM   1323  C   ALA A  81     -14.702  11.599 -28.597  1.00  0.00           C  
ATOM   1324  O   ALA A  81     -15.064  12.765 -28.738  1.00  0.00           O  
ATOM   1325  CB  ALA A  81     -15.695   9.762 -29.948  1.00  0.00           C  
ATOM   1326  H   ALA A  81     -13.318   8.919 -29.702  1.00  0.00           H  
ATOM   1327  HA  ALA A  81     -14.447  11.340 -30.699  1.00  0.00           H  
ATOM   1328 1HB  ALA A  81     -16.609  10.347 -30.032  1.00  0.00           H  
ATOM   1329 2HB  ALA A  81     -15.573   9.146 -30.836  1.00  0.00           H  
ATOM   1330 3HB  ALA A  81     -15.757   9.123 -29.069  1.00  0.00           H  
ATOM   1331  N   ILE A  82     -14.458  11.056 -27.402  1.00  0.00           N  
ATOM   1332  CA  ILE A  82     -14.590  11.853 -26.191  1.00  0.00           C  
ATOM   1333  C   ILE A  82     -13.304  11.843 -25.385  1.00  0.00           C  
ATOM   1334  O   ILE A  82     -12.884  10.816 -24.855  1.00  0.00           O  
ATOM   1335  CB  ILE A  82     -15.795  11.386 -25.333  1.00  0.00           C  
ATOM   1336  CG1 ILE A  82     -15.917  12.230 -24.053  1.00  0.00           C  
ATOM   1337  CG2 ILE A  82     -15.705   9.905 -24.974  1.00  0.00           C  
ATOM   1338  CD1 ILE A  82     -16.366  13.664 -24.285  1.00  0.00           C  
ATOM   1339  H   ILE A  82     -14.177  10.084 -27.342  1.00  0.00           H  
ATOM   1340  HA  ILE A  82     -14.786  12.881 -26.488  1.00  0.00           H  
ATOM   1341  HB  ILE A  82     -16.692  11.545 -25.907  1.00  0.00           H  
ATOM   1342 1HG1 ILE A  82     -16.634  11.752 -23.404  1.00  0.00           H  
ATOM   1343 2HG1 ILE A  82     -14.963  12.238 -23.545  1.00  0.00           H  
ATOM   1344 1HG2 ILE A  82     -16.592   9.618 -24.399  1.00  0.00           H  
ATOM   1345 2HG2 ILE A  82     -15.664   9.320 -25.880  1.00  0.00           H  
ATOM   1346 3HG2 ILE A  82     -14.821   9.706 -24.377  1.00  0.00           H  
ATOM   1347 1HD1 ILE A  82     -16.436  14.179 -23.328  1.00  0.00           H  
ATOM   1348 2HD1 ILE A  82     -15.650  14.185 -24.919  1.00  0.00           H  
ATOM   1349 3HD1 ILE A  82     -17.346  13.670 -24.767  1.00  0.00           H  
ATOM   1350  N   THR A  83     -12.701  13.015 -25.266  1.00  0.00           N  
ATOM   1351  CA  THR A  83     -11.411  13.163 -24.609  1.00  0.00           C  
ATOM   1352  C   THR A  83     -11.553  13.561 -23.144  1.00  0.00           C  
ATOM   1353  O   THR A  83     -10.558  13.765 -22.446  1.00  0.00           O  
ATOM   1354  CB  THR A  83     -10.566  14.204 -25.352  1.00  0.00           C  
ATOM   1355  CG2 THR A  83     -10.388  13.776 -26.809  1.00  0.00           C  
ATOM   1356  OG1 THR A  83     -11.242  15.473 -25.312  1.00  0.00           O  
ATOM   1357  H   THR A  83     -13.117  13.826 -25.701  1.00  0.00           H  
ATOM   1358  HA  THR A  83     -10.896  12.202 -24.652  1.00  0.00           H  
ATOM   1359  HB  THR A  83      -9.596  14.299 -24.869  1.00  0.00           H  
ATOM   1360  HG1 THR A  83     -10.657  16.160 -25.640  1.00  0.00           H  
ATOM   1361 1HG2 THR A  83      -9.794  14.520 -27.340  1.00  0.00           H  
ATOM   1362 2HG2 THR A  83      -9.883  12.812 -26.851  1.00  0.00           H  
ATOM   1363 3HG2 THR A  83     -11.364  13.688 -27.291  1.00  0.00           H  
ATOM   1364  N   ASP A  84     -12.785  13.673 -22.673  1.00  0.00           N  
ATOM   1365  CA  ASP A  84     -13.027  14.028 -21.285  1.00  0.00           C  
ATOM   1366  C   ASP A  84     -12.361  13.026 -20.361  1.00  0.00           C  
ATOM   1367  O   ASP A  84     -12.550  11.818 -20.498  1.00  0.00           O  
ATOM   1368  CB  ASP A  84     -14.519  14.094 -20.994  1.00  0.00           C  
ATOM   1369  CG  ASP A  84     -14.807  14.515 -19.570  1.00  0.00           C  
ATOM   1370  OD1 ASP A  84     -14.647  13.697 -18.684  1.00  0.00           O  
ATOM   1371  OD2 ASP A  84     -15.183  15.645 -19.369  1.00  0.00           O1-
ATOM   1372  H   ASP A  84     -13.564  13.501 -23.290  1.00  0.00           H  
ATOM   1373  HA  ASP A  84     -12.589  15.010 -21.095  1.00  0.00           H  
ATOM   1374 1HB  ASP A  84     -14.986  14.805 -21.669  1.00  0.00           H  
ATOM   1375 2HB  ASP A  84     -14.966  13.121 -21.171  1.00  0.00           H  
ATOM   1376  N   ASP A  85     -11.596  13.524 -19.405  1.00  0.00           N  
ATOM   1377  CA  ASP A  85     -10.833  12.669 -18.516  1.00  0.00           C  
ATOM   1378  C   ASP A  85     -11.680  11.562 -17.879  1.00  0.00           C  
ATOM   1379  O   ASP A  85     -11.212  10.426 -17.751  1.00  0.00           O  
ATOM   1380  CB  ASP A  85     -10.171  13.527 -17.437  1.00  0.00           C  
ATOM   1381  CG  ASP A  85      -9.081  14.437 -17.998  1.00  0.00           C  
ATOM   1382  OD1 ASP A  85      -7.943  14.015 -18.092  1.00  0.00           O  
ATOM   1383  OD2 ASP A  85      -9.404  15.555 -18.339  1.00  0.00           O1-
ATOM   1384  H   ASP A  85     -11.502  14.528 -19.322  1.00  0.00           H  
ATOM   1385  HA  ASP A  85     -10.048  12.195 -19.103  1.00  0.00           H  
ATOM   1386 1HB  ASP A  85     -10.929  14.148 -16.957  1.00  0.00           H  
ATOM   1387 2HB  ASP A  85      -9.737  12.903 -16.681  1.00  0.00           H  
ATOM   1388  N   GLU A  86     -12.920  11.874 -17.483  1.00  0.00           N  
ATOM   1389  CA  GLU A  86     -13.766  10.864 -16.849  1.00  0.00           C  
ATOM   1390  C   GLU A  86     -14.245   9.857 -17.871  1.00  0.00           C  
ATOM   1391  O   GLU A  86     -14.240   8.649 -17.619  1.00  0.00           O  
ATOM   1392  CB  GLU A  86     -14.983  11.494 -16.166  1.00  0.00           C  
ATOM   1393  CG  GLU A  86     -15.881  10.476 -15.460  1.00  0.00           C  
ATOM   1394  CD  GLU A  86     -17.047  11.097 -14.755  1.00  0.00           C  
ATOM   1395  OE1 GLU A  86     -17.007  12.274 -14.501  1.00  0.00           O  
ATOM   1396  OE2 GLU A  86     -17.990  10.391 -14.478  1.00  0.00           O1-
ATOM   1397  H   GLU A  86     -13.293  12.806 -17.637  1.00  0.00           H  
ATOM   1398  HA  GLU A  86     -13.177  10.337 -16.097  1.00  0.00           H  
ATOM   1399 1HB  GLU A  86     -14.658  12.232 -15.436  1.00  0.00           H  
ATOM   1400 2HB  GLU A  86     -15.592  12.009 -16.911  1.00  0.00           H  
ATOM   1401 1HG  GLU A  86     -16.258   9.772 -16.198  1.00  0.00           H  
ATOM   1402 2HG  GLU A  86     -15.286   9.916 -14.739  1.00  0.00           H  
ATOM   1403  N   ALA A  87     -14.667  10.354 -19.028  1.00  0.00           N  
ATOM   1404  CA  ALA A  87     -15.151   9.472 -20.083  1.00  0.00           C  
ATOM   1405  C   ALA A  87     -14.052   8.518 -20.526  1.00  0.00           C  
ATOM   1406  O   ALA A  87     -14.305   7.340 -20.769  1.00  0.00           O  
ATOM   1407  CB  ALA A  87     -15.643  10.277 -21.271  1.00  0.00           C  
ATOM   1408  H   ALA A  87     -14.657  11.365 -19.154  1.00  0.00           H  
ATOM   1409  HA  ALA A  87     -15.976   8.883 -19.683  1.00  0.00           H  
ATOM   1410 1HB  ALA A  87     -16.022   9.600 -22.035  1.00  0.00           H  
ATOM   1411 2HB  ALA A  87     -16.440  10.952 -20.956  1.00  0.00           H  
ATOM   1412 3HB  ALA A  87     -14.815  10.851 -21.676  1.00  0.00           H  
ATOM   1413  N   VAL A  88     -12.823   9.025 -20.602  1.00  0.00           N  
ATOM   1414  CA  VAL A  88     -11.690   8.225 -21.043  1.00  0.00           C  
ATOM   1415  C   VAL A  88     -11.390   7.110 -20.049  1.00  0.00           C  
ATOM   1416  O   VAL A  88     -11.150   5.970 -20.450  1.00  0.00           O  
ATOM   1417  CB  VAL A  88     -10.451   9.117 -21.253  1.00  0.00           C  
ATOM   1418  CG1 VAL A  88      -9.212   8.270 -21.536  1.00  0.00           C  
ATOM   1419  CG2 VAL A  88     -10.703  10.062 -22.429  1.00  0.00           C  
ATOM   1420  H   VAL A  88     -12.682  10.004 -20.373  1.00  0.00           H  
ATOM   1421  HA  VAL A  88     -11.946   7.771 -22.001  1.00  0.00           H  
ATOM   1422  HB  VAL A  88     -10.270   9.695 -20.344  1.00  0.00           H  
ATOM   1423 1HG1 VAL A  88      -8.353   8.926 -21.675  1.00  0.00           H  
ATOM   1424 2HG1 VAL A  88      -9.018   7.599 -20.703  1.00  0.00           H  
ATOM   1425 3HG1 VAL A  88      -9.373   7.687 -22.443  1.00  0.00           H  
ATOM   1426 1HG2 VAL A  88      -9.840  10.706 -22.563  1.00  0.00           H  
ATOM   1427 2HG2 VAL A  88     -10.873   9.479 -23.338  1.00  0.00           H  
ATOM   1428 3HG2 VAL A  88     -11.575  10.672 -22.238  1.00  0.00           H  
ATOM   1429  N   LEU A  89     -11.422   7.427 -18.754  1.00  0.00           N  
ATOM   1430  CA  LEU A  89     -11.198   6.406 -17.739  1.00  0.00           C  
ATOM   1431  C   LEU A  89     -12.277   5.334 -17.810  1.00  0.00           C  
ATOM   1432  O   LEU A  89     -11.974   4.141 -17.731  1.00  0.00           O  
ATOM   1433  CB  LEU A  89     -11.182   7.027 -16.334  1.00  0.00           C  
ATOM   1434  CG  LEU A  89     -10.969   6.047 -15.145  1.00  0.00           C  
ATOM   1435  CD1 LEU A  89      -9.635   5.313 -15.294  1.00  0.00           C  
ATOM   1436  CD2 LEU A  89     -10.991   6.840 -13.846  1.00  0.00           C  
ATOM   1437  H   LEU A  89     -11.587   8.390 -18.475  1.00  0.00           H  
ATOM   1438  HA  LEU A  89     -10.235   5.941 -17.934  1.00  0.00           H  
ATOM   1439 1HB  LEU A  89     -10.398   7.768 -16.293  1.00  0.00           H  
ATOM   1440 2HB  LEU A  89     -12.134   7.534 -16.170  1.00  0.00           H  
ATOM   1441  HG  LEU A  89     -11.767   5.302 -15.132  1.00  0.00           H  
ATOM   1442 1HD1 LEU A  89      -9.504   4.631 -14.454  1.00  0.00           H  
ATOM   1443 2HD1 LEU A  89      -9.624   4.738 -16.218  1.00  0.00           H  
ATOM   1444 3HD1 LEU A  89      -8.820   6.036 -15.304  1.00  0.00           H  
ATOM   1445 1HD2 LEU A  89     -10.847   6.165 -13.000  1.00  0.00           H  
ATOM   1446 2HD2 LEU A  89     -10.192   7.579 -13.858  1.00  0.00           H  
ATOM   1447 3HD2 LEU A  89     -11.953   7.347 -13.749  1.00  0.00           H  
ATOM   1448  N   ARG A  90     -13.534   5.751 -17.965  1.00  0.00           N  
ATOM   1449  CA  ARG A  90     -14.630   4.794 -18.048  1.00  0.00           C  
ATOM   1450  C   ARG A  90     -14.472   3.890 -19.270  1.00  0.00           C  
ATOM   1451  O   ARG A  90     -14.699   2.682 -19.188  1.00  0.00           O  
ATOM   1452  CB  ARG A  90     -15.972   5.516 -18.083  1.00  0.00           C  
ATOM   1453  CG  ARG A  90     -16.391   6.148 -16.742  1.00  0.00           C  
ATOM   1454  CD  ARG A  90     -17.684   6.894 -16.843  1.00  0.00           C  
ATOM   1455  NE  ARG A  90     -18.056   7.517 -15.571  1.00  0.00           N  
ATOM   1456  CZ  ARG A  90     -18.697   6.902 -14.555  1.00  0.00           C  
ATOM   1457  NH1 ARG A  90     -19.053   5.634 -14.646  1.00  0.00           N1+
ATOM   1458  NH2 ARG A  90     -18.963   7.591 -13.463  1.00  0.00           N  
ATOM   1459  H   ARG A  90     -13.734   6.745 -18.013  1.00  0.00           H  
ATOM   1460  HA  ARG A  90     -14.605   4.169 -17.154  1.00  0.00           H  
ATOM   1461 1HB  ARG A  90     -15.945   6.307 -18.833  1.00  0.00           H  
ATOM   1462 2HB  ARG A  90     -16.753   4.815 -18.373  1.00  0.00           H  
ATOM   1463 1HG  ARG A  90     -16.510   5.360 -15.998  1.00  0.00           H  
ATOM   1464 2HG  ARG A  90     -15.619   6.844 -16.408  1.00  0.00           H  
ATOM   1465 1HD  ARG A  90     -17.578   7.685 -17.587  1.00  0.00           H  
ATOM   1466 2HD  ARG A  90     -18.481   6.220 -17.143  1.00  0.00           H  
ATOM   1467  HE  ARG A  90     -17.820   8.499 -15.432  1.00  0.00           H  
ATOM   1468 1HH1 ARG A  90     -18.850   5.109 -15.483  1.00  0.00           H  
ATOM   1469 2HH1 ARG A  90     -19.533   5.188 -13.877  1.00  0.00           H  
ATOM   1470 1HH2 ARG A  90     -18.684   8.570 -13.413  1.00  0.00           H  
ATOM   1471 2HH2 ARG A  90     -19.439   7.156 -12.687  1.00  0.00           H  
ATOM   1472  N   LEU A  91     -14.042   4.462 -20.393  1.00  0.00           N  
ATOM   1473  CA  LEU A  91     -13.826   3.675 -21.600  1.00  0.00           C  
ATOM   1474  C   LEU A  91     -12.677   2.687 -21.429  1.00  0.00           C  
ATOM   1475  O   LEU A  91     -12.772   1.537 -21.864  1.00  0.00           O  
ATOM   1476  CB  LEU A  91     -13.543   4.602 -22.786  1.00  0.00           C  
ATOM   1477  CG  LEU A  91     -14.736   5.446 -23.284  1.00  0.00           C  
ATOM   1478  CD1 LEU A  91     -14.243   6.459 -24.295  1.00  0.00           C  
ATOM   1479  CD2 LEU A  91     -15.782   4.548 -23.906  1.00  0.00           C  
ATOM   1480  H   LEU A  91     -13.889   5.466 -20.416  1.00  0.00           H  
ATOM   1481  HA  LEU A  91     -14.728   3.104 -21.799  1.00  0.00           H  
ATOM   1482 1HB  LEU A  91     -12.750   5.295 -22.497  1.00  0.00           H  
ATOM   1483 2HB  LEU A  91     -13.179   4.006 -23.618  1.00  0.00           H  
ATOM   1484  HG  LEU A  91     -15.175   5.978 -22.456  1.00  0.00           H  
ATOM   1485 1HD1 LEU A  91     -15.082   7.063 -24.647  1.00  0.00           H  
ATOM   1486 2HD1 LEU A  91     -13.500   7.108 -23.828  1.00  0.00           H  
ATOM   1487 3HD1 LEU A  91     -13.795   5.940 -25.135  1.00  0.00           H  
ATOM   1488 1HD2 LEU A  91     -16.612   5.160 -24.255  1.00  0.00           H  
ATOM   1489 2HD2 LEU A  91     -15.339   4.018 -24.742  1.00  0.00           H  
ATOM   1490 3HD2 LEU A  91     -16.149   3.832 -23.177  1.00  0.00           H  
ATOM   1491  N   ALA A  92     -11.600   3.122 -20.777  1.00  0.00           N  
ATOM   1492  CA  ALA A  92     -10.473   2.233 -20.532  1.00  0.00           C  
ATOM   1493  C   ALA A  92     -10.894   1.072 -19.635  1.00  0.00           C  
ATOM   1494  O   ALA A  92     -10.489  -0.072 -19.861  1.00  0.00           O  
ATOM   1495  CB  ALA A  92      -9.327   2.999 -19.897  1.00  0.00           C  
ATOM   1496  H   ALA A  92     -11.558   4.086 -20.462  1.00  0.00           H  
ATOM   1497  HA  ALA A  92     -10.147   1.825 -21.489  1.00  0.00           H  
ATOM   1498 1HB  ALA A  92      -8.481   2.331 -19.739  1.00  0.00           H  
ATOM   1499 2HB  ALA A  92      -9.029   3.814 -20.554  1.00  0.00           H  
ATOM   1500 3HB  ALA A  92      -9.654   3.404 -18.941  1.00  0.00           H  
ATOM   1501  N   GLU A  93     -11.724   1.358 -18.629  1.00  0.00           N  
ATOM   1502  CA  GLU A  93     -12.205   0.318 -17.730  1.00  0.00           C  
ATOM   1503  C   GLU A  93     -13.079  -0.682 -18.468  1.00  0.00           C  
ATOM   1504  O   GLU A  93     -12.974  -1.885 -18.234  1.00  0.00           O  
ATOM   1505  CB  GLU A  93     -12.970   0.911 -16.548  1.00  0.00           C  
ATOM   1506  CG  GLU A  93     -13.358  -0.121 -15.492  1.00  0.00           C  
ATOM   1507  CD  GLU A  93     -13.988   0.478 -14.270  1.00  0.00           C  
ATOM   1508  OE1 GLU A  93     -14.129   1.674 -14.218  1.00  0.00           O  
ATOM   1509  OE2 GLU A  93     -14.331  -0.267 -13.382  1.00  0.00           O1-
ATOM   1510  H   GLU A  93     -12.006   2.322 -18.472  1.00  0.00           H  
ATOM   1511  HA  GLU A  93     -11.348  -0.228 -17.341  1.00  0.00           H  
ATOM   1512 1HB  GLU A  93     -12.363   1.679 -16.068  1.00  0.00           H  
ATOM   1513 2HB  GLU A  93     -13.883   1.390 -16.905  1.00  0.00           H  
ATOM   1514 1HG  GLU A  93     -14.058  -0.832 -15.931  1.00  0.00           H  
ATOM   1515 2HG  GLU A  93     -12.466  -0.673 -15.196  1.00  0.00           H  
ATOM   1516  N   LEU A  94     -13.926  -0.194 -19.374  1.00  0.00           N  
ATOM   1517  CA  LEU A  94     -14.764  -1.093 -20.152  1.00  0.00           C  
ATOM   1518  C   LEU A  94     -13.910  -2.032 -20.993  1.00  0.00           C  
ATOM   1519  O   LEU A  94     -14.219  -3.219 -21.112  1.00  0.00           O  
ATOM   1520  CB  LEU A  94     -15.728  -0.297 -21.051  1.00  0.00           C  
ATOM   1521  CG  LEU A  94     -16.904   0.426 -20.336  1.00  0.00           C  
ATOM   1522  CD1 LEU A  94     -17.635   1.322 -21.338  1.00  0.00           C  
ATOM   1523  CD2 LEU A  94     -17.868  -0.605 -19.759  1.00  0.00           C  
ATOM   1524  H   LEU A  94     -13.998   0.809 -19.505  1.00  0.00           H  
ATOM   1525  HA  LEU A  94     -15.346  -1.701 -19.466  1.00  0.00           H  
ATOM   1526 1HB  LEU A  94     -15.153   0.465 -21.582  1.00  0.00           H  
ATOM   1527 2HB  LEU A  94     -16.151  -0.964 -21.785  1.00  0.00           H  
ATOM   1528  HG  LEU A  94     -16.517   1.049 -19.531  1.00  0.00           H  
ATOM   1529 1HD1 LEU A  94     -18.459   1.833 -20.840  1.00  0.00           H  
ATOM   1530 2HD1 LEU A  94     -16.945   2.060 -21.741  1.00  0.00           H  
ATOM   1531 3HD1 LEU A  94     -18.024   0.713 -22.144  1.00  0.00           H  
ATOM   1532 1HD2 LEU A  94     -18.689  -0.089 -19.259  1.00  0.00           H  
ATOM   1533 2HD2 LEU A  94     -18.260  -1.225 -20.562  1.00  0.00           H  
ATOM   1534 3HD2 LEU A  94     -17.356  -1.236 -19.036  1.00  0.00           H  
ATOM   1535  N   ALA A  95     -12.814  -1.521 -21.551  1.00  0.00           N  
ATOM   1536  CA  ALA A  95     -11.903  -2.372 -22.301  1.00  0.00           C  
ATOM   1537  C   ALA A  95     -11.239  -3.398 -21.387  1.00  0.00           C  
ATOM   1538  O   ALA A  95     -11.049  -4.547 -21.778  1.00  0.00           O  
ATOM   1539  CB  ALA A  95     -10.849  -1.541 -22.998  1.00  0.00           C  
ATOM   1540  H   ALA A  95     -12.618  -0.529 -21.456  1.00  0.00           H  
ATOM   1541  HA  ALA A  95     -12.483  -2.911 -23.053  1.00  0.00           H  
ATOM   1542 1HB  ALA A  95     -10.193  -2.187 -23.573  1.00  0.00           H  
ATOM   1543 2HB  ALA A  95     -11.342  -0.841 -23.656  1.00  0.00           H  
ATOM   1544 3HB  ALA A  95     -10.259  -0.997 -22.260  1.00  0.00           H  
ATOM   1545  N   ALA A  96     -10.886  -2.990 -20.165  1.00  0.00           N  
ATOM   1546  CA  ALA A  96     -10.271  -3.927 -19.226  1.00  0.00           C  
ATOM   1547  C   ALA A  96     -11.259  -5.030 -18.852  1.00  0.00           C  
ATOM   1548  O   ALA A  96     -10.882  -6.204 -18.792  1.00  0.00           O  
ATOM   1549  CB  ALA A  96      -9.789  -3.194 -17.984  1.00  0.00           C  
ATOM   1550  H   ALA A  96     -11.031  -2.022 -19.894  1.00  0.00           H  
ATOM   1551  HA  ALA A  96      -9.415  -4.391 -19.715  1.00  0.00           H  
ATOM   1552 1HB  ALA A  96      -9.309  -3.902 -17.306  1.00  0.00           H  
ATOM   1553 2HB  ALA A  96      -9.073  -2.425 -18.275  1.00  0.00           H  
ATOM   1554 3HB  ALA A  96     -10.634  -2.732 -17.483  1.00  0.00           H  
ATOM   1555  N   GLU A  97     -12.527  -4.670 -18.636  1.00  0.00           N  
ATOM   1556  CA  GLU A  97     -13.555  -5.665 -18.344  1.00  0.00           C  
ATOM   1557  C   GLU A  97     -13.727  -6.611 -19.526  1.00  0.00           C  
ATOM   1558  O   GLU A  97     -13.851  -7.825 -19.354  1.00  0.00           O  
ATOM   1559  CB  GLU A  97     -14.899  -5.010 -18.011  1.00  0.00           C  
ATOM   1560  CG  GLU A  97     -16.005  -6.024 -17.712  1.00  0.00           C  
ATOM   1561  CD  GLU A  97     -17.314  -5.415 -17.309  1.00  0.00           C  
ATOM   1562  OE1 GLU A  97     -17.373  -4.228 -17.097  1.00  0.00           O  
ATOM   1563  OE2 GLU A  97     -18.269  -6.153 -17.222  1.00  0.00           O1-
ATOM   1564  H   GLU A  97     -12.780  -3.686 -18.665  1.00  0.00           H  
ATOM   1565  HA  GLU A  97     -13.233  -6.253 -17.481  1.00  0.00           H  
ATOM   1566 1HB  GLU A  97     -14.783  -4.363 -17.141  1.00  0.00           H  
ATOM   1567 2HB  GLU A  97     -15.223  -4.389 -18.845  1.00  0.00           H  
ATOM   1568 1HG  GLU A  97     -16.170  -6.623 -18.602  1.00  0.00           H  
ATOM   1569 2HG  GLU A  97     -15.661  -6.690 -16.919  1.00  0.00           H  
ATOM   1570  N   LEU A  98     -13.709  -6.046 -20.732  1.00  0.00           N  
ATOM   1571  CA  LEU A  98     -13.855  -6.839 -21.941  1.00  0.00           C  
ATOM   1572  C   LEU A  98     -12.685  -7.802 -22.040  1.00  0.00           C  
ATOM   1573  O   LEU A  98     -12.879  -9.000 -22.261  1.00  0.00           O  
ATOM   1574  CB  LEU A  98     -13.909  -5.908 -23.177  1.00  0.00           C  
ATOM   1575  CG  LEU A  98     -14.239  -6.545 -24.578  1.00  0.00           C  
ATOM   1576  CD1 LEU A  98     -12.954  -7.054 -25.225  1.00  0.00           C  
ATOM   1577  CD2 LEU A  98     -15.258  -7.681 -24.424  1.00  0.00           C  
ATOM   1578  H   LEU A  98     -13.622  -5.040 -20.806  1.00  0.00           H  
ATOM   1579  HA  LEU A  98     -14.780  -7.406 -21.871  1.00  0.00           H  
ATOM   1580 1HB  LEU A  98     -14.637  -5.125 -22.981  1.00  0.00           H  
ATOM   1581 2HB  LEU A  98     -12.933  -5.428 -23.275  1.00  0.00           H  
ATOM   1582  HG  LEU A  98     -14.658  -5.777 -25.225  1.00  0.00           H  
ATOM   1583 1HD1 LEU A  98     -13.179  -7.476 -26.203  1.00  0.00           H  
ATOM   1584 2HD1 LEU A  98     -12.258  -6.223 -25.341  1.00  0.00           H  
ATOM   1585 3HD1 LEU A  98     -12.506  -7.811 -24.609  1.00  0.00           H  
ATOM   1586 1HD2 LEU A  98     -15.477  -8.098 -25.408  1.00  0.00           H  
ATOM   1587 2HD2 LEU A  98     -14.852  -8.466 -23.789  1.00  0.00           H  
ATOM   1588 3HD2 LEU A  98     -16.176  -7.300 -23.985  1.00  0.00           H  
ATOM   1589  N   ALA A  99     -11.473  -7.286 -21.849  1.00  0.00           N  
ATOM   1590  CA  ALA A  99     -10.268  -8.091 -21.942  1.00  0.00           C  
ATOM   1591  C   ALA A  99     -10.301  -9.257 -20.964  1.00  0.00           C  
ATOM   1592  O   ALA A  99      -9.923 -10.373 -21.313  1.00  0.00           O  
ATOM   1593  CB  ALA A  99      -9.057  -7.224 -21.665  1.00  0.00           C  
ATOM   1594  H   ALA A  99     -11.383  -6.293 -21.653  1.00  0.00           H  
ATOM   1595  HA  ALA A  99     -10.208  -8.504 -22.950  1.00  0.00           H  
ATOM   1596 1HB  ALA A  99      -8.146  -7.814 -21.751  1.00  0.00           H  
ATOM   1597 2HB  ALA A  99      -9.027  -6.403 -22.367  1.00  0.00           H  
ATOM   1598 3HB  ALA A  99      -9.138  -6.824 -20.652  1.00  0.00           H  
ATOM   1599  N   LYS A 100     -10.770  -9.000 -19.742  1.00  0.00           N  
ATOM   1600  CA  LYS A 100     -10.825 -10.059 -18.743  1.00  0.00           C  
ATOM   1601  C   LYS A 100     -11.707 -11.196 -19.232  1.00  0.00           C  
ATOM   1602  O   LYS A 100     -11.336 -12.367 -19.117  1.00  0.00           O  
ATOM   1603  CB  LYS A 100     -11.331  -9.510 -17.404  1.00  0.00           C  
ATOM   1604  CG  LYS A 100     -11.367 -10.536 -16.250  1.00  0.00           C  
ATOM   1605  CD  LYS A 100     -11.741  -9.859 -14.932  1.00  0.00           C  
ATOM   1606  CE  LYS A 100     -11.664 -10.813 -13.747  1.00  0.00           C  
ATOM   1607  NZ  LYS A 100     -12.851 -11.721 -13.663  1.00  0.00           N1+
ATOM   1608  H   LYS A 100     -11.058  -8.058 -19.497  1.00  0.00           H  
ATOM   1609  HA  LYS A 100      -9.818 -10.449 -18.599  1.00  0.00           H  
ATOM   1610 1HB  LYS A 100     -10.695  -8.684 -17.097  1.00  0.00           H  
ATOM   1611 2HB  LYS A 100     -12.339  -9.113 -17.535  1.00  0.00           H  
ATOM   1612 1HG  LYS A 100     -12.097 -11.317 -16.474  1.00  0.00           H  
ATOM   1613 2HG  LYS A 100     -10.386 -10.997 -16.147  1.00  0.00           H  
ATOM   1614 1HD  LYS A 100     -11.062  -9.022 -14.754  1.00  0.00           H  
ATOM   1615 2HD  LYS A 100     -12.756  -9.468 -15.007  1.00  0.00           H  
ATOM   1616 1HE  LYS A 100     -10.764 -11.421 -13.834  1.00  0.00           H  
ATOM   1617 2HE  LYS A 100     -11.607 -10.226 -12.835  1.00  0.00           H  
ATOM   1618 1HZ  LYS A 100     -12.752 -12.319 -12.857  1.00  0.00           H  
ATOM   1619 2HZ  LYS A 100     -13.689 -11.168 -13.568  1.00  0.00           H  
ATOM   1620 3HZ  LYS A 100     -12.926 -12.303 -14.495  1.00  0.00           H  
ATOM   1621  N   SER A 101     -12.867 -10.856 -19.795  1.00  0.00           N  
ATOM   1622  CA  SER A 101     -13.797 -11.871 -20.279  1.00  0.00           C  
ATOM   1623  C   SER A 101     -13.245 -12.628 -21.488  1.00  0.00           C  
ATOM   1624  O   SER A 101     -13.572 -13.800 -21.689  1.00  0.00           O  
ATOM   1625  CB  SER A 101     -15.124 -11.240 -20.643  1.00  0.00           C  
ATOM   1626  OG  SER A 101     -15.012 -10.495 -21.821  1.00  0.00           O  
ATOM   1627  H   SER A 101     -13.121  -9.872 -19.850  1.00  0.00           H  
ATOM   1628  HA  SER A 101     -13.966 -12.589 -19.473  1.00  0.00           H  
ATOM   1629 1HB  SER A 101     -15.879 -12.015 -20.770  1.00  0.00           H  
ATOM   1630 2HB  SER A 101     -15.454 -10.591 -19.833  1.00  0.00           H  
ATOM   1631  HG  SER A 101     -14.395  -9.779 -21.626  1.00  0.00           H  
ATOM   1632  N   GLN A 102     -12.378 -11.980 -22.272  1.00  0.00           N  
ATOM   1633  CA  GLN A 102     -11.782 -12.655 -23.424  1.00  0.00           C  
ATOM   1634  C   GLN A 102     -10.809 -13.726 -22.956  1.00  0.00           C  
ATOM   1635  O   GLN A 102     -10.749 -14.817 -23.524  1.00  0.00           O  
ATOM   1636  CB  GLN A 102     -11.039 -11.659 -24.322  1.00  0.00           C  
ATOM   1637  CG  GLN A 102     -11.913 -10.610 -24.956  1.00  0.00           C  
ATOM   1638  CD  GLN A 102     -13.017 -11.190 -25.784  1.00  0.00           C  
ATOM   1639  NE2 GLN A 102     -14.192 -10.599 -25.684  1.00  0.00           N  
ATOM   1640  OE1 GLN A 102     -12.831 -12.168 -26.509  1.00  0.00           O  
ATOM   1641  H   GLN A 102     -12.159 -11.009 -22.087  1.00  0.00           H  
ATOM   1642  HA  GLN A 102     -12.573 -13.136 -23.997  1.00  0.00           H  
ATOM   1643 1HB  GLN A 102     -10.269 -11.151 -23.739  1.00  0.00           H  
ATOM   1644 2HB  GLN A 102     -10.540 -12.200 -25.120  1.00  0.00           H  
ATOM   1645 1HG  GLN A 102     -12.368 -10.037 -24.179  1.00  0.00           H  
ATOM   1646 2HG  GLN A 102     -11.300  -9.969 -25.574  1.00  0.00           H  
ATOM   1647 1HE2 GLN A 102     -14.977 -10.954 -26.198  1.00  0.00           H  
ATOM   1648 2HE2 GLN A 102     -14.309  -9.811 -25.083  1.00  0.00           H  
ATOM   1649  N   LEU A 103     -10.069 -13.419 -21.895  1.00  0.00           N  
ATOM   1650  CA  LEU A 103      -9.102 -14.356 -21.344  1.00  0.00           C  
ATOM   1651  C   LEU A 103      -9.827 -15.555 -20.747  1.00  0.00           C  
ATOM   1652  O   LEU A 103      -9.392 -16.699 -20.902  1.00  0.00           O  
ATOM   1653  CB  LEU A 103      -8.263 -13.659 -20.266  1.00  0.00           C  
ATOM   1654  CG  LEU A 103      -7.361 -12.518 -20.747  1.00  0.00           C  
ATOM   1655  CD1 LEU A 103      -6.856 -11.756 -19.544  1.00  0.00           C  
ATOM   1656  CD2 LEU A 103      -6.195 -13.078 -21.553  1.00  0.00           C  
ATOM   1657  H   LEU A 103     -10.166 -12.496 -21.481  1.00  0.00           H  
ATOM   1658  HA  LEU A 103      -8.457 -14.705 -22.145  1.00  0.00           H  
ATOM   1659 1HB  LEU A 103      -8.929 -13.259 -19.501  1.00  0.00           H  
ATOM   1660 2HB  LEU A 103      -7.616 -14.395 -19.801  1.00  0.00           H  
ATOM   1661  HG  LEU A 103      -7.935 -11.839 -21.367  1.00  0.00           H  
ATOM   1662 1HD1 LEU A 103      -6.224 -10.934 -19.876  1.00  0.00           H  
ATOM   1663 2HD1 LEU A 103      -7.707 -11.361 -18.988  1.00  0.00           H  
ATOM   1664 3HD1 LEU A 103      -6.293 -12.416 -18.905  1.00  0.00           H  
ATOM   1665 1HD2 LEU A 103      -5.559 -12.256 -21.891  1.00  0.00           H  
ATOM   1666 2HD2 LEU A 103      -5.613 -13.755 -20.931  1.00  0.00           H  
ATOM   1667 3HD2 LEU A 103      -6.570 -13.617 -22.421  1.00  0.00           H  
ATOM   1668  N   GLU A 104     -10.953 -15.289 -20.089  1.00  0.00           N  
ATOM   1669  CA  GLU A 104     -11.758 -16.340 -19.480  1.00  0.00           C  
ATOM   1670  C   GLU A 104     -12.332 -17.277 -20.539  1.00  0.00           C  
ATOM   1671  O   GLU A 104     -12.353 -18.496 -20.347  1.00  0.00           O  
ATOM   1672  CB  GLU A 104     -12.884 -15.721 -18.650  1.00  0.00           C  
ATOM   1673  CG  GLU A 104     -12.410 -15.025 -17.382  1.00  0.00           C  
ATOM   1674  CD  GLU A 104     -13.490 -14.229 -16.711  1.00  0.00           C  
ATOM   1675  OE1 GLU A 104     -14.535 -14.069 -17.295  1.00  0.00           O  
ATOM   1676  OE2 GLU A 104     -13.268 -13.781 -15.606  1.00  0.00           O1-
ATOM   1677  H   GLU A 104     -11.245 -14.321 -19.987  1.00  0.00           H  
ATOM   1678  HA  GLU A 104     -11.118 -16.923 -18.819  1.00  0.00           H  
ATOM   1679 1HB  GLU A 104     -13.419 -14.987 -19.253  1.00  0.00           H  
ATOM   1680 2HB  GLU A 104     -13.598 -16.494 -18.366  1.00  0.00           H  
ATOM   1681 1HG  GLU A 104     -12.042 -15.778 -16.687  1.00  0.00           H  
ATOM   1682 2HG  GLU A 104     -11.583 -14.365 -17.630  1.00  0.00           H  
ATOM   1683  N   SER A 105     -12.760 -16.717 -21.669  1.00  0.00           N  
ATOM   1684  CA  SER A 105     -13.282 -17.522 -22.768  1.00  0.00           C  
ATOM   1685  C   SER A 105     -12.209 -18.463 -23.299  1.00  0.00           C  
ATOM   1686  O   SER A 105     -12.458 -19.651 -23.512  1.00  0.00           O  
ATOM   1687  CB  SER A 105     -13.768 -16.636 -23.895  1.00  0.00           C  
ATOM   1688  OG  SER A 105     -14.270 -17.409 -24.950  1.00  0.00           O  
ATOM   1689  H   SER A 105     -12.746 -15.704 -21.757  1.00  0.00           H  
ATOM   1690  HA  SER A 105     -14.114 -18.122 -22.399  1.00  0.00           H  
ATOM   1691 1HB  SER A 105     -14.542 -15.969 -23.525  1.00  0.00           H  
ATOM   1692 2HB  SER A 105     -12.945 -16.018 -24.253  1.00  0.00           H  
ATOM   1693  HG  SER A 105     -14.477 -16.796 -25.664  1.00  0.00           H  
ATOM   1694  N   LEU A 106     -11.006 -17.932 -23.488  1.00  0.00           N  
ATOM   1695  CA  LEU A 106      -9.904 -18.726 -23.996  1.00  0.00           C  
ATOM   1696  C   LEU A 106      -9.555 -19.873 -23.052  1.00  0.00           C  
ATOM   1697  O   LEU A 106      -9.272 -20.986 -23.499  1.00  0.00           O  
ATOM   1698  CB  LEU A 106      -8.686 -17.823 -24.221  1.00  0.00           C  
ATOM   1699  CG  LEU A 106      -8.782 -16.842 -25.410  1.00  0.00           C  
ATOM   1700  CD1 LEU A 106      -7.614 -15.871 -25.340  1.00  0.00           C  
ATOM   1701  CD2 LEU A 106      -8.750 -17.626 -26.734  1.00  0.00           C  
ATOM   1702  H   LEU A 106     -10.867 -16.942 -23.300  1.00  0.00           H  
ATOM   1703  HA  LEU A 106     -10.205 -19.160 -24.944  1.00  0.00           H  
ATOM   1704 1HB  LEU A 106      -8.534 -17.228 -23.322  1.00  0.00           H  
ATOM   1705 2HB  LEU A 106      -7.815 -18.432 -24.367  1.00  0.00           H  
ATOM   1706  HG  LEU A 106      -9.710 -16.272 -25.348  1.00  0.00           H  
ATOM   1707 1HD1 LEU A 106      -7.668 -15.168 -26.172  1.00  0.00           H  
ATOM   1708 2HD1 LEU A 106      -7.652 -15.320 -24.400  1.00  0.00           H  
ATOM   1709 3HD1 LEU A 106      -6.686 -16.431 -25.394  1.00  0.00           H  
ATOM   1710 1HD2 LEU A 106      -8.812 -16.927 -27.571  1.00  0.00           H  
ATOM   1711 2HD2 LEU A 106      -7.820 -18.190 -26.798  1.00  0.00           H  
ATOM   1712 3HD2 LEU A 106      -9.589 -18.313 -26.786  1.00  0.00           H  
ATOM   1713  N   LEU A 107      -9.617 -19.624 -21.747  1.00  0.00           N  
ATOM   1714  CA  LEU A 107      -9.348 -20.687 -20.789  1.00  0.00           C  
ATOM   1715  C   LEU A 107     -10.406 -21.782 -20.873  1.00  0.00           C  
ATOM   1716  O   LEU A 107     -10.077 -22.969 -20.870  1.00  0.00           O  
ATOM   1717  CB  LEU A 107      -9.290 -20.135 -19.358  1.00  0.00           C  
ATOM   1718  CG  LEU A 107      -9.047 -21.176 -18.231  1.00  0.00           C  
ATOM   1719  CD1 LEU A 107      -7.731 -21.916 -18.476  1.00  0.00           C  
ATOM   1720  CD2 LEU A 107      -9.009 -20.455 -16.891  1.00  0.00           C  
ATOM   1721  H   LEU A 107      -9.829 -18.686 -21.421  1.00  0.00           H  
ATOM   1722  HA  LEU A 107      -8.382 -21.122 -21.034  1.00  0.00           H  
ATOM   1723 1HB  LEU A 107      -8.497 -19.399 -19.306  1.00  0.00           H  
ATOM   1724 2HB  LEU A 107     -10.235 -19.631 -19.144  1.00  0.00           H  
ATOM   1725  HG  LEU A 107      -9.855 -21.911 -18.227  1.00  0.00           H  
ATOM   1726 1HD1 LEU A 107      -7.573 -22.645 -17.683  1.00  0.00           H  
ATOM   1727 2HD1 LEU A 107      -7.766 -22.437 -19.429  1.00  0.00           H  
ATOM   1728 3HD1 LEU A 107      -6.911 -21.201 -18.481  1.00  0.00           H  
ATOM   1729 1HD2 LEU A 107      -8.845 -21.178 -16.089  1.00  0.00           H  
ATOM   1730 2HD2 LEU A 107      -8.201 -19.729 -16.890  1.00  0.00           H  
ATOM   1731 3HD2 LEU A 107      -9.959 -19.944 -16.730  1.00  0.00           H  
ATOM   1732  N   LYS A 108     -11.678 -21.390 -20.965  1.00  0.00           N  
ATOM   1733  CA  LYS A 108     -12.758 -22.365 -21.061  1.00  0.00           C  
ATOM   1734  C   LYS A 108     -12.630 -23.237 -22.310  1.00  0.00           C  
ATOM   1735  O   LYS A 108     -12.932 -24.431 -22.269  1.00  0.00           O  
ATOM   1736  CB  LYS A 108     -14.120 -21.668 -21.013  1.00  0.00           C  
ATOM   1737  CG  LYS A 108     -14.477 -21.132 -19.619  1.00  0.00           C  
ATOM   1738  CD  LYS A 108     -15.938 -20.697 -19.508  1.00  0.00           C  
ATOM   1739  CE  LYS A 108     -16.184 -19.336 -20.148  1.00  0.00           C  
ATOM   1740  NZ  LYS A 108     -17.562 -18.827 -19.842  1.00  0.00           N1+
ATOM   1741  H   LYS A 108     -11.896 -20.399 -20.947  1.00  0.00           H  
ATOM   1742  HA  LYS A 108     -12.694 -23.027 -20.195  1.00  0.00           H  
ATOM   1743 1HB  LYS A 108     -14.122 -20.829 -21.710  1.00  0.00           H  
ATOM   1744 2HB  LYS A 108     -14.900 -22.361 -21.329  1.00  0.00           H  
ATOM   1745 1HG  LYS A 108     -14.284 -21.910 -18.878  1.00  0.00           H  
ATOM   1746 2HG  LYS A 108     -13.839 -20.282 -19.393  1.00  0.00           H  
ATOM   1747 1HD  LYS A 108     -16.577 -21.435 -19.991  1.00  0.00           H  
ATOM   1748 2HD  LYS A 108     -16.214 -20.637 -18.456  1.00  0.00           H  
ATOM   1749 1HE  LYS A 108     -15.449 -18.622 -19.773  1.00  0.00           H  
ATOM   1750 2HE  LYS A 108     -16.072 -19.422 -21.227  1.00  0.00           H  
ATOM   1751 1HZ  LYS A 108     -17.709 -17.920 -20.284  1.00  0.00           H  
ATOM   1752 2HZ  LYS A 108     -18.247 -19.480 -20.199  1.00  0.00           H  
ATOM   1753 3HZ  LYS A 108     -17.677 -18.733 -18.847  1.00  0.00           H  
ATOM   1754  N   ILE A 109     -12.155 -22.652 -23.410  1.00  0.00           N  
ATOM   1755  CA  ILE A 109     -11.936 -23.427 -24.627  1.00  0.00           C  
ATOM   1756  C   ILE A 109     -10.829 -24.444 -24.392  1.00  0.00           C  
ATOM   1757  O   ILE A 109     -10.955 -25.606 -24.791  1.00  0.00           O  
ATOM   1758  CB  ILE A 109     -11.592 -22.519 -25.825  1.00  0.00           C  
ATOM   1759  CG1 ILE A 109     -12.815 -21.658 -26.174  1.00  0.00           C  
ATOM   1760  CG2 ILE A 109     -11.176 -23.372 -27.035  1.00  0.00           C  
ATOM   1761  CD1 ILE A 109     -12.530 -20.520 -27.128  1.00  0.00           C  
ATOM   1762  H   ILE A 109     -11.953 -21.658 -23.396  1.00  0.00           H  
ATOM   1763  HA  ILE A 109     -12.852 -23.965 -24.866  1.00  0.00           H  
ATOM   1764  HB  ILE A 109     -10.776 -21.851 -25.551  1.00  0.00           H  
ATOM   1765 1HG1 ILE A 109     -13.577 -22.296 -26.619  1.00  0.00           H  
ATOM   1766 2HG1 ILE A 109     -13.217 -21.238 -25.255  1.00  0.00           H  
ATOM   1767 1HG2 ILE A 109     -10.931 -22.725 -27.873  1.00  0.00           H  
ATOM   1768 2HG2 ILE A 109     -10.302 -23.972 -26.785  1.00  0.00           H  
ATOM   1769 3HG2 ILE A 109     -11.997 -24.032 -27.317  1.00  0.00           H  
ATOM   1770 1HD1 ILE A 109     -13.453 -19.975 -27.303  1.00  0.00           H  
ATOM   1771 2HD1 ILE A 109     -11.791 -19.852 -26.686  1.00  0.00           H  
ATOM   1772 3HD1 ILE A 109     -12.155 -20.906 -28.068  1.00  0.00           H  
ATOM   1773  N   ALA A 110      -9.746 -24.022 -23.740  1.00  0.00           N  
ATOM   1774  CA  ALA A 110      -8.657 -24.931 -23.411  1.00  0.00           C  
ATOM   1775  C   ALA A 110      -9.153 -26.085 -22.544  1.00  0.00           C  
ATOM   1776  O   ALA A 110      -8.776 -27.235 -22.756  1.00  0.00           O  
ATOM   1777  CB  ALA A 110      -7.540 -24.202 -22.682  1.00  0.00           C  
ATOM   1778  H   ALA A 110      -9.678 -23.041 -23.471  1.00  0.00           H  
ATOM   1779  HA  ALA A 110      -8.269 -25.345 -24.346  1.00  0.00           H  
ATOM   1780 1HB  ALA A 110      -6.728 -24.895 -22.466  1.00  0.00           H  
ATOM   1781 2HB  ALA A 110      -7.175 -23.397 -23.294  1.00  0.00           H  
ATOM   1782 3HB  ALA A 110      -7.925 -23.794 -21.748  1.00  0.00           H  
ATOM   1783  N   GLU A 111     -10.021 -25.773 -21.576  1.00  0.00           N  
ATOM   1784  CA  GLU A 111     -10.570 -26.802 -20.702  1.00  0.00           C  
ATOM   1785  C   GLU A 111     -11.415 -27.793 -21.482  1.00  0.00           C  
ATOM   1786  O   GLU A 111     -11.309 -29.004 -21.270  1.00  0.00           O  
ATOM   1787  CB  GLU A 111     -11.403 -26.183 -19.579  1.00  0.00           C  
ATOM   1788  CG  GLU A 111     -11.954 -27.209 -18.591  1.00  0.00           C  
ATOM   1789  CD  GLU A 111     -12.714 -26.598 -17.448  1.00  0.00           C  
ATOM   1790  OE1 GLU A 111     -12.559 -25.426 -17.208  1.00  0.00           O  
ATOM   1791  OE2 GLU A 111     -13.463 -27.311 -16.819  1.00  0.00           O1-
ATOM   1792  H   GLU A 111     -10.282 -24.802 -21.434  1.00  0.00           H  
ATOM   1793  HA  GLU A 111      -9.745 -27.351 -20.253  1.00  0.00           H  
ATOM   1794 1HB  GLU A 111     -10.795 -25.466 -19.029  1.00  0.00           H  
ATOM   1795 2HB  GLU A 111     -12.247 -25.641 -20.006  1.00  0.00           H  
ATOM   1796 1HG  GLU A 111     -12.617 -27.890 -19.123  1.00  0.00           H  
ATOM   1797 2HG  GLU A 111     -11.123 -27.793 -18.195  1.00  0.00           H  
ATOM   1798  N   ALA A 112     -12.254 -27.295 -22.384  1.00  0.00           N  
ATOM   1799  CA  ALA A 112     -13.093 -28.167 -23.190  1.00  0.00           C  
ATOM   1800  C   ALA A 112     -12.237 -29.098 -24.043  1.00  0.00           C  
ATOM   1801  O   ALA A 112     -12.532 -30.284 -24.166  1.00  0.00           O  
ATOM   1802  CB  ALA A 112     -14.014 -27.347 -24.074  1.00  0.00           C  
ATOM   1803  H   ALA A 112     -12.324 -26.286 -22.499  1.00  0.00           H  
ATOM   1804  HA  ALA A 112     -13.694 -28.783 -22.517  1.00  0.00           H  
ATOM   1805 1HB  ALA A 112     -14.652 -28.007 -24.656  1.00  0.00           H  
ATOM   1806 2HB  ALA A 112     -14.632 -26.699 -23.451  1.00  0.00           H  
ATOM   1807 3HB  ALA A 112     -13.412 -26.734 -24.746  1.00  0.00           H  
ATOM   1808  N   ALA A 113     -11.155 -28.553 -24.610  1.00  0.00           N  
ATOM   1809  CA  ALA A 113     -10.245 -29.357 -25.421  1.00  0.00           C  
ATOM   1810  C   ALA A 113      -9.529 -30.392 -24.566  1.00  0.00           C  
ATOM   1811  O   ALA A 113      -9.340 -31.533 -24.998  1.00  0.00           O  
ATOM   1812  CB  ALA A 113      -9.230 -28.458 -26.103  1.00  0.00           C  
ATOM   1813  H   ALA A 113     -10.977 -27.562 -24.494  1.00  0.00           H  
ATOM   1814  HA  ALA A 113     -10.828 -29.880 -26.177  1.00  0.00           H  
ATOM   1815 1HB  ALA A 113      -8.566 -29.059 -26.725  1.00  0.00           H  
ATOM   1816 2HB  ALA A 113      -9.755 -27.734 -26.721  1.00  0.00           H  
ATOM   1817 3HB  ALA A 113      -8.648 -27.936 -25.347  1.00  0.00           H  
ATOM   1818  N   MET A 114      -9.143 -30.018 -23.348  1.00  0.00           N  
ATOM   1819  CA  MET A 114      -8.466 -30.941 -22.449  1.00  0.00           C  
ATOM   1820  C   MET A 114      -9.387 -32.085 -22.054  1.00  0.00           C  
ATOM   1821  O   MET A 114      -8.969 -33.241 -22.021  1.00  0.00           O  
ATOM   1822  CB  MET A 114      -7.947 -30.211 -21.215  1.00  0.00           C  
ATOM   1823  CG  MET A 114      -7.146 -31.082 -20.263  1.00  0.00           C  
ATOM   1824  SD  MET A 114      -8.156 -31.889 -19.013  1.00  0.00           S  
ATOM   1825  CE  MET A 114      -6.926 -32.932 -18.244  1.00  0.00           C  
ATOM   1826  H   MET A 114      -9.302 -29.058 -23.049  1.00  0.00           H  
ATOM   1827  HA  MET A 114      -7.615 -31.374 -22.976  1.00  0.00           H  
ATOM   1828 1HB  MET A 114      -7.325 -29.369 -21.518  1.00  0.00           H  
ATOM   1829 2HB  MET A 114      -8.792 -29.806 -20.654  1.00  0.00           H  
ATOM   1830 1HG  MET A 114      -6.644 -31.855 -20.838  1.00  0.00           H  
ATOM   1831 2HG  MET A 114      -6.390 -30.490 -19.764  1.00  0.00           H  
ATOM   1832 1HE  MET A 114      -7.385 -33.503 -17.437  1.00  0.00           H  
ATOM   1833 2HE  MET A 114      -6.518 -33.615 -18.982  1.00  0.00           H  
ATOM   1834 3HE  MET A 114      -6.124 -32.313 -17.842  1.00  0.00           H  
ATOM   1835  N   ARG A 115     -10.650 -31.761 -21.768  1.00  0.00           N  
ATOM   1836  CA  ARG A 115     -11.626 -32.782 -21.417  1.00  0.00           C  
ATOM   1837  C   ARG A 115     -11.848 -33.728 -22.590  1.00  0.00           C  
ATOM   1838  O   ARG A 115     -11.948 -34.942 -22.408  1.00  0.00           O  
ATOM   1839  CB  ARG A 115     -12.937 -32.143 -20.985  1.00  0.00           C  
ATOM   1840  CG  ARG A 115     -12.893 -31.487 -19.604  1.00  0.00           C  
ATOM   1841  CD  ARG A 115     -14.171 -30.802 -19.266  1.00  0.00           C  
ATOM   1842  NE  ARG A 115     -14.123 -30.172 -17.942  1.00  0.00           N  
ATOM   1843  CZ  ARG A 115     -14.384 -30.789 -16.771  1.00  0.00           C  
ATOM   1844  NH1 ARG A 115     -14.718 -32.065 -16.732  1.00  0.00           N1+
ATOM   1845  NH2 ARG A 115     -14.300 -30.092 -15.652  1.00  0.00           N  
ATOM   1846  H   ARG A 115     -10.930 -30.787 -21.784  1.00  0.00           H  
ATOM   1847  HA  ARG A 115     -11.236 -33.359 -20.578  1.00  0.00           H  
ATOM   1848 1HB  ARG A 115     -13.226 -31.378 -21.707  1.00  0.00           H  
ATOM   1849 2HB  ARG A 115     -13.726 -32.896 -20.972  1.00  0.00           H  
ATOM   1850 1HG  ARG A 115     -12.705 -32.252 -18.851  1.00  0.00           H  
ATOM   1851 2HG  ARG A 115     -12.090 -30.750 -19.577  1.00  0.00           H  
ATOM   1852 1HD  ARG A 115     -14.356 -30.021 -20.005  1.00  0.00           H  
ATOM   1853 2HD  ARG A 115     -14.991 -31.515 -19.281  1.00  0.00           H  
ATOM   1854  HE  ARG A 115     -13.873 -29.184 -17.890  1.00  0.00           H  
ATOM   1855 1HH1 ARG A 115     -14.784 -32.598 -17.586  1.00  0.00           H  
ATOM   1856 2HH1 ARG A 115     -14.911 -32.511 -15.845  1.00  0.00           H  
ATOM   1857 1HH2 ARG A 115     -14.042 -29.107 -15.698  1.00  0.00           H  
ATOM   1858 2HH2 ARG A 115     -14.491 -30.528 -14.764  1.00  0.00           H  
ATOM   1859  N   LEU A 116     -11.868 -33.175 -23.802  1.00  0.00           N  
ATOM   1860  CA  LEU A 116     -12.000 -33.991 -25.000  1.00  0.00           C  
ATOM   1861  C   LEU A 116     -10.792 -34.906 -25.123  1.00  0.00           C  
ATOM   1862  O   LEU A 116     -10.933 -36.102 -25.374  1.00  0.00           O  
ATOM   1863  CB  LEU A 116     -12.107 -33.095 -26.246  1.00  0.00           C  
ATOM   1864  CG  LEU A 116     -12.399 -33.779 -27.627  1.00  0.00           C  
ATOM   1865  CD1 LEU A 116     -11.080 -34.181 -28.279  1.00  0.00           C  
ATOM   1866  CD2 LEU A 116     -13.315 -35.009 -27.457  1.00  0.00           C  
ATOM   1867  H   LEU A 116     -11.812 -32.167 -23.894  1.00  0.00           H  
ATOM   1868  HA  LEU A 116     -12.899 -34.596 -24.907  1.00  0.00           H  
ATOM   1869 1HB  LEU A 116     -12.868 -32.348 -26.068  1.00  0.00           H  
ATOM   1870 2HB  LEU A 116     -11.159 -32.570 -26.358  1.00  0.00           H  
ATOM   1871  HG  LEU A 116     -12.888 -33.061 -28.274  1.00  0.00           H  
ATOM   1872 1HD1 LEU A 116     -11.285 -34.622 -29.239  1.00  0.00           H  
ATOM   1873 2HD1 LEU A 116     -10.459 -33.297 -28.413  1.00  0.00           H  
ATOM   1874 3HD1 LEU A 116     -10.554 -34.900 -27.669  1.00  0.00           H  
ATOM   1875 1HD2 LEU A 116     -13.504 -35.453 -28.437  1.00  0.00           H  
ATOM   1876 2HD2 LEU A 116     -12.840 -35.751 -26.821  1.00  0.00           H  
ATOM   1877 3HD2 LEU A 116     -14.261 -34.707 -27.011  1.00  0.00           H  
ATOM   1878  N   ALA A 117      -9.600 -34.342 -24.946  1.00  0.00           N  
ATOM   1879  CA  ALA A 117      -8.382 -35.128 -25.055  1.00  0.00           C  
ATOM   1880  C   ALA A 117      -8.387 -36.261 -24.048  1.00  0.00           C  
ATOM   1881  O   ALA A 117      -8.003 -37.385 -24.376  1.00  0.00           O  
ATOM   1882  CB  ALA A 117      -7.167 -34.250 -24.821  1.00  0.00           C  
ATOM   1883  H   ALA A 117      -9.536 -33.349 -24.752  1.00  0.00           H  
ATOM   1884  HA  ALA A 117      -8.340 -35.557 -26.056  1.00  0.00           H  
ATOM   1885 1HB  ALA A 117      -6.263 -34.848 -24.924  1.00  0.00           H  
ATOM   1886 2HB  ALA A 117      -7.153 -33.447 -25.538  1.00  0.00           H  
ATOM   1887 3HB  ALA A 117      -7.220 -33.834 -23.820  1.00  0.00           H  
ATOM   1888  N   ALA A 118      -8.839 -35.990 -22.827  1.00  0.00           N  
ATOM   1889  CA  ALA A 118      -8.871 -37.024 -21.806  1.00  0.00           C  
ATOM   1890  C   ALA A 118      -9.775 -38.174 -22.243  1.00  0.00           C  
ATOM   1891  O   ALA A 118      -9.418 -39.342 -22.097  1.00  0.00           O  
ATOM   1892  CB  ALA A 118      -9.340 -36.446 -20.481  1.00  0.00           C  
ATOM   1893  H   ALA A 118      -9.133 -35.042 -22.598  1.00  0.00           H  
ATOM   1894  HA  ALA A 118      -7.859 -37.420 -21.684  1.00  0.00           H  
ATOM   1895 1HB  ALA A 118      -9.337 -37.224 -19.717  1.00  0.00           H  
ATOM   1896 2HB  ALA A 118      -8.670 -35.638 -20.184  1.00  0.00           H  
ATOM   1897 3HB  ALA A 118     -10.348 -36.054 -20.596  1.00  0.00           H  
ATOM   1898  N   SER A 119     -10.928 -37.831 -22.828  1.00  0.00           N  
ATOM   1899  CA  SER A 119     -11.862 -38.843 -23.319  1.00  0.00           C  
ATOM   1900  C   SER A 119     -11.275 -39.591 -24.508  1.00  0.00           C  
ATOM   1901  O   SER A 119     -11.455 -40.810 -24.632  1.00  0.00           O  
ATOM   1902  CB  SER A 119     -13.172 -38.186 -23.711  1.00  0.00           C  
ATOM   1903  OG  SER A 119     -13.816 -37.653 -22.582  1.00  0.00           O  
ATOM   1904  H   SER A 119     -11.183 -36.852 -22.901  1.00  0.00           H  
ATOM   1905  HA  SER A 119     -12.052 -39.553 -22.517  1.00  0.00           H  
ATOM   1906 1HB  SER A 119     -12.977 -37.392 -24.428  1.00  0.00           H  
ATOM   1907 2HB  SER A 119     -13.820 -38.916 -24.198  1.00  0.00           H  
ATOM   1908  HG  SER A 119     -14.519 -37.074 -22.913  1.00  0.00           H  
ATOM   1909  N   ALA A 120     -10.567 -38.879 -25.374  1.00  0.00           N  
ATOM   1910  CA  ALA A 120      -9.909 -39.471 -26.524  1.00  0.00           C  
ATOM   1911  C   ALA A 120      -8.825 -40.454 -26.086  1.00  0.00           C  
ATOM   1912  O   ALA A 120      -8.618 -41.478 -26.724  1.00  0.00           O  
ATOM   1913  CB  ALA A 120      -9.340 -38.392 -27.424  1.00  0.00           C  
ATOM   1914  H   ALA A 120     -10.492 -37.872 -25.227  1.00  0.00           H  
ATOM   1915  HA  ALA A 120     -10.651 -40.046 -27.084  1.00  0.00           H  
ATOM   1916 1HB  ALA A 120      -8.874 -38.840 -28.297  1.00  0.00           H  
ATOM   1917 2HB  ALA A 120     -10.144 -37.726 -27.740  1.00  0.00           H  
ATOM   1918 3HB  ALA A 120      -8.604 -37.822 -26.871  1.00  0.00           H  
ATOM   1919  N   ILE A 121      -8.139 -40.127 -24.983  1.00  0.00           N  
ATOM   1920  CA  ILE A 121      -7.107 -41.013 -24.444  1.00  0.00           C  
ATOM   1921  C   ILE A 121      -7.738 -42.275 -23.883  1.00  0.00           C  
ATOM   1922  O   ILE A 121      -7.193 -43.367 -24.049  1.00  0.00           O  
ATOM   1923  CB  ILE A 121      -6.268 -40.315 -23.355  1.00  0.00           C  
ATOM   1924  CG1 ILE A 121      -5.419 -39.208 -23.994  1.00  0.00           C  
ATOM   1925  CG2 ILE A 121      -5.371 -41.346 -22.640  1.00  0.00           C  
ATOM   1926  CD1 ILE A 121      -4.802 -38.259 -22.997  1.00  0.00           C  
ATOM   1927  H   ILE A 121      -8.336 -39.252 -24.520  1.00  0.00           H  
ATOM   1928  HA  ILE A 121      -6.438 -41.292 -25.250  1.00  0.00           H  
ATOM   1929  HB  ILE A 121      -6.932 -39.846 -22.631  1.00  0.00           H  
ATOM   1930 1HG1 ILE A 121      -4.621 -39.667 -24.574  1.00  0.00           H  
ATOM   1931 2HG1 ILE A 121      -6.040 -38.637 -24.668  1.00  0.00           H  
ATOM   1932 1HG2 ILE A 121      -4.787 -40.856 -21.871  1.00  0.00           H  
ATOM   1933 2HG2 ILE A 121      -5.987 -42.115 -22.177  1.00  0.00           H  
ATOM   1934 3HG2 ILE A 121      -4.698 -41.811 -23.361  1.00  0.00           H  
ATOM   1935 1HD1 ILE A 121      -4.221 -37.506 -23.529  1.00  0.00           H  
ATOM   1936 2HD1 ILE A 121      -5.593 -37.779 -22.431  1.00  0.00           H  
ATOM   1937 3HD1 ILE A 121      -4.154 -38.800 -22.319  1.00  0.00           H  
ATOM   1938  N   LYS A 122      -8.865 -42.129 -23.194  1.00  0.00           N  
ATOM   1939  CA  LYS A 122      -9.589 -43.276 -22.659  1.00  0.00           C  
ATOM   1940  C   LYS A 122     -10.113 -44.170 -23.784  1.00  0.00           C  
ATOM   1941  O   LYS A 122     -10.076 -45.399 -23.682  1.00  0.00           O  
ATOM   1942  CB  LYS A 122     -10.764 -42.817 -21.792  1.00  0.00           C  
ATOM   1943  CG  LYS A 122     -10.390 -42.178 -20.455  1.00  0.00           C  
ATOM   1944  CD  LYS A 122     -11.642 -41.691 -19.721  1.00  0.00           C  
ATOM   1945  CE  LYS A 122     -11.298 -40.979 -18.421  1.00  0.00           C  
ATOM   1946  NZ  LYS A 122     -12.522 -40.473 -17.731  1.00  0.00           N1+
ATOM   1947  H   LYS A 122      -9.233 -41.192 -23.048  1.00  0.00           H  
ATOM   1948  HA  LYS A 122      -8.904 -43.867 -22.048  1.00  0.00           H  
ATOM   1949 1HB  LYS A 122     -11.351 -42.087 -22.347  1.00  0.00           H  
ATOM   1950 2HB  LYS A 122     -11.416 -43.665 -21.588  1.00  0.00           H  
ATOM   1951 1HG  LYS A 122      -9.878 -42.907 -19.827  1.00  0.00           H  
ATOM   1952 2HG  LYS A 122      -9.723 -41.334 -20.619  1.00  0.00           H  
ATOM   1953 1HD  LYS A 122     -12.196 -41.001 -20.361  1.00  0.00           H  
ATOM   1954 2HD  LYS A 122     -12.286 -42.540 -19.491  1.00  0.00           H  
ATOM   1955 1HE  LYS A 122     -10.782 -41.671 -17.759  1.00  0.00           H  
ATOM   1956 2HE  LYS A 122     -10.641 -40.136 -18.635  1.00  0.00           H  
ATOM   1957 1HZ  LYS A 122     -12.260 -40.008 -16.874  1.00  0.00           H  
ATOM   1958 2HZ  LYS A 122     -13.002 -39.819 -18.335  1.00  0.00           H  
ATOM   1959 3HZ  LYS A 122     -13.134 -41.249 -17.518  1.00  0.00           H  
ATOM   1960  N   ALA A 123     -10.617 -43.544 -24.853  1.00  0.00           N  
ATOM   1961  CA  ALA A 123     -11.155 -44.287 -25.990  1.00  0.00           C  
ATOM   1962  C   ALA A 123     -10.041 -44.980 -26.776  1.00  0.00           C  
ATOM   1963  O   ALA A 123     -10.208 -46.110 -27.231  1.00  0.00           O  
ATOM   1964  CB  ALA A 123     -11.938 -43.353 -26.904  1.00  0.00           C  
ATOM   1965  H   ALA A 123     -10.637 -42.531 -24.869  1.00  0.00           H  
ATOM   1966  HA  ALA A 123     -11.829 -45.055 -25.607  1.00  0.00           H  
ATOM   1967 1HB  ALA A 123     -12.358 -43.921 -27.736  1.00  0.00           H  
ATOM   1968 2HB  ALA A 123     -12.746 -42.886 -26.342  1.00  0.00           H  
ATOM   1969 3HB  ALA A 123     -11.275 -42.583 -27.290  1.00  0.00           H  
ATOM   1970  N   ALA A 124      -8.905 -44.299 -26.929  1.00  0.00           N  
ATOM   1971  CA  ALA A 124      -7.769 -44.843 -27.667  1.00  0.00           C  
ATOM   1972  C   ALA A 124      -7.059 -45.935 -26.877  1.00  0.00           C  
ATOM   1973  O   ALA A 124      -6.903 -45.841 -25.662  1.00  0.00           O  
ATOM   1974  CB  ALA A 124      -6.784 -43.731 -27.987  1.00  0.00           C  
ATOM   1975  H   ALA A 124      -8.827 -43.366 -26.543  1.00  0.00           H  
ATOM   1976  HA  ALA A 124      -8.139 -45.275 -28.596  1.00  0.00           H  
ATOM   1977 1HB  ALA A 124      -5.946 -44.135 -28.558  1.00  0.00           H  
ATOM   1978 2HB  ALA A 124      -7.288 -42.967 -28.571  1.00  0.00           H  
ATOM   1979 3HB  ALA A 124      -6.415 -43.300 -27.062  1.00  0.00           H  
ATOM   1980  N   LYS A 125      -6.595 -46.965 -27.580  1.00  0.00           N  
ATOM   1981  CA  LYS A 125      -5.800 -48.010 -26.947  1.00  0.00           C  
ATOM   1982  C   LYS A 125      -4.383 -48.029 -27.508  1.00  0.00           C  
ATOM   1983  O   LYS A 125      -3.446 -48.472 -26.841  1.00  0.00           O  
ATOM   1984  CB  LYS A 125      -6.462 -49.380 -27.121  1.00  0.00           C  
ATOM   1985  CG  LYS A 125      -7.844 -49.519 -26.459  1.00  0.00           C  
ATOM   1986  CD  LYS A 125      -7.745 -49.438 -24.929  1.00  0.00           C  
ATOM   1987  CE  LYS A 125      -9.063 -49.798 -24.244  1.00  0.00           C  
ATOM   1988  NZ  LYS A 125     -10.146 -48.821 -24.563  1.00  0.00           N1+
ATOM   1989  H   LYS A 125      -6.772 -47.005 -28.579  1.00  0.00           H  
ATOM   1990  HA  LYS A 125      -5.722 -47.788 -25.882  1.00  0.00           H  
ATOM   1991 1HB  LYS A 125      -6.580 -49.591 -28.185  1.00  0.00           H  
ATOM   1992 2HB  LYS A 125      -5.811 -50.151 -26.707  1.00  0.00           H  
ATOM   1993 1HG  LYS A 125      -8.496 -48.718 -26.814  1.00  0.00           H  
ATOM   1994 2HG  LYS A 125      -8.287 -50.474 -26.742  1.00  0.00           H  
ATOM   1995 1HD  LYS A 125      -6.965 -50.112 -24.575  1.00  0.00           H  
ATOM   1996 2HD  LYS A 125      -7.483 -48.422 -24.640  1.00  0.00           H  
ATOM   1997 1HE  LYS A 125      -9.374 -50.790 -24.563  1.00  0.00           H  
ATOM   1998 2HE  LYS A 125      -8.905 -49.807 -23.163  1.00  0.00           H  
ATOM   1999 1HZ  LYS A 125     -10.994 -49.093 -24.087  1.00  0.00           H  
ATOM   2000 2HZ  LYS A 125      -9.872 -47.889 -24.260  1.00  0.00           H  
ATOM   2001 3HZ  LYS A 125     -10.307 -48.819 -25.560  1.00  0.00           H  
ATOM   2002  N   GLY A 126      -4.236 -47.563 -28.743  1.00  0.00           N  
ATOM   2003  CA  GLY A 126      -2.949 -47.588 -29.428  1.00  0.00           C  
ATOM   2004  C   GLY A 126      -1.955 -46.605 -28.813  1.00  0.00           C  
ATOM   2005  O   GLY A 126      -2.333 -45.545 -28.316  1.00  0.00           O  
ATOM   2006  H   GLY A 126      -5.049 -47.210 -29.234  1.00  0.00           H  
ATOM   2007 1HA  GLY A 126      -2.539 -48.596 -29.381  1.00  0.00           H  
ATOM   2008 2HA  GLY A 126      -3.096 -47.351 -30.482  1.00  0.00           H  
ATOM   2009  N   ASP A 127      -0.673 -46.958 -28.881  1.00  0.00           N  
ATOM   2010  CA  ASP A 127       0.387 -46.142 -28.301  1.00  0.00           C  
ATOM   2011  C   ASP A 127       0.624 -44.874 -29.100  1.00  0.00           C  
ATOM   2012  O   ASP A 127       0.698 -43.778 -28.541  1.00  0.00           O  
ATOM   2013  CB  ASP A 127       1.676 -46.963 -28.230  1.00  0.00           C  
ATOM   2014  CG  ASP A 127       2.020 -47.583 -29.568  1.00  0.00           C  
ATOM   2015  OD1 ASP A 127       1.130 -47.680 -30.392  1.00  0.00           O  
ATOM   2016  OD2 ASP A 127       3.149 -47.950 -29.767  1.00  0.00           O1-
ATOM   2017  H   ASP A 127      -0.421 -47.826 -29.338  1.00  0.00           H  
ATOM   2018  HA  ASP A 127       0.093 -45.861 -27.289  1.00  0.00           H  
ATOM   2019 1HB  ASP A 127       2.500 -46.329 -27.916  1.00  0.00           H  
ATOM   2020 2HB  ASP A 127       1.569 -47.758 -27.498  1.00  0.00           H  
ATOM   2021  N   GLU A 128       0.710 -45.018 -30.416  1.00  0.00           N  
ATOM   2022  CA  GLU A 128       0.917 -43.861 -31.277  1.00  0.00           C  
ATOM   2023  C   GLU A 128      -0.262 -42.908 -31.194  1.00  0.00           C  
ATOM   2024  O   GLU A 128      -0.085 -41.690 -31.200  1.00  0.00           O  
ATOM   2025  CB  GLU A 128       1.103 -44.287 -32.734  1.00  0.00           C  
ATOM   2026  CG  GLU A 128       2.408 -45.002 -33.031  1.00  0.00           C  
ATOM   2027  CD  GLU A 128       2.530 -45.394 -34.484  1.00  0.00           C  
ATOM   2028  OE1 GLU A 128       1.547 -45.312 -35.183  1.00  0.00           O  
ATOM   2029  OE2 GLU A 128       3.602 -45.769 -34.893  1.00  0.00           O1-
ATOM   2030  H   GLU A 128       0.651 -45.952 -30.808  1.00  0.00           H  
ATOM   2031  HA  GLU A 128       1.811 -43.336 -30.945  1.00  0.00           H  
ATOM   2032 1HB  GLU A 128       0.286 -44.947 -33.027  1.00  0.00           H  
ATOM   2033 2HB  GLU A 128       1.053 -43.405 -33.373  1.00  0.00           H  
ATOM   2034 1HG  GLU A 128       3.241 -44.351 -32.764  1.00  0.00           H  
ATOM   2035 2HG  GLU A 128       2.466 -45.896 -32.410  1.00  0.00           H  
ATOM   2036  N   ALA A 129      -1.471 -43.458 -31.127  1.00  0.00           N  
ATOM   2037  CA  ALA A 129      -2.670 -42.638 -31.099  1.00  0.00           C  
ATOM   2038  C   ALA A 129      -2.712 -41.775 -29.849  1.00  0.00           C  
ATOM   2039  O   ALA A 129      -3.038 -40.596 -29.920  1.00  0.00           O  
ATOM   2040  CB  ALA A 129      -3.907 -43.506 -31.163  1.00  0.00           C  
ATOM   2041  H   ALA A 129      -1.551 -44.468 -31.108  1.00  0.00           H  
ATOM   2042  HA  ALA A 129      -2.650 -41.973 -31.965  1.00  0.00           H  
ATOM   2043 1HB  ALA A 129      -4.802 -42.882 -31.167  1.00  0.00           H  
ATOM   2044 2HB  ALA A 129      -3.879 -44.102 -32.071  1.00  0.00           H  
ATOM   2045 3HB  ALA A 129      -3.928 -44.166 -30.297  1.00  0.00           H  
ATOM   2046  N   ILE A 130      -2.351 -42.358 -28.708  1.00  0.00           N  
ATOM   2047  CA  ILE A 130      -2.367 -41.597 -27.465  1.00  0.00           C  
ATOM   2048  C   ILE A 130      -1.344 -40.473 -27.507  1.00  0.00           C  
ATOM   2049  O   ILE A 130      -1.636 -39.355 -27.072  1.00  0.00           O  
ATOM   2050  CB  ILE A 130      -2.151 -42.511 -26.245  1.00  0.00           C  
ATOM   2051  CG1 ILE A 130      -3.399 -43.419 -26.080  1.00  0.00           C  
ATOM   2052  CG2 ILE A 130      -1.915 -41.653 -24.989  1.00  0.00           C  
ATOM   2053  CD1 ILE A 130      -3.226 -44.569 -25.111  1.00  0.00           C  
ATOM   2054  H   ILE A 130      -2.100 -43.339 -28.694  1.00  0.00           H  
ATOM   2055  HA  ILE A 130      -3.349 -41.147 -27.353  1.00  0.00           H  
ATOM   2056  HB  ILE A 130      -1.288 -43.161 -26.417  1.00  0.00           H  
ATOM   2057 1HG1 ILE A 130      -4.232 -42.805 -25.738  1.00  0.00           H  
ATOM   2058 2HG1 ILE A 130      -3.659 -43.835 -27.055  1.00  0.00           H  
ATOM   2059 1HG2 ILE A 130      -1.768 -42.289 -24.123  1.00  0.00           H  
ATOM   2060 2HG2 ILE A 130      -1.027 -41.036 -25.129  1.00  0.00           H  
ATOM   2061 3HG2 ILE A 130      -2.777 -41.013 -24.823  1.00  0.00           H  
ATOM   2062 1HD1 ILE A 130      -4.154 -45.146 -25.067  1.00  0.00           H  
ATOM   2063 2HD1 ILE A 130      -2.416 -45.214 -25.454  1.00  0.00           H  
ATOM   2064 3HD1 ILE A 130      -2.992 -44.187 -24.126  1.00  0.00           H  
ATOM   2065  N   VAL A 131      -0.157 -40.748 -28.040  1.00  0.00           N  
ATOM   2066  CA  VAL A 131       0.859 -39.710 -28.152  1.00  0.00           C  
ATOM   2067  C   VAL A 131       0.375 -38.587 -29.069  1.00  0.00           C  
ATOM   2068  O   VAL A 131       0.548 -37.409 -28.752  1.00  0.00           O  
ATOM   2069  CB  VAL A 131       2.195 -40.289 -28.673  1.00  0.00           C  
ATOM   2070  CG1 VAL A 131       3.196 -39.152 -28.965  1.00  0.00           C  
ATOM   2071  CG2 VAL A 131       2.784 -41.244 -27.626  1.00  0.00           C  
ATOM   2072  H   VAL A 131       0.039 -41.689 -28.366  1.00  0.00           H  
ATOM   2073  HA  VAL A 131       1.033 -39.291 -27.161  1.00  0.00           H  
ATOM   2074  HB  VAL A 131       2.011 -40.827 -29.607  1.00  0.00           H  
ATOM   2075 1HG1 VAL A 131       4.128 -39.575 -29.338  1.00  0.00           H  
ATOM   2076 2HG1 VAL A 131       2.788 -38.472 -29.713  1.00  0.00           H  
ATOM   2077 3HG1 VAL A 131       3.396 -38.597 -28.045  1.00  0.00           H  
ATOM   2078 1HG2 VAL A 131       3.721 -41.660 -27.999  1.00  0.00           H  
ATOM   2079 2HG2 VAL A 131       2.970 -40.701 -26.702  1.00  0.00           H  
ATOM   2080 3HG2 VAL A 131       2.082 -42.055 -27.430  1.00  0.00           H  
ATOM   2081  N   GLU A 132      -0.250 -38.951 -30.195  1.00  0.00           N  
ATOM   2082  CA  GLU A 132      -0.772 -37.956 -31.129  1.00  0.00           C  
ATOM   2083  C   GLU A 132      -1.923 -37.147 -30.530  1.00  0.00           C  
ATOM   2084  O   GLU A 132      -2.010 -35.938 -30.751  1.00  0.00           O  
ATOM   2085  CB  GLU A 132      -1.226 -38.623 -32.428  1.00  0.00           C  
ATOM   2086  CG  GLU A 132      -0.095 -39.133 -33.294  1.00  0.00           C  
ATOM   2087  CD  GLU A 132       0.792 -38.026 -33.778  1.00  0.00           C  
ATOM   2088  OE1 GLU A 132       0.273 -37.061 -34.280  1.00  0.00           O  
ATOM   2089  OE2 GLU A 132       1.984 -38.134 -33.635  1.00  0.00           O1-
ATOM   2090  H   GLU A 132      -0.347 -39.936 -30.414  1.00  0.00           H  
ATOM   2091  HA  GLU A 132       0.034 -37.263 -31.369  1.00  0.00           H  
ATOM   2092 1HB  GLU A 132      -1.874 -39.469 -32.196  1.00  0.00           H  
ATOM   2093 2HB  GLU A 132      -1.805 -37.913 -33.016  1.00  0.00           H  
ATOM   2094 1HG  GLU A 132       0.502 -39.839 -32.725  1.00  0.00           H  
ATOM   2095 2HG  GLU A 132      -0.518 -39.660 -34.150  1.00  0.00           H  
ATOM   2096  N   ILE A 133      -2.782 -37.789 -29.739  1.00  0.00           N  
ATOM   2097  CA  ILE A 133      -3.873 -37.074 -29.082  1.00  0.00           C  
ATOM   2098  C   ILE A 133      -3.308 -35.998 -28.172  1.00  0.00           C  
ATOM   2099  O   ILE A 133      -3.786 -34.863 -28.167  1.00  0.00           O  
ATOM   2100  CB  ILE A 133      -4.773 -38.033 -28.276  1.00  0.00           C  
ATOM   2101  CG1 ILE A 133      -5.575 -38.921 -29.246  1.00  0.00           C  
ATOM   2102  CG2 ILE A 133      -5.715 -37.242 -27.339  1.00  0.00           C  
ATOM   2103  CD1 ILE A 133      -6.201 -40.136 -28.598  1.00  0.00           C  
ATOM   2104  H   ILE A 133      -2.683 -38.790 -29.605  1.00  0.00           H  
ATOM   2105  HA  ILE A 133      -4.483 -36.590 -29.846  1.00  0.00           H  
ATOM   2106  HB  ILE A 133      -4.145 -38.693 -27.675  1.00  0.00           H  
ATOM   2107 1HG1 ILE A 133      -6.373 -38.323 -29.685  1.00  0.00           H  
ATOM   2108 2HG1 ILE A 133      -4.923 -39.250 -30.038  1.00  0.00           H  
ATOM   2109 1HG2 ILE A 133      -6.332 -37.929 -26.770  1.00  0.00           H  
ATOM   2110 2HG2 ILE A 133      -5.130 -36.640 -26.643  1.00  0.00           H  
ATOM   2111 3HG2 ILE A 133      -6.354 -36.592 -27.932  1.00  0.00           H  
ATOM   2112 1HD1 ILE A 133      -6.757 -40.700 -29.345  1.00  0.00           H  
ATOM   2113 2HD1 ILE A 133      -5.424 -40.765 -28.172  1.00  0.00           H  
ATOM   2114 3HD1 ILE A 133      -6.872 -39.821 -27.816  1.00  0.00           H  
ATOM   2115  N   VAL A 134      -2.277 -36.351 -27.415  1.00  0.00           N  
ATOM   2116  CA  VAL A 134      -1.626 -35.393 -26.541  1.00  0.00           C  
ATOM   2117  C   VAL A 134      -0.930 -34.300 -27.336  1.00  0.00           C  
ATOM   2118  O   VAL A 134      -1.036 -33.125 -26.992  1.00  0.00           O  
ATOM   2119  CB  VAL A 134      -0.607 -36.085 -25.631  1.00  0.00           C  
ATOM   2120  CG1 VAL A 134       0.192 -35.052 -24.847  1.00  0.00           C  
ATOM   2121  CG2 VAL A 134      -1.333 -36.995 -24.696  1.00  0.00           C  
ATOM   2122  H   VAL A 134      -1.946 -37.312 -27.446  1.00  0.00           H  
ATOM   2123  HA  VAL A 134      -2.390 -34.930 -25.916  1.00  0.00           H  
ATOM   2124  HB  VAL A 134       0.093 -36.664 -26.240  1.00  0.00           H  
ATOM   2125 1HG1 VAL A 134       0.910 -35.569 -24.211  1.00  0.00           H  
ATOM   2126 2HG1 VAL A 134       0.724 -34.392 -25.524  1.00  0.00           H  
ATOM   2127 3HG1 VAL A 134      -0.488 -34.461 -24.229  1.00  0.00           H  
ATOM   2128 1HG2 VAL A 134      -0.619 -37.481 -24.059  1.00  0.00           H  
ATOM   2129 2HG2 VAL A 134      -2.014 -36.418 -24.097  1.00  0.00           H  
ATOM   2130 3HG2 VAL A 134      -1.892 -37.738 -25.258  1.00  0.00           H  
ATOM   2131  N   ARG A 135      -0.216 -34.681 -28.395  1.00  0.00           N  
ATOM   2132  CA  ARG A 135       0.491 -33.701 -29.209  1.00  0.00           C  
ATOM   2133  C   ARG A 135      -0.468 -32.650 -29.745  1.00  0.00           C  
ATOM   2134  O   ARG A 135      -0.178 -31.454 -29.696  1.00  0.00           O  
ATOM   2135  CB  ARG A 135       1.200 -34.366 -30.382  1.00  0.00           C  
ATOM   2136  CG  ARG A 135       2.019 -33.410 -31.249  1.00  0.00           C  
ATOM   2137  CD  ARG A 135       2.622 -34.086 -32.436  1.00  0.00           C  
ATOM   2138  NE  ARG A 135       1.617 -34.496 -33.416  1.00  0.00           N  
ATOM   2139  CZ  ARG A 135       1.002 -33.677 -34.297  1.00  0.00           C  
ATOM   2140  NH1 ARG A 135       1.267 -32.386 -34.330  1.00  0.00           N1+
ATOM   2141  NH2 ARG A 135       0.125 -34.191 -35.136  1.00  0.00           N  
ATOM   2142  H   ARG A 135      -0.148 -35.668 -28.627  1.00  0.00           H  
ATOM   2143  HA  ARG A 135       1.234 -33.206 -28.586  1.00  0.00           H  
ATOM   2144 1HB  ARG A 135       1.861 -35.146 -30.016  1.00  0.00           H  
ATOM   2145 2HB  ARG A 135       0.460 -34.841 -31.026  1.00  0.00           H  
ATOM   2146 1HG  ARG A 135       1.372 -32.610 -31.602  1.00  0.00           H  
ATOM   2147 2HG  ARG A 135       2.825 -32.982 -30.654  1.00  0.00           H  
ATOM   2148 1HD  ARG A 135       3.323 -33.412 -32.925  1.00  0.00           H  
ATOM   2149 2HD  ARG A 135       3.153 -34.981 -32.105  1.00  0.00           H  
ATOM   2150  HE  ARG A 135       1.364 -35.483 -33.457  1.00  0.00           H  
ATOM   2151 1HH1 ARG A 135       1.938 -31.983 -33.688  1.00  0.00           H  
ATOM   2152 2HH1 ARG A 135       0.798 -31.789 -35.001  1.00  0.00           H  
ATOM   2153 1HH2 ARG A 135      -0.065 -35.191 -35.100  1.00  0.00           H  
ATOM   2154 2HH2 ARG A 135      -0.347 -33.602 -35.803  1.00  0.00           H  
ATOM   2155  N   LEU A 136      -1.613 -33.099 -30.250  1.00  0.00           N  
ATOM   2156  CA  LEU A 136      -2.603 -32.190 -30.800  1.00  0.00           C  
ATOM   2157  C   LEU A 136      -3.195 -31.295 -29.715  1.00  0.00           C  
ATOM   2158  O   LEU A 136      -3.432 -30.112 -29.948  1.00  0.00           O  
ATOM   2159  CB  LEU A 136      -3.710 -32.987 -31.484  1.00  0.00           C  
ATOM   2160  CG  LEU A 136      -3.308 -33.758 -32.751  1.00  0.00           C  
ATOM   2161  CD1 LEU A 136      -4.424 -34.717 -33.116  1.00  0.00           C  
ATOM   2162  CD2 LEU A 136      -3.052 -32.779 -33.893  1.00  0.00           C  
ATOM   2163  H   LEU A 136      -1.790 -34.097 -30.269  1.00  0.00           H  
ATOM   2164  HA  LEU A 136      -2.112 -31.551 -31.533  1.00  0.00           H  
ATOM   2165 1HB  LEU A 136      -4.107 -33.706 -30.769  1.00  0.00           H  
ATOM   2166 2HB  LEU A 136      -4.502 -32.294 -31.757  1.00  0.00           H  
ATOM   2167  HG  LEU A 136      -2.404 -34.335 -32.562  1.00  0.00           H  
ATOM   2168 1HD1 LEU A 136      -4.150 -35.276 -34.012  1.00  0.00           H  
ATOM   2169 2HD1 LEU A 136      -4.590 -35.412 -32.290  1.00  0.00           H  
ATOM   2170 3HD1 LEU A 136      -5.323 -34.153 -33.301  1.00  0.00           H  
ATOM   2171 1HD2 LEU A 136      -2.773 -33.338 -34.786  1.00  0.00           H  
ATOM   2172 2HD2 LEU A 136      -3.957 -32.208 -34.090  1.00  0.00           H  
ATOM   2173 3HD2 LEU A 136      -2.244 -32.098 -33.630  1.00  0.00           H  
ATOM   2174  N   LEU A 137      -3.405 -31.851 -28.521  1.00  0.00           N  
ATOM   2175  CA  LEU A 137      -3.911 -31.068 -27.398  1.00  0.00           C  
ATOM   2176  C   LEU A 137      -2.886 -29.998 -27.025  1.00  0.00           C  
ATOM   2177  O   LEU A 137      -3.241 -28.848 -26.764  1.00  0.00           O  
ATOM   2178  CB  LEU A 137      -4.217 -31.973 -26.190  1.00  0.00           C  
ATOM   2179  CG  LEU A 137      -4.950 -31.324 -24.946  1.00  0.00           C  
ATOM   2180  CD1 LEU A 137      -3.925 -30.686 -23.991  1.00  0.00           C  
ATOM   2181  CD2 LEU A 137      -5.969 -30.279 -25.415  1.00  0.00           C  
ATOM   2182  H   LEU A 137      -3.225 -32.841 -28.392  1.00  0.00           H  
ATOM   2183  HA  LEU A 137      -4.831 -30.579 -27.713  1.00  0.00           H  
ATOM   2184 1HB  LEU A 137      -4.839 -32.797 -26.537  1.00  0.00           H  
ATOM   2185 2HB  LEU A 137      -3.278 -32.391 -25.830  1.00  0.00           H  
ATOM   2186  HG  LEU A 137      -5.470 -32.101 -24.408  1.00  0.00           H  
ATOM   2187 1HD1 LEU A 137      -4.448 -30.267 -23.128  1.00  0.00           H  
ATOM   2188 2HD1 LEU A 137      -3.220 -31.442 -23.649  1.00  0.00           H  
ATOM   2189 3HD1 LEU A 137      -3.382 -29.896 -24.490  1.00  0.00           H  
ATOM   2190 1HD2 LEU A 137      -6.480 -29.858 -24.549  1.00  0.00           H  
ATOM   2191 2HD2 LEU A 137      -5.470 -29.479 -25.948  1.00  0.00           H  
ATOM   2192 3HD2 LEU A 137      -6.700 -30.747 -26.069  1.00  0.00           H  
ATOM   2193  N   VAL A 138      -1.609 -30.377 -27.009  1.00  0.00           N  
ATOM   2194  CA  VAL A 138      -0.546 -29.424 -26.719  1.00  0.00           C  
ATOM   2195  C   VAL A 138      -0.589 -28.274 -27.719  1.00  0.00           C  
ATOM   2196  O   VAL A 138      -0.468 -27.112 -27.328  1.00  0.00           O  
ATOM   2197  CB  VAL A 138       0.839 -30.114 -26.746  1.00  0.00           C  
ATOM   2198  CG1 VAL A 138       1.963 -29.077 -26.735  1.00  0.00           C  
ATOM   2199  CG2 VAL A 138       0.981 -31.016 -25.516  1.00  0.00           C  
ATOM   2200  H   VAL A 138      -1.379 -31.345 -27.204  1.00  0.00           H  
ATOM   2201  HA  VAL A 138      -0.708 -29.020 -25.719  1.00  0.00           H  
ATOM   2202  HB  VAL A 138       0.930 -30.706 -27.654  1.00  0.00           H  
ATOM   2203 1HG1 VAL A 138       2.928 -29.586 -26.752  1.00  0.00           H  
ATOM   2204 2HG1 VAL A 138       1.886 -28.425 -27.606  1.00  0.00           H  
ATOM   2205 3HG1 VAL A 138       1.890 -28.488 -25.840  1.00  0.00           H  
ATOM   2206 1HG2 VAL A 138       1.951 -31.506 -25.534  1.00  0.00           H  
ATOM   2207 2HG2 VAL A 138       0.898 -30.410 -24.613  1.00  0.00           H  
ATOM   2208 3HG2 VAL A 138       0.198 -31.766 -25.516  1.00  0.00           H  
ATOM   2209  N   GLU A 139      -0.796 -28.587 -29.000  1.00  0.00           N  
ATOM   2210  CA  GLU A 139      -0.924 -27.539 -30.009  1.00  0.00           C  
ATOM   2211  C   GLU A 139      -2.126 -26.639 -29.731  1.00  0.00           C  
ATOM   2212  O   GLU A 139      -2.053 -25.427 -29.937  1.00  0.00           O  
ATOM   2213  CB  GLU A 139      -1.047 -28.122 -31.419  1.00  0.00           C  
ATOM   2214  CG  GLU A 139       0.230 -28.736 -31.964  1.00  0.00           C  
ATOM   2215  CD  GLU A 139       0.079 -29.213 -33.380  1.00  0.00           C  
ATOM   2216  OE1 GLU A 139      -1.036 -29.358 -33.819  1.00  0.00           O  
ATOM   2217  OE2 GLU A 139       1.079 -29.424 -34.026  1.00  0.00           O1-
ATOM   2218  H   GLU A 139      -0.851 -29.565 -29.272  1.00  0.00           H  
ATOM   2219  HA  GLU A 139      -0.026 -26.921 -29.974  1.00  0.00           H  
ATOM   2220 1HB  GLU A 139      -1.819 -28.888 -31.433  1.00  0.00           H  
ATOM   2221 2HB  GLU A 139      -1.356 -27.336 -32.106  1.00  0.00           H  
ATOM   2222 1HG  GLU A 139       1.026 -27.994 -31.920  1.00  0.00           H  
ATOM   2223 2HG  GLU A 139       0.514 -29.575 -31.334  1.00  0.00           H  
ATOM   2224  N   VAL A 140      -3.224 -27.220 -29.243  1.00  0.00           N  
ATOM   2225  CA  VAL A 140      -4.387 -26.403 -28.912  1.00  0.00           C  
ATOM   2226  C   VAL A 140      -4.016 -25.439 -27.804  1.00  0.00           C  
ATOM   2227  O   VAL A 140      -4.341 -24.251 -27.873  1.00  0.00           O  
ATOM   2228  CB  VAL A 140      -5.581 -27.258 -28.430  1.00  0.00           C  
ATOM   2229  CG1 VAL A 140      -6.703 -26.343 -27.911  1.00  0.00           C  
ATOM   2230  CG2 VAL A 140      -6.098 -28.125 -29.557  1.00  0.00           C  
ATOM   2231  H   VAL A 140      -3.246 -28.225 -29.117  1.00  0.00           H  
ATOM   2232  HA  VAL A 140      -4.683 -25.838 -29.793  1.00  0.00           H  
ATOM   2233  HB  VAL A 140      -5.258 -27.887 -27.608  1.00  0.00           H  
ATOM   2234 1HG1 VAL A 140      -7.528 -26.952 -27.564  1.00  0.00           H  
ATOM   2235 2HG1 VAL A 140      -6.338 -25.733 -27.085  1.00  0.00           H  
ATOM   2236 3HG1 VAL A 140      -7.046 -25.695 -28.716  1.00  0.00           H  
ATOM   2237 1HG2 VAL A 140      -6.932 -28.721 -29.194  1.00  0.00           H  
ATOM   2238 2HG2 VAL A 140      -6.433 -27.502 -30.373  1.00  0.00           H  
ATOM   2239 3HG2 VAL A 140      -5.313 -28.778 -29.907  1.00  0.00           H  
ATOM   2240  N   ALA A 141      -3.332 -25.943 -26.780  1.00  0.00           N  
ATOM   2241  CA  ALA A 141      -2.924 -25.116 -25.658  1.00  0.00           C  
ATOM   2242  C   ALA A 141      -2.043 -23.961 -26.127  1.00  0.00           C  
ATOM   2243  O   ALA A 141      -2.195 -22.836 -25.660  1.00  0.00           O  
ATOM   2244  CB  ALA A 141      -2.194 -25.953 -24.620  1.00  0.00           C  
ATOM   2245  H   ALA A 141      -3.110 -26.937 -26.782  1.00  0.00           H  
ATOM   2246  HA  ALA A 141      -3.823 -24.688 -25.208  1.00  0.00           H  
ATOM   2247 1HB  ALA A 141      -1.916 -25.328 -23.773  1.00  0.00           H  
ATOM   2248 2HB  ALA A 141      -2.847 -26.757 -24.281  1.00  0.00           H  
ATOM   2249 3HB  ALA A 141      -1.299 -26.379 -25.065  1.00  0.00           H  
ATOM   2250  N   GLU A 142      -1.148 -24.239 -27.082  1.00  0.00           N  
ATOM   2251  CA  GLU A 142      -0.272 -23.198 -27.612  1.00  0.00           C  
ATOM   2252  C   GLU A 142      -1.068 -22.106 -28.318  1.00  0.00           C  
ATOM   2253  O   GLU A 142      -0.754 -20.920 -28.181  1.00  0.00           O  
ATOM   2254  CB  GLU A 142       0.748 -23.794 -28.585  1.00  0.00           C  
ATOM   2255  CG  GLU A 142       1.819 -24.658 -27.933  1.00  0.00           C  
ATOM   2256  CD  GLU A 142       2.726 -25.312 -28.941  1.00  0.00           C  
ATOM   2257  OE1 GLU A 142       2.470 -25.177 -30.113  1.00  0.00           O  
ATOM   2258  OE2 GLU A 142       3.674 -25.945 -28.539  1.00  0.00           O1-
ATOM   2259  H   GLU A 142      -1.055 -25.189 -27.416  1.00  0.00           H  
ATOM   2260  HA  GLU A 142       0.265 -22.744 -26.781  1.00  0.00           H  
ATOM   2261 1HB  GLU A 142       0.230 -24.403 -29.324  1.00  0.00           H  
ATOM   2262 2HB  GLU A 142       1.247 -22.987 -29.122  1.00  0.00           H  
ATOM   2263 1HG  GLU A 142       2.419 -24.030 -27.273  1.00  0.00           H  
ATOM   2264 2HG  GLU A 142       1.342 -25.421 -27.325  1.00  0.00           H  
ATOM   2265  N   GLU A 143      -2.110 -22.495 -29.052  1.00  0.00           N  
ATOM   2266  CA  GLU A 143      -2.949 -21.518 -29.732  1.00  0.00           C  
ATOM   2267  C   GLU A 143      -3.712 -20.668 -28.719  1.00  0.00           C  
ATOM   2268  O   GLU A 143      -3.877 -19.461 -28.909  1.00  0.00           O  
ATOM   2269  CB  GLU A 143      -3.922 -22.212 -30.690  1.00  0.00           C  
ATOM   2270  CG  GLU A 143      -3.262 -22.849 -31.913  1.00  0.00           C  
ATOM   2271  CD  GLU A 143      -2.554 -21.850 -32.785  1.00  0.00           C  
ATOM   2272  OE1 GLU A 143      -3.093 -20.792 -33.000  1.00  0.00           O  
ATOM   2273  OE2 GLU A 143      -1.467 -22.143 -33.234  1.00  0.00           O1-
ATOM   2274  H   GLU A 143      -2.305 -23.488 -29.153  1.00  0.00           H  
ATOM   2275  HA  GLU A 143      -2.306 -20.856 -30.313  1.00  0.00           H  
ATOM   2276 1HB  GLU A 143      -4.448 -23.003 -30.155  1.00  0.00           H  
ATOM   2277 2HB  GLU A 143      -4.668 -21.499 -31.038  1.00  0.00           H  
ATOM   2278 1HG  GLU A 143      -2.541 -23.590 -31.579  1.00  0.00           H  
ATOM   2279 2HG  GLU A 143      -4.017 -23.360 -32.496  1.00  0.00           H  
ATOM   2280  N   ILE A 144      -4.137 -21.294 -27.622  1.00  0.00           N  
ATOM   2281  CA  ILE A 144      -4.820 -20.582 -26.549  1.00  0.00           C  
ATOM   2282  C   ILE A 144      -3.870 -19.585 -25.902  1.00  0.00           C  
ATOM   2283  O   ILE A 144      -4.245 -18.440 -25.642  1.00  0.00           O  
ATOM   2284  CB  ILE A 144      -5.361 -21.558 -25.480  1.00  0.00           C  
ATOM   2285  CG1 ILE A 144      -6.449 -22.496 -26.101  1.00  0.00           C  
ATOM   2286  CG2 ILE A 144      -5.920 -20.769 -24.293  1.00  0.00           C  
ATOM   2287  CD1 ILE A 144      -7.732 -21.810 -26.531  1.00  0.00           C  
ATOM   2288  H   ILE A 144      -3.988 -22.296 -27.544  1.00  0.00           H  
ATOM   2289  HA  ILE A 144      -5.651 -20.022 -26.972  1.00  0.00           H  
ATOM   2290  HB  ILE A 144      -4.551 -22.194 -25.129  1.00  0.00           H  
ATOM   2291 1HG1 ILE A 144      -6.029 -22.963 -26.978  1.00  0.00           H  
ATOM   2292 2HG1 ILE A 144      -6.695 -23.274 -25.388  1.00  0.00           H  
ATOM   2293 1HG2 ILE A 144      -6.290 -21.449 -23.535  1.00  0.00           H  
ATOM   2294 2HG2 ILE A 144      -5.139 -20.144 -23.860  1.00  0.00           H  
ATOM   2295 3HG2 ILE A 144      -6.724 -20.145 -24.634  1.00  0.00           H  
ATOM   2296 1HD1 ILE A 144      -8.403 -22.550 -26.964  1.00  0.00           H  
ATOM   2297 2HD1 ILE A 144      -8.214 -21.349 -25.675  1.00  0.00           H  
ATOM   2298 3HD1 ILE A 144      -7.510 -21.055 -27.272  1.00  0.00           H  
ATOM   2299  N   ASN A 145      -2.633 -20.012 -25.658  1.00  0.00           N  
ATOM   2300  CA  ASN A 145      -1.636 -19.129 -25.072  1.00  0.00           C  
ATOM   2301  C   ASN A 145      -1.439 -17.900 -25.953  1.00  0.00           C  
ATOM   2302  O   ASN A 145      -1.528 -16.764 -25.483  1.00  0.00           O  
ATOM   2303  CB  ASN A 145      -0.309 -19.847 -24.898  1.00  0.00           C  
ATOM   2304  CG  ASN A 145      -0.301 -20.866 -23.797  1.00  0.00           C  
ATOM   2305  ND2 ASN A 145      -0.459 -20.435 -22.578  1.00  0.00           N  
ATOM   2306  OD1 ASN A 145      -0.128 -22.058 -24.059  1.00  0.00           O  
ATOM   2307  H   ASN A 145      -2.387 -20.976 -25.873  1.00  0.00           H  
ATOM   2308  HA  ASN A 145      -1.995 -18.789 -24.100  1.00  0.00           H  
ATOM   2309 1HB  ASN A 145      -0.044 -20.350 -25.828  1.00  0.00           H  
ATOM   2310 2HB  ASN A 145       0.472 -19.117 -24.696  1.00  0.00           H  
ATOM   2311 1HD2 ASN A 145      -0.427 -21.081 -21.811  1.00  0.00           H  
ATOM   2312 2HD2 ASN A 145      -0.584 -19.463 -22.400  1.00  0.00           H  
ATOM   2313  N   LYS A 146      -1.196 -18.127 -27.243  1.00  0.00           N  
ATOM   2314  CA  LYS A 146      -0.960 -17.028 -28.169  1.00  0.00           C  
ATOM   2315  C   LYS A 146      -2.129 -16.054 -28.208  1.00  0.00           C  
ATOM   2316  O   LYS A 146      -1.931 -14.836 -28.211  1.00  0.00           O  
ATOM   2317  CB  LYS A 146      -0.686 -17.563 -29.572  1.00  0.00           C  
ATOM   2318  CG  LYS A 146       0.690 -18.201 -29.741  1.00  0.00           C  
ATOM   2319  CD  LYS A 146       0.980 -18.527 -31.203  1.00  0.00           C  
ATOM   2320  CE  LYS A 146       0.155 -19.716 -31.685  1.00  0.00           C  
ATOM   2321  NZ  LYS A 146       0.580 -20.180 -33.037  1.00  0.00           N1+
ATOM   2322  H   LYS A 146      -1.148 -19.085 -27.580  1.00  0.00           H  
ATOM   2323  HA  LYS A 146      -0.080 -16.478 -27.832  1.00  0.00           H  
ATOM   2324 1HB  LYS A 146      -1.435 -18.317 -29.813  1.00  0.00           H  
ATOM   2325 2HB  LYS A 146      -0.785 -16.757 -30.298  1.00  0.00           H  
ATOM   2326 1HG  LYS A 146       1.454 -17.516 -29.368  1.00  0.00           H  
ATOM   2327 2HG  LYS A 146       0.738 -19.118 -29.157  1.00  0.00           H  
ATOM   2328 1HD  LYS A 146       0.740 -17.659 -31.817  1.00  0.00           H  
ATOM   2329 2HD  LYS A 146       2.038 -18.754 -31.323  1.00  0.00           H  
ATOM   2330 1HE  LYS A 146       0.261 -20.538 -30.974  1.00  0.00           H  
ATOM   2331 2HE  LYS A 146      -0.893 -19.425 -31.731  1.00  0.00           H  
ATOM   2332 1HZ  LYS A 146      -0.008 -20.969 -33.310  1.00  0.00           H  
ATOM   2333 2HZ  LYS A 146       0.468 -19.432 -33.704  1.00  0.00           H  
ATOM   2334 3HZ  LYS A 146       1.544 -20.469 -33.012  1.00  0.00           H  
ATOM   2335  N   ALA A 147      -3.349 -16.581 -28.224  1.00  0.00           N  
ATOM   2336  CA  ALA A 147      -4.529 -15.732 -28.246  1.00  0.00           C  
ATOM   2337  C   ALA A 147      -4.629 -14.892 -26.974  1.00  0.00           C  
ATOM   2338  O   ALA A 147      -5.041 -13.735 -27.028  1.00  0.00           O  
ATOM   2339  CB  ALA A 147      -5.776 -16.577 -28.427  1.00  0.00           C  
ATOM   2340  H   ALA A 147      -3.461 -17.592 -28.242  1.00  0.00           H  
ATOM   2341  HA  ALA A 147      -4.437 -15.046 -29.089  1.00  0.00           H  
ATOM   2342 1HB  ALA A 147      -6.656 -15.935 -28.472  1.00  0.00           H  
ATOM   2343 2HB  ALA A 147      -5.693 -17.146 -29.354  1.00  0.00           H  
ATOM   2344 3HB  ALA A 147      -5.868 -17.264 -27.591  1.00  0.00           H  
ATOM   2345  N   SER A 148      -4.246 -15.464 -25.830  1.00  0.00           N  
ATOM   2346  CA  SER A 148      -4.348 -14.721 -24.575  1.00  0.00           C  
ATOM   2347  C   SER A 148      -3.330 -13.593 -24.545  1.00  0.00           C  
ATOM   2348  O   SER A 148      -3.579 -12.527 -23.971  1.00  0.00           O  
ATOM   2349  CB  SER A 148      -4.106 -15.638 -23.395  1.00  0.00           C  
ATOM   2350  OG  SER A 148      -2.740 -15.896 -23.234  1.00  0.00           O  
ATOM   2351  H   SER A 148      -3.911 -16.423 -25.825  1.00  0.00           H  
ATOM   2352  HA  SER A 148      -5.347 -14.293 -24.497  1.00  0.00           H  
ATOM   2353 1HB  SER A 148      -4.500 -15.187 -22.490  1.00  0.00           H  
ATOM   2354 2HB  SER A 148      -4.639 -16.573 -23.551  1.00  0.00           H  
ATOM   2355  HG  SER A 148      -2.450 -16.350 -24.036  1.00  0.00           H  
ATOM   2356  N   ASN A 149      -2.199 -13.805 -25.217  1.00  0.00           N  
ATOM   2357  CA  ASN A 149      -1.164 -12.791 -25.308  1.00  0.00           C  
ATOM   2358  C   ASN A 149      -1.595 -11.665 -26.227  1.00  0.00           C  
ATOM   2359  O   ASN A 149      -1.301 -10.497 -25.971  1.00  0.00           O  
ATOM   2360  CB  ASN A 149       0.133 -13.404 -25.789  1.00  0.00           C  
ATOM   2361  CG  ASN A 149       0.852 -14.135 -24.708  1.00  0.00           C  
ATOM   2362  ND2 ASN A 149       0.623 -15.409 -24.598  1.00  0.00           N  
ATOM   2363  OD1 ASN A 149       1.622 -13.525 -23.964  1.00  0.00           O  
ATOM   2364  H   ASN A 149      -2.048 -14.711 -25.650  1.00  0.00           H  
ATOM   2365  HA  ASN A 149      -1.007 -12.365 -24.317  1.00  0.00           H  
ATOM   2366 1HB  ASN A 149      -0.074 -14.102 -26.599  1.00  0.00           H  
ATOM   2367 2HB  ASN A 149       0.774 -12.624 -26.186  1.00  0.00           H  
ATOM   2368 1HD2 ASN A 149       1.080 -15.936 -23.883  1.00  0.00           H  
ATOM   2369 2HD2 ASN A 149      -0.020 -15.863 -25.220  1.00  0.00           H  
ATOM   2370  N   ALA A 150      -2.316 -12.019 -27.289  1.00  0.00           N  
ATOM   2371  CA  ALA A 150      -2.850 -11.021 -28.201  1.00  0.00           C  
ATOM   2372  C   ALA A 150      -3.847 -10.133 -27.464  1.00  0.00           C  
ATOM   2373  O   ALA A 150      -3.867  -8.920 -27.672  1.00  0.00           O  
ATOM   2374  CB  ALA A 150      -3.497 -11.696 -29.392  1.00  0.00           C  
ATOM   2375  H   ALA A 150      -2.485 -13.002 -27.465  1.00  0.00           H  
ATOM   2376  HA  ALA A 150      -2.029 -10.394 -28.547  1.00  0.00           H  
ATOM   2377 1HB  ALA A 150      -3.881 -10.939 -30.077  1.00  0.00           H  
ATOM   2378 2HB  ALA A 150      -2.761 -12.311 -29.906  1.00  0.00           H  
ATOM   2379 3HB  ALA A 150      -4.306 -12.320 -29.043  1.00  0.00           H  
ATOM   2380  N   VAL A 151      -4.637 -10.725 -26.566  1.00  0.00           N  
ATOM   2381  CA  VAL A 151      -5.594  -9.950 -25.779  1.00  0.00           C  
ATOM   2382  C   VAL A 151      -4.868  -8.946 -24.895  1.00  0.00           C  
ATOM   2383  O   VAL A 151      -5.276  -7.786 -24.810  1.00  0.00           O  
ATOM   2384  CB  VAL A 151      -6.483 -10.858 -24.899  1.00  0.00           C  
ATOM   2385  CG1 VAL A 151      -7.314 -10.001 -23.925  1.00  0.00           C  
ATOM   2386  CG2 VAL A 151      -7.411 -11.679 -25.784  1.00  0.00           C  
ATOM   2387  H   VAL A 151      -4.586 -11.734 -26.449  1.00  0.00           H  
ATOM   2388  HA  VAL A 151      -6.240  -9.404 -26.468  1.00  0.00           H  
ATOM   2389  HB  VAL A 151      -5.848 -11.523 -24.314  1.00  0.00           H  
ATOM   2390 1HG1 VAL A 151      -7.932 -10.648 -23.305  1.00  0.00           H  
ATOM   2391 2HG1 VAL A 151      -6.653  -9.421 -23.283  1.00  0.00           H  
ATOM   2392 3HG1 VAL A 151      -7.952  -9.327 -24.491  1.00  0.00           H  
ATOM   2393 1HG2 VAL A 151      -8.029 -12.325 -25.159  1.00  0.00           H  
ATOM   2394 2HG2 VAL A 151      -8.050 -11.011 -26.363  1.00  0.00           H  
ATOM   2395 3HG2 VAL A 151      -6.822 -12.287 -26.459  1.00  0.00           H  
ATOM   2396  N   VAL A 152      -3.784  -9.380 -24.252  1.00  0.00           N  
ATOM   2397  CA  VAL A 152      -3.022  -8.473 -23.403  1.00  0.00           C  
ATOM   2398  C   VAL A 152      -2.444  -7.329 -24.225  1.00  0.00           C  
ATOM   2399  O   VAL A 152      -2.522  -6.171 -23.814  1.00  0.00           O  
ATOM   2400  CB  VAL A 152      -1.867  -9.203 -22.680  1.00  0.00           C  
ATOM   2401  CG1 VAL A 152      -0.980  -8.188 -21.941  1.00  0.00           C  
ATOM   2402  CG2 VAL A 152      -2.429 -10.195 -21.703  1.00  0.00           C  
ATOM   2403  H   VAL A 152      -3.508 -10.354 -24.340  1.00  0.00           H  
ATOM   2404  HA  VAL A 152      -3.694  -8.057 -22.653  1.00  0.00           H  
ATOM   2405  HB  VAL A 152      -1.249  -9.718 -23.418  1.00  0.00           H  
ATOM   2406 1HG1 VAL A 152      -0.165  -8.713 -21.439  1.00  0.00           H  
ATOM   2407 2HG1 VAL A 152      -0.563  -7.472 -22.646  1.00  0.00           H  
ATOM   2408 3HG1 VAL A 152      -1.579  -7.659 -21.199  1.00  0.00           H  
ATOM   2409 1HG2 VAL A 152      -1.610 -10.707 -21.201  1.00  0.00           H  
ATOM   2410 2HG2 VAL A 152      -3.035  -9.673 -20.969  1.00  0.00           H  
ATOM   2411 3HG2 VAL A 152      -3.042 -10.921 -22.229  1.00  0.00           H  
ATOM   2412  N   LYS A 153      -1.873  -7.645 -25.385  1.00  0.00           N  
ATOM   2413  CA  LYS A 153      -1.284  -6.608 -26.221  1.00  0.00           C  
ATOM   2414  C   LYS A 153      -2.345  -5.639 -26.731  1.00  0.00           C  
ATOM   2415  O   LYS A 153      -2.119  -4.428 -26.755  1.00  0.00           O  
ATOM   2416  CB  LYS A 153      -0.539  -7.228 -27.407  1.00  0.00           C  
ATOM   2417  CG  LYS A 153       0.705  -8.042 -27.035  1.00  0.00           C  
ATOM   2418  CD  LYS A 153       1.922  -7.154 -26.761  1.00  0.00           C  
ATOM   2419  CE  LYS A 153       3.117  -7.988 -26.295  1.00  0.00           C  
ATOM   2420  NZ  LYS A 153       3.718  -8.797 -27.401  1.00  0.00           N1+
ATOM   2421  H   LYS A 153      -1.832  -8.616 -25.677  1.00  0.00           H  
ATOM   2422  HA  LYS A 153      -0.577  -6.040 -25.619  1.00  0.00           H  
ATOM   2423 1HB  LYS A 153      -1.217  -7.887 -27.951  1.00  0.00           H  
ATOM   2424 2HB  LYS A 153      -0.234  -6.437 -28.094  1.00  0.00           H  
ATOM   2425 1HG  LYS A 153       0.491  -8.626 -26.139  1.00  0.00           H  
ATOM   2426 2HG  LYS A 153       0.938  -8.729 -27.845  1.00  0.00           H  
ATOM   2427 1HD  LYS A 153       2.196  -6.619 -27.670  1.00  0.00           H  
ATOM   2428 2HD  LYS A 153       1.683  -6.425 -25.988  1.00  0.00           H  
ATOM   2429 1HE  LYS A 153       3.878  -7.325 -25.888  1.00  0.00           H  
ATOM   2430 2HE  LYS A 153       2.784  -8.667 -25.511  1.00  0.00           H  
ATOM   2431 1HZ  LYS A 153       4.497  -9.338 -27.025  1.00  0.00           H  
ATOM   2432 2HZ  LYS A 153       3.028  -9.428 -27.778  1.00  0.00           H  
ATOM   2433 3HZ  LYS A 153       4.050  -8.185 -28.131  1.00  0.00           H  
ATOM   2434  N   PHE A 154      -3.513  -6.160 -27.110  1.00  0.00           N  
ATOM   2435  CA  PHE A 154      -4.581  -5.302 -27.609  1.00  0.00           C  
ATOM   2436  C   PHE A 154      -5.079  -4.366 -26.515  1.00  0.00           C  
ATOM   2437  O   PHE A 154      -5.307  -3.182 -26.766  1.00  0.00           O  
ATOM   2438  CB  PHE A 154      -5.761  -6.127 -28.123  1.00  0.00           C  
ATOM   2439  CG  PHE A 154      -5.498  -6.991 -29.340  1.00  0.00           C  
ATOM   2440  CD1 PHE A 154      -4.424  -6.763 -30.198  1.00  0.00           C  
ATOM   2441  CD2 PHE A 154      -6.351  -8.046 -29.625  1.00  0.00           C  
ATOM   2442  CE1 PHE A 154      -4.221  -7.571 -31.298  1.00  0.00           C  
ATOM   2443  CE2 PHE A 154      -6.146  -8.847 -30.721  1.00  0.00           C  
ATOM   2444  CZ  PHE A 154      -5.083  -8.613 -31.559  1.00  0.00           C  
ATOM   2445  H   PHE A 154      -3.649  -7.165 -27.085  1.00  0.00           H  
ATOM   2446  HA  PHE A 154      -4.188  -4.689 -28.419  1.00  0.00           H  
ATOM   2447 1HB  PHE A 154      -6.119  -6.774 -27.323  1.00  0.00           H  
ATOM   2448 2HB  PHE A 154      -6.564  -5.446 -28.375  1.00  0.00           H  
ATOM   2449  HD1 PHE A 154      -3.736  -5.946 -30.003  1.00  0.00           H  
ATOM   2450  HD2 PHE A 154      -7.196  -8.239 -28.965  1.00  0.00           H  
ATOM   2451  HE1 PHE A 154      -3.376  -7.385 -31.958  1.00  0.00           H  
ATOM   2452  HE2 PHE A 154      -6.830  -9.669 -30.925  1.00  0.00           H  
ATOM   2453  HZ  PHE A 154      -4.925  -9.252 -32.426  1.00  0.00           H  
ATOM   2454  N   LEU A 155      -5.228  -4.885 -25.295  1.00  0.00           N  
ATOM   2455  CA  LEU A 155      -5.689  -4.071 -24.176  1.00  0.00           C  
ATOM   2456  C   LEU A 155      -4.654  -2.992 -23.860  1.00  0.00           C  
ATOM   2457  O   LEU A 155      -5.011  -1.842 -23.594  1.00  0.00           O  
ATOM   2458  CB  LEU A 155      -5.977  -4.947 -22.943  1.00  0.00           C  
ATOM   2459  CG  LEU A 155      -6.717  -4.273 -21.720  1.00  0.00           C  
ATOM   2460  CD1 LEU A 155      -5.705  -3.622 -20.780  1.00  0.00           C  
ATOM   2461  CD2 LEU A 155      -7.729  -3.236 -22.215  1.00  0.00           C  
ATOM   2462  H   LEU A 155      -5.041  -5.871 -25.145  1.00  0.00           H  
ATOM   2463  HA  LEU A 155      -6.615  -3.585 -24.479  1.00  0.00           H  
ATOM   2464 1HB  LEU A 155      -6.586  -5.789 -23.265  1.00  0.00           H  
ATOM   2465 2HB  LEU A 155      -5.028  -5.339 -22.573  1.00  0.00           H  
ATOM   2466  HG  LEU A 155      -7.246  -5.035 -21.170  1.00  0.00           H  
ATOM   2467 1HD1 LEU A 155      -6.234  -3.182 -19.935  1.00  0.00           H  
ATOM   2468 2HD1 LEU A 155      -5.005  -4.376 -20.417  1.00  0.00           H  
ATOM   2469 3HD1 LEU A 155      -5.155  -2.847 -21.297  1.00  0.00           H  
ATOM   2470 1HD2 LEU A 155      -8.243  -2.798 -21.360  1.00  0.00           H  
ATOM   2471 2HD2 LEU A 155      -7.226  -2.445 -22.760  1.00  0.00           H  
ATOM   2472 3HD2 LEU A 155      -8.453  -3.716 -22.862  1.00  0.00           H  
ATOM   2473  N   VAL A 156      -3.371  -3.356 -23.880  1.00  0.00           N  
ATOM   2474  CA  VAL A 156      -2.319  -2.378 -23.641  1.00  0.00           C  
ATOM   2475  C   VAL A 156      -2.381  -1.258 -24.673  1.00  0.00           C  
ATOM   2476  O   VAL A 156      -2.207  -0.090 -24.325  1.00  0.00           O  
ATOM   2477  CB  VAL A 156      -0.920  -3.036 -23.635  1.00  0.00           C  
ATOM   2478  CG1 VAL A 156       0.177  -1.961 -23.673  1.00  0.00           C  
ATOM   2479  CG2 VAL A 156      -0.762  -3.871 -22.362  1.00  0.00           C  
ATOM   2480  H   VAL A 156      -3.126  -4.321 -24.073  1.00  0.00           H  
ATOM   2481  HA  VAL A 156      -2.481  -1.937 -22.655  1.00  0.00           H  
ATOM   2482  HB  VAL A 156      -0.813  -3.670 -24.517  1.00  0.00           H  
ATOM   2483 1HG1 VAL A 156       1.159  -2.442 -23.663  1.00  0.00           H  
ATOM   2484 2HG1 VAL A 156       0.082  -1.363 -24.574  1.00  0.00           H  
ATOM   2485 3HG1 VAL A 156       0.081  -1.319 -22.806  1.00  0.00           H  
ATOM   2486 1HG2 VAL A 156       0.222  -4.340 -22.352  1.00  0.00           H  
ATOM   2487 2HG2 VAL A 156      -0.863  -3.225 -21.490  1.00  0.00           H  
ATOM   2488 3HG2 VAL A 156      -1.529  -4.639 -22.325  1.00  0.00           H  
ATOM   2489  N   GLU A 157      -2.640  -1.600 -25.938  1.00  0.00           N  
ATOM   2490  CA  GLU A 157      -2.771  -0.572 -26.964  1.00  0.00           C  
ATOM   2491  C   GLU A 157      -3.943   0.359 -26.661  1.00  0.00           C  
ATOM   2492  O   GLU A 157      -3.843   1.567 -26.869  1.00  0.00           O  
ATOM   2493  CB  GLU A 157      -2.963  -1.186 -28.355  1.00  0.00           C  
ATOM   2494  CG  GLU A 157      -1.728  -1.855 -28.949  1.00  0.00           C  
ATOM   2495  CD  GLU A 157      -0.611  -0.889 -29.252  1.00  0.00           C  
ATOM   2496  OE1 GLU A 157      -0.884   0.162 -29.782  1.00  0.00           O  
ATOM   2497  OE2 GLU A 157       0.521  -1.206 -28.956  1.00  0.00           O1-
ATOM   2498  H   GLU A 157      -2.736  -2.581 -26.186  1.00  0.00           H  
ATOM   2499  HA  GLU A 157      -1.860   0.027 -26.972  1.00  0.00           H  
ATOM   2500 1HB  GLU A 157      -3.750  -1.934 -28.314  1.00  0.00           H  
ATOM   2501 2HB  GLU A 157      -3.288  -0.410 -29.050  1.00  0.00           H  
ATOM   2502 1HG  GLU A 157      -1.360  -2.601 -28.251  1.00  0.00           H  
ATOM   2503 2HG  GLU A 157      -2.018  -2.366 -29.866  1.00  0.00           H  
ATOM   2504  N   VAL A 158      -5.039  -0.194 -26.135  1.00  0.00           N  
ATOM   2505  CA  VAL A 158      -6.183   0.637 -25.769  1.00  0.00           C  
ATOM   2506  C   VAL A 158      -5.797   1.559 -24.628  1.00  0.00           C  
ATOM   2507  O   VAL A 158      -6.130   2.749 -24.640  1.00  0.00           O  
ATOM   2508  CB  VAL A 158      -7.390  -0.213 -25.318  1.00  0.00           C  
ATOM   2509  CG1 VAL A 158      -8.506   0.704 -24.799  1.00  0.00           C  
ATOM   2510  CG2 VAL A 158      -7.898  -1.051 -26.468  1.00  0.00           C  
ATOM   2511  H   VAL A 158      -5.075  -1.199 -26.005  1.00  0.00           H  
ATOM   2512  HA  VAL A 158      -6.471   1.236 -26.632  1.00  0.00           H  
ATOM   2513  HB  VAL A 158      -7.083  -0.860 -24.502  1.00  0.00           H  
ATOM   2514 1HG1 VAL A 158      -9.340   0.098 -24.474  1.00  0.00           H  
ATOM   2515 2HG1 VAL A 158      -8.147   1.297 -23.958  1.00  0.00           H  
ATOM   2516 3HG1 VAL A 158      -8.831   1.368 -25.599  1.00  0.00           H  
ATOM   2517 1HG2 VAL A 158      -8.738  -1.643 -26.128  1.00  0.00           H  
ATOM   2518 2HG2 VAL A 158      -8.214  -0.410 -27.277  1.00  0.00           H  
ATOM   2519 3HG2 VAL A 158      -7.110  -1.705 -26.819  1.00  0.00           H  
ATOM   2520  N   ALA A 159      -5.102   1.010 -23.632  1.00  0.00           N  
ATOM   2521  CA  ALA A 159      -4.660   1.786 -22.489  1.00  0.00           C  
ATOM   2522  C   ALA A 159      -3.751   2.926 -22.940  1.00  0.00           C  
ATOM   2523  O   ALA A 159      -3.881   4.050 -22.467  1.00  0.00           O  
ATOM   2524  CB  ALA A 159      -3.939   0.894 -21.489  1.00  0.00           C  
ATOM   2525  H   ALA A 159      -4.886   0.016 -23.676  1.00  0.00           H  
ATOM   2526  HA  ALA A 159      -5.540   2.225 -22.012  1.00  0.00           H  
ATOM   2527 1HB  ALA A 159      -3.630   1.479 -20.625  1.00  0.00           H  
ATOM   2528 2HB  ALA A 159      -4.610   0.098 -21.169  1.00  0.00           H  
ATOM   2529 3HB  ALA A 159      -3.062   0.458 -21.965  1.00  0.00           H  
ATOM   2530  N   LYS A 160      -2.853   2.638 -23.887  1.00  0.00           N  
ATOM   2531  CA  LYS A 160      -1.976   3.684 -24.401  1.00  0.00           C  
ATOM   2532  C   LYS A 160      -2.780   4.784 -25.089  1.00  0.00           C  
ATOM   2533  O   LYS A 160      -2.502   5.970 -24.894  1.00  0.00           O  
ATOM   2534  CB  LYS A 160      -0.938   3.104 -25.367  1.00  0.00           C  
ATOM   2535  CG  LYS A 160       0.191   2.299 -24.698  1.00  0.00           C  
ATOM   2536  CD  LYS A 160       1.353   2.046 -25.673  1.00  0.00           C  
ATOM   2537  CE  LYS A 160       0.978   1.031 -26.742  1.00  0.00           C  
ATOM   2538  NZ  LYS A 160       2.114   0.738 -27.668  1.00  0.00           N1+
ATOM   2539  H   LYS A 160      -2.769   1.692 -24.232  1.00  0.00           H  
ATOM   2540  HA  LYS A 160      -1.448   4.133 -23.562  1.00  0.00           H  
ATOM   2541 1HB  LYS A 160      -1.441   2.445 -26.073  1.00  0.00           H  
ATOM   2542 2HB  LYS A 160      -0.485   3.912 -25.942  1.00  0.00           H  
ATOM   2543 1HG  LYS A 160       0.559   2.846 -23.827  1.00  0.00           H  
ATOM   2544 2HG  LYS A 160      -0.195   1.338 -24.359  1.00  0.00           H  
ATOM   2545 1HD  LYS A 160       1.638   2.981 -26.155  1.00  0.00           H  
ATOM   2546 2HD  LYS A 160       2.214   1.663 -25.123  1.00  0.00           H  
ATOM   2547 1HE  LYS A 160       0.673   0.110 -26.258  1.00  0.00           H  
ATOM   2548 2HE  LYS A 160       0.145   1.416 -27.326  1.00  0.00           H  
ATOM   2549 1HZ  LYS A 160       1.803   0.052 -28.354  1.00  0.00           H  
ATOM   2550 2HZ  LYS A 160       2.396   1.582 -28.139  1.00  0.00           H  
ATOM   2551 3HZ  LYS A 160       2.908   0.357 -27.158  1.00  0.00           H  
ATOM   2552  N   GLU A 161      -3.796   4.400 -25.866  1.00  0.00           N  
ATOM   2553  CA  GLU A 161      -4.625   5.388 -26.549  1.00  0.00           C  
ATOM   2554  C   GLU A 161      -5.415   6.217 -25.549  1.00  0.00           C  
ATOM   2555  O   GLU A 161      -5.598   7.421 -25.738  1.00  0.00           O  
ATOM   2556  CB  GLU A 161      -5.578   4.715 -27.543  1.00  0.00           C  
ATOM   2557  CG  GLU A 161      -4.886   4.107 -28.753  1.00  0.00           C  
ATOM   2558  CD  GLU A 161      -4.185   5.117 -29.606  1.00  0.00           C  
ATOM   2559  OE1 GLU A 161      -4.813   6.045 -30.058  1.00  0.00           O  
ATOM   2560  OE2 GLU A 161      -3.001   4.967 -29.791  1.00  0.00           O1-
ATOM   2561  H   GLU A 161      -3.970   3.410 -26.010  1.00  0.00           H  
ATOM   2562  HA  GLU A 161      -3.971   6.059 -27.104  1.00  0.00           H  
ATOM   2563 1HB  GLU A 161      -6.133   3.923 -27.039  1.00  0.00           H  
ATOM   2564 2HB  GLU A 161      -6.303   5.445 -27.905  1.00  0.00           H  
ATOM   2565 1HG  GLU A 161      -4.148   3.392 -28.405  1.00  0.00           H  
ATOM   2566 2HG  GLU A 161      -5.614   3.571 -29.352  1.00  0.00           H  
ATOM   2567  N   ALA A 162      -5.866   5.588 -24.469  1.00  0.00           N  
ATOM   2568  CA  ALA A 162      -6.581   6.313 -23.430  1.00  0.00           C  
ATOM   2569  C   ALA A 162      -5.671   7.368 -22.804  1.00  0.00           C  
ATOM   2570  O   ALA A 162      -6.072   8.512 -22.601  1.00  0.00           O  
ATOM   2571  CB  ALA A 162      -7.095   5.348 -22.375  1.00  0.00           C  
ATOM   2572  H   ALA A 162      -5.718   4.587 -24.381  1.00  0.00           H  
ATOM   2573  HA  ALA A 162      -7.427   6.827 -23.886  1.00  0.00           H  
ATOM   2574 1HB  ALA A 162      -7.648   5.893 -21.619  1.00  0.00           H  
ATOM   2575 2HB  ALA A 162      -7.749   4.615 -22.839  1.00  0.00           H  
ATOM   2576 3HB  ALA A 162      -6.254   4.837 -21.915  1.00  0.00           H  
ATOM   2577  N   LEU A 163      -4.418   6.995 -22.557  1.00  0.00           N  
ATOM   2578  CA  LEU A 163      -3.435   7.914 -21.993  1.00  0.00           C  
ATOM   2579  C   LEU A 163      -3.171   9.108 -22.902  1.00  0.00           C  
ATOM   2580  O   LEU A 163      -2.993  10.229 -22.427  1.00  0.00           O  
ATOM   2581  CB  LEU A 163      -2.122   7.171 -21.726  1.00  0.00           C  
ATOM   2582  CG  LEU A 163      -1.898   6.652 -20.296  1.00  0.00           C  
ATOM   2583  CD1 LEU A 163      -3.107   5.886 -19.806  1.00  0.00           C  
ATOM   2584  CD2 LEU A 163      -0.681   5.739 -20.292  1.00  0.00           C  
ATOM   2585  H   LEU A 163      -4.149   6.031 -22.734  1.00  0.00           H  
ATOM   2586  HA  LEU A 163      -3.822   8.296 -21.050  1.00  0.00           H  
ATOM   2587 1HB  LEU A 163      -2.083   6.310 -22.388  1.00  0.00           H  
ATOM   2588 2HB  LEU A 163      -1.291   7.829 -21.976  1.00  0.00           H  
ATOM   2589  HG  LEU A 163      -1.736   7.494 -19.629  1.00  0.00           H  
ATOM   2590 1HD1 LEU A 163      -2.920   5.531 -18.792  1.00  0.00           H  
ATOM   2591 2HD1 LEU A 163      -3.986   6.526 -19.805  1.00  0.00           H  
ATOM   2592 3HD1 LEU A 163      -3.279   5.040 -20.459  1.00  0.00           H  
ATOM   2593 1HD2 LEU A 163      -0.517   5.369 -19.284  1.00  0.00           H  
ATOM   2594 2HD2 LEU A 163      -0.860   4.896 -20.960  1.00  0.00           H  
ATOM   2595 3HD2 LEU A 163       0.196   6.290 -20.630  1.00  0.00           H  
ATOM   2596  N   LYS A 164      -3.159   8.876 -24.211  1.00  0.00           N  
ATOM   2597  CA  LYS A 164      -2.868   9.929 -25.183  1.00  0.00           C  
ATOM   2598  C   LYS A 164      -3.840  11.102 -25.142  1.00  0.00           C  
ATOM   2599  O   LYS A 164      -3.513  12.189 -25.620  1.00  0.00           O  
ATOM   2600  CB  LYS A 164      -2.838   9.368 -26.604  1.00  0.00           C  
ATOM   2601  CG  LYS A 164      -1.623   8.524 -26.935  1.00  0.00           C  
ATOM   2602  CD  LYS A 164      -1.729   7.960 -28.339  1.00  0.00           C  
ATOM   2603  CE  LYS A 164      -0.582   7.025 -28.658  1.00  0.00           C  
ATOM   2604  NZ  LYS A 164      -0.716   6.456 -30.023  1.00  0.00           N1+
ATOM   2605  H   LYS A 164      -3.317   7.927 -24.538  1.00  0.00           H  
ATOM   2606  HA  LYS A 164      -1.876  10.323 -24.956  1.00  0.00           H  
ATOM   2607 1HB  LYS A 164      -3.720   8.747 -26.763  1.00  0.00           H  
ATOM   2608 2HB  LYS A 164      -2.886  10.188 -27.318  1.00  0.00           H  
ATOM   2609 1HG  LYS A 164      -0.728   9.146 -26.875  1.00  0.00           H  
ATOM   2610 2HG  LYS A 164      -1.524   7.711 -26.222  1.00  0.00           H  
ATOM   2611 1HD  LYS A 164      -2.666   7.412 -28.437  1.00  0.00           H  
ATOM   2612 2HD  LYS A 164      -1.731   8.774 -29.062  1.00  0.00           H  
ATOM   2613 1HE  LYS A 164       0.360   7.567 -28.585  1.00  0.00           H  
ATOM   2614 2HE  LYS A 164      -0.579   6.207 -27.937  1.00  0.00           H  
ATOM   2615 1HZ  LYS A 164       0.050   5.834 -30.212  1.00  0.00           H  
ATOM   2616 2HZ  LYS A 164      -1.589   5.943 -30.079  1.00  0.00           H  
ATOM   2617 3HZ  LYS A 164      -0.719   7.197 -30.702  1.00  0.00           H  
ATOM   2618  N   VAL A 165      -5.045  10.887 -24.622  1.00  0.00           N  
ATOM   2619  CA  VAL A 165      -6.030  11.961 -24.596  1.00  0.00           C  
ATOM   2620  C   VAL A 165      -6.417  12.361 -23.178  1.00  0.00           C  
ATOM   2621  O   VAL A 165      -7.326  13.169 -22.991  1.00  0.00           O  
ATOM   2622  CB  VAL A 165      -7.291  11.574 -25.395  1.00  0.00           C  
ATOM   2623  CG1 VAL A 165      -6.948  11.378 -26.863  1.00  0.00           C  
ATOM   2624  CG2 VAL A 165      -7.884  10.308 -24.837  1.00  0.00           C  
ATOM   2625  H   VAL A 165      -5.275   9.985 -24.216  1.00  0.00           H  
ATOM   2626  HA  VAL A 165      -5.590  12.832 -25.081  1.00  0.00           H  
ATOM   2627  HB  VAL A 165      -8.014  12.384 -25.321  1.00  0.00           H  
ATOM   2628 1HG1 VAL A 165      -7.853  11.120 -27.416  1.00  0.00           H  
ATOM   2629 2HG1 VAL A 165      -6.525  12.297 -27.265  1.00  0.00           H  
ATOM   2630 3HG1 VAL A 165      -6.221  10.572 -26.960  1.00  0.00           H  
ATOM   2631 1HG2 VAL A 165      -8.781  10.062 -25.402  1.00  0.00           H  
ATOM   2632 2HG2 VAL A 165      -7.163   9.492 -24.922  1.00  0.00           H  
ATOM   2633 3HG2 VAL A 165      -8.137  10.452 -23.798  1.00  0.00           H  
ATOM   2634  N   ALA A 166      -5.736  11.802 -22.180  1.00  0.00           N  
ATOM   2635  CA  ALA A 166      -6.028  12.130 -20.787  1.00  0.00           C  
ATOM   2636  C   ALA A 166      -5.009  13.140 -20.280  1.00  0.00           C  
ATOM   2637  O   ALA A 166      -3.851  13.117 -20.693  1.00  0.00           O  
ATOM   2638  CB  ALA A 166      -6.009  10.877 -19.918  1.00  0.00           C  
ATOM   2639  H   ALA A 166      -4.983  11.157 -22.389  1.00  0.00           H  
ATOM   2640  HA  ALA A 166      -7.018  12.585 -20.737  1.00  0.00           H  
ATOM   2641 1HB  ALA A 166      -6.241  11.152 -18.888  1.00  0.00           H  
ATOM   2642 2HB  ALA A 166      -6.749  10.165 -20.282  1.00  0.00           H  
ATOM   2643 3HB  ALA A 166      -5.020  10.423 -19.958  1.00  0.00           H  
ATOM   2644  N   LYS A 167      -5.430  14.018 -19.377  1.00  0.00           N  
ATOM   2645  CA  LYS A 167      -4.495  14.968 -18.786  1.00  0.00           C  
ATOM   2646  C   LYS A 167      -4.455  14.859 -17.266  1.00  0.00           C  
ATOM   2647  O   LYS A 167      -3.454  15.210 -16.641  1.00  0.00           O  
ATOM   2648  CB  LYS A 167      -4.830  16.393 -19.227  1.00  0.00           C  
ATOM   2649  CG  LYS A 167      -6.172  16.923 -18.752  1.00  0.00           C  
ATOM   2650  CD  LYS A 167      -6.458  18.290 -19.359  1.00  0.00           C  
ATOM   2651  CE  LYS A 167      -7.779  18.875 -18.865  1.00  0.00           C  
ATOM   2652  NZ  LYS A 167      -8.963  18.103 -19.353  1.00  0.00           N1+
ATOM   2653  H   LYS A 167      -6.402  14.014 -19.080  1.00  0.00           H  
ATOM   2654  HA  LYS A 167      -3.498  14.732 -19.153  1.00  0.00           H  
ATOM   2655 1HB  LYS A 167      -4.059  17.072 -18.863  1.00  0.00           H  
ATOM   2656 2HB  LYS A 167      -4.820  16.443 -20.316  1.00  0.00           H  
ATOM   2657 1HG  LYS A 167      -6.957  16.226 -19.049  1.00  0.00           H  
ATOM   2658 2HG  LYS A 167      -6.175  17.005 -17.666  1.00  0.00           H  
ATOM   2659 1HD  LYS A 167      -5.653  18.976 -19.095  1.00  0.00           H  
ATOM   2660 2HD  LYS A 167      -6.495  18.204 -20.445  1.00  0.00           H  
ATOM   2661 1HE  LYS A 167      -7.784  18.875 -17.778  1.00  0.00           H  
ATOM   2662 2HE  LYS A 167      -7.860  19.903 -19.219  1.00  0.00           H  
ATOM   2663 1HZ  LYS A 167      -9.806  18.532 -19.005  1.00  0.00           H  
ATOM   2664 2HZ  LYS A 167      -8.979  18.107 -20.363  1.00  0.00           H  
ATOM   2665 3HZ  LYS A 167      -8.919  17.141 -19.018  1.00  0.00           H  
ATOM   2666  N   GLY A 168      -5.541  14.374 -16.672  1.00  0.00           N  
ATOM   2667  CA  GLY A 168      -5.601  14.241 -15.223  1.00  0.00           C  
ATOM   2668  C   GLY A 168      -4.647  13.151 -14.763  1.00  0.00           C  
ATOM   2669  O   GLY A 168      -4.469  12.142 -15.448  1.00  0.00           O  
ATOM   2670  H   GLY A 168      -6.344  14.109 -17.230  1.00  0.00           H  
ATOM   2671 1HA  GLY A 168      -5.336  15.189 -14.761  1.00  0.00           H  
ATOM   2672 2HA  GLY A 168      -6.617  14.000 -14.919  1.00  0.00           H  
ATOM   2673  N   GLU A 169      -4.047  13.352 -13.592  1.00  0.00           N  
ATOM   2674  CA  GLU A 169      -3.098  12.382 -13.058  1.00  0.00           C  
ATOM   2675  C   GLU A 169      -3.807  11.139 -12.555  1.00  0.00           C  
ATOM   2676  O   GLU A 169      -3.312  10.019 -12.712  1.00  0.00           O  
ATOM   2677  CB  GLU A 169      -2.280  13.006 -11.928  1.00  0.00           C  
ATOM   2678  CG  GLU A 169      -1.130  12.143 -11.454  1.00  0.00           C  
ATOM   2679  CD  GLU A 169      -0.081  11.950 -12.509  1.00  0.00           C  
ATOM   2680  OE1 GLU A 169       0.386  12.924 -13.055  1.00  0.00           O  
ATOM   2681  OE2 GLU A 169       0.245  10.830 -12.782  1.00  0.00           O1-
ATOM   2682  H   GLU A 169      -4.242  14.193 -13.071  1.00  0.00           H  
ATOM   2683  HA  GLU A 169      -2.417  12.088 -13.856  1.00  0.00           H  
ATOM   2684 1HB  GLU A 169      -1.877  13.964 -12.253  1.00  0.00           H  
ATOM   2685 2HB  GLU A 169      -2.931  13.193 -11.071  1.00  0.00           H  
ATOM   2686 1HG  GLU A 169      -0.672  12.616 -10.588  1.00  0.00           H  
ATOM   2687 2HG  GLU A 169      -1.510  11.168 -11.142  1.00  0.00           H  
ATOM   2688  N   GLU A 170      -4.972  11.329 -11.954  1.00  0.00           N  
ATOM   2689  CA  GLU A 170      -5.724  10.218 -11.399  1.00  0.00           C  
ATOM   2690  C   GLU A 170      -6.132   9.252 -12.501  1.00  0.00           C  
ATOM   2691  O   GLU A 170      -6.149   8.040 -12.301  1.00  0.00           O  
ATOM   2692  CB  GLU A 170      -6.954  10.740 -10.657  1.00  0.00           C  
ATOM   2693  CG  GLU A 170      -6.629  11.588  -9.428  1.00  0.00           C  
ATOM   2694  CD  GLU A 170      -6.277  13.017  -9.772  1.00  0.00           C  
ATOM   2695  OE1 GLU A 170      -6.321  13.357 -10.934  1.00  0.00           O  
ATOM   2696  OE2 GLU A 170      -5.962  13.764  -8.877  1.00  0.00           O1-
ATOM   2697  H   GLU A 170      -5.339  12.270 -11.862  1.00  0.00           H  
ATOM   2698  HA  GLU A 170      -5.086   9.684 -10.693  1.00  0.00           H  
ATOM   2699 1HB  GLU A 170      -7.555  11.345 -11.333  1.00  0.00           H  
ATOM   2700 2HB  GLU A 170      -7.565   9.899 -10.332  1.00  0.00           H  
ATOM   2701 1HG  GLU A 170      -7.494  11.591  -8.767  1.00  0.00           H  
ATOM   2702 2HG  GLU A 170      -5.798  11.132  -8.890  1.00  0.00           H  
ATOM   2703  N   VAL A 171      -6.452   9.802 -13.669  1.00  0.00           N  
ATOM   2704  CA  VAL A 171      -6.863   9.004 -14.814  1.00  0.00           C  
ATOM   2705  C   VAL A 171      -5.703   8.212 -15.404  1.00  0.00           C  
ATOM   2706  O   VAL A 171      -5.851   7.022 -15.681  1.00  0.00           O  
ATOM   2707  CB  VAL A 171      -7.529   9.906 -15.862  1.00  0.00           C  
ATOM   2708  CG1 VAL A 171      -7.779   9.154 -17.165  1.00  0.00           C  
ATOM   2709  CG2 VAL A 171      -8.839  10.385 -15.281  1.00  0.00           C  
ATOM   2710  H   VAL A 171      -6.418  10.809 -13.754  1.00  0.00           H  
ATOM   2711  HA  VAL A 171      -7.615   8.292 -14.475  1.00  0.00           H  
ATOM   2712  HB  VAL A 171      -6.880  10.757 -16.084  1.00  0.00           H  
ATOM   2713 1HG1 VAL A 171      -8.267   9.822 -17.879  1.00  0.00           H  
ATOM   2714 2HG1 VAL A 171      -6.834   8.820 -17.577  1.00  0.00           H  
ATOM   2715 3HG1 VAL A 171      -8.416   8.297 -16.980  1.00  0.00           H  
ATOM   2716 1HG2 VAL A 171      -9.331  11.022 -15.990  1.00  0.00           H  
ATOM   2717 2HG2 VAL A 171      -9.474   9.528 -15.067  1.00  0.00           H  
ATOM   2718 3HG2 VAL A 171      -8.648  10.936 -14.359  1.00  0.00           H  
ATOM   2719  N   VAL A 172      -4.541   8.838 -15.570  1.00  0.00           N  
ATOM   2720  CA  VAL A 172      -3.398   8.089 -16.083  1.00  0.00           C  
ATOM   2721  C   VAL A 172      -3.049   6.949 -15.129  1.00  0.00           C  
ATOM   2722  O   VAL A 172      -2.743   5.836 -15.564  1.00  0.00           O  
ATOM   2723  CB  VAL A 172      -2.161   8.993 -16.277  1.00  0.00           C  
ATOM   2724  CG1 VAL A 172      -0.919   8.128 -16.594  1.00  0.00           C  
ATOM   2725  CG2 VAL A 172      -2.420   9.982 -17.419  1.00  0.00           C  
ATOM   2726  H   VAL A 172      -4.453   9.827 -15.352  1.00  0.00           H  
ATOM   2727  HA  VAL A 172      -3.668   7.664 -17.051  1.00  0.00           H  
ATOM   2728  HB  VAL A 172      -1.963   9.540 -15.351  1.00  0.00           H  
ATOM   2729 1HG1 VAL A 172      -0.051   8.771 -16.722  1.00  0.00           H  
ATOM   2730 2HG1 VAL A 172      -0.729   7.434 -15.777  1.00  0.00           H  
ATOM   2731 3HG1 VAL A 172      -1.088   7.567 -17.507  1.00  0.00           H  
ATOM   2732 1HG2 VAL A 172      -1.547  10.626 -17.549  1.00  0.00           H  
ATOM   2733 2HG2 VAL A 172      -2.608   9.435 -18.340  1.00  0.00           H  
ATOM   2734 3HG2 VAL A 172      -3.290  10.597 -17.180  1.00  0.00           H  
ATOM   2735  N   LEU A 173      -3.081   7.236 -13.826  1.00  0.00           N  
ATOM   2736  CA  LEU A 173      -2.720   6.244 -12.824  1.00  0.00           C  
ATOM   2737  C   LEU A 173      -3.711   5.083 -12.774  1.00  0.00           C  
ATOM   2738  O   LEU A 173      -3.303   3.919 -12.736  1.00  0.00           O  
ATOM   2739  CB  LEU A 173      -2.629   6.913 -11.438  1.00  0.00           C  
ATOM   2740  CG  LEU A 173      -2.218   6.000 -10.254  1.00  0.00           C  
ATOM   2741  CD1 LEU A 173      -0.863   5.381 -10.539  1.00  0.00           C  
ATOM   2742  CD2 LEU A 173      -2.160   6.832  -8.972  1.00  0.00           C  
ATOM   2743  H   LEU A 173      -3.339   8.169 -13.528  1.00  0.00           H  
ATOM   2744  HA  LEU A 173      -1.742   5.849 -13.087  1.00  0.00           H  
ATOM   2745 1HB  LEU A 173      -1.915   7.731 -11.493  1.00  0.00           H  
ATOM   2746 2HB  LEU A 173      -3.609   7.333 -11.197  1.00  0.00           H  
ATOM   2747  HG  LEU A 173      -2.946   5.198 -10.132  1.00  0.00           H  
ATOM   2748 1HD1 LEU A 173      -0.578   4.749  -9.714  1.00  0.00           H  
ATOM   2749 2HD1 LEU A 173      -0.910   4.780 -11.442  1.00  0.00           H  
ATOM   2750 3HD1 LEU A 173      -0.124   6.172 -10.662  1.00  0.00           H  
ATOM   2751 1HD2 LEU A 173      -1.867   6.192  -8.133  1.00  0.00           H  
ATOM   2752 2HD2 LEU A 173      -1.429   7.632  -9.087  1.00  0.00           H  
ATOM   2753 3HD2 LEU A 173      -3.140   7.262  -8.772  1.00  0.00           H  
ATOM   2754  N   GLU A 174      -5.009   5.386 -12.795  1.00  0.00           N  
ATOM   2755  CA  GLU A 174      -6.015   4.333 -12.738  1.00  0.00           C  
ATOM   2756  C   GLU A 174      -6.039   3.491 -14.009  1.00  0.00           C  
ATOM   2757  O   GLU A 174      -6.237   2.279 -13.943  1.00  0.00           O  
ATOM   2758  CB  GLU A 174      -7.395   4.924 -12.459  1.00  0.00           C  
ATOM   2759  CG  GLU A 174      -7.578   5.423 -11.036  1.00  0.00           C  
ATOM   2760  CD  GLU A 174      -7.533   4.305 -10.036  1.00  0.00           C  
ATOM   2761  OE1 GLU A 174      -8.141   3.293 -10.291  1.00  0.00           O  
ATOM   2762  OE2 GLU A 174      -6.892   4.452  -9.026  1.00  0.00           O1-
ATOM   2763  H   GLU A 174      -5.305   6.355 -12.823  1.00  0.00           H  
ATOM   2764  HA  GLU A 174      -5.763   3.672 -11.909  1.00  0.00           H  
ATOM   2765 1HB  GLU A 174      -7.579   5.760 -13.133  1.00  0.00           H  
ATOM   2766 2HB  GLU A 174      -8.158   4.170 -12.649  1.00  0.00           H  
ATOM   2767 1HG  GLU A 174      -6.782   6.129 -10.804  1.00  0.00           H  
ATOM   2768 2HG  GLU A 174      -8.530   5.946 -10.958  1.00  0.00           H  
ATOM   2769  N   ILE A 175      -5.812   4.116 -15.164  1.00  0.00           N  
ATOM   2770  CA  ILE A 175      -5.783   3.355 -16.406  1.00  0.00           C  
ATOM   2771  C   ILE A 175      -4.624   2.379 -16.372  1.00  0.00           C  
ATOM   2772  O   ILE A 175      -4.775   1.216 -16.757  1.00  0.00           O  
ATOM   2773  CB  ILE A 175      -5.663   4.266 -17.640  1.00  0.00           C  
ATOM   2774  CG1 ILE A 175      -6.948   5.078 -17.803  1.00  0.00           C  
ATOM   2775  CG2 ILE A 175      -5.395   3.406 -18.899  1.00  0.00           C  
ATOM   2776  CD1 ILE A 175      -6.824   6.229 -18.765  1.00  0.00           C  
ATOM   2777  H   ILE A 175      -5.669   5.119 -15.182  1.00  0.00           H  
ATOM   2778  HA  ILE A 175      -6.707   2.788 -16.490  1.00  0.00           H  
ATOM   2779  HB  ILE A 175      -4.846   4.970 -17.493  1.00  0.00           H  
ATOM   2780 1HG1 ILE A 175      -7.730   4.419 -18.155  1.00  0.00           H  
ATOM   2781 2HG1 ILE A 175      -7.241   5.468 -16.838  1.00  0.00           H  
ATOM   2782 1HG2 ILE A 175      -5.308   4.043 -19.774  1.00  0.00           H  
ATOM   2783 2HG2 ILE A 175      -4.469   2.849 -18.776  1.00  0.00           H  
ATOM   2784 3HG2 ILE A 175      -6.219   2.708 -19.044  1.00  0.00           H  
ATOM   2785 1HD1 ILE A 175      -7.776   6.752 -18.827  1.00  0.00           H  
ATOM   2786 2HD1 ILE A 175      -6.053   6.910 -18.409  1.00  0.00           H  
ATOM   2787 3HD1 ILE A 175      -6.552   5.865 -19.741  1.00  0.00           H  
ATOM   2788  N   ALA A 176      -3.463   2.841 -15.913  1.00  0.00           N  
ATOM   2789  CA  ALA A 176      -2.313   1.966 -15.811  1.00  0.00           C  
ATOM   2790  C   ALA A 176      -2.610   0.803 -14.871  1.00  0.00           C  
ATOM   2791  O   ALA A 176      -2.291  -0.346 -15.175  1.00  0.00           O  
ATOM   2792  CB  ALA A 176      -1.094   2.735 -15.327  1.00  0.00           C  
ATOM   2793  H   ALA A 176      -3.377   3.817 -15.635  1.00  0.00           H  
ATOM   2794  HA  ALA A 176      -2.115   1.561 -16.798  1.00  0.00           H  
ATOM   2795 1HB  ALA A 176      -0.232   2.072 -15.281  1.00  0.00           H  
ATOM   2796 2HB  ALA A 176      -0.895   3.551 -16.017  1.00  0.00           H  
ATOM   2797 3HB  ALA A 176      -1.296   3.140 -14.336  1.00  0.00           H  
ATOM   2798  N   ARG A 177      -3.265   1.105 -13.747  1.00  0.00           N  
ATOM   2799  CA  ARG A 177      -3.605   0.080 -12.766  1.00  0.00           C  
ATOM   2800  C   ARG A 177      -4.494  -0.993 -13.373  1.00  0.00           C  
ATOM   2801  O   ARG A 177      -4.267  -2.185 -13.159  1.00  0.00           O  
ATOM   2802  CB  ARG A 177      -4.304   0.697 -11.562  1.00  0.00           C  
ATOM   2803  CG  ARG A 177      -4.593  -0.274 -10.424  1.00  0.00           C  
ATOM   2804  CD  ARG A 177      -5.308   0.381  -9.292  1.00  0.00           C  
ATOM   2805  NE  ARG A 177      -6.683   0.750  -9.632  1.00  0.00           N  
ATOM   2806  CZ  ARG A 177      -7.732  -0.100  -9.679  1.00  0.00           C  
ATOM   2807  NH1 ARG A 177      -7.577  -1.385  -9.419  1.00  0.00           N1+
ATOM   2808  NH2 ARG A 177      -8.922   0.379  -9.987  1.00  0.00           N  
ATOM   2809  H   ARG A 177      -3.498   2.073 -13.550  1.00  0.00           H  
ATOM   2810  HA  ARG A 177      -2.687  -0.390 -12.431  1.00  0.00           H  
ATOM   2811 1HB  ARG A 177      -3.695   1.507 -11.167  1.00  0.00           H  
ATOM   2812 2HB  ARG A 177      -5.254   1.127 -11.879  1.00  0.00           H  
ATOM   2813 1HG  ARG A 177      -5.209  -1.092 -10.796  1.00  0.00           H  
ATOM   2814 2HG  ARG A 177      -3.654  -0.674 -10.044  1.00  0.00           H  
ATOM   2815 1HD  ARG A 177      -5.332  -0.290  -8.438  1.00  0.00           H  
ATOM   2816 2HD  ARG A 177      -4.773   1.293  -9.018  1.00  0.00           H  
ATOM   2817  HE  ARG A 177      -6.878   1.730  -9.835  1.00  0.00           H  
ATOM   2818 1HH1 ARG A 177      -6.664  -1.754  -9.183  1.00  0.00           H  
ATOM   2819 2HH1 ARG A 177      -8.369  -2.014  -9.458  1.00  0.00           H  
ATOM   2820 1HH2 ARG A 177      -9.018   1.375 -10.177  1.00  0.00           H  
ATOM   2821 2HH2 ARG A 177      -9.723  -0.232 -10.027  1.00  0.00           H  
ATOM   2822  N   LEU A 178      -5.497  -0.569 -14.136  1.00  0.00           N  
ATOM   2823  CA  LEU A 178      -6.429  -1.500 -14.757  1.00  0.00           C  
ATOM   2824  C   LEU A 178      -5.722  -2.397 -15.769  1.00  0.00           C  
ATOM   2825  O   LEU A 178      -5.981  -3.602 -15.829  1.00  0.00           O  
ATOM   2826  CB  LEU A 178      -7.554  -0.706 -15.437  1.00  0.00           C  
ATOM   2827  CG  LEU A 178      -8.528   0.028 -14.479  1.00  0.00           C  
ATOM   2828  CD1 LEU A 178      -9.339   1.051 -15.266  1.00  0.00           C  
ATOM   2829  CD2 LEU A 178      -9.463  -0.986 -13.820  1.00  0.00           C  
ATOM   2830  H   LEU A 178      -5.632   0.429 -14.264  1.00  0.00           H  
ATOM   2831  HA  LEU A 178      -6.851  -2.131 -13.980  1.00  0.00           H  
ATOM   2832 1HB  LEU A 178      -7.103   0.044 -16.089  1.00  0.00           H  
ATOM   2833 2HB  LEU A 178      -8.138  -1.388 -16.055  1.00  0.00           H  
ATOM   2834  HG  LEU A 178      -7.962   0.550 -13.710  1.00  0.00           H  
ATOM   2835 1HD1 LEU A 178     -10.023   1.572 -14.592  1.00  0.00           H  
ATOM   2836 2HD1 LEU A 178      -8.667   1.774 -15.726  1.00  0.00           H  
ATOM   2837 3HD1 LEU A 178      -9.901   0.548 -16.032  1.00  0.00           H  
ATOM   2838 1HD2 LEU A 178     -10.144  -0.462 -13.146  1.00  0.00           H  
ATOM   2839 2HD2 LEU A 178     -10.040  -1.504 -14.586  1.00  0.00           H  
ATOM   2840 3HD2 LEU A 178      -8.884  -1.711 -13.250  1.00  0.00           H  
ATOM   2841  N   ALA A 179      -4.807  -1.821 -16.545  1.00  0.00           N  
ATOM   2842  CA  ALA A 179      -4.037  -2.597 -17.509  1.00  0.00           C  
ATOM   2843  C   ALA A 179      -3.127  -3.604 -16.804  1.00  0.00           C  
ATOM   2844  O   ALA A 179      -2.935  -4.723 -17.286  1.00  0.00           O  
ATOM   2845  CB  ALA A 179      -3.219  -1.675 -18.388  1.00  0.00           C  
ATOM   2846  H   ALA A 179      -4.652  -0.818 -16.473  1.00  0.00           H  
ATOM   2847  HA  ALA A 179      -4.738  -3.157 -18.127  1.00  0.00           H  
ATOM   2848 1HB  ALA A 179      -2.671  -2.263 -19.123  1.00  0.00           H  
ATOM   2849 2HB  ALA A 179      -3.881  -0.977 -18.900  1.00  0.00           H  
ATOM   2850 3HB  ALA A 179      -2.525  -1.124 -17.765  1.00  0.00           H  
ATOM   2851  N   PHE A 180      -2.575  -3.215 -15.650  1.00  0.00           N  
ATOM   2852  CA  PHE A 180      -1.708  -4.110 -14.894  1.00  0.00           C  
ATOM   2853  C   PHE A 180      -2.503  -5.292 -14.357  1.00  0.00           C  
ATOM   2854  O   PHE A 180      -2.054  -6.437 -14.440  1.00  0.00           O  
ATOM   2855  CB  PHE A 180      -1.044  -3.374 -13.725  1.00  0.00           C  
ATOM   2856  CG  PHE A 180       0.018  -2.373 -14.123  1.00  0.00           C  
ATOM   2857  CD1 PHE A 180       0.075  -1.148 -13.486  1.00  0.00           C  
ATOM   2858  CD2 PHE A 180       0.952  -2.641 -15.117  1.00  0.00           C  
ATOM   2859  CE1 PHE A 180       1.020  -0.215 -13.816  1.00  0.00           C  
ATOM   2860  CE2 PHE A 180       1.895  -1.706 -15.450  1.00  0.00           C  
ATOM   2861  CZ  PHE A 180       1.927  -0.489 -14.795  1.00  0.00           C  
ATOM   2862  H   PHE A 180      -2.745  -2.273 -15.309  1.00  0.00           H  
ATOM   2863  HA  PHE A 180      -0.939  -4.498 -15.560  1.00  0.00           H  
ATOM   2864 1HB  PHE A 180      -1.809  -2.842 -13.165  1.00  0.00           H  
ATOM   2865 2HB  PHE A 180      -0.596  -4.094 -13.043  1.00  0.00           H  
ATOM   2866  HD1 PHE A 180      -0.646  -0.930 -12.709  1.00  0.00           H  
ATOM   2867  HD2 PHE A 180       0.939  -3.592 -15.636  1.00  0.00           H  
ATOM   2868  HE1 PHE A 180       1.045   0.745 -13.295  1.00  0.00           H  
ATOM   2869  HE2 PHE A 180       2.615  -1.927 -16.233  1.00  0.00           H  
ATOM   2870  HZ  PHE A 180       2.670   0.252 -15.051  1.00  0.00           H  
ATOM   2871  N   GLU A 181      -3.708  -5.026 -13.850  1.00  0.00           N  
ATOM   2872  CA  GLU A 181      -4.549  -6.107 -13.355  1.00  0.00           C  
ATOM   2873  C   GLU A 181      -4.874  -7.092 -14.465  1.00  0.00           C  
ATOM   2874  O   GLU A 181      -4.926  -8.300 -14.231  1.00  0.00           O  
ATOM   2875  CB  GLU A 181      -5.851  -5.578 -12.744  1.00  0.00           C  
ATOM   2876  CG  GLU A 181      -5.694  -4.930 -11.380  1.00  0.00           C  
ATOM   2877  CD  GLU A 181      -7.015  -4.537 -10.770  1.00  0.00           C  
ATOM   2878  OE1 GLU A 181      -7.979  -4.448 -11.492  1.00  0.00           O  
ATOM   2879  OE2 GLU A 181      -7.061  -4.337  -9.578  1.00  0.00           O1-
ATOM   2880  H   GLU A 181      -4.030  -4.065 -13.787  1.00  0.00           H  
ATOM   2881  HA  GLU A 181      -4.000  -6.641 -12.579  1.00  0.00           H  
ATOM   2882 1HB  GLU A 181      -6.285  -4.833 -13.412  1.00  0.00           H  
ATOM   2883 2HB  GLU A 181      -6.570  -6.394 -12.655  1.00  0.00           H  
ATOM   2884 1HG  GLU A 181      -5.189  -5.630 -10.715  1.00  0.00           H  
ATOM   2885 2HG  GLU A 181      -5.070  -4.047 -11.481  1.00  0.00           H  
ATOM   2886  N   LEU A 182      -5.073  -6.586 -15.678  1.00  0.00           N  
ATOM   2887  CA  LEU A 182      -5.386  -7.454 -16.802  1.00  0.00           C  
ATOM   2888  C   LEU A 182      -4.205  -8.372 -17.100  1.00  0.00           C  
ATOM   2889  O   LEU A 182      -4.373  -9.578 -17.279  1.00  0.00           O  
ATOM   2890  CB  LEU A 182      -5.745  -6.621 -18.041  1.00  0.00           C  
ATOM   2891  CG  LEU A 182      -6.387  -7.370 -19.262  1.00  0.00           C  
ATOM   2892  CD1 LEU A 182      -5.295  -7.944 -20.177  1.00  0.00           C  
ATOM   2893  CD2 LEU A 182      -7.307  -8.485 -18.763  1.00  0.00           C  
ATOM   2894  H   LEU A 182      -5.037  -5.579 -15.812  1.00  0.00           H  
ATOM   2895  HA  LEU A 182      -6.241  -8.064 -16.520  1.00  0.00           H  
ATOM   2896 1HB  LEU A 182      -6.434  -5.834 -17.736  1.00  0.00           H  
ATOM   2897 2HB  LEU A 182      -4.832  -6.144 -18.403  1.00  0.00           H  
ATOM   2898  HG  LEU A 182      -6.967  -6.664 -19.832  1.00  0.00           H  
ATOM   2899 1HD1 LEU A 182      -5.760  -8.442 -21.030  1.00  0.00           H  
ATOM   2900 2HD1 LEU A 182      -4.659  -7.133 -20.536  1.00  0.00           H  
ATOM   2901 3HD1 LEU A 182      -4.693  -8.660 -19.635  1.00  0.00           H  
ATOM   2902 1HD2 LEU A 182      -7.764  -8.984 -19.615  1.00  0.00           H  
ATOM   2903 2HD2 LEU A 182      -6.734  -9.215 -18.195  1.00  0.00           H  
ATOM   2904 3HD2 LEU A 182      -8.089  -8.062 -18.129  1.00  0.00           H  
ATOM   2905  N   ALA A 183      -3.001  -7.803 -17.136  1.00  0.00           N  
ATOM   2906  CA  ALA A 183      -1.808  -8.606 -17.392  1.00  0.00           C  
ATOM   2907  C   ALA A 183      -1.673  -9.714 -16.342  1.00  0.00           C  
ATOM   2908  O   ALA A 183      -1.292 -10.841 -16.668  1.00  0.00           O  
ATOM   2909  CB  ALA A 183      -0.568  -7.722 -17.388  1.00  0.00           C  
ATOM   2910  H   ALA A 183      -2.916  -6.800 -17.005  1.00  0.00           H  
ATOM   2911  HA  ALA A 183      -1.912  -9.072 -18.370  1.00  0.00           H  
ATOM   2912 1HB  ALA A 183       0.314  -8.324 -17.598  1.00  0.00           H  
ATOM   2913 2HB  ALA A 183      -0.674  -6.952 -18.149  1.00  0.00           H  
ATOM   2914 3HB  ALA A 183      -0.460  -7.254 -16.408  1.00  0.00           H  
ATOM   2915  N   ILE A 184      -2.018  -9.412 -15.092  1.00  0.00           N  
ATOM   2916  CA  ILE A 184      -1.976 -10.423 -14.039  1.00  0.00           C  
ATOM   2917  C   ILE A 184      -3.014 -11.510 -14.286  1.00  0.00           C  
ATOM   2918  O   ILE A 184      -2.715 -12.698 -14.150  1.00  0.00           O  
ATOM   2919  CB  ILE A 184      -2.164  -9.809 -12.641  1.00  0.00           C  
ATOM   2920  CG1 ILE A 184      -0.940  -8.951 -12.312  1.00  0.00           C  
ATOM   2921  CG2 ILE A 184      -2.366 -10.922 -11.598  1.00  0.00           C  
ATOM   2922  CD1 ILE A 184      -1.097  -8.059 -11.091  1.00  0.00           C  
ATOM   2923  H   ILE A 184      -2.301  -8.460 -14.871  1.00  0.00           H  
ATOM   2924  HA  ILE A 184      -0.991 -10.892 -14.060  1.00  0.00           H  
ATOM   2925  HB  ILE A 184      -3.035  -9.154 -12.645  1.00  0.00           H  
ATOM   2926 1HG1 ILE A 184      -0.087  -9.608 -12.152  1.00  0.00           H  
ATOM   2927 2HG1 ILE A 184      -0.730  -8.324 -13.171  1.00  0.00           H  
ATOM   2928 1HG2 ILE A 184      -2.501 -10.488 -10.611  1.00  0.00           H  
ATOM   2929 2HG2 ILE A 184      -3.248 -11.507 -11.848  1.00  0.00           H  
ATOM   2930 3HG2 ILE A 184      -1.492 -11.577 -11.591  1.00  0.00           H  
ATOM   2931 1HD1 ILE A 184      -0.183  -7.484 -10.939  1.00  0.00           H  
ATOM   2932 2HD1 ILE A 184      -1.931  -7.376 -11.246  1.00  0.00           H  
ATOM   2933 3HD1 ILE A 184      -1.283  -8.667 -10.211  1.00  0.00           H  
ATOM   2934  N   GLU A 185      -4.232 -11.113 -14.663  1.00  0.00           N  
ATOM   2935  CA  GLU A 185      -5.266 -12.099 -14.953  1.00  0.00           C  
ATOM   2936  C   GLU A 185      -4.833 -12.986 -16.110  1.00  0.00           C  
ATOM   2937  O   GLU A 185      -5.057 -14.195 -16.092  1.00  0.00           O  
ATOM   2938  CB  GLU A 185      -6.598 -11.417 -15.298  1.00  0.00           C  
ATOM   2939  CG  GLU A 185      -7.316 -10.735 -14.122  1.00  0.00           C  
ATOM   2940  CD  GLU A 185      -7.800 -11.703 -13.079  1.00  0.00           C  
ATOM   2941  OE1 GLU A 185      -8.419 -12.676 -13.441  1.00  0.00           O  
ATOM   2942  OE2 GLU A 185      -7.551 -11.471 -11.913  1.00  0.00           O1-
ATOM   2943  H   GLU A 185      -4.441 -10.123 -14.730  1.00  0.00           H  
ATOM   2944  HA  GLU A 185      -5.407 -12.727 -14.075  1.00  0.00           H  
ATOM   2945 1HB  GLU A 185      -6.425 -10.657 -16.060  1.00  0.00           H  
ATOM   2946 2HB  GLU A 185      -7.281 -12.152 -15.725  1.00  0.00           H  
ATOM   2947 1HG  GLU A 185      -6.639 -10.029 -13.650  1.00  0.00           H  
ATOM   2948 2HG  GLU A 185      -8.167 -10.176 -14.511  1.00  0.00           H  
ATOM   2949  N   ALA A 186      -4.177 -12.392 -17.104  1.00  0.00           N  
ATOM   2950  CA  ALA A 186      -3.695 -13.151 -18.247  1.00  0.00           C  
ATOM   2951  C   ALA A 186      -2.665 -14.180 -17.818  1.00  0.00           C  
ATOM   2952  O   ALA A 186      -2.653 -15.299 -18.331  1.00  0.00           O  
ATOM   2953  CB  ALA A 186      -3.104 -12.218 -19.279  1.00  0.00           C  
ATOM   2954  H   ALA A 186      -4.035 -11.388 -17.071  1.00  0.00           H  
ATOM   2955  HA  ALA A 186      -4.535 -13.686 -18.685  1.00  0.00           H  
ATOM   2956 1HB  ALA A 186      -2.770 -12.794 -20.142  1.00  0.00           H  
ATOM   2957 2HB  ALA A 186      -3.866 -11.505 -19.584  1.00  0.00           H  
ATOM   2958 3HB  ALA A 186      -2.262 -11.686 -18.848  1.00  0.00           H  
ATOM   2959  N   ALA A 187      -1.809 -13.819 -16.864  1.00  0.00           N  
ATOM   2960  CA  ALA A 187      -0.817 -14.765 -16.375  1.00  0.00           C  
ATOM   2961  C   ALA A 187      -1.516 -15.943 -15.715  1.00  0.00           C  
ATOM   2962  O   ALA A 187      -1.115 -17.097 -15.899  1.00  0.00           O  
ATOM   2963  CB  ALA A 187       0.117 -14.086 -15.390  1.00  0.00           C  
ATOM   2964  H   ALA A 187      -1.839 -12.876 -16.488  1.00  0.00           H  
ATOM   2965  HA  ALA A 187      -0.241 -15.137 -17.222  1.00  0.00           H  
ATOM   2966 1HB  ALA A 187       0.866 -14.799 -15.039  1.00  0.00           H  
ATOM   2967 2HB  ALA A 187       0.603 -13.254 -15.889  1.00  0.00           H  
ATOM   2968 3HB  ALA A 187      -0.455 -13.718 -14.543  1.00  0.00           H  
ATOM   2969  N   LYS A 188      -2.585 -15.656 -14.974  1.00  0.00           N  
ATOM   2970  CA  LYS A 188      -3.353 -16.700 -14.311  1.00  0.00           C  
ATOM   2971  C   LYS A 188      -4.046 -17.615 -15.316  1.00  0.00           C  
ATOM   2972  O   LYS A 188      -4.090 -18.830 -15.121  1.00  0.00           O  
ATOM   2973  CB  LYS A 188      -4.370 -16.096 -13.344  1.00  0.00           C  
ATOM   2974  CG  LYS A 188      -3.734 -15.476 -12.104  1.00  0.00           C  
ATOM   2975  CD  LYS A 188      -4.765 -15.171 -11.026  1.00  0.00           C  
ATOM   2976  CE  LYS A 188      -5.646 -13.998 -11.414  1.00  0.00           C  
ATOM   2977  NZ  LYS A 188      -6.534 -13.574 -10.297  1.00  0.00           N1+
ATOM   2978  H   LYS A 188      -2.849 -14.681 -14.851  1.00  0.00           H  
ATOM   2979  HA  LYS A 188      -2.663 -17.313 -13.730  1.00  0.00           H  
ATOM   2980 1HB  LYS A 188      -4.940 -15.323 -13.858  1.00  0.00           H  
ATOM   2981 2HB  LYS A 188      -5.071 -16.865 -13.024  1.00  0.00           H  
ATOM   2982 1HG  LYS A 188      -2.988 -16.166 -11.704  1.00  0.00           H  
ATOM   2983 2HG  LYS A 188      -3.229 -14.549 -12.382  1.00  0.00           H  
ATOM   2984 1HD  LYS A 188      -5.391 -16.048 -10.856  1.00  0.00           H  
ATOM   2985 2HD  LYS A 188      -4.249 -14.929 -10.098  1.00  0.00           H  
ATOM   2986 1HE  LYS A 188      -5.015 -13.160 -11.700  1.00  0.00           H  
ATOM   2987 2HE  LYS A 188      -6.267 -14.280 -12.263  1.00  0.00           H  
ATOM   2988 1HZ  LYS A 188      -7.098 -12.785 -10.611  1.00  0.00           H  
ATOM   2989 2HZ  LYS A 188      -7.137 -14.338 -10.032  1.00  0.00           H  
ATOM   2990 3HZ  LYS A 188      -5.976 -13.295  -9.506  1.00  0.00           H  
ATOM   2991  N   ILE A 189      -4.561 -17.046 -16.404  1.00  0.00           N  
ATOM   2992  CA  ILE A 189      -5.197 -17.867 -17.427  1.00  0.00           C  
ATOM   2993  C   ILE A 189      -4.169 -18.775 -18.081  1.00  0.00           C  
ATOM   2994  O   ILE A 189      -4.428 -19.957 -18.292  1.00  0.00           O  
ATOM   2995  CB  ILE A 189      -5.921 -17.023 -18.507  1.00  0.00           C  
ATOM   2996  CG1 ILE A 189      -7.383 -16.745 -18.078  1.00  0.00           C  
ATOM   2997  CG2 ILE A 189      -5.902 -17.735 -19.879  1.00  0.00           C  
ATOM   2998  CD1 ILE A 189      -7.539 -15.743 -16.965  1.00  0.00           C  
ATOM   2999  H   ILE A 189      -4.523 -16.036 -16.508  1.00  0.00           H  
ATOM   3000  HA  ILE A 189      -5.941 -18.499 -16.944  1.00  0.00           H  
ATOM   3001  HB  ILE A 189      -5.422 -16.060 -18.600  1.00  0.00           H  
ATOM   3002 1HG1 ILE A 189      -7.933 -16.391 -18.934  1.00  0.00           H  
ATOM   3003 2HG1 ILE A 189      -7.828 -17.675 -17.750  1.00  0.00           H  
ATOM   3004 1HG2 ILE A 189      -6.414 -17.112 -20.614  1.00  0.00           H  
ATOM   3005 2HG2 ILE A 189      -4.880 -17.901 -20.210  1.00  0.00           H  
ATOM   3006 3HG2 ILE A 189      -6.411 -18.694 -19.800  1.00  0.00           H  
ATOM   3007 1HD1 ILE A 189      -8.598 -15.619 -16.738  1.00  0.00           H  
ATOM   3008 2HD1 ILE A 189      -7.017 -16.091 -16.074  1.00  0.00           H  
ATOM   3009 3HD1 ILE A 189      -7.125 -14.786 -17.280  1.00  0.00           H  
ATOM   3010  N   ASN A 190      -2.993 -18.231 -18.386  1.00  0.00           N  
ATOM   3011  CA  ASN A 190      -1.948 -19.031 -19.007  1.00  0.00           C  
ATOM   3012  C   ASN A 190      -1.472 -20.121 -18.058  1.00  0.00           C  
ATOM   3013  O   ASN A 190      -1.164 -21.233 -18.488  1.00  0.00           O  
ATOM   3014  CB  ASN A 190      -0.797 -18.147 -19.450  1.00  0.00           C  
ATOM   3015  CG  ASN A 190      -1.105 -17.390 -20.720  1.00  0.00           C  
ATOM   3016  ND2 ASN A 190      -1.725 -16.257 -20.595  1.00  0.00           N  
ATOM   3017  OD1 ASN A 190      -0.793 -17.851 -21.826  1.00  0.00           O  
ATOM   3018  H   ASN A 190      -2.831 -17.249 -18.199  1.00  0.00           H  
ATOM   3019  HA  ASN A 190      -2.365 -19.522 -19.887  1.00  0.00           H  
ATOM   3020 1HB  ASN A 190      -0.566 -17.430 -18.661  1.00  0.00           H  
ATOM   3021 2HB  ASN A 190       0.093 -18.758 -19.608  1.00  0.00           H  
ATOM   3022 1HD2 ASN A 190      -1.962 -15.736 -21.418  1.00  0.00           H  
ATOM   3023 2HD2 ASN A 190      -1.972 -15.912 -19.687  1.00  0.00           H  
ATOM   3024  N   LEU A 191      -1.456 -19.828 -16.762  1.00  0.00           N  
ATOM   3025  CA  LEU A 191      -1.048 -20.829 -15.795  1.00  0.00           C  
ATOM   3026  C   LEU A 191      -2.052 -21.975 -15.722  1.00  0.00           C  
ATOM   3027  O   LEU A 191      -1.660 -23.142 -15.677  1.00  0.00           O  
ATOM   3028  CB  LEU A 191      -0.860 -20.204 -14.412  1.00  0.00           C  
ATOM   3029  CG  LEU A 191      -0.434 -21.177 -13.305  1.00  0.00           C  
ATOM   3030  CD1 LEU A 191       0.870 -21.864 -13.706  1.00  0.00           C  
ATOM   3031  CD2 LEU A 191      -0.265 -20.411 -12.007  1.00  0.00           C  
ATOM   3032  H   LEU A 191      -1.699 -18.892 -16.453  1.00  0.00           H  
ATOM   3033  HA  LEU A 191      -0.094 -21.229 -16.125  1.00  0.00           H  
ATOM   3034 1HB  LEU A 191      -0.100 -19.428 -14.483  1.00  0.00           H  
ATOM   3035 2HB  LEU A 191      -1.798 -19.737 -14.107  1.00  0.00           H  
ATOM   3036  HG  LEU A 191      -1.197 -21.946 -13.173  1.00  0.00           H  
ATOM   3037 1HD1 LEU A 191       1.156 -22.551 -12.927  1.00  0.00           H  
ATOM   3038 2HD1 LEU A 191       0.736 -22.423 -14.626  1.00  0.00           H  
ATOM   3039 3HD1 LEU A 191       1.653 -21.117 -13.843  1.00  0.00           H  
ATOM   3040 1HD2 LEU A 191       0.039 -21.095 -11.213  1.00  0.00           H  
ATOM   3041 2HD2 LEU A 191       0.496 -19.645 -12.137  1.00  0.00           H  
ATOM   3042 3HD2 LEU A 191      -1.211 -19.941 -11.740  1.00  0.00           H  
ATOM   3043  N   GLU A 192      -3.341 -21.649 -15.731  1.00  0.00           N  
ATOM   3044  CA  GLU A 192      -4.370 -22.678 -15.706  1.00  0.00           C  
ATOM   3045  C   GLU A 192      -4.335 -23.515 -16.984  1.00  0.00           C  
ATOM   3046  O   GLU A 192      -4.540 -24.727 -16.942  1.00  0.00           O  
ATOM   3047  CB  GLU A 192      -5.747 -22.055 -15.493  1.00  0.00           C  
ATOM   3048  CG  GLU A 192      -5.953 -21.499 -14.096  1.00  0.00           C  
ATOM   3049  CD  GLU A 192      -5.897 -22.571 -13.046  1.00  0.00           C  
ATOM   3050  OE1 GLU A 192      -6.500 -23.599 -13.247  1.00  0.00           O  
ATOM   3051  OE2 GLU A 192      -5.244 -22.376 -12.051  1.00  0.00           O1-
ATOM   3052  H   GLU A 192      -3.612 -20.670 -15.735  1.00  0.00           H  
ATOM   3053  HA  GLU A 192      -4.167 -23.347 -14.868  1.00  0.00           H  
ATOM   3054 1HB  GLU A 192      -5.894 -21.243 -16.202  1.00  0.00           H  
ATOM   3055 2HB  GLU A 192      -6.522 -22.800 -15.671  1.00  0.00           H  
ATOM   3056 1HG  GLU A 192      -5.168 -20.770 -13.893  1.00  0.00           H  
ATOM   3057 2HG  GLU A 192      -6.911 -20.986 -14.050  1.00  0.00           H  
ATOM   3058  N   VAL A 193      -4.031 -22.877 -18.116  1.00  0.00           N  
ATOM   3059  CA  VAL A 193      -3.895 -23.619 -19.366  1.00  0.00           C  
ATOM   3060  C   VAL A 193      -2.740 -24.595 -19.246  1.00  0.00           C  
ATOM   3061  O   VAL A 193      -2.864 -25.765 -19.619  1.00  0.00           O  
ATOM   3062  CB  VAL A 193      -3.663 -22.663 -20.559  1.00  0.00           C  
ATOM   3063  CG1 VAL A 193      -3.264 -23.446 -21.825  1.00  0.00           C  
ATOM   3064  CG2 VAL A 193      -4.943 -21.891 -20.825  1.00  0.00           C  
ATOM   3065  H   VAL A 193      -3.898 -21.872 -18.102  1.00  0.00           H  
ATOM   3066  HA  VAL A 193      -4.812 -24.177 -19.543  1.00  0.00           H  
ATOM   3067  HB  VAL A 193      -2.850 -21.974 -20.318  1.00  0.00           H  
ATOM   3068 1HG1 VAL A 193      -3.107 -22.741 -22.646  1.00  0.00           H  
ATOM   3069 2HG1 VAL A 193      -2.338 -23.997 -21.648  1.00  0.00           H  
ATOM   3070 3HG1 VAL A 193      -4.054 -24.145 -22.094  1.00  0.00           H  
ATOM   3071 1HG2 VAL A 193      -4.790 -21.209 -21.656  1.00  0.00           H  
ATOM   3072 2HG2 VAL A 193      -5.741 -22.590 -21.067  1.00  0.00           H  
ATOM   3073 3HG2 VAL A 193      -5.220 -21.328 -19.949  1.00  0.00           H  
ATOM   3074  N   ALA A 194      -1.627 -24.127 -18.694  1.00  0.00           N  
ATOM   3075  CA  ALA A 194      -0.474 -24.975 -18.478  1.00  0.00           C  
ATOM   3076  C   ALA A 194      -0.833 -26.167 -17.595  1.00  0.00           C  
ATOM   3077  O   ALA A 194      -0.508 -27.307 -17.918  1.00  0.00           O  
ATOM   3078  CB  ALA A 194       0.635 -24.166 -17.829  1.00  0.00           C  
ATOM   3079  H   ALA A 194      -1.575 -23.143 -18.435  1.00  0.00           H  
ATOM   3080  HA  ALA A 194      -0.137 -25.349 -19.446  1.00  0.00           H  
ATOM   3081 1HB  ALA A 194       1.513 -24.784 -17.692  1.00  0.00           H  
ATOM   3082 2HB  ALA A 194       0.870 -23.319 -18.466  1.00  0.00           H  
ATOM   3083 3HB  ALA A 194       0.300 -23.801 -16.870  1.00  0.00           H  
ATOM   3084  N   ARG A 195      -1.544 -25.891 -16.493  1.00  0.00           N  
ATOM   3085  CA  ARG A 195      -1.902 -26.928 -15.527  1.00  0.00           C  
ATOM   3086  C   ARG A 195      -2.758 -28.011 -16.170  1.00  0.00           C  
ATOM   3087  O   ARG A 195      -2.507 -29.205 -15.976  1.00  0.00           O  
ATOM   3088  CB  ARG A 195      -2.656 -26.323 -14.343  1.00  0.00           C  
ATOM   3089  CG  ARG A 195      -2.923 -27.285 -13.179  1.00  0.00           C  
ATOM   3090  CD  ARG A 195      -3.631 -26.612 -12.042  1.00  0.00           C  
ATOM   3091  NE  ARG A 195      -4.995 -26.209 -12.391  1.00  0.00           N  
ATOM   3092  CZ  ARG A 195      -6.053 -27.039 -12.461  1.00  0.00           C  
ATOM   3093  NH1 ARG A 195      -5.914 -28.328 -12.215  1.00  0.00           N1+
ATOM   3094  NH2 ARG A 195      -7.233 -26.541 -12.781  1.00  0.00           N  
ATOM   3095  H   ARG A 195      -1.800 -24.929 -16.301  1.00  0.00           H  
ATOM   3096  HA  ARG A 195      -0.985 -27.384 -15.155  1.00  0.00           H  
ATOM   3097 1HB  ARG A 195      -2.110 -25.466 -13.960  1.00  0.00           H  
ATOM   3098 2HB  ARG A 195      -3.625 -25.961 -14.690  1.00  0.00           H  
ATOM   3099 1HG  ARG A 195      -3.535 -28.116 -13.530  1.00  0.00           H  
ATOM   3100 2HG  ARG A 195      -1.974 -27.671 -12.803  1.00  0.00           H  
ATOM   3101 1HD  ARG A 195      -3.681 -27.288 -11.191  1.00  0.00           H  
ATOM   3102 2HD  ARG A 195      -3.075 -25.716 -11.757  1.00  0.00           H  
ATOM   3103  HE  ARG A 195      -5.172 -25.222 -12.586  1.00  0.00           H  
ATOM   3104 1HH1 ARG A 195      -5.004 -28.705 -11.970  1.00  0.00           H  
ATOM   3105 2HH1 ARG A 195      -6.707 -28.951 -12.273  1.00  0.00           H  
ATOM   3106 1HH2 ARG A 195      -7.313 -25.543 -12.965  1.00  0.00           H  
ATOM   3107 2HH2 ARG A 195      -8.039 -27.142 -12.841  1.00  0.00           H  
ATOM   3108  N   LEU A 196      -3.756 -27.598 -16.950  1.00  0.00           N  
ATOM   3109  CA  LEU A 196      -4.656 -28.533 -17.608  1.00  0.00           C  
ATOM   3110  C   LEU A 196      -3.900 -29.419 -18.589  1.00  0.00           C  
ATOM   3111  O   LEU A 196      -4.114 -30.631 -18.640  1.00  0.00           O  
ATOM   3112  CB  LEU A 196      -5.751 -27.754 -18.355  1.00  0.00           C  
ATOM   3113  CG  LEU A 196      -6.804 -27.030 -17.485  1.00  0.00           C  
ATOM   3114  CD1 LEU A 196      -7.569 -26.032 -18.355  1.00  0.00           C  
ATOM   3115  CD2 LEU A 196      -7.769 -28.056 -16.886  1.00  0.00           C  
ATOM   3116  H   LEU A 196      -3.909 -26.599 -17.067  1.00  0.00           H  
ATOM   3117  HA  LEU A 196      -5.109 -29.170 -16.849  1.00  0.00           H  
ATOM   3118 1HB  LEU A 196      -5.267 -26.996 -18.973  1.00  0.00           H  
ATOM   3119 2HB  LEU A 196      -6.279 -28.435 -19.014  1.00  0.00           H  
ATOM   3120  HG  LEU A 196      -6.307 -26.486 -16.683  1.00  0.00           H  
ATOM   3121 1HD1 LEU A 196      -8.314 -25.513 -17.749  1.00  0.00           H  
ATOM   3122 2HD1 LEU A 196      -6.874 -25.304 -18.773  1.00  0.00           H  
ATOM   3123 3HD1 LEU A 196      -8.062 -26.560 -19.160  1.00  0.00           H  
ATOM   3124 1HD2 LEU A 196      -8.512 -27.538 -16.277  1.00  0.00           H  
ATOM   3125 2HD2 LEU A 196      -8.274 -28.595 -17.690  1.00  0.00           H  
ATOM   3126 3HD2 LEU A 196      -7.224 -28.764 -16.264  1.00  0.00           H  
ATOM   3127  N   ALA A 197      -2.995 -28.815 -19.354  1.00  0.00           N  
ATOM   3128  CA  ALA A 197      -2.206 -29.564 -20.323  1.00  0.00           C  
ATOM   3129  C   ALA A 197      -1.309 -30.594 -19.634  1.00  0.00           C  
ATOM   3130  O   ALA A 197      -1.145 -31.709 -20.132  1.00  0.00           O  
ATOM   3131  CB  ALA A 197      -1.370 -28.606 -21.151  1.00  0.00           C  
ATOM   3132  H   ALA A 197      -2.868 -27.810 -19.281  1.00  0.00           H  
ATOM   3133  HA  ALA A 197      -2.892 -30.100 -20.978  1.00  0.00           H  
ATOM   3134 1HB  ALA A 197      -0.804 -29.164 -21.893  1.00  0.00           H  
ATOM   3135 2HB  ALA A 197      -2.025 -27.892 -21.651  1.00  0.00           H  
ATOM   3136 3HB  ALA A 197      -0.690 -28.075 -20.492  1.00  0.00           H  
ATOM   3137  N   PHE A 198      -0.747 -30.236 -18.478  1.00  0.00           N  
ATOM   3138  CA  PHE A 198       0.125 -31.157 -17.753  1.00  0.00           C  
ATOM   3139  C   PHE A 198      -0.665 -32.339 -17.196  1.00  0.00           C  
ATOM   3140  O   PHE A 198      -0.208 -33.483 -17.264  1.00  0.00           O  
ATOM   3141  CB  PHE A 198       0.854 -30.433 -16.622  1.00  0.00           C  
ATOM   3142  CG  PHE A 198       1.902 -29.453 -17.098  1.00  0.00           C  
ATOM   3143  CD1 PHE A 198       1.886 -28.152 -16.644  1.00  0.00           C  
ATOM   3144  CD2 PHE A 198       2.891 -29.822 -18.001  1.00  0.00           C  
ATOM   3145  CE1 PHE A 198       2.820 -27.240 -17.060  1.00  0.00           C  
ATOM   3146  CE2 PHE A 198       3.824 -28.907 -18.424  1.00  0.00           C  
ATOM   3147  CZ  PHE A 198       3.786 -27.613 -17.948  1.00  0.00           C  
ATOM   3148  H   PHE A 198      -0.900 -29.299 -18.118  1.00  0.00           H  
ATOM   3149  HA  PHE A 198       0.866 -31.548 -18.449  1.00  0.00           H  
ATOM   3150 1HB  PHE A 198       0.128 -29.885 -16.025  1.00  0.00           H  
ATOM   3151 2HB  PHE A 198       1.333 -31.157 -15.965  1.00  0.00           H  
ATOM   3152  HD1 PHE A 198       1.114 -27.852 -15.941  1.00  0.00           H  
ATOM   3153  HD2 PHE A 198       2.924 -30.837 -18.380  1.00  0.00           H  
ATOM   3154  HE1 PHE A 198       2.789 -26.221 -16.683  1.00  0.00           H  
ATOM   3155  HE2 PHE A 198       4.589 -29.204 -19.137  1.00  0.00           H  
ATOM   3156  HZ  PHE A 198       4.517 -26.888 -18.275  1.00  0.00           H  
ATOM   3157  N   GLU A 199      -1.866 -32.071 -16.680  1.00  0.00           N  
ATOM   3158  CA  GLU A 199      -2.726 -33.140 -16.179  1.00  0.00           C  
ATOM   3159  C   GLU A 199      -3.099 -34.094 -17.306  1.00  0.00           C  
ATOM   3160  O   GLU A 199      -3.210 -35.307 -17.102  1.00  0.00           O  
ATOM   3161  CB  GLU A 199      -4.002 -32.573 -15.543  1.00  0.00           C  
ATOM   3162  CG  GLU A 199      -3.798 -31.889 -14.199  1.00  0.00           C  
ATOM   3163  CD  GLU A 199      -5.078 -31.342 -13.617  1.00  0.00           C  
ATOM   3164  OE1 GLU A 199      -6.067 -31.329 -14.309  1.00  0.00           O  
ATOM   3165  OE2 GLU A 199      -5.063 -30.936 -12.478  1.00  0.00           O1-
ATOM   3166  H   GLU A 199      -2.182 -31.109 -16.622  1.00  0.00           H  
ATOM   3167  HA  GLU A 199      -2.179 -33.702 -15.421  1.00  0.00           H  
ATOM   3168 1HB  GLU A 199      -4.445 -31.840 -16.219  1.00  0.00           H  
ATOM   3169 2HB  GLU A 199      -4.732 -33.375 -15.412  1.00  0.00           H  
ATOM   3170 1HG  GLU A 199      -3.373 -32.610 -13.501  1.00  0.00           H  
ATOM   3171 2HG  GLU A 199      -3.085 -31.079 -14.322  1.00  0.00           H  
ATOM   3172  N   LEU A 200      -3.278 -33.541 -18.500  1.00  0.00           N  
ATOM   3173  CA  LEU A 200      -3.631 -34.329 -19.668  1.00  0.00           C  
ATOM   3174  C   LEU A 200      -2.494 -35.289 -20.023  1.00  0.00           C  
ATOM   3175  O   LEU A 200      -2.731 -36.467 -20.300  1.00  0.00           O  
ATOM   3176  CB  LEU A 200      -3.946 -33.390 -20.842  1.00  0.00           C  
ATOM   3177  CG  LEU A 200      -4.651 -33.992 -22.085  1.00  0.00           C  
ATOM   3178  CD1 LEU A 200      -3.619 -34.549 -23.050  1.00  0.00           C  
ATOM   3179  CD2 LEU A 200      -5.624 -35.085 -21.656  1.00  0.00           C  
ATOM   3180  H   LEU A 200      -3.195 -32.533 -18.593  1.00  0.00           H  
ATOM   3181  HA  LEU A 200      -4.513 -34.911 -19.419  1.00  0.00           H  
ATOM   3182 1HB  LEU A 200      -4.561 -32.578 -20.470  1.00  0.00           H  
ATOM   3183 2HB  LEU A 200      -3.005 -32.962 -21.191  1.00  0.00           H  
ATOM   3184  HG  LEU A 200      -5.203 -33.207 -22.587  1.00  0.00           H  
ATOM   3185 1HD1 LEU A 200      -4.120 -34.956 -23.928  1.00  0.00           H  
ATOM   3186 2HD1 LEU A 200      -2.937 -33.758 -23.359  1.00  0.00           H  
ATOM   3187 3HD1 LEU A 200      -3.059 -35.334 -22.563  1.00  0.00           H  
ATOM   3188 1HD2 LEU A 200      -6.120 -35.486 -22.530  1.00  0.00           H  
ATOM   3189 2HD2 LEU A 200      -5.086 -35.890 -21.160  1.00  0.00           H  
ATOM   3190 3HD2 LEU A 200      -6.370 -34.673 -20.978  1.00  0.00           H  
ATOM   3191  N   VAL A 201      -1.259 -34.793 -20.001  1.00  0.00           N  
ATOM   3192  CA  VAL A 201      -0.114 -35.644 -20.299  1.00  0.00           C  
ATOM   3193  C   VAL A 201      -0.011 -36.780 -19.284  1.00  0.00           C  
ATOM   3194  O   VAL A 201       0.246 -37.923 -19.660  1.00  0.00           O  
ATOM   3195  CB  VAL A 201       1.206 -34.846 -20.309  1.00  0.00           C  
ATOM   3196  CG1 VAL A 201       2.393 -35.818 -20.464  1.00  0.00           C  
ATOM   3197  CG2 VAL A 201       1.182 -33.841 -21.446  1.00  0.00           C  
ATOM   3198  H   VAL A 201      -1.123 -33.805 -19.794  1.00  0.00           H  
ATOM   3199  HA  VAL A 201      -0.259 -36.079 -21.291  1.00  0.00           H  
ATOM   3200  HB  VAL A 201       1.322 -34.321 -19.358  1.00  0.00           H  
ATOM   3201 1HG1 VAL A 201       3.332 -35.271 -20.466  1.00  0.00           H  
ATOM   3202 2HG1 VAL A 201       2.397 -36.529 -19.647  1.00  0.00           H  
ATOM   3203 3HG1 VAL A 201       2.291 -36.356 -21.399  1.00  0.00           H  
ATOM   3204 1HG2 VAL A 201       2.103 -33.271 -21.456  1.00  0.00           H  
ATOM   3205 2HG2 VAL A 201       1.074 -34.364 -22.382  1.00  0.00           H  
ATOM   3206 3HG2 VAL A 201       0.342 -33.163 -21.314  1.00  0.00           H  
ATOM   3207  N   ILE A 202      -0.233 -36.477 -18.007  1.00  0.00           N  
ATOM   3208  CA  ILE A 202      -0.186 -37.511 -16.975  1.00  0.00           C  
ATOM   3209  C   ILE A 202      -1.223 -38.596 -17.250  1.00  0.00           C  
ATOM   3210  O   ILE A 202      -0.940 -39.784 -17.074  1.00  0.00           O  
ATOM   3211  CB  ILE A 202      -0.362 -36.922 -15.562  1.00  0.00           C  
ATOM   3212  CG1 ILE A 202       0.885 -36.088 -15.226  1.00  0.00           C  
ATOM   3213  CG2 ILE A 202      -0.574 -38.046 -14.536  1.00  0.00           C  
ATOM   3214  CD1 ILE A 202       0.767 -35.222 -13.983  1.00  0.00           C  
ATOM   3215  H   ILE A 202      -0.423 -35.513 -17.750  1.00  0.00           H  
ATOM   3216  HA  ILE A 202       0.796 -37.978 -17.005  1.00  0.00           H  
ATOM   3217  HB  ILE A 202      -1.221 -36.252 -15.549  1.00  0.00           H  
ATOM   3218 1HG1 ILE A 202       1.729 -36.762 -15.096  1.00  0.00           H  
ATOM   3219 2HG1 ILE A 202       1.089 -35.446 -16.073  1.00  0.00           H  
ATOM   3220 1HG2 ILE A 202      -0.694 -37.623 -13.540  1.00  0.00           H  
ATOM   3221 2HG2 ILE A 202      -1.467 -38.613 -14.788  1.00  0.00           H  
ATOM   3222 3HG2 ILE A 202       0.289 -38.714 -14.541  1.00  0.00           H  
ATOM   3223 1HD1 ILE A 202       1.695 -34.666 -13.838  1.00  0.00           H  
ATOM   3224 2HD1 ILE A 202      -0.060 -34.521 -14.107  1.00  0.00           H  
ATOM   3225 3HD1 ILE A 202       0.586 -35.846 -13.111  1.00  0.00           H  
ATOM   3226  N   THR A 203      -2.416 -38.195 -17.690  1.00  0.00           N  
ATOM   3227  CA  THR A 203      -3.444 -39.161 -18.061  1.00  0.00           C  
ATOM   3228  C   THR A 203      -2.916 -40.088 -19.151  1.00  0.00           C  
ATOM   3229  O   THR A 203      -3.051 -41.311 -19.061  1.00  0.00           O  
ATOM   3230  CB  THR A 203      -4.727 -38.451 -18.556  1.00  0.00           C  
ATOM   3231  CG2 THR A 203      -5.774 -39.468 -19.019  1.00  0.00           C  
ATOM   3232  OG1 THR A 203      -5.271 -37.657 -17.494  1.00  0.00           O  
ATOM   3233  H   THR A 203      -2.606 -37.202 -17.772  1.00  0.00           H  
ATOM   3234  HA  THR A 203      -3.694 -39.764 -17.189  1.00  0.00           H  
ATOM   3235  HB  THR A 203      -4.484 -37.801 -19.391  1.00  0.00           H  
ATOM   3236  HG1 THR A 203      -4.646 -36.957 -17.265  1.00  0.00           H  
ATOM   3237 1HG2 THR A 203      -6.668 -38.941 -19.361  1.00  0.00           H  
ATOM   3238 2HG2 THR A 203      -5.377 -40.062 -19.834  1.00  0.00           H  
ATOM   3239 3HG2 THR A 203      -6.037 -40.122 -18.190  1.00  0.00           H  
ATOM   3240  N   ALA A 204      -2.287 -39.503 -20.168  1.00  0.00           N  
ATOM   3241  CA  ALA A 204      -1.696 -40.276 -21.254  1.00  0.00           C  
ATOM   3242  C   ALA A 204      -0.582 -41.199 -20.763  1.00  0.00           C  
ATOM   3243  O   ALA A 204      -0.461 -42.326 -21.244  1.00  0.00           O  
ATOM   3244  CB  ALA A 204      -1.151 -39.340 -22.308  1.00  0.00           C  
ATOM   3245  H   ALA A 204      -2.240 -38.487 -20.192  1.00  0.00           H  
ATOM   3246  HA  ALA A 204      -2.477 -40.895 -21.695  1.00  0.00           H  
ATOM   3247 1HB  ALA A 204      -0.740 -39.915 -23.129  1.00  0.00           H  
ATOM   3248 2HB  ALA A 204      -1.955 -38.711 -22.667  1.00  0.00           H  
ATOM   3249 3HB  ALA A 204      -0.372 -38.722 -21.874  1.00  0.00           H  
ATOM   3250  N   ILE A 205       0.218 -40.733 -19.805  1.00  0.00           N  
ATOM   3251  CA  ILE A 205       1.315 -41.535 -19.263  1.00  0.00           C  
ATOM   3252  C   ILE A 205       0.787 -42.792 -18.581  1.00  0.00           C  
ATOM   3253  O   ILE A 205       1.358 -43.870 -18.732  1.00  0.00           O  
ATOM   3254  CB  ILE A 205       2.193 -40.709 -18.301  1.00  0.00           C  
ATOM   3255  CG1 ILE A 205       2.988 -39.656 -19.112  1.00  0.00           C  
ATOM   3256  CG2 ILE A 205       3.136 -41.613 -17.511  1.00  0.00           C  
ATOM   3257  CD1 ILE A 205       3.662 -38.595 -18.274  1.00  0.00           C  
ATOM   3258  H   ILE A 205       0.073 -39.789 -19.464  1.00  0.00           H  
ATOM   3259  HA  ILE A 205       1.948 -41.852 -20.092  1.00  0.00           H  
ATOM   3260  HB  ILE A 205       1.551 -40.174 -17.607  1.00  0.00           H  
ATOM   3261 1HG1 ILE A 205       3.759 -40.173 -19.685  1.00  0.00           H  
ATOM   3262 2HG1 ILE A 205       2.314 -39.164 -19.810  1.00  0.00           H  
ATOM   3263 1HG2 ILE A 205       3.727 -41.016 -16.834  1.00  0.00           H  
ATOM   3264 2HG2 ILE A 205       2.562 -42.337 -16.931  1.00  0.00           H  
ATOM   3265 3HG2 ILE A 205       3.794 -42.143 -18.200  1.00  0.00           H  
ATOM   3266 1HD1 ILE A 205       4.198 -37.911 -18.931  1.00  0.00           H  
ATOM   3267 2HD1 ILE A 205       2.914 -38.043 -17.710  1.00  0.00           H  
ATOM   3268 3HD1 ILE A 205       4.359 -39.052 -17.589  1.00  0.00           H  
ATOM   3269  N   GLU A 206      -0.303 -42.646 -17.833  1.00  0.00           N  
ATOM   3270  CA  GLU A 206      -0.945 -43.793 -17.197  1.00  0.00           C  
ATOM   3271  C   GLU A 206      -1.565 -44.717 -18.244  1.00  0.00           C  
ATOM   3272  O   GLU A 206      -1.545 -45.943 -18.094  1.00  0.00           O  
ATOM   3273  CB  GLU A 206      -2.035 -43.324 -16.227  1.00  0.00           C  
ATOM   3274  CG  GLU A 206      -2.676 -44.431 -15.380  1.00  0.00           C  
ATOM   3275  CD  GLU A 206      -1.735 -45.007 -14.364  1.00  0.00           C  
ATOM   3276  OE1 GLU A 206      -0.728 -44.395 -14.116  1.00  0.00           O  
ATOM   3277  OE2 GLU A 206      -2.019 -46.050 -13.828  1.00  0.00           O1-
ATOM   3278  H   GLU A 206      -0.693 -41.719 -17.709  1.00  0.00           H  
ATOM   3279  HA  GLU A 206      -0.191 -44.355 -16.646  1.00  0.00           H  
ATOM   3280 1HB  GLU A 206      -1.617 -42.585 -15.546  1.00  0.00           H  
ATOM   3281 2HB  GLU A 206      -2.831 -42.833 -16.788  1.00  0.00           H  
ATOM   3282 1HG  GLU A 206      -3.542 -44.024 -14.866  1.00  0.00           H  
ATOM   3283 2HG  GLU A 206      -3.023 -45.226 -16.042  1.00  0.00           H  
ATOM   3284  N   ALA A 207      -2.147 -44.127 -19.292  1.00  0.00           N  
ATOM   3285  CA  ALA A 207      -2.820 -44.895 -20.335  1.00  0.00           C  
ATOM   3286  C   ALA A 207      -1.852 -45.767 -21.136  1.00  0.00           C  
ATOM   3287  O   ALA A 207      -2.139 -46.932 -21.401  1.00  0.00           O  
ATOM   3288  CB  ALA A 207      -3.558 -43.958 -21.273  1.00  0.00           C  
ATOM   3289  H   ALA A 207      -2.146 -43.113 -19.350  1.00  0.00           H  
ATOM   3290  HA  ALA A 207      -3.540 -45.558 -19.848  1.00  0.00           H  
ATOM   3291 1HB  ALA A 207      -4.087 -44.539 -22.028  1.00  0.00           H  
ATOM   3292 2HB  ALA A 207      -4.270 -43.368 -20.702  1.00  0.00           H  
ATOM   3293 3HB  ALA A 207      -2.845 -43.293 -21.762  1.00  0.00           H  
ATOM   3294  N   ILE A 208      -0.702 -45.203 -21.513  1.00  0.00           N  
ATOM   3295  CA  ILE A 208       0.302 -45.977 -22.233  1.00  0.00           C  
ATOM   3296  C   ILE A 208       1.638 -45.921 -21.510  1.00  0.00           C  
ATOM   3297  O   ILE A 208       2.276 -44.875 -21.419  1.00  0.00           O  
ATOM   3298  CB  ILE A 208       0.443 -45.511 -23.712  1.00  0.00           C  
ATOM   3299  CG1 ILE A 208       1.528 -46.336 -24.434  1.00  0.00           C  
ATOM   3300  CG2 ILE A 208       0.764 -44.022 -23.821  1.00  0.00           C  
ATOM   3301  CD1 ILE A 208       1.153 -47.787 -24.685  1.00  0.00           C  
ATOM   3302  H   ILE A 208      -0.520 -44.233 -21.283  1.00  0.00           H  
ATOM   3303  HA  ILE A 208      -0.024 -47.014 -22.251  1.00  0.00           H  
ATOM   3304  HB  ILE A 208      -0.499 -45.696 -24.222  1.00  0.00           H  
ATOM   3305 1HG1 ILE A 208       1.731 -45.869 -25.393  1.00  0.00           H  
ATOM   3306 2HG1 ILE A 208       2.440 -46.308 -23.848  1.00  0.00           H  
ATOM   3307 1HG2 ILE A 208       0.827 -43.743 -24.877  1.00  0.00           H  
ATOM   3308 2HG2 ILE A 208      -0.022 -43.452 -23.347  1.00  0.00           H  
ATOM   3309 3HG2 ILE A 208       1.712 -43.797 -23.341  1.00  0.00           H  
ATOM   3310 1HD1 ILE A 208       1.969 -48.288 -25.202  1.00  0.00           H  
ATOM   3311 2HD1 ILE A 208       0.964 -48.294 -23.740  1.00  0.00           H  
ATOM   3312 3HD1 ILE A 208       0.253 -47.829 -25.302  1.00  0.00           H  
ATOM   3313  N   THR A 209       2.071 -47.075 -21.021  1.00  0.00           N  
ATOM   3314  CA  THR A 209       3.275 -47.163 -20.211  1.00  0.00           C  
ATOM   3315  C   THR A 209       4.493 -47.584 -21.020  1.00  0.00           C  
ATOM   3316  O   THR A 209       5.588 -47.750 -20.480  1.00  0.00           O  
ATOM   3317  CB  THR A 209       3.052 -48.143 -19.057  1.00  0.00           C  
ATOM   3318  CG2 THR A 209       1.883 -47.659 -18.205  1.00  0.00           C  
ATOM   3319  OG1 THR A 209       2.745 -49.442 -19.591  1.00  0.00           O  
ATOM   3320  H   THR A 209       1.516 -47.907 -21.161  1.00  0.00           H  
ATOM   3321  HA  THR A 209       3.472 -46.174 -19.790  1.00  0.00           H  
ATOM   3322  HB  THR A 209       3.954 -48.208 -18.451  1.00  0.00           H  
ATOM   3323  HG1 THR A 209       2.747 -50.091 -18.883  1.00  0.00           H  
ATOM   3324 1HG2 THR A 209       1.713 -48.355 -17.385  1.00  0.00           H  
ATOM   3325 2HG2 THR A 209       2.108 -46.672 -17.804  1.00  0.00           H  
ATOM   3326 3HG2 THR A 209       0.982 -47.599 -18.818  1.00  0.00           H  
ATOM   3327  N   ASP A 210       4.310 -47.749 -22.322  1.00  0.00           N  
ATOM   3328  CA  ASP A 210       5.407 -48.128 -23.194  1.00  0.00           C  
ATOM   3329  C   ASP A 210       6.552 -47.137 -23.066  1.00  0.00           C  
ATOM   3330  O   ASP A 210       6.352 -45.929 -23.178  1.00  0.00           O  
ATOM   3331  CB  ASP A 210       4.938 -48.211 -24.639  1.00  0.00           C  
ATOM   3332  CG  ASP A 210       6.055 -48.537 -25.582  1.00  0.00           C  
ATOM   3333  OD1 ASP A 210       6.348 -49.693 -25.765  1.00  0.00           O  
ATOM   3334  OD2 ASP A 210       6.625 -47.611 -26.113  1.00  0.00           O1-
ATOM   3335  H   ASP A 210       3.390 -47.601 -22.710  1.00  0.00           H  
ATOM   3336  HA  ASP A 210       5.772 -49.109 -22.890  1.00  0.00           H  
ATOM   3337 1HB  ASP A 210       4.172 -48.979 -24.727  1.00  0.00           H  
ATOM   3338 2HB  ASP A 210       4.494 -47.264 -24.933  1.00  0.00           H  
ATOM   3339  N   ASP A 211       7.752 -47.647 -22.844  1.00  0.00           N  
ATOM   3340  CA  ASP A 211       8.908 -46.803 -22.600  1.00  0.00           C  
ATOM   3341  C   ASP A 211       9.075 -45.698 -23.647  1.00  0.00           C  
ATOM   3342  O   ASP A 211       9.387 -44.558 -23.296  1.00  0.00           O  
ATOM   3343  CB  ASP A 211      10.165 -47.670 -22.539  1.00  0.00           C  
ATOM   3344  CG  ASP A 211      10.188 -48.575 -21.315  1.00  0.00           C  
ATOM   3345  OD1 ASP A 211      10.636 -48.146 -20.267  1.00  0.00           O  
ATOM   3346  OD2 ASP A 211       9.748 -49.696 -21.437  1.00  0.00           O1-
ATOM   3347  H   ASP A 211       7.858 -48.653 -22.792  1.00  0.00           H  
ATOM   3348  HA  ASP A 211       8.774 -46.328 -21.628  1.00  0.00           H  
ATOM   3349 1HB  ASP A 211      10.214 -48.291 -23.432  1.00  0.00           H  
ATOM   3350 2HB  ASP A 211      11.040 -47.051 -22.524  1.00  0.00           H  
ATOM   3351  N   GLU A 212       8.871 -46.021 -24.928  1.00  0.00           N  
ATOM   3352  CA  GLU A 212       9.024 -45.012 -25.974  1.00  0.00           C  
ATOM   3353  C   GLU A 212       7.892 -44.000 -25.922  1.00  0.00           C  
ATOM   3354  O   GLU A 212       8.125 -42.792 -26.024  1.00  0.00           O  
ATOM   3355  CB  GLU A 212       9.062 -45.642 -27.367  1.00  0.00           C  
ATOM   3356  CG  GLU A 212       9.254 -44.620 -28.487  1.00  0.00           C  
ATOM   3357  CD  GLU A 212       9.390 -45.237 -29.842  1.00  0.00           C  
ATOM   3358  OE1 GLU A 212       9.750 -46.386 -29.920  1.00  0.00           O  
ATOM   3359  OE2 GLU A 212       9.128 -44.557 -30.808  1.00  0.00           O1-
ATOM   3360  H   GLU A 212       8.601 -46.965 -25.177  1.00  0.00           H  
ATOM   3361  HA  GLU A 212       9.963 -44.481 -25.810  1.00  0.00           H  
ATOM   3362 1HB  GLU A 212       9.866 -46.374 -27.425  1.00  0.00           H  
ATOM   3363 2HB  GLU A 212       8.124 -46.163 -27.556  1.00  0.00           H  
ATOM   3364 1HG  GLU A 212       8.395 -43.952 -28.497  1.00  0.00           H  
ATOM   3365 2HG  GLU A 212      10.141 -44.020 -28.273  1.00  0.00           H  
ATOM   3366  N   ALA A 213       6.665 -44.488 -25.763  1.00  0.00           N  
ATOM   3367  CA  ALA A 213       5.510 -43.597 -25.691  1.00  0.00           C  
ATOM   3368  C   ALA A 213       5.639 -42.641 -24.512  1.00  0.00           C  
ATOM   3369  O   ALA A 213       5.306 -41.463 -24.624  1.00  0.00           O  
ATOM   3370  CB  ALA A 213       4.227 -44.397 -25.562  1.00  0.00           C  
ATOM   3371  H   ALA A 213       6.539 -45.497 -25.712  1.00  0.00           H  
ATOM   3372  HA  ALA A 213       5.478 -43.007 -26.605  1.00  0.00           H  
ATOM   3373 1HB  ALA A 213       3.373 -43.719 -25.533  1.00  0.00           H  
ATOM   3374 2HB  ALA A 213       4.130 -45.069 -26.414  1.00  0.00           H  
ATOM   3375 3HB  ALA A 213       4.261 -44.973 -24.643  1.00  0.00           H  
ATOM   3376  N   VAL A 214       6.149 -43.146 -23.391  1.00  0.00           N  
ATOM   3377  CA  VAL A 214       6.298 -42.339 -22.189  1.00  0.00           C  
ATOM   3378  C   VAL A 214       7.315 -41.225 -22.401  1.00  0.00           C  
ATOM   3379  O   VAL A 214       7.082 -40.087 -21.994  1.00  0.00           O  
ATOM   3380  CB  VAL A 214       6.693 -43.223 -20.994  1.00  0.00           C  
ATOM   3381  CG1 VAL A 214       7.038 -42.376 -19.791  1.00  0.00           C  
ATOM   3382  CG2 VAL A 214       5.529 -44.142 -20.641  1.00  0.00           C  
ATOM   3383  H   VAL A 214       6.414 -44.125 -23.368  1.00  0.00           H  
ATOM   3384  HA  VAL A 214       5.333 -41.883 -21.965  1.00  0.00           H  
ATOM   3385  HB  VAL A 214       7.571 -43.815 -21.262  1.00  0.00           H  
ATOM   3386 1HG1 VAL A 214       7.311 -43.033 -18.973  1.00  0.00           H  
ATOM   3387 2HG1 VAL A 214       7.873 -41.719 -20.020  1.00  0.00           H  
ATOM   3388 3HG1 VAL A 214       6.171 -41.780 -19.508  1.00  0.00           H  
ATOM   3389 1HG2 VAL A 214       5.817 -44.777 -19.809  1.00  0.00           H  
ATOM   3390 2HG2 VAL A 214       4.658 -43.543 -20.363  1.00  0.00           H  
ATOM   3391 3HG2 VAL A 214       5.272 -44.761 -21.489  1.00  0.00           H  
ATOM   3392  N   LEU A 215       8.437 -41.544 -23.048  1.00  0.00           N  
ATOM   3393  CA  LEU A 215       9.434 -40.523 -23.346  1.00  0.00           C  
ATOM   3394  C   LEU A 215       8.852 -39.459 -24.266  1.00  0.00           C  
ATOM   3395  O   LEU A 215       9.072 -38.263 -24.053  1.00  0.00           O  
ATOM   3396  CB  LEU A 215      10.675 -41.148 -24.001  1.00  0.00           C  
ATOM   3397  CG  LEU A 215      11.821 -40.172 -24.384  1.00  0.00           C  
ATOM   3398  CD1 LEU A 215      12.326 -39.436 -23.144  1.00  0.00           C  
ATOM   3399  CD2 LEU A 215      12.947 -40.970 -25.020  1.00  0.00           C  
ATOM   3400  H   LEU A 215       8.602 -42.507 -23.323  1.00  0.00           H  
ATOM   3401  HA  LEU A 215       9.724 -40.051 -22.410  1.00  0.00           H  
ATOM   3402 1HB  LEU A 215      11.084 -41.887 -23.327  1.00  0.00           H  
ATOM   3403 2HB  LEU A 215      10.364 -41.660 -24.913  1.00  0.00           H  
ATOM   3404  HG  LEU A 215      11.452 -39.430 -25.094  1.00  0.00           H  
ATOM   3405 1HD1 LEU A 215      13.128 -38.757 -23.430  1.00  0.00           H  
ATOM   3406 2HD1 LEU A 215      11.520 -38.859 -22.696  1.00  0.00           H  
ATOM   3407 3HD1 LEU A 215      12.704 -40.159 -22.420  1.00  0.00           H  
ATOM   3408 1HD2 LEU A 215      13.761 -40.298 -25.300  1.00  0.00           H  
ATOM   3409 2HD2 LEU A 215      13.315 -41.708 -24.308  1.00  0.00           H  
ATOM   3410 3HD2 LEU A 215      12.572 -41.479 -25.909  1.00  0.00           H  
ATOM   3411  N   ARG A 216       8.103 -39.883 -25.285  1.00  0.00           N  
ATOM   3412  CA  ARG A 216       7.492 -38.936 -26.207  1.00  0.00           C  
ATOM   3413  C   ARG A 216       6.500 -38.033 -25.478  1.00  0.00           C  
ATOM   3414  O   ARG A 216       6.455 -36.827 -25.721  1.00  0.00           O  
ATOM   3415  CB  ARG A 216       6.807 -39.669 -27.355  1.00  0.00           C  
ATOM   3416  CG  ARG A 216       7.771 -40.313 -28.365  1.00  0.00           C  
ATOM   3417  CD  ARG A 216       7.055 -41.061 -29.443  1.00  0.00           C  
ATOM   3418  NE  ARG A 216       7.989 -41.688 -30.380  1.00  0.00           N  
ATOM   3419  CZ  ARG A 216       8.564 -41.076 -31.435  1.00  0.00           C  
ATOM   3420  NH1 ARG A 216       8.304 -39.812 -31.713  1.00  0.00           N1+
ATOM   3421  NH2 ARG A 216       9.398 -41.765 -32.190  1.00  0.00           N  
ATOM   3422  H   ARG A 216       7.968 -40.879 -25.426  1.00  0.00           H  
ATOM   3423  HA  ARG A 216       8.281 -38.310 -26.626  1.00  0.00           H  
ATOM   3424 1HB  ARG A 216       6.163 -40.453 -26.957  1.00  0.00           H  
ATOM   3425 2HB  ARG A 216       6.174 -38.973 -27.903  1.00  0.00           H  
ATOM   3426 1HG  ARG A 216       8.373 -39.534 -28.834  1.00  0.00           H  
ATOM   3427 2HG  ARG A 216       8.432 -41.011 -27.846  1.00  0.00           H  
ATOM   3428 1HD  ARG A 216       6.452 -41.849 -28.990  1.00  0.00           H  
ATOM   3429 2HD  ARG A 216       6.411 -40.386 -30.000  1.00  0.00           H  
ATOM   3430  HE  ARG A 216       8.234 -42.667 -30.231  1.00  0.00           H  
ATOM   3431 1HH1 ARG A 216       7.664 -39.287 -31.136  1.00  0.00           H  
ATOM   3432 2HH1 ARG A 216       8.742 -39.368 -32.509  1.00  0.00           H  
ATOM   3433 1HH2 ARG A 216       9.585 -42.740 -31.962  1.00  0.00           H  
ATOM   3434 2HH2 ARG A 216       9.844 -41.332 -32.984  1.00  0.00           H  
ATOM   3435  N   LEU A 217       5.733 -38.608 -24.553  1.00  0.00           N  
ATOM   3436  CA  LEU A 217       4.776 -37.831 -23.775  1.00  0.00           C  
ATOM   3437  C   LEU A 217       5.476 -36.834 -22.857  1.00  0.00           C  
ATOM   3438  O   LEU A 217       5.048 -35.683 -22.744  1.00  0.00           O  
ATOM   3439  CB  LEU A 217       3.894 -38.768 -22.944  1.00  0.00           C  
ATOM   3440  CG  LEU A 217       2.883 -39.626 -23.733  1.00  0.00           C  
ATOM   3441  CD1 LEU A 217       2.260 -40.647 -22.799  1.00  0.00           C  
ATOM   3442  CD2 LEU A 217       1.816 -38.743 -24.330  1.00  0.00           C  
ATOM   3443  H   LEU A 217       5.797 -39.610 -24.407  1.00  0.00           H  
ATOM   3444  HA  LEU A 217       4.154 -37.268 -24.463  1.00  0.00           H  
ATOM   3445 1HB  LEU A 217       4.546 -39.456 -22.400  1.00  0.00           H  
ATOM   3446 2HB  LEU A 217       3.344 -38.181 -22.214  1.00  0.00           H  
ATOM   3447  HG  LEU A 217       3.387 -40.152 -24.527  1.00  0.00           H  
ATOM   3448 1HD1 LEU A 217       1.544 -41.258 -23.353  1.00  0.00           H  
ATOM   3449 2HD1 LEU A 217       3.040 -41.286 -22.387  1.00  0.00           H  
ATOM   3450 3HD1 LEU A 217       1.749 -40.132 -21.992  1.00  0.00           H  
ATOM   3451 1HD2 LEU A 217       1.106 -39.363 -24.877  1.00  0.00           H  
ATOM   3452 2HD2 LEU A 217       1.309 -38.219 -23.529  1.00  0.00           H  
ATOM   3453 3HD2 LEU A 217       2.257 -38.022 -25.012  1.00  0.00           H  
ATOM   3454  N   ALA A 218       6.564 -37.262 -22.222  1.00  0.00           N  
ATOM   3455  CA  ALA A 218       7.324 -36.368 -21.360  1.00  0.00           C  
ATOM   3456  C   ALA A 218       7.894 -35.211 -22.169  1.00  0.00           C  
ATOM   3457  O   ALA A 218       7.906 -34.066 -21.709  1.00  0.00           O  
ATOM   3458  CB  ALA A 218       8.445 -37.125 -20.672  1.00  0.00           C  
ATOM   3459  H   ALA A 218       6.861 -38.228 -22.327  1.00  0.00           H  
ATOM   3460  HA  ALA A 218       6.646 -35.962 -20.608  1.00  0.00           H  
ATOM   3461 1HB  ALA A 218       8.993 -36.451 -20.015  1.00  0.00           H  
ATOM   3462 2HB  ALA A 218       8.026 -37.941 -20.089  1.00  0.00           H  
ATOM   3463 3HB  ALA A 218       9.120 -37.525 -21.427  1.00  0.00           H  
ATOM   3464  N   LYS A 219       8.354 -35.508 -23.387  1.00  0.00           N  
ATOM   3465  CA  LYS A 219       8.913 -34.485 -24.257  1.00  0.00           C  
ATOM   3466  C   LYS A 219       7.852 -33.476 -24.654  1.00  0.00           C  
ATOM   3467  O   LYS A 219       8.111 -32.274 -24.644  1.00  0.00           O  
ATOM   3468  CB  LYS A 219       9.553 -35.116 -25.494  1.00  0.00           C  
ATOM   3469  CG  LYS A 219      10.274 -34.126 -26.407  1.00  0.00           C  
ATOM   3470  CD  LYS A 219      11.051 -34.854 -27.498  1.00  0.00           C  
ATOM   3471  CE  LYS A 219      11.940 -33.905 -28.300  1.00  0.00           C  
ATOM   3472  NZ  LYS A 219      11.177 -33.119 -29.321  1.00  0.00           N1+
ATOM   3473  H   LYS A 219       8.337 -36.474 -23.700  1.00  0.00           H  
ATOM   3474  HA  LYS A 219       9.680 -33.945 -23.709  1.00  0.00           H  
ATOM   3475 1HB  LYS A 219      10.270 -35.873 -25.180  1.00  0.00           H  
ATOM   3476 2HB  LYS A 219       8.784 -35.619 -26.081  1.00  0.00           H  
ATOM   3477 1HG  LYS A 219       9.542 -33.456 -26.865  1.00  0.00           H  
ATOM   3478 2HG  LYS A 219      10.963 -33.529 -25.811  1.00  0.00           H  
ATOM   3479 1HD  LYS A 219      11.675 -35.622 -27.037  1.00  0.00           H  
ATOM   3480 2HD  LYS A 219      10.347 -35.343 -28.171  1.00  0.00           H  
ATOM   3481 1HE  LYS A 219      12.428 -33.214 -27.617  1.00  0.00           H  
ATOM   3482 2HE  LYS A 219      12.701 -34.495 -28.809  1.00  0.00           H  
ATOM   3483 1HZ  LYS A 219      11.816 -32.521 -29.822  1.00  0.00           H  
ATOM   3484 2HZ  LYS A 219      10.734 -33.752 -29.968  1.00  0.00           H  
ATOM   3485 3HZ  LYS A 219      10.463 -32.541 -28.881  1.00  0.00           H  
ATOM   3486  N   LEU A 220       6.647 -33.952 -24.964  1.00  0.00           N  
ATOM   3487  CA  LEU A 220       5.570 -33.042 -25.319  1.00  0.00           C  
ATOM   3488  C   LEU A 220       5.259 -32.098 -24.162  1.00  0.00           C  
ATOM   3489  O   LEU A 220       5.019 -30.912 -24.374  1.00  0.00           O  
ATOM   3490  CB  LEU A 220       4.304 -33.823 -25.711  1.00  0.00           C  
ATOM   3491  CG  LEU A 220       4.347 -34.575 -27.069  1.00  0.00           C  
ATOM   3492  CD1 LEU A 220       3.111 -35.473 -27.188  1.00  0.00           C  
ATOM   3493  CD2 LEU A 220       4.378 -33.565 -28.212  1.00  0.00           C  
ATOM   3494  H   LEU A 220       6.489 -34.955 -24.981  1.00  0.00           H  
ATOM   3495  HA  LEU A 220       5.892 -32.438 -26.164  1.00  0.00           H  
ATOM   3496 1HB  LEU A 220       4.101 -34.563 -24.935  1.00  0.00           H  
ATOM   3497 2HB  LEU A 220       3.467 -33.133 -25.743  1.00  0.00           H  
ATOM   3498  HG  LEU A 220       5.235 -35.200 -27.117  1.00  0.00           H  
ATOM   3499 1HD1 LEU A 220       3.132 -36.007 -28.138  1.00  0.00           H  
ATOM   3500 2HD1 LEU A 220       3.101 -36.193 -26.373  1.00  0.00           H  
ATOM   3501 3HD1 LEU A 220       2.220 -34.862 -27.139  1.00  0.00           H  
ATOM   3502 1HD2 LEU A 220       4.406 -34.100 -29.163  1.00  0.00           H  
ATOM   3503 2HD2 LEU A 220       3.488 -32.941 -28.170  1.00  0.00           H  
ATOM   3504 3HD2 LEU A 220       5.262 -32.937 -28.133  1.00  0.00           H  
ATOM   3505  N   ALA A 221       5.292 -32.620 -22.934  1.00  0.00           N  
ATOM   3506  CA  ALA A 221       5.063 -31.770 -21.769  1.00  0.00           C  
ATOM   3507  C   ALA A 221       6.188 -30.758 -21.607  1.00  0.00           C  
ATOM   3508  O   ALA A 221       5.929 -29.600 -21.258  1.00  0.00           O  
ATOM   3509  CB  ALA A 221       4.957 -32.613 -20.515  1.00  0.00           C  
ATOM   3510  H   ALA A 221       5.464 -33.610 -22.814  1.00  0.00           H  
ATOM   3511  HA  ALA A 221       4.130 -31.235 -21.918  1.00  0.00           H  
ATOM   3512 1HB  ALA A 221       4.762 -31.967 -19.662  1.00  0.00           H  
ATOM   3513 2HB  ALA A 221       4.147 -33.310 -20.636  1.00  0.00           H  
ATOM   3514 3HB  ALA A 221       5.887 -33.154 -20.349  1.00  0.00           H  
ATOM   3515  N   ALA A 222       7.429 -31.162 -21.853  1.00  0.00           N  
ATOM   3516  CA  ALA A 222       8.550 -30.241 -21.752  1.00  0.00           C  
ATOM   3517  C   ALA A 222       8.416 -29.128 -22.790  1.00  0.00           C  
ATOM   3518  O   ALA A 222       8.667 -27.963 -22.497  1.00  0.00           O  
ATOM   3519  CB  ALA A 222       9.872 -30.975 -21.904  1.00  0.00           C  
ATOM   3520  H   ALA A 222       7.598 -32.137 -22.108  1.00  0.00           H  
ATOM   3521  HA  ALA A 222       8.521 -29.773 -20.760  1.00  0.00           H  
ATOM   3522 1HB  ALA A 222      10.699 -30.273 -21.799  1.00  0.00           H  
ATOM   3523 2HB  ALA A 222       9.946 -31.745 -21.136  1.00  0.00           H  
ATOM   3524 3HB  ALA A 222       9.917 -31.440 -22.888  1.00  0.00           H  
ATOM   3525  N   GLU A 223       7.978 -29.492 -24.002  1.00  0.00           N  
ATOM   3526  CA  GLU A 223       7.768 -28.503 -25.055  1.00  0.00           C  
ATOM   3527  C   GLU A 223       6.635 -27.552 -24.686  1.00  0.00           C  
ATOM   3528  O   GLU A 223       6.731 -26.341 -24.898  1.00  0.00           O  
ATOM   3529  CB  GLU A 223       7.443 -29.193 -26.384  1.00  0.00           C  
ATOM   3530  CG  GLU A 223       8.602 -29.959 -26.995  1.00  0.00           C  
ATOM   3531  CD  GLU A 223       8.216 -30.683 -28.247  1.00  0.00           C  
ATOM   3532  OE1 GLU A 223       7.062 -30.637 -28.602  1.00  0.00           O  
ATOM   3533  OE2 GLU A 223       9.072 -31.292 -28.851  1.00  0.00           O1-
ATOM   3534  H   GLU A 223       7.811 -30.471 -24.199  1.00  0.00           H  
ATOM   3535  HA  GLU A 223       8.683 -27.920 -25.175  1.00  0.00           H  
ATOM   3536 1HB  GLU A 223       6.623 -29.895 -26.237  1.00  0.00           H  
ATOM   3537 2HB  GLU A 223       7.110 -28.450 -27.110  1.00  0.00           H  
ATOM   3538 1HG  GLU A 223       9.407 -29.262 -27.219  1.00  0.00           H  
ATOM   3539 2HG  GLU A 223       8.971 -30.676 -26.269  1.00  0.00           H  
ATOM   3540  N   LEU A 224       5.579 -28.104 -24.090  1.00  0.00           N  
ATOM   3541  CA  LEU A 224       4.442 -27.308 -23.661  1.00  0.00           C  
ATOM   3542  C   LEU A 224       4.909 -26.341 -22.589  1.00  0.00           C  
ATOM   3543  O   LEU A 224       4.626 -25.141 -22.662  1.00  0.00           O  
ATOM   3544  CB  LEU A 224       3.326 -28.239 -23.131  1.00  0.00           C  
ATOM   3545  CG  LEU A 224       1.939 -27.612 -22.722  1.00  0.00           C  
ATOM   3546  CD1 LEU A 224       2.005 -27.131 -21.279  1.00  0.00           C  
ATOM   3547  CD2 LEU A 224       1.559 -26.458 -23.658  1.00  0.00           C  
ATOM   3548  H   LEU A 224       5.557 -29.110 -23.964  1.00  0.00           H  
ATOM   3549  HA  LEU A 224       4.072 -26.742 -24.512  1.00  0.00           H  
ATOM   3550 1HB  LEU A 224       3.140 -28.997 -23.888  1.00  0.00           H  
ATOM   3551 2HB  LEU A 224       3.713 -28.750 -22.248  1.00  0.00           H  
ATOM   3552  HG  LEU A 224       1.176 -28.384 -22.783  1.00  0.00           H  
ATOM   3553 1HD1 LEU A 224       1.041 -26.722 -20.986  1.00  0.00           H  
ATOM   3554 2HD1 LEU A 224       2.256 -27.973 -20.632  1.00  0.00           H  
ATOM   3555 3HD1 LEU A 224       2.758 -26.367 -21.176  1.00  0.00           H  
ATOM   3556 1HD2 LEU A 224       0.591 -26.057 -23.351  1.00  0.00           H  
ATOM   3557 2HD2 LEU A 224       2.307 -25.670 -23.602  1.00  0.00           H  
ATOM   3558 3HD2 LEU A 224       1.490 -26.809 -24.678  1.00  0.00           H  
ATOM   3559  N   ALA A 225       5.651 -26.855 -21.611  1.00  0.00           N  
ATOM   3560  CA  ALA A 225       6.150 -26.048 -20.514  1.00  0.00           C  
ATOM   3561  C   ALA A 225       6.991 -24.885 -21.022  1.00  0.00           C  
ATOM   3562  O   ALA A 225       6.870 -23.766 -20.530  1.00  0.00           O  
ATOM   3563  CB  ALA A 225       6.974 -26.911 -19.579  1.00  0.00           C  
ATOM   3564  H   ALA A 225       5.861 -27.849 -21.621  1.00  0.00           H  
ATOM   3565  HA  ALA A 225       5.295 -25.632 -19.978  1.00  0.00           H  
ATOM   3566 1HB  ALA A 225       7.337 -26.319 -18.743  1.00  0.00           H  
ATOM   3567 2HB  ALA A 225       6.371 -27.730 -19.212  1.00  0.00           H  
ATOM   3568 3HB  ALA A 225       7.822 -27.315 -20.135  1.00  0.00           H  
ATOM   3569  N   LYS A 226       7.832 -25.149 -22.026  1.00  0.00           N  
ATOM   3570  CA  LYS A 226       8.676 -24.090 -22.565  1.00  0.00           C  
ATOM   3571  C   LYS A 226       7.818 -22.954 -23.101  1.00  0.00           C  
ATOM   3572  O   LYS A 226       8.098 -21.782 -22.830  1.00  0.00           O  
ATOM   3573  CB  LYS A 226       9.602 -24.641 -23.661  1.00  0.00           C  
ATOM   3574  CG  LYS A 226      10.594 -23.608 -24.260  1.00  0.00           C  
ATOM   3575  CD  LYS A 226      11.587 -24.286 -25.212  1.00  0.00           C  
ATOM   3576  CE  LYS A 226      12.642 -23.316 -25.742  1.00  0.00           C  
ATOM   3577  NZ  LYS A 226      12.121 -22.438 -26.837  1.00  0.00           N1+
ATOM   3578  H   LYS A 226       7.908 -26.092 -22.389  1.00  0.00           H  
ATOM   3579  HA  LYS A 226       9.294 -23.697 -21.761  1.00  0.00           H  
ATOM   3580 1HB  LYS A 226      10.181 -25.466 -23.253  1.00  0.00           H  
ATOM   3581 2HB  LYS A 226       8.996 -25.039 -24.478  1.00  0.00           H  
ATOM   3582 1HG  LYS A 226      10.040 -22.841 -24.803  1.00  0.00           H  
ATOM   3583 2HG  LYS A 226      11.146 -23.130 -23.452  1.00  0.00           H  
ATOM   3584 1HD  LYS A 226      12.091 -25.096 -24.683  1.00  0.00           H  
ATOM   3585 2HD  LYS A 226      11.043 -24.713 -26.054  1.00  0.00           H  
ATOM   3586 1HE  LYS A 226      12.997 -22.685 -24.925  1.00  0.00           H  
ATOM   3587 2HE  LYS A 226      13.478 -23.895 -26.128  1.00  0.00           H  
ATOM   3588 1HZ  LYS A 226      12.860 -21.831 -27.155  1.00  0.00           H  
ATOM   3589 2HZ  LYS A 226      11.804 -23.010 -27.603  1.00  0.00           H  
ATOM   3590 3HZ  LYS A 226      11.346 -21.865 -26.506  1.00  0.00           H  
ATOM   3591  N   SER A 227       6.763 -23.289 -23.845  1.00  0.00           N  
ATOM   3592  CA  SER A 227       5.899 -22.264 -24.422  1.00  0.00           C  
ATOM   3593  C   SER A 227       5.121 -21.496 -23.354  1.00  0.00           C  
ATOM   3594  O   SER A 227       4.821 -20.312 -23.533  1.00  0.00           O  
ATOM   3595  CB  SER A 227       4.922 -22.875 -25.406  1.00  0.00           C  
ATOM   3596  OG  SER A 227       3.939 -23.612 -24.738  1.00  0.00           O  
ATOM   3597  H   SER A 227       6.586 -24.272 -24.043  1.00  0.00           H  
ATOM   3598  HA  SER A 227       6.530 -21.553 -24.962  1.00  0.00           H  
ATOM   3599 1HB  SER A 227       4.451 -22.086 -25.993  1.00  0.00           H  
ATOM   3600 2HB  SER A 227       5.456 -23.523 -26.100  1.00  0.00           H  
ATOM   3601  HG  SER A 227       4.398 -24.350 -24.320  1.00  0.00           H  
ATOM   3602  N   GLN A 228       4.827 -22.148 -22.227  1.00  0.00           N  
ATOM   3603  CA  GLN A 228       4.110 -21.471 -21.148  1.00  0.00           C  
ATOM   3604  C   GLN A 228       4.989 -20.404 -20.514  1.00  0.00           C  
ATOM   3605  O   GLN A 228       4.517 -19.326 -20.156  1.00  0.00           O  
ATOM   3606  CB  GLN A 228       3.668 -22.467 -20.075  1.00  0.00           C  
ATOM   3607  CG  GLN A 228       2.702 -23.518 -20.557  1.00  0.00           C  
ATOM   3608  CD  GLN A 228       1.443 -22.939 -21.143  1.00  0.00           C  
ATOM   3609  NE2 GLN A 228       0.977 -23.544 -22.217  1.00  0.00           N  
ATOM   3610  OE1 GLN A 228       0.891 -21.954 -20.650  1.00  0.00           O  
ATOM   3611  H   GLN A 228       5.072 -23.127 -22.133  1.00  0.00           H  
ATOM   3612  HA  GLN A 228       3.229 -20.981 -21.568  1.00  0.00           H  
ATOM   3613 1HB  GLN A 228       4.545 -22.973 -19.665  1.00  0.00           H  
ATOM   3614 2HB  GLN A 228       3.191 -21.929 -19.260  1.00  0.00           H  
ATOM   3615 1HG  GLN A 228       3.176 -24.082 -21.328  1.00  0.00           H  
ATOM   3616 2HG  GLN A 228       2.452 -24.166 -19.732  1.00  0.00           H  
ATOM   3617 1HE2 GLN A 228       0.156 -23.196 -22.673  1.00  0.00           H  
ATOM   3618 2HE2 GLN A 228       1.450 -24.336 -22.592  1.00  0.00           H  
ATOM   3619  N   LEU A 229       6.280 -20.705 -20.400  1.00  0.00           N  
ATOM   3620  CA  LEU A 229       7.228 -19.766 -19.814  1.00  0.00           C  
ATOM   3621  C   LEU A 229       7.399 -18.563 -20.732  1.00  0.00           C  
ATOM   3622  O   LEU A 229       7.476 -17.421 -20.271  1.00  0.00           O  
ATOM   3623  CB  LEU A 229       8.578 -20.460 -19.597  1.00  0.00           C  
ATOM   3624  CG  LEU A 229       8.594 -21.595 -18.566  1.00  0.00           C  
ATOM   3625  CD1 LEU A 229       9.891 -22.358 -18.706  1.00  0.00           C  
ATOM   3626  CD2 LEU A 229       8.456 -21.025 -17.155  1.00  0.00           C  
ATOM   3627  H   LEU A 229       6.602 -21.616 -20.710  1.00  0.00           H  
ATOM   3628  HA  LEU A 229       6.835 -19.421 -18.863  1.00  0.00           H  
ATOM   3629 1HB  LEU A 229       8.924 -20.867 -20.547  1.00  0.00           H  
ATOM   3630 2HB  LEU A 229       9.298 -19.719 -19.262  1.00  0.00           H  
ATOM   3631  HG  LEU A 229       7.773 -22.275 -18.762  1.00  0.00           H  
ATOM   3632 1HD1 LEU A 229       9.910 -23.175 -17.987  1.00  0.00           H  
ATOM   3633 2HD1 LEU A 229       9.963 -22.759 -19.716  1.00  0.00           H  
ATOM   3634 3HD1 LEU A 229      10.725 -21.697 -18.528  1.00  0.00           H  
ATOM   3635 1HD2 LEU A 229       8.470 -21.844 -16.432  1.00  0.00           H  
ATOM   3636 2HD2 LEU A 229       9.284 -20.347 -16.952  1.00  0.00           H  
ATOM   3637 3HD2 LEU A 229       7.516 -20.486 -17.064  1.00  0.00           H  
ATOM   3638  N   GLU A 230       7.427 -18.825 -22.036  1.00  0.00           N  
ATOM   3639  CA  GLU A 230       7.556 -17.772 -23.035  1.00  0.00           C  
ATOM   3640  C   GLU A 230       6.343 -16.842 -23.008  1.00  0.00           C  
ATOM   3641  O   GLU A 230       6.488 -15.621 -23.120  1.00  0.00           O  
ATOM   3642  CB  GLU A 230       7.729 -18.390 -24.423  1.00  0.00           C  
ATOM   3643  CG  GLU A 230       9.071 -19.088 -24.628  1.00  0.00           C  
ATOM   3644  CD  GLU A 230       9.123 -19.918 -25.880  1.00  0.00           C  
ATOM   3645  OE1 GLU A 230       8.104 -20.069 -26.511  1.00  0.00           O  
ATOM   3646  OE2 GLU A 230      10.184 -20.405 -26.204  1.00  0.00           O1-
ATOM   3647  H   GLU A 230       7.379 -19.792 -22.343  1.00  0.00           H  
ATOM   3648  HA  GLU A 230       8.444 -17.183 -22.801  1.00  0.00           H  
ATOM   3649 1HB  GLU A 230       6.943 -19.125 -24.594  1.00  0.00           H  
ATOM   3650 2HB  GLU A 230       7.627 -17.618 -25.184  1.00  0.00           H  
ATOM   3651 1HG  GLU A 230       9.854 -18.332 -24.675  1.00  0.00           H  
ATOM   3652 2HG  GLU A 230       9.273 -19.725 -23.769  1.00  0.00           H  
ATOM   3653  N   SER A 231       5.154 -17.417 -22.820  1.00  0.00           N  
ATOM   3654  CA  SER A 231       3.927 -16.631 -22.722  1.00  0.00           C  
ATOM   3655  C   SER A 231       3.991 -15.689 -21.527  1.00  0.00           C  
ATOM   3656  O   SER A 231       3.665 -14.506 -21.637  1.00  0.00           O  
ATOM   3657  CB  SER A 231       2.722 -17.540 -22.574  1.00  0.00           C  
ATOM   3658  OG  SER A 231       1.544 -16.790 -22.471  1.00  0.00           O  
ATOM   3659  H   SER A 231       5.100 -18.430 -22.768  1.00  0.00           H  
ATOM   3660  HA  SER A 231       3.819 -16.035 -23.628  1.00  0.00           H  
ATOM   3661 1HB  SER A 231       2.660 -18.207 -23.431  1.00  0.00           H  
ATOM   3662 2HB  SER A 231       2.838 -18.159 -21.685  1.00  0.00           H  
ATOM   3663  HG  SER A 231       0.834 -17.417 -22.294  1.00  0.00           H  
ATOM   3664  N   LEU A 232       4.429 -16.214 -20.389  1.00  0.00           N  
ATOM   3665  CA  LEU A 232       4.523 -15.419 -19.178  1.00  0.00           C  
ATOM   3666  C   LEU A 232       5.510 -14.269 -19.331  1.00  0.00           C  
ATOM   3667  O   LEU A 232       5.249 -13.155 -18.871  1.00  0.00           O  
ATOM   3668  CB  LEU A 232       4.929 -16.320 -18.008  1.00  0.00           C  
ATOM   3669  CG  LEU A 232       3.855 -17.305 -17.504  1.00  0.00           C  
ATOM   3670  CD1 LEU A 232       4.502 -18.276 -16.528  1.00  0.00           C  
ATOM   3671  CD2 LEU A 232       2.717 -16.527 -16.818  1.00  0.00           C  
ATOM   3672  H   LEU A 232       4.673 -17.201 -20.362  1.00  0.00           H  
ATOM   3673  HA  LEU A 232       3.546 -14.991 -18.976  1.00  0.00           H  
ATOM   3674 1HB  LEU A 232       5.789 -16.912 -18.321  1.00  0.00           H  
ATOM   3675 2HB  LEU A 232       5.234 -15.709 -17.181  1.00  0.00           H  
ATOM   3676  HG  LEU A 232       3.451 -17.873 -18.343  1.00  0.00           H  
ATOM   3677 1HD1 LEU A 232       3.757 -18.984 -16.163  1.00  0.00           H  
ATOM   3678 2HD1 LEU A 232       5.300 -18.821 -17.031  1.00  0.00           H  
ATOM   3679 3HD1 LEU A 232       4.912 -17.717 -15.694  1.00  0.00           H  
ATOM   3680 1HD2 LEU A 232       1.962 -17.231 -16.460  1.00  0.00           H  
ATOM   3681 2HD2 LEU A 232       3.119 -15.964 -15.975  1.00  0.00           H  
ATOM   3682 3HD2 LEU A 232       2.252 -15.840 -17.519  1.00  0.00           H  
ATOM   3683  N   LEU A 233       6.627 -14.515 -20.011  1.00  0.00           N  
ATOM   3684  CA  LEU A 233       7.589 -13.448 -20.237  1.00  0.00           C  
ATOM   3685  C   LEU A 233       6.995 -12.355 -21.114  1.00  0.00           C  
ATOM   3686  O   LEU A 233       7.136 -11.169 -20.816  1.00  0.00           O  
ATOM   3687  CB  LEU A 233       8.864 -13.992 -20.893  1.00  0.00           C  
ATOM   3688  CG  LEU A 233       9.951 -12.941 -21.243  1.00  0.00           C  
ATOM   3689  CD1 LEU A 233      10.387 -12.200 -19.981  1.00  0.00           C  
ATOM   3690  CD2 LEU A 233      11.138 -13.651 -21.881  1.00  0.00           C  
ATOM   3691  H   LEU A 233       6.814 -15.453 -20.351  1.00  0.00           H  
ATOM   3692  HA  LEU A 233       7.846 -13.018 -19.273  1.00  0.00           H  
ATOM   3693 1HB  LEU A 233       9.307 -14.719 -20.226  1.00  0.00           H  
ATOM   3694 2HB  LEU A 233       8.587 -14.504 -21.817  1.00  0.00           H  
ATOM   3695  HG  LEU A 233       9.544 -12.211 -21.945  1.00  0.00           H  
ATOM   3696 1HD1 LEU A 233      11.144 -11.462 -20.238  1.00  0.00           H  
ATOM   3697 2HD1 LEU A 233       9.538 -11.687 -19.535  1.00  0.00           H  
ATOM   3698 3HD1 LEU A 233      10.798 -12.912 -19.269  1.00  0.00           H  
ATOM   3699 1HD2 LEU A 233      11.908 -12.920 -22.139  1.00  0.00           H  
ATOM   3700 2HD2 LEU A 233      11.550 -14.374 -21.182  1.00  0.00           H  
ATOM   3701 3HD2 LEU A 233      10.808 -14.165 -22.785  1.00  0.00           H  
ATOM   3702  N   ASN A 234       6.311 -12.751 -22.187  1.00  0.00           N  
ATOM   3703  CA  ASN A 234       5.693 -11.783 -23.083  1.00  0.00           C  
ATOM   3704  C   ASN A 234       4.680 -10.903 -22.351  1.00  0.00           C  
ATOM   3705  O   ASN A 234       4.589  -9.704 -22.616  1.00  0.00           O  
ATOM   3706  CB  ASN A 234       5.041 -12.491 -24.254  1.00  0.00           C  
ATOM   3707  CG  ASN A 234       4.443 -11.536 -25.254  1.00  0.00           C  
ATOM   3708  ND2 ASN A 234       3.142 -11.575 -25.348  1.00  0.00           N  
ATOM   3709  OD1 ASN A 234       5.142 -10.765 -25.937  1.00  0.00           O  
ATOM   3710  H   ASN A 234       6.234 -13.741 -22.394  1.00  0.00           H  
ATOM   3711  HA  ASN A 234       6.475 -11.125 -23.469  1.00  0.00           H  
ATOM   3712 1HB  ASN A 234       5.781 -13.116 -24.758  1.00  0.00           H  
ATOM   3713 2HB  ASN A 234       4.257 -13.151 -23.883  1.00  0.00           H  
ATOM   3714 1HD2 ASN A 234       2.664 -10.977 -25.986  1.00  0.00           H  
ATOM   3715 2HD2 ASN A 234       2.622 -12.212 -24.774  1.00  0.00           H  
ATOM   3716  N   ILE A 235       3.941 -11.493 -21.411  1.00  0.00           N  
ATOM   3717  CA  ILE A 235       2.982 -10.726 -20.625  1.00  0.00           C  
ATOM   3718  C   ILE A 235       3.715  -9.704 -19.770  1.00  0.00           C  
ATOM   3719  O   ILE A 235       3.293  -8.547 -19.681  1.00  0.00           O  
ATOM   3720  CB  ILE A 235       2.112 -11.638 -19.737  1.00  0.00           C  
ATOM   3721  CG1 ILE A 235       1.197 -12.498 -20.626  1.00  0.00           C  
ATOM   3722  CG2 ILE A 235       1.274 -10.787 -18.770  1.00  0.00           C  
ATOM   3723  CD1 ILE A 235       0.516 -13.641 -19.900  1.00  0.00           C  
ATOM   3724  H   ILE A 235       4.039 -12.491 -21.256  1.00  0.00           H  
ATOM   3725  HA  ILE A 235       2.323 -10.192 -21.308  1.00  0.00           H  
ATOM   3726  HB  ILE A 235       2.754 -12.310 -19.171  1.00  0.00           H  
ATOM   3727 1HG1 ILE A 235       0.430 -11.859 -21.058  1.00  0.00           H  
ATOM   3728 2HG1 ILE A 235       1.792 -12.913 -21.437  1.00  0.00           H  
ATOM   3729 1HG2 ILE A 235       0.666 -11.435 -18.142  1.00  0.00           H  
ATOM   3730 2HG2 ILE A 235       1.928 -10.193 -18.136  1.00  0.00           H  
ATOM   3731 3HG2 ILE A 235       0.622 -10.123 -19.340  1.00  0.00           H  
ATOM   3732 1HD1 ILE A 235      -0.103 -14.189 -20.607  1.00  0.00           H  
ATOM   3733 2HD1 ILE A 235       1.270 -14.309 -19.484  1.00  0.00           H  
ATOM   3734 3HD1 ILE A 235      -0.107 -13.256 -19.102  1.00  0.00           H  
ATOM   3735  N   ALA A 236       4.811 -10.121 -19.141  1.00  0.00           N  
ATOM   3736  CA  ALA A 236       5.611  -9.211 -18.338  1.00  0.00           C  
ATOM   3737  C   ALA A 236       6.121  -8.042 -19.178  1.00  0.00           C  
ATOM   3738  O   ALA A 236       6.110  -6.897 -18.733  1.00  0.00           O  
ATOM   3739  CB  ALA A 236       6.789  -9.936 -17.711  1.00  0.00           C  
ATOM   3740  H   ALA A 236       5.090 -11.099 -19.220  1.00  0.00           H  
ATOM   3741  HA  ALA A 236       4.972  -8.809 -17.546  1.00  0.00           H  
ATOM   3742 1HB  ALA A 236       7.361  -9.246 -17.094  1.00  0.00           H  
ATOM   3743 2HB  ALA A 236       6.430 -10.750 -17.107  1.00  0.00           H  
ATOM   3744 3HB  ALA A 236       7.427 -10.331 -18.501  1.00  0.00           H  
ATOM   3745  N   GLU A 237       6.554  -8.336 -20.409  1.00  0.00           N  
ATOM   3746  CA  GLU A 237       7.051  -7.284 -21.288  1.00  0.00           C  
ATOM   3747  C   GLU A 237       5.937  -6.329 -21.686  1.00  0.00           C  
ATOM   3748  O   GLU A 237       6.149  -5.115 -21.725  1.00  0.00           O  
ATOM   3749  CB  GLU A 237       7.714  -7.872 -22.536  1.00  0.00           C  
ATOM   3750  CG  GLU A 237       8.386  -6.820 -23.425  1.00  0.00           C  
ATOM   3751  CD  GLU A 237       9.228  -7.410 -24.522  1.00  0.00           C  
ATOM   3752  OE1 GLU A 237       9.305  -8.610 -24.611  1.00  0.00           O  
ATOM   3753  OE2 GLU A 237       9.797  -6.653 -25.273  1.00  0.00           O1-
ATOM   3754  H   GLU A 237       6.558  -9.300 -20.721  1.00  0.00           H  
ATOM   3755  HA  GLU A 237       7.800  -6.710 -20.749  1.00  0.00           H  
ATOM   3756 1HB  GLU A 237       8.465  -8.603 -22.240  1.00  0.00           H  
ATOM   3757 2HB  GLU A 237       6.968  -8.391 -23.138  1.00  0.00           H  
ATOM   3758 1HG  GLU A 237       7.615  -6.198 -23.879  1.00  0.00           H  
ATOM   3759 2HG  GLU A 237       9.009  -6.179 -22.803  1.00  0.00           H  
ATOM   3760  N   ALA A 238       4.752  -6.863 -21.974  1.00  0.00           N  
ATOM   3761  CA  ALA A 238       3.618  -6.019 -22.329  1.00  0.00           C  
ATOM   3762  C   ALA A 238       3.278  -5.080 -21.180  1.00  0.00           C  
ATOM   3763  O   ALA A 238       3.002  -3.898 -21.393  1.00  0.00           O  
ATOM   3764  CB  ALA A 238       2.407  -6.869 -22.671  1.00  0.00           C  
ATOM   3765  H   ALA A 238       4.643  -7.873 -21.961  1.00  0.00           H  
ATOM   3766  HA  ALA A 238       3.895  -5.416 -23.197  1.00  0.00           H  
ATOM   3767 1HB  ALA A 238       1.574  -6.225 -22.952  1.00  0.00           H  
ATOM   3768 2HB  ALA A 238       2.651  -7.528 -23.495  1.00  0.00           H  
ATOM   3769 3HB  ALA A 238       2.130  -7.466 -21.802  1.00  0.00           H  
ATOM   3770  N   ALA A 239       3.327  -5.602 -19.955  1.00  0.00           N  
ATOM   3771  CA  ALA A 239       3.068  -4.785 -18.779  1.00  0.00           C  
ATOM   3772  C   ALA A 239       4.147  -3.724 -18.621  1.00  0.00           C  
ATOM   3773  O   ALA A 239       3.855  -2.585 -18.255  1.00  0.00           O  
ATOM   3774  CB  ALA A 239       3.000  -5.656 -17.539  1.00  0.00           C  
ATOM   3775  H   ALA A 239       3.531  -6.592 -19.842  1.00  0.00           H  
ATOM   3776  HA  ALA A 239       2.110  -4.279 -18.914  1.00  0.00           H  
ATOM   3777 1HB  ALA A 239       2.785  -5.040 -16.665  1.00  0.00           H  
ATOM   3778 2HB  ALA A 239       2.215  -6.397 -17.667  1.00  0.00           H  
ATOM   3779 3HB  ALA A 239       3.956  -6.159 -17.401  1.00  0.00           H  
ATOM   3780  N   MET A 240       5.396  -4.086 -18.916  1.00  0.00           N  
ATOM   3781  CA  MET A 240       6.501  -3.146 -18.808  1.00  0.00           C  
ATOM   3782  C   MET A 240       6.345  -2.006 -19.812  1.00  0.00           C  
ATOM   3783  O   MET A 240       6.539  -0.842 -19.461  1.00  0.00           O  
ATOM   3784  CB  MET A 240       7.837  -3.860 -18.998  1.00  0.00           C  
ATOM   3785  CG  MET A 240       9.058  -2.988 -18.749  1.00  0.00           C  
ATOM   3786  SD  MET A 240       9.612  -2.099 -20.207  1.00  0.00           S  
ATOM   3787  CE  MET A 240      10.934  -1.128 -19.497  1.00  0.00           C  
ATOM   3788  H   MET A 240       5.583  -5.046 -19.194  1.00  0.00           H  
ATOM   3789  HA  MET A 240       6.484  -2.708 -17.810  1.00  0.00           H  
ATOM   3790 1HB  MET A 240       7.889  -4.725 -18.333  1.00  0.00           H  
ATOM   3791 2HB  MET A 240       7.906  -4.233 -20.019  1.00  0.00           H  
ATOM   3792 1HG  MET A 240       8.817  -2.260 -17.979  1.00  0.00           H  
ATOM   3793 2HG  MET A 240       9.880  -3.598 -18.388  1.00  0.00           H  
ATOM   3794 1HE  MET A 240      11.392  -0.513 -20.272  1.00  0.00           H  
ATOM   3795 2HE  MET A 240      10.536  -0.485 -18.718  1.00  0.00           H  
ATOM   3796 3HE  MET A 240      11.684  -1.792 -19.069  1.00  0.00           H  
ATOM   3797  N   GLU A 241       5.980  -2.335 -21.057  1.00  0.00           N  
ATOM   3798  CA  GLU A 241       5.764  -1.300 -22.066  1.00  0.00           C  
ATOM   3799  C   GLU A 241       4.657  -0.356 -21.624  1.00  0.00           C  
ATOM   3800  O   GLU A 241       4.773   0.862 -21.764  1.00  0.00           O  
ATOM   3801  CB  GLU A 241       5.392  -1.894 -23.426  1.00  0.00           C  
ATOM   3802  CG  GLU A 241       5.211  -0.830 -24.521  1.00  0.00           C  
ATOM   3803  CD  GLU A 241       4.742  -1.381 -25.828  1.00  0.00           C  
ATOM   3804  OE1 GLU A 241       4.655  -2.575 -25.959  1.00  0.00           O  
ATOM   3805  OE2 GLU A 241       4.458  -0.594 -26.703  1.00  0.00           O1-
ATOM   3806  H   GLU A 241       5.859  -3.312 -21.304  1.00  0.00           H  
ATOM   3807  HA  GLU A 241       6.684  -0.725 -22.174  1.00  0.00           H  
ATOM   3808 1HB  GLU A 241       6.167  -2.590 -23.749  1.00  0.00           H  
ATOM   3809 2HB  GLU A 241       4.459  -2.453 -23.341  1.00  0.00           H  
ATOM   3810 1HG  GLU A 241       4.491  -0.090 -24.183  1.00  0.00           H  
ATOM   3811 2HG  GLU A 241       6.163  -0.322 -24.674  1.00  0.00           H  
ATOM   3812  N   LEU A 242       3.588  -0.926 -21.073  1.00  0.00           N  
ATOM   3813  CA  LEU A 242       2.470  -0.128 -20.600  1.00  0.00           C  
ATOM   3814  C   LEU A 242       2.936   0.778 -19.470  1.00  0.00           C  
ATOM   3815  O   LEU A 242       2.622   1.970 -19.455  1.00  0.00           O  
ATOM   3816  CB  LEU A 242       1.336  -1.052 -20.120  1.00  0.00           C  
ATOM   3817  CG  LEU A 242      -0.019  -0.401 -19.700  1.00  0.00           C  
ATOM   3818  CD1 LEU A 242       0.038  -0.032 -18.225  1.00  0.00           C  
ATOM   3819  CD2 LEU A 242      -0.326   0.840 -20.561  1.00  0.00           C  
ATOM   3820  H   LEU A 242       3.541  -1.936 -21.003  1.00  0.00           H  
ATOM   3821  HA  LEU A 242       2.112   0.483 -21.424  1.00  0.00           H  
ATOM   3822 1HB  LEU A 242       1.132  -1.777 -20.899  1.00  0.00           H  
ATOM   3823 2HB  LEU A 242       1.698  -1.601 -19.250  1.00  0.00           H  
ATOM   3824  HG  LEU A 242      -0.813  -1.127 -19.835  1.00  0.00           H  
ATOM   3825 1HD1 LEU A 242      -0.905   0.387 -17.937  1.00  0.00           H  
ATOM   3826 2HD1 LEU A 242       0.232  -0.928 -17.636  1.00  0.00           H  
ATOM   3827 3HD1 LEU A 242       0.816   0.694 -18.042  1.00  0.00           H  
ATOM   3828 1HD2 LEU A 242      -1.281   1.267 -20.248  1.00  0.00           H  
ATOM   3829 2HD2 LEU A 242       0.449   1.592 -20.435  1.00  0.00           H  
ATOM   3830 3HD2 LEU A 242      -0.384   0.557 -21.611  1.00  0.00           H  
ATOM   3831  N   ALA A 243       3.685   0.218 -18.526  1.00  0.00           N  
ATOM   3832  CA  ALA A 243       4.185   0.999 -17.409  1.00  0.00           C  
ATOM   3833  C   ALA A 243       5.040   2.152 -17.903  1.00  0.00           C  
ATOM   3834  O   ALA A 243       4.945   3.263 -17.387  1.00  0.00           O  
ATOM   3835  CB  ALA A 243       5.003   0.126 -16.480  1.00  0.00           C  
ATOM   3836  H   ALA A 243       3.901  -0.773 -18.578  1.00  0.00           H  
ATOM   3837  HA  ALA A 243       3.329   1.413 -16.873  1.00  0.00           H  
ATOM   3838 1HB  ALA A 243       5.357   0.720 -15.638  1.00  0.00           H  
ATOM   3839 2HB  ALA A 243       4.402  -0.691 -16.118  1.00  0.00           H  
ATOM   3840 3HB  ALA A 243       5.853  -0.273 -17.028  1.00  0.00           H  
ATOM   3841  N   ALA A 244       5.871   1.897 -18.913  1.00  0.00           N  
ATOM   3842  CA  ALA A 244       6.738   2.942 -19.439  1.00  0.00           C  
ATOM   3843  C   ALA A 244       5.911   4.097 -19.992  1.00  0.00           C  
ATOM   3844  O   ALA A 244       6.223   5.262 -19.740  1.00  0.00           O  
ATOM   3845  CB  ALA A 244       7.646   2.377 -20.519  1.00  0.00           C  
ATOM   3846  H   ALA A 244       5.923   0.955 -19.296  1.00  0.00           H  
ATOM   3847  HA  ALA A 244       7.352   3.326 -18.622  1.00  0.00           H  
ATOM   3848 1HB  ALA A 244       8.308   3.160 -20.891  1.00  0.00           H  
ATOM   3849 2HB  ALA A 244       8.239   1.563 -20.101  1.00  0.00           H  
ATOM   3850 3HB  ALA A 244       7.039   1.996 -21.338  1.00  0.00           H  
ATOM   3851  N   SER A 245       4.828   3.773 -20.704  1.00  0.00           N  
ATOM   3852  CA  SER A 245       3.950   4.810 -21.243  1.00  0.00           C  
ATOM   3853  C   SER A 245       3.229   5.536 -20.125  1.00  0.00           C  
ATOM   3854  O   SER A 245       3.038   6.758 -20.188  1.00  0.00           O  
ATOM   3855  CB  SER A 245       2.937   4.211 -22.199  1.00  0.00           C  
ATOM   3856  OG  SER A 245       3.560   3.720 -23.353  1.00  0.00           O  
ATOM   3857  H   SER A 245       4.628   2.797 -20.902  1.00  0.00           H  
ATOM   3858  HA  SER A 245       4.562   5.528 -21.787  1.00  0.00           H  
ATOM   3859 1HB  SER A 245       2.401   3.405 -21.701  1.00  0.00           H  
ATOM   3860 2HB  SER A 245       2.204   4.971 -22.473  1.00  0.00           H  
ATOM   3861  HG  SER A 245       2.860   3.355 -23.895  1.00  0.00           H  
ATOM   3862  N   ALA A 246       2.827   4.804 -19.097  1.00  0.00           N  
ATOM   3863  CA  ALA A 246       2.167   5.376 -17.944  1.00  0.00           C  
ATOM   3864  C   ALA A 246       3.087   6.363 -17.226  1.00  0.00           C  
ATOM   3865  O   ALA A 246       2.644   7.391 -16.739  1.00  0.00           O  
ATOM   3866  CB  ALA A 246       1.688   4.284 -17.013  1.00  0.00           C  
ATOM   3867  H   ALA A 246       2.985   3.793 -19.125  1.00  0.00           H  
ATOM   3868  HA  ALA A 246       1.302   5.949 -18.296  1.00  0.00           H  
ATOM   3869 1HB  ALA A 246       1.166   4.714 -16.164  1.00  0.00           H  
ATOM   3870 2HB  ALA A 246       1.017   3.619 -17.556  1.00  0.00           H  
ATOM   3871 3HB  ALA A 246       2.543   3.720 -16.665  1.00  0.00           H  
ATOM   3872  N   ILE A 247       4.385   6.025 -17.181  1.00  0.00           N  
ATOM   3873  CA  ILE A 247       5.374   6.903 -16.552  1.00  0.00           C  
ATOM   3874  C   ILE A 247       5.570   8.163 -17.378  1.00  0.00           C  
ATOM   3875  O   ILE A 247       5.697   9.255 -16.819  1.00  0.00           O  
ATOM   3876  CB  ILE A 247       6.730   6.190 -16.369  1.00  0.00           C  
ATOM   3877  CG1 ILE A 247       6.587   5.079 -15.324  1.00  0.00           C  
ATOM   3878  CG2 ILE A 247       7.804   7.210 -15.934  1.00  0.00           C  
ATOM   3879  CD1 ILE A 247       7.750   4.122 -15.292  1.00  0.00           C  
ATOM   3880  H   ILE A 247       4.678   5.147 -17.577  1.00  0.00           H  
ATOM   3881  HA  ILE A 247       5.011   7.186 -15.572  1.00  0.00           H  
ATOM   3882  HB  ILE A 247       7.026   5.725 -17.306  1.00  0.00           H  
ATOM   3883 1HG1 ILE A 247       6.482   5.529 -14.340  1.00  0.00           H  
ATOM   3884 2HG1 ILE A 247       5.688   4.515 -15.535  1.00  0.00           H  
ATOM   3885 1HG2 ILE A 247       8.756   6.712 -15.811  1.00  0.00           H  
ATOM   3886 2HG2 ILE A 247       7.909   7.984 -16.692  1.00  0.00           H  
ATOM   3887 3HG2 ILE A 247       7.512   7.669 -14.989  1.00  0.00           H  
ATOM   3888 1HD1 ILE A 247       7.569   3.362 -14.532  1.00  0.00           H  
ATOM   3889 2HD1 ILE A 247       7.842   3.651 -16.265  1.00  0.00           H  
ATOM   3890 3HD1 ILE A 247       8.663   4.653 -15.061  1.00  0.00           H  
ATOM   3891  N   LYS A 248       5.620   8.019 -18.696  1.00  0.00           N  
ATOM   3892  CA  LYS A 248       5.749   9.164 -19.587  1.00  0.00           C  
ATOM   3893  C   LYS A 248       4.518  10.067 -19.505  1.00  0.00           C  
ATOM   3894  O   LYS A 248       4.628  11.293 -19.524  1.00  0.00           O  
ATOM   3895  CB  LYS A 248       5.941   8.708 -21.035  1.00  0.00           C  
ATOM   3896  CG  LYS A 248       7.285   8.060 -21.353  1.00  0.00           C  
ATOM   3897  CD  LYS A 248       7.313   7.562 -22.799  1.00  0.00           C  
ATOM   3898  CE  LYS A 248       8.614   6.851 -23.126  1.00  0.00           C  
ATOM   3899  NZ  LYS A 248       8.624   6.344 -24.529  1.00  0.00           N1+
ATOM   3900  H   LYS A 248       5.555   7.083 -19.092  1.00  0.00           H  
ATOM   3901  HA  LYS A 248       6.617   9.750 -19.278  1.00  0.00           H  
ATOM   3902 1HB  LYS A 248       5.163   7.985 -21.285  1.00  0.00           H  
ATOM   3903 2HB  LYS A 248       5.813   9.559 -21.704  1.00  0.00           H  
ATOM   3904 1HG  LYS A 248       8.087   8.787 -21.218  1.00  0.00           H  
ATOM   3905 2HG  LYS A 248       7.464   7.221 -20.684  1.00  0.00           H  
ATOM   3906 1HD  LYS A 248       6.487   6.868 -22.961  1.00  0.00           H  
ATOM   3907 2HD  LYS A 248       7.196   8.404 -23.480  1.00  0.00           H  
ATOM   3908 1HE  LYS A 248       9.444   7.543 -22.996  1.00  0.00           H  
ATOM   3909 2HE  LYS A 248       8.744   6.008 -22.447  1.00  0.00           H  
ATOM   3910 1HZ  LYS A 248       9.501   5.878 -24.715  1.00  0.00           H  
ATOM   3911 2HZ  LYS A 248       7.862   5.691 -24.656  1.00  0.00           H  
ATOM   3912 3HZ  LYS A 248       8.515   7.120 -25.168  1.00  0.00           H  
ATOM   3913  N   ALA A 249       3.335   9.445 -19.431  1.00  0.00           N  
ATOM   3914  CA  ALA A 249       2.081  10.188 -19.363  1.00  0.00           C  
ATOM   3915  C   ALA A 249       1.915  10.871 -18.006  1.00  0.00           C  
ATOM   3916  O   ALA A 249       1.426  11.997 -17.932  1.00  0.00           O  
ATOM   3917  CB  ALA A 249       0.907   9.255 -19.626  1.00  0.00           C  
ATOM   3918  H   ALA A 249       3.308   8.432 -19.436  1.00  0.00           H  
ATOM   3919  HA  ALA A 249       2.100  10.959 -20.134  1.00  0.00           H  
ATOM   3920 1HB  ALA A 249      -0.024   9.822 -19.598  1.00  0.00           H  
ATOM   3921 2HB  ALA A 249       1.019   8.794 -20.607  1.00  0.00           H  
ATOM   3922 3HB  ALA A 249       0.883   8.480 -18.866  1.00  0.00           H  
ATOM   3923  N   ALA A 250       2.321  10.186 -16.936  1.00  0.00           N  
ATOM   3924  CA  ALA A 250       2.203  10.723 -15.584  1.00  0.00           C  
ATOM   3925  C   ALA A 250       3.229  11.818 -15.328  1.00  0.00           C  
ATOM   3926  O   ALA A 250       4.373  11.727 -15.769  1.00  0.00           O  
ATOM   3927  CB  ALA A 250       2.388   9.611 -14.566  1.00  0.00           C  
ATOM   3928  H   ALA A 250       2.705   9.257 -17.055  1.00  0.00           H  
ATOM   3929  HA  ALA A 250       1.205  11.151 -15.472  1.00  0.00           H  
ATOM   3930 1HB  ALA A 250       2.278  10.012 -13.558  1.00  0.00           H  
ATOM   3931 2HB  ALA A 250       1.640   8.842 -14.737  1.00  0.00           H  
ATOM   3932 3HB  ALA A 250       3.380   9.184 -14.678  1.00  0.00           H  
ATOM   3933  N   LYS A 251       2.828  12.842 -14.583  1.00  0.00           N  
ATOM   3934  CA  LYS A 251       3.762  13.886 -14.184  1.00  0.00           C  
ATOM   3935  C   LYS A 251       3.950  13.897 -12.673  1.00  0.00           C  
ATOM   3936  O   LYS A 251       4.988  14.331 -12.169  1.00  0.00           O  
ATOM   3937  CB  LYS A 251       3.291  15.256 -14.675  1.00  0.00           C  
ATOM   3938  CG  LYS A 251       3.208  15.397 -16.203  1.00  0.00           C  
ATOM   3939  CD  LYS A 251       4.595  15.319 -16.852  1.00  0.00           C  
ATOM   3940  CE  LYS A 251       4.558  15.680 -18.333  1.00  0.00           C  
ATOM   3941  NZ  LYS A 251       3.771  14.695 -19.131  1.00  0.00           N1+
ATOM   3942  H   LYS A 251       1.864  12.880 -14.262  1.00  0.00           H  
ATOM   3943  HA  LYS A 251       4.735  13.668 -14.628  1.00  0.00           H  
ATOM   3944 1HB  LYS A 251       2.301  15.466 -14.267  1.00  0.00           H  
ATOM   3945 2HB  LYS A 251       3.966  16.026 -14.301  1.00  0.00           H  
ATOM   3946 1HG  LYS A 251       2.585  14.597 -16.606  1.00  0.00           H  
ATOM   3947 2HG  LYS A 251       2.746  16.353 -16.455  1.00  0.00           H  
ATOM   3948 1HD  LYS A 251       5.283  15.990 -16.338  1.00  0.00           H  
ATOM   3949 2HD  LYS A 251       4.976  14.300 -16.765  1.00  0.00           H  
ATOM   3950 1HE  LYS A 251       4.115  16.668 -18.449  1.00  0.00           H  
ATOM   3951 2HE  LYS A 251       5.581  15.706 -18.715  1.00  0.00           H  
ATOM   3952 1HZ  LYS A 251       3.775  14.968 -20.102  1.00  0.00           H  
ATOM   3953 2HZ  LYS A 251       4.182  13.768 -19.039  1.00  0.00           H  
ATOM   3954 3HZ  LYS A 251       2.820  14.677 -18.791  1.00  0.00           H  
ATOM   3955  N   GLY A 252       2.937  13.432 -11.953  1.00  0.00           N  
ATOM   3956  CA  GLY A 252       2.962  13.445 -10.496  1.00  0.00           C  
ATOM   3957  C   GLY A 252       3.999  12.476  -9.937  1.00  0.00           C  
ATOM   3958  O   GLY A 252       4.265  11.422 -10.515  1.00  0.00           O  
ATOM   3959  H   GLY A 252       2.111  13.089 -12.429  1.00  0.00           H  
ATOM   3960 1HA  GLY A 252       3.188  14.454 -10.154  1.00  0.00           H  
ATOM   3961 2HA  GLY A 252       1.974  13.190 -10.114  1.00  0.00           H  
ATOM   3962  N   ASP A 253       4.559  12.831  -8.783  1.00  0.00           N  
ATOM   3963  CA  ASP A 253       5.602  12.038  -8.142  1.00  0.00           C  
ATOM   3964  C   ASP A 253       5.062  10.741  -7.569  1.00  0.00           C  
ATOM   3965  O   ASP A 253       5.613   9.665  -7.805  1.00  0.00           O  
ATOM   3966  CB  ASP A 253       6.242  12.862  -7.023  1.00  0.00           C  
ATOM   3967  CG  ASP A 253       5.199  13.429  -6.074  1.00  0.00           C  
ATOM   3968  OD1 ASP A 253       4.049  13.491  -6.465  1.00  0.00           O  
ATOM   3969  OD2 ASP A 253       5.543  13.788  -4.977  1.00  0.00           O1-
ATOM   3970  H   ASP A 253       4.266  13.691  -8.337  1.00  0.00           H  
ATOM   3971  HA  ASP A 253       6.359  11.797  -8.888  1.00  0.00           H  
ATOM   3972 1HB  ASP A 253       6.926  12.238  -6.455  1.00  0.00           H  
ATOM   3973 2HB  ASP A 253       6.810  13.685  -7.446  1.00  0.00           H  
ATOM   3974  N   GLU A 254       3.962  10.847  -6.836  1.00  0.00           N  
ATOM   3975  CA  GLU A 254       3.353   9.681  -6.217  1.00  0.00           C  
ATOM   3976  C   GLU A 254       2.829   8.733  -7.286  1.00  0.00           C  
ATOM   3977  O   GLU A 254       2.903   7.512  -7.134  1.00  0.00           O  
ATOM   3978  CB  GLU A 254       2.213  10.113  -5.286  1.00  0.00           C  
ATOM   3979  CG  GLU A 254       1.602   8.988  -4.445  1.00  0.00           C  
ATOM   3980  CD  GLU A 254       2.543   8.450  -3.397  1.00  0.00           C  
ATOM   3981  OE1 GLU A 254       3.388   9.186  -2.947  1.00  0.00           O  
ATOM   3982  OE2 GLU A 254       2.415   7.299  -3.047  1.00  0.00           O1-
ATOM   3983  H   GLU A 254       3.568  11.769  -6.688  1.00  0.00           H  
ATOM   3984  HA  GLU A 254       4.110   9.161  -5.630  1.00  0.00           H  
ATOM   3985 1HB  GLU A 254       2.582  10.876  -4.599  1.00  0.00           H  
ATOM   3986 2HB  GLU A 254       1.417  10.564  -5.873  1.00  0.00           H  
ATOM   3987 1HG  GLU A 254       0.710   9.372  -3.948  1.00  0.00           H  
ATOM   3988 2HG  GLU A 254       1.290   8.175  -5.100  1.00  0.00           H  
ATOM   3989  N   ALA A 255       2.291   9.289  -8.369  1.00  0.00           N  
ATOM   3990  CA  ALA A 255       1.733   8.474  -9.440  1.00  0.00           C  
ATOM   3991  C   ALA A 255       2.806   7.625 -10.102  1.00  0.00           C  
ATOM   3992  O   ALA A 255       2.594   6.445 -10.354  1.00  0.00           O  
ATOM   3993  CB  ALA A 255       1.064   9.347 -10.481  1.00  0.00           C  
ATOM   3994  H   ALA A 255       2.267  10.297  -8.443  1.00  0.00           H  
ATOM   3995  HA  ALA A 255       0.992   7.800  -9.005  1.00  0.00           H  
ATOM   3996 1HB  ALA A 255       0.629   8.726 -11.267  1.00  0.00           H  
ATOM   3997 2HB  ALA A 255       0.280   9.934 -10.011  1.00  0.00           H  
ATOM   3998 3HB  ALA A 255       1.805  10.016 -10.920  1.00  0.00           H  
ATOM   3999  N   ILE A 256       3.973   8.217 -10.354  1.00  0.00           N  
ATOM   4000  CA  ILE A 256       5.052   7.466 -10.984  1.00  0.00           C  
ATOM   4001  C   ILE A 256       5.532   6.344 -10.077  1.00  0.00           C  
ATOM   4002  O   ILE A 256       5.768   5.227 -10.545  1.00  0.00           O  
ATOM   4003  CB  ILE A 256       6.211   8.391 -11.405  1.00  0.00           C  
ATOM   4004  CG1 ILE A 256       5.725   9.290 -12.578  1.00  0.00           C  
ATOM   4005  CG2 ILE A 256       7.433   7.547 -11.818  1.00  0.00           C  
ATOM   4006  CD1 ILE A 256       6.643  10.449 -12.916  1.00  0.00           C  
ATOM   4007  H   ILE A 256       4.101   9.200 -10.141  1.00  0.00           H  
ATOM   4008  HA  ILE A 256       4.666   7.012 -11.893  1.00  0.00           H  
ATOM   4009  HB  ILE A 256       6.480   9.047 -10.574  1.00  0.00           H  
ATOM   4010 1HG1 ILE A 256       5.618   8.670 -13.468  1.00  0.00           H  
ATOM   4011 2HG1 ILE A 256       4.747   9.699 -12.322  1.00  0.00           H  
ATOM   4012 1HG2 ILE A 256       8.250   8.193 -12.121  1.00  0.00           H  
ATOM   4013 2HG2 ILE A 256       7.758   6.938 -10.974  1.00  0.00           H  
ATOM   4014 3HG2 ILE A 256       7.163   6.898 -12.647  1.00  0.00           H  
ATOM   4015 1HD1 ILE A 256       6.216  11.015 -13.747  1.00  0.00           H  
ATOM   4016 2HD1 ILE A 256       6.740  11.099 -12.047  1.00  0.00           H  
ATOM   4017 3HD1 ILE A 256       7.619  10.074 -13.199  1.00  0.00           H  
ATOM   4018  N   VAL A 257       5.660   6.620  -8.782  1.00  0.00           N  
ATOM   4019  CA  VAL A 257       6.075   5.587  -7.843  1.00  0.00           C  
ATOM   4020  C   VAL A 257       5.052   4.450  -7.801  1.00  0.00           C  
ATOM   4021  O   VAL A 257       5.429   3.277  -7.806  1.00  0.00           O  
ATOM   4022  CB  VAL A 257       6.276   6.170  -6.426  1.00  0.00           C  
ATOM   4023  CG1 VAL A 257       6.518   5.039  -5.405  1.00  0.00           C  
ATOM   4024  CG2 VAL A 257       7.470   7.126  -6.433  1.00  0.00           C  
ATOM   4025  H   VAL A 257       5.467   7.561  -8.449  1.00  0.00           H  
ATOM   4026  HA  VAL A 257       7.027   5.179  -8.180  1.00  0.00           H  
ATOM   4027  HB  VAL A 257       5.370   6.708  -6.129  1.00  0.00           H  
ATOM   4028 1HG1 VAL A 257       6.649   5.469  -4.414  1.00  0.00           H  
ATOM   4029 2HG1 VAL A 257       5.667   4.356  -5.389  1.00  0.00           H  
ATOM   4030 3HG1 VAL A 257       7.419   4.486  -5.680  1.00  0.00           H  
ATOM   4031 1HG2 VAL A 257       7.606   7.546  -5.436  1.00  0.00           H  
ATOM   4032 2HG2 VAL A 257       8.366   6.582  -6.723  1.00  0.00           H  
ATOM   4033 3HG2 VAL A 257       7.294   7.933  -7.144  1.00  0.00           H  
ATOM   4034  N   GLU A 258       3.762   4.800  -7.777  1.00  0.00           N  
ATOM   4035  CA  GLU A 258       2.696   3.799  -7.754  1.00  0.00           C  
ATOM   4036  C   GLU A 258       2.641   3.001  -9.055  1.00  0.00           C  
ATOM   4037  O   GLU A 258       2.454   1.786  -9.031  1.00  0.00           O  
ATOM   4038  CB  GLU A 258       1.345   4.471  -7.473  1.00  0.00           C  
ATOM   4039  CG  GLU A 258       0.130   3.527  -7.419  1.00  0.00           C  
ATOM   4040  CD  GLU A 258       0.187   2.503  -6.326  1.00  0.00           C  
ATOM   4041  OE1 GLU A 258       1.111   2.523  -5.551  1.00  0.00           O  
ATOM   4042  OE2 GLU A 258      -0.720   1.706  -6.250  1.00  0.00           O1-
ATOM   4043  H   GLU A 258       3.515   5.783  -7.754  1.00  0.00           H  
ATOM   4044  HA  GLU A 258       2.905   3.104  -6.940  1.00  0.00           H  
ATOM   4045 1HB  GLU A 258       1.395   4.995  -6.520  1.00  0.00           H  
ATOM   4046 2HB  GLU A 258       1.153   5.220  -8.241  1.00  0.00           H  
ATOM   4047 1HG  GLU A 258      -0.768   4.127  -7.279  1.00  0.00           H  
ATOM   4048 2HG  GLU A 258       0.040   3.013  -8.372  1.00  0.00           H  
ATOM   4049  N   ILE A 259       2.859   3.661 -10.192  1.00  0.00           N  
ATOM   4050  CA  ILE A 259       2.886   2.950 -11.468  1.00  0.00           C  
ATOM   4051  C   ILE A 259       3.965   1.884 -11.431  1.00  0.00           C  
ATOM   4052  O   ILE A 259       3.738   0.747 -11.849  1.00  0.00           O  
ATOM   4053  CB  ILE A 259       3.139   3.921 -12.645  1.00  0.00           C  
ATOM   4054  CG1 ILE A 259       1.890   4.793 -12.865  1.00  0.00           C  
ATOM   4055  CG2 ILE A 259       3.510   3.138 -13.929  1.00  0.00           C  
ATOM   4056  CD1 ILE A 259       2.133   6.025 -13.707  1.00  0.00           C  
ATOM   4057  H   ILE A 259       2.992   4.666 -10.172  1.00  0.00           H  
ATOM   4058  HA  ILE A 259       1.925   2.466 -11.619  1.00  0.00           H  
ATOM   4059  HB  ILE A 259       3.959   4.591 -12.386  1.00  0.00           H  
ATOM   4060 1HG1 ILE A 259       1.131   4.188 -13.362  1.00  0.00           H  
ATOM   4061 2HG1 ILE A 259       1.506   5.098 -11.906  1.00  0.00           H  
ATOM   4062 1HG2 ILE A 259       3.696   3.834 -14.740  1.00  0.00           H  
ATOM   4063 2HG2 ILE A 259       4.412   2.549 -13.758  1.00  0.00           H  
ATOM   4064 3HG2 ILE A 259       2.692   2.476 -14.202  1.00  0.00           H  
ATOM   4065 1HD1 ILE A 259       1.200   6.575 -13.825  1.00  0.00           H  
ATOM   4066 2HD1 ILE A 259       2.869   6.662 -13.221  1.00  0.00           H  
ATOM   4067 3HD1 ILE A 259       2.502   5.734 -14.676  1.00  0.00           H  
ATOM   4068  N   VAL A 260       5.128   2.242 -10.905  1.00  0.00           N  
ATOM   4069  CA  VAL A 260       6.210   1.287 -10.765  1.00  0.00           C  
ATOM   4070  C   VAL A 260       5.868   0.186  -9.773  1.00  0.00           C  
ATOM   4071  O   VAL A 260       6.113  -0.986 -10.051  1.00  0.00           O  
ATOM   4072  CB  VAL A 260       7.501   1.987 -10.327  1.00  0.00           C  
ATOM   4073  CG1 VAL A 260       8.576   0.962 -10.000  1.00  0.00           C  
ATOM   4074  CG2 VAL A 260       7.962   2.882 -11.429  1.00  0.00           C  
ATOM   4075  H   VAL A 260       5.262   3.204 -10.603  1.00  0.00           H  
ATOM   4076  HA  VAL A 260       6.384   0.827 -11.739  1.00  0.00           H  
ATOM   4077  HB  VAL A 260       7.309   2.575  -9.428  1.00  0.00           H  
ATOM   4078 1HG1 VAL A 260       9.480   1.484  -9.693  1.00  0.00           H  
ATOM   4079 2HG1 VAL A 260       8.247   0.309  -9.197  1.00  0.00           H  
ATOM   4080 3HG1 VAL A 260       8.784   0.360 -10.889  1.00  0.00           H  
ATOM   4081 1HG2 VAL A 260       8.864   3.374 -11.122  1.00  0.00           H  
ATOM   4082 2HG2 VAL A 260       8.153   2.293 -12.308  1.00  0.00           H  
ATOM   4083 3HG2 VAL A 260       7.196   3.621 -11.655  1.00  0.00           H  
ATOM   4084  N   ARG A 261       5.306   0.548  -8.618  1.00  0.00           N  
ATOM   4085  CA  ARG A 261       4.961  -0.462  -7.624  1.00  0.00           C  
ATOM   4086  C   ARG A 261       4.019  -1.496  -8.221  1.00  0.00           C  
ATOM   4087  O   ARG A 261       4.189  -2.696  -8.006  1.00  0.00           O  
ATOM   4088  CB  ARG A 261       4.300   0.152  -6.397  1.00  0.00           C  
ATOM   4089  CG  ARG A 261       4.015  -0.853  -5.267  1.00  0.00           C  
ATOM   4090  CD  ARG A 261       3.199  -0.267  -4.173  1.00  0.00           C  
ATOM   4091  NE  ARG A 261       1.811  -0.108  -4.566  1.00  0.00           N  
ATOM   4092  CZ  ARG A 261       0.893  -1.101  -4.574  1.00  0.00           C  
ATOM   4093  NH1 ARG A 261       1.226  -2.322  -4.203  1.00  0.00           N1+
ATOM   4094  NH2 ARG A 261      -0.343  -0.844  -4.958  1.00  0.00           N  
ATOM   4095  H   ARG A 261       5.136   1.530  -8.423  1.00  0.00           H  
ATOM   4096  HA  ARG A 261       5.873  -0.965  -7.311  1.00  0.00           H  
ATOM   4097 1HB  ARG A 261       4.938   0.936  -5.996  1.00  0.00           H  
ATOM   4098 2HB  ARG A 261       3.353   0.614  -6.684  1.00  0.00           H  
ATOM   4099 1HG  ARG A 261       3.466  -1.697  -5.680  1.00  0.00           H  
ATOM   4100 2HG  ARG A 261       4.953  -1.210  -4.845  1.00  0.00           H  
ATOM   4101 1HD  ARG A 261       3.238  -0.908  -3.293  1.00  0.00           H  
ATOM   4102 2HD  ARG A 261       3.593   0.718  -3.919  1.00  0.00           H  
ATOM   4103  HE  ARG A 261       1.505   0.821  -4.858  1.00  0.00           H  
ATOM   4104 1HH1 ARG A 261       2.174  -2.525  -3.912  1.00  0.00           H  
ATOM   4105 2HH1 ARG A 261       0.538  -3.060  -4.212  1.00  0.00           H  
ATOM   4106 1HH2 ARG A 261      -0.594   0.100  -5.252  1.00  0.00           H  
ATOM   4107 2HH2 ARG A 261      -1.033  -1.577  -4.966  1.00  0.00           H  
ATOM   4108  N   LEU A 262       3.027  -1.029  -8.973  1.00  0.00           N  
ATOM   4109  CA  LEU A 262       2.060  -1.921  -9.588  1.00  0.00           C  
ATOM   4110  C   LEU A 262       2.718  -2.820 -10.626  1.00  0.00           C  
ATOM   4111  O   LEU A 262       2.395  -4.003 -10.716  1.00  0.00           O  
ATOM   4112  CB  LEU A 262       0.946  -1.104 -10.237  1.00  0.00           C  
ATOM   4113  CG  LEU A 262       0.035  -0.320  -9.279  1.00  0.00           C  
ATOM   4114  CD1 LEU A 262      -0.793   0.664 -10.083  1.00  0.00           C  
ATOM   4115  CD2 LEU A 262      -0.870  -1.283  -8.522  1.00  0.00           C  
ATOM   4116  H   LEU A 262       2.933  -0.027  -9.102  1.00  0.00           H  
ATOM   4117  HA  LEU A 262       1.638  -2.555  -8.812  1.00  0.00           H  
ATOM   4118 1HB  LEU A 262       1.397  -0.392 -10.924  1.00  0.00           H  
ATOM   4119 2HB  LEU A 262       0.318  -1.787 -10.803  1.00  0.00           H  
ATOM   4120  HG  LEU A 262       0.640   0.236  -8.565  1.00  0.00           H  
ATOM   4121 1HD1 LEU A 262      -1.439   1.231  -9.410  1.00  0.00           H  
ATOM   4122 2HD1 LEU A 262      -0.128   1.349 -10.612  1.00  0.00           H  
ATOM   4123 3HD1 LEU A 262      -1.395   0.122 -10.793  1.00  0.00           H  
ATOM   4124 1HD2 LEU A 262      -1.512  -0.713  -7.850  1.00  0.00           H  
ATOM   4125 2HD2 LEU A 262      -1.483  -1.837  -9.232  1.00  0.00           H  
ATOM   4126 3HD2 LEU A 262      -0.272  -1.981  -7.940  1.00  0.00           H  
ATOM   4127  N   LEU A 263       3.668  -2.274 -11.386  1.00  0.00           N  
ATOM   4128  CA  LEU A 263       4.409  -3.065 -12.365  1.00  0.00           C  
ATOM   4129  C   LEU A 263       5.228  -4.130 -11.636  1.00  0.00           C  
ATOM   4130  O   LEU A 263       5.302  -5.280 -12.072  1.00  0.00           O  
ATOM   4131  CB  LEU A 263       5.313  -2.160 -13.224  1.00  0.00           C  
ATOM   4132  CG  LEU A 263       6.041  -2.810 -14.463  1.00  0.00           C  
ATOM   4133  CD1 LEU A 263       7.373  -3.449 -14.029  1.00  0.00           C  
ATOM   4134  CD2 LEU A 263       5.134  -3.854 -15.124  1.00  0.00           C  
ATOM   4135  H   LEU A 263       3.871  -1.284 -11.295  1.00  0.00           H  
ATOM   4136  HA  LEU A 263       3.688  -3.558 -13.013  1.00  0.00           H  
ATOM   4137 1HB  LEU A 263       4.703  -1.342 -13.602  1.00  0.00           H  
ATOM   4138 2HB  LEU A 263       6.082  -1.735 -12.580  1.00  0.00           H  
ATOM   4139  HG  LEU A 263       6.259  -2.036 -15.182  1.00  0.00           H  
ATOM   4140 1HD1 LEU A 263       7.871  -3.872 -14.903  1.00  0.00           H  
ATOM   4141 2HD1 LEU A 263       8.013  -2.692 -13.580  1.00  0.00           H  
ATOM   4142 3HD1 LEU A 263       7.197  -4.236 -13.308  1.00  0.00           H  
ATOM   4143 1HD2 LEU A 263       5.644  -4.277 -15.990  1.00  0.00           H  
ATOM   4144 2HD2 LEU A 263       4.910  -4.655 -14.426  1.00  0.00           H  
ATOM   4145 3HD2 LEU A 263       4.209  -3.383 -15.446  1.00  0.00           H  
ATOM   4146  N   VAL A 264       5.847  -3.743 -10.520  1.00  0.00           N  
ATOM   4147  CA  VAL A 264       6.609  -4.680  -9.703  1.00  0.00           C  
ATOM   4148  C   VAL A 264       5.706  -5.817  -9.230  1.00  0.00           C  
ATOM   4149  O   VAL A 264       6.114  -6.979  -9.242  1.00  0.00           O  
ATOM   4150  CB  VAL A 264       7.259  -3.958  -8.496  1.00  0.00           C  
ATOM   4151  CG1 VAL A 264       7.818  -4.965  -7.488  1.00  0.00           C  
ATOM   4152  CG2 VAL A 264       8.399  -3.066  -8.996  1.00  0.00           C  
ATOM   4153  H   VAL A 264       5.776  -2.773 -10.235  1.00  0.00           H  
ATOM   4154  HA  VAL A 264       7.404  -5.105 -10.318  1.00  0.00           H  
ATOM   4155  HB  VAL A 264       6.509  -3.355  -7.992  1.00  0.00           H  
ATOM   4156 1HG1 VAL A 264       8.269  -4.428  -6.650  1.00  0.00           H  
ATOM   4157 2HG1 VAL A 264       7.020  -5.603  -7.116  1.00  0.00           H  
ATOM   4158 3HG1 VAL A 264       8.568  -5.572  -7.968  1.00  0.00           H  
ATOM   4159 1HG2 VAL A 264       8.854  -2.551  -8.153  1.00  0.00           H  
ATOM   4160 2HG2 VAL A 264       9.150  -3.682  -9.492  1.00  0.00           H  
ATOM   4161 3HG2 VAL A 264       8.014  -2.336  -9.701  1.00  0.00           H  
ATOM   4162  N   GLU A 265       4.474  -5.486  -8.835  1.00  0.00           N  
ATOM   4163  CA  GLU A 265       3.516  -6.511  -8.432  1.00  0.00           C  
ATOM   4164  C   GLU A 265       3.172  -7.432  -9.602  1.00  0.00           C  
ATOM   4165  O   GLU A 265       3.038  -8.644  -9.421  1.00  0.00           O  
ATOM   4166  CB  GLU A 265       2.231  -5.882  -7.881  1.00  0.00           C  
ATOM   4167  CG  GLU A 265       2.378  -5.195  -6.529  1.00  0.00           C  
ATOM   4168  CD  GLU A 265       2.738  -6.145  -5.428  1.00  0.00           C  
ATOM   4169  OE1 GLU A 265       2.327  -7.279  -5.490  1.00  0.00           O  
ATOM   4170  OE2 GLU A 265       3.427  -5.740  -4.518  1.00  0.00           O1-
ATOM   4171  H   GLU A 265       4.209  -4.507  -8.805  1.00  0.00           H  
ATOM   4172  HA  GLU A 265       3.969  -7.119  -7.649  1.00  0.00           H  
ATOM   4173 1HB  GLU A 265       1.855  -5.145  -8.585  1.00  0.00           H  
ATOM   4174 2HB  GLU A 265       1.468  -6.653  -7.778  1.00  0.00           H  
ATOM   4175 1HG  GLU A 265       3.157  -4.440  -6.598  1.00  0.00           H  
ATOM   4176 2HG  GLU A 265       1.444  -4.694  -6.283  1.00  0.00           H  
ATOM   4177  N   VAL A 266       3.074  -6.872 -10.810  1.00  0.00           N  
ATOM   4178  CA  VAL A 266       2.806  -7.705 -11.980  1.00  0.00           C  
ATOM   4179  C   VAL A 266       3.958  -8.670 -12.180  1.00  0.00           C  
ATOM   4180  O   VAL A 266       3.744  -9.860 -12.420  1.00  0.00           O  
ATOM   4181  CB  VAL A 266       2.651  -6.864 -13.268  1.00  0.00           C  
ATOM   4182  CG1 VAL A 266       2.567  -7.794 -14.489  1.00  0.00           C  
ATOM   4183  CG2 VAL A 266       1.410  -5.996 -13.189  1.00  0.00           C  
ATOM   4184  H   VAL A 266       3.168  -5.867 -10.905  1.00  0.00           H  
ATOM   4185  HA  VAL A 266       1.892  -8.270 -11.808  1.00  0.00           H  
ATOM   4186  HB  VAL A 266       3.526  -6.234 -13.389  1.00  0.00           H  
ATOM   4187 1HG1 VAL A 266       2.472  -7.198 -15.387  1.00  0.00           H  
ATOM   4188 2HG1 VAL A 266       3.467  -8.404 -14.560  1.00  0.00           H  
ATOM   4189 3HG1 VAL A 266       1.696  -8.443 -14.394  1.00  0.00           H  
ATOM   4190 1HG2 VAL A 266       1.325  -5.411 -14.102  1.00  0.00           H  
ATOM   4191 2HG2 VAL A 266       0.535  -6.617 -13.082  1.00  0.00           H  
ATOM   4192 3HG2 VAL A 266       1.479  -5.334 -12.341  1.00  0.00           H  
ATOM   4193  N   ALA A 267       5.183  -8.160 -12.083  1.00  0.00           N  
ATOM   4194  CA  ALA A 267       6.369  -8.977 -12.271  1.00  0.00           C  
ATOM   4195  C   ALA A 267       6.406 -10.129 -11.270  1.00  0.00           C  
ATOM   4196  O   ALA A 267       6.728 -11.257 -11.633  1.00  0.00           O  
ATOM   4197  CB  ALA A 267       7.620  -8.124 -12.141  1.00  0.00           C  
ATOM   4198  H   ALA A 267       5.284  -7.165 -11.894  1.00  0.00           H  
ATOM   4199  HA  ALA A 267       6.329  -9.408 -13.274  1.00  0.00           H  
ATOM   4200 1HB  ALA A 267       8.504  -8.737 -12.307  1.00  0.00           H  
ATOM   4201 2HB  ALA A 267       7.587  -7.321 -12.875  1.00  0.00           H  
ATOM   4202 3HB  ALA A 267       7.658  -7.697 -11.141  1.00  0.00           H  
ATOM   4203  N   LYS A 268       6.040  -9.846 -10.015  1.00  0.00           N  
ATOM   4204  CA  LYS A 268       6.021 -10.892  -8.994  1.00  0.00           C  
ATOM   4205  C   LYS A 268       5.017 -11.989  -9.334  1.00  0.00           C  
ATOM   4206  O   LYS A 268       5.299 -13.174  -9.126  1.00  0.00           O  
ATOM   4207  CB  LYS A 268       5.721 -10.300  -7.615  1.00  0.00           C  
ATOM   4208  CG  LYS A 268       6.893  -9.500  -7.008  1.00  0.00           C  
ATOM   4209  CD  LYS A 268       6.671  -9.168  -5.521  1.00  0.00           C  
ATOM   4210  CE  LYS A 268       5.596  -8.105  -5.331  1.00  0.00           C  
ATOM   4211  NZ  LYS A 268       5.446  -7.690  -3.890  1.00  0.00           N1+
ATOM   4212  H   LYS A 268       5.803  -8.894  -9.765  1.00  0.00           H  
ATOM   4213  HA  LYS A 268       7.008 -11.350  -8.957  1.00  0.00           H  
ATOM   4214 1HB  LYS A 268       4.859  -9.636  -7.691  1.00  0.00           H  
ATOM   4215 2HB  LYS A 268       5.458 -11.103  -6.926  1.00  0.00           H  
ATOM   4216 1HG  LYS A 268       7.809 -10.085  -7.109  1.00  0.00           H  
ATOM   4217 2HG  LYS A 268       7.022  -8.570  -7.562  1.00  0.00           H  
ATOM   4218 1HD  LYS A 268       6.382 -10.069  -4.980  1.00  0.00           H  
ATOM   4219 2HD  LYS A 268       7.603  -8.793  -5.096  1.00  0.00           H  
ATOM   4220 1HE  LYS A 268       5.854  -7.233  -5.926  1.00  0.00           H  
ATOM   4221 2HE  LYS A 268       4.644  -8.501  -5.682  1.00  0.00           H  
ATOM   4222 1HZ  LYS A 268       4.715  -6.981  -3.830  1.00  0.00           H  
ATOM   4223 2HZ  LYS A 268       5.187  -8.489  -3.335  1.00  0.00           H  
ATOM   4224 3HZ  LYS A 268       6.313  -7.296  -3.527  1.00  0.00           H  
ATOM   4225  N   GLU A 269       3.861 -11.611  -9.877  1.00  0.00           N  
ATOM   4226  CA  GLU A 269       2.862 -12.597 -10.268  1.00  0.00           C  
ATOM   4227  C   GLU A 269       3.378 -13.458 -11.421  1.00  0.00           C  
ATOM   4228  O   GLU A 269       3.139 -14.669 -11.457  1.00  0.00           O  
ATOM   4229  CB  GLU A 269       1.548 -11.913 -10.661  1.00  0.00           C  
ATOM   4230  CG  GLU A 269       0.788 -11.282  -9.493  1.00  0.00           C  
ATOM   4231  CD  GLU A 269       0.334 -12.291  -8.474  1.00  0.00           C  
ATOM   4232  OE1 GLU A 269      -0.160 -13.320  -8.867  1.00  0.00           O  
ATOM   4233  OE2 GLU A 269       0.486 -12.036  -7.299  1.00  0.00           O1-
ATOM   4234  H   GLU A 269       3.668 -10.619 -10.001  1.00  0.00           H  
ATOM   4235  HA  GLU A 269       2.671 -13.251  -9.418  1.00  0.00           H  
ATOM   4236 1HB  GLU A 269       1.755 -11.122 -11.379  1.00  0.00           H  
ATOM   4237 2HB  GLU A 269       0.889 -12.632 -11.146  1.00  0.00           H  
ATOM   4238 1HG  GLU A 269       1.433 -10.558  -9.002  1.00  0.00           H  
ATOM   4239 2HG  GLU A 269      -0.074 -10.750  -9.879  1.00  0.00           H  
ATOM   4240  N   ILE A 270       4.124 -12.838 -12.335  1.00  0.00           N  
ATOM   4241  CA  ILE A 270       4.728 -13.562 -13.449  1.00  0.00           C  
ATOM   4242  C   ILE A 270       5.756 -14.554 -12.926  1.00  0.00           C  
ATOM   4243  O   ILE A 270       5.803 -15.701 -13.373  1.00  0.00           O  
ATOM   4244  CB  ILE A 270       5.404 -12.593 -14.449  1.00  0.00           C  
ATOM   4245  CG1 ILE A 270       4.340 -11.654 -15.104  1.00  0.00           C  
ATOM   4246  CG2 ILE A 270       6.163 -13.396 -15.508  1.00  0.00           C  
ATOM   4247  CD1 ILE A 270       3.344 -12.338 -16.016  1.00  0.00           C  
ATOM   4248  H   ILE A 270       4.257 -11.836 -12.255  1.00  0.00           H  
ATOM   4249  HA  ILE A 270       3.954 -14.124 -13.965  1.00  0.00           H  
ATOM   4250  HB  ILE A 270       6.110 -11.960 -13.917  1.00  0.00           H  
ATOM   4251 1HG1 ILE A 270       3.778 -11.181 -14.313  1.00  0.00           H  
ATOM   4252 2HG1 ILE A 270       4.850 -10.880 -15.666  1.00  0.00           H  
ATOM   4253 1HG2 ILE A 270       6.649 -12.723 -16.207  1.00  0.00           H  
ATOM   4254 2HG2 ILE A 270       6.918 -14.022 -15.034  1.00  0.00           H  
ATOM   4255 3HG2 ILE A 270       5.468 -14.020 -16.040  1.00  0.00           H  
ATOM   4256 1HD1 ILE A 270       2.645 -11.597 -16.397  1.00  0.00           H  
ATOM   4257 2HD1 ILE A 270       3.860 -12.804 -16.851  1.00  0.00           H  
ATOM   4258 3HD1 ILE A 270       2.799 -13.089 -15.461  1.00  0.00           H  
ATOM   4259  N   ASN A 271       6.570 -14.119 -11.967  1.00  0.00           N  
ATOM   4260  CA  ASN A 271       7.575 -14.996 -11.387  1.00  0.00           C  
ATOM   4261  C   ASN A 271       6.918 -16.228 -10.769  1.00  0.00           C  
ATOM   4262  O   ASN A 271       7.327 -17.361 -11.034  1.00  0.00           O  
ATOM   4263  CB  ASN A 271       8.384 -14.263 -10.330  1.00  0.00           C  
ATOM   4264  CG  ASN A 271       9.329 -13.239 -10.887  1.00  0.00           C  
ATOM   4265  ND2 ASN A 271      10.319 -13.671 -11.614  1.00  0.00           N  
ATOM   4266  OD1 ASN A 271       9.165 -12.043 -10.636  1.00  0.00           O  
ATOM   4267  H   ASN A 271       6.498 -13.154 -11.652  1.00  0.00           H  
ATOM   4268  HA  ASN A 271       8.241 -15.336 -12.180  1.00  0.00           H  
ATOM   4269 1HB  ASN A 271       7.709 -13.763  -9.635  1.00  0.00           H  
ATOM   4270 2HB  ASN A 271       8.960 -14.985  -9.753  1.00  0.00           H  
ATOM   4271 1HD2 ASN A 271      10.991 -13.022 -11.981  1.00  0.00           H  
ATOM   4272 2HD2 ASN A 271      10.428 -14.644 -11.789  1.00  0.00           H  
ATOM   4273  N   LYS A 272       5.883 -16.010  -9.961  1.00  0.00           N  
ATOM   4274  CA  LYS A 272       5.204 -17.118  -9.301  1.00  0.00           C  
ATOM   4275  C   LYS A 272       4.624 -18.110 -10.301  1.00  0.00           C  
ATOM   4276  O   LYS A 272       4.749 -19.323 -10.126  1.00  0.00           O  
ATOM   4277  CB  LYS A 272       4.097 -16.598  -8.390  1.00  0.00           C  
ATOM   4278  CG  LYS A 272       4.602 -15.926  -7.117  1.00  0.00           C  
ATOM   4279  CD  LYS A 272       3.459 -15.618  -6.155  1.00  0.00           C  
ATOM   4280  CE  LYS A 272       2.613 -14.450  -6.649  1.00  0.00           C  
ATOM   4281  NZ  LYS A 272       1.622 -14.009  -5.628  1.00  0.00           N1+
ATOM   4282  H   LYS A 272       5.582 -15.057  -9.780  1.00  0.00           H  
ATOM   4283  HA  LYS A 272       5.933 -17.651  -8.690  1.00  0.00           H  
ATOM   4284 1HB  LYS A 272       3.500 -15.871  -8.940  1.00  0.00           H  
ATOM   4285 2HB  LYS A 272       3.439 -17.420  -8.110  1.00  0.00           H  
ATOM   4286 1HG  LYS A 272       5.320 -16.582  -6.622  1.00  0.00           H  
ATOM   4287 2HG  LYS A 272       5.107 -14.998  -7.375  1.00  0.00           H  
ATOM   4288 1HD  LYS A 272       2.824 -16.498  -6.057  1.00  0.00           H  
ATOM   4289 2HD  LYS A 272       3.864 -15.371  -5.174  1.00  0.00           H  
ATOM   4290 1HE  LYS A 272       3.267 -13.613  -6.899  1.00  0.00           H  
ATOM   4291 2HE  LYS A 272       2.075 -14.754  -7.546  1.00  0.00           H  
ATOM   4292 1HZ  LYS A 272       1.082 -13.232  -6.010  1.00  0.00           H  
ATOM   4293 2HZ  LYS A 272       1.001 -14.771  -5.403  1.00  0.00           H  
ATOM   4294 3HZ  LYS A 272       2.102 -13.708  -4.794  1.00  0.00           H  
ATOM   4295  N   ALA A 273       4.005 -17.597 -11.360  1.00  0.00           N  
ATOM   4296  CA  ALA A 273       3.424 -18.460 -12.377  1.00  0.00           C  
ATOM   4297  C   ALA A 273       4.498 -19.283 -13.082  1.00  0.00           C  
ATOM   4298  O   ALA A 273       4.267 -20.441 -13.427  1.00  0.00           O  
ATOM   4299  CB  ALA A 273       2.647 -17.630 -13.383  1.00  0.00           C  
ATOM   4300  H   ALA A 273       3.912 -16.589 -11.449  1.00  0.00           H  
ATOM   4301  HA  ALA A 273       2.744 -19.156 -11.886  1.00  0.00           H  
ATOM   4302 1HB  ALA A 273       2.191 -18.282 -14.128  1.00  0.00           H  
ATOM   4303 2HB  ALA A 273       1.869 -17.072 -12.861  1.00  0.00           H  
ATOM   4304 3HB  ALA A 273       3.323 -16.934 -13.871  1.00  0.00           H  
ATOM   4305  N   SER A 274       5.677 -18.694 -13.295  1.00  0.00           N  
ATOM   4306  CA  SER A 274       6.734 -19.419 -13.996  1.00  0.00           C  
ATOM   4307  C   SER A 274       7.254 -20.566 -13.140  1.00  0.00           C  
ATOM   4308  O   SER A 274       7.646 -21.616 -13.659  1.00  0.00           O  
ATOM   4309  CB  SER A 274       7.878 -18.489 -14.336  1.00  0.00           C  
ATOM   4310  OG  SER A 274       8.664 -18.227 -13.209  1.00  0.00           O  
ATOM   4311  H   SER A 274       5.830 -17.735 -12.997  1.00  0.00           H  
ATOM   4312  HA  SER A 274       6.326 -19.830 -14.919  1.00  0.00           H  
ATOM   4313 1HB  SER A 274       8.494 -18.930 -15.114  1.00  0.00           H  
ATOM   4314 2HB  SER A 274       7.479 -17.554 -14.727  1.00  0.00           H  
ATOM   4315  HG  SER A 274       8.095 -17.772 -12.575  1.00  0.00           H  
ATOM   4316  N   ASN A 275       7.202 -20.388 -11.819  1.00  0.00           N  
ATOM   4317  CA  ASN A 275       7.630 -21.428 -10.896  1.00  0.00           C  
ATOM   4318  C   ASN A 275       6.616 -22.550 -10.851  1.00  0.00           C  
ATOM   4319  O   ASN A 275       6.983 -23.723 -10.765  1.00  0.00           O  
ATOM   4320  CB  ASN A 275       7.843 -20.859  -9.511  1.00  0.00           C  
ATOM   4321  CG  ASN A 275       9.115 -20.116  -9.404  1.00  0.00           C  
ATOM   4322  ND2 ASN A 275       9.055 -18.825  -9.552  1.00  0.00           N  
ATOM   4323  OD1 ASN A 275      10.168 -20.723  -9.194  1.00  0.00           O  
ATOM   4324  H   ASN A 275       6.888 -19.495 -11.453  1.00  0.00           H  
ATOM   4325  HA  ASN A 275       8.571 -21.847 -11.254  1.00  0.00           H  
ATOM   4326 1HB  ASN A 275       7.021 -20.184  -9.265  1.00  0.00           H  
ATOM   4327 2HB  ASN A 275       7.835 -21.667  -8.780  1.00  0.00           H  
ATOM   4328 1HD2 ASN A 275       9.891 -18.280  -9.502  1.00  0.00           H  
ATOM   4329 2HD2 ASN A 275       8.176 -18.380  -9.738  1.00  0.00           H  
ATOM   4330  N   ALA A 276       5.340 -22.192 -10.930  1.00  0.00           N  
ATOM   4331  CA  ALA A 276       4.284 -23.190 -10.951  1.00  0.00           C  
ATOM   4332  C   ALA A 276       4.435 -24.071 -12.187  1.00  0.00           C  
ATOM   4333  O   ALA A 276       4.239 -25.283 -12.114  1.00  0.00           O  
ATOM   4334  CB  ALA A 276       2.930 -22.517 -10.921  1.00  0.00           C  
ATOM   4335  H   ALA A 276       5.103 -21.206 -10.963  1.00  0.00           H  
ATOM   4336  HA  ALA A 276       4.389 -23.824 -10.069  1.00  0.00           H  
ATOM   4337 1HB  ALA A 276       2.146 -23.274 -10.921  1.00  0.00           H  
ATOM   4338 2HB  ALA A 276       2.847 -21.908 -10.022  1.00  0.00           H  
ATOM   4339 3HB  ALA A 276       2.838 -21.887 -11.792  1.00  0.00           H  
ATOM   4340  N   VAL A 277       4.832 -23.468 -13.311  1.00  0.00           N  
ATOM   4341  CA  VAL A 277       5.048 -24.234 -14.537  1.00  0.00           C  
ATOM   4342  C   VAL A 277       6.171 -25.244 -14.343  1.00  0.00           C  
ATOM   4343  O   VAL A 277       6.042 -26.401 -14.746  1.00  0.00           O  
ATOM   4344  CB  VAL A 277       5.382 -23.315 -15.732  1.00  0.00           C  
ATOM   4345  CG1 VAL A 277       5.826 -24.160 -16.943  1.00  0.00           C  
ATOM   4346  CG2 VAL A 277       4.156 -22.490 -16.102  1.00  0.00           C  
ATOM   4347  H   VAL A 277       4.962 -22.461 -13.314  1.00  0.00           H  
ATOM   4348  HA  VAL A 277       4.130 -24.776 -14.769  1.00  0.00           H  
ATOM   4349  HB  VAL A 277       6.204 -22.653 -15.459  1.00  0.00           H  
ATOM   4350 1HG1 VAL A 277       6.065 -23.505 -17.780  1.00  0.00           H  
ATOM   4351 2HG1 VAL A 277       6.708 -24.744 -16.686  1.00  0.00           H  
ATOM   4352 3HG1 VAL A 277       5.018 -24.830 -17.230  1.00  0.00           H  
ATOM   4353 1HG2 VAL A 277       4.398 -21.834 -16.939  1.00  0.00           H  
ATOM   4354 2HG2 VAL A 277       3.337 -23.155 -16.382  1.00  0.00           H  
ATOM   4355 3HG2 VAL A 277       3.855 -21.890 -15.250  1.00  0.00           H  
ATOM   4356  N   VAL A 278       7.264 -24.818 -13.708  1.00  0.00           N  
ATOM   4357  CA  VAL A 278       8.373 -25.728 -13.454  1.00  0.00           C  
ATOM   4358  C   VAL A 278       7.931 -26.870 -12.550  1.00  0.00           C  
ATOM   4359  O   VAL A 278       8.249 -28.030 -12.815  1.00  0.00           O  
ATOM   4360  CB  VAL A 278       9.567 -25.004 -12.794  1.00  0.00           C  
ATOM   4361  CG1 VAL A 278      10.642 -26.020 -12.382  1.00  0.00           C  
ATOM   4362  CG2 VAL A 278      10.145 -24.008 -13.754  1.00  0.00           C  
ATOM   4363  H   VAL A 278       7.325 -23.844 -13.420  1.00  0.00           H  
ATOM   4364  HA  VAL A 278       8.700 -26.146 -14.406  1.00  0.00           H  
ATOM   4365  HB  VAL A 278       9.223 -24.492 -11.893  1.00  0.00           H  
ATOM   4366 1HG1 VAL A 278      11.477 -25.498 -11.911  1.00  0.00           H  
ATOM   4367 2HG1 VAL A 278      10.227 -26.738 -11.679  1.00  0.00           H  
ATOM   4368 3HG1 VAL A 278      10.999 -26.546 -13.269  1.00  0.00           H  
ATOM   4369 1HG2 VAL A 278      10.981 -23.498 -13.279  1.00  0.00           H  
ATOM   4370 2HG2 VAL A 278      10.490 -24.527 -14.641  1.00  0.00           H  
ATOM   4371 3HG2 VAL A 278       9.385 -23.283 -14.029  1.00  0.00           H  
ATOM   4372  N   GLU A 279       7.196 -26.545 -11.488  1.00  0.00           N  
ATOM   4373  CA  GLU A 279       6.735 -27.568 -10.560  1.00  0.00           C  
ATOM   4374  C   GLU A 279       5.814 -28.567 -11.246  1.00  0.00           C  
ATOM   4375  O   GLU A 279       5.944 -29.775 -11.044  1.00  0.00           O  
ATOM   4376  CB  GLU A 279       5.991 -26.925  -9.389  1.00  0.00           C  
ATOM   4377  CG  GLU A 279       6.869 -26.139  -8.422  1.00  0.00           C  
ATOM   4378  CD  GLU A 279       6.063 -25.370  -7.409  1.00  0.00           C  
ATOM   4379  OE1 GLU A 279       4.859 -25.442  -7.468  1.00  0.00           O  
ATOM   4380  OE2 GLU A 279       6.647 -24.701  -6.582  1.00  0.00           O1-
ATOM   4381  H   GLU A 279       6.966 -25.572 -11.317  1.00  0.00           H  
ATOM   4382  HA  GLU A 279       7.603 -28.105 -10.179  1.00  0.00           H  
ATOM   4383 1HB  GLU A 279       5.236 -26.241  -9.776  1.00  0.00           H  
ATOM   4384 2HB  GLU A 279       5.467 -27.699  -8.824  1.00  0.00           H  
ATOM   4385 1HG  GLU A 279       7.519 -26.838  -7.895  1.00  0.00           H  
ATOM   4386 2HG  GLU A 279       7.496 -25.456  -8.986  1.00  0.00           H  
ATOM   4387  N   PHE A 280       4.908 -28.067 -12.084  1.00  0.00           N  
ATOM   4388  CA  PHE A 280       3.968 -28.933 -12.779  1.00  0.00           C  
ATOM   4389  C   PHE A 280       4.693 -29.853 -13.749  1.00  0.00           C  
ATOM   4390  O   PHE A 280       4.375 -31.039 -13.842  1.00  0.00           O  
ATOM   4391  CB  PHE A 280       2.948 -28.111 -13.559  1.00  0.00           C  
ATOM   4392  CG  PHE A 280       2.017 -27.248 -12.740  1.00  0.00           C  
ATOM   4393  CD1 PHE A 280       1.757 -27.502 -11.397  1.00  0.00           C  
ATOM   4394  CD2 PHE A 280       1.392 -26.162 -13.336  1.00  0.00           C  
ATOM   4395  CE1 PHE A 280       0.901 -26.690 -10.684  1.00  0.00           C  
ATOM   4396  CE2 PHE A 280       0.538 -25.356 -12.626  1.00  0.00           C  
ATOM   4397  CZ  PHE A 280       0.289 -25.617 -11.298  1.00  0.00           C  
ATOM   4398  H   PHE A 280       4.843 -27.062 -12.207  1.00  0.00           H  
ATOM   4399  HA  PHE A 280       3.455 -29.556 -12.046  1.00  0.00           H  
ATOM   4400 1HB  PHE A 280       3.477 -27.465 -14.260  1.00  0.00           H  
ATOM   4401 2HB  PHE A 280       2.339 -28.792 -14.138  1.00  0.00           H  
ATOM   4402  HD1 PHE A 280       2.232 -28.346 -10.899  1.00  0.00           H  
ATOM   4403  HD2 PHE A 280       1.588 -25.949 -14.386  1.00  0.00           H  
ATOM   4404  HE1 PHE A 280       0.710 -26.899  -9.632  1.00  0.00           H  
ATOM   4405  HE2 PHE A 280       0.059 -24.511 -13.114  1.00  0.00           H  
ATOM   4406  HZ  PHE A 280      -0.387 -24.975 -10.738  1.00  0.00           H  
ATOM   4407  N   LEU A 281       5.679 -29.314 -14.463  1.00  0.00           N  
ATOM   4408  CA  LEU A 281       6.441 -30.109 -15.418  1.00  0.00           C  
ATOM   4409  C   LEU A 281       7.217 -31.195 -14.678  1.00  0.00           C  
ATOM   4410  O   LEU A 281       7.278 -32.341 -15.131  1.00  0.00           O  
ATOM   4411  CB  LEU A 281       7.383 -29.214 -16.243  1.00  0.00           C  
ATOM   4412  CG  LEU A 281       8.106 -29.863 -17.486  1.00  0.00           C  
ATOM   4413  CD1 LEU A 281       9.413 -30.525 -17.052  1.00  0.00           C  
ATOM   4414  CD2 LEU A 281       7.187 -30.880 -18.163  1.00  0.00           C  
ATOM   4415  H   LEU A 281       5.891 -28.326 -14.362  1.00  0.00           H  
ATOM   4416  HA  LEU A 281       5.732 -30.585 -16.092  1.00  0.00           H  
ATOM   4417 1HB  LEU A 281       6.807 -28.366 -16.610  1.00  0.00           H  
ATOM   4418 2HB  LEU A 281       8.159 -28.831 -15.578  1.00  0.00           H  
ATOM   4419  HG  LEU A 281       8.343 -29.086 -18.195  1.00  0.00           H  
ATOM   4420 1HD1 LEU A 281       9.907 -30.948 -17.928  1.00  0.00           H  
ATOM   4421 2HD1 LEU A 281      10.066 -29.781 -16.593  1.00  0.00           H  
ATOM   4422 3HD1 LEU A 281       9.218 -31.316 -16.340  1.00  0.00           H  
ATOM   4423 1HD2 LEU A 281       7.692 -31.303 -19.029  1.00  0.00           H  
ATOM   4424 2HD2 LEU A 281       6.939 -31.685 -17.479  1.00  0.00           H  
ATOM   4425 3HD2 LEU A 281       6.276 -30.388 -18.484  1.00  0.00           H  
ATOM   4426  N   VAL A 282       7.820 -30.844 -13.542  1.00  0.00           N  
ATOM   4427  CA  VAL A 282       8.539 -31.829 -12.745  1.00  0.00           C  
ATOM   4428  C   VAL A 282       7.611 -32.958 -12.314  1.00  0.00           C  
ATOM   4429  O   VAL A 282       7.986 -34.128 -12.383  1.00  0.00           O  
ATOM   4430  CB  VAL A 282       9.196 -31.182 -11.508  1.00  0.00           C  
ATOM   4431  CG1 VAL A 282       9.692 -32.263 -10.540  1.00  0.00           C  
ATOM   4432  CG2 VAL A 282      10.381 -30.323 -11.955  1.00  0.00           C  
ATOM   4433  H   VAL A 282       7.770 -29.880 -13.225  1.00  0.00           H  
ATOM   4434  HA  VAL A 282       9.331 -32.255 -13.365  1.00  0.00           H  
ATOM   4435  HB  VAL A 282       8.464 -30.564 -10.988  1.00  0.00           H  
ATOM   4436 1HG1 VAL A 282      10.157 -31.792  -9.673  1.00  0.00           H  
ATOM   4437 2HG1 VAL A 282       8.856 -32.881 -10.206  1.00  0.00           H  
ATOM   4438 3HG1 VAL A 282      10.415 -32.885 -11.043  1.00  0.00           H  
ATOM   4439 1HG2 VAL A 282      10.847 -29.861 -11.086  1.00  0.00           H  
ATOM   4440 2HG2 VAL A 282      11.110 -30.952 -12.467  1.00  0.00           H  
ATOM   4441 3HG2 VAL A 282      10.040 -29.550 -12.636  1.00  0.00           H  
ATOM   4442  N   GLU A 283       6.393 -32.616 -11.893  1.00  0.00           N  
ATOM   4443  CA  GLU A 283       5.423 -33.636 -11.508  1.00  0.00           C  
ATOM   4444  C   GLU A 283       5.117 -34.569 -12.677  1.00  0.00           C  
ATOM   4445  O   GLU A 283       5.007 -35.784 -12.492  1.00  0.00           O  
ATOM   4446  CB  GLU A 283       4.128 -32.991 -11.007  1.00  0.00           C  
ATOM   4447  CG  GLU A 283       4.247 -32.319  -9.646  1.00  0.00           C  
ATOM   4448  CD  GLU A 283       3.016 -31.536  -9.268  1.00  0.00           C  
ATOM   4449  OE1 GLU A 283       2.141 -31.408 -10.091  1.00  0.00           O  
ATOM   4450  OE2 GLU A 283       2.952 -31.064  -8.157  1.00  0.00           O1-
ATOM   4451  H   GLU A 283       6.145 -31.633 -11.822  1.00  0.00           H  
ATOM   4452  HA  GLU A 283       5.850 -34.231 -10.699  1.00  0.00           H  
ATOM   4453 1HB  GLU A 283       3.793 -32.240 -11.719  1.00  0.00           H  
ATOM   4454 2HB  GLU A 283       3.347 -33.748 -10.940  1.00  0.00           H  
ATOM   4455 1HG  GLU A 283       4.416 -33.089  -8.893  1.00  0.00           H  
ATOM   4456 2HG  GLU A 283       5.108 -31.659  -9.649  1.00  0.00           H  
ATOM   4457  N   VAL A 284       5.018 -34.013 -13.884  1.00  0.00           N  
ATOM   4458  CA  VAL A 284       4.786 -34.841 -15.062  1.00  0.00           C  
ATOM   4459  C   VAL A 284       5.978 -35.753 -15.292  1.00  0.00           C  
ATOM   4460  O   VAL A 284       5.815 -36.939 -15.585  1.00  0.00           O  
ATOM   4461  CB  VAL A 284       4.572 -33.985 -16.328  1.00  0.00           C  
ATOM   4462  CG1 VAL A 284       4.496 -34.890 -17.564  1.00  0.00           C  
ATOM   4463  CG2 VAL A 284       3.304 -33.174 -16.197  1.00  0.00           C  
ATOM   4464  H   VAL A 284       5.087 -33.004 -13.972  1.00  0.00           H  
ATOM   4465  HA  VAL A 284       3.898 -35.450 -14.893  1.00  0.00           H  
ATOM   4466  HB  VAL A 284       5.423 -33.318 -16.455  1.00  0.00           H  
ATOM   4467 1HG1 VAL A 284       4.358 -34.275 -18.446  1.00  0.00           H  
ATOM   4468 2HG1 VAL A 284       5.416 -35.465 -17.671  1.00  0.00           H  
ATOM   4469 3HG1 VAL A 284       3.652 -35.571 -17.463  1.00  0.00           H  
ATOM   4470 1HG2 VAL A 284       3.171 -32.576 -17.091  1.00  0.00           H  
ATOM   4471 2HG2 VAL A 284       2.458 -33.834 -16.081  1.00  0.00           H  
ATOM   4472 3HG2 VAL A 284       3.370 -32.526 -15.332  1.00  0.00           H  
ATOM   4473  N   ALA A 285       7.184 -35.198 -15.162  1.00  0.00           N  
ATOM   4474  CA  ALA A 285       8.400 -35.972 -15.347  1.00  0.00           C  
ATOM   4475  C   ALA A 285       8.449 -37.139 -14.368  1.00  0.00           C  
ATOM   4476  O   ALA A 285       8.827 -38.246 -14.741  1.00  0.00           O  
ATOM   4477  CB  ALA A 285       9.627 -35.085 -15.174  1.00  0.00           C  
ATOM   4478  H   ALA A 285       7.248 -34.208 -14.942  1.00  0.00           H  
ATOM   4479  HA  ALA A 285       8.393 -36.380 -16.359  1.00  0.00           H  
ATOM   4480 1HB  ALA A 285      10.532 -35.667 -15.338  1.00  0.00           H  
ATOM   4481 2HB  ALA A 285       9.584 -34.269 -15.893  1.00  0.00           H  
ATOM   4482 3HB  ALA A 285       9.639 -34.677 -14.167  1.00  0.00           H  
ATOM   4483  N   GLU A 286       8.029 -36.907 -13.124  1.00  0.00           N  
ATOM   4484  CA  GLU A 286       8.013 -37.989 -12.147  1.00  0.00           C  
ATOM   4485  C   GLU A 286       7.017 -39.076 -12.534  1.00  0.00           C  
ATOM   4486  O   GLU A 286       7.295 -40.264 -12.355  1.00  0.00           O  
ATOM   4487  CB  GLU A 286       7.707 -37.463 -10.746  1.00  0.00           C  
ATOM   4488  CG  GLU A 286       8.852 -36.686 -10.108  1.00  0.00           C  
ATOM   4489  CD  GLU A 286       8.554 -36.289  -8.697  1.00  0.00           C  
ATOM   4490  OE1 GLU A 286       7.400 -36.224  -8.349  1.00  0.00           O  
ATOM   4491  OE2 GLU A 286       9.486 -36.085  -7.953  1.00  0.00           O1-
ATOM   4492  H   GLU A 286       7.745 -35.973 -12.853  1.00  0.00           H  
ATOM   4493  HA  GLU A 286       9.006 -38.438 -12.122  1.00  0.00           H  
ATOM   4494 1HB  GLU A 286       6.839 -36.804 -10.788  1.00  0.00           H  
ATOM   4495 2HB  GLU A 286       7.457 -38.295 -10.087  1.00  0.00           H  
ATOM   4496 1HG  GLU A 286       9.750 -37.301 -10.123  1.00  0.00           H  
ATOM   4497 2HG  GLU A 286       9.048 -35.791 -10.700  1.00  0.00           H  
ATOM   4498  N   GLU A 287       5.871 -38.679 -13.087  1.00  0.00           N  
ATOM   4499  CA  GLU A 287       4.890 -39.660 -13.539  1.00  0.00           C  
ATOM   4500  C   GLU A 287       5.423 -40.443 -14.729  1.00  0.00           C  
ATOM   4501  O   GLU A 287       5.201 -41.651 -14.840  1.00  0.00           O  
ATOM   4502  CB  GLU A 287       3.566 -38.981 -13.899  1.00  0.00           C  
ATOM   4503  CG  GLU A 287       2.786 -38.493 -12.696  1.00  0.00           C  
ATOM   4504  CD  GLU A 287       2.363 -39.620 -11.811  1.00  0.00           C  
ATOM   4505  OE1 GLU A 287       1.879 -40.597 -12.326  1.00  0.00           O  
ATOM   4506  OE2 GLU A 287       2.534 -39.518 -10.621  1.00  0.00           O1-
ATOM   4507  H   GLU A 287       5.675 -37.686 -13.177  1.00  0.00           H  
ATOM   4508  HA  GLU A 287       4.704 -40.361 -12.726  1.00  0.00           H  
ATOM   4509 1HB  GLU A 287       3.755 -38.125 -14.548  1.00  0.00           H  
ATOM   4510 2HB  GLU A 287       2.935 -39.678 -14.453  1.00  0.00           H  
ATOM   4511 1HG  GLU A 287       3.409 -37.809 -12.124  1.00  0.00           H  
ATOM   4512 2HG  GLU A 287       1.912 -37.951 -13.031  1.00  0.00           H  
ATOM   4513  N   ALA A 288       6.155 -39.770 -15.606  1.00  0.00           N  
ATOM   4514  CA  ALA A 288       6.767 -40.439 -16.743  1.00  0.00           C  
ATOM   4515  C   ALA A 288       7.800 -41.455 -16.254  1.00  0.00           C  
ATOM   4516  O   ALA A 288       7.886 -42.569 -16.765  1.00  0.00           O  
ATOM   4517  CB  ALA A 288       7.394 -39.421 -17.677  1.00  0.00           C  
ATOM   4518  H   ALA A 288       6.276 -38.767 -15.484  1.00  0.00           H  
ATOM   4519  HA  ALA A 288       5.987 -40.984 -17.280  1.00  0.00           H  
ATOM   4520 1HB  ALA A 288       7.823 -39.923 -18.536  1.00  0.00           H  
ATOM   4521 2HB  ALA A 288       6.633 -38.722 -18.014  1.00  0.00           H  
ATOM   4522 3HB  ALA A 288       8.170 -38.877 -17.146  1.00  0.00           H  
ATOM   4523  N   LEU A 289       8.552 -41.083 -15.220  1.00  0.00           N  
ATOM   4524  CA  LEU A 289       9.525 -41.982 -14.606  1.00  0.00           C  
ATOM   4525  C   LEU A 289       8.856 -43.157 -13.906  1.00  0.00           C  
ATOM   4526  O   LEU A 289       9.342 -44.284 -13.965  1.00  0.00           O  
ATOM   4527  CB  LEU A 289      10.373 -41.215 -13.587  1.00  0.00           C  
ATOM   4528  CG  LEU A 289      11.734 -40.690 -14.058  1.00  0.00           C  
ATOM   4529  CD1 LEU A 289      11.597 -39.922 -15.341  1.00  0.00           C  
ATOM   4530  CD2 LEU A 289      12.302 -39.778 -12.982  1.00  0.00           C  
ATOM   4531  H   LEU A 289       8.456 -40.139 -14.860  1.00  0.00           H  
ATOM   4532  HA  LEU A 289      10.170 -42.380 -15.387  1.00  0.00           H  
ATOM   4533 1HB  LEU A 289       9.798 -40.357 -13.252  1.00  0.00           H  
ATOM   4534 2HB  LEU A 289      10.547 -41.860 -12.728  1.00  0.00           H  
ATOM   4535  HG  LEU A 289      12.400 -41.528 -14.230  1.00  0.00           H  
ATOM   4536 1HD1 LEU A 289      12.580 -39.563 -15.648  1.00  0.00           H  
ATOM   4537 2HD1 LEU A 289      11.188 -40.562 -16.119  1.00  0.00           H  
ATOM   4538 3HD1 LEU A 289      10.938 -39.080 -15.181  1.00  0.00           H  
ATOM   4539 1HD2 LEU A 289      13.268 -39.401 -13.308  1.00  0.00           H  
ATOM   4540 2HD2 LEU A 289      11.623 -38.938 -12.824  1.00  0.00           H  
ATOM   4541 3HD2 LEU A 289      12.418 -40.331 -12.050  1.00  0.00           H  
ATOM   4542  N   ARG A 290       7.734 -42.893 -13.243  1.00  0.00           N  
ATOM   4543  CA  ARG A 290       7.040 -43.904 -12.452  1.00  0.00           C  
ATOM   4544  C   ARG A 290       6.671 -45.154 -13.243  1.00  0.00           C  
ATOM   4545  O   ARG A 290       6.695 -46.259 -12.701  1.00  0.00           O  
ATOM   4546  CB  ARG A 290       5.778 -43.326 -11.824  1.00  0.00           C  
ATOM   4547  CG  ARG A 290       5.020 -44.294 -10.919  1.00  0.00           C  
ATOM   4548  CD  ARG A 290       3.921 -43.622 -10.164  1.00  0.00           C  
ATOM   4549  NE  ARG A 290       2.849 -43.152 -11.035  1.00  0.00           N  
ATOM   4550  CZ  ARG A 290       1.892 -43.927 -11.575  1.00  0.00           C  
ATOM   4551  NH1 ARG A 290       1.872 -45.226 -11.351  1.00  0.00           N1+
ATOM   4552  NH2 ARG A 290       0.976 -43.365 -12.331  1.00  0.00           N  
ATOM   4553  H   ARG A 290       7.381 -41.942 -13.240  1.00  0.00           H  
ATOM   4554  HA  ARG A 290       7.707 -44.204 -11.642  1.00  0.00           H  
ATOM   4555 1HB  ARG A 290       6.030 -42.443 -11.240  1.00  0.00           H  
ATOM   4556 2HB  ARG A 290       5.094 -43.014 -12.612  1.00  0.00           H  
ATOM   4557 1HG  ARG A 290       4.582 -45.080 -11.534  1.00  0.00           H  
ATOM   4558 2HG  ARG A 290       5.706 -44.742 -10.200  1.00  0.00           H  
ATOM   4559 1HD  ARG A 290       3.495 -44.315  -9.440  1.00  0.00           H  
ATOM   4560 2HD  ARG A 290       4.331 -42.760  -9.637  1.00  0.00           H  
ATOM   4561  HE  ARG A 290       2.801 -42.156 -11.246  1.00  0.00           H  
ATOM   4562 1HH1 ARG A 290       2.581 -45.647 -10.772  1.00  0.00           H  
ATOM   4563 2HH1 ARG A 290       1.146 -45.803 -11.758  1.00  0.00           H  
ATOM   4564 1HH2 ARG A 290       1.008 -42.361 -12.490  1.00  0.00           H  
ATOM   4565 2HH2 ARG A 290       0.247 -43.924 -12.759  1.00  0.00           H  
ATOM   4566  N   VAL A 291       6.302 -44.989 -14.509  1.00  0.00           N  
ATOM   4567  CA  VAL A 291       5.866 -46.131 -15.304  1.00  0.00           C  
ATOM   4568  C   VAL A 291       6.899 -46.563 -16.345  1.00  0.00           C  
ATOM   4569  O   VAL A 291       6.624 -47.444 -17.157  1.00  0.00           O  
ATOM   4570  CB  VAL A 291       4.533 -45.823 -16.016  1.00  0.00           C  
ATOM   4571  CG1 VAL A 291       3.441 -45.523 -14.995  1.00  0.00           C  
ATOM   4572  CG2 VAL A 291       4.712 -44.648 -16.955  1.00  0.00           C  
ATOM   4573  H   VAL A 291       6.305 -44.061 -14.915  1.00  0.00           H  
ATOM   4574  HA  VAL A 291       5.698 -46.969 -14.626  1.00  0.00           H  
ATOM   4575  HB  VAL A 291       4.228 -46.701 -16.580  1.00  0.00           H  
ATOM   4576 1HG1 VAL A 291       2.501 -45.326 -15.516  1.00  0.00           H  
ATOM   4577 2HG1 VAL A 291       3.315 -46.378 -14.332  1.00  0.00           H  
ATOM   4578 3HG1 VAL A 291       3.719 -44.648 -14.408  1.00  0.00           H  
ATOM   4579 1HG2 VAL A 291       3.770 -44.451 -17.467  1.00  0.00           H  
ATOM   4580 2HG2 VAL A 291       5.012 -43.764 -16.389  1.00  0.00           H  
ATOM   4581 3HG2 VAL A 291       5.479 -44.882 -17.684  1.00  0.00           H  
ATOM   4582  N   ALA A 292       8.075 -45.940 -16.332  1.00  0.00           N  
ATOM   4583  CA  ALA A 292       9.127 -46.287 -17.286  1.00  0.00           C  
ATOM   4584  C   ALA A 292      10.088 -47.278 -16.644  1.00  0.00           C  
ATOM   4585  O   ALA A 292      10.288 -47.254 -15.431  1.00  0.00           O  
ATOM   4586  CB  ALA A 292       9.879 -45.044 -17.742  1.00  0.00           C  
ATOM   4587  H   ALA A 292       8.259 -45.235 -15.626  1.00  0.00           H  
ATOM   4588  HA  ALA A 292       8.668 -46.765 -18.152  1.00  0.00           H  
ATOM   4589 1HB  ALA A 292      10.648 -45.333 -18.460  1.00  0.00           H  
ATOM   4590 2HB  ALA A 292       9.187 -44.347 -18.211  1.00  0.00           H  
ATOM   4591 3HB  ALA A 292      10.344 -44.567 -16.882  1.00  0.00           H  
ATOM   4592  N   LYS A 293      10.698 -48.139 -17.452  1.00  0.00           N  
ATOM   4593  CA  LYS A 293      11.691 -49.064 -16.920  1.00  0.00           C  
ATOM   4594  C   LYS A 293      13.045 -48.932 -17.613  1.00  0.00           C  
ATOM   4595  O   LYS A 293      14.078 -49.260 -17.030  1.00  0.00           O  
ATOM   4596  CB  LYS A 293      11.176 -50.501 -16.998  1.00  0.00           C  
ATOM   4597  CG  LYS A 293      10.959 -51.035 -18.403  1.00  0.00           C  
ATOM   4598  CD  LYS A 293      10.318 -52.415 -18.358  1.00  0.00           C  
ATOM   4599  CE  LYS A 293      10.137 -53.010 -19.752  1.00  0.00           C  
ATOM   4600  NZ  LYS A 293       9.129 -52.262 -20.560  1.00  0.00           N1+
ATOM   4601  H   LYS A 293      10.489 -48.139 -18.448  1.00  0.00           H  
ATOM   4602  HA  LYS A 293      11.843 -48.825 -15.870  1.00  0.00           H  
ATOM   4603 1HB  LYS A 293      11.882 -51.164 -16.498  1.00  0.00           H  
ATOM   4604 2HB  LYS A 293      10.229 -50.573 -16.467  1.00  0.00           H  
ATOM   4605 1HG  LYS A 293      10.305 -50.353 -18.948  1.00  0.00           H  
ATOM   4606 2HG  LYS A 293      11.910 -51.097 -18.930  1.00  0.00           H  
ATOM   4607 1HD  LYS A 293      10.947 -53.086 -17.772  1.00  0.00           H  
ATOM   4608 2HD  LYS A 293       9.345 -52.346 -17.874  1.00  0.00           H  
ATOM   4609 1HE  LYS A 293      11.090 -52.992 -20.273  1.00  0.00           H  
ATOM   4610 2HE  LYS A 293       9.807 -54.045 -19.650  1.00  0.00           H  
ATOM   4611 1HZ  LYS A 293       9.041 -52.695 -21.467  1.00  0.00           H  
ATOM   4612 2HZ  LYS A 293       8.234 -52.281 -20.093  1.00  0.00           H  
ATOM   4613 3HZ  LYS A 293       9.424 -51.293 -20.685  1.00  0.00           H  
ATOM   4614  N   GLY A 294      13.042 -48.455 -18.854  1.00  0.00           N  
ATOM   4615  CA  GLY A 294      14.285 -48.320 -19.602  1.00  0.00           C  
ATOM   4616  C   GLY A 294      15.150 -47.230 -18.992  1.00  0.00           C  
ATOM   4617  O   GLY A 294      14.638 -46.220 -18.505  1.00  0.00           O  
ATOM   4618  H   GLY A 294      12.165 -48.205 -19.295  1.00  0.00           H  
ATOM   4619 1HA  GLY A 294      14.819 -49.268 -19.594  1.00  0.00           H  
ATOM   4620 2HA  GLY A 294      14.065 -48.081 -20.639  1.00  0.00           H  
ATOM   4621  N   GLU A 295      16.466 -47.434 -19.028  1.00  0.00           N  
ATOM   4622  CA  GLU A 295      17.400 -46.467 -18.463  1.00  0.00           C  
ATOM   4623  C   GLU A 295      17.506 -45.229 -19.337  1.00  0.00           C  
ATOM   4624  O   GLU A 295      17.606 -44.107 -18.837  1.00  0.00           O  
ATOM   4625  CB  GLU A 295      18.782 -47.101 -18.300  1.00  0.00           C  
ATOM   4626  CG  GLU A 295      19.770 -46.236 -17.541  1.00  0.00           C  
ATOM   4627  CD  GLU A 295      19.377 -46.032 -16.107  1.00  0.00           C  
ATOM   4628  OE1 GLU A 295      19.123 -46.999 -15.427  1.00  0.00           O  
ATOM   4629  OE2 GLU A 295      19.315 -44.910 -15.693  1.00  0.00           O1-
ATOM   4630  H   GLU A 295      16.823 -48.280 -19.448  1.00  0.00           H  
ATOM   4631  HA  GLU A 295      17.037 -46.162 -17.483  1.00  0.00           H  
ATOM   4632 1HB  GLU A 295      18.689 -48.051 -17.778  1.00  0.00           H  
ATOM   4633 2HB  GLU A 295      19.207 -47.303 -19.285  1.00  0.00           H  
ATOM   4634 1HG  GLU A 295      20.747 -46.715 -17.573  1.00  0.00           H  
ATOM   4635 2HG  GLU A 295      19.857 -45.265 -18.031  1.00  0.00           H  
ATOM   4636  N   GLU A 296      17.473 -45.430 -20.647  1.00  0.00           N  
ATOM   4637  CA  GLU A 296      17.600 -44.326 -21.582  1.00  0.00           C  
ATOM   4638  C   GLU A 296      16.438 -43.357 -21.414  1.00  0.00           C  
ATOM   4639  O   GLU A 296      16.608 -42.146 -21.528  1.00  0.00           O  
ATOM   4640  CB  GLU A 296      17.656 -44.857 -23.015  1.00  0.00           C  
ATOM   4641  CG  GLU A 296      18.890 -45.703 -23.320  1.00  0.00           C  
ATOM   4642  CD  GLU A 296      18.763 -47.129 -22.837  1.00  0.00           C  
ATOM   4643  OE1 GLU A 296      17.728 -47.466 -22.306  1.00  0.00           O  
ATOM   4644  OE2 GLU A 296      19.697 -47.877 -22.997  1.00  0.00           O1-
ATOM   4645  H   GLU A 296      17.378 -46.374 -21.007  1.00  0.00           H  
ATOM   4646  HA  GLU A 296      18.527 -43.791 -21.366  1.00  0.00           H  
ATOM   4647 1HB  GLU A 296      16.775 -45.464 -23.210  1.00  0.00           H  
ATOM   4648 2HB  GLU A 296      17.643 -44.021 -23.712  1.00  0.00           H  
ATOM   4649 1HG  GLU A 296      19.051 -45.712 -24.398  1.00  0.00           H  
ATOM   4650 2HG  GLU A 296      19.762 -45.243 -22.855  1.00  0.00           H  
ATOM   4651  N   VAL A 297      15.261 -43.907 -21.128  1.00  0.00           N  
ATOM   4652  CA  VAL A 297      14.060 -43.107 -20.935  1.00  0.00           C  
ATOM   4653  C   VAL A 297      14.115 -42.303 -19.644  1.00  0.00           C  
ATOM   4654  O   VAL A 297      13.811 -41.111 -19.648  1.00  0.00           O  
ATOM   4655  CB  VAL A 297      12.823 -44.014 -20.990  1.00  0.00           C  
ATOM   4656  CG1 VAL A 297      11.562 -43.263 -20.579  1.00  0.00           C  
ATOM   4657  CG2 VAL A 297      12.684 -44.513 -22.408  1.00  0.00           C  
ATOM   4658  H   VAL A 297      15.202 -44.912 -21.057  1.00  0.00           H  
ATOM   4659  HA  VAL A 297      13.985 -42.403 -21.764  1.00  0.00           H  
ATOM   4660  HB  VAL A 297      12.951 -44.856 -20.305  1.00  0.00           H  
ATOM   4661 1HG1 VAL A 297      10.705 -43.937 -20.642  1.00  0.00           H  
ATOM   4662 2HG1 VAL A 297      11.667 -42.918 -19.557  1.00  0.00           H  
ATOM   4663 3HG1 VAL A 297      11.406 -42.416 -21.236  1.00  0.00           H  
ATOM   4664 1HG2 VAL A 297      11.827 -45.156 -22.478  1.00  0.00           H  
ATOM   4665 2HG2 VAL A 297      12.555 -43.668 -23.080  1.00  0.00           H  
ATOM   4666 3HG2 VAL A 297      13.584 -45.066 -22.689  1.00  0.00           H  
ATOM   4667  N   VAL A 298      14.534 -42.923 -18.541  1.00  0.00           N  
ATOM   4668  CA  VAL A 298      14.648 -42.173 -17.296  1.00  0.00           C  
ATOM   4669  C   VAL A 298      15.652 -41.035 -17.457  1.00  0.00           C  
ATOM   4670  O   VAL A 298      15.421 -39.920 -16.982  1.00  0.00           O  
ATOM   4671  CB  VAL A 298      15.081 -43.077 -16.122  1.00  0.00           C  
ATOM   4672  CG1 VAL A 298      15.420 -42.214 -14.884  1.00  0.00           C  
ATOM   4673  CG2 VAL A 298      13.955 -44.061 -15.788  1.00  0.00           C  
ATOM   4674  H   VAL A 298      14.760 -43.915 -18.566  1.00  0.00           H  
ATOM   4675  HA  VAL A 298      13.671 -41.746 -17.058  1.00  0.00           H  
ATOM   4676  HB  VAL A 298      15.982 -43.630 -16.404  1.00  0.00           H  
ATOM   4677 1HG1 VAL A 298      15.731 -42.858 -14.065  1.00  0.00           H  
ATOM   4678 2HG1 VAL A 298      16.229 -41.525 -15.120  1.00  0.00           H  
ATOM   4679 3HG1 VAL A 298      14.547 -41.647 -14.583  1.00  0.00           H  
ATOM   4680 1HG2 VAL A 298      14.265 -44.706 -14.963  1.00  0.00           H  
ATOM   4681 2HG2 VAL A 298      13.062 -43.509 -15.500  1.00  0.00           H  
ATOM   4682 3HG2 VAL A 298      13.734 -44.674 -16.661  1.00  0.00           H  
ATOM   4683  N   LEU A 299      16.775 -41.323 -18.114  1.00  0.00           N  
ATOM   4684  CA  LEU A 299      17.828 -40.336 -18.287  1.00  0.00           C  
ATOM   4685  C   LEU A 299      17.397 -39.176 -19.183  1.00  0.00           C  
ATOM   4686  O   LEU A 299      17.635 -38.013 -18.853  1.00  0.00           O  
ATOM   4687  CB  LEU A 299      19.084 -41.009 -18.874  1.00  0.00           C  
ATOM   4688  CG  LEU A 299      20.320 -40.102 -19.088  1.00  0.00           C  
ATOM   4689  CD1 LEU A 299      20.725 -39.481 -17.765  1.00  0.00           C  
ATOM   4690  CD2 LEU A 299      21.468 -40.937 -19.657  1.00  0.00           C  
ATOM   4691  H   LEU A 299      16.909 -42.260 -18.483  1.00  0.00           H  
ATOM   4692  HA  LEU A 299      18.072 -39.938 -17.305  1.00  0.00           H  
ATOM   4693 1HB  LEU A 299      19.379 -41.828 -18.220  1.00  0.00           H  
ATOM   4694 2HB  LEU A 299      18.820 -41.432 -19.846  1.00  0.00           H  
ATOM   4695  HG  LEU A 299      20.077 -39.300 -19.785  1.00  0.00           H  
ATOM   4696 1HD1 LEU A 299      21.586 -38.851 -17.916  1.00  0.00           H  
ATOM   4697 2HD1 LEU A 299      19.914 -38.878 -17.370  1.00  0.00           H  
ATOM   4698 3HD1 LEU A 299      20.974 -40.271 -17.057  1.00  0.00           H  
ATOM   4699 1HD2 LEU A 299      22.345 -40.301 -19.807  1.00  0.00           H  
ATOM   4700 2HD2 LEU A 299      21.719 -41.736 -18.960  1.00  0.00           H  
ATOM   4701 3HD2 LEU A 299      21.167 -41.368 -20.611  1.00  0.00           H  
ATOM   4702  N   GLU A 300      16.748 -39.484 -20.308  1.00  0.00           N  
ATOM   4703  CA  GLU A 300      16.315 -38.433 -21.220  1.00  0.00           C  
ATOM   4704  C   GLU A 300      15.196 -37.585 -20.629  1.00  0.00           C  
ATOM   4705  O   GLU A 300      15.163 -36.371 -20.841  1.00  0.00           O  
ATOM   4706  CB  GLU A 300      15.885 -39.031 -22.558  1.00  0.00           C  
ATOM   4707  CG  GLU A 300      17.037 -39.536 -23.408  1.00  0.00           C  
ATOM   4708  CD  GLU A 300      17.935 -38.423 -23.856  1.00  0.00           C  
ATOM   4709  OE1 GLU A 300      17.421 -37.411 -24.268  1.00  0.00           O  
ATOM   4710  OE2 GLU A 300      19.130 -38.572 -23.781  1.00  0.00           O1-
ATOM   4711  H   GLU A 300      16.575 -40.453 -20.547  1.00  0.00           H  
ATOM   4712  HA  GLU A 300      17.166 -37.777 -21.406  1.00  0.00           H  
ATOM   4713 1HB  GLU A 300      15.207 -39.865 -22.385  1.00  0.00           H  
ATOM   4714 2HB  GLU A 300      15.350 -38.279 -23.136  1.00  0.00           H  
ATOM   4715 1HG  GLU A 300      17.622 -40.245 -22.825  1.00  0.00           H  
ATOM   4716 2HG  GLU A 300      16.639 -40.058 -24.276  1.00  0.00           H  
ATOM   4717  N   ILE A 301      14.294 -38.201 -19.870  1.00  0.00           N  
ATOM   4718  CA  ILE A 301      13.223 -37.436 -19.249  1.00  0.00           C  
ATOM   4719  C   ILE A 301      13.810 -36.456 -18.252  1.00  0.00           C  
ATOM   4720  O   ILE A 301      13.399 -35.293 -18.202  1.00  0.00           O  
ATOM   4721  CB  ILE A 301      12.199 -38.344 -18.550  1.00  0.00           C  
ATOM   4722  CG1 ILE A 301      11.440 -39.162 -19.591  1.00  0.00           C  
ATOM   4723  CG2 ILE A 301      11.220 -37.477 -17.722  1.00  0.00           C  
ATOM   4724  CD1 ILE A 301      10.672 -40.319 -19.011  1.00  0.00           C  
ATOM   4725  H   ILE A 301      14.346 -39.204 -19.730  1.00  0.00           H  
ATOM   4726  HA  ILE A 301      12.703 -36.870 -20.022  1.00  0.00           H  
ATOM   4727  HB  ILE A 301      12.718 -39.042 -17.898  1.00  0.00           H  
ATOM   4728 1HG1 ILE A 301      10.743 -38.511 -20.100  1.00  0.00           H  
ATOM   4729 2HG1 ILE A 301      12.140 -39.545 -20.318  1.00  0.00           H  
ATOM   4730 1HG2 ILE A 301      10.491 -38.109 -17.224  1.00  0.00           H  
ATOM   4731 2HG2 ILE A 301      11.769 -36.913 -16.973  1.00  0.00           H  
ATOM   4732 3HG2 ILE A 301      10.700 -36.787 -18.385  1.00  0.00           H  
ATOM   4733 1HD1 ILE A 301      10.155 -40.849 -19.811  1.00  0.00           H  
ATOM   4734 2HD1 ILE A 301      11.366 -40.993 -18.513  1.00  0.00           H  
ATOM   4735 3HD1 ILE A 301       9.955 -39.962 -18.298  1.00  0.00           H  
ATOM   4736  N   ALA A 302      14.771 -36.917 -17.451  1.00  0.00           N  
ATOM   4737  CA  ALA A 302      15.414 -36.038 -16.495  1.00  0.00           C  
ATOM   4738  C   ALA A 302      16.098 -34.879 -17.211  1.00  0.00           C  
ATOM   4739  O   ALA A 302      15.991 -33.729 -16.786  1.00  0.00           O  
ATOM   4740  CB  ALA A 302      16.424 -36.809 -15.658  1.00  0.00           C  
ATOM   4741  H   ALA A 302      15.055 -37.893 -17.507  1.00  0.00           H  
ATOM   4742  HA  ALA A 302      14.646 -35.629 -15.847  1.00  0.00           H  
ATOM   4743 1HB  ALA A 302      16.881 -36.143 -14.927  1.00  0.00           H  
ATOM   4744 2HB  ALA A 302      15.915 -37.621 -15.148  1.00  0.00           H  
ATOM   4745 3HB  ALA A 302      17.195 -37.216 -16.310  1.00  0.00           H  
ATOM   4746  N   ARG A 303      16.764 -35.182 -18.329  1.00  0.00           N  
ATOM   4747  CA  ARG A 303      17.456 -34.161 -19.104  1.00  0.00           C  
ATOM   4748  C   ARG A 303      16.493 -33.088 -19.588  1.00  0.00           C  
ATOM   4749  O   ARG A 303      16.788 -31.895 -19.492  1.00  0.00           O  
ATOM   4750  CB  ARG A 303      18.169 -34.781 -20.300  1.00  0.00           C  
ATOM   4751  CG  ARG A 303      19.018 -33.812 -21.120  1.00  0.00           C  
ATOM   4752  CD  ARG A 303      19.677 -34.483 -22.279  1.00  0.00           C  
ATOM   4753  NE  ARG A 303      18.726 -34.869 -23.322  1.00  0.00           N  
ATOM   4754  CZ  ARG A 303      18.199 -34.034 -24.243  1.00  0.00           C  
ATOM   4755  NH1 ARG A 303      18.518 -32.755 -24.255  1.00  0.00           N1+
ATOM   4756  NH2 ARG A 303      17.360 -34.520 -25.138  1.00  0.00           N  
ATOM   4757  H   ARG A 303      16.821 -36.153 -18.628  1.00  0.00           H  
ATOM   4758  HA  ARG A 303      18.196 -33.689 -18.464  1.00  0.00           H  
ATOM   4759 1HB  ARG A 303      18.814 -35.586 -19.957  1.00  0.00           H  
ATOM   4760 2HB  ARG A 303      17.430 -35.219 -20.972  1.00  0.00           H  
ATOM   4761 1HG  ARG A 303      18.384 -33.009 -21.497  1.00  0.00           H  
ATOM   4762 2HG  ARG A 303      19.797 -33.388 -20.486  1.00  0.00           H  
ATOM   4763 1HD  ARG A 303      20.412 -33.814 -22.716  1.00  0.00           H  
ATOM   4764 2HD  ARG A 303      20.176 -35.388 -21.925  1.00  0.00           H  
ATOM   4765  HE  ARG A 303      18.443 -35.848 -23.375  1.00  0.00           H  
ATOM   4766 1HH1 ARG A 303      19.163 -32.383 -23.568  1.00  0.00           H  
ATOM   4767 2HH1 ARG A 303      18.120 -32.134 -24.947  1.00  0.00           H  
ATOM   4768 1HH2 ARG A 303      17.132 -35.512 -25.113  1.00  0.00           H  
ATOM   4769 2HH2 ARG A 303      16.955 -33.917 -25.837  1.00  0.00           H  
ATOM   4770  N   LEU A 304      15.340 -33.514 -20.094  1.00  0.00           N  
ATOM   4771  CA  LEU A 304      14.343 -32.584 -20.607  1.00  0.00           C  
ATOM   4772  C   LEU A 304      13.799 -31.688 -19.497  1.00  0.00           C  
ATOM   4773  O   LEU A 304      13.619 -30.484 -19.694  1.00  0.00           O  
ATOM   4774  CB  LEU A 304      13.201 -33.377 -21.258  1.00  0.00           C  
ATOM   4775  CG  LEU A 304      13.564 -34.118 -22.573  1.00  0.00           C  
ATOM   4776  CD1 LEU A 304      12.476 -35.136 -22.896  1.00  0.00           C  
ATOM   4777  CD2 LEU A 304      13.694 -33.109 -23.715  1.00  0.00           C  
ATOM   4778  H   LEU A 304      15.164 -34.512 -20.152  1.00  0.00           H  
ATOM   4779  HA  LEU A 304      14.816 -31.951 -21.354  1.00  0.00           H  
ATOM   4780 1HB  LEU A 304      12.849 -34.124 -20.547  1.00  0.00           H  
ATOM   4781 2HB  LEU A 304      12.380 -32.695 -21.471  1.00  0.00           H  
ATOM   4782  HG  LEU A 304      14.508 -34.645 -22.449  1.00  0.00           H  
ATOM   4783 1HD1 LEU A 304      12.730 -35.662 -23.818  1.00  0.00           H  
ATOM   4784 2HD1 LEU A 304      12.396 -35.854 -22.081  1.00  0.00           H  
ATOM   4785 3HD1 LEU A 304      11.537 -34.627 -23.016  1.00  0.00           H  
ATOM   4786 1HD2 LEU A 304      13.950 -33.638 -24.635  1.00  0.00           H  
ATOM   4787 2HD2 LEU A 304      12.747 -32.585 -23.851  1.00  0.00           H  
ATOM   4788 3HD2 LEU A 304      14.478 -32.386 -23.488  1.00  0.00           H  
ATOM   4789  N   ALA A 305      13.565 -32.265 -18.320  1.00  0.00           N  
ATOM   4790  CA  ALA A 305      13.088 -31.488 -17.182  1.00  0.00           C  
ATOM   4791  C   ALA A 305      14.138 -30.470 -16.735  1.00  0.00           C  
ATOM   4792  O   ALA A 305      13.800 -29.350 -16.342  1.00  0.00           O  
ATOM   4793  CB  ALA A 305      12.729 -32.408 -16.031  1.00  0.00           C  
ATOM   4794  H   ALA A 305      13.703 -33.267 -18.220  1.00  0.00           H  
ATOM   4795  HA  ALA A 305      12.201 -30.939 -17.495  1.00  0.00           H  
ATOM   4796 1HB  ALA A 305      12.348 -31.818 -15.198  1.00  0.00           H  
ATOM   4797 2HB  ALA A 305      11.966 -33.115 -16.356  1.00  0.00           H  
ATOM   4798 3HB  ALA A 305      13.616 -32.949 -15.723  1.00  0.00           H  
ATOM   4799  N   PHE A 306      15.416 -30.848 -16.812  1.00  0.00           N  
ATOM   4800  CA  PHE A 306      16.494 -29.944 -16.428  1.00  0.00           C  
ATOM   4801  C   PHE A 306      16.568 -28.769 -17.394  1.00  0.00           C  
ATOM   4802  O   PHE A 306      16.702 -27.619 -16.972  1.00  0.00           O  
ATOM   4803  CB  PHE A 306      17.838 -30.676 -16.410  1.00  0.00           C  
ATOM   4804  CG  PHE A 306      18.002 -31.680 -15.289  1.00  0.00           C  
ATOM   4805  CD1 PHE A 306      18.637 -32.884 -15.536  1.00  0.00           C  
ATOM   4806  CD2 PHE A 306      17.532 -31.436 -14.003  1.00  0.00           C  
ATOM   4807  CE1 PHE A 306      18.802 -33.819 -14.548  1.00  0.00           C  
ATOM   4808  CE2 PHE A 306      17.695 -32.372 -13.017  1.00  0.00           C  
ATOM   4809  CZ  PHE A 306      18.333 -33.568 -13.293  1.00  0.00           C  
ATOM   4810  H   PHE A 306      15.638 -31.791 -17.120  1.00  0.00           H  
ATOM   4811  HA  PHE A 306      16.282 -29.548 -15.437  1.00  0.00           H  
ATOM   4812 1HB  PHE A 306      17.963 -31.207 -17.351  1.00  0.00           H  
ATOM   4813 2HB  PHE A 306      18.651 -29.956 -16.344  1.00  0.00           H  
ATOM   4814  HD1 PHE A 306      19.007 -33.085 -16.534  1.00  0.00           H  
ATOM   4815  HD2 PHE A 306      17.032 -30.504 -13.771  1.00  0.00           H  
ATOM   4816  HE1 PHE A 306      19.308 -34.761 -14.766  1.00  0.00           H  
ATOM   4817  HE2 PHE A 306      17.317 -32.169 -12.018  1.00  0.00           H  
ATOM   4818  HZ  PHE A 306      18.465 -34.308 -12.516  1.00  0.00           H  
ATOM   4819  N   GLU A 307      16.429 -29.049 -18.690  1.00  0.00           N  
ATOM   4820  CA  GLU A 307      16.446 -27.981 -19.682  1.00  0.00           C  
ATOM   4821  C   GLU A 307      15.315 -26.996 -19.440  1.00  0.00           C  
ATOM   4822  O   GLU A 307      15.488 -25.788 -19.614  1.00  0.00           O  
ATOM   4823  CB  GLU A 307      16.343 -28.542 -21.105  1.00  0.00           C  
ATOM   4824  CG  GLU A 307      17.609 -29.210 -21.617  1.00  0.00           C  
ATOM   4825  CD  GLU A 307      17.463 -29.729 -23.023  1.00  0.00           C  
ATOM   4826  OE1 GLU A 307      16.361 -29.753 -23.517  1.00  0.00           O  
ATOM   4827  OE2 GLU A 307      18.456 -30.098 -23.605  1.00  0.00           O1-
ATOM   4828  H   GLU A 307      16.335 -30.014 -18.991  1.00  0.00           H  
ATOM   4829  HA  GLU A 307      17.390 -27.444 -19.594  1.00  0.00           H  
ATOM   4830 1HB  GLU A 307      15.542 -29.282 -21.145  1.00  0.00           H  
ATOM   4831 2HB  GLU A 307      16.079 -27.740 -21.795  1.00  0.00           H  
ATOM   4832 1HG  GLU A 307      18.421 -28.484 -21.590  1.00  0.00           H  
ATOM   4833 2HG  GLU A 307      17.867 -30.033 -20.955  1.00  0.00           H  
ATOM   4834  N   LEU A 308      14.160 -27.503 -19.018  1.00  0.00           N  
ATOM   4835  CA  LEU A 308      13.021 -26.639 -18.745  1.00  0.00           C  
ATOM   4836  C   LEU A 308      13.333 -25.720 -17.571  1.00  0.00           C  
ATOM   4837  O   LEU A 308      13.090 -24.516 -17.632  1.00  0.00           O  
ATOM   4838  CB  LEU A 308      11.768 -27.480 -18.451  1.00  0.00           C  
ATOM   4839  CG  LEU A 308      10.385 -26.739 -18.414  1.00  0.00           C  
ATOM   4840  CD1 LEU A 308      10.120 -26.159 -17.018  1.00  0.00           C  
ATOM   4841  CD2 LEU A 308      10.358 -25.632 -19.467  1.00  0.00           C  
ATOM   4842  H   LEU A 308      14.069 -28.508 -18.910  1.00  0.00           H  
ATOM   4843  HA  LEU A 308      12.848 -26.031 -19.630  1.00  0.00           H  
ATOM   4844 1HB  LEU A 308      11.704 -28.269 -19.199  1.00  0.00           H  
ATOM   4845 2HB  LEU A 308      11.903 -27.952 -17.476  1.00  0.00           H  
ATOM   4846  HG  LEU A 308       9.609 -27.452 -18.636  1.00  0.00           H  
ATOM   4847 1HD1 LEU A 308       9.145 -25.667 -17.007  1.00  0.00           H  
ATOM   4848 2HD1 LEU A 308      10.127 -26.964 -16.281  1.00  0.00           H  
ATOM   4849 3HD1 LEU A 308      10.882 -25.434 -16.764  1.00  0.00           H  
ATOM   4850 1HD2 LEU A 308       9.388 -25.140 -19.450  1.00  0.00           H  
ATOM   4851 2HD2 LEU A 308      11.130 -24.895 -19.253  1.00  0.00           H  
ATOM   4852 3HD2 LEU A 308      10.529 -26.060 -20.458  1.00  0.00           H  
ATOM   4853  N   ALA A 309      13.889 -26.290 -16.502  1.00  0.00           N  
ATOM   4854  CA  ALA A 309      14.243 -25.492 -15.330  1.00  0.00           C  
ATOM   4855  C   ALA A 309      15.221 -24.377 -15.716  1.00  0.00           C  
ATOM   4856  O   ALA A 309      15.122 -23.257 -15.208  1.00  0.00           O  
ATOM   4857  CB  ALA A 309      14.857 -26.382 -14.258  1.00  0.00           C  
ATOM   4858  H   ALA A 309      14.047 -27.292 -16.494  1.00  0.00           H  
ATOM   4859  HA  ALA A 309      13.336 -25.033 -14.940  1.00  0.00           H  
ATOM   4860 1HB  ALA A 309      15.100 -25.786 -13.381  1.00  0.00           H  
ATOM   4861 2HB  ALA A 309      14.145 -27.157 -13.985  1.00  0.00           H  
ATOM   4862 3HB  ALA A 309      15.766 -26.842 -14.646  1.00  0.00           H  
ATOM   4863  N   ILE A 310      16.141 -24.669 -16.632  1.00  0.00           N  
ATOM   4864  CA  ILE A 310      17.083 -23.656 -17.098  1.00  0.00           C  
ATOM   4865  C   ILE A 310      16.361 -22.555 -17.861  1.00  0.00           C  
ATOM   4866  O   ILE A 310      16.629 -21.370 -17.646  1.00  0.00           O  
ATOM   4867  CB  ILE A 310      18.202 -24.269 -17.957  1.00  0.00           C  
ATOM   4868  CG1 ILE A 310      19.086 -25.144 -17.057  1.00  0.00           C  
ATOM   4869  CG2 ILE A 310      19.016 -23.154 -18.635  1.00  0.00           C  
ATOM   4870  CD1 ILE A 310      20.072 -26.031 -17.797  1.00  0.00           C  
ATOM   4871  H   ILE A 310      16.192 -25.617 -16.998  1.00  0.00           H  
ATOM   4872  HA  ILE A 310      17.554 -23.204 -16.225  1.00  0.00           H  
ATOM   4873  HB  ILE A 310      17.767 -24.915 -18.719  1.00  0.00           H  
ATOM   4874 1HG1 ILE A 310      19.642 -24.497 -16.382  1.00  0.00           H  
ATOM   4875 2HG1 ILE A 310      18.435 -25.777 -16.463  1.00  0.00           H  
ATOM   4876 1HG2 ILE A 310      19.809 -23.586 -19.242  1.00  0.00           H  
ATOM   4877 2HG2 ILE A 310      18.369 -22.559 -19.277  1.00  0.00           H  
ATOM   4878 3HG2 ILE A 310      19.454 -22.510 -17.874  1.00  0.00           H  
ATOM   4879 1HD1 ILE A 310      20.648 -26.617 -17.078  1.00  0.00           H  
ATOM   4880 2HD1 ILE A 310      19.528 -26.706 -18.459  1.00  0.00           H  
ATOM   4881 3HD1 ILE A 310      20.752 -25.418 -18.382  1.00  0.00           H  
ATOM   4882  N   GLU A 311      15.433 -22.935 -18.742  1.00  0.00           N  
ATOM   4883  CA  GLU A 311      14.657 -21.942 -19.467  1.00  0.00           C  
ATOM   4884  C   GLU A 311      13.825 -21.105 -18.509  1.00  0.00           C  
ATOM   4885  O   GLU A 311      13.681 -19.900 -18.690  1.00  0.00           O  
ATOM   4886  CB  GLU A 311      13.743 -22.602 -20.505  1.00  0.00           C  
ATOM   4887  CG  GLU A 311      14.467 -23.134 -21.728  1.00  0.00           C  
ATOM   4888  CD  GLU A 311      15.088 -22.030 -22.531  1.00  0.00           C  
ATOM   4889  OE1 GLU A 311      14.397 -21.086 -22.835  1.00  0.00           O  
ATOM   4890  OE2 GLU A 311      16.253 -22.114 -22.828  1.00  0.00           O1-
ATOM   4891  H   GLU A 311      15.277 -23.925 -18.910  1.00  0.00           H  
ATOM   4892  HA  GLU A 311      15.346 -21.275 -19.988  1.00  0.00           H  
ATOM   4893 1HB  GLU A 311      13.212 -23.435 -20.043  1.00  0.00           H  
ATOM   4894 2HB  GLU A 311      12.993 -21.884 -20.840  1.00  0.00           H  
ATOM   4895 1HG  GLU A 311      15.245 -23.826 -21.411  1.00  0.00           H  
ATOM   4896 2HG  GLU A 311      13.758 -23.679 -22.350  1.00  0.00           H  
ATOM   4897  N   ALA A 312      13.299 -21.740 -17.466  1.00  0.00           N  
ATOM   4898  CA  ALA A 312      12.515 -21.005 -16.483  1.00  0.00           C  
ATOM   4899  C   ALA A 312      13.377 -19.959 -15.807  1.00  0.00           C  
ATOM   4900  O   ALA A 312      12.929 -18.824 -15.605  1.00  0.00           O  
ATOM   4901  CB  ALA A 312      11.946 -21.961 -15.458  1.00  0.00           C  
ATOM   4902  H   ALA A 312      13.428 -22.739 -17.372  1.00  0.00           H  
ATOM   4903  HA  ALA A 312      11.704 -20.497 -16.995  1.00  0.00           H  
ATOM   4904 1HB  ALA A 312      11.347 -21.404 -14.737  1.00  0.00           H  
ATOM   4905 2HB  ALA A 312      11.326 -22.693 -15.969  1.00  0.00           H  
ATOM   4906 3HB  ALA A 312      12.756 -22.467 -14.942  1.00  0.00           H  
ATOM   4907  N   ALA A 313      14.617 -20.304 -15.489  1.00  0.00           N  
ATOM   4908  CA  ALA A 313      15.528 -19.346 -14.889  1.00  0.00           C  
ATOM   4909  C   ALA A 313      15.782 -18.195 -15.854  1.00  0.00           C  
ATOM   4910  O   ALA A 313      15.813 -17.033 -15.452  1.00  0.00           O  
ATOM   4911  CB  ALA A 313      16.829 -20.020 -14.506  1.00  0.00           C  
ATOM   4912  H   ALA A 313      14.928 -21.263 -15.649  1.00  0.00           H  
ATOM   4913  HA  ALA A 313      15.056 -18.937 -13.993  1.00  0.00           H  
ATOM   4914 1HB  ALA A 313      17.498 -19.298 -14.038  1.00  0.00           H  
ATOM   4915 2HB  ALA A 313      16.613 -20.828 -13.813  1.00  0.00           H  
ATOM   4916 3HB  ALA A 313      17.301 -20.425 -15.398  1.00  0.00           H  
ATOM   4917  N   ARG A 314      15.931 -18.529 -17.141  1.00  0.00           N  
ATOM   4918  CA  ARG A 314      16.160 -17.517 -18.166  1.00  0.00           C  
ATOM   4919  C   ARG A 314      14.976 -16.560 -18.265  1.00  0.00           C  
ATOM   4920  O   ARG A 314      15.163 -15.345 -18.362  1.00  0.00           O  
ATOM   4921  CB  ARG A 314      16.403 -18.160 -19.527  1.00  0.00           C  
ATOM   4922  CG  ARG A 314      16.829 -17.186 -20.625  1.00  0.00           C  
ATOM   4923  CD  ARG A 314      17.075 -17.879 -21.925  1.00  0.00           C  
ATOM   4924  NE  ARG A 314      15.846 -18.381 -22.534  1.00  0.00           N  
ATOM   4925  CZ  ARG A 314      14.972 -17.643 -23.243  1.00  0.00           C  
ATOM   4926  NH1 ARG A 314      15.178 -16.354 -23.441  1.00  0.00           N1+
ATOM   4927  NH2 ARG A 314      13.905 -18.231 -23.743  1.00  0.00           N  
ATOM   4928  H   ARG A 314      15.918 -19.511 -17.400  1.00  0.00           H  
ATOM   4929  HA  ARG A 314      17.048 -16.947 -17.894  1.00  0.00           H  
ATOM   4930 1HB  ARG A 314      17.167 -18.931 -19.437  1.00  0.00           H  
ATOM   4931 2HB  ARG A 314      15.488 -18.646 -19.862  1.00  0.00           H  
ATOM   4932 1HG  ARG A 314      16.045 -16.442 -20.765  1.00  0.00           H  
ATOM   4933 2HG  ARG A 314      17.751 -16.684 -20.324  1.00  0.00           H  
ATOM   4934 1HD  ARG A 314      17.550 -17.195 -22.624  1.00  0.00           H  
ATOM   4935 2HD  ARG A 314      17.735 -18.730 -21.751  1.00  0.00           H  
ATOM   4936  HE  ARG A 314      15.628 -19.372 -22.428  1.00  0.00           H  
ATOM   4937 1HH1 ARG A 314      16.001 -15.907 -23.058  1.00  0.00           H  
ATOM   4938 2HH1 ARG A 314      14.518 -15.813 -23.980  1.00  0.00           H
[truncated: 242,121 more chars]
