# Supplementary material for: Blueprinting extendable nanomaterials with standardized protein blocks
Source: Nature. 2024 Mar 13;627(8005):898–904. doi: 10.1038/s41586-024-07188-4 (PMC10972742; doi:10.1038/s41586-024-07188-4)
Supplement: Supplementary file 4 — Design models with ideal backbones as well as experimentally determined structures for comparison. For reference to design names, see Supplementary Fig. 1. [file 41586_2024_7188_MOESM4_ESM.zip › THR5_xtal.pdb]

REMARK Date 2019-11-20 Time 13:50:05 PST -0800 (1574286605.80 s)
REMARK PHENIX refinement
REMARK 
REMARK ****************** INPUT FILES AND LABELS ******************************
REMARK Reflections:
REMARK   file name      : /mnt/projects/xray/abera/Tim-Huddy/35_DHR/ALS_190822_IPD0005_Pin13_1/Phenix/35_DHR-hkl-p212121.mtz
REMARK   labels         : ['I(+),SIGI(+),I(-),SIGI(-)']
REMARK R-free flags:
REMARK   file name      : /mnt/projects/xray/abera/Tim-Huddy/35_DHR/ALS_190822_IPD0005_Pin13_1/Phenix/35_DHR-hkl-p212121.mtz
REMARK   label          : FreeR_flag
REMARK   test_flag_value: 1
REMARK Model file name(s): 
REMARK   /mnt/projects/xray/abera/Tim-Huddy/35_DHR/ALS_190822_IPD0005_Pin13_1/Phenix-2/Refine_61/35_DHR_refine_61-coot-1.pdb
REMARK 
REMARK ******************** REFINEMENT SUMMARY: QUICK FACTS *******************
REMARK Start: r_work = 0.2975 r_free = 0.3477 bonds = 0.002 angles = 0.429
REMARK Final: r_work = 0.2903 r_free = 0.3486 bonds = 0.002 angles = 0.367
REMARK ************************************************************************
REMARK 
REMARK ****************** REFINEMENT STATISTICS STEP BY STEP ******************
REMARK leading digit, like 1_, means number of macro-cycle                     
REMARK 0    : statistics at the very beginning when nothing is done yet        
REMARK 1_bss: bulk solvent correction and/or (anisotropic) scaling             
REMARK 1_xyz: refinement of coordinates                                        
REMARK 1_adp: refinement of ADPs (Atomic Displacement Parameters)              
REMARK 1_occ: refinement of occupancies                                        
REMARK ------------------------------------------------------------------------
REMARK  stage r-work r-free bonds angles b_min b_max b_ave n_water shift
REMARK       0    : 0.4691 0.4054 0.002  0.429  21.8 101.8  47.6  43      0.000
REMARK       1_bss: 0.2975 0.3477 0.002  0.429  21.8 101.8  47.6  43      0.000
REMARK 1_settarget: 0.2975 0.3477 0.002  0.429  21.8 101.8  47.6  43      0.000
REMARK       1_nqh: 0.2975 0.3477 0.002  0.429  21.8 101.8  47.6  43      0.000
REMARK    1_weight: 0.2975 0.3477 0.002  0.429  21.8 101.8  47.6  43      0.000
REMARK    1_xyzrec: 0.2997 0.3485 0.002  0.348  21.8 101.8  47.6  43      0.011
REMARK       1_adp: 0.3049 0.3525 0.002  0.348  21.9  96.8  50.4  43      0.011
REMARK       1_occ: 0.3038 0.3530 0.002  0.348  21.9  96.8  50.4  43      0.011
REMARK       2_bss: 0.3030 0.3520 0.002  0.348  21.3  96.2  49.9  43      0.011
REMARK 2_settarget: 0.3030 0.3520 0.002  0.348  21.3  96.2  49.9  43      0.011
REMARK 2_updatecdl: 0.3030 0.3520 0.002  0.352  21.3  96.2  49.9  43      0.011
REMARK       2_nqh: 0.3030 0.3520 0.002  0.352  21.3  96.2  49.9  43      0.011
REMARK    2_weight: 0.3030 0.3520 0.002  0.352  21.3  96.2  49.9  43      0.011
REMARK    2_xyzrec: 0.2945 0.3526 0.002  0.387  21.3  96.2  49.9  43      0.032
REMARK       2_adp: 0.2964 0.3553 0.002  0.387  21.7  91.2  51.3  43      0.032
REMARK       2_occ: 0.2964 0.3550 0.002  0.387  21.7  91.2  51.3  43      0.032
REMARK       3_bss: 0.2964 0.3551 0.002  0.387  20.7  90.2  50.3  43      0.032
REMARK 3_settarget: 0.2964 0.3551 0.002  0.387  20.7  90.2  50.3  43      0.032
REMARK 3_updatecdl: 0.2964 0.3551 0.002  0.392  20.7  90.2  50.3  43      0.032
REMARK       3_nqh: 0.2964 0.3551 0.002  0.392  20.7  90.2  50.3  43      0.032
REMARK    3_weight: 0.2964 0.3551 0.002  0.392  20.7  90.2  50.3  43      0.032
REMARK    3_xyzrec: 0.2970 0.3557 0.002  0.387  20.7  90.2  50.3  43      0.032
REMARK       3_adp: 0.3013 0.3532 0.002  0.387  28.2  92.0  49.2  43      0.032
REMARK       3_occ: 0.3012 0.3527 0.002  0.387  28.2  92.0  49.2  43      0.032
REMARK       4_bss: 0.3013 0.3525 0.002  0.387  27.8  91.6  48.8  43      0.032
REMARK 4_settarget: 0.3013 0.3525 0.002  0.387  27.8  91.6  48.8  43      0.032
REMARK 4_updatecdl: 0.3013 0.3525 0.002  0.394  27.8  91.6  48.8  43      0.032
REMARK       4_nqh: 0.3013 0.3525 0.002  0.394  27.8  91.6  48.8  43      0.032
REMARK    4_weight: 0.3013 0.3525 0.002  0.394  27.8  91.6  48.8  43      0.032
REMARK    4_xyzrec: 0.2987 0.3516 0.002  0.390  27.8  91.6  48.8  43      0.038
REMARK       4_adp: 0.2984 0.3520 0.002  0.390  27.6  92.6  47.6  43      0.038
REMARK       4_occ: 0.2984 0.3519 0.002  0.390  27.6  92.6  47.6  43      0.038
REMARK       5_bss: 0.2983 0.3517 0.002  0.390  27.5  92.5  47.5  43      0.038
REMARK 5_settarget: 0.2983 0.3517 0.002  0.390  27.5  92.5  47.5  43      0.038
REMARK 5_updatecdl: 0.2983 0.3517 0.002  0.393  27.5  92.5  47.5  43      0.038
REMARK       5_nqh: 0.2983 0.3517 0.002  0.393  27.5  92.5  47.5  43      0.038
REMARK    5_weight: 0.2983 0.3517 0.002  0.393  27.5  92.5  47.5  43      0.038
REMARK    5_xyzrec: 0.2984 0.3517 0.002  0.388  27.5  92.5  47.5  43      0.043
REMARK       5_adp: 0.2976 0.3517 0.002  0.388  25.5  92.3  46.5  43      0.043
REMARK       5_occ: 0.2976 0.3517 0.002  0.388  25.5  92.3  46.5  43      0.043
REMARK       6_bss: 0.2971 0.3515 0.002  0.388  26.5  93.3  47.5  43      0.043
REMARK 6_settarget: 0.2971 0.3515 0.002  0.388  26.5  93.3  47.5  43      0.043
REMARK 6_updatecdl: 0.2971 0.3515 0.002  0.393  26.5  93.3  47.5  43      0.043
REMARK     6_setrh: 0.2971 0.3515 0.002  0.393  26.5  93.3  47.5  43      0.043
REMARK       6_nqh: 0.2971 0.3515 0.002  0.393  26.5  93.3  47.5  43      0.043
REMARK    6_weight: 0.2971 0.3515 0.002  0.393  26.5  93.3  47.5  43      0.043
REMARK    6_xyzrec: 0.2991 0.3517 0.002  0.367  26.5  93.3  47.5  43      0.042
REMARK       6_adp: 0.2906 0.3495 0.002  0.367  21.5  99.2  46.4  43      0.042
REMARK       6_occ: 0.2906 0.3497 0.002  0.367  21.5  99.2  46.4  43      0.042
REMARK         end: 0.2903 0.3486 0.002  0.367  23.2 100.9  48.0  43      0.042
REMARK ------------------------------------------------------------------------
REMARK MODEL CONTENT.
REMARK  ELEMENT        ATOM RECORD COUNT   OCCUPANCY SUM
REMARK        C                     2197         2191.95
REMARK        S                        3            3.00
REMARK        O                      695          689.13
REMARK        N                      589          586.86
REMARK    TOTAL                     3484         3470.94
REMARK -----------------------------------------------------------------------
REMARK r_free_flags.md5.hexdigest 2e90724d03a40c373404e2260d26990c
REMARK 
REMARK IF THIS FILE IS FOR PDB DEPOSITION: REMOVE ALL FROM THIS LINE UP.
REMARK   3
REMARK   3 REFINEMENT.
REMARK   3   PROGRAM     : PHENIX (1.17rc1_3605: ???)
REMARK   3   AUTHORS     : Adams,Afonine,Bunkoczi,Burnley,Chen,Dar,Davis,
REMARK   3               : Draizen,Echols,Gildea,Gros,Grosse-Kunstleve,Headd,
REMARK   3               : Hintze,Hung,Ioerger,Liebschner,McCoy,McKee,Moriarty,
REMARK   3               : Oeffner,Poon,Read,Richardson,Richardson,Sacchettini,
REMARK   3               : Sauter,Sobolev,Storoni,Terwilliger,Williams,Zwart
REMARK   3
REMARK   3  X-RAY DATA.
REMARK   3  
REMARK   3  REFINEMENT TARGET : ML
REMARK   3  
REMARK   3  DATA USED IN REFINEMENT.
REMARK   3   RESOLUTION RANGE HIGH (ANGSTROMS) : 2.78    
REMARK   3   RESOLUTION RANGE LOW  (ANGSTROMS) : 46.68   
REMARK   3   MIN(FOBS/SIGMA_FOBS)              : 1.33  
REMARK   3   COMPLETENESS FOR RANGE        (%) : 91.17 
REMARK   3   NUMBER OF REFLECTIONS             : 9811      
REMARK   3   NUMBER OF REFLECTIONS (NON-ANOMALOUS) : 9811      
REMARK   3  
REMARK   3  FIT TO DATA USED IN REFINEMENT.
REMARK   3   R VALUE     (WORKING + TEST SET) : 0.2933
REMARK   3   R VALUE            (WORKING SET) : 0.2903
REMARK   3   FREE R VALUE                     : 0.3486
REMARK   3   FREE R VALUE TEST SET SIZE   (%) : 5.00  
REMARK   3   FREE R VALUE TEST SET COUNT      : 491       
REMARK   3  
REMARK   3  FIT TO DATA USED IN REFINEMENT (IN BINS).
REMARK   3   BIN  RESOLUTION RANGE  COMPL.    NWORK NFREE   RWORK  RFREE  CCWORK CCFREE
REMARK   3     1   46.68 -    4.41    0.97     2586   136  0.2999 0.3698   0.868  0.804
REMARK   3     2    4.41 -    3.50    0.99     2518   133  0.2695 0.3026   0.900  0.859
REMARK   3     3    3.50 -    3.06    0.97     2418   127  0.2882 0.3620   0.860  0.749
REMARK   3     4    3.06 -    2.78    0.71     1798    95  0.3312 0.4035   0.813  0.604
REMARK   3  
REMARK   3  BULK SOLVENT MODELLING.
REMARK   3   METHOD USED        : FLAT BULK SOLVENT MODEL
REMARK   3   SOLVENT RADIUS     : 1.11    
REMARK   3   SHRINKAGE RADIUS   : 0.90    
REMARK   3   GRID STEP FACTOR   : 4.00    
REMARK   3  
REMARK   3  ERROR ESTIMATES.
REMARK   3   COORDINATE ERROR (MAXIMUM-LIKELIHOOD BASED)     : 0.52    
REMARK   3   PHASE ERROR (DEGREES, MAXIMUM-LIKELIHOOD BASED) : 39.84   
REMARK   3  
REMARK   3  STRUCTURE FACTORS CALCULATION ALGORITHM : FFT
REMARK   3  
REMARK   3  
REMARK   3  GEOMETRY RESTRAINTS LIBRARY: GEOSTD + MONOMER LIBRARY + CDL V1.2
REMARK   3  DEVIATIONS FROM IDEAL VALUES.
REMARK   3    BOND      :  0.002   0.021   3450
REMARK   3    ANGLE     :  0.367   7.694   4704
REMARK   3    CHIRALITY :  0.029   0.117    647
REMARK   3    PLANARITY :  0.002   0.006    598
REMARK   3    DIHEDRAL  :  7.945  96.543   2157
REMARK   3    MIN NONBONDED DISTANCE : 2.298
REMARK   3  
REMARK   3  MOLPROBITY STATISTICS.
REMARK   3    ALL-ATOM CLASHSCORE : 4.96
REMARK   3    RAMACHANDRAN PLOT:
REMARK   3      OUTLIERS :  0.00 %
REMARK   3      ALLOWED  :  0.00 %
REMARK   3      FAVORED  : 100.00 %
REMARK   3    ROTAMER OUTLIERS :  2.43 %
REMARK   3    CBETA DEVIATIONS :  0.00 %
REMARK   3    PEPTIDE PLANE:
REMARK   3      CIS-PROLINE     : 0.00 %
REMARK   3      CIS-GENERAL     : 0.00 %
REMARK   3      TWISTED PROLINE : 0.00 %
REMARK   3      TWISTED GENERAL : 0.00 %
REMARK   3  
REMARK   3                  min    max   mean <Bi,j>   iso aniso
REMARK   3     Overall:   23.17 100.88  48.03   5.55  3484     0
REMARK   3     Protein:   23.17 100.88  48.05   5.55  3441     0
REMARK   3     Water:     28.59  69.74  46.45    N/A    43     0
REMARK   3     Chain  A:  23.17 100.88  48.05    N/A  3441     0
REMARK   3     Chain  B:  28.59  69.74  46.45    N/A    43     0
REMARK   3     Histogram:
REMARK   3         Values      Number of atoms
REMARK   3      23.17 - 30.95        88
REMARK   3      30.95 - 38.72       704
REMARK   3      38.72 - 46.49      1029
REMARK   3      46.49 - 54.26       763
REMARK   3      54.26 - 62.03       453
REMARK   3      62.03 - 69.80       233
REMARK   3      69.80 - 77.57       148
REMARK   3      77.57 - 85.34        49
REMARK   3      85.34 - 93.11        16
REMARK   3      93.11 - 100.88        1
REMARK   3  
REMARK   3
HELIX    1   1 LYS A    2  LEU A   37  1                                  36
HELIX    2   2 GLU A   45  LYS A   80  1                                  36
HELIX    3   3 ASP A   85  ALA A  123  1                                  39
HELIX    4   4 ASP A  127  LEU A  163  1                                  37
HELIX    5   5 GLU A  169  GLU A  206  1                                  38
HELIX    6   6 ASP A  211  ALA A  249  1                                  39
HELIX    7   7 ASP A  253  VAL A  291  1                                  39
HELIX    8   8 GLU A  295  ALA A  333  1                                  39
HELIX    9   9 ASP A  337  ALA A  375  1                                  39
HELIX   10  10 ASP A  379  LEU A  415  1                                  37
HELIX   11  11 GLU A  421  GLU A  457  1                                  37
HELIX   12  12 ASP A  463  ALA A  501  1                                  39
CRYST1   46.342   64.622  135.036  90.00  90.00  90.00 P 21 21 21
SCALE1      0.021579  0.000000  0.000000        0.00000
SCALE2      0.000000  0.015475  0.000000        0.00000
SCALE3      0.000000  0.000000  0.007405        0.00000
ATOM      1  N   ASP A   1     -20.583  12.277 -25.497  1.00 52.32           N
ATOM      2  CA  ASP A   1     -20.069  11.992 -24.162  1.00 54.79           C
ATOM      3  C   ASP A   1     -20.701  10.733 -23.579  1.00 60.96           C
ATOM      4  O   ASP A   1     -20.171   9.637 -23.739  1.00 64.58           O
ATOM      5  CB  ASP A   1     -20.309  13.180 -23.229  1.00 68.50           C
ATOM      6  N   LYS A   2     -21.837  10.896 -22.897  1.00 65.53           N
ATOM      7  CA  LYS A   2     -22.516   9.746 -22.309  1.00 63.23           C
ATOM      8  C   LYS A   2     -23.156   8.863 -23.372  1.00 62.97           C
ATOM      9  O   LYS A   2     -23.339   7.661 -23.146  1.00 55.48           O
ATOM     10  CB  LYS A   2     -23.568  10.214 -21.305  1.00 63.20           C
ATOM     11  N   GLU A   3     -23.485   9.433 -24.535  1.00 63.23           N
ATOM     12  CA  GLU A   3     -24.072   8.646 -25.616  1.00 67.45           C
ATOM     13  C   GLU A   3     -23.104   7.574 -26.106  1.00 67.65           C
ATOM     14  O   GLU A   3     -23.452   6.390 -26.180  1.00 76.99           O
ATOM     15  CB  GLU A   3     -24.484   9.564 -26.769  1.00 62.17           C
ATOM     16  N   ILE A   4     -21.874   7.971 -26.437  1.00 60.25           N
ATOM     17  CA  ILE A   4     -20.903   6.993 -26.917  1.00 61.74           C
ATOM     18  C   ILE A   4     -20.449   6.071 -25.793  1.00 62.59           C
ATOM     19  O   ILE A   4     -20.051   4.927 -26.046  1.00 64.94           O
ATOM     20  CB  ILE A   4     -19.718   7.707 -27.588  1.00 70.01           C
ATOM     21  CG1 ILE A   4     -19.330   8.960 -26.801  1.00 60.28           C
ATOM     22  CG2 ILE A   4     -20.067   8.059 -29.026  1.00 76.57           C
ATOM     23  CD1 ILE A   4     -18.402   9.881 -27.554  1.00 57.60           C
ATOM     24  N   VAL A   5     -20.520   6.529 -24.542  1.00 57.24           N
ATOM     25  CA  VAL A   5     -20.209   5.654 -23.414  1.00 53.77           C
ATOM     26  C   VAL A   5     -21.240   4.534 -23.308  1.00 58.86           C
ATOM     27  O   VAL A   5     -20.890   3.358 -23.155  1.00 57.61           O
ATOM     28  CB  VAL A   5     -20.117   6.469 -22.112  1.00 55.28           C
ATOM     29  CG1 VAL A   5     -20.197   5.555 -20.898  1.00 53.18           C
ATOM     30  CG2 VAL A   5     -18.824   7.268 -22.083  1.00 53.64           C
ATOM     31  N   GLU A   6     -22.527   4.878 -23.395  1.00 58.17           N
ATOM     32  CA  GLU A   6     -23.552   3.839 -23.406  1.00 54.48           C
ATOM     33  C   GLU A   6     -23.449   2.970 -24.653  1.00 57.35           C
ATOM     34  O   GLU A   6     -23.753   1.772 -24.602  1.00 58.76           O
ATOM     35  CB  GLU A   6     -24.944   4.465 -23.302  1.00 57.98           C
ATOM     36  CG  GLU A   6     -25.180   5.292 -22.038  1.00 72.47           C
ATOM     37  CD  GLU A   6     -25.119   4.469 -20.760  1.00 74.44           C
ATOM     38  OE1 GLU A   6     -24.003   4.128 -20.311  1.00 58.41           O
ATOM     39  OE2 GLU A   6     -26.194   4.164 -20.199  1.00 83.00           O
ATOM     40  N   GLU A   7     -23.004   3.547 -25.772  1.00 53.97           N
ATOM     41  CA  GLU A   7     -22.827   2.766 -26.993  1.00 57.21           C
ATOM     42  C   GLU A   7     -21.746   1.704 -26.816  1.00 55.02           C
ATOM     43  O   GLU A   7     -21.949   0.532 -27.158  1.00 57.80           O
ATOM     44  CB  GLU A   7     -22.492   3.696 -28.161  1.00 57.98           C
ATOM     45  CG  GLU A   7     -22.310   2.995 -29.505  1.00 72.87           C
ATOM     46  CD  GLU A   7     -23.626   2.655 -30.188  1.00 74.72           C
ATOM     47  OE1 GLU A   7     -24.685   2.706 -29.527  1.00 78.02           O
ATOM     48  OE2 GLU A   7     -23.600   2.339 -31.396  0.07 70.39           O
ATOM     49  N   VAL A   8     -20.590   2.092 -26.276  1.00 49.21           N
ATOM     50  CA  VAL A   8     -19.531   1.110 -26.064  1.00 54.56           C
ATOM     51  C   VAL A   8     -19.904   0.146 -24.945  1.00 49.90           C
ATOM     52  O   VAL A   8     -19.462  -1.007 -24.943  1.00 48.63           O
ATOM     53  CB  VAL A   8     -18.181   1.801 -25.793  1.00 54.79           C
ATOM     54  CG1 VAL A   8     -17.738   2.580 -27.015  1.00 44.02           C
ATOM     55  CG2 VAL A   8     -18.270   2.705 -24.583  1.00 51.86           C
ATOM     56  N   ARG A   9     -20.737   0.578 -23.995  1.00 47.58           N
ATOM     57  CA  ARG A   9     -21.235  -0.348 -22.982  1.00 45.27           C
ATOM     58  C   ARG A   9     -22.100  -1.432 -23.617  1.00 48.53           C
ATOM     59  O   ARG A   9     -21.956  -2.623 -23.309  1.00 46.41           O
ATOM     60  CB  ARG A   9     -22.020   0.417 -21.917  1.00 42.01           C
ATOM     61  CG  ARG A   9     -22.604  -0.469 -20.834  1.00 50.94           C
ATOM     62  CD  ARG A   9     -23.495   0.315 -19.888  1.00 58.25           C
ATOM     63  NE  ARG A   9     -24.058  -0.545 -18.851  1.00 76.40           N
ATOM     64  CZ  ARG A   9     -24.947  -0.148 -17.947  0.00 70.37           C
ATOM     65  NH1 ARG A   9     -25.384   1.104 -17.947  1.00 68.61           N
ATOM     66  NH2 ARG A   9     -25.400  -1.005 -17.043  0.96 80.45           N
ATOM     67  N   LYS A  10     -23.011  -1.031 -24.507  1.00 44.88           N
ATOM     68  CA  LYS A  10     -23.825  -2.005 -25.224  1.00 39.72           C
ATOM     69  C   LYS A  10     -22.959  -2.906 -26.094  1.00 44.26           C
ATOM     70  O   LYS A  10     -23.228  -4.106 -26.223  1.00 51.51           O
ATOM     71  CB  LYS A  10     -24.877  -1.288 -26.070  1.00 40.88           C
ATOM     72  N   LEU A  11     -21.907  -2.342 -26.692  1.00 45.90           N
ATOM     73  CA  LEU A  11     -20.989  -3.147 -27.492  1.00 50.69           C
ATOM     74  C   LEU A  11     -20.291  -4.200 -26.638  1.00 46.59           C
ATOM     75  O   LEU A  11     -20.165  -5.360 -27.047  1.00 50.78           O
ATOM     76  CB  LEU A  11     -19.971  -2.234 -28.182  1.00 54.30           C
ATOM     77  CG  LEU A  11     -19.003  -2.803 -29.224  1.00 50.23           C
ATOM     78  CD1 LEU A  11     -17.697  -3.255 -28.583  1.00 51.95           C
ATOM     79  CD2 LEU A  11     -19.644  -3.943 -30.009  1.00 57.83           C
ATOM     80  N   VAL A  12     -19.840  -3.815 -25.442  1.00 43.58           N
ATOM     81  CA  VAL A  12     -19.179  -4.762 -24.549  1.00 47.68           C
ATOM     82  C   VAL A  12     -20.152  -5.844 -24.096  1.00 47.06           C
ATOM     83  O   VAL A  12     -19.791  -7.024 -24.009  1.00 53.86           O
ATOM     84  CB  VAL A  12     -18.555  -4.019 -23.352  1.00 49.44           C
ATOM     85  CG1 VAL A  12     -18.075  -5.005 -22.295  1.00 38.17           C
ATOM     86  CG2 VAL A  12     -17.404  -3.140 -23.819  1.00 46.79           C
ATOM     87  N   GLU A  13     -21.398  -5.466 -23.801  1.00 49.25           N
ATOM     88  CA  GLU A  13     -22.393  -6.462 -23.408  1.00 44.57           C
ATOM     89  C   GLU A  13     -22.661  -7.449 -24.540  1.00 46.14           C
ATOM     90  O   GLU A  13     -22.746  -8.664 -24.311  1.00 53.97           O
ATOM     91  CB  GLU A  13     -23.688  -5.773 -22.978  1.00 46.63           C
ATOM     92  N   GLU A  14     -22.794  -6.943 -25.769  1.00 46.30           N
ATOM     93  CA  GLU A  14     -22.982  -7.822 -26.919  1.00 53.18           C
ATOM     94  C   GLU A  14     -21.792  -8.753 -27.099  1.00 46.23           C
ATOM     95  O   GLU A  14     -21.963  -9.941 -27.395  1.00 56.55           O
ATOM     96  CB  GLU A  14     -23.204  -6.991 -28.183  1.00 63.69           C
ATOM     97  CG  GLU A  14     -23.197  -7.807 -29.468  1.00 66.58           C
ATOM     98  CD  GLU A  14     -23.044  -6.947 -30.709  1.00 73.72           C
ATOM     99  OE1 GLU A  14     -22.986  -5.707 -30.574  1.00 75.98           O
ATOM    100  OE2 GLU A  14     -22.977  -7.513 -31.821  0.17 68.68           O
ATOM    101  N   ALA A  15     -20.577  -8.234 -26.919  1.00 47.24           N
ATOM    102  CA  ALA A  15     -19.390  -9.067 -27.083  1.00 50.80           C
ATOM    103  C   ALA A  15     -19.320 -10.149 -26.011  1.00 50.47           C
ATOM    104  O   ALA A  15     -18.922 -11.286 -26.293  1.00 50.03           O
ATOM    105  CB  ALA A  15     -18.135  -8.197 -27.062  1.00 38.30           C
ATOM    106  N   LYS A  16     -19.714  -9.821 -24.778  1.00 45.14           N
ATOM    107  CA  LYS A  16     -19.721 -10.827 -23.721  1.00 46.81           C
ATOM    108  C   LYS A  16     -20.767 -11.902 -23.992  1.00 47.55           C
ATOM    109  O   LYS A  16     -20.513 -13.094 -23.776  1.00 44.16           O
ATOM    110  CB  LYS A  16     -19.960 -10.167 -22.363  1.00 46.80           C
ATOM    111  CG  LYS A  16     -18.818  -9.271 -21.907  1.00 50.37           C
ATOM    112  CD  LYS A  16     -18.986  -8.838 -20.458  1.00 52.94           C
ATOM    113  CE  LYS A  16     -20.269  -8.050 -20.256  1.00 57.06           C
ATOM    114  NZ  LYS A  16     -20.405  -7.570 -18.852  1.00 65.45           N
ATOM    115  N   LYS A  17     -21.947 -11.503 -24.475  1.00 50.97           N
ATOM    116  CA  LYS A  17     -22.961 -12.494 -24.826  1.00 51.29           C
ATOM    117  C   LYS A  17     -22.495 -13.369 -25.985  1.00 45.95           C
ATOM    118  O   LYS A  17     -22.780 -14.573 -26.019  1.00 52.54           O
ATOM    119  CB  LYS A  17     -24.281 -11.800 -25.159  1.00 59.62           C
ATOM    120  CG  LYS A  17     -24.935 -11.125 -23.958  1.00 71.87           C
ATOM    121  CD  LYS A  17     -26.277 -10.499 -24.313  1.00 66.54           C
ATOM    122  CE  LYS A  17     -26.113  -9.336 -25.277  1.00 67.36           C
ATOM    123  NZ  LYS A  17     -27.414  -8.671 -25.567  1.00 63.23           N
ATOM    124  N   ARG A  18     -21.757 -12.786 -26.931  1.00 42.32           N
ATOM    125  CA  ARG A  18     -21.222 -13.571 -28.038  1.00 50.12           C
ATOM    126  C   ARG A  18     -20.167 -14.559 -27.555  1.00 53.75           C
ATOM    127  O   ARG A  18     -20.115 -15.698 -28.028  1.00 60.35           O
ATOM    128  CB  ARG A  18     -20.646 -12.644 -29.108  1.00 61.36           C
ATOM    129  N   ASN A  19     -19.318 -14.143 -26.611  1.00 47.44           N
ATOM    130  CA  ASN A  19     -18.346 -15.069 -26.032  1.00 50.59           C
ATOM    131  C   ASN A  19     -19.044 -16.208 -25.297  1.00 44.82           C
ATOM    132  O   ASN A  19     -18.606 -17.365 -25.364  1.00 53.80           O
ATOM    133  CB  ASN A  19     -17.405 -14.325 -25.084  1.00 56.68           C
ATOM    134  CG  ASN A  19     -16.583 -13.266 -25.788  1.00 57.71           C
ATOM    135  OD1 ASN A  19     -16.269 -13.390 -26.972  1.00 60.19           O
ATOM    136  ND2 ASN A  19     -16.226 -12.216 -25.058  1.00 49.75           N
ATOM    137  N   GLU A  20     -20.123 -15.892 -24.577  1.00 45.56           N
ATOM    138  CA  GLU A  20     -20.894 -16.931 -23.900  1.00 45.65           C
ATOM    139  C   GLU A  20     -21.466 -17.926 -24.903  1.00 50.76           C
ATOM    140  O   GLU A  20     -21.359 -19.145 -24.718  1.00 57.44           O
ATOM    141  CB  GLU A  20     -22.010 -16.299 -23.066  1.00 54.96           C
ATOM    142  CG  GLU A  20     -21.515 -15.478 -21.885  1.00 51.19           C
ATOM    143  N   GLU A  21     -22.075 -17.419 -25.978  1.00 46.02           N
ATOM    144  CA  GLU A  21     -22.592 -18.299 -27.023  1.00 45.40           C
ATOM    145  C   GLU A  21     -21.479 -19.141 -27.637  1.00 50.41           C
ATOM    146  O   GLU A  21     -21.681 -20.321 -27.951  1.00 59.28           O
ATOM    147  CB  GLU A  21     -23.295 -17.474 -28.102  1.00 56.89           C
ATOM    148  CG  GLU A  21     -23.712 -18.279 -29.324  1.00 60.45           C
ATOM    149  CD  GLU A  21     -24.240 -17.407 -30.447  1.00 65.97           C
ATOM    150  OE1 GLU A  21     -24.464 -16.201 -30.211  1.00 72.44           O
ATOM    151  OE2 GLU A  21     -24.428 -17.928 -31.566  0.38 67.93           O
ATOM    152  N   SER A  22     -20.293 -18.554 -27.805  1.00 51.95           N
ATOM    153  CA  SER A  22     -19.183 -19.274 -28.420  1.00 55.64           C
ATOM    154  C   SER A  22     -18.725 -20.433 -27.545  1.00 47.98           C
ATOM    155  O   SER A  22     -18.552 -21.559 -28.029  1.00 49.97           O
ATOM    156  CB  SER A  22     -18.025 -18.314 -28.697  1.00 58.25           C
ATOM    157  OG  SER A  22     -16.972 -18.972 -29.381  1.00 71.53           O
ATOM    158  N   ASN A  23     -18.526 -20.184 -26.248  1.00 47.63           N
ATOM    159  CA  ASN A  23     -18.104 -21.283 -25.384  1.00 51.33           C
ATOM    160  C   ASN A  23     -19.221 -22.304 -25.191  1.00 52.57           C
ATOM    161  O   ASN A  23     -18.941 -23.489 -24.982  1.00 62.25           O
ATOM    162  CB  ASN A  23     -17.594 -20.763 -24.036  1.00 48.94           C
ATOM    163  CG  ASN A  23     -18.617 -19.933 -23.294  1.00 60.09           C
ATOM    164  OD1 ASN A  23     -19.663 -20.433 -22.881  1.00 70.28           O
ATOM    165  ND2 ASN A  23     -18.301 -18.660 -23.089  1.00 59.33           N
ATOM    166  N   GLU A  24     -20.485 -21.884 -25.298  1.00 52.06           N
ATOM    167  CA  GLU A  24     -21.582 -22.848 -25.254  1.00 49.17           C
ATOM    168  C   GLU A  24     -21.549 -23.772 -26.468  1.00 50.22           C
ATOM    169  O   GLU A  24     -21.716 -24.993 -26.341  1.00 52.34           O
ATOM    170  CB  GLU A  24     -22.921 -22.114 -25.168  1.00 49.27           C
ATOM    171  N   GLU A  25     -21.339 -23.203 -27.658  1.00 51.00           N
ATOM    172  CA  GLU A  25     -21.204 -24.025 -28.857  1.00 51.45           C
ATOM    173  C   GLU A  25     -19.990 -24.940 -28.760  1.00 48.51           C
ATOM    174  O   GLU A  25     -20.021 -26.081 -29.235  1.00 51.68           O
ATOM    175  CB  GLU A  25     -21.110 -23.137 -30.099  1.00 38.53           C
ATOM    176  N   VAL A  26     -18.910 -24.456 -28.141  1.00 45.97           N
ATOM    177  CA  VAL A  26     -17.727 -25.290 -27.943  1.00 48.08           C
ATOM    178  C   VAL A  26     -18.053 -26.471 -27.037  1.00 46.81           C
ATOM    179  O   VAL A  26     -17.652 -27.611 -27.307  1.00 52.32           O
ATOM    180  CB  VAL A  26     -16.567 -24.445 -27.382  1.00 55.75           C
ATOM    181  CG1 VAL A  26     -15.459 -25.339 -26.852  1.00 53.57           C
ATOM    182  CG2 VAL A  26     -16.025 -23.515 -28.456  1.00 54.61           C
ATOM    183  N   LYS A  27     -18.782 -26.218 -25.947  1.00 44.61           N
ATOM    184  CA  LYS A  27     -19.173 -27.300 -25.048  1.00 53.65           C
ATOM    185  C   LYS A  27     -20.057 -28.316 -25.761  1.00 52.12           C
ATOM    186  O   LYS A  27     -19.896 -29.529 -25.578  1.00 49.44           O
ATOM    187  CB  LYS A  27     -19.888 -26.732 -23.822  1.00 50.82           C
ATOM    188  N   LYS A  28     -20.992 -27.838 -26.586  1.00 51.34           N
ATOM    189  CA  LYS A  28     -21.854 -28.758 -27.324  1.00 52.29           C
ATOM    190  C   LYS A  28     -21.056 -29.590 -28.323  1.00 52.64           C
ATOM    191  O   LYS A  28     -21.309 -30.791 -28.481  1.00 52.93           O
ATOM    192  CB  LYS A  28     -22.970 -27.990 -28.031  1.00 59.47           C
ATOM    193  CG  LYS A  28     -24.107 -27.569 -27.114  1.00 64.37           C
ATOM    194  CD  LYS A  28     -25.272 -26.994 -27.903  1.00 66.72           C
ATOM    195  CE  LYS A  28     -26.425 -26.621 -26.987  1.00 76.47           C
ATOM    196  NZ  LYS A  28     -26.015 -25.619 -25.964  1.00 78.00           N
ATOM    197  N   LEU A  29     -20.088 -28.972 -29.005  1.00 55.56           N
ATOM    198  CA  LEU A  29     -19.257 -29.719 -29.944  1.00 59.64           C
ATOM    199  C   LEU A  29     -18.416 -30.765 -29.225  1.00 55.08           C
ATOM    200  O   LEU A  29     -18.241 -31.882 -29.727  1.00 54.63           O
ATOM    201  CB  LEU A  29     -18.364 -28.761 -30.733  1.00 66.81           C
ATOM    202  N   VAL A  30     -17.891 -30.424 -28.046  1.00 47.69           N
ATOM    203  CA  VAL A  30     -17.116 -31.393 -27.277  1.00 55.31           C
ATOM    204  C   VAL A  30     -18.001 -32.549 -26.829  1.00 53.59           C
ATOM    205  O   VAL A  30     -17.589 -33.714 -26.869  1.00 45.86           O
ATOM    206  CB  VAL A  30     -16.427 -30.704 -26.086  1.00 54.72           C
ATOM    207  CG1 VAL A  30     -15.851 -31.737 -25.127  1.00 40.71           C
ATOM    208  CG2 VAL A  30     -15.330 -29.779 -26.582  1.00 59.17           C
ATOM    209  N   GLU A  31     -19.232 -32.250 -26.405  1.00 58.29           N
ATOM    210  CA  GLU A  31     -20.152 -33.313 -26.009  1.00 55.55           C
ATOM    211  C   GLU A  31     -20.484 -34.221 -27.187  1.00 50.97           C
ATOM    212  O   GLU A  31     -20.536 -35.449 -27.040  1.00 50.04           O
ATOM    213  CB  GLU A  31     -21.425 -32.711 -25.416  1.00 48.31           C
ATOM    214  N   GLU A  32     -20.704 -33.635 -28.366  1.00 49.33           N
ATOM    215  CA  GLU A  32     -20.994 -34.438 -29.551  1.00 53.48           C
ATOM    216  C   GLU A  32     -19.808 -35.321 -29.919  1.00 55.56           C
ATOM    217  O   GLU A  32     -19.980 -36.499 -30.257  1.00 54.45           O
ATOM    218  CB  GLU A  32     -21.377 -33.528 -30.719  1.00 57.14           C
ATOM    219  CG  GLU A  32     -21.839 -34.258 -31.975  1.00 61.48           C
ATOM    220  CD  GLU A  32     -20.692 -34.650 -32.891  0.00 64.14           C
ATOM    221  OE1 GLU A  32     -19.571 -34.131 -32.701  1.00 69.92           O
ATOM    222  OE2 GLU A  32     -20.912 -35.479 -33.800  0.93 74.36           O
ATOM    223  N   ALA A  33     -18.593 -34.771 -29.855  1.00 58.61           N
ATOM    224  CA  ALA A  33     -17.410 -35.565 -30.168  1.00 51.70           C
ATOM    225  C   ALA A  33     -17.211 -36.685 -29.154  1.00 54.06           C
ATOM    226  O   ALA A  33     -16.811 -37.796 -29.520  1.00 48.63           O
ATOM    227  CB  ALA A  33     -16.177 -34.665 -30.231  1.00 50.07           C
ATOM    228  N   GLU A  34     -17.492 -36.417 -27.876  1.00 59.64           N
ATOM    229  CA  GLU A  34     -17.360 -37.453 -26.857  1.00 54.45           C
ATOM    230  C   GLU A  34     -18.397 -38.551 -27.052  1.00 54.21           C
ATOM    231  O   GLU A  34     -18.110 -39.732 -26.822  1.00 46.90           O
ATOM    232  CB  GLU A  34     -17.482 -36.837 -25.463  1.00 46.77           C
ATOM    233  N   GLU A  35     -19.610 -38.182 -27.470  1.00 57.57           N
ATOM    234  CA  GLU A  35     -20.616 -39.191 -27.788  1.00 62.57           C
ATOM    235  C   GLU A  35     -20.203 -40.010 -29.005  1.00 63.01           C
ATOM    236  O   GLU A  35     -20.455 -41.220 -29.062  1.00 60.86           O
ATOM    237  CB  GLU A  35     -21.973 -38.528 -28.019  1.00 58.62           C
ATOM    238  N   ALA A  36     -19.568 -39.367 -29.987  1.00 60.68           N
ATOM    239  CA  ALA A  36     -19.081 -40.095 -31.154  1.00 57.28           C
ATOM    240  C   ALA A  36     -17.943 -41.041 -30.794  1.00 54.88           C
ATOM    241  O   ALA A  36     -17.824 -42.118 -31.390  1.00 59.96           O
ATOM    242  CB  ALA A  36     -18.630 -39.115 -32.238  1.00 55.39           C
ATOM    243  N   LEU A  37     -17.102 -40.662 -29.830  1.00 52.96           N
ATOM    244  CA  LEU A  37     -15.992 -41.523 -29.434  1.00 55.62           C
ATOM    245  C   LEU A  37     -16.482 -42.764 -28.700  1.00 63.27           C
ATOM    246  O   LEU A  37     -15.906 -43.848 -28.851  1.00 70.28           O
ATOM    247  CB  LEU A  37     -15.008 -40.745 -28.560  1.00 52.86           C
ATOM    248  CG  LEU A  37     -14.193 -39.658 -29.256  1.00 49.49           C
ATOM    249  CD1 LEU A  37     -13.348 -38.904 -28.248  1.00 43.93           C
ATOM    250  CD2 LEU A  37     -13.325 -40.264 -30.344  1.00 46.72           C
ATOM    251  N   LYS A  38     -17.538 -42.626 -27.894  1.00 66.03           N
ATOM    252  CA  LYS A  38     -18.033 -43.762 -27.125  1.00 63.41           C
ATOM    253  C   LYS A  38     -18.562 -44.868 -28.028  1.00 61.89           C
ATOM    254  O   LYS A  38     -18.566 -46.040 -27.636  1.00 68.72           O
ATOM    255  CB  LYS A  38     -19.121 -43.306 -26.152  1.00 65.60           C
ATOM    256  N   LYS A  39     -19.008 -44.519 -29.236  1.00 56.57           N
ATOM    257  CA  LYS A  39     -19.544 -45.498 -30.173  1.00 72.20           C
ATOM    258  C   LYS A  39     -18.562 -45.889 -31.269  1.00 70.39           C
ATOM    259  O   LYS A  39     -18.722 -46.959 -31.866  1.00 70.53           O
ATOM    260  CB  LYS A  39     -20.830 -44.965 -30.821  1.00 72.05           C
ATOM    261  N   ALA A  40     -17.560 -45.060 -31.548  1.00 66.88           N
ATOM    262  CA  ALA A  40     -16.580 -45.354 -32.591  1.00 64.14           C
ATOM    263  C   ALA A  40     -15.627 -46.424 -32.076  1.00 70.99           C
ATOM    264  O   ALA A  40     -14.735 -46.147 -31.271  1.00 76.79           O
ATOM    265  CB  ALA A  40     -15.829 -44.093 -32.998  1.00 62.63           C
ATOM    266  N   LYS A  41     -15.815 -47.655 -32.541  1.00 73.35           N
ATOM    267  CA  LYS A  41     -14.941 -48.768 -32.171  1.00 80.45           C
ATOM    268  C   LYS A  41     -13.856 -48.968 -33.229  1.00 83.10           C
ATOM    269  O   LYS A  41     -13.752 -50.011 -33.875  1.00 76.62           O
ATOM    270  CB  LYS A  41     -15.762 -50.038 -31.967  1.00 80.43           C
ATOM    271  N   GLY A  42     -13.044 -47.925 -33.403  1.00 74.98           N
ATOM    272  CA  GLY A  42     -11.920 -47.984 -34.312  1.00 69.71           C
ATOM    273  C   GLY A  42     -10.763 -47.181 -33.757  1.00 73.05           C
ATOM    274  O   GLY A  42     -10.944 -46.264 -32.954  1.00 76.38           O
ATOM    275  N   GLU A  43      -9.558 -47.548 -34.194  1.00 74.62           N
ATOM    276  CA  GLU A  43      -8.359 -46.871 -33.716  1.00 65.83           C
ATOM    277  C   GLU A  43      -8.071 -45.595 -34.497  1.00 62.71           C
ATOM    278  O   GLU A  43      -7.696 -44.577 -33.905  1.00 61.33           O
ATOM    279  CB  GLU A  43      -7.151 -47.810 -33.789  1.00 76.47           C
ATOM    280  CG  GLU A  43      -5.942 -47.315 -33.017  1.00 79.76           C
ATOM    281  CD  GLU A  43      -6.208 -47.213 -31.528  1.00 74.49           C
ATOM    282  OE1 GLU A  43      -7.014 -48.015 -31.012  1.00 70.29           O
ATOM    283  OE2 GLU A  43      -5.617 -46.327 -30.876  1.00 74.05           O
ATOM    284  N   GLU A  44      -8.232 -45.630 -35.821  1.00 61.77           N
ATOM    285  CA  GLU A  44      -7.976 -44.449 -36.635  1.00 59.56           C
ATOM    286  C   GLU A  44      -9.138 -43.465 -36.629  1.00 57.12           C
ATOM    287  O   GLU A  44      -8.938 -42.289 -36.954  1.00 51.04           O
ATOM    288  CB  GLU A  44      -7.661 -44.859 -38.074  1.00 57.69           C
ATOM    289  N   GLU A  45     -10.343 -43.918 -36.274  1.00 60.63           N
ATOM    290  CA  GLU A  45     -11.489 -43.015 -36.237  1.00 61.44           C
ATOM    291  C   GLU A  45     -11.417 -42.080 -35.036  1.00 53.76           C
ATOM    292  O   GLU A  45     -11.796 -40.906 -35.132  1.00 50.50           O
ATOM    293  CB  GLU A  45     -12.789 -43.819 -36.219  1.00 42.89           C
ATOM    294  N   VAL A  46     -10.937 -42.584 -33.896  1.00 51.40           N
ATOM    295  CA  VAL A  46     -10.782 -41.744 -32.711  1.00 48.15           C
ATOM    296  C   VAL A  46      -9.825 -40.594 -32.995  1.00 44.37           C
ATOM    297  O   VAL A  46     -10.061 -39.451 -32.581  1.00 36.47           O
ATOM    298  CB  VAL A  46     -10.310 -42.594 -31.516  1.00 44.00           C
ATOM    299  CG1 VAL A  46      -9.949 -41.709 -30.334  1.00 45.07           C
ATOM    300  CG2 VAL A  46     -11.384 -43.595 -31.126  1.00 58.63           C
ATOM    301  N   LEU A  47      -8.735 -40.876 -33.712  1.00 50.14           N
ATOM    302  CA  LEU A  47      -7.774 -39.830 -34.043  1.00 48.21           C
ATOM    303  C   LEU A  47      -8.403 -38.762 -34.927  1.00 43.24           C
ATOM    304  O   LEU A  47      -8.195 -37.565 -34.705  1.00 47.10           O
ATOM    305  CB  LEU A  47      -6.548 -40.438 -34.723  1.00 49.58           C
ATOM    306  CG  LEU A  47      -5.661 -41.318 -33.841  1.00 45.99           C
ATOM    307  CD1 LEU A  47      -4.466 -41.835 -34.627  1.00 50.86           C
ATOM    308  CD2 LEU A  47      -5.205 -40.547 -32.613  1.00 43.72           C
ATOM    309  N   LYS A  48      -9.184 -39.174 -35.928  1.00 43.04           N
ATOM    310  CA  LYS A  48      -9.833 -38.202 -36.803  1.00 39.61           C
ATOM    311  C   LYS A  48     -10.845 -37.358 -36.038  1.00 35.17           C
ATOM    312  O   LYS A  48     -10.916 -36.137 -36.231  1.00 45.15           O
ATOM    313  CB  LYS A  48     -10.504 -38.916 -37.976  1.00 52.87           C
ATOM    314  N   ILE A  49     -11.637 -37.990 -35.168  1.00 38.52           N
ATOM    315  CA  ILE A  49     -12.613 -37.248 -34.371  1.00 39.97           C
ATOM    316  C   ILE A  49     -11.909 -36.218 -33.498  1.00 42.96           C
ATOM    317  O   ILE A  49     -12.293 -35.041 -33.459  1.00 50.60           O
ATOM    318  CB  ILE A  49     -13.462 -38.213 -33.524  1.00 40.21           C
ATOM    319  CG1 ILE A  49     -14.353 -39.077 -34.418  1.00 48.95           C
ATOM    320  CG2 ILE A  49     -14.302 -37.440 -32.519  1.00 41.60           C
ATOM    321  CD1 ILE A  49     -15.218 -40.058 -33.651  1.00 52.20           C
ATOM    322  N   ALA A  50     -10.868 -36.648 -32.780  1.00 39.18           N
ATOM    323  CA  ALA A  50     -10.138 -35.731 -31.913  1.00 35.29           C
ATOM    324  C   ALA A  50      -9.503 -34.603 -32.713  1.00 44.72           C
ATOM    325  O   ALA A  50      -9.511 -33.446 -32.278  1.00 49.23           O
ATOM    326  CB  ALA A  50      -9.075 -36.490 -31.118  1.00 42.55           C
ATOM    327  N   LYS A  51      -8.960 -34.916 -33.892  1.00 40.49           N
ATOM    328  CA  LYS A  51      -8.307 -33.895 -34.702  1.00 41.84           C
ATOM    329  C   LYS A  51      -9.308 -32.850 -35.173  1.00 46.37           C
ATOM    330  O   LYS A  51      -9.047 -31.644 -35.097  1.00 46.73           O
ATOM    331  CB  LYS A  51      -7.599 -34.548 -35.890  1.00 40.68           C
ATOM    332  CG  LYS A  51      -6.761 -33.592 -36.721  1.00 49.92           C
ATOM    333  CD  LYS A  51      -6.002 -34.326 -37.813  1.00 38.87           C
ATOM    334  N   GLU A  52     -10.471 -33.296 -35.652  1.00 41.27           N
ATOM    335  CA  GLU A  52     -11.484 -32.345 -36.097  1.00 46.66           C
ATOM    336  C   GLU A  52     -12.002 -31.505 -34.935  1.00 41.70           C
ATOM    337  O   GLU A  52     -12.224 -30.298 -35.087  1.00 47.98           O
ATOM    338  CB  GLU A  52     -12.630 -33.079 -36.794  1.00 50.72           C
ATOM    339  CG  GLU A  52     -12.220 -33.865 -38.040  1.00 58.84           C
ATOM    340  CD  GLU A  52     -11.747 -32.982 -39.187  1.00 72.62           C
ATOM    341  OE1 GLU A  52     -10.662 -32.370 -39.077  1.00 67.08           O
ATOM    342  OE2 GLU A  52     -12.463 -32.902 -40.208  1.00 88.76           O
ATOM    343  N   ALA A  53     -12.174 -32.115 -33.758  1.00 34.31           N
ATOM    344  CA  ALA A  53     -12.639 -31.354 -32.602  1.00 32.22           C
ATOM    345  C   ALA A  53     -11.613 -30.310 -32.172  1.00 42.89           C
ATOM    346  O   ALA A  53     -11.970 -29.167 -31.859  1.00 48.87           O
ATOM    347  CB  ALA A  53     -12.961 -32.299 -31.446  1.00 38.95           C
ATOM    348  N   PHE A  54     -10.332 -30.681 -32.158  1.00 41.00           N
ATOM    349  CA  PHE A  54      -9.291 -29.734 -31.777  1.00 38.66           C
ATOM    350  C   PHE A  54      -9.173 -28.603 -32.791  1.00 40.44           C
ATOM    351  O   PHE A  54      -8.967 -27.442 -32.414  1.00 45.95           O
ATOM    352  CB  PHE A  54      -7.959 -30.465 -31.617  1.00 49.86           C
ATOM    353  CG  PHE A  54      -7.906 -31.370 -30.418  1.00 41.30           C
ATOM    354  CD1 PHE A  54      -7.274 -32.597 -30.487  1.00 37.59           C
ATOM    355  CD2 PHE A  54      -8.484 -30.988 -29.220  1.00 39.36           C
ATOM    356  CE1 PHE A  54      -7.223 -33.431 -29.390  1.00 41.32           C
ATOM    357  CE2 PHE A  54      -8.435 -31.817 -28.118  1.00 39.53           C
ATOM    358  CZ  PHE A  54      -7.805 -33.040 -28.205  1.00 38.37           C
ATOM    359  N   GLU A  55      -9.311 -28.917 -34.082  1.00 48.83           N
ATOM    360  CA  GLU A  55      -9.280 -27.867 -35.095  1.00 47.14           C
ATOM    361  C   GLU A  55     -10.477 -26.934 -34.957  1.00 43.43           C
ATOM    362  O   GLU A  55     -10.344 -25.716 -35.128  1.00 50.14           O
ATOM    363  CB  GLU A  55      -9.226 -28.488 -36.491  1.00 54.40           C
ATOM    364  CG  GLU A  55      -7.903 -29.182 -36.800  1.00 63.56           C
ATOM    365  CD  GLU A  55      -7.916 -29.923 -38.125  1.00 68.91           C
ATOM    366  OE1 GLU A  55      -8.985 -29.985 -38.768  1.00 72.92           O
ATOM    367  OE2 GLU A  55      -6.853 -30.446 -38.522  1.00 74.47           O
ATOM    368  N   LEU A  56     -11.650 -27.482 -34.629  1.00 38.94           N
ATOM    369  CA  LEU A  56     -12.815 -26.635 -34.392  1.00 43.22           C
ATOM    370  C   LEU A  56     -12.604 -25.735 -33.180  1.00 45.72           C
ATOM    371  O   LEU A  56     -13.015 -24.568 -33.183  1.00 50.14           O
ATOM    372  CB  LEU A  56     -14.063 -27.499 -34.213  1.00 37.51           C
ATOM    373  N   ALA A  57     -11.957 -26.256 -32.135  1.00 44.39           N
ATOM    374  CA  ALA A  57     -11.673 -25.435 -30.960  1.00 43.36           C
ATOM    375  C   ALA A  57     -10.688 -24.316 -31.290  1.00 45.38           C
ATOM    376  O   ALA A  57     -10.841 -23.184 -30.814  1.00 49.04           O
ATOM    377  CB  ALA A  57     -11.138 -26.307 -29.825  1.00 41.53           C
ATOM    378  N   ILE A  58      -9.672 -24.615 -32.103  1.00 46.73           N
ATOM    379  CA  ILE A  58      -8.734 -23.580 -32.534  1.00 44.25           C
ATOM    380  C   ILE A  58      -9.455 -22.519 -33.358  1.00 44.83           C
ATOM    381  O   ILE A  58      -9.196 -21.314 -33.220  1.00 46.32           O
ATOM    382  CB  ILE A  58      -7.567 -24.212 -33.315  1.00 49.76           C
ATOM    383  CG1 ILE A  58      -6.736 -25.113 -32.397  1.00 51.31           C
ATOM    384  CG2 ILE A  58      -6.696 -23.140 -33.946  1.00 50.02           C
ATOM    385  CD1 ILE A  58      -5.603 -25.830 -33.101  1.00 46.61           C
ATOM    386  N   GLU A  59     -10.376 -22.950 -34.224  1.00 47.41           N
ATOM    387  CA  GLU A  59     -11.160 -22.002 -35.009  1.00 50.80           C
ATOM    388  C   GLU A  59     -12.011 -21.111 -34.112  1.00 52.83           C
ATOM    389  O   GLU A  59     -12.120 -19.903 -34.347  1.00 54.71           O
ATOM    390  CB  GLU A  59     -12.035 -22.753 -36.013  1.00 56.23           C
ATOM    391  CG  GLU A  59     -13.039 -21.879 -36.753  1.00 68.85           C
ATOM    392  CD  GLU A  59     -12.377 -20.833 -37.633  1.00 84.64           C
ATOM    393  OE1 GLU A  59     -11.223 -21.052 -38.061  1.00 82.24           O
ATOM    394  OE2 GLU A  59     -13.012 -19.790 -37.897  1.00 82.38           O
ATOM    395  N   ALA A  60     -12.623 -21.690 -33.077  1.00 52.32           N
ATOM    396  CA  ALA A  60     -13.422 -20.892 -32.151  1.00 51.75           C
ATOM    397  C   ALA A  60     -12.555 -19.892 -31.396  1.00 49.16           C
ATOM    398  O   ALA A  60     -12.974 -18.753 -31.152  1.00 58.86           O
ATOM    399  CB  ALA A  60     -14.164 -21.804 -31.174  1.00 50.48           C
ATOM    400  N   ALA A  61     -11.345 -20.305 -31.012  1.00 40.77           N
ATOM    401  CA  ALA A  61     -10.426 -19.380 -30.356  1.00 49.32           C
ATOM    402  C   ALA A  61     -10.082 -18.211 -31.271  1.00 53.13           C
ATOM    403  O   ALA A  61     -10.094 -17.049 -30.844  1.00 48.64           O
ATOM    404  CB  ALA A  61      -9.157 -20.116 -29.923  1.00 44.21           C
ATOM    405  N   LYS A  62      -9.777 -18.500 -32.540  1.00 53.82           N
ATOM    406  CA  LYS A  62      -9.477 -17.428 -33.485  1.00 50.60           C
ATOM    407  C   LYS A  62     -10.687 -16.529 -33.726  1.00 49.30           C
ATOM    408  O   LYS A  62     -10.530 -15.317 -33.916  1.00 46.67           O
ATOM    409  CB  LYS A  62      -8.973 -18.016 -34.803  1.00 53.33           C
ATOM    410  CG  LYS A  62      -7.662 -18.775 -34.674  1.00 56.62           C
ATOM    411  CD  LYS A  62      -7.264 -19.425 -35.988  1.00 75.12           C
ATOM    412  CE  LYS A  62      -5.920 -20.121 -35.867  1.00 68.14           C
ATOM    413  NZ  LYS A  62      -5.524 -20.794 -37.134  1.00 81.15           N
ATOM    414  N   ARG A  63     -11.895 -17.097 -33.711  1.00 49.60           N
ATOM    415  CA  ARG A  63     -13.105 -16.293 -33.865  1.00 51.31           C
ATOM    416  C   ARG A  63     -13.282 -15.338 -32.692  1.00 50.91           C
ATOM    417  O   ARG A  63     -13.601 -14.155 -32.874  1.00 54.54           O
ATOM    418  CB  ARG A  63     -14.322 -17.206 -33.997  1.00 53.22           C
ATOM    419  CG  ARG A  63     -14.709 -17.543 -35.423  1.00 58.82           C
ATOM    420  CD  ARG A  63     -15.361 -18.912 -35.486  1.00 65.87           C
ATOM    421  NE  ARG A  63     -16.057 -19.237 -34.245  1.00 63.94           N
ATOM    422  CZ  ARG A  63     -16.559 -20.434 -33.962  1.00 74.06           C
ATOM    423  NH1 ARG A  63     -16.445 -21.427 -34.834  1.00 71.26           N
ATOM    424  NH2 ARG A  63     -17.175 -20.640 -32.805  1.00 68.84           N
ATOM    425  N   ASN A  64     -13.095 -15.845 -31.472  1.00 48.24           N
ATOM    426  CA  ASN A  64     -13.173 -14.983 -30.297  1.00 56.68           C
ATOM    427  C   ASN A  64     -12.102 -13.902 -30.339  1.00 51.30           C
ATOM    428  O   ASN A  64     -12.344 -12.759 -29.931  1.00 52.16           O
ATOM    429  CB  ASN A  64     -13.052 -15.819 -29.024  1.00 62.38           C
ATOM    430  CG  ASN A  64     -14.320 -16.595 -28.715  1.00 68.92           C
ATOM    431  OD1 ASN A  64     -15.424 -16.050 -28.771  1.00 63.31           O
ATOM    432  ND2 ASN A  64     -14.169 -17.875 -28.394  1.00 60.39           N
ATOM    433  N   LEU A  65     -10.914 -14.240 -30.846  1.00 51.44           N
ATOM    434  CA  LEU A  65      -9.858 -13.240 -30.977  1.00 49.80           C
ATOM    435  C   LEU A  65     -10.247 -12.151 -31.970  1.00 49.61           C
ATOM    436  O   LEU A  65      -9.998 -10.965 -31.728  1.00 44.84           O
ATOM    437  CB  LEU A  65      -8.549 -13.907 -31.398  1.00 58.35           C
ATOM    438  CG  LEU A  65      -7.384 -12.952 -31.672  1.00 52.90           C
ATOM    439  CD1 LEU A  65      -7.109 -12.086 -30.453  1.00 47.72           C
ATOM    440  CD2 LEU A  65      -6.139 -13.720 -32.084  1.00 51.98           C
ATOM    441  N   LYS A  66     -10.850 -12.534 -33.097  1.00 52.97           N
ATOM    442  CA  LYS A  66     -11.302 -11.538 -34.066  1.00 51.44           C
ATOM    443  C   LYS A  66     -12.379 -10.640 -33.469  1.00 51.06           C
ATOM    444  O   LYS A  66     -12.375  -9.418 -33.684  1.00 56.41           O
ATOM    445  CB  LYS A  66     -11.819 -12.228 -35.328  1.00 45.86           C
ATOM    446  N   VAL A  67     -13.311 -11.230 -32.718  1.00 50.75           N
ATOM    447  CA  VAL A  67     -14.347 -10.443 -32.051  1.00 53.10           C
ATOM    448  C   VAL A  67     -13.716  -9.432 -31.100  1.00 54.91           C
ATOM    449  O   VAL A  67     -14.077  -8.246 -31.089  1.00 49.17           O
ATOM    450  CB  VAL A  67     -15.334 -11.368 -31.315  1.00 49.06           C
ATOM    451  CG1 VAL A  67     -16.302 -10.551 -30.475  1.00 50.01           C
ATOM    452  CG2 VAL A  67     -16.088 -12.236 -32.309  1.00 53.23           C
ATOM    453  N   ALA A  68     -12.758  -9.889 -30.289  1.00 53.43           N
ATOM    454  CA  ALA A  68     -12.109  -8.999 -29.331  1.00 45.91           C
ATOM    455  C   ALA A  68     -11.327  -7.899 -30.036  1.00 51.13           C
ATOM    456  O   ALA A  68     -11.311  -6.751 -29.580  1.00 55.20           O
ATOM    457  CB  ALA A  68     -11.194  -9.800 -28.407  1.00 51.93           C
ATOM    458  N   LYS A  69     -10.677  -8.227 -31.155  1.00 48.70           N
ATOM    459  CA  LYS A  69      -9.915  -7.225 -31.894  1.00 47.92           C
ATOM    460  C   LYS A  69     -10.832  -6.146 -32.453  1.00 51.84           C
ATOM    461  O   LYS A  69     -10.539  -4.948 -32.347  1.00 51.65           O
ATOM    462  CB  LYS A  69      -9.121  -7.893 -33.017  1.00 56.59           C
ATOM    463  N   GLU A  70     -11.954  -6.554 -33.054  1.00 49.76           N
ATOM    464  CA  GLU A  70     -12.906  -5.574 -33.569  1.00 53.22           C
ATOM    465  C   GLU A  70     -13.463  -4.703 -32.448  1.00 53.06           C
ATOM    466  O   GLU A  70     -13.562  -3.475 -32.590  1.00 54.39           O
ATOM    467  CB  GLU A  70     -14.035  -6.284 -34.315  1.00 52.56           C
ATOM    468  CG  GLU A  70     -13.576  -7.034 -35.555  1.00 70.88           C
ATOM    469  CD  GLU A  70     -14.672  -7.887 -36.163  1.00 81.94           C
ATOM    470  OE1 GLU A  70     -15.750  -8.006 -35.545  1.00 82.65           O
ATOM    471  OE2 GLU A  70     -14.453  -8.441 -37.261  1.00 90.71           O
ATOM    472  N   ALA A  71     -13.815  -5.320 -31.316  1.00 55.93           N
ATOM    473  CA  ALA A  71     -14.372  -4.556 -30.205  1.00 48.43           C
ATOM    474  C   ALA A  71     -13.356  -3.568 -29.642  1.00 55.20           C
ATOM    475  O   ALA A  71     -13.706  -2.429 -29.312  1.00 58.32           O
ATOM    476  CB  ALA A  71     -14.863  -5.506 -29.115  1.00 49.03           C
ATOM    477  N   PHE A  72     -12.089  -3.977 -29.536  1.00 51.95           N
ATOM    478  CA  PHE A  72     -11.070  -3.079 -29.002  1.00 45.57           C
ATOM    479  C   PHE A  72     -10.751  -1.954 -29.979  1.00 49.99           C
ATOM    480  O   PHE A  72     -10.475  -0.824 -29.559  1.00 52.53           O
ATOM    481  CB  PHE A  72      -9.812  -3.868 -28.647  1.00 46.24           C
ATOM    482  CG  PHE A  72      -9.931  -4.648 -27.370  1.00 46.42           C
ATOM    483  CD1 PHE A  72      -9.285  -5.861 -27.220  1.00 42.39           C
ATOM    484  CD2 PHE A  72     -10.689  -4.164 -26.318  1.00 47.30           C
ATOM    485  CE1 PHE A  72      -9.392  -6.578 -26.047  1.00 41.18           C
ATOM    486  CE2 PHE A  72     -10.800  -4.878 -25.141  1.00 41.46           C
ATOM    487  CZ  PHE A  72     -10.151  -6.086 -25.007  1.00 29.82           C
ATOM    488  N   GLU A  73     -10.786  -2.236 -31.284  1.00 53.79           N
ATOM    489  CA  GLU A  73     -10.639  -1.164 -32.264  1.00 49.11           C
ATOM    490  C   GLU A  73     -11.768  -0.149 -32.132  1.00 50.51           C
ATOM    491  O   GLU A  73     -11.535   1.067 -32.183  1.00 55.32           O
ATOM    492  CB  GLU A  73     -10.599  -1.745 -33.678  1.00 47.75           C
ATOM    493  N   LEU A  74     -13.001  -0.631 -31.948  1.00 45.76           N
ATOM    494  CA  LEU A  74     -14.123   0.280 -31.743  1.00 46.37           C
ATOM    495  C   LEU A  74     -13.958   1.085 -30.456  1.00 49.74           C
ATOM    496  O   LEU A  74     -14.287   2.277 -30.413  1.00 55.28           O
ATOM    497  CB  LEU A  74     -15.438  -0.501 -31.726  1.00 43.06           C
ATOM    498  N   VAL A  75     -13.448   0.449 -29.398  1.00 52.10           N
ATOM    499  CA  VAL A  75     -13.242   1.151 -28.132  1.00 47.35           C
ATOM    500  C   VAL A  75     -12.186   2.239 -28.290  1.00 45.63           C
ATOM    501  O   VAL A  75     -12.319   3.338 -27.739  1.00 38.93           O
ATOM    502  CB  VAL A  75     -12.871   0.152 -27.019  1.00 46.97           C
ATOM    503  CG1 VAL A  75     -12.326   0.879 -25.801  1.00 41.59           C
ATOM    504  CG2 VAL A  75     -14.085  -0.678 -26.633  1.00 49.44           C
ATOM    505  N   ILE A  76     -11.128   1.958 -29.052  1.00 45.38           N
ATOM    506  CA  ILE A  76     -10.114   2.978 -29.317  1.00 50.72           C
ATOM    507  C   ILE A  76     -10.713   4.133 -30.111  1.00 50.89           C
ATOM    508  O   ILE A  76     -10.461   5.311 -29.816  1.00 43.40           O
ATOM    509  CB  ILE A  76      -8.907   2.352 -30.041  1.00 52.08           C
ATOM    510  CG1 ILE A  76      -8.122   1.456 -29.083  1.00 42.00           C
ATOM    511  CG2 ILE A  76      -8.011   3.433 -30.631  1.00 52.33           C
ATOM    512  CD1 ILE A  76      -6.962   0.738 -29.730  1.00 46.13           C
ATOM    513  N   GLU A  77     -11.518   3.813 -31.129  1.00 52.72           N
ATOM    514  CA  GLU A  77     -12.183   4.859 -31.902  1.00 56.44           C
ATOM    515  C   GLU A  77     -13.047   5.739 -31.006  1.00 50.05           C
ATOM    516  O   GLU A  77     -13.060   6.967 -31.154  1.00 53.33           O
ATOM    517  CB  GLU A  77     -13.023   4.235 -33.017  1.00 49.89           C
ATOM    518  N   ALA A  78     -13.771   5.129 -30.066  1.00 48.71           N
ATOM    519  CA  ALA A  78     -14.597   5.909 -29.150  1.00 48.74           C
ATOM    520  C   ALA A  78     -13.752   6.717 -28.173  1.00 48.41           C
ATOM    521  O   ALA A  78     -14.164   7.804 -27.752  1.00 45.68           O
ATOM    522  CB  ALA A  78     -15.550   4.992 -28.389  1.00 51.98           C
ATOM    523  N   ILE A  79     -12.584   6.198 -27.791  1.00 54.53           N
ATOM    524  CA  ILE A  79     -11.676   6.953 -26.932  1.00 49.42           C
ATOM    525  C   ILE A  79     -11.198   8.209 -27.645  1.00 52.90           C
ATOM    526  O   ILE A  79     -11.116   9.290 -27.049  1.00 48.49           O
ATOM    527  CB  ILE A  79     -10.493   6.068 -26.492  1.00 41.26           C
ATOM    528  CG1 ILE A  79     -10.934   5.076 -25.416  1.00 45.19           C
ATOM    529  CG2 ILE A  79      -9.335   6.917 -25.992  1.00 46.59           C
ATOM    530  CD1 ILE A  79      -9.830   4.156 -24.952  1.00 43.68           C
ATOM    531  N   LYS A  80     -10.895   8.091 -28.939  1.00 53.42           N
ATOM    532  CA  LYS A  80     -10.377   9.226 -29.695  1.00 54.54           C
ATOM    533  C   LYS A  80     -11.385  10.360 -29.849  1.00 56.38           C
ATOM    534  O   LYS A  80     -10.994  11.452 -30.274  1.00 55.33           O
ATOM    535  CB  LYS A  80      -9.914   8.762 -31.077  1.00 53.00           C
ATOM    536  N   ALA A  81     -12.656  10.143 -29.508  1.00 58.07           N
ATOM    537  CA  ALA A  81     -13.709  11.117 -29.769  1.00 49.41           C
ATOM    538  C   ALA A  81     -14.376  11.613 -28.489  1.00 60.07           C
ATOM    539  O   ALA A  81     -15.580  11.875 -28.474  1.00 70.33           O
ATOM    540  CB  ALA A  81     -14.753  10.533 -30.719  1.00 48.93           C
ATOM    541  N   ILE A  82     -13.611  11.752 -27.406  1.00 64.52           N
ATOM    542  CA  ILE A  82     -14.111  12.315 -26.159  1.00 58.48           C
ATOM    543  C   ILE A  82     -13.098  13.324 -25.636  1.00 60.13           C
ATOM    544  O   ILE A  82     -11.962  13.402 -26.105  1.00 68.94           O
ATOM    545  CB  ILE A  82     -14.394  11.240 -25.089  1.00 59.59           C
ATOM    546  CG1 ILE A  82     -13.129  10.443 -24.782  1.00 56.03           C
ATOM    547  CG2 ILE A  82     -15.513  10.314 -25.530  1.00 62.75           C
ATOM    548  CD1 ILE A  82     -13.363   9.318 -23.816  1.00 62.14           C
ATOM    549  N   THR A  83     -13.529  14.101 -24.646  1.00 62.68           N
ATOM    550  CA  THR A  83     -12.687  15.113 -24.018  1.00 70.20           C
ATOM    551  C   THR A  83     -12.511  14.903 -22.524  1.00 61.23           C
ATOM    552  O   THR A  83     -11.403  15.073 -22.010  1.00 67.63           O
ATOM    553  CB  THR A  83     -13.265  16.518 -24.263  1.00 64.58           C
ATOM    554  OG1 THR A  83     -14.581  16.603 -23.703  1.00 69.04           O
ATOM    555  CG2 THR A  83     -13.331  16.821 -25.753  1.00 64.05           C
ATOM    556  N   ASP A  84     -13.573  14.535 -21.812  1.00 59.37           N
ATOM    557  CA  ASP A  84     -13.503  14.385 -20.366  1.00 64.32           C
ATOM    558  C   ASP A  84     -12.795  13.091 -19.991  1.00 57.23           C
ATOM    559  O   ASP A  84     -13.037  12.037 -20.587  1.00 53.06           O
ATOM    560  CB  ASP A  84     -14.906  14.408 -19.760  1.00 56.42           C
ATOM    561  N   ASP A  85     -11.915  13.177 -18.991  1.00 51.53           N
ATOM    562  CA  ASP A  85     -11.226  11.991 -18.496  1.00 54.58           C
ATOM    563  C   ASP A  85     -12.163  11.056 -17.742  1.00 56.27           C
ATOM    564  O   ASP A  85     -11.871   9.859 -17.634  1.00 51.37           O
ATOM    565  CB  ASP A  85     -10.059  12.401 -17.599  1.00 57.57           C
ATOM    566  CG  ASP A  85      -9.047  13.269 -18.321  1.00 63.22           C
ATOM    567  OD1 ASP A  85      -8.881  13.097 -19.547  1.00 61.04           O
ATOM    568  OD2 ASP A  85      -8.418  14.126 -17.663  1.00 62.77           O
ATOM    569  N   GLU A  86     -13.278  11.577 -17.221  1.00 64.17           N
ATOM    570  CA  GLU A  86     -14.269  10.721 -16.579  1.00 59.02           C
ATOM    571  C   GLU A  86     -14.863   9.722 -17.562  1.00 57.76           C
ATOM    572  O   GLU A  86     -15.264   8.622 -17.163  1.00 67.26           O
ATOM    573  CB  GLU A  86     -15.375  11.571 -15.954  1.00 53.50           C
ATOM    574  N   ALA A  87     -14.931  10.082 -18.845  1.00 54.42           N
ATOM    575  CA  ALA A  87     -15.391   9.141 -19.861  1.00 62.48           C
ATOM    576  C   ALA A  87     -14.275   8.197 -20.294  1.00 58.92           C
ATOM    577  O   ALA A  87     -14.533   7.024 -20.598  1.00 60.73           O
ATOM    578  CB  ALA A  87     -15.947   9.897 -21.066  1.00 59.06           C
ATOM    579  N   VAL A  88     -13.034   8.692 -20.329  1.00 55.36           N
ATOM    580  CA  VAL A  88     -11.895   7.831 -20.639  1.00 47.59           C
ATOM    581  C   VAL A  88     -11.791   6.709 -19.618  1.00 47.91           C
ATOM    582  O   VAL A  88     -11.493   5.558 -19.963  1.00 50.27           O
ATOM    583  CB  VAL A  88     -10.594   8.653 -20.696  1.00 49.10           C
ATOM    584  CG1 VAL A  88      -9.458   7.812 -21.249  1.00 52.98           C
ATOM    585  CG2 VAL A  88     -10.782   9.911 -21.521  1.00 54.52           C
ATOM    586  N   LEU A  89     -12.038   7.024 -18.345  1.00 42.90           N
ATOM    587  CA  LEU A  89     -11.943   6.005 -17.306  1.00 48.51           C
ATOM    588  C   LEU A  89     -13.015   4.934 -17.479  1.00 48.60           C
ATOM    589  O   LEU A  89     -12.739   3.738 -17.313  1.00 45.95           O
ATOM    590  CB  LEU A  89     -12.041   6.652 -15.927  1.00 49.90           C
ATOM    591  CG  LEU A  89     -11.726   5.711 -14.766  1.00 57.08           C
ATOM    592  CD1 LEU A  89     -10.452   4.943 -15.063  1.00 42.89           C
ATOM    593  CD2 LEU A  89     -11.598   6.486 -13.464  1.00 69.94           C
ATOM    594  N   ARG A  90     -14.242   5.341 -17.816  1.00 50.52           N
ATOM    595  CA  ARG A  90     -15.304   4.366 -18.043  1.00 42.90           C
ATOM    596  C   ARG A  90     -15.003   3.499 -19.259  1.00 42.55           C
ATOM    597  O   ARG A  90     -15.246   2.285 -19.241  1.00 46.81           O
ATOM    598  CB  ARG A  90     -16.646   5.080 -18.208  1.00 34.63           C
ATOM    599  N   LEU A  91     -14.469   4.104 -20.323  1.00 37.51           N
ATOM    600  CA  LEU A  91     -14.079   3.326 -21.495  1.00 43.41           C
ATOM    601  C   LEU A  91     -12.996   2.311 -21.148  1.00 41.14           C
ATOM    602  O   LEU A  91     -13.050   1.155 -21.589  1.00 33.62           O
ATOM    603  CB  LEU A  91     -13.607   4.262 -22.608  1.00 43.51           C
ATOM    604  CG  LEU A  91     -14.664   4.654 -23.640  1.00 41.32           C
ATOM    605  CD1 LEU A  91     -14.277   5.934 -24.343  1.00 53.86           C
ATOM    606  CD2 LEU A  91     -14.826   3.538 -24.649  1.00 54.85           C
ATOM    607  N   ALA A  92     -12.008   2.721 -20.349  1.00 37.68           N
ATOM    608  CA  ALA A  92     -10.948   1.801 -19.951  1.00 34.80           C
ATOM    609  C   ALA A  92     -11.492   0.667 -19.091  1.00 29.60           C
ATOM    610  O   ALA A  92     -11.079  -0.488 -19.244  1.00 30.87           O
ATOM    611  CB  ALA A  92      -9.846   2.558 -19.212  1.00 39.50           C
ATOM    612  N   GLU A  93     -12.418   0.976 -18.180  1.00 27.99           N
ATOM    613  CA  GLU A  93     -13.015  -0.070 -17.354  1.00 32.05           C
ATOM    614  C   GLU A  93     -13.798  -1.064 -18.206  1.00 36.33           C
ATOM    615  O   GLU A  93     -13.722  -2.281 -17.985  1.00 34.42           O
ATOM    616  CB  GLU A  93     -13.915   0.552 -16.287  1.00 28.01           C
ATOM    617  N   LEU A  94     -14.554  -0.563 -19.187  1.00 32.15           N
ATOM    618  CA  LEU A  94     -15.287  -1.455 -20.080  1.00 28.68           C
ATOM    619  C   LEU A  94     -14.336  -2.333 -20.883  1.00 33.34           C
ATOM    620  O   LEU A  94     -14.585  -3.532 -21.059  1.00 36.31           O
ATOM    621  CB  LEU A  94     -16.187  -0.646 -21.012  1.00 36.92           C
ATOM    622  CG  LEU A  94     -17.391   0.040 -20.363  1.00 40.19           C
ATOM    623  CD1 LEU A  94     -18.099   0.942 -21.361  1.00 43.90           C
ATOM    624  CD2 LEU A  94     -18.351  -0.995 -19.800  1.00 36.96           C
ATOM    625  N   ALA A  95     -13.234  -1.757 -21.369  1.00 35.58           N
ATOM    626  CA  ALA A  95     -12.267  -2.543 -22.129  1.00 31.22           C
ATOM    627  C   ALA A  95     -11.619  -3.615 -21.262  1.00 31.78           C
ATOM    628  O   ALA A  95     -11.408  -4.747 -21.715  1.00 36.41           O
ATOM    629  CB  ALA A  95     -11.209  -1.624 -22.736  1.00 34.84           C
ATOM    630  N   ALA A  96     -11.305  -3.282 -20.008  1.00 28.31           N
ATOM    631  CA  ALA A  96     -10.720  -4.267 -19.105  1.00 27.03           C
ATOM    632  C   ALA A  96     -11.697  -5.400 -18.814  1.00 34.89           C
ATOM    633  O   ALA A  96     -11.313  -6.577 -18.826  1.00 40.81           O
ATOM    634  CB  ALA A  96     -10.278  -3.593 -17.807  1.00 31.38           C
ATOM    635  N   GLU A  97     -12.963  -5.066 -18.550  1.00 32.81           N
ATOM    636  CA  GLU A  97     -13.961  -6.104 -18.311  1.00 36.20           C
ATOM    637  C   GLU A  97     -14.140  -6.986 -19.541  1.00 31.93           C
ATOM    638  O   GLU A  97     -14.292  -8.209 -19.425  1.00 28.53           O
ATOM    639  CB  GLU A  97     -15.291  -5.472 -17.901  1.00 38.00           C
ATOM    640  N   LEU A  98     -14.105  -6.386 -20.733  1.00 34.38           N
ATOM    641  CA  LEU A  98     -14.255  -7.170 -21.953  1.00 37.54           C
ATOM    642  C   LEU A  98     -13.071  -8.103 -22.165  1.00 36.87           C
ATOM    643  O   LEU A  98     -13.247  -9.255 -22.578  1.00 43.33           O
ATOM    644  CB  LEU A  98     -14.421  -6.243 -23.154  1.00 40.98           C
ATOM    645  CG  LEU A  98     -14.629  -6.977 -24.475  1.00 35.01           C
ATOM    646  CD1 LEU A  98     -15.833  -7.895 -24.365  1.00 39.19           C
ATOM    647  CD2 LEU A  98     -14.804  -5.986 -25.603  1.00 41.14           C
ATOM    648  N   ALA A  99     -11.854  -7.624 -21.895  1.00 36.77           N
ATOM    649  CA  ALA A  99     -10.685  -8.486 -22.037  1.00 36.27           C
ATOM    650  C   ALA A  99     -10.709  -9.619 -21.018  1.00 38.86           C
ATOM    651  O   ALA A  99     -10.307 -10.749 -21.326  1.00 41.08           O
ATOM    652  CB  ALA A  99      -9.408  -7.660 -21.908  1.00 36.93           C
ATOM    653  N   LYS A 100     -11.193  -9.343 -19.803  1.00 37.44           N
ATOM    654  CA  LYS A 100     -11.366 -10.411 -18.822  1.00 35.96           C
ATOM    655  C   LYS A 100     -12.389 -11.439 -19.301  1.00 44.59           C
ATOM    656  O   LYS A 100     -12.197 -12.649 -19.122  1.00 43.67           O
ATOM    657  CB  LYS A 100     -11.782  -9.824 -17.473  1.00 31.69           C
ATOM    658  N   SER A 101     -13.481 -10.974 -19.918  1.00 39.83           N
ATOM    659  CA  SER A 101     -14.467 -11.894 -20.481  1.00 43.09           C
ATOM    660  C   SER A 101     -13.857 -12.761 -21.576  1.00 38.59           C
ATOM    661  O   SER A 101     -14.119 -13.969 -21.644  1.00 37.64           O
ATOM    662  CB  SER A 101     -15.663 -11.111 -21.027  1.00 46.47           C
ATOM    663  OG  SER A 101     -16.529 -11.951 -21.773  1.00 44.97           O
ATOM    664  N   GLN A 102     -13.044 -12.157 -22.446  1.00 38.56           N
ATOM    665  CA  GLN A 102     -12.397 -12.919 -23.511  1.00 38.39           C
ATOM    666  C   GLN A 102     -11.446 -13.967 -22.941  1.00 34.47           C
ATOM    667  O   GLN A 102     -11.404 -15.107 -23.422  1.00 32.03           O
ATOM    668  CB  GLN A 102     -11.650 -11.977 -24.455  1.00 42.93           C
ATOM    669  CG  GLN A 102     -12.534 -10.965 -25.169  1.00 45.25           C
ATOM    670  CD  GLN A 102     -13.427 -11.599 -26.217  1.00 57.22           C
ATOM    671  OE1 GLN A 102     -14.488 -11.067 -26.548  1.00 51.94           O
ATOM    672  NE2 GLN A 102     -13.000 -12.739 -26.752  1.00 54.86           N
ATOM    673  N   LEU A 103     -10.671 -13.598 -21.917  1.00 31.88           N
ATOM    674  CA  LEU A 103      -9.770 -14.562 -21.292  1.00 28.93           C
ATOM    675  C   LEU A 103     -10.545 -15.705 -20.646  1.00 32.44           C
ATOM    676  O   LEU A 103     -10.138 -16.870 -20.735  1.00 31.11           O
ATOM    677  CB  LEU A 103      -8.885 -13.865 -20.259  1.00 31.85           C
ATOM    678  CG  LEU A 103      -7.889 -12.836 -20.797  1.00 36.42           C
ATOM    679  CD1 LEU A 103      -7.118 -12.195 -19.657  1.00 49.70           C
ATOM    680  CD2 LEU A 103      -6.940 -13.476 -21.796  1.00 38.20           C
ATOM    681  N   GLU A 104     -11.669 -15.392 -19.996  1.00 32.53           N
ATOM    682  CA  GLU A 104     -12.483 -16.440 -19.389  1.00 28.22           C
ATOM    683  C   GLU A 104     -13.050 -17.382 -20.446  1.00 32.96           C
ATOM    684  O   GLU A 104     -13.087 -18.603 -20.248  1.00 37.33           O
ATOM    685  CB  GLU A 104     -13.607 -15.816 -18.562  1.00 34.23           C
ATOM    686  N   SER A 105     -13.493 -16.833 -21.581  1.00 34.12           N
ATOM    687  CA  SER A 105     -14.023 -17.682 -22.645  1.00 32.54           C
ATOM    688  C   SER A 105     -12.931 -18.566 -23.240  1.00 34.79           C
ATOM    689  O   SER A 105     -13.173 -19.741 -23.549  1.00 36.82           O
ATOM    690  CB  SER A 105     -14.675 -16.823 -23.727  1.00 37.30           C
ATOM    691  OG  SER A 105     -15.435 -17.619 -24.620  1.00 43.33           O
ATOM    692  N   LEU A 106     -11.721 -18.022 -23.402  1.00 30.87           N
ATOM    693  CA  LEU A 106     -10.601 -18.840 -23.860  1.00 30.96           C
ATOM    694  C   LEU A 106     -10.298 -19.962 -22.873  1.00 36.23           C
ATOM    695  O   LEU A 106     -10.015 -21.097 -23.276  1.00 35.73           O
ATOM    696  CB  LEU A 106      -9.363 -17.969 -24.074  1.00 33.62           C
ATOM    697  CG  LEU A 106      -9.397 -16.974 -25.235  1.00 40.48           C
ATOM    698  CD1 LEU A 106      -8.166 -16.081 -25.207  1.00 34.90           C
ATOM    699  CD2 LEU A 106      -9.503 -17.707 -26.563  1.00 47.74           C
ATOM    700  N   LEU A 107     -10.353 -19.661 -21.573  1.00 35.59           N
ATOM    701  CA  LEU A 107     -10.120 -20.690 -20.564  1.00 37.14           C
ATOM    702  C   LEU A 107     -11.181 -21.784 -20.635  1.00 38.83           C
ATOM    703  O   LEU A 107     -10.869 -22.974 -20.505  1.00 36.70           O
ATOM    704  CB  LEU A 107     -10.087 -20.055 -19.173  1.00 35.93           C
ATOM    705  CG  LEU A 107      -9.897 -20.976 -17.967  1.00 36.22           C
ATOM    706  CD1 LEU A 107      -8.611 -21.776 -18.090  1.00 34.41           C
ATOM    707  CD2 LEU A 107      -9.904 -20.165 -16.681  1.00 42.42           C
ATOM    708  N   LYS A 108     -12.442 -21.398 -20.845  1.00 40.42           N
ATOM    709  CA  LYS A 108     -13.505 -22.394 -20.964  1.00 39.71           C
ATOM    710  C   LYS A 108     -13.318 -23.262 -22.204  1.00 35.73           C
ATOM    711  O   LYS A 108     -13.543 -24.479 -22.159  1.00 38.48           O
ATOM    712  CB  LYS A 108     -14.869 -21.706 -20.986  1.00 37.99           C
ATOM    713  CG  LYS A 108     -15.233 -21.015 -19.682  1.00 42.42           C
ATOM    714  CD  LYS A 108     -16.602 -20.358 -19.765  1.00 58.35           C
ATOM    715  N   ILE A 109     -12.908 -22.656 -23.321  1.00 35.00           N
ATOM    716  CA  ILE A 109     -12.628 -23.435 -24.526  1.00 44.61           C
ATOM    717  C   ILE A 109     -11.484 -24.413 -24.275  1.00 43.97           C
ATOM    718  O   ILE A 109     -11.518 -25.567 -24.726  1.00 37.16           O
ATOM    719  CB  ILE A 109     -12.327 -22.496 -25.711  1.00 41.30           C
ATOM    720  CG1 ILE A 109     -13.604 -21.787 -26.166  1.00 44.91           C
ATOM    721  CG2 ILE A 109     -11.697 -23.261 -26.865  1.00 34.39           C
ATOM    722  CD1 ILE A 109     -13.416 -20.928 -27.393  1.00 47.35           C
ATOM    723  N   ALA A 110     -10.458 -23.968 -23.544  1.00 44.68           N
ATOM    724  CA  ALA A 110      -9.345 -24.854 -23.217  1.00 34.72           C
ATOM    725  C   ALA A 110      -9.805 -26.020 -22.352  1.00 34.32           C
ATOM    726  O   ALA A 110      -9.378 -27.161 -22.559  1.00 31.91           O
ATOM    727  CB  ALA A 110      -8.238 -24.069 -22.517  1.00 41.73           C
ATOM    728  N   GLU A 111     -10.680 -25.754 -21.381  1.00 39.02           N
ATOM    729  CA  GLU A 111     -11.194 -26.827 -20.534  1.00 36.96           C
ATOM    730  C   GLU A 111     -12.021 -27.821 -21.342  1.00 37.67           C
ATOM    731  O   GLU A 111     -11.949 -29.038 -21.115  1.00 34.67           O
ATOM    732  CB  GLU A 111     -12.022 -26.239 -19.391  1.00 37.99           C
ATOM    733  CG  GLU A 111     -11.214 -25.392 -18.423  1.00 48.67           C
ATOM    734  CD  GLU A 111     -12.077 -24.671 -17.406  1.00 65.02           C
ATOM    735  OE1 GLU A 111     -13.317 -24.691 -17.553  1.00 71.77           O
ATOM    736  OE2 GLU A 111     -11.512 -24.082 -16.459  1.00 66.58           O
ATOM    737  N   ALA A 112     -12.815 -27.321 -22.291  1.00 35.58           N
ATOM    738  CA  ALA A 112     -13.598 -28.215 -23.138  1.00 42.52           C
ATOM    739  C   ALA A 112     -12.694 -29.090 -24.001  1.00 41.45           C
ATOM    740  O   ALA A 112     -12.927 -30.300 -24.132  1.00 37.28           O
ATOM    741  CB  ALA A 112     -14.559 -27.403 -24.006  1.00 41.10           C
ATOM    742  N   ALA A 113     -11.654 -28.496 -24.593  1.00 41.66           N
ATOM    743  CA  ALA A 113     -10.692 -29.287 -25.355  1.00 39.62           C
ATOM    744  C   ALA A 113      -9.974 -30.297 -24.467  1.00 39.83           C
ATOM    745  O   ALA A 113      -9.648 -31.400 -24.918  1.00 38.10           O
ATOM    746  CB  ALA A 113      -9.682 -28.370 -26.045  1.00 38.32           C
ATOM    747  N   MET A 114      -9.733 -29.943 -23.203  1.00 41.73           N
ATOM    748  CA  MET A 114      -9.099 -30.869 -22.270  1.00 38.57           C
ATOM    749  C   MET A 114      -9.992 -32.074 -22.006  1.00 38.84           C
ATOM    750  O   MET A 114      -9.528 -33.222 -21.999  1.00 40.27           O
ATOM    751  CB  MET A 114      -8.776 -30.143 -20.965  1.00 38.64           C
ATOM    752  CG  MET A 114      -7.556 -30.671 -20.242  1.00 51.26           C
ATOM    753  SD  MET A 114      -6.040 -30.287 -21.137  1.00 58.33           S
ATOM    754  CE  MET A 114      -6.141 -28.502 -21.226  1.00 33.44           C
ATOM    755  N   ARG A 115     -11.284 -31.825 -21.771  1.00 42.98           N
ATOM    756  CA  ARG A 115     -12.230 -32.926 -21.601  1.00 37.11           C
ATOM    757  C   ARG A 115     -12.287 -33.799 -22.848  1.00 37.88           C
ATOM    758  O   ARG A 115     -12.328 -35.034 -22.754  1.00 38.64           O
ATOM    759  CB  ARG A 115     -13.620 -32.385 -21.271  1.00 43.02           C
ATOM    760  CG  ARG A 115     -13.768 -31.843 -19.863  1.00 54.49           C
ATOM    761  CD  ARG A 115     -15.183 -31.346 -19.626  1.00 57.94           C
ATOM    762  NE  ARG A 115     -15.536 -30.266 -20.542  1.00 60.26           N
ATOM    763  CZ  ARG A 115     -16.731 -29.687 -20.590  1.00 68.11           C
ATOM    764  NH1 ARG A 115     -17.694 -30.087 -19.771  1.00 70.89           N
ATOM    765  NH2 ARG A 115     -16.963 -28.710 -21.456  1.00 54.55           N
ATOM    766  N   LEU A 116     -12.294 -33.173 -24.027  1.00 39.95           N
ATOM    767  CA  LEU A 116     -12.324 -33.941 -25.269  1.00 41.38           C
ATOM    768  C   LEU A 116     -11.079 -34.810 -25.408  1.00 40.88           C
ATOM    769  O   LEU A 116     -11.165 -35.971 -25.823  1.00 40.59           O
ATOM    770  CB  LEU A 116     -12.466 -32.996 -26.465  1.00 44.15           C
ATOM    771  CG  LEU A 116     -12.682 -33.592 -27.861  1.00 42.33           C
ATOM    772  CD1 LEU A 116     -11.362 -33.878 -28.571  1.00 36.12           C
ATOM    773  CD2 LEU A 116     -13.538 -34.849 -27.785  1.00 41.63           C
ATOM    774  N   ALA A 117      -9.912 -34.262 -25.066  1.00 42.55           N
ATOM    775  CA  ALA A 117      -8.678 -35.033 -25.168  1.00 37.97           C
ATOM    776  C   ALA A 117      -8.662 -36.183 -24.170  1.00 40.45           C
ATOM    777  O   ALA A 117      -8.164 -37.270 -24.480  1.00 37.52           O
ATOM    778  CB  ALA A 117      -7.470 -34.123 -24.958  1.00 39.15           C
ATOM    779  N   ALA A 118      -9.203 -35.966 -22.969  1.00 45.10           N
ATOM    780  CA  ALA A 118      -9.300 -37.060 -22.006  1.00 37.90           C
ATOM    781  C   ALA A 118     -10.222 -38.161 -22.519  1.00 43.55           C
ATOM    782  O   ALA A 118      -9.918 -39.354 -22.384  1.00 47.90           O
ATOM    783  CB  ALA A 118      -9.786 -36.533 -20.658  1.00 36.76           C
ATOM    784  N   SER A 119     -11.350 -37.778 -23.124  1.00 37.05           N
ATOM    785  CA  SER A 119     -12.246 -38.771 -23.710  1.00 37.26           C
ATOM    786  C   SER A 119     -11.557 -39.543 -24.830  1.00 39.70           C
ATOM    787  O   SER A 119     -11.704 -40.767 -24.934  1.00 33.49           O
ATOM    788  CB  SER A 119     -13.515 -38.095 -24.228  1.00 40.56           C
ATOM    789  OG  SER A 119     -14.248 -37.502 -23.171  1.00 39.87           O
ATOM    790  N   ALA A 120     -10.794 -38.843 -25.675  1.00 39.17           N
ATOM    791  CA  ALA A 120     -10.104 -39.505 -26.779  1.00 38.80           C
ATOM    792  C   ALA A 120      -8.990 -40.419 -26.284  1.00 38.82           C
ATOM    793  O   ALA A 120      -8.727 -41.459 -26.898  1.00 40.17           O
ATOM    794  CB  ALA A 120      -9.551 -38.464 -27.751  1.00 30.66           C
ATOM    795  N   ILE A 121      -8.324 -40.051 -25.189  1.00 35.98           N
ATOM    796  CA  ILE A 121      -7.314 -40.925 -24.602  1.00 36.32           C
ATOM    797  C   ILE A 121      -7.967 -42.167 -24.011  1.00 42.46           C
ATOM    798  O   ILE A 121      -7.430 -43.278 -24.113  1.00 39.02           O
ATOM    799  CB  ILE A 121      -6.492 -40.156 -23.551  1.00 36.38           C
ATOM    800  CG1 ILE A 121      -5.583 -39.133 -24.232  1.00 39.93           C
ATOM    801  CG2 ILE A 121      -5.673 -41.109 -22.695  1.00 37.83           C
ATOM    802  CD1 ILE A 121      -4.764 -38.314 -23.265  1.00 37.03           C
ATOM    803  N   LYS A 122      -9.139 -42.004 -23.392  1.00 45.85           N
ATOM    804  CA  LYS A 122      -9.865 -43.162 -22.878  1.00 46.37           C
ATOM    805  C   LYS A 122     -10.311 -44.083 -24.010  1.00 41.87           C
ATOM    806  O   LYS A 122     -10.260 -45.311 -23.878  1.00 32.40           O
ATOM    807  CB  LYS A 122     -11.067 -42.704 -22.053  1.00 47.67           C
ATOM    808  N   ALA A 123     -10.745 -43.507 -25.134  1.00 50.82           N
ATOM    809  CA  ALA A 123     -11.260 -44.311 -26.238  1.00 47.60           C
ATOM    810  C   ALA A 123     -10.152 -45.009 -27.017  1.00 44.73           C
ATOM    811  O   ALA A 123     -10.390 -46.070 -27.604  1.00 53.40           O
ATOM    812  CB  ALA A 123     -12.091 -43.439 -27.181  1.00 42.67           C
ATOM    813  N   ALA A 124      -8.951 -44.442 -27.039  1.00 43.56           N
ATOM    814  CA  ALA A 124      -7.831 -45.039 -27.749  1.00 45.08           C
ATOM    815  C   ALA A 124      -7.127 -46.074 -26.874  1.00 50.95           C
ATOM    816  O   ALA A 124      -7.195 -46.038 -25.643  1.00 53.48           O
ATOM    817  CB  ALA A 124      -6.837 -43.965 -28.191  1.00 41.52           C
ATOM    818  N   LYS A 125      -6.444 -47.008 -27.534  1.00 49.02           N
ATOM    819  CA  LYS A 125      -5.673 -48.032 -26.839  1.00 59.70           C
ATOM    820  C   LYS A 125      -4.212 -48.103 -27.259  1.00 68.36           C
ATOM    821  O   LYS A 125      -3.399 -48.628 -26.487  1.00 74.69           O
ATOM    822  CB  LYS A 125      -6.307 -49.417 -27.038  1.00 61.97           C
ATOM    823  CG  LYS A 125      -6.252 -49.927 -28.466  1.00 69.94           C
ATOM    824  CD  LYS A 125      -6.860 -51.313 -28.581  1.00 60.91           C
ATOM    825  CE  LYS A 125      -6.795 -51.825 -30.010  0.00 67.07           C
ATOM    826  NZ  LYS A 125      -7.401 -53.177 -30.140  0.60 68.45           N
ATOM    827  N   GLY A 126      -3.847 -47.606 -28.439  1.00 57.54           N
ATOM    828  CA  GLY A 126      -2.462 -47.616 -28.863  1.00 60.29           C
ATOM    829  C   GLY A 126      -1.693 -46.420 -28.332  1.00 66.41           C
ATOM    830  O   GLY A 126      -2.232 -45.326 -28.189  1.00 63.19           O
ATOM    831  N   ASP A 127      -0.412 -46.649 -28.035  1.00 65.96           N
ATOM    832  CA  ASP A 127       0.416 -45.586 -27.474  1.00 56.13           C
ATOM    833  C   ASP A 127       0.648 -44.467 -28.484  1.00 49.96           C
ATOM    834  O   ASP A 127       0.693 -43.287 -28.112  1.00 50.83           O
ATOM    835  CB  ASP A 127       1.746 -46.162 -26.989  1.00 61.13           C
ATOM    836  CG  ASP A 127       1.571 -47.151 -25.851  1.00 70.49           C
ATOM    837  OD1 ASP A 127       0.545 -47.076 -25.143  1.00 72.01           O
ATOM    838  OD2 ASP A 127       2.462 -48.004 -25.661  1.00 66.12           O
ATOM    839  N   GLU A 128       0.796 -44.815 -29.764  1.00 55.78           N
ATOM    840  CA  GLU A 128       0.979 -43.793 -30.790  1.00 62.02           C
ATOM    841  C   GLU A 128      -0.249 -42.897 -30.898  1.00 56.46           C
ATOM    842  O   GLU A 128      -0.127 -41.681 -31.093  1.00 52.73           O
ATOM    843  CB  GLU A 128       1.288 -44.450 -32.136  1.00 55.93           C
ATOM    844  N   ALA A 129      -1.443 -43.480 -30.763  1.00 51.97           N
ATOM    845  CA  ALA A 129      -2.661 -42.677 -30.780  1.00 49.42           C
ATOM    846  C   ALA A 129      -2.706 -41.722 -29.593  1.00 53.75           C
ATOM    847  O   ALA A 129      -3.106 -40.560 -29.736  1.00 50.83           O
ATOM    848  CB  ALA A 129      -3.889 -43.587 -30.787  1.00 40.44           C
ATOM    849  N   ILE A 130      -2.295 -42.193 -28.413  1.00 55.96           N
ATOM    850  CA  ILE A 130      -2.257 -41.330 -27.236  1.00 43.91           C
ATOM    851  C   ILE A 130      -1.284 -40.179 -27.453  1.00 45.91           C
ATOM    852  O   ILE A 130      -1.577 -39.024 -27.112  1.00 51.39           O
ATOM    853  CB  ILE A 130      -1.892 -42.150 -25.984  1.00 50.27           C
ATOM    854  CG1 ILE A 130      -2.869 -43.314 -25.796  1.00 42.47           C
ATOM    855  CG2 ILE A 130      -1.867 -41.262 -24.750  1.00 51.44           C
ATOM    856  CD1 ILE A 130      -4.309 -42.888 -25.643  1.00 55.02           C
ATOM    857  N   VAL A 131      -0.113 -40.472 -28.025  1.00 42.83           N
ATOM    858  CA  VAL A 131       0.873 -39.423 -28.269  1.00 41.36           C
ATOM    859  C   VAL A 131       0.344 -38.415 -29.283  1.00 42.29           C
ATOM    860  O   VAL A 131       0.560 -37.205 -29.143  1.00 43.08           O
ATOM    861  CB  VAL A 131       2.212 -40.038 -28.717  1.00 46.06           C
ATOM    862  CG1 VAL A 131       3.206 -38.946 -29.083  1.00 40.41           C
ATOM    863  CG2 VAL A 131       2.781 -40.921 -27.617  1.00 44.42           C
ATOM    864  N   GLU A 132      -0.368 -38.888 -30.309  1.00 46.05           N
ATOM    865  CA  GLU A 132      -0.947 -37.971 -31.288  1.00 41.47           C
ATOM    866  C   GLU A 132      -2.012 -37.084 -30.654  1.00 38.32           C
ATOM    867  O   GLU A 132      -2.084 -35.881 -30.944  1.00 45.32           O
ATOM    868  CB  GLU A 132      -1.530 -38.758 -32.462  1.00 41.50           C
ATOM    869  N   ILE A 133      -2.849 -37.661 -29.788  1.00 38.13           N
ATOM    870  CA  ILE A 133      -3.862 -36.877 -29.083  1.00 40.51           C
ATOM    871  C   ILE A 133      -3.202 -35.797 -28.235  1.00 38.61           C
ATOM    872  O   ILE A 133      -3.625 -34.633 -28.234  1.00 39.32           O
ATOM    873  CB  ILE A 133      -4.752 -37.797 -28.227  1.00 36.25           C
ATOM    874  CG1 ILE A 133      -5.579 -38.724 -29.117  1.00 45.64           C
ATOM    875  CG2 ILE A 133      -5.660 -36.978 -27.324  1.00 36.41           C
ATOM    876  CD1 ILE A 133      -6.239 -39.857 -28.365  1.00 49.77           C
ATOM    877  N   VAL A 134      -2.150 -36.168 -27.501  1.00 39.92           N
ATOM    878  CA  VAL A 134      -1.471 -35.195 -26.651  1.00 45.50           C
ATOM    879  C   VAL A 134      -0.789 -34.122 -27.491  1.00 46.11           C
ATOM    880  O   VAL A 134      -0.754 -32.951 -27.099  1.00 49.45           O
ATOM    881  CB  VAL A 134      -0.476 -35.903 -25.712  1.00 50.86           C
ATOM    882  CG1 VAL A 134       0.273 -34.887 -24.861  1.00 46.56           C
ATOM    883  CG2 VAL A 134      -1.209 -36.888 -24.821  1.00 43.63           C
ATOM    884  N   ARG A 135      -0.259 -34.485 -28.661  1.00 45.07           N
ATOM    885  CA  ARG A 135       0.353 -33.488 -29.536  1.00 46.54           C
ATOM    886  C   ARG A 135      -0.682 -32.492 -30.049  1.00 42.96           C
ATOM    887  O   ARG A 135      -0.432 -31.279 -30.073  1.00 44.07           O
ATOM    888  CB  ARG A 135       1.058 -34.182 -30.701  1.00 42.01           C
ATOM    889  CG  ARG A 135       1.721 -33.235 -31.688  1.00 51.03           C
ATOM    890  CD  ARG A 135       2.272 -33.995 -32.882  1.00 47.60           C
ATOM    891  NE  ARG A 135       1.245 -34.811 -33.524  1.00 54.33           N
ATOM    892  CZ  ARG A 135       0.457 -34.385 -34.507  1.00 56.48           C
ATOM    893  NH1 ARG A 135       0.579 -33.146 -34.967  1.00 53.84           N
ATOM    894  NH2 ARG A 135      -0.453 -35.196 -35.029  1.00 43.80           N
ATOM    895  N   LEU A 136      -1.853 -32.985 -30.458  1.00 38.87           N
ATOM    896  CA  LEU A 136      -2.909 -32.084 -30.911  1.00 40.41           C
ATOM    897  C   LEU A 136      -3.389 -31.182 -29.778  1.00 41.39           C
ATOM    898  O   LEU A 136      -3.660 -29.991 -29.989  1.00 45.36           O
ATOM    899  CB  LEU A 136      -4.069 -32.888 -31.492  1.00 36.42           C
ATOM    900  CG  LEU A 136      -3.795 -33.653 -32.786  1.00 37.98           C
ATOM    901  CD1 LEU A 136      -5.016 -34.454 -33.200  1.00 41.98           C
ATOM    902  CD2 LEU A 136      -3.378 -32.701 -33.895  1.00 38.95           C
ATOM    903  N   LEU A 137      -3.483 -31.725 -28.562  1.00 39.32           N
ATOM    904  CA  LEU A 137      -3.897 -30.902 -27.430  1.00 39.25           C
ATOM    905  C   LEU A 137      -2.839 -29.857 -27.090  1.00 46.34           C
ATOM    906  O   LEU A 137      -3.175 -28.735 -26.698  1.00 55.85           O
ATOM    907  CB  LEU A 137      -4.201 -31.782 -26.218  1.00 39.12           C
ATOM    908  CG  LEU A 137      -5.042 -31.152 -25.101  1.00 45.58           C
ATOM    909  CD1 LEU A 137      -4.189 -30.347 -24.125  1.00 46.02           C
ATOM    910  CD2 LEU A 137      -6.160 -30.293 -25.677  1.00 44.47           C
ATOM    911  N   VAL A 138      -1.557 -30.206 -27.229  1.00 46.87           N
ATOM    912  CA  VAL A 138      -0.492 -29.230 -27.013  1.00 46.08           C
ATOM    913  C   VAL A 138      -0.580 -28.115 -28.047  1.00 45.16           C
ATOM    914  O   VAL A 138      -0.377 -26.935 -27.730  1.00 47.60           O
ATOM    915  CB  VAL A 138       0.884 -29.925 -27.035  1.00 49.50           C
ATOM    916  CG1 VAL A 138       2.002 -28.910 -27.227  1.00 56.19           C
ATOM    917  CG2 VAL A 138       1.099 -30.709 -25.749  1.00 42.70           C
ATOM    918  N   GLU A 139      -0.891 -28.469 -29.298  1.00 40.80           N
ATOM    919  CA  GLU A 139      -1.109 -27.447 -30.320  1.00 50.60           C
ATOM    920  C   GLU A 139      -2.262 -26.522 -29.941  1.00 52.14           C
ATOM    921  O   GLU A 139      -2.163 -25.295 -30.082  1.00 46.74           O
ATOM    922  CB  GLU A 139      -1.373 -28.106 -31.673  1.00 43.11           C
ATOM    923  CG  GLU A 139      -0.183 -28.866 -32.236  1.00 65.96           C
ATOM    924  CD  GLU A 139      -0.526 -29.630 -33.500  1.00 70.72           C
ATOM    925  OE1 GLU A 139      -1.712 -29.625 -33.894  1.00 67.96           O
ATOM    926  OE2 GLU A 139       0.389 -30.236 -34.099  1.00 61.23           O
ATOM    927  N   VAL A 140      -3.365 -27.096 -29.452  1.00 45.48           N
ATOM    928  CA  VAL A 140      -4.509 -26.280 -29.046  1.00 48.46           C
ATOM    929  C   VAL A 140      -4.133 -25.359 -27.888  1.00 53.29           C
ATOM    930  O   VAL A 140      -4.528 -24.186 -27.853  1.00 49.31           O
ATOM    931  CB  VAL A 140      -5.707 -27.179 -28.691  1.00 41.96           C
ATOM    932  CG1 VAL A 140      -6.848 -26.347 -28.130  1.00 44.28           C
ATOM    933  CG2 VAL A 140      -6.163 -27.940 -29.916  1.00 45.34           C
ATOM    934  N   ALA A 141      -3.362 -25.870 -26.926  1.00 50.36           N
ATOM    935  CA  ALA A 141      -2.969 -25.055 -25.778  1.00 45.75           C
ATOM    936  C   ALA A 141      -2.035 -23.924 -26.194  1.00 49.61           C
ATOM    937  O   ALA A 141      -2.125 -22.809 -25.664  1.00 48.18           O
ATOM    938  CB  ALA A 141      -2.313 -25.931 -24.711  1.00 40.75           C
ATOM    939  N   GLU A 142      -1.128 -24.189 -27.137  1.00 53.07           N
ATOM    940  CA  GLU A 142      -0.273 -23.125 -27.653  1.00 52.74           C
ATOM    941  C   GLU A 142      -1.096 -22.067 -28.378  1.00 51.10           C
ATOM    942  O   GLU A 142      -0.833 -20.864 -28.246  1.00 54.87           O
ATOM    943  CB  GLU A 142       0.795 -23.711 -28.577  1.00 56.50           C
ATOM    944  CG  GLU A 142       1.814 -24.593 -27.865  1.00 61.30           C
ATOM    945  CD  GLU A 142       2.786 -25.260 -28.823  1.00 76.48           C
ATOM    946  OE1 GLU A 142       2.677 -25.024 -30.045  1.00 76.84           O
ATOM    947  OE2 GLU A 142       3.658 -26.021 -28.352  1.00 76.04           O
ATOM    948  N   GLU A 143      -2.105 -22.497 -29.142  1.00 47.02           N
ATOM    949  CA  GLU A 143      -3.007 -21.540 -29.777  1.00 48.11           C
ATOM    950  C   GLU A 143      -3.738 -20.695 -28.739  1.00 45.23           C
ATOM    951  O   GLU A 143      -3.927 -19.487 -28.930  1.00 44.92           O
ATOM    952  CB  GLU A 143      -4.008 -22.274 -30.671  1.00 56.08           C
ATOM    953  CG  GLU A 143      -3.417 -22.806 -31.967  1.00 62.31           C
ATOM    954  CD  GLU A 143      -3.160 -21.712 -32.988  1.00 70.65           C
ATOM    955  OE1 GLU A 143      -3.664 -20.584 -32.800  1.00 60.64           O
ATOM    956  OE2 GLU A 143      -2.454 -21.981 -33.982  1.00 79.66           O
ATOM    957  N   ILE A 144      -4.155 -21.314 -27.632  1.00 49.45           N
ATOM    958  CA  ILE A 144      -4.844 -20.575 -26.575  1.00 46.47           C
ATOM    959  C   ILE A 144      -3.909 -19.552 -25.940  1.00 49.63           C
ATOM    960  O   ILE A 144      -4.307 -18.413 -25.658  1.00 50.10           O
ATOM    961  CB  ILE A 144      -5.417 -21.547 -25.526  1.00 52.19           C
ATOM    962  CG1 ILE A 144      -6.501 -22.430 -26.147  1.00 48.22           C
ATOM    963  CG2 ILE A 144      -5.970 -20.785 -24.330  1.00 40.84           C
ATOM    964  CD1 ILE A 144      -7.660 -21.656 -26.732  1.00 47.88           C
ATOM    965  N   ASN A 145      -2.655 -19.942 -25.697  1.00 44.01           N
ATOM    966  CA  ASN A 145      -1.680 -19.000 -25.155  1.00 44.00           C
ATOM    967  C   ASN A 145      -1.468 -17.822 -26.098  1.00 44.43           C
ATOM    968  O   ASN A 145      -1.388 -16.668 -25.657  1.00 37.65           O
ATOM    969  CB  ASN A 145      -0.352 -19.706 -24.885  1.00 48.10           C
ATOM    970  CG  ASN A 145      -0.474 -20.799 -23.848  1.00 51.42           C
ATOM    971  OD1 ASN A 145      -1.320 -20.733 -22.956  1.00 54.46           O
ATOM    972  ND2 ASN A 145       0.373 -21.815 -23.958  1.00 53.37           N
ATOM    973  N   LYS A 146      -1.371 -18.095 -27.403  1.00 48.25           N
ATOM    974  CA  LYS A 146      -1.189 -17.013 -28.367  1.00 50.68           C
ATOM    975  C   LYS A 146      -2.403 -16.091 -28.404  1.00 47.39           C
ATOM    976  O   LYS A 146      -2.256 -14.866 -28.500  1.00 52.58           O
ATOM    977  CB  LYS A 146      -0.902 -17.583 -29.757  1.00 51.93           C
ATOM    978  CG  LYS A 146       0.522 -18.088 -29.935  1.00 57.92           C
ATOM    979  CD  LYS A 146       0.835 -18.365 -31.399  1.00 69.27           C
ATOM    980  CE  LYS A 146       0.075 -19.575 -31.915  1.00 69.19           C
ATOM    981  NZ  LYS A 146       0.524 -20.832 -31.255  1.00 61.56           N
ATOM    982  N   ALA A 147      -3.609 -16.657 -28.322  1.00 50.34           N
ATOM    983  CA  ALA A 147      -4.809 -15.826 -28.293  1.00 46.70           C
ATOM    984  C   ALA A 147      -4.850 -14.958 -27.041  1.00 41.62           C
ATOM    985  O   ALA A 147      -5.252 -13.789 -27.099  1.00 39.42           O
ATOM    986  CB  ALA A 147      -6.059 -16.702 -28.384  1.00 45.12           C
ATOM    987  N   SER A 148      -4.435 -15.511 -25.897  1.00 44.56           N
ATOM    988  CA  SER A 148      -4.386 -14.718 -24.672  1.00 41.46           C
ATOM    989  C   SER A 148      -3.378 -13.583 -24.793  1.00 44.32           C
ATOM    990  O   SER A 148      -3.657 -12.446 -24.388  1.00 46.17           O
ATOM    991  CB  SER A 148      -4.048 -15.609 -23.478  1.00 43.66           C
ATOM    992  OG  SER A 148      -5.114 -16.494 -23.184  1.00 55.09           O
ATOM    993  N   ASN A 149      -2.199 -13.872 -25.350  1.00 42.19           N
ATOM    994  CA  ASN A 149      -1.205 -12.824 -25.558  1.00 41.91           C
ATOM    995  C   ASN A 149      -1.736 -11.740 -26.487  1.00 41.30           C
ATOM    996  O   ASN A 149      -1.488 -10.549 -26.270  1.00 40.28           O
ATOM    997  CB  ASN A 149       0.087 -13.420 -26.117  1.00 50.23           C
ATOM    998  CG  ASN A 149       0.742 -14.396 -25.161  1.00 54.83           C
ATOM    999  OD1 ASN A 149       0.453 -14.400 -23.964  1.00 50.33           O
ATOM   1000  ND2 ASN A 149       1.636 -15.227 -25.686  1.00 58.60           N
ATOM   1001  N   ALA A 150      -2.478 -12.135 -27.525  1.00 40.07           N
ATOM   1002  CA  ALA A 150      -3.024 -11.153 -28.457  1.00 36.80           C
ATOM   1003  C   ALA A 150      -4.087 -10.286 -27.793  1.00 40.79           C
ATOM   1004  O   ALA A 150      -4.144  -9.073 -28.028  1.00 45.82           O
ATOM   1005  CB  ALA A 150      -3.593 -11.859 -29.687  1.00 33.06           C
ATOM   1006  N   VAL A 151      -4.942 -10.890 -26.964  1.00 37.43           N
ATOM   1007  CA  VAL A 151      -5.932 -10.110 -26.224  1.00 38.68           C
ATOM   1008  C   VAL A 151      -5.239  -9.121 -25.294  1.00 36.15           C
ATOM   1009  O   VAL A 151      -5.658  -7.961 -25.170  1.00 38.66           O
ATOM   1010  CB  VAL A 151      -6.887 -11.044 -25.456  1.00 41.36           C
ATOM   1011  CG1 VAL A 151      -7.689 -10.267 -24.422  1.00 35.91           C
ATOM   1012  CG2 VAL A 151      -7.822 -11.755 -26.422  1.00 38.46           C
ATOM   1013  N   VAL A 152      -4.160  -9.556 -24.639  1.00 33.07           N
ATOM   1014  CA  VAL A 152      -3.429  -8.665 -23.743  1.00 33.14           C
ATOM   1015  C   VAL A 152      -2.798  -7.517 -24.522  1.00 38.92           C
ATOM   1016  O   VAL A 152      -2.822  -6.362 -24.079  1.00 37.44           O
ATOM   1017  CB  VAL A 152      -2.378  -9.455 -22.943  1.00 38.16           C
ATOM   1018  CG1 VAL A 152      -1.468  -8.512 -22.172  1.00 37.08           C
ATOM   1019  CG2 VAL A 152      -3.064 -10.409 -21.992  1.00 40.66           C
ATOM   1020  N   LYS A 153      -2.224  -7.811 -25.692  1.00 38.20           N
ATOM   1021  CA  LYS A 153      -1.630  -6.758 -26.511  1.00 35.51           C
ATOM   1022  C   LYS A 153      -2.683  -5.756 -26.967  1.00 36.69           C
ATOM   1023  O   LYS A 153      -2.451  -4.541 -26.939  1.00 40.99           O
ATOM   1024  CB  LYS A 153      -0.911  -7.368 -27.714  1.00 42.77           C
ATOM   1025  CG  LYS A 153       0.350  -8.153 -27.368  1.00 48.42           C
ATOM   1026  CD  LYS A 153       1.478  -7.235 -26.918  1.00 65.90           C
ATOM   1027  CE  LYS A 153       2.757  -8.019 -26.650  1.00 67.24           C
ATOM   1028  NZ  LYS A 153       3.900  -7.130 -26.296  1.00 56.41           N
ATOM   1029  N   PHE A 154      -3.855  -6.244 -27.379  1.00 36.84           N
ATOM   1030  CA  PHE A 154      -4.925  -5.338 -27.786  1.00 37.05           C
ATOM   1031  C   PHE A 154      -5.382  -4.466 -26.623  1.00 42.25           C
ATOM   1032  O   PHE A 154      -5.599  -3.258 -26.789  1.00 48.23           O
ATOM   1033  CB  PHE A 154      -6.097  -6.134 -28.353  1.00 41.85           C
ATOM   1034  CG  PHE A 154      -5.788  -6.831 -29.644  1.00 49.86           C
ATOM   1035  CD1 PHE A 154      -6.463  -7.986 -30.002  1.00 47.58           C
ATOM   1036  CD2 PHE A 154      -4.826  -6.328 -30.505  1.00 54.28           C
ATOM   1037  CE1 PHE A 154      -6.181  -8.629 -31.190  1.00 53.78           C
ATOM   1038  CE2 PHE A 154      -4.540  -6.966 -31.696  1.00 50.89           C
ATOM   1039  CZ  PHE A 154      -5.218  -8.118 -32.039  1.00 60.72           C
ATOM   1040  N   LEU A 155      -5.523  -5.054 -25.433  1.00 39.12           N
ATOM   1041  CA  LEU A 155      -5.979  -4.272 -24.288  1.00 36.00           C
ATOM   1042  C   LEU A 155      -4.940  -3.238 -23.873  1.00 42.67           C
ATOM   1043  O   LEU A 155      -5.294  -2.115 -23.500  1.00 48.16           O
ATOM   1044  CB  LEU A 155      -6.323  -5.193 -23.119  1.00 39.80           C
ATOM   1045  CG  LEU A 155      -7.258  -4.610 -22.052  1.00 41.78           C
ATOM   1046  CD1 LEU A 155      -6.506  -3.800 -21.000  1.00 38.08           C
ATOM   1047  CD2 LEU A 155      -8.344  -3.770 -22.700  1.00 41.28           C
ATOM   1048  N   VAL A 156      -3.652  -3.587 -23.931  1.00 43.10           N
ATOM   1049  CA  VAL A 156      -2.646  -2.601 -23.549  1.00 38.27           C
ATOM   1050  C   VAL A 156      -2.521  -1.522 -24.617  1.00 41.07           C
ATOM   1051  O   VAL A 156      -2.171  -0.379 -24.307  1.00 43.27           O
ATOM   1052  CB  VAL A 156      -1.290  -3.267 -23.241  1.00 39.86           C
ATOM   1053  CG1 VAL A 156      -1.439  -4.285 -22.118  1.00 43.69           C
ATOM   1054  CG2 VAL A 156      -0.689  -3.902 -24.481  1.00 42.09           C
ATOM   1055  N   GLU A 157      -2.833  -1.837 -25.878  1.00 40.46           N
ATOM   1056  CA  GLU A 157      -2.905  -0.779 -26.883  1.00 44.15           C
ATOM   1057  C   GLU A 157      -4.072   0.161 -26.604  1.00 40.98           C
ATOM   1058  O   GLU A 157      -3.944   1.384 -26.751  1.00 37.82           O
ATOM   1059  CB  GLU A 157      -3.019  -1.378 -28.284  1.00 43.07           C
ATOM   1060  CG  GLU A 157      -1.747  -2.037 -28.792  1.00 52.02           C
ATOM   1061  CD  GLU A 157      -0.513  -1.175 -28.583  1.00 71.48           C
ATOM   1062  OE1 GLU A 157       0.197  -1.382 -27.575  1.00 67.33           O
ATOM   1063  OE2 GLU A 157      -0.253  -0.289 -29.425  1.00 78.90           O
ATOM   1064  N   VAL A 158      -5.219  -0.395 -26.206  1.00 46.21           N
ATOM   1065  CA  VAL A 158      -6.346   0.440 -25.794  1.00 40.62           C
ATOM   1066  C   VAL A 158      -5.946   1.326 -24.621  1.00 38.46           C
ATOM   1067  O   VAL A 158      -6.291   2.513 -24.571  1.00 46.65           O
ATOM   1068  CB  VAL A 158      -7.569  -0.432 -25.449  1.00 43.02           C
ATOM   1069  CG1 VAL A 158      -8.701   0.429 -24.909  1.00 35.28           C
ATOM   1070  CG2 VAL A 158      -8.031  -1.213 -26.668  1.00 46.08           C
ATOM   1071  N   ALA A 159      -5.202   0.766 -23.665  1.00 38.50           N
ATOM   1072  CA  ALA A 159      -4.766   1.541 -22.507  1.00 39.85           C
ATOM   1073  C   ALA A 159      -3.793   2.646 -22.909  1.00 42.59           C
ATOM   1074  O   ALA A 159      -3.855   3.757 -22.372  1.00 32.52           O
ATOM   1075  CB  ALA A 159      -4.134   0.618 -21.466  1.00 37.63           C
ATOM   1076  N   LYS A 160      -2.884   2.356 -23.844  1.00 47.66           N
ATOM   1077  CA  LYS A 160      -1.976   3.382 -24.348  1.00 43.99           C
ATOM   1078  C   LYS A 160      -2.748   4.517 -25.008  1.00 45.11           C
ATOM   1079  O   LYS A 160      -2.462   5.697 -24.776  1.00 47.26           O
ATOM   1080  CB  LYS A 160      -0.984   2.772 -25.339  1.00 44.10           C
ATOM   1081  CG  LYS A 160       0.057   1.851 -24.731  1.00 45.34           C
ATOM   1082  CD  LYS A 160       0.987   1.319 -25.813  1.00 52.52           C
ATOM   1083  CE  LYS A 160       2.058   0.405 -25.246  1.00 57.16           C
ATOM   1084  NZ  LYS A 160       2.991  -0.067 -26.309  1.00 51.90           N
ATOM   1085  N   GLU A 161      -3.730   4.173 -25.846  1.00 45.20           N
ATOM   1086  CA  GLU A 161      -4.535   5.201 -26.497  1.00 39.11           C
ATOM   1087  C   GLU A 161      -5.356   5.996 -25.489  1.00 43.95           C
ATOM   1088  O   GLU A 161      -5.602   7.190 -25.696  1.00 49.50           O
ATOM   1089  CB  GLU A 161      -5.448   4.569 -27.547  1.00 39.42           C
ATOM   1090  N   ALA A 162      -5.787   5.360 -24.398  1.00 38.09           N
ATOM   1091  CA  ALA A 162      -6.550   6.069 -23.376  1.00 41.69           C
ATOM   1092  C   ALA A 162      -5.668   6.947 -22.499  1.00 45.76           C
ATOM   1093  O   ALA A 162      -6.151   7.936 -21.937  1.00 44.46           O
ATOM   1094  CB  ALA A 162      -7.318   5.075 -22.504  1.00 43.84           C
ATOM   1095  N   LEU A 163      -4.386   6.600 -22.359  1.00 44.34           N
ATOM   1096  CA  LEU A 163      -3.487   7.408 -21.539  1.00 42.49           C
ATOM   1097  C   LEU A 163      -3.129   8.716 -22.232  1.00 49.20           C
ATOM   1098  O   LEU A 163      -2.968   9.749 -21.572  1.00 45.60           O
ATOM   1099  CB  LEU A 163      -2.223   6.615 -21.206  1.00 37.38           C
ATOM   1100  CG  LEU A 163      -2.388   5.487 -20.187  1.00 45.43           C
ATOM   1101  CD1 LEU A 163      -1.154   4.606 -20.149  1.00 41.22           C
ATOM   1102  CD2 LEU A 163      -2.685   6.053 -18.811  1.00 52.52           C
ATOM   1103  N   LYS A 164      -3.001   8.693 -23.562  1.00 53.80           N
ATOM   1104  CA  LYS A 164      -2.637   9.901 -24.296  1.00 53.50           C
ATOM   1105  C   LYS A 164      -3.702  10.984 -24.176  1.00 52.69           C
ATOM   1106  O   LYS A 164      -3.393  12.173 -24.312  1.00 58.56           O
ATOM   1107  CB  LYS A 164      -2.388   9.566 -25.767  1.00 48.08           C
ATOM   1108  N   VAL A 165      -4.956  10.598 -23.924  1.00 53.21           N
ATOM   1109  CA  VAL A 165      -6.047  11.560 -23.790  1.00 53.50           C
ATOM   1110  C   VAL A 165      -6.435  11.813 -22.339  1.00 53.55           C
ATOM   1111  O   VAL A 165      -7.216  12.740 -22.073  1.00 63.86           O
ATOM   1112  CB  VAL A 165      -7.289  11.106 -24.587  1.00 59.92           C
ATOM   1113  CG1 VAL A 165      -6.898  10.743 -26.010  1.00 65.86           C
ATOM   1114  CG2 VAL A 165      -7.961   9.929 -23.900  1.00 65.93           C
ATOM   1115  N   ALA A 166      -5.923  11.024 -21.397  1.00 51.15           N
ATOM   1116  CA  ALA A 166      -6.221  11.225 -19.983  1.00 49.40           C
ATOM   1117  C   ALA A 166      -5.316  12.325 -19.444  1.00 55.70           C
ATOM   1118  O   ALA A 166      -4.094  12.158 -19.378  1.00 63.85           O
ATOM   1119  CB  ALA A 166      -6.033   9.926 -19.205  1.00 48.43           C
ATOM   1120  N   LYS A 167      -5.911  13.453 -19.059  1.00 54.64           N
ATOM   1121  CA  LYS A 167      -5.124  14.575 -18.561  1.00 49.10           C
ATOM   1122  C   LYS A 167      -4.809  14.422 -17.077  1.00 54.56           C
ATOM   1123  O   LYS A 167      -3.670  14.643 -16.653  1.00 58.93           O
ATOM   1124  CB  LYS A 167      -5.865  15.887 -18.819  1.00 59.33           C
ATOM   1125  CG  LYS A 167      -5.167  17.119 -18.272  1.00 63.18           C
ATOM   1126  CD  LYS A 167      -5.930  18.384 -18.635  1.00 55.60           C
ATOM   1127  CE  LYS A 167      -7.360  18.338 -18.119  1.00 70.82           C
ATOM   1128  NZ  LYS A 167      -8.142  19.533 -18.545  1.00 84.47           N
ATOM   1129  N   GLY A 168      -5.802  14.043 -16.276  1.00 57.29           N
ATOM   1130  CA  GLY A 168      -5.587  13.908 -14.851  1.00 52.70           C
ATOM   1131  C   GLY A 168      -4.684  12.740 -14.503  1.00 50.02           C
ATOM   1132  O   GLY A 168      -4.551  11.768 -15.247  1.00 54.02           O
ATOM   1133  N   GLU A 169      -4.055  12.846 -13.330  1.00 48.39           N
ATOM   1134  CA  GLU A 169      -3.117  11.820 -12.885  1.00 46.38           C
ATOM   1135  C   GLU A 169      -3.838  10.610 -12.300  1.00 49.04           C
ATOM   1136  O   GLU A 169      -3.392   9.471 -12.485  1.00 51.78           O
ATOM   1137  CB  GLU A 169      -2.146  12.409 -11.862  1.00 44.07           C
ATOM   1138  N   GLU A 170      -4.945  10.836 -11.588  1.00 45.78           N
ATOM   1139  CA  GLU A 170      -5.696   9.721 -11.019  1.00 46.25           C
ATOM   1140  C   GLU A 170      -6.285   8.839 -12.113  1.00 46.28           C
ATOM   1141  O   GLU A 170      -6.340   7.612 -11.969  1.00 45.13           O
ATOM   1142  CB  GLU A 170      -6.797  10.244 -10.096  1.00 43.55           C
ATOM   1143  N   VAL A 171      -6.723   9.446 -13.218  1.00 46.32           N
ATOM   1144  CA  VAL A 171      -7.224   8.666 -14.345  1.00 48.08           C
ATOM   1145  C   VAL A 171      -6.114   7.797 -14.924  1.00 47.44           C
ATOM   1146  O   VAL A 171      -6.334   6.629 -15.270  1.00 50.52           O
ATOM   1147  CB  VAL A 171      -7.831   9.600 -15.408  1.00 47.31           C
ATOM   1148  CG1 VAL A 171      -8.450   8.791 -16.538  1.00 56.90           C
ATOM   1149  CG2 VAL A 171      -8.861  10.519 -14.772  1.00 40.82           C
ATOM   1150  N   VAL A 172      -4.903   8.348 -15.027  1.00 47.96           N
ATOM   1151  CA  VAL A 172      -3.766   7.577 -15.525  1.00 45.72           C
ATOM   1152  C   VAL A 172      -3.457   6.416 -14.590  1.00 51.10           C
ATOM   1153  O   VAL A 172      -3.206   5.286 -15.035  1.00 57.04           O
ATOM   1154  CB  VAL A 172      -2.544   8.497 -15.712  1.00 49.73           C
ATOM   1155  CG1 VAL A 172      -1.276   7.677 -15.908  1.00 47.85           C
ATOM   1156  CG2 VAL A 172      -2.763   9.436 -16.889  1.00 44.74           C
ATOM   1157  N   LEU A 173      -3.467   6.674 -13.279  1.00 45.85           N
ATOM   1158  CA  LEU A 173      -3.211   5.609 -12.315  1.00 40.69           C
ATOM   1159  C   LEU A 173      -4.262   4.512 -12.415  1.00 39.36           C
ATOM   1160  O   LEU A 173      -3.934   3.323 -12.349  1.00 50.93           O
ATOM   1161  CB  LEU A 173      -3.160   6.180 -10.899  1.00 41.25           C
ATOM   1162  CG  LEU A 173      -1.814   6.765 -10.471  1.00 39.16           C
ATOM   1163  CD1 LEU A 173      -1.916   7.417  -9.103  1.00 48.21           C
ATOM   1164  CD2 LEU A 173      -0.756   5.676 -10.468  1.00 36.76           C
ATOM   1165  N   GLU A 174      -5.530   4.890 -12.593  1.00 43.26           N
ATOM   1166  CA  GLU A 174      -6.586   3.888 -12.702  1.00 46.79           C
ATOM   1167  C   GLU A 174      -6.456   3.076 -13.986  1.00 39.81           C
ATOM   1168  O   GLU A 174      -6.663   1.857 -13.976  1.00 36.66           O
ATOM   1169  CB  GLU A 174      -7.955   4.558 -12.625  1.00 51.08           C
ATOM   1170  CG  GLU A 174      -8.339   5.006 -11.229  1.00 57.97           C
ATOM   1171  CD  GLU A 174      -8.426   3.846 -10.257  1.00 71.46           C
ATOM   1172  OE1 GLU A 174      -8.823   2.740 -10.683  1.00 61.26           O
ATOM   1173  OE2 GLU A 174      -8.091   4.039  -9.069  1.00 89.37           O
ATOM   1174  N   ILE A 175      -6.113   3.731 -15.098  1.00 37.86           N
ATOM   1175  CA  ILE A 175      -5.916   3.012 -16.356  1.00 39.86           C
ATOM   1176  C   ILE A 175      -4.778   2.008 -16.218  1.00 39.39           C
ATOM   1177  O   ILE A 175      -4.900   0.838 -16.611  1.00 39.93           O
ATOM   1178  CB  ILE A 175      -5.656   4.004 -17.505  1.00 37.09           C
ATOM   1179  CG1 ILE A 175      -6.896   4.857 -17.772  1.00 45.27           C
ATOM   1180  CG2 ILE A 175      -5.236   3.264 -18.768  1.00 38.30           C
ATOM   1181  CD1 ILE A 175      -6.675   5.947 -18.799  1.00 45.44           C
ATOM   1182  N   ALA A 176      -3.651   2.455 -15.657  1.00 42.10           N
ATOM   1183  CA  ALA A 176      -2.511   1.564 -15.476  1.00 37.00           C
ATOM   1184  C   ALA A 176      -2.857   0.408 -14.549  1.00 37.75           C
ATOM   1185  O   ALA A 176      -2.477  -0.739 -14.811  1.00 44.16           O
ATOM   1186  CB  ALA A 176      -1.314   2.347 -14.937  1.00 45.48           C
ATOM   1187  N   ARG A 177      -3.589   0.686 -13.466  1.00 34.77           N
ATOM   1188  CA  ARG A 177      -3.965  -0.371 -12.535  1.00 33.92           C
ATOM   1189  C   ARG A 177      -4.877  -1.394 -13.198  1.00 37.76           C
ATOM   1190  O   ARG A 177      -4.714  -2.602 -12.993  1.00 36.63           O
ATOM   1191  CB  ARG A 177      -4.640   0.231 -11.303  1.00 30.53           C
ATOM   1192  CG  ARG A 177      -4.986  -0.790 -10.233  1.00 42.54           C
ATOM   1193  CD  ARG A 177      -5.980  -0.229  -9.231  1.00 41.90           C
ATOM   1194  NE  ARG A 177      -7.188   0.263  -9.886  1.00 54.44           N
ATOM   1195  CZ  ARG A 177      -8.205  -0.507 -10.262  1.00 59.28           C
ATOM   1196  NH1 ARG A 177      -8.165  -1.817 -10.052  1.00 48.81           N
ATOM   1197  NH2 ARG A 177      -9.263   0.033 -10.853  1.00 64.59           N
ATOM   1198  N   LEU A 178      -5.844  -0.934 -13.995  1.00 36.71           N
ATOM   1199  CA  LEU A 178      -6.731  -1.863 -14.691  1.00 31.61           C
ATOM   1200  C   LEU A 178      -5.951  -2.738 -15.664  1.00 34.89           C
ATOM   1201  O   LEU A 178      -6.139  -3.962 -15.707  1.00 43.37           O
ATOM   1202  CB  LEU A 178      -7.831  -1.092 -15.421  1.00 35.26           C
ATOM   1203  CG  LEU A 178      -8.897  -0.425 -14.551  1.00 39.43           C
ATOM   1204  CD1 LEU A 178      -9.781   0.487 -15.385  1.00 36.57           C
ATOM   1205  CD2 LEU A 178      -9.734  -1.473 -13.837  1.00 45.82           C
ATOM   1206  N   ALA A 179      -5.058  -2.128 -16.449  1.00 34.02           N
ATOM   1207  CA  ALA A 179      -4.275  -2.908 -17.405  1.00 36.11           C
ATOM   1208  C   ALA A 179      -3.374  -3.913 -16.695  1.00 33.48           C
ATOM   1209  O   ALA A 179      -3.207  -5.049 -17.160  1.00 36.84           O
ATOM   1210  CB  ALA A 179      -3.450  -1.976 -18.291  1.00 41.78           C
ATOM   1211  N   PHE A 180      -2.804  -3.524 -15.553  1.00 30.80           N
ATOM   1212  CA  PHE A 180      -1.919  -4.425 -14.824  1.00 29.05           C
ATOM   1213  C   PHE A 180      -2.693  -5.571 -14.183  1.00 37.87           C
ATOM   1214  O   PHE A 180      -2.224  -6.717 -14.177  1.00 39.00           O
ATOM   1215  CB  PHE A 180      -1.134  -3.638 -13.776  1.00 34.78           C
ATOM   1216  CG  PHE A 180      -0.016  -2.817 -14.352  1.00 42.13           C
ATOM   1217  CD1 PHE A 180       0.344  -1.608 -13.780  1.00 38.58           C
ATOM   1218  CD2 PHE A 180       0.677  -3.257 -15.468  1.00 39.20           C
ATOM   1219  CE1 PHE A 180       1.373  -0.853 -14.310  1.00 40.65           C
ATOM   1220  CE2 PHE A 180       1.707  -2.506 -16.003  1.00 43.17           C
ATOM   1221  CZ  PHE A 180       2.055  -1.303 -15.423  1.00 42.86           C
ATOM   1222  N   GLU A 181      -3.878  -5.285 -13.638  1.00 40.72           N
ATOM   1223  CA  GLU A 181      -4.718  -6.355 -13.109  1.00 36.02           C
ATOM   1224  C   GLU A 181      -5.126  -7.318 -14.214  1.00 29.88           C
ATOM   1225  O   GLU A 181      -5.202  -8.533 -13.994  1.00 38.23           O
ATOM   1226  CB  GLU A 181      -5.951  -5.772 -12.417  1.00 45.05           C
ATOM   1227  CG  GLU A 181      -5.648  -4.960 -11.160  1.00 58.48           C
ATOM   1228  CD  GLU A 181      -5.000  -5.786 -10.063  1.00 71.87           C
ATOM   1229  OE1 GLU A 181      -5.284  -6.999  -9.977  1.00 75.00           O
ATOM   1230  OE2 GLU A 181      -4.202  -5.219  -9.285  1.00 73.02           O
ATOM   1231  N   LEU A 182      -5.372  -6.800 -15.419  1.00 29.69           N
ATOM   1232  CA  LEU A 182      -5.686  -7.694 -16.528  1.00 34.51           C
ATOM   1233  C   LEU A 182      -4.487  -8.555 -16.904  1.00 36.79           C
ATOM   1234  O   LEU A 182      -4.642  -9.742 -17.211  1.00 43.11           O
ATOM   1235  CB  LEU A 182      -6.163  -6.905 -17.742  1.00 37.40           C
ATOM   1236  CG  LEU A 182      -6.609  -7.891 -18.821  1.00 41.50           C
ATOM   1237  CD1 LEU A 182      -8.093  -8.195 -18.681  1.00 49.57           C
ATOM   1238  CD2 LEU A 182      -6.251  -7.419 -20.215  1.00 41.14           C
ATOM   1239  N   ALA A 183      -3.285  -7.972 -16.907  1.00 34.44           N
ATOM   1240  CA  ALA A 183      -2.091  -8.764 -17.192  1.00 28.15           C
ATOM   1241  C   ALA A 183      -1.905  -9.869 -16.156  1.00 34.07           C
ATOM   1242  O   ALA A 183      -1.536 -11.001 -16.497  1.00 36.68           O
ATOM   1243  CB  ALA A 183      -0.860  -7.861 -17.246  1.00 24.17           C
ATOM   1244  N   ILE A 184      -2.168  -9.559 -14.885  1.00 29.91           N
ATOM   1245  CA  ILE A 184      -2.065 -10.569 -13.834  1.00 29.96           C
ATOM   1246  C   ILE A 184      -3.102 -11.668 -14.044  1.00 35.31           C
ATOM   1247  O   ILE A 184      -2.810 -12.862 -13.887  1.00 37.85           O
ATOM   1248  CB  ILE A 184      -2.204  -9.905 -12.451  1.00 36.98           C
ATOM   1249  CG1 ILE A 184      -1.026  -8.960 -12.197  1.00 40.95           C
ATOM   1250  CG2 ILE A 184      -2.306 -10.955 -11.355  1.00 37.57           C
ATOM   1251  CD1 ILE A 184      -1.159  -8.133 -10.936  1.00 41.09           C
ATOM   1252  N   GLU A 185      -4.328 -11.284 -14.409  1.00 34.78           N
ATOM   1253  CA  GLU A 185      -5.363 -12.279 -14.673  1.00 35.43           C
ATOM   1254  C   GLU A 185      -4.983 -13.170 -15.850  1.00 39.90           C
ATOM   1255  O   GLU A 185      -5.231 -14.380 -15.828  1.00 45.08           O
ATOM   1256  CB  GLU A 185      -6.703 -11.587 -14.929  1.00 39.47           C
ATOM   1257  N   ALA A 186      -4.373 -12.589 -16.885  1.00 36.74           N
ATOM   1258  CA  ALA A 186      -3.944 -13.383 -18.032  1.00 31.07           C
ATOM   1259  C   ALA A 186      -2.828 -14.347 -17.650  1.00 36.88           C
ATOM   1260  O   ALA A 186      -2.803 -15.494 -18.115  1.00 34.62           O
ATOM   1261  CB  ALA A 186      -3.491 -12.468 -19.165  1.00 29.40           C
ATOM   1262  N   ALA A 187      -1.893 -13.897 -16.809  1.00 37.86           N
ATOM   1263  CA  ALA A 187      -0.860 -14.798 -16.308  1.00 33.71           C
ATOM   1264  C   ALA A 187      -1.474 -15.962 -15.541  1.00 34.37           C
ATOM   1265  O   ALA A 187      -1.063 -17.118 -15.710  1.00 34.19           O
ATOM   1266  CB  ALA A 187       0.125 -14.031 -15.427  1.00 29.99           C
ATOM   1267  N   LYS A 188      -2.476 -15.678 -14.704  1.00 36.69           N
ATOM   1268  CA  LYS A 188      -3.108 -16.744 -13.930  1.00 28.88           C
ATOM   1269  C   LYS A 188      -3.889 -17.700 -14.827  1.00 31.19           C
ATOM   1270  O   LYS A 188      -3.917 -18.910 -14.576  1.00 31.58           O
ATOM   1271  CB  LYS A 188      -4.005 -16.143 -12.848  1.00 38.30           C
ATOM   1272  CG  LYS A 188      -3.222 -15.404 -11.768  1.00 47.62           C
ATOM   1273  CD  LYS A 188      -4.118 -14.845 -10.674  1.00 49.43           C
ATOM   1274  CE  LYS A 188      -3.292 -14.106  -9.626  1.00 52.72           C
ATOM   1275  NZ  LYS A 188      -4.126 -13.523  -8.537  1.00 42.68           N
ATOM   1276  N   ILE A 189      -4.509 -17.184 -15.891  1.00 33.42           N
ATOM   1277  CA  ILE A 189      -5.227 -18.055 -16.821  1.00 28.35           C
ATOM   1278  C   ILE A 189      -4.250 -18.946 -17.582  1.00 32.23           C
ATOM   1279  O   ILE A 189      -4.522 -20.133 -17.816  1.00 33.75           O
ATOM   1280  CB  ILE A 189      -6.104 -17.219 -17.774  1.00 30.06           C
ATOM   1281  CG1 ILE A 189      -7.537 -17.113 -17.243  1.00 39.94           C
ATOM   1282  CG2 ILE A 189      -6.115 -17.814 -19.176  1.00 28.05           C
ATOM   1283  CD1 ILE A 189      -7.682 -16.316 -15.966  1.00 42.95           C
ATOM   1284  N   ASN A 190      -3.100 -18.393 -17.983  1.00 34.88           N
ATOM   1285  CA  ASN A 190      -2.077 -19.209 -18.632  1.00 36.57           C
ATOM   1286  C   ASN A 190      -1.569 -20.294 -17.692  1.00 32.97           C
ATOM   1287  O   ASN A 190      -1.370 -21.444 -18.104  1.00 32.26           O
ATOM   1288  CB  ASN A 190      -0.921 -18.328 -19.110  1.00 47.33           C
ATOM   1289  CG  ASN A 190      -1.264 -17.539 -20.363  1.00 54.61           C
ATOM   1290  OD1 ASN A 190      -0.908 -17.932 -21.474  1.00 61.77           O
ATOM   1291  ND2 ASN A 190      -1.955 -16.419 -20.188  1.00 43.70           N
ATOM   1292  N   LEU A 191      -1.364 -19.950 -16.420  1.00 31.07           N
ATOM   1293  CA  LEU A 191      -0.961 -20.955 -15.442  1.00 28.29           C
ATOM   1294  C   LEU A 191      -2.024 -22.040 -15.292  1.00 31.31           C
ATOM   1295  O   LEU A 191      -1.698 -23.228 -15.177  1.00 32.87           O
ATOM   1296  CB  LEU A 191      -0.673 -20.284 -14.099  1.00 31.66           C
ATOM   1297  CG  LEU A 191      -0.453 -21.193 -12.891  1.00 34.03           C
ATOM   1298  CD1 LEU A 191       0.608 -22.234 -13.192  1.00 36.56           C
ATOM   1299  CD2 LEU A 191      -0.069 -20.363 -11.677  1.00 32.83           C
ATOM   1300  N   GLU A 192      -3.302 -21.653 -15.299  1.00 34.36           N
ATOM   1301  CA  GLU A 192      -4.372 -22.635 -15.150  1.00 32.93           C
ATOM   1302  C   GLU A 192      -4.428 -23.585 -16.342  1.00 36.79           C
ATOM   1303  O   GLU A 192      -4.585 -24.801 -16.168  1.00 34.65           O
ATOM   1304  CB  GLU A 192      -5.714 -21.928 -14.966  1.00 28.74           C
ATOM   1305  N   VAL A 193      -4.305 -23.052 -17.561  1.00 34.72           N
ATOM   1306  CA  VAL A 193      -4.337 -23.933 -18.726  1.00 35.00           C
ATOM   1307  C   VAL A 193      -3.098 -24.822 -18.756  1.00 40.87           C
ATOM   1308  O   VAL A 193      -3.173 -25.988 -19.171  1.00 44.88           O
ATOM   1309  CB  VAL A 193      -4.506 -23.130 -20.034  1.00 39.02           C
ATOM   1310  CG1 VAL A 193      -3.279 -22.293 -20.342  1.00 39.67           C
ATOM   1311  CG2 VAL A 193      -4.809 -24.067 -21.193  1.00 50.67           C
ATOM   1312  N   ALA A 194      -1.952 -24.314 -18.288  1.00 37.30           N
ATOM   1313  CA  ALA A 194      -0.769 -25.161 -18.180  1.00 31.00           C
ATOM   1314  C   ALA A 194      -1.000 -26.300 -17.196  1.00 36.07           C
ATOM   1315  O   ALA A 194      -0.640 -27.449 -17.472  1.00 41.81           O
ATOM   1316  CB  ALA A 194       0.441 -24.328 -17.760  1.00 32.49           C
ATOM   1317  N   ARG A 195      -1.606 -26.001 -16.045  1.00 34.54           N
ATOM   1318  CA  ARG A 195      -1.892 -27.045 -15.064  1.00 35.61           C
ATOM   1319  C   ARG A 195      -2.839 -28.095 -15.633  1.00 40.65           C
ATOM   1320  O   ARG A 195      -2.635 -29.299 -15.436  1.00 38.47           O
ATOM   1321  CB  ARG A 195      -2.483 -26.428 -13.798  1.00 37.36           C
ATOM   1322  CG  ARG A 195      -2.827 -27.444 -12.725  1.00 45.57           C
ATOM   1323  CD  ARG A 195      -3.583 -26.799 -11.578  1.00 55.46           C
ATOM   1324  NE  ARG A 195      -4.812 -26.157 -12.034  1.00 57.85           N
ATOM   1325  CZ  ARG A 195      -5.971 -26.788 -12.190  1.00 57.75           C
ATOM   1326  NH1 ARG A 195      -6.063 -28.085 -11.927  1.00 46.59           N
ATOM   1327  NH2 ARG A 195      -7.039 -26.123 -12.610  1.00 60.70           N
ATOM   1328  N   LEU A 196      -3.882 -27.655 -16.340  1.00 40.37           N
ATOM   1329  CA  LEU A 196      -4.833 -28.599 -16.922  1.00 32.08           C
ATOM   1330  C   LEU A 196      -4.158 -29.495 -17.953  1.00 37.00           C
ATOM   1331  O   LEU A 196      -4.338 -30.721 -17.945  1.00 45.31           O
ATOM   1332  CB  LEU A 196      -6.004 -27.844 -17.549  1.00 34.35           C
ATOM   1333  CG  LEU A 196      -6.860 -27.027 -16.581  1.00 39.58           C
ATOM   1334  CD1 LEU A 196      -7.941 -26.279 -17.334  1.00 32.64           C
ATOM   1335  CD2 LEU A 196      -7.465 -27.921 -15.512  1.00 43.85           C
ATOM   1336  N   ALA A 197      -3.365 -28.901 -18.848  1.00 32.33           N
ATOM   1337  CA  ALA A 197      -2.696 -29.700 -19.868  1.00 33.25           C
ATOM   1338  C   ALA A 197      -1.653 -30.634 -19.264  1.00 35.77           C
ATOM   1339  O   ALA A 197      -1.458 -31.746 -19.766  1.00 38.83           O
ATOM   1340  CB  ALA A 197      -2.065 -28.789 -20.916  1.00 36.21           C
ATOM   1341  N   PHE A 198      -0.994 -30.223 -18.178  1.00 33.99           N
ATOM   1342  CA  PHE A 198      -0.029 -31.106 -17.528  1.00 34.89           C
ATOM   1343  C   PHE A 198      -0.726 -32.269 -16.830  1.00 39.48           C
ATOM   1344  O   PHE A 198      -0.232 -33.404 -16.862  1.00 39.42           O
ATOM   1345  CB  PHE A 198       0.827 -30.313 -16.541  1.00 35.29           C
ATOM   1346  CG  PHE A 198       1.879 -29.464 -17.198  1.00 35.69           C
ATOM   1347  CD1 PHE A 198       2.194 -28.213 -16.697  1.00 41.01           C
ATOM   1348  CD2 PHE A 198       2.559 -29.921 -18.314  1.00 38.31           C
ATOM   1349  CE1 PHE A 198       3.162 -27.429 -17.297  1.00 37.21           C
ATOM   1350  CE2 PHE A 198       3.530 -29.143 -18.919  1.00 39.57           C
ATOM   1351  CZ  PHE A 198       3.831 -27.896 -18.410  1.00 39.60           C
ATOM   1352  N   GLU A 199      -1.874 -32.014 -16.198  1.00 39.41           N
ATOM   1353  CA  GLU A 199      -2.655 -33.111 -15.635  1.00 37.85           C
ATOM   1354  C   GLU A 199      -3.111 -34.071 -16.727  1.00 37.43           C
ATOM   1355  O   GLU A 199      -3.134 -35.292 -16.526  1.00 38.46           O
ATOM   1356  CB  GLU A 199      -3.854 -32.565 -14.861  1.00 39.93           C
ATOM   1357  CG  GLU A 199      -3.493 -31.912 -13.537  1.00 53.44           C
ATOM   1358  CD  GLU A 199      -2.927 -32.901 -12.533  1.00 67.23           C
ATOM   1359  OE1 GLU A 199      -3.251 -34.105 -12.628  1.00 62.39           O
ATOM   1360  OE2 GLU A 199      -2.157 -32.474 -11.647  1.00 76.77           O
ATOM   1361  N   LEU A 200      -3.466 -33.537 -17.897  1.00 38.46           N
ATOM   1362  CA  LEU A 200      -3.843 -34.408 -19.006  1.00 40.92           C
ATOM   1363  C   LEU A 200      -2.659 -35.238 -19.490  1.00 41.79           C
ATOM   1364  O   LEU A 200      -2.814 -36.420 -19.814  1.00 43.07           O
ATOM   1365  CB  LEU A 200      -4.419 -33.588 -20.155  1.00 44.33           C
ATOM   1366  CG  LEU A 200      -4.721 -34.443 -21.384  1.00 42.61           C
ATOM   1367  CD1 LEU A 200      -5.915 -35.351 -21.134  1.00 44.34           C
ATOM   1368  CD2 LEU A 200      -4.947 -33.570 -22.583  1.00 47.60           C
ATOM   1369  N   VAL A 201      -1.470 -34.635 -19.558  1.00 43.22           N
ATOM   1370  CA  VAL A 201      -0.280 -35.388 -19.951  1.00 38.04           C
ATOM   1371  C   VAL A 201       0.018 -36.480 -18.930  1.00 37.06           C
ATOM   1372  O   VAL A 201       0.452 -37.581 -19.285  1.00 36.05           O
ATOM   1373  CB  VAL A 201       0.920 -34.441 -20.145  1.00 30.95           C
ATOM   1374  CG1 VAL A 201       2.197 -35.231 -20.367  1.00 32.43           C
ATOM   1375  CG2 VAL A 201       0.674 -33.512 -21.322  1.00 37.64           C
ATOM   1376  N   ILE A 202      -0.230 -36.200 -17.649  1.00 37.47           N
ATOM   1377  CA  ILE A 202      -0.040 -37.217 -16.614  1.00 36.56           C
ATOM   1378  C   ILE A 202      -1.018 -38.371 -16.815  1.00 38.45           C
ATOM   1379  O   ILE A 202      -0.644 -39.548 -16.744  1.00 39.40           O
ATOM   1380  CB  ILE A 202      -0.180 -36.592 -15.215  1.00 36.26           C
ATOM   1381  CG1 ILE A 202       1.037 -35.719 -14.900  1.00 39.22           C
ATOM   1382  CG2 ILE A 202      -0.358 -37.672 -14.159  1.00 30.61           C
ATOM   1383  CD1 ILE A 202       1.011 -35.109 -13.516  1.00 41.45           C
ATOM   1384  N   THR A 203      -2.289 -38.049 -17.070  1.00 42.54           N
ATOM   1385  CA  THR A 203      -3.272 -39.099 -17.327  1.00 48.33           C
ATOM   1386  C   THR A 203      -2.928 -39.894 -18.582  1.00 45.49           C
ATOM   1387  O   THR A 203      -3.215 -41.094 -18.656  1.00 46.25           O
ATOM   1388  CB  THR A 203      -4.675 -38.502 -17.451  1.00 49.73           C
ATOM   1389  OG1 THR A 203      -4.698 -37.545 -18.517  1.00 54.39           O
ATOM   1390  CG2 THR A 203      -5.087 -37.824 -16.149  1.00 48.18           C
ATOM   1391  N   ALA A 204      -2.318 -39.244 -19.576  1.00 43.30           N
ATOM   1392  CA  ALA A 204      -1.863 -39.961 -20.764  1.00 44.06           C
ATOM   1393  C   ALA A 204      -0.706 -40.893 -20.432  1.00 43.30           C
ATOM   1394  O   ALA A 204      -0.636 -42.015 -20.947  1.00 37.91           O
ATOM   1395  CB  ALA A 204      -1.457 -38.969 -21.852  1.00 32.59           C
ATOM   1396  N   ILE A 205       0.216 -40.439 -19.579  1.00 40.18           N
ATOM   1397  CA  ILE A 205       1.302 -41.296 -19.111  1.00 39.31           C
ATOM   1398  C   ILE A 205       0.741 -42.508 -18.380  1.00 44.69           C
ATOM   1399  O   ILE A 205       1.273 -43.621 -18.485  1.00 41.99           O
ATOM   1400  CB  ILE A 205       2.268 -40.492 -18.220  1.00 32.18           C
ATOM   1401  CG1 ILE A 205       3.008 -39.437 -19.044  1.00 39.82           C
ATOM   1402  CG2 ILE A 205       3.260 -41.410 -17.526  1.00 39.67           C
ATOM   1403  CD1 ILE A 205       3.918 -38.547 -18.225  1.00 39.26           C
ATOM   1404  N   GLU A 206      -0.353 -42.317 -17.639  1.00 52.49           N
ATOM   1405  CA  GLU A 206      -0.979 -43.420 -16.919  1.00 47.95           C
ATOM   1406  C   GLU A 206      -1.563 -44.478 -17.846  1.00 46.42           C
ATOM   1407  O   GLU A 206      -1.926 -45.560 -17.370  1.00 46.75           O
ATOM   1408  CB  GLU A 206      -2.074 -42.884 -15.992  1.00 43.73           C
ATOM   1409  N   ALA A 207      -1.658 -44.203 -19.148  1.00 43.24           N
ATOM   1410  CA  ALA A 207      -2.217 -45.139 -20.116  1.00 43.86           C
ATOM   1411  C   ALA A 207      -1.189 -45.544 -21.168  1.00 56.90           C
ATOM   1412  O   ALA A 207      -1.547 -45.868 -22.303  1.00 62.18           O
ATOM   1413  CB  ALA A 207      -3.458 -44.545 -20.782  1.00 42.43           C
ATOM   1414  N   ILE A 208       0.091 -45.538 -20.805  1.00 54.66           N
ATOM   1415  CA  ILE A 208       1.178 -45.851 -21.724  1.00 52.66           C
ATOM   1416  C   ILE A 208       1.943 -47.052 -21.189  1.00 55.51           C
ATOM   1417  O   ILE A 208       2.205 -47.147 -19.985  1.00 56.42           O
ATOM   1418  CB  ILE A 208       2.119 -44.643 -21.917  1.00 51.16           C
ATOM   1419  CG1 ILE A 208       1.431 -43.555 -22.740  1.00 56.89           C
ATOM   1420  CG2 ILE A 208       3.409 -45.067 -22.582  1.00 54.30           C
ATOM   1421  CD1 ILE A 208       0.979 -44.017 -24.104  1.00 58.90           C
ATOM   1422  N   THR A 209       2.296 -47.972 -22.088  1.00 64.24           N
ATOM   1423  CA  THR A 209       3.087 -49.148 -21.746  1.00 62.80           C
ATOM   1424  C   THR A 209       4.552 -49.023 -22.147  1.00 59.18           C
ATOM   1425  O   THR A 209       5.436 -49.368 -21.357  1.00 51.12           O
ATOM   1426  CB  THR A 209       2.490 -50.398 -22.401  1.00 55.90           C
ATOM   1427  OG1 THR A 209       2.492 -50.242 -23.825  1.00 57.44           O
ATOM   1428  CG2 THR A 209       1.063 -50.616 -21.923  1.00 57.97           C
ATOM   1429  N   ASP A 210       4.834 -48.534 -23.353  1.00 59.47           N
ATOM   1430  CA  ASP A 210       6.210 -48.428 -23.813  1.00 59.31           C
ATOM   1431  C   ASP A 210       6.935 -47.282 -23.112  1.00 60.24           C
ATOM   1432  O   ASP A 210       6.323 -46.392 -22.514  1.00 59.44           O
ATOM   1433  CB  ASP A 210       6.266 -48.216 -25.327  1.00 62.13           C
ATOM   1434  CG  ASP A 210       5.763 -49.415 -26.106  1.00 80.20           C
ATOM   1435  OD1 ASP A 210       4.657 -49.335 -26.678  1.00 87.10           O
ATOM   1436  OD2 ASP A 210       6.474 -50.442 -26.142  1.00 81.83           O
ATOM   1437  N   ASP A 211       8.265 -47.317 -23.191  1.00 56.50           N
ATOM   1438  CA  ASP A 211       9.087 -46.222 -22.693  1.00 54.11           C
ATOM   1439  C   ASP A 211       9.279 -45.124 -23.730  1.00 53.52           C
ATOM   1440  O   ASP A 211       9.468 -43.958 -23.361  1.00 49.23           O
ATOM   1441  CB  ASP A 211      10.456 -46.743 -22.244  1.00 51.65           C
ATOM   1442  CG  ASP A 211      10.365 -47.662 -21.042  1.00 68.24           C
ATOM   1443  OD1 ASP A 211       9.401 -47.527 -20.260  1.00 73.95           O
ATOM   1444  OD2 ASP A 211      11.261 -48.517 -20.877  1.00 66.41           O
ATOM   1445  N   GLU A 212       9.231 -45.472 -25.018  1.00 49.04           N
ATOM   1446  CA  GLU A 212       9.374 -44.465 -26.063  1.00 56.25           C
ATOM   1447  C   GLU A 212       8.206 -43.488 -26.046  1.00 56.09           C
ATOM   1448  O   GLU A 212       8.397 -42.278 -26.220  1.00 52.29           O
ATOM   1449  CB  GLU A 212       9.493 -45.143 -27.427  1.00 62.10           C
ATOM   1450  N   ALA A 213       6.989 -43.992 -25.830  1.00 51.36           N
ATOM   1451  CA  ALA A 213       5.844 -43.100 -25.710  1.00 46.78           C
ATOM   1452  C   ALA A 213       5.940 -42.236 -24.459  1.00 45.57           C
ATOM   1453  O   ALA A 213       5.514 -41.077 -24.477  1.00 43.29           O
ATOM   1454  CB  ALA A 213       4.543 -43.903 -25.715  1.00 48.00           C
ATOM   1455  N   VAL A 214       6.502 -42.772 -23.371  1.00 45.56           N
ATOM   1456  CA  VAL A 214       6.719 -41.964 -22.174  1.00 37.61           C
ATOM   1457  C   VAL A 214       7.693 -40.831 -22.471  1.00 42.63           C
ATOM   1458  O   VAL A 214       7.484 -39.685 -22.052  1.00 51.36           O
ATOM   1459  CB  VAL A 214       7.214 -42.846 -21.013  1.00 49.20           C
ATOM   1460  CG1 VAL A 214       7.649 -41.982 -19.840  1.00 52.05           C
ATOM   1461  CG2 VAL A 214       6.128 -43.816 -20.582  1.00 52.20           C
ATOM   1462  N   LEU A 215       8.767 -41.131 -23.205  1.00 44.54           N
ATOM   1463  CA  LEU A 215       9.718 -40.091 -23.581  1.00 48.18           C
ATOM   1464  C   LEU A 215       9.068 -39.051 -24.486  1.00 42.68           C
ATOM   1465  O   LEU A 215       9.329 -37.850 -24.352  1.00 40.07           O
ATOM   1466  CB  LEU A 215      10.936 -40.714 -24.263  1.00 49.33           C
ATOM   1467  N   ARG A 216       8.213 -39.492 -25.412  1.00 43.51           N
ATOM   1468  CA  ARG A 216       7.530 -38.548 -26.292  1.00 46.10           C
ATOM   1469  C   ARG A 216       6.569 -37.656 -25.512  1.00 45.15           C
ATOM   1470  O   ARG A 216       6.451 -36.459 -25.800  1.00 50.32           O
ATOM   1471  CB  ARG A 216       6.797 -39.300 -27.402  1.00 39.88           C
ATOM   1472  CG  ARG A 216       7.723 -39.845 -28.480  1.00 48.16           C
ATOM   1473  CD  ARG A 216       6.952 -40.517 -29.604  1.00 63.44           C
ATOM   1474  NE  ARG A 216       6.427 -41.823 -29.215  1.00 67.44           N
ATOM   1475  CZ  ARG A 216       5.750 -42.629 -30.029  1.00 76.55           C
ATOM   1476  NH1 ARG A 216       5.512 -42.262 -31.282  1.00 76.90           N
ATOM   1477  NH2 ARG A 216       5.310 -43.801 -29.591  1.00 67.56           N
ATOM   1478  N   LEU A 217       5.881 -38.216 -24.515  1.00 38.28           N
ATOM   1479  CA  LEU A 217       5.000 -37.402 -23.684  1.00 42.87           C
ATOM   1480  C   LEU A 217       5.797 -36.411 -22.844  1.00 41.35           C
ATOM   1481  O   LEU A 217       5.369 -35.266 -22.653  1.00 47.97           O
ATOM   1482  CB  LEU A 217       4.136 -38.297 -22.796  1.00 41.39           C
ATOM   1483  CG  LEU A 217       3.132 -39.176 -23.544  1.00 46.22           C
ATOM   1484  CD1 LEU A 217       2.316 -40.019 -22.577  1.00 41.16           C
ATOM   1485  CD2 LEU A 217       2.225 -38.327 -24.424  1.00 42.72           C
ATOM   1486  N   ALA A 218       6.964 -36.826 -22.346  1.00 38.52           N
ATOM   1487  CA  ALA A 218       7.823 -35.896 -21.618  1.00 39.36           C
ATOM   1488  C   ALA A 218       8.314 -34.775 -22.526  1.00 45.31           C
ATOM   1489  O   ALA A 218       8.397 -33.613 -22.108  1.00 46.06           O
ATOM   1490  CB  ALA A 218       9.003 -36.644 -20.999  1.00 40.57           C
ATOM   1491  N   LYS A 219       8.633 -35.103 -23.781  1.00 40.40           N
ATOM   1492  CA  LYS A 219       9.048 -34.077 -24.733  1.00 43.16           C
ATOM   1493  C   LYS A 219       7.913 -33.104 -25.028  1.00 41.33           C
ATOM   1494  O   LYS A 219       8.132 -31.889 -25.104  1.00 40.97           O
ATOM   1495  CB  LYS A 219       9.544 -34.730 -26.023  1.00 40.93           C
ATOM   1496  N   LEU A 220       6.694 -33.620 -25.204  1.00 38.41           N
ATOM   1497  CA  LEU A 220       5.547 -32.746 -25.433  1.00 40.29           C
ATOM   1498  C   LEU A 220       5.297 -31.841 -24.233  1.00 40.76           C
ATOM   1499  O   LEU A 220       4.986 -30.654 -24.393  1.00 45.10           O
ATOM   1500  CB  LEU A 220       4.305 -33.580 -25.749  1.00 39.71           C
ATOM   1501  CG  LEU A 220       4.306 -34.298 -27.101  1.00 42.25           C
ATOM   1502  CD1 LEU A 220       3.123 -35.245 -27.217  1.00 39.76           C
ATOM   1503  CD2 LEU A 220       4.299 -33.290 -28.238  1.00 44.09           C
ATOM   1504  N   ALA A 221       5.439 -32.382 -23.020  1.00 41.57           N
ATOM   1505  CA  ALA A 221       5.265 -31.568 -21.822  1.00 33.64           C
ATOM   1506  C   ALA A 221       6.334 -30.486 -21.727  1.00 42.06           C
ATOM   1507  O   ALA A 221       6.042 -29.351 -21.335  1.00 44.42           O
ATOM   1508  CB  ALA A 221       5.281 -32.454 -20.577  1.00 27.08           C
ATOM   1509  N   ALA A 222       7.578 -30.817 -22.088  1.00 43.23           N
ATOM   1510  CA  ALA A 222       8.639 -29.814 -22.079  1.00 43.24           C
ATOM   1511  C   ALA A 222       8.368 -28.714 -23.100  1.00 43.81           C
ATOM   1512  O   ALA A 222       8.574 -27.526 -22.817  1.00 46.08           O
ATOM   1513  CB  ALA A 222       9.990 -30.476 -22.347  1.00 43.93           C
ATOM   1514  N   GLU A 223       7.911 -29.093 -24.297  1.00 39.71           N
ATOM   1515  CA  GLU A 223       7.562 -28.099 -25.307  1.00 42.59           C
ATOM   1516  C   GLU A 223       6.438 -27.194 -24.820  1.00 47.38           C
ATOM   1517  O   GLU A 223       6.486 -25.971 -25.008  1.00 50.75           O
ATOM   1518  CB  GLU A 223       7.164 -28.792 -26.610  1.00 44.07           C
ATOM   1519  CG  GLU A 223       8.289 -29.568 -27.276  1.00 53.52           C
ATOM   1520  CD  GLU A 223       7.796 -30.453 -28.407  1.00 64.44           C
ATOM   1521  OE1 GLU A 223       6.565 -30.530 -28.609  1.00 59.64           O
ATOM   1522  OE2 GLU A 223       8.638 -31.071 -29.091  1.00 77.18           O
ATOM   1523  N   LEU A 224       5.421 -27.777 -24.184  1.00 41.54           N
ATOM   1524  CA  LEU A 224       4.318 -26.976 -23.666  1.00 45.47           C
ATOM   1525  C   LEU A 224       4.785 -26.032 -22.563  1.00 41.89           C
ATOM   1526  O   LEU A 224       4.325 -24.887 -22.483  1.00 46.36           O
ATOM   1527  CB  LEU A 224       3.206 -27.887 -23.153  1.00 46.28           C
ATOM   1528  CG  LEU A 224       2.074 -27.178 -22.412  1.00 43.57           C
ATOM   1529  CD1 LEU A 224       1.169 -26.427 -23.380  1.00 45.94           C
ATOM   1530  CD2 LEU A 224       1.295 -28.177 -21.590  1.00 43.93           C
ATOM   1531  N   ALA A 225       5.692 -26.494 -21.700  1.00 41.06           N
ATOM   1532  CA  ALA A 225       6.205 -25.629 -20.641  1.00 35.04           C
ATOM   1533  C   ALA A 225       7.016 -24.475 -21.217  1.00 36.04           C
ATOM   1534  O   ALA A 225       6.913 -23.338 -20.740  1.00 39.95           O
ATOM   1535  CB  ALA A 225       7.044 -26.442 -19.656  1.00 39.91           C
ATOM   1536  N   LYS A 226       7.825 -24.747 -22.245  1.00 34.33           N
ATOM   1537  CA  LYS A 226       8.543 -23.668 -22.918  1.00 36.92           C
ATOM   1538  C   LYS A 226       7.574 -22.670 -23.545  1.00 37.77           C
ATOM   1539  O   LYS A 226       7.789 -21.453 -23.474  1.00 33.49           O
ATOM   1540  CB  LYS A 226       9.484 -24.240 -23.979  1.00 40.78           C
ATOM   1541  CG  LYS A 226      10.638 -25.056 -23.422  1.00 46.17           C
ATOM   1542  CD  LYS A 226      11.567 -25.523 -24.533  1.00 56.28           C
ATOM   1543  CE  LYS A 226      12.751 -26.303 -23.980  1.00 69.99           C
ATOM   1544  NZ  LYS A 226      12.332 -27.554 -23.289  1.00 61.26           N
ATOM   1545  N   SER A 227       6.500 -23.170 -24.162  1.00 35.69           N
ATOM   1546  CA  SER A 227       5.495 -22.284 -24.743  1.00 38.18           C
ATOM   1547  C   SER A 227       4.845 -21.408 -23.676  1.00 45.59           C
ATOM   1548  O   SER A 227       4.658 -20.202 -23.880  1.00 39.56           O
ATOM   1549  CB  SER A 227       4.439 -23.109 -25.480  1.00 44.62           C
ATOM   1550  OG  SER A 227       3.425 -22.282 -26.023  1.00 50.59           O
ATOM   1551  N   GLN A 228       4.498 -21.998 -22.529  1.00 39.65           N
ATOM   1552  CA  GLN A 228       3.880 -21.228 -21.452  1.00 30.21           C
ATOM   1553  C   GLN A 228       4.837 -20.177 -20.903  1.00 35.65           C
ATOM   1554  O   GLN A 228       4.426 -19.053 -20.586  1.00 39.25           O
ATOM   1555  CB  GLN A 228       3.417 -22.162 -20.334  1.00 32.26           C
ATOM   1556  CG  GLN A 228       2.337 -23.151 -20.742  1.00 37.44           C
ATOM   1557  CD  GLN A 228       1.006 -22.487 -21.033  1.00 46.47           C
ATOM   1558  OE1 GLN A 228       0.183 -23.025 -21.775  1.00 49.26           O
ATOM   1559  NE2 GLN A 228       0.783 -21.316 -20.445  1.00 46.77           N
ATOM   1560  N   LEU A 229       6.120 -20.523 -20.780  1.00 39.30           N
ATOM   1561  CA  LEU A 229       7.093 -19.556 -20.284  1.00 32.28           C
ATOM   1562  C   LEU A 229       7.281 -18.407 -21.268  1.00 34.42           C
ATOM   1563  O   LEU A 229       7.389 -17.243 -20.861  1.00 34.04           O
ATOM   1564  CB  LEU A 229       8.419 -20.256 -19.994  1.00 37.06           C
ATOM   1565  CG  LEU A 229       8.415 -21.171 -18.768  1.00 28.79           C
ATOM   1566  CD1 LEU A 229       9.696 -21.982 -18.689  1.00 34.64           C
ATOM   1567  CD2 LEU A 229       8.221 -20.351 -17.506  1.00 32.27           C
ATOM   1568  N   GLU A 230       7.307 -18.708 -22.569  1.00 37.30           N
ATOM   1569  CA  GLU A 230       7.390 -17.641 -23.563  1.00 37.78           C
ATOM   1570  C   GLU A 230       6.141 -16.767 -23.536  1.00 41.91           C
ATOM   1571  O   GLU A 230       6.224 -15.547 -23.725  1.00 44.88           O
ATOM   1572  CB  GLU A 230       7.605 -18.233 -24.955  1.00 45.95           C
ATOM   1573  N   SER A 231       4.975 -17.373 -23.296  1.00 46.87           N
ATOM   1574  CA  SER A 231       3.745 -16.597 -23.172  1.00 39.94           C
ATOM   1575  C   SER A 231       3.811 -15.650 -21.979  1.00 34.76           C
ATOM   1576  O   SER A 231       3.424 -14.478 -22.082  1.00 39.95           O
ATOM   1577  CB  SER A 231       2.546 -17.539 -23.049  1.00 41.77           C
ATOM   1578  OG  SER A 231       1.341 -16.821 -22.855  1.00 56.24           O
ATOM   1579  N   LEU A 232       4.300 -16.142 -20.838  1.00 29.96           N
ATOM   1580  CA  LEU A 232       4.464 -15.280 -19.670  1.00 31.37           C
ATOM   1581  C   LEU A 232       5.454 -14.155 -19.949  1.00 36.08           C
ATOM   1582  O   LEU A 232       5.256 -13.017 -19.506  1.00 31.07           O
ATOM   1583  CB  LEU A 232       4.919 -16.103 -18.465  1.00 28.19           C
ATOM   1584  CG  LEU A 232       3.940 -17.142 -17.918  1.00 34.76           C
ATOM   1585  CD1 LEU A 232       4.595 -17.952 -16.811  1.00 34.61           C
ATOM   1586  CD2 LEU A 232       2.668 -16.473 -17.417  1.00 34.76           C
ATOM   1587  N   LEU A 233       6.526 -14.454 -20.687  1.00 41.82           N
ATOM   1588  CA  LEU A 233       7.498 -13.422 -21.040  1.00 35.79           C
ATOM   1589  C   LEU A 233       6.871 -12.353 -21.931  1.00 37.11           C
ATOM   1590  O   LEU A 233       7.151 -11.157 -21.777  1.00 38.87           O
ATOM   1591  CB  LEU A 233       8.706 -14.063 -21.724  1.00 37.43           C
ATOM   1592  CG  LEU A 233       9.863 -13.162 -22.158  1.00 40.78           C
ATOM   1593  CD1 LEU A 233      10.459 -12.434 -20.968  1.00 40.85           C
ATOM   1594  CD2 LEU A 233      10.928 -13.980 -22.871  1.00 40.51           C
ATOM   1595  N   ASN A 234       6.016 -12.766 -22.871  1.00 33.64           N
ATOM   1596  CA  ASN A 234       5.324 -11.796 -23.715  1.00 32.52           C
ATOM   1597  C   ASN A 234       4.369 -10.933 -22.898  1.00 36.04           C
ATOM   1598  O   ASN A 234       4.262  -9.720 -23.130  1.00 41.65           O
ATOM   1599  CB  ASN A 234       4.576 -12.515 -24.837  1.00 44.20           C
ATOM   1600  CG  ASN A 234       5.507 -13.058 -25.903  1.00 51.37           C
ATOM   1601  OD1 ASN A 234       5.965 -12.320 -26.774  1.00 54.73           O
ATOM   1602  ND2 ASN A 234       5.789 -14.355 -25.842  1.00 54.49           N
ATOM   1603  N   ILE A 235       3.661 -11.541 -21.943  1.00 38.43           N
ATOM   1604  CA  ILE A 235       2.807 -10.764 -21.045  1.00 35.25           C
ATOM   1605  C   ILE A 235       3.639  -9.751 -20.269  1.00 38.06           C
ATOM   1606  O   ILE A 235       3.227  -8.599 -20.072  1.00 37.55           O
ATOM   1607  CB  ILE A 235       2.029 -11.699 -20.099  1.00 33.30           C
ATOM   1608  CG1 ILE A 235       1.138 -12.652 -20.897  1.00 38.41           C
ATOM   1609  CG2 ILE A 235       1.200 -10.894 -19.110  1.00 27.55           C
ATOM   1610  CD1 ILE A 235       0.217 -11.956 -21.868  1.00 52.41           C
ATOM   1611  N   ALA A 236       4.826 -10.165 -19.820  1.00 40.83           N
ATOM   1612  CA  ALA A 236       5.706  -9.252 -19.098  1.00 30.25           C
ATOM   1613  C   ALA A 236       6.128  -8.084 -19.978  1.00 37.76           C
ATOM   1614  O   ALA A 236       6.141  -6.935 -19.527  1.00 43.23           O
ATOM   1615  CB  ALA A 236       6.931 -10.004 -18.578  1.00 35.54           C
ATOM   1616  N   GLU A 237       6.478  -8.358 -21.237  1.00 39.73           N
ATOM   1617  CA  GLU A 237       6.868  -7.280 -22.145  1.00 38.89           C
ATOM   1618  C   GLU A 237       5.711  -6.314 -22.385  1.00 42.37           C
ATOM   1619  O   GLU A 237       5.909  -5.091 -22.445  1.00 41.59           O
ATOM   1620  CB  GLU A 237       7.368  -7.861 -23.468  1.00 40.99           C
ATOM   1621  N   ALA A 238       4.494  -6.847 -22.531  1.00 42.56           N
ATOM   1622  CA  ALA A 238       3.325  -5.984 -22.688  1.00 44.08           C
ATOM   1623  C   ALA A 238       3.126  -5.098 -21.463  1.00 41.85           C
ATOM   1624  O   ALA A 238       2.840  -3.899 -21.591  1.00 40.32           O
ATOM   1625  CB  ALA A 238       2.078  -6.829 -22.948  1.00 36.15           C
ATOM   1626  N   ALA A 239       3.279  -5.671 -20.266  1.00 39.26           N
ATOM   1627  CA  ALA A 239       3.157  -4.878 -19.047  1.00 31.90           C
ATOM   1628  C   ALA A 239       4.248  -3.816 -18.966  1.00 42.96           C
ATOM   1629  O   ALA A 239       4.007  -2.707 -18.478  1.00 41.28           O
ATOM   1630  CB  ALA A 239       3.199  -5.788 -17.821  1.00 27.29           C
ATOM   1631  N   MET A 240       5.454  -4.135 -19.445  1.00 45.19           N
ATOM   1632  CA  MET A 240       6.537  -3.153 -19.451  1.00 45.18           C
ATOM   1633  C   MET A 240       6.204  -1.978 -20.361  1.00 46.13           C
ATOM   1634  O   MET A 240       6.427  -0.814 -20.003  1.00 42.38           O
ATOM   1635  CB  MET A 240       7.850  -3.802 -19.892  1.00 37.71           C
ATOM   1636  CG  MET A 240       8.338  -4.923 -19.001  1.00 51.09           C
ATOM   1637  SD  MET A 240       8.459  -4.468 -17.265  1.00 66.39           S
ATOM   1638  CE  MET A 240       8.719  -6.082 -16.529  1.00 51.06           C
ATOM   1639  N   GLU A 241       5.690  -2.268 -21.558  1.00 43.99           N
ATOM   1640  CA  GLU A 241       5.305  -1.190 -22.465  1.00 35.51           C
ATOM   1641  C   GLU A 241       4.184  -0.347 -21.868  1.00 37.18           C
ATOM   1642  O   GLU A 241       4.197   0.887 -21.975  1.00 37.73           O
ATOM   1643  CB  GLU A 241       4.892  -1.762 -23.820  1.00 40.36           C
ATOM   1644  CG  GLU A 241       6.032  -2.427 -24.575  1.00 49.75           C
ATOM   1645  CD  GLU A 241       5.620  -2.913 -25.950  1.00 66.37           C
ATOM   1646  OE1 GLU A 241       4.413  -2.853 -26.269  1.00 73.55           O
ATOM   1647  OE2 GLU A 241       6.505  -3.354 -26.712  1.00 71.02           O
ATOM   1648  N   LEU A 242       3.210  -0.997 -21.223  1.00 40.14           N
ATOM   1649  CA  LEU A 242       2.136  -0.251 -20.573  1.00 39.55           C
ATOM   1650  C   LEU A 242       2.681   0.645 -19.466  1.00 44.62           C
ATOM   1651  O   LEU A 242       2.244   1.792 -19.316  1.00 44.63           O
ATOM   1652  CB  LEU A 242       1.084  -1.217 -20.023  1.00 38.15           C
ATOM   1653  CG  LEU A 242      -0.253  -0.631 -19.551  1.00 38.15           C
ATOM   1654  CD1 LEU A 242      -0.216  -0.223 -18.081  1.00 45.63           C
ATOM   1655  CD2 LEU A 242      -0.656   0.550 -20.423  1.00 39.72           C
ATOM   1656  N   ALA A 243       3.637   0.139 -18.683  1.00 40.16           N
ATOM   1657  CA  ALA A 243       4.222   0.941 -17.613  1.00 39.34           C
ATOM   1658  C   ALA A 243       4.996   2.129 -18.170  1.00 40.20           C
ATOM   1659  O   ALA A 243       4.909   3.239 -17.634  1.00 35.83           O
ATOM   1660  CB  ALA A 243       5.129   0.073 -16.742  1.00 44.10           C
ATOM   1661  N   ALA A 244       5.756   1.916 -19.246  1.00 44.11           N
ATOM   1662  CA  ALA A 244       6.497   3.017 -19.854  1.00 39.20           C
ATOM   1663  C   ALA A 244       5.552   4.091 -20.379  1.00 36.59           C
ATOM   1664  O   ALA A 244       5.792   5.290 -20.186  1.00 42.97           O
ATOM   1665  CB  ALA A 244       7.395   2.492 -20.974  1.00 42.24           C
ATOM   1666  N   SER A 245       4.463   3.681 -21.032  1.00 39.92           N
ATOM   1667  CA  SER A 245       3.499   4.661 -21.525  1.00 40.61           C
ATOM   1668  C   SER A 245       2.822   5.403 -20.377  1.00 45.91           C
ATOM   1669  O   SER A 245       2.658   6.629 -20.434  1.00 50.48           O
ATOM   1670  CB  SER A 245       2.461   3.975 -22.413  1.00 44.20           C
ATOM   1671  OG  SER A 245       3.060   3.463 -23.591  1.00 41.76           O
ATOM   1672  N   ALA A 246       2.429   4.683 -19.322  1.00 35.11           N
ATOM   1673  CA  ALA A 246       1.773   5.328 -18.189  1.00 33.52           C
ATOM   1674  C   ALA A 246       2.716   6.273 -17.458  1.00 42.87           C
ATOM   1675  O   ALA A 246       2.269   7.270 -16.879  1.00 43.78           O
ATOM   1676  CB  ALA A 246       1.225   4.273 -17.230  1.00 37.79           C
ATOM   1677  N   ILE A 247       4.017   5.980 -17.470  1.00 40.88           N
ATOM   1678  CA  ILE A 247       4.983   6.892 -16.870  1.00 40.51           C
ATOM   1679  C   ILE A 247       5.165   8.124 -17.746  1.00 46.82           C
ATOM   1680  O   ILE A 247       5.257   9.251 -17.244  1.00 50.81           O
ATOM   1681  CB  ILE A 247       6.315   6.162 -16.615  1.00 38.78           C
ATOM   1682  CG1 ILE A 247       6.183   5.229 -15.410  1.00 40.04           C
ATOM   1683  CG2 ILE A 247       7.448   7.154 -16.409  1.00 40.03           C
ATOM   1684  CD1 ILE A 247       7.455   4.490 -15.067  1.00 39.48           C
ATOM   1685  N   LYS A 248       5.206   7.934 -19.069  1.00 47.00           N
ATOM   1686  CA  LYS A 248       5.295   9.080 -19.969  1.00 44.94           C
ATOM   1687  C   LYS A 248       4.066   9.974 -19.854  1.00 45.20           C
ATOM   1688  O   LYS A 248       4.161  11.190 -20.059  1.00 52.46           O
ATOM   1689  CB  LYS A 248       5.486   8.607 -21.413  1.00 46.23           C
ATOM   1690  CG  LYS A 248       4.311   8.900 -22.337  1.00 48.60           C
ATOM   1691  CD  LYS A 248       4.607   8.483 -23.768  1.00 52.50           C
ATOM   1692  CE  LYS A 248       3.478   8.889 -24.702  1.00 61.64           C
ATOM   1693  NZ  LYS A 248       3.254  10.363 -24.699  1.00 49.41           N
ATOM   1694  N   ALA A 249       2.910   9.398 -19.518  1.00 55.51           N
ATOM   1695  CA  ALA A 249       1.699  10.193 -19.357  1.00 46.26           C
ATOM   1696  C   ALA A 249       1.573  10.806 -17.969  1.00 43.68           C
ATOM   1697  O   ALA A 249       0.894  11.827 -17.817  1.00 54.65           O
ATOM   1698  CB  ALA A 249       0.463   9.341 -19.655  1.00 44.24           C
ATOM   1699  N   ALA A 250       2.207  10.215 -16.961  1.00 49.91           N
ATOM   1700  CA  ALA A 250       2.133  10.739 -15.606  1.00 47.33           C
ATOM   1701  C   ALA A 250       3.097  11.905 -15.425  1.00 54.01           C
ATOM   1702  O   ALA A 250       4.127  11.999 -16.097  1.00 60.14           O
ATOM   1703  CB  ALA A 250       2.447   9.644 -14.587  1.00 52.07           C
ATOM   1704  N   LYS A 251       2.750  12.796 -14.502  1.00 57.56           N
ATOM   1705  CA  LYS A 251       3.543  13.989 -14.228  1.00 59.31           C
ATOM   1706  C   LYS A 251       4.121  14.020 -12.823  1.00 59.10           C
ATOM   1707  O   LYS A 251       5.251  14.480 -12.638  1.00 60.11           O
ATOM   1708  CB  LYS A 251       2.693  15.249 -14.454  1.00 64.72           C
ATOM   1709  N   GLY A 252       3.379  13.548 -11.824  1.00 54.07           N
ATOM   1710  CA  GLY A 252       3.880  13.565 -10.469  1.00 56.95           C
ATOM   1711  C   GLY A 252       4.891  12.466 -10.203  1.00 55.44           C
ATOM   1712  O   GLY A 252       5.020  11.500 -10.954  1.00 48.62           O
ATOM   1713  N   ASP A 253       5.626  12.630  -9.102  1.00 59.08           N
ATOM   1714  CA  ASP A 253       6.579  11.606  -8.688  1.00 53.40           C
ATOM   1715  C   ASP A 253       5.886  10.467  -7.950  1.00 46.91           C
ATOM   1716  O   ASP A 253       6.251   9.299  -8.124  1.00 50.20           O
ATOM   1717  CB  ASP A 253       7.669  12.225  -7.812  1.00 61.71           C
ATOM   1718  CG  ASP A 253       8.535  13.215  -8.571  1.00 70.82           C
ATOM   1719  OD1 ASP A 253       8.701  13.046  -9.798  1.00 68.91           O
ATOM   1720  OD2 ASP A 253       9.053  14.160  -7.939  1.00 71.39           O
ATOM   1721  N   GLU A 254       4.886  10.791  -7.125  1.00 45.68           N
ATOM   1722  CA  GLU A 254       4.148   9.754  -6.411  1.00 41.55           C
ATOM   1723  C   GLU A 254       3.414   8.837  -7.379  1.00 41.90           C
ATOM   1724  O   GLU A 254       3.380   7.615  -7.185  1.00 43.69           O
ATOM   1725  CB  GLU A 254       3.169  10.392  -5.426  1.00 39.97           C
ATOM   1726  N   ALA A 255       2.827   9.408  -8.433  1.00 41.98           N
ATOM   1727  CA  ALA A 255       2.141   8.592  -9.430  1.00 45.15           C
ATOM   1728  C   ALA A 255       3.112   7.656 -10.140  1.00 46.36           C
ATOM   1729  O   ALA A 255       2.781   6.497 -10.412  1.00 49.03           O
ATOM   1730  CB  ALA A 255       1.421   9.489 -10.436  1.00 38.46           C
ATOM   1731  N   ILE A 256       4.322   8.136 -10.435  1.00 47.48           N
ATOM   1732  CA  ILE A 256       5.312   7.293 -11.100  1.00 39.91           C
ATOM   1733  C   ILE A 256       5.776   6.175 -10.173  1.00 36.84           C
ATOM   1734  O   ILE A 256       5.937   5.024 -10.598  1.00 38.34           O
ATOM   1735  CB  ILE A 256       6.488   8.151 -11.600  1.00 42.80           C
ATOM   1736  CG1 ILE A 256       6.033   9.040 -12.760  1.00 39.15           C
ATOM   1737  CG2 ILE A 256       7.657   7.273 -12.018  1.00 49.18           C
ATOM   1738  CD1 ILE A 256       7.126   9.908 -13.333  1.00 46.43           C
ATOM   1739  N   VAL A 257       5.992   6.492  -8.893  1.00 38.75           N
ATOM   1740  CA  VAL A 257       6.364   5.459  -7.928  1.00 38.67           C
ATOM   1741  C   VAL A 257       5.263   4.410  -7.817  1.00 37.83           C
ATOM   1742  O   VAL A 257       5.537   3.206  -7.742  1.00 35.25           O
ATOM   1743  CB  VAL A 257       6.687   6.093  -6.561  1.00 38.92           C
ATOM   1744  CG1 VAL A 257       6.902   5.016  -5.511  1.00 40.03           C
ATOM   1745  CG2 VAL A 257       7.918   6.979  -6.667  1.00 44.11           C
ATOM   1746  N   GLU A 258       4.001   4.845  -7.832  1.00 36.60           N
ATOM   1747  CA  GLU A 258       2.892   3.898  -7.750  1.00 34.93           C
ATOM   1748  C   GLU A 258       2.798   3.034  -9.005  1.00 36.70           C
ATOM   1749  O   GLU A 258       2.509   1.834  -8.919  1.00 42.10           O
ATOM   1750  CB  GLU A 258       1.583   4.649  -7.510  1.00 34.09           C
ATOM   1751  CG  GLU A 258       0.338   3.777  -7.569  1.00 43.93           C
ATOM   1752  CD  GLU A 258       0.313   2.708  -6.494  1.00 47.31           C
ATOM   1753  OE1 GLU A 258       0.900   2.928  -5.413  1.00 59.48           O
ATOM   1754  OE2 GLU A 258      -0.296   1.644  -6.731  1.00 46.15           O
ATOM   1755  N   ILE A 259       3.032   3.626 -10.179  1.00 31.44           N
ATOM   1756  CA  ILE A 259       3.012   2.852 -11.419  1.00 35.16           C
ATOM   1757  C   ILE A 259       4.116   1.803 -11.405  1.00 36.25           C
ATOM   1758  O   ILE A 259       3.907   0.652 -11.813  1.00 45.50           O
ATOM   1759  CB  ILE A 259       3.130   3.787 -12.638  1.00 38.62           C
ATOM   1760  CG1 ILE A 259       1.854   4.614 -12.800  1.00 43.39           C
ATOM   1761  CG2 ILE A 259       3.408   2.993 -13.905  1.00 34.95           C
ATOM   1762  CD1 ILE A 259       1.928   5.642 -13.906  1.00 50.55           C
ATOM   1763  N   VAL A 260       5.304   2.177 -10.926  1.00 29.95           N
ATOM   1764  CA  VAL A 260       6.395   1.213 -10.827  1.00 32.89           C
ATOM   1765  C   VAL A 260       6.057   0.121  -9.819  1.00 36.17           C
ATOM   1766  O   VAL A 260       6.384  -1.052 -10.025  1.00 40.99           O
ATOM   1767  CB  VAL A 260       7.708   1.930 -10.472  1.00 34.32           C
ATOM   1768  CG1 VAL A 260       8.814   0.921 -10.206  1.00 38.49           C
ATOM   1769  CG2 VAL A 260       8.101   2.849 -11.598  1.00 28.72           C
ATOM   1770  N   ARG A 261       5.391   0.485  -8.722  1.00 38.72           N
ATOM   1771  CA  ARG A 261       4.971  -0.510  -7.739  1.00 37.33           C
ATOM   1772  C   ARG A 261       4.001  -1.517  -8.349  1.00 36.80           C
ATOM   1773  O   ARG A 261       4.124  -2.729  -8.125  1.00 41.19           O
ATOM   1774  CB  ARG A 261       4.342   0.198  -6.540  1.00 35.81           C
ATOM   1775  CG  ARG A 261       3.631  -0.710  -5.566  1.00 42.46           C
ATOM   1776  CD  ARG A 261       2.857   0.105  -4.546  1.00 43.46           C
ATOM   1777  NE  ARG A 261       1.912  -0.724  -3.808  1.00 62.45           N
ATOM   1778  CZ  ARG A 261       0.695  -1.031  -4.244  1.00 64.69           C
ATOM   1779  NH1 ARG A 261       0.275  -0.575  -5.416  1.00 51.48           N
ATOM   1780  NH2 ARG A 261      -0.100  -1.795  -3.510  1.00 72.56           N
ATOM   1781  N   LEU A 262       3.033  -1.034  -9.129  1.00 34.92           N
ATOM   1782  CA  LEU A 262       2.091  -1.937  -9.787  1.00 33.58           C
ATOM   1783  C   LEU A 262       2.795  -2.824 -10.810  1.00 36.79           C
ATOM   1784  O   LEU A 262       2.484  -4.017 -10.931  1.00 40.61           O
ATOM   1785  CB  LEU A 262       0.973  -1.132 -10.448  1.00 38.33           C
ATOM   1786  CG  LEU A 262       0.099  -0.278  -9.528  1.00 32.26           C
ATOM   1787  CD1 LEU A 262      -0.872   0.564 -10.339  1.00 29.74           C
ATOM   1788  CD2 LEU A 262      -0.647  -1.156  -8.541  1.00 35.16           C
ATOM   1789  N   LEU A 263       3.747  -2.257 -11.556  1.00 36.02           N
ATOM   1790  CA  LEU A 263       4.523  -3.057 -12.500  1.00 36.53           C
ATOM   1791  C   LEU A 263       5.319  -4.136 -11.776  1.00 34.52           C
ATOM   1792  O   LEU A 263       5.452  -5.262 -12.271  1.00 33.60           O
ATOM   1793  CB  LEU A 263       5.445  -2.145 -13.313  1.00 42.92           C
ATOM   1794  CG  LEU A 263       6.300  -2.718 -14.450  1.00 48.60           C
ATOM   1795  CD1 LEU A 263       7.639  -3.262 -13.945  1.00 40.08           C
ATOM   1796  CD2 LEU A 263       5.531  -3.784 -15.225  1.00 42.92           C
ATOM   1797  N   VAL A 264       5.851  -3.812 -10.597  1.00 34.10           N
ATOM   1798  CA  VAL A 264       6.595  -4.796  -9.818  1.00 35.87           C
ATOM   1799  C   VAL A 264       5.665  -5.892  -9.314  1.00 39.23           C
ATOM   1800  O   VAL A 264       6.042  -7.068  -9.264  1.00 40.98           O
ATOM   1801  CB  VAL A 264       7.350  -4.106  -8.667  1.00 30.24           C
ATOM   1802  CG1 VAL A 264       7.876  -5.133  -7.678  1.00 30.74           C
ATOM   1803  CG2 VAL A 264       8.494  -3.272  -9.217  1.00 30.77           C
ATOM   1804  N   GLU A 265       4.437  -5.530  -8.934  1.00 37.44           N
ATOM   1805  CA  GLU A 265       3.454  -6.551  -8.576  1.00 36.69           C
ATOM   1806  C   GLU A 265       3.184  -7.488  -9.751  1.00 38.13           C
ATOM   1807  O   GLU A 265       3.111  -8.714  -9.580  1.00 38.23           O
ATOM   1808  CB  GLU A 265       2.155  -5.895  -8.106  1.00 35.67           C
ATOM   1809  CG  GLU A 265       2.299  -5.038  -6.856  1.00 55.52           C
ATOM   1810  CD  GLU A 265       2.598  -5.852  -5.609  1.00 67.64           C
ATOM   1811  OE1 GLU A 265       2.300  -7.065  -5.598  1.00 84.47           O
ATOM   1812  OE2 GLU A 265       3.131  -5.277  -4.636  1.00 65.30           O
ATOM   1813  N   VAL A 266       3.039  -6.925 -10.953  1.00 41.16           N
ATOM   1814  CA  VAL A 266       2.836  -7.749 -12.144  1.00 37.38           C
ATOM   1815  C   VAL A 266       4.023  -8.679 -12.363  1.00 38.02           C
ATOM   1816  O   VAL A 266       3.857  -9.860 -12.697  1.00 38.69           O
ATOM   1817  CB  VAL A 266       2.582  -6.859 -13.375  1.00 34.83           C
ATOM   1818  CG1 VAL A 266       2.542  -7.697 -14.642  1.00 30.69           C
ATOM   1819  CG2 VAL A 266       1.288  -6.098 -13.208  1.00 37.27           C
ATOM   1820  N   ALA A 267       5.240  -8.164 -12.178  1.00 32.67           N
ATOM   1821  CA  ALA A 267       6.428  -8.993 -12.367  1.00 33.74           C
ATOM   1822  C   ALA A 267       6.501 -10.105 -11.325  1.00 39.38           C
ATOM   1823  O   ALA A 267       6.933 -11.224 -11.629  1.00 38.75           O
ATOM   1824  CB  ALA A 267       7.683  -8.125 -12.324  1.00 30.07           C
ATOM   1825  N   LYS A 268       6.083  -9.815 -10.090  1.00 35.00           N
ATOM   1826  CA  LYS A 268       6.017 -10.852  -9.066  1.00 31.88           C
ATOM   1827  C   LYS A 268       5.035 -11.947  -9.459  1.00 37.12           C
ATOM   1828  O   LYS A 268       5.319 -13.140  -9.290  1.00 38.92           O
ATOM   1829  CB  LYS A 268       5.615 -10.246  -7.721  1.00 34.01           C
ATOM   1830  CG  LYS A 268       6.631  -9.300  -7.108  1.00 36.90           C
ATOM   1831  CD  LYS A 268       6.072  -8.677  -5.835  1.00 54.65           C
ATOM   1832  CE  LYS A 268       7.039  -7.680  -5.220  1.00 62.80           C
ATOM   1833  NZ  LYS A 268       6.454  -7.010  -4.022  1.00 58.34           N
ATOM   1834  N   GLU A 269       3.866 -11.560  -9.974  1.00 35.52           N
ATOM   1835  CA  GLU A 269       2.898 -12.561 -10.413  1.00 36.75           C
ATOM   1836  C   GLU A 269       3.449 -13.384 -11.573  1.00 36.72           C
ATOM   1837  O   GLU A 269       3.203 -14.593 -11.661  1.00 43.81           O
ATOM   1838  CB  GLU A 269       1.579 -11.892 -10.803  1.00 41.63           C
ATOM   1839  CG  GLU A 269       0.985 -10.971  -9.737  1.00 55.24           C
ATOM   1840  CD  GLU A 269       0.292 -11.708  -8.600  1.00 56.01           C
ATOM   1841  OE1 GLU A 269       0.786 -12.770  -8.165  1.00 50.90           O
ATOM   1842  OE2 GLU A 269      -0.759 -11.216  -8.137  1.00 56.85           O
ATOM   1843  N   ILE A 270       4.206 -12.745 -12.468  1.00 35.44           N
ATOM   1844  CA  ILE A 270       4.825 -13.473 -13.575  1.00 39.88           C
ATOM   1845  C   ILE A 270       5.829 -14.494 -13.048  1.00 43.51           C
ATOM   1846  O   ILE A 270       5.866 -15.646 -13.504  1.00 40.07           O
ATOM   1847  CB  ILE A 270       5.482 -12.488 -14.561  1.00 40.27           C
ATOM   1848  CG1 ILE A 270       4.418 -11.644 -15.264  1.00 39.92           C
ATOM   1849  CG2 ILE A 270       6.325 -13.235 -15.582  1.00 41.53           C
ATOM   1850  CD1 ILE A 270       3.479 -12.445 -16.138  1.00 39.66           C
ATOM   1851  N   ASN A 271       6.659 -14.088 -12.083  1.00 41.67           N
ATOM   1852  CA  ASN A 271       7.616 -15.016 -11.486  1.00 35.46           C
ATOM   1853  C   ASN A 271       6.907 -16.181 -10.809  1.00 33.99           C
ATOM   1854  O   ASN A 271       7.348 -17.333 -10.911  1.00 41.35           O
ATOM   1855  CB  ASN A 271       8.506 -14.287 -10.480  1.00 38.79           C
ATOM   1856  CG  ASN A 271       9.416 -13.268 -11.132  1.00 46.60           C
ATOM   1857  OD1 ASN A 271       9.893 -13.464 -12.251  1.00 49.19           O
ATOM   1858  ND2 ASN A 271       9.667 -12.170 -10.429  1.00 46.54           N
ATOM   1859  N   LYS A 272       5.809 -15.899 -10.103  1.00 29.27           N
ATOM   1860  CA  LYS A 272       5.071 -16.966  -9.434  1.00 29.79           C
ATOM   1861  C   LYS A 272       4.474 -17.940 -10.443  1.00 31.83           C
ATOM   1862  O   LYS A 272       4.520 -19.160 -10.242  1.00 37.17           O
ATOM   1863  CB  LYS A 272       3.980 -16.373  -8.544  1.00 35.04           C
ATOM   1864  CG  LYS A 272       4.513 -15.600  -7.346  1.00 43.70           C
ATOM   1865  CD  LYS A 272       3.384 -15.107  -6.455  1.00 46.54           C
ATOM   1866  CE  LYS A 272       2.576 -16.265  -5.889  1.00 44.32           C
ATOM   1867  NZ  LYS A 272       3.399 -17.150  -5.020  1.00 43.34           N
ATOM   1868  N   ALA A 273       3.917 -17.420 -11.540  1.00 33.81           N
ATOM   1869  CA  ALA A 273       3.390 -18.293 -12.584  1.00 29.37           C
ATOM   1870  C   ALA A 273       4.495 -19.146 -13.196  1.00 35.46           C
ATOM   1871  O   ALA A 273       4.288 -20.333 -13.481  1.00 40.31           O
ATOM   1872  CB  ALA A 273       2.692 -17.463 -13.661  1.00 28.29           C
ATOM   1873  N   SER A 274       5.677 -18.560 -13.403  1.00 33.40           N
ATOM   1874  C   SER A 274       7.200 -20.450 -13.013  1.00 32.51           C
ATOM   1875  O   SER A 274       7.402 -21.594 -13.443  1.00 31.03           O
ATOM   1876  CA ASER A 274       6.794 -19.322 -13.953  0.51 33.42           C
ATOM   1877  CB ASER A 274       7.976 -18.392 -14.227  0.51 36.77           C
ATOM   1878  OG ASER A 274       7.617 -17.367 -15.138  0.51 37.32           O
ATOM   1879  CA BSER A 274       6.797 -19.320 -13.951  0.49 33.26           C
ATOM   1880  CB BSER A 274       7.981 -18.389 -14.216  0.49 36.96           C
ATOM   1881  OG BSER A 274       9.140 -19.124 -14.570  0.49 35.35           O
ATOM   1882  N   ASN A 275       7.327 -20.145 -11.718  1.00 35.05           N
ATOM   1883  CA  ASN A 275       7.671 -21.179 -10.748  1.00 30.88           C
ATOM   1884  C   ASN A 275       6.623 -22.282 -10.728  1.00 32.68           C
ATOM   1885  O   ASN A 275       6.959 -23.469 -10.644  1.00 36.29           O
ATOM   1886  CB  ASN A 275       7.823 -20.570  -9.355  1.00 34.13           C
ATOM   1887  CG  ASN A 275       9.046 -19.693  -9.234  1.00 40.25           C
ATOM   1888  OD1 ASN A 275       8.949 -18.522  -8.868  1.00 38.74           O
ATOM   1889  ND2 ASN A 275      10.210 -20.255  -9.539  1.00 41.88           N
ATOM   1890  N   ALA A 276       5.345 -21.911 -10.819  1.00 32.17           N
ATOM   1891  CA  ALA A 276       4.289 -22.914 -10.756  1.00 31.28           C
ATOM   1892  C   ALA A 276       4.296 -23.812 -11.989  1.00 33.68           C
ATOM   1893  O   ALA A 276       4.108 -25.030 -11.874  1.00 40.94           O
ATOM   1894  CB  ALA A 276       2.935 -22.232 -10.581  1.00 29.14           C
ATOM   1895  N   VAL A 277       4.521 -23.240 -13.176  1.00 33.15           N
ATOM   1896  CA  VAL A 277       4.560 -24.087 -14.366  1.00 32.64           C
ATOM   1897  C   VAL A 277       5.798 -24.976 -14.348  1.00 30.41           C
ATOM   1898  O   VAL A 277       5.750 -26.123 -14.811  1.00 30.78           O
ATOM   1899  CB  VAL A 277       4.474 -23.257 -15.666  1.00 33.91           C
ATOM   1900  CG1 VAL A 277       3.226 -22.388 -15.673  1.00 37.15           C
ATOM   1901  CG2 VAL A 277       5.720 -22.421 -15.882  1.00 35.47           C
ATOM   1902  N   VAL A 278       6.912 -24.493 -13.790  1.00 27.48           N
ATOM   1903  CA  VAL A 278       8.094 -25.343 -13.682  1.00 30.01           C
ATOM   1904  C   VAL A 278       7.841 -26.488 -12.709  1.00 35.69           C
ATOM   1905  O   VAL A 278       8.250 -27.630 -12.953  1.00 34.80           O
ATOM   1906  CB  VAL A 278       9.322 -24.510 -13.275  1.00 37.96           C
ATOM   1907  CG1 VAL A 278      10.488 -25.417 -12.916  1.00 30.90           C
ATOM   1908  CG2 VAL A 278       9.710 -23.579 -14.404  1.00 33.58           C
ATOM   1909  N   GLU A 279       7.155 -26.208 -11.597  1.00 34.51           N
ATOM   1910  CA  GLU A 279       6.833 -27.267 -10.645  1.00 34.83           C
ATOM   1911  C   GLU A 279       5.896 -28.298 -11.263  1.00 38.10           C
ATOM   1912  O   GLU A 279       6.062 -29.505 -11.049  1.00 40.77           O
ATOM   1913  CB  GLU A 279       6.222 -26.667  -9.379  1.00 34.84           C
ATOM   1914  CG  GLU A 279       7.208 -25.855  -8.548  1.00 48.37           C
ATOM   1915  CD  GLU A 279       6.564 -25.208  -7.336  1.00 65.99           C
ATOM   1916  OE1 GLU A 279       5.399 -25.542  -7.028  1.00 81.72           O
ATOM   1917  OE2 GLU A 279       7.223 -24.363  -6.692  1.00 55.00           O
ATOM   1918  N   PHE A 280       4.913 -27.844 -12.044  1.00 37.89           N
ATOM   1919  CA  PHE A 280       4.019 -28.782 -12.719  1.00 37.47           C
ATOM   1920  C   PHE A 280       4.772 -29.632 -13.737  1.00 36.11           C
ATOM   1921  O   PHE A 280       4.531 -30.842 -13.850  1.00 38.16           O
ATOM   1922  CB  PHE A 280       2.875 -28.025 -13.392  1.00 35.81           C
ATOM   1923  CG  PHE A 280       1.922 -27.378 -12.430  1.00 43.14           C
ATOM   1924  CD1 PHE A 280       1.220 -26.241 -12.791  1.00 40.31           C
ATOM   1925  CD2 PHE A 280       1.722 -27.911 -11.167  1.00 49.28           C
ATOM   1926  CE1 PHE A 280       0.341 -25.642 -11.909  1.00 46.87           C
ATOM   1927  CE2 PHE A 280       0.843 -27.317 -10.281  1.00 54.94           C
ATOM   1928  CZ  PHE A 280       0.151 -26.182 -10.653  1.00 46.93           C
ATOM   1929  N   LEU A 281       5.688 -29.017 -14.490  1.00 31.75           N
ATOM   1930  CA  LEU A 281       6.487 -29.776 -15.448  1.00 36.49           C
ATOM   1931  C   LEU A 281       7.357 -30.807 -14.740  1.00 35.86           C
ATOM   1932  O   LEU A 281       7.519 -31.934 -15.224  1.00 36.26           O
ATOM   1933  CB  LEU A 281       7.342 -28.821 -16.285  1.00 42.52           C
ATOM   1934  CG  LEU A 281       8.090 -29.356 -17.511  1.00 41.04           C
ATOM   1935  CD1 LEU A 281       9.453 -29.940 -17.144  1.00 41.55           C
ATOM   1936  CD2 LEU A 281       7.245 -30.385 -18.248  1.00 38.75           C
ATOM   1937  N   VAL A 282       7.926 -30.441 -13.589  1.00 32.99           N
ATOM   1938  CA  VAL A 282       8.752 -31.382 -12.840  1.00 33.70           C
ATOM   1939  C   VAL A 282       7.901 -32.520 -12.289  1.00 37.48           C
ATOM   1940  O   VAL A 282       8.343 -33.673 -12.236  1.00 38.72           O
ATOM   1941  CB  VAL A 282       9.525 -30.647 -11.730  1.00 35.11           C
ATOM   1942  CG1 VAL A 282      10.086 -31.630 -10.716  1.00 34.74           C
ATOM   1943  CG2 VAL A 282      10.649 -29.822 -12.335  1.00 34.48           C
ATOM   1944  N   GLU A 283       6.664 -32.225 -11.883  1.00 40.16           N
ATOM   1945  CA  GLU A 283       5.763 -33.290 -11.450  1.00 33.53           C
ATOM   1946  C   GLU A 283       5.452 -34.244 -12.596  1.00 33.95           C
ATOM   1947  O   GLU A 283       5.417 -35.467 -12.407  1.00 44.95           O
ATOM   1948  CB  GLU A 283       4.474 -32.696 -10.886  1.00 34.22           C
ATOM   1949  CG  GLU A 283       4.643 -31.989  -9.555  1.00 48.81           C
ATOM   1950  CD  GLU A 283       3.338 -31.419  -9.033  1.00 69.69           C
ATOM   1951  OE1 GLU A 283       2.276 -31.738  -9.609  1.00 69.15           O
ATOM   1952  OE2 GLU A 283       3.375 -30.649  -8.051  1.00 82.05           O
ATOM   1953  N   VAL A 284       5.216 -33.701 -13.793  1.00 38.68           N
ATOM   1954  CA  VAL A 284       4.994 -34.548 -14.963  1.00 36.01           C
ATOM   1955  C   VAL A 284       6.216 -35.418 -15.230  1.00 38.00           C
ATOM   1956  O   VAL A 284       6.097 -36.614 -15.526  1.00 40.30           O
ATOM   1957  CB  VAL A 284       4.634 -33.688 -16.190  1.00 30.39           C
ATOM   1958  CG1 VAL A 284       4.596 -34.542 -17.445  1.00 26.80           C
ATOM   1959  CG2 VAL A 284       3.300 -32.994 -15.978  1.00 32.71           C
ATOM   1960  N   ALA A 285       7.412 -34.833 -15.122  1.00 32.21           N
ATOM   1961  CA  ALA A 285       8.634 -35.594 -15.359  1.00 25.51           C
ATOM   1962  C   ALA A 285       8.820 -36.687 -14.314  1.00 36.99           C
ATOM   1963  O   ALA A 285       9.291 -37.783 -14.633  1.00 38.83           O
ATOM   1964  CB  ALA A 285       9.841 -34.658 -15.381  1.00 23.17           C
ATOM   1965  N   GLU A 286       8.451 -36.412 -13.061  1.00 37.27           N
ATOM   1966  CA  GLU A 286       8.544 -37.432 -12.021  1.00 39.50           C
ATOM   1967  C   GLU A 286       7.562 -38.568 -12.275  1.00 43.72           C
ATOM   1968  O   GLU A 286       7.900 -39.745 -12.090  1.00 39.89           O
ATOM   1969  CB  GLU A 286       8.295 -36.811 -10.647  1.00 43.10           C
ATOM   1970  CG  GLU A 286       9.397 -35.881 -10.167  1.00 46.62           C
ATOM   1971  CD  GLU A 286       9.076 -35.247  -8.827  1.00 60.05           C
ATOM   1972  OE1 GLU A 286       7.957 -35.468  -8.316  1.00 71.24           O
ATOM   1973  OE2 GLU A 286       9.942 -34.529  -8.284  1.00 66.67           O
ATOM   1974  N   GLU A 287       6.339 -38.234 -12.691  1.00 39.38           N
ATOM   1975  CA  GLU A 287       5.372 -39.270 -13.037  1.00 40.12           C
ATOM   1976  C   GLU A 287       5.862 -40.101 -14.217  1.00 41.50           C
ATOM   1977  O   GLU A 287       5.628 -41.314 -14.273  1.00 44.70           O
ATOM   1978  CB  GLU A 287       4.014 -38.638 -13.345  1.00 39.37           C
ATOM   1979  CG  GLU A 287       2.910 -39.632 -13.693  1.00 53.85           C
ATOM   1980  CD  GLU A 287       2.408 -40.414 -12.490  1.00 67.12           C
ATOM   1981  OE1 GLU A 287       3.149 -41.284 -11.983  1.00 62.14           O
ATOM   1982  OE2 GLU A 287       1.267 -40.157 -12.051  1.00 74.06           O
ATOM   1983  N   ALA A 288       6.552 -39.465 -15.167  1.00 38.75           N
ATOM   1984  CA  ALA A 288       7.097 -40.198 -16.305  1.00 39.96           C
ATOM   1985  C   ALA A 288       8.272 -41.080 -15.899  1.00 40.59           C
ATOM   1986  O   ALA A 288       8.451 -42.169 -16.458  1.00 41.88           O
ATOM   1987  CB  ALA A 288       7.519 -39.223 -17.403  1.00 35.33           C
ATOM   1988  N   LEU A 289       9.082 -40.628 -14.941  1.00 37.52           N
ATOM   1989  CA  LEU A 289      10.191 -41.441 -14.454  1.00 40.10           C
ATOM   1990  C   LEU A 289       9.702 -42.627 -13.636  1.00 50.30           C
ATOM   1991  O   LEU A 289      10.328 -43.694 -13.660  1.00 55.45           O
ATOM   1992  CB  LEU A 289      11.143 -40.587 -13.616  1.00 33.79           C
ATOM   1993  CG  LEU A 289      11.965 -39.531 -14.353  1.00 40.35           C
ATOM   1994  CD1 LEU A 289      12.670 -38.620 -13.365  1.00 46.35           C
ATOM   1995  CD2 LEU A 289      12.964 -40.199 -15.275  1.00 43.69           C
ATOM   1996  N   ARG A 290       8.598 -42.460 -12.903  1.00 47.92           N
ATOM   1997  CA  ARG A 290       8.087 -43.554 -12.082  1.00 48.88           C
ATOM   1998  C   ARG A 290       7.706 -44.761 -12.929  1.00 53.57           C
ATOM   1999  O   ARG A 290       7.861 -45.904 -12.486  1.00 70.86           O
ATOM   2000  CB  ARG A 290       6.887 -43.082 -11.260  1.00 50.51           C
ATOM   2001  CG  ARG A 290       6.410 -44.092 -10.228  1.00 56.46           C
ATOM   2002  CD  ARG A 290       5.179 -43.595  -9.489  1.00 63.75           C
ATOM   2003  NE  ARG A 290       4.046 -43.396 -10.387  1.00 73.03           N
ATOM   2004  N   VAL A 291       7.217 -44.532 -14.149  1.00 44.46           N
ATOM   2005  CA  VAL A 291       6.853 -45.625 -15.045  1.00 52.43           C
ATOM   2006  C   VAL A 291       7.945 -45.942 -16.058  1.00 59.40           C
ATOM   2007  O   VAL A 291       7.813 -46.928 -16.803  1.00 61.87           O
ATOM   2008  CB  VAL A 291       5.529 -45.326 -15.781  1.00 58.50           C
ATOM   2009  CG1 VAL A 291       4.394 -45.145 -14.782  1.00 52.93           C
ATOM   2010  CG2 VAL A 291       5.678 -44.096 -16.661  1.00 58.76           C
ATOM   2011  N   ALA A 292       9.011 -45.149 -16.115  1.00 62.11           N
ATOM   2012  CA  ALA A 292      10.106 -45.415 -17.035  1.00 60.77           C
ATOM   2013  C   ALA A 292      10.990 -46.529 -16.495  1.00 58.09           C
ATOM   2014  O   ALA A 292      11.256 -46.603 -15.291  1.00 60.65           O
ATOM   2015  CB  ALA A 292      10.936 -44.152 -17.266  1.00 54.82           C
ATOM   2016  N   LYS A 293      11.446 -47.401 -17.396  1.00 66.18           N
ATOM   2017  CA  LYS A 293      12.273 -48.539 -17.027  1.00 68.08           C
ATOM   2018  C   LYS A 293      13.639 -48.558 -17.692  1.00 64.01           C
ATOM   2019  O   LYS A 293      14.520 -49.285 -17.218  1.00 71.24           O
ATOM   2020  CB  LYS A 293      11.551 -49.856 -17.358  1.00 58.85           C
ATOM   2021  CG  LYS A 293      10.225 -50.032 -16.635  1.00 56.71           C
ATOM   2022  CD  LYS A 293       9.433 -51.200 -17.200  1.00 56.43           C
ATOM   2023  CE  LYS A 293       8.070 -51.322 -16.529  1.00 56.05           C
ATOM   2024  NZ  LYS A 293       7.213 -52.355 -17.176  1.00 39.57           N
ATOM   2025  N   GLY A 294      13.845 -47.796 -18.762  1.00 59.38           N
ATOM   2026  CA  GLY A 294      15.115 -47.780 -19.470  1.00 61.25           C
ATOM   2027  C   GLY A 294      15.998 -46.634 -19.006  1.00 68.51           C
ATOM   2028  O   GLY A 294      15.518 -45.526 -18.762  1.00 62.77           O
ATOM   2029  N   GLU A 295      17.299 -46.917 -18.895  1.00 68.99           N
ATOM   2030  CA  GLU A 295      18.247 -45.895 -18.462  1.00 54.58           C
ATOM   2031  C   GLU A 295      18.281 -44.725 -19.437  1.00 58.07           C
ATOM   2032  O   GLU A 295      18.359 -43.562 -19.021  1.00 58.99           O
ATOM   2033  CB  GLU A 295      19.643 -46.503 -18.312  1.00 60.43           C
ATOM   2034  CG  GLU A 295      19.746 -47.624 -17.286  1.00 72.46           C
ATOM   2035  CD  GLU A 295      20.004 -47.119 -15.877  1.00 75.08           C
ATOM   2036  OE1 GLU A 295      19.417 -46.088 -15.489  1.00 77.33           O
ATOM   2037  OE2 GLU A 295      20.806 -47.752 -15.159  1.00 70.90           O
ATOM   2038  N   GLU A 296      18.223 -45.013 -20.739  1.00 58.74           N
ATOM   2039  CA  GLU A 296      18.254 -43.947 -21.735  1.00 65.59           C
ATOM   2040  C   GLU A 296      17.028 -43.052 -21.623  1.00 61.92           C
ATOM   2041  O   GLU A 296      17.134 -41.824 -21.726  1.00 56.02           O
ATOM   2042  CB  GLU A 296      18.359 -44.544 -23.138  1.00 70.86           C
ATOM   2043  N   VAL A 297      15.855 -43.648 -21.397  1.00 61.96           N
ATOM   2044  CA  VAL A 297      14.633 -42.858 -21.277  1.00 59.64           C
ATOM   2045  C   VAL A 297      14.666 -42.006 -20.014  1.00 53.45           C
ATOM   2046  O   VAL A 297      14.254 -40.840 -20.025  1.00 53.90           O
ATOM   2047  CB  VAL A 297      13.401 -43.779 -21.313  1.00 49.13           C
ATOM   2048  CG1 VAL A 297      12.121 -42.958 -21.273  1.00 49.88           C
ATOM   2049  CG2 VAL A 297      13.438 -44.657 -22.552  1.00 59.11           C
ATOM   2050  N   VAL A 298      15.156 -42.570 -18.907  1.00 48.83           N
ATOM   2051  CA  VAL A 298      15.288 -41.801 -17.672  1.00 43.21           C
ATOM   2052  C   VAL A 298      16.232 -40.624 -17.880  1.00 44.06           C
ATOM   2053  O   VAL A 298      15.952 -39.495 -17.449  1.00 43.90           O
ATOM   2054  CB  VAL A 298      15.762 -42.714 -16.526  1.00 48.54           C
ATOM   2055  CG1 VAL A 298      16.168 -41.891 -15.311  1.00 46.19           C
ATOM   2056  CG2 VAL A 298      14.673 -43.713 -16.159  1.00 52.96           C
ATOM   2057  N   LEU A 299      17.363 -40.867 -18.546  1.00 47.27           N
ATOM   2058  CA  LEU A 299      18.314 -39.793 -18.810  1.00 47.52           C
ATOM   2059  C   LEU A 299      17.699 -38.717 -19.693  1.00 42.00           C
ATOM   2060  O   LEU A 299      17.908 -37.522 -19.460  1.00 46.59           O
ATOM   2061  CB  LEU A 299      19.581 -40.359 -19.453  1.00 53.66           C
ATOM   2062  CG  LEU A 299      20.538 -41.098 -18.518  1.00 51.20           C
ATOM   2063  CD1 LEU A 299      21.660 -41.751 -19.307  1.00 57.93           C
ATOM   2064  CD2 LEU A 299      21.099 -40.141 -17.480  1.00 43.63           C
ATOM   2065  N   GLU A 300      16.929 -39.119 -20.708  1.00 45.21           N
ATOM   2066  CA  GLU A 300      16.293 -38.138 -21.582  1.00 51.37           C
ATOM   2067  C   GLU A 300      15.264 -37.306 -20.827  1.00 46.52           C
ATOM   2068  O   GLU A 300      15.170 -36.090 -21.029  1.00 46.39           O
ATOM   2069  CB  GLU A 300      15.645 -38.837 -22.777  1.00 48.62           C
ATOM   2070  CG  GLU A 300      16.634 -39.365 -23.802  1.00 57.18           C
ATOM   2071  CD  GLU A 300      17.399 -38.258 -24.503  1.00 72.22           C
ATOM   2072  OE1 GLU A 300      16.907 -37.109 -24.527  1.00 69.64           O
ATOM   2073  OE2 GLU A 300      18.495 -38.539 -25.032  1.00 80.01           O
ATOM   2074  N   ILE A 301      14.485 -37.942 -19.949  1.00 34.83           N
ATOM   2075  CA  ILE A 301      13.491 -37.208 -19.170  1.00 38.34           C
ATOM   2076  C   ILE A 301      14.175 -36.198 -18.256  1.00 39.25           C
ATOM   2077  O   ILE A 301      13.772 -35.028 -18.176  1.00 47.25           O
ATOM   2078  CB  ILE A 301      12.606 -38.183 -18.372  1.00 37.68           C
ATOM   2079  CG1 ILE A 301      11.787 -39.059 -19.319  1.00 35.02           C
ATOM   2080  CG2 ILE A 301      11.691 -37.424 -17.425  1.00 32.57           C
ATOM   2081  CD1 ILE A 301      11.082 -40.207 -18.628  1.00 38.20           C
ATOM   2082  N   ALA A 302      15.219 -36.637 -17.547  1.00 39.36           N
ATOM   2083  CA  ALA A 302      15.942 -35.727 -16.664  1.00 31.91           C
ATOM   2084  C   ALA A 302      16.568 -34.582 -17.448  1.00 41.66           C
ATOM   2085  O   ALA A 302      16.531 -33.426 -17.010  1.00 44.83           O
ATOM   2086  CB  ALA A 302      17.011 -36.487 -15.882  1.00 36.09           C
ATOM   2087  N   ARG A 303      17.134 -34.883 -18.619  1.00 44.12           N
ATOM   2088  CA  ARG A 303      17.758 -33.849 -19.435  1.00 39.63           C
ATOM   2089  C   ARG A 303      16.733 -32.835 -19.922  1.00 37.46           C
ATOM   2090  O   ARG A 303      16.995 -31.627 -19.917  1.00 37.28           O
ATOM   2091  CB  ARG A 303      18.488 -34.497 -20.612  1.00 46.60           C
ATOM   2092  CG  ARG A 303      18.941 -33.530 -21.686  1.00 63.63           C
ATOM   2093  CD  ARG A 303      19.523 -34.277 -22.872  1.00 66.63           C
ATOM   2094  NE  ARG A 303      19.253 -33.589 -24.130  1.00 79.46           N
ATOM   2095  CZ  ARG A 303      18.142 -33.750 -24.842  1.00 79.36           C
ATOM   2096  NH1 ARG A 303      17.196 -34.579 -24.420  1.00 63.93           N
ATOM   2097  NH2 ARG A 303      17.977 -33.084 -25.977  0.30 71.92           N
ATOM   2098  N   LEU A 304      15.555 -33.303 -20.342  1.00 39.14           N
ATOM   2099  CA  LEU A 304      14.512 -32.382 -20.782  1.00 38.65           C
ATOM   2100  C   LEU A 304      14.033 -31.501 -19.636  1.00 35.76           C
ATOM   2101  O   LEU A 304      13.848 -30.289 -19.812  1.00 39.91           O
ATOM   2102  CB  LEU A 304      13.345 -33.160 -21.390  1.00 35.06           C
ATOM   2103  CG  LEU A 304      13.617 -33.799 -22.752  1.00 41.78           C
ATOM   2104  CD1 LEU A 304      12.437 -34.644 -23.201  1.00 49.85           C
ATOM   2105  CD2 LEU A 304      13.937 -32.731 -23.785  1.00 48.24           C
ATOM   2106  N   ALA A 305      13.842 -32.085 -18.450  1.00 32.45           N
ATOM   2107  CA  ALA A 305      13.414 -31.289 -17.304  1.00 29.98           C
ATOM   2108  C   ALA A 305      14.468 -30.255 -16.922  1.00 35.45           C
ATOM   2109  O   ALA A 305      14.137 -29.112 -16.582  1.00 31.78           O
ATOM   2110  CB  ALA A 305      13.097 -32.202 -16.122  1.00 30.25           C
ATOM   2111  N   PHE A 306      15.748 -30.630 -16.994  1.00 33.21           N
ATOM   2112  CA  PHE A 306      16.811 -29.695 -16.639  1.00 29.55           C
ATOM   2113  C   PHE A 306      16.946 -28.582 -17.673  1.00 35.20           C
ATOM   2114  O   PHE A 306      17.197 -27.424 -17.316  1.00 31.22           O
ATOM   2115  CB  PHE A 306      18.126 -30.451 -16.468  1.00 30.97           C
ATOM   2116  CG  PHE A 306      18.191 -31.265 -15.208  1.00 31.90           C
ATOM   2117  CD1 PHE A 306      18.827 -32.492 -15.189  1.00 33.72           C
ATOM   2118  CD2 PHE A 306      17.611 -30.801 -14.040  1.00 36.31           C
ATOM   2119  CE1 PHE A 306      18.886 -33.242 -14.031  1.00 37.26           C
ATOM   2120  CE2 PHE A 306      17.667 -31.546 -12.878  1.00 35.22           C
ATOM   2121  CZ  PHE A 306      18.305 -32.768 -12.874  1.00 28.07           C
ATOM   2122  N   GLU A 307      16.782 -28.909 -18.959  1.00 34.64           N
ATOM   2123  CA  GLU A 307      16.766 -27.871 -19.985  1.00 30.08           C
ATOM   2124  C   GLU A 307      15.600 -26.916 -19.775  1.00 40.12           C
ATOM   2125  O   GLU A 307      15.744 -25.699 -19.948  1.00 43.04           O
ATOM   2126  CB  GLU A 307      16.695 -28.501 -21.376  1.00 33.63           C
ATOM   2127  CG  GLU A 307      17.971 -29.201 -21.817  1.00 57.71           C
ATOM   2128  CD  GLU A 307      17.820 -29.891 -23.160  1.00 62.93           C
ATOM   2129  OE1 GLU A 307      16.696 -29.894 -23.706  1.00 60.29           O
ATOM   2130  OE2 GLU A 307      18.824 -30.432 -23.670  1.00 68.67           O
ATOM   2131  N   LEU A 308      14.434 -27.449 -19.397  1.00 35.63           N
ATOM   2132  CA  LEU A 308      13.296 -26.587 -19.098  1.00 35.07           C
ATOM   2133  C   LEU A 308      13.596 -25.674 -17.916  1.00 34.91           C
ATOM   2134  O   LEU A 308      13.250 -24.489 -17.937  1.00 42.89           O
ATOM   2135  CB  LEU A 308      12.050 -27.434 -18.831  1.00 35.61           C
ATOM   2136  CG  LEU A 308      10.694 -26.722 -18.744  1.00 36.15           C
ATOM   2137  CD1 LEU A 308      10.375 -26.268 -17.323  1.00 36.78           C
ATOM   2138  CD2 LEU A 308      10.639 -25.544 -19.707  1.00 37.98           C
ATOM   2139  N   ALA A 309      14.246 -26.205 -16.878  1.00 34.86           N
ATOM   2140  CA  ALA A 309      14.586 -25.380 -15.721  1.00 29.30           C
ATOM   2141  C   ALA A 309      15.579 -24.282 -16.091  1.00 31.99           C
ATOM   2142  O   ALA A 309      15.464 -23.143 -15.622  1.00 33.89           O
ATOM   2143  CB  ALA A 309      15.146 -26.252 -14.598  1.00 27.85           C
ATOM   2144  N   ILE A 310      16.560 -24.604 -16.936  1.00 32.77           N
ATOM   2145  CA  ILE A 310      17.537 -23.601 -17.355  1.00 31.56           C
ATOM   2146  C   ILE A 310      16.868 -22.516 -18.192  1.00 33.27           C
ATOM   2147  O   ILE A 310      17.139 -21.318 -18.017  1.00 38.02           O
ATOM   2148  CB  ILE A 310      18.696 -24.274 -18.111  1.00 39.61           C
ATOM   2149  CG1 ILE A 310      19.490 -25.181 -17.167  1.00 41.57           C
ATOM   2150  CG2 ILE A 310      19.602 -23.231 -18.741  1.00 38.90           C
ATOM   2151  CD1 ILE A 310      20.586 -25.969 -17.850  1.00 34.09           C
ATOM   2152  N   GLU A 311      15.986 -22.911 -19.114  1.00 31.30           N
ATOM   2153  CA  GLU A 311      15.256 -21.924 -19.903  1.00 32.26           C
ATOM   2154  C   GLU A 311      14.368 -21.063 -19.015  1.00 33.65           C
ATOM   2155  O   GLU A 311      14.216 -19.860 -19.255  1.00 38.33           O
ATOM   2156  CB  GLU A 311      14.426 -22.622 -20.980  1.00 39.00           C
ATOM   2157  N   ALA A 312      13.782 -21.662 -17.976  1.00 31.14           N
ATOM   2158  CA  ALA A 312      12.967 -20.898 -17.040  1.00 29.38           C
ATOM   2159  C   ALA A 312      13.806 -19.879 -16.284  1.00 33.03           C
ATOM   2160  O   ALA A 312      13.365 -18.746 -16.066  1.00 36.76           O
ATOM   2161  CB  ALA A 312      12.271 -21.841 -16.063  1.00 36.70           C
ATOM   2162  N   ALA A 313      15.013 -20.267 -15.869  1.00 35.99           N
ATOM   2163  CA  ALA A 313      15.905 -19.317 -15.210  1.00 30.67           C
ATOM   2164  C   ALA A 313      16.273 -18.171 -16.145  1.00 31.48           C
ATOM   2165  O   ALA A 313      16.292 -17.002 -15.736  1.00 33.40           O
ATOM   2166  CB  ALA A 313      17.160 -20.032 -14.711  1.00 27.47           C
ATOM   2167  N   ARG A 314      16.550 -18.483 -17.413  1.00 32.21           N
ATOM   2168  CA  ARG A 314      16.917 -17.432 -18.359  1.00 33.17           C
ATOM   2169  C   ARG A 314      15.746 -16.488 -18.624  1.00 34.60           C
ATOM   2170  O   ARG A 314      15.936 -15.272 -18.750  1.00 43.12           O
ATOM   2171  CB  ARG A 314      17.426 -18.050 -19.661  1.00 44.74           C
ATOM   2172  CG  ARG A 314      18.204 -17.081 -20.539  1.00 59.26           C
ATOM   2173  CD  ARG A 314      18.897 -17.797 -21.689  1.00 67.29           C
ATOM   2174  NE  ARG A 314      19.692 -16.878 -22.499  0.00 61.94           N
ATOM   2175  CZ  ARG A 314      20.409 -17.239 -23.559  1.00 64.52           C
ATOM   2176  NH1 ARG A 314      20.435 -18.507 -23.947  1.00 62.15           N
ATOM   2177  NH2 ARG A 314      21.101 -16.331 -24.233  1.00 58.36           N
ATOM   2178  N   ILE A 315      14.525 -17.022 -18.691  1.00 37.82           N
ATOM   2179  CA  ILE A 315      13.356 -16.172 -18.912  1.00 34.47           C
ATOM   2180  C   ILE A 315      13.061 -15.329 -17.674  1.00 42.52           C
ATOM   2181  O   ILE A 315      12.665 -14.160 -17.779  1.00 48.84           O
ATOM   2182  CB  ILE A 315      12.149 -17.032 -19.327  1.00 31.24           C
ATOM   2183  CG1 ILE A 315      12.392 -17.634 -20.712  1.00 42.16           C
ATOM   2184  CG2 ILE A 315      10.868 -16.213 -19.316  1.00 36.58           C
ATOM   2185  CD1 ILE A 315      11.263 -18.496 -21.219  1.00 44.91           C
ATOM   2186  N   ASN A 316      13.243 -15.908 -16.485  1.00 38.69           N
ATOM   2187  CA  ASN A 316      13.148 -15.137 -15.251  1.00 32.85           C
ATOM   2188  C   ASN A 316      14.125 -13.969 -15.265  1.00 33.24           C
ATOM   2189  O   ASN A 316      13.773 -12.842 -14.891  1.00 41.79           O
ATOM   2190  CB  ASN A 316      13.414 -16.061 -14.060  1.00 38.59           C
ATOM   2191  CG  ASN A 316      13.236 -15.371 -12.728  1.00 51.34           C
ATOM   2192  OD1 ASN A 316      14.195 -14.863 -12.145  1.00 45.87           O
ATOM   2193  ND2 ASN A 316      12.004 -15.354 -12.231  1.00 58.87           N
ATOM   2194  N   LEU A 317      15.353 -14.218 -15.723  1.00 44.13           N
ATOM   2195  CA  LEU A 317      16.350 -13.154 -15.804  1.00 39.14           C
ATOM   2196  C   LEU A 317      15.960 -12.098 -16.833  1.00 38.43           C
ATOM   2197  O   LEU A 317      16.190 -10.902 -16.618  1.00 47.50           O
ATOM   2198  CB  LEU A 317      17.717 -13.751 -16.133  1.00 35.38           C
ATOM   2199  CG  LEU A 317      18.873 -12.765 -16.264  1.00 48.46           C
ATOM   2200  CD1 LEU A 317      18.982 -11.907 -15.013  1.00 52.37           C
ATOM   2201  CD2 LEU A 317      20.167 -13.513 -16.526  1.00 53.56           C
ATOM   2202  N   GLU A 318      15.374 -12.516 -17.957  1.00 36.33           N
ATOM   2203  CA  GLU A 318      14.924 -11.549 -18.958  1.00 39.69           C
ATOM   2204  C   GLU A 318      13.811 -10.658 -18.408  1.00 44.00           C
ATOM   2205  O   GLU A 318      13.797  -9.441 -18.646  1.00 47.08           O
ATOM   2206  CB  GLU A 318      14.456 -12.279 -20.217  1.00 41.29           C
ATOM   2207  CG  GLU A 318      14.124 -11.362 -21.386  1.00 53.76           C
ATOM   2208  CD  GLU A 318      15.358 -10.733 -22.009  1.00 70.17           C
ATOM   2209  OE1 GLU A 318      16.463 -11.292 -21.843  1.00 70.26           O
ATOM   2210  OE2 GLU A 318      15.221  -9.679 -22.665  1.00 71.20           O
ATOM   2211  N   VAL A 319      12.867 -11.251 -17.673  1.00 41.09           N
ATOM   2212  CA  VAL A 319      11.816 -10.467 -17.026  1.00 37.85           C
ATOM   2213  C   VAL A 319      12.422  -9.481 -16.034  1.00 34.59           C
ATOM   2214  O   VAL A 319      12.011  -8.313 -15.959  1.00 42.06           O
ATOM   2215  CB  VAL A 319      10.798 -11.400 -16.343  1.00 42.85           C
ATOM   2216  CG1 VAL A 319       9.819 -10.599 -15.497  1.00 42.94           C
ATOM   2217  CG2 VAL A 319      10.058 -12.225 -17.379  1.00 42.37           C
ATOM   2218  N   ALA A 320      13.400  -9.939 -15.248  1.00 37.88           N
ATOM   2219  CA  ALA A 320      14.077  -9.046 -14.314  1.00 39.29           C
ATOM   2220  C   ALA A 320      14.741  -7.885 -15.044  1.00 37.35           C
ATOM   2221  O   ALA A 320      14.684  -6.740 -14.583  1.00 41.57           O
ATOM   2222  CB  ALA A 320      15.109  -9.823 -13.497  1.00 44.35           C
ATOM   2223  N   ARG A 321      15.373  -8.162 -16.186  1.00 38.77           N
ATOM   2224  CA  ARG A 321      16.033  -7.105 -16.945  1.00 37.98           C
ATOM   2225  C   ARG A 321      15.026  -6.083 -17.457  1.00 39.90           C
ATOM   2226  O   ARG A 321      15.274  -4.872 -17.401  1.00 39.99           O
ATOM   2227  CB  ARG A 321      16.820  -7.708 -18.108  1.00 46.27           C
ATOM   2228  CG  ARG A 321      17.772  -6.735 -18.777  1.00 58.71           C
ATOM   2229  CD  ARG A 321      18.296  -7.291 -20.089  1.00 62.06           C
ATOM   2230  NE  ARG A 321      17.222  -7.481 -21.059  1.00 66.68           N
ATOM   2231  CZ  ARG A 321      16.737  -6.515 -21.832  1.00 68.61           C
ATOM   2232  NH1 ARG A 321      17.228  -5.286 -21.749  1.00 70.11           N
ATOM   2233  NH2 ARG A 321      15.758  -6.776 -22.688  1.00 70.09           N
ATOM   2234  N   LEU A 322      13.885  -6.554 -17.967  1.00 47.20           N
ATOM   2235  CA  LEU A 322      12.834  -5.636 -18.403  1.00 38.04           C
ATOM   2236  C   LEU A 322      12.372  -4.745 -17.253  1.00 33.36           C
ATOM   2237  O   LEU A 322      12.277  -3.517 -17.396  1.00 35.04           O
ATOM   2238  CB  LEU A 322      11.652  -6.419 -18.976  1.00 35.66           C
ATOM   2239  CG  LEU A 322      11.906  -7.295 -20.202  1.00 38.70           C
ATOM   2240  CD1 LEU A 322      10.622  -7.981 -20.637  1.00 38.17           C
ATOM   2241  CD2 LEU A 322      12.490  -6.474 -21.339  1.00 59.87           C
ATOM   2242  N   ALA A 323      12.084  -5.355 -16.100  1.00 37.01           N
ATOM   2243  CA  ALA A 323      11.609  -4.584 -14.955  1.00 33.94           C
ATOM   2244  C   ALA A 323      12.652  -3.573 -14.495  1.00 39.65           C
ATOM   2245  O   ALA A 323      12.313  -2.442 -14.124  1.00 42.42           O
ATOM   2246  CB  ALA A 323      11.230  -5.523 -13.810  1.00 28.94           C
ATOM   2247  N   PHE A 324      13.930  -3.952 -14.531  1.00 37.02           N
ATOM   2248  CA  PHE A 324      14.974  -3.052 -14.055  1.00 36.71           C
ATOM   2249  C   PHE A 324      15.201  -1.898 -15.024  1.00 42.14           C
ATOM   2250  O   PHE A 324      15.468  -0.769 -14.596  1.00 37.66           O
ATOM   2251  CB  PHE A 324      16.261  -3.834 -13.811  1.00 33.09           C
ATOM   2252  CG  PHE A 324      16.229  -4.660 -12.558  1.00 37.48           C
ATOM   2253  CD1 PHE A 324      16.774  -5.931 -12.530  1.00 41.88           C
ATOM   2254  CD2 PHE A 324      15.649  -4.161 -11.404  1.00 38.09           C
ATOM   2255  CE1 PHE A 324      16.743  -6.689 -11.377  1.00 40.13           C
ATOM   2256  CE2 PHE A 324      15.616  -4.914 -10.247  1.00 42.24           C
ATOM   2257  CZ  PHE A 324      16.163  -6.180 -10.234  1.00 39.99           C
ATOM   2258  N   GLU A 325      15.087  -2.149 -16.331  1.00 47.83           N
ATOM   2259  CA  GLU A 325      15.155  -1.045 -17.285  1.00 42.54           C
ATOM   2260  C   GLU A 325      13.982  -0.090 -17.095  1.00 40.38           C
ATOM   2261  O   GLU A 325      14.143   1.135 -17.184  1.00 43.97           O
ATOM   2262  CB  GLU A 325      15.193  -1.578 -18.717  1.00 44.96           C
ATOM   2263  CG  GLU A 325      16.440  -2.386 -19.059  1.00 64.62           C
ATOM   2264  CD  GLU A 325      17.727  -1.666 -18.698  1.00 79.89           C
ATOM   2265  OE1 GLU A 325      18.254  -1.903 -17.590  1.00 72.31           O
ATOM   2266  OE2 GLU A 325      18.211  -0.859 -19.521  1.00 88.21           O
ATOM   2267  N   LEU A 326      12.792  -0.634 -16.823  1.00 41.21           N
ATOM   2268  CA  LEU A 326      11.645   0.221 -16.528  1.00 36.35           C
ATOM   2269  C   LEU A 326      11.900   1.070 -15.285  1.00 35.26           C
ATOM   2270  O   LEU A 326      11.576   2.266 -15.258  1.00 42.17           O
ATOM   2271  CB  LEU A 326      10.390  -0.638 -16.359  1.00 44.87           C
ATOM   2272  CG  LEU A 326       9.006   0.010 -16.476  1.00 48.47           C
ATOM   2273  CD1 LEU A 326       8.566   0.662 -15.169  1.00 46.02           C
ATOM   2274  CD2 LEU A 326       8.982   1.018 -17.618  1.00 43.14           C
ATOM   2275  N   VAL A 327      12.485   0.468 -14.248  1.00 42.39           N
ATOM   2276  CA  VAL A 327      12.784   1.208 -13.023  1.00 37.44           C
ATOM   2277  C   VAL A 327      13.818   2.296 -13.292  1.00 39.33           C
ATOM   2278  O   VAL A 327      13.738   3.399 -12.739  1.00 36.50           O
ATOM   2279  CB  VAL A 327      13.246   0.241 -11.916  1.00 39.25           C
ATOM   2280  CG1 VAL A 327      13.794   1.009 -10.723  1.00 38.47           C
ATOM   2281  CG2 VAL A 327      12.093  -0.652 -11.483  1.00 41.36           C
ATOM   2282  N   ILE A 328      14.801   2.006 -14.148  1.00 41.06           N
ATOM   2283  CA  ILE A 328      15.801   3.012 -14.503  1.00 40.77           C
ATOM   2284  C   ILE A 328      15.144   4.184 -15.221  1.00 42.10           C
ATOM   2285  O   ILE A 328      15.458   5.352 -14.955  1.00 38.16           O
ATOM   2286  CB  ILE A 328      16.917   2.379 -15.355  1.00 38.81           C
ATOM   2287  CG1 ILE A 328      17.799   1.477 -14.491  1.00 43.71           C
ATOM   2288  CG2 ILE A 328      17.751   3.455 -16.038  1.00 42.70           C
ATOM   2289  CD1 ILE A 328      18.965   0.874 -15.233  1.00 50.21           C
ATOM   2290  N   THR A 329      14.225   3.892 -16.144  1.00 44.48           N
ATOM   2291  CA  THR A 329      13.498   4.961 -16.822  1.00 40.42           C
ATOM   2292  C   THR A 329      12.710   5.805 -15.827  1.00 40.40           C
ATOM   2293  O   THR A 329      12.715   7.043 -15.902  1.00 48.71           O
ATOM   2294  CB  THR A 329      12.566   4.373 -17.882  1.00 41.38           C
ATOM   2295  OG1 THR A 329      13.334   3.627 -18.835  1.00 46.65           O
ATOM   2296  CG2 THR A 329      11.807   5.479 -18.600  1.00 44.02           C
ATOM   2297  N   ALA A 330      12.037   5.152 -14.877  1.00 35.00           N
ATOM   2298  CA  ALA A 330      11.277   5.888 -13.872  1.00 37.79           C
ATOM   2299  C   ALA A 330      12.186   6.764 -13.016  1.00 39.95           C
ATOM   2300  O   ALA A 330      11.810   7.880 -12.639  1.00 38.95           O
ATOM   2301  CB  ALA A 330      10.492   4.916 -12.996  1.00 33.22           C
ATOM   2302  N   ILE A 331      13.379   6.266 -12.683  1.00 40.32           N
ATOM   2303  CA  ILE A 331      14.353   7.081 -11.962  1.00 39.93           C
ATOM   2304  C   ILE A 331      14.742   8.293 -12.795  1.00 49.27           C
ATOM   2305  O   ILE A 331      14.860   9.413 -12.281  1.00 40.12           O
ATOM   2306  CB  ILE A 331      15.585   6.235 -11.585  1.00 33.18           C
ATOM   2307  CG1 ILE A 331      15.215   5.172 -10.550  1.00 40.08           C
ATOM   2308  CG2 ILE A 331      16.705   7.117 -11.061  1.00 34.06           C
ATOM   2309  CD1 ILE A 331      16.351   4.235 -10.210  1.00 39.20           C
ATOM   2310  N   GLU A 332      14.938   8.087 -14.099  1.00 51.31           N
ATOM   2311  CA  GLU A 332      15.287   9.193 -14.983  1.00 54.35           C
ATOM   2312  C   GLU A 332      14.181  10.240 -15.037  1.00 52.08           C
ATOM   2313  O   GLU A 332      14.463  11.433 -15.198  1.00 52.80           O
ATOM   2314  CB  GLU A 332      15.586   8.665 -16.387  1.00 51.43           C
ATOM   2315  CG  GLU A 332      16.263   9.671 -17.300  1.00 55.08           C
ATOM   2316  CD  GLU A 332      17.692   9.961 -16.882  1.00 78.20           C
ATOM   2317  OE1 GLU A 332      18.294   9.112 -16.189  1.00 74.96           O
ATOM   2318  OE2 GLU A 332      18.213  11.036 -17.246  1.00 80.81           O
ATOM   2319  N   ALA A 333      12.923   9.820 -14.899  1.00 51.77           N
ATOM   2320  CA  ALA A 333      11.785  10.727 -15.009  1.00 52.48           C
ATOM   2321  C   ALA A 333      11.250  11.181 -13.652  1.00 54.73           C
ATOM   2322  O   ALA A 333      10.048  11.432 -13.516  1.00 55.62           O
ATOM   2323  CB  ALA A 333      10.669  10.074 -15.824  1.00 56.61           C
ATOM   2324  N   ILE A 334      12.114  11.310 -12.647  1.00 61.91           N
ATOM   2325  CA  ILE A 334      11.693  11.717 -11.309  1.00 60.86           C
ATOM   2326  C   ILE A 334      12.705  12.706 -10.748  1.00 61.32           C
ATOM   2327  O   ILE A 334      13.917  12.540 -10.922  1.00 66.26           O
ATOM   2328  CB  ILE A 334      11.514  10.498 -10.378  1.00 55.77           C
ATOM   2329  CG1 ILE A 334      10.046  10.062 -10.369  1.00 59.78           C
ATOM   2330  CG2 ILE A 334      12.011  10.794  -8.968  1.00 53.82           C
ATOM   2331  CD1 ILE A 334       9.741   8.933  -9.416  1.00 57.70           C
ATOM   2332  N   THR A 335      12.201  13.743 -10.076  1.00 67.14           N
ATOM   2333  CA  THR A 335      13.012  14.831  -9.542  1.00 72.54           C
ATOM   2334  C   THR A 335      12.810  14.996  -8.038  1.00 67.28           C
ATOM   2335  O   THR A 335      12.718  16.114  -7.525  1.00 59.44           O
ATOM   2336  CB  THR A 335      12.702  16.139 -10.268  1.00 65.98           C
ATOM   2337  OG1 THR A 335      13.305  17.234  -9.567  1.00 65.31           O
ATOM   2338  CG2 THR A 335      11.196  16.361 -10.356  1.00 67.67           C
ATOM   2339  N   ASP A 336      12.745  13.883  -7.308  1.00 65.07           N
ATOM   2340  CA  ASP A 336      12.579  13.915  -5.862  1.00 55.44           C
ATOM   2341  C   ASP A 336      13.413  12.810  -5.231  1.00 57.81           C
ATOM   2342  O   ASP A 336      13.460  11.689  -5.746  1.00 61.22           O
ATOM   2343  CB  ASP A 336      11.108  13.754  -5.460  1.00 52.47           C
ATOM   2344  N   ASP A 337      14.065  13.132  -4.111  1.00 57.70           N
ATOM   2345  CA  ASP A 337      14.917  12.151  -3.443  1.00 56.01           C
ATOM   2346  C   ASP A 337      14.092  11.050  -2.788  1.00 53.58           C
ATOM   2347  O   ASP A 337      14.475   9.874  -2.823  1.00 48.50           O
ATOM   2348  CB  ASP A 337      15.811  12.841  -2.413  1.00 63.75           C
ATOM   2349  CG  ASP A 337      16.897  13.686  -3.055  1.00 67.91           C
ATOM   2350  OD1 ASP A 337      16.886  13.828  -4.296  1.00 63.71           O
ATOM   2351  OD2 ASP A 337      17.765  14.203  -2.319  1.00 61.23           O
ATOM   2352  N   GLU A 338      12.957  11.409  -2.183  1.00 54.54           N
ATOM   2353  CA  GLU A 338      12.088  10.393  -1.598  1.00 56.43           C
ATOM   2354  C   GLU A 338      11.549   9.453  -2.669  1.00 51.30           C
ATOM   2355  O   GLU A 338      11.497   8.233  -2.470  1.00 49.28           O
ATOM   2356  CB  GLU A 338      10.942  11.059  -0.836  1.00 70.64           C
ATOM   2357  N   ALA A 339      11.166  10.002  -3.823  1.00 51.21           N
ATOM   2358  CA  ALA A 339      10.623   9.173  -4.893  1.00 51.83           C
ATOM   2359  C   ALA A 339      11.683   8.243  -5.473  1.00 49.50           C
ATOM   2360  O   ALA A 339      11.398   7.076  -5.763  1.00 53.00           O
ATOM   2361  CB  ALA A 339      10.023  10.056  -5.985  1.00 56.28           C
ATOM   2362  N   VAL A 340      12.916   8.730  -5.640  1.00 51.77           N
ATOM   2363  CA  VAL A 340      13.956   7.865  -6.189  1.00 48.88           C
ATOM   2364  C   VAL A 340      14.382   6.819  -5.164  1.00 46.55           C
ATOM   2365  O   VAL A 340      14.733   5.690  -5.530  1.00 53.06           O
ATOM   2366  CB  VAL A 340      15.151   8.698  -6.700  1.00 44.53           C
ATOM   2367  CG1 VAL A 340      15.861   9.400  -5.562  1.00 47.94           C
ATOM   2368  CG2 VAL A 340      16.122   7.818  -7.475  1.00 42.57           C
ATOM   2369  N   LEU A 341      14.332   7.150  -3.871  1.00 44.78           N
ATOM   2370  CA  LEU A 341      14.585   6.133  -2.856  1.00 42.40           C
ATOM   2371  C   LEU A 341      13.497   5.065  -2.871  1.00 44.59           C
ATOM   2372  O   LEU A 341      13.786   3.871  -2.720  1.00 45.46           O
ATOM   2373  CB  LEU A 341      14.694   6.781  -1.476  1.00 47.10           C
ATOM   2374  CG  LEU A 341      14.995   5.844  -0.305  1.00 53.44           C
ATOM   2375  CD1 LEU A 341      16.192   4.960  -0.617  1.00 52.64           C
ATOM   2376  CD2 LEU A 341      15.234   6.641   0.967  1.00 52.18           C
ATOM   2377  N   LYS A 342      12.240   5.473  -3.068  1.00 46.03           N
ATOM   2378  CA  LYS A 342      11.160   4.499  -3.187  1.00 40.92           C
ATOM   2379  C   LYS A 342      11.333   3.634  -4.430  1.00 35.70           C
ATOM   2380  O   LYS A 342      11.027   2.436  -4.411  1.00 45.66           O
ATOM   2381  CB  LYS A 342       9.808   5.214  -3.211  1.00 39.99           C
ATOM   2382  N   LEU A 343      11.827   4.222  -5.521  1.00 37.24           N
ATOM   2383  CA  LEU A 343      12.097   3.438  -6.724  1.00 45.21           C
ATOM   2384  C   LEU A 343      13.211   2.427  -6.485  1.00 37.80           C
ATOM   2385  O   LEU A 343      13.136   1.287  -6.961  1.00 39.07           O
ATOM   2386  CB  LEU A 343      12.456   4.361  -7.889  1.00 41.82           C
ATOM   2387  CG  LEU A 343      11.312   5.183  -8.478  1.00 38.37           C
ATOM   2388  CD1 LEU A 343      11.815   6.017  -9.632  1.00 45.98           C
ATOM   2389  CD2 LEU A 343      10.176   4.283  -8.927  1.00 31.41           C
ATOM   2390  N   ALA A 344      14.253   2.828  -5.755  1.00 37.42           N
ATOM   2391  CA  ALA A 344      15.309   1.887  -5.393  1.00 36.24           C
ATOM   2392  C   ALA A 344      14.763   0.753  -4.534  1.00 38.76           C
ATOM   2393  O   ALA A 344      15.135  -0.412  -4.717  1.00 44.57           O
ATOM   2394  CB  ALA A 344      16.437   2.618  -4.667  1.00 40.66           C
ATOM   2395  N   GLU A 345      13.874   1.076  -3.591  1.00 39.96           N
ATOM   2396  CA  GLU A 345      13.269   0.037  -2.761  1.00 39.00           C
ATOM   2397  C   GLU A 345      12.426  -0.918  -3.598  1.00 43.19           C
ATOM   2398  O   GLU A 345      12.453  -2.136  -3.383  1.00 50.16           O
ATOM   2399  CB  GLU A 345      12.423   0.668  -1.655  1.00 51.38           C
ATOM   2400  CG  GLU A 345      13.216   1.474  -0.640  1.00 60.14           C
ATOM   2401  CD  GLU A 345      12.338   2.067   0.446  1.00 70.64           C
ATOM   2402  OE1 GLU A 345      11.140   1.717   0.502  1.00 81.59           O
ATOM   2403  OE2 GLU A 345      12.846   2.885   1.243  1.00 67.13           O
ATOM   2404  N   LEU A 346      11.666  -0.384  -4.558  1.00 39.62           N
ATOM   2405  CA  LEU A 346      10.861  -1.239  -5.427  1.00 41.25           C
ATOM   2406  C   LEU A 346      11.743  -2.139  -6.285  1.00 44.38           C
ATOM   2407  O   LEU A 346      11.418  -3.312  -6.509  1.00 43.10           O
ATOM   2408  CB  LEU A 346       9.948  -0.384  -6.306  1.00 39.71           C
ATOM   2409  CG  LEU A 346       8.778   0.310  -5.603  1.00 41.63           C
ATOM   2410  CD1 LEU A 346       8.095   1.298  -6.537  1.00 37.05           C
ATOM   2411  CD2 LEU A 346       7.783  -0.719  -5.088  1.00 36.89           C
ATOM   2412  N   ALA A 347      12.868  -1.609  -6.768  1.00 42.53           N
ATOM   2413  CA  ALA A 347      13.791  -2.428  -7.547  1.00 34.30           C
ATOM   2414  C   ALA A 347      14.411  -3.525  -6.689  1.00 40.53           C
ATOM   2415  O   ALA A 347      14.583  -4.660  -7.150  1.00 43.15           O
ATOM   2416  CB  ALA A 347      14.871  -1.547  -8.170  1.00 40.80           C
ATOM   2417  N   ALA A 348      14.741  -3.210  -5.435  1.00 40.89           N
ATOM   2418  CA  ALA A 348      15.272  -4.230  -4.535  1.00 37.83           C
ATOM   2419  C   ALA A 348      14.228  -5.301  -4.235  1.00 40.45           C
ATOM   2420  O   ALA A 348      14.558  -6.487  -4.125  1.00 41.46           O
ATOM   2421  CB  ALA A 348      15.774  -3.584  -3.245  1.00 35.48           C
ATOM   2422  N   GLU A 349      12.960  -4.901  -4.102  1.00 39.47           N
ATOM   2423  CA  GLU A 349      11.894  -5.878  -3.899  1.00 42.67           C
ATOM   2424  C   GLU A 349      11.736  -6.781  -5.117  1.00 42.16           C
ATOM   2425  O   GLU A 349      11.550  -7.998  -4.981  1.00 39.31           O
ATOM   2426  CB  GLU A 349      10.579  -5.163  -3.587  1.00 37.19           C
ATOM   2427  N   LEU A 350      11.809  -6.201  -6.317  1.00 41.91           N
ATOM   2428  CA  LEU A 350      11.757  -7.009  -7.530  1.00 38.60           C
ATOM   2429  C   LEU A 350      12.929  -7.983  -7.589  1.00 41.41           C
ATOM   2430  O   LEU A 350      12.766  -9.140  -7.995  1.00 44.96           O
ATOM   2431  CB  LEU A 350      11.738  -6.102  -8.763  1.00 37.88           C
ATOM   2432  CG  LEU A 350      11.294  -6.728 -10.087  1.00 36.48           C
ATOM   2433  CD1 LEU A 350      12.462  -7.342 -10.844  1.00 42.65           C
ATOM   2434  CD2 LEU A 350      10.221  -7.771  -9.828  1.00 36.79           C
ATOM   2435  N   ALA A 351      14.118  -7.533  -7.179  1.00 35.71           N
ATOM   2436  CA  ALA A 351      15.282  -8.415  -7.172  1.00 31.92           C
ATOM   2437  C   ALA A 351      15.105  -9.558  -6.180  1.00 37.96           C
ATOM   2438  O   ALA A 351      15.463 -10.706  -6.473  1.00 40.37           O
ATOM   2439  CB  ALA A 351      16.543  -7.617  -6.851  1.00 36.01           C
ATOM   2440  N   LYS A 352      14.564  -9.261  -4.995  1.00 39.52           N
ATOM   2441  CA  LYS A 352      14.274 -10.317  -4.029  1.00 37.42           C
ATOM   2442  C   LYS A 352      13.280 -11.321  -4.598  1.00 37.24           C
ATOM   2443  O   LYS A 352      13.425 -12.534  -4.399  1.00 40.37           O
ATOM   2444  CB  LYS A 352      13.737  -9.717  -2.729  1.00 37.84           C
ATOM   2445  CG  LYS A 352      14.754  -8.917  -1.938  1.00 49.17           C
ATOM   2446  CD  LYS A 352      14.124  -8.295  -0.701  1.00 65.59           C
ATOM   2447  CE  LYS A 352      15.121  -7.427   0.051  1.00 72.47           C
ATOM   2448  NZ  LYS A 352      14.498  -6.763   1.231  1.00 71.93           N
ATOM   2449  N   SER A 353      12.261 -10.833  -5.310  1.00 39.17           N
ATOM   2450  CA  SER A 353      11.293 -11.738  -5.924  1.00 39.24           C
ATOM   2451  C   SER A 353      11.956 -12.631  -6.967  1.00 39.90           C
ATOM   2452  O   SER A 353      11.689 -13.838  -7.022  1.00 37.16           O
ATOM   2453  CB  SER A 353      10.151 -10.938  -6.551  1.00 45.56           C
ATOM   2454  OG  SER A 353       9.220 -11.797  -7.187  1.00 50.26           O
ATOM   2455  N   GLN A 354      12.826 -12.055  -7.802  1.00 35.61           N
ATOM   2456  CA  GLN A 354      13.518 -12.852  -8.812  1.00 35.47           C
ATOM   2457  C   GLN A 354      14.417 -13.902  -8.168  1.00 39.63           C
ATOM   2458  O   GLN A 354      14.505 -15.038  -8.651  1.00 36.09           O
ATOM   2459  CB  GLN A 354      14.334 -11.948  -9.735  1.00 40.10           C
ATOM   2460  CG  GLN A 354      13.532 -10.850 -10.417  1.00 52.61           C
ATOM   2461  CD  GLN A 354      12.477 -11.383 -11.367  1.00 51.17           C
ATOM   2462  OE1 GLN A 354      11.379 -10.834 -11.463  1.00 50.48           O
ATOM   2463  NE2 GLN A 354      12.807 -12.449 -12.081  1.00 41.78           N
ATOM   2464  N   LEU A 355      15.092 -13.541  -7.074  1.00 41.30           N
ATOM   2465  CA  LEU A 355      15.951 -14.504  -6.388  1.00 32.99           C
ATOM   2466  C   LEU A 355      15.133 -15.626  -5.759  1.00 34.54           C
ATOM   2467  O   LEU A 355      15.528 -16.796  -5.816  1.00 41.91           O
ATOM   2468  CB  LEU A 355      16.800 -13.796  -5.333  1.00 37.40           C
ATOM   2469  CG  LEU A 355      17.889 -12.860  -5.864  1.00 38.42           C
ATOM   2470  CD1 LEU A 355      18.577 -12.128  -4.724  1.00 40.95           C
ATOM   2471  CD2 LEU A 355      18.901 -13.632  -6.697  1.00 38.48           C
ATOM   2472  N   GLU A 356      13.989 -15.291  -5.157  1.00 38.04           N
ATOM   2473  CA  GLU A 356      13.111 -16.325  -4.617  1.00 40.62           C
ATOM   2474  C   GLU A 356      12.605 -17.244  -5.722  1.00 39.37           C
ATOM   2475  O   GLU A 356      12.473 -18.458  -5.523  1.00 42.46           O
ATOM   2476  CB  GLU A 356      11.940 -15.680  -3.875  1.00 54.69           C
ATOM   2477  CG  GLU A 356      11.101 -16.648  -3.055  1.00 65.63           C
ATOM   2478  CD  GLU A 356      11.741 -16.993  -1.722  1.00 76.31           C
ATOM   2479  OE1 GLU A 356      12.700 -16.300  -1.323  1.00 63.44           O
ATOM   2480  OE2 GLU A 356      11.282 -17.956  -1.072  1.00 90.18           O
ATOM   2481  N   SER A 357      12.325 -16.680  -6.900  1.00 36.23           N
ATOM   2482  CA  SER A 357      11.887 -17.493  -8.030  1.00 30.43           C
ATOM   2483  C   SER A 357      12.987 -18.443  -8.487  1.00 32.01           C
ATOM   2484  O   SER A 357      12.729 -19.626  -8.747  1.00 34.33           O
ATOM   2485  CB  SER A 357      11.445 -16.588  -9.180  1.00 35.41           C
ATOM   2486  OG  SER A 357      10.967 -17.345 -10.276  1.00 38.45           O
ATOM   2487  N   LEU A 358      14.219 -17.940  -8.596  1.00 31.35           N
ATOM   2488  CA  LEU A 358      15.343 -18.802  -8.950  1.00 29.18           C
ATOM   2489  C   LEU A 358      15.533 -19.906  -7.917  1.00 32.35           C
ATOM   2490  O   LEU A 358      15.848 -21.049  -8.267  1.00 36.18           O
ATOM   2491  CB  LEU A 358      16.621 -17.974  -9.087  1.00 30.76           C
ATOM   2492  CG  LEU A 358      16.666 -16.899 -10.174  1.00 31.03           C
ATOM   2493  CD1 LEU A 358      17.964 -16.108 -10.081  1.00 34.85           C
ATOM   2494  CD2 LEU A 358      16.507 -17.514 -11.555  1.00 32.05           C
ATOM   2495  N   LEU A 359      15.332 -19.585  -6.638  1.00 33.91           N
ATOM   2496  CA  LEU A 359      15.474 -20.594  -5.592  1.00 33.85           C
ATOM   2497  C   LEU A 359      14.396 -21.668  -5.703  1.00 36.07           C
ATOM   2498  O   LEU A 359      14.676 -22.859  -5.518  1.00 30.33           O
ATOM   2499  CB  LEU A 359      15.433 -19.927  -4.218  1.00 34.32           C
ATOM   2500  CG  LEU A 359      15.638 -20.846  -3.016  1.00 40.81           C
ATOM   2501  CD1 LEU A 359      16.978 -21.560  -3.117  1.00 45.87           C
ATOM   2502  CD2 LEU A 359      15.539 -20.056  -1.721  1.00 43.56           C
ATOM   2503  N   ARG A 360      13.155 -21.265  -5.989  1.00 38.59           N
ATOM   2504  CA  ARG A 360      12.093 -22.246  -6.194  1.00 31.93           C
ATOM   2505  C   ARG A 360      12.397 -23.138  -7.393  1.00 33.90           C
ATOM   2506  O   ARG A 360      12.168 -24.355  -7.349  1.00 38.59           O
ATOM   2507  CB  ARG A 360      10.750 -21.539  -6.374  1.00 26.46           C
ATOM   2508  N   ILE A 361      12.921 -22.548  -8.471  1.00 36.53           N
ATOM   2509  CA  ILE A 361      13.338 -23.334  -9.631  1.00 37.54           C
ATOM   2510  C   ILE A 361      14.418 -24.336  -9.238  1.00 40.48           C
ATOM   2511  O   ILE A 361      14.404 -25.496  -9.674  1.00 36.30           O
ATOM   2512  CB  ILE A 361      13.817 -22.401 -10.760  1.00 32.54           C
ATOM   2513  CG1 ILE A 361      12.642 -21.619 -11.346  1.00 37.11           C
ATOM   2514  CG2 ILE A 361      14.536 -23.188 -11.847  1.00 31.56           C
ATOM   2515  CD1 ILE A 361      13.046 -20.608 -12.396  1.00 38.08           C
ATOM   2516  N   ALA A 362      15.372 -23.902  -8.410  1.00 38.38           N
ATOM   2517  CA  ALA A 362      16.449 -24.790  -7.985  1.00 30.14           C
ATOM   2518  C   ALA A 362      15.916 -25.949  -7.153  1.00 30.08           C
ATOM   2519  O   ALA A 362      16.343 -27.092  -7.334  1.00 35.70           O
ATOM   2520  CB  ALA A 362      17.502 -24.006  -7.203  1.00 39.44           C
ATOM   2521  N   GLU A 363      14.983 -25.676  -6.239  1.00 30.66           N
ATOM   2522  CA  GLU A 363      14.401 -26.754  -5.441  1.00 30.96           C
ATOM   2523  C   GLU A 363      13.620 -27.728  -6.318  1.00 32.11           C
ATOM   2524  O   GLU A 363      13.655 -28.949  -6.093  1.00 34.79           O
ATOM   2525  CB  GLU A 363      13.499 -26.177  -4.350  1.00 40.03           C
ATOM   2526  CG  GLU A 363      14.190 -25.192  -3.424  1.00 44.89           C
ATOM   2527  CD  GLU A 363      13.304 -24.748  -2.276  1.00 63.20           C
ATOM   2528  OE1 GLU A 363      12.453 -25.549  -1.835  1.00 92.77           O
ATOM   2529  OE2 GLU A 363      13.456 -23.596  -1.816  1.00 60.04           O
ATOM   2530  N   ALA A 364      12.908 -27.206  -7.321  1.00 33.80           N
ATOM   2531  CA  ALA A 364      12.182 -28.072  -8.245  1.00 34.74           C
ATOM   2532  C   ALA A 364      13.137 -28.988  -8.999  1.00 36.86           C
ATOM   2533  O   ALA A 364      12.925 -30.205  -9.074  1.00 33.90           O
ATOM   2534  CB  ALA A 364      11.358 -27.228  -9.218  1.00 31.26           C
ATOM   2535  N   ALA A 365      14.206 -28.416  -9.561  1.00 35.34           N
ATOM   2536  CA  ALA A 365      15.196 -29.234 -10.255  1.00 35.46           C
ATOM   2537  C   ALA A 365      15.882 -30.207  -9.305  1.00 36.45           C
ATOM   2538  O   ALA A 365      16.279 -31.300  -9.717  1.00 35.24           O
ATOM   2539  CB  ALA A 365      16.228 -28.344 -10.945  1.00 34.80           C
ATOM   2540  N   MET A 366      16.007 -29.842  -8.028  1.00 35.19           N
ATOM   2541  CA  MET A 366      16.645 -30.724  -7.059  1.00 33.76           C
ATOM   2542  C   MET A 366      15.798 -31.963  -6.804  1.00 40.73           C
ATOM   2543  O   MET A 366      16.303 -33.093  -6.832  1.00 40.17           O
ATOM   2544  CB  MET A 366      16.897 -29.963  -5.757  1.00 37.45           C
ATOM   2545  CG  MET A 366      18.045 -30.505  -4.932  1.00 50.80           C
ATOM   2546  SD  MET A 366      19.611 -30.383  -5.815  1.00 75.25           S
ATOM   2547  CE  MET A 366      19.629 -28.643  -6.241  1.00 45.08           C
ATOM   2548  N   ARG A 367      14.501 -31.775  -6.546  1.00 36.87           N
ATOM   2549  CA  ARG A 367      13.650 -32.947  -6.353  1.00 34.96           C
ATOM   2550  C   ARG A 367      13.492 -33.735  -7.649  1.00 36.82           C
ATOM   2551  O   ARG A 367      13.352 -34.965  -7.612  1.00 39.44           O
ATOM   2552  CB  ARG A 367      12.288 -32.550  -5.780  1.00 40.77           C
ATOM   2553  CG  ARG A 367      11.531 -31.493  -6.553  1.00 46.47           C
ATOM   2554  CD  ARG A 367      10.202 -31.193  -5.873  1.00 42.76           C
ATOM   2555  NE  ARG A 367       9.630 -29.926  -6.315  1.00 40.72           N
ATOM   2556  CZ  ARG A 367       9.905 -28.752  -5.757  1.00 43.64           C
ATOM   2557  NH1 ARG A 367      10.748 -28.684  -4.735  1.00 43.63           N
ATOM   2558  NH2 ARG A 367       9.343 -27.644  -6.223  1.00 54.17           N
ATOM   2559  N   LEU A 368      13.546 -33.059  -8.800  1.00 37.65           N
ATOM   2560  CA  LEU A 368      13.562 -33.772 -10.074  1.00 36.01           C
ATOM   2561  C   LEU A 368      14.786 -34.674 -10.178  1.00 41.63           C
ATOM   2562  O   LEU A 368      14.684 -35.833 -10.595  1.00 45.91           O
ATOM   2563  CB  LEU A 368      13.524 -32.772 -11.232  1.00 35.72           C
ATOM   2564  CG  LEU A 368      13.434 -33.292 -12.672  1.00 34.30           C
ATOM   2565  CD1 LEU A 368      14.807 -33.601 -13.263  1.00 33.87           C
ATOM   2566  CD2 LEU A 368      12.522 -34.510 -12.762  1.00 38.18           C
ATOM   2567  N   ALA A 369      15.958 -34.151  -9.812  1.00 40.87           N
ATOM   2568  CA  ALA A 369      17.179 -34.947  -9.873  1.00 37.58           C
ATOM   2569  C   ALA A 369      17.134 -36.100  -8.880  1.00 40.44           C
ATOM   2570  O   ALA A 369      17.639 -37.191  -9.165  1.00 40.19           O
ATOM   2571  CB  ALA A 369      18.396 -34.062  -9.613  1.00 41.85           C
ATOM   2572  N   ALA A 370      16.532 -35.878  -7.710  1.00 40.73           N
ATOM   2573  CA  ALA A 370      16.372 -36.964  -6.747  1.00 32.18           C
ATOM   2574  C   ALA A 370      15.504 -38.080  -7.321  1.00 39.94           C
ATOM   2575  O   ALA A 370      15.861 -39.264  -7.250  1.00 39.68           O
ATOM   2576  CB  ALA A 370      15.776 -36.426  -5.446  1.00 31.20           C
ATOM   2577  N   SER A 371      14.357 -37.716  -7.902  1.00 46.92           N
ATOM   2578  CA  SER A 371      13.492 -38.718  -8.518  1.00 37.60           C
ATOM   2579  C   SER A 371      14.179 -39.413  -9.688  1.00 42.54           C
ATOM   2580  O   SER A 371      13.946 -40.603  -9.925  1.00 44.08           O
ATOM   2581  CB  SER A 371      12.183 -38.076  -8.976  1.00 36.68           C
ATOM   2582  OG  SER A 371      11.416 -37.642  -7.868  1.00 43.43           O
ATOM   2583  N   ALA A 372      15.028 -38.693 -10.425  1.00 43.26           N
ATOM   2584  CA  ALA A 372      15.753 -39.311 -11.532  1.00 41.18           C
ATOM   2585  C   ALA A 372      16.779 -40.318 -11.026  1.00 43.82           C
ATOM   2586  O   ALA A 372      16.906 -41.416 -11.581  1.00 40.49           O
ATOM   2587  CB  ALA A 372      16.426 -38.237 -12.384  1.00 33.29           C
ATOM   2588  N   ILE A 373      17.525 -39.957  -9.979  1.00 41.41           N
ATOM   2589  CA  ILE A 373      18.450 -40.902  -9.359  1.00 40.00           C
ATOM   2590  C   ILE A 373      17.701 -42.138  -8.887  1.00 43.77           C
ATOM   2591  O   ILE A 373      18.174 -43.269  -9.048  1.00 49.08           O
ATOM   2592  CB  ILE A 373      19.211 -40.229  -8.201  1.00 47.16           C
ATOM   2593  CG1 ILE A 373      20.085 -39.088  -8.722  1.00 47.90           C
ATOM   2594  CG2 ILE A 373      20.046 -41.249  -7.443  1.00 38.33           C
ATOM   2595  CD1 ILE A 373      21.025 -39.502  -9.822  1.00 57.91           C
ATOM   2596  N   LYS A 374      16.517 -41.942  -8.302  1.00 45.48           N
ATOM   2597  CA  LYS A 374      15.713 -43.081  -7.870  1.00 44.15           C
ATOM   2598  C   LYS A 374      15.305 -43.946  -9.058  1.00 44.25           C
ATOM   2599  O   LYS A 374      15.347 -45.180  -8.982  1.00 40.06           O
ATOM   2600  CB  LYS A 374      14.484 -42.591  -7.104  1.00 41.95           C
ATOM   2601  CG  LYS A 374      13.839 -43.631  -6.198  1.00 43.35           C
ATOM   2602  CD  LYS A 374      12.743 -44.410  -6.909  1.00 52.53           C
ATOM   2603  CE  LYS A 374      12.058 -45.382  -5.958  1.00 58.48           C
ATOM   2604  NZ  LYS A 374      10.957 -46.138  -6.617  1.00 57.04           N
ATOM   2605  N   ALA A 375      14.921 -43.316 -10.171  1.00 52.71           N
ATOM   2606  CA  ALA A 375      14.506 -44.064 -11.352  1.00 52.94           C
ATOM   2607  C   ALA A 375      15.682 -44.690 -12.090  1.00 58.05           C
ATOM   2608  O   ALA A 375      15.473 -45.594 -12.907  1.00 52.97           O
ATOM   2609  CB  ALA A 375      13.722 -43.157 -12.301  1.00 46.59           C
ATOM   2610  N   ALA A 376      16.902 -44.233 -11.830  1.00 56.41           N
ATOM   2611  CA  ALA A 376      18.094 -44.788 -12.451  1.00 54.27           C
ATOM   2612  C   ALA A 376      18.746 -45.803 -11.521  1.00 54.74           C
ATOM   2613  O   ALA A 376      18.661 -45.697 -10.295  1.00 56.73           O
ATOM   2614  CB  ALA A 376      19.095 -43.687 -12.804  1.00 56.62           C
ATOM   2615  N   LYS A 377      19.400 -46.797 -12.120  1.00 53.91           N
ATOM   2616  CA  LYS A 377      20.061 -47.848 -11.364  1.00 64.67           C
ATOM   2617  C   LYS A 377      21.542 -47.997 -11.674  1.00 64.44           C
ATOM   2618  O   LYS A 377      22.257 -48.618 -10.881  1.00 65.92           O
ATOM   2619  CB  LYS A 377      19.362 -49.198 -11.598  1.00 67.66           C
ATOM   2620  CG  LYS A 377      19.150 -49.548 -13.060  1.00 71.98           C
ATOM   2621  CD  LYS A 377      18.234 -50.752 -13.211  1.00 70.00           C
ATOM   2622  CE  LYS A 377      18.044 -51.122 -14.673  1.00 81.23           C
ATOM   2623  NZ  LYS A 377      17.510 -49.986 -15.475  1.00 70.79           N
ATOM   2624  N   GLY A 378      22.021 -47.452 -12.787  1.00 65.01           N
ATOM   2625  CA  GLY A 378      23.434 -47.496 -13.098  1.00 71.16           C
ATOM   2626  C   GLY A 378      24.185 -46.321 -12.498  1.00 64.58           C
ATOM   2627  O   GLY A 378      23.642 -45.233 -12.330  1.00 64.97           O
ATOM   2628  N   ASP A 379      25.457 -46.561 -12.169  1.00 67.01           N
ATOM   2629  CA  ASP A 379      26.280 -45.503 -11.594  1.00 61.75           C
ATOM   2630  C   ASP A 379      26.574 -44.411 -12.616  1.00 54.08           C
ATOM   2631  O   ASP A 379      26.577 -43.220 -12.278  1.00 59.55           O
ATOM   2632  CB  ASP A 379      27.579 -46.093 -11.043  1.00 69.17           C
ATOM   2633  N   GLU A 380      26.818 -44.794 -13.873  1.00 52.64           N
ATOM   2634  CA  GLU A 380      27.097 -43.805 -14.910  1.00 57.13           C
ATOM   2635  C   GLU A 380      25.882 -42.923 -15.175  1.00 54.03           C
ATOM   2636  O   GLU A 380      26.021 -41.716 -15.410  1.00 52.08           O
ATOM   2637  CB  GLU A 380      27.545 -44.504 -16.193  1.00 63.34           C
ATOM   2638  N   ALA A 381      24.683 -43.508 -15.144  1.00 54.64           N
ATOM   2639  CA  ALA A 381      23.472 -42.708 -15.286  1.00 54.53           C
ATOM   2640  C   ALA A 381      23.348 -41.703 -14.148  1.00 47.77           C
ATOM   2641  O   ALA A 381      22.970 -40.547 -14.368  1.00 45.12           O
ATOM   2642  CB  ALA A 381      22.244 -43.617 -15.340  1.00 56.58           C
ATOM   2643  N   ILE A 382      23.675 -42.127 -12.926  1.00 45.83           N
ATOM   2644  CA  ILE A 382      23.631 -41.228 -11.776  1.00 48.19           C
ATOM   2645  C   ILE A 382      24.627 -40.088 -11.951  1.00 46.37           C
ATOM   2646  O   ILE A 382      24.328 -38.924 -11.648  1.00 45.28           O
ATOM   2647  CB  ILE A 382      23.893 -42.022 -10.483  1.00 51.89           C
ATOM   2648  CG1 ILE A 382      22.710 -42.945 -10.180  1.00 45.44           C
ATOM   2649  CG2 ILE A 382      24.184 -41.090  -9.317  1.00 51.85           C
ATOM   2650  CD1 ILE A 382      22.950 -43.881  -9.022  1.00 52.00           C
ATOM   2651  N   VAL A 383      25.827 -40.405 -12.445  1.00 49.18           N
ATOM   2652  CA  VAL A 383      26.839 -39.375 -12.668  1.00 50.35           C
ATOM   2653  C   VAL A 383      26.366 -38.383 -13.723  1.00 45.79           C
ATOM   2654  O   VAL A 383      26.543 -37.168 -13.577  1.00 44.50           O
ATOM   2655  CB  VAL A 383      28.183 -40.020 -13.053  1.00 58.48           C
ATOM   2656  CG1 VAL A 383      29.193 -38.954 -13.456  1.00 54.46           C
ATOM   2657  CG2 VAL A 383      28.720 -40.849 -11.898  1.00 53.14           C
ATOM   2658  N   GLU A 384      25.744 -38.878 -14.793  1.00 42.66           N
ATOM   2659  CA  GLU A 384      25.248 -37.978 -15.830  1.00 44.71           C
ATOM   2660  C   GLU A 384      24.115 -37.102 -15.303  1.00 41.84           C
ATOM   2661  O   GLU A 384      24.024 -35.914 -15.647  1.00 46.84           O
ATOM   2662  CB  GLU A 384      24.799 -38.785 -17.047  1.00 48.05           C
ATOM   2663  CG  GLU A 384      24.669 -37.976 -18.325  1.00 54.93           C
ATOM   2664  CD  GLU A 384      24.642 -38.854 -19.563  1.00 70.78           C
ATOM   2665  OE1 GLU A 384      24.913 -40.067 -19.437  1.00 68.70           O
ATOM   2666  OE2 GLU A 384      24.353 -38.333 -20.661  1.00 84.99           O
ATOM   2667  N   ILE A 385      23.256 -37.663 -14.451  1.00 35.25           N
ATOM   2668  CA  ILE A 385      22.157 -36.890 -13.880  1.00 38.08           C
ATOM   2669  C   ILE A 385      22.693 -35.776 -12.989  1.00 41.09           C
ATOM   2670  O   ILE A 385      22.260 -34.621 -13.084  1.00 39.67           O
ATOM   2671  CB  ILE A 385      21.191 -37.811 -13.113  1.00 39.43           C
ATOM   2672  CG1 ILE A 385      20.436 -38.721 -14.082  1.00 41.60           C
ATOM   2673  CG2 ILE A 385      20.206 -36.991 -12.292  1.00 37.83           C
ATOM   2674  CD1 ILE A 385      19.637 -39.812 -13.399  1.00 44.78           C
ATOM   2675  N   VAL A 386      23.647 -36.100 -12.109  1.00 37.84           N
ATOM   2676  CA  VAL A 386      24.201 -35.058 -11.250  1.00 37.72           C
ATOM   2677  C   VAL A 386      25.035 -34.067 -12.054  1.00 38.54           C
ATOM   2678  O   VAL A 386      25.166 -32.909 -11.651  1.00 43.86           O
ATOM   2679  CB  VAL A 386      25.019 -35.650 -10.083  1.00 37.10           C
ATOM   2680  CG1 VAL A 386      24.137 -36.517  -9.200  1.00 38.16           C
ATOM   2681  CG2 VAL A 386      26.203 -36.430 -10.596  1.00 48.35           C
ATOM   2682  N   ARG A 387      25.575 -34.475 -13.204  1.00 39.15           N
ATOM   2683  CA  ARG A 387      26.252 -33.523 -14.078  1.00 38.94           C
ATOM   2684  C   ARG A 387      25.264 -32.510 -14.641  1.00 34.05           C
ATOM   2685  O   ARG A 387      25.504 -31.297 -14.604  1.00 37.72           O
ATOM   2686  CB  ARG A 387      26.966 -34.273 -15.204  1.00 42.23           C
ATOM   2687  CG  ARG A 387      27.732 -33.387 -16.171  1.00 52.30           C
ATOM   2688  CD  ARG A 387      28.268 -34.192 -17.348  1.00 51.26           C
ATOM   2689  NE  ARG A 387      27.192 -34.855 -18.079  1.00 52.59           N
ATOM   2690  CZ  ARG A 387      26.503 -34.290 -19.065  1.00 58.79           C
ATOM   2691  NH1 ARG A 387      26.780 -33.049 -19.443  1.00 59.86           N
ATOM   2692  NH2 ARG A 387      25.535 -34.964 -19.673  1.00 57.46           N
ATOM   2693  N   LEU A 388      24.137 -32.996 -15.164  1.00 33.66           N
ATOM   2694  CA  LEU A 388      23.102 -32.083 -15.637  1.00 34.81           C
ATOM   2695  C   LEU A 388      22.583 -31.197 -14.507  1.00 34.71           C
ATOM   2696  O   LEU A 388      22.290 -30.013 -14.721  1.00 29.84           O
ATOM   2697  CB  LEU A 388      21.960 -32.877 -16.272  1.00 34.18           C
ATOM   2698  CG  LEU A 388      22.316 -33.809 -17.435  1.00 34.62           C
ATOM   2699  CD1 LEU A 388      21.096 -34.591 -17.889  1.00 30.58           C
ATOM   2700  CD2 LEU A 388      22.916 -33.029 -18.592  1.00 42.17           C
ATOM   2701  N   LEU A 389      22.501 -31.741 -13.289  1.00 39.67           N
ATOM   2702  CA  LEU A 389      22.006 -30.954 -12.163  1.00 36.70           C
ATOM   2703  C   LEU A 389      22.997 -29.868 -11.758  1.00 38.37           C
ATOM   2704  O   LEU A 389      22.591 -28.751 -11.421  1.00 38.39           O
ATOM   2705  CB  LEU A 389      21.691 -31.867 -10.978  1.00 38.14           C
ATOM   2706  CG  LEU A 389      20.921 -31.245  -9.802  1.00 52.58           C
ATOM   2707  CD1 LEU A 389      21.844 -30.583  -8.776  1.00 49.33           C
ATOM   2708  CD2 LEU A 389      19.868 -30.255 -10.293  1.00 45.21           C
ATOM   2709  N   VAL A 390      24.298 -30.170 -11.764  1.00 37.13           N
ATOM   2710  CA  VAL A 390      25.261 -29.128 -11.422  1.00 42.32           C
ATOM   2711  C   VAL A 390      25.345 -28.099 -12.541  1.00 35.08           C
ATOM   2712  O   VAL A 390      25.646 -26.928 -12.288  1.00 37.64           O
ATOM   2713  CB  VAL A 390      26.644 -29.720 -11.076  1.00 48.84           C
ATOM   2714  CG1 VAL A 390      26.545 -30.640  -9.866  1.00 45.39           C
ATOM   2715  CG2 VAL A 390      27.258 -30.441 -12.260  1.00 45.89           C
ATOM   2716  N   GLU A 391      25.051 -28.496 -13.782  1.00 31.14           N
ATOM   2717  CA  GLU A 391      24.888 -27.504 -14.843  1.00 41.87           C
ATOM   2718  C   GLU A 391      23.732 -26.560 -14.526  1.00 44.76           C
ATOM   2719  O   GLU A 391      23.856 -25.332 -14.652  1.00 42.03           O
ATOM   2720  CB  GLU A 391      24.667 -28.199 -16.187  1.00 39.14           C
ATOM   2721  CG  GLU A 391      25.909 -28.868 -16.755  1.00 54.12           C
ATOM   2722  CD  GLU A 391      25.653 -29.538 -18.091  1.00 64.39           C
ATOM   2723  OE1 GLU A 391      24.530 -30.041 -18.303  1.00 64.13           O
ATOM   2724  OE2 GLU A 391      26.575 -29.556 -18.934  1.00 68.14           O
ATOM   2725  N   VAL A 392      22.594 -27.124 -14.112  1.00 38.62           N
ATOM   2726  CA  VAL A 392      21.454 -26.305 -13.700  1.00 36.22           C
ATOM   2727  C   VAL A 392      21.848 -25.365 -12.565  1.00 42.57           C
ATOM   2728  O   VAL A 392      21.488 -24.181 -12.562  1.00 48.45           O
ATOM   2729  CB  VAL A 392      20.267 -27.203 -13.303  1.00 34.08           C
ATOM   2730  CG1 VAL A 392      19.177 -26.384 -12.630  1.00 24.68           C
ATOM   2731  CG2 VAL A 392      19.717 -27.917 -14.521  1.00 34.32           C
ATOM   2732  N   ALA A 393      22.597 -25.875 -11.586  1.00 37.93           N
ATOM   2733  CA  ALA A 393      22.957 -25.065 -10.425  1.00 33.84           C
ATOM   2734  C   ALA A 393      23.923 -23.947 -10.802  1.00 38.34           C
ATOM   2735  O   ALA A 393      23.841 -22.838 -10.259  1.00 40.76           O
ATOM   2736  CB  ALA A 393      23.555 -25.949  -9.333  1.00 36.77           C
ATOM   2737  N   GLU A 394      24.849 -24.219 -11.723  1.00 41.42           N
ATOM   2738  CA  GLU A 394      25.732 -23.165 -12.210  1.00 44.90           C
ATOM   2739  C   GLU A 394      24.940 -22.094 -12.947  1.00 37.53           C
ATOM   2740  O   GLU A 394      25.216 -20.896 -12.806  1.00 40.55           O
ATOM   2741  CB  GLU A 394      26.813 -23.760 -13.114  1.00 44.07           C
ATOM   2742  N   GLU A 395      23.944 -22.509 -13.735  1.00 37.77           N
ATOM   2743  CA  GLU A 395      23.070 -21.534 -14.380  1.00 44.56           C
ATOM   2744  C   GLU A 395      22.320 -20.701 -13.345  1.00 42.42           C
ATOM   2745  O   GLU A 395      22.122 -19.495 -13.531  1.00 46.91           O
ATOM   2746  CB  GLU A 395      22.091 -22.244 -15.315  1.00 48.84           C
ATOM   2747  N   ILE A 396      21.904 -21.328 -12.242  1.00 39.83           N
ATOM   2748  CA  ILE A 396      21.205 -20.599 -11.186  1.00 41.85           C
ATOM   2749  C   ILE A 396      22.127 -19.570 -10.538  1.00 46.15           C
ATOM   2750  O   ILE A 396      21.726 -18.426 -10.285  1.00 40.69           O
ATOM   2751  CB  ILE A 396      20.635 -21.583 -10.147  1.00 42.73           C
ATOM   2752  CG1 ILE A 396      19.526 -22.434 -10.769  1.00 44.24           C
ATOM   2753  CG2 ILE A 396      20.117 -20.838  -8.925  1.00 40.79           C
ATOM   2754  CD1 ILE A 396      18.390 -21.624 -11.359  1.00 45.71           C
ATOM   2755  N   ASN A 397      23.369 -19.964 -10.248  1.00 44.21           N
ATOM   2756  CA  ASN A 397      24.332 -19.019  -9.686  1.00 38.90           C
ATOM   2757  C   ASN A 397      24.577 -17.853 -10.636  1.00 38.74           C
ATOM   2758  O   ASN A 397      24.642 -16.694 -10.207  1.00 35.58           O
ATOM   2759  CB  ASN A 397      25.648 -19.729  -9.366  1.00 44.27           C
ATOM   2760  CG  ASN A 397      25.537 -20.653  -8.172  1.00 52.49           C
ATOM   2761  OD1 ASN A 397      24.660 -20.487  -7.324  1.00 58.21           O
ATOM   2762  ND2 ASN A 397      26.433 -21.630  -8.095  1.00 47.21           N
ATOM   2763  N   LYS A 398      24.714 -18.142 -11.933  1.00 40.35           N
ATOM   2764  CA  LYS A 398      24.934 -17.078 -12.908  1.00 38.07           C
ATOM   2765  C   LYS A 398      23.734 -16.140 -12.983  1.00 40.17           C
ATOM   2766  O   LYS A 398      23.896 -14.919 -13.092  1.00 45.93           O
ATOM   2767  CB  LYS A 398      25.236 -17.677 -14.281  1.00 32.84           C
ATOM   2768  N   ALA A 399      22.519 -16.694 -12.922  1.00 36.59           N
ATOM   2769  CA  ALA A 399      21.323 -15.858 -12.952  1.00 33.58           C
ATOM   2770  C   ALA A 399      21.237 -14.972 -11.716  1.00 36.21           C
ATOM   2771  O   ALA A 399      20.848 -13.801 -11.807  1.00 41.18           O
ATOM   2772  CB  ALA A 399      20.076 -16.731 -13.078  1.00 29.70           C
ATOM   2773  N   SER A 400      21.599 -15.511 -10.549  1.00 35.48           N
ATOM   2774  CA  SER A 400      21.621 -14.693  -9.339  1.00 29.59           C
ATOM   2775  C   SER A 400      22.646 -13.571  -9.453  1.00 38.13           C
ATOM   2776  O   SER A 400      22.372 -12.425  -9.070  1.00 40.27           O
ATOM   2777  CB  SER A 400      21.912 -15.566  -8.119  1.00 40.20           C
ATOM   2778  OG  SER A 400      20.935 -16.581  -7.977  1.00 53.84           O
ATOM   2779  N   ASN A 401      23.835 -13.883  -9.980  1.00 42.85           N
ATOM   2780  CA  ASN A 401      24.842 -12.849 -10.198  1.00 37.80           C
ATOM   2781  C   ASN A 401      24.322 -11.762 -11.130  1.00 36.20           C
ATOM   2782  O   ASN A 401      24.527 -10.569 -10.881  1.00 36.90           O
ATOM   2783  CB  ASN A 401      26.124 -13.460 -10.767  1.00 43.73           C
ATOM   2784  CG  ASN A 401      26.750 -14.479  -9.840  1.00 43.92           C
ATOM   2785  OD1 ASN A 401      27.350 -15.456 -10.288  1.00 43.55           O
ATOM   2786  ND2 ASN A 401      26.607 -14.261  -8.539  1.00 49.13           N
ATOM   2787  N   ALA A 402      23.645 -12.158 -12.209  1.00 39.44           N
ATOM   2788  CA  ALA A 402      23.136 -11.178 -13.164  1.00 45.83           C
ATOM   2789  C   ALA A 402      22.039 -10.315 -12.548  1.00 42.79           C
ATOM   2790  O   ALA A 402      21.959  -9.114 -12.828  1.00 46.02           O
ATOM   2791  CB  ALA A 402      22.626 -11.883 -14.419  1.00 42.60           C
ATOM   2792  N   VAL A 403      21.186 -10.908 -11.709  1.00 37.44           N
ATOM   2793  CA  VAL A 403      20.162 -10.125 -11.019  1.00 36.88           C
ATOM   2794  C   VAL A 403      20.808  -9.103 -10.092  1.00 39.89           C
ATOM   2795  O   VAL A 403      20.400  -7.931 -10.047  1.00 43.81           O
ATOM   2796  CB  VAL A 403      19.201 -11.055 -10.254  1.00 39.42           C
ATOM   2797  CG1 VAL A 403      18.315 -10.251  -9.314  1.00 38.92           C
ATOM   2798  CG2 VAL A 403      18.353 -11.857 -11.228  1.00 38.92           C
ATOM   2799  N   VAL A 404      21.826  -9.528  -9.338  1.00 43.57           N
ATOM   2800  CA  VAL A 404      22.525  -8.604  -8.446  1.00 34.25           C
ATOM   2801  C   VAL A 404      23.186  -7.489  -9.246  1.00 31.09           C
ATOM   2802  O   VAL A 404      23.171  -6.323  -8.837  1.00 31.06           O
ATOM   2803  CB  VAL A 404      23.547  -9.362  -7.578  1.00 42.91           C
ATOM   2804  CG1 VAL A 404      24.374  -8.390  -6.752  1.00 45.96           C
ATOM   2805  CG2 VAL A 404      22.837 -10.346  -6.673  1.00 42.94           C
ATOM   2806  N   GLU A 405      23.762  -7.822 -10.403  1.00 34.24           N
ATOM   2807  CA  GLU A 405      24.418  -6.805 -11.220  1.00 36.46           C
ATOM   2808  C   GLU A 405      23.412  -5.809 -11.785  1.00 36.15           C
ATOM   2809  O   GLU A 405      23.678  -4.602 -11.821  1.00 35.88           O
ATOM   2810  CB  GLU A 405      25.210  -7.469 -12.345  1.00 36.92           C
ATOM   2811  CG  GLU A 405      26.444  -8.217 -11.868  1.00 45.81           C
ATOM   2812  CD  GLU A 405      27.049  -9.093 -12.947  1.00 68.94           C
ATOM   2813  OE1 GLU A 405      26.413  -9.255 -14.009  1.00 78.88           O
ATOM   2814  OE2 GLU A 405      28.161  -9.622 -12.732  1.00 76.32           O
ATOM   2815  N   PHE A 406      22.250  -6.294 -12.230  1.00 39.04           N
ATOM   2816  CA  PHE A 406      21.212  -5.392 -12.718  1.00 40.77           C
ATOM   2817  C   PHE A 406      20.736  -4.455 -11.616  1.00 44.48           C
ATOM   2818  O   PHE A 406      20.575  -3.247 -11.840  1.00 49.11           O
ATOM   2819  CB  PHE A 406      20.038  -6.193 -13.281  1.00 36.35           C
ATOM   2820  CG  PHE A 406      20.318  -6.834 -14.610  1.00 54.16           C
ATOM   2821  CD1 PHE A 406      19.508  -7.853 -15.085  1.00 51.14           C
ATOM   2822  CD2 PHE A 406      21.386  -6.416 -15.389  1.00 66.77           C
ATOM   2823  CE1 PHE A 406      19.760  -8.445 -16.309  1.00 60.39           C
ATOM   2824  CE2 PHE A 406      21.642  -7.004 -16.614  1.00 71.27           C
ATOM   2825  CZ  PHE A 406      20.828  -8.020 -17.075  1.00 59.21           C
ATOM   2826  N   LEU A 407      20.512  -4.989 -10.412  1.00 36.01           N
ATOM   2827  CA  LEU A 407      20.085  -4.122  -9.321  1.00 33.87           C
ATOM   2828  C   LEU A 407      21.179  -3.140  -8.919  1.00 37.05           C
ATOM   2829  O   LEU A 407      20.879  -2.003  -8.545  1.00 40.02           O
ATOM   2830  CB  LEU A 407      19.648  -4.945  -8.113  1.00 34.26           C
ATOM   2831  CG  LEU A 407      19.085  -4.043  -7.014  1.00 43.64           C
ATOM   2832  CD1 LEU A 407      17.956  -3.196  -7.569  1.00 50.42           C
ATOM   2833  CD2 LEU A 407      18.611  -4.835  -5.828  1.00 54.00           C
ATOM   2834  N   VAL A 408      22.446  -3.551  -8.995  1.00 38.37           N
ATOM   2835  CA  VAL A 408      23.538  -2.634  -8.682  1.00 42.64           C
ATOM   2836  C   VAL A 408      23.602  -1.514  -9.712  1.00 48.72           C
ATOM   2837  O   VAL A 408      23.857  -0.356  -9.370  1.00 48.83           O
ATOM   2838  CB  VAL A 408      24.870  -3.400  -8.582  1.00 47.67           C
ATOM   2839  CG1 VAL A 408      26.050  -2.451  -8.707  1.00 48.49           C
ATOM   2840  CG2 VAL A 408      24.946  -4.155  -7.263  1.00 48.89           C
ATOM   2841  N   GLU A 409      23.361  -1.835 -10.985  1.00 49.06           N
ATOM   2842  CA  GLU A 409      23.297  -0.789 -12.002  1.00 45.15           C
ATOM   2843  C   GLU A 409      22.149   0.174 -11.725  1.00 39.79           C
ATOM   2844  O   GLU A 409      22.303   1.396 -11.859  1.00 42.10           O
ATOM   2845  CB  GLU A 409      23.154  -1.409 -13.393  1.00 47.78           C
ATOM   2846  CG  GLU A 409      24.348  -2.243 -13.837  1.00 58.64           C
ATOM   2847  CD  GLU A 409      25.601  -1.413 -14.056  1.00 74.30           C
ATOM   2848  OE1 GLU A 409      25.480  -0.190 -14.286  1.00 71.07           O
ATOM   2849  OE2 GLU A 409      26.709  -1.987 -14.000  1.00 71.12           O
ATOM   2850  N   VAL A 410      20.988  -0.360 -11.336  1.00 41.57           N
ATOM   2851  CA  VAL A 410      19.851   0.497 -10.999  1.00 45.07           C
ATOM   2852  C   VAL A 410      20.198   1.410  -9.828  1.00 40.22           C
ATOM   2853  O   VAL A 410      19.894   2.609  -9.841  1.00 43.72           O
ATOM   2854  CB  VAL A 410      18.604  -0.357 -10.701  1.00 44.02           C
ATOM   2855  CG1 VAL A 410      17.473   0.516 -10.180  1.00 31.34           C
ATOM   2856  CG2 VAL A 410      18.163  -1.108 -11.946  1.00 39.95           C
ATOM   2857  N   ALA A 411      20.855   0.862  -8.805  1.00 37.41           N
ATOM   2858  CA  ALA A 411      21.196   1.660  -7.633  1.00 36.70           C
ATOM   2859  C   ALA A 411      22.269   2.694  -7.946  1.00 42.35           C
ATOM   2860  O   ALA A 411      22.258   3.785  -7.368  1.00 42.93           O
ATOM   2861  CB  ALA A 411      21.645   0.751  -6.493  1.00 34.08           C
ATOM   2862  N   GLU A 412      23.199   2.374  -8.848  1.00 46.56           N
ATOM   2863  CA  GLU A 412      24.180   3.361  -9.289  1.00 42.44           C
ATOM   2864  C   GLU A 412      23.501   4.502 -10.034  1.00 45.03           C
ATOM   2865  O   GLU A 412      23.813   5.677  -9.810  1.00 39.66           O
ATOM   2866  CB  GLU A 412      25.237   2.699 -10.175  1.00 45.59           C
ATOM   2867  CG  GLU A 412      26.203   1.785  -9.438  1.00 60.45           C
ATOM   2868  CD  GLU A 412      27.167   1.079 -10.378  1.00 73.67           C
ATOM   2869  OE1 GLU A 412      26.937   1.112 -11.606  1.00 71.81           O
ATOM   2870  OE2 GLU A 412      28.155   0.492  -9.888  1.00 77.72           O
ATOM   2871  N   GLU A 413      22.566   4.171 -10.930  1.00 49.27           N
ATOM   2872  CA  GLU A 413      21.812   5.212 -11.622  1.00 44.24           C
ATOM   2873  C   GLU A 413      20.994   6.048 -10.646  1.00 42.02           C
ATOM   2874  O   GLU A 413      20.791   7.246 -10.873  1.00 48.99           O
ATOM   2875  CB  GLU A 413      20.903   4.588 -12.681  1.00 45.69           C
ATOM   2876  N   ALA A 414      20.520   5.436  -9.558  1.00 41.75           N
ATOM   2877  CA  ALA A 414      19.763   6.171  -8.550  1.00 36.28           C
ATOM   2878  C   ALA A 414      20.653   7.071  -7.701  1.00 37.19           C
ATOM   2879  O   ALA A 414      20.214   8.145  -7.276  1.00 35.11           O
ATOM   2880  CB  ALA A 414      18.999   5.197  -7.651  1.00 38.22           C
ATOM   2881  N   LEU A 415      21.893   6.651  -7.435  1.00 42.24           N
ATOM   2882  CA  LEU A 415      22.787   7.461  -6.613  1.00 43.99           C
ATOM   2883  C   LEU A 415      23.156   8.764  -7.311  1.00 47.85           C
ATOM   2884  O   LEU A 415      23.226   9.820  -6.670  1.00 48.58           O
ATOM   2885  CB  LEU A 415      24.048   6.668  -6.266  1.00 43.35           C
ATOM   2886  CG  LEU A 415      23.900   5.506  -5.285  1.00 42.53           C
ATOM   2887  CD1 LEU A 415      25.224   4.781  -5.108  1.00 40.32           C
ATOM   2888  CD2 LEU A 415      23.373   6.002  -3.952  1.00 53.04           C
ATOM   2889  N   ARG A 416      23.395   8.710  -8.624  1.00 41.06           N
ATOM   2890  CA  ARG A 416      23.762   9.906  -9.372  1.00 46.79           C
ATOM   2891  C   ARG A 416      22.671  10.969  -9.339  1.00 55.56           C
ATOM   2892  O   ARG A 416      22.965  12.150  -9.551  1.00 63.84           O
ATOM   2893  CB  ARG A 416      24.096   9.535 -10.820  1.00 45.99           C
ATOM   2894  CG  ARG A 416      25.586   9.394 -11.098  1.00 45.83           C
ATOM   2895  CD  ARG A 416      26.275  10.753 -11.058  1.00 68.74           C
ATOM   2896  NE  ARG A 416      27.720  10.656 -11.244  1.00 74.48           N
ATOM   2897  CZ  ARG A 416      28.612  10.769 -10.264  1.00 67.62           C
ATOM   2898  NH1 ARG A 416      28.211  10.990  -9.019  1.00 59.63           N
ATOM   2899  NH2 ARG A 416      29.907  10.667 -10.529  1.00 58.79           N
ATOM   2900  N   VAL A 417      21.425  10.583  -9.072  1.00 49.05           N
ATOM   2901  CA  VAL A 417      20.348  11.560  -8.981  1.00 49.61           C
ATOM   2902  C   VAL A 417      20.098  11.997  -7.540  1.00 50.13           C
ATOM   2903  O   VAL A 417      19.657  13.127  -7.307  1.00 52.30           O
ATOM   2904  CB  VAL A 417      19.064  10.998  -9.613  1.00 48.50           C
ATOM   2905  N   ALA A 418      20.376  11.132  -6.567  1.00 51.15           N
ATOM   2906  CA  ALA A 418      20.121  11.461  -5.171  1.00 48.71           C
ATOM   2907  C   ALA A 418      21.093  12.528  -4.686  1.00 56.46           C
ATOM   2908  O   ALA A 418      22.307  12.418  -4.887  1.00 66.38           O
ATOM   2909  CB  ALA A 418      20.233  10.211  -4.302  1.00 50.64           C
ATOM   2910  N   LYS A 419      20.556  13.563  -4.043  1.00 60.02           N
ATOM   2911  CA  LYS A 419      21.359  14.650  -3.498  1.00 61.55           C
ATOM   2912  C   LYS A 419      21.568  14.539  -1.994  1.00 72.45           C
ATOM   2913  O   LYS A 419      22.651  14.864  -1.500  1.00 78.52           O
ATOM   2914  CB  LYS A 419      20.710  16.000  -3.822  1.00 49.73           C
ATOM   2915  N   GLY A 420      20.558  14.089  -1.255  1.00 60.36           N
ATOM   2916  CA  GLY A 420      20.703  13.964   0.184  1.00 63.86           C
ATOM   2917  C   GLY A 420      21.600  12.795   0.554  1.00 68.01           C
ATOM   2918  O   GLY A 420      21.523  11.713  -0.032  1.00 70.85           O
ATOM   2919  N   GLU A 421      22.468  13.025   1.543  1.00 65.66           N
ATOM   2920  CA  GLU A 421      23.367  11.970   1.999  1.00 63.76           C
ATOM   2921  C   GLU A 421      22.605  10.825   2.652  1.00 70.85           C
ATOM   2922  O   GLU A 421      23.014   9.662   2.538  1.00 69.82           O
ATOM   2923  CB  GLU A 421      24.399  12.545   2.970  1.00 57.61           C
ATOM   2924  N   GLU A 422      21.500  11.130   3.338  1.00 67.54           N
ATOM   2925  CA  GLU A 422      20.695  10.078   3.948  1.00 66.79           C
ATOM   2926  C   GLU A 422      20.109   9.156   2.887  1.00 65.70           C
ATOM   2927  O   GLU A 422      20.033   7.938   3.086  1.00 67.68           O
ATOM   2928  CB  GLU A 422      19.585  10.689   4.805  1.00 71.49           C
ATOM   2929  CG  GLU A 422      20.073  11.424   6.050  1.00 69.89           C
ATOM   2930  CD  GLU A 422      20.672  12.786   5.742  1.00 85.81           C
ATOM   2931  OE1 GLU A 422      20.438  13.305   4.629  1.00 84.06           O
ATOM   2932  OE2 GLU A 422      21.379  13.336   6.612  0.84 85.48           O
ATOM   2933  N   VAL A 423      19.704   9.716   1.745  1.00 64.68           N
ATOM   2934  CA  VAL A 423      19.184   8.895   0.656  1.00 61.71           C
ATOM   2935  C   VAL A 423      20.272   7.976   0.115  1.00 58.51           C
ATOM   2936  O   VAL A 423      20.022   6.802  -0.189  1.00 60.73           O
ATOM   2937  CB  VAL A 423      18.596   9.791  -0.450  1.00 62.23           C
ATOM   2938  CG1 VAL A 423      17.907   8.945  -1.509  1.00 67.95           C
ATOM   2939  CG2 VAL A 423      17.635  10.807   0.148  1.00 66.32           C
ATOM   2940  N   VAL A 424      21.496   8.493  -0.013  1.00 53.33           N
ATOM   2941  CA  VAL A 424      22.608   7.675  -0.489  1.00 52.59           C
ATOM   2942  C   VAL A 424      22.888   6.539   0.486  1.00 57.75           C
ATOM   2943  O   VAL A 424      23.118   5.391   0.081  1.00 61.05           O
ATOM   2944  CB  VAL A 424      23.854   8.552  -0.712  1.00 58.87           C
ATOM   2945  CG1 VAL A 424      25.017   7.713  -1.221  1.00 59.25           C
ATOM   2946  CG2 VAL A 424      23.538   9.684  -1.677  1.00 61.75           C
ATOM   2947  N   GLU A 425      22.873   6.841   1.788  1.00 61.14           N
ATOM   2948  CA  GLU A 425      23.087   5.802   2.789  1.00 60.49           C
ATOM   2949  C   GLU A 425      21.984   4.752   2.739  1.00 51.47           C
ATOM   2950  O   GLU A 425      22.254   3.552   2.863  1.00 51.94           O
ATOM   2951  CB  GLU A 425      23.175   6.426   4.182  1.00 67.89           C
ATOM   2952  N   GLU A 426      20.735   5.185   2.549  1.00 47.04           N
ATOM   2953  CA  GLU A 426      19.627   4.240   2.442  1.00 58.14           C
ATOM   2954  C   GLU A 426      19.792   3.328   1.233  1.00 49.88           C
ATOM   2955  O   GLU A 426      19.574   2.113   1.327  1.00 53.70           O
ATOM   2956  CB  GLU A 426      18.299   4.993   2.362  1.00 62.92           C
ATOM   2957  CG  GLU A 426      17.889   5.714   3.638  1.00 60.15           C
ATOM   2958  CD  GLU A 426      17.233   4.796   4.652  1.00 66.08           C
ATOM   2959  OE1 GLU A 426      17.193   3.570   4.416  1.00 66.20           O
ATOM   2960  OE2 GLU A 426      16.751   5.304   5.687  0.00 62.68           O
ATOM   2961  N   ILE A 427      20.171   3.898   0.087  1.00 39.74           N
ATOM   2962  CA  ILE A 427      20.355   3.097  -1.123  1.00 45.59           C
ATOM   2963  C   ILE A 427      21.475   2.082  -0.922  1.00 47.81           C
ATOM   2964  O   ILE A 427      21.344   0.901  -1.276  1.00 46.26           O
ATOM   2965  CB  ILE A 427      20.630   4.007  -2.333  1.00 43.60           C
ATOM   2966  CG1 ILE A 427      19.412   4.882  -2.634  1.00 47.57           C
ATOM   2967  CG2 ILE A 427      21.004   3.181  -3.552  1.00 40.57           C
ATOM   2968  CD1 ILE A 427      19.639   5.875  -3.753  1.00 41.05           C
ATOM   2969  N   ALA A 428      22.598   2.531  -0.351  1.00 43.46           N
ATOM   2970  CA  ALA A 428      23.715   1.625  -0.105  1.00 42.08           C
ATOM   2971  C   ALA A 428      23.317   0.504   0.846  1.00 50.49           C
ATOM   2972  O   ALA A 428      23.661  -0.663   0.621  1.00 55.31           O
ATOM   2973  CB  ALA A 428      24.909   2.403   0.448  1.00 53.32           C
ATOM   2974  N   LYS A 429      22.585   0.840   1.912  1.00 49.56           N
ATOM   2975  CA  LYS A 429      22.129  -0.170   2.862  1.00 48.61           C
ATOM   2976  C   LYS A 429      21.228  -1.196   2.185  1.00 52.23           C
ATOM   2977  O   LYS A 429      21.395  -2.408   2.373  1.00 52.29           O
ATOM   2978  CB  LYS A 429      21.398   0.509   4.021  1.00 54.70           C
ATOM   2979  CG  LYS A 429      20.400  -0.381   4.743  1.00 63.36           C
ATOM   2980  CD  LYS A 429      19.474   0.441   5.624  1.00 58.65           C
ATOM   2981  CE  LYS A 429      18.365  -0.415   6.209  1.00 63.70           C
ATOM   2982  NZ  LYS A 429      17.387   0.397   6.984  1.00 75.83           N
ATOM   2983  N   LEU A 430      20.259  -0.723   1.397  1.00 47.55           N
ATOM   2984  CA  LEU A 430      19.334  -1.631   0.726  1.00 46.47           C
ATOM   2985  C   LEU A 430      20.076  -2.571  -0.214  1.00 47.30           C
ATOM   2986  O   LEU A 430      19.827  -3.784  -0.225  1.00 55.49           O
ATOM   2987  CB  LEU A 430      18.275  -0.832  -0.034  1.00 51.41           C
ATOM   2988  N   ALA A 431      21.009  -2.033  -1.002  1.00 40.70           N
ATOM   2989  CA  ALA A 431      21.723  -2.876  -1.956  1.00 41.27           C
ATOM   2990  C   ALA A 431      22.651  -3.860  -1.250  1.00 48.27           C
ATOM   2991  O   ALA A 431      22.804  -5.004  -1.696  1.00 55.89           O
ATOM   2992  CB  ALA A 431      22.496  -2.010  -2.945  1.00 47.39           C
ATOM   2993  N   LYS A 432      23.272  -3.445  -0.141  1.00 51.47           N
ATOM   2994  CA  LYS A 432      24.119  -4.368   0.608  1.00 51.01           C
ATOM   2995  C   LYS A 432      23.298  -5.504   1.209  1.00 50.00           C
ATOM   2996  O   LYS A 432      23.721  -6.668   1.182  1.00 49.71           O
ATOM   2997  CB  LYS A 432      24.879  -3.615   1.700  1.00 49.75           C
ATOM   2998  N   GLU A 433      22.119  -5.188   1.751  1.00 47.74           N
ATOM   2999  CA  GLU A 433      21.260  -6.241   2.283  1.00 58.37           C
ATOM   3000  C   GLU A 433      20.782  -7.173   1.175  1.00 58.50           C
ATOM   3001  O   GLU A 433      20.654  -8.386   1.386  1.00 64.69           O
ATOM   3002  CB  GLU A 433      20.072  -5.631   3.030  1.00 64.38           C
ATOM   3003  CG  GLU A 433      20.452  -4.822   4.266  1.00 70.50           C
ATOM   3004  CD  GLU A 433      21.022  -5.674   5.390  1.00 80.32           C
ATOM   3005  OE1 GLU A 433      20.908  -6.917   5.325  1.00 80.04           O
ATOM   3006  OE2 GLU A 433      21.583  -5.096   6.346  0.19 70.21           O
ATOM   3007  N   LEU A 434      20.525  -6.631  -0.018  1.00 51.98           N
ATOM   3008  CA  LEU A 434      20.150  -7.490  -1.137  1.00 46.01           C
ATOM   3009  C   LEU A 434      21.298  -8.414  -1.527  1.00 50.15           C
ATOM   3010  O   LEU A 434      21.073  -9.584  -1.858  1.00 57.49           O
ATOM   3011  CB  LEU A 434      19.706  -6.644  -2.331  1.00 49.58           C
ATOM   3012  CG  LEU A 434      19.035  -7.377  -3.500  1.00 54.38           C
ATOM   3013  CD1 LEU A 434      20.047  -7.894  -4.523  1.00 47.13           C
ATOM   3014  CD2 LEU A 434      18.146  -8.509  -3.005  1.00 62.23           C
ATOM   3015  N   ALA A 435      22.532  -7.905  -1.507  1.00 49.89           N
ATOM   3016  CA  ALA A 435      23.681  -8.758  -1.796  1.00 49.86           C
ATOM   3017  C   ALA A 435      23.818  -9.863  -0.755  1.00 52.22           C
ATOM   3018  O   ALA A 435      24.143 -11.011  -1.089  1.00 54.18           O
ATOM   3019  CB  ALA A 435      24.956  -7.918  -1.865  1.00 52.32           C
ATOM   3020  N   ASP A 436      23.567  -9.534   0.515  1.00 49.17           N
ATOM   3021  CA  ASP A 436      23.594 -10.555   1.561  1.00 51.71           C
ATOM   3022  C   ASP A 436      22.528 -11.621   1.320  1.00 58.39           C
ATOM   3023  O   ASP A 436      22.791 -12.822   1.470  1.00 56.56           O
ATOM   3024  CB  ASP A 436      23.406  -9.905   2.932  1.00 51.08           C
ATOM   3025  N   GLU A 437      21.319 -11.200   0.939  1.00 57.05           N
ATOM   3026  CA  GLU A 437      20.254 -12.161   0.659  1.00 56.30           C
ATOM   3027  C   GLU A 437      20.597 -13.034  -0.545  1.00 54.49           C
ATOM   3028  O   GLU A 437      20.279 -14.230  -0.569  1.00 48.27           O
ATOM   3029  CB  GLU A 437      18.932 -11.429   0.434  1.00 53.98           C
ATOM   3030  N   ALA A 438      21.249 -12.454  -1.554  1.00 51.42           N
ATOM   3031  CA  ALA A 438      21.666 -13.241  -2.711  1.00 50.27           C
ATOM   3032  C   ALA A 438      22.718 -14.273  -2.325  1.00 48.42           C
ATOM   3033  O   ALA A 438      22.683 -15.415  -2.803  1.00 44.29           O
ATOM   3034  CB  ALA A 438      22.194 -12.322  -3.808  1.00 49.55           C
ATOM   3035  N   ALA A 439      23.667 -13.887  -1.469  1.00 45.24           N
ATOM   3036  CA  ALA A 439      24.634 -14.856  -0.964  1.00 46.56           C
ATOM   3037  C   ALA A 439      23.938 -15.967  -0.187  1.00 50.78           C
ATOM   3038  O   ALA A 439      24.323 -17.140  -0.279  1.00 47.22           O
ATOM   3039  CB  ALA A 439      25.675 -14.157  -0.090  1.00 47.15           C
ATOM   3040  N   LYS A 440      22.902 -15.616   0.579  1.00 52.89           N
ATOM   3041  CA  LYS A 440      22.145 -16.630   1.308  1.00 44.15           C
ATOM   3042  C   LYS A 440      21.448 -17.595   0.354  1.00 43.41           C
ATOM   3043  O   LYS A 440      21.399 -18.805   0.605  1.00 48.48           O
ATOM   3044  CB  LYS A 440      21.127 -15.960   2.231  1.00 47.43           C
ATOM   3045  CG  LYS A 440      20.331 -16.935   3.079  1.00 55.04           C
ATOM   3046  CD  LYS A 440      19.335 -16.214   3.967  1.00 53.33           C
ATOM   3047  CE  LYS A 440      18.612 -17.195   4.874  1.00 81.03           C
ATOM   3048  NZ  LYS A 440      17.966 -18.289   4.098  1.00 74.01           N
ATOM   3049  N   ILE A 441      20.898 -17.075  -0.745  1.00 45.78           N
ATOM   3050  CA  ILE A 441      20.244 -17.939  -1.726  1.00 40.33           C
ATOM   3051  C   ILE A 441      21.263 -18.857  -2.393  1.00 46.58           C
ATOM   3052  O   ILE A 441      20.992 -20.042  -2.634  1.00 50.82           O
ATOM   3053  CB  ILE A 441      19.468 -17.093  -2.755  1.00 43.92           C
ATOM   3054  CG1 ILE A 441      18.002 -16.946  -2.338  1.00 51.39           C
ATOM   3055  CG2 ILE A 441      19.554 -17.706  -4.147  1.00 39.44           C
ATOM   3056  CD1 ILE A 441      17.787 -16.197  -1.039  1.00 55.53           C
ATOM   3057  N   ASN A 442      22.451 -18.328  -2.699  1.00 48.34           N
ATOM   3058  CA  ASN A 442      23.513 -19.168  -3.246  1.00 46.14           C
ATOM   3059  C   ASN A 442      23.892 -20.276  -2.271  1.00 48.10           C
ATOM   3060  O   ASN A 442      24.100 -21.427  -2.675  1.00 49.58           O
ATOM   3061  CB  ASN A 442      24.736 -18.318  -3.593  1.00 48.11           C
ATOM   3062  CG  ASN A 442      24.526 -17.469  -4.831  1.00 51.37           C
ATOM   3063  OD1 ASN A 442      25.017 -17.795  -5.911  1.00 56.13           O
ATOM   3064  ND2 ASN A 442      23.790 -16.374  -4.682  1.00 51.27           N
ATOM   3065  N   GLU A 443      23.974 -19.950  -0.979  1.00 51.73           N
ATOM   3066  CA  GLU A 443      24.314 -20.959   0.021  1.00 50.47           C
ATOM   3067  C   GLU A 443      23.224 -22.019   0.136  1.00 44.78           C
ATOM   3068  O   GLU A 443      23.521 -23.206   0.310  1.00 44.21           O
ATOM   3069  CB  GLU A 443      24.563 -20.294   1.374  1.00 48.93           C
ATOM   3070  N   GLU A 444      21.956 -21.612   0.045  1.00 46.08           N
ATOM   3071  CA  GLU A 444      20.868 -22.587   0.088  1.00 48.38           C
ATOM   3072  C   GLU A 444      20.906 -23.510  -1.126  1.00 47.70           C
ATOM   3073  O   GLU A 444      20.694 -24.725  -1.001  1.00 48.00           O
ATOM   3074  CB  GLU A 444      19.521 -21.870   0.179  1.00 38.50           C
ATOM   3075  N   VAL A 445      21.173 -22.951  -2.308  1.00 46.96           N
ATOM   3076  CA  VAL A 445      21.322 -23.773  -3.507  1.00 49.49           C
ATOM   3077  C   VAL A 445      22.478 -24.753  -3.340  1.00 53.33           C
ATOM   3078  O   VAL A 445      22.385 -25.925  -3.733  1.00 55.35           O
ATOM   3079  CB  VAL A 445      21.511 -22.875  -4.745  1.00 50.54           C
ATOM   3080  CG1 VAL A 445      21.990 -23.692  -5.935  1.00 41.35           C
ATOM   3081  CG2 VAL A 445      20.214 -22.155  -5.076  1.00 56.35           C
ATOM   3082  N   ALA A 446      23.582 -24.291  -2.748  1.00 51.26           N
ATOM   3083  CA  ALA A 446      24.722 -25.172  -2.522  1.00 45.61           C
ATOM   3084  C   ALA A 446      24.376 -26.287  -1.544  1.00 45.92           C
ATOM   3085  O   ALA A 446      24.806 -27.430  -1.721  1.00 50.28           O
ATOM   3086  CB  ALA A 446      25.917 -24.365  -2.018  1.00 59.53           C
ATOM   3087  N   LYS A 447      23.599 -25.973  -0.504  1.00 46.11           N
ATOM   3088  CA  LYS A 447      23.169 -27.008   0.434  1.00 42.96           C
ATOM   3089  C   LYS A 447      22.285 -28.039  -0.253  1.00 46.20           C
ATOM   3090  O   LYS A 447      22.400 -29.243   0.010  1.00 46.45           O
ATOM   3091  CB  LYS A 447      22.433 -26.381   1.619  1.00 44.17           C
ATOM   3092  CG  LYS A 447      23.341 -25.730   2.648  1.00 61.13           C
ATOM   3093  CD  LYS A 447      22.558 -25.266   3.868  1.00 57.46           C
ATOM   3094  CE  LYS A 447      21.565 -24.171   3.510  1.00 61.31           C
ATOM   3095  NZ  LYS A 447      20.844 -23.658   4.709  1.00 68.24           N
ATOM   3096  N   LEU A 448      21.390 -27.584  -1.131  1.00 47.27           N
ATOM   3097  CA  LEU A 448      20.551 -28.514  -1.883  1.00 45.33           C
ATOM   3098  C   LEU A 448      21.399 -29.428  -2.760  1.00 50.11           C
ATOM   3099  O   LEU A 448      21.199 -30.651  -2.790  1.00 51.68           O
ATOM   3100  CB  LEU A 448      19.541 -27.740  -2.728  1.00 42.53           C
ATOM   3101  CG  LEU A 448      18.476 -26.960  -1.959  1.00 50.07           C
ATOM   3102  CD1 LEU A 448      17.648 -26.117  -2.912  1.00 47.65           C
ATOM   3103  CD2 LEU A 448      17.589 -27.908  -1.167  1.00 41.68           C
ATOM   3104  N   ALA A 449      22.360 -28.846  -3.482  1.00 48.91           N
ATOM   3105  CA  ALA A 449      23.240 -29.649  -4.325  1.00 42.32           C
ATOM   3106  C   ALA A 449      24.079 -30.617  -3.500  1.00 50.36           C
ATOM   3107  O   ALA A 449      24.361 -31.732  -3.951  1.00 46.72           O
ATOM   3108  CB  ALA A 449      24.141 -28.740  -5.160  1.00 44.39           C
ATOM   3109  N   GLU A 450      24.475 -30.216  -2.289  1.00 49.45           N
ATOM   3110  CA  GLU A 450      25.247 -31.108  -1.429  1.00 51.94           C
ATOM   3111  C   GLU A 450      24.397 -32.275  -0.945  1.00 54.79           C
ATOM   3112  O   GLU A 450      24.863 -33.420  -0.918  1.00 52.41           O
ATOM   3113  CB  GLU A 450      25.820 -30.329  -0.244  1.00 47.09           C
ATOM   3114  N   GLU A 451      23.151 -32.003  -0.550  1.00 54.88           N
ATOM   3115  CA  GLU A 451      22.233 -33.088  -0.219  1.00 50.87           C
ATOM   3116  C   GLU A 451      22.078 -34.044  -1.393  1.00 51.63           C
ATOM   3117  O   GLU A 451      22.094 -35.269  -1.215  1.00 55.10           O
ATOM   3118  CB  GLU A 451      20.871 -32.527   0.192  1.00 53.13           C
ATOM   3119  CG  GLU A 451      20.877 -31.755   1.497  1.00 60.51           C
ATOM   3120  N   LEU A 452      21.953 -33.502  -2.607  1.00 51.96           N
ATOM   3121  CA  LEU A 452      21.755 -34.362  -3.770  1.00 57.23           C
ATOM   3122  C   LEU A 452      22.992 -35.205  -4.065  1.00 58.06           C
ATOM   3123  O   LEU A 452      22.876 -36.392  -4.394  1.00 51.47           O
ATOM   3124  CB  LEU A 452      21.381 -33.529  -4.991  1.00 53.71           C
ATOM   3125  CG  LEU A 452      20.835 -34.393  -6.128  1.00 55.80           C
ATOM   3126  CD1 LEU A 452      19.314 -34.427  -6.088  1.00 55.20           C
ATOM   3127  CD2 LEU A 452      21.347 -33.924  -7.475  1.00 54.74           C
ATOM   3128  N   VAL A 453      24.185 -34.615  -3.956  1.00 58.38           N
ATOM   3129  CA  VAL A 453      25.393 -35.379  -4.254  1.00 53.66           C
ATOM   3130  C   VAL A 453      25.661 -36.411  -3.164  1.00 52.86           C
ATOM   3131  O   VAL A 453      26.193 -37.492  -3.444  1.00 47.71           O
ATOM   3132  CB  VAL A 453      26.599 -34.441  -4.470  1.00 52.61           C
ATOM   3133  CG1 VAL A 453      27.049 -33.802  -3.164  1.00 57.18           C
ATOM   3134  CG2 VAL A 453      27.746 -35.194  -5.127  1.00 50.93           C
ATOM   3135  N   LYS A 454      25.280 -36.118  -1.916  1.00 52.58           N
ATOM   3136  CA  LYS A 454      25.390 -37.122  -0.864  1.00 54.49           C
ATOM   3137  C   LYS A 454      24.410 -38.263  -1.100  1.00 56.00           C
ATOM   3138  O   LYS A 454      24.733 -39.430  -0.847  1.00 60.64           O
ATOM   3139  CB  LYS A 454      25.153 -36.480   0.503  1.00 57.68           C
ATOM   3140  N   THR A 455      23.208 -37.944  -1.586  1.00 52.27           N
ATOM   3141  CA  THR A 455      22.262 -38.988  -1.965  1.00 58.94           C
ATOM   3142  C   THR A 455      22.819 -39.847  -3.094  1.00 52.30           C
ATOM   3143  O   THR A 455      22.677 -41.076  -3.082  1.00 51.63           O
ATOM   3144  CB  THR A 455      20.929 -38.360  -2.379  1.00 61.72           C
ATOM   3145  OG1 THR A 455      20.430 -37.545  -1.311  1.00 65.43           O
ATOM   3146  CG2 THR A 455      19.906 -39.437  -2.710  1.00 60.04           C
ATOM   3147  N   ALA A 456      23.465 -39.214  -4.074  1.00 51.00           N
ATOM   3148  CA  ALA A 456      24.011 -39.955  -5.207  1.00 54.49           C
ATOM   3149  C   ALA A 456      25.221 -40.793  -4.810  1.00 60.98           C
ATOM   3150  O   ALA A 456      25.483 -41.830  -5.430  1.00 52.81           O
ATOM   3151  CB  ALA A 456      24.382 -38.991  -6.333  1.00 51.79           C
ATOM   3152  N   GLU A 457      25.967 -40.365  -3.789  1.00 62.11           N
ATOM   3153  CA  GLU A 457      27.161 -41.103  -3.387  1.00 57.11           C
ATOM   3154  C   GLU A 457      26.806 -42.479  -2.836  1.00 57.08           C
ATOM   3155  O   GLU A 457      27.554 -43.444  -3.033  1.00 59.18           O
ATOM   3156  CB  GLU A 457      27.951 -40.299  -2.354  1.00 58.20           C
ATOM   3157  N   GLU A 458      25.669 -42.591  -2.145  1.00 55.19           N
ATOM   3158  CA  GLU A 458      25.279 -43.873  -1.568  1.00 63.49           C
ATOM   3159  C   GLU A 458      24.801 -44.853  -2.632  1.00 64.35           C
ATOM   3160  O   GLU A 458      24.912 -46.070  -2.445  1.00 58.31           O
ATOM   3161  CB  GLU A 458      24.192 -43.665  -0.513  1.00 55.79           C
ATOM   3162  N   ALA A 459      24.273 -44.351  -3.745  1.00 60.97           N
ATOM   3163  CA  ALA A 459      23.750 -45.196  -4.808  1.00 61.04           C
ATOM   3164  C   ALA A 459      24.792 -45.526  -5.871  1.00 67.89           C
ATOM   3165  O   ALA A 459      24.427 -45.994  -6.954  1.00 75.25           O
ATOM   3166  CB  ALA A 459      22.536 -44.528  -5.459  1.00 58.07           C
ATOM   3167  N   ILE A 460      26.073 -45.303  -5.586  1.00 63.56           N
ATOM   3168  CA  ILE A 460      27.153 -45.547  -6.534  1.00 62.73           C
ATOM   3169  C   ILE A 460      28.090 -46.590  -5.942  1.00 66.90           C
ATOM   3170  O   ILE A 460      28.464 -46.501  -4.767  1.00 68.70           O
ATOM   3171  CB  ILE A 460      27.911 -44.250  -6.873  1.00 60.37           C
ATOM   3172  CG1 ILE A 460      27.077 -43.383  -7.818  1.00 62.21           C
ATOM   3173  CG2 ILE A 460      29.271 -44.559  -7.477  1.00 67.90           C
ATOM   3174  CD1 ILE A 460      27.770 -42.110  -8.251  1.00 72.88           C
ATOM   3175  N   THR A 461      28.461 -47.576  -6.754  1.00 71.04           N
ATOM   3176  CA  THR A 461      29.362 -48.648  -6.346  1.00 76.69           C
ATOM   3177  C   THR A 461      30.743 -48.547  -6.974  1.00 79.66           C
ATOM   3178  O   THR A 461      31.746 -48.738  -6.281  1.00 71.97           O
ATOM   3179  CB  THR A 461      28.752 -50.011  -6.698  1.00 70.62           C
ATOM   3180  OG1 THR A 461      27.440 -50.111  -6.129  1.00 70.85           O
ATOM   3181  CG2 THR A 461      29.616 -51.142  -6.162  1.00 64.70           C
ATOM   3182  N   ASP A 462      30.820 -48.240  -8.266  1.00 81.71           N
ATOM   3183  CA  ASP A 462      32.091 -48.229  -8.972  1.00 72.62           C
ATOM   3184  C   ASP A 462      32.960 -47.060  -8.514  1.00 65.91           C
ATOM   3185  O   ASP A 462      32.472 -46.039  -8.022  1.00 62.24           O
ATOM   3186  CB  ASP A 462      31.857 -48.152 -10.480  1.00 74.66           C
ATOM   3187  CG  ASP A 462      30.715 -49.040 -10.936  1.00 88.49           C
ATOM   3188  OD1 ASP A 462      30.020 -49.612 -10.069  1.00 89.28           O
ATOM   3189  OD2 ASP A 462      30.511 -49.166 -12.162  1.00100.88           O
ATOM   3190  N   ASP A 463      34.275 -47.223  -8.686  1.00 67.79           N
ATOM   3191  CA  ASP A 463      35.221 -46.199  -8.253  1.00 63.23           C
ATOM   3192  C   ASP A 463      35.350 -45.069  -9.266  1.00 54.47           C
ATOM   3193  O   ASP A 463      35.541 -43.911  -8.874  1.00 49.95           O
ATOM   3194  CB  ASP A 463      36.592 -46.826  -7.993  1.00 55.59           C
ATOM   3195  N   GLU A 464      35.260 -45.380 -10.562  1.00 52.48           N
ATOM   3196  CA  GLU A 464      35.310 -44.334 -11.577  1.00 57.99           C
ATOM   3197  C   GLU A 464      34.138 -43.372 -11.426  1.00 63.47           C
ATOM   3198  O   GLU A 464      34.303 -42.150 -11.550  1.00 57.02           O
ATOM   3199  CB  GLU A 464      35.318 -44.959 -12.972  1.00 57.98           C
ATOM   3200  CG  GLU A 464      35.452 -43.954 -14.104  1.00 68.45           C
ATOM   3201  CD  GLU A 464      35.322 -44.597 -15.472  1.00 79.51           C
ATOM   3202  OE1 GLU A 464      34.857 -45.754 -15.545  0.55 76.45           O
ATOM   3203  OE2 GLU A 464      35.688 -43.945 -16.474  1.00 76.56           O
ATOM   3204  N   ALA A 465      32.946 -43.905 -11.151  1.00 59.28           N
ATOM   3205  CA  ALA A 465      31.784 -43.050 -10.939  1.00 45.68           C
ATOM   3206  C   ALA A 465      31.959 -42.186  -9.698  1.00 45.61           C
ATOM   3207  O   ALA A 465      31.559 -41.017  -9.686  1.00 56.59           O
ATOM   3208  CB  ALA A 465      30.520 -43.902 -10.833  1.00 50.66           C
ATOM   3209  N   ARG A 466      32.566 -42.739  -8.645  1.00 45.53           N
ATOM   3210  CA  ARG A 466      32.814 -41.951  -7.442  1.00 45.59           C
ATOM   3211  C   ARG A 466      33.803 -40.824  -7.715  1.00 47.71           C
ATOM   3212  O   ARG A 466      33.626 -39.701  -7.226  1.00 54.99           O
ATOM   3213  CB  ARG A 466      33.322 -42.856  -6.318  1.00 43.42           C
ATOM   3214  N   LYS A 467      34.847 -41.101  -8.501  1.00 44.76           N
ATOM   3215  CA  LYS A 467      35.798 -40.053  -8.856  1.00 51.53           C
ATOM   3216  C   LYS A 467      35.134 -38.969  -9.697  1.00 42.48           C
ATOM   3217  O   LYS A 467      35.378 -37.772  -9.491  1.00 43.39           O
ATOM   3218  CB  LYS A 467      36.990 -40.657  -9.599  1.00 48.42           C
ATOM   3219  N   LYS A 468      34.284 -39.369 -10.646  1.00 38.98           N
ATOM   3220  CA  LYS A 468      33.572 -38.386 -11.457  1.00 40.14           C
ATOM   3221  C   LYS A 468      32.635 -37.541 -10.602  1.00 43.01           C
ATOM   3222  O   LYS A 468      32.512 -36.327 -10.812  1.00 42.76           O
ATOM   3223  CB  LYS A 468      32.803 -39.087 -12.577  1.00 44.78           C
ATOM   3224  CG  LYS A 468      33.699 -39.712 -13.640  1.00 57.83           C
ATOM   3225  CD  LYS A 468      32.894 -40.320 -14.781  1.00 59.46           C
ATOM   3226  CE  LYS A 468      32.113 -41.542 -14.328  1.00 62.65           C
ATOM   3227  NZ  LYS A 468      31.424 -42.215 -15.465  1.00 50.44           N
ATOM   3228  N   LEU A 469      31.976 -38.161  -9.621  1.00 36.32           N
ATOM   3229  CA  LEU A 469      31.094 -37.410  -8.734  1.00 39.21           C
ATOM   3230  C   LEU A 469      31.882 -36.432  -7.871  1.00 40.91           C
ATOM   3231  O   LEU A 469      31.429 -35.307  -7.626  1.00 48.15           O
ATOM   3232  CB  LEU A 469      30.286 -38.369  -7.861  1.00 49.82           C
ATOM   3233  N   ARG A 470      33.062 -36.840  -7.399  1.00 46.78           N
ATOM   3234  CA  ARG A 470      33.902 -35.922  -6.634  1.00 47.88           C
ATOM   3235  C   ARG A 470      34.350 -34.746  -7.494  1.00 40.99           C
ATOM   3236  O   ARG A 470      34.378 -33.598  -7.029  1.00 41.72           O
ATOM   3237  CB  ARG A 470      35.109 -36.666  -6.064  1.00 47.33           C
ATOM   3238  N   GLU A 471      34.699 -35.013  -8.756  1.00 43.39           N
ATOM   3239  CA  GLU A 471      35.067 -33.932  -9.665  1.00 43.68           C
ATOM   3240  C   GLU A 471      33.901 -32.974  -9.883  1.00 41.46           C
ATOM   3241  O   GLU A 471      34.082 -31.750  -9.883  1.00 35.47           O
ATOM   3242  CB  GLU A 471      35.548 -34.509 -10.997  1.00 30.94           C
ATOM   3243  N   LEU A 472      32.693 -33.515 -10.059  1.00 42.37           N
ATOM   3244  CA  LEU A 472      31.521 -32.663 -10.248  1.00 41.40           C
ATOM   3245  C   LEU A 472      31.224 -31.837  -9.000  1.00 48.37           C
ATOM   3246  O   LEU A 472      30.820 -30.673  -9.103  1.00 46.85           O
ATOM   3247  CB  LEU A 472      30.310 -33.514 -10.631  1.00 40.93           C
ATOM   3248  CG  LEU A 472      30.381 -34.201 -11.997  1.00 46.41           C
ATOM   3249  CD1 LEU A 472      29.231 -35.175 -12.175  1.00 40.05           C
ATOM   3250  CD2 LEU A 472      30.386 -33.170 -13.114  1.00 53.89           C
ATOM   3251  N   ALA A 473      31.420 -32.417  -7.813  1.00 47.43           N
ATOM   3252  CA  ALA A 473      31.201 -31.665  -6.580  1.00 41.55           C
ATOM   3253  C   ALA A 473      32.212 -30.534  -6.434  1.00 47.63           C
ATOM   3254  O   ALA A 473      31.855 -29.419  -6.025  1.00 49.78           O
ATOM   3255  CB  ALA A 473      31.264 -32.603  -5.375  1.00 43.46           C
ATOM   3256  N   LYS A 474      33.480 -30.803  -6.758  1.00 46.65           N
ATOM   3257  CA  LYS A 474      34.483 -29.742  -6.748  1.00 49.61           C
ATOM   3258  C   LYS A 474      34.128 -28.646  -7.747  1.00 46.03           C
ATOM   3259  O   LYS A 474      34.300 -27.454  -7.463  1.00 42.53           O
ATOM   3260  CB  LYS A 474      35.865 -30.321  -7.050  1.00 47.06           C
ATOM   3261  N   LYS A 475      33.620 -29.033  -8.920  1.00 41.51           N
ATOM   3262  CA  LYS A 475      33.200 -28.048  -9.913  1.00 50.86           C
ATOM   3263  C   LYS A 475      32.048 -27.193  -9.394  1.00 52.14           C
ATOM   3264  O   LYS A 475      32.025 -25.972  -9.598  1.00 43.41           O
ATOM   3265  CB  LYS A 475      32.806 -28.761 -11.207  1.00 47.63           C
ATOM   3266  CG  LYS A 475      32.416 -27.837 -12.347  1.00 61.76           C
ATOM   3267  CD  LYS A 475      32.062 -28.632 -13.594  1.00 59.95           C
ATOM   3268  N   LEU A 476      31.084 -27.818  -8.715  1.00 51.61           N
ATOM   3269  CA  LEU A 476      29.953 -27.073  -8.169  1.00 48.44           C
ATOM   3270  C   LEU A 476      30.409 -26.093  -7.094  1.00 49.06           C
ATOM   3271  O   LEU A 476      29.925 -24.954  -7.033  1.00 52.73           O
ATOM   3272  CB  LEU A 476      28.914 -28.046  -7.610  1.00 52.69           C
ATOM   3273  CG  LEU A 476      27.459 -27.581  -7.486  1.00 57.83           C
ATOM   3274  CD1 LEU A 476      27.236 -26.702  -6.260  1.00 57.13           C
ATOM   3275  CD2 LEU A 476      27.033 -26.858  -8.752  1.00 54.00           C
ATOM   3276  N   ARG A 477      31.334 -26.521  -6.232  1.00 50.05           N
ATOM   3277  CA  ARG A 477      31.842 -25.616  -5.206  1.00 51.97           C
ATOM   3278  C   ARG A 477      32.632 -24.468  -5.824  1.00 45.87           C
ATOM   3279  O   ARG A 477      32.544 -23.324  -5.360  1.00 43.02           O
ATOM   3280  CB  ARG A 477      32.687 -26.387  -4.193  1.00 56.79           C
ATOM   3281  CG  ARG A 477      31.859 -27.266  -3.263  1.00 65.62           C
ATOM   3282  CD  ARG A 477      32.704 -27.924  -2.182  1.00 67.74           C
ATOM   3283  NE  ARG A 477      33.479 -29.053  -2.688  1.00 70.02           N
ATOM   3284  CZ  ARG A 477      34.749 -28.978  -3.074  1.00 75.39           C
ATOM   3285  NH1 ARG A 477      35.398 -27.822  -3.016  1.00 80.96           N
ATOM   3286  NH2 ARG A 477      35.372 -30.061  -3.519  1.00 70.39           N
ATOM   3287  N   LYS A 478      33.393 -24.745  -6.886  1.00 49.61           N
ATOM   3288  CA  LYS A 478      34.082 -23.671  -7.595  1.00 44.84           C
ATOM   3289  C   LYS A 478      33.089 -22.680  -8.190  1.00 45.65           C
ATOM   3290  O   LYS A 478      33.306 -21.463  -8.138  1.00 45.85           O
ATOM   3291  CB  LYS A 478      34.979 -24.251  -8.690  1.00 58.55           C
ATOM   3292  CG  LYS A 478      36.392 -24.596  -8.238  1.00 65.78           C
ATOM   3293  CD  LYS A 478      37.241 -25.064  -9.413  1.00 59.39           C
ATOM   3294  CE  LYS A 478      38.727 -25.000  -9.095  1.00 55.45           C
ATOM   3295  NZ  LYS A 478      39.096 -25.874  -7.949  1.00 79.47           N
ATOM   3296  N   SER A 479      31.988 -23.182  -8.754  1.00 49.26           N
ATOM   3297  CA  SER A 479      30.999 -22.295  -9.358  1.00 46.22           C
ATOM   3298  C   SER A 479      30.318 -21.423  -8.309  1.00 48.26           C
ATOM   3299  O   SER A 479      30.120 -20.220  -8.527  1.00 47.62           O
ATOM   3300  CB  SER A 479      29.967 -23.109 -10.135  1.00 52.59           C
ATOM   3301  OG  SER A 479      29.008 -22.264 -10.747  1.00 60.10           O
ATOM   3302  N   GLN A 480      29.953 -22.005  -7.163  1.00 44.85           N
ATOM   3303  CA  GLN A 480      29.329 -21.193  -6.121  1.00 49.80           C
ATOM   3304  C   GLN A 480      30.315 -20.192  -5.523  1.00 49.29           C
ATOM   3305  O   GLN A 480      29.919 -19.076  -5.163  1.00 44.51           O
ATOM   3306  CB  GLN A 480      28.726 -22.077  -5.026  1.00 50.87           C
ATOM   3307  CG  GLN A 480      29.728 -22.895  -4.240  1.00 60.24           C
ATOM   3308  CD  GLN A 480      29.288 -23.149  -2.813  1.00 72.77           C
ATOM   3309  OE1 GLN A 480      28.510 -22.382  -2.246  1.00 79.77           O
ATOM   3310  NE2 GLN A 480      29.788 -24.229  -2.221  1.00 64.20           N
ATOM   3311  N   GLU A 481      31.599 -20.554  -5.433  1.00 48.76           N
ATOM   3312  CA  GLU A 481      32.599 -19.594  -4.975  1.00 49.00           C
ATOM   3313  C   GLU A 481      32.752 -18.443  -5.962  1.00 41.97           C
ATOM   3314  O   GLU A 481      32.877 -17.282  -5.556  1.00 34.09           O
ATOM   3315  CB  GLU A 481      33.939 -20.295  -4.758  1.00 57.14           C
ATOM   3316  N   GLU A 482      32.741 -18.746  -7.263  1.00 43.44           N
ATOM   3317  CA  GLU A 482      32.798 -17.693  -8.274  1.00 43.45           C
ATOM   3318  C   GLU A 482      31.577 -16.784  -8.193  1.00 47.89           C
ATOM   3319  O   GLU A 482      31.691 -15.558  -8.333  1.00 52.25           O
ATOM   3320  CB  GLU A 482      32.919 -18.317  -9.664  1.00 46.89           C
ATOM   3321  CG  GLU A 482      32.829 -17.328 -10.813  1.00 70.12           C
ATOM   3322  CD  GLU A 482      32.836 -18.011 -12.170  1.00 86.54           C
ATOM   3323  OE1 GLU A 482      33.381 -19.131 -12.273  1.00 77.78           O
ATOM   3324  OE2 GLU A 482      32.291 -17.429 -13.131  1.00 88.00           O
ATOM   3325  N   SER A 483      30.397 -17.366  -7.962  1.00 48.17           N
ATOM   3326  CA  SER A 483      29.185 -16.565  -7.818  1.00 39.16           C
ATOM   3327  C   SER A 483      29.275 -15.644  -6.606  1.00 38.44           C
ATOM   3328  O   SER A 483      28.920 -14.460  -6.681  1.00 44.17           O
ATOM   3329  CB  SER A 483      27.967 -17.481  -7.711  1.00 46.45           C
ATOM   3330  OG  SER A 483      26.777 -16.730  -7.549  1.00 53.86           O
ATOM   3331  N   LYS A 484      29.748 -16.174  -5.474  1.00 40.26           N
ATOM   3332  CA  LYS A 484      29.921 -15.346  -4.284  1.00 41.98           C
ATOM   3333  C   LYS A 484      30.932 -14.231  -4.529  1.00 45.66           C
ATOM   3334  O   LYS A 484      30.747 -13.100  -4.063  1.00 47.17           O
ATOM   3335  CB  LYS A 484      30.356 -16.208  -3.100  1.00 39.66           C
ATOM   3336  N   LYS A 485      32.005 -14.530  -5.266  1.00 43.06           N
ATOM   3337  CA  LYS A 485      32.997 -13.506  -5.575  1.00 42.71           C
ATOM   3338  C   LYS A 485      32.400 -12.404  -6.440  1.00 44.51           C
ATOM   3339  O   LYS A 485      32.673 -11.218  -6.222  1.00 47.52           O
ATOM   3340  CB  LYS A 485      34.206 -14.136  -6.267  1.00 43.90           C
ATOM   3341  N   ARG A 486      31.584 -12.775  -7.429  1.00 41.11           N
ATOM   3342  CA  ARG A 486      30.943 -11.768  -8.272  1.00 42.48           C
ATOM   3343  C   ARG A 486      29.976 -10.907  -7.466  1.00 47.82           C
ATOM   3344  O   ARG A 486      29.908  -9.684  -7.659  1.00 53.24           O
ATOM   3345  CB  ARG A 486      30.223 -12.441  -9.440  1.00 46.38           C
ATOM   3346  N   ILE A 487      29.223 -11.525  -6.551  1.00 41.81           N
ATOM   3347  CA  ILE A 487      28.323 -10.757  -5.691  1.00 45.96           C
ATOM   3348  C   ILE A 487      29.113  -9.784  -4.823  1.00 49.92           C
ATOM   3349  O   ILE A 487      28.718  -8.623  -4.642  1.00 48.10           O
ATOM   3350  CB  ILE A 487      27.460 -11.703  -4.836  1.00 43.25           C
ATOM   3351  CG1 ILE A 487      26.560 -12.557  -5.728  1.00 46.99           C
ATOM   3352  CG2 ILE A 487      26.621 -10.912  -3.844  1.00 41.22           C
ATOM   3353  CD1 ILE A 487      25.765 -13.596  -4.973  1.00 52.80           C
ATOM   3354  N   LYS A 488      30.241 -10.241  -4.271  1.00 50.76           N
ATOM   3355  CA  LYS A 488      31.068  -9.371  -3.439  1.00 48.92           C
ATOM   3356  C   LYS A 488      31.640  -8.214  -4.248  1.00 47.96           C
ATOM   3357  O   LYS A 488      31.711  -7.079  -3.761  1.00 36.24           O
ATOM   3358  CB  LYS A 488      32.191 -10.181  -2.792  1.00 41.14           C
ATOM   3359  N   GLU A 489      32.056  -8.482  -5.488  1.00 45.36           N
ATOM   3360  CA  GLU A 489      32.576  -7.416  -6.339  1.00 43.08           C
ATOM   3361  C   GLU A 489      31.495  -6.393  -6.661  1.00 55.44           C
ATOM   3362  O   GLU A 489      31.758  -5.184  -6.676  1.00 58.94           O
ATOM   3363  CB  GLU A 489      33.161  -8.008  -7.621  1.00 49.46           C
ATOM   3364  CG  GLU A 489      34.418  -8.836  -7.398  1.00 59.24           C
ATOM   3365  CD  GLU A 489      34.809  -9.651  -8.616  1.00 69.02           C
ATOM   3366  OE1 GLU A 489      34.082  -9.597  -9.631  1.00 63.45           O
ATOM   3367  OE2 GLU A 489      35.842 -10.351  -8.556  1.00 71.70           O
ATOM   3368  N   ALA A 490      30.267  -6.856  -6.915  1.00 56.84           N
ATOM   3369  CA  ALA A 490      29.165  -5.927  -7.151  1.00 55.79           C
ATOM   3370  C   ALA A 490      28.894  -5.066  -5.921  1.00 49.50           C
ATOM   3371  O   ALA A 490      28.708  -3.846  -6.031  1.00 47.82           O
ATOM   3372  CB  ALA A 490      27.908  -6.694  -7.560  1.00 55.75           C
ATOM   3373  N   ALA A 491      28.873  -5.686  -4.737  1.00 48.07           N
ATOM   3374  CA  ALA A 491      28.643  -4.930  -3.510  1.00 45.40           C
ATOM   3375  C   ALA A 491      29.752  -3.911  -3.269  1.00 55.28           C
ATOM   3376  O   ALA A 491      29.487  -2.786  -2.829  1.00 42.16           O
ATOM   3377  CB  ALA A 491      28.521  -5.882  -2.321  1.00 52.09           C
ATOM   3378  N   GLU A 492      31.001  -4.283  -3.564  1.00 57.96           N
ATOM   3379  CA  GLU A 492      32.116  -3.360  -3.373  1.00 52.06           C
ATOM   3380  C   GLU A 492      32.045  -2.194  -4.353  1.00 54.23           C
ATOM   3381  O   GLU A 492      32.299  -1.042  -3.977  1.00 56.93           O
ATOM   3382  CB  GLU A 492      33.443  -4.105  -3.518  1.00 43.48           C
ATOM   3383  N   LYS A 493      31.707  -2.471  -5.615  1.00 47.39           N
ATOM   3384  CA  LYS A 493      31.545  -1.394  -6.586  1.00 52.57           C
ATOM   3385  C   LYS A 493      30.432  -0.442  -6.165  1.00 52.92           C
ATOM   3386  O   LYS A 493      30.564   0.782  -6.299  1.00 56.02           O
ATOM   3387  CB  LYS A 493      31.263  -1.973  -7.972  1.00 51.13           C
ATOM   3388  N   LEU A 494      29.329  -0.983  -5.641  1.00 50.59           N
ATOM   3389  CA  LEU A 494      28.254  -0.117  -5.169  1.00 52.91           C
ATOM   3390  C   LEU A 494      28.691   0.712  -3.967  1.00 62.15           C
ATOM   3391  O   LEU A 494      28.342   1.894  -3.863  1.00 61.95           O
ATOM   3392  CB  LEU A 494      27.020  -0.941  -4.817  1.00 53.43           C
ATOM   3393  CG  LEU A 494      25.971  -0.093  -4.100  1.00 51.83           C
ATOM   3394  CD1 LEU A 494      24.702  -0.005  -4.916  1.00 53.75           C
ATOM   3395  CD2 LEU A 494      25.707  -0.623  -2.699  1.00 60.14           C
ATOM   3396  N   GLU A 495      29.434   0.106  -3.037  1.00 60.74           N
ATOM   3397  CA  GLU A 495      29.947   0.862  -1.899  1.00 52.36           C
ATOM   3398  C   GLU A 495      30.848   1.998  -2.363  1.00 55.76           C
ATOM   3399  O   GLU A 495      30.801   3.104  -1.813  1.00 52.65           O
ATOM   3400  CB  GLU A 495      30.697  -0.066  -0.944  1.00 51.21           C
ATOM   3401  N   ALA A 496      31.664   1.747  -3.390  1.00 57.38           N
ATOM   3402  CA  ALA A 496      32.517   2.799  -3.934  1.00 53.85           C
ATOM   3403  C   ALA A 496      31.689   3.914  -4.564  1.00 56.86           C
ATOM   3404  O   ALA A 496      31.983   5.101  -4.368  1.00 60.41           O
ATOM   3405  CB  ALA A 496      33.491   2.211  -4.954  1.00 50.91           C
ATOM   3406  N   SER A 497      30.653   3.554  -5.325  1.00 57.70           N
ATOM   3407  CA  SER A 497      29.800   4.571  -5.937  1.00 53.06           C
ATOM   3408  C   SER A 497      29.084   5.402  -4.878  1.00 59.67           C
ATOM   3409  O   SER A 497      28.924   6.619  -5.033  1.00 60.36           O
ATOM   3410  CB  SER A 497      28.789   3.917  -6.880  1.00 59.19           C
ATOM   3411  OG  SER A 497      29.437   3.307  -7.983  1.00 62.48           O
ATOM   3412  N   ALA A 498      28.652   4.763  -3.789  1.00 57.54           N
ATOM   3413  CA  ALA A 498      27.984   5.495  -2.717  1.00 55.86           C
ATOM   3414  C   ALA A 498      28.959   6.398  -1.974  1.00 57.28           C
ATOM   3415  O   ALA A 498      28.602   7.514  -1.579  1.00 63.09           O
ATOM   3416  CB  ALA A 498      27.311   4.520  -1.752  1.00 61.49           C
ATOM   3417  N   ARG A 499      30.193   5.932  -1.767  1.00 66.33           N
ATOM   3418  CA  ARG A 499      31.207   6.776  -1.144  1.00 72.85           C
ATOM   3419  C   ARG A 499      31.529   7.979  -2.021  1.00 71.58           C
ATOM   3420  O   ARG A 499      31.792   9.076  -1.514  1.00 74.31           O
ATOM   3421  CB  ARG A 499      32.469   5.960  -0.864  1.00 52.97           C
ATOM   3422  N   LYS A 500      31.512   7.792  -3.343  1.00 69.93           N
ATOM   3423  CA  LYS A 500      31.752   8.911  -4.247  1.00 69.17           C
ATOM   3424  C   LYS A 500      30.590   9.898  -4.228  1.00 69.30           C
ATOM   3425  O   LYS A 500      30.804  11.116  -4.185  1.00 70.65           O
ATOM   3426  CB  LYS A 500      31.996   8.399  -5.667  1.00 57.74           C
ATOM   3427  N   ALA A 501      29.354   9.394  -4.255  1.00 69.19           N
ATOM   3428  CA  ALA A 501      28.193  10.278  -4.303  1.00 63.31           C
ATOM   3429  C   ALA A 501      28.046  11.074  -3.011  1.00 69.93           C
ATOM   3430  O   ALA A 501      27.865  12.297  -3.042  1.00 76.80           O
ATOM   3431  CB  ALA A 501      26.928   9.466  -4.584  1.00 59.32           C
ATOM   3432  N   ALA A 502      28.118  10.399  -1.867  1.00 75.53           N
ATOM   3433  CA  ALA A 502      27.957  11.050  -0.568  1.00 65.40           C
ATOM   3434  C   ALA A 502      29.293  11.651  -0.153  1.00 77.58           C
ATOM   3435  O   ALA A 502      30.147  10.967   0.416  1.00 84.22           O
ATOM   3436  CB  ALA A 502      27.447  10.060   0.472  1.00 61.55           C
ATOM   3437  N   LYS A 503      29.475  12.937  -0.434  1.00 84.22           N
ATOM   3438  CA  LYS A 503      30.707  13.632  -0.084  0.95 91.43           C
ATOM   3439  C   LYS A 503      30.843  13.785   1.429  1.00 88.61           C
ATOM   3440  O   LYS A 503      29.861  13.681   2.164  1.00 80.88           O
ATOM   3441  CB  LYS A 503      30.757  15.005  -0.758  1.00 87.11           C
TER
HETATM 3442  O   HOH B   1      26.946 -23.656  -9.142  1.00 50.36           O
HETATM 3443  O   HOH B   2       7.521 -29.939  -8.170  1.00 40.04           O
HETATM 3444  O   HOH B   3       8.906 -43.434 -30.086  1.00 54.60           O
HETATM 3445  O   HOH B   4     -16.772  14.186 -24.065  1.00 51.18           O
HETATM 3446  O   HOH B   5     -21.666  -6.777 -15.596  1.00 45.29           O
HETATM 3447  O   HOH B   6     -17.260 -30.424 -16.378  1.00 47.31           O
HETATM 3448  O   HOH B   7      14.647 -19.244 -26.982  1.00 28.59           O
HETATM 3449  O   HOH B   8      10.995 -17.854 -12.795  1.00 41.13           O
HETATM 3450  O   HOH B   9      14.064   7.884   4.957  1.00 45.99           O
HETATM 3451  O   HOH B  10      -9.967 -23.960 -14.551  1.00 40.36           O
HETATM 3452  O   HOH B  11      -2.649 -29.801 -10.516  1.00 43.23           O
HETATM 3453  O   HOH B  12      27.367  14.070   3.143  1.00 46.62           O
HETATM 3454  O   HOH B  13       4.394 -18.668 -25.842  1.00 48.21           O
HETATM 3455  O   HOH B  14       8.053 -41.247  -8.828  1.00 44.70           O
HETATM 3456  O   HOH B  15     -12.303 -15.285 -25.936  1.00 42.41           O
HETATM 3457  O   HOH B  16       3.240 -27.853  -7.712  1.00 51.77           O
HETATM 3458  O   HOH B  17       7.557   7.365 -24.400  1.00 42.43           O
HETATM 3459  O   HOH B  18      -4.805 -18.176 -31.972  1.00 47.44           O
HETATM 3460  O   HOH B  19       8.651   2.820   2.760  1.00 43.49           O
HETATM 3461  O   HOH B  20      -7.352  -3.155 -38.105  1.00 42.07           O
HETATM 3462  O   HOH B  21     -17.920 -24.213 -22.110  1.00 48.18           O
HETATM 3463  O   HOH B  22     -22.051  12.798 -29.471  1.00 39.75           O
HETATM 3464  O   HOH B  23      14.823   9.086 -21.798  1.00 39.86           O
HETATM 3465  O   HOH B  24      29.084 -52.120 -13.507  1.00 69.74           O
HETATM 3466  O   HOH B  25      21.487 -44.267 -21.475  1.00 47.91           O
HETATM 3467  O   HOH B  26      23.962 -44.042 -19.656  1.00 50.59           O
HETATM 3468  O   HOH B  27     -10.974 -33.515 -17.409  1.00 40.07           O
HETATM 3469  O   HOH B  28      33.808 -43.993 -19.511  1.00 61.67           O
HETATM 3470  O   HOH B  29      14.125 -29.729  -2.899  1.00 43.62           O
HETATM 3471  O   HOH B  30     -17.679 -33.164 -22.710  1.00 52.03           O
HETATM 3472  O   HOH B  31      21.600   6.519 -16.564  1.00 51.92           O
HETATM 3473  O   HOH B  32      34.231 -21.725  -1.929  1.00 58.32           O
HETATM 3474  O   HOH B  33     -19.948 -19.132 -33.377  1.00 46.44           O
HETATM 3475  O   HOH B  34      10.876 -23.387   0.510  1.00 48.24           O
HETATM 3476  O   HOH B  35       9.060 -21.655  -1.185  1.00 45.16           O
HETATM 3477  O   HOH B  36       0.049 -42.802 -13.560  1.00 53.65           O
HETATM 3478  O   HOH B  37       2.245 -46.563 -11.636  1.00 42.11           O
HETATM 3479  O   HOH B  38       9.271 -20.499 -26.766  1.00 41.27           O
HETATM 3480  O   HOH B  39      -8.144   1.259  -6.756  1.00 51.39           O
HETATM 3481  O   HOH B  40      30.747 -18.590  -0.930  1.00 36.02           O
HETATM 3482  O   HOH B  41      27.852 -45.310   1.356  1.00 39.30           O
HETATM 3483  O   HOH B  42      35.351 -17.008 -15.134  1.00 46.13           O
HETATM 3484  O   HOH B  43      -9.823  -5.575 -37.111  1.00 46.84           O
END
