# Supplementary material for: Blueprinting extendable nanomaterials with standardized protein blocks
Source: Nature. 2024 Mar 13;627(8005):898–904. doi: 10.1038/s41586-024-07188-4 (PMC10972742; doi:10.1038/s41586-024-07188-4)
Supplement: Supplementary file 4 — Design models with ideal backbones as well as experimentally determined structures for comparison. For reference to design names, see Supplementary Fig. 1. [file 41586_2024_7188_MOESM4_ESM.zip › THR6_design.pdb]

ATOM      1  N   GLU A   1     -32.605 -49.663  10.937  1.00  0.00           N  
ATOM      2  CA  GLU A   1     -32.340 -48.931   9.706  1.00  0.00           C  
ATOM      3  C   GLU A   1     -30.896 -48.449   9.657  1.00  0.00           C  
ATOM      4  O   GLU A   1     -30.285 -48.405   8.587  1.00  0.00           O  
ATOM      5  CB  GLU A   1     -33.298 -47.744   9.564  1.00  0.00           C  
ATOM      6  CG  GLU A   1     -33.199 -47.026   8.223  1.00  0.00           C  
ATOM      7  CD  GLU A   1     -34.241 -45.961   8.053  1.00  0.00           C  
ATOM      8  OE1 GLU A   1     -34.274 -45.050   8.845  1.00  0.00           O  
ATOM      9  OE2 GLU A   1     -35.015 -46.064   7.131  1.00  0.00           O1-
ATOM     10  H   GLU A   1     -32.983 -50.606  10.874  1.00  0.00           H  
ATOM     11  HA  GLU A   1     -32.499 -49.602   8.862  1.00  0.00           H  
ATOM     12 1HB  GLU A   1     -34.325 -48.082   9.690  1.00  0.00           H  
ATOM     13 2HB  GLU A   1     -33.092 -47.013  10.347  1.00  0.00           H  
ATOM     14 1HG  GLU A   1     -32.215 -46.572   8.135  1.00  0.00           H  
ATOM     15 2HG  GLU A   1     -33.306 -47.759   7.423  1.00  0.00           H  
ATOM     16  N   LYS A   2     -30.354 -48.065  10.812  1.00  0.00           N  
ATOM     17  CA  LYS A   2     -28.989 -47.545  10.874  1.00  0.00           C  
ATOM     18  C   LYS A   2     -27.984 -48.551  10.337  1.00  0.00           C  
ATOM     19  O   LYS A   2     -27.078 -48.187   9.587  1.00  0.00           O  
ATOM     20  CB  LYS A   2     -28.608 -47.156  12.305  1.00  0.00           C  
ATOM     21  CG  LYS A   2     -27.204 -46.535  12.441  1.00  0.00           C  
ATOM     22  CD  LYS A   2     -26.966 -46.016  13.857  1.00  0.00           C  
ATOM     23  CE  LYS A   2     -25.660 -45.221  13.971  1.00  0.00           C  
ATOM     24  NZ  LYS A   2     -24.441 -46.098  14.024  1.00  0.00           N1+
ATOM     25  H   LYS A   2     -30.908 -48.137  11.657  1.00  0.00           H  
ATOM     26  HA  LYS A   2     -28.932 -46.654  10.246  1.00  0.00           H  
ATOM     27 1HB  LYS A   2     -29.332 -46.442  12.697  1.00  0.00           H  
ATOM     28 2HB  LYS A   2     -28.641 -48.042  12.943  1.00  0.00           H  
ATOM     29 1HG  LYS A   2     -26.447 -47.286  12.204  1.00  0.00           H  
ATOM     30 2HG  LYS A   2     -27.100 -45.709  11.736  1.00  0.00           H  
ATOM     31 1HD  LYS A   2     -27.792 -45.368  14.149  1.00  0.00           H  
ATOM     32 2HD  LYS A   2     -26.925 -46.857  14.549  1.00  0.00           H  
ATOM     33 1HE  LYS A   2     -25.577 -44.555  13.115  1.00  0.00           H  
ATOM     34 2HE  LYS A   2     -25.696 -44.621  14.882  1.00  0.00           H  
ATOM     35 1HZ  LYS A   2     -23.616 -45.502  14.105  1.00  0.00           H  
ATOM     36 2HZ  LYS A   2     -24.495 -46.707  14.826  1.00  0.00           H  
ATOM     37 3HZ  LYS A   2     -24.356 -46.661  13.182  1.00  0.00           H  
ATOM     38  N   GLU A   3     -28.141 -49.815  10.716  1.00  0.00           N  
ATOM     39  CA  GLU A   3     -27.216 -50.850  10.277  1.00  0.00           C  
ATOM     40  C   GLU A   3     -27.269 -51.021   8.768  1.00  0.00           C  
ATOM     41  O   GLU A   3     -26.247 -51.255   8.124  1.00  0.00           O  
ATOM     42  CB  GLU A   3     -27.540 -52.175  10.971  1.00  0.00           C  
ATOM     43  CG  GLU A   3     -27.304 -52.165  12.477  1.00  0.00           C  
ATOM     44  CD  GLU A   3     -28.424 -51.505  13.241  1.00  0.00           C  
ATOM     45  OE1 GLU A   3     -29.385 -51.112  12.623  1.00  0.00           O  
ATOM     46  OE2 GLU A   3     -28.314 -51.389  14.437  1.00  0.00           O1-
ATOM     47  H   GLU A   3     -28.903 -50.062  11.336  1.00  0.00           H  
ATOM     48  HA  GLU A   3     -26.203 -50.550  10.552  1.00  0.00           H  
ATOM     49 1HB  GLU A   3     -28.585 -52.435  10.793  1.00  0.00           H  
ATOM     50 2HB  GLU A   3     -26.931 -52.971  10.541  1.00  0.00           H  
ATOM     51 1HG  GLU A   3     -27.198 -53.190  12.827  1.00  0.00           H  
ATOM     52 2HG  GLU A   3     -26.373 -51.638  12.682  1.00  0.00           H  
ATOM     53  N   GLU A   4     -28.464 -50.897   8.202  1.00  0.00           N  
ATOM     54  CA  GLU A   4     -28.630 -51.036   6.765  1.00  0.00           C  
ATOM     55  C   GLU A   4     -27.922 -49.898   6.049  1.00  0.00           C  
ATOM     56  O   GLU A   4     -27.276 -50.108   5.021  1.00  0.00           O  
ATOM     57  CB  GLU A   4     -30.114 -51.052   6.401  1.00  0.00           C  
ATOM     58  CG  GLU A   4     -30.863 -52.290   6.883  1.00  0.00           C  
ATOM     59  CD  GLU A   4     -32.345 -52.200   6.651  1.00  0.00           C  
ATOM     60  OE1 GLU A   4     -32.799 -51.151   6.265  1.00  0.00           O  
ATOM     61  OE2 GLU A   4     -33.023 -53.177   6.863  1.00  0.00           O1-
ATOM     62  H   GLU A   4     -29.268 -50.701   8.781  1.00  0.00           H  
ATOM     63  HA  GLU A   4     -28.178 -51.977   6.449  1.00  0.00           H  
ATOM     64 1HB  GLU A   4     -30.605 -50.177   6.823  1.00  0.00           H  
ATOM     65 2HB  GLU A   4     -30.224 -50.998   5.318  1.00  0.00           H  
ATOM     66 1HG  GLU A   4     -30.475 -53.161   6.355  1.00  0.00           H  
ATOM     67 2HG  GLU A   4     -30.671 -52.428   7.946  1.00  0.00           H  
ATOM     68  N   ALA A   5     -28.026 -48.695   6.606  1.00  0.00           N  
ATOM     69  CA  ALA A   5     -27.375 -47.526   6.030  1.00  0.00           C  
ATOM     70  C   ALA A   5     -25.862 -47.695   6.019  1.00  0.00           C  
ATOM     71  O   ALA A   5     -25.193 -47.305   5.062  1.00  0.00           O  
ATOM     72  CB  ALA A   5     -27.753 -46.278   6.803  1.00  0.00           C  
ATOM     73  H   ALA A   5     -28.596 -48.588   7.442  1.00  0.00           H  
ATOM     74  HA  ALA A   5     -27.709 -47.429   4.996  1.00  0.00           H  
ATOM     75 1HB  ALA A   5     -27.281 -45.412   6.347  1.00  0.00           H  
ATOM     76 2HB  ALA A   5     -28.830 -46.153   6.795  1.00  0.00           H  
ATOM     77 3HB  ALA A   5     -27.413 -46.382   7.829  1.00  0.00           H  
ATOM     78  N   GLU A   6     -25.326 -48.297   7.084  1.00  0.00           N  
ATOM     79  CA  GLU A   6     -23.890 -48.527   7.175  1.00  0.00           C  
ATOM     80  C   GLU A   6     -23.432 -49.512   6.111  1.00  0.00           C  
ATOM     81  O   GLU A   6     -22.369 -49.339   5.509  1.00  0.00           O  
ATOM     82  CB  GLU A   6     -23.516 -49.050   8.564  1.00  0.00           C  
ATOM     83  CG  GLU A   6     -23.685 -48.030   9.675  1.00  0.00           C  
ATOM     84  CD  GLU A   6     -23.367 -48.576  11.031  1.00  0.00           C  
ATOM     85  OE1 GLU A   6     -23.054 -49.737  11.126  1.00  0.00           O  
ATOM     86  OE2 GLU A   6     -23.447 -47.828  11.980  1.00  0.00           O1-
ATOM     87  H   GLU A   6     -25.928 -48.576   7.852  1.00  0.00           H  
ATOM     88  HA  GLU A   6     -23.374 -47.581   7.010  1.00  0.00           H  
ATOM     89 1HB  GLU A   6     -24.135 -49.914   8.805  1.00  0.00           H  
ATOM     90 2HB  GLU A   6     -22.478 -49.382   8.562  1.00  0.00           H  
ATOM     91 1HG  GLU A   6     -23.032 -47.180   9.472  1.00  0.00           H  
ATOM     92 2HG  GLU A   6     -24.708 -47.674   9.668  1.00  0.00           H  
ATOM     93  N   GLU A   7     -24.251 -50.531   5.855  1.00  0.00           N  
ATOM     94  CA  GLU A   7     -23.927 -51.516   4.833  1.00  0.00           C  
ATOM     95  C   GLU A   7     -23.941 -50.878   3.448  1.00  0.00           C  
ATOM     96  O   GLU A   7     -23.105 -51.204   2.604  1.00  0.00           O  
ATOM     97  CB  GLU A   7     -24.905 -52.690   4.888  1.00  0.00           C  
ATOM     98  CG  GLU A   7     -24.779 -53.559   6.135  1.00  0.00           C  
ATOM     99  CD  GLU A   7     -23.436 -54.214   6.266  1.00  0.00           C  
ATOM    100  OE1 GLU A   7     -22.917 -54.664   5.274  1.00  0.00           O  
ATOM    101  OE2 GLU A   7     -22.921 -54.264   7.363  1.00  0.00           O1-
ATOM    102  H   GLU A   7     -25.099 -50.635   6.403  1.00  0.00           H  
ATOM    103  HA  GLU A   7     -22.922 -51.891   5.020  1.00  0.00           H  
ATOM    104 1HB  GLU A   7     -25.925 -52.312   4.854  1.00  0.00           H  
ATOM    105 2HB  GLU A   7     -24.763 -53.328   4.015  1.00  0.00           H  
ATOM    106 1HG  GLU A   7     -24.937 -52.936   7.009  1.00  0.00           H  
ATOM    107 2HG  GLU A   7     -25.556 -54.321   6.120  1.00  0.00           H  
ATOM    108  N   VAL A   8     -24.864 -49.940   3.227  1.00  0.00           N  
ATOM    109  CA  VAL A   8     -24.931 -49.240   1.947  1.00  0.00           C  
ATOM    110  C   VAL A   8     -23.659 -48.424   1.720  1.00  0.00           C  
ATOM    111  O   VAL A   8     -23.102 -48.434   0.619  1.00  0.00           O  
ATOM    112  CB  VAL A   8     -26.170 -48.320   1.874  1.00  0.00           C  
ATOM    113  CG1 VAL A   8     -26.112 -47.459   0.618  1.00  0.00           C  
ATOM    114  CG2 VAL A   8     -27.437 -49.161   1.850  1.00  0.00           C  
ATOM    115  H   VAL A   8     -25.538 -49.732   3.956  1.00  0.00           H  
ATOM    116  HA  VAL A   8     -25.012 -49.984   1.153  1.00  0.00           H  
ATOM    117  HB  VAL A   8     -26.176 -47.661   2.744  1.00  0.00           H  
ATOM    118 1HG1 VAL A   8     -26.983 -46.805   0.581  1.00  0.00           H  
ATOM    119 2HG1 VAL A   8     -25.220 -46.864   0.634  1.00  0.00           H  
ATOM    120 3HG1 VAL A   8     -26.101 -48.103  -0.262  1.00  0.00           H  
ATOM    121 1HG2 VAL A   8     -28.308 -48.507   1.806  1.00  0.00           H  
ATOM    122 2HG2 VAL A   8     -27.421 -49.808   0.972  1.00  0.00           H  
ATOM    123 3HG2 VAL A   8     -27.489 -49.771   2.740  1.00  0.00           H  
ATOM    124  N   VAL A   9     -23.184 -47.739   2.763  1.00  0.00           N  
ATOM    125  CA  VAL A   9     -21.952 -46.963   2.657  1.00  0.00           C  
ATOM    126  C   VAL A   9     -20.767 -47.863   2.325  1.00  0.00           C  
ATOM    127  O   VAL A   9     -19.950 -47.529   1.463  1.00  0.00           O  
ATOM    128  CB  VAL A   9     -21.646 -46.208   3.974  1.00  0.00           C  
ATOM    129  CG1 VAL A   9     -20.252 -45.579   3.909  1.00  0.00           C  
ATOM    130  CG2 VAL A   9     -22.682 -45.114   4.213  1.00  0.00           C  
ATOM    131  H   VAL A   9     -23.704 -47.755   3.638  1.00  0.00           H  
ATOM    132  HA  VAL A   9     -22.064 -46.236   1.857  1.00  0.00           H  
ATOM    133  HB  VAL A   9     -21.660 -46.920   4.801  1.00  0.00           H  
ATOM    134 1HG1 VAL A   9     -20.048 -45.070   4.844  1.00  0.00           H  
ATOM    135 2HG1 VAL A   9     -19.498 -46.349   3.751  1.00  0.00           H  
ATOM    136 3HG1 VAL A   9     -20.212 -44.862   3.087  1.00  0.00           H  
ATOM    137 1HG2 VAL A   9     -22.457 -44.599   5.148  1.00  0.00           H  
ATOM    138 2HG2 VAL A   9     -22.648 -44.400   3.397  1.00  0.00           H  
ATOM    139 3HG2 VAL A   9     -23.676 -45.551   4.271  1.00  0.00           H  
ATOM    140  N   LYS A  10     -20.663 -49.001   3.012  1.00  0.00           N  
ATOM    141  CA  LYS A  10     -19.561 -49.927   2.773  1.00  0.00           C  
ATOM    142  C   LYS A  10     -19.570 -50.486   1.356  1.00  0.00           C  
ATOM    143  O   LYS A  10     -18.520 -50.580   0.716  1.00  0.00           O  
ATOM    144  CB  LYS A  10     -19.596 -51.072   3.776  1.00  0.00           C  
ATOM    145  CG  LYS A  10     -19.200 -50.674   5.190  1.00  0.00           C  
ATOM    146  CD  LYS A  10     -19.015 -51.895   6.075  1.00  0.00           C  
ATOM    147  CE  LYS A  10     -20.345 -52.556   6.386  1.00  0.00           C  
ATOM    148  NZ  LYS A  10     -20.191 -53.692   7.328  1.00  0.00           N1+
ATOM    149  H   LYS A  10     -21.356 -49.220   3.721  1.00  0.00           H  
ATOM    150  HA  LYS A  10     -18.625 -49.384   2.904  1.00  0.00           H  
ATOM    151 1HB  LYS A  10     -20.604 -51.482   3.807  1.00  0.00           H  
ATOM    152 2HB  LYS A  10     -18.929 -51.870   3.445  1.00  0.00           H  
ATOM    153 1HG  LYS A  10     -18.269 -50.105   5.160  1.00  0.00           H  
ATOM    154 2HG  LYS A  10     -19.975 -50.040   5.618  1.00  0.00           H  
ATOM    155 1HD  LYS A  10     -18.366 -52.613   5.578  1.00  0.00           H  
ATOM    156 2HD  LYS A  10     -18.547 -51.595   7.014  1.00  0.00           H  
ATOM    157 1HE  LYS A  10     -21.017 -51.817   6.827  1.00  0.00           H  
ATOM    158 2HE  LYS A  10     -20.788 -52.927   5.465  1.00  0.00           H  
ATOM    159 1HZ  LYS A  10     -21.108 -54.098   7.503  1.00  0.00           H  
ATOM    160 2HZ  LYS A  10     -19.587 -54.389   6.921  1.00  0.00           H  
ATOM    161 3HZ  LYS A  10     -19.796 -53.367   8.194  1.00  0.00           H  
ATOM    162  N   GLU A  11     -20.753 -50.837   0.852  1.00  0.00           N  
ATOM    163  CA  GLU A  11     -20.839 -51.364  -0.502  1.00  0.00           C  
ATOM    164  C   GLU A  11     -20.471 -50.286  -1.508  1.00  0.00           C  
ATOM    165  O   GLU A  11     -19.781 -50.557  -2.494  1.00  0.00           O  
ATOM    166  CB  GLU A  11     -22.246 -51.894  -0.792  1.00  0.00           C  
ATOM    167  CG  GLU A  11     -22.619 -53.188  -0.056  1.00  0.00           C  
ATOM    168  CD  GLU A  11     -21.795 -54.371  -0.477  1.00  0.00           C  
ATOM    169  OE1 GLU A  11     -21.634 -54.570  -1.656  1.00  0.00           O  
ATOM    170  OE2 GLU A  11     -21.319 -55.082   0.385  1.00  0.00           O1-
ATOM    171  H   GLU A  11     -21.591 -50.760   1.418  1.00  0.00           H  
ATOM    172  HA  GLU A  11     -20.127 -52.182  -0.602  1.00  0.00           H  
ATOM    173 1HB  GLU A  11     -22.977 -51.135  -0.514  1.00  0.00           H  
ATOM    174 2HB  GLU A  11     -22.351 -52.073  -1.861  1.00  0.00           H  
ATOM    175 1HG  GLU A  11     -22.487 -53.038   1.015  1.00  0.00           H  
ATOM    176 2HG  GLU A  11     -23.671 -53.401  -0.237  1.00  0.00           H  
ATOM    177  N   ALA A  12     -20.901 -49.055  -1.247  1.00  0.00           N  
ATOM    178  CA  ALA A  12     -20.576 -47.945  -2.127  1.00  0.00           C  
ATOM    179  C   ALA A  12     -19.072 -47.718  -2.169  1.00  0.00           C  
ATOM    180  O   ALA A  12     -18.504 -47.472  -3.231  1.00  0.00           O  
ATOM    181  CB  ALA A  12     -21.280 -46.688  -1.667  1.00  0.00           C  
ATOM    182  H   ALA A  12     -21.487 -48.889  -0.432  1.00  0.00           H  
ATOM    183  HA  ALA A  12     -20.908 -48.202  -3.134  1.00  0.00           H  
ATOM    184 1HB  ALA A  12     -21.045 -45.867  -2.342  1.00  0.00           H  
ATOM    185 2HB  ALA A  12     -22.355 -46.859  -1.655  1.00  0.00           H  
ATOM    186 3HB  ALA A  12     -20.941 -46.444  -0.663  1.00  0.00           H  
ATOM    187  N   LEU A  13     -18.422 -47.830  -1.010  1.00  0.00           N  
ATOM    188  CA  LEU A  13     -16.983 -47.631  -0.932  1.00  0.00           C  
ATOM    189  C   LEU A  13     -16.244 -48.695  -1.728  1.00  0.00           C  
ATOM    190  O   LEU A  13     -15.275 -48.390  -2.426  1.00  0.00           O  
ATOM    191  CB  LEU A  13     -16.525 -47.635   0.530  1.00  0.00           C  
ATOM    192  CG  LEU A  13     -15.011 -47.456   0.780  1.00  0.00           C  
ATOM    193  CD1 LEU A  13     -14.523 -46.144   0.162  1.00  0.00           C  
ATOM    194  CD2 LEU A  13     -14.766 -47.459   2.283  1.00  0.00           C  
ATOM    195  H   LEU A  13     -18.946 -48.022  -0.161  1.00  0.00           H  
ATOM    196  HA  LEU A  13     -16.756 -46.661  -1.363  1.00  0.00           H  
ATOM    197 1HB  LEU A  13     -17.046 -46.834   1.050  1.00  0.00           H  
ATOM    198 2HB  LEU A  13     -16.824 -48.581   0.981  1.00  0.00           H  
ATOM    199  HG  LEU A  13     -14.460 -48.277   0.319  1.00  0.00           H  
ATOM    200 1HD1 LEU A  13     -13.458 -46.035   0.351  1.00  0.00           H  
ATOM    201 2HD1 LEU A  13     -14.692 -46.150  -0.913  1.00  0.00           H  
ATOM    202 3HD1 LEU A  13     -15.056 -45.311   0.608  1.00  0.00           H  
ATOM    203 1HD2 LEU A  13     -13.701 -47.340   2.481  1.00  0.00           H  
ATOM    204 2HD2 LEU A  13     -15.315 -46.636   2.743  1.00  0.00           H  
ATOM    205 3HD2 LEU A  13     -15.111 -48.403   2.704  1.00  0.00           H  
ATOM    206  N   LYS A  14     -16.700 -49.942  -1.636  1.00  0.00           N  
ATOM    207  CA  LYS A  14     -16.087 -51.013  -2.408  1.00  0.00           C  
ATOM    208  C   LYS A  14     -16.195 -50.747  -3.905  1.00  0.00           C  
ATOM    209  O   LYS A  14     -15.241 -50.982  -4.646  1.00  0.00           O  
ATOM    210  CB  LYS A  14     -16.713 -52.363  -2.061  1.00  0.00           C  
ATOM    211  CG  LYS A  14     -16.291 -52.908  -0.696  1.00  0.00           C  
ATOM    212  CD  LYS A  14     -16.740 -54.353  -0.498  1.00  0.00           C  
ATOM    213  CE  LYS A  14     -18.237 -54.441  -0.266  1.00  0.00           C  
ATOM    214  NZ  LYS A  14     -18.667 -55.823   0.075  1.00  0.00           N1+
ATOM    215  H   LYS A  14     -17.479 -50.143  -1.015  1.00  0.00           H  
ATOM    216  HA  LYS A  14     -15.028 -51.053  -2.156  1.00  0.00           H  
ATOM    217 1HB  LYS A  14     -17.799 -52.262  -2.062  1.00  0.00           H  
ATOM    218 2HB  LYS A  14     -16.451 -53.094  -2.824  1.00  0.00           H  
ATOM    219 1HG  LYS A  14     -15.203 -52.860  -0.614  1.00  0.00           H  
ATOM    220 2HG  LYS A  14     -16.722 -52.290   0.090  1.00  0.00           H  
ATOM    221 1HD  LYS A  14     -16.479 -54.945  -1.374  1.00  0.00           H  
ATOM    222 2HD  LYS A  14     -16.230 -54.773   0.369  1.00  0.00           H  
ATOM    223 1HE  LYS A  14     -18.512 -53.772   0.551  1.00  0.00           H  
ATOM    224 2HE  LYS A  14     -18.761 -54.127  -1.168  1.00  0.00           H  
ATOM    225 1HZ  LYS A  14     -19.673 -55.823   0.220  1.00  0.00           H  
ATOM    226 2HZ  LYS A  14     -18.435 -56.447  -0.683  1.00  0.00           H  
ATOM    227 3HZ  LYS A  14     -18.206 -56.126   0.915  1.00  0.00           H  
ATOM    228  N   GLU A  15     -17.341 -50.229  -4.350  1.00  0.00           N  
ATOM    229  CA  GLU A  15     -17.508 -49.918  -5.767  1.00  0.00           C  
ATOM    230  C   GLU A  15     -16.567 -48.795  -6.193  1.00  0.00           C  
ATOM    231  O   GLU A  15     -15.974 -48.851  -7.273  1.00  0.00           O  
ATOM    232  CB  GLU A  15     -18.956 -49.519  -6.073  1.00  0.00           C  
ATOM    233  CG  GLU A  15     -19.971 -50.650  -5.968  1.00  0.00           C  
ATOM    234  CD  GLU A  15     -19.710 -51.759  -6.944  1.00  0.00           C  
ATOM    235  OE1 GLU A  15     -19.424 -51.466  -8.081  1.00  0.00           O  
ATOM    236  OE2 GLU A  15     -19.791 -52.905  -6.555  1.00  0.00           O1-
ATOM    237  H   GLU A  15     -18.110 -50.078  -3.703  1.00  0.00           H  
ATOM    238  HA  GLU A  15     -17.260 -50.806  -6.348  1.00  0.00           H  
ATOM    239 1HB  GLU A  15     -19.266 -48.730  -5.388  1.00  0.00           H  
ATOM    240 2HB  GLU A  15     -19.013 -49.112  -7.083  1.00  0.00           H  
ATOM    241 1HG  GLU A  15     -19.945 -51.059  -4.960  1.00  0.00           H  
ATOM    242 2HG  GLU A  15     -20.967 -50.245  -6.141  1.00  0.00           H  
ATOM    243  N   LEU A  16     -16.398 -47.796  -5.327  1.00  0.00           N  
ATOM    244  CA  LEU A  16     -15.504 -46.683  -5.626  1.00  0.00           C  
ATOM    245  C   LEU A  16     -14.059 -47.169  -5.718  1.00  0.00           C  
ATOM    246  O   LEU A  16     -13.303 -46.741  -6.596  1.00  0.00           O  
ATOM    247  CB  LEU A  16     -15.634 -45.602  -4.537  1.00  0.00           C  
ATOM    248  CG  LEU A  16     -17.004 -44.856  -4.471  1.00  0.00           C  
ATOM    249  CD1 LEU A  16     -17.081 -44.018  -3.185  1.00  0.00           C  
ATOM    250  CD2 LEU A  16     -17.167 -43.965  -5.690  1.00  0.00           C  
ATOM    251  H   LEU A  16     -16.927 -47.798  -4.461  1.00  0.00           H  
ATOM    252  HA  LEU A  16     -15.784 -46.263  -6.588  1.00  0.00           H  
ATOM    253 1HB  LEU A  16     -15.467 -46.070  -3.567  1.00  0.00           H  
ATOM    254 2HB  LEU A  16     -14.853 -44.858  -4.692  1.00  0.00           H  
ATOM    255  HG  LEU A  16     -17.811 -45.582  -4.453  1.00  0.00           H  
ATOM    256 1HD1 LEU A  16     -18.049 -43.509  -3.141  1.00  0.00           H  
ATOM    257 2HD1 LEU A  16     -16.978 -44.666  -2.319  1.00  0.00           H  
ATOM    258 3HD1 LEU A  16     -16.290 -43.282  -3.171  1.00  0.00           H  
ATOM    259 1HD2 LEU A  16     -18.127 -43.459  -5.624  1.00  0.00           H  
ATOM    260 2HD2 LEU A  16     -16.374 -43.226  -5.721  1.00  0.00           H  
ATOM    261 3HD2 LEU A  16     -17.133 -44.566  -6.595  1.00  0.00           H  
ATOM    262  N   LYS A  17     -13.690 -48.093  -4.831  1.00  0.00           N  
ATOM    263  CA  LYS A  17     -12.354 -48.670  -4.841  1.00  0.00           C  
ATOM    264  C   LYS A  17     -12.114 -49.465  -6.117  1.00  0.00           C  
ATOM    265  O   LYS A  17     -11.059 -49.340  -6.737  1.00  0.00           O  
ATOM    266  CB  LYS A  17     -12.139 -49.556  -3.609  1.00  0.00           C  
ATOM    267  CG  LYS A  17     -10.731 -50.161  -3.482  1.00  0.00           C  
ATOM    268  CD  LYS A  17     -10.549 -50.851  -2.125  1.00  0.00           C  
ATOM    269  CE  LYS A  17      -9.110 -51.319  -1.906  1.00  0.00           C  
ATOM    270  NZ  LYS A  17      -8.787 -52.575  -2.657  1.00  0.00           N1+
ATOM    271  H   LYS A  17     -14.353 -48.386  -4.118  1.00  0.00           H  
ATOM    272  HA  LYS A  17     -11.627 -47.862  -4.821  1.00  0.00           H  
ATOM    273 1HB  LYS A  17     -12.345 -48.976  -2.711  1.00  0.00           H  
ATOM    274 2HB  LYS A  17     -12.854 -50.380  -3.636  1.00  0.00           H  
ATOM    275 1HG  LYS A  17     -10.578 -50.891  -4.281  1.00  0.00           H  
ATOM    276 2HG  LYS A  17      -9.989 -49.371  -3.587  1.00  0.00           H  
ATOM    277 1HD  LYS A  17     -10.818 -50.151  -1.331  1.00  0.00           H  
ATOM    278 2HD  LYS A  17     -11.219 -51.711  -2.064  1.00  0.00           H  
ATOM    279 1HE  LYS A  17      -8.430 -50.532  -2.230  1.00  0.00           H  
ATOM    280 2HE  LYS A  17      -8.960 -51.498  -0.841  1.00  0.00           H  
ATOM    281 1HZ  LYS A  17      -7.832 -52.836  -2.470  1.00  0.00           H  
ATOM    282 2HZ  LYS A  17      -9.402 -53.315  -2.352  1.00  0.00           H  
ATOM    283 3HZ  LYS A  17      -8.901 -52.441  -3.656  1.00  0.00           H  
ATOM    284  N   LYS A  18     -13.100 -50.269  -6.517  1.00  0.00           N  
ATOM    285  CA  LYS A  18     -12.967 -51.058  -7.733  1.00  0.00           C  
ATOM    286  C   LYS A  18     -12.784 -50.173  -8.960  1.00  0.00           C  
ATOM    287  O   LYS A  18     -11.988 -50.500  -9.840  1.00  0.00           O  
ATOM    288  CB  LYS A  18     -14.168 -51.984  -7.915  1.00  0.00           C  
ATOM    289  CG  LYS A  18     -14.182 -53.182  -6.957  1.00  0.00           C  
ATOM    290  CD  LYS A  18     -15.271 -54.191  -7.318  1.00  0.00           C  
ATOM    291  CE  LYS A  18     -16.663 -53.631  -7.050  1.00  0.00           C  
ATOM    292  NZ  LYS A  18     -17.734 -54.619  -7.353  1.00  0.00           N1+
ATOM    293  H   LYS A  18     -13.943 -50.345  -5.959  1.00  0.00           H  
ATOM    294  HA  LYS A  18     -12.075 -51.681  -7.640  1.00  0.00           H  
ATOM    295 1HB  LYS A  18     -15.083 -51.412  -7.757  1.00  0.00           H  
ATOM    296 2HB  LYS A  18     -14.189 -52.362  -8.937  1.00  0.00           H  
ATOM    297 1HG  LYS A  18     -13.209 -53.680  -6.999  1.00  0.00           H  
ATOM    298 2HG  LYS A  18     -14.340 -52.836  -5.938  1.00  0.00           H  
ATOM    299 1HD  LYS A  18     -15.188 -54.465  -8.370  1.00  0.00           H  
ATOM    300 2HD  LYS A  18     -15.140 -55.089  -6.715  1.00  0.00           H  
ATOM    301 1HE  LYS A  18     -16.733 -53.344  -5.999  1.00  0.00           H  
ATOM    302 2HE  LYS A  18     -16.822 -52.751  -7.666  1.00  0.00           H  
ATOM    303 1HZ  LYS A  18     -18.636 -54.190  -7.154  1.00  0.00           H  
ATOM    304 2HZ  LYS A  18     -17.692 -54.878  -8.327  1.00  0.00           H  
ATOM    305 3HZ  LYS A  18     -17.617 -55.440  -6.782  1.00  0.00           H  
ATOM    306  N   LEU A  19     -13.497 -49.046  -9.018  1.00  0.00           N  
ATOM    307  CA  LEU A  19     -13.345 -48.138 -10.151  1.00  0.00           C  
ATOM    308  C   LEU A  19     -11.921 -47.608 -10.224  1.00  0.00           C  
ATOM    309  O   LEU A  19     -11.331 -47.554 -11.304  1.00  0.00           O  
ATOM    310  CB  LEU A  19     -14.330 -46.963 -10.047  1.00  0.00           C  
ATOM    311  CG  LEU A  19     -15.825 -47.285 -10.297  1.00  0.00           C  
ATOM    312  CD1 LEU A  19     -16.671 -46.076  -9.911  1.00  0.00           C  
ATOM    313  CD2 LEU A  19     -16.040 -47.625 -11.772  1.00  0.00           C  
ATOM    314  H   LEU A  19     -14.160 -48.833  -8.279  1.00  0.00           H  
ATOM    315  HA  LEU A  19     -13.541 -48.693 -11.067  1.00  0.00           H  
ATOM    316 1HB  LEU A  19     -14.250 -46.544  -9.046  1.00  0.00           H  
ATOM    317 2HB  LEU A  19     -14.029 -46.197 -10.762  1.00  0.00           H  
ATOM    318  HG  LEU A  19     -16.127 -48.132  -9.682  1.00  0.00           H  
ATOM    319 1HD1 LEU A  19     -17.721 -46.297 -10.081  1.00  0.00           H  
ATOM    320 2HD1 LEU A  19     -16.516 -45.843  -8.859  1.00  0.00           H  
ATOM    321 3HD1 LEU A  19     -16.377 -45.223 -10.519  1.00  0.00           H  
ATOM    322 1HD2 LEU A  19     -17.096 -47.847 -11.943  1.00  0.00           H  
ATOM    323 2HD2 LEU A  19     -15.742 -46.775 -12.389  1.00  0.00           H  
ATOM    324 3HD2 LEU A  19     -15.447 -48.495 -12.051  1.00  0.00           H  
ATOM    325  N   PHE A  20     -11.351 -47.265  -9.071  1.00  0.00           N  
ATOM    326  CA  PHE A  20      -9.966 -46.817  -9.027  1.00  0.00           C  
ATOM    327  C   PHE A  20      -9.019 -47.898  -9.531  1.00  0.00           C  
ATOM    328  O   PHE A  20      -8.123 -47.622 -10.333  1.00  0.00           O  
ATOM    329  CB  PHE A  20      -9.564 -46.393  -7.621  1.00  0.00           C  
ATOM    330  CG  PHE A  20      -8.105 -46.068  -7.496  1.00  0.00           C  
ATOM    331  CD1 PHE A  20      -7.555 -44.995  -8.184  1.00  0.00           C  
ATOM    332  CD2 PHE A  20      -7.280 -46.826  -6.683  1.00  0.00           C  
ATOM    333  CE1 PHE A  20      -6.219 -44.697  -8.066  1.00  0.00           C  
ATOM    334  CE2 PHE A  20      -5.938 -46.523  -6.561  1.00  0.00           C  
ATOM    335  CZ  PHE A  20      -5.410 -45.455  -7.256  1.00  0.00           C  
ATOM    336  H   PHE A  20     -11.896 -47.301  -8.213  1.00  0.00           H  
ATOM    337  HA  PHE A  20      -9.869 -45.952  -9.680  1.00  0.00           H  
ATOM    338 1HB  PHE A  20     -10.139 -45.517  -7.337  1.00  0.00           H  
ATOM    339 2HB  PHE A  20      -9.803 -47.186  -6.914  1.00  0.00           H  
ATOM    340  HD1 PHE A  20      -8.192 -44.385  -8.829  1.00  0.00           H  
ATOM    341  HD2 PHE A  20      -7.700 -47.671  -6.135  1.00  0.00           H  
ATOM    342  HE1 PHE A  20      -5.802 -43.852  -8.615  1.00  0.00           H  
ATOM    343  HE2 PHE A  20      -5.297 -47.125  -5.916  1.00  0.00           H  
ATOM    344  HZ  PHE A  20      -4.351 -45.215  -7.162  1.00  0.00           H  
ATOM    345  N   GLU A  21      -9.210 -49.127  -9.065  1.00  0.00           N  
ATOM    346  CA  GLU A  21      -8.344 -50.222  -9.480  1.00  0.00           C  
ATOM    347  C   GLU A  21      -8.401 -50.410 -10.998  1.00  0.00           C  
ATOM    348  O   GLU A  21      -7.375 -50.628 -11.643  1.00  0.00           O  
ATOM    349  CB  GLU A  21      -8.743 -51.522  -8.774  1.00  0.00           C  
ATOM    350  CG  GLU A  21      -8.478 -51.530  -7.276  1.00  0.00           C  
ATOM    351  CD  GLU A  21      -8.995 -52.766  -6.600  1.00  0.00           C  
ATOM    352  OE1 GLU A  21      -9.610 -53.563  -7.263  1.00  0.00           O  
ATOM    353  OE2 GLU A  21      -8.782 -52.914  -5.417  1.00  0.00           O1-
ATOM    354  H   GLU A  21      -9.955 -49.302  -8.395  1.00  0.00           H  
ATOM    355  HA  GLU A  21      -7.316 -49.976  -9.207  1.00  0.00           H  
ATOM    356 1HB  GLU A  21      -9.806 -51.714  -8.928  1.00  0.00           H  
ATOM    357 2HB  GLU A  21      -8.195 -52.356  -9.210  1.00  0.00           H  
ATOM    358 1HG  GLU A  21      -7.405 -51.451  -7.105  1.00  0.00           H  
ATOM    359 2HG  GLU A  21      -8.954 -50.660  -6.833  1.00  0.00           H  
ATOM    360  N   GLU A  22      -9.600 -50.287 -11.574  1.00  0.00           N  
ATOM    361  CA  GLU A  22      -9.752 -50.388 -13.022  1.00  0.00           C  
ATOM    362  C   GLU A  22      -9.058 -49.227 -13.724  1.00  0.00           C  
ATOM    363  O   GLU A  22      -8.422 -49.417 -14.766  1.00  0.00           O  
ATOM    364  CB  GLU A  22     -11.229 -50.410 -13.418  1.00  0.00           C  
ATOM    365  CG  GLU A  22     -11.994 -51.664 -13.001  1.00  0.00           C  
ATOM    366  CD  GLU A  22     -13.451 -51.601 -13.387  1.00  0.00           C  
ATOM    367  OE1 GLU A  22     -13.856 -50.593 -13.911  1.00  0.00           O  
ATOM    368  OE2 GLU A  22     -14.155 -52.556 -13.155  1.00  0.00           O1-
ATOM    369  H   GLU A  22     -10.420 -50.143 -10.994  1.00  0.00           H  
ATOM    370  HA  GLU A  22      -9.289 -51.318 -13.354  1.00  0.00           H  
ATOM    371 1HB  GLU A  22     -11.734 -49.546 -12.989  1.00  0.00           H  
ATOM    372 2HB  GLU A  22     -11.308 -50.328 -14.502  1.00  0.00           H  
ATOM    373 1HG  GLU A  22     -11.540 -52.531 -13.475  1.00  0.00           H  
ATOM    374 2HG  GLU A  22     -11.912 -51.790 -11.923  1.00  0.00           H  
ATOM    375  N   GLN A  23      -9.157 -48.024 -13.145  1.00  0.00           N  
ATOM    376  CA  GLN A  23      -8.489 -46.859 -13.717  1.00  0.00           C  
ATOM    377  C   GLN A  23      -6.978 -47.046 -13.725  1.00  0.00           C  
ATOM    378  O   GLN A  23      -6.309 -46.708 -14.704  1.00  0.00           O  
ATOM    379  CB  GLN A  23      -8.856 -45.578 -12.949  1.00  0.00           C  
ATOM    380  CG  GLN A  23     -10.250 -45.076 -13.224  1.00  0.00           C  
ATOM    381  CD  GLN A  23     -10.750 -44.030 -12.199  1.00  0.00           C  
ATOM    382  NE2 GLN A  23     -10.108 -42.863 -12.132  1.00  0.00           N  
ATOM    383  OE1 GLN A  23     -11.720 -44.301 -11.481  1.00  0.00           O  
ATOM    384  H   GLN A  23      -9.722 -47.923 -12.305  1.00  0.00           H  
ATOM    385  HA  GLN A  23      -8.820 -46.747 -14.746  1.00  0.00           H  
ATOM    386 1HB  GLN A  23      -8.762 -45.753 -11.881  1.00  0.00           H  
ATOM    387 2HB  GLN A  23      -8.153 -44.787 -13.208  1.00  0.00           H  
ATOM    388 1HG  GLN A  23     -10.247 -44.626 -14.222  1.00  0.00           H  
ATOM    389 2HG  GLN A  23     -10.923 -45.925 -13.200  1.00  0.00           H  
ATOM    390 1HE2 GLN A  23     -10.400 -42.155 -11.475  1.00  0.00           H  
ATOM    391 2HE2 GLN A  23      -9.328 -42.677 -12.728  1.00  0.00           H  
ATOM    392  N   LYS A  24      -6.441 -47.613 -12.648  1.00  0.00           N  
ATOM    393  CA  LYS A  24      -5.010 -47.868 -12.566  1.00  0.00           C  
ATOM    394  C   LYS A  24      -4.582 -48.849 -13.650  1.00  0.00           C  
ATOM    395  O   LYS A  24      -3.572 -48.633 -14.321  1.00  0.00           O  
ATOM    396  CB  LYS A  24      -4.641 -48.392 -11.176  1.00  0.00           C  
ATOM    397  CG  LYS A  24      -3.138 -48.612 -10.944  1.00  0.00           C  
ATOM    398  CD  LYS A  24      -2.853 -48.937  -9.472  1.00  0.00           C  
ATOM    399  CE  LYS A  24      -1.350 -48.963  -9.153  1.00  0.00           C  
ATOM    400  NZ  LYS A  24      -0.676 -50.220  -9.612  1.00  0.00           N1+
ATOM    401  H   LYS A  24      -7.037 -47.845 -11.861  1.00  0.00           H  
ATOM    402  HA  LYS A  24      -4.482 -46.929 -12.735  1.00  0.00           H  
ATOM    403 1HB  LYS A  24      -5.000 -47.692 -10.422  1.00  0.00           H  
ATOM    404 2HB  LYS A  24      -5.151 -49.341 -11.005  1.00  0.00           H  
ATOM    405 1HG  LYS A  24      -2.792 -49.434 -11.577  1.00  0.00           H  
ATOM    406 2HG  LYS A  24      -2.600 -47.709 -11.227  1.00  0.00           H  
ATOM    407 1HD  LYS A  24      -3.330 -48.182  -8.845  1.00  0.00           H  
ATOM    408 2HD  LYS A  24      -3.284 -49.908  -9.227  1.00  0.00           H  
ATOM    409 1HE  LYS A  24      -0.868 -48.111  -9.634  1.00  0.00           H  
ATOM    410 2HE  LYS A  24      -1.226 -48.875  -8.074  1.00  0.00           H  
ATOM    411 1HZ  LYS A  24       0.300 -50.180  -9.364  1.00  0.00           H  
ATOM    412 2HZ  LYS A  24      -1.103 -51.011  -9.160  1.00  0.00           H  
ATOM    413 3HZ  LYS A  24      -0.757 -50.327 -10.618  1.00  0.00           H  
ATOM    414  N   LYS A  25      -5.370 -49.911 -13.838  1.00  0.00           N  
ATOM    415  CA  LYS A  25      -5.074 -50.911 -14.858  1.00  0.00           C  
ATOM    416  C   LYS A  25      -5.010 -50.280 -16.248  1.00  0.00           C  
ATOM    417  O   LYS A  25      -4.114 -50.591 -17.032  1.00  0.00           O  
ATOM    418  CB  LYS A  25      -6.120 -52.025 -14.829  1.00  0.00           C  
ATOM    419  CG  LYS A  25      -5.864 -53.174 -15.793  1.00  0.00           C  
ATOM    420  CD  LYS A  25      -6.883 -54.288 -15.579  1.00  0.00           C  
ATOM    421  CE  LYS A  25      -6.546 -55.531 -16.379  1.00  0.00           C  
ATOM    422  NZ  LYS A  25      -6.766 -55.337 -17.836  1.00  0.00           N1+
ATOM    423  H   LYS A  25      -6.179 -50.039 -13.237  1.00  0.00           H  
ATOM    424  HA  LYS A  25      -4.096 -51.342 -14.644  1.00  0.00           H  
ATOM    425 1HB  LYS A  25      -6.179 -52.436 -13.822  1.00  0.00           H  
ATOM    426 2HB  LYS A  25      -7.098 -51.605 -15.068  1.00  0.00           H  
ATOM    427 1HG  LYS A  25      -5.930 -52.808 -16.821  1.00  0.00           H  
ATOM    428 2HG  LYS A  25      -4.859 -53.563 -15.628  1.00  0.00           H  
ATOM    429 1HD  LYS A  25      -6.913 -54.545 -14.518  1.00  0.00           H  
ATOM    430 2HD  LYS A  25      -7.870 -53.931 -15.872  1.00  0.00           H  
ATOM    431 1HE  LYS A  25      -5.502 -55.789 -16.213  1.00  0.00           H  
ATOM    432 2HE  LYS A  25      -7.173 -56.352 -16.035  1.00  0.00           H  
ATOM    433 1HZ  LYS A  25      -6.533 -56.184 -18.328  1.00  0.00           H  
ATOM    434 2HZ  LYS A  25      -7.732 -55.106 -18.005  1.00  0.00           H  
ATOM    435 3HZ  LYS A  25      -6.179 -54.582 -18.177  1.00  0.00           H  
ATOM    436  N   VAL A  26      -5.948 -49.380 -16.539  1.00  0.00           N  
ATOM    437  CA  VAL A  26      -5.979 -48.703 -17.831  1.00  0.00           C  
ATOM    438  C   VAL A  26      -4.730 -47.854 -18.047  1.00  0.00           C  
ATOM    439  O   VAL A  26      -4.164 -47.852 -19.144  1.00  0.00           O  
ATOM    440  CB  VAL A  26      -7.239 -47.821 -17.950  1.00  0.00           C  
ATOM    441  CG1 VAL A  26      -7.168 -46.942 -19.203  1.00  0.00           C  
ATOM    442  CG2 VAL A  26      -8.467 -48.719 -18.018  1.00  0.00           C  
ATOM    443  H   VAL A  26      -6.670 -49.181 -15.853  1.00  0.00           H  
ATOM    444  HA  VAL A  26      -6.021 -49.462 -18.613  1.00  0.00           H  
ATOM    445  HB  VAL A  26      -7.303 -47.169 -17.078  1.00  0.00           H  
ATOM    446 1HG1 VAL A  26      -8.064 -46.324 -19.264  1.00  0.00           H  
ATOM    447 2HG1 VAL A  26      -6.296 -46.303 -19.154  1.00  0.00           H  
ATOM    448 3HG1 VAL A  26      -7.100 -47.576 -20.088  1.00  0.00           H  
ATOM    449 1HG2 VAL A  26      -9.364 -48.109 -18.088  1.00  0.00           H  
ATOM    450 2HG2 VAL A  26      -8.393 -49.364 -18.896  1.00  0.00           H  
ATOM    451 3HG2 VAL A  26      -8.516 -49.336 -17.127  1.00  0.00           H  
ATOM    452  N   ASN A  27      -4.294 -47.143 -17.009  1.00  0.00           N  
ATOM    453  CA  ASN A  27      -3.083 -46.334 -17.109  1.00  0.00           C  
ATOM    454  C   ASN A  27      -1.865 -47.210 -17.372  1.00  0.00           C  
ATOM    455  O   ASN A  27      -0.984 -46.836 -18.150  1.00  0.00           O  
ATOM    456  CB  ASN A  27      -2.872 -45.521 -15.842  1.00  0.00           C  
ATOM    457  CG  ASN A  27      -3.791 -44.335 -15.734  1.00  0.00           C  
ATOM    458  ND2 ASN A  27      -4.987 -44.571 -15.281  1.00  0.00           N  
ATOM    459  OD1 ASN A  27      -3.421 -43.200 -16.069  1.00  0.00           O  
ATOM    460  H   ASN A  27      -4.824 -47.159 -16.142  1.00  0.00           H  
ATOM    461  HA  ASN A  27      -3.182 -45.654 -17.955  1.00  0.00           H  
ATOM    462 1HB  ASN A  27      -3.031 -46.163 -14.975  1.00  0.00           H  
ATOM    463 2HB  ASN A  27      -1.842 -45.173 -15.803  1.00  0.00           H  
ATOM    464 1HD2 ASN A  27      -5.647 -43.827 -15.192  1.00  0.00           H  
ATOM    465 2HD2 ASN A  27      -5.256 -45.502 -15.023  1.00  0.00           H  
ATOM    466  N   GLU A  28      -1.822 -48.386 -16.747  1.00  0.00           N  
ATOM    467  CA  GLU A  28      -0.715 -49.311 -16.953  1.00  0.00           C  
ATOM    468  C   GLU A  28      -0.719 -49.865 -18.376  1.00  0.00           C  
ATOM    469  O   GLU A  28       0.332 -49.970 -19.011  1.00  0.00           O  
ATOM    470  CB  GLU A  28      -0.785 -50.458 -15.944  1.00  0.00           C  
ATOM    471  CG  GLU A  28      -0.517 -50.045 -14.502  1.00  0.00           C  
ATOM    472  CD  GLU A  28      -0.771 -51.159 -13.525  1.00  0.00           C  
ATOM    473  OE1 GLU A  28      -1.157 -52.218 -13.956  1.00  0.00           O  
ATOM    474  OE2 GLU A  28      -0.584 -50.950 -12.345  1.00  0.00           O1-
ATOM    475  H   GLU A  28      -2.563 -48.629 -16.094  1.00  0.00           H  
ATOM    476  HA  GLU A  28       0.221 -48.770 -16.800  1.00  0.00           H  
ATOM    477 1HB  GLU A  28      -1.770 -50.921 -15.986  1.00  0.00           H  
ATOM    478 2HB  GLU A  28      -0.054 -51.222 -16.212  1.00  0.00           H  
ATOM    479 1HG  GLU A  28       0.522 -49.729 -14.416  1.00  0.00           H  
ATOM    480 2HG  GLU A  28      -1.149 -49.196 -14.252  1.00  0.00           H  
ATOM    481  N   GLU A  29      -1.909 -50.191 -18.887  1.00  0.00           N  
ATOM    482  CA  GLU A  29      -2.026 -50.694 -20.251  1.00  0.00           C  
ATOM    483  C   GLU A  29      -1.638 -49.624 -21.257  1.00  0.00           C  
ATOM    484  O   GLU A  29      -0.934 -49.901 -22.231  1.00  0.00           O  
ATOM    485  CB  GLU A  29      -3.457 -51.153 -20.535  1.00  0.00           C  
ATOM    486  CG  GLU A  29      -3.882 -52.412 -19.803  1.00  0.00           C  
ATOM    487  CD  GLU A  29      -5.324 -52.759 -20.045  1.00  0.00           C  
ATOM    488  OE1 GLU A  29      -5.981 -52.018 -20.733  1.00  0.00           O  
ATOM    489  OE2 GLU A  29      -5.771 -53.764 -19.537  1.00  0.00           O1-
ATOM    490  H   GLU A  29      -2.738 -50.106 -18.310  1.00  0.00           H  
ATOM    491  HA  GLU A  29      -1.351 -51.539 -20.369  1.00  0.00           H  
ATOM    492 1HB  GLU A  29      -4.153 -50.359 -20.259  1.00  0.00           H  
ATOM    493 2HB  GLU A  29      -3.576 -51.332 -21.604  1.00  0.00           H  
ATOM    494 1HG  GLU A  29      -3.258 -53.241 -20.133  1.00  0.00           H  
ATOM    495 2HG  GLU A  29      -3.720 -52.276 -18.738  1.00  0.00           H  
ATOM    496  N   ALA A  30      -2.085 -48.395 -21.015  1.00  0.00           N  
ATOM    497  CA  ALA A  30      -1.761 -47.288 -21.898  1.00  0.00           C  
ATOM    498  C   ALA A  30      -0.264 -47.036 -21.891  1.00  0.00           C  
ATOM    499  O   ALA A  30       0.330 -46.756 -22.930  1.00  0.00           O  
ATOM    500  CB  ALA A  30      -2.509 -46.044 -21.475  1.00  0.00           C  
ATOM    501  H   ALA A  30      -2.677 -48.228 -20.207  1.00  0.00           H  
ATOM    502  HA  ALA A  30      -2.056 -47.561 -22.914  1.00  0.00           H  
ATOM    503 1HB  ALA A  30      -2.272 -45.226 -22.155  1.00  0.00           H  
ATOM    504 2HB  ALA A  30      -3.580 -46.241 -21.498  1.00  0.00           H  
ATOM    505 3HB  ALA A  30      -2.210 -45.779 -20.463  1.00  0.00           H  
ATOM    506  N   ALA A  31       0.352 -47.151 -20.715  1.00  0.00           N  
ATOM    507  CA  ALA A  31       1.786 -46.955 -20.598  1.00  0.00           C  
ATOM    508  C   ALA A  31       2.537 -47.986 -21.425  1.00  0.00           C  
ATOM    509  O   ALA A  31       3.516 -47.656 -22.089  1.00  0.00           O  
ATOM    510  CB  ALA A  31       2.207 -47.033 -19.145  1.00  0.00           C  
ATOM    511  H   ALA A  31      -0.190 -47.355 -19.880  1.00  0.00           H  
ATOM    512  HA  ALA A  31       2.031 -45.966 -20.988  1.00  0.00           H  
ATOM    513 1HB  ALA A  31       3.282 -46.859 -19.062  1.00  0.00           H  
ATOM    514 2HB  ALA A  31       1.666 -46.280 -18.579  1.00  0.00           H  
ATOM    515 3HB  ALA A  31       1.969 -48.018 -18.752  1.00  0.00           H  
ATOM    516  N   LYS A  32       2.055 -49.232 -21.406  1.00  0.00           N  
ATOM    517  CA  LYS A  32       2.683 -50.295 -22.187  1.00  0.00           C  
ATOM    518  C   LYS A  32       2.610 -49.962 -23.669  1.00  0.00           C  
ATOM    519  O   LYS A  32       3.599 -50.102 -24.393  1.00  0.00           O  
ATOM    520  CB  LYS A  32       2.004 -51.639 -21.898  1.00  0.00           C  
ATOM    521  CG  LYS A  32       2.631 -52.868 -22.588  1.00  0.00           C  
ATOM    522  CD  LYS A  32       1.939 -54.157 -22.113  1.00  0.00           C  
ATOM    523  CE  LYS A  32       2.651 -55.429 -22.591  1.00  0.00           C  
ATOM    524  NZ  LYS A  32       2.378 -55.748 -24.031  1.00  0.00           N1+
ATOM    525  H   LYS A  32       1.257 -49.449 -20.819  1.00  0.00           H  
ATOM    526  HA  LYS A  32       3.732 -50.361 -21.905  1.00  0.00           H  
ATOM    527 1HB  LYS A  32       2.014 -51.817 -20.823  1.00  0.00           H  
ATOM    528 2HB  LYS A  32       0.960 -51.586 -22.205  1.00  0.00           H  
ATOM    529 1HG  LYS A  32       2.523 -52.770 -23.671  1.00  0.00           H  
ATOM    530 2HG  LYS A  32       3.692 -52.918 -22.348  1.00  0.00           H  
ATOM    531 1HD  LYS A  32       1.912 -54.158 -21.023  1.00  0.00           H  
ATOM    532 2HD  LYS A  32       0.913 -54.167 -22.481  1.00  0.00           H  
ATOM    533 1HE  LYS A  32       3.725 -55.309 -22.456  1.00  0.00           H  
ATOM    534 2HE  LYS A  32       2.309 -56.261 -21.975  1.00  0.00           H  
ATOM    535 1HZ  LYS A  32       2.859 -56.597 -24.278  1.00  0.00           H  
ATOM    536 2HZ  LYS A  32       1.386 -55.878 -24.166  1.00  0.00           H  
ATOM    537 3HZ  LYS A  32       2.709 -54.993 -24.630  1.00  0.00           H  
ATOM    538  N   GLU A  33       1.447 -49.493 -24.116  1.00  0.00           N  
ATOM    539  CA  GLU A  33       1.271 -49.135 -25.516  1.00  0.00           C  
ATOM    540  C   GLU A  33       2.197 -47.992 -25.920  1.00  0.00           C  
ATOM    541  O   GLU A  33       2.792 -48.023 -26.999  1.00  0.00           O  
ATOM    542  CB  GLU A  33      -0.183 -48.741 -25.785  1.00  0.00           C  
ATOM    543  CG  GLU A  33      -1.174 -49.897 -25.722  1.00  0.00           C  
ATOM    544  CD  GLU A  33      -2.602 -49.447 -25.878  1.00  0.00           C  
ATOM    545  OE1 GLU A  33      -2.832 -48.264 -25.841  1.00  0.00           O  
ATOM    546  OE2 GLU A  33      -3.461 -50.284 -26.034  1.00  0.00           O1-
ATOM    547  H   GLU A  33       0.662 -49.412 -23.475  1.00  0.00           H  
ATOM    548  HA  GLU A  33       1.518 -50.007 -26.126  1.00  0.00           H  
ATOM    549 1HB  GLU A  33      -0.496 -47.993 -25.055  1.00  0.00           H  
ATOM    550 2HB  GLU A  33      -0.259 -48.283 -26.772  1.00  0.00           H  
ATOM    551 1HG  GLU A  33      -0.935 -50.611 -26.510  1.00  0.00           H  
ATOM    552 2HG  GLU A  33      -1.060 -50.404 -24.765  1.00  0.00           H  
ATOM    553  N   LEU A  34       2.344 -46.997 -25.045  1.00  0.00           N  
ATOM    554  CA  LEU A  34       3.207 -45.858 -25.326  1.00  0.00           C  
ATOM    555  C   LEU A  34       4.675 -46.269 -25.390  1.00  0.00           C  
ATOM    556  O   LEU A  34       5.422 -45.791 -26.243  1.00  0.00           O  
ATOM    557  CB  LEU A  34       3.010 -44.784 -24.255  1.00  0.00           C  
ATOM    558  CG  LEU A  34       1.625 -44.081 -24.255  1.00  0.00           C  
ATOM    559  CD1 LEU A  34       1.469 -43.293 -22.978  1.00  0.00           C  
ATOM    560  CD2 LEU A  34       1.502 -43.166 -25.464  1.00  0.00           C  
ATOM    561  H   LEU A  34       1.814 -47.023 -24.179  1.00  0.00           H  
ATOM    562  HA  LEU A  34       2.930 -45.446 -26.293  1.00  0.00           H  
ATOM    563 1HB  LEU A  34       3.151 -45.244 -23.278  1.00  0.00           H  
ATOM    564 2HB  LEU A  34       3.782 -44.029 -24.387  1.00  0.00           H  
ATOM    565  HG  LEU A  34       0.836 -44.832 -24.291  1.00  0.00           H  
ATOM    566 1HD1 LEU A  34       0.491 -42.812 -22.964  1.00  0.00           H  
ATOM    567 2HD1 LEU A  34       1.547 -43.977 -22.137  1.00  0.00           H  
ATOM    568 3HD1 LEU A  34       2.246 -42.539 -22.906  1.00  0.00           H  
ATOM    569 1HD2 LEU A  34       0.524 -42.689 -25.437  1.00  0.00           H  
ATOM    570 2HD2 LEU A  34       2.274 -42.405 -25.440  1.00  0.00           H  
ATOM    571 3HD2 LEU A  34       1.596 -43.745 -26.381  1.00  0.00           H  
ATOM    572  N   GLU A  35       5.078 -47.183 -24.509  1.00  0.00           N  
ATOM    573  CA  GLU A  35       6.457 -47.669 -24.501  1.00  0.00           C  
ATOM    574  C   GLU A  35       6.774 -48.413 -25.792  1.00  0.00           C  
ATOM    575  O   GLU A  35       7.877 -48.301 -26.330  1.00  0.00           O  
ATOM    576  CB  GLU A  35       6.697 -48.598 -23.305  1.00  0.00           C  
ATOM    577  CG  GLU A  35       6.735 -47.910 -21.954  1.00  0.00           C  
ATOM    578  CD  GLU A  35       7.920 -47.034 -21.773  1.00  0.00           C  
ATOM    579  OE1 GLU A  35       9.018 -47.474 -22.026  1.00  0.00           O  
ATOM    580  OE2 GLU A  35       7.734 -45.910 -21.382  1.00  0.00           O1-
ATOM    581  H   GLU A  35       4.426 -47.524 -23.810  1.00  0.00           H  
ATOM    582  HA  GLU A  35       7.127 -46.815 -24.423  1.00  0.00           H  
ATOM    583 1HB  GLU A  35       5.909 -49.350 -23.268  1.00  0.00           H  
ATOM    584 2HB  GLU A  35       7.642 -49.124 -23.438  1.00  0.00           H  
ATOM    585 1HG  GLU A  35       5.847 -47.297 -21.845  1.00  0.00           H  
ATOM    586 2HG  GLU A  35       6.723 -48.664 -21.168  1.00  0.00           H  
ATOM    587  N   GLU A  36       5.799 -49.162 -26.296  1.00  0.00           N  
ATOM    588  CA  GLU A  36       5.955 -49.892 -27.546  1.00  0.00           C  
ATOM    589  C   GLU A  36       5.870 -48.971 -28.766  1.00  0.00           C  
ATOM    590  O   GLU A  36       6.588 -49.163 -29.748  1.00  0.00           O  
ATOM    591  CB  GLU A  36       4.890 -50.982 -27.649  1.00  0.00           C  
ATOM    592  CG  GLU A  36       5.059 -52.115 -26.646  1.00  0.00           C  
ATOM    593  CD  GLU A  36       3.856 -53.023 -26.579  1.00  0.00           C  
ATOM    594  OE1 GLU A  36       2.944 -52.812 -27.337  1.00  0.00           O  
ATOM    595  OE2 GLU A  36       3.845 -53.920 -25.762  1.00  0.00           O1-
ATOM    596  H   GLU A  36       4.924 -49.237 -25.785  1.00  0.00           H  
ATOM    597  HA  GLU A  36       6.941 -50.362 -27.544  1.00  0.00           H  
ATOM    598 1HB  GLU A  36       3.902 -50.544 -27.491  1.00  0.00           H  
ATOM    599 2HB  GLU A  36       4.903 -51.413 -28.649  1.00  0.00           H  
ATOM    600 1HG  GLU A  36       5.932 -52.708 -26.930  1.00  0.00           H  
ATOM    601 2HG  GLU A  36       5.251 -51.693 -25.660  1.00  0.00           H  
ATOM    602  N   THR A  37       4.980 -47.981 -28.697  1.00  0.00           N  
ATOM    603  CA  THR A  37       4.738 -47.066 -29.807  1.00  0.00           C  
ATOM    604  C   THR A  37       5.886 -46.090 -30.038  1.00  0.00           C  
ATOM    605  O   THR A  37       6.337 -45.915 -31.170  1.00  0.00           O  
ATOM    606  CB  THR A  37       3.444 -46.256 -29.570  1.00  0.00           C  
ATOM    607  CG2 THR A  37       3.194 -45.278 -30.730  1.00  0.00           C  
ATOM    608  OG1 THR A  37       2.332 -47.153 -29.461  1.00  0.00           O  
ATOM    609  H   THR A  37       4.425 -47.883 -27.857  1.00  0.00           H  
ATOM    610  HA  THR A  37       4.609 -47.659 -30.714  1.00  0.00           H  
ATOM    611  HB  THR A  37       3.535 -45.691 -28.641  1.00  0.00           H  
ATOM    612  HG1 THR A  37       2.442 -47.698 -28.667  1.00  0.00           H  
ATOM    613 1HG2 THR A  37       2.278 -44.716 -30.544  1.00  0.00           H  
ATOM    614 2HG2 THR A  37       4.027 -44.581 -30.815  1.00  0.00           H  
ATOM    615 3HG2 THR A  37       3.094 -45.835 -31.661  1.00  0.00           H  
ATOM    616  N   ALA A  38       6.341 -45.430 -28.976  1.00  0.00           N  
ATOM    617  CA  ALA A  38       7.356 -44.389 -29.108  1.00  0.00           C  
ATOM    618  C   ALA A  38       8.768 -44.971 -29.108  1.00  0.00           C  
ATOM    619  O   ALA A  38       9.097 -45.835 -28.294  1.00  0.00           O  
ATOM    620  CB  ALA A  38       7.208 -43.378 -27.985  1.00  0.00           C  
ATOM    621  H   ALA A  38       5.955 -45.630 -28.057  1.00  0.00           H  
ATOM    622  HA  ALA A  38       7.201 -43.884 -30.063  1.00  0.00           H  
ATOM    623 1HB  ALA A  38       7.949 -42.586 -28.111  1.00  0.00           H  
ATOM    624 2HB  ALA A  38       6.209 -42.949 -28.010  1.00  0.00           H  
ATOM    625 3HB  ALA A  38       7.364 -43.875 -27.037  1.00  0.00           H  
ATOM    626  N   LYS A  39       9.608 -44.474 -30.012  1.00  0.00           N  
ATOM    627  CA  LYS A  39      11.005 -44.886 -30.088  1.00  0.00           C  
ATOM    628  C   LYS A  39      11.939 -43.701 -29.836  1.00  0.00           C  
ATOM    629  O   LYS A  39      13.000 -43.851 -29.226  1.00  0.00           O  
ATOM    630  CB  LYS A  39      11.301 -45.524 -31.450  1.00  0.00           C  
ATOM    631  CG  LYS A  39      10.490 -46.800 -31.753  1.00  0.00           C  
ATOM    632  CD  LYS A  39      11.007 -48.012 -30.970  1.00  0.00           C  
ATOM    633  CE  LYS A  39      10.223 -49.279 -31.305  1.00  0.00           C  
ATOM    634  NZ  LYS A  39       8.864 -49.261 -30.703  1.00  0.00           N1+
ATOM    635  H   LYS A  39       9.273 -43.772 -30.657  1.00  0.00           H  
ATOM    636  HA  LYS A  39      11.191 -45.623 -29.309  1.00  0.00           H  
ATOM    637 1HB  LYS A  39      11.094 -44.800 -32.244  1.00  0.00           H  
ATOM    638 2HB  LYS A  39      12.359 -45.782 -31.512  1.00  0.00           H  
ATOM    639 1HG  LYS A  39       9.443 -46.625 -31.496  1.00  0.00           H  
ATOM    640 2HG  LYS A  39      10.546 -47.018 -32.819  1.00  0.00           H  
ATOM    641 1HD  LYS A  39      12.058 -48.176 -31.212  1.00  0.00           H  
ATOM    642 2HD  LYS A  39      10.923 -47.824 -29.900  1.00  0.00           H  
ATOM    643 1HE  LYS A  39      10.130 -49.366 -32.386  1.00  0.00           H  
ATOM    644 2HE  LYS A  39      10.764 -50.144 -30.925  1.00  0.00           H  
ATOM    645 1HZ  LYS A  39       8.369 -50.109 -30.937  1.00  0.00           H  
ATOM    646 2HZ  LYS A  39       8.947 -49.187 -29.698  1.00  0.00           H  
ATOM    647 3HZ  LYS A  39       8.346 -48.467 -31.054  1.00  0.00           H  
ATOM    648  N   ASP A  40      11.536 -42.517 -30.307  1.00  0.00           N  
ATOM    649  CA  ASP A  40      12.315 -41.301 -30.103  1.00  0.00           C  
ATOM    650  C   ASP A  40      12.360 -40.947 -28.625  1.00  0.00           C  
ATOM    651  O   ASP A  40      11.345 -41.016 -27.933  1.00  0.00           O  
ATOM    652  CB  ASP A  40      11.745 -40.127 -30.907  1.00  0.00           C  
ATOM    653  CG  ASP A  40      12.554 -38.845 -30.728  1.00  0.00           C  
ATOM    654  OD1 ASP A  40      13.312 -38.507 -31.601  1.00  0.00           O  
ATOM    655  OD2 ASP A  40      12.411 -38.222 -29.697  1.00  0.00           O1-
ATOM    656  H   ASP A  40      10.658 -42.456 -30.814  1.00  0.00           H  
ATOM    657  HA  ASP A  40      13.335 -41.482 -30.439  1.00  0.00           H  
ATOM    658 1HB  ASP A  40      11.739 -40.383 -31.969  1.00  0.00           H  
ATOM    659 2HB  ASP A  40      10.727 -39.944 -30.612  1.00  0.00           H  
ATOM    660  N   GLU A  41      13.544 -40.600 -28.135  1.00  0.00           N  
ATOM    661  CA  GLU A  41      13.727 -40.321 -26.720  1.00  0.00           C  
ATOM    662  C   GLU A  41      12.814 -39.215 -26.206  1.00  0.00           C  
ATOM    663  O   GLU A  41      12.267 -39.330 -25.108  1.00  0.00           O  
ATOM    664  CB  GLU A  41      15.183 -39.946 -26.438  1.00  0.00           C  
ATOM    665  CG  GLU A  41      15.499 -39.702 -24.963  1.00  0.00           C  
ATOM    666  CD  GLU A  41      16.955 -39.431 -24.720  1.00  0.00           C  
ATOM    667  OE1 GLU A  41      17.674 -39.272 -25.676  1.00  0.00           O  
ATOM    668  OE2 GLU A  41      17.354 -39.395 -23.579  1.00  0.00           O1-
ATOM    669  H   GLU A  41      14.338 -40.544 -28.758  1.00  0.00           H  
ATOM    670  HA  GLU A  41      13.494 -41.233 -26.170  1.00  0.00           H  
ATOM    671 1HB  GLU A  41      15.838 -40.743 -26.795  1.00  0.00           H  
ATOM    672 2HB  GLU A  41      15.437 -39.043 -26.990  1.00  0.00           H  
ATOM    673 1HG  GLU A  41      14.924 -38.842 -24.616  1.00  0.00           H  
ATOM    674 2HG  GLU A  41      15.188 -40.569 -24.383  1.00  0.00           H  
ATOM    675  N   LYS A  42      12.649 -38.144 -26.982  1.00  0.00           N  
ATOM    676  CA  LYS A  42      11.860 -37.006 -26.520  1.00  0.00           C  
ATOM    677  C   LYS A  42      10.376 -37.324 -26.576  1.00  0.00           C  
ATOM    678  O   LYS A  42       9.608 -36.918 -25.701  1.00  0.00           O  
ATOM    679  CB  LYS A  42      12.172 -35.764 -27.361  1.00  0.00           C  
ATOM    680  CG  LYS A  42      13.589 -35.195 -27.175  1.00  0.00           C  
ATOM    681  CD  LYS A  42      13.746 -34.487 -25.819  1.00  0.00           C  
ATOM    682  CE  LYS A  42      15.150 -33.902 -25.634  1.00  0.00           C  
ATOM    683  NZ  LYS A  42      15.277 -33.127 -24.347  1.00  0.00           N1+
ATOM    684  H   LYS A  42      13.073 -38.113 -27.906  1.00  0.00           H  
ATOM    685  HA  LYS A  42      12.117 -36.804 -25.480  1.00  0.00           H  
ATOM    686 1HB  LYS A  42      12.051 -36.008 -28.416  1.00  0.00           H  
ATOM    687 2HB  LYS A  42      11.460 -34.978 -27.122  1.00  0.00           H  
ATOM    688 1HG  LYS A  42      14.325 -36.000 -27.241  1.00  0.00           H  
ATOM    689 2HG  LYS A  42      13.793 -34.477 -27.969  1.00  0.00           H  
ATOM    690 1HD  LYS A  42      13.024 -33.680 -25.749  1.00  0.00           H  
ATOM    691 2HD  LYS A  42      13.563 -35.186 -25.004  1.00  0.00           H  
ATOM    692 1HE  LYS A  42      15.872 -34.718 -25.619  1.00  0.00           H  
ATOM    693 2HE  LYS A  42      15.382 -33.240 -26.467  1.00  0.00           H  
ATOM    694 1HZ  LYS A  42      16.213 -32.766 -24.253  1.00  0.00           H  
ATOM    695 2HZ  LYS A  42      14.627 -32.348 -24.339  1.00  0.00           H  
ATOM    696 3HZ  LYS A  42      15.078 -33.737 -23.555  1.00  0.00           H  
ATOM    697  N   VAL A  43       9.980 -38.087 -27.591  1.00  0.00           N  
ATOM    698  CA  VAL A  43       8.584 -38.485 -27.729  1.00  0.00           C  
ATOM    699  C   VAL A  43       8.206 -39.447 -26.611  1.00  0.00           C  
ATOM    700  O   VAL A  43       7.130 -39.340 -26.023  1.00  0.00           O  
ATOM    701  CB  VAL A  43       8.334 -39.155 -29.097  1.00  0.00           C  
ATOM    702  CG1 VAL A  43       6.887 -39.674 -29.179  1.00  0.00           C  
ATOM    703  CG2 VAL A  43       8.621 -38.148 -30.200  1.00  0.00           C  
ATOM    704  H   VAL A  43      10.669 -38.374 -28.283  1.00  0.00           H  
ATOM    705  HA  VAL A  43       7.960 -37.595 -27.657  1.00  0.00           H  
ATOM    706  HB  VAL A  43       8.994 -40.016 -29.203  1.00  0.00           H  
ATOM    707 1HG1 VAL A  43       6.717 -40.158 -30.145  1.00  0.00           H  
ATOM    708 2HG1 VAL A  43       6.702 -40.396 -28.380  1.00  0.00           H  
ATOM    709 3HG1 VAL A  43       6.199 -38.834 -29.070  1.00  0.00           H  
ATOM    710 1HG2 VAL A  43       8.463 -38.618 -31.172  1.00  0.00           H  
ATOM    711 2HG2 VAL A  43       7.954 -37.293 -30.093  1.00  0.00           H  
ATOM    712 3HG2 VAL A  43       9.656 -37.811 -30.122  1.00  0.00           H  
ATOM    713  N   LEU A  44       9.099 -40.391 -26.327  1.00  0.00           N  
ATOM    714  CA  LEU A  44       8.883 -41.386 -25.291  1.00  0.00           C  
ATOM    715  C   LEU A  44       8.857 -40.757 -23.905  1.00  0.00           C  
ATOM    716  O   LEU A  44       7.977 -41.072 -23.108  1.00  0.00           O  
ATOM    717  CB  LEU A  44       9.975 -42.460 -25.381  1.00  0.00           C  
ATOM    718  CG  LEU A  44       9.950 -43.590 -24.335  1.00  0.00           C  
ATOM    719  CD1 LEU A  44       8.629 -44.357 -24.389  1.00  0.00           C  
ATOM    720  CD2 LEU A  44      11.110 -44.523 -24.626  1.00  0.00           C  
ATOM    721  H   LEU A  44       9.962 -40.427 -26.857  1.00  0.00           H  
ATOM    722  HA  LEU A  44       7.916 -41.854 -25.471  1.00  0.00           H  
ATOM    723 1HB  LEU A  44       9.911 -42.927 -26.363  1.00  0.00           H  
ATOM    724 2HB  LEU A  44      10.945 -41.969 -25.306  1.00  0.00           H  
ATOM    725  HG  LEU A  44      10.056 -43.167 -23.336  1.00  0.00           H  
ATOM    726 1HD1 LEU A  44       8.653 -45.148 -23.642  1.00  0.00           H  
ATOM    727 2HD1 LEU A  44       7.795 -43.693 -24.176  1.00  0.00           H  
ATOM    728 3HD1 LEU A  44       8.503 -44.799 -25.376  1.00  0.00           H  
ATOM    729 1HD2 LEU A  44      11.122 -45.330 -23.896  1.00  0.00           H  
ATOM    730 2HD2 LEU A  44      10.994 -44.943 -25.627  1.00  0.00           H  
ATOM    731 3HD2 LEU A  44      12.043 -43.967 -24.570  1.00  0.00           H  
ATOM    732  N   LEU A  45       9.793 -39.854 -23.612  1.00  0.00           N  
ATOM    733  CA  LEU A  45       9.766 -39.204 -22.311  1.00  0.00           C  
ATOM    734  C   LEU A  45       8.497 -38.385 -22.164  1.00  0.00           C  
ATOM    735  O   LEU A  45       7.858 -38.409 -21.112  1.00  0.00           O  
ATOM    736  CB  LEU A  45      10.989 -38.303 -22.111  1.00  0.00           C  
ATOM    737  CG  LEU A  45      12.340 -39.010 -21.906  1.00  0.00           C  
ATOM    738  CD1 LEU A  45      13.447 -37.982 -21.990  1.00  0.00           C  
ATOM    739  CD2 LEU A  45      12.369 -39.695 -20.537  1.00  0.00           C  
ATOM    740  H   LEU A  45      10.520 -39.626 -24.281  1.00  0.00           H  
ATOM    741  HA  LEU A  45       9.762 -39.972 -21.543  1.00  0.00           H  
ATOM    742 1HB  LEU A  45      11.084 -37.649 -22.980  1.00  0.00           H  
ATOM    743 2HB  LEU A  45      10.815 -37.680 -21.236  1.00  0.00           H  
ATOM    744  HG  LEU A  45      12.492 -39.749 -22.688  1.00  0.00           H  
ATOM    745 1HD1 LEU A  45      14.410 -38.471 -21.850  1.00  0.00           H  
ATOM    746 2HD1 LEU A  45      13.422 -37.496 -22.968  1.00  0.00           H  
ATOM    747 3HD1 LEU A  45      13.301 -37.238 -21.211  1.00  0.00           H  
ATOM    748 1HD2 LEU A  45      13.336 -40.185 -20.400  1.00  0.00           H  
ATOM    749 2HD2 LEU A  45      12.227 -38.947 -19.755  1.00  0.00           H  
ATOM    750 3HD2 LEU A  45      11.583 -40.437 -20.470  1.00  0.00           H  
ATOM    751  N   ALA A  46       8.099 -37.691 -23.227  1.00  0.00           N  
ATOM    752  CA  ALA A  46       6.872 -36.911 -23.187  1.00  0.00           C  
ATOM    753  C   ALA A  46       5.684 -37.817 -22.905  1.00  0.00           C  
ATOM    754  O   ALA A  46       4.807 -37.475 -22.108  1.00  0.00           O  
ATOM    755  CB  ALA A  46       6.687 -36.180 -24.501  1.00  0.00           C  
ATOM    756  H   ALA A  46       8.659 -37.685 -24.074  1.00  0.00           H  
ATOM    757  HA  ALA A  46       6.948 -36.183 -22.379  1.00  0.00           H  
ATOM    758 1HB  ALA A  46       5.782 -35.581 -24.470  1.00  0.00           H  
ATOM    759 2HB  ALA A  46       7.546 -35.537 -24.668  1.00  0.00           H  
ATOM    760 3HB  ALA A  46       6.613 -36.908 -25.309  1.00  0.00           H  
ATOM    761  N   ALA A  47       5.678 -38.995 -23.532  1.00  0.00           N  
ATOM    762  CA  ALA A  47       4.625 -39.978 -23.317  1.00  0.00           C  
ATOM    763  C   ALA A  47       4.627 -40.481 -21.878  1.00  0.00           C  
ATOM    764  O   ALA A  47       3.571 -40.631 -21.263  1.00  0.00           O  
ATOM    765  CB  ALA A  47       4.800 -41.142 -24.276  1.00  0.00           C  
ATOM    766  H   ALA A  47       6.418 -39.203 -24.197  1.00  0.00           H  
ATOM    767  HA  ALA A  47       3.663 -39.494 -23.507  1.00  0.00           H  
ATOM    768 1HB  ALA A  47       4.001 -41.851 -24.127  1.00  0.00           H  
ATOM    769 2HB  ALA A  47       4.777 -40.774 -25.301  1.00  0.00           H  
ATOM    770 3HB  ALA A  47       5.754 -41.627 -24.085  1.00  0.00           H  
ATOM    771  N   ARG A  48       5.823 -40.711 -21.333  1.00  0.00           N  
ATOM    772  CA  ARG A  48       5.954 -41.180 -19.958  1.00  0.00           C  
ATOM    773  C   ARG A  48       5.448 -40.134 -18.975  1.00  0.00           C  
ATOM    774  O   ARG A  48       4.790 -40.468 -17.987  1.00  0.00           O  
ATOM    775  CB  ARG A  48       7.403 -41.517 -19.645  1.00  0.00           C  
ATOM    776  CG  ARG A  48       7.927 -42.773 -20.324  1.00  0.00           C  
ATOM    777  CD  ARG A  48       9.390 -42.947 -20.126  1.00  0.00           C  
ATOM    778  NE  ARG A  48       9.856 -44.215 -20.660  1.00  0.00           N  
ATOM    779  CZ  ARG A  48      11.149 -44.593 -20.766  1.00  0.00           C  
ATOM    780  NH1 ARG A  48      12.114 -43.784 -20.375  1.00  0.00           N1+
ATOM    781  NH2 ARG A  48      11.442 -45.784 -21.263  1.00  0.00           N  
ATOM    782  H   ARG A  48       6.656 -40.586 -21.898  1.00  0.00           H  
ATOM    783  HA  ARG A  48       5.356 -42.085 -19.847  1.00  0.00           H  
ATOM    784 1HB  ARG A  48       8.043 -40.690 -19.939  1.00  0.00           H  
ATOM    785 2HB  ARG A  48       7.519 -41.656 -18.571  1.00  0.00           H  
ATOM    786 1HG  ARG A  48       7.417 -43.645 -19.915  1.00  0.00           H  
ATOM    787 2HG  ARG A  48       7.733 -42.720 -21.392  1.00  0.00           H  
ATOM    788 1HD  ARG A  48       9.914 -42.145 -20.643  1.00  0.00           H  
ATOM    789 2HD  ARG A  48       9.624 -42.910 -19.063  1.00  0.00           H  
ATOM    790  HE  ARG A  48       9.147 -44.876 -20.975  1.00  0.00           H  
ATOM    791 1HH1 ARG A  48      11.891 -42.875 -19.997  1.00  0.00           H  
ATOM    792 2HH1 ARG A  48      13.078 -44.074 -20.455  1.00  0.00           H  
ATOM    793 1HH2 ARG A  48      10.691 -46.407 -21.563  1.00  0.00           H  
ATOM    794 2HH2 ARG A  48      12.402 -46.077 -21.345  1.00  0.00           H  
ATOM    795  N   PHE A  49       5.728 -38.865 -19.262  1.00  0.00           N  
ATOM    796  CA  PHE A  49       5.249 -37.786 -18.416  1.00  0.00           C  
ATOM    797  C   PHE A  49       3.734 -37.705 -18.479  1.00  0.00           C  
ATOM    798  O   PHE A  49       3.077 -37.484 -17.461  1.00  0.00           O  
ATOM    799  CB  PHE A  49       5.846 -36.446 -18.834  1.00  0.00           C  
ATOM    800  CG  PHE A  49       7.300 -36.248 -18.444  1.00  0.00           C  
ATOM    801  CD1 PHE A  49       8.273 -36.028 -19.410  1.00  0.00           C  
ATOM    802  CD2 PHE A  49       7.692 -36.275 -17.116  1.00  0.00           C  
ATOM    803  CE1 PHE A  49       9.592 -35.842 -19.057  1.00  0.00           C  
ATOM    804  CE2 PHE A  49       9.008 -36.087 -16.762  1.00  0.00           C  
ATOM    805  CZ  PHE A  49       9.959 -35.870 -17.734  1.00  0.00           C  
ATOM    806  H   PHE A  49       6.299 -38.653 -20.072  1.00  0.00           H  
ATOM    807  HA  PHE A  49       5.541 -37.996 -17.387  1.00  0.00           H  
ATOM    808 1HB  PHE A  49       5.768 -36.333 -19.916  1.00  0.00           H  
ATOM    809 2HB  PHE A  49       5.259 -35.655 -18.381  1.00  0.00           H  
ATOM    810  HD1 PHE A  49       7.986 -36.001 -20.459  1.00  0.00           H  
ATOM    811  HD2 PHE A  49       6.951 -36.450 -16.347  1.00  0.00           H  
ATOM    812  HE1 PHE A  49      10.342 -35.671 -19.827  1.00  0.00           H  
ATOM    813  HE2 PHE A  49       9.300 -36.113 -15.712  1.00  0.00           H  
ATOM    814  HZ  PHE A  49      11.001 -35.721 -17.453  1.00  0.00           H  
ATOM    815  N   ALA A  50       3.175 -37.901 -19.671  1.00  0.00           N  
ATOM    816  CA  ALA A  50       1.728 -37.881 -19.835  1.00  0.00           C  
ATOM    817  C   ALA A  50       1.073 -38.958 -18.967  1.00  0.00           C  
ATOM    818  O   ALA A  50       0.017 -38.727 -18.377  1.00  0.00           O  
ATOM    819  CB  ALA A  50       1.356 -38.077 -21.293  1.00  0.00           C  
ATOM    820  H   ALA A  50       3.769 -38.047 -20.482  1.00  0.00           H  
ATOM    821  HA  ALA A  50       1.364 -36.908 -19.500  1.00  0.00           H  
ATOM    822 1HB  ALA A  50       0.274 -38.033 -21.402  1.00  0.00           H  
ATOM    823 2HB  ALA A  50       1.818 -37.292 -21.894  1.00  0.00           H  
ATOM    824 3HB  ALA A  50       1.711 -39.047 -21.628  1.00  0.00           H  
ATOM    825  N   VAL A  51       1.723 -40.124 -18.867  1.00  0.00           N  
ATOM    826  CA  VAL A  51       1.205 -41.206 -18.031  1.00  0.00           C  
ATOM    827  C   VAL A  51       1.257 -40.835 -16.560  1.00  0.00           C  
ATOM    828  O   VAL A  51       0.299 -41.075 -15.823  1.00  0.00           O  
ATOM    829  CB  VAL A  51       1.992 -42.513 -18.240  1.00  0.00           C  
ATOM    830  CG1 VAL A  51       1.559 -43.561 -17.203  1.00  0.00           C  
ATOM    831  CG2 VAL A  51       1.732 -43.036 -19.623  1.00  0.00           C  
ATOM    832  H   VAL A  51       2.578 -40.261 -19.394  1.00  0.00           H  
ATOM    833  HA  VAL A  51       0.167 -41.384 -18.306  1.00  0.00           H  
ATOM    834  HB  VAL A  51       3.061 -42.319 -18.109  1.00  0.00           H  
ATOM    835 1HG1 VAL A  51       2.123 -44.476 -17.355  1.00  0.00           H  
ATOM    836 2HG1 VAL A  51       1.747 -43.192 -16.194  1.00  0.00           H  
ATOM    837 3HG1 VAL A  51       0.492 -43.765 -17.320  1.00  0.00           H  
ATOM    838 1HG2 VAL A  51       2.292 -43.957 -19.775  1.00  0.00           H  
ATOM    839 2HG2 VAL A  51       0.666 -43.234 -19.741  1.00  0.00           H  
ATOM    840 3HG2 VAL A  51       2.045 -42.295 -20.352  1.00  0.00           H  
ATOM    841  N   GLU A  52       2.368 -40.252 -16.122  1.00  0.00           N  
ATOM    842  CA  GLU A  52       2.492 -39.858 -14.728  1.00  0.00           C  
ATOM    843  C   GLU A  52       1.472 -38.773 -14.396  1.00  0.00           C  
ATOM    844  O   GLU A  52       0.871 -38.777 -13.321  1.00  0.00           O  
ATOM    845  CB  GLU A  52       3.924 -39.390 -14.429  1.00  0.00           C  
ATOM    846  CG  GLU A  52       4.214 -39.017 -12.968  1.00  0.00           C  
ATOM    847  CD  GLU A  52       4.011 -40.163 -12.008  1.00  0.00           C  
ATOM    848  OE1 GLU A  52       3.747 -41.253 -12.457  1.00  0.00           O  
ATOM    849  OE2 GLU A  52       4.157 -39.957 -10.826  1.00  0.00           O1-
ATOM    850  H   GLU A  52       3.142 -40.100 -16.766  1.00  0.00           H  
ATOM    851  HA  GLU A  52       2.273 -40.727 -14.108  1.00  0.00           H  
ATOM    852 1HB  GLU A  52       4.623 -40.181 -14.713  1.00  0.00           H  
ATOM    853 2HB  GLU A  52       4.157 -38.522 -15.043  1.00  0.00           H  
ATOM    854 1HG  GLU A  52       5.253 -38.688 -12.895  1.00  0.00           H  
ATOM    855 2HG  GLU A  52       3.580 -38.181 -12.679  1.00  0.00           H  
ATOM    856  N   ALA A  53       1.241 -37.862 -15.337  1.00  0.00           N  
ATOM    857  CA  ALA A  53       0.264 -36.806 -15.131  1.00  0.00           C  
ATOM    858  C   ALA A  53      -1.126 -37.391 -14.881  1.00  0.00           C  
ATOM    859  O   ALA A  53      -1.828 -36.969 -13.956  1.00  0.00           O  
ATOM    860  CB  ALA A  53       0.238 -35.889 -16.344  1.00  0.00           C  
ATOM    861  H   ALA A  53       1.771 -37.892 -16.203  1.00  0.00           H  
ATOM    862  HA  ALA A  53       0.556 -36.233 -14.247  1.00  0.00           H  
ATOM    863 1HB  ALA A  53      -0.472 -35.088 -16.193  1.00  0.00           H  
ATOM    864 2HB  ALA A  53       1.233 -35.467 -16.501  1.00  0.00           H  
ATOM    865 3HB  ALA A  53      -0.053 -36.468 -17.221  1.00  0.00           H  
ATOM    866  N   SER A  54      -1.511 -38.391 -15.682  1.00  0.00           N  
ATOM    867  CA  SER A  54      -2.822 -39.017 -15.526  1.00  0.00           C  
ATOM    868  C   SER A  54      -2.888 -39.941 -14.318  1.00  0.00           C  
ATOM    869  O   SER A  54      -3.929 -40.035 -13.664  1.00  0.00           O  
ATOM    870  CB  SER A  54      -3.182 -39.788 -16.781  1.00  0.00           C  
ATOM    871  OG  SER A  54      -2.311 -40.867 -16.982  1.00  0.00           O  
ATOM    872  H   SER A  54      -0.903 -38.697 -16.437  1.00  0.00           H  
ATOM    873  HA  SER A  54      -3.561 -38.229 -15.386  1.00  0.00           H  
ATOM    874 1HB  SER A  54      -4.205 -40.152 -16.710  1.00  0.00           H  
ATOM    875 2HB  SER A  54      -3.131 -39.117 -17.636  1.00  0.00           H  
ATOM    876  HG  SER A  54      -2.666 -41.607 -16.471  1.00  0.00           H  
ATOM    877  N   ARG A  55      -1.779 -40.604 -13.995  1.00  0.00           N  
ATOM    878  CA  ARG A  55      -1.764 -41.524 -12.864  1.00  0.00           C  
ATOM    879  C   ARG A  55      -2.097 -40.783 -11.575  1.00  0.00           C  
ATOM    880  O   ARG A  55      -2.903 -41.246 -10.765  1.00  0.00           O  
ATOM    881  CB  ARG A  55      -0.406 -42.197 -12.724  1.00  0.00           C  
ATOM    882  CG  ARG A  55      -0.341 -43.314 -11.677  1.00  0.00           C  
ATOM    883  CD  ARG A  55       1.044 -43.848 -11.529  1.00  0.00           C  
ATOM    884  NE  ARG A  55       1.929 -42.893 -10.868  1.00  0.00           N  
ATOM    885  CZ  ARG A  55       1.995 -42.698  -9.531  1.00  0.00           C  
ATOM    886  NH1 ARG A  55       1.230 -43.403  -8.720  1.00  0.00           N1+
ATOM    887  NH2 ARG A  55       2.829 -41.800  -9.035  1.00  0.00           N  
ATOM    888  H   ARG A  55      -0.945 -40.498 -14.568  1.00  0.00           H  
ATOM    889  HA  ARG A  55      -2.521 -42.291 -13.033  1.00  0.00           H  
ATOM    890 1HB  ARG A  55      -0.110 -42.617 -13.682  1.00  0.00           H  
ATOM    891 2HB  ARG A  55       0.341 -41.446 -12.453  1.00  0.00           H  
ATOM    892 1HG  ARG A  55      -0.669 -42.923 -10.715  1.00  0.00           H  
ATOM    893 2HG  ARG A  55      -0.998 -44.132 -11.979  1.00  0.00           H  
ATOM    894 1HD  ARG A  55       1.027 -44.767 -10.945  1.00  0.00           H  
ATOM    895 2HD  ARG A  55       1.452 -44.056 -12.518  1.00  0.00           H  
ATOM    896  HE  ARG A  55       2.544 -42.329 -11.455  1.00  0.00           H  
ATOM    897 1HH1 ARG A  55       0.592 -44.090  -9.097  1.00  0.00           H  
ATOM    898 2HH1 ARG A  55       1.282 -43.259  -7.723  1.00  0.00           H  
ATOM    899 1HH2 ARG A  55       3.416 -41.251  -9.663  1.00  0.00           H  
ATOM    900 2HH2 ARG A  55       2.882 -41.654  -8.041  1.00  0.00           H  
ATOM    901  N   ILE A  56      -1.489 -39.612 -11.413  1.00  0.00           N  
ATOM    902  CA  ILE A  56      -1.708 -38.773 -10.245  1.00  0.00           C  
ATOM    903  C   ILE A  56      -3.140 -38.270 -10.197  1.00  0.00           C  
ATOM    904  O   ILE A  56      -3.767 -38.270  -9.136  1.00  0.00           O  
ATOM    905  CB  ILE A  56      -0.720 -37.596 -10.249  1.00  0.00           C  
ATOM    906  CG1 ILE A  56       0.699 -38.145 -10.036  1.00  0.00           C  
ATOM    907  CG2 ILE A  56      -1.092 -36.575  -9.146  1.00  0.00           C  
ATOM    908  CD1 ILE A  56       1.783 -37.184 -10.404  1.00  0.00           C  
ATOM    909  H   ILE A  56      -0.834 -39.302 -12.123  1.00  0.00           H  
ATOM    910  HA  ILE A  56      -1.526 -39.371  -9.352  1.00  0.00           H  
ATOM    911  HB  ILE A  56      -0.746 -37.105 -11.222  1.00  0.00           H  
ATOM    912 1HG1 ILE A  56       0.820 -38.410  -8.987  1.00  0.00           H  
ATOM    913 2HG1 ILE A  56       0.827 -39.048 -10.637  1.00  0.00           H  
ATOM    914 1HG2 ILE A  56      -0.388 -35.747  -9.163  1.00  0.00           H  
ATOM    915 2HG2 ILE A  56      -2.095 -36.190  -9.320  1.00  0.00           H  
ATOM    916 3HG2 ILE A  56      -1.058 -37.062  -8.171  1.00  0.00           H  
ATOM    917 1HD1 ILE A  56       2.758 -37.646 -10.224  1.00  0.00           H  
ATOM    918 2HD1 ILE A  56       1.688 -36.937 -11.457  1.00  0.00           H  
ATOM    919 3HD1 ILE A  56       1.704 -36.288  -9.811  1.00  0.00           H  
ATOM    920  N   ALA A  57      -3.664 -37.833 -11.338  1.00  0.00           N  
ATOM    921  CA  ALA A  57      -5.034 -37.352 -11.401  1.00  0.00           C  
ATOM    922  C   ALA A  57      -6.026 -38.448 -11.006  1.00  0.00           C  
ATOM    923  O   ALA A  57      -7.038 -38.171 -10.357  1.00  0.00           O  
ATOM    924  CB  ALA A  57      -5.347 -36.840 -12.795  1.00  0.00           C  
ATOM    925  H   ALA A  57      -3.094 -37.826 -12.184  1.00  0.00           H  
ATOM    926  HA  ALA A  57      -5.132 -36.531 -10.688  1.00  0.00           H  
ATOM    927 1HB  ALA A  57      -6.365 -36.453 -12.826  1.00  0.00           H  
ATOM    928 2HB  ALA A  57      -4.646 -36.048 -13.054  1.00  0.00           H  
ATOM    929 3HB  ALA A  57      -5.245 -37.661 -13.502  1.00  0.00           H  
ATOM    930  N   ASN A  58      -5.732 -39.697 -11.378  1.00  0.00           N  
ATOM    931  CA  ASN A  58      -6.630 -40.795 -11.028  1.00  0.00           C  
ATOM    932  C   ASN A  58      -6.563 -41.100  -9.535  1.00  0.00           C  
ATOM    933  O   ASN A  58      -7.593 -41.358  -8.907  1.00  0.00           O  
ATOM    934  CB  ASN A  58      -6.316 -42.037 -11.841  1.00  0.00           C  
ATOM    935  CG  ASN A  58      -6.770 -41.931 -13.266  1.00  0.00           C  
ATOM    936  ND2 ASN A  58      -5.846 -41.776 -14.158  1.00  0.00           N  
ATOM    937  OD1 ASN A  58      -7.967 -41.995 -13.564  1.00  0.00           O  
ATOM    938  H   ASN A  58      -4.899 -39.878 -11.927  1.00  0.00           H  
ATOM    939  HA  ASN A  58      -7.653 -40.491 -11.253  1.00  0.00           H  
ATOM    940 1HB  ASN A  58      -5.244 -42.215 -11.835  1.00  0.00           H  
ATOM    941 2HB  ASN A  58      -6.800 -42.903 -11.382  1.00  0.00           H  
ATOM    942 1HD2 ASN A  58      -6.098 -41.707 -15.123  1.00  0.00           H  
ATOM    943 2HD2 ASN A  58      -4.884 -41.720 -13.886  1.00  0.00           H  
ATOM    944  N   LYS A  59      -5.366 -41.012  -8.952  1.00  0.00           N  
ATOM    945  CA  LYS A  59      -5.233 -41.187  -7.510  1.00  0.00           C  
ATOM    946  C   LYS A  59      -6.005 -40.104  -6.780  1.00  0.00           C  
ATOM    947  O   LYS A  59      -6.679 -40.375  -5.785  1.00  0.00           O  
ATOM    948  CB  LYS A  59      -3.761 -41.159  -7.086  1.00  0.00           C  
ATOM    949  CG  LYS A  59      -3.520 -41.271  -5.561  1.00  0.00           C  
ATOM    950  CD  LYS A  59      -4.075 -42.574  -4.988  1.00  0.00           C  
ATOM    951  CE  LYS A  59      -3.478 -42.899  -3.612  1.00  0.00           C  
ATOM    952  NZ  LYS A  59      -3.732 -41.816  -2.604  1.00  0.00           N1+
ATOM    953  H   LYS A  59      -4.541 -40.839  -9.520  1.00  0.00           H  
ATOM    954  HA  LYS A  59      -5.659 -42.147  -7.230  1.00  0.00           H  
ATOM    955 1HB  LYS A  59      -3.224 -41.972  -7.575  1.00  0.00           H  
ATOM    956 2HB  LYS A  59      -3.308 -40.224  -7.424  1.00  0.00           H  
ATOM    957 1HG  LYS A  59      -2.449 -41.222  -5.363  1.00  0.00           H  
ATOM    958 2HG  LYS A  59      -4.000 -40.429  -5.058  1.00  0.00           H  
ATOM    959 1HD  LYS A  59      -5.157 -42.487  -4.882  1.00  0.00           H  
ATOM    960 2HD  LYS A  59      -3.858 -43.392  -5.670  1.00  0.00           H  
ATOM    961 1HE  LYS A  59      -3.918 -43.824  -3.251  1.00  0.00           H  
ATOM    962 2HE  LYS A  59      -2.400 -43.036  -3.715  1.00  0.00           H  
ATOM    963 1HZ  LYS A  59      -3.323 -42.080  -1.720  1.00  0.00           H  
ATOM    964 2HZ  LYS A  59      -3.315 -40.953  -2.918  1.00  0.00           H  
ATOM    965 3HZ  LYS A  59      -4.735 -41.673  -2.477  1.00  0.00           H  
ATOM    966  N   ALA A  60      -5.914 -38.875  -7.280  1.00  0.00           N  
ATOM    967  CA  ALA A  60      -6.610 -37.757  -6.670  1.00  0.00           C  
ATOM    968  C   ALA A  60      -8.127 -37.951  -6.721  1.00  0.00           C  
ATOM    969  O   ALA A  60      -8.823 -37.644  -5.752  1.00  0.00           O  
ATOM    970  CB  ALA A  60      -6.214 -36.471  -7.365  1.00  0.00           C  
ATOM    971  H   ALA A  60      -5.329 -38.713  -8.095  1.00  0.00           H  
ATOM    972  HA  ALA A  60      -6.315 -37.704  -5.621  1.00  0.00           H  
ATOM    973 1HB  ALA A  60      -6.711 -35.622  -6.893  1.00  0.00           H  
ATOM    974 2HB  ALA A  60      -5.136 -36.348  -7.300  1.00  0.00           H  
ATOM    975 3HB  ALA A  60      -6.503 -36.536  -8.400  1.00  0.00           H  
ATOM    976  N   SER A  61      -8.638 -38.484  -7.838  1.00  0.00           N  
ATOM    977  CA  SER A  61     -10.079 -38.704  -7.955  1.00  0.00           C  
ATOM    978  C   SER A  61     -10.539 -39.720  -6.918  1.00  0.00           C  
ATOM    979  O   SER A  61     -11.594 -39.559  -6.298  1.00  0.00           O  
ATOM    980  CB  SER A  61     -10.424 -39.217  -9.344  1.00  0.00           C  
ATOM    981  OG  SER A  61     -10.021 -40.558  -9.505  1.00  0.00           O  
ATOM    982  H   SER A  61      -8.028 -38.697  -8.619  1.00  0.00           H  
ATOM    983  HA  SER A  61     -10.598 -37.761  -7.779  1.00  0.00           H  
ATOM    984 1HB  SER A  61     -11.496 -39.139  -9.506  1.00  0.00           H  
ATOM    985 2HB  SER A  61      -9.933 -38.596 -10.089  1.00  0.00           H  
ATOM    986  HG  SER A  61      -9.069 -40.576  -9.347  1.00  0.00           H  
ATOM    987  N   PHE A  62      -9.709 -40.734  -6.682  1.00  0.00           N  
ATOM    988  CA  PHE A  62      -9.989 -41.744  -5.673  1.00  0.00           C  
ATOM    989  C   PHE A  62     -10.010 -41.146  -4.274  1.00  0.00           C  
ATOM    990  O   PHE A  62     -10.936 -41.400  -3.501  1.00  0.00           O  
ATOM    991  CB  PHE A  62      -8.980 -42.889  -5.761  1.00  0.00           C  
ATOM    992  CG  PHE A  62      -9.075 -43.887  -4.645  1.00  0.00           C  
ATOM    993  CD1 PHE A  62     -10.160 -44.750  -4.532  1.00  0.00           C  
ATOM    994  CD2 PHE A  62      -8.065 -43.969  -3.706  1.00  0.00           C  
ATOM    995  CE1 PHE A  62     -10.223 -45.666  -3.499  1.00  0.00           C  
ATOM    996  CE2 PHE A  62      -8.126 -44.882  -2.679  1.00  0.00           C  
ATOM    997  CZ  PHE A  62      -9.207 -45.733  -2.575  1.00  0.00           C  
ATOM    998  H   PHE A  62      -8.868 -40.816  -7.246  1.00  0.00           H  
ATOM    999  HA  PHE A  62     -10.977 -42.158  -5.877  1.00  0.00           H  
ATOM   1000 1HB  PHE A  62      -9.139 -43.414  -6.695  1.00  0.00           H  
ATOM   1001 2HB  PHE A  62      -7.967 -42.491  -5.779  1.00  0.00           H  
ATOM   1002  HD1 PHE A  62     -10.968 -44.700  -5.266  1.00  0.00           H  
ATOM   1003  HD2 PHE A  62      -7.211 -43.295  -3.785  1.00  0.00           H  
ATOM   1004  HE1 PHE A  62     -11.078 -46.335  -3.415  1.00  0.00           H  
ATOM   1005  HE2 PHE A  62      -7.321 -44.934  -1.947  1.00  0.00           H  
ATOM   1006  HZ  PHE A  62      -9.254 -46.456  -1.761  1.00  0.00           H  
ATOM   1007  N   ASP A  63      -9.002 -40.339  -3.945  1.00  0.00           N  
ATOM   1008  CA  ASP A  63      -8.945 -39.728  -2.621  1.00  0.00           C  
ATOM   1009  C   ASP A  63     -10.205 -38.902  -2.355  1.00  0.00           C  
ATOM   1010  O   ASP A  63     -10.754 -38.942  -1.254  1.00  0.00           O  
ATOM   1011  CB  ASP A  63      -7.713 -38.828  -2.486  1.00  0.00           C  
ATOM   1012  CG  ASP A  63      -6.372 -39.586  -2.416  1.00  0.00           C  
ATOM   1013  OD1 ASP A  63      -6.364 -40.783  -2.211  1.00  0.00           O  
ATOM   1014  OD2 ASP A  63      -5.362 -38.939  -2.569  1.00  0.00           O1-
ATOM   1015  H   ASP A  63      -8.256 -40.166  -4.612  1.00  0.00           H  
ATOM   1016  HA  ASP A  63      -8.890 -40.522  -1.875  1.00  0.00           H  
ATOM   1017 1HB  ASP A  63      -7.676 -38.139  -3.329  1.00  0.00           H  
ATOM   1018 2HB  ASP A  63      -7.808 -38.228  -1.582  1.00  0.00           H  
ATOM   1019  N   LEU A  64     -10.679 -38.180  -3.371  1.00  0.00           N  
ATOM   1020  CA  LEU A  64     -11.909 -37.404  -3.243  1.00  0.00           C  
ATOM   1021  C   LEU A  64     -13.124 -38.294  -3.019  1.00  0.00           C  
ATOM   1022  O   LEU A  64     -13.987 -37.979  -2.196  1.00  0.00           O  
ATOM   1023  CB  LEU A  64     -12.126 -36.539  -4.489  1.00  0.00           C  
ATOM   1024  CG  LEU A  64     -11.246 -35.298  -4.616  1.00  0.00           C  
ATOM   1025  CD1 LEU A  64     -11.393 -34.743  -6.026  1.00  0.00           C  
ATOM   1026  CD2 LEU A  64     -11.685 -34.255  -3.567  1.00  0.00           C  
ATOM   1027  H   LEU A  64     -10.166 -38.164  -4.248  1.00  0.00           H  
ATOM   1028  HA  LEU A  64     -11.813 -36.756  -2.376  1.00  0.00           H  
ATOM   1029 1HB  LEU A  64     -11.935 -37.158  -5.365  1.00  0.00           H  
ATOM   1030 2HB  LEU A  64     -13.160 -36.225  -4.521  1.00  0.00           H  
ATOM   1031  HG  LEU A  64     -10.201 -35.564  -4.452  1.00  0.00           H  
ATOM   1032 1HD1 LEU A  64     -10.782 -33.865  -6.150  1.00  0.00           H  
ATOM   1033 2HD1 LEU A  64     -11.078 -35.500  -6.744  1.00  0.00           H  
ATOM   1034 3HD1 LEU A  64     -12.432 -34.483  -6.198  1.00  0.00           H  
ATOM   1035 1HD2 LEU A  64     -11.076 -33.366  -3.651  1.00  0.00           H  
ATOM   1036 2HD2 LEU A  64     -12.728 -33.984  -3.732  1.00  0.00           H  
ATOM   1037 3HD2 LEU A  64     -11.574 -34.659  -2.565  1.00  0.00           H  
ATOM   1038  N   SER A  65     -13.176 -39.421  -3.724  1.00  0.00           N  
ATOM   1039  CA  SER A  65     -14.260 -40.373  -3.547  1.00  0.00           C  
ATOM   1040  C   SER A  65     -14.227 -41.006  -2.160  1.00  0.00           C  
ATOM   1041  O   SER A  65     -15.279 -41.256  -1.564  1.00  0.00           O  
ATOM   1042  CB  SER A  65     -14.198 -41.424  -4.628  1.00  0.00           C  
ATOM   1043  OG  SER A  65     -14.557 -40.869  -5.860  1.00  0.00           O  
ATOM   1044  H   SER A  65     -12.460 -39.613  -4.418  1.00  0.00           H  
ATOM   1045  HA  SER A  65     -15.202 -39.839  -3.657  1.00  0.00           H  
ATOM   1046 1HB  SER A  65     -13.183 -41.819  -4.692  1.00  0.00           H  
ATOM   1047 2HB  SER A  65     -14.850 -42.248  -4.390  1.00  0.00           H  
ATOM   1048  HG  SER A  65     -14.306 -41.511  -6.528  1.00  0.00           H  
ATOM   1049  N   LYS A  66     -13.026 -41.229  -1.625  1.00  0.00           N  
ATOM   1050  CA  LYS A  66     -12.900 -41.753  -0.271  1.00  0.00           C  
ATOM   1051  C   LYS A  66     -13.469 -40.754   0.730  1.00  0.00           C  
ATOM   1052  O   LYS A  66     -14.196 -41.137   1.644  1.00  0.00           O  
ATOM   1053  CB  LYS A  66     -11.440 -42.078   0.073  1.00  0.00           C  
ATOM   1054  CG  LYS A  66     -11.220 -42.622   1.511  1.00  0.00           C  
ATOM   1055  CD  LYS A  66     -11.953 -43.943   1.737  1.00  0.00           C  
ATOM   1056  CE  LYS A  66     -11.490 -44.647   3.017  1.00  0.00           C  
ATOM   1057  NZ  LYS A  66     -11.665 -43.793   4.236  1.00  0.00           N1+
ATOM   1058  H   LYS A  66     -12.195 -41.038  -2.176  1.00  0.00           H  
ATOM   1059  HA  LYS A  66     -13.484 -42.671  -0.202  1.00  0.00           H  
ATOM   1060 1HB  LYS A  66     -11.053 -42.813  -0.634  1.00  0.00           H  
ATOM   1061 2HB  LYS A  66     -10.835 -41.176  -0.036  1.00  0.00           H  
ATOM   1062 1HG  LYS A  66     -10.154 -42.775   1.680  1.00  0.00           H  
ATOM   1063 2HG  LYS A  66     -11.580 -41.888   2.235  1.00  0.00           H  
ATOM   1064 1HD  LYS A  66     -13.026 -43.759   1.808  1.00  0.00           H  
ATOM   1065 2HD  LYS A  66     -11.766 -44.600   0.890  1.00  0.00           H  
ATOM   1066 1HE  LYS A  66     -12.071 -45.558   3.144  1.00  0.00           H  
ATOM   1067 2HE  LYS A  66     -10.437 -44.910   2.921  1.00  0.00           H  
ATOM   1068 1HZ  LYS A  66     -11.352 -44.296   5.049  1.00  0.00           H  
ATOM   1069 2HZ  LYS A  66     -11.120 -42.947   4.138  1.00  0.00           H  
ATOM   1070 3HZ  LYS A  66     -12.647 -43.543   4.359  1.00  0.00           H  
ATOM   1071  N   PHE A  67     -13.167 -39.467   0.534  1.00  0.00           N  
ATOM   1072  CA  PHE A  67     -13.706 -38.436   1.411  1.00  0.00           C  
ATOM   1073  C   PHE A  67     -15.224 -38.394   1.338  1.00  0.00           C  
ATOM   1074  O   PHE A  67     -15.893 -38.243   2.361  1.00  0.00           O  
ATOM   1075  CB  PHE A  67     -13.171 -37.051   1.046  1.00  0.00           C  
ATOM   1076  CG  PHE A  67     -11.829 -36.697   1.629  1.00  0.00           C  
ATOM   1077  CD1 PHE A  67     -10.695 -36.661   0.830  1.00  0.00           C  
ATOM   1078  CD2 PHE A  67     -11.703 -36.375   2.972  1.00  0.00           C  
ATOM   1079  CE1 PHE A  67      -9.470 -36.316   1.358  1.00  0.00           C  
ATOM   1080  CE2 PHE A  67     -10.477 -36.029   3.500  1.00  0.00           C  
ATOM   1081  CZ  PHE A  67      -9.360 -35.999   2.691  1.00  0.00           C  
ATOM   1082  H   PHE A  67     -12.535 -39.213  -0.219  1.00  0.00           H  
ATOM   1083  HA  PHE A  67     -13.413 -38.666   2.436  1.00  0.00           H  
ATOM   1084 1HB  PHE A  67     -13.096 -36.969  -0.039  1.00  0.00           H  
ATOM   1085 2HB  PHE A  67     -13.888 -36.300   1.373  1.00  0.00           H  
ATOM   1086  HD1 PHE A  67     -10.778 -36.903  -0.226  1.00  0.00           H  
ATOM   1087  HD2 PHE A  67     -12.585 -36.393   3.609  1.00  0.00           H  
ATOM   1088  HE1 PHE A  67      -8.589 -36.290   0.718  1.00  0.00           H  
ATOM   1089  HE2 PHE A  67     -10.390 -35.775   4.556  1.00  0.00           H  
ATOM   1090  HZ  PHE A  67      -8.393 -35.721   3.110  1.00  0.00           H  
ATOM   1091  N   ALA A  68     -15.771 -38.525   0.132  1.00  0.00           N  
ATOM   1092  CA  ALA A  68     -17.217 -38.521  -0.032  1.00  0.00           C  
ATOM   1093  C   ALA A  68     -17.846 -39.680   0.733  1.00  0.00           C  
ATOM   1094  O   ALA A  68     -18.876 -39.512   1.392  1.00  0.00           O  
ATOM   1095  CB  ALA A  68     -17.579 -38.613  -1.504  1.00  0.00           C  
ATOM   1096  H   ALA A  68     -15.171 -38.616  -0.682  1.00  0.00           H  
ATOM   1097  HA  ALA A  68     -17.606 -37.589   0.377  1.00  0.00           H  
ATOM   1098 1HB  ALA A  68     -18.663 -38.590  -1.612  1.00  0.00           H  
ATOM   1099 2HB  ALA A  68     -17.139 -37.774  -2.038  1.00  0.00           H  
ATOM   1100 3HB  ALA A  68     -17.195 -39.546  -1.912  1.00  0.00           H  
ATOM   1101  N   ALA A  69     -17.210 -40.852   0.669  1.00  0.00           N  
ATOM   1102  CA  ALA A  69     -17.698 -42.017   1.398  1.00  0.00           C  
ATOM   1103  C   ALA A  69     -17.588 -41.800   2.905  1.00  0.00           C  
ATOM   1104  O   ALA A  69     -18.483 -42.192   3.656  1.00  0.00           O  
ATOM   1105  CB  ALA A  69     -16.923 -43.258   0.987  1.00  0.00           C  
ATOM   1106  H   ALA A  69     -16.383 -40.937   0.086  1.00  0.00           H  
ATOM   1107  HA  ALA A  69     -18.752 -42.158   1.151  1.00  0.00           H  
ATOM   1108 1HB  ALA A  69     -17.314 -44.126   1.518  1.00  0.00           H  
ATOM   1109 2HB  ALA A  69     -17.030 -43.408  -0.085  1.00  0.00           H  
ATOM   1110 3HB  ALA A  69     -15.872 -43.123   1.234  1.00  0.00           H  
ATOM   1111  N   ASP A  70     -16.508 -41.151   3.349  1.00  0.00           N  
ATOM   1112  CA  ASP A  70     -16.334 -40.870   4.769  1.00  0.00           C  
ATOM   1113  C   ASP A  70     -17.376 -39.867   5.249  1.00  0.00           C  
ATOM   1114  O   ASP A  70     -17.894 -39.984   6.359  1.00  0.00           O  
ATOM   1115  CB  ASP A  70     -14.934 -40.323   5.061  1.00  0.00           C  
ATOM   1116  CG  ASP A  70     -13.809 -41.371   4.960  1.00  0.00           C  
ATOM   1117  OD1 ASP A  70     -14.088 -42.552   4.921  1.00  0.00           O  
ATOM   1118  OD2 ASP A  70     -12.668 -40.969   4.927  1.00  0.00           O1-
ATOM   1119  H   ASP A  70     -15.785 -40.877   2.691  1.00  0.00           H  
ATOM   1120  HA  ASP A  70     -16.469 -41.798   5.325  1.00  0.00           H  
ATOM   1121 1HB  ASP A  70     -14.715 -39.516   4.364  1.00  0.00           H  
ATOM   1122 2HB  ASP A  70     -14.917 -39.895   6.064  1.00  0.00           H  
ATOM   1123  N   ALA A  71     -17.693 -38.884   4.406  1.00  0.00           N  
ATOM   1124  CA  ALA A  71     -18.718 -37.907   4.744  1.00  0.00           C  
ATOM   1125  C   ALA A  71     -20.073 -38.589   4.853  1.00  0.00           C  
ATOM   1126  O   ALA A  71     -20.857 -38.286   5.754  1.00  0.00           O  
ATOM   1127  CB  ALA A  71     -18.758 -36.794   3.709  1.00  0.00           C  
ATOM   1128  H   ALA A  71     -17.206 -38.813   3.518  1.00  0.00           H  
ATOM   1129  HA  ALA A  71     -18.478 -37.481   5.718  1.00  0.00           H  
ATOM   1130 1HB  ALA A  71     -19.512 -36.059   3.987  1.00  0.00           H  
ATOM   1131 2HB  ALA A  71     -17.781 -36.312   3.664  1.00  0.00           H  
ATOM   1132 3HB  ALA A  71     -18.999 -37.216   2.736  1.00  0.00           H  
ATOM   1133  N   ALA A  72     -20.342 -39.529   3.946  1.00  0.00           N  
ATOM   1134  CA  ALA A  72     -21.583 -40.287   3.983  1.00  0.00           C  
ATOM   1135  C   ALA A  72     -21.643 -41.144   5.240  1.00  0.00           C  
ATOM   1136  O   ALA A  72     -22.692 -41.253   5.875  1.00  0.00           O  
ATOM   1137  CB  ALA A  72     -21.705 -41.150   2.748  1.00  0.00           C  
ATOM   1138  H   ALA A  72     -19.670 -39.709   3.204  1.00  0.00           H  
ATOM   1139  HA  ALA A  72     -22.416 -39.585   4.013  1.00  0.00           H  
ATOM   1140 1HB  ALA A  72     -22.639 -41.700   2.771  1.00  0.00           H  
ATOM   1141 2HB  ALA A  72     -21.675 -40.517   1.860  1.00  0.00           H  
ATOM   1142 3HB  ALA A  72     -20.872 -41.849   2.724  1.00  0.00           H  
ATOM   1143  N   ALA A  73     -20.508 -41.730   5.619  1.00  0.00           N  
ATOM   1144  CA  ALA A  73     -20.450 -42.536   6.831  1.00  0.00           C  
ATOM   1145  C   ALA A  73     -20.768 -41.680   8.050  1.00  0.00           C  
ATOM   1146  O   ALA A  73     -21.508 -42.101   8.941  1.00  0.00           O  
ATOM   1147  CB  ALA A  73     -19.076 -43.161   6.986  1.00  0.00           C  
ATOM   1148  H   ALA A  73     -19.678 -41.633   5.043  1.00  0.00           H  
ATOM   1149  HA  ALA A  73     -21.201 -43.323   6.757  1.00  0.00           H  
ATOM   1150 1HB  ALA A  73     -19.053 -43.774   7.888  1.00  0.00           H  
ATOM   1151 2HB  ALA A  73     -18.854 -43.777   6.123  1.00  0.00           H  
ATOM   1152 3HB  ALA A  73     -18.331 -42.372   7.065  1.00  0.00           H  
ATOM   1153  N   ALA A  74     -20.225 -40.460   8.063  1.00  0.00           N  
ATOM   1154  CA  ALA A  74     -20.486 -39.524   9.146  1.00  0.00           C  
ATOM   1155  C   ALA A  74     -21.959 -39.153   9.168  1.00  0.00           C  
ATOM   1156  O   ALA A  74     -22.557 -39.022  10.241  1.00  0.00           O  
ATOM   1157  CB  ALA A  74     -19.628 -38.276   8.979  1.00  0.00           C  
ATOM   1158  H   ALA A  74     -19.600 -40.189   7.312  1.00  0.00           H  
ATOM   1159  HA  ALA A  74     -20.238 -40.006  10.091  1.00  0.00           H  
ATOM   1160 1HB  ALA A  74     -19.815 -37.584   9.803  1.00  0.00           H  
ATOM   1161 2HB  ALA A  74     -18.577 -38.562   8.977  1.00  0.00           H  
ATOM   1162 3HB  ALA A  74     -19.872 -37.789   8.038  1.00  0.00           H  
ATOM   1163  N   ALA A  75     -22.555 -39.003   7.989  1.00  0.00           N  
ATOM   1164  CA  ALA A  75     -23.958 -38.657   7.874  1.00  0.00           C  
ATOM   1165  C   ALA A  75     -24.837 -39.732   8.508  1.00  0.00           C  
ATOM   1166  O   ALA A  75     -25.811 -39.423   9.190  1.00  0.00           O  
ATOM   1167  CB  ALA A  75     -24.337 -38.458   6.422  1.00  0.00           C  
ATOM   1168  H   ALA A  75     -21.997 -39.106   7.141  1.00  0.00           H  
ATOM   1169  HA  ALA A  75     -24.123 -37.724   8.418  1.00  0.00           H  
ATOM   1170 1HB  ALA A  75     -25.380 -38.170   6.340  1.00  0.00           H  
ATOM   1171 2HB  ALA A  75     -23.709 -37.678   5.997  1.00  0.00           H  
ATOM   1172 3HB  ALA A  75     -24.179 -39.386   5.878  1.00  0.00           H  
ATOM   1173  N   VAL A  76     -24.459 -40.998   8.313  1.00  0.00           N  
ATOM   1174  CA  VAL A  76     -25.230 -42.095   8.887  1.00  0.00           C  
ATOM   1175  C   VAL A  76     -25.151 -42.063  10.404  1.00  0.00           C  
ATOM   1176  O   VAL A  76     -26.173 -42.186  11.085  1.00  0.00           O  
ATOM   1177  CB  VAL A  76     -24.737 -43.457   8.358  1.00  0.00           C  
ATOM   1178  CG1 VAL A  76     -25.415 -44.597   9.115  1.00  0.00           C  
ATOM   1179  CG2 VAL A  76     -25.054 -43.556   6.879  1.00  0.00           C  
ATOM   1180  H   VAL A  76     -23.645 -41.191   7.738  1.00  0.00           H  
ATOM   1181  HA  VAL A  76     -26.272 -41.974   8.590  1.00  0.00           H  
ATOM   1182  HB  VAL A  76     -23.660 -43.541   8.515  1.00  0.00           H  
ATOM   1183 1HG1 VAL A  76     -25.057 -45.550   8.729  1.00  0.00           H  
ATOM   1184 2HG1 VAL A  76     -25.183 -44.533  10.177  1.00  0.00           H  
ATOM   1185 3HG1 VAL A  76     -26.493 -44.531   8.978  1.00  0.00           H  
ATOM   1186 1HG2 VAL A  76     -24.706 -44.515   6.496  1.00  0.00           H  
ATOM   1187 2HG2 VAL A  76     -26.130 -43.474   6.735  1.00  0.00           H  
ATOM   1188 3HG2 VAL A  76     -24.558 -42.750   6.346  1.00  0.00           H  
ATOM   1189  N   GLU A  77     -23.950 -41.864  10.935  1.00  0.00           N  
ATOM   1190  CA  GLU A  77     -23.748 -41.784  12.378  1.00  0.00           C  
ATOM   1191  C   GLU A  77     -24.506 -40.584  12.945  1.00  0.00           C  
ATOM   1192  O   GLU A  77     -24.988 -40.608  14.075  1.00  0.00           O  
ATOM   1193  CB  GLU A  77     -22.258 -41.678  12.713  1.00  0.00           C  
ATOM   1194  CG  GLU A  77     -21.913 -41.838  14.198  1.00  0.00           C  
ATOM   1195  CD  GLU A  77     -22.205 -43.222  14.742  1.00  0.00           C  
ATOM   1196  OE1 GLU A  77     -22.319 -44.139  13.962  1.00  0.00           O  
ATOM   1197  OE2 GLU A  77     -22.303 -43.362  15.937  1.00  0.00           O1-
ATOM   1198  H   GLU A  77     -23.146 -41.780  10.315  1.00  0.00           H  
ATOM   1199  HA  GLU A  77     -24.148 -42.689  12.836  1.00  0.00           H  
ATOM   1200 1HB  GLU A  77     -21.704 -42.435  12.156  1.00  0.00           H  
ATOM   1201 2HB  GLU A  77     -21.887 -40.704  12.393  1.00  0.00           H  
ATOM   1202 1HG  GLU A  77     -20.855 -41.621  14.336  1.00  0.00           H  
ATOM   1203 2HG  GLU A  77     -22.481 -41.108  14.764  1.00  0.00           H  
ATOM   1204  N   ALA A  78     -24.618 -39.534  12.135  1.00  0.00           N  
ATOM   1205  CA  ALA A  78     -25.288 -38.304  12.526  1.00  0.00           C  
ATOM   1206  C   ALA A  78     -26.818 -38.404  12.454  1.00  0.00           C  
ATOM   1207  O   ALA A  78     -27.514 -37.448  12.801  1.00  0.00           O  
ATOM   1208  CB  ALA A  78     -24.811 -37.171  11.641  1.00  0.00           C  
ATOM   1209  H   ALA A  78     -24.175 -39.572  11.224  1.00  0.00           H  
ATOM   1210  HA  ALA A  78     -25.016 -38.090  13.559  1.00  0.00           H  
ATOM   1211 1HB  ALA A  78     -25.276 -36.248  11.962  1.00  0.00           H  
ATOM   1212 2HB  ALA A  78     -23.731 -37.090  11.722  1.00  0.00           H  
ATOM   1213 3HB  ALA A  78     -25.083 -37.381  10.609  1.00  0.00           H  
ATOM   1214  N   GLY A  79     -27.349 -39.544  12.000  1.00  0.00           N  
ATOM   1215  CA  GLY A  79     -28.799 -39.730  11.942  1.00  0.00           C  
ATOM   1216  C   GLY A  79     -29.434 -39.341  10.605  1.00  0.00           C  
ATOM   1217  O   GLY A  79     -30.642 -39.105  10.538  1.00  0.00           O  
ATOM   1218  H   GLY A  79     -26.747 -40.307  11.712  1.00  0.00           H  
ATOM   1219 1HA  GLY A  79     -29.025 -40.773  12.153  1.00  0.00           H  
ATOM   1220 2HA  GLY A  79     -29.261 -39.150  12.737  1.00  0.00           H  
ATOM   1221  N   ALA A  80     -28.634 -39.273   9.543  1.00  0.00           N  
ATOM   1222  CA  ALA A  80     -29.152 -38.916   8.223  1.00  0.00           C  
ATOM   1223  C   ALA A  80     -30.061 -40.004   7.659  1.00  0.00           C  
ATOM   1224  O   ALA A  80     -29.875 -41.191   7.919  1.00  0.00           O  
ATOM   1225  CB  ALA A  80     -28.011 -38.662   7.257  1.00  0.00           C  
ATOM   1226  H   ALA A  80     -27.645 -39.476   9.639  1.00  0.00           H  
ATOM   1227  HA  ALA A  80     -29.744 -38.010   8.326  1.00  0.00           H  
ATOM   1228 1HB  ALA A  80     -28.412 -38.370   6.289  1.00  0.00           H  
ATOM   1229 2HB  ALA A  80     -27.386 -37.864   7.648  1.00  0.00           H  
ATOM   1230 3HB  ALA A  80     -27.420 -39.572   7.147  1.00  0.00           H  
ATOM   1231  N   ASP A  81     -31.036 -39.569   6.863  1.00  0.00           N  
ATOM   1232  CA  ASP A  81     -31.984 -40.451   6.188  1.00  0.00           C  
ATOM   1233  C   ASP A  81     -31.284 -41.404   5.229  1.00  0.00           C  
ATOM   1234  O   ASP A  81     -30.493 -40.985   4.381  1.00  0.00           O  
ATOM   1235  CB  ASP A  81     -33.021 -39.623   5.428  1.00  0.00           C  
ATOM   1236  CG  ASP A  81     -34.203 -40.451   4.893  1.00  0.00           C  
ATOM   1237  OD1 ASP A  81     -34.016 -41.613   4.588  1.00  0.00           O  
ATOM   1238  OD2 ASP A  81     -35.277 -39.904   4.788  1.00  0.00           O1-
ATOM   1239  H   ASP A  81     -31.124 -38.576   6.717  1.00  0.00           H  
ATOM   1240  HA  ASP A  81     -32.496 -41.044   6.944  1.00  0.00           H  
ATOM   1241 1HB  ASP A  81     -33.407 -38.836   6.078  1.00  0.00           H  
ATOM   1242 2HB  ASP A  81     -32.534 -39.141   4.588  1.00  0.00           H  
ATOM   1243  N   ILE A  82     -31.568 -42.696   5.379  1.00  0.00           N  
ATOM   1244  CA  ILE A  82     -30.935 -43.730   4.576  1.00  0.00           C  
ATOM   1245  C   ILE A  82     -31.162 -43.541   3.080  1.00  0.00           C  
ATOM   1246  O   ILE A  82     -30.292 -43.881   2.276  1.00  0.00           O  
ATOM   1247  CB  ILE A  82     -31.432 -45.129   5.005  1.00  0.00           C  
ATOM   1248  CG1 ILE A  82     -30.558 -46.218   4.364  1.00  0.00           C  
ATOM   1249  CG2 ILE A  82     -32.915 -45.323   4.648  1.00  0.00           C  
ATOM   1250  CD1 ILE A  82     -30.782 -47.602   4.939  1.00  0.00           C  
ATOM   1251  H   ILE A  82     -32.241 -42.961   6.086  1.00  0.00           H  
ATOM   1252  HA  ILE A  82     -29.862 -43.683   4.757  1.00  0.00           H  
ATOM   1253  HB  ILE A  82     -31.320 -45.218   6.085  1.00  0.00           H  
ATOM   1254 1HG1 ILE A  82     -30.760 -46.254   3.295  1.00  0.00           H  
ATOM   1255 2HG1 ILE A  82     -29.515 -45.951   4.507  1.00  0.00           H  
ATOM   1256 1HG2 ILE A  82     -33.254 -46.298   4.989  1.00  0.00           H  
ATOM   1257 2HG2 ILE A  82     -33.510 -44.550   5.142  1.00  0.00           H  
ATOM   1258 3HG2 ILE A  82     -33.056 -45.258   3.573  1.00  0.00           H  
ATOM   1259 1HD1 ILE A  82     -30.123 -48.312   4.441  1.00  0.00           H  
ATOM   1260 2HD1 ILE A  82     -30.566 -47.594   6.009  1.00  0.00           H  
ATOM   1261 3HD1 ILE A  82     -31.814 -47.907   4.787  1.00  0.00           H  
ATOM   1262  N   GLU A  83     -32.324 -43.010   2.697  1.00  0.00           N  
ATOM   1263  CA  GLU A  83     -32.601 -42.832   1.279  1.00  0.00           C  
ATOM   1264  C   GLU A  83     -31.718 -41.740   0.699  1.00  0.00           C  
ATOM   1265  O   GLU A  83     -31.260 -41.837  -0.440  1.00  0.00           O  
ATOM   1266  CB  GLU A  83     -34.075 -42.486   1.036  1.00  0.00           C  
ATOM   1267  CG  GLU A  83     -35.057 -43.623   1.329  1.00  0.00           C  
ATOM   1268  CD  GLU A  83     -36.485 -43.292   0.953  1.00  0.00           C  
ATOM   1269  OE1 GLU A  83     -36.715 -42.218   0.448  1.00  0.00           O  
ATOM   1270  OE2 GLU A  83     -37.341 -44.117   1.171  1.00  0.00           O1-
ATOM   1271  H   GLU A  83     -33.016 -42.730   3.388  1.00  0.00           H  
ATOM   1272  HA  GLU A  83     -32.371 -43.764   0.760  1.00  0.00           H  
ATOM   1273 1HB  GLU A  83     -34.352 -41.638   1.664  1.00  0.00           H  
ATOM   1274 2HB  GLU A  83     -34.211 -42.179  -0.002  1.00  0.00           H  
ATOM   1275 1HG  GLU A  83     -34.742 -44.512   0.786  1.00  0.00           H  
ATOM   1276 2HG  GLU A  83     -35.016 -43.848   2.395  1.00  0.00           H  
ATOM   1277  N   ARG A  84     -31.496 -40.693   1.485  1.00  0.00           N  
ATOM   1278  CA  ARG A  84     -30.728 -39.553   1.019  1.00  0.00           C  
ATOM   1279  C   ARG A  84     -29.244 -39.890   0.964  1.00  0.00           C  
ATOM   1280  O   ARG A  84     -28.542 -39.477   0.041  1.00  0.00           O  
ATOM   1281  CB  ARG A  84     -30.955 -38.352   1.916  1.00  0.00           C  
ATOM   1282  CG  ARG A  84     -32.415 -37.881   2.035  1.00  0.00           C  
ATOM   1283  CD  ARG A  84     -32.915 -37.167   0.811  1.00  0.00           C  
ATOM   1284  NE  ARG A  84     -33.464 -38.075  -0.202  1.00  0.00           N  
ATOM   1285  CZ  ARG A  84     -34.660 -38.706  -0.115  1.00  0.00           C  
ATOM   1286  NH1 ARG A  84     -35.423 -38.543   0.948  1.00  0.00           N1+
ATOM   1287  NH2 ARG A  84     -35.068 -39.489  -1.100  1.00  0.00           N  
ATOM   1288  H   ARG A  84     -31.881 -40.689   2.421  1.00  0.00           H  
ATOM   1289  HA  ARG A  84     -31.057 -39.305   0.009  1.00  0.00           H  
ATOM   1290 1HB  ARG A  84     -30.600 -38.580   2.921  1.00  0.00           H  
ATOM   1291 2HB  ARG A  84     -30.368 -37.515   1.544  1.00  0.00           H  
ATOM   1292 1HG  ARG A  84     -33.047 -38.749   2.207  1.00  0.00           H  
ATOM   1293 2HG  ARG A  84     -32.502 -37.199   2.879  1.00  0.00           H  
ATOM   1294 1HD  ARG A  84     -33.692 -36.460   1.095  1.00  0.00           H  
ATOM   1295 2HD  ARG A  84     -32.086 -36.625   0.358  1.00  0.00           H  
ATOM   1296  HE  ARG A  84     -32.914 -38.225  -1.050  1.00  0.00           H  
ATOM   1297 1HH1 ARG A  84     -35.120 -37.948   1.704  1.00  0.00           H  
ATOM   1298 2HH1 ARG A  84     -36.315 -39.018   1.009  1.00  0.00           H  
ATOM   1299 1HH2 ARG A  84     -34.483 -39.619  -1.925  1.00  0.00           H  
ATOM   1300 2HH2 ARG A  84     -35.957 -39.963  -1.032  1.00  0.00           H  
ATOM   1301  N   VAL A  85     -28.767 -40.661   1.939  1.00  0.00           N  
ATOM   1302  CA  VAL A  85     -27.363 -41.044   1.937  1.00  0.00           C  
ATOM   1303  C   VAL A  85     -27.082 -41.929   0.729  1.00  0.00           C  
ATOM   1304  O   VAL A  85     -26.056 -41.768   0.066  1.00  0.00           O  
ATOM   1305  CB  VAL A  85     -26.968 -41.771   3.243  1.00  0.00           C  
ATOM   1306  CG1 VAL A  85     -25.535 -42.316   3.124  1.00  0.00           C  
ATOM   1307  CG2 VAL A  85     -27.059 -40.790   4.424  1.00  0.00           C  
ATOM   1308  H   VAL A  85     -29.382 -40.970   2.683  1.00  0.00           H  
ATOM   1309  HA  VAL A  85     -26.757 -40.143   1.853  1.00  0.00           H  
ATOM   1310  HB  VAL A  85     -27.641 -42.612   3.408  1.00  0.00           H  
ATOM   1311 1HG1 VAL A  85     -25.261 -42.831   4.044  1.00  0.00           H  
ATOM   1312 2HG1 VAL A  85     -25.468 -43.014   2.293  1.00  0.00           H  
ATOM   1313 3HG1 VAL A  85     -24.850 -41.482   2.957  1.00  0.00           H  
ATOM   1314 1HG2 VAL A  85     -26.785 -41.301   5.348  1.00  0.00           H  
ATOM   1315 2HG2 VAL A  85     -26.376 -39.953   4.257  1.00  0.00           H  
ATOM   1316 3HG2 VAL A  85     -28.077 -40.415   4.508  1.00  0.00           H  
ATOM   1317  N   LYS A  86     -27.996 -42.859   0.439  1.00  0.00           N  
ATOM   1318  CA  LYS A  86     -27.844 -43.736  -0.715  1.00  0.00           C  
ATOM   1319  C   LYS A  86     -27.718 -42.924  -2.002  1.00  0.00           C  
ATOM   1320  O   LYS A  86     -26.854 -43.211  -2.830  1.00  0.00           O  
ATOM   1321  CB  LYS A  86     -29.020 -44.716  -0.809  1.00  0.00           C  
ATOM   1322  CG  LYS A  86     -28.897 -45.769  -1.926  1.00  0.00           C  
ATOM   1323  CD  LYS A  86     -29.997 -46.834  -1.811  1.00  0.00           C  
ATOM   1324  CE  LYS A  86     -29.775 -48.009  -2.773  1.00  0.00           C  
ATOM   1325  NZ  LYS A  86     -30.204 -47.702  -4.180  1.00  0.00           N1+
ATOM   1326  H   LYS A  86     -28.812 -42.961   1.037  1.00  0.00           H  
ATOM   1327  HA  LYS A  86     -26.926 -44.310  -0.595  1.00  0.00           H  
ATOM   1328 1HB  LYS A  86     -29.130 -45.236   0.142  1.00  0.00           H  
ATOM   1329 2HB  LYS A  86     -29.939 -44.153  -0.981  1.00  0.00           H  
ATOM   1330 1HG  LYS A  86     -28.970 -45.276  -2.899  1.00  0.00           H  
ATOM   1331 2HG  LYS A  86     -27.922 -46.251  -1.858  1.00  0.00           H  
ATOM   1332 1HD  LYS A  86     -30.014 -47.217  -0.788  1.00  0.00           H  
ATOM   1333 2HD  LYS A  86     -30.965 -46.377  -2.020  1.00  0.00           H  
ATOM   1334 1HE  LYS A  86     -28.717 -48.265  -2.777  1.00  0.00           H  
ATOM   1335 2HE  LYS A  86     -30.344 -48.866  -2.411  1.00  0.00           H  
ATOM   1336 1HZ  LYS A  86     -30.039 -48.512  -4.758  1.00  0.00           H  
ATOM   1337 2HZ  LYS A  86     -31.186 -47.479  -4.190  1.00  0.00           H  
ATOM   1338 3HZ  LYS A  86     -29.678 -46.915  -4.557  1.00  0.00           H  
ATOM   1339  N   GLU A  87     -28.559 -41.897  -2.158  1.00  0.00           N  
ATOM   1340  CA  GLU A  87     -28.508 -41.050  -3.347  1.00  0.00           C  
ATOM   1341  C   GLU A  87     -27.163 -40.340  -3.466  1.00  0.00           C  
ATOM   1342  O   GLU A  87     -26.591 -40.261  -4.556  1.00  0.00           O  
ATOM   1343  CB  GLU A  87     -29.639 -40.021  -3.315  1.00  0.00           C  
ATOM   1344  CG  GLU A  87     -31.015 -40.620  -3.536  1.00  0.00           C  
ATOM   1345  CD  GLU A  87     -32.136 -39.660  -3.248  1.00  0.00           C  
ATOM   1346  OE1 GLU A  87     -31.865 -38.581  -2.782  1.00  0.00           O  
ATOM   1347  OE2 GLU A  87     -33.269 -40.012  -3.484  1.00  0.00           O1-
ATOM   1348  H   GLU A  87     -29.268 -41.720  -1.451  1.00  0.00           H  
ATOM   1349  HA  GLU A  87     -28.637 -41.682  -4.228  1.00  0.00           H  
ATOM   1350 1HB  GLU A  87     -29.644 -39.514  -2.347  1.00  0.00           H  
ATOM   1351 2HB  GLU A  87     -29.470 -39.264  -4.079  1.00  0.00           H  
ATOM   1352 1HG  GLU A  87     -31.086 -40.945  -4.573  1.00  0.00           H  
ATOM   1353 2HG  GLU A  87     -31.120 -41.497  -2.903  1.00  0.00           H  
ATOM   1354  N   VAL A  88     -26.637 -39.864  -2.343  1.00  0.00           N  
ATOM   1355  CA  VAL A  88     -25.338 -39.207  -2.339  1.00  0.00           C  
ATOM   1356  C   VAL A  88     -24.240 -40.183  -2.746  1.00  0.00           C  
ATOM   1357  O   VAL A  88     -23.361 -39.841  -3.539  1.00  0.00           O  
ATOM   1358  CB  VAL A  88     -25.031 -38.616  -0.948  1.00  0.00           C  
ATOM   1359  CG1 VAL A  88     -23.586 -38.129  -0.874  1.00  0.00           C  
ATOM   1360  CG2 VAL A  88     -25.975 -37.448  -0.685  1.00  0.00           C  
ATOM   1361  H   VAL A  88     -27.168 -39.941  -1.478  1.00  0.00           H  
ATOM   1362  HA  VAL A  88     -25.365 -38.390  -3.064  1.00  0.00           H  
ATOM   1363  HB  VAL A  88     -25.167 -39.391  -0.194  1.00  0.00           H  
ATOM   1364 1HG1 VAL A  88     -23.392 -37.722   0.112  1.00  0.00           H  
ATOM   1365 2HG1 VAL A  88     -22.897 -38.953  -1.065  1.00  0.00           H  
ATOM   1366 3HG1 VAL A  88     -23.442 -37.353  -1.613  1.00  0.00           H  
ATOM   1367 1HG2 VAL A  88     -25.777 -37.027   0.294  1.00  0.00           H  
ATOM   1368 2HG2 VAL A  88     -25.820 -36.684  -1.448  1.00  0.00           H  
ATOM   1369 3HG2 VAL A  88     -27.004 -37.792  -0.727  1.00  0.00           H  
ATOM   1370  N   LEU A  89     -24.296 -41.397  -2.214  1.00  0.00           N  
ATOM   1371  CA  LEU A  89     -23.300 -42.405  -2.545  1.00  0.00           C  
ATOM   1372  C   LEU A  89     -23.353 -42.767  -4.027  1.00  0.00           C  
ATOM   1373  O   LEU A  89     -22.312 -42.931  -4.663  1.00  0.00           O  
ATOM   1374  CB  LEU A  89     -23.531 -43.650  -1.691  1.00  0.00           C  
ATOM   1375  CG  LEU A  89     -23.261 -43.489  -0.186  1.00  0.00           C  
ATOM   1376  CD1 LEU A  89     -23.846 -44.665   0.520  1.00  0.00           C  
ATOM   1377  CD2 LEU A  89     -21.757 -43.395   0.081  1.00  0.00           C  
ATOM   1378  H   LEU A  89     -25.035 -41.618  -1.554  1.00  0.00           H  
ATOM   1379  HA  LEU A  89     -22.316 -41.997  -2.330  1.00  0.00           H  
ATOM   1380 1HB  LEU A  89     -24.570 -43.963  -1.809  1.00  0.00           H  
ATOM   1381 2HB  LEU A  89     -22.894 -44.444  -2.064  1.00  0.00           H  
ATOM   1382  HG  LEU A  89     -23.748 -42.592   0.181  1.00  0.00           H  
ATOM   1383 1HD1 LEU A  89     -23.688 -44.569   1.584  1.00  0.00           H  
ATOM   1384 2HD1 LEU A  89     -24.913 -44.700   0.322  1.00  0.00           H  
ATOM   1385 3HD1 LEU A  89     -23.376 -45.573   0.159  1.00  0.00           H  
ATOM   1386 1HD2 LEU A  89     -21.592 -43.297   1.149  1.00  0.00           H  
ATOM   1387 2HD2 LEU A  89     -21.264 -44.288  -0.272  1.00  0.00           H  
ATOM   1388 3HD2 LEU A  89     -21.344 -42.526  -0.430  1.00  0.00           H  
ATOM   1389  N   GLU A  90     -24.558 -42.863  -4.586  1.00  0.00           N  
ATOM   1390  CA  GLU A  90     -24.697 -43.165  -6.005  1.00  0.00           C  
ATOM   1391  C   GLU A  90     -24.089 -42.062  -6.857  1.00  0.00           C  
ATOM   1392  O   GLU A  90     -23.408 -42.337  -7.846  1.00  0.00           O  
ATOM   1393  CB  GLU A  90     -26.167 -43.350  -6.379  1.00  0.00           C  
ATOM   1394  CG  GLU A  90     -26.802 -44.624  -5.846  1.00  0.00           C  
ATOM   1395  CD  GLU A  90     -28.283 -44.681  -6.102  1.00  0.00           C  
ATOM   1396  OE1 GLU A  90     -28.803 -43.742  -6.651  1.00  0.00           O  
ATOM   1397  OE2 GLU A  90     -28.898 -45.664  -5.742  1.00  0.00           O1-
ATOM   1398  H   GLU A  90     -25.389 -42.742  -4.014  1.00  0.00           H  
ATOM   1399  HA  GLU A  90     -24.163 -44.094  -6.215  1.00  0.00           H  
ATOM   1400 1HB  GLU A  90     -26.743 -42.507  -5.997  1.00  0.00           H  
ATOM   1401 2HB  GLU A  90     -26.269 -43.347  -7.465  1.00  0.00           H  
ATOM   1402 1HG  GLU A  90     -26.325 -45.477  -6.329  1.00  0.00           H  
ATOM   1403 2HG  GLU A  90     -26.614 -44.694  -4.780  1.00  0.00           H  
ATOM   1404  N   LYS A  91     -24.312 -40.812  -6.455  1.00  0.00           N  
ATOM   1405  CA  LYS A  91     -23.744 -39.679  -7.173  1.00  0.00           C  
ATOM   1406  C   LYS A  91     -22.223 -39.717  -7.117  1.00  0.00           C  
ATOM   1407  O   LYS A  91     -21.555 -39.409  -8.106  1.00  0.00           O  
ATOM   1408  CB  LYS A  91     -24.269 -38.365  -6.599  1.00  0.00           C  
ATOM   1409  CG  LYS A  91     -25.729 -38.075  -6.908  1.00  0.00           C  
ATOM   1410  CD  LYS A  91     -26.188 -36.781  -6.243  1.00  0.00           C  
ATOM   1411  CE  LYS A  91     -27.676 -36.562  -6.433  1.00  0.00           C  
ATOM   1412  NZ  LYS A  91     -28.136 -35.309  -5.786  1.00  0.00           N1+
ATOM   1413  H   LYS A  91     -24.906 -40.649  -5.650  1.00  0.00           H  
ATOM   1414  HA  LYS A  91     -24.044 -39.745  -8.218  1.00  0.00           H  
ATOM   1415 1HB  LYS A  91     -24.164 -38.383  -5.516  1.00  0.00           H  
ATOM   1416 2HB  LYS A  91     -23.672 -37.538  -6.977  1.00  0.00           H  
ATOM   1417 1HG  LYS A  91     -25.856 -37.985  -7.987  1.00  0.00           H  
ATOM   1418 2HG  LYS A  91     -26.348 -38.898  -6.558  1.00  0.00           H  
ATOM   1419 1HD  LYS A  91     -25.968 -36.825  -5.173  1.00  0.00           H  
ATOM   1420 2HD  LYS A  91     -25.648 -35.938  -6.672  1.00  0.00           H  
ATOM   1421 1HE  LYS A  91     -27.898 -36.517  -7.495  1.00  0.00           H  
ATOM   1422 2HE  LYS A  91     -28.217 -37.402  -5.993  1.00  0.00           H  
ATOM   1423 1HZ  LYS A  91     -29.128 -35.201  -5.929  1.00  0.00           H  
ATOM   1424 2HZ  LYS A  91     -27.941 -35.345  -4.782  1.00  0.00           H  
ATOM   1425 3HZ  LYS A  91     -27.650 -34.525  -6.191  1.00  0.00           H  
ATOM   1426  N   ALA A  92     -21.676 -40.108  -5.967  1.00  0.00           N  
ATOM   1427  CA  ALA A  92     -20.232 -40.233  -5.805  1.00  0.00           C  
ATOM   1428  C   ALA A  92     -19.666 -41.276  -6.764  1.00  0.00           C  
ATOM   1429  O   ALA A  92     -18.602 -41.084  -7.350  1.00  0.00           O  
ATOM   1430  CB  ALA A  92     -19.893 -40.598  -4.369  1.00  0.00           C  
ATOM   1431  H   ALA A  92     -22.286 -40.312  -5.178  1.00  0.00           H  
ATOM   1432  HA  ALA A  92     -19.780 -39.270  -6.050  1.00  0.00           H  
ATOM   1433 1HB  ALA A  92     -18.811 -40.661  -4.252  1.00  0.00           H  
ATOM   1434 2HB  ALA A  92     -20.291 -39.839  -3.700  1.00  0.00           H  
ATOM   1435 3HB  ALA A  92     -20.339 -41.559  -4.130  1.00  0.00           H  
ATOM   1436  N   ILE A  93     -20.406 -42.371  -6.941  1.00  0.00           N  
ATOM   1437  CA  ILE A  93     -20.003 -43.431  -7.858  1.00  0.00           C  
ATOM   1438  C   ILE A  93     -20.052 -42.940  -9.295  1.00  0.00           C  
ATOM   1439  O   ILE A  93     -19.136 -43.206 -10.076  1.00  0.00           O  
ATOM   1440  CB  ILE A  93     -20.867 -44.693  -7.664  1.00  0.00           C  
ATOM   1441  CG1 ILE A  93     -20.544 -45.315  -6.284  1.00  0.00           C  
ATOM   1442  CG2 ILE A  93     -20.603 -45.692  -8.792  1.00  0.00           C  
ATOM   1443  CD1 ILE A  93     -21.519 -46.375  -5.825  1.00  0.00           C  
ATOM   1444  H   ILE A  93     -21.265 -42.473  -6.410  1.00  0.00           H  
ATOM   1445  HA  ILE A  93     -18.975 -43.703  -7.645  1.00  0.00           H  
ATOM   1446  HB  ILE A  93     -21.920 -44.415  -7.664  1.00  0.00           H  
ATOM   1447 1HG1 ILE A  93     -19.551 -45.762  -6.329  1.00  0.00           H  
ATOM   1448 2HG1 ILE A  93     -20.531 -44.521  -5.539  1.00  0.00           H  
ATOM   1449 1HG2 ILE A  93     -21.218 -46.578  -8.655  1.00  0.00           H  
ATOM   1450 2HG2 ILE A  93     -20.846 -45.237  -9.749  1.00  0.00           H  
ATOM   1451 3HG2 ILE A  93     -19.551 -45.975  -8.783  1.00  0.00           H  
ATOM   1452 1HD1 ILE A  93     -21.207 -46.747  -4.854  1.00  0.00           H  
ATOM   1453 2HD1 ILE A  93     -22.517 -45.943  -5.747  1.00  0.00           H  
ATOM   1454 3HD1 ILE A  93     -21.534 -47.199  -6.535  1.00  0.00           H  
ATOM   1455  N   GLU A  94     -21.108 -42.214  -9.644  1.00  0.00           N  
ATOM   1456  CA  GLU A  94     -21.214 -41.666 -10.987  1.00  0.00           C  
ATOM   1457  C   GLU A  94     -20.098 -40.659 -11.253  1.00  0.00           C  
ATOM   1458  O   GLU A  94     -19.539 -40.621 -12.351  1.00  0.00           O  
ATOM   1459  CB  GLU A  94     -22.576 -41.000 -11.191  1.00  0.00           C  
ATOM   1460  CG  GLU A  94     -23.760 -41.967 -11.275  1.00  0.00           C  
ATOM   1461  CD  GLU A  94     -23.695 -42.861 -12.482  1.00  0.00           C  
ATOM   1462  OE1 GLU A  94     -23.308 -42.388 -13.522  1.00  0.00           O  
ATOM   1463  OE2 GLU A  94     -24.028 -44.022 -12.366  1.00  0.00           O1-
ATOM   1464  H   GLU A  94     -21.850 -42.049  -8.971  1.00  0.00           H  
ATOM   1465  HA  GLU A  94     -21.112 -42.480 -11.704  1.00  0.00           H  
ATOM   1466 1HB  GLU A  94     -22.769 -40.318 -10.363  1.00  0.00           H  
ATOM   1467 2HB  GLU A  94     -22.561 -40.407 -12.105  1.00  0.00           H  
ATOM   1468 1HG  GLU A  94     -23.770 -42.591 -10.384  1.00  0.00           H  
ATOM   1469 2HG  GLU A  94     -24.683 -41.393 -11.298  1.00  0.00           H  
ATOM   1470  N   ALA A  95     -19.750 -39.861 -10.243  1.00  0.00           N  
ATOM   1471  CA  ALA A  95     -18.670 -38.891 -10.384  1.00  0.00           C  
ATOM   1472  C   ALA A  95     -17.350 -39.599 -10.665  1.00  0.00           C  
ATOM   1473  O   ALA A  95     -16.567 -39.166 -11.514  1.00  0.00           O  
ATOM   1474  CB  ALA A  95     -18.549 -38.050  -9.123  1.00  0.00           C  
ATOM   1475  H   ALA A  95     -20.261 -39.915  -9.368  1.00  0.00           H  
ATOM   1476  HA  ALA A  95     -18.898 -38.242 -11.232  1.00  0.00           H  
ATOM   1477 1HB  ALA A  95     -17.754 -37.319  -9.243  1.00  0.00           H  
ATOM   1478 2HB  ALA A  95     -19.491 -37.538  -8.939  1.00  0.00           H  
ATOM   1479 3HB  ALA A  95     -18.318 -38.702  -8.282  1.00  0.00           H  
ATOM   1480  N   GLN A  96     -17.121 -40.715  -9.972  1.00  0.00           N  
ATOM   1481  CA  GLN A  96     -15.902 -41.486 -10.152  1.00  0.00           C  
ATOM   1482  C   GLN A  96     -15.836 -42.089 -11.551  1.00  0.00           C  
ATOM   1483  O   GLN A  96     -14.766 -42.147 -12.160  1.00  0.00           O  
ATOM   1484  CB  GLN A  96     -15.820 -42.591  -9.095  1.00  0.00           C  
ATOM   1485  CG  GLN A  96     -14.511 -43.385  -9.095  1.00  0.00           C  
ATOM   1486  CD  GLN A  96     -13.321 -42.534  -8.723  1.00  0.00           C  
ATOM   1487  NE2 GLN A  96     -12.255 -42.631  -9.493  1.00  0.00           N  
ATOM   1488  OE1 GLN A  96     -13.363 -41.793  -7.741  1.00  0.00           O  
ATOM   1489  H   GLN A  96     -17.799 -41.010  -9.275  1.00  0.00           H  
ATOM   1490  HA  GLN A  96     -15.051 -40.818 -10.029  1.00  0.00           H  
ATOM   1491 1HB  GLN A  96     -15.945 -42.147  -8.108  1.00  0.00           H  
ATOM   1492 2HB  GLN A  96     -16.643 -43.285  -9.241  1.00  0.00           H  
ATOM   1493 1HG  GLN A  96     -14.592 -44.196  -8.370  1.00  0.00           H  
ATOM   1494 2HG  GLN A  96     -14.340 -43.792 -10.093  1.00  0.00           H  
ATOM   1495 1HE2 GLN A  96     -11.439 -42.081  -9.291  1.00  0.00           H  
ATOM   1496 2HE2 GLN A  96     -12.252 -43.254 -10.280  1.00  0.00           H  
ATOM   1497  N   LYS A  97     -16.983 -42.523 -12.073  1.00  0.00           N  
ATOM   1498  CA  LYS A  97     -17.026 -43.077 -13.420  1.00  0.00           C  
ATOM   1499  C   LYS A  97     -16.686 -42.024 -14.465  1.00  0.00           C  
ATOM   1500  O   LYS A  97     -15.998 -42.316 -15.446  1.00  0.00           O  
ATOM   1501  CB  LYS A  97     -18.385 -43.701 -13.717  1.00  0.00           C  
ATOM   1502  CG  LYS A  97     -18.623 -45.004 -12.973  1.00  0.00           C  
ATOM   1503  CD  LYS A  97     -19.815 -45.774 -13.522  1.00  0.00           C  
ATOM   1504  CE  LYS A  97     -21.128 -45.114 -13.151  1.00  0.00           C  
ATOM   1505  NZ  LYS A  97     -22.298 -45.956 -13.525  1.00  0.00           N1+
ATOM   1506  H   LYS A  97     -17.831 -42.477 -11.516  1.00  0.00           H  
ATOM   1507  HA  LYS A  97     -16.272 -43.861 -13.489  1.00  0.00           H  
ATOM   1508 1HB  LYS A  97     -19.173 -42.998 -13.442  1.00  0.00           H  
ATOM   1509 2HB  LYS A  97     -18.474 -43.893 -14.787  1.00  0.00           H  
ATOM   1510 1HG  LYS A  97     -17.732 -45.622 -13.053  1.00  0.00           H  
ATOM   1511 2HG  LYS A  97     -18.797 -44.790 -11.922  1.00  0.00           H  
ATOM   1512 1HD  LYS A  97     -19.742 -45.839 -14.608  1.00  0.00           H  
ATOM   1513 2HD  LYS A  97     -19.806 -46.784 -13.114  1.00  0.00           H  
ATOM   1514 1HE  LYS A  97     -21.148 -44.939 -12.079  1.00  0.00           H  
ATOM   1515 2HE  LYS A  97     -21.208 -44.157 -13.665  1.00  0.00           H  
ATOM   1516 1HZ  LYS A  97     -23.153 -45.470 -13.252  1.00  0.00           H  
ATOM   1517 2HZ  LYS A  97     -22.299 -46.112 -14.521  1.00  0.00           H  
ATOM   1518 3HZ  LYS A  97     -22.246 -46.841 -13.044  1.00  0.00           H  
ATOM   1519  N   GLU A  98     -17.144 -40.791 -14.253  1.00  0.00           N  
ATOM   1520  CA  GLU A  98     -16.821 -39.731 -15.194  1.00  0.00           C  
ATOM   1521  C   GLU A  98     -15.320 -39.466 -15.174  1.00  0.00           C  
ATOM   1522  O   GLU A  98     -14.703 -39.277 -16.221  1.00  0.00           O  
ATOM   1523  CB  GLU A  98     -17.592 -38.452 -14.864  1.00  0.00           C  
ATOM   1524  CG  GLU A  98     -19.100 -38.536 -15.099  1.00  0.00           C  
ATOM   1525  CD  GLU A  98     -19.464 -38.768 -16.538  1.00  0.00           C  
ATOM   1526  OE1 GLU A  98     -18.945 -38.077 -17.380  1.00  0.00           O  
ATOM   1527  OE2 GLU A  98     -20.263 -39.643 -16.800  1.00  0.00           O1-
ATOM   1528  H   GLU A  98     -17.734 -40.601 -13.448  1.00  0.00           H  
ATOM   1529  HA  GLU A  98     -17.096 -40.059 -16.196  1.00  0.00           H  
ATOM   1530 1HB  GLU A  98     -17.432 -38.192 -13.818  1.00  0.00           H  
ATOM   1531 2HB  GLU A  98     -17.206 -37.632 -15.470  1.00  0.00           H  
ATOM   1532 1HG  GLU A  98     -19.506 -39.352 -14.504  1.00  0.00           H  
ATOM   1533 2HG  GLU A  98     -19.561 -37.611 -14.758  1.00  0.00           H  
ATOM   1534  N   ALA A  99     -14.727 -39.501 -13.978  1.00  0.00           N  
ATOM   1535  CA  ALA A  99     -13.283 -39.300 -13.852  1.00  0.00           C  
ATOM   1536  C   ALA A  99     -12.527 -40.374 -14.615  1.00  0.00           C  
ATOM   1537  O   ALA A  99     -11.517 -40.081 -15.272  1.00  0.00           O  
ATOM   1538  CB  ALA A  99     -12.878 -39.330 -12.389  1.00  0.00           C  
ATOM   1539  H   ALA A  99     -15.290 -39.640 -13.147  1.00  0.00           H  
ATOM   1540  HA  ALA A  99     -13.033 -38.331 -14.273  1.00  0.00           H  
ATOM   1541 1HB  ALA A  99     -11.805 -39.158 -12.307  1.00  0.00           H  
ATOM   1542 2HB  ALA A  99     -13.409 -38.555 -11.857  1.00  0.00           H  
ATOM   1543 3HB  ALA A  99     -13.122 -40.301 -11.959  1.00  0.00           H  
ATOM   1544  N   ALA A 100     -13.014 -41.609 -14.554  1.00  0.00           N  
ATOM   1545  CA  ALA A 100     -12.398 -42.723 -15.254  1.00  0.00           C  
ATOM   1546  C   ALA A 100     -12.412 -42.498 -16.761  1.00  0.00           C  
ATOM   1547  O   ALA A 100     -11.441 -42.801 -17.450  1.00  0.00           O  
ATOM   1548  CB  ALA A 100     -13.108 -44.017 -14.904  1.00  0.00           C  
ATOM   1549  H   ALA A 100     -13.836 -41.779 -13.973  1.00  0.00           H  
ATOM   1550  HA  ALA A 100     -11.352 -42.782 -14.942  1.00  0.00           H  
ATOM   1551 1HB  ALA A 100     -12.618 -44.856 -15.405  1.00  0.00           H  
ATOM   1552 2HB  ALA A 100     -13.074 -44.166 -13.832  1.00  0.00           H  
ATOM   1553 3HB  ALA A 100     -14.148 -43.951 -15.226  1.00  0.00           H  
ATOM   1554  N   LYS A 101     -13.526 -41.955 -17.262  1.00  0.00           N  
ATOM   1555  CA  LYS A 101     -13.645 -41.690 -18.693  1.00  0.00           C  
ATOM   1556  C   LYS A 101     -12.737 -40.541 -19.109  1.00  0.00           C  
ATOM   1557  O   LYS A 101     -12.114 -40.594 -20.174  1.00  0.00           O  
ATOM   1558  CB  LYS A 101     -15.101 -41.395 -19.067  1.00  0.00           C  
ATOM   1559  CG  LYS A 101     -16.014 -42.626 -19.001  1.00  0.00           C  
ATOM   1560  CD  LYS A 101     -17.417 -42.333 -19.531  1.00  0.00           C  
ATOM   1561  CE  LYS A 101     -18.202 -41.467 -18.560  1.00  0.00           C  
ATOM   1562  NZ  LYS A 101     -19.607 -41.258 -19.003  1.00  0.00           N1+
ATOM   1563  H   LYS A 101     -14.296 -41.738 -16.643  1.00  0.00           H  
ATOM   1564  HA  LYS A 101     -13.329 -42.578 -19.238  1.00  0.00           H  
ATOM   1565 1HB  LYS A 101     -15.499 -40.633 -18.398  1.00  0.00           H  
ATOM   1566 2HB  LYS A 101     -15.142 -40.996 -20.082  1.00  0.00           H  
ATOM   1567 1HG  LYS A 101     -15.571 -43.429 -19.593  1.00  0.00           H  
ATOM   1568 2HG  LYS A 101     -16.087 -42.962 -17.968  1.00  0.00           H  
ATOM   1569 1HD  LYS A 101     -17.357 -41.829 -20.496  1.00  0.00           H  
ATOM   1570 2HD  LYS A 101     -17.950 -43.273 -19.663  1.00  0.00           H  
ATOM   1571 1HE  LYS A 101     -18.207 -41.948 -17.580  1.00  0.00           H  
ATOM   1572 2HE  LYS A 101     -17.719 -40.498 -18.473  1.00  0.00           H  
ATOM   1573 1HZ  LYS A 101     -20.081 -40.674 -18.316  1.00  0.00           H  
ATOM   1574 2HZ  LYS A 101     -19.615 -40.798 -19.900  1.00  0.00           H  
ATOM   1575 3HZ  LYS A 101     -20.080 -42.145 -19.075  1.00  0.00           H  
ATOM   1576  N   PHE A 102     -12.632 -39.514 -18.266  1.00  0.00           N  
ATOM   1577  CA  PHE A 102     -11.769 -38.381 -18.574  1.00  0.00           C  
ATOM   1578  C   PHE A 102     -10.317 -38.814 -18.708  1.00  0.00           C  
ATOM   1579  O   PHE A 102      -9.634 -38.425 -19.659  1.00  0.00           O  
ATOM   1580  CB  PHE A 102     -11.866 -37.297 -17.493  1.00  0.00           C  
ATOM   1581  CG  PHE A 102     -13.022 -36.346 -17.661  1.00  0.00           C  
ATOM   1582  CD1 PHE A 102     -14.054 -36.294 -16.731  1.00  0.00           C  
ATOM   1583  CD2 PHE A 102     -13.074 -35.498 -18.755  1.00  0.00           C  
ATOM   1584  CE1 PHE A 102     -15.108 -35.417 -16.897  1.00  0.00           C  
ATOM   1585  CE2 PHE A 102     -14.126 -34.622 -18.923  1.00  0.00           C  
ATOM   1586  CZ  PHE A 102     -15.145 -34.583 -17.994  1.00  0.00           C  
ATOM   1587  H   PHE A 102     -13.184 -39.511 -17.412  1.00  0.00           H  
ATOM   1588  HA  PHE A 102     -12.089 -37.957 -19.526  1.00  0.00           H  
ATOM   1589 1HB  PHE A 102     -11.963 -37.775 -16.517  1.00  0.00           H  
ATOM   1590 2HB  PHE A 102     -10.948 -36.716 -17.478  1.00  0.00           H  
ATOM   1591  HD1 PHE A 102     -14.030 -36.952 -15.863  1.00  0.00           H  
ATOM   1592  HD2 PHE A 102     -12.269 -35.529 -19.490  1.00  0.00           H  
ATOM   1593  HE1 PHE A 102     -15.912 -35.385 -16.162  1.00  0.00           H  
ATOM   1594  HE2 PHE A 102     -14.154 -33.962 -19.791  1.00  0.00           H  
ATOM   1595  HZ  PHE A 102     -15.975 -33.892 -18.127  1.00  0.00           H  
ATOM   1596  N   SER A 103      -9.843 -39.631 -17.772  1.00  0.00           N  
ATOM   1597  CA  SER A 103      -8.459 -40.082 -17.824  1.00  0.00           C  
ATOM   1598  C   SER A 103      -8.210 -40.971 -19.035  1.00  0.00           C  
ATOM   1599  O   SER A 103      -7.175 -40.850 -19.694  1.00  0.00           O  
ATOM   1600  CB  SER A 103      -8.079 -40.810 -16.555  1.00  0.00           C  
ATOM   1601  OG  SER A 103      -6.730 -41.201 -16.596  1.00  0.00           O  
ATOM   1602  H   SER A 103     -10.442 -39.926 -17.006  1.00  0.00           H  
ATOM   1603  HA  SER A 103      -7.820 -39.205 -17.913  1.00  0.00           H  
ATOM   1604 1HB  SER A 103      -8.247 -40.162 -15.695  1.00  0.00           H  
ATOM   1605 2HB  SER A 103      -8.713 -41.689 -16.431  1.00  0.00           H  
ATOM   1606  HG  SER A 103      -6.221 -40.387 -16.597  1.00  0.00           H  
ATOM   1607  N   LYS A 104      -9.152 -41.868 -19.332  1.00  0.00           N  
ATOM   1608  CA  LYS A 104      -8.997 -42.766 -20.469  1.00  0.00           C  
ATOM   1609  C   LYS A 104      -8.874 -41.971 -21.768  1.00  0.00           C  
ATOM   1610  O   LYS A 104      -8.028 -42.282 -22.606  1.00  0.00           O  
ATOM   1611  CB  LYS A 104     -10.166 -43.755 -20.538  1.00  0.00           C  
ATOM   1612  CG  LYS A 104     -10.057 -44.828 -21.643  1.00  0.00           C  
ATOM   1613  CD  LYS A 104     -11.163 -45.887 -21.502  1.00  0.00           C  
ATOM   1614  CE  LYS A 104     -10.968 -47.061 -22.468  1.00  0.00           C  
ATOM   1615  NZ  LYS A 104     -11.374 -46.732 -23.876  1.00  0.00           N1+
ATOM   1616  H   LYS A 104      -9.982 -41.942 -18.750  1.00  0.00           H  
ATOM   1617  HA  LYS A 104      -8.074 -43.331 -20.338  1.00  0.00           H  
ATOM   1618 1HB  LYS A 104     -10.257 -44.264 -19.578  1.00  0.00           H  
ATOM   1619 2HB  LYS A 104     -11.092 -43.199 -20.698  1.00  0.00           H  
ATOM   1620 1HG  LYS A 104     -10.136 -44.349 -22.623  1.00  0.00           H  
ATOM   1621 2HG  LYS A 104      -9.085 -45.316 -21.575  1.00  0.00           H  
ATOM   1622 1HD  LYS A 104     -11.160 -46.272 -20.480  1.00  0.00           H  
ATOM   1623 2HD  LYS A 104     -12.134 -45.425 -21.690  1.00  0.00           H  
ATOM   1624 1HE  LYS A 104      -9.919 -47.350 -22.464  1.00  0.00           H  
ATOM   1625 2HE  LYS A 104     -11.569 -47.902 -22.120  1.00  0.00           H  
ATOM   1626 1HZ  LYS A 104     -11.228 -47.542 -24.460  1.00  0.00           H  
ATOM   1627 2HZ  LYS A 104     -12.350 -46.478 -23.895  1.00  0.00           H  
ATOM   1628 3HZ  LYS A 104     -10.822 -45.960 -24.243  1.00  0.00           H  
ATOM   1629  N   LYS A 105      -9.702 -40.933 -21.921  1.00  0.00           N  
ATOM   1630  CA  LYS A 105      -9.653 -40.081 -23.109  1.00  0.00           C  
ATOM   1631  C   LYS A 105      -8.274 -39.441 -23.252  1.00  0.00           C  
ATOM   1632  O   LYS A 105      -7.711 -39.404 -24.347  1.00  0.00           O  
ATOM   1633  CB  LYS A 105     -10.744 -39.004 -23.037  1.00  0.00           C  
ATOM   1634  CG  LYS A 105     -10.859 -38.077 -24.268  1.00  0.00           C  
ATOM   1635  CD  LYS A 105     -12.072 -37.148 -24.125  1.00  0.00           C  
ATOM   1636  CE  LYS A 105     -12.362 -36.346 -25.395  1.00  0.00           C  
ATOM   1637  NZ  LYS A 105     -11.414 -35.199 -25.594  1.00  0.00           N1+
ATOM   1638  H   LYS A 105     -10.394 -40.739 -21.202  1.00  0.00           H  
ATOM   1639  HA  LYS A 105      -9.828 -40.703 -23.988  1.00  0.00           H  
ATOM   1640 1HB  LYS A 105     -11.709 -39.489 -22.895  1.00  0.00           H  
ATOM   1641 2HB  LYS A 105     -10.567 -38.377 -22.162  1.00  0.00           H  
ATOM   1642 1HG  LYS A 105      -9.951 -37.478 -24.366  1.00  0.00           H  
ATOM   1643 2HG  LYS A 105     -10.973 -38.681 -25.169  1.00  0.00           H  
ATOM   1644 1HD  LYS A 105     -12.951 -37.750 -23.886  1.00  0.00           H  
ATOM   1645 2HD  LYS A 105     -11.898 -36.457 -23.299  1.00  0.00           H  
ATOM   1646 1HE  LYS A 105     -12.297 -37.007 -26.257  1.00  0.00           H  
ATOM   1647 2HE  LYS A 105     -13.376 -35.954 -25.327  1.00  0.00           H  
ATOM   1648 1HZ  LYS A 105     -11.668 -34.707 -26.440  1.00  0.00           H  
ATOM   1649 2HZ  LYS A 105     -11.480 -34.568 -24.803  1.00  0.00           H  
ATOM   1650 3HZ  LYS A 105     -10.455 -35.530 -25.682  1.00  0.00           H  
ATOM   1651  N   VAL A 106      -7.724 -38.969 -22.133  1.00  0.00           N  
ATOM   1652  CA  VAL A 106      -6.403 -38.352 -22.122  1.00  0.00           C  
ATOM   1653  C   VAL A 106      -5.328 -39.345 -22.563  1.00  0.00           C  
ATOM   1654  O   VAL A 106      -4.456 -39.009 -23.367  1.00  0.00           O  
ATOM   1655  CB  VAL A 106      -6.080 -37.817 -20.703  1.00  0.00           C  
ATOM   1656  CG1 VAL A 106      -4.621 -37.379 -20.588  1.00  0.00           C  
ATOM   1657  CG2 VAL A 106      -6.987 -36.626 -20.403  1.00  0.00           C  
ATOM   1658  H   VAL A 106      -8.254 -39.022 -21.269  1.00  0.00           H  
ATOM   1659  HA  VAL A 106      -6.407 -37.512 -22.820  1.00  0.00           H  
ATOM   1660  HB  VAL A 106      -6.251 -38.612 -19.980  1.00  0.00           H  
ATOM   1661 1HG1 VAL A 106      -4.433 -37.015 -19.582  1.00  0.00           H  
ATOM   1662 2HG1 VAL A 106      -3.955 -38.218 -20.800  1.00  0.00           H  
ATOM   1663 3HG1 VAL A 106      -4.441 -36.583 -21.293  1.00  0.00           H  
ATOM   1664 1HG2 VAL A 106      -6.783 -36.252 -19.404  1.00  0.00           H  
ATOM   1665 2HG2 VAL A 106      -6.796 -35.840 -21.133  1.00  0.00           H  
ATOM   1666 3HG2 VAL A 106      -8.023 -36.930 -20.468  1.00  0.00           H  
ATOM   1667  N   LEU A 107      -5.402 -40.570 -22.055  1.00  0.00           N  
ATOM   1668  CA  LEU A 107      -4.436 -41.600 -22.415  1.00  0.00           C  
ATOM   1669  C   LEU A 107      -4.511 -41.956 -23.899  1.00  0.00           C  
ATOM   1670  O   LEU A 107      -3.480 -42.154 -24.548  1.00  0.00           O  
ATOM   1671  CB  LEU A 107      -4.680 -42.849 -21.565  1.00  0.00           C  
ATOM   1672  CG  LEU A 107      -4.370 -42.706 -20.057  1.00  0.00           C  
ATOM   1673  CD1 LEU A 107      -4.957 -43.892 -19.321  1.00  0.00           C  
ATOM   1674  CD2 LEU A 107      -2.854 -42.635 -19.835  1.00  0.00           C  
ATOM   1675  H   LEU A 107      -6.135 -40.782 -21.383  1.00  0.00           H  
ATOM   1676  HA  LEU A 107      -3.438 -41.216 -22.212  1.00  0.00           H  
ATOM   1677 1HB  LEU A 107      -5.732 -43.126 -21.661  1.00  0.00           H  
ATOM   1678 2HB  LEU A 107      -4.078 -43.660 -21.961  1.00  0.00           H  
ATOM   1679  HG  LEU A 107      -4.833 -41.801 -19.673  1.00  0.00           H  
ATOM   1680 1HD1 LEU A 107      -4.758 -43.793 -18.257  1.00  0.00           H  
ATOM   1681 2HD1 LEU A 107      -6.033 -43.918 -19.481  1.00  0.00           H  
ATOM   1682 3HD1 LEU A 107      -4.511 -44.809 -19.696  1.00  0.00           H  
ATOM   1683 1HD2 LEU A 107      -2.651 -42.540 -18.767  1.00  0.00           H  
ATOM   1684 2HD2 LEU A 107      -2.385 -43.538 -20.208  1.00  0.00           H  
ATOM   1685 3HD2 LEU A 107      -2.441 -41.772 -20.355  1.00  0.00           H  
ATOM   1686  N   GLU A 108      -5.724 -42.011 -24.446  1.00  0.00           N  
ATOM   1687  CA  GLU A 108      -5.895 -42.311 -25.865  1.00  0.00           C  
ATOM   1688  C   GLU A 108      -5.293 -41.208 -26.729  1.00  0.00           C  
ATOM   1689  O   GLU A 108      -4.644 -41.484 -27.744  1.00  0.00           O  
ATOM   1690  CB  GLU A 108      -7.379 -42.477 -26.202  1.00  0.00           C  
ATOM   1691  CG  GLU A 108      -8.024 -43.729 -25.624  1.00  0.00           C  
ATOM   1692  CD  GLU A 108      -9.511 -43.772 -25.850  1.00  0.00           C  
ATOM   1693  OE1 GLU A 108     -10.031 -42.834 -26.401  1.00  0.00           O  
ATOM   1694  OE2 GLU A 108     -10.129 -44.742 -25.467  1.00  0.00           O1-
ATOM   1695  H   GLU A 108      -6.542 -41.864 -23.863  1.00  0.00           H  
ATOM   1696  HA  GLU A 108      -5.377 -43.242 -26.087  1.00  0.00           H  
ATOM   1697 1HB  GLU A 108      -7.934 -41.615 -25.831  1.00  0.00           H  
ATOM   1698 2HB  GLU A 108      -7.504 -42.504 -27.284  1.00  0.00           H  
ATOM   1699 1HG  GLU A 108      -7.569 -44.603 -26.090  1.00  0.00           H  
ATOM   1700 2HG  GLU A 108      -7.821 -43.773 -24.558  1.00  0.00           H  
ATOM   1701  N   GLU A 109      -5.485 -39.960 -26.313  1.00  0.00           N  
ATOM   1702  CA  GLU A 109      -4.930 -38.822 -27.029  1.00  0.00           C  
ATOM   1703  C   GLU A 109      -3.405 -38.813 -26.961  1.00  0.00           C  
ATOM   1704  O   GLU A 109      -2.738 -38.452 -27.933  1.00  0.00           O  
ATOM   1705  CB  GLU A 109      -5.508 -37.521 -26.478  1.00  0.00           C  
ATOM   1706  CG  GLU A 109      -6.973 -37.307 -26.825  1.00  0.00           C  
ATOM   1707  CD  GLU A 109      -7.573 -36.112 -26.138  1.00  0.00           C  
ATOM   1708  OE1 GLU A 109      -6.886 -35.494 -25.363  1.00  0.00           O  
ATOM   1709  OE2 GLU A 109      -8.723 -35.817 -26.392  1.00  0.00           O1-
ATOM   1710  H   GLU A 109      -6.053 -39.797 -25.486  1.00  0.00           H  
ATOM   1711  HA  GLU A 109      -5.220 -38.903 -28.076  1.00  0.00           H  
ATOM   1712 1HB  GLU A 109      -5.425 -37.520 -25.391  1.00  0.00           H  
ATOM   1713 2HB  GLU A 109      -4.936 -36.675 -26.855  1.00  0.00           H  
ATOM   1714 1HG  GLU A 109      -7.058 -37.178 -27.904  1.00  0.00           H  
ATOM   1715 2HG  GLU A 109      -7.533 -38.198 -26.551  1.00  0.00           H  
ATOM   1716  N   ALA A 110      -2.854 -39.224 -25.818  1.00  0.00           N  
ATOM   1717  CA  ALA A 110      -1.404 -39.311 -25.674  1.00  0.00           C  
ATOM   1718  C   ALA A 110      -0.840 -40.318 -26.664  1.00  0.00           C  
ATOM   1719  O   ALA A 110       0.208 -40.076 -27.279  1.00  0.00           O  
ATOM   1720  CB  ALA A 110      -1.039 -39.719 -24.257  1.00  0.00           C  
ATOM   1721  H   ALA A 110      -3.454 -39.465 -25.036  1.00  0.00           H  
ATOM   1722  HA  ALA A 110      -0.981 -38.336 -25.894  1.00  0.00           H  
ATOM   1723 1HB  ALA A 110       0.049 -39.762 -24.162  1.00  0.00           H  
ATOM   1724 2HB  ALA A 110      -1.440 -38.993 -23.558  1.00  0.00           H  
ATOM   1725 3HB  ALA A 110      -1.460 -40.699 -24.043  1.00  0.00           H  
ATOM   1726  N   ALA A 111      -1.534 -41.438 -26.847  1.00  0.00           N  
ATOM   1727  CA  ALA A 111      -1.128 -42.450 -27.802  1.00  0.00           C  
ATOM   1728  C   ALA A 111      -1.138 -41.900 -29.217  1.00  0.00           C  
ATOM   1729  O   ALA A 111      -0.233 -42.160 -30.001  1.00  0.00           O  
ATOM   1730  CB  ALA A 111      -2.019 -43.671 -27.708  1.00  0.00           C  
ATOM   1731  H   ALA A 111      -2.374 -41.592 -26.284  1.00  0.00           H  
ATOM   1732  HA  ALA A 111      -0.098 -42.742 -27.576  1.00  0.00           H  
ATOM   1733 1HB  ALA A 111      -1.684 -44.429 -28.416  1.00  0.00           H  
ATOM   1734 2HB  ALA A 111      -1.978 -44.072 -26.696  1.00  0.00           H  
ATOM   1735 3HB  ALA A 111      -3.041 -43.384 -27.941  1.00  0.00           H  
ATOM   1736  N   ALA A 112      -2.173 -41.108 -29.526  1.00  0.00           N  
ATOM   1737  CA  ALA A 112      -2.258 -40.523 -30.861  1.00  0.00           C  
ATOM   1738  C   ALA A 112      -1.085 -39.595 -31.100  1.00  0.00           C  
ATOM   1739  O   ALA A 112      -0.475 -39.632 -32.186  1.00  0.00           O  
ATOM   1740  CB  ALA A 112      -3.567 -39.756 -31.001  1.00  0.00           C  
ATOM   1741  H   ALA A 112      -2.904 -40.950 -28.849  1.00  0.00           H  
ATOM   1742  HA  ALA A 112      -2.233 -41.324 -31.588  1.00  0.00           H  
ATOM   1743 1HB  ALA A 112      -3.635 -39.339 -32.007  1.00  0.00           H  
ATOM   1744 2HB  ALA A 112      -4.400 -40.435 -30.832  1.00  0.00           H  
ATOM   1745 3HB  ALA A 112      -3.598 -38.953 -30.271  1.00  0.00           H  
ATOM   1746  N   ALA A 113      -0.725 -38.779 -30.123  1.00  0.00           N  
ATOM   1747  CA  ALA A 113       0.378 -37.853 -30.247  1.00  0.00           C  
ATOM   1748  C   ALA A 113       1.700 -38.589 -30.493  1.00  0.00           C  
ATOM   1749  O   ALA A 113       2.492 -38.206 -31.329  1.00  0.00           O  
ATOM   1750  CB  ALA A 113       0.490 -36.963 -29.031  1.00  0.00           C  
ATOM   1751  H   ALA A 113      -1.273 -38.787 -29.250  1.00  0.00           H  
ATOM   1752  HA  ALA A 113       0.191 -37.223 -31.133  1.00  0.00           H  
ATOM   1753 1HB  ALA A 113       1.307 -36.255 -29.155  1.00  0.00           H  
ATOM   1754 2HB  ALA A 113      -0.447 -36.425 -28.892  1.00  0.00           H  
ATOM   1755 3HB  ALA A 113       0.680 -37.588 -28.155  1.00  0.00           H  
ATOM   1756  N   ALA A 114       1.893 -39.686 -29.736  1.00  0.00           N  
ATOM   1757  CA  ALA A 114       3.133 -40.456 -29.908  1.00  0.00           C  
ATOM   1758  C   ALA A 114       3.180 -41.072 -31.290  1.00  0.00           C  
ATOM   1759  O   ALA A 114       4.248 -41.055 -31.940  1.00  0.00           O  
ATOM   1760  CB  ALA A 114       3.194 -41.561 -28.857  1.00  0.00           C  
ATOM   1761  H   ALA A 114       1.218 -39.953 -29.041  1.00  0.00           H  
ATOM   1762  HA  ALA A 114       3.971 -39.790 -29.781  1.00  0.00           H  
ATOM   1763 1HB  ALA A 114       4.126 -42.116 -28.982  1.00  0.00           H  
ATOM   1764 2HB  ALA A 114       3.167 -41.116 -27.865  1.00  0.00           H  
ATOM   1765 3HB  ALA A 114       2.349 -42.233 -28.983  1.00  0.00           H  
ATOM   1766  N   ALA A 115       2.070 -41.595 -31.781  1.00  0.00           N  
ATOM   1767  CA  ALA A 115       2.011 -42.208 -33.087  1.00  0.00           C  
ATOM   1768  C   ALA A 115       2.351 -41.207 -34.189  1.00  0.00           C  
ATOM   1769  O   ALA A 115       3.099 -41.501 -35.105  1.00  0.00           O  
ATOM   1770  CB  ALA A 115       0.645 -42.815 -33.341  1.00  0.00           C  
ATOM   1771  H   ALA A 115       1.222 -41.589 -31.197  1.00  0.00           H  
ATOM   1772  HA  ALA A 115       2.771 -43.005 -33.123  1.00  0.00           H  
ATOM   1773 1HB  ALA A 115       0.620 -43.295 -34.319  1.00  0.00           H  
ATOM   1774 2HB  ALA A 115       0.424 -43.549 -32.567  1.00  0.00           H  
ATOM   1775 3HB  ALA A 115      -0.103 -42.020 -33.308  1.00  0.00           H  
ATOM   1776  N   LEU A 116       1.797 -39.994 -34.057  1.00  0.00           N  
ATOM   1777  CA  LEU A 116       2.029 -38.964 -35.063  1.00  0.00           C  
ATOM   1778  C   LEU A 116       3.490 -38.553 -35.093  1.00  0.00           C  
ATOM   1779  O   LEU A 116       4.067 -38.346 -36.166  1.00  0.00           O  
ATOM   1780  CB  LEU A 116       1.182 -37.729 -34.740  1.00  0.00           C  
ATOM   1781  CG  LEU A 116      -0.335 -37.867 -34.867  1.00  0.00           C  
ATOM   1782  CD1 LEU A 116      -0.983 -36.639 -34.235  1.00  0.00           C  
ATOM   1783  CD2 LEU A 116      -0.722 -37.987 -36.324  1.00  0.00           C  
ATOM   1784  H   LEU A 116       1.182 -39.805 -33.279  1.00  0.00           H  
ATOM   1785  HA  LEU A 116       1.755 -39.354 -36.038  1.00  0.00           H  
ATOM   1786 1HB  LEU A 116       1.394 -37.434 -33.720  1.00  0.00           H  
ATOM   1787 2HB  LEU A 116       1.490 -36.921 -35.402  1.00  0.00           H  
ATOM   1788  HG  LEU A 116      -0.672 -38.749 -34.336  1.00  0.00           H  
ATOM   1789 1HD1 LEU A 116      -2.066 -36.718 -34.305  1.00  0.00           H  
ATOM   1790 2HD1 LEU A 116      -0.692 -36.578 -33.187  1.00  0.00           H  
ATOM   1791 3HD1 LEU A 116      -0.646 -35.747 -34.757  1.00  0.00           H  
ATOM   1792 1HD2 LEU A 116      -1.806 -38.077 -36.405  1.00  0.00           H  
ATOM   1793 2HD2 LEU A 116      -0.391 -37.099 -36.863  1.00  0.00           H  
ATOM   1794 3HD2 LEU A 116      -0.259 -38.868 -36.765  1.00  0.00           H  
ATOM   1795  N   ALA A 117       4.094 -38.434 -33.910  1.00  0.00           N  
ATOM   1796  CA  ALA A 117       5.487 -38.022 -33.815  1.00  0.00           C  
ATOM   1797  C   ALA A 117       6.397 -39.048 -34.467  1.00  0.00           C  
ATOM   1798  O   ALA A 117       7.367 -38.688 -35.138  1.00  0.00           O  
ATOM   1799  CB  ALA A 117       5.874 -37.817 -32.364  1.00  0.00           C  
ATOM   1800  H   ALA A 117       3.565 -38.601 -33.059  1.00  0.00           H  
ATOM   1801  HA  ALA A 117       5.601 -37.081 -34.354  1.00  0.00           H  
ATOM   1802 1HB  ALA A 117       6.908 -37.482 -32.311  1.00  0.00           H  
ATOM   1803 2HB  ALA A 117       5.225 -37.067 -31.920  1.00  0.00           H  
ATOM   1804 3HB  ALA A 117       5.766 -38.756 -31.828  1.00  0.00           H  
ATOM   1805  N   GLU A 118       6.067 -40.325 -34.296  1.00  0.00           N  
ATOM   1806  CA  GLU A 118       6.856 -41.396 -34.886  1.00  0.00           C  
ATOM   1807  C   GLU A 118       6.638 -41.497 -36.393  1.00  0.00           C  
ATOM   1808  O   GLU A 118       7.572 -41.792 -37.139  1.00  0.00           O  
ATOM   1809  CB  GLU A 118       6.551 -42.725 -34.202  1.00  0.00           C  
ATOM   1810  CG  GLU A 118       7.071 -42.829 -32.773  1.00  0.00           C  
ATOM   1811  CD  GLU A 118       8.566 -42.646 -32.665  1.00  0.00           C  
ATOM   1812  OE1 GLU A 118       9.247 -42.828 -33.638  1.00  0.00           O  
ATOM   1813  OE2 GLU A 118       9.028 -42.335 -31.593  1.00  0.00           O1-
ATOM   1814  H   GLU A 118       5.265 -40.557 -33.718  1.00  0.00           H  
ATOM   1815  HA  GLU A 118       7.907 -41.167 -34.725  1.00  0.00           H  
ATOM   1816 1HB  GLU A 118       5.469 -42.871 -34.163  1.00  0.00           H  
ATOM   1817 2HB  GLU A 118       6.971 -43.545 -34.781  1.00  0.00           H  
ATOM   1818 1HG  GLU A 118       6.578 -42.076 -32.156  1.00  0.00           H  
ATOM   1819 2HG  GLU A 118       6.805 -43.806 -32.384  1.00  0.00           H  
ATOM   1820  N   ARG A 119       5.418 -41.212 -36.848  1.00  0.00           N  
ATOM   1821  CA  ARG A 119       5.155 -41.190 -38.281  1.00  0.00           C  
ATOM   1822  C   ARG A 119       5.924 -40.043 -38.931  1.00  0.00           C  
ATOM   1823  O   ARG A 119       6.344 -40.142 -40.086  1.00  0.00           O  
ATOM   1824  CB  ARG A 119       3.678 -41.001 -38.588  1.00  0.00           C  
ATOM   1825  CG  ARG A 119       2.763 -42.166 -38.276  1.00  0.00           C  
ATOM   1826  CD  ARG A 119       1.365 -41.783 -38.564  1.00  0.00           C  
ATOM   1827  NE  ARG A 119       0.405 -42.793 -38.190  1.00  0.00           N  
ATOM   1828  CZ  ARG A 119      -0.915 -42.707 -38.450  1.00  0.00           C  
ATOM   1829  NH1 ARG A 119      -1.393 -41.657 -39.094  1.00  0.00           N1+
ATOM   1830  NH2 ARG A 119      -1.730 -43.675 -38.064  1.00  0.00           N  
ATOM   1831  H   ARG A 119       4.666 -41.019 -36.194  1.00  0.00           H  
ATOM   1832  HA  ARG A 119       5.488 -42.131 -38.713  1.00  0.00           H  
ATOM   1833 1HB  ARG A 119       3.299 -40.138 -38.040  1.00  0.00           H  
ATOM   1834 2HB  ARG A 119       3.565 -40.784 -39.650  1.00  0.00           H  
ATOM   1835 1HG  ARG A 119       3.028 -43.019 -38.902  1.00  0.00           H  
ATOM   1836 2HG  ARG A 119       2.844 -42.445 -37.233  1.00  0.00           H  
ATOM   1837 1HD  ARG A 119       1.130 -40.871 -38.018  1.00  0.00           H  
ATOM   1838 2HD  ARG A 119       1.263 -41.600 -39.632  1.00  0.00           H  
ATOM   1839  HE  ARG A 119       0.739 -43.611 -37.695  1.00  0.00           H  
ATOM   1840 1HH1 ARG A 119      -0.768 -40.909 -39.401  1.00  0.00           H  
ATOM   1841 2HH1 ARG A 119      -2.379 -41.591 -39.292  1.00  0.00           H  
ATOM   1842 1HH2 ARG A 119      -1.366 -44.478 -37.573  1.00  0.00           H  
ATOM   1843 2HH2 ARG A 119      -2.719 -43.608 -38.262  1.00  0.00           H  
ATOM   1844  N   GLY A 120       6.106 -38.955 -38.183  1.00  0.00           N  
ATOM   1845  CA  GLY A 120       6.799 -37.777 -38.685  1.00  0.00           C  
ATOM   1846  C   GLY A 120       5.823 -36.710 -39.159  1.00  0.00           C  
ATOM   1847  O   GLY A 120       6.180 -35.836 -39.955  1.00  0.00           O  
ATOM   1848  H   GLY A 120       5.726 -38.926 -37.242  1.00  0.00           H  
ATOM   1849 1HA  GLY A 120       7.429 -37.371 -37.895  1.00  0.00           H  
ATOM   1850 2HA  GLY A 120       7.460 -38.062 -39.505  1.00  0.00           H  
ATOM   1851  N   GLU A 121       4.578 -36.782 -38.683  1.00  0.00           N  
ATOM   1852  CA  GLU A 121       3.555 -35.824 -39.082  1.00  0.00           C  
ATOM   1853  C   GLU A 121       3.599 -34.560 -38.225  1.00  0.00           C  
ATOM   1854  O   GLU A 121       3.128 -33.502 -38.639  1.00  0.00           O  
ATOM   1855  CB  GLU A 121       2.168 -36.470 -39.008  1.00  0.00           C  
ATOM   1856  CG  GLU A 121       1.986 -37.649 -39.962  1.00  0.00           C  
ATOM   1857  CD  GLU A 121       0.620 -38.285 -39.895  1.00  0.00           C  
ATOM   1858  OE1 GLU A 121      -0.272 -37.673 -39.365  1.00  0.00           O  
ATOM   1859  OE2 GLU A 121       0.471 -39.384 -40.391  1.00  0.00           O1-
ATOM   1860  H   GLU A 121       4.335 -37.506 -38.017  1.00  0.00           H  
ATOM   1861  HA  GLU A 121       3.747 -35.536 -40.116  1.00  0.00           H  
ATOM   1862 1HB  GLU A 121       1.984 -36.825 -37.993  1.00  0.00           H  
ATOM   1863 2HB  GLU A 121       1.406 -35.728 -39.240  1.00  0.00           H  
ATOM   1864 1HG  GLU A 121       2.160 -37.305 -40.981  1.00  0.00           H  
ATOM   1865 2HG  GLU A 121       2.740 -38.397 -39.733  1.00  0.00           H  
ATOM   1866  N   ILE A 122       4.154 -34.682 -37.016  1.00  0.00           N  
ATOM   1867  CA  ILE A 122       4.236 -33.560 -36.084  1.00  0.00           C  
ATOM   1868  C   ILE A 122       5.667 -33.393 -35.567  1.00  0.00           C  
ATOM   1869  O   ILE A 122       6.478 -34.316 -35.654  1.00  0.00           O  
ATOM   1870  CB  ILE A 122       3.242 -33.750 -34.917  1.00  0.00           C  
ATOM   1871  CG1 ILE A 122       3.609 -34.989 -34.076  1.00  0.00           C  
ATOM   1872  CG2 ILE A 122       1.827 -33.874 -35.470  1.00  0.00           C  
ATOM   1873  CD1 ILE A 122       2.777 -35.164 -32.805  1.00  0.00           C  
ATOM   1874  H   ILE A 122       4.524 -35.576 -36.737  1.00  0.00           H  
ATOM   1875  HA  ILE A 122       3.966 -32.647 -36.614  1.00  0.00           H  
ATOM   1876  HB  ILE A 122       3.285 -32.897 -34.278  1.00  0.00           H  
ATOM   1877 1HG1 ILE A 122       3.493 -35.866 -34.695  1.00  0.00           H  
ATOM   1878 2HG1 ILE A 122       4.656 -34.911 -33.781  1.00  0.00           H  
ATOM   1879 1HG2 ILE A 122       1.117 -33.978 -34.659  1.00  0.00           H  
ATOM   1880 2HG2 ILE A 122       1.590 -32.975 -36.040  1.00  0.00           H  
ATOM   1881 3HG2 ILE A 122       1.763 -34.744 -36.120  1.00  0.00           H  
ATOM   1882 1HD1 ILE A 122       3.104 -36.054 -32.274  1.00  0.00           H  
ATOM   1883 2HD1 ILE A 122       2.905 -34.292 -32.162  1.00  0.00           H  
ATOM   1884 3HD1 ILE A 122       1.729 -35.275 -33.059  1.00  0.00           H  
ATOM   1885  N   THR A 123       5.978 -32.209 -35.040  1.00  0.00           N  
ATOM   1886  CA  THR A 123       7.312 -31.908 -34.526  1.00  0.00           C  
ATOM   1887  C   THR A 123       7.343 -31.986 -33.007  1.00  0.00           C  
ATOM   1888  O   THR A 123       6.297 -32.073 -32.359  1.00  0.00           O  
ATOM   1889  CB  THR A 123       7.782 -30.505 -34.966  1.00  0.00           C  
ATOM   1890  CG2 THR A 123       7.690 -30.332 -36.472  1.00  0.00           C  
ATOM   1891  OG1 THR A 123       6.967 -29.510 -34.336  1.00  0.00           O  
ATOM   1892  H   THR A 123       5.266 -31.484 -34.988  1.00  0.00           H  
ATOM   1893  HA  THR A 123       8.014 -32.651 -34.914  1.00  0.00           H  
ATOM   1894  HB  THR A 123       8.821 -30.361 -34.654  1.00  0.00           H  
ATOM   1895  HG1 THR A 123       6.054 -29.601 -34.643  1.00  0.00           H  
ATOM   1896 1HG2 THR A 123       8.031 -29.329 -36.737  1.00  0.00           H  
ATOM   1897 2HG2 THR A 123       8.315 -31.070 -36.971  1.00  0.00           H  
ATOM   1898 3HG2 THR A 123       6.656 -30.458 -36.789  1.00  0.00           H  
ATOM   1899  N   GLU A 124       8.538 -31.902 -32.430  1.00  0.00           N  
ATOM   1900  CA  GLU A 124       8.680 -31.957 -30.980  1.00  0.00           C  
ATOM   1901  C   GLU A 124       7.867 -30.861 -30.295  1.00  0.00           C  
ATOM   1902  O   GLU A 124       7.340 -31.069 -29.200  1.00  0.00           O  
ATOM   1903  CB  GLU A 124      10.150 -31.819 -30.587  1.00  0.00           C  
ATOM   1904  CG  GLU A 124      11.049 -32.956 -31.072  1.00  0.00           C  
ATOM   1905  CD  GLU A 124      11.517 -32.758 -32.493  1.00  0.00           C  
ATOM   1906  OE1 GLU A 124      11.075 -31.820 -33.118  1.00  0.00           O  
ATOM   1907  OE2 GLU A 124      12.317 -33.536 -32.953  1.00  0.00           O1-
ATOM   1908  H   GLU A 124       9.370 -31.821 -33.007  1.00  0.00           H  
ATOM   1909  HA  GLU A 124       8.310 -32.925 -30.638  1.00  0.00           H  
ATOM   1910 1HB  GLU A 124      10.546 -30.887 -30.989  1.00  0.00           H  
ATOM   1911 2HB  GLU A 124      10.224 -31.767 -29.501  1.00  0.00           H  
ATOM   1912 1HG  GLU A 124      11.917 -33.018 -30.417  1.00  0.00           H  
ATOM   1913 2HG  GLU A 124      10.506 -33.899 -30.998  1.00  0.00           H  
ATOM   1914  N   GLU A 125       7.749 -29.704 -30.947  1.00  0.00           N  
ATOM   1915  CA  GLU A 125       6.993 -28.579 -30.405  1.00  0.00           C  
ATOM   1916  C   GLU A 125       5.496 -28.873 -30.368  1.00  0.00           C  
ATOM   1917  O   GLU A 125       4.765 -28.319 -29.543  1.00  0.00           O  
ATOM   1918  CB  GLU A 125       7.271 -27.311 -31.219  1.00  0.00           C  
ATOM   1919  CG  GLU A 125       8.706 -26.789 -31.067  1.00  0.00           C  
ATOM   1920  CD  GLU A 125       8.970 -25.501 -31.808  1.00  0.00           C  
ATOM   1921  OE1 GLU A 125       8.057 -24.976 -32.399  1.00  0.00           O  
ATOM   1922  OE2 GLU A 125      10.090 -25.047 -31.784  1.00  0.00           O1-
ATOM   1923  H   GLU A 125       8.212 -29.594 -31.841  1.00  0.00           H  
ATOM   1924  HA  GLU A 125       7.323 -28.402 -29.378  1.00  0.00           H  
ATOM   1925 1HB  GLU A 125       7.089 -27.512 -32.275  1.00  0.00           H  
ATOM   1926 2HB  GLU A 125       6.582 -26.521 -30.912  1.00  0.00           H  
ATOM   1927 1HG  GLU A 125       8.908 -26.635 -30.008  1.00  0.00           H  
ATOM   1928 2HG  GLU A 125       9.388 -27.555 -31.431  1.00  0.00           H  
ATOM   1929  N   ASP A 126       5.042 -29.762 -31.246  1.00  0.00           N  
ATOM   1930  CA  ASP A 126       3.636 -30.119 -31.298  1.00  0.00           C  
ATOM   1931  C   ASP A 126       3.359 -31.168 -30.238  1.00  0.00           C  
ATOM   1932  O   ASP A 126       2.290 -31.190 -29.632  1.00  0.00           O  
ATOM   1933  CB  ASP A 126       3.278 -30.679 -32.670  1.00  0.00           C  
ATOM   1934  CG  ASP A 126       3.466 -29.681 -33.830  1.00  0.00           C  
ATOM   1935  OD1 ASP A 126       2.771 -28.683 -33.877  1.00  0.00           O  
ATOM   1936  OD2 ASP A 126       4.300 -29.948 -34.676  1.00  0.00           O1-
ATOM   1937  H   ASP A 126       5.680 -30.205 -31.894  1.00  0.00           H  
ATOM   1938  HA  ASP A 126       3.033 -29.237 -31.087  1.00  0.00           H  
ATOM   1939 1HB  ASP A 126       3.908 -31.536 -32.854  1.00  0.00           H  
ATOM   1940 2HB  ASP A 126       2.243 -31.022 -32.668  1.00  0.00           H  
ATOM   1941  N   VAL A 127       4.354 -32.019 -29.991  1.00  0.00           N  
ATOM   1942  CA  VAL A 127       4.241 -33.032 -28.952  1.00  0.00           C  
ATOM   1943  C   VAL A 127       4.179 -32.332 -27.602  1.00  0.00           C  
ATOM   1944  O   VAL A 127       3.392 -32.708 -26.734  1.00  0.00           O  
ATOM   1945  CB  VAL A 127       5.424 -34.016 -28.993  1.00  0.00           C  
ATOM   1946  CG1 VAL A 127       5.351 -34.981 -27.810  1.00  0.00           C  
ATOM   1947  CG2 VAL A 127       5.392 -34.790 -30.298  1.00  0.00           C  
ATOM   1948  H   VAL A 127       5.197 -31.956 -30.550  1.00  0.00           H  
ATOM   1949  HA  VAL A 127       3.325 -33.595 -29.099  1.00  0.00           H  
ATOM   1950  HB  VAL A 127       6.356 -33.457 -28.916  1.00  0.00           H  
ATOM   1951 1HG1 VAL A 127       6.200 -35.664 -27.845  1.00  0.00           H  
ATOM   1952 2HG1 VAL A 127       5.372 -34.430 -26.880  1.00  0.00           H  
ATOM   1953 3HG1 VAL A 127       4.423 -35.552 -27.864  1.00  0.00           H  
ATOM   1954 1HG2 VAL A 127       6.233 -35.480 -30.332  1.00  0.00           H  
ATOM   1955 2HG2 VAL A 127       4.459 -35.350 -30.356  1.00  0.00           H  
ATOM   1956 3HG2 VAL A 127       5.456 -34.099 -31.137  1.00  0.00           H  
ATOM   1957  N   ALA A 128       5.012 -31.308 -27.433  1.00  0.00           N  
ATOM   1958  CA  ALA A 128       5.021 -30.517 -26.213  1.00  0.00           C  
ATOM   1959  C   ALA A 128       3.674 -29.829 -26.003  1.00  0.00           C  
ATOM   1960  O   ALA A 128       3.161 -29.790 -24.884  1.00  0.00           O  
ATOM   1961  CB  ALA A 128       6.134 -29.486 -26.270  1.00  0.00           C  
ATOM   1962  H   ALA A 128       5.662 -31.074 -28.180  1.00  0.00           H  
ATOM   1963  HA  ALA A 128       5.190 -31.191 -25.372  1.00  0.00           H  
ATOM   1964 1HB  ALA A 128       6.153 -28.915 -25.344  1.00  0.00           H  
ATOM   1965 2HB  ALA A 128       7.086 -29.990 -26.404  1.00  0.00           H  
ATOM   1966 3HB  ALA A 128       5.957 -28.821 -27.110  1.00  0.00           H  
ATOM   1967  N   ARG A 129       3.083 -29.320 -27.092  1.00  0.00           N  
ATOM   1968  CA  ARG A 129       1.763 -28.703 -27.004  1.00  0.00           C  
ATOM   1969  C   ARG A 129       0.722 -29.732 -26.593  1.00  0.00           C  
ATOM   1970  O   ARG A 129      -0.150 -29.440 -25.772  1.00  0.00           O  
ATOM   1971  CB  ARG A 129       1.349 -28.074 -28.328  1.00  0.00           C  
ATOM   1972  CG  ARG A 129       0.011 -27.313 -28.273  1.00  0.00           C  
ATOM   1973  CD  ARG A 129      -0.286 -26.590 -29.543  1.00  0.00           C  
ATOM   1974  NE  ARG A 129      -0.511 -27.511 -30.654  1.00  0.00           N  
ATOM   1975  CZ  ARG A 129       0.345 -27.728 -31.680  1.00  0.00           C  
ATOM   1976  NH1 ARG A 129       1.495 -27.099 -31.753  1.00  0.00           N1+
ATOM   1977  NH2 ARG A 129       0.035 -28.587 -32.628  1.00  0.00           N  
ATOM   1978  H   ARG A 129       3.563 -29.344 -27.985  1.00  0.00           H  
ATOM   1979  HA  ARG A 129       1.798 -27.920 -26.248  1.00  0.00           H  
ATOM   1980 1HB  ARG A 129       2.120 -27.382 -28.656  1.00  0.00           H  
ATOM   1981 2HB  ARG A 129       1.261 -28.854 -29.082  1.00  0.00           H  
ATOM   1982 1HG  ARG A 129      -0.799 -28.025 -28.091  1.00  0.00           H  
ATOM   1983 2HG  ARG A 129       0.039 -26.588 -27.460  1.00  0.00           H  
ATOM   1984 1HD  ARG A 129      -1.188 -25.992 -29.410  1.00  0.00           H  
ATOM   1985 2HD  ARG A 129       0.546 -25.939 -29.791  1.00  0.00           H  
ATOM   1986  HE  ARG A 129      -1.385 -28.027 -30.657  1.00  0.00           H  
ATOM   1987 1HH1 ARG A 129       1.765 -26.438 -31.045  1.00  0.00           H  
ATOM   1988 2HH1 ARG A 129       2.114 -27.294 -32.537  1.00  0.00           H  
ATOM   1989 1HH2 ARG A 129      -0.842 -29.089 -32.599  1.00  0.00           H  
ATOM   1990 2HH2 ARG A 129       0.693 -28.739 -33.386  1.00  0.00           H  
ATOM   1991  N   PHE A 130       0.818 -30.942 -27.152  1.00  0.00           N  
ATOM   1992  CA  PHE A 130      -0.118 -31.998 -26.791  1.00  0.00           C  
ATOM   1993  C   PHE A 130      -0.038 -32.296 -25.302  1.00  0.00           C  
ATOM   1994  O   PHE A 130      -1.070 -32.470 -24.655  1.00  0.00           O  
ATOM   1995  CB  PHE A 130       0.155 -33.294 -27.567  1.00  0.00           C  
ATOM   1996  CG  PHE A 130      -0.436 -33.352 -28.965  1.00  0.00           C  
ATOM   1997  CD1 PHE A 130       0.380 -33.492 -30.080  1.00  0.00           C  
ATOM   1998  CD2 PHE A 130      -1.807 -33.281 -29.165  1.00  0.00           C  
ATOM   1999  CE1 PHE A 130      -0.153 -33.554 -31.349  1.00  0.00           C  
ATOM   2000  CE2 PHE A 130      -2.342 -33.345 -30.440  1.00  0.00           C  
ATOM   2001  CZ  PHE A 130      -1.509 -33.482 -31.532  1.00  0.00           C  
ATOM   2002  H   PHE A 130       1.531 -31.114 -27.850  1.00  0.00           H  
ATOM   2003  HA  PHE A 130      -1.128 -31.654 -27.021  1.00  0.00           H  
ATOM   2004 1HB  PHE A 130       1.229 -33.438 -27.651  1.00  0.00           H  
ATOM   2005 2HB  PHE A 130      -0.235 -34.136 -27.000  1.00  0.00           H  
ATOM   2006  HD1 PHE A 130       1.453 -33.552 -29.949  1.00  0.00           H  
ATOM   2007  HD2 PHE A 130      -2.468 -33.173 -28.303  1.00  0.00           H  
ATOM   2008  HE1 PHE A 130       0.502 -33.662 -32.209  1.00  0.00           H  
ATOM   2009  HE2 PHE A 130      -3.420 -33.287 -30.584  1.00  0.00           H  
ATOM   2010  HZ  PHE A 130      -1.928 -33.533 -32.536  1.00  0.00           H  
ATOM   2011  N   VAL A 131       1.174 -32.334 -24.747  1.00  0.00           N  
ATOM   2012  CA  VAL A 131       1.324 -32.628 -23.325  1.00  0.00           C  
ATOM   2013  C   VAL A 131       0.650 -31.547 -22.477  1.00  0.00           C  
ATOM   2014  O   VAL A 131      -0.007 -31.864 -21.484  1.00  0.00           O  
ATOM   2015  CB  VAL A 131       2.804 -32.790 -22.920  1.00  0.00           C  
ATOM   2016  CG1 VAL A 131       2.919 -32.931 -21.401  1.00  0.00           C  
ATOM   2017  CG2 VAL A 131       3.389 -34.036 -23.578  1.00  0.00           C  
ATOM   2018  H   VAL A 131       1.994 -32.191 -25.330  1.00  0.00           H  
ATOM   2019  HA  VAL A 131       0.826 -33.571 -23.119  1.00  0.00           H  
ATOM   2020  HB  VAL A 131       3.364 -31.901 -23.231  1.00  0.00           H  
ATOM   2021 1HG1 VAL A 131       3.967 -33.039 -21.122  1.00  0.00           H  
ATOM   2022 2HG1 VAL A 131       2.509 -32.061 -20.926  1.00  0.00           H  
ATOM   2023 3HG1 VAL A 131       2.363 -33.813 -21.079  1.00  0.00           H  
ATOM   2024 1HG2 VAL A 131       4.435 -34.143 -23.286  1.00  0.00           H  
ATOM   2025 2HG2 VAL A 131       2.826 -34.912 -23.249  1.00  0.00           H  
ATOM   2026 3HG2 VAL A 131       3.320 -33.949 -24.658  1.00  0.00           H  
ATOM   2027  N   VAL A 132       0.793 -30.278 -22.873  1.00  0.00           N  
ATOM   2028  CA  VAL A 132       0.121 -29.200 -22.148  1.00  0.00           C  
ATOM   2029  C   VAL A 132      -1.389 -29.402 -22.194  1.00  0.00           C  
ATOM   2030  O   VAL A 132      -2.069 -29.274 -21.174  1.00  0.00           O  
ATOM   2031  CB  VAL A 132       0.454 -27.809 -22.743  1.00  0.00           C  
ATOM   2032  CG1 VAL A 132      -0.422 -26.739 -22.084  1.00  0.00           C  
ATOM   2033  CG2 VAL A 132       1.927 -27.462 -22.526  1.00  0.00           C  
ATOM   2034  H   VAL A 132       1.376 -30.072 -23.681  1.00  0.00           H  
ATOM   2035  HA  VAL A 132       0.436 -29.220 -21.107  1.00  0.00           H  
ATOM   2036  HB  VAL A 132       0.229 -27.819 -23.811  1.00  0.00           H  
ATOM   2037 1HG1 VAL A 132      -0.195 -25.776 -22.520  1.00  0.00           H  
ATOM   2038 2HG1 VAL A 132      -1.475 -26.963 -22.241  1.00  0.00           H  
ATOM   2039 3HG1 VAL A 132      -0.217 -26.708 -21.012  1.00  0.00           H  
ATOM   2040 1HG2 VAL A 132       2.136 -26.485 -22.959  1.00  0.00           H  
ATOM   2041 2HG2 VAL A 132       2.140 -27.432 -21.463  1.00  0.00           H  
ATOM   2042 3HG2 VAL A 132       2.557 -28.211 -23.002  1.00  0.00           H  
ATOM   2043  N   GLU A 133      -1.911 -29.729 -23.376  1.00  0.00           N  
ATOM   2044  CA  GLU A 133      -3.343 -29.954 -23.537  1.00  0.00           C  
ATOM   2045  C   GLU A 133      -3.832 -31.155 -22.730  1.00  0.00           C  
ATOM   2046  O   GLU A 133      -4.907 -31.109 -22.132  1.00  0.00           O  
ATOM   2047  CB  GLU A 133      -3.687 -30.165 -25.012  1.00  0.00           C  
ATOM   2048  CG  GLU A 133      -3.532 -28.933 -25.882  1.00  0.00           C  
ATOM   2049  CD  GLU A 133      -3.755 -29.231 -27.339  1.00  0.00           C  
ATOM   2050  OE1 GLU A 133      -3.998 -30.372 -27.654  1.00  0.00           O  
ATOM   2051  OE2 GLU A 133      -3.679 -28.326 -28.136  1.00  0.00           O1-
ATOM   2052  H   GLU A 133      -1.301 -29.805 -24.184  1.00  0.00           H  
ATOM   2053  HA  GLU A 133      -3.871 -29.069 -23.178  1.00  0.00           H  
ATOM   2054 1HB  GLU A 133      -3.052 -30.947 -25.426  1.00  0.00           H  
ATOM   2055 2HB  GLU A 133      -4.721 -30.505 -25.098  1.00  0.00           H  
ATOM   2056 1HG  GLU A 133      -4.253 -28.181 -25.559  1.00  0.00           H  
ATOM   2057 2HG  GLU A 133      -2.534 -28.523 -25.745  1.00  0.00           H  
ATOM   2058  N   LEU A 134      -3.038 -32.225 -22.701  1.00  0.00           N  
ATOM   2059  CA  LEU A 134      -3.421 -33.416 -21.955  1.00  0.00           C  
ATOM   2060  C   LEU A 134      -3.505 -33.074 -20.472  1.00  0.00           C  
ATOM   2061  O   LEU A 134      -4.466 -33.442 -19.789  1.00  0.00           O  
ATOM   2062  CB  LEU A 134      -2.378 -34.530 -22.172  1.00  0.00           C  
ATOM   2063  CG  LEU A 134      -2.276 -35.149 -23.605  1.00  0.00           C  
ATOM   2064  CD1 LEU A 134      -1.031 -36.016 -23.680  1.00  0.00           C  
ATOM   2065  CD2 LEU A 134      -3.488 -35.978 -23.918  1.00  0.00           C  
ATOM   2066  H   LEU A 134      -2.170 -32.217 -23.224  1.00  0.00           H  
ATOM   2067  HA  LEU A 134      -4.398 -33.747 -22.295  1.00  0.00           H  
ATOM   2068 1HB  LEU A 134      -1.397 -34.116 -21.940  1.00  0.00           H  
ATOM   2069 2HB  LEU A 134      -2.574 -35.336 -21.468  1.00  0.00           H  
ATOM   2070  HG  LEU A 134      -2.195 -34.363 -24.336  1.00  0.00           H  
ATOM   2071 1HD1 LEU A 134      -0.946 -36.441 -24.677  1.00  0.00           H  
ATOM   2072 2HD1 LEU A 134      -0.154 -35.422 -23.472  1.00  0.00           H  
ATOM   2073 3HD1 LEU A 134      -1.108 -36.814 -22.945  1.00  0.00           H  
ATOM   2074 1HD2 LEU A 134      -3.384 -36.395 -24.918  1.00  0.00           H  
ATOM   2075 2HD2 LEU A 134      -3.560 -36.780 -23.203  1.00  0.00           H  
ATOM   2076 3HD2 LEU A 134      -4.385 -35.361 -23.876  1.00  0.00           H  
ATOM   2077  N   ALA A 135      -2.519 -32.322 -19.985  1.00  0.00           N  
ATOM   2078  CA  ALA A 135      -2.488 -31.910 -18.590  1.00  0.00           C  
ATOM   2079  C   ALA A 135      -3.679 -31.027 -18.241  1.00  0.00           C  
ATOM   2080  O   ALA A 135      -4.257 -31.160 -17.164  1.00  0.00           O  
ATOM   2081  CB  ALA A 135      -1.198 -31.173 -18.294  1.00  0.00           C  
ATOM   2082  H   ALA A 135      -1.753 -32.050 -20.596  1.00  0.00           H  
ATOM   2083  HA  ALA A 135      -2.541 -32.806 -17.973  1.00  0.00           H  
ATOM   2084 1HB  ALA A 135      -1.168 -30.891 -17.242  1.00  0.00           H  
ATOM   2085 2HB  ALA A 135      -0.352 -31.817 -18.525  1.00  0.00           H  
ATOM   2086 3HB  ALA A 135      -1.157 -30.281 -18.914  1.00  0.00           H  
ATOM   2087  N   LEU A 136      -4.060 -30.135 -19.157  1.00  0.00           N  
ATOM   2088  CA  LEU A 136      -5.177 -29.237 -18.900  1.00  0.00           C  
ATOM   2089  C   LEU A 136      -6.479 -30.012 -18.755  1.00  0.00           C  
ATOM   2090  O   LEU A 136      -7.298 -29.688 -17.892  1.00  0.00           O  
ATOM   2091  CB  LEU A 136      -5.304 -28.192 -20.017  1.00  0.00           C  
ATOM   2092  CG  LEU A 136      -6.451 -27.148 -19.864  1.00  0.00           C  
ATOM   2093  CD1 LEU A 136      -6.305 -26.370 -18.545  1.00  0.00           C  
ATOM   2094  CD2 LEU A 136      -6.402 -26.200 -21.049  1.00  0.00           C  
ATOM   2095  H   LEU A 136      -3.539 -30.056 -20.027  1.00  0.00           H  
ATOM   2096  HA  LEU A 136      -4.983 -28.720 -17.967  1.00  0.00           H  
ATOM   2097 1HB  LEU A 136      -4.364 -27.648 -20.085  1.00  0.00           H  
ATOM   2098 2HB  LEU A 136      -5.462 -28.717 -20.960  1.00  0.00           H  
ATOM   2099  HG  LEU A 136      -7.411 -27.659 -19.850  1.00  0.00           H  
ATOM   2100 1HD1 LEU A 136      -7.116 -25.645 -18.461  1.00  0.00           H  
ATOM   2101 2HD1 LEU A 136      -6.353 -27.054 -17.700  1.00  0.00           H  
ATOM   2102 3HD1 LEU A 136      -5.352 -25.848 -18.534  1.00  0.00           H  
ATOM   2103 1HD2 LEU A 136      -7.205 -25.465 -20.966  1.00  0.00           H  
ATOM   2104 2HD2 LEU A 136      -5.440 -25.683 -21.062  1.00  0.00           H  
ATOM   2105 3HD2 LEU A 136      -6.522 -26.766 -21.972  1.00  0.00           H  
ATOM   2106  N   GLU A 137      -6.670 -31.038 -19.580  1.00  0.00           N  
ATOM   2107  CA  GLU A 137      -7.884 -31.838 -19.482  1.00  0.00           C  
ATOM   2108  C   GLU A 137      -7.954 -32.556 -18.138  1.00  0.00           C  
ATOM   2109  O   GLU A 137      -9.025 -32.650 -17.533  1.00  0.00           O  
ATOM   2110  CB  GLU A 137      -7.952 -32.861 -20.618  1.00  0.00           C  
ATOM   2111  CG  GLU A 137      -8.219 -32.267 -21.994  1.00  0.00           C  
ATOM   2112  CD  GLU A 137      -9.561 -31.597 -22.084  1.00  0.00           C  
ATOM   2113  OE1 GLU A 137     -10.511 -32.148 -21.582  1.00  0.00           O  
ATOM   2114  OE2 GLU A 137      -9.641 -30.531 -22.653  1.00  0.00           O1-
ATOM   2115  H   GLU A 137      -5.978 -31.247 -20.294  1.00  0.00           H  
ATOM   2116  HA  GLU A 137      -8.743 -31.175 -19.557  1.00  0.00           H  
ATOM   2117 1HB  GLU A 137      -7.008 -33.405 -20.669  1.00  0.00           H  
ATOM   2118 2HB  GLU A 137      -8.736 -33.587 -20.407  1.00  0.00           H  
ATOM   2119 1HG  GLU A 137      -7.448 -31.533 -22.217  1.00  0.00           H  
ATOM   2120 2HG  GLU A 137      -8.157 -33.060 -22.738  1.00  0.00           H  
ATOM   2121  N   LEU A 138      -6.807 -33.026 -17.652  1.00  0.00           N  
ATOM   2122  CA  LEU A 138      -6.757 -33.682 -16.354  1.00  0.00           C  
ATOM   2123  C   LEU A 138      -7.080 -32.701 -15.237  1.00  0.00           C  
ATOM   2124  O   LEU A 138      -7.787 -33.042 -14.285  1.00  0.00           O  
ATOM   2125  CB  LEU A 138      -5.368 -34.282 -16.125  1.00  0.00           C  
ATOM   2126  CG  LEU A 138      -4.981 -35.450 -17.035  1.00  0.00           C  
ATOM   2127  CD1 LEU A 138      -3.511 -35.736 -16.851  1.00  0.00           C  
ATOM   2128  CD2 LEU A 138      -5.821 -36.682 -16.687  1.00  0.00           C  
ATOM   2129  H   LEU A 138      -5.963 -32.941 -18.211  1.00  0.00           H  
ATOM   2130  HA  LEU A 138      -7.503 -34.474 -16.337  1.00  0.00           H  
ATOM   2131 1HB  LEU A 138      -4.627 -33.495 -16.262  1.00  0.00           H  
ATOM   2132 2HB  LEU A 138      -5.306 -34.628 -15.094  1.00  0.00           H  
ATOM   2133  HG  LEU A 138      -5.152 -35.177 -18.073  1.00  0.00           H  
ATOM   2134 1HD1 LEU A 138      -3.214 -36.560 -17.498  1.00  0.00           H  
ATOM   2135 2HD1 LEU A 138      -2.934 -34.853 -17.108  1.00  0.00           H  
ATOM   2136 3HD1 LEU A 138      -3.330 -35.996 -15.815  1.00  0.00           H  
ATOM   2137 1HD2 LEU A 138      -5.532 -37.509 -17.338  1.00  0.00           H  
ATOM   2138 2HD2 LEU A 138      -5.645 -36.959 -15.653  1.00  0.00           H  
ATOM   2139 3HD2 LEU A 138      -6.878 -36.468 -16.830  1.00  0.00           H  
ATOM   2140  N   LEU A 139      -6.580 -31.473 -15.357  1.00  0.00           N  
ATOM   2141  CA  LEU A 139      -6.835 -30.450 -14.352  1.00  0.00           C  
ATOM   2142  C   LEU A 139      -8.319 -30.089 -14.300  1.00  0.00           C  
ATOM   2143  O   LEU A 139      -8.887 -29.923 -13.219  1.00  0.00           O  
ATOM   2144  CB  LEU A 139      -5.988 -29.201 -14.649  1.00  0.00           C  
ATOM   2145  CG  LEU A 139      -4.450 -29.354 -14.433  1.00  0.00           C  
ATOM   2146  CD1 LEU A 139      -3.719 -28.144 -15.033  1.00  0.00           C  
ATOM   2147  CD2 LEU A 139      -4.150 -29.470 -12.938  1.00  0.00           C  
ATOM   2148  H   LEU A 139      -5.988 -31.257 -16.153  1.00  0.00           H  
ATOM   2149  HA  LEU A 139      -6.554 -30.848 -13.380  1.00  0.00           H  
ATOM   2150 1HB  LEU A 139      -6.146 -28.923 -15.692  1.00  0.00           H  
ATOM   2151 2HB  LEU A 139      -6.339 -28.381 -14.023  1.00  0.00           H  
ATOM   2152  HG  LEU A 139      -4.096 -30.250 -14.939  1.00  0.00           H  
ATOM   2153 1HD1 LEU A 139      -2.640 -28.261 -14.885  1.00  0.00           H  
ATOM   2154 2HD1 LEU A 139      -3.929 -28.081 -16.098  1.00  0.00           H  
ATOM   2155 3HD1 LEU A 139      -4.052 -27.232 -14.550  1.00  0.00           H  
ATOM   2156 1HD2 LEU A 139      -3.077 -29.574 -12.800  1.00  0.00           H  
ATOM   2157 2HD2 LEU A 139      -4.494 -28.580 -12.424  1.00  0.00           H  
ATOM   2158 3HD2 LEU A 139      -4.654 -30.340 -12.523  1.00  0.00           H  
ATOM   2159  N   LYS A 140      -8.952 -30.011 -15.471  1.00  0.00           N  
ATOM   2160  CA  LYS A 140     -10.384 -29.738 -15.527  1.00  0.00           C  
ATOM   2161  C   LYS A 140     -11.171 -30.881 -14.897  1.00  0.00           C  
ATOM   2162  O   LYS A 140     -12.144 -30.645 -14.174  1.00  0.00           O  
ATOM   2163  CB  LYS A 140     -10.839 -29.519 -16.972  1.00  0.00           C  
ATOM   2164  CG  LYS A 140     -10.355 -28.203 -17.594  1.00  0.00           C  
ATOM   2165  CD  LYS A 140     -11.028 -27.922 -18.937  1.00  0.00           C  
ATOM   2166  CE  LYS A 140     -10.519 -28.852 -20.026  1.00  0.00           C  
ATOM   2167  NZ  LYS A 140     -11.088 -28.510 -21.358  1.00  0.00           N1+
ATOM   2168  H   LYS A 140      -8.429 -30.130 -16.331  1.00  0.00           H  
ATOM   2169  HA  LYS A 140     -10.591 -28.836 -14.954  1.00  0.00           H  
ATOM   2170 1HB  LYS A 140     -10.478 -30.343 -17.586  1.00  0.00           H  
ATOM   2171 2HB  LYS A 140     -11.929 -29.532 -17.012  1.00  0.00           H  
ATOM   2172 1HG  LYS A 140     -10.577 -27.383 -16.919  1.00  0.00           H  
ATOM   2173 2HG  LYS A 140      -9.278 -28.245 -17.741  1.00  0.00           H  
ATOM   2174 1HD  LYS A 140     -12.107 -28.041 -18.838  1.00  0.00           H  
ATOM   2175 2HD  LYS A 140     -10.817 -26.897 -19.234  1.00  0.00           H  
ATOM   2176 1HE  LYS A 140      -9.433 -28.783 -20.077  1.00  0.00           H  
ATOM   2177 2HE  LYS A 140     -10.793 -29.878 -19.785  1.00  0.00           H  
ATOM   2178 1HZ  LYS A 140     -10.713 -29.158 -22.049  1.00  0.00           H  
ATOM   2179 2HZ  LYS A 140     -12.093 -28.589 -21.328  1.00  0.00           H  
ATOM   2180 3HZ  LYS A 140     -10.830 -27.567 -21.606  1.00  0.00           H  
ATOM   2181  N   ALA A 141     -10.745 -32.117 -15.153  1.00  0.00           N  
ATOM   2182  CA  ALA A 141     -11.404 -33.283 -14.584  1.00  0.00           C  
ATOM   2183  C   ALA A 141     -11.320 -33.271 -13.056  1.00  0.00           C  
ATOM   2184  O   ALA A 141     -12.286 -33.617 -12.377  1.00  0.00           O  
ATOM   2185  CB  ALA A 141     -10.792 -34.561 -15.135  1.00  0.00           C  
ATOM   2186  H   ALA A 141      -9.954 -32.248 -15.780  1.00  0.00           H  
ATOM   2187  HA  ALA A 141     -12.459 -33.246 -14.864  1.00  0.00           H  
ATOM   2188 1HB  ALA A 141     -11.314 -35.425 -14.725  1.00  0.00           H  
ATOM   2189 2HB  ALA A 141     -10.881 -34.563 -16.220  1.00  0.00           H  
ATOM   2190 3HB  ALA A 141      -9.742 -34.606 -14.857  1.00  0.00           H  
ATOM   2191  N   LEU A 142     -10.169 -32.852 -12.515  1.00  0.00           N  
ATOM   2192  CA  LEU A 142     -10.022 -32.786 -11.062  1.00  0.00           C  
ATOM   2193  C   LEU A 142     -10.953 -31.740 -10.469  1.00  0.00           C  
ATOM   2194  O   LEU A 142     -11.561 -31.975  -9.422  1.00  0.00           O  
ATOM   2195  CB  LEU A 142      -8.567 -32.474 -10.668  1.00  0.00           C  
ATOM   2196  CG  LEU A 142      -7.531 -33.600 -10.916  1.00  0.00           C  
ATOM   2197  CD1 LEU A 142      -6.127 -33.076 -10.600  1.00  0.00           C  
ATOM   2198  CD2 LEU A 142      -7.855 -34.804 -10.042  1.00  0.00           C  
ATOM   2199  H   LEU A 142      -9.394 -32.602 -13.117  1.00  0.00           H  
ATOM   2200  HA  LEU A 142     -10.302 -33.747 -10.644  1.00  0.00           H  
ATOM   2201 1HB  LEU A 142      -8.242 -31.602 -11.235  1.00  0.00           H  
ATOM   2202 2HB  LEU A 142      -8.539 -32.220  -9.608  1.00  0.00           H  
ATOM   2203  HG  LEU A 142      -7.560 -33.899 -11.962  1.00  0.00           H  
ATOM   2204 1HD1 LEU A 142      -5.401 -33.864 -10.779  1.00  0.00           H  
ATOM   2205 2HD1 LEU A 142      -5.902 -32.222 -11.239  1.00  0.00           H  
ATOM   2206 3HD1 LEU A 142      -6.079 -32.770  -9.554  1.00  0.00           H  
ATOM   2207 1HD2 LEU A 142      -7.121 -35.580 -10.230  1.00  0.00           H  
ATOM   2208 2HD2 LEU A 142      -7.819 -34.512  -8.990  1.00  0.00           H  
ATOM   2209 3HD2 LEU A 142      -8.841 -35.195 -10.274  1.00  0.00           H  
ATOM   2210  N   PHE A 143     -11.105 -30.608 -11.152  1.00  0.00           N  
ATOM   2211  CA  PHE A 143     -12.038 -29.588 -10.695  1.00  0.00           C  
ATOM   2212  C   PHE A 143     -13.454 -30.132 -10.636  1.00  0.00           C  
ATOM   2213  O   PHE A 143     -14.158 -29.927  -9.646  1.00  0.00           O  
ATOM   2214  CB  PHE A 143     -11.999 -28.348 -11.576  1.00  0.00           C  
ATOM   2215  CG  PHE A 143     -13.063 -27.345 -11.220  1.00  0.00           C  
ATOM   2216  CD1 PHE A 143     -12.994 -26.615 -10.038  1.00  0.00           C  
ATOM   2217  CD2 PHE A 143     -14.135 -27.129 -12.067  1.00  0.00           C  
ATOM   2218  CE1 PHE A 143     -13.973 -25.698  -9.722  1.00  0.00           C  
ATOM   2219  CE2 PHE A 143     -15.110 -26.209 -11.751  1.00  0.00           C  
ATOM   2220  CZ  PHE A 143     -15.028 -25.492 -10.577  1.00  0.00           C  
ATOM   2221  H   PHE A 143     -10.551 -30.450 -11.989  1.00  0.00           H  
ATOM   2222  HA  PHE A 143     -11.749 -29.293  -9.689  1.00  0.00           H  
ATOM   2223 1HB  PHE A 143     -11.030 -27.873 -11.476  1.00  0.00           H  
ATOM   2224 2HB  PHE A 143     -12.123 -28.629 -12.621  1.00  0.00           H  
ATOM   2225  HD1 PHE A 143     -12.158 -26.773  -9.354  1.00  0.00           H  
ATOM   2226  HD2 PHE A 143     -14.204 -27.696 -12.996  1.00  0.00           H  
ATOM   2227  HE1 PHE A 143     -13.908 -25.136  -8.793  1.00  0.00           H  
ATOM   2228  HE2 PHE A 143     -15.947 -26.048 -12.431  1.00  0.00           H  
ATOM   2229  HZ  PHE A 143     -15.800 -24.764 -10.327  1.00  0.00           H  
ATOM   2230  N   GLU A 144     -13.882 -30.830 -11.686  1.00  0.00           N  
ATOM   2231  CA  GLU A 144     -15.232 -31.372 -11.695  1.00  0.00           C  
ATOM   2232  C   GLU A 144     -15.420 -32.361 -10.542  1.00  0.00           C  
ATOM   2233  O   GLU A 144     -16.467 -32.374  -9.901  1.00  0.00           O  
ATOM   2234  CB  GLU A 144     -15.544 -32.041 -13.036  1.00  0.00           C  
ATOM   2235  CG  GLU A 144     -15.650 -31.066 -14.213  1.00  0.00           C  
ATOM   2236  CD  GLU A 144     -16.737 -30.041 -14.022  1.00  0.00           C  
ATOM   2237  OE1 GLU A 144     -17.804 -30.415 -13.592  1.00  0.00           O  
ATOM   2238  OE2 GLU A 144     -16.505 -28.890 -14.309  1.00  0.00           O1-
ATOM   2239  H   GLU A 144     -13.273 -30.964 -12.489  1.00  0.00           H  
ATOM   2240  HA  GLU A 144     -15.938 -30.551 -11.552  1.00  0.00           H  
ATOM   2241 1HB  GLU A 144     -14.764 -32.765 -13.275  1.00  0.00           H  
ATOM   2242 2HB  GLU A 144     -16.488 -32.586 -12.967  1.00  0.00           H  
ATOM   2243 1HG  GLU A 144     -14.700 -30.549 -14.326  1.00  0.00           H  
ATOM   2244 2HG  GLU A 144     -15.841 -31.627 -15.126  1.00  0.00           H  
ATOM   2245  N   MET A 145     -14.391 -33.160 -10.243  1.00  0.00           N  
ATOM   2246  CA  MET A 145     -14.472 -34.060  -9.095  1.00  0.00           C  
ATOM   2247  C   MET A 145     -14.578 -33.291  -7.782  1.00  0.00           C  
ATOM   2248  O   MET A 145     -15.363 -33.665  -6.905  1.00  0.00           O  
ATOM   2249  CB  MET A 145     -13.283 -35.016  -9.061  1.00  0.00           C  
ATOM   2250  CG  MET A 145     -13.350 -36.143 -10.078  1.00  0.00           C  
ATOM   2251  SD  MET A 145     -14.804 -37.205  -9.846  1.00  0.00           S  
ATOM   2252  CE  MET A 145     -14.418 -38.114  -8.341  1.00  0.00           C  
ATOM   2253  H   MET A 145     -13.560 -33.146 -10.824  1.00  0.00           H  
ATOM   2254  HA  MET A 145     -15.372 -34.655  -9.194  1.00  0.00           H  
ATOM   2255 1HB  MET A 145     -12.364 -34.458  -9.241  1.00  0.00           H  
ATOM   2256 2HB  MET A 145     -13.207 -35.461  -8.076  1.00  0.00           H  
ATOM   2257 1HG  MET A 145     -13.377 -35.728 -11.087  1.00  0.00           H  
ATOM   2258 2HG  MET A 145     -12.457 -36.757  -9.989  1.00  0.00           H  
ATOM   2259 1HE  MET A 145     -15.239 -38.798  -8.108  1.00  0.00           H  
ATOM   2260 2HE  MET A 145     -13.504 -38.689  -8.485  1.00  0.00           H  
ATOM   2261 3HE  MET A 145     -14.285 -37.419  -7.514  1.00  0.00           H  
ATOM   2262  N   GLN A 146     -13.828 -32.190  -7.657  1.00  0.00           N  
ATOM   2263  CA  GLN A 146     -13.914 -31.359  -6.459  1.00  0.00           C  
ATOM   2264  C   GLN A 146     -15.295 -30.723  -6.344  1.00  0.00           C  
ATOM   2265  O   GLN A 146     -15.868 -30.656  -5.254  1.00  0.00           O  
ATOM   2266  CB  GLN A 146     -12.843 -30.258  -6.466  1.00  0.00           C  
ATOM   2267  CG  GLN A 146     -11.440 -30.756  -6.249  1.00  0.00           C  
ATOM   2268  CD  GLN A 146     -10.356 -29.717  -6.602  1.00  0.00           C  
ATOM   2269  NE2 GLN A 146     -10.328 -28.579  -5.906  1.00  0.00           N  
ATOM   2270  OE1 GLN A 146      -9.551 -29.965  -7.507  1.00  0.00           O  
ATOM   2271  H   GLN A 146     -13.177 -31.942  -8.400  1.00  0.00           H  
ATOM   2272  HA  GLN A 146     -13.759 -31.993  -5.587  1.00  0.00           H  
ATOM   2273 1HB  GLN A 146     -12.877 -29.723  -7.411  1.00  0.00           H  
ATOM   2274 2HB  GLN A 146     -13.069 -29.535  -5.678  1.00  0.00           H  
ATOM   2275 1HG  GLN A 146     -11.341 -31.043  -5.198  1.00  0.00           H  
ATOM   2276 2HG  GLN A 146     -11.296 -31.620  -6.889  1.00  0.00           H  
ATOM   2277 1HE2 GLN A 146      -9.631 -27.875  -6.104  1.00  0.00           H  
ATOM   2278 2HE2 GLN A 146     -10.993 -28.412  -5.182  1.00  0.00           H  
ATOM   2279  N   ARG A 147     -15.835 -30.276  -7.477  1.00  0.00           N  
ATOM   2280  CA  ARG A 147     -17.153 -29.660  -7.505  1.00  0.00           C  
ATOM   2281  C   ARG A 147     -18.213 -30.654  -7.050  1.00  0.00           C  
ATOM   2282  O   ARG A 147     -19.087 -30.313  -6.252  1.00  0.00           O  
ATOM   2283  CB  ARG A 147     -17.474 -29.147  -8.907  1.00  0.00           C  
ATOM   2284  CG  ARG A 147     -18.783 -28.362  -9.029  1.00  0.00           C  
ATOM   2285  CD  ARG A 147     -19.005 -27.842 -10.424  1.00  0.00           C  
ATOM   2286  NE  ARG A 147     -19.264 -28.914 -11.390  1.00  0.00           N  
ATOM   2287  CZ  ARG A 147     -20.447 -29.547 -11.550  1.00  0.00           C  
ATOM   2288  NH1 ARG A 147     -21.487 -29.220 -10.810  1.00  0.00           N1+
ATOM   2289  NH2 ARG A 147     -20.550 -30.496 -12.462  1.00  0.00           N  
ATOM   2290  H   ARG A 147     -15.307 -30.344  -8.336  1.00  0.00           H  
ATOM   2291  HA  ARG A 147     -17.154 -28.811  -6.819  1.00  0.00           H  
ATOM   2292 1HB  ARG A 147     -16.668 -28.496  -9.244  1.00  0.00           H  
ATOM   2293 2HB  ARG A 147     -17.524 -29.987  -9.596  1.00  0.00           H  
ATOM   2294 1HG  ARG A 147     -19.616 -29.012  -8.757  1.00  0.00           H  
ATOM   2295 2HG  ARG A 147     -18.754 -27.511  -8.349  1.00  0.00           H  
ATOM   2296 1HD  ARG A 147     -19.855 -27.163 -10.429  1.00  0.00           H  
ATOM   2297 2HD  ARG A 147     -18.113 -27.305 -10.747  1.00  0.00           H  
ATOM   2298  HE  ARG A 147     -18.501 -29.207 -12.001  1.00  0.00           H  
ATOM   2299 1HH1 ARG A 147     -21.408 -28.491 -10.112  1.00  0.00           H  
ATOM   2300 2HH1 ARG A 147     -22.370 -29.696 -10.930  1.00  0.00           H  
ATOM   2301 1HH2 ARG A 147     -19.736 -30.731 -13.026  1.00  0.00           H  
ATOM   2302 2HH2 ARG A 147     -21.423 -30.978 -12.596  1.00  0.00           H  
ATOM   2303  N   PHE A 148     -18.111 -31.898  -7.530  1.00  0.00           N  
ATOM   2304  CA  PHE A 148     -19.062 -32.928  -7.135  1.00  0.00           C  
ATOM   2305  C   PHE A 148     -19.030 -33.163  -5.635  1.00  0.00           C  
ATOM   2306  O   PHE A 148     -20.079 -33.262  -5.005  1.00  0.00           O  
ATOM   2307  CB  PHE A 148     -18.774 -34.254  -7.840  1.00  0.00           C  
ATOM   2308  CG  PHE A 148     -19.223 -34.306  -9.270  1.00  0.00           C  
ATOM   2309  CD1 PHE A 148     -18.335 -34.660 -10.269  1.00  0.00           C  
ATOM   2310  CD2 PHE A 148     -20.529 -33.999  -9.622  1.00  0.00           C  
ATOM   2311  CE1 PHE A 148     -18.732 -34.712 -11.584  1.00  0.00           C  
ATOM   2312  CE2 PHE A 148     -20.931 -34.050 -10.940  1.00  0.00           C  
ATOM   2313  CZ  PHE A 148     -20.029 -34.406 -11.923  1.00  0.00           C  
ATOM   2314  H   PHE A 148     -17.385 -32.118  -8.203  1.00  0.00           H  
ATOM   2315  HA  PHE A 148     -20.063 -32.591  -7.403  1.00  0.00           H  
ATOM   2316 1HB  PHE A 148     -17.699 -34.445  -7.817  1.00  0.00           H  
ATOM   2317 2HB  PHE A 148     -19.256 -35.066  -7.301  1.00  0.00           H  
ATOM   2318  HD1 PHE A 148     -17.309 -34.904 -10.008  1.00  0.00           H  
ATOM   2319  HD2 PHE A 148     -21.245 -33.719  -8.849  1.00  0.00           H  
ATOM   2320  HE1 PHE A 148     -18.018 -34.995 -12.356  1.00  0.00           H  
ATOM   2321  HE2 PHE A 148     -21.960 -33.809 -11.204  1.00  0.00           H  
ATOM   2322  HZ  PHE A 148     -20.343 -34.445 -12.962  1.00  0.00           H  
ATOM   2323  N   VAL A 149     -17.835 -33.227  -5.055  1.00  0.00           N  
ATOM   2324  CA  VAL A 149     -17.717 -33.468  -3.623  1.00  0.00           C  
ATOM   2325  C   VAL A 149     -18.356 -32.346  -2.815  1.00  0.00           C  
ATOM   2326  O   VAL A 149     -19.011 -32.606  -1.804  1.00  0.00           O  
ATOM   2327  CB  VAL A 149     -16.249 -33.669  -3.207  1.00  0.00           C  
ATOM   2328  CG1 VAL A 149     -16.127 -33.719  -1.685  1.00  0.00           C  
ATOM   2329  CG2 VAL A 149     -15.741 -34.980  -3.795  1.00  0.00           C  
ATOM   2330  H   VAL A 149     -16.998 -33.143  -5.624  1.00  0.00           H  
ATOM   2331  HA  VAL A 149     -18.246 -34.385  -3.388  1.00  0.00           H  
ATOM   2332  HB  VAL A 149     -15.649 -32.832  -3.575  1.00  0.00           H  
ATOM   2333 1HG1 VAL A 149     -15.084 -33.863  -1.409  1.00  0.00           H  
ATOM   2334 2HG1 VAL A 149     -16.488 -32.795  -1.258  1.00  0.00           H  
ATOM   2335 3HG1 VAL A 149     -16.725 -34.550  -1.302  1.00  0.00           H  
ATOM   2336 1HG2 VAL A 149     -14.709 -35.124  -3.504  1.00  0.00           H  
ATOM   2337 2HG2 VAL A 149     -16.343 -35.805  -3.415  1.00  0.00           H  
ATOM   2338 3HG2 VAL A 149     -15.816 -34.950  -4.883  1.00  0.00           H  
ATOM   2339  N   ASN A 150     -18.182 -31.103  -3.256  1.00  0.00           N  
ATOM   2340  CA  ASN A 150     -18.822 -29.991  -2.563  1.00  0.00           C  
ATOM   2341  C   ASN A 150     -20.337 -30.149  -2.600  1.00  0.00           C  
ATOM   2342  O   ASN A 150     -21.011 -29.905  -1.596  1.00  0.00           O  
ATOM   2343  CB  ASN A 150     -18.415 -28.662  -3.177  1.00  0.00           C  
ATOM   2344  CG  ASN A 150     -17.016 -28.246  -2.814  1.00  0.00           C  
ATOM   2345  ND2 ASN A 150     -16.062 -28.742  -3.546  1.00  0.00           N  
ATOM   2346  OD1 ASN A 150     -16.795 -27.480  -1.865  1.00  0.00           O  
ATOM   2347  H   ASN A 150     -17.598 -30.935  -4.072  1.00  0.00           H  
ATOM   2348  HA  ASN A 150     -18.522 -30.006  -1.515  1.00  0.00           H  
ATOM   2349 1HB  ASN A 150     -18.489 -28.734  -4.261  1.00  0.00           H  
ATOM   2350 2HB  ASN A 150     -19.108 -27.888  -2.852  1.00  0.00           H  
ATOM   2351 1HD2 ASN A 150     -15.109 -28.509  -3.353  1.00  0.00           H  
ATOM   2352 2HD2 ASN A 150     -16.276 -29.361  -4.303  1.00  0.00           H  
ATOM   2353  N   GLU A 151     -20.871 -30.595  -3.740  1.00  0.00           N  
ATOM   2354  CA  GLU A 151     -22.306 -30.832  -3.853  1.00  0.00           C  
ATOM   2355  C   GLU A 151     -22.746 -32.017  -2.995  1.00  0.00           C  
ATOM   2356  O   GLU A 151     -23.804 -31.973  -2.365  1.00  0.00           O  
ATOM   2357  CB  GLU A 151     -22.710 -31.082  -5.311  1.00  0.00           C  
ATOM   2358  CG  GLU A 151     -22.604 -29.870  -6.230  1.00  0.00           C  
ATOM   2359  CD  GLU A 151     -23.016 -30.187  -7.645  1.00  0.00           C  
ATOM   2360  OE1 GLU A 151     -23.197 -31.344  -7.939  1.00  0.00           O  
ATOM   2361  OE2 GLU A 151     -23.151 -29.275  -8.427  1.00  0.00           O1-
ATOM   2362  H   GLU A 151     -20.271 -30.749  -4.545  1.00  0.00           H  
ATOM   2363  HA  GLU A 151     -22.830 -29.942  -3.498  1.00  0.00           H  
ATOM   2364 1HB  GLU A 151     -22.092 -31.872  -5.732  1.00  0.00           H  
ATOM   2365 2HB  GLU A 151     -23.745 -31.426  -5.344  1.00  0.00           H  
ATOM   2366 1HG  GLU A 151     -23.238 -29.072  -5.843  1.00  0.00           H  
ATOM   2367 2HG  GLU A 151     -21.574 -29.515  -6.228  1.00  0.00           H  
ATOM   2368  N   LEU A 152     -21.930 -33.074  -2.962  1.00  0.00           N  
ATOM   2369  CA  LEU A 152     -22.268 -34.268  -2.191  1.00  0.00           C  
ATOM   2370  C   LEU A 152     -22.314 -33.932  -0.707  1.00  0.00           C  
ATOM   2371  O   LEU A 152     -23.272 -34.275  -0.007  1.00  0.00           O  
ATOM   2372  CB  LEU A 152     -21.207 -35.366  -2.424  1.00  0.00           C  
ATOM   2373  CG  LEU A 152     -21.114 -35.983  -3.855  1.00  0.00           C  
ATOM   2374  CD1 LEU A 152     -19.872 -36.856  -3.950  1.00  0.00           C  
ATOM   2375  CD2 LEU A 152     -22.320 -36.801  -4.155  1.00  0.00           C  
ATOM   2376  H   LEU A 152     -21.078 -33.055  -3.508  1.00  0.00           H  
ATOM   2377  HA  LEU A 152     -23.247 -34.620  -2.500  1.00  0.00           H  
ATOM   2378 1HB  LEU A 152     -20.230 -34.943  -2.201  1.00  0.00           H  
ATOM   2379 2HB  LEU A 152     -21.388 -36.179  -1.720  1.00  0.00           H  
ATOM   2380  HG  LEU A 152     -21.039 -35.199  -4.581  1.00  0.00           H  
ATOM   2381 1HD1 LEU A 152     -19.803 -37.277  -4.950  1.00  0.00           H  
ATOM   2382 2HD1 LEU A 152     -18.992 -36.274  -3.751  1.00  0.00           H  
ATOM   2383 3HD1 LEU A 152     -19.945 -37.656  -3.220  1.00  0.00           H  
ATOM   2384 1HD2 LEU A 152     -22.218 -37.212  -5.155  1.00  0.00           H  
ATOM   2385 2HD2 LEU A 152     -22.386 -37.607  -3.439  1.00  0.00           H  
ATOM   2386 3HD2 LEU A 152     -23.213 -36.181  -4.103  1.00  0.00           H  
ATOM   2387  N   ALA A 153     -21.301 -33.213  -0.233  1.00  0.00           N  
ATOM   2388  CA  ALA A 153     -21.246 -32.816   1.162  1.00  0.00           C  
ATOM   2389  C   ALA A 153     -22.385 -31.865   1.497  1.00  0.00           C  
ATOM   2390  O   ALA A 153     -22.967 -31.945   2.575  1.00  0.00           O  
ATOM   2391  CB  ALA A 153     -19.915 -32.170   1.472  1.00  0.00           C  
ATOM   2392  H   ALA A 153     -20.542 -32.950  -0.855  1.00  0.00           H  
ATOM   2393  HA  ALA A 153     -21.365 -33.710   1.778  1.00  0.00           H  
ATOM   2394 1HB  ALA A 153     -19.878 -31.895   2.527  1.00  0.00           H  
ATOM   2395 2HB  ALA A 153     -19.110 -32.867   1.248  1.00  0.00           H  
ATOM   2396 3HB  ALA A 153     -19.805 -31.280   0.857  1.00  0.00           H  
ATOM   2397  N   ALA A 154     -22.706 -30.966   0.565  1.00  0.00           N  
ATOM   2398  CA  ALA A 154     -23.774 -30.009   0.799  1.00  0.00           C  
ATOM   2399  C   ALA A 154     -25.103 -30.715   1.000  1.00  0.00           C  
ATOM   2400  O   ALA A 154     -25.882 -30.333   1.874  1.00  0.00           O  
ATOM   2401  CB  ALA A 154     -23.864 -29.039  -0.364  1.00  0.00           C  
ATOM   2402  H   ALA A 154     -22.187 -30.926  -0.305  1.00  0.00           H  
ATOM   2403  HA  ALA A 154     -23.544 -29.454   1.705  1.00  0.00           H  
ATOM   2404 1HB  ALA A 154     -24.648 -28.302  -0.170  1.00  0.00           H  
ATOM   2405 2HB  ALA A 154     -22.908 -28.539  -0.479  1.00  0.00           H  
ATOM   2406 3HB  ALA A 154     -24.099 -29.585  -1.273  1.00  0.00           H  
ATOM   2407  N   GLU A 155     -25.357 -31.764   0.217  1.00  0.00           N  
ATOM   2408  CA  GLU A 155     -26.608 -32.503   0.348  1.00  0.00           C  
ATOM   2409  C   GLU A 155     -26.678 -33.203   1.697  1.00  0.00           C  
ATOM   2410  O   GLU A 155     -27.725 -33.209   2.344  1.00  0.00           O  
ATOM   2411  CB  GLU A 155     -26.770 -33.512  -0.795  1.00  0.00           C  
ATOM   2412  CG  GLU A 155     -28.139 -34.213  -0.820  1.00  0.00           C  
ATOM   2413  CD  GLU A 155     -28.443 -34.889  -2.141  1.00  0.00           C  
ATOM   2414  OE1 GLU A 155     -27.533 -35.137  -2.900  1.00  0.00           O  
ATOM   2415  OE2 GLU A 155     -29.599 -35.131  -2.398  1.00  0.00           O1-
ATOM   2416  H   GLU A 155     -24.688 -32.031  -0.499  1.00  0.00           H  
ATOM   2417  HA  GLU A 155     -27.434 -31.794   0.294  1.00  0.00           H  
ATOM   2418 1HB  GLU A 155     -26.622 -33.009  -1.750  1.00  0.00           H  
ATOM   2419 2HB  GLU A 155     -26.001 -34.281  -0.709  1.00  0.00           H  
ATOM   2420 1HG  GLU A 155     -28.157 -34.970  -0.035  1.00  0.00           H  
ATOM   2421 2HG  GLU A 155     -28.919 -33.485  -0.602  1.00  0.00           H  
ATOM   2422  N   LEU A 156     -25.560 -33.772   2.136  1.00  0.00           N  
ATOM   2423  CA  LEU A 156     -25.537 -34.445   3.424  1.00  0.00           C  
ATOM   2424  C   LEU A 156     -25.749 -33.452   4.569  1.00  0.00           C  
ATOM   2425  O   LEU A 156     -26.444 -33.759   5.538  1.00  0.00           O  
ATOM   2426  CB  LEU A 156     -24.209 -35.185   3.615  1.00  0.00           C  
ATOM   2427  CG  LEU A 156     -23.947 -36.381   2.662  1.00  0.00           C  
ATOM   2428  CD1 LEU A 156     -22.531 -36.889   2.892  1.00  0.00           C  
ATOM   2429  CD2 LEU A 156     -24.973 -37.498   2.906  1.00  0.00           C  
ATOM   2430  H   LEU A 156     -24.728 -33.759   1.555  1.00  0.00           H  
ATOM   2431  HA  LEU A 156     -26.355 -35.160   3.449  1.00  0.00           H  
ATOM   2432 1HB  LEU A 156     -23.400 -34.469   3.471  1.00  0.00           H  
ATOM   2433 2HB  LEU A 156     -24.163 -35.553   4.637  1.00  0.00           H  
ATOM   2434  HG  LEU A 156     -24.030 -36.043   1.630  1.00  0.00           H  
ATOM   2435 1HD1 LEU A 156     -22.323 -37.721   2.222  1.00  0.00           H  
ATOM   2436 2HD1 LEU A 156     -21.820 -36.085   2.701  1.00  0.00           H  
ATOM   2437 3HD1 LEU A 156     -22.433 -37.218   3.922  1.00  0.00           H  
ATOM   2438 1HD2 LEU A 156     -24.767 -38.327   2.226  1.00  0.00           H  
ATOM   2439 2HD2 LEU A 156     -24.899 -37.845   3.924  1.00  0.00           H  
ATOM   2440 3HD2 LEU A 156     -25.982 -37.131   2.723  1.00  0.00           H  
ATOM   2441  N   LEU A 157     -25.178 -32.252   4.444  1.00  0.00           N  
ATOM   2442  CA  LEU A 157     -25.339 -31.223   5.471  1.00  0.00           C  
ATOM   2443  C   LEU A 157     -26.794 -30.779   5.579  1.00  0.00           C  
ATOM   2444  O   LEU A 157     -27.303 -30.573   6.680  1.00  0.00           O  
ATOM   2445  CB  LEU A 157     -24.444 -30.017   5.162  1.00  0.00           C  
ATOM   2446  CG  LEU A 157     -22.908 -30.232   5.328  1.00  0.00           C  
ATOM   2447  CD1 LEU A 157     -22.172 -29.071   4.690  1.00  0.00           C  
ATOM   2448  CD2 LEU A 157     -22.548 -30.329   6.809  1.00  0.00           C  
ATOM   2449  H   LEU A 157     -24.603 -32.059   3.631  1.00  0.00           H  
ATOM   2450  HA  LEU A 157     -25.045 -31.644   6.430  1.00  0.00           H  
ATOM   2451 1HB  LEU A 157     -24.624 -29.716   4.132  1.00  0.00           H  
ATOM   2452 2HB  LEU A 157     -24.749 -29.196   5.809  1.00  0.00           H  
ATOM   2453  HG  LEU A 157     -22.608 -31.151   4.825  1.00  0.00           H  
ATOM   2454 1HD1 LEU A 157     -21.095 -29.220   4.792  1.00  0.00           H  
ATOM   2455 2HD1 LEU A 157     -22.432 -29.028   3.636  1.00  0.00           H  
ATOM   2456 3HD1 LEU A 157     -22.456 -28.141   5.172  1.00  0.00           H  
ATOM   2457 1HD2 LEU A 157     -21.473 -30.475   6.897  1.00  0.00           H  
ATOM   2458 2HD2 LEU A 157     -22.832 -29.415   7.321  1.00  0.00           H  
ATOM   2459 3HD2 LEU A 157     -23.064 -31.172   7.264  1.00  0.00           H  
ATOM   2460  N   GLU A 158     -27.474 -30.679   4.434  1.00  0.00           N  
ATOM   2461  CA  GLU A 158     -28.884 -30.293   4.415  1.00  0.00           C  
ATOM   2462  C   GLU A 158     -29.740 -31.319   5.149  1.00  0.00           C  
ATOM   2463  O   GLU A 158     -30.719 -30.967   5.810  1.00  0.00           O  
ATOM   2464  CB  GLU A 158     -29.394 -30.165   2.974  1.00  0.00           C  
ATOM   2465  CG  GLU A 158     -28.857 -28.977   2.193  1.00  0.00           C  
ATOM   2466  CD  GLU A 158     -29.378 -27.669   2.670  1.00  0.00           C  
ATOM   2467  OE1 GLU A 158     -30.574 -27.502   2.728  1.00  0.00           O  
ATOM   2468  OE2 GLU A 158     -28.577 -26.825   2.982  1.00  0.00           O1-
ATOM   2469  H   GLU A 158     -26.990 -30.841   3.557  1.00  0.00           H  
ATOM   2470  HA  GLU A 158     -28.990 -29.333   4.917  1.00  0.00           H  
ATOM   2471 1HB  GLU A 158     -29.136 -31.068   2.423  1.00  0.00           H  
ATOM   2472 2HB  GLU A 158     -30.482 -30.095   2.985  1.00  0.00           H  
ATOM   2473 1HG  GLU A 158     -27.775 -28.958   2.281  1.00  0.00           H  
ATOM   2474 2HG  GLU A 158     -29.104 -29.103   1.141  1.00  0.00           H  
ATOM   2475  N   VAL A 159     -29.373 -32.593   5.023  1.00  0.00           N  
ATOM   2476  CA  VAL A 159     -30.111 -33.672   5.667  1.00  0.00           C  
ATOM   2477  C   VAL A 159     -29.842 -33.752   7.168  1.00  0.00           C  
ATOM   2478  O   VAL A 159     -30.770 -33.933   7.959  1.00  0.00           O  
ATOM   2479  CB  VAL A 159     -29.768 -35.028   5.019  1.00  0.00           C  
ATOM   2480  CG1 VAL A 159     -30.415 -36.171   5.797  1.00  0.00           C  
ATOM   2481  CG2 VAL A 159     -30.259 -35.032   3.587  1.00  0.00           C  
ATOM   2482  H   VAL A 159     -28.568 -32.814   4.446  1.00  0.00           H  
ATOM   2483  HA  VAL A 159     -31.173 -33.484   5.518  1.00  0.00           H  
ATOM   2484  HB  VAL A 159     -28.686 -35.173   5.046  1.00  0.00           H  
ATOM   2485 1HG1 VAL A 159     -30.160 -37.121   5.326  1.00  0.00           H  
ATOM   2486 2HG1 VAL A 159     -30.056 -36.168   6.825  1.00  0.00           H  
ATOM   2487 3HG1 VAL A 159     -31.495 -36.042   5.789  1.00  0.00           H  
ATOM   2488 1HG2 VAL A 159     -30.008 -35.977   3.120  1.00  0.00           H  
ATOM   2489 2HG2 VAL A 159     -31.341 -34.895   3.579  1.00  0.00           H  
ATOM   2490 3HG2 VAL A 159     -29.787 -34.221   3.037  1.00  0.00           H  
ATOM   2491  N   VAL A 160     -28.570 -33.665   7.554  1.00  0.00           N  
ATOM   2492  CA  VAL A 160     -28.204 -33.792   8.960  1.00  0.00           C  
ATOM   2493  C   VAL A 160     -28.624 -32.583   9.788  1.00  0.00           C  
ATOM   2494  O   VAL A 160     -29.198 -32.742  10.865  1.00  0.00           O  
ATOM   2495  CB  VAL A 160     -26.680 -34.012   9.113  1.00  0.00           C  
ATOM   2496  CG1 VAL A 160     -26.281 -33.958  10.600  1.00  0.00           C  
ATOM   2497  CG2 VAL A 160     -26.308 -35.371   8.537  1.00  0.00           C  
ATOM   2498  H   VAL A 160     -27.849 -33.521   6.855  1.00  0.00           H  
ATOM   2499  HA  VAL A 160     -28.708 -34.674   9.361  1.00  0.00           H  
ATOM   2500  HB  VAL A 160     -26.142 -33.220   8.583  1.00  0.00           H  
ATOM   2501 1HG1 VAL A 160     -25.206 -34.116  10.694  1.00  0.00           H  
ATOM   2502 2HG1 VAL A 160     -26.534 -32.989  11.025  1.00  0.00           H  
ATOM   2503 3HG1 VAL A 160     -26.816 -34.742  11.138  1.00  0.00           H  
ATOM   2504 1HG2 VAL A 160     -25.233 -35.528   8.639  1.00  0.00           H  
ATOM   2505 2HG2 VAL A 160     -26.844 -36.153   9.080  1.00  0.00           H  
ATOM   2506 3HG2 VAL A 160     -26.580 -35.409   7.484  1.00  0.00           H  
ATOM   2507  N   ALA A 161     -28.330 -31.379   9.307  1.00  0.00           N  
ATOM   2508  CA  ALA A 161     -28.658 -30.178  10.067  1.00  0.00           C  
ATOM   2509  C   ALA A 161     -30.146 -29.855   9.962  1.00  0.00           C  
ATOM   2510  O   ALA A 161     -30.710 -29.819   8.868  1.00  0.00           O  
ATOM   2511  CB  ALA A 161     -27.833 -29.005   9.573  1.00  0.00           C  
ATOM   2512  H   ALA A 161     -27.870 -31.287   8.406  1.00  0.00           H  
ATOM   2513  HA  ALA A 161     -28.424 -30.363  11.116  1.00  0.00           H  
ATOM   2514 1HB  ALA A 161     -28.068 -28.121  10.168  1.00  0.00           H  
ATOM   2515 2HB  ALA A 161     -26.776 -29.238   9.671  1.00  0.00           H  
ATOM   2516 3HB  ALA A 161     -28.065 -28.817   8.533  1.00  0.00           H  
ATOM   2517  N   LYS A 162     -30.781 -29.606  11.102  1.00  0.00           N  
ATOM   2518  CA  LYS A 162     -32.193 -29.247  11.124  1.00  0.00           C  
ATOM   2519  C   LYS A 162     -32.382 -27.841  11.696  1.00  0.00           C  
ATOM   2520  O   LYS A 162     -33.255 -27.092  11.255  1.00  0.00           O  
ATOM   2521  CB  LYS A 162     -33.001 -30.263  11.944  1.00  0.00           C  
ATOM   2522  CG  LYS A 162     -32.922 -31.734  11.458  1.00  0.00           C  
ATOM   2523  CD  LYS A 162     -33.570 -31.942  10.078  1.00  0.00           C  
ATOM   2524  CE  LYS A 162     -33.906 -33.422   9.824  1.00  0.00           C  
ATOM   2525  NZ  LYS A 162     -32.691 -34.297   9.801  1.00  0.00           N1+
ATOM   2526  H   LYS A 162     -30.271 -29.651  11.974  1.00  0.00           H  
ATOM   2527  HA  LYS A 162     -32.564 -29.247  10.102  1.00  0.00           H  
ATOM   2528 1HB  LYS A 162     -32.657 -30.242  12.981  1.00  0.00           H  
ATOM   2529 2HB  LYS A 162     -34.053 -29.974  11.945  1.00  0.00           H  
ATOM   2530 1HG  LYS A 162     -31.871 -32.035  11.406  1.00  0.00           H  
ATOM   2531 2HG  LYS A 162     -33.424 -32.377  12.180  1.00  0.00           H  
ATOM   2532 1HD  LYS A 162     -34.487 -31.358  10.017  1.00  0.00           H  
ATOM   2533 2HD  LYS A 162     -32.888 -31.601   9.295  1.00  0.00           H  
ATOM   2534 1HE  LYS A 162     -34.574 -33.769  10.610  1.00  0.00           H  
ATOM   2535 2HE  LYS A 162     -34.416 -33.505   8.864  1.00  0.00           H  
ATOM   2536 1HZ  LYS A 162     -32.968 -35.253   9.631  1.00  0.00           H  
ATOM   2537 2HZ  LYS A 162     -32.065 -33.995   9.060  1.00  0.00           H  
ATOM   2538 3HZ  LYS A 162     -32.209 -34.244  10.686  1.00  0.00           H  
ATOM   2539  N   ASP A 163     -31.553 -27.487  12.682  1.00  0.00           N  
ATOM   2540  CA  ASP A 163     -31.606 -26.171  13.311  1.00  0.00           C  
ATOM   2541  C   ASP A 163     -31.227 -25.092  12.309  1.00  0.00           C  
ATOM   2542  O   ASP A 163     -30.274 -25.254  11.546  1.00  0.00           O  
ATOM   2543  CB  ASP A 163     -30.690 -26.098  14.538  1.00  0.00           C  
ATOM   2544  CG  ASP A 163     -30.740 -24.739  15.234  1.00  0.00           C  
ATOM   2545  OD1 ASP A 163     -31.386 -24.625  16.244  1.00  0.00           O  
ATOM   2546  OD2 ASP A 163     -30.132 -23.819  14.727  1.00  0.00           O1-
ATOM   2547  H   ASP A 163     -30.857 -28.151  13.007  1.00  0.00           H  
ATOM   2548  HA  ASP A 163     -32.628 -25.985  13.636  1.00  0.00           H  
ATOM   2549 1HB  ASP A 163     -30.985 -26.865  15.257  1.00  0.00           H  
ATOM   2550 2HB  ASP A 163     -29.674 -26.304  14.245  1.00  0.00           H  
ATOM   2551  N   GLU A 164     -31.990 -24.006  12.290  1.00  0.00           N  
ATOM   2552  CA  GLU A 164     -31.772 -22.942  11.320  1.00  0.00           C  
ATOM   2553  C   GLU A 164     -30.362 -22.371  11.368  1.00  0.00           C  
ATOM   2554  O   GLU A 164     -29.768 -22.113  10.320  1.00  0.00           O  
ATOM   2555  CB  GLU A 164     -32.785 -21.817  11.541  1.00  0.00           C  
ATOM   2556  CG  GLU A 164     -32.695 -20.673  10.535  1.00  0.00           C  
ATOM   2557  CD  GLU A 164     -33.765 -19.642  10.741  1.00  0.00           C  
ATOM   2558  OE1 GLU A 164     -34.428 -19.700  11.747  1.00  0.00           O  
ATOM   2559  OE2 GLU A 164     -33.925 -18.799   9.887  1.00  0.00           O1-
ATOM   2560  H   GLU A 164     -32.747 -23.924  12.953  1.00  0.00           H  
ATOM   2561  HA  GLU A 164     -31.935 -23.362  10.328  1.00  0.00           H  
ATOM   2562 1HB  GLU A 164     -33.796 -22.226  11.491  1.00  0.00           H  
ATOM   2563 2HB  GLU A 164     -32.651 -21.399  12.537  1.00  0.00           H  
ATOM   2564 1HG  GLU A 164     -31.723 -20.187  10.635  1.00  0.00           H  
ATOM   2565 2HG  GLU A 164     -32.766 -21.076   9.524  1.00  0.00           H  
ATOM   2566  N   LYS A 165     -29.819 -22.165  12.568  1.00  0.00           N  
ATOM   2567  CA  LYS A 165     -28.505 -21.544  12.690  1.00  0.00           C  
ATOM   2568  C   LYS A 165     -27.407 -22.531  12.327  1.00  0.00           C  
ATOM   2569  O   LYS A 165     -26.407 -22.164  11.705  1.00  0.00           O  
ATOM   2570  CB  LYS A 165     -28.296 -21.013  14.110  1.00  0.00           C  
ATOM   2571  CG  LYS A 165     -29.186 -19.819  14.493  1.00  0.00           C  
ATOM   2572  CD  LYS A 165     -28.739 -18.526  13.790  1.00  0.00           C  
ATOM   2573  CE  LYS A 165     -29.609 -17.328  14.185  1.00  0.00           C  
ATOM   2574  NZ  LYS A 165     -29.120 -16.044  13.567  1.00  0.00           N1+
ATOM   2575  H   LYS A 165     -30.320 -22.442  13.408  1.00  0.00           H  
ATOM   2576  HA  LYS A 165     -28.446 -20.713  11.988  1.00  0.00           H  
ATOM   2577 1HB  LYS A 165     -28.494 -21.812  14.823  1.00  0.00           H  
ATOM   2578 2HB  LYS A 165     -27.257 -20.713  14.236  1.00  0.00           H  
ATOM   2579 1HG  LYS A 165     -30.224 -20.028  14.225  1.00  0.00           H  
ATOM   2580 2HG  LYS A 165     -29.133 -19.666  15.569  1.00  0.00           H  
ATOM   2581 1HD  LYS A 165     -27.710 -18.308  14.057  1.00  0.00           H  
ATOM   2582 2HD  LYS A 165     -28.800 -18.643  12.708  1.00  0.00           H  
ATOM   2583 1HE  LYS A 165     -30.629 -17.508  13.847  1.00  0.00           H  
ATOM   2584 2HE  LYS A 165     -29.609 -17.220  15.268  1.00  0.00           H  
ATOM   2585 1HZ  LYS A 165     -29.719 -15.280  13.841  1.00  0.00           H  
ATOM   2586 2HZ  LYS A 165     -28.176 -15.842  13.878  1.00  0.00           H  
ATOM   2587 3HZ  LYS A 165     -29.129 -16.122  12.552  1.00  0.00           H  
ATOM   2588  N   VAL A 166     -27.613 -23.794  12.686  1.00  0.00           N  
ATOM   2589  CA  VAL A 166     -26.642 -24.832  12.362  1.00  0.00           C  
ATOM   2590  C   VAL A 166     -26.612 -25.057  10.856  1.00  0.00           C  
ATOM   2591  O   VAL A 166     -25.547 -25.203  10.258  1.00  0.00           O  
ATOM   2592  CB  VAL A 166     -26.983 -26.157  13.076  1.00  0.00           C  
ATOM   2593  CG1 VAL A 166     -26.012 -27.268  12.632  1.00  0.00           C  
ATOM   2594  CG2 VAL A 166     -26.917 -25.936  14.580  1.00  0.00           C  
ATOM   2595  H   VAL A 166     -28.456 -24.021  13.211  1.00  0.00           H  
ATOM   2596  HA  VAL A 166     -25.656 -24.501  12.689  1.00  0.00           H  
ATOM   2597  HB  VAL A 166     -27.987 -26.471  12.795  1.00  0.00           H  
ATOM   2598 1HG1 VAL A 166     -26.264 -28.208  13.132  1.00  0.00           H  
ATOM   2599 2HG1 VAL A 166     -26.079 -27.411  11.550  1.00  0.00           H  
ATOM   2600 3HG1 VAL A 166     -24.993 -26.981  12.895  1.00  0.00           H  
ATOM   2601 1HG2 VAL A 166     -27.173 -26.862  15.096  1.00  0.00           H  
ATOM   2602 2HG2 VAL A 166     -25.909 -25.628  14.857  1.00  0.00           H  
ATOM   2603 3HG2 VAL A 166     -27.625 -25.153  14.862  1.00  0.00           H  
ATOM   2604  N   LEU A 167     -27.797 -25.092  10.252  1.00  0.00           N  
ATOM   2605  CA  LEU A 167     -27.946 -25.302   8.824  1.00  0.00           C  
ATOM   2606  C   LEU A 167     -27.386 -24.136   8.021  1.00  0.00           C  
ATOM   2607  O   LEU A 167     -26.665 -24.351   7.051  1.00  0.00           O  
ATOM   2608  CB  LEU A 167     -29.425 -25.529   8.493  1.00  0.00           C  
ATOM   2609  CG  LEU A 167     -29.802 -25.715   7.016  1.00  0.00           C  
ATOM   2610  CD1 LEU A 167     -29.059 -26.904   6.408  1.00  0.00           C  
ATOM   2611  CD2 LEU A 167     -31.301 -25.939   6.938  1.00  0.00           C  
ATOM   2612  H   LEU A 167     -28.635 -24.972  10.809  1.00  0.00           H  
ATOM   2613  HA  LEU A 167     -27.386 -26.197   8.557  1.00  0.00           H  
ATOM   2614 1HB  LEU A 167     -29.760 -26.418   9.029  1.00  0.00           H  
ATOM   2615 2HB  LEU A 167     -29.995 -24.678   8.868  1.00  0.00           H  
ATOM   2616  HG  LEU A 167     -29.533 -24.821   6.452  1.00  0.00           H  
ATOM   2617 1HD1 LEU A 167     -29.356 -27.008   5.366  1.00  0.00           H  
ATOM   2618 2HD1 LEU A 167     -27.985 -26.743   6.456  1.00  0.00           H  
ATOM   2619 3HD1 LEU A 167     -29.318 -27.813   6.949  1.00  0.00           H  
ATOM   2620 1HD2 LEU A 167     -31.599 -26.068   5.900  1.00  0.00           H  
ATOM   2621 2HD2 LEU A 167     -31.561 -26.837   7.503  1.00  0.00           H  
ATOM   2622 3HD2 LEU A 167     -31.817 -25.080   7.364  1.00  0.00           H  
ATOM   2623  N   LEU A 168     -27.683 -22.901   8.427  1.00  0.00           N  
ATOM   2624  CA  LEU A 168     -27.123 -21.768   7.707  1.00  0.00           C  
ATOM   2625  C   LEU A 168     -25.609 -21.771   7.830  1.00  0.00           C  
ATOM   2626  O   LEU A 168     -24.905 -21.536   6.849  1.00  0.00           O  
ATOM   2627  CB  LEU A 168     -27.684 -20.440   8.229  1.00  0.00           C  
ATOM   2628  CG  LEU A 168     -29.155 -20.132   7.889  1.00  0.00           C  
ATOM   2629  CD1 LEU A 168     -29.602 -18.932   8.697  1.00  0.00           C  
ATOM   2630  CD2 LEU A 168     -29.293 -19.836   6.395  1.00  0.00           C  
ATOM   2631  H   LEU A 168     -28.298 -22.749   9.219  1.00  0.00           H  
ATOM   2632  HA  LEU A 168     -27.376 -21.869   6.656  1.00  0.00           H  
ATOM   2633 1HB  LEU A 168     -27.584 -20.424   9.317  1.00  0.00           H  
ATOM   2634 2HB  LEU A 168     -27.084 -19.631   7.822  1.00  0.00           H  
ATOM   2635  HG  LEU A 168     -29.779 -20.981   8.152  1.00  0.00           H  
ATOM   2636 1HD1 LEU A 168     -30.643 -18.705   8.468  1.00  0.00           H  
ATOM   2637 2HD1 LEU A 168     -29.501 -19.149   9.763  1.00  0.00           H  
ATOM   2638 3HD1 LEU A 168     -28.980 -18.078   8.440  1.00  0.00           H  
ATOM   2639 1HD2 LEU A 168     -30.339 -19.609   6.169  1.00  0.00           H  
ATOM   2640 2HD2 LEU A 168     -28.674 -18.976   6.138  1.00  0.00           H  
ATOM   2641 3HD2 LEU A 168     -28.982 -20.691   5.809  1.00  0.00           H  
ATOM   2642  N   ALA A 169     -25.099 -22.080   9.020  1.00  0.00           N  
ATOM   2643  CA  ALA A 169     -23.659 -22.144   9.212  1.00  0.00           C  
ATOM   2644  C   ALA A 169     -23.053 -23.193   8.292  1.00  0.00           C  
ATOM   2645  O   ALA A 169     -22.008 -22.965   7.677  1.00  0.00           O  
ATOM   2646  CB  ALA A 169     -23.347 -22.458  10.660  1.00  0.00           C  
ATOM   2647  H   ALA A 169     -25.710 -22.257   9.811  1.00  0.00           H  
ATOM   2648  HA  ALA A 169     -23.231 -21.175   8.956  1.00  0.00           H  
ATOM   2649 1HB  ALA A 169     -22.270 -22.487  10.812  1.00  0.00           H  
ATOM   2650 2HB  ALA A 169     -23.784 -21.687  11.288  1.00  0.00           H  
ATOM   2651 3HB  ALA A 169     -23.776 -23.427  10.920  1.00  0.00           H  
ATOM   2652  N   ALA A 170     -23.734 -24.334   8.165  1.00  0.00           N  
ATOM   2653  CA  ALA A 170     -23.292 -25.405   7.283  1.00  0.00           C  
ATOM   2654  C   ALA A 170     -23.319 -24.960   5.825  1.00  0.00           C  
ATOM   2655  O   ALA A 170     -22.399 -25.252   5.060  1.00  0.00           O  
ATOM   2656  CB  ALA A 170     -24.170 -26.631   7.471  1.00  0.00           C  
ATOM   2657  H   ALA A 170     -24.575 -24.470   8.721  1.00  0.00           H  
ATOM   2658  HA  ALA A 170     -22.261 -25.657   7.543  1.00  0.00           H  
ATOM   2659 1HB  ALA A 170     -23.819 -27.428   6.833  1.00  0.00           H  
ATOM   2660 2HB  ALA A 170     -24.127 -26.950   8.512  1.00  0.00           H  
ATOM   2661 3HB  ALA A 170     -25.197 -26.383   7.209  1.00  0.00           H  
ATOM   2662  N   ARG A 171     -24.368 -24.227   5.450  1.00  0.00           N  
ATOM   2663  CA  ARG A 171     -24.501 -23.728   4.086  1.00  0.00           C  
ATOM   2664  C   ARG A 171     -23.398 -22.734   3.758  1.00  0.00           C  
ATOM   2665  O   ARG A 171     -22.853 -22.741   2.652  1.00  0.00           O  
ATOM   2666  CB  ARG A 171     -25.856 -23.068   3.886  1.00  0.00           C  
ATOM   2667  CG  ARG A 171     -27.035 -24.026   3.837  1.00  0.00           C  
ATOM   2668  CD  ARG A 171     -28.333 -23.305   3.815  1.00  0.00           C  
ATOM   2669  NE  ARG A 171     -29.446 -24.215   3.618  1.00  0.00           N  
ATOM   2670  CZ  ARG A 171     -30.752 -23.882   3.705  1.00  0.00           C  
ATOM   2671  NH1 ARG A 171     -31.109 -22.646   3.998  1.00  0.00           N1+
ATOM   2672  NH2 ARG A 171     -31.675 -24.804   3.490  1.00  0.00           N  
ATOM   2673  H   ARG A 171     -25.102 -24.034   6.123  1.00  0.00           H  
ATOM   2674  HA  ARG A 171     -24.423 -24.574   3.403  1.00  0.00           H  
ATOM   2675 1HB  ARG A 171     -26.038 -22.362   4.691  1.00  0.00           H  
ATOM   2676 2HB  ARG A 171     -25.852 -22.506   2.952  1.00  0.00           H  
ATOM   2677 1HG  ARG A 171     -26.965 -24.640   2.940  1.00  0.00           H  
ATOM   2678 2HG  ARG A 171     -27.018 -24.672   4.711  1.00  0.00           H  
ATOM   2679 1HD  ARG A 171     -28.472 -22.795   4.767  1.00  0.00           H  
ATOM   2680 2HD  ARG A 171     -28.333 -22.575   3.007  1.00  0.00           H  
ATOM   2681  HE  ARG A 171     -29.220 -25.181   3.388  1.00  0.00           H  
ATOM   2682 1HH1 ARG A 171     -30.405 -21.942   4.163  1.00  0.00           H  
ATOM   2683 2HH1 ARG A 171     -32.088 -22.405   4.060  1.00  0.00           H  
ATOM   2684 1HH2 ARG A 171     -31.393 -25.757   3.259  1.00  0.00           H  
ATOM   2685 2HH2 ARG A 171     -32.652 -24.568   3.549  1.00  0.00           H  
ATOM   2686  N   PHE A 172     -23.047 -21.895   4.731  1.00  0.00           N  
ATOM   2687  CA  PHE A 172     -21.973 -20.935   4.544  1.00  0.00           C  
ATOM   2688  C   PHE A 172     -20.648 -21.659   4.391  1.00  0.00           C  
ATOM   2689  O   PHE A 172     -19.814 -21.275   3.569  1.00  0.00           O  
ATOM   2690  CB  PHE A 172     -21.890 -19.961   5.716  1.00  0.00           C  
ATOM   2691  CG  PHE A 172     -22.976 -18.898   5.740  1.00  0.00           C  
ATOM   2692  CD1 PHE A 172     -23.838 -18.787   6.824  1.00  0.00           C  
ATOM   2693  CD2 PHE A 172     -23.134 -18.012   4.686  1.00  0.00           C  
ATOM   2694  CE1 PHE A 172     -24.820 -17.820   6.850  1.00  0.00           C  
ATOM   2695  CE2 PHE A 172     -24.113 -17.047   4.713  1.00  0.00           C  
ATOM   2696  CZ  PHE A 172     -24.957 -16.951   5.797  1.00  0.00           C  
ATOM   2697  H   PHE A 172     -23.551 -21.919   5.610  1.00  0.00           H  
ATOM   2698  HA  PHE A 172     -22.167 -20.371   3.631  1.00  0.00           H  
ATOM   2699 1HB  PHE A 172     -21.940 -20.516   6.654  1.00  0.00           H  
ATOM   2700 2HB  PHE A 172     -20.926 -19.467   5.683  1.00  0.00           H  
ATOM   2701  HD1 PHE A 172     -23.731 -19.471   7.662  1.00  0.00           H  
ATOM   2702  HD2 PHE A 172     -22.479 -18.083   3.829  1.00  0.00           H  
ATOM   2703  HE1 PHE A 172     -25.487 -17.748   7.707  1.00  0.00           H  
ATOM   2704  HE2 PHE A 172     -24.222 -16.359   3.875  1.00  0.00           H  
ATOM   2705  HZ  PHE A 172     -25.732 -16.186   5.819  1.00  0.00           H  
ATOM   2706  N   ALA A 173     -20.456 -22.720   5.171  1.00  0.00           N  
ATOM   2707  CA  ALA A 173     -19.237 -23.509   5.073  1.00  0.00           C  
ATOM   2708  C   ALA A 173     -19.080 -24.069   3.658  1.00  0.00           C  
ATOM   2709  O   ALA A 173     -17.974 -24.112   3.121  1.00  0.00           O  
ATOM   2710  CB  ALA A 173     -19.244 -24.633   6.095  1.00  0.00           C  
ATOM   2711  H   ALA A 173     -21.164 -22.972   5.855  1.00  0.00           H  
ATOM   2712  HA  ALA A 173     -18.391 -22.850   5.272  1.00  0.00           H  
ATOM   2713 1HB  ALA A 173     -18.315 -25.197   6.026  1.00  0.00           H  
ATOM   2714 2HB  ALA A 173     -19.343 -24.212   7.096  1.00  0.00           H  
ATOM   2715 3HB  ALA A 173     -20.082 -25.296   5.897  1.00  0.00           H  
ATOM   2716  N   VAL A 174     -20.204 -24.465   3.045  1.00  0.00           N  
ATOM   2717  CA  VAL A 174     -20.171 -24.982   1.680  1.00  0.00           C  
ATOM   2718  C   VAL A 174     -19.805 -23.895   0.677  1.00  0.00           C  
ATOM   2719  O   VAL A 174     -18.979 -24.125  -0.206  1.00  0.00           O  
ATOM   2720  CB  VAL A 174     -21.523 -25.603   1.280  1.00  0.00           C  
ATOM   2721  CG1 VAL A 174     -21.521 -25.945  -0.217  1.00  0.00           C  
ATOM   2722  CG2 VAL A 174     -21.757 -26.857   2.086  1.00  0.00           C  
ATOM   2723  H   VAL A 174     -21.083 -24.422   3.548  1.00  0.00           H  
ATOM   2724  HA  VAL A 174     -19.414 -25.763   1.630  1.00  0.00           H  
ATOM   2725  HB  VAL A 174     -22.324 -24.883   1.468  1.00  0.00           H  
ATOM   2726 1HG1 VAL A 174     -22.480 -26.376  -0.489  1.00  0.00           H  
ATOM   2727 2HG1 VAL A 174     -21.356 -25.046  -0.809  1.00  0.00           H  
ATOM   2728 3HG1 VAL A 174     -20.726 -26.666  -0.422  1.00  0.00           H  
ATOM   2729 1HG2 VAL A 174     -22.714 -27.293   1.809  1.00  0.00           H  
ATOM   2730 2HG2 VAL A 174     -20.958 -27.573   1.884  1.00  0.00           H  
ATOM   2731 3HG2 VAL A 174     -21.762 -26.614   3.145  1.00  0.00           H  
ATOM   2732  N   GLU A 175     -20.412 -22.715   0.796  1.00  0.00           N  
ATOM   2733  CA  GLU A 175     -20.074 -21.629  -0.116  1.00  0.00           C  
ATOM   2734  C   GLU A 175     -18.592 -21.286  -0.001  1.00  0.00           C  
ATOM   2735  O   GLU A 175     -17.918 -21.055  -1.007  1.00  0.00           O  
ATOM   2736  CB  GLU A 175     -20.927 -20.385   0.153  1.00  0.00           C  
ATOM   2737  CG  GLU A 175     -20.662 -19.213  -0.807  1.00  0.00           C  
ATOM   2738  CD  GLU A 175     -21.573 -18.033  -0.569  1.00  0.00           C  
ATOM   2739  OE1 GLU A 175     -22.405 -18.124   0.298  1.00  0.00           O  
ATOM   2740  OE2 GLU A 175     -21.440 -17.045  -1.258  1.00  0.00           O1-
ATOM   2741  H   GLU A 175     -21.113 -22.578   1.521  1.00  0.00           H  
ATOM   2742  HA  GLU A 175     -20.265 -21.960  -1.138  1.00  0.00           H  
ATOM   2743 1HB  GLU A 175     -21.983 -20.647   0.073  1.00  0.00           H  
ATOM   2744 2HB  GLU A 175     -20.754 -20.033   1.167  1.00  0.00           H  
ATOM   2745 1HG  GLU A 175     -19.633 -18.884  -0.680  1.00  0.00           H  
ATOM   2746 2HG  GLU A 175     -20.778 -19.554  -1.837  1.00  0.00           H  
ATOM   2747  N   ALA A 176     -18.080 -21.271   1.227  1.00  0.00           N  
ATOM   2748  CA  ALA A 176     -16.681 -20.947   1.460  1.00  0.00           C  
ATOM   2749  C   ALA A 176     -15.756 -21.924   0.741  1.00  0.00           C  
ATOM   2750  O   ALA A 176     -14.777 -21.514   0.110  1.00  0.00           O  
ATOM   2751  CB  ALA A 176     -16.397 -20.969   2.954  1.00  0.00           C  
ATOM   2752  H   ALA A 176     -18.683 -21.467   2.020  1.00  0.00           H  
ATOM   2753  HA  ALA A 176     -16.490 -19.945   1.064  1.00  0.00           H  
ATOM   2754 1HB  ALA A 176     -15.367 -20.711   3.140  1.00  0.00           H  
ATOM   2755 2HB  ALA A 176     -17.048 -20.256   3.457  1.00  0.00           H  
ATOM   2756 3HB  ALA A 176     -16.592 -21.971   3.333  1.00  0.00           H  
ATOM   2757  N   SER A 177     -16.079 -23.219   0.818  1.00  0.00           N  
ATOM   2758  CA  SER A 177     -15.246 -24.237   0.182  1.00  0.00           C  
ATOM   2759  C   SER A 177     -15.415 -24.251  -1.331  1.00  0.00           C  
ATOM   2760  O   SER A 177     -14.447 -24.479  -2.063  1.00  0.00           O  
ATOM   2761  CB  SER A 177     -15.578 -25.601   0.752  1.00  0.00           C  
ATOM   2762  OG  SER A 177     -16.879 -25.990   0.412  1.00  0.00           O  
ATOM   2763  H   SER A 177     -16.890 -23.509   1.355  1.00  0.00           H  
ATOM   2764  HA  SER A 177     -14.204 -24.015   0.403  1.00  0.00           H  
ATOM   2765 1HB  SER A 177     -14.866 -26.338   0.386  1.00  0.00           H  
ATOM   2766 2HB  SER A 177     -15.483 -25.563   1.835  1.00  0.00           H  
ATOM   2767  HG  SER A 177     -16.825 -26.378  -0.473  1.00  0.00           H  
ATOM   2768  N   LYS A 178     -16.625 -23.979  -1.812  1.00  0.00           N  
ATOM   2769  CA  LYS A 178     -16.875 -23.968  -3.248  1.00  0.00           C  
ATOM   2770  C   LYS A 178     -16.012 -22.913  -3.924  1.00  0.00           C  
ATOM   2771  O   LYS A 178     -15.391 -23.173  -4.953  1.00  0.00           O  
ATOM   2772  CB  LYS A 178     -18.360 -23.722  -3.539  1.00  0.00           C  
ATOM   2773  CG  LYS A 178     -18.750 -23.731  -5.030  1.00  0.00           C  
ATOM   2774  CD  LYS A 178     -20.267 -23.621  -5.194  1.00  0.00           C  
ATOM   2775  CE  LYS A 178     -20.712 -23.751  -6.654  1.00  0.00           C  
ATOM   2776  NZ  LYS A 178     -20.423 -22.520  -7.464  1.00  0.00           N1+
ATOM   2777  H   LYS A 178     -17.393 -23.809  -1.167  1.00  0.00           H  
ATOM   2778  HA  LYS A 178     -16.596 -24.943  -3.654  1.00  0.00           H  
ATOM   2779 1HB  LYS A 178     -18.952 -24.487  -3.034  1.00  0.00           H  
ATOM   2780 2HB  LYS A 178     -18.651 -22.758  -3.118  1.00  0.00           H  
ATOM   2781 1HG  LYS A 178     -18.271 -22.888  -5.535  1.00  0.00           H  
ATOM   2782 2HG  LYS A 178     -18.402 -24.654  -5.493  1.00  0.00           H  
ATOM   2783 1HD  LYS A 178     -20.742 -24.415  -4.615  1.00  0.00           H  
ATOM   2784 2HD  LYS A 178     -20.604 -22.662  -4.802  1.00  0.00           H  
ATOM   2785 1HE  LYS A 178     -20.201 -24.599  -7.109  1.00  0.00           H  
ATOM   2786 2HE  LYS A 178     -21.786 -23.934  -6.671  1.00  0.00           H  
ATOM   2787 1HZ  LYS A 178     -20.747 -22.662  -8.408  1.00  0.00           H  
ATOM   2788 2HZ  LYS A 178     -20.904 -21.731  -7.061  1.00  0.00           H  
ATOM   2789 3HZ  LYS A 178     -19.425 -22.325  -7.489  1.00  0.00           H  
ATOM   2790  N   ILE A 179     -15.951 -21.734  -3.311  1.00  0.00           N  
ATOM   2791  CA  ILE A 179     -15.161 -20.629  -3.838  1.00  0.00           C  
ATOM   2792  C   ILE A 179     -13.683 -20.978  -3.840  1.00  0.00           C  
ATOM   2793  O   ILE A 179     -12.975 -20.701  -4.812  1.00  0.00           O  
ATOM   2794  CB  ILE A 179     -15.394 -19.361  -3.002  1.00  0.00           C  
ATOM   2795  CG1 ILE A 179     -16.841 -18.880  -3.207  1.00  0.00           C  
ATOM   2796  CG2 ILE A 179     -14.385 -18.263  -3.411  1.00  0.00           C  
ATOM   2797  CD1 ILE A 179     -17.304 -17.902  -2.167  1.00  0.00           C  
ATOM   2798  H   ILE A 179     -16.492 -21.593  -2.464  1.00  0.00           H  
ATOM   2799  HA  ILE A 179     -15.473 -20.438  -4.863  1.00  0.00           H  
ATOM   2800  HB  ILE A 179     -15.269 -19.596  -1.945  1.00  0.00           H  
ATOM   2801 1HG1 ILE A 179     -16.915 -18.404  -4.184  1.00  0.00           H  
ATOM   2802 2HG1 ILE A 179     -17.508 -19.741  -3.191  1.00  0.00           H  
ATOM   2803 1HG2 ILE A 179     -14.551 -17.377  -2.810  1.00  0.00           H  
ATOM   2804 2HG2 ILE A 179     -13.368 -18.613  -3.249  1.00  0.00           H  
ATOM   2805 3HG2 ILE A 179     -14.518 -18.018  -4.465  1.00  0.00           H  
ATOM   2806 1HD1 ILE A 179     -18.333 -17.604  -2.376  1.00  0.00           H  
ATOM   2807 2HD1 ILE A 179     -17.254 -18.380  -1.191  1.00  0.00           H  
ATOM   2808 3HD1 ILE A 179     -16.675 -17.033  -2.174  1.00  0.00           H  
ATOM   2809  N   ALA A 180     -13.203 -21.571  -2.750  1.00  0.00           N  
ATOM   2810  CA  ALA A 180     -11.807 -21.957  -2.647  1.00  0.00           C  
ATOM   2811  C   ALA A 180     -11.422 -22.962  -3.736  1.00  0.00           C  
ATOM   2812  O   ALA A 180     -10.302 -22.935  -4.248  1.00  0.00           O  
ATOM   2813  CB  ALA A 180     -11.523 -22.539  -1.275  1.00  0.00           C  
ATOM   2814  H   ALA A 180     -13.827 -21.752  -1.963  1.00  0.00           H  
ATOM   2815  HA  ALA A 180     -11.202 -21.057  -2.786  1.00  0.00           H  
ATOM   2816 1HB  ALA A 180     -10.466 -22.795  -1.193  1.00  0.00           H  
ATOM   2817 2HB  ALA A 180     -11.780 -21.807  -0.512  1.00  0.00           H  
ATOM   2818 3HB  ALA A 180     -12.127 -23.433  -1.142  1.00  0.00           H  
ATOM   2819  N   ASN A 181     -12.352 -23.854  -4.088  1.00  0.00           N  
ATOM   2820  CA  ASN A 181     -12.059 -24.849  -5.116  1.00  0.00           C  
ATOM   2821  C   ASN A 181     -12.032 -24.212  -6.500  1.00  0.00           C  
ATOM   2822  O   ASN A 181     -11.174 -24.546  -7.323  1.00  0.00           O  
ATOM   2823  CB  ASN A 181     -13.068 -25.979  -5.074  1.00  0.00           C  
ATOM   2824  CG  ASN A 181     -12.866 -26.895  -3.908  1.00  0.00           C  
ATOM   2825  ND2 ASN A 181     -13.701 -26.771  -2.928  1.00  0.00           N  
ATOM   2826  OD1 ASN A 181     -11.949 -27.723  -3.889  1.00  0.00           O  
ATOM   2827  H   ASN A 181     -13.255 -23.855  -3.628  1.00  0.00           H  
ATOM   2828  HA  ASN A 181     -11.069 -25.263  -4.925  1.00  0.00           H  
ATOM   2829 1HB  ASN A 181     -14.071 -25.564  -5.017  1.00  0.00           H  
ATOM   2830 2HB  ASN A 181     -13.001 -26.560  -5.998  1.00  0.00           H  
ATOM   2831 1HD2 ASN A 181     -13.613 -27.357  -2.126  1.00  0.00           H  
ATOM   2832 2HD2 ASN A 181     -14.431 -26.083  -2.969  1.00  0.00           H  
ATOM   2833  N   GLU A 182     -12.933 -23.261  -6.741  1.00  0.00           N  
ATOM   2834  CA  GLU A 182     -12.940 -22.535  -8.003  1.00  0.00           C  
ATOM   2835  C   GLU A 182     -11.652 -21.735  -8.155  1.00  0.00           C  
ATOM   2836  O   GLU A 182     -11.079 -21.663  -9.242  1.00  0.00           O  
ATOM   2837  CB  GLU A 182     -14.152 -21.605  -8.084  1.00  0.00           C  
ATOM   2838  CG  GLU A 182     -15.497 -22.325  -8.239  1.00  0.00           C  
ATOM   2839  CD  GLU A 182     -16.679 -21.399  -8.108  1.00  0.00           C  
ATOM   2840  OE1 GLU A 182     -16.472 -20.236  -7.868  1.00  0.00           O  
ATOM   2841  OE2 GLU A 182     -17.791 -21.863  -8.242  1.00  0.00           O1-
ATOM   2842  H   GLU A 182     -13.638 -23.051  -6.038  1.00  0.00           H  
ATOM   2843  HA  GLU A 182     -12.988 -23.247  -8.823  1.00  0.00           H  
ATOM   2844 1HB  GLU A 182     -14.206 -21.000  -7.179  1.00  0.00           H  
ATOM   2845 2HB  GLU A 182     -14.035 -20.925  -8.926  1.00  0.00           H  
ATOM   2846 1HG  GLU A 182     -15.531 -22.794  -9.220  1.00  0.00           H  
ATOM   2847 2HG  GLU A 182     -15.572 -23.108  -7.489  1.00  0.00           H  
ATOM   2848  N   ALA A 183     -11.187 -21.149  -7.053  1.00  0.00           N  
ATOM   2849  CA  ALA A 183      -9.950 -20.384  -7.067  1.00  0.00           C  
ATOM   2850  C   ALA A 183      -8.747 -21.283  -7.371  1.00  0.00           C  
ATOM   2851  O   ALA A 183      -7.856 -20.887  -8.125  1.00  0.00           O  
ATOM   2852  CB  ALA A 183      -9.768 -19.683  -5.735  1.00  0.00           C  
ATOM   2853  H   ALA A 183     -11.718 -21.224  -6.191  1.00  0.00           H  
ATOM   2854  HA  ALA A 183     -10.017 -19.638  -7.858  1.00  0.00           H  
ATOM   2855 1HB  ALA A 183      -8.855 -19.085  -5.750  1.00  0.00           H  
ATOM   2856 2HB  ALA A 183     -10.626 -19.039  -5.551  1.00  0.00           H  
ATOM   2857 3HB  ALA A 183      -9.708 -20.425  -4.958  1.00  0.00           H  
ATOM   2858  N   SER A 184      -8.732 -22.500  -6.810  1.00  0.00           N  
ATOM   2859  CA  SER A 184      -7.621 -23.416  -7.066  1.00  0.00           C  
ATOM   2860  C   SER A 184      -7.587 -23.794  -8.541  1.00  0.00           C  
ATOM   2861  O   SER A 184      -6.515 -23.892  -9.145  1.00  0.00           O  
ATOM   2862  CB  SER A 184      -7.770 -24.680  -6.236  1.00  0.00           C  
ATOM   2863  OG  SER A 184      -8.791 -25.503  -6.750  1.00  0.00           O  
ATOM   2864  H   SER A 184      -9.475 -22.770  -6.175  1.00  0.00           H  
ATOM   2865  HA  SER A 184      -6.686 -22.921  -6.808  1.00  0.00           H  
ATOM   2866 1HB  SER A 184      -6.830 -25.226  -6.233  1.00  0.00           H  
ATOM   2867 2HB  SER A 184      -7.998 -24.410  -5.208  1.00  0.00           H  
ATOM   2868  HG  SER A 184      -9.597 -24.973  -6.745  1.00  0.00           H  
ATOM   2869  N   PHE A 185      -8.769 -23.948  -9.135  1.00  0.00           N  
ATOM   2870  CA  PHE A 185      -8.879 -24.254 -10.552  1.00  0.00           C  
ATOM   2871  C   PHE A 185      -8.287 -23.148 -11.405  1.00  0.00           C  
ATOM   2872  O   PHE A 185      -7.519 -23.415 -12.330  1.00  0.00           O  
ATOM   2873  CB  PHE A 185     -10.327 -24.505 -10.954  1.00  0.00           C  
ATOM   2874  CG  PHE A 185     -10.505 -24.624 -12.429  1.00  0.00           C  
ATOM   2875  CD1 PHE A 185     -10.021 -25.725 -13.114  1.00  0.00           C  
ATOM   2876  CD2 PHE A 185     -11.151 -23.628 -13.141  1.00  0.00           C  
ATOM   2877  CE1 PHE A 185     -10.175 -25.828 -14.476  1.00  0.00           C  
ATOM   2878  CE2 PHE A 185     -11.311 -23.729 -14.503  1.00  0.00           C  
ATOM   2879  CZ  PHE A 185     -10.823 -24.833 -15.174  1.00  0.00           C  
ATOM   2880  H   PHE A 185      -9.613 -23.876  -8.576  1.00  0.00           H  
ATOM   2881  HA  PHE A 185      -8.316 -25.167 -10.745  1.00  0.00           H  
ATOM   2882 1HB  PHE A 185     -10.662 -25.427 -10.497  1.00  0.00           H  
ATOM   2883 2HB  PHE A 185     -10.967 -23.703 -10.591  1.00  0.00           H  
ATOM   2884  HD1 PHE A 185      -9.505 -26.513 -12.566  1.00  0.00           H  
ATOM   2885  HD2 PHE A 185     -11.534 -22.754 -12.612  1.00  0.00           H  
ATOM   2886  HE1 PHE A 185      -9.782 -26.698 -14.997  1.00  0.00           H  
ATOM   2887  HE2 PHE A 185     -11.823 -22.939 -15.051  1.00  0.00           H  
ATOM   2888  HZ  PHE A 185     -10.949 -24.914 -16.254  1.00  0.00           H  
ATOM   2889  N   GLU A 186      -8.646 -21.904 -11.101  1.00  0.00           N  
ATOM   2890  CA  GLU A 186      -8.148 -20.779 -11.876  1.00  0.00           C  
ATOM   2891  C   GLU A 186      -6.626 -20.677 -11.778  1.00  0.00           C  
ATOM   2892  O   GLU A 186      -5.959 -20.379 -12.766  1.00  0.00           O  
ATOM   2893  CB  GLU A 186      -8.802 -19.479 -11.410  1.00  0.00           C  
ATOM   2894  CG  GLU A 186     -10.294 -19.378 -11.735  1.00  0.00           C  
ATOM   2895  CD  GLU A 186     -10.564 -19.345 -13.211  1.00  0.00           C  
ATOM   2896  OE1 GLU A 186      -9.828 -18.685 -13.909  1.00  0.00           O  
ATOM   2897  OE2 GLU A 186     -11.506 -19.965 -13.645  1.00  0.00           O1-
ATOM   2898  H   GLU A 186      -9.297 -21.742 -10.337  1.00  0.00           H  
ATOM   2899  HA  GLU A 186      -8.408 -20.941 -12.924  1.00  0.00           H  
ATOM   2900 1HB  GLU A 186      -8.685 -19.378 -10.329  1.00  0.00           H  
ATOM   2901 2HB  GLU A 186      -8.299 -18.631 -11.875  1.00  0.00           H  
ATOM   2902 1HG  GLU A 186     -10.806 -20.238 -11.308  1.00  0.00           H  
ATOM   2903 2HG  GLU A 186     -10.698 -18.481 -11.272  1.00  0.00           H  
ATOM   2904  N   LEU A 187      -6.069 -20.959 -10.600  1.00  0.00           N  
ATOM   2905  CA  LEU A 187      -4.617 -20.957 -10.450  1.00  0.00           C  
ATOM   2906  C   LEU A 187      -3.962 -22.032 -11.312  1.00  0.00           C  
ATOM   2907  O   LEU A 187      -2.956 -21.770 -11.978  1.00  0.00           O  
ATOM   2908  CB  LEU A 187      -4.231 -21.163  -8.980  1.00  0.00           C  
ATOM   2909  CG  LEU A 187      -4.390 -19.951  -8.052  1.00  0.00           C  
ATOM   2910  CD1 LEU A 187      -4.249 -20.417  -6.608  1.00  0.00           C  
ATOM   2911  CD2 LEU A 187      -3.303 -18.913  -8.390  1.00  0.00           C  
ATOM   2912  H   LEU A 187      -6.663 -21.168  -9.803  1.00  0.00           H  
ATOM   2913  HA  LEU A 187      -4.244 -19.993 -10.781  1.00  0.00           H  
ATOM   2914 1HB  LEU A 187      -4.857 -21.959  -8.576  1.00  0.00           H  
ATOM   2915 2HB  LEU A 187      -3.203 -21.492  -8.930  1.00  0.00           H  
ATOM   2916  HG  LEU A 187      -5.376 -19.506  -8.183  1.00  0.00           H  
ATOM   2917 1HD1 LEU A 187      -4.354 -19.586  -5.932  1.00  0.00           H  
ATOM   2918 2HD1 LEU A 187      -5.023 -21.153  -6.389  1.00  0.00           H  
ATOM   2919 3HD1 LEU A 187      -3.271 -20.865  -6.477  1.00  0.00           H  
ATOM   2920 1HD2 LEU A 187      -3.392 -18.053  -7.738  1.00  0.00           H  
ATOM   2921 2HD2 LEU A 187      -2.316 -19.356  -8.253  1.00  0.00           H  
ATOM   2922 3HD2 LEU A 187      -3.408 -18.582  -9.418  1.00  0.00           H  
ATOM   2923  N   SER A 188      -4.554 -23.223 -11.342  1.00  0.00           N  
ATOM   2924  CA  SER A 188      -4.040 -24.301 -12.178  1.00  0.00           C  
ATOM   2925  C   SER A 188      -4.219 -23.980 -13.658  1.00  0.00           C  
ATOM   2926  O   SER A 188      -3.372 -24.335 -14.483  1.00  0.00           O  
ATOM   2927  CB  SER A 188      -4.726 -25.599 -11.827  1.00  0.00           C  
ATOM   2928  OG  SER A 188      -4.344 -26.024 -10.550  1.00  0.00           O  
ATOM   2929  H   SER A 188      -5.363 -23.400 -10.751  1.00  0.00           H  
ATOM   2930  HA  SER A 188      -2.975 -24.413 -11.976  1.00  0.00           H  
ATOM   2931 1HB  SER A 188      -5.809 -25.458 -11.857  1.00  0.00           H  
ATOM   2932 2HB  SER A 188      -4.476 -26.358 -12.552  1.00  0.00           H  
ATOM   2933  HG  SER A 188      -4.981 -26.695 -10.289  1.00  0.00           H  
ATOM   2934  N   ARG A 189      -5.310 -23.292 -13.993  1.00  0.00           N  
ATOM   2935  CA  ARG A 189      -5.548 -22.875 -15.367  1.00  0.00           C  
ATOM   2936  C   ARG A 189      -4.446 -21.914 -15.815  1.00  0.00           C  
ATOM   2937  O   ARG A 189      -3.901 -22.056 -16.908  1.00  0.00           O  
ATOM   2938  CB  ARG A 189      -6.914 -22.213 -15.518  1.00  0.00           C  
ATOM   2939  CG  ARG A 189      -7.289 -21.839 -16.955  1.00  0.00           C  
ATOM   2940  CD  ARG A 189      -8.620 -21.157 -17.036  1.00  0.00           C  
ATOM   2941  NE  ARG A 189      -8.619 -19.849 -16.381  1.00  0.00           N  
ATOM   2942  CZ  ARG A 189      -8.090 -18.716 -16.895  1.00  0.00           C  
ATOM   2943  NH1 ARG A 189      -7.496 -18.719 -18.073  1.00  0.00           N1+
ATOM   2944  NH2 ARG A 189      -8.177 -17.598 -16.201  1.00  0.00           N  
ATOM   2945  H   ARG A 189      -5.989 -23.062 -13.275  1.00  0.00           H  
ATOM   2946  HA  ARG A 189      -5.520 -23.757 -16.007  1.00  0.00           H  
ATOM   2947 1HB  ARG A 189      -7.684 -22.880 -15.131  1.00  0.00           H  
ATOM   2948 2HB  ARG A 189      -6.943 -21.302 -14.923  1.00  0.00           H  
ATOM   2949 1HG  ARG A 189      -6.528 -21.173 -17.362  1.00  0.00           H  
ATOM   2950 2HG  ARG A 189      -7.335 -22.744 -17.563  1.00  0.00           H  
ATOM   2951 1HD  ARG A 189      -8.900 -21.017 -18.078  1.00  0.00           H  
ATOM   2952 2HD  ARG A 189      -9.368 -21.779 -16.543  1.00  0.00           H  
ATOM   2953  HE  ARG A 189      -9.073 -19.771 -15.471  1.00  0.00           H  
ATOM   2954 1HH1 ARG A 189      -7.427 -19.573 -18.609  1.00  0.00           H  
ATOM   2955 2HH1 ARG A 189      -7.105 -17.863 -18.446  1.00  0.00           H  
ATOM   2956 1HH2 ARG A 189      -8.645 -17.613 -15.298  1.00  0.00           H  
ATOM   2957 2HH2 ARG A 189      -7.793 -16.742 -16.568  1.00  0.00           H  
ATOM   2958  N   PHE A 190      -4.095 -20.960 -14.946  1.00  0.00           N  
ATOM   2959  CA  PHE A 190      -3.014 -20.028 -15.249  1.00  0.00           C  
ATOM   2960  C   PHE A 190      -1.694 -20.760 -15.423  1.00  0.00           C  
ATOM   2961  O   PHE A 190      -0.907 -20.423 -16.309  1.00  0.00           O  
ATOM   2962  CB  PHE A 190      -2.841 -18.987 -14.143  1.00  0.00           C  
ATOM   2963  CG  PHE A 190      -3.719 -17.765 -14.253  1.00  0.00           C  
ATOM   2964  CD1 PHE A 190      -4.775 -17.562 -13.375  1.00  0.00           C  
ATOM   2965  CD2 PHE A 190      -3.469 -16.802 -15.221  1.00  0.00           C  
ATOM   2966  CE1 PHE A 190      -5.560 -16.433 -13.465  1.00  0.00           C  
ATOM   2967  CE2 PHE A 190      -4.253 -15.671 -15.311  1.00  0.00           C  
ATOM   2968  CZ  PHE A 190      -5.300 -15.486 -14.430  1.00  0.00           C  
ATOM   2969  H   PHE A 190      -4.601 -20.871 -14.072  1.00  0.00           H  
ATOM   2970  HA  PHE A 190      -3.251 -19.515 -16.182  1.00  0.00           H  
ATOM   2971 1HB  PHE A 190      -3.038 -19.453 -13.176  1.00  0.00           H  
ATOM   2972 2HB  PHE A 190      -1.806 -18.656 -14.132  1.00  0.00           H  
ATOM   2973  HD1 PHE A 190      -4.981 -18.304 -12.603  1.00  0.00           H  
ATOM   2974  HD2 PHE A 190      -2.640 -16.947 -15.912  1.00  0.00           H  
ATOM   2975  HE1 PHE A 190      -6.384 -16.287 -12.767  1.00  0.00           H  
ATOM   2976  HE2 PHE A 190      -4.046 -14.920 -16.074  1.00  0.00           H  
ATOM   2977  HZ  PHE A 190      -5.917 -14.592 -14.499  1.00  0.00           H  
ATOM   2978  N   ALA A 191      -1.441 -21.753 -14.575  1.00  0.00           N  
ATOM   2979  CA  ALA A 191      -0.214 -22.529 -14.673  1.00  0.00           C  
ATOM   2980  C   ALA A 191      -0.130 -23.223 -16.028  1.00  0.00           C  
ATOM   2981  O   ALA A 191       0.936 -23.267 -16.646  1.00  0.00           O  
ATOM   2982  CB  ALA A 191      -0.143 -23.553 -13.556  1.00  0.00           C  
ATOM   2983  H   ALA A 191      -2.112 -21.966 -13.840  1.00  0.00           H  
ATOM   2984  HA  ALA A 191       0.632 -21.843 -14.588  1.00  0.00           H  
ATOM   2985 1HB  ALA A 191       0.789 -24.110 -13.633  1.00  0.00           H  
ATOM   2986 2HB  ALA A 191      -0.189 -23.045 -12.595  1.00  0.00           H  
ATOM   2987 3HB  ALA A 191      -0.984 -24.239 -13.644  1.00  0.00           H  
ATOM   2988  N   ALA A 192      -1.262 -23.752 -16.499  1.00  0.00           N  
ATOM   2989  CA  ALA A 192      -1.308 -24.400 -17.804  1.00  0.00           C  
ATOM   2990  C   ALA A 192      -1.034 -23.392 -18.916  1.00  0.00           C  
ATOM   2991  O   ALA A 192      -0.339 -23.706 -19.883  1.00  0.00           O  
ATOM   2992  CB  ALA A 192      -2.655 -25.065 -18.022  1.00  0.00           C  
ATOM   2993  H   ALA A 192      -2.102 -23.718 -15.929  1.00  0.00           H  
ATOM   2994  HA  ALA A 192      -0.525 -25.160 -17.836  1.00  0.00           H  
ATOM   2995 1HB  ALA A 192      -2.666 -25.565 -18.992  1.00  0.00           H  
ATOM   2996 2HB  ALA A 192      -2.828 -25.795 -17.234  1.00  0.00           H  
ATOM   2997 3HB  ALA A 192      -3.437 -24.309 -17.995  1.00  0.00           H  
ATOM   2998  N   GLU A 193      -1.559 -22.171 -18.773  1.00  0.00           N  
ATOM   2999  CA  GLU A 193      -1.305 -21.139 -19.770  1.00  0.00           C  
ATOM   3000  C   GLU A 193       0.164 -20.729 -19.773  1.00  0.00           C  
ATOM   3001  O   GLU A 193       0.739 -20.481 -20.833  1.00  0.00           O  
ATOM   3002  CB  GLU A 193      -2.195 -19.910 -19.549  1.00  0.00           C  
ATOM   3003  CG  GLU A 193      -3.670 -20.134 -19.884  1.00  0.00           C  
ATOM   3004  CD  GLU A 193      -4.479 -18.870 -19.839  1.00  0.00           C  
ATOM   3005  OE1 GLU A 193      -4.028 -17.926 -19.241  1.00  0.00           O  
ATOM   3006  OE2 GLU A 193      -5.542 -18.841 -20.417  1.00  0.00           O1-
ATOM   3007  H   GLU A 193      -2.154 -21.971 -17.974  1.00  0.00           H  
ATOM   3008  HA  GLU A 193      -1.542 -21.546 -20.753  1.00  0.00           H  
ATOM   3009 1HB  GLU A 193      -2.137 -19.605 -18.505  1.00  0.00           H  
ATOM   3010 2HB  GLU A 193      -1.832 -19.079 -20.154  1.00  0.00           H  
ATOM   3011 1HG  GLU A 193      -3.751 -20.577 -20.875  1.00  0.00           H  
ATOM   3012 2HG  GLU A 193      -4.084 -20.839 -19.165  1.00  0.00           H  
ATOM   3013  N   ALA A 194       0.779 -20.670 -18.590  1.00  0.00           N  
ATOM   3014  CA  ALA A 194       2.198 -20.350 -18.507  1.00  0.00           C  
ATOM   3015  C   ALA A 194       3.017 -21.440 -19.188  1.00  0.00           C  
ATOM   3016  O   ALA A 194       3.977 -21.149 -19.901  1.00  0.00           O  
ATOM   3017  CB  ALA A 194       2.627 -20.184 -17.058  1.00  0.00           C  
ATOM   3018  H   ALA A 194       0.246 -20.842 -17.743  1.00  0.00           H  
ATOM   3019  HA  ALA A 194       2.373 -19.417 -19.041  1.00  0.00           H  
ATOM   3020 1HB  ALA A 194       3.686 -19.926 -17.017  1.00  0.00           H  
ATOM   3021 2HB  ALA A 194       2.042 -19.390 -16.597  1.00  0.00           H  
ATOM   3022 3HB  ALA A 194       2.460 -21.116 -16.523  1.00  0.00           H  
ATOM   3023  N   ALA A 195       2.620 -22.698 -18.985  1.00  0.00           N  
ATOM   3024  CA  ALA A 195       3.294 -23.820 -19.625  1.00  0.00           C  
ATOM   3025  C   ALA A 195       3.119 -23.754 -21.136  1.00  0.00           C  
ATOM   3026  O   ALA A 195       4.060 -24.008 -21.889  1.00  0.00           O  
ATOM   3027  CB  ALA A 195       2.755 -25.128 -19.089  1.00  0.00           C  
ATOM   3028  H   ALA A 195       1.841 -22.878 -18.358  1.00  0.00           H  
ATOM   3029  HA  ALA A 195       4.360 -23.754 -19.405  1.00  0.00           H  
ATOM   3030 1HB  ALA A 195       3.273 -25.960 -19.557  1.00  0.00           H  
ATOM   3031 2HB  ALA A 195       2.904 -25.166 -18.010  1.00  0.00           H  
ATOM   3032 3HB  ALA A 195       1.693 -25.190 -19.312  1.00  0.00           H  
ATOM   3033  N   ALA A 196       1.921 -23.380 -21.586  1.00  0.00           N  
ATOM   3034  CA  ALA A 196       1.663 -23.247 -23.012  1.00  0.00           C  
ATOM   3035  C   ALA A 196       2.564 -22.176 -23.612  1.00  0.00           C  
ATOM   3036  O   ALA A 196       3.126 -22.359 -24.694  1.00  0.00           O  
ATOM   3037  CB  ALA A 196       0.208 -22.887 -23.258  1.00  0.00           C  
ATOM   3038  H   ALA A 196       1.169 -23.209 -20.923  1.00  0.00           H  
ATOM   3039  HA  ALA A 196       1.890 -24.197 -23.494  1.00  0.00           H  
ATOM   3040 1HB  ALA A 196       0.028 -22.807 -24.329  1.00  0.00           H  
ATOM   3041 2HB  ALA A 196      -0.434 -23.653 -22.838  1.00  0.00           H  
ATOM   3042 3HB  ALA A 196      -0.011 -21.935 -22.780  1.00  0.00           H  
ATOM   3043  N   ALA A 197       2.718 -21.068 -22.883  1.00  0.00           N  
ATOM   3044  CA  ALA A 197       3.583 -19.980 -23.322  1.00  0.00           C  
ATOM   3045  C   ALA A 197       5.025 -20.452 -23.372  1.00  0.00           C  
ATOM   3046  O   ALA A 197       5.773 -20.085 -24.286  1.00  0.00           O  
ATOM   3047  CB  ALA A 197       3.448 -18.793 -22.377  1.00  0.00           C  
ATOM   3048  H   ALA A 197       2.202 -20.972 -22.016  1.00  0.00           H  
ATOM   3049  HA  ALA A 197       3.280 -19.680 -24.323  1.00  0.00           H  
ATOM   3050 1HB  ALA A 197       4.084 -17.975 -22.719  1.00  0.00           H  
ATOM   3051 2HB  ALA A 197       2.410 -18.465 -22.361  1.00  0.00           H  
ATOM   3052 3HB  ALA A 197       3.749 -19.090 -21.376  1.00  0.00           H  
ATOM   3053  N   ALA A 198       5.420 -21.274 -22.407  1.00  0.00           N  
ATOM   3054  CA  ALA A 198       6.770 -21.800 -22.349  1.00  0.00           C  
ATOM   3055  C   ALA A 198       7.079 -22.636 -23.587  1.00  0.00           C  
ATOM   3056  O   ALA A 198       8.169 -22.544 -24.148  1.00  0.00           O  
ATOM   3057  CB  ALA A 198       6.962 -22.623 -21.094  1.00  0.00           C  
ATOM   3058  H   ALA A 198       4.759 -21.519 -21.669  1.00  0.00           H  
ATOM   3059  HA  ALA A 198       7.463 -20.955 -22.332  1.00  0.00           H  
ATOM   3060 1HB  ALA A 198       7.982 -22.991 -21.035  1.00  0.00           H  
ATOM   3061 2HB  ALA A 198       6.751 -22.001 -20.226  1.00  0.00           H  
ATOM   3062 3HB  ALA A 198       6.278 -23.467 -21.108  1.00  0.00           H  
ATOM   3063  N   VAL A 199       6.092 -23.416 -24.041  1.00  0.00           N  
ATOM   3064  CA  VAL A 199       6.290 -24.235 -25.233  1.00  0.00           C  
ATOM   3065  C   VAL A 199       6.473 -23.350 -26.455  1.00  0.00           C  
ATOM   3066  O   VAL A 199       7.394 -23.561 -27.246  1.00  0.00           O  
ATOM   3067  CB  VAL A 199       5.108 -25.202 -25.457  1.00  0.00           C  
ATOM   3068  CG1 VAL A 199       5.248 -25.902 -26.812  1.00  0.00           C  
ATOM   3069  CG2 VAL A 199       5.086 -26.232 -24.347  1.00  0.00           C  
ATOM   3070  H   VAL A 199       5.213 -23.454 -23.533  1.00  0.00           H  
ATOM   3071  HA  VAL A 199       7.194 -24.829 -25.094  1.00  0.00           H  
ATOM   3072  HB  VAL A 199       4.172 -24.639 -25.462  1.00  0.00           H  
ATOM   3073 1HG1 VAL A 199       4.408 -26.581 -26.962  1.00  0.00           H  
ATOM   3074 2HG1 VAL A 199       5.258 -25.166 -27.614  1.00  0.00           H  
ATOM   3075 3HG1 VAL A 199       6.180 -26.465 -26.831  1.00  0.00           H  
ATOM   3076 1HG2 VAL A 199       4.250 -26.915 -24.501  1.00  0.00           H  
ATOM   3077 2HG2 VAL A 199       6.020 -26.792 -24.354  1.00  0.00           H  
ATOM   3078 3HG2 VAL A 199       4.973 -25.731 -23.390  1.00  0.00           H  
ATOM   3079  N   GLU A 200       5.616 -22.342 -26.598  1.00  0.00           N  
ATOM   3080  CA  GLU A 200       5.720 -21.400 -27.708  1.00  0.00           C  
ATOM   3081  C   GLU A 200       7.073 -20.691 -27.678  1.00  0.00           C  
ATOM   3082  O   GLU A 200       7.661 -20.392 -28.717  1.00  0.00           O  
ATOM   3083  CB  GLU A 200       4.585 -20.369 -27.664  1.00  0.00           C  
ATOM   3084  CG  GLU A 200       4.555 -19.422 -28.867  1.00  0.00           C  
ATOM   3085  CD  GLU A 200       3.418 -18.422 -28.833  1.00  0.00           C  
ATOM   3086  OE1 GLU A 200       2.380 -18.745 -28.311  1.00  0.00           O  
ATOM   3087  OE2 GLU A 200       3.602 -17.329 -29.323  1.00  0.00           O1-
ATOM   3088  H   GLU A 200       4.869 -22.228 -25.917  1.00  0.00           H  
ATOM   3089  HA  GLU A 200       5.649 -21.955 -28.644  1.00  0.00           H  
ATOM   3090 1HB  GLU A 200       3.627 -20.888 -27.616  1.00  0.00           H  
ATOM   3091 2HB  GLU A 200       4.677 -19.765 -26.761  1.00  0.00           H  
ATOM   3092 1HG  GLU A 200       5.496 -18.890 -28.907  1.00  0.00           H  
ATOM   3093 2HG  GLU A 200       4.475 -20.020 -29.774  1.00  0.00           H  
ATOM   3094  N   ALA A 201       7.563 -20.430 -26.470  1.00  0.00           N  
ATOM   3095  CA  ALA A 201       8.817 -19.723 -26.257  1.00  0.00           C  
ATOM   3096  C   ALA A 201      10.055 -20.596 -26.493  1.00  0.00           C  
ATOM   3097  O   ALA A 201      11.179 -20.098 -26.422  1.00  0.00           O  
ATOM   3098  CB  ALA A 201       8.849 -19.176 -24.843  1.00  0.00           C  
ATOM   3099  H   ALA A 201       7.012 -20.689 -25.657  1.00  0.00           H  
ATOM   3100  HA  ALA A 201       8.853 -18.894 -26.963  1.00  0.00           H  
ATOM   3101 1HB  ALA A 201       9.761 -18.611 -24.699  1.00  0.00           H  
ATOM   3102 2HB  ALA A 201       7.985 -18.534 -24.693  1.00  0.00           H  
ATOM   3103 3HB  ALA A 201       8.812 -20.004 -24.138  1.00  0.00           H  
ATOM   3104  N   GLY A 202       9.866 -21.890 -26.762  1.00  0.00           N  
ATOM   3105  CA  GLY A 202      11.004 -22.770 -27.031  1.00  0.00           C  
ATOM   3106  C   GLY A 202      11.524 -23.530 -25.809  1.00  0.00           C  
ATOM   3107  O   GLY A 202      12.646 -24.043 -25.834  1.00  0.00           O  
ATOM   3108  H   GLY A 202       8.930 -22.272 -26.810  1.00  0.00           H  
ATOM   3109 1HA  GLY A 202      10.717 -23.486 -27.800  1.00  0.00           H  
ATOM   3110 2HA  GLY A 202      11.813 -22.178 -27.452  1.00  0.00           H  
ATOM   3111  N   ALA A 203      10.729 -23.609 -24.745  1.00  0.00           N  
ATOM   3112  CA  ALA A 203      11.146 -24.336 -23.547  1.00  0.00           C  
ATOM   3113  C   ALA A 203      11.266 -25.827 -23.841  1.00  0.00           C  
ATOM   3114  O   ALA A 203      10.515 -26.377 -24.644  1.00  0.00           O  
ATOM   3115  CB  ALA A 203      10.162 -24.107 -22.415  1.00  0.00           C  
ATOM   3116  H   ALA A 203       9.812 -23.177 -24.761  1.00  0.00           H  
ATOM   3117  HA  ALA A 203      12.127 -23.977 -23.252  1.00  0.00           H  
ATOM   3118 1HB  ALA A 203      10.495 -24.638 -21.526  1.00  0.00           H  
ATOM   3119 2HB  ALA A 203      10.109 -23.042 -22.204  1.00  0.00           H  
ATOM   3120 3HB  ALA A 203       9.180 -24.472 -22.710  1.00  0.00           H  
ATOM   3121  N   ASP A 204      12.223 -26.478 -23.178  1.00  0.00           N  
ATOM   3122  CA  ASP A 204      12.446 -27.909 -23.351  1.00  0.00           C  
ATOM   3123  C   ASP A 204      11.233 -28.721 -22.919  1.00  0.00           C  
ATOM   3124  O   ASP A 204      10.629 -28.460 -21.876  1.00  0.00           O  
ATOM   3125  CB  ASP A 204      13.676 -28.375 -22.572  1.00  0.00           C  
ATOM   3126  CG  ASP A 204      14.119 -29.791 -22.976  1.00  0.00           C  
ATOM   3127  OD1 ASP A 204      13.487 -30.742 -22.570  1.00  0.00           O  
ATOM   3128  OD2 ASP A 204      15.090 -29.903 -23.691  1.00  0.00           O1-
ATOM   3129  H   ASP A 204      12.811 -25.964 -22.540  1.00  0.00           H  
ATOM   3130  HA  ASP A 204      12.622 -28.099 -24.409  1.00  0.00           H  
ATOM   3131 1HB  ASP A 204      14.500 -27.684 -22.746  1.00  0.00           H  
ATOM   3132 2HB  ASP A 204      13.454 -28.367 -21.510  1.00  0.00           H  
ATOM   3133  N   ILE A 205      10.888 -29.717 -23.729  1.00  0.00           N  
ATOM   3134  CA  ILE A 205       9.724 -30.552 -23.484  1.00  0.00           C  
ATOM   3135  C   ILE A 205       9.775 -31.309 -22.160  1.00  0.00           C  
ATOM   3136  O   ILE A 205       8.734 -31.550 -21.550  1.00  0.00           O  
ATOM   3137  CB  ILE A 205       9.528 -31.550 -24.644  1.00  0.00           C  
ATOM   3138  CG1 ILE A 205       8.139 -32.193 -24.555  1.00  0.00           C  
ATOM   3139  CG2 ILE A 205      10.634 -32.620 -24.640  1.00  0.00           C  
ATOM   3140  CD1 ILE A 205       7.736 -32.940 -25.806  1.00  0.00           C  
ATOM   3141  H   ILE A 205      11.445 -29.880 -24.558  1.00  0.00           H  
ATOM   3142  HA  ILE A 205       8.852 -29.898 -23.454  1.00  0.00           H  
ATOM   3143  HB  ILE A 205       9.573 -31.001 -25.584  1.00  0.00           H  
ATOM   3144 1HG1 ILE A 205       8.120 -32.890 -23.717  1.00  0.00           H  
ATOM   3145 2HG1 ILE A 205       7.406 -31.412 -24.370  1.00  0.00           H  
ATOM   3146 1HG2 ILE A 205      10.498 -33.294 -25.480  1.00  0.00           H  
ATOM   3147 2HG2 ILE A 205      11.605 -32.129 -24.727  1.00  0.00           H  
ATOM   3148 3HG2 ILE A 205      10.598 -33.196 -23.719  1.00  0.00           H  
ATOM   3149 1HD1 ILE A 205       6.746 -33.353 -25.662  1.00  0.00           H  
ATOM   3150 2HD1 ILE A 205       7.728 -32.259 -26.657  1.00  0.00           H  
ATOM   3151 3HD1 ILE A 205       8.437 -33.751 -26.003  1.00  0.00           H  
ATOM   3152  N   GLU A 206      10.970 -31.702 -21.717  1.00  0.00           N  
ATOM   3153  CA  GLU A 206      11.063 -32.468 -20.484  1.00  0.00           C  
ATOM   3154  C   GLU A 206      10.727 -31.584 -19.301  1.00  0.00           C  
ATOM   3155  O   GLU A 206      10.100 -32.025 -18.338  1.00  0.00           O  
ATOM   3156  CB  GLU A 206      12.466 -33.058 -20.303  1.00  0.00           C  
ATOM   3157  CG  GLU A 206      12.852 -34.137 -21.312  1.00  0.00           C  
ATOM   3158  CD  GLU A 206      14.237 -34.688 -21.069  1.00  0.00           C  
ATOM   3159  OE1 GLU A 206      14.529 -35.034 -19.951  1.00  0.00           O  
ATOM   3160  OE2 GLU A 206      15.005 -34.756 -22.003  1.00  0.00           O1-
ATOM   3161  H   GLU A 206      11.819 -31.472 -22.227  1.00  0.00           H  
ATOM   3162  HA  GLU A 206      10.335 -33.283 -20.521  1.00  0.00           H  
ATOM   3163 1HB  GLU A 206      13.205 -32.258 -20.373  1.00  0.00           H  
ATOM   3164 2HB  GLU A 206      12.552 -33.492 -19.305  1.00  0.00           H  
ATOM   3165 1HG  GLU A 206      12.129 -34.952 -21.256  1.00  0.00           H  
ATOM   3166 2HG  GLU A 206      12.808 -33.717 -22.312  1.00  0.00           H  
ATOM   3167  N   ARG A 207      11.166 -30.333 -19.373  1.00  0.00           N  
ATOM   3168  CA  ARG A 207      10.988 -29.414 -18.264  1.00  0.00           C  
ATOM   3169  C   ARG A 207       9.546 -28.937 -18.171  1.00  0.00           C  
ATOM   3170  O   ARG A 207       8.994 -28.827 -17.076  1.00  0.00           O  
ATOM   3171  CB  ARG A 207      11.915 -28.224 -18.411  1.00  0.00           C  
ATOM   3172  CG  ARG A 207      13.414 -28.556 -18.470  1.00  0.00           C  
ATOM   3173  CD  ARG A 207      13.978 -28.971 -17.142  1.00  0.00           C  
ATOM   3174  NE  ARG A 207      13.833 -30.408 -16.878  1.00  0.00           N  
ATOM   3175  CZ  ARG A 207      14.581 -31.383 -17.448  1.00  0.00           C  
ATOM   3176  NH1 ARG A 207      15.515 -31.080 -18.328  1.00  0.00           N1+
ATOM   3177  NH2 ARG A 207      14.375 -32.647 -17.120  1.00  0.00           N  
ATOM   3178  H   ARG A 207      11.648 -30.025 -20.207  1.00  0.00           H  
ATOM   3179  HA  ARG A 207      11.233 -29.939 -17.339  1.00  0.00           H  
ATOM   3180 1HB  ARG A 207      11.662 -27.676 -19.318  1.00  0.00           H  
ATOM   3181 2HB  ARG A 207      11.760 -27.554 -17.570  1.00  0.00           H  
ATOM   3182 1HG  ARG A 207      13.565 -29.369 -19.177  1.00  0.00           H  
ATOM   3183 2HG  ARG A 207      13.962 -27.678 -18.808  1.00  0.00           H  
ATOM   3184 1HD  ARG A 207      15.036 -28.717 -17.100  1.00  0.00           H  
ATOM   3185 2HD  ARG A 207      13.451 -28.434 -16.355  1.00  0.00           H  
ATOM   3186  HE  ARG A 207      13.130 -30.694 -16.195  1.00  0.00           H  
ATOM   3187 1HH1 ARG A 207      15.680 -30.117 -18.583  1.00  0.00           H  
ATOM   3188 2HH1 ARG A 207      16.067 -31.814 -18.751  1.00  0.00           H  
ATOM   3189 1HH2 ARG A 207      13.656 -32.888 -16.437  1.00  0.00           H  
ATOM   3190 2HH2 ARG A 207      14.929 -33.377 -17.545  1.00  0.00           H  
ATOM   3191  N   VAL A 208       8.921 -28.682 -19.319  1.00  0.00           N  
ATOM   3192  CA  VAL A 208       7.535 -28.234 -19.288  1.00  0.00           C  
ATOM   3193  C   VAL A 208       6.658 -29.343 -18.737  1.00  0.00           C  
ATOM   3194  O   VAL A 208       5.745 -29.085 -17.947  1.00  0.00           O  
ATOM   3195  CB  VAL A 208       7.037 -27.814 -20.688  1.00  0.00           C  
ATOM   3196  CG1 VAL A 208       5.525 -27.524 -20.628  1.00  0.00           C  
ATOM   3197  CG2 VAL A 208       7.796 -26.567 -21.148  1.00  0.00           C  
ATOM   3198  H   VAL A 208       9.411 -28.783 -20.200  1.00  0.00           H  
ATOM   3199  HA  VAL A 208       7.463 -27.372 -18.630  1.00  0.00           H  
ATOM   3200  HB  VAL A 208       7.198 -28.627 -21.394  1.00  0.00           H  
ATOM   3201 1HG1 VAL A 208       5.169 -27.232 -21.613  1.00  0.00           H  
ATOM   3202 2HG1 VAL A 208       4.985 -28.413 -20.304  1.00  0.00           H  
ATOM   3203 3HG1 VAL A 208       5.348 -26.713 -19.921  1.00  0.00           H  
ATOM   3204 1HG2 VAL A 208       7.446 -26.266 -22.137  1.00  0.00           H  
ATOM   3205 2HG2 VAL A 208       7.624 -25.753 -20.440  1.00  0.00           H  
ATOM   3206 3HG2 VAL A 208       8.862 -26.787 -21.195  1.00  0.00           H  
ATOM   3207  N   ALA A 209       6.927 -30.577 -19.154  1.00  0.00           N  
ATOM   3208  CA  ALA A 209       6.162 -31.721 -18.694  1.00  0.00           C  
ATOM   3209  C   ALA A 209       6.229 -31.868 -17.176  1.00  0.00           C  
ATOM   3210  O   ALA A 209       5.215 -32.131 -16.531  1.00  0.00           O  
ATOM   3211  CB  ALA A 209       6.670 -32.975 -19.363  1.00  0.00           C  
ATOM   3212  H   ALA A 209       7.683 -30.725 -19.818  1.00  0.00           H  
ATOM   3213  HA  ALA A 209       5.119 -31.566 -18.967  1.00  0.00           H  
ATOM   3214 1HB  ALA A 209       6.077 -33.807 -19.041  1.00  0.00           H  
ATOM   3215 2HB  ALA A 209       6.595 -32.869 -20.445  1.00  0.00           H  
ATOM   3216 3HB  ALA A 209       7.715 -33.133 -19.082  1.00  0.00           H  
ATOM   3217  N   GLU A 210       7.419 -31.660 -16.605  1.00  0.00           N  
ATOM   3218  CA  GLU A 210       7.576 -31.748 -15.156  1.00  0.00           C  
ATOM   3219  C   GLU A 210       6.743 -30.687 -14.454  1.00  0.00           C  
ATOM   3220  O   GLU A 210       6.108 -30.962 -13.429  1.00  0.00           O  
ATOM   3221  CB  GLU A 210       9.051 -31.596 -14.776  1.00  0.00           C  
ATOM   3222  CG  GLU A 210       9.913 -32.796 -15.135  1.00  0.00           C  
ATOM   3223  CD  GLU A 210      11.391 -32.509 -15.042  1.00  0.00           C  
ATOM   3224  OE1 GLU A 210      11.737 -31.366 -14.865  1.00  0.00           O  
ATOM   3225  OE2 GLU A 210      12.173 -33.426 -15.150  1.00  0.00           O1-
ATOM   3226  H   GLU A 210       8.229 -31.469 -17.183  1.00  0.00           H  
ATOM   3227  HA  GLU A 210       7.233 -32.728 -14.829  1.00  0.00           H  
ATOM   3228 1HB  GLU A 210       9.465 -30.723 -15.282  1.00  0.00           H  
ATOM   3229 2HB  GLU A 210       9.138 -31.423 -13.703  1.00  0.00           H  
ATOM   3230 1HG  GLU A 210       9.670 -33.610 -14.453  1.00  0.00           H  
ATOM   3231 2HG  GLU A 210       9.669 -33.120 -16.145  1.00  0.00           H  
ATOM   3232  N   VAL A 211       6.708 -29.487 -15.021  1.00  0.00           N  
ATOM   3233  CA  VAL A 211       5.924 -28.398 -14.458  1.00  0.00           C  
ATOM   3234  C   VAL A 211       4.432 -28.723 -14.490  1.00  0.00           C  
ATOM   3235  O   VAL A 211       3.721 -28.486 -13.517  1.00  0.00           O  
ATOM   3236  CB  VAL A 211       6.207 -27.083 -15.212  1.00  0.00           C  
ATOM   3237  CG1 VAL A 211       5.241 -25.983 -14.777  1.00  0.00           C  
ATOM   3238  CG2 VAL A 211       7.639 -26.648 -14.924  1.00  0.00           C  
ATOM   3239  H   VAL A 211       7.267 -29.327 -15.857  1.00  0.00           H  
ATOM   3240  HA  VAL A 211       6.226 -28.265 -13.415  1.00  0.00           H  
ATOM   3241  HB  VAL A 211       6.070 -27.248 -16.281  1.00  0.00           H  
ATOM   3242 1HG1 VAL A 211       5.460 -25.073 -15.324  1.00  0.00           H  
ATOM   3243 2HG1 VAL A 211       4.211 -26.282 -14.974  1.00  0.00           H  
ATOM   3244 3HG1 VAL A 211       5.373 -25.804 -13.720  1.00  0.00           H  
ATOM   3245 1HG2 VAL A 211       7.860 -25.729 -15.457  1.00  0.00           H  
ATOM   3246 2HG2 VAL A 211       7.754 -26.484 -13.851  1.00  0.00           H  
ATOM   3247 3HG2 VAL A 211       8.329 -27.423 -15.244  1.00  0.00           H  
ATOM   3248  N   LEU A 212       3.967 -29.277 -15.607  1.00  0.00           N  
ATOM   3249  CA  LEU A 212       2.559 -29.633 -15.737  1.00  0.00           C  
ATOM   3250  C   LEU A 212       2.159 -30.694 -14.719  1.00  0.00           C  
ATOM   3251  O   LEU A 212       1.076 -30.624 -14.134  1.00  0.00           O  
ATOM   3252  CB  LEU A 212       2.293 -30.154 -17.145  1.00  0.00           C  
ATOM   3253  CG  LEU A 212       2.412 -29.129 -18.268  1.00  0.00           C  
ATOM   3254  CD1 LEU A 212       2.462 -29.866 -19.558  1.00  0.00           C  
ATOM   3255  CD2 LEU A 212       1.221 -28.162 -18.241  1.00  0.00           C  
ATOM   3256  H   LEU A 212       4.601 -29.434 -16.384  1.00  0.00           H  
ATOM   3257  HA  LEU A 212       1.961 -28.743 -15.558  1.00  0.00           H  
ATOM   3258 1HB  LEU A 212       2.999 -30.959 -17.356  1.00  0.00           H  
ATOM   3259 2HB  LEU A 212       1.290 -30.568 -17.174  1.00  0.00           H  
ATOM   3260  HG  LEU A 212       3.334 -28.568 -18.156  1.00  0.00           H  
ATOM   3261 1HD1 LEU A 212       2.566 -29.172 -20.375  1.00  0.00           H  
ATOM   3262 2HD1 LEU A 212       3.312 -30.535 -19.551  1.00  0.00           H  
ATOM   3263 3HD1 LEU A 212       1.547 -30.442 -19.675  1.00  0.00           H  
ATOM   3264 1HD2 LEU A 212       1.319 -27.452 -19.056  1.00  0.00           H  
ATOM   3265 2HD2 LEU A 212       0.296 -28.713 -18.361  1.00  0.00           H  
ATOM   3266 3HD2 LEU A 212       1.202 -27.625 -17.295  1.00  0.00           H  
ATOM   3267  N   ILE A 213       3.038 -31.662 -14.481  1.00  0.00           N  
ATOM   3268  CA  ILE A 213       2.751 -32.687 -13.489  1.00  0.00           C  
ATOM   3269  C   ILE A 213       2.671 -32.075 -12.103  1.00  0.00           C  
ATOM   3270  O   ILE A 213       1.756 -32.383 -11.339  1.00  0.00           O  
ATOM   3271  CB  ILE A 213       3.793 -33.817 -13.510  1.00  0.00           C  
ATOM   3272  CG1 ILE A 213       3.653 -34.608 -14.814  1.00  0.00           C  
ATOM   3273  CG2 ILE A 213       3.590 -34.731 -12.296  1.00  0.00           C  
ATOM   3274  CD1 ILE A 213       4.793 -35.538 -15.095  1.00  0.00           C  
ATOM   3275  H   ILE A 213       3.908 -31.690 -15.007  1.00  0.00           H  
ATOM   3276  HA  ILE A 213       1.781 -33.125 -13.721  1.00  0.00           H  
ATOM   3277  HB  ILE A 213       4.794 -33.391 -13.487  1.00  0.00           H  
ATOM   3278 1HG1 ILE A 213       2.741 -35.194 -14.764  1.00  0.00           H  
ATOM   3279 2HG1 ILE A 213       3.567 -33.906 -15.644  1.00  0.00           H  
ATOM   3280 1HG2 ILE A 213       4.324 -35.534 -12.304  1.00  0.00           H  
ATOM   3281 2HG2 ILE A 213       3.702 -34.161 -11.373  1.00  0.00           H  
ATOM   3282 3HG2 ILE A 213       2.590 -35.152 -12.338  1.00  0.00           H  
ATOM   3283 1HD1 ILE A 213       4.606 -36.056 -16.031  1.00  0.00           H  
ATOM   3284 2HD1 ILE A 213       5.714 -34.961 -15.170  1.00  0.00           H  
ATOM   3285 3HD1 ILE A 213       4.882 -36.267 -14.296  1.00  0.00           H  
ATOM   3286  N   LYS A 214       3.619 -31.199 -11.777  1.00  0.00           N  
ATOM   3287  CA  LYS A 214       3.609 -30.539 -10.480  1.00  0.00           C  
ATOM   3288  C   LYS A 214       2.318 -29.750 -10.286  1.00  0.00           C  
ATOM   3289  O   LYS A 214       1.779 -29.701  -9.180  1.00  0.00           O  
ATOM   3290  CB  LYS A 214       4.815 -29.620 -10.330  1.00  0.00           C  
ATOM   3291  CG  LYS A 214       6.149 -30.334 -10.160  1.00  0.00           C  
ATOM   3292  CD  LYS A 214       7.295 -29.330 -10.072  1.00  0.00           C  
ATOM   3293  CE  LYS A 214       8.642 -30.021 -10.053  1.00  0.00           C  
ATOM   3294  NZ  LYS A 214       9.757 -29.048  -9.969  1.00  0.00           N1+
ATOM   3295  H   LYS A 214       4.362 -30.996 -12.437  1.00  0.00           H  
ATOM   3296  HA  LYS A 214       3.656 -31.302  -9.704  1.00  0.00           H  
ATOM   3297 1HB  LYS A 214       4.893 -28.988 -11.211  1.00  0.00           H  
ATOM   3298 2HB  LYS A 214       4.670 -28.971  -9.468  1.00  0.00           H  
ATOM   3299 1HG  LYS A 214       6.124 -30.931  -9.248  1.00  0.00           H  
ATOM   3300 2HG  LYS A 214       6.318 -31.002 -11.002  1.00  0.00           H  
ATOM   3301 1HD  LYS A 214       7.254 -28.657 -10.933  1.00  0.00           H  
ATOM   3302 2HD  LYS A 214       7.192 -28.736  -9.165  1.00  0.00           H  
ATOM   3303 1HE  LYS A 214       8.689 -30.689  -9.197  1.00  0.00           H  
ATOM   3304 2HE  LYS A 214       8.754 -30.607 -10.967  1.00  0.00           H  
ATOM   3305 1HZ  LYS A 214      10.636 -29.542  -9.963  1.00  0.00           H  
ATOM   3306 2HZ  LYS A 214       9.730 -28.418 -10.777  1.00  0.00           H  
ATOM   3307 3HZ  LYS A 214       9.668 -28.507  -9.124  1.00  0.00           H  
ATOM   3308  N   ALA A 215       1.821 -29.135 -11.361  1.00  0.00           N  
ATOM   3309  CA  ALA A 215       0.562 -28.398 -11.308  1.00  0.00           C  
ATOM   3310  C   ALA A 215      -0.593 -29.328 -10.946  1.00  0.00           C  
ATOM   3311  O   ALA A 215      -1.472 -28.965 -10.164  1.00  0.00           O  
ATOM   3312  CB  ALA A 215       0.293 -27.719 -12.639  1.00  0.00           C  
ATOM   3313  H   ALA A 215       2.338 -29.177 -12.235  1.00  0.00           H  
ATOM   3314  HA  ALA A 215       0.644 -27.642 -10.527  1.00  0.00           H  
ATOM   3315 1HB  ALA A 215      -0.636 -27.150 -12.580  1.00  0.00           H  
ATOM   3316 2HB  ALA A 215       1.118 -27.052 -12.879  1.00  0.00           H  
ATOM   3317 3HB  ALA A 215       0.205 -28.474 -13.413  1.00  0.00           H  
ATOM   3318  N   ILE A 216      -0.565 -30.541 -11.498  1.00  0.00           N  
ATOM   3319  CA  ILE A 216      -1.565 -31.561 -11.197  1.00  0.00           C  
ATOM   3320  C   ILE A 216      -1.437 -32.025  -9.753  1.00  0.00           C  
ATOM   3321  O   ILE A 216      -2.445 -32.207  -9.067  1.00  0.00           O  
ATOM   3322  CB  ILE A 216      -1.472 -32.735 -12.194  1.00  0.00           C  
ATOM   3323  CG1 ILE A 216      -1.940 -32.236 -13.584  1.00  0.00           C  
ATOM   3324  CG2 ILE A 216      -2.323 -33.924 -11.715  1.00  0.00           C  
ATOM   3325  CD1 ILE A 216      -1.601 -33.143 -14.726  1.00  0.00           C  
ATOM   3326  H   ILE A 216       0.180 -30.760 -12.151  1.00  0.00           H  
ATOM   3327  HA  ILE A 216      -2.553 -31.119 -11.308  1.00  0.00           H  
ATOM   3328  HB  ILE A 216      -0.435 -33.049 -12.286  1.00  0.00           H  
ATOM   3329 1HG1 ILE A 216      -3.024 -32.122 -13.559  1.00  0.00           H  
ATOM   3330 2HG1 ILE A 216      -1.493 -31.261 -13.777  1.00  0.00           H  
ATOM   3331 1HG2 ILE A 216      -2.248 -34.748 -12.424  1.00  0.00           H  
ATOM   3332 2HG2 ILE A 216      -1.969 -34.257 -10.744  1.00  0.00           H  
ATOM   3333 3HG2 ILE A 216      -3.361 -33.609 -11.633  1.00  0.00           H  
ATOM   3334 1HD1 ILE A 216      -1.978 -32.708 -15.650  1.00  0.00           H  
ATOM   3335 2HD1 ILE A 216      -0.519 -33.252 -14.789  1.00  0.00           H  
ATOM   3336 3HD1 ILE A 216      -2.060 -34.117 -14.575  1.00  0.00           H  
ATOM   3337  N   GLU A 217      -0.204 -32.211  -9.287  1.00  0.00           N  
ATOM   3338  CA  GLU A 217       0.018 -32.589  -7.896  1.00  0.00           C  
ATOM   3339  C   GLU A 217      -0.490 -31.502  -6.956  1.00  0.00           C  
ATOM   3340  O   GLU A 217      -1.107 -31.798  -5.930  1.00  0.00           O  
ATOM   3341  CB  GLU A 217       1.505 -32.833  -7.632  1.00  0.00           C  
ATOM   3342  CG  GLU A 217       2.072 -34.071  -8.290  1.00  0.00           C  
ATOM   3343  CD  GLU A 217       3.555 -34.212  -8.084  1.00  0.00           C  
ATOM   3344  OE1 GLU A 217       4.149 -33.287  -7.590  1.00  0.00           O  
ATOM   3345  OE2 GLU A 217       4.091 -35.243  -8.415  1.00  0.00           O1-
ATOM   3346  H   GLU A 217       0.588 -32.084  -9.909  1.00  0.00           H  
ATOM   3347  HA  GLU A 217      -0.532 -33.508  -7.692  1.00  0.00           H  
ATOM   3348 1HB  GLU A 217       2.080 -31.979  -7.986  1.00  0.00           H  
ATOM   3349 2HB  GLU A 217       1.675 -32.914  -6.558  1.00  0.00           H  
ATOM   3350 1HG  GLU A 217       1.569 -34.946  -7.880  1.00  0.00           H  
ATOM   3351 2HG  GLU A 217       1.860 -34.026  -9.355  1.00  0.00           H  
ATOM   3352  N   ALA A 218      -0.253 -30.240  -7.312  1.00  0.00           N  
ATOM   3353  CA  ALA A 218      -0.726 -29.120  -6.511  1.00  0.00           C  
ATOM   3354  C   ALA A 218      -2.249 -29.115  -6.452  1.00  0.00           C  
ATOM   3355  O   ALA A 218      -2.840 -28.903  -5.393  1.00  0.00           O  
ATOM   3356  CB  ALA A 218      -0.219 -27.810  -7.091  1.00  0.00           C  
ATOM   3357  H   ALA A 218       0.286 -30.057  -8.153  1.00  0.00           H  
ATOM   3358  HA  ALA A 218      -0.346 -29.239  -5.494  1.00  0.00           H  
ATOM   3359 1HB  ALA A 218      -0.559 -26.978  -6.480  1.00  0.00           H  
ATOM   3360 2HB  ALA A 218       0.869 -27.822  -7.114  1.00  0.00           H  
ATOM   3361 3HB  ALA A 218      -0.602 -27.696  -8.103  1.00  0.00           H  
ATOM   3362  N   GLN A 219      -2.883 -29.394  -7.596  1.00  0.00           N  
ATOM   3363  CA  GLN A 219      -4.337 -29.427  -7.663  1.00  0.00           C  
ATOM   3364  C   GLN A 219      -4.881 -30.567  -6.821  1.00  0.00           C  
ATOM   3365  O   GLN A 219      -5.906 -30.417  -6.148  1.00  0.00           O  
ATOM   3366  CB  GLN A 219      -4.801 -29.597  -9.113  1.00  0.00           C  
ATOM   3367  CG  GLN A 219      -6.312 -29.471  -9.315  1.00  0.00           C  
ATOM   3368  CD  GLN A 219      -6.819 -28.086  -8.973  1.00  0.00           C  
ATOM   3369  NE2 GLN A 219      -7.911 -28.017  -8.235  1.00  0.00           N  
ATOM   3370  OE1 GLN A 219      -6.223 -27.085  -9.375  1.00  0.00           O  
ATOM   3371  H   GLN A 219      -2.341 -29.542  -8.440  1.00  0.00           H  
ATOM   3372  HA  GLN A 219      -4.725 -28.489  -7.271  1.00  0.00           H  
ATOM   3373 1HB  GLN A 219      -4.302 -28.861  -9.742  1.00  0.00           H  
ATOM   3374 2HB  GLN A 219      -4.503 -30.583  -9.470  1.00  0.00           H  
ATOM   3375 1HG  GLN A 219      -6.548 -29.673 -10.361  1.00  0.00           H  
ATOM   3376 2HG  GLN A 219      -6.823 -30.190  -8.673  1.00  0.00           H  
ATOM   3377 1HE2 GLN A 219      -8.286 -27.122  -7.972  1.00  0.00           H  
ATOM   3378 2HE2 GLN A 219      -8.375 -28.856  -7.935  1.00  0.00           H  
ATOM   3379  N   ALA A 220      -4.187 -31.701  -6.833  1.00  0.00           N  
ATOM   3380  CA  ALA A 220      -4.591 -32.856  -6.047  1.00  0.00           C  
ATOM   3381  C   ALA A 220      -4.579 -32.532  -4.560  1.00  0.00           C  
ATOM   3382  O   ALA A 220      -5.475 -32.935  -3.821  1.00  0.00           O  
ATOM   3383  CB  ALA A 220      -3.680 -34.034  -6.325  1.00  0.00           C  
ATOM   3384  H   ALA A 220      -3.365 -31.768  -7.429  1.00  0.00           H  
ATOM   3385  HA  ALA A 220      -5.616 -33.115  -6.325  1.00  0.00           H  
ATOM   3386 1HB  ALA A 220      -4.008 -34.895  -5.743  1.00  0.00           H  
ATOM   3387 2HB  ALA A 220      -3.708 -34.274  -7.386  1.00  0.00           H  
ATOM   3388 3HB  ALA A 220      -2.664 -33.772  -6.039  1.00  0.00           H  
ATOM   3389  N   GLU A 221      -3.566 -31.780  -4.123  1.00  0.00           N  
ATOM   3390  CA  GLU A 221      -3.487 -31.429  -2.712  1.00  0.00           C  
ATOM   3391  C   GLU A 221      -4.623 -30.484  -2.341  1.00  0.00           C  
ATOM   3392  O   GLU A 221      -5.245 -30.638  -1.287  1.00  0.00           O  
ATOM   3393  CB  GLU A 221      -2.130 -30.801  -2.390  1.00  0.00           C  
ATOM   3394  CG  GLU A 221      -0.947 -31.771  -2.495  1.00  0.00           C  
ATOM   3395  CD  GLU A 221      -1.041 -32.926  -1.527  1.00  0.00           C  
ATOM   3396  OE1 GLU A 221      -1.349 -32.691  -0.385  1.00  0.00           O  
ATOM   3397  OE2 GLU A 221      -0.809 -34.047  -1.931  1.00  0.00           O1-
ATOM   3398  H   GLU A 221      -2.839 -31.484  -4.764  1.00  0.00           H  
ATOM   3399  HA  GLU A 221      -3.594 -32.337  -2.122  1.00  0.00           H  
ATOM   3400 1HB  GLU A 221      -1.943 -29.968  -3.067  1.00  0.00           H  
ATOM   3401 2HB  GLU A 221      -2.146 -30.405  -1.376  1.00  0.00           H  
ATOM   3402 1HG  GLU A 221      -0.911 -32.173  -3.504  1.00  0.00           H  
ATOM   3403 2HG  GLU A 221      -0.022 -31.223  -2.319  1.00  0.00           H  
ATOM   3404  N   ALA A 222      -4.935 -29.537  -3.228  1.00  0.00           N  
ATOM   3405  CA  ALA A 222      -6.050 -28.627  -2.986  1.00  0.00           C  
ATOM   3406  C   ALA A 222      -7.352 -29.405  -2.896  1.00  0.00           C  
ATOM   3407  O   ALA A 222      -8.215 -29.092  -2.067  1.00  0.00           O  
ATOM   3408  CB  ALA A 222      -6.141 -27.592  -4.092  1.00  0.00           C  
ATOM   3409  H   ALA A 222      -4.376 -29.437  -4.070  1.00  0.00           H  
ATOM   3410  HA  ALA A 222      -5.885 -28.121  -2.039  1.00  0.00           H  
ATOM   3411 1HB  ALA A 222      -6.968 -26.912  -3.885  1.00  0.00           H  
ATOM   3412 2HB  ALA A 222      -5.219 -27.038  -4.129  1.00  0.00           H  
ATOM   3413 3HB  ALA A 222      -6.311 -28.086  -5.050  1.00  0.00           H  
ATOM   3414  N   ALA A 223      -7.487 -30.430  -3.734  1.00  0.00           N  
ATOM   3415  CA  ALA A 223      -8.677 -31.260  -3.752  1.00  0.00           C  
ATOM   3416  C   ALA A 223      -8.878 -31.938  -2.405  1.00  0.00           C  
ATOM   3417  O   ALA A 223      -9.994 -31.997  -1.885  1.00  0.00           O  
ATOM   3418  CB  ALA A 223      -8.561 -32.294  -4.861  1.00  0.00           C  
ATOM   3419  H   ALA A 223      -6.741 -30.617  -4.401  1.00  0.00           H  
ATOM   3420  HA  ALA A 223      -9.542 -30.621  -3.933  1.00  0.00           H  
ATOM   3421 1HB  ALA A 223      -9.450 -32.888  -4.896  1.00  0.00           H  
ATOM   3422 2HB  ALA A 223      -8.430 -31.790  -5.813  1.00  0.00           H  
ATOM   3423 3HB  ALA A 223      -7.702 -32.936  -4.672  1.00  0.00           H  
ATOM   3424  N   LYS A 224      -7.780 -32.425  -1.831  1.00  0.00           N  
ATOM   3425  CA  LYS A 224      -7.835 -33.094  -0.539  1.00  0.00           C  
ATOM   3426  C   LYS A 224      -8.112 -32.107   0.588  1.00  0.00           C  
ATOM   3427  O   LYS A 224      -8.880 -32.411   1.505  1.00  0.00           O  
ATOM   3428  CB  LYS A 224      -6.532 -33.850  -0.278  1.00  0.00           C  
ATOM   3429  CG  LYS A 224      -6.336 -35.066  -1.175  1.00  0.00           C  
ATOM   3430  CD  LYS A 224      -5.121 -35.881  -0.764  1.00  0.00           C  
ATOM   3431  CE  LYS A 224      -3.826 -35.197  -1.191  1.00  0.00           C  
ATOM   3432  NZ  LYS A 224      -2.627 -36.041  -0.924  1.00  0.00           N1+
ATOM   3433  H   LYS A 224      -6.894 -32.348  -2.319  1.00  0.00           H  
ATOM   3434  HA  LYS A 224      -8.653 -33.815  -0.558  1.00  0.00           H  
ATOM   3435 1HB  LYS A 224      -5.687 -33.177  -0.421  1.00  0.00           H  
ATOM   3436 2HB  LYS A 224      -6.511 -34.193   0.757  1.00  0.00           H  
ATOM   3437 1HG  LYS A 224      -7.224 -35.697  -1.130  1.00  0.00           H  
ATOM   3438 2HG  LYS A 224      -6.205 -34.736  -2.203  1.00  0.00           H  
ATOM   3439 1HD  LYS A 224      -5.115 -36.014   0.319  1.00  0.00           H  
ATOM   3440 2HD  LYS A 224      -5.174 -36.860  -1.235  1.00  0.00           H  
ATOM   3441 1HE  LYS A 224      -3.877 -34.978  -2.260  1.00  0.00           H  
ATOM   3442 2HE  LYS A 224      -3.720 -34.262  -0.647  1.00  0.00           H  
ATOM   3443 1HZ  LYS A 224      -1.797 -35.533  -1.229  1.00  0.00           H  
ATOM   3444 2HZ  LYS A 224      -2.564 -36.232   0.064  1.00  0.00           H  
ATOM   3445 3HZ  LYS A 224      -2.694 -36.912  -1.431  1.00  0.00           H  
ATOM   3446  N   PHE A 225      -7.506 -30.921   0.529  1.00  0.00           N  
ATOM   3447  CA  PHE A 225      -7.697 -29.937   1.587  1.00  0.00           C  
ATOM   3448  C   PHE A 225      -9.155 -29.506   1.699  1.00  0.00           C  
ATOM   3449  O   PHE A 225      -9.702 -29.440   2.800  1.00  0.00           O  
ATOM   3450  CB  PHE A 225      -6.826 -28.696   1.354  1.00  0.00           C  
ATOM   3451  CG  PHE A 225      -5.369 -28.876   1.717  1.00  0.00           C  
ATOM   3452  CD1 PHE A 225      -4.365 -28.624   0.790  1.00  0.00           C  
ATOM   3453  CD2 PHE A 225      -5.001 -29.296   2.987  1.00  0.00           C  
ATOM   3454  CE1 PHE A 225      -3.037 -28.791   1.122  1.00  0.00           C  
ATOM   3455  CE2 PHE A 225      -3.675 -29.466   3.319  1.00  0.00           C  
ATOM   3456  CZ  PHE A 225      -2.691 -29.214   2.384  1.00  0.00           C  
ATOM   3457  H   PHE A 225      -6.873 -30.720  -0.241  1.00  0.00           H  
ATOM   3458  HA  PHE A 225      -7.409 -30.396   2.531  1.00  0.00           H  
ATOM   3459 1HB  PHE A 225      -6.876 -28.413   0.304  1.00  0.00           H  
ATOM   3460 2HB  PHE A 225      -7.216 -27.865   1.936  1.00  0.00           H  
ATOM   3461  HD1 PHE A 225      -4.633 -28.293  -0.212  1.00  0.00           H  
ATOM   3462  HD2 PHE A 225      -5.774 -29.495   3.729  1.00  0.00           H  
ATOM   3463  HE1 PHE A 225      -2.260 -28.592   0.383  1.00  0.00           H  
ATOM   3464  HE2 PHE A 225      -3.404 -29.801   4.319  1.00  0.00           H  
ATOM   3465  HZ  PHE A 225      -1.642 -29.348   2.646  1.00  0.00           H  
ATOM   3466  N   SER A 226      -9.794 -29.230   0.565  1.00  0.00           N  
ATOM   3467  CA  SER A 226     -11.193 -28.816   0.597  1.00  0.00           C  
ATOM   3468  C   SER A 226     -12.080 -29.944   1.097  1.00  0.00           C  
ATOM   3469  O   SER A 226     -13.016 -29.716   1.868  1.00  0.00           O  
ATOM   3470  CB  SER A 226     -11.654 -28.358  -0.767  1.00  0.00           C  
ATOM   3471  OG  SER A 226     -12.996 -27.945  -0.716  1.00  0.00           O  
ATOM   3472  H   SER A 226      -9.307 -29.296  -0.324  1.00  0.00           H  
ATOM   3473  HA  SER A 226     -11.287 -27.979   1.287  1.00  0.00           H  
ATOM   3474 1HB  SER A 226     -11.030 -27.533  -1.107  1.00  0.00           H  
ATOM   3475 2HB  SER A 226     -11.546 -29.173  -1.484  1.00  0.00           H  
ATOM   3476  HG  SER A 226     -13.005 -27.133  -0.202  1.00  0.00           H  
ATOM   3477  N   ALA A 227     -11.802 -31.164   0.651  1.00  0.00           N  
ATOM   3478  CA  ALA A 227     -12.585 -32.317   1.062  1.00  0.00           C  
ATOM   3479  C   ALA A 227     -12.515 -32.532   2.574  1.00  0.00           C  
ATOM   3480  O   ALA A 227     -13.512 -32.897   3.200  1.00  0.00           O  
ATOM   3481  CB  ALA A 227     -12.112 -33.545   0.330  1.00  0.00           C  
ATOM   3482  H   ALA A 227     -11.032 -31.302  -0.001  1.00  0.00           H  
ATOM   3483  HA  ALA A 227     -13.627 -32.126   0.803  1.00  0.00           H  
ATOM   3484 1HB  ALA A 227     -12.723 -34.386   0.612  1.00  0.00           H  
ATOM   3485 2HB  ALA A 227     -12.195 -33.374  -0.740  1.00  0.00           H  
ATOM   3486 3HB  ALA A 227     -11.070 -33.736   0.594  1.00  0.00           H  
ATOM   3487  N   GLU A 228     -11.341 -32.277   3.162  1.00  0.00           N  
ATOM   3488  CA  GLU A 228     -11.172 -32.407   4.607  1.00  0.00           C  
ATOM   3489  C   GLU A 228     -12.031 -31.378   5.331  1.00  0.00           C  
ATOM   3490  O   GLU A 228     -12.660 -31.683   6.348  1.00  0.00           O  
ATOM   3491  CB  GLU A 228      -9.699 -32.223   4.997  1.00  0.00           C  
ATOM   3492  CG  GLU A 228      -9.408 -32.331   6.500  1.00  0.00           C  
ATOM   3493  CD  GLU A 228      -9.623 -33.712   7.059  1.00  0.00           C  
ATOM   3494  OE1 GLU A 228      -9.441 -34.659   6.332  1.00  0.00           O  
ATOM   3495  OE2 GLU A 228      -9.969 -33.819   8.215  1.00  0.00           O1-
ATOM   3496  H   GLU A 228     -10.547 -32.005   2.593  1.00  0.00           H  
ATOM   3497  HA  GLU A 228     -11.495 -33.402   4.909  1.00  0.00           H  
ATOM   3498 1HB  GLU A 228      -9.096 -32.971   4.481  1.00  0.00           H  
ATOM   3499 2HB  GLU A 228      -9.358 -31.245   4.659  1.00  0.00           H  
ATOM   3500 1HG  GLU A 228      -8.371 -32.041   6.676  1.00  0.00           H  
ATOM   3501 2HG  GLU A 228     -10.042 -31.626   7.034  1.00  0.00           H  
ATOM   3502  N   VAL A 229     -12.087 -30.168   4.781  1.00  0.00           N  
ATOM   3503  CA  VAL A 229     -12.908 -29.106   5.347  1.00  0.00           C  
ATOM   3504  C   VAL A 229     -14.382 -29.501   5.330  1.00  0.00           C  
ATOM   3505  O   VAL A 229     -15.096 -29.304   6.316  1.00  0.00           O  
ATOM   3506  CB  VAL A 229     -12.697 -27.792   4.555  1.00  0.00           C  
ATOM   3507  CG1 VAL A 229     -13.716 -26.738   4.958  1.00  0.00           C  
ATOM   3508  CG2 VAL A 229     -11.288 -27.261   4.827  1.00  0.00           C  
ATOM   3509  H   VAL A 229     -11.524 -29.982   3.957  1.00  0.00           H  
ATOM   3510  HA  VAL A 229     -12.600 -28.944   6.381  1.00  0.00           H  
ATOM   3511  HB  VAL A 229     -12.827 -27.993   3.497  1.00  0.00           H  
ATOM   3512 1HG1 VAL A 229     -13.548 -25.834   4.382  1.00  0.00           H  
ATOM   3513 2HG1 VAL A 229     -14.730 -27.100   4.771  1.00  0.00           H  
ATOM   3514 3HG1 VAL A 229     -13.594 -26.520   6.002  1.00  0.00           H  
ATOM   3515 1HG2 VAL A 229     -11.126 -26.346   4.265  1.00  0.00           H  
ATOM   3516 2HG2 VAL A 229     -11.182 -27.058   5.892  1.00  0.00           H  
ATOM   3517 3HG2 VAL A 229     -10.553 -28.001   4.528  1.00  0.00           H  
ATOM   3518  N   LEU A 230     -14.833 -30.074   4.220  1.00  0.00           N  
ATOM   3519  CA  LEU A 230     -16.220 -30.501   4.091  1.00  0.00           C  
ATOM   3520  C   LEU A 230     -16.572 -31.614   5.078  1.00  0.00           C  
ATOM   3521  O   LEU A 230     -17.657 -31.610   5.665  1.00  0.00           O  
ATOM   3522  CB  LEU A 230     -16.479 -30.965   2.657  1.00  0.00           C  
ATOM   3523  CG  LEU A 230     -16.456 -29.857   1.581  1.00  0.00           C  
ATOM   3524  CD1 LEU A 230     -16.412 -30.495   0.216  1.00  0.00           C  
ATOM   3525  CD2 LEU A 230     -17.704 -28.973   1.715  1.00  0.00           C  
ATOM   3526  H   LEU A 230     -14.196 -30.194   3.436  1.00  0.00           H  
ATOM   3527  HA  LEU A 230     -16.857 -29.646   4.310  1.00  0.00           H  
ATOM   3528 1HB  LEU A 230     -15.717 -31.699   2.390  1.00  0.00           H  
ATOM   3529 2HB  LEU A 230     -17.447 -31.452   2.619  1.00  0.00           H  
ATOM   3530  HG  LEU A 230     -15.562 -29.247   1.704  1.00  0.00           H  
ATOM   3531 1HD1 LEU A 230     -16.382 -29.723  -0.546  1.00  0.00           H  
ATOM   3532 2HD1 LEU A 230     -15.521 -31.112   0.132  1.00  0.00           H  
ATOM   3533 3HD1 LEU A 230     -17.297 -31.115   0.081  1.00  0.00           H  
ATOM   3534 1HD2 LEU A 230     -17.679 -28.200   0.948  1.00  0.00           H  
ATOM   3535 2HD2 LEU A 230     -18.594 -29.576   1.586  1.00  0.00           H  
ATOM   3536 3HD2 LEU A 230     -17.726 -28.502   2.696  1.00  0.00           H  
ATOM   3537  N   LEU A 231     -15.649 -32.548   5.287  1.00  0.00           N  
ATOM   3538  CA  LEU A 231     -15.876 -33.624   6.245  1.00  0.00           C  
ATOM   3539  C   LEU A 231     -15.964 -33.071   7.667  1.00  0.00           C  
ATOM   3540  O   LEU A 231     -16.828 -33.482   8.448  1.00  0.00           O  
ATOM   3541  CB  LEU A 231     -14.751 -34.665   6.139  1.00  0.00           C  
ATOM   3542  CG  LEU A 231     -14.823 -35.880   7.096  1.00  0.00           C  
ATOM   3543  CD1 LEU A 231     -16.117 -36.658   6.867  1.00  0.00           C  
ATOM   3544  CD2 LEU A 231     -13.613 -36.770   6.839  1.00  0.00           C  
ATOM   3545  H   LEU A 231     -14.783 -32.523   4.758  1.00  0.00           H  
ATOM   3546  HA  LEU A 231     -16.821 -34.101   5.998  1.00  0.00           H  
ATOM   3547 1HB  LEU A 231     -14.745 -35.053   5.121  1.00  0.00           H  
ATOM   3548 2HB  LEU A 231     -13.798 -34.165   6.314  1.00  0.00           H  
ATOM   3549  HG  LEU A 231     -14.809 -35.538   8.131  1.00  0.00           H  
ATOM   3550 1HD1 LEU A 231     -16.154 -37.514   7.544  1.00  0.00           H  
ATOM   3551 2HD1 LEU A 231     -16.976 -36.018   7.059  1.00  0.00           H  
ATOM   3552 3HD1 LEU A 231     -16.146 -37.009   5.837  1.00  0.00           H  
ATOM   3553 1HD2 LEU A 231     -13.643 -37.631   7.509  1.00  0.00           H  
ATOM   3554 2HD2 LEU A 231     -13.627 -37.117   5.804  1.00  0.00           H  
ATOM   3555 3HD2 LEU A 231     -12.699 -36.201   7.017  1.00  0.00           H  
ATOM   3556  N   LYS A 232     -15.084 -32.128   8.000  1.00  0.00           N  
ATOM   3557  CA  LYS A 232     -15.108 -31.493   9.312  1.00  0.00           C  
ATOM   3558  C   LYS A 232     -16.407 -30.719   9.528  1.00  0.00           C  
ATOM   3559  O   LYS A 232     -16.953 -30.706  10.631  1.00  0.00           O  
ATOM   3560  CB  LYS A 232     -13.903 -30.573   9.489  1.00  0.00           C  
ATOM   3561  CG  LYS A 232     -12.584 -31.309   9.706  1.00  0.00           C  
ATOM   3562  CD  LYS A 232     -11.381 -30.361   9.659  1.00  0.00           C  
ATOM   3563  CE  LYS A 232     -11.272 -29.501  10.921  1.00  0.00           C  
ATOM   3564  NZ  LYS A 232     -10.005 -28.709  10.942  1.00  0.00           N1+
ATOM   3565  H   LYS A 232     -14.376 -31.850   7.326  1.00  0.00           H  
ATOM   3566  HA  LYS A 232     -15.059 -32.274  10.071  1.00  0.00           H  
ATOM   3567 1HB  LYS A 232     -13.793 -29.953   8.598  1.00  0.00           H  
ATOM   3568 2HB  LYS A 232     -14.074 -29.912  10.334  1.00  0.00           H  
ATOM   3569 1HG  LYS A 232     -12.606 -31.806  10.676  1.00  0.00           H  
ATOM   3570 2HG  LYS A 232     -12.467 -32.071   8.933  1.00  0.00           H  
ATOM   3571 1HD  LYS A 232     -10.467 -30.945   9.550  1.00  0.00           H  
ATOM   3572 2HD  LYS A 232     -11.476 -29.707   8.791  1.00  0.00           H  
ATOM   3573 1HE  LYS A 232     -12.114 -28.812  10.964  1.00  0.00           H  
ATOM   3574 2HE  LYS A 232     -11.300 -30.148  11.799  1.00  0.00           H  
ATOM   3575 1HZ  LYS A 232      -9.964 -28.147  11.794  1.00  0.00           H  
ATOM   3576 2HZ  LYS A 232      -9.217 -29.338  10.916  1.00  0.00           H  
ATOM   3577 3HZ  LYS A 232      -9.974 -28.098  10.141  1.00  0.00           H  
ATOM   3578  N   ALA A 233     -16.903 -30.082   8.465  1.00  0.00           N  
ATOM   3579  CA  ALA A 233     -18.165 -29.352   8.547  1.00  0.00           C  
ATOM   3580  C   ALA A 233     -19.300 -30.305   8.893  1.00  0.00           C  
ATOM   3581  O   ALA A 233     -20.191 -29.958   9.683  1.00  0.00           O  
ATOM   3582  CB  ALA A 233     -18.452 -28.656   7.225  1.00  0.00           C  
ATOM   3583  H   ALA A 233     -16.388 -30.094   7.594  1.00  0.00           H  
ATOM   3584  HA  ALA A 233     -18.082 -28.610   9.336  1.00  0.00           H  
ATOM   3585 1HB  ALA A 233     -19.387 -28.095   7.302  1.00  0.00           H  
ATOM   3586 2HB  ALA A 233     -17.636 -27.974   6.994  1.00  0.00           H  
ATOM   3587 3HB  ALA A 233     -18.536 -29.398   6.435  1.00  0.00           H  
ATOM   3588  N   ALA A 234     -19.271 -31.511   8.332  1.00  0.00           N  
ATOM   3589  CA  ALA A 234     -20.275 -32.520   8.617  1.00  0.00           C  
ATOM   3590  C   ALA A 234     -20.246 -32.904  10.090  1.00  0.00           C  
ATOM   3591  O   ALA A 234     -21.283 -33.053  10.727  1.00  0.00           O  
ATOM   3592  CB  ALA A 234     -20.072 -33.750   7.750  1.00  0.00           C  
ATOM   3593  H   ALA A 234     -18.522 -31.726   7.668  1.00  0.00           H  
ATOM   3594  HA  ALA A 234     -21.260 -32.095   8.411  1.00  0.00           H  
ATOM   3595 1HB  ALA A 234     -20.846 -34.486   7.965  1.00  0.00           H  
ATOM   3596 2HB  ALA A 234     -20.118 -33.463   6.700  1.00  0.00           H  
ATOM   3597 3HB  ALA A 234     -19.097 -34.181   7.962  1.00  0.00           H  
ATOM   3598  N   ALA A 235     -19.027 -33.039  10.627  1.00  0.00           N  
ATOM   3599  CA  ALA A 235     -18.886 -33.395  12.036  1.00  0.00           C  
ATOM   3600  C   ALA A 235     -19.454 -32.298  12.922  1.00  0.00           C  
ATOM   3601  O   ALA A 235     -20.155 -32.594  13.904  1.00  0.00           O  
ATOM   3602  CB  ALA A 235     -17.415 -33.614  12.364  1.00  0.00           C  
ATOM   3603  H   ALA A 235     -18.210 -32.925  10.044  1.00  0.00           H  
ATOM   3604  HA  ALA A 235     -19.434 -34.311  12.216  1.00  0.00           H  
ATOM   3605 1HB  ALA A 235     -17.316 -33.900  13.411  1.00  0.00           H  
ATOM   3606 2HB  ALA A 235     -17.021 -34.407  11.731  1.00  0.00           H  
ATOM   3607 3HB  ALA A 235     -16.862 -32.696  12.183  1.00  0.00           H  
ATOM   3608  N   ALA A 236     -19.189 -31.041  12.593  1.00  0.00           N  
ATOM   3609  CA  ALA A 236     -19.666 -29.925  13.392  1.00  0.00           C  
ATOM   3610  C   ALA A 236     -21.195 -29.882  13.420  1.00  0.00           C  
ATOM   3611  O   ALA A 236     -21.799 -29.664  14.463  1.00  0.00           O  
ATOM   3612  CB  ALA A 236     -19.117 -28.614  12.870  1.00  0.00           C  
ATOM   3613  H   ALA A 236     -18.599 -30.858  11.777  1.00  0.00           H  
ATOM   3614  HA  ALA A 236     -19.320 -30.074  14.422  1.00  0.00           H  
ATOM   3615 1HB  ALA A 236     -19.461 -27.791  13.496  1.00  0.00           H  
ATOM   3616 2HB  ALA A 236     -18.028 -28.650  12.881  1.00  0.00           H  
ATOM   3617 3HB  ALA A 236     -19.463 -28.465  11.847  1.00  0.00           H  
ATOM   3618  N   ALA A 237     -21.811 -30.116  12.255  1.00  0.00           N  
ATOM   3619  CA  ALA A 237     -23.272 -30.105  12.193  1.00  0.00           C  
ATOM   3620  C   ALA A 237     -23.850 -31.242  13.022  1.00  0.00           C  
ATOM   3621  O   ALA A 237     -24.846 -31.052  13.732  1.00  0.00           O  
ATOM   3622  CB  ALA A 237     -23.736 -30.234  10.751  1.00  0.00           C  
ATOM   3623  H   ALA A 237     -21.269 -30.271  11.415  1.00  0.00           H  
ATOM   3624  HA  ALA A 237     -23.626 -29.163  12.602  1.00  0.00           H  
ATOM   3625 1HB  ALA A 237     -24.826 -30.205  10.720  1.00  0.00           H  
ATOM   3626 2HB  ALA A 237     -23.332 -29.408  10.167  1.00  0.00           H  
ATOM   3627 3HB  ALA A 237     -23.384 -31.178  10.341  1.00  0.00           H  
ATOM   3628  N   ALA A 238     -23.226 -32.415  12.959  1.00  0.00           N  
ATOM   3629  CA  ALA A 238     -23.696 -33.569  13.708  1.00  0.00           C  
ATOM   3630  C   ALA A 238     -23.670 -33.298  15.209  1.00  0.00           C  
ATOM   3631  O   ALA A 238     -24.607 -33.634  15.927  1.00  0.00           O  
ATOM   3632  CB  ALA A 238     -22.843 -34.784  13.391  1.00  0.00           C  
ATOM   3633  H   ALA A 238     -22.418 -32.518  12.345  1.00  0.00           H  
ATOM   3634  HA  ALA A 238     -24.732 -33.766  13.418  1.00  0.00           H  
ATOM   3635 1HB  ALA A 238     -23.210 -35.652  13.938  1.00  0.00           H  
ATOM   3636 2HB  ALA A 238     -22.881 -34.981  12.322  1.00  0.00           H  
ATOM   3637 3HB  ALA A 238     -21.814 -34.580  13.684  1.00  0.00           H  
ATOM   3638  N   LEU A 239     -22.593 -32.662  15.674  1.00  0.00           N  
ATOM   3639  CA  LEU A 239     -22.445 -32.371  17.093  1.00  0.00           C  
ATOM   3640  C   LEU A 239     -23.493 -31.374  17.558  1.00  0.00           C  
ATOM   3641  O   LEU A 239     -24.065 -31.515  18.642  1.00  0.00           O  
ATOM   3642  CB  LEU A 239     -21.061 -31.778  17.363  1.00  0.00           C  
ATOM   3643  CG  LEU A 239     -19.856 -32.692  17.150  1.00  0.00           C  
ATOM   3644  CD1 LEU A 239     -18.593 -31.841  17.203  1.00  0.00           C  
ATOM   3645  CD2 LEU A 239     -19.830 -33.766  18.217  1.00  0.00           C  
ATOM   3646  H   LEU A 239     -21.847 -32.413  15.032  1.00  0.00           H  
ATOM   3647  HA  LEU A 239     -22.570 -33.293  17.657  1.00  0.00           H  
ATOM   3648 1HB  LEU A 239     -20.931 -30.920  16.712  1.00  0.00           H  
ATOM   3649 2HB  LEU A 239     -21.030 -31.434  18.395  1.00  0.00           H  
ATOM   3650  HG  LEU A 239     -19.916 -33.162  16.174  1.00  0.00           H  
ATOM   3651 1HD1 LEU A 239     -17.719 -32.471  17.045  1.00  0.00           H  
ATOM   3652 2HD1 LEU A 239     -18.638 -31.082  16.424  1.00  0.00           H  
ATOM   3653 3HD1 LEU A 239     -18.525 -31.359  18.176  1.00  0.00           H  
ATOM   3654 1HD2 LEU A 239     -18.963 -34.410  18.062  1.00  0.00           H  
ATOM   3655 2HD2 LEU A 239     -19.764 -33.300  19.201  1.00  0.00           H  
ATOM   3656 3HD2 LEU A 239     -20.734 -34.370  18.166  1.00  0.00           H  
ATOM   3657  N   ALA A 240     -23.744 -30.359  16.730  1.00  0.00           N  
ATOM   3658  CA  ALA A 240     -24.706 -29.325  17.082  1.00  0.00           C  
ATOM   3659  C   ALA A 240     -26.101 -29.908  17.210  1.00  0.00           C  
ATOM   3660  O   ALA A 240     -26.859 -29.531  18.110  1.00  0.00           O  
ATOM   3661  CB  ALA A 240     -24.689 -28.221  16.042  1.00  0.00           C  
ATOM   3662  H   ALA A 240     -23.232 -30.288  15.856  1.00  0.00           H  
ATOM   3663  HA  ALA A 240     -24.425 -28.912  18.050  1.00  0.00           H  
ATOM   3664 1HB  ALA A 240     -25.392 -27.443  16.334  1.00  0.00           H  
ATOM   3665 2HB  ALA A 240     -23.690 -27.802  15.977  1.00  0.00           H  
ATOM   3666 3HB  ALA A 240     -24.977 -28.631  15.079  1.00  0.00           H  
ATOM   3667  N   GLU A 241     -26.432 -30.848  16.331  1.00  0.00           N  
ATOM   3668  CA  GLU A 241     -27.739 -31.488  16.363  1.00  0.00           C  
ATOM   3669  C   GLU A 241     -27.862 -32.471  17.524  1.00  0.00           C  
ATOM   3670  O   GLU A 241     -28.927 -32.586  18.130  1.00  0.00           O  
ATOM   3671  CB  GLU A 241     -28.027 -32.174  15.031  1.00  0.00           C  
ATOM   3672  CG  GLU A 241     -28.281 -31.210  13.884  1.00  0.00           C  
ATOM   3673  CD  GLU A 241     -29.457 -30.292  14.125  1.00  0.00           C  
ATOM   3674  OE1 GLU A 241     -30.295 -30.619  14.922  1.00  0.00           O  
ATOM   3675  OE2 GLU A 241     -29.520 -29.266  13.492  1.00  0.00           O1-
ATOM   3676  H   GLU A 241     -25.771 -31.102  15.604  1.00  0.00           H  
ATOM   3677  HA  GLU A 241     -28.487 -30.714  16.513  1.00  0.00           H  
ATOM   3678 1HB  GLU A 241     -27.173 -32.795  14.752  1.00  0.00           H  
ATOM   3679 2HB  GLU A 241     -28.890 -32.828  15.131  1.00  0.00           H  
ATOM   3680 1HG  GLU A 241     -27.389 -30.604  13.723  1.00  0.00           H  
ATOM   3681 2HG  GLU A 241     -28.458 -31.790  12.985  1.00  0.00           H  
ATOM   3682  N   ARG A 242     -26.765 -33.148  17.867  1.00  0.00           N  
ATOM   3683  CA  ARG A 242     -26.784 -34.020  19.036  1.00  0.00           C  
ATOM   3684  C   ARG A 242     -26.975 -33.191  20.299  1.00  0.00           C  
ATOM   3685  O   ARG A 242     -27.603 -33.643  21.261  1.00  0.00           O  
ATOM   3686  CB  ARG A 242     -25.494 -34.810  19.183  1.00  0.00           C  
ATOM   3687  CG  ARG A 242     -25.262 -35.923  18.188  1.00  0.00           C  
ATOM   3688  CD  ARG A 242     -23.941 -36.537  18.435  1.00  0.00           C  
ATOM   3689  NE  ARG A 242     -23.622 -37.587  17.506  1.00  0.00           N  
ATOM   3690  CZ  ARG A 242     -22.492 -38.319  17.555  1.00  0.00           C  
ATOM   3691  NH1 ARG A 242     -21.597 -38.100  18.503  1.00  0.00           N1+
ATOM   3692  NH2 ARG A 242     -22.283 -39.258  16.656  1.00  0.00           N  
ATOM   3693  H   ARG A 242     -25.919 -33.064  17.312  1.00  0.00           H  
ATOM   3694  HA  ARG A 242     -27.614 -34.718  18.937  1.00  0.00           H  
ATOM   3695 1HB  ARG A 242     -24.643 -34.132  19.114  1.00  0.00           H  
ATOM   3696 2HB  ARG A 242     -25.469 -35.258  20.175  1.00  0.00           H  
ATOM   3697 1HG  ARG A 242     -26.030 -36.688  18.306  1.00  0.00           H  
ATOM   3698 2HG  ARG A 242     -25.284 -35.539  17.175  1.00  0.00           H  
ATOM   3699 1HD  ARG A 242     -23.174 -35.767  18.361  1.00  0.00           H  
ATOM   3700 2HD  ARG A 242     -23.932 -36.960  19.439  1.00  0.00           H  
ATOM   3701  HE  ARG A 242     -24.287 -37.790  16.768  1.00  0.00           H  
ATOM   3702 1HH1 ARG A 242     -21.758 -37.381  19.211  1.00  0.00           H  
ATOM   3703 2HH1 ARG A 242     -20.755 -38.651  18.539  1.00  0.00           H  
ATOM   3704 1HH2 ARG A 242     -22.975 -39.422  15.935  1.00  0.00           H  
ATOM   3705 2HH2 ARG A 242     -21.440 -39.812  16.689  1.00  0.00           H  
ATOM   3706  N   GLY A 243     -26.429 -31.976  20.298  1.00  0.00           N  
ATOM   3707  CA  GLY A 243     -26.510 -31.091  21.450  1.00  0.00           C  
ATOM   3708  C   GLY A 243     -25.232 -31.131  22.274  1.00  0.00           C  
ATOM   3709  O   GLY A 243     -25.233 -30.782  23.458  1.00  0.00           O  
ATOM   3710  H   GLY A 243     -25.914 -31.663  19.481  1.00  0.00           H  
ATOM   3711 1HA  GLY A 243     -26.689 -30.073  21.104  1.00  0.00           H  
ATOM   3712 2HA  GLY A 243     -27.359 -31.371  22.072  1.00  0.00           H  
ATOM   3713  N   GLU A 244     -24.134 -31.567  21.655  1.00  0.00           N  
ATOM   3714  CA  GLU A 244     -22.857 -31.649  22.348  1.00  0.00           C  
ATOM   3715  C   GLU A 244     -22.132 -30.304  22.337  1.00  0.00           C  
ATOM   3716  O   GLU A 244     -21.285 -30.040  23.188  1.00  0.00           O  
ATOM   3717  CB  GLU A 244     -21.978 -32.735  21.717  1.00  0.00           C  
ATOM   3718  CG  GLU A 244     -22.562 -34.140  21.824  1.00  0.00           C  
ATOM   3719  CD  GLU A 244     -21.697 -35.208  21.215  1.00  0.00           C  
ATOM   3720  OE1 GLU A 244     -20.544 -34.948  20.974  1.00  0.00           O  
ATOM   3721  OE2 GLU A 244     -22.188 -36.298  21.012  1.00  0.00           O1-
ATOM   3722  H   GLU A 244     -24.176 -31.828  20.676  1.00  0.00           H  
ATOM   3723  HA  GLU A 244     -23.051 -31.921  23.386  1.00  0.00           H  
ATOM   3724 1HB  GLU A 244     -21.824 -32.512  20.660  1.00  0.00           H  
ATOM   3725 2HB  GLU A 244     -21.003 -32.741  22.199  1.00  0.00           H  
ATOM   3726 1HG  GLU A 244     -22.720 -34.379  22.875  1.00  0.00           H  
ATOM   3727 2HG  GLU A 244     -23.534 -34.149  21.335  1.00  0.00           H  
ATOM   3728  N   ILE A 245     -22.464 -29.461  21.355  1.00  0.00           N  
ATOM   3729  CA  ILE A 245     -21.832 -28.154  21.212  1.00  0.00           C  
ATOM   3730  C   ILE A 245     -22.888 -27.054  21.102  1.00  0.00           C  
ATOM   3731  O   ILE A 245     -24.049 -27.327  20.794  1.00  0.00           O  
ATOM   3732  CB  ILE A 245     -20.884 -28.142  19.990  1.00  0.00           C  
ATOM   3733  CG1 ILE A 245     -21.669 -28.349  18.677  1.00  0.00           C  
ATOM   3734  CG2 ILE A 245     -19.826 -29.225  20.159  1.00  0.00           C  
ATOM   3735  CD1 ILE A 245     -20.834 -28.178  17.402  1.00  0.00           C  
ATOM   3736  H   ILE A 245     -23.169 -29.738  20.691  1.00  0.00           H  
ATOM   3737  HA  ILE A 245     -21.236 -27.956  22.102  1.00  0.00           H  
ATOM   3738  HB  ILE A 245     -20.395 -27.196  19.932  1.00  0.00           H  
ATOM   3739 1HG1 ILE A 245     -22.093 -29.342  18.685  1.00  0.00           H  
ATOM   3740 2HG1 ILE A 245     -22.485 -27.626  18.640  1.00  0.00           H  
ATOM   3741 1HG2 ILE A 245     -19.137 -29.208  19.322  1.00  0.00           H  
ATOM   3742 2HG2 ILE A 245     -19.277 -29.039  21.081  1.00  0.00           H  
ATOM   3743 3HG2 ILE A 245     -20.307 -30.200  20.213  1.00  0.00           H  
ATOM   3744 1HD1 ILE A 245     -21.462 -28.336  16.527  1.00  0.00           H  
ATOM   3745 2HD1 ILE A 245     -20.419 -27.169  17.370  1.00  0.00           H  
ATOM   3746 3HD1 ILE A 245     -20.027 -28.901  17.386  1.00  0.00           H  
ATOM   3747  N   THR A 246     -22.489 -25.812  21.371  1.00  0.00           N  
ATOM   3748  CA  THR A 246     -23.407 -24.677  21.326  1.00  0.00           C  
ATOM   3749  C   THR A 246     -23.252 -23.907  20.022  1.00  0.00           C  
ATOM   3750  O   THR A 246     -22.289 -24.113  19.281  1.00  0.00           O  
ATOM   3751  CB  THR A 246     -23.172 -23.725  22.521  1.00  0.00           C  
ATOM   3752  CG2 THR A 246     -23.228 -24.484  23.843  1.00  0.00           C  
ATOM   3753  OG1 THR A 246     -21.885 -23.103  22.397  1.00  0.00           O  
ATOM   3754  H   THR A 246     -21.517 -25.639  21.618  1.00  0.00           H  
ATOM   3755  HA  THR A 246     -24.432 -25.050  21.380  1.00  0.00           H  
ATOM   3756  HB  THR A 246     -23.942 -22.948  22.521  1.00  0.00           H  
ATOM   3757  HG1 THR A 246     -21.191 -23.775  22.454  1.00  0.00           H  
ATOM   3758 1HG2 THR A 246     -23.060 -23.790  24.669  1.00  0.00           H  
ATOM   3759 2HG2 THR A 246     -24.204 -24.951  23.958  1.00  0.00           H  
ATOM   3760 3HG2 THR A 246     -22.454 -25.252  23.855  1.00  0.00           H  
ATOM   3761  N   GLU A 247     -24.166 -22.975  19.763  1.00  0.00           N  
ATOM   3762  CA  GLU A 247     -24.090 -22.166  18.550  1.00  0.00           C  
ATOM   3763  C   GLU A 247     -22.754 -21.430  18.459  1.00  0.00           C  
ATOM   3764  O   GLU A 247     -22.214 -21.245  17.366  1.00  0.00           O  
ATOM   3765  CB  GLU A 247     -25.232 -21.151  18.522  1.00  0.00           C  
ATOM   3766  CG  GLU A 247     -26.631 -21.768  18.470  1.00  0.00           C  
ATOM   3767  CD  GLU A 247     -27.141 -22.161  19.836  1.00  0.00           C  
ATOM   3768  OE1 GLU A 247     -26.404 -22.015  20.786  1.00  0.00           O  
ATOM   3769  OE2 GLU A 247     -28.258 -22.602  19.932  1.00  0.00           O1-
ATOM   3770  H   GLU A 247     -24.940 -22.836  20.405  1.00  0.00           H  
ATOM   3771  HA  GLU A 247     -24.180 -22.830  17.687  1.00  0.00           H  
ATOM   3772 1HB  GLU A 247     -25.177 -20.522  19.409  1.00  0.00           H  
ATOM   3773 2HB  GLU A 247     -25.114 -20.506  17.652  1.00  0.00           H  
ATOM   3774 1HG  GLU A 247     -27.317 -21.046  18.028  1.00  0.00           H  
ATOM   3775 2HG  GLU A 247     -26.609 -22.649  17.827  1.00  0.00           H  
ATOM   3776  N   GLU A 248     -22.211 -21.033  19.609  1.00  0.00           N  
ATOM   3777  CA  GLU A 248     -20.928 -20.342  19.672  1.00  0.00           C  
ATOM   3778  C   GLU A 248     -19.777 -21.250  19.245  1.00  0.00           C  
ATOM   3779  O   GLU A 248     -18.749 -20.777  18.757  1.00  0.00           O  
ATOM   3780  CB  GLU A 248     -20.681 -19.794  21.085  1.00  0.00           C  
ATOM   3781  CG  GLU A 248     -21.599 -18.632  21.464  1.00  0.00           C  
ATOM   3782  CD  GLU A 248     -21.326 -18.068  22.837  1.00  0.00           C  
ATOM   3783  OE1 GLU A 248     -20.588 -18.678  23.574  1.00  0.00           O  
ATOM   3784  OE2 GLU A 248     -21.857 -17.028  23.146  1.00  0.00           O1-
ATOM   3785  H   GLU A 248     -22.712 -21.205  20.471  1.00  0.00           H  
ATOM   3786  HA  GLU A 248     -20.961 -19.495  18.984  1.00  0.00           H  
ATOM   3787 1HB  GLU A 248     -20.830 -20.591  21.816  1.00  0.00           H  
ATOM   3788 2HB  GLU A 248     -19.648 -19.454  21.176  1.00  0.00           H  
ATOM   3789 1HG  GLU A 248     -21.477 -17.840  20.727  1.00  0.00           H  
ATOM   3790 2HG  GLU A 248     -22.631 -18.978  21.419  1.00  0.00           H  
ATOM   3791  N   ASP A 249     -19.952 -22.556  19.420  1.00  0.00           N  
ATOM   3792  CA  ASP A 249     -18.917 -23.512  19.061  1.00  0.00           C  
ATOM   3793  C   ASP A 249     -18.995 -23.794  17.572  1.00  0.00           C  
ATOM   3794  O   ASP A 249     -17.978 -24.015  16.916  1.00  0.00           O  
ATOM   3795  CB  ASP A 249     -19.098 -24.808  19.841  1.00  0.00           C  
ATOM   3796  CG  ASP A 249     -18.919 -24.638  21.346  1.00  0.00           C  
ATOM   3797  OD1 ASP A 249     -17.841 -24.276  21.765  1.00  0.00           O  
ATOM   3798  OD2 ASP A 249     -19.865 -24.894  22.068  1.00  0.00           O1-
ATOM   3799  H   ASP A 249     -20.819 -22.901  19.809  1.00  0.00           H  
ATOM   3800  HA  ASP A 249     -17.941 -23.084  19.288  1.00  0.00           H  
ATOM   3801 1HB  ASP A 249     -20.095 -25.175  19.654  1.00  0.00           H  
ATOM   3802 2HB  ASP A 249     -18.392 -25.558  19.480  1.00  0.00           H  
ATOM   3803  N   VAL A 250     -20.212 -23.749  17.038  1.00  0.00           N  
ATOM   3804  CA  VAL A 250     -20.419 -23.937  15.609  1.00  0.00           C  
ATOM   3805  C   VAL A 250     -19.779 -22.767  14.876  1.00  0.00           C  
ATOM   3806  O   VAL A 250     -19.136 -22.948  13.843  1.00  0.00           O  
ATOM   3807  CB  VAL A 250     -21.917 -24.031  15.266  1.00  0.00           C  
ATOM   3808  CG1 VAL A 250     -22.110 -24.098  13.751  1.00  0.00           C  
ATOM   3809  CG2 VAL A 250     -22.510 -25.260  15.924  1.00  0.00           C  
ATOM   3810  H   VAL A 250     -21.005 -23.585  17.648  1.00  0.00           H  
ATOM   3811  HA  VAL A 250     -19.936 -24.859  15.297  1.00  0.00           H  
ATOM   3812  HB  VAL A 250     -22.422 -23.136  15.631  1.00  0.00           H  
ATOM   3813 1HG1 VAL A 250     -23.175 -24.152  13.522  1.00  0.00           H  
ATOM   3814 2HG1 VAL A 250     -21.687 -23.218  13.283  1.00  0.00           H  
ATOM   3815 3HG1 VAL A 250     -21.608 -24.984  13.361  1.00  0.00           H  
ATOM   3816 1HG2 VAL A 250     -23.571 -25.324  15.693  1.00  0.00           H  
ATOM   3817 2HG2 VAL A 250     -22.000 -26.147  15.547  1.00  0.00           H  
ATOM   3818 3HG2 VAL A 250     -22.379 -25.201  17.006  1.00  0.00           H  
ATOM   3819  N   ALA A 251     -19.953 -21.565  15.421  1.00  0.00           N  
ATOM   3820  CA  ALA A 251     -19.352 -20.369  14.848  1.00  0.00           C  
ATOM   3821  C   ALA A 251     -17.829 -20.474  14.847  1.00  0.00           C  
ATOM   3822  O   ALA A 251     -17.182 -20.116  13.862  1.00  0.00           O  
ATOM   3823  CB  ALA A 251     -19.792 -19.140  15.623  1.00  0.00           C  
ATOM   3824  H   ALA A 251     -20.526 -21.482  16.258  1.00  0.00           H  
ATOM   3825  HA  ALA A 251     -19.686 -20.285  13.811  1.00  0.00           H  
ATOM   3826 1HB  ALA A 251     -19.360 -18.247  15.173  1.00  0.00           H  
ATOM   3827 2HB  ALA A 251     -20.875 -19.067  15.603  1.00  0.00           H  
ATOM   3828 3HB  ALA A 251     -19.458 -19.230  16.653  1.00  0.00           H  
ATOM   3829  N   ARG A 252     -17.262 -20.999  15.941  1.00  0.00           N  
ATOM   3830  CA  ARG A 252     -15.817 -21.200  16.005  1.00  0.00           C  
ATOM   3831  C   ARG A 252     -15.356 -22.217  14.960  1.00  0.00           C  
ATOM   3832  O   ARG A 252     -14.308 -22.030  14.335  1.00  0.00           O  
ATOM   3833  CB  ARG A 252     -15.387 -21.662  17.391  1.00  0.00           C  
ATOM   3834  CG  ARG A 252     -15.446 -20.595  18.483  1.00  0.00           C  
ATOM   3835  CD  ARG A 252     -14.954 -21.107  19.785  1.00  0.00           C  
ATOM   3836  NE  ARG A 252     -15.273 -20.200  20.889  1.00  0.00           N  
ATOM   3837  CZ  ARG A 252     -16.321 -20.339  21.734  1.00  0.00           C  
ATOM   3838  NH1 ARG A 252     -17.150 -21.352  21.594  1.00  0.00           N1+
ATOM   3839  NH2 ARG A 252     -16.507 -19.456  22.707  1.00  0.00           N  
ATOM   3840  H   ARG A 252     -17.837 -21.243  16.740  1.00  0.00           H  
ATOM   3841  HA  ARG A 252     -15.330 -20.247  15.798  1.00  0.00           H  
ATOM   3842 1HB  ARG A 252     -16.027 -22.480  17.706  1.00  0.00           H  
ATOM   3843 2HB  ARG A 252     -14.366 -22.043  17.348  1.00  0.00           H  
ATOM   3844 1HG  ARG A 252     -14.812 -19.754  18.190  1.00  0.00           H  
ATOM   3845 2HG  ARG A 252     -16.463 -20.251  18.610  1.00  0.00           H  
ATOM   3846 1HD  ARG A 252     -15.398 -22.078  19.990  1.00  0.00           H  
ATOM   3847 2HD  ARG A 252     -13.871 -21.211  19.740  1.00  0.00           H  
ATOM   3848  HE  ARG A 252     -14.655 -19.407  21.037  1.00  0.00           H  
ATOM   3849 1HH1 ARG A 252     -17.002 -22.020  20.852  1.00  0.00           H  
ATOM   3850 2HH1 ARG A 252     -17.927 -21.472  22.229  1.00  0.00           H  
ATOM   3851 1HH2 ARG A 252     -15.863 -18.672  22.812  1.00  0.00           H  
ATOM   3852 2HH2 ARG A 252     -17.285 -19.558  23.341  1.00  0.00           H  
ATOM   3853  N   PHE A 253     -16.146 -23.275  14.748  1.00  0.00           N  
ATOM   3854  CA  PHE A 253     -15.810 -24.259  13.722  1.00  0.00           C  
ATOM   3855  C   PHE A 253     -15.772 -23.609  12.351  1.00  0.00           C  
ATOM   3856  O   PHE A 253     -14.867 -23.879  11.563  1.00  0.00           O  
ATOM   3857  CB  PHE A 253     -16.822 -25.415  13.673  1.00  0.00           C  
ATOM   3858  CG  PHE A 253     -16.592 -26.539  14.661  1.00  0.00           C  
ATOM   3859  CD1 PHE A 253     -17.495 -26.781  15.683  1.00  0.00           C  
ATOM   3860  CD2 PHE A 253     -15.479 -27.366  14.556  1.00  0.00           C  
ATOM   3861  CE1 PHE A 253     -17.298 -27.811  16.577  1.00  0.00           C  
ATOM   3862  CE2 PHE A 253     -15.281 -28.401  15.454  1.00  0.00           C  
ATOM   3863  CZ  PHE A 253     -16.194 -28.620  16.466  1.00  0.00           C  
ATOM   3864  H   PHE A 253     -16.973 -23.401  15.321  1.00  0.00           H  
ATOM   3865  HA  PHE A 253     -14.821 -24.663  13.943  1.00  0.00           H  
ATOM   3866 1HB  PHE A 253     -17.818 -25.019  13.848  1.00  0.00           H  
ATOM   3867 2HB  PHE A 253     -16.823 -25.842  12.671  1.00  0.00           H  
ATOM   3868  HD1 PHE A 253     -18.371 -26.151  15.779  1.00  0.00           H  
ATOM   3869  HD2 PHE A 253     -14.758 -27.195  13.755  1.00  0.00           H  
ATOM   3870  HE1 PHE A 253     -18.016 -27.985  17.373  1.00  0.00           H  
ATOM   3871  HE2 PHE A 253     -14.405 -29.043  15.363  1.00  0.00           H  
ATOM   3872  HZ  PHE A 253     -16.041 -29.432  17.174  1.00  0.00           H  
ATOM   3873  N   VAL A 254     -16.736 -22.735  12.067  1.00  0.00           N  
ATOM   3874  CA  VAL A 254     -16.784 -22.086  10.762  1.00  0.00           C  
ATOM   3875  C   VAL A 254     -15.536 -21.232  10.541  1.00  0.00           C  
ATOM   3876  O   VAL A 254     -14.976 -21.227   9.444  1.00  0.00           O  
ATOM   3877  CB  VAL A 254     -18.059 -21.233  10.592  1.00  0.00           C  
ATOM   3878  CG1 VAL A 254     -17.987 -20.441   9.289  1.00  0.00           C  
ATOM   3879  CG2 VAL A 254     -19.287 -22.137  10.559  1.00  0.00           C  
ATOM   3880  H   VAL A 254     -17.459 -22.551  12.755  1.00  0.00           H  
ATOM   3881  HA  VAL A 254     -16.800 -22.859   9.997  1.00  0.00           H  
ATOM   3882  HB  VAL A 254     -18.134 -20.526  11.424  1.00  0.00           H  
ATOM   3883 1HG1 VAL A 254     -18.885 -19.837   9.179  1.00  0.00           H  
ATOM   3884 2HG1 VAL A 254     -17.126 -19.804   9.302  1.00  0.00           H  
ATOM   3885 3HG1 VAL A 254     -17.909 -21.135   8.450  1.00  0.00           H  
ATOM   3886 1HG2 VAL A 254     -20.184 -21.527  10.439  1.00  0.00           H  
ATOM   3887 2HG2 VAL A 254     -19.201 -22.827   9.718  1.00  0.00           H  
ATOM   3888 3HG2 VAL A 254     -19.354 -22.703  11.481  1.00  0.00           H  
ATOM   3889  N   VAL A 255     -15.091 -20.523  11.583  1.00  0.00           N  
ATOM   3890  CA  VAL A 255     -13.871 -19.729  11.466  1.00  0.00           C  
ATOM   3891  C   VAL A 255     -12.687 -20.633  11.141  1.00  0.00           C  
ATOM   3892  O   VAL A 255     -11.893 -20.330  10.248  1.00  0.00           O  
ATOM   3893  CB  VAL A 255     -13.558 -18.962  12.774  1.00  0.00           C  
ATOM   3894  CG1 VAL A 255     -12.178 -18.305  12.679  1.00  0.00           C  
ATOM   3895  CG2 VAL A 255     -14.613 -17.890  13.034  1.00  0.00           C  
ATOM   3896  H   VAL A 255     -15.614 -20.541  12.454  1.00  0.00           H  
ATOM   3897  HA  VAL A 255     -13.989 -19.013  10.655  1.00  0.00           H  
ATOM   3898  HB  VAL A 255     -13.539 -19.671  13.603  1.00  0.00           H  
ATOM   3899 1HG1 VAL A 255     -11.968 -17.792  13.604  1.00  0.00           H  
ATOM   3900 2HG1 VAL A 255     -11.410 -19.058  12.507  1.00  0.00           H  
ATOM   3901 3HG1 VAL A 255     -12.169 -17.589  11.855  1.00  0.00           H  
ATOM   3902 1HG2 VAL A 255     -14.379 -17.371  13.962  1.00  0.00           H  
ATOM   3903 2HG2 VAL A 255     -14.617 -17.178  12.215  1.00  0.00           H  
ATOM   3904 3HG2 VAL A 255     -15.596 -18.351  13.116  1.00  0.00           H  
ATOM   3905  N   GLU A 256     -12.575 -21.751  11.862  1.00  0.00           N  
ATOM   3906  CA  GLU A 256     -11.494 -22.701  11.626  1.00  0.00           C  
ATOM   3907  C   GLU A 256     -11.546 -23.292  10.219  1.00  0.00           C  
ATOM   3908  O   GLU A 256     -10.511 -23.443   9.566  1.00  0.00           O  
ATOM   3909  CB  GLU A 256     -11.534 -23.830  12.659  1.00  0.00           C  
ATOM   3910  CG  GLU A 256     -10.420 -24.863  12.499  1.00  0.00           C  
ATOM   3911  CD  GLU A 256     -10.421 -25.899  13.583  1.00  0.00           C  
ATOM   3912  OE1 GLU A 256     -10.881 -25.603  14.659  1.00  0.00           O  
ATOM   3913  OE2 GLU A 256      -9.977 -27.001  13.329  1.00  0.00           O1-
ATOM   3914  H   GLU A 256     -13.251 -21.935  12.599  1.00  0.00           H  
ATOM   3915  HA  GLU A 256     -10.549 -22.171  11.732  1.00  0.00           H  
ATOM   3916 1HB  GLU A 256     -11.465 -23.408  13.661  1.00  0.00           H  
ATOM   3917 2HB  GLU A 256     -12.486 -24.356  12.589  1.00  0.00           H  
ATOM   3918 1HG  GLU A 256     -10.535 -25.361  11.535  1.00  0.00           H  
ATOM   3919 2HG  GLU A 256      -9.458 -24.346  12.493  1.00  0.00           H  
ATOM   3920  N   LEU A 257     -12.747 -23.626   9.750  1.00  0.00           N  
ATOM   3921  CA  LEU A 257     -12.894 -24.208   8.425  1.00  0.00           C  
ATOM   3922  C   LEU A 257     -12.449 -23.199   7.369  1.00  0.00           C  
ATOM   3923  O   LEU A 257     -11.716 -23.542   6.437  1.00  0.00           O  
ATOM   3924  CB  LEU A 257     -14.365 -24.604   8.193  1.00  0.00           C  
ATOM   3925  CG  LEU A 257     -14.934 -25.773   9.077  1.00  0.00           C  
ATOM   3926  CD1 LEU A 257     -16.441 -25.845   8.891  1.00  0.00           C  
ATOM   3927  CD2 LEU A 257     -14.312 -27.090   8.697  1.00  0.00           C  
ATOM   3928  H   LEU A 257     -13.565 -23.492  10.332  1.00  0.00           H  
ATOM   3929  HA  LEU A 257     -12.258 -25.087   8.355  1.00  0.00           H  
ATOM   3930 1HB  LEU A 257     -14.981 -23.729   8.397  1.00  0.00           H  
ATOM   3931 2HB  LEU A 257     -14.499 -24.870   7.147  1.00  0.00           H  
ATOM   3932  HG  LEU A 257     -14.724 -25.577  10.114  1.00  0.00           H  
ATOM   3933 1HD1 LEU A 257     -16.846 -26.645   9.512  1.00  0.00           H  
ATOM   3934 2HD1 LEU A 257     -16.892 -24.907   9.183  1.00  0.00           H  
ATOM   3935 3HD1 LEU A 257     -16.665 -26.046   7.843  1.00  0.00           H  
ATOM   3936 1HD2 LEU A 257     -14.730 -27.872   9.330  1.00  0.00           H  
ATOM   3937 2HD2 LEU A 257     -14.540 -27.309   7.668  1.00  0.00           H  
ATOM   3938 3HD2 LEU A 257     -13.235 -27.046   8.839  1.00  0.00           H  
ATOM   3939  N   ALA A 258     -12.849 -21.939   7.544  1.00  0.00           N  
ATOM   3940  CA  ALA A 258     -12.470 -20.881   6.616  1.00  0.00           C  
ATOM   3941  C   ALA A 258     -10.962 -20.660   6.603  1.00  0.00           C  
ATOM   3942  O   ALA A 258     -10.375 -20.445   5.544  1.00  0.00           O  
ATOM   3943  CB  ALA A 258     -13.167 -19.589   6.985  1.00  0.00           C  
ATOM   3944  H   ALA A 258     -13.457 -21.714   8.327  1.00  0.00           H  
ATOM   3945  HA  ALA A 258     -12.775 -21.185   5.616  1.00  0.00           H  
ATOM   3946 1HB  ALA A 258     -12.897 -18.810   6.273  1.00  0.00           H  
ATOM   3947 2HB  ALA A 258     -14.244 -19.741   6.973  1.00  0.00           H  
ATOM   3948 3HB  ALA A 258     -12.849 -19.299   7.984  1.00  0.00           H  
ATOM   3949  N   LEU A 259     -10.334 -20.726   7.778  1.00  0.00           N  
ATOM   3950  CA  LEU A 259      -8.898 -20.510   7.871  1.00  0.00           C  
ATOM   3951  C   LEU A 259      -8.132 -21.580   7.112  1.00  0.00           C  
ATOM   3952  O   LEU A 259      -7.136 -21.280   6.448  1.00  0.00           O  
ATOM   3953  CB  LEU A 259      -8.454 -20.472   9.340  1.00  0.00           C  
ATOM   3954  CG  LEU A 259      -6.937 -20.264   9.601  1.00  0.00           C  
ATOM   3955  CD1 LEU A 259      -6.458 -18.958   8.959  1.00  0.00           C  
ATOM   3956  CD2 LEU A 259      -6.705 -20.234  11.105  1.00  0.00           C  
ATOM   3957  H   LEU A 259     -10.872 -20.893   8.622  1.00  0.00           H  
ATOM   3958  HA  LEU A 259      -8.673 -19.547   7.422  1.00  0.00           H  
ATOM   3959 1HB  LEU A 259      -8.990 -19.666   9.836  1.00  0.00           H  
ATOM   3960 2HB  LEU A 259      -8.743 -21.413   9.810  1.00  0.00           H  
ATOM   3961  HG  LEU A 259      -6.371 -21.088   9.161  1.00  0.00           H  
ATOM   3962 1HD1 LEU A 259      -5.395 -18.833   9.155  1.00  0.00           H  
ATOM   3963 2HD1 LEU A 259      -6.616 -18.989   7.882  1.00  0.00           H  
ATOM   3964 3HD1 LEU A 259      -7.004 -18.121   9.381  1.00  0.00           H  
ATOM   3965 1HD2 LEU A 259      -5.643 -20.097  11.309  1.00  0.00           H  
ATOM   3966 2HD2 LEU A 259      -7.267 -19.409  11.545  1.00  0.00           H  
ATOM   3967 3HD2 LEU A 259      -7.040 -21.174  11.541  1.00  0.00           H  
ATOM   3968  N   GLU A 260      -8.596 -22.824   7.195  1.00  0.00           N  
ATOM   3969  CA  GLU A 260      -7.939 -23.907   6.480  1.00  0.00           C  
ATOM   3970  C   GLU A 260      -8.057 -23.704   4.973  1.00  0.00           C  
ATOM   3971  O   GLU A 260      -7.105 -23.951   4.231  1.00  0.00           O  
ATOM   3972  CB  GLU A 260      -8.536 -25.256   6.887  1.00  0.00           C  
ATOM   3973  CG  GLU A 260      -7.860 -26.473   6.254  1.00  0.00           C  
ATOM   3974  CD  GLU A 260      -6.415 -26.626   6.651  1.00  0.00           C  
ATOM   3975  OE1 GLU A 260      -5.986 -25.973   7.575  1.00  0.00           O  
ATOM   3976  OE2 GLU A 260      -5.736 -27.404   6.028  1.00  0.00           O1-
ATOM   3977  H   GLU A 260      -9.405 -23.018   7.779  1.00  0.00           H  
ATOM   3978  HA  GLU A 260      -6.882 -23.901   6.745  1.00  0.00           H  
ATOM   3979 1HB  GLU A 260      -8.479 -25.365   7.969  1.00  0.00           H  
ATOM   3980 2HB  GLU A 260      -9.593 -25.279   6.614  1.00  0.00           H  
ATOM   3981 1HG  GLU A 260      -8.400 -27.371   6.558  1.00  0.00           H  
ATOM   3982 2HG  GLU A 260      -7.928 -26.397   5.168  1.00  0.00           H  
ATOM   3983  N   LEU A 261      -9.214 -23.225   4.519  1.00  0.00           N  
ATOM   3984  CA  LEU A 261      -9.397 -22.951   3.100  1.00  0.00           C  
ATOM   3985  C   LEU A 261      -8.483 -21.820   2.645  1.00  0.00           C  
ATOM   3986  O   LEU A 261      -7.894 -21.886   1.564  1.00  0.00           O  
ATOM   3987  CB  LEU A 261     -10.852 -22.576   2.820  1.00  0.00           C  
ATOM   3988  CG  LEU A 261     -11.885 -23.687   3.008  1.00  0.00           C  
ATOM   3989  CD1 LEU A 261     -13.262 -23.074   2.953  1.00  0.00           C  
ATOM   3990  CD2 LEU A 261     -11.720 -24.746   1.913  1.00  0.00           C  
ATOM   3991  H   LEU A 261      -9.978 -23.068   5.170  1.00  0.00           H  
ATOM   3992  HA  LEU A 261      -9.136 -23.846   2.538  1.00  0.00           H  
ATOM   3993 1HB  LEU A 261     -11.127 -21.753   3.480  1.00  0.00           H  
ATOM   3994 2HB  LEU A 261     -10.925 -22.224   1.793  1.00  0.00           H  
ATOM   3995  HG  LEU A 261     -11.752 -24.152   3.983  1.00  0.00           H  
ATOM   3996 1HD1 LEU A 261     -14.016 -23.846   3.091  1.00  0.00           H  
ATOM   3997 2HD1 LEU A 261     -13.360 -22.331   3.740  1.00  0.00           H  
ATOM   3998 3HD1 LEU A 261     -13.396 -22.597   1.990  1.00  0.00           H  
ATOM   3999 1HD2 LEU A 261     -12.466 -25.529   2.054  1.00  0.00           H  
ATOM   4000 2HD2 LEU A 261     -11.859 -24.285   0.943  1.00  0.00           H  
ATOM   4001 3HD2 LEU A 261     -10.726 -25.188   1.965  1.00  0.00           H  
ATOM   4002  N   LEU A 262      -8.344 -20.793   3.481  1.00  0.00           N  
ATOM   4003  CA  LEU A 262      -7.474 -19.669   3.160  1.00  0.00           C  
ATOM   4004  C   LEU A 262      -6.022 -20.127   3.079  1.00  0.00           C  
ATOM   4005  O   LEU A 262      -5.278 -19.715   2.186  1.00  0.00           O  
ATOM   4006  CB  LEU A 262      -7.628 -18.567   4.226  1.00  0.00           C  
ATOM   4007  CG  LEU A 262      -8.987 -17.801   4.233  1.00  0.00           C  
ATOM   4008  CD1 LEU A 262      -9.118 -16.982   5.526  1.00  0.00           C  
ATOM   4009  CD2 LEU A 262      -9.057 -16.880   3.018  1.00  0.00           C  
ATOM   4010  H   LEU A 262      -8.873 -20.785   4.347  1.00  0.00           H  
ATOM   4011  HA  LEU A 262      -7.763 -19.275   2.189  1.00  0.00           H  
ATOM   4012 1HB  LEU A 262      -7.506 -19.023   5.209  1.00  0.00           H  
ATOM   4013 2HB  LEU A 262      -6.831 -17.837   4.090  1.00  0.00           H  
ATOM   4014  HG  LEU A 262      -9.809 -18.513   4.193  1.00  0.00           H  
ATOM   4015 1HD1 LEU A 262     -10.075 -16.452   5.523  1.00  0.00           H  
ATOM   4016 2HD1 LEU A 262      -9.078 -17.646   6.384  1.00  0.00           H  
ATOM   4017 3HD1 LEU A 262      -8.310 -16.263   5.594  1.00  0.00           H  
ATOM   4018 1HD2 LEU A 262     -10.005 -16.348   3.036  1.00  0.00           H  
ATOM   4019 2HD2 LEU A 262      -8.244 -16.163   3.055  1.00  0.00           H  
ATOM   4020 3HD2 LEU A 262      -8.982 -17.463   2.104  1.00  0.00           H  
ATOM   4021  N   ARG A 263      -5.632 -21.012   3.996  1.00  0.00           N  
ATOM   4022  CA  ARG A 263      -4.283 -21.556   3.995  1.00  0.00           C  
ATOM   4023  C   ARG A 263      -4.034 -22.376   2.733  1.00  0.00           C  
ATOM   4024  O   ARG A 263      -2.968 -22.278   2.123  1.00  0.00           O  
ATOM   4025  CB  ARG A 263      -4.050 -22.420   5.224  1.00  0.00           C  
ATOM   4026  CG  ARG A 263      -2.601 -22.834   5.448  1.00  0.00           C  
ATOM   4027  CD  ARG A 263      -2.449 -23.695   6.657  1.00  0.00           C  
ATOM   4028  NE  ARG A 263      -3.014 -25.023   6.458  1.00  0.00           N  
ATOM   4029  CZ  ARG A 263      -2.393 -26.029   5.804  1.00  0.00           C  
ATOM   4030  NH1 ARG A 263      -1.191 -25.849   5.287  1.00  0.00           N1+
ATOM   4031  NH2 ARG A 263      -2.991 -27.195   5.683  1.00  0.00           N  
ATOM   4032  H   ARG A 263      -6.282 -21.296   4.723  1.00  0.00           H  
ATOM   4033  HA  ARG A 263      -3.577 -20.729   4.011  1.00  0.00           H  
ATOM   4034 1HB  ARG A 263      -4.390 -21.888   6.111  1.00  0.00           H  
ATOM   4035 2HB  ARG A 263      -4.647 -23.331   5.143  1.00  0.00           H  
ATOM   4036 1HG  ARG A 263      -2.247 -23.387   4.579  1.00  0.00           H  
ATOM   4037 2HG  ARG A 263      -1.988 -21.941   5.581  1.00  0.00           H  
ATOM   4038 1HD  ARG A 263      -1.392 -23.802   6.899  1.00  0.00           H  
ATOM   4039 2HD  ARG A 263      -2.965 -23.230   7.496  1.00  0.00           H  
ATOM   4040  HE  ARG A 263      -3.943 -25.213   6.849  1.00  0.00           H  
ATOM   4041 1HH1 ARG A 263      -0.729 -24.953   5.370  1.00  0.00           H  
ATOM   4042 2HH1 ARG A 263      -0.732 -26.605   4.801  1.00  0.00           H  
ATOM   4043 1HH2 ARG A 263      -3.924 -27.330   6.069  1.00  0.00           H  
ATOM   4044 2HH2 ARG A 263      -2.535 -27.948   5.196  1.00  0.00           H  
ATOM   4045  N   ALA A 264      -5.024 -23.177   2.337  1.00  0.00           N  
ATOM   4046  CA  ALA A 264      -4.907 -23.996   1.138  1.00  0.00           C  
ATOM   4047  C   ALA A 264      -4.721 -23.130  -0.110  1.00  0.00           C  
ATOM   4048  O   ALA A 264      -3.953 -23.488  -1.003  1.00  0.00           O  
ATOM   4049  CB  ALA A 264      -6.134 -24.882   0.981  1.00  0.00           C  
ATOM   4050  H   ALA A 264      -5.871 -23.234   2.896  1.00  0.00           H  
ATOM   4051  HA  ALA A 264      -4.024 -24.629   1.245  1.00  0.00           H  
ATOM   4052 1HB  ALA A 264      -6.022 -25.512   0.098  1.00  0.00           H  
ATOM   4053 2HB  ALA A 264      -6.240 -25.508   1.866  1.00  0.00           H  
ATOM   4054 3HB  ALA A 264      -7.018 -24.256   0.870  1.00  0.00           H  
ATOM   4055  N   LEU A 265      -5.412 -21.986  -0.164  1.00  0.00           N  
ATOM   4056  CA  LEU A 265      -5.265 -21.090  -1.309  1.00  0.00           C  
ATOM   4057  C   LEU A 265      -3.853 -20.529  -1.367  1.00  0.00           C  
ATOM   4058  O   LEU A 265      -3.273 -20.419  -2.450  1.00  0.00           O  
ATOM   4059  CB  LEU A 265      -6.295 -19.949  -1.247  1.00  0.00           C  
ATOM   4060  CG  LEU A 265      -7.774 -20.356  -1.485  1.00  0.00           C  
ATOM   4061  CD1 LEU A 265      -8.683 -19.145  -1.245  1.00  0.00           C  
ATOM   4062  CD2 LEU A 265      -7.944 -20.872  -2.907  1.00  0.00           C  
ATOM   4063  H   LEU A 265      -6.051 -21.751   0.587  1.00  0.00           H  
ATOM   4064  HA  LEU A 265      -5.425 -21.661  -2.217  1.00  0.00           H  
ATOM   4065 1HB  LEU A 265      -6.238 -19.490  -0.261  1.00  0.00           H  
ATOM   4066 2HB  LEU A 265      -6.030 -19.195  -1.989  1.00  0.00           H  
ATOM   4067  HG  LEU A 265      -8.054 -21.140  -0.785  1.00  0.00           H  
ATOM   4068 1HD1 LEU A 265      -9.719 -19.435  -1.407  1.00  0.00           H  
ATOM   4069 2HD1 LEU A 265      -8.561 -18.794  -0.222  1.00  0.00           H  
ATOM   4070 3HD1 LEU A 265      -8.418 -18.346  -1.937  1.00  0.00           H  
ATOM   4071 1HD2 LEU A 265      -8.979 -21.155  -3.057  1.00  0.00           H  
ATOM   4072 2HD2 LEU A 265      -7.672 -20.087  -3.616  1.00  0.00           H  
ATOM   4073 3HD2 LEU A 265      -7.320 -21.743  -3.079  1.00  0.00           H  
ATOM   4074  N   PHE A 266      -3.280 -20.219  -0.206  1.00  0.00           N  
ATOM   4075  CA  PHE A 266      -1.900 -19.754  -0.158  1.00  0.00           C  
ATOM   4076  C   PHE A 266      -0.951 -20.803  -0.714  1.00  0.00           C  
ATOM   4077  O   PHE A 266      -0.077 -20.481  -1.524  1.00  0.00           O  
ATOM   4078  CB  PHE A 266      -1.477 -19.381   1.257  1.00  0.00           C  
ATOM   4079  CG  PHE A 266      -0.012 -19.057   1.363  1.00  0.00           C  
ATOM   4080  CD1 PHE A 266       0.513 -17.917   0.766  1.00  0.00           C  
ATOM   4081  CD2 PHE A 266       0.844 -19.890   2.064  1.00  0.00           C  
ATOM   4082  CE1 PHE A 266       1.855 -17.624   0.868  1.00  0.00           C  
ATOM   4083  CE2 PHE A 266       2.187 -19.594   2.169  1.00  0.00           C  
ATOM   4084  CZ  PHE A 266       2.691 -18.458   1.568  1.00  0.00           C  
ATOM   4085  H   PHE A 266      -3.818 -20.295   0.652  1.00  0.00           H  
ATOM   4086  HA  PHE A 266      -1.822 -18.865  -0.779  1.00  0.00           H  
ATOM   4087 1HB  PHE A 266      -2.047 -18.518   1.581  1.00  0.00           H  
ATOM   4088 2HB  PHE A 266      -1.699 -20.198   1.939  1.00  0.00           H  
ATOM   4089  HD1 PHE A 266      -0.147 -17.250   0.206  1.00  0.00           H  
ATOM   4090  HD2 PHE A 266       0.447 -20.790   2.537  1.00  0.00           H  
ATOM   4091  HE1 PHE A 266       2.252 -16.729   0.392  1.00  0.00           H  
ATOM   4092  HE2 PHE A 266       2.848 -20.257   2.726  1.00  0.00           H  
ATOM   4093  HZ  PHE A 266       3.753 -18.222   1.651  1.00  0.00           H  
ATOM   4094  N   GLU A 267      -1.115 -22.054  -0.296  1.00  0.00           N  
ATOM   4095  CA  GLU A 267      -0.230 -23.103  -0.783  1.00  0.00           C  
ATOM   4096  C   GLU A 267      -0.357 -23.246  -2.303  1.00  0.00           C  
ATOM   4097  O   GLU A 267       0.643 -23.424  -2.994  1.00  0.00           O  
ATOM   4098  CB  GLU A 267      -0.534 -24.438  -0.096  1.00  0.00           C  
ATOM   4099  CG  GLU A 267      -0.185 -24.478   1.398  1.00  0.00           C  
ATOM   4100  CD  GLU A 267       1.284 -24.260   1.664  1.00  0.00           C  
ATOM   4101  OE1 GLU A 267       2.083 -24.765   0.910  1.00  0.00           O  
ATOM   4102  OE2 GLU A 267       1.607 -23.604   2.626  1.00  0.00           O1-
ATOM   4103  H   GLU A 267      -1.839 -22.271   0.386  1.00  0.00           H  
ATOM   4104  HA  GLU A 267       0.800 -22.826  -0.554  1.00  0.00           H  
ATOM   4105 1HB  GLU A 267      -1.595 -24.666  -0.194  1.00  0.00           H  
ATOM   4106 2HB  GLU A 267       0.019 -25.239  -0.591  1.00  0.00           H  
ATOM   4107 1HG  GLU A 267      -0.751 -23.703   1.911  1.00  0.00           H  
ATOM   4108 2HG  GLU A 267      -0.484 -25.441   1.807  1.00  0.00           H  
ATOM   4109  N   MET A 268      -1.577 -23.121  -2.833  1.00  0.00           N  
ATOM   4110  CA  MET A 268      -1.761 -23.158  -4.283  1.00  0.00           C  
ATOM   4111  C   MET A 268      -1.083 -21.984  -4.975  1.00  0.00           C  
ATOM   4112  O   MET A 268      -0.452 -22.162  -6.024  1.00  0.00           O  
ATOM   4113  CB  MET A 268      -3.239 -23.211  -4.646  1.00  0.00           C  
ATOM   4114  CG  MET A 268      -3.878 -24.568  -4.461  1.00  0.00           C  
ATOM   4115  SD  MET A 268      -3.113 -25.834  -5.512  1.00  0.00           S  
ATOM   4116  CE  MET A 268      -3.696 -25.412  -7.160  1.00  0.00           C  
ATOM   4117  H   MET A 268      -2.378 -23.013  -2.220  1.00  0.00           H  
ATOM   4118  HA  MET A 268      -1.299 -24.062  -4.659  1.00  0.00           H  
ATOM   4119 1HB  MET A 268      -3.789 -22.495  -4.036  1.00  0.00           H  
ATOM   4120 2HB  MET A 268      -3.366 -22.924  -5.681  1.00  0.00           H  
ATOM   4121 1HG  MET A 268      -3.790 -24.879  -3.419  1.00  0.00           H  
ATOM   4122 2HG  MET A 268      -4.933 -24.505  -4.711  1.00  0.00           H  
ATOM   4123 1HE  MET A 268      -3.290 -26.123  -7.884  1.00  0.00           H  
ATOM   4124 2HE  MET A 268      -4.784 -25.456  -7.188  1.00  0.00           H  
ATOM   4125 3HE  MET A 268      -3.366 -24.408  -7.424  1.00  0.00           H  
ATOM   4126  N   GLN A 269      -1.167 -20.790  -4.380  1.00  0.00           N  
ATOM   4127  CA  GLN A 269      -0.486 -19.630  -4.942  1.00  0.00           C  
ATOM   4128  C   GLN A 269       1.023 -19.828  -4.903  1.00  0.00           C  
ATOM   4129  O   GLN A 269       1.728 -19.491  -5.857  1.00  0.00           O  
ATOM   4130  CB  GLN A 269      -0.851 -18.347  -4.183  1.00  0.00           C  
ATOM   4131  CG  GLN A 269      -2.254 -17.870  -4.413  1.00  0.00           C  
ATOM   4132  CD  GLN A 269      -2.728 -16.840  -3.366  1.00  0.00           C  
ATOM   4133  NE2 GLN A 269      -2.052 -15.695  -3.275  1.00  0.00           N  
ATOM   4134  OE1 GLN A 269      -3.704 -17.097  -2.648  1.00  0.00           O  
ATOM   4135  H   GLN A 269      -1.724 -20.690  -3.534  1.00  0.00           H  
ATOM   4136  HA  GLN A 269      -0.787 -19.522  -5.984  1.00  0.00           H  
ATOM   4137 1HB  GLN A 269      -0.710 -18.503  -3.118  1.00  0.00           H  
ATOM   4138 2HB  GLN A 269      -0.169 -17.550  -4.487  1.00  0.00           H  
ATOM   4139 1HG  GLN A 269      -2.294 -17.420  -5.412  1.00  0.00           H  
ATOM   4140 2HG  GLN A 269      -2.908 -18.730  -4.363  1.00  0.00           H  
ATOM   4141 1HE2 GLN A 269      -2.325 -14.991  -2.606  1.00  0.00           H  
ATOM   4142 2HE2 GLN A 269      -1.270 -15.520  -3.869  1.00  0.00           H  
ATOM   4143  N   ARG A 270       1.514 -20.394  -3.800  1.00  0.00           N  
ATOM   4144  CA  ARG A 270       2.939 -20.650  -3.647  1.00  0.00           C  
ATOM   4145  C   ARG A 270       3.419 -21.601  -4.733  1.00  0.00           C  
ATOM   4146  O   ARG A 270       4.461 -21.367  -5.351  1.00  0.00           O  
ATOM   4147  CB  ARG A 270       3.233 -21.231  -2.264  1.00  0.00           C  
ATOM   4148  CG  ARG A 270       4.721 -21.417  -1.941  1.00  0.00           C  
ATOM   4149  CD  ARG A 270       4.943 -21.943  -0.546  1.00  0.00           C  
ATOM   4150  NE  ARG A 270       4.462 -23.318  -0.377  1.00  0.00           N  
ATOM   4151  CZ  ARG A 270       5.122 -24.428  -0.778  1.00  0.00           C  
ATOM   4152  NH1 ARG A 270       6.296 -24.334  -1.371  1.00  0.00           N1+
ATOM   4153  NH2 ARG A 270       4.578 -25.611  -0.563  1.00  0.00           N  
ATOM   4154  H   ARG A 270       0.888 -20.630  -3.043  1.00  0.00           H  
ATOM   4155  HA  ARG A 270       3.474 -19.703  -3.744  1.00  0.00           H  
ATOM   4156 1HB  ARG A 270       2.806 -20.582  -1.500  1.00  0.00           H  
ATOM   4157 2HB  ARG A 270       2.751 -22.202  -2.173  1.00  0.00           H  
ATOM   4158 1HG  ARG A 270       5.158 -22.114  -2.657  1.00  0.00           H  
ATOM   4159 2HG  ARG A 270       5.224 -20.454  -2.025  1.00  0.00           H  
ATOM   4160 1HD  ARG A 270       6.006 -21.921  -0.316  1.00  0.00           H  
ATOM   4161 2HD  ARG A 270       4.409 -21.309   0.163  1.00  0.00           H  
ATOM   4162  HE  ARG A 270       3.563 -23.460   0.085  1.00  0.00           H  
ATOM   4163 1HH1 ARG A 270       6.715 -23.425  -1.534  1.00  0.00           H  
ATOM   4164 2HH1 ARG A 270       6.786 -25.165  -1.669  1.00  0.00           H  
ATOM   4165 1HH2 ARG A 270       3.672 -25.662  -0.100  1.00  0.00           H  
ATOM   4166 2HH2 ARG A 270       5.053 -26.449  -0.855  1.00  0.00           H  
ATOM   4167  N   PHE A 271       2.637 -22.651  -4.995  1.00  0.00           N  
ATOM   4168  CA  PHE A 271       2.991 -23.608  -6.033  1.00  0.00           C  
ATOM   4169  C   PHE A 271       3.083 -22.942  -7.398  1.00  0.00           C  
ATOM   4170  O   PHE A 271       4.024 -23.198  -8.144  1.00  0.00           O  
ATOM   4171  CB  PHE A 271       1.969 -24.744  -6.113  1.00  0.00           C  
ATOM   4172  CG  PHE A 271       2.111 -25.780  -5.037  1.00  0.00           C  
ATOM   4173  CD1 PHE A 271       1.039 -26.099  -4.224  1.00  0.00           C  
ATOM   4174  CD2 PHE A 271       3.313 -26.441  -4.834  1.00  0.00           C  
ATOM   4175  CE1 PHE A 271       1.154 -27.046  -3.236  1.00  0.00           C  
ATOM   4176  CE2 PHE A 271       3.434 -27.391  -3.843  1.00  0.00           C  
ATOM   4177  CZ  PHE A 271       2.350 -27.694  -3.042  1.00  0.00           C  
ATOM   4178  H   PHE A 271       1.803 -22.802  -4.437  1.00  0.00           H  
ATOM   4179  HA  PHE A 271       3.969 -24.025  -5.794  1.00  0.00           H  
ATOM   4180 1HB  PHE A 271       0.964 -24.323  -6.047  1.00  0.00           H  
ATOM   4181 2HB  PHE A 271       2.048 -25.238  -7.078  1.00  0.00           H  
ATOM   4182  HD1 PHE A 271       0.092 -25.591  -4.372  1.00  0.00           H  
ATOM   4183  HD2 PHE A 271       4.170 -26.203  -5.466  1.00  0.00           H  
ATOM   4184  HE1 PHE A 271       0.296 -27.282  -2.606  1.00  0.00           H  
ATOM   4185  HE2 PHE A 271       4.382 -27.905  -3.695  1.00  0.00           H  
ATOM   4186  HZ  PHE A 271       2.442 -28.443  -2.259  1.00  0.00           H  
ATOM   4187  N   VAL A 272       2.127 -22.076  -7.721  1.00  0.00           N  
ATOM   4188  CA  VAL A 272       2.138 -21.414  -9.021  1.00  0.00           C  
ATOM   4189  C   VAL A 272       3.375 -20.543  -9.189  1.00  0.00           C  
ATOM   4190  O   VAL A 272       3.965 -20.508 -10.271  1.00  0.00           O  
ATOM   4191  CB  VAL A 272       0.861 -20.583  -9.246  1.00  0.00           C  
ATOM   4192  CG1 VAL A 272       0.988 -19.752 -10.522  1.00  0.00           C  
ATOM   4193  CG2 VAL A 272      -0.329 -21.521  -9.376  1.00  0.00           C  
ATOM   4194  H   VAL A 272       1.366 -21.903  -7.069  1.00  0.00           H  
ATOM   4195  HA  VAL A 272       2.165 -22.180  -9.789  1.00  0.00           H  
ATOM   4196  HB  VAL A 272       0.717 -19.903  -8.402  1.00  0.00           H  
ATOM   4197 1HG1 VAL A 272       0.077 -19.171 -10.670  1.00  0.00           H  
ATOM   4198 2HG1 VAL A 272       1.832 -19.083 -10.444  1.00  0.00           H  
ATOM   4199 3HG1 VAL A 272       1.136 -20.420 -11.374  1.00  0.00           H  
ATOM   4200 1HG2 VAL A 272      -1.225 -20.934  -9.538  1.00  0.00           H  
ATOM   4201 2HG2 VAL A 272      -0.176 -22.188 -10.224  1.00  0.00           H  
ATOM   4202 3HG2 VAL A 272      -0.436 -22.112  -8.467  1.00  0.00           H  
ATOM   4203  N   ASN A 273       3.778 -19.847  -8.129  1.00  0.00           N  
ATOM   4204  CA  ASN A 273       4.990 -19.041  -8.210  1.00  0.00           C  
ATOM   4205  C   ASN A 273       6.191 -19.927  -8.508  1.00  0.00           C  
ATOM   4206  O   ASN A 273       7.051 -19.559  -9.311  1.00  0.00           O  
ATOM   4207  CB  ASN A 273       5.212 -18.266  -6.924  1.00  0.00           C  
ATOM   4208  CG  ASN A 273       4.280 -17.100  -6.770  1.00  0.00           C  
ATOM   4209  ND2 ASN A 273       3.102 -17.373  -6.293  1.00  0.00           N  
ATOM   4210  OD1 ASN A 273       4.612 -15.951  -7.093  1.00  0.00           O  
ATOM   4211  H   ASN A 273       3.234 -19.878  -7.270  1.00  0.00           H  
ATOM   4212  HA  ASN A 273       4.894 -18.337  -9.037  1.00  0.00           H  
ATOM   4213 1HB  ASN A 273       5.079 -18.936  -6.076  1.00  0.00           H  
ATOM   4214 2HB  ASN A 273       6.238 -17.904  -6.896  1.00  0.00           H  
ATOM   4215 1HD2 ASN A 273       2.429 -16.645  -6.172  1.00  0.00           H  
ATOM   4216 2HD2 ASN A 273       2.864 -18.312  -6.048  1.00  0.00           H  
ATOM   4217  N   GLU A 274       6.236 -21.112  -7.892  1.00  0.00           N  
ATOM   4218  CA  GLU A 274       7.322 -22.050  -8.155  1.00  0.00           C  
ATOM   4219  C   GLU A 274       7.246 -22.607  -9.575  1.00  0.00           C  
ATOM   4220  O   GLU A 274       8.271 -22.757 -10.240  1.00  0.00           O  
ATOM   4221  CB  GLU A 274       7.305 -23.208  -7.149  1.00  0.00           C  
ATOM   4222  CG  GLU A 274       7.672 -22.829  -5.720  1.00  0.00           C  
ATOM   4223  CD  GLU A 274       7.642 -24.014  -4.788  1.00  0.00           C  
ATOM   4224  OE1 GLU A 274       7.175 -25.049  -5.197  1.00  0.00           O  
ATOM   4225  OE2 GLU A 274       8.087 -23.884  -3.671  1.00  0.00           O1-
ATOM   4226  H   GLU A 274       5.515 -21.352  -7.217  1.00  0.00           H  
ATOM   4227  HA  GLU A 274       8.267 -21.515  -8.047  1.00  0.00           H  
ATOM   4228 1HB  GLU A 274       6.316 -23.661  -7.129  1.00  0.00           H  
ATOM   4229 2HB  GLU A 274       8.008 -23.976  -7.475  1.00  0.00           H  
ATOM   4230 1HG  GLU A 274       8.672 -22.394  -5.712  1.00  0.00           H  
ATOM   4231 2HG  GLU A 274       6.972 -22.076  -5.362  1.00  0.00           H  
ATOM   4232  N   LEU A 275       6.030 -22.897 -10.044  1.00  0.00           N  
ATOM   4233  CA  LEU A 275       5.853 -23.453 -11.383  1.00  0.00           C  
ATOM   4234  C   LEU A 275       6.303 -22.441 -12.428  1.00  0.00           C  
ATOM   4235  O   LEU A 275       7.063 -22.770 -13.345  1.00  0.00           O  
ATOM   4236  CB  LEU A 275       4.365 -23.794 -11.621  1.00  0.00           C  
ATOM   4237  CG  LEU A 275       3.742 -24.932 -10.752  1.00  0.00           C  
ATOM   4238  CD1 LEU A 275       2.237 -24.960 -10.960  1.00  0.00           C  
ATOM   4239  CD2 LEU A 275       4.324 -26.256 -11.118  1.00  0.00           C  
ATOM   4240  H   LEU A 275       5.225 -22.759  -9.447  1.00  0.00           H  
ATOM   4241  HA  LEU A 275       6.462 -24.348 -11.475  1.00  0.00           H  
ATOM   4242 1HB  LEU A 275       3.780 -22.897 -11.429  1.00  0.00           H  
ATOM   4243 2HB  LEU A 275       4.232 -24.061 -12.668  1.00  0.00           H  
ATOM   4244  HG  LEU A 275       3.941 -24.742  -9.716  1.00  0.00           H  
ATOM   4245 1HD1 LEU A 275       1.805 -25.745 -10.343  1.00  0.00           H  
ATOM   4246 2HD1 LEU A 275       1.804 -24.016 -10.684  1.00  0.00           H  
ATOM   4247 3HD1 LEU A 275       2.026 -25.159 -12.007  1.00  0.00           H  
ATOM   4248 1HD2 LEU A 275       3.868 -27.017 -10.492  1.00  0.00           H  
ATOM   4249 2HD2 LEU A 275       4.106 -26.464 -12.155  1.00  0.00           H  
ATOM   4250 3HD2 LEU A 275       5.400 -26.247 -10.957  1.00  0.00           H  
ATOM   4251  N   ALA A 276       5.877 -21.193 -12.266  1.00  0.00           N  
ATOM   4252  CA  ALA A 276       6.254 -20.138 -13.189  1.00  0.00           C  
ATOM   4253  C   ALA A 276       7.751 -19.870 -13.125  1.00  0.00           C  
ATOM   4254  O   ALA A 276       8.383 -19.624 -14.149  1.00  0.00           O  
ATOM   4255  CB  ALA A 276       5.484 -18.874 -12.887  1.00  0.00           C  
ATOM   4256  H   ALA A 276       5.259 -20.974 -11.488  1.00  0.00           H  
ATOM   4257  HA  ALA A 276       6.018 -20.471 -14.202  1.00  0.00           H  
ATOM   4258 1HB  ALA A 276       5.761 -18.097 -13.601  1.00  0.00           H  
ATOM   4259 2HB  ALA A 276       4.415 -19.072 -12.958  1.00  0.00           H  
ATOM   4260 3HB  ALA A 276       5.726 -18.547 -11.877  1.00  0.00           H  
ATOM   4261  N   ALA A 277       8.317 -19.918 -11.917  1.00  0.00           N  
ATOM   4262  CA  ALA A 277       9.740 -19.662 -11.762  1.00  0.00           C  
ATOM   4263  C   ALA A 277      10.558 -20.692 -12.523  1.00  0.00           C  
ATOM   4264  O   ALA A 277      11.557 -20.343 -13.154  1.00  0.00           O  
ATOM   4265  CB  ALA A 277      10.113 -19.673 -10.291  1.00  0.00           C  
ATOM   4266  H   ALA A 277       7.755 -20.107 -11.095  1.00  0.00           H  
ATOM   4267  HA  ALA A 277       9.959 -18.681 -12.176  1.00  0.00           H  
ATOM   4268 1HB  ALA A 277      11.178 -19.451 -10.181  1.00  0.00           H  
ATOM   4269 2HB  ALA A 277       9.525 -18.921  -9.772  1.00  0.00           H  
ATOM   4270 3HB  ALA A 277       9.901 -20.651  -9.871  1.00  0.00           H  
ATOM   4271  N   GLU A 278      10.129 -21.955 -12.489  1.00  0.00           N  
ATOM   4272  CA  GLU A 278      10.853 -23.003 -13.198  1.00  0.00           C  
ATOM   4273  C   GLU A 278      10.783 -22.779 -14.701  1.00  0.00           C  
ATOM   4274  O   GLU A 278      11.780 -22.948 -15.404  1.00  0.00           O  
ATOM   4275  CB  GLU A 278      10.307 -24.389 -12.835  1.00  0.00           C  
ATOM   4276  CG  GLU A 278      11.131 -25.554 -13.409  1.00  0.00           C  
ATOM   4277  CD  GLU A 278      10.844 -26.882 -12.741  1.00  0.00           C  
ATOM   4278  OE1 GLU A 278       9.811 -27.021 -12.122  1.00  0.00           O  
ATOM   4279  OE2 GLU A 278      11.679 -27.751 -12.833  1.00  0.00           O1-
ATOM   4280  H   GLU A 278       9.309 -22.192 -11.940  1.00  0.00           H  
ATOM   4281  HA  GLU A 278      11.900 -22.962 -12.899  1.00  0.00           H  
ATOM   4282 1HB  GLU A 278      10.266 -24.494 -11.751  1.00  0.00           H  
ATOM   4283 2HB  GLU A 278       9.286 -24.485 -13.210  1.00  0.00           H  
ATOM   4284 1HG  GLU A 278      10.908 -25.648 -14.472  1.00  0.00           H  
ATOM   4285 2HG  GLU A 278      12.192 -25.326 -13.309  1.00  0.00           H  
ATOM   4286  N   LEU A 279       9.618 -22.374 -15.194  1.00  0.00           N  
ATOM   4287  CA  LEU A 279       9.474 -22.120 -16.618  1.00  0.00           C  
ATOM   4288  C   LEU A 279      10.331 -20.932 -17.055  1.00  0.00           C  
ATOM   4289  O   LEU A 279      10.933 -20.962 -18.128  1.00  0.00           O  
ATOM   4290  CB  LEU A 279       8.003 -21.861 -16.965  1.00  0.00           C  
ATOM   4291  CG  LEU A 279       7.034 -23.060 -16.787  1.00  0.00           C  
ATOM   4292  CD1 LEU A 279       5.610 -22.575 -17.022  1.00  0.00           C  
ATOM   4293  CD2 LEU A 279       7.391 -24.190 -17.763  1.00  0.00           C  
ATOM   4294  H   LEU A 279       8.819 -22.271 -14.575  1.00  0.00           H  
ATOM   4295  HA  LEU A 279       9.820 -22.998 -17.156  1.00  0.00           H  
ATOM   4296 1HB  LEU A 279       7.644 -21.054 -16.328  1.00  0.00           H  
ATOM   4297 2HB  LEU A 279       7.946 -21.532 -18.000  1.00  0.00           H  
ATOM   4298  HG  LEU A 279       7.107 -23.436 -15.768  1.00  0.00           H  
ATOM   4299 1HD1 LEU A 279       4.913 -23.400 -16.889  1.00  0.00           H  
ATOM   4300 2HD1 LEU A 279       5.372 -21.785 -16.312  1.00  0.00           H  
ATOM   4301 3HD1 LEU A 279       5.528 -22.188 -18.033  1.00  0.00           H  
ATOM   4302 1HD2 LEU A 279       6.695 -25.019 -17.620  1.00  0.00           H  
ATOM   4303 2HD2 LEU A 279       7.318 -23.833 -18.776  1.00  0.00           H  
ATOM   4304 3HD2 LEU A 279       8.405 -24.543 -17.578  1.00  0.00           H  
ATOM   4305  N   LEU A 280      10.418 -19.901 -16.211  1.00  0.00           N  
ATOM   4306  CA  LEU A 280      11.231 -18.727 -16.525  1.00  0.00           C  
ATOM   4307  C   LEU A 280      12.711 -19.090 -16.607  1.00  0.00           C  
ATOM   4308  O   LEU A 280      13.424 -18.603 -17.482  1.00  0.00           O  
ATOM   4309  CB  LEU A 280      11.020 -17.633 -15.470  1.00  0.00           C  
ATOM   4310  CG  LEU A 280       9.633 -16.922 -15.476  1.00  0.00           C  
ATOM   4311  CD1 LEU A 280       9.484 -16.113 -14.203  1.00  0.00           C  
ATOM   4312  CD2 LEU A 280       9.517 -16.010 -16.692  1.00  0.00           C  
ATOM   4313  H   LEU A 280       9.890 -19.925 -15.345  1.00  0.00           H  
ATOM   4314  HA  LEU A 280      10.927 -18.347 -17.496  1.00  0.00           H  
ATOM   4315 1HB  LEU A 280      11.158 -18.078 -14.487  1.00  0.00           H  
ATOM   4316 2HB  LEU A 280      11.794 -16.877 -15.608  1.00  0.00           H  
ATOM   4317  HG  LEU A 280       8.837 -17.667 -15.508  1.00  0.00           H  
ATOM   4318 1HD1 LEU A 280       8.511 -15.622 -14.194  1.00  0.00           H  
ATOM   4319 2HD1 LEU A 280       9.558 -16.783 -13.352  1.00  0.00           H  
ATOM   4320 3HD1 LEU A 280      10.270 -15.364 -14.145  1.00  0.00           H  
ATOM   4321 1HD2 LEU A 280       8.544 -15.523 -16.670  1.00  0.00           H  
ATOM   4322 2HD2 LEU A 280      10.298 -15.256 -16.667  1.00  0.00           H  
ATOM   4323 3HD2 LEU A 280       9.608 -16.593 -17.606  1.00  0.00           H  
ATOM   4324  N   GLU A 281      13.157 -19.983 -15.718  1.00  0.00           N  
ATOM   4325  CA  GLU A 281      14.548 -20.431 -15.719  1.00  0.00           C  
ATOM   4326  C   GLU A 281      14.889 -21.147 -17.020  1.00  0.00           C  
ATOM   4327  O   GLU A 281      16.007 -21.039 -17.527  1.00  0.00           O  
ATOM   4328  CB  GLU A 281      14.815 -21.383 -14.547  1.00  0.00           C  
ATOM   4329  CG  GLU A 281      14.818 -20.741 -13.171  1.00  0.00           C  
ATOM   4330  CD  GLU A 281      15.983 -19.849 -12.935  1.00  0.00           C  
ATOM   4331  OE1 GLU A 281      17.099 -20.294 -13.076  1.00  0.00           O  
ATOM   4332  OE2 GLU A 281      15.761 -18.708 -12.619  1.00  0.00           O1-
ATOM   4333  H   GLU A 281      12.522 -20.330 -15.007  1.00  0.00           H  
ATOM   4334  HA  GLU A 281      15.194 -19.560 -15.626  1.00  0.00           H  
ATOM   4335 1HB  GLU A 281      14.058 -22.166 -14.546  1.00  0.00           H  
ATOM   4336 2HB  GLU A 281      15.780 -21.868 -14.694  1.00  0.00           H  
ATOM   4337 1HG  GLU A 281      13.916 -20.150 -13.057  1.00  0.00           H  
ATOM   4338 2HG  GLU A 281      14.803 -21.524 -12.414  1.00  0.00           H  
ATOM   4339  N   VAL A 282      13.922 -21.891 -17.554  1.00  0.00           N  
ATOM   4340  CA  VAL A 282      14.121 -22.640 -18.788  1.00  0.00           C  
ATOM   4341  C   VAL A 282      14.082 -21.746 -20.026  1.00  0.00           C  
ATOM   4342  O   VAL A 282      14.907 -21.896 -20.928  1.00  0.00           O  
ATOM   4343  CB  VAL A 282      13.061 -23.747 -18.926  1.00  0.00           C  
ATOM   4344  CG1 VAL A 282      13.179 -24.434 -20.283  1.00  0.00           C  
ATOM   4345  CG2 VAL A 282      13.250 -24.754 -17.813  1.00  0.00           C  
ATOM   4346  H   VAL A 282      13.030 -21.954 -17.073  1.00  0.00           H  
ATOM   4347  HA  VAL A 282      15.101 -23.112 -18.737  1.00  0.00           H  
ATOM   4348  HB  VAL A 282      12.066 -23.299 -18.862  1.00  0.00           H  
ATOM   4349 1HG1 VAL A 282      12.418 -25.214 -20.364  1.00  0.00           H  
ATOM   4350 2HG1 VAL A 282      13.037 -23.705 -21.079  1.00  0.00           H  
ATOM   4351 3HG1 VAL A 282      14.166 -24.881 -20.373  1.00  0.00           H  
ATOM   4352 1HG2 VAL A 282      12.498 -25.527 -17.893  1.00  0.00           H  
ATOM   4353 2HG2 VAL A 282      14.243 -25.198 -17.895  1.00  0.00           H  
ATOM   4354 3HG2 VAL A 282      13.156 -24.258 -16.851  1.00  0.00           H  
ATOM   4355  N   VAL A 283      13.099 -20.848 -20.089  1.00  0.00           N  
ATOM   4356  CA  VAL A 283      12.948 -19.985 -21.256  1.00  0.00           C  
ATOM   4357  C   VAL A 283      14.048 -18.935 -21.351  1.00  0.00           C  
ATOM   4358  O   VAL A 283      14.631 -18.745 -22.419  1.00  0.00           O  
ATOM   4359  CB  VAL A 283      11.570 -19.279 -21.249  1.00  0.00           C  
ATOM   4360  CG1 VAL A 283      11.502 -18.232 -22.378  1.00  0.00           C  
ATOM   4361  CG2 VAL A 283      10.471 -20.312 -21.449  1.00  0.00           C  
ATOM   4362  H   VAL A 283      12.443 -20.775 -19.319  1.00  0.00           H  
ATOM   4363  HA  VAL A 283      12.995 -20.614 -22.149  1.00  0.00           H  
ATOM   4364  HB  VAL A 283      11.432 -18.763 -20.293  1.00  0.00           H  
ATOM   4365 1HG1 VAL A 283      10.527 -17.741 -22.362  1.00  0.00           H  
ATOM   4366 2HG1 VAL A 283      12.278 -17.480 -22.246  1.00  0.00           H  
ATOM   4367 3HG1 VAL A 283      11.645 -18.733 -23.336  1.00  0.00           H  
ATOM   4368 1HG2 VAL A 283       9.500 -19.817 -21.440  1.00  0.00           H  
ATOM   4369 2HG2 VAL A 283      10.617 -20.812 -22.409  1.00  0.00           H  
ATOM   4370 3HG2 VAL A 283      10.511 -21.048 -20.648  1.00  0.00           H  
ATOM   4371  N   ALA A 284      14.326 -18.241 -20.252  1.00  0.00           N  
ATOM   4372  CA  ALA A 284      15.329 -17.183 -20.274  1.00  0.00           C  
ATOM   4373  C   ALA A 284      16.741 -17.764 -20.261  1.00  0.00           C  
ATOM   4374  O   ALA A 284      17.064 -18.620 -19.438  1.00  0.00           O  
ATOM   4375  CB  ALA A 284      15.135 -16.255 -19.089  1.00  0.00           C  
ATOM   4376  H   ALA A 284      13.835 -18.440 -19.386  1.00  0.00           H  
ATOM   4377  HA  ALA A 284      15.205 -16.613 -21.197  1.00  0.00           H  
ATOM   4378 1HB  ALA A 284      15.874 -15.452 -19.134  1.00  0.00           H  
ATOM   4379 2HB  ALA A 284      14.135 -15.832 -19.120  1.00  0.00           H  
ATOM   4380 3HB  ALA A 284      15.261 -16.817 -18.171  1.00  0.00           H  
ATOM   4381  N   LYS A 285      17.586 -17.287 -21.168  1.00  0.00           N  
ATOM   4382  CA  LYS A 285      18.972 -17.739 -21.230  1.00  0.00           C  
ATOM   4383  C   LYS A 285      19.930 -16.578 -20.964  1.00  0.00           C  
ATOM   4384  O   LYS A 285      20.974 -16.753 -20.333  1.00  0.00           O  
ATOM   4385  CB  LYS A 285      19.275 -18.376 -22.593  1.00  0.00           C  
ATOM   4386  CG  LYS A 285      18.395 -19.595 -22.977  1.00  0.00           C  
ATOM   4387  CD  LYS A 285      18.625 -20.806 -22.058  1.00  0.00           C  
ATOM   4388  CE  LYS A 285      18.129 -22.115 -22.700  1.00  0.00           C  
ATOM   4389  NZ  LYS A 285      16.652 -22.120 -22.944  1.00  0.00           N1+
ATOM   4390  H   LYS A 285      17.269 -16.587 -21.823  1.00  0.00           H  
ATOM   4391  HA  LYS A 285      19.124 -18.486 -20.454  1.00  0.00           H  
ATOM   4392 1HB  LYS A 285      19.149 -17.622 -23.376  1.00  0.00           H  
ATOM   4393 2HB  LYS A 285      20.315 -18.699 -22.620  1.00  0.00           H  
ATOM   4394 1HG  LYS A 285      17.340 -19.303 -22.924  1.00  0.00           H  
ATOM   4395 2HG  LYS A 285      18.614 -19.887 -24.003  1.00  0.00           H  
ATOM   4396 1HD  LYS A 285      19.688 -20.900 -21.844  1.00  0.00           H  
ATOM   4397 2HD  LYS A 285      18.092 -20.660 -21.115  1.00  0.00           H  
ATOM   4398 1HE  LYS A 285      18.643 -22.257 -23.650  1.00  0.00           H  
ATOM   4399 2HE  LYS A 285      18.377 -22.945 -22.037  1.00  0.00           H  
ATOM   4400 1HZ  LYS A 285      16.383 -22.999 -23.362  1.00  0.00           H  
ATOM   4401 2HZ  LYS A 285      16.159 -22.006 -22.064  1.00  0.00           H  
ATOM   4402 3HZ  LYS A 285      16.402 -21.366 -23.567  1.00  0.00           H  
ATOM   4403  N   ASP A 286      19.566 -15.387 -21.449  1.00  0.00           N  
ATOM   4404  CA  ASP A 286      20.373 -14.185 -21.259  1.00  0.00           C  
ATOM   4405  C   ASP A 286      20.431 -13.808 -19.788  1.00  0.00           C  
ATOM   4406  O   ASP A 286      19.419 -13.860 -19.088  1.00  0.00           O  
ATOM   4407  CB  ASP A 286      19.832 -13.011 -22.084  1.00  0.00           C  
ATOM   4408  CG  ASP A 286      20.656 -11.735 -21.908  1.00  0.00           C  
ATOM   4409  OD1 ASP A 286      21.436 -11.421 -22.770  1.00  0.00           O  
ATOM   4410  OD2 ASP A 286      20.500 -11.093 -20.891  1.00  0.00           O1-
ATOM   4411  H   ASP A 286      18.697 -15.310 -21.969  1.00  0.00           H  
ATOM   4412  HA  ASP A 286      21.389 -14.396 -21.592  1.00  0.00           H  
ATOM   4413 1HB  ASP A 286      19.839 -13.281 -23.143  1.00  0.00           H  
ATOM   4414 2HB  ASP A 286      18.810 -12.815 -21.808  1.00  0.00           H  
ATOM   4415  N   GLU A 287      21.619 -13.453 -19.312  1.00  0.00           N  
ATOM   4416  CA  GLU A 287      21.813 -13.148 -17.902  1.00  0.00           C  
ATOM   4417  C   GLU A 287      20.892 -12.048 -17.396  1.00  0.00           C  
ATOM   4418  O   GLU A 287      20.356 -12.156 -16.290  1.00  0.00           O  
ATOM   4419  CB  GLU A 287      23.267 -12.750 -17.642  1.00  0.00           C  
ATOM   4420  CG  GLU A 287      23.602 -12.489 -16.174  1.00  0.00           C  
ATOM   4421  CD  GLU A 287      25.056 -12.191 -15.956  1.00  0.00           C  
ATOM   4422  OE1 GLU A 287      25.750 -11.997 -16.924  1.00  0.00           O  
ATOM   4423  OE2 GLU A 287      25.476 -12.164 -14.823  1.00  0.00           O1-
ATOM   4424  H   GLU A 287      22.408 -13.412 -19.940  1.00  0.00           H  
ATOM   4425  HA  GLU A 287      21.600 -14.054 -17.336  1.00  0.00           H  
ATOM   4426 1HB  GLU A 287      23.930 -13.538 -18.003  1.00  0.00           H  
ATOM   4427 2HB  GLU A 287      23.499 -11.845 -18.203  1.00  0.00           H  
ATOM   4428 1HG  GLU A 287      23.017 -11.638 -15.823  1.00  0.00           H  
ATOM   4429 2HG  GLU A 287      23.317 -13.359 -15.581  1.00  0.00           H  
ATOM   4430  N   LYS A 288      20.701 -10.986 -18.182  1.00  0.00           N  
ATOM   4431  CA  LYS A 288      19.892  -9.864 -17.717  1.00  0.00           C  
ATOM   4432  C   LYS A 288      18.411 -10.199 -17.797  1.00  0.00           C  
ATOM   4433  O   LYS A 288      17.626  -9.808 -16.931  1.00  0.00           O  
ATOM   4434  CB  LYS A 288      20.189  -8.602 -18.532  1.00  0.00           C  
ATOM   4435  CG  LYS A 288      21.597  -8.008 -18.345  1.00  0.00           C  
ATOM   4436  CD  LYS A 288      21.836  -7.532 -16.900  1.00  0.00           C  
ATOM   4437  CE  LYS A 288      23.127  -6.706 -16.774  1.00  0.00           C  
ATOM   4438  NZ  LYS A 288      23.408  -6.302 -15.347  1.00  0.00           N1+
ATOM   4439  H   LYS A 288      21.117 -10.955 -19.109  1.00  0.00           H  
ATOM   4440  HA  LYS A 288      20.130  -9.672 -16.669  1.00  0.00           H  
ATOM   4441 1HB  LYS A 288      20.069  -8.831 -19.591  1.00  0.00           H  
ATOM   4442 2HB  LYS A 288      19.462  -7.831 -18.282  1.00  0.00           H  
ATOM   4443 1HG  LYS A 288      22.350  -8.758 -18.596  1.00  0.00           H  
ATOM   4444 2HG  LYS A 288      21.720  -7.159 -19.017  1.00  0.00           H  
ATOM   4445 1HD  LYS A 288      20.996  -6.929 -16.566  1.00  0.00           H  
ATOM   4446 2HD  LYS A 288      21.927  -8.394 -16.241  1.00  0.00           H  
ATOM   4447 1HE  LYS A 288      23.965  -7.298 -17.143  1.00  0.00           H  
ATOM   4448 2HE  LYS A 288      23.039  -5.803 -17.379  1.00  0.00           H  
ATOM   4449 1HZ  LYS A 288      24.262  -5.763 -15.305  1.00  0.00           H  
ATOM   4450 2HZ  LYS A 288      22.642  -5.732 -14.993  1.00  0.00           H  
ATOM   4451 3HZ  LYS A 288      23.510  -7.130 -14.773  1.00  0.00           H  
ATOM   4452  N   VAL A 289      18.034 -10.956 -18.822  1.00  0.00           N  
ATOM   4453  CA  VAL A 289      16.639 -11.354 -18.970  1.00  0.00           C  
ATOM   4454  C   VAL A 289      16.255 -12.295 -17.836  1.00  0.00           C  
ATOM   4455  O   VAL A 289      15.168 -12.188 -17.265  1.00  0.00           O  
ATOM   4456  CB  VAL A 289      16.401 -12.052 -20.327  1.00  0.00           C  
ATOM   4457  CG1 VAL A 289      14.954 -12.579 -20.409  1.00  0.00           C  
ATOM   4458  CG2 VAL A 289      16.691 -11.066 -21.447  1.00  0.00           C  
ATOM   4459  H   VAL A 289      18.731 -11.235 -19.510  1.00  0.00           H  
ATOM   4460  HA  VAL A 289      16.015 -10.463 -18.921  1.00  0.00           H  
ATOM   4461  HB  VAL A 289      17.065 -12.912 -20.411  1.00  0.00           H  
ATOM   4462 1HG1 VAL A 289      14.792 -13.083 -21.367  1.00  0.00           H  
ATOM   4463 2HG1 VAL A 289      14.767 -13.287 -19.598  1.00  0.00           H  
ATOM   4464 3HG1 VAL A 289      14.261 -11.740 -20.321  1.00  0.00           H  
ATOM   4465 1HG2 VAL A 289      16.540 -11.554 -22.412  1.00  0.00           H  
ATOM   4466 2HG2 VAL A 289      16.020 -10.211 -21.360  1.00  0.00           H  
ATOM   4467 3HG2 VAL A 289      17.724 -10.723 -21.368  1.00  0.00           H  
ATOM   4468  N   LEU A 290      17.152 -13.226 -17.528  1.00  0.00           N  
ATOM   4469  CA  LEU A 290      16.946 -14.206 -16.479  1.00  0.00           C  
ATOM   4470  C   LEU A 290      16.926 -13.565 -15.096  1.00  0.00           C  
ATOM   4471  O   LEU A 290      16.046 -13.869 -14.294  1.00  0.00           O  
ATOM   4472  CB  LEU A 290      18.040 -15.276 -16.567  1.00  0.00           C  
ATOM   4473  CG  LEU A 290      18.038 -16.386 -15.506  1.00  0.00           C  
ATOM   4474  CD1 LEU A 290      16.719 -17.155 -15.523  1.00  0.00           C  
ATOM   4475  CD2 LEU A 290      19.194 -17.322 -15.809  1.00  0.00           C  
ATOM   4476  H   LEU A 290      18.020 -13.260 -18.052  1.00  0.00           H  
ATOM   4477  HA  LEU A 290      15.980 -14.679 -16.649  1.00  0.00           H  
ATOM   4478 1HB  LEU A 290      17.964 -15.758 -17.541  1.00  0.00           H  
ATOM   4479 2HB  LEU A 290      19.009 -14.780 -16.516  1.00  0.00           H  
ATOM   4480  HG  LEU A 290      18.167 -15.949 -14.516  1.00  0.00           H  
ATOM   4481 1HD1 LEU A 290      16.759 -17.935 -14.767  1.00  0.00           H  
ATOM   4482 2HD1 LEU A 290      15.890 -16.488 -15.301  1.00  0.00           H  
ATOM   4483 3HD1 LEU A 290      16.572 -17.609 -16.502  1.00  0.00           H  
ATOM   4484 1HD2 LEU A 290      19.225 -18.118 -15.068  1.00  0.00           H  
ATOM   4485 2HD2 LEU A 290      19.057 -17.757 -16.802  1.00  0.00           H  
ATOM   4486 3HD2 LEU A 290      20.128 -16.762 -15.782  1.00  0.00           H  
ATOM   4487  N   LEU A 291      17.867 -12.663 -14.811  1.00  0.00           N  
ATOM   4488  CA  LEU A 291      17.846 -12.005 -13.512  1.00  0.00           C  
ATOM   4489  C   LEU A 291      16.580 -11.180 -13.363  1.00  0.00           C  
ATOM   4490  O   LEU A 291      15.938 -11.207 -12.312  1.00  0.00           O  
ATOM   4491  CB  LEU A 291      19.078 -11.110 -13.318  1.00  0.00           C  
ATOM   4492  CG  LEU A 291      20.425 -11.831 -13.091  1.00  0.00           C  
ATOM   4493  CD1 LEU A 291      21.552 -10.813 -13.205  1.00  0.00           C  
ATOM   4494  CD2 LEU A 291      20.439 -12.476 -11.701  1.00  0.00           C  
ATOM   4495  H   LEU A 291      18.594 -12.444 -15.483  1.00  0.00           H  
ATOM   4496  HA  LEU A 291      17.842 -12.769 -12.741  1.00  0.00           H  
ATOM   4497 1HB  LEU A 291      19.186 -10.471 -14.195  1.00  0.00           H  
ATOM   4498 2HB  LEU A 291      18.901 -10.469 -12.455  1.00  0.00           H  
ATOM   4499  HG  LEU A 291      20.568 -12.596 -13.851  1.00  0.00           H  
ATOM   4500 1HD1 LEU A 291      22.511 -11.307 -13.050  1.00  0.00           H  
ATOM   4501 2HD1 LEU A 291      21.533 -10.361 -14.197  1.00  0.00           H  
ATOM   4502 3HD1 LEU A 291      21.417 -10.036 -12.451  1.00  0.00           H  
ATOM   4503 1HD2 LEU A 291      21.397 -12.975 -11.546  1.00  0.00           H  
ATOM   4504 2HD2 LEU A 291      20.304 -11.704 -10.941  1.00  0.00           H  
ATOM   4505 3HD2 LEU A 291      19.641 -13.206 -11.617  1.00  0.00           H  
ATOM   4506  N   ALA A 292      16.182 -10.483 -14.424  1.00  0.00           N  
ATOM   4507  CA  ALA A 292      14.959  -9.699 -14.380  1.00  0.00           C  
ATOM   4508  C   ALA A 292      13.767 -10.603 -14.101  1.00  0.00           C  
ATOM   4509  O   ALA A 292      12.891 -10.258 -13.304  1.00  0.00           O  
ATOM   4510  CB  ALA A 292      14.775  -8.960 -15.689  1.00  0.00           C  
ATOM   4511  H   ALA A 292      16.744 -10.474 -15.271  1.00  0.00           H  
ATOM   4512  HA  ALA A 292      15.040  -8.976 -13.569  1.00  0.00           H  
ATOM   4513 1HB  ALA A 292      13.870  -8.358 -15.654  1.00  0.00           H  
ATOM   4514 2HB  ALA A 292      15.636  -8.317 -15.855  1.00  0.00           H  
ATOM   4515 3HB  ALA A 292      14.697  -9.684 -16.503  1.00  0.00           H  
ATOM   4516  N   ALA A 293      13.752 -11.781 -14.730  1.00  0.00           N  
ATOM   4517  CA  ALA A 293      12.694 -12.759 -14.519  1.00  0.00           C  
ATOM   4518  C   ALA A 293      12.695 -13.263 -13.080  1.00  0.00           C  
ATOM   4519  O   ALA A 293      11.638 -13.418 -12.468  1.00  0.00           O  
ATOM   4520  CB  ALA A 293      12.860 -13.924 -15.482  1.00  0.00           C  
ATOM   4521  H   ALA A 293      14.491 -11.992 -15.398  1.00  0.00           H  
ATOM   4522  HA  ALA A 293      11.735 -12.269 -14.708  1.00  0.00           H  
ATOM   4523 1HB  ALA A 293      12.057 -14.632 -15.336  1.00  0.00           H  
ATOM   4524 2HB  ALA A 293      12.840 -13.552 -16.505  1.00  0.00           H  
ATOM   4525 3HB  ALA A 293      13.813 -14.414 -15.292  1.00  0.00           H  
ATOM   4526  N   ARG A 294      13.890 -13.491 -12.534  1.00  0.00           N  
ATOM   4527  CA  ARG A 294      14.021 -13.958 -11.160  1.00  0.00           C  
ATOM   4528  C   ARG A 294      13.524 -12.909 -10.177  1.00  0.00           C  
ATOM   4529  O   ARG A 294      12.863 -13.238  -9.189  1.00  0.00           O  
ATOM   4530  CB  ARG A 294      15.470 -14.303 -10.849  1.00  0.00           C  
ATOM   4531  CG  ARG A 294      15.984 -15.571 -11.517  1.00  0.00           C  
ATOM   4532  CD  ARG A 294      17.448 -15.746 -11.326  1.00  0.00           C  
ATOM   4533  NE  ARG A 294      17.908 -17.024 -11.836  1.00  0.00           N  
ATOM   4534  CZ  ARG A 294      19.200 -17.405 -11.939  1.00  0.00           C  
ATOM   4535  NH1 ARG A 294      20.168 -16.589 -11.569  1.00  0.00           N1+
ATOM   4536  NH2 ARG A 294      19.492 -18.606 -12.412  1.00  0.00           N  
ATOM   4537  H   ARG A 294      14.723 -13.362 -13.098  1.00  0.00           H  
ATOM   4538  HA  ARG A 294      13.418 -14.859 -11.044  1.00  0.00           H  
ATOM   4539 1HB  ARG A 294      16.112 -13.483 -11.156  1.00  0.00           H  
ATOM   4540 2HB  ARG A 294      15.590 -14.429  -9.773  1.00  0.00           H  
ATOM   4541 1HG  ARG A 294      15.475 -16.436 -11.092  1.00  0.00           H  
ATOM   4542 2HG  ARG A 294      15.782 -15.530 -12.585  1.00  0.00           H  
ATOM   4543 1HD  ARG A 294      17.971 -14.955 -11.864  1.00  0.00           H  
ATOM   4544 2HD  ARG A 294      17.690 -15.685 -10.266  1.00  0.00           H  
ATOM   4545  HE  ARG A 294      17.196 -17.689 -12.136  1.00  0.00           H  
ATOM   4546 1HH1 ARG A 294      19.948 -15.672 -11.208  1.00  0.00           H  
ATOM   4547 2HH1 ARG A 294      21.132 -16.881 -11.648  1.00  0.00           H  
ATOM   4548 1HH2 ARG A 294      18.739 -19.235 -12.692  1.00  0.00           H  
ATOM   4549 2HH2 ARG A 294      20.451 -18.901 -12.492  1.00  0.00           H  
ATOM   4550  N   PHE A 295      13.811 -11.640 -10.465  1.00  0.00           N  
ATOM   4551  CA  PHE A 295      13.343 -10.554  -9.620  1.00  0.00           C  
ATOM   4552  C   PHE A 295      11.831 -10.448  -9.698  1.00  0.00           C  
ATOM   4553  O   PHE A 295      11.165 -10.212  -8.688  1.00  0.00           O  
ATOM   4554  CB  PHE A 295      13.968  -9.223 -10.029  1.00  0.00           C  
ATOM   4555  CG  PHE A 295      15.425  -9.057  -9.626  1.00  0.00           C  
ATOM   4556  CD1 PHE A 295      16.406  -8.832 -10.583  1.00  0.00           C  
ATOM   4557  CD2 PHE A 295      15.810  -9.125  -8.297  1.00  0.00           C  
ATOM   4558  CE1 PHE A 295      17.726  -8.680 -10.221  1.00  0.00           C  
ATOM   4559  CE2 PHE A 295      17.131  -8.971  -7.934  1.00  0.00           C  
ATOM   4560  CZ  PHE A 295      18.090  -8.748  -8.898  1.00  0.00           C  
ATOM   4561  H   PHE A 295      14.383 -11.434 -11.276  1.00  0.00           H  
ATOM   4562  HA  PHE A 295      13.622 -10.770  -8.589  1.00  0.00           H  
ATOM   4563 1HB  PHE A 295      13.902  -9.106 -11.112  1.00  0.00           H  
ATOM   4564 2HB  PHE A 295      13.394  -8.421  -9.579  1.00  0.00           H  
ATOM   4565  HD1 PHE A 295      16.127  -8.774 -11.634  1.00  0.00           H  
ATOM   4566  HD2 PHE A 295      15.062  -9.305  -7.534  1.00  0.00           H  
ATOM   4567  HE1 PHE A 295      18.483  -8.505 -10.988  1.00  0.00           H  
ATOM   4568  HE2 PHE A 295      17.415  -9.029  -6.883  1.00  0.00           H  
ATOM   4569  HZ  PHE A 295      19.133  -8.628  -8.613  1.00  0.00           H  
ATOM   4570  N   ALA A 296      11.281 -10.643 -10.896  1.00  0.00           N  
ATOM   4571  CA  ALA A 296       9.837 -10.607 -11.070  1.00  0.00           C  
ATOM   4572  C   ALA A 296       9.174 -11.668 -10.189  1.00  0.00           C  
ATOM   4573  O   ALA A 296       8.111 -11.431  -9.616  1.00  0.00           O  
ATOM   4574  CB  ALA A 296       9.469 -10.818 -12.531  1.00  0.00           C  
ATOM   4575  H   ALA A 296      11.881 -10.801 -11.701  1.00  0.00           H  
ATOM   4576  HA  ALA A 296       9.479  -9.628 -10.750  1.00  0.00           H  
ATOM   4577 1HB  ALA A 296       8.386 -10.764 -12.647  1.00  0.00           H  
ATOM   4578 2HB  ALA A 296       9.940 -10.044 -13.139  1.00  0.00           H  
ATOM   4579 3HB  ALA A 296       9.816 -11.795 -12.854  1.00  0.00           H  
ATOM   4580  N   VAL A 297       9.825 -12.832 -10.062  1.00  0.00           N  
ATOM   4581  CA  VAL A 297       9.292 -13.888  -9.208  1.00  0.00           C  
ATOM   4582  C   VAL A 297       9.375 -13.504  -7.736  1.00  0.00           C  
ATOM   4583  O   VAL A 297       8.394 -13.642  -7.009  1.00  0.00           O  
ATOM   4584  CB  VAL A 297      10.032 -15.222  -9.427  1.00  0.00           C  
ATOM   4585  CG1 VAL A 297       9.586 -16.244  -8.376  1.00  0.00           C  
ATOM   4586  CG2 VAL A 297       9.724 -15.749 -10.808  1.00  0.00           C  
ATOM   4587  H   VAL A 297      10.686 -12.981 -10.577  1.00  0.00           H  
ATOM   4588  HA  VAL A 297       8.245 -14.039  -9.464  1.00  0.00           H  
ATOM   4589  HB  VAL A 297      11.109 -15.062  -9.319  1.00  0.00           H  
ATOM   4590 1HG1 VAL A 297      10.114 -17.179  -8.529  1.00  0.00           H  
ATOM   4591 2HG1 VAL A 297       9.807 -15.874  -7.376  1.00  0.00           H  
ATOM   4592 3HG1 VAL A 297       8.510 -16.414  -8.467  1.00  0.00           H  
ATOM   4593 1HG2 VAL A 297      10.250 -16.688 -10.961  1.00  0.00           H  
ATOM   4594 2HG2 VAL A 297       8.649 -15.912 -10.901  1.00  0.00           H  
ATOM   4595 3HG2 VAL A 297      10.044 -15.026 -11.553  1.00  0.00           H  
ATOM   4596  N   GLU A 298      10.525 -13.005  -7.285  1.00  0.00           N  
ATOM   4597  CA  GLU A 298      10.640 -12.625  -5.882  1.00  0.00           C  
ATOM   4598  C   GLU A 298       9.555 -11.617  -5.524  1.00  0.00           C  
ATOM   4599  O   GLU A 298       8.944 -11.698  -4.456  1.00  0.00           O  
ATOM   4600  CB  GLU A 298      12.025 -12.049  -5.567  1.00  0.00           C  
ATOM   4601  CG  GLU A 298      12.224 -11.636  -4.099  1.00  0.00           C  
ATOM   4602  CD  GLU A 298      13.626 -11.164  -3.802  1.00  0.00           C  
ATOM   4603  OE1 GLU A 298      14.439 -11.202  -4.690  1.00  0.00           O  
ATOM   4604  OE2 GLU A 298      13.882 -10.768  -2.686  1.00  0.00           O1-
ATOM   4605  H   GLU A 298      11.319 -12.905  -7.914  1.00  0.00           H  
ATOM   4606  HA  GLU A 298      10.490 -13.515  -5.267  1.00  0.00           H  
ATOM   4607 1HB  GLU A 298      12.785 -12.792  -5.807  1.00  0.00           H  
ATOM   4608 2HB  GLU A 298      12.212 -11.177  -6.191  1.00  0.00           H  
ATOM   4609 1HG  GLU A 298      11.532 -10.828  -3.866  1.00  0.00           H  
ATOM   4610 2HG  GLU A 298      11.983 -12.479  -3.450  1.00  0.00           H  
ATOM   4611  N   ALA A 299       9.303 -10.675  -6.426  1.00  0.00           N  
ATOM   4612  CA  ALA A 299       8.293  -9.655  -6.202  1.00  0.00           C  
ATOM   4613  C   ALA A 299       6.909 -10.270  -5.996  1.00  0.00           C  
ATOM   4614  O   ALA A 299       6.158  -9.843  -5.114  1.00  0.00           O  
ATOM   4615  CB  ALA A 299       8.272  -8.703  -7.385  1.00  0.00           C  
ATOM   4616  H   ALA A 299       9.843 -10.655  -7.286  1.00  0.00           H  
ATOM   4617  HA  ALA A 299       8.555  -9.106  -5.293  1.00  0.00           H  
ATOM   4618 1HB  ALA A 299       7.542  -7.927  -7.227  1.00  0.00           H  
ATOM   4619 2HB  ALA A 299       9.259  -8.256  -7.505  1.00  0.00           H  
ATOM   4620 3HB  ALA A 299       8.012  -9.263  -8.284  1.00  0.00           H  
ATOM   4621  N   SER A 300       6.573 -11.284  -6.801  1.00  0.00           N  
ATOM   4622  CA  SER A 300       5.260 -11.916  -6.694  1.00  0.00           C  
ATOM   4623  C   SER A 300       5.164 -12.837  -5.483  1.00  0.00           C  
ATOM   4624  O   SER A 300       4.103 -12.934  -4.863  1.00  0.00           O  
ATOM   4625  CB  SER A 300       4.951 -12.689  -7.961  1.00  0.00           C  
ATOM   4626  OG  SER A 300       5.817 -13.776  -8.120  1.00  0.00           O  
ATOM   4627  H   SER A 300       7.219 -11.603  -7.516  1.00  0.00           H  
ATOM   4628  HA  SER A 300       4.511 -11.134  -6.581  1.00  0.00           H  
ATOM   4629 1HB  SER A 300       3.922 -13.042  -7.937  1.00  0.00           H  
ATOM   4630 2HB  SER A 300       5.048 -12.023  -8.814  1.00  0.00           H  
ATOM   4631  HG  SER A 300       5.456 -14.493  -7.583  1.00  0.00           H  
ATOM   4632  N   GLU A 301       6.267 -13.481  -5.113  1.00  0.00           N  
ATOM   4633  CA  GLU A 301       6.251 -14.368  -3.955  1.00  0.00           C  
ATOM   4634  C   GLU A 301       5.955 -13.586  -2.681  1.00  0.00           C  
ATOM   4635  O   GLU A 301       5.184 -14.033  -1.828  1.00  0.00           O  
ATOM   4636  CB  GLU A 301       7.584 -15.103  -3.808  1.00  0.00           C  
ATOM   4637  CG  GLU A 301       7.833 -16.197  -4.843  1.00  0.00           C  
ATOM   4638  CD  GLU A 301       9.212 -16.791  -4.724  1.00  0.00           C  
ATOM   4639  OE1 GLU A 301       9.976 -16.291  -3.933  1.00  0.00           O  
ATOM   4640  OE2 GLU A 301       9.504 -17.735  -5.418  1.00  0.00           O1-
ATOM   4641  H   GLU A 301       7.116 -13.377  -5.663  1.00  0.00           H  
ATOM   4642  HA  GLU A 301       5.459 -15.105  -4.095  1.00  0.00           H  
ATOM   4643 1HB  GLU A 301       8.400 -14.383  -3.884  1.00  0.00           H  
ATOM   4644 2HB  GLU A 301       7.641 -15.555  -2.818  1.00  0.00           H  
ATOM   4645 1HG  GLU A 301       7.095 -16.986  -4.701  1.00  0.00           H  
ATOM   4646 2HG  GLU A 301       7.695 -15.783  -5.839  1.00  0.00           H  
ATOM   4647  N   ILE A 302       6.545 -12.399  -2.580  1.00  0.00           N  
ATOM   4648  CA  ILE A 302       6.335 -11.529  -1.434  1.00  0.00           C  
ATOM   4649  C   ILE A 302       4.894 -11.054  -1.386  1.00  0.00           C  
ATOM   4650  O   ILE A 302       4.271 -11.045  -0.322  1.00  0.00           O  
ATOM   4651  CB  ILE A 302       7.286 -10.323  -1.491  1.00  0.00           C  
ATOM   4652  CG1 ILE A 302       8.731 -10.816  -1.308  1.00  0.00           C  
ATOM   4653  CG2 ILE A 302       6.911  -9.296  -0.397  1.00  0.00           C  
ATOM   4654  CD1 ILE A 302       9.771  -9.816  -1.723  1.00  0.00           C  
ATOM   4655  H   ILE A 302       7.180 -12.109  -3.316  1.00  0.00           H  
ATOM   4656  HA  ILE A 302       6.542 -12.094  -0.525  1.00  0.00           H  
ATOM   4657  HB  ILE A 302       7.215  -9.854  -2.472  1.00  0.00           H  
ATOM   4658 1HG1 ILE A 302       8.887 -11.058  -0.258  1.00  0.00           H  
ATOM   4659 2HG1 ILE A 302       8.874 -11.723  -1.896  1.00  0.00           H  
ATOM   4660 1HG2 ILE A 302       7.584  -8.448  -0.452  1.00  0.00           H  
ATOM   4661 2HG2 ILE A 302       5.891  -8.950  -0.546  1.00  0.00           H  
ATOM   4662 3HG2 ILE A 302       6.993  -9.763   0.585  1.00  0.00           H  
ATOM   4663 1HD1 ILE A 302      10.766 -10.236  -1.564  1.00  0.00           H  
ATOM   4664 2HD1 ILE A 302       9.637  -9.587  -2.778  1.00  0.00           H  
ATOM   4665 3HD1 ILE A 302       9.670  -8.916  -1.143  1.00  0.00           H  
ATOM   4666  N   ALA A 303       4.359 -10.647  -2.535  1.00  0.00           N  
ATOM   4667  CA  ALA A 303       2.984 -10.182  -2.604  1.00  0.00           C  
ATOM   4668  C   ALA A 303       2.001 -11.280  -2.192  1.00  0.00           C  
ATOM   4669  O   ALA A 303       0.995 -11.005  -1.535  1.00  0.00           O  
ATOM   4670  CB  ALA A 303       2.665  -9.691  -4.004  1.00  0.00           C  
ATOM   4671  H   ALA A 303       4.925 -10.652  -3.381  1.00  0.00           H  
ATOM   4672  HA  ALA A 303       2.879  -9.352  -1.902  1.00  0.00           H  
ATOM   4673 1HB  ALA A 303       1.643  -9.314  -4.040  1.00  0.00           H  
ATOM   4674 2HB  ALA A 303       3.357  -8.897  -4.275  1.00  0.00           H  
ATOM   4675 3HB  ALA A 303       2.772 -10.521  -4.701  1.00  0.00           H  
ATOM   4676  N   ASN A 304       2.300 -12.530  -2.559  1.00  0.00           N  
ATOM   4677  CA  ASN A 304       1.409 -13.629  -2.197  1.00  0.00           C  
ATOM   4678  C   ASN A 304       1.481 -13.927  -0.703  1.00  0.00           C  
ATOM   4679  O   ASN A 304       0.454 -14.183  -0.070  1.00  0.00           O  
ATOM   4680  CB  ASN A 304       1.727 -14.874  -3.003  1.00  0.00           C  
ATOM   4681  CG  ASN A 304       1.277 -14.772  -4.425  1.00  0.00           C  
ATOM   4682  ND2 ASN A 304       2.202 -14.575  -5.308  1.00  0.00           N  
ATOM   4683  OD1 ASN A 304       0.086 -14.872  -4.735  1.00  0.00           O  
ATOM   4684  H   ASN A 304       3.127 -12.710  -3.116  1.00  0.00           H  
ATOM   4685  HA  ASN A 304       0.383 -13.331  -2.421  1.00  0.00           H  
ATOM   4686 1HB  ASN A 304       2.799 -15.048  -2.992  1.00  0.00           H  
ATOM   4687 2HB  ASN A 304       1.244 -15.738  -2.541  1.00  0.00           H  
ATOM   4688 1HD2 ASN A 304       1.957 -14.501  -6.272  1.00  0.00           H  
ATOM   4689 2HD2 ASN A 304       3.160 -14.490  -5.026  1.00  0.00           H  
ATOM   4690  N   LYS A 305       2.679 -13.834  -0.124  1.00  0.00           N  
ATOM   4691  CA  LYS A 305       2.815 -14.009   1.316  1.00  0.00           C  
ATOM   4692  C   LYS A 305       2.046 -12.923   2.046  1.00  0.00           C  
ATOM   4693  O   LYS A 305       1.375 -13.192   3.044  1.00  0.00           O  
ATOM   4694  CB  LYS A 305       4.288 -13.986   1.737  1.00  0.00           C  
ATOM   4695  CG  LYS A 305       4.531 -14.108   3.259  1.00  0.00           C  
ATOM   4696  CD  LYS A 305       3.978 -15.416   3.823  1.00  0.00           C  
ATOM   4697  CE  LYS A 305       4.577 -15.751   5.196  1.00  0.00           C  
ATOM   4698  NZ  LYS A 305       4.331 -14.672   6.209  1.00  0.00           N1+
ATOM   4699  H   LYS A 305       3.504 -13.658  -0.691  1.00  0.00           H  
ATOM   4700  HA  LYS A 305       2.385 -14.965   1.598  1.00  0.00           H  
ATOM   4701 1HB  LYS A 305       4.819 -14.800   1.243  1.00  0.00           H  
ATOM   4702 2HB  LYS A 305       4.743 -13.052   1.401  1.00  0.00           H  
ATOM   4703 1HG  LYS A 305       5.601 -14.058   3.456  1.00  0.00           H  
ATOM   4704 2HG  LYS A 305       4.049 -13.270   3.768  1.00  0.00           H  
ATOM   4705 1HD  LYS A 305       2.895 -15.331   3.932  1.00  0.00           H  
ATOM   4706 2HD  LYS A 305       4.193 -16.229   3.134  1.00  0.00           H  
ATOM   4707 1HE  LYS A 305       4.133 -16.676   5.555  1.00  0.00           H  
ATOM   4708 2HE  LYS A 305       5.654 -15.894   5.090  1.00  0.00           H  
ATOM   4709 1HZ  LYS A 305       4.740 -14.941   7.090  1.00  0.00           H  
ATOM   4710 2HZ  LYS A 305       4.750 -13.809   5.898  1.00  0.00           H  
ATOM   4711 3HZ  LYS A 305       3.328 -14.526   6.339  1.00  0.00           H  
ATOM   4712  N   ALA A 306       2.136 -11.695   1.545  1.00  0.00           N  
ATOM   4713  CA  ALA A 306       1.445 -10.575   2.155  1.00  0.00           C  
ATOM   4714  C   ALA A 306      -0.072 -10.770   2.115  1.00  0.00           C  
ATOM   4715  O   ALA A 306      -0.761 -10.472   3.093  1.00  0.00           O  
ATOM   4716  CB  ALA A 306       1.834  -9.292   1.452  1.00  0.00           C  
ATOM   4717  H   ALA A 306       2.719 -11.533   0.728  1.00  0.00           H  
ATOM   4718  HA  ALA A 306       1.747 -10.518   3.203  1.00  0.00           H  
ATOM   4719 1HB  ALA A 306       1.341  -8.441   1.925  1.00  0.00           H  
ATOM   4720 2HB  ALA A 306       2.914  -9.170   1.509  1.00  0.00           H  
ATOM   4721 3HB  ALA A 306       1.538  -9.359   0.419  1.00  0.00           H  
ATOM   4722  N   SER A 307      -0.591 -11.296   0.999  1.00  0.00           N  
ATOM   4723  CA  SER A 307      -2.033 -11.517   0.889  1.00  0.00           C  
ATOM   4724  C   SER A 307      -2.488 -12.542   1.919  1.00  0.00           C  
ATOM   4725  O   SER A 307      -3.538 -12.385   2.549  1.00  0.00           O  
ATOM   4726  CB  SER A 307      -2.385 -12.023  -0.498  1.00  0.00           C  
ATOM   4727  OG  SER A 307      -1.973 -13.359  -0.667  1.00  0.00           O  
ATOM   4728  H   SER A 307       0.013 -11.503   0.211  1.00  0.00           H  
ATOM   4729  HA  SER A 307      -2.553 -10.576   1.075  1.00  0.00           H  
ATOM   4730 1HB  SER A 307      -3.460 -11.953  -0.652  1.00  0.00           H  
ATOM   4731 2HB  SER A 307      -1.905 -11.393  -1.244  1.00  0.00           H  
ATOM   4732  HG  SER A 307      -1.020 -13.371  -0.512  1.00  0.00           H  
ATOM   4733  N   PHE A 308      -1.661 -13.562   2.138  1.00  0.00           N  
ATOM   4734  CA  PHE A 308      -1.944 -14.577   3.138  1.00  0.00           C  
ATOM   4735  C   PHE A 308      -1.951 -13.988   4.542  1.00  0.00           C  
ATOM   4736  O   PHE A 308      -2.874 -14.241   5.319  1.00  0.00           O  
ATOM   4737  CB  PHE A 308      -0.952 -15.733   3.033  1.00  0.00           C  
ATOM   4738  CG  PHE A 308      -1.045 -16.728   4.148  1.00  0.00           C  
ATOM   4739  CD1 PHE A 308      -2.147 -17.565   4.282  1.00  0.00           C  
ATOM   4740  CD2 PHE A 308      -0.020 -16.831   5.068  1.00  0.00           C  
ATOM   4741  CE1 PHE A 308      -2.215 -18.478   5.316  1.00  0.00           C  
ATOM   4742  CE2 PHE A 308      -0.084 -17.741   6.097  1.00  0.00           C  
ATOM   4743  CZ  PHE A 308      -1.183 -18.567   6.223  1.00  0.00           C  
ATOM   4744  H   PHE A 308      -0.824 -13.643   1.568  1.00  0.00           H  
ATOM   4745  HA  PHE A 308      -2.938 -14.979   2.938  1.00  0.00           H  
ATOM   4746 1HB  PHE A 308      -1.134 -16.258   2.102  1.00  0.00           H  
ATOM   4747 2HB  PHE A 308       0.068 -15.351   2.999  1.00  0.00           H  
ATOM   4748  HD1 PHE A 308      -2.968 -17.497   3.563  1.00  0.00           H  
ATOM   4749  HD2 PHE A 308       0.846 -16.177   4.972  1.00  0.00           H  
ATOM   4750  HE1 PHE A 308      -3.085 -19.126   5.416  1.00  0.00           H  
ATOM   4751  HE2 PHE A 308       0.732 -17.810   6.814  1.00  0.00           H  
ATOM   4752  HZ  PHE A 308      -1.231 -19.287   7.039  1.00  0.00           H  
ATOM   4753  N   ASP A 309      -0.937 -13.187   4.867  1.00  0.00           N  
ATOM   4754  CA  ASP A 309      -0.871 -12.577   6.191  1.00  0.00           C  
ATOM   4755  C   ASP A 309      -2.125 -11.742   6.459  1.00  0.00           C  
ATOM   4756  O   ASP A 309      -2.665 -11.764   7.567  1.00  0.00           O  
ATOM   4757  CB  ASP A 309       0.368 -11.684   6.321  1.00  0.00           C  
ATOM   4758  CG  ASP A 309       1.704 -12.449   6.393  1.00  0.00           C  
ATOM   4759  OD1 ASP A 309       1.707 -13.642   6.620  1.00  0.00           O  
ATOM   4760  OD2 ASP A 309       2.719 -11.813   6.214  1.00  0.00           O1-
ATOM   4761  H   ASP A 309      -0.194 -13.016   4.197  1.00  0.00           H  
ATOM   4762  HA  ASP A 309      -0.818 -13.372   6.936  1.00  0.00           H  
ATOM   4763 1HB  ASP A 309       0.408 -11.001   5.472  1.00  0.00           H  
ATOM   4764 2HB  ASP A 309       0.276 -11.077   7.220  1.00  0.00           H  
ATOM   4765  N   LEU A 310      -2.606 -11.030   5.440  1.00  0.00           N  
ATOM   4766  CA  LEU A 310      -3.829 -10.244   5.570  1.00  0.00           C  
ATOM   4767  C   LEU A 310      -5.053 -11.120   5.802  1.00  0.00           C  
ATOM   4768  O   LEU A 310      -5.907 -10.793   6.628  1.00  0.00           O  
ATOM   4769  CB  LEU A 310      -4.041  -9.379   4.325  1.00  0.00           C  
ATOM   4770  CG  LEU A 310      -3.129  -8.162   4.186  1.00  0.00           C  
ATOM   4771  CD1 LEU A 310      -3.295  -7.587   2.786  1.00  0.00           C  
ATOM   4772  CD2 LEU A 310      -3.503  -7.120   5.259  1.00  0.00           C  
ATOM   4773  H   LEU A 310      -2.100 -11.028   4.558  1.00  0.00           H  
ATOM   4774  HA  LEU A 310      -3.722  -9.597   6.436  1.00  0.00           H  
ATOM   4775 1HB  LEU A 310      -3.877 -10.004   3.448  1.00  0.00           H  
ATOM   4776 2HB  LEU A 310      -5.069  -9.038   4.304  1.00  0.00           H  
ATOM   4777  HG  LEU A 310      -2.089  -8.461   4.317  1.00  0.00           H  
ATOM   4778 1HD1 LEU A 310      -2.659  -6.728   2.656  1.00  0.00           H  
ATOM   4779 2HD1 LEU A 310      -3.023  -8.345   2.053  1.00  0.00           H  
ATOM   4780 3HD1 LEU A 310      -4.331  -7.293   2.642  1.00  0.00           H  
ATOM   4781 1HD2 LEU A 310      -2.869  -6.252   5.167  1.00  0.00           H  
ATOM   4782 2HD2 LEU A 310      -4.541  -6.814   5.127  1.00  0.00           H  
ATOM   4783 3HD2 LEU A 310      -3.376  -7.540   6.251  1.00  0.00           H  
ATOM   4784  N   SER A 311      -5.123 -12.249   5.103  1.00  0.00           N  
ATOM   4785  CA  SER A 311      -6.223 -13.183   5.294  1.00  0.00           C  
ATOM   4786  C   SER A 311      -6.167 -13.834   6.673  1.00  0.00           C  
ATOM   4787  O   SER A 311      -7.211 -14.124   7.266  1.00  0.00           O  
ATOM   4788  CB  SER A 311      -6.218 -14.220   4.197  1.00  0.00           C  
ATOM   4789  OG  SER A 311      -6.596 -13.639   2.981  1.00  0.00           O  
ATOM   4790  H   SER A 311      -4.415 -12.455   4.404  1.00  0.00           H  
ATOM   4791  HA  SER A 311      -7.157 -12.627   5.219  1.00  0.00           H  
ATOM   4792 1HB  SER A 311      -5.216 -14.641   4.101  1.00  0.00           H  
ATOM   4793 2HB  SER A 311      -6.889 -15.030   4.445  1.00  0.00           H  
ATOM   4794  HG  SER A 311      -6.358 -14.268   2.295  1.00  0.00           H  
ATOM   4795  N   LYS A 312      -4.959 -14.029   7.205  1.00  0.00           N  
ATOM   4796  CA  LYS A 312      -4.823 -14.554   8.558  1.00  0.00           C  
ATOM   4797  C   LYS A 312      -5.387 -13.549   9.556  1.00  0.00           C  
ATOM   4798  O   LYS A 312      -6.117 -13.927  10.471  1.00  0.00           O  
ATOM   4799  CB  LYS A 312      -3.361 -14.879   8.897  1.00  0.00           C  
ATOM   4800  CG  LYS A 312      -3.136 -15.431  10.333  1.00  0.00           C  
ATOM   4801  CD  LYS A 312      -3.874 -16.751  10.563  1.00  0.00           C  
ATOM   4802  CE  LYS A 312      -3.414 -17.457  11.846  1.00  0.00           C  
ATOM   4803  NZ  LYS A 312      -3.588 -16.601  13.065  1.00  0.00           N1+
ATOM   4804  H   LYS A 312      -4.132 -13.810   6.658  1.00  0.00           H  
ATOM   4805  HA  LYS A 312      -5.407 -15.471   8.634  1.00  0.00           H  
ATOM   4806 1HB  LYS A 312      -2.976 -15.610   8.184  1.00  0.00           H  
ATOM   4807 2HB  LYS A 312      -2.757 -13.977   8.792  1.00  0.00           H  
ATOM   4808 1HG  LYS A 312      -2.069 -15.590  10.496  1.00  0.00           H  
ATOM   4809 2HG  LYS A 312      -3.488 -14.697  11.063  1.00  0.00           H  
ATOM   4810 1HD  LYS A 312      -4.946 -16.565  10.634  1.00  0.00           H  
ATOM   4811 2HD  LYS A 312      -3.689 -17.411   9.717  1.00  0.00           H  
ATOM   4812 1HE  LYS A 312      -3.996 -18.366  11.972  1.00  0.00           H  
ATOM   4813 2HE  LYS A 312      -2.361 -17.723  11.750  1.00  0.00           H  
ATOM   4814 1HZ  LYS A 312      -3.277 -17.106  13.879  1.00  0.00           H  
ATOM   4815 2HZ  LYS A 312      -3.041 -15.757  12.969  1.00  0.00           H  
ATOM   4816 3HZ  LYS A 312      -4.569 -16.347  13.189  1.00  0.00           H  
ATOM   4817  N   PHE A 313      -5.082 -12.264   9.354  1.00  0.00           N  
ATOM   4818  CA  PHE A 313      -5.622 -11.225  10.221  1.00  0.00           C  
ATOM   4819  C   PHE A 313      -7.140 -11.183  10.143  1.00  0.00           C  
ATOM   4820  O   PHE A 313      -7.814 -11.018  11.160  1.00  0.00           O  
ATOM   4821  CB  PHE A 313      -5.081  -9.844   9.853  1.00  0.00           C  
ATOM   4822  CG  PHE A 313      -3.750  -9.480  10.461  1.00  0.00           C  
ATOM   4823  CD1 PHE A 313      -2.602  -9.428   9.683  1.00  0.00           C  
ATOM   4824  CD2 PHE A 313      -3.651  -9.169  11.811  1.00  0.00           C  
ATOM   4825  CE1 PHE A 313      -1.389  -9.076  10.239  1.00  0.00           C  
ATOM   4826  CE2 PHE A 313      -2.436  -8.817  12.367  1.00  0.00           C  
ATOM   4827  CZ  PHE A 313      -1.305  -8.771  11.579  1.00  0.00           C  
ATOM   4828  H   PHE A 313      -4.447 -12.016   8.603  1.00  0.00           H  
ATOM   4829  HA  PHE A 313      -5.335 -11.450  11.249  1.00  0.00           H  
ATOM   4830 1HB  PHE A 313      -4.983  -9.775   8.769  1.00  0.00           H  
ATOM   4831 2HB  PHE A 313      -5.807  -9.092  10.154  1.00  0.00           H  
ATOM   4832  HD1 PHE A 313      -2.663  -9.664   8.621  1.00  0.00           H  
ATOM   4833  HD2 PHE A 313      -4.545  -9.201  12.432  1.00  0.00           H  
ATOM   4834  HE1 PHE A 313      -0.497  -9.038   9.617  1.00  0.00           H  
ATOM   4835  HE2 PHE A 313      -2.369  -8.575  13.428  1.00  0.00           H  
ATOM   4836  HZ  PHE A 313      -0.347  -8.492  12.015  1.00  0.00           H  
ATOM   4837  N   ALA A 314      -7.684 -11.325   8.935  1.00  0.00           N  
ATOM   4838  CA  ALA A 314      -9.130 -11.321   8.765  1.00  0.00           C  
ATOM   4839  C   ALA A 314      -9.763 -12.476   9.533  1.00  0.00           C  
ATOM   4840  O   ALA A 314     -10.790 -12.303  10.192  1.00  0.00           O  
ATOM   4841  CB  ALA A 314      -9.487 -11.419   7.293  1.00  0.00           C  
ATOM   4842  H   ALA A 314      -7.082 -11.427   8.124  1.00  0.00           H  
ATOM   4843  HA  ALA A 314      -9.520 -10.387   9.170  1.00  0.00           H  
ATOM   4844 1HB  ALA A 314     -10.571 -11.395   7.184  1.00  0.00           H  
ATOM   4845 2HB  ALA A 314      -9.046 -10.582   6.757  1.00  0.00           H  
ATOM   4846 3HB  ALA A 314      -9.103 -12.354   6.892  1.00  0.00           H  
ATOM   4847  N   ALA A 315      -9.133 -13.651   9.469  1.00  0.00           N  
ATOM   4848  CA  ALA A 315      -9.629 -14.813  10.199  1.00  0.00           C  
ATOM   4849  C   ALA A 315      -9.522 -14.592  11.706  1.00  0.00           C  
ATOM   4850  O   ALA A 315     -10.422 -14.979  12.456  1.00  0.00           O  
ATOM   4851  CB  ALA A 315      -8.857 -16.057   9.793  1.00  0.00           C  
ATOM   4852  H   ALA A 315      -8.308 -13.744   8.887  1.00  0.00           H  
ATOM   4853  HA  ALA A 315     -10.681 -14.950   9.949  1.00  0.00           H  
ATOM   4854 1HB  ALA A 315      -9.253 -16.924  10.326  1.00  0.00           H  
ATOM   4855 2HB  ALA A 315      -8.960 -16.211   8.721  1.00  0.00           H  
ATOM   4856 3HB  ALA A 315      -7.806 -15.927  10.043  1.00  0.00           H  
ATOM   4857  N   ASP A 316      -8.443 -13.946  12.154  1.00  0.00           N  
ATOM   4858  CA  ASP A 316      -8.272 -13.661  13.572  1.00  0.00           C  
ATOM   4859  C   ASP A 316      -9.321 -12.663  14.048  1.00  0.00           C  
ATOM   4860  O   ASP A 316      -9.852 -12.789  15.152  1.00  0.00           O  
ATOM   4861  CB  ASP A 316      -6.875 -13.104  13.865  1.00  0.00           C  
ATOM   4862  CG  ASP A 316      -5.741 -14.144  13.765  1.00  0.00           C  
ATOM   4863  OD1 ASP A 316      -6.010 -15.329  13.736  1.00  0.00           O  
ATOM   4864  OD2 ASP A 316      -4.604 -13.734  13.722  1.00  0.00           O1-
ATOM   4865  H   ASP A 316      -7.715 -13.676  11.497  1.00  0.00           H  
ATOM   4866  HA  ASP A 316      -8.401 -14.590  14.131  1.00  0.00           H  
ATOM   4867 1HB  ASP A 316      -6.661 -12.297  13.166  1.00  0.00           H  
ATOM   4868 2HB  ASP A 316      -6.861 -12.675  14.866  1.00  0.00           H  
ATOM   4869  N   ALA A 317      -9.632 -11.676  13.206  1.00  0.00           N  
ATOM   4870  CA  ALA A 317     -10.663 -10.702  13.542  1.00  0.00           C  
ATOM   4871  C   ALA A 317     -12.019 -11.385  13.625  1.00  0.00           C  
ATOM   4872  O   ALA A 317     -12.817 -11.086  14.520  1.00  0.00           O  
ATOM   4873  CB  ALA A 317     -10.690  -9.584  12.513  1.00  0.00           C  
ATOM   4874  H   ALA A 317      -9.136 -11.600  12.325  1.00  0.00           H  
ATOM   4875  HA  ALA A 317     -10.437 -10.283  14.520  1.00  0.00           H  
ATOM   4876 1HB  ALA A 317     -11.450  -8.850  12.787  1.00  0.00           H  
ATOM   4877 2HB  ALA A 317      -9.714  -9.100  12.482  1.00  0.00           H  
ATOM   4878 3HB  ALA A 317     -10.921  -9.998  11.534  1.00  0.00           H  
ATOM   4879  N   ALA A 318     -12.278 -12.320  12.712  1.00  0.00           N  
ATOM   4880  CA  ALA A 318     -13.521 -13.079  12.721  1.00  0.00           C  
ATOM   4881  C   ALA A 318     -13.621 -13.912  13.990  1.00  0.00           C  
ATOM   4882  O   ALA A 318     -14.684 -14.008  14.598  1.00  0.00           O  
ATOM   4883  CB  ALA A 318     -13.608 -13.965  11.497  1.00  0.00           C  
ATOM   4884  H   ALA A 318     -11.594 -12.498  11.978  1.00  0.00           H  
ATOM   4885  HA  ALA A 318     -14.356 -12.375  12.715  1.00  0.00           H  
ATOM   4886 1HB  ALA A 318     -14.543 -14.515  11.502  1.00  0.00           H  
ATOM   4887 2HB  ALA A 318     -13.551 -13.348  10.599  1.00  0.00           H  
ATOM   4888 3HB  ALA A 318     -12.776 -14.664  11.509  1.00  0.00           H  
ATOM   4889  N   ARG A 319     -12.492 -14.484  14.412  1.00  0.00           N  
ATOM   4890  CA  ARG A 319     -12.482 -15.264  15.642  1.00  0.00           C  
ATOM   4891  C   ARG A 319     -12.765 -14.378  16.840  1.00  0.00           C  
ATOM   4892  O   ARG A 319     -13.506 -14.771  17.748  1.00  0.00           O  
ATOM   4893  CB  ARG A 319     -11.140 -15.954  15.841  1.00  0.00           C  
ATOM   4894  CG  ARG A 319     -11.020 -16.753  17.137  1.00  0.00           C  
ATOM   4895  CD  ARG A 319     -12.009 -17.867  17.223  1.00  0.00           C  
ATOM   4896  NE  ARG A 319     -11.962 -18.516  18.523  1.00  0.00           N  
ATOM   4897  CZ  ARG A 319     -11.175 -19.558  18.855  1.00  0.00           C  
ATOM   4898  NH1 ARG A 319     -10.354 -20.101  17.976  1.00  0.00           N1+
ATOM   4899  NH2 ARG A 319     -11.238 -20.028  20.085  1.00  0.00           N  
ATOM   4900  H   ARG A 319     -11.646 -14.398  13.862  1.00  0.00           H  
ATOM   4901  HA  ARG A 319     -13.261 -16.017  15.569  1.00  0.00           H  
ATOM   4902 1HB  ARG A 319     -10.934 -16.616  15.013  1.00  0.00           H  
ATOM   4903 2HB  ARG A 319     -10.352 -15.203  15.857  1.00  0.00           H  
ATOM   4904 1HG  ARG A 319     -10.022 -17.184  17.194  1.00  0.00           H  
ATOM   4905 2HG  ARG A 319     -11.175 -16.094  17.992  1.00  0.00           H  
ATOM   4906 1HD  ARG A 319     -13.016 -17.483  17.084  1.00  0.00           H  
ATOM   4907 2HD  ARG A 319     -11.796 -18.608  16.455  1.00  0.00           H  
ATOM   4908  HE  ARG A 319     -12.567 -18.148  19.254  1.00  0.00           H  
ATOM   4909 1HH1 ARG A 319     -10.306 -19.741  17.034  1.00  0.00           H  
ATOM   4910 2HH1 ARG A 319      -9.771 -20.882  18.244  1.00  0.00           H  
ATOM   4911 1HH2 ARG A 319     -11.875 -19.591  20.748  1.00  0.00           H  
ATOM   4912 2HH2 ARG A 319     -10.661 -20.805  20.365  1.00  0.00           H  
ATOM   4913  N   ALA A 320     -12.185 -13.180  16.854  1.00  0.00           N  
ATOM   4914  CA  ALA A 320     -12.425 -12.245  17.937  1.00  0.00           C  
ATOM   4915  C   ALA A 320     -13.907 -11.902  18.002  1.00  0.00           C  
ATOM   4916  O   ALA A 320     -14.487 -11.809  19.080  1.00  0.00           O  
ATOM   4917  CB  ALA A 320     -11.598 -10.982  17.749  1.00  0.00           C  
ATOM   4918  H   ALA A 320     -11.556 -12.922  16.098  1.00  0.00           H  
ATOM   4919  HA  ALA A 320     -12.145 -12.726  18.878  1.00  0.00           H  
ATOM   4920 1HB  ALA A 320     -11.776 -10.292  18.576  1.00  0.00           H  
ATOM   4921 2HB  ALA A 320     -10.541 -11.243  17.715  1.00  0.00           H  
ATOM   4922 3HB  ALA A 320     -11.881 -10.502  16.814  1.00  0.00           H  
ATOM   4923  N   ALA A 321     -14.519 -11.740  16.826  1.00  0.00           N  
ATOM   4924  CA  ALA A 321     -15.935 -11.427  16.743  1.00  0.00           C  
ATOM   4925  C   ALA A 321     -16.784 -12.539  17.349  1.00  0.00           C  
ATOM   4926  O   ALA A 321     -17.758 -12.268  18.052  1.00  0.00           O  
ATOM   4927  CB  ALA A 321     -16.330 -11.203  15.299  1.00  0.00           C  
ATOM   4928  H   ALA A 321     -13.972 -11.811  15.974  1.00  0.00           H  
ATOM   4929  HA  ALA A 321     -16.113 -10.512  17.309  1.00  0.00           H  
ATOM   4930 1HB  ALA A 321     -17.379 -10.938  15.237  1.00  0.00           H  
ATOM   4931 2HB  ALA A 321     -15.726 -10.399  14.887  1.00  0.00           H  
ATOM   4932 3HB  ALA A 321     -16.155 -12.116  14.735  1.00  0.00           H  
ATOM   4933  N   VAL A 322     -16.390 -13.794  17.114  1.00  0.00           N  
ATOM   4934  CA  VAL A 322     -17.133 -14.918  17.674  1.00  0.00           C  
ATOM   4935  C   VAL A 322     -17.047 -14.909  19.191  1.00  0.00           C  
ATOM   4936  O   VAL A 322     -18.063 -15.075  19.873  1.00  0.00           O  
ATOM   4937  CB  VAL A 322     -16.612 -16.269  17.140  1.00  0.00           C  
ATOM   4938  CG1 VAL A 322     -17.270 -17.421  17.895  1.00  0.00           C
[truncated: 207,939 more chars]
