# Supplementary material for: Blueprinting extendable nanomaterials with standardized protein blocks
Source: Nature. 2024 Mar 13;627(8005):898–904. doi: 10.1038/s41586-024-07188-4 (PMC10972742; doi:10.1038/s41586-024-07188-4)
Supplement: Supplementary file 4 — Design models with ideal backbones as well as experimentally determined structures for comparison. For reference to design names, see Supplementary Fig. 1. [file 41586_2024_7188_MOESM4_ESM.zip › THR6_xtal.pdb]

REMARK   3
REMARK   3 REFINEMENT.
REMARK   3   PROGRAM     : PHENIX (dev_4761: ???)
REMARK   3   AUTHORS     : Adams,Afonine,Bunkoczi,Burnley,Chen,Dar,Davis,
REMARK   3               : Draizen,Echols,Gildea,Gros,Grosse-Kunstleve,Headd,
REMARK   3               : Hintze,Hung,Ioerger,Liebschner,McCoy,McKee,Moriarty,
REMARK   3               : Oeffner,Poon,Read,Richardson,Richardson,Sacchettini,
REMARK   3               : Sauter,Sobolev,Storoni,Terwilliger,Williams,Zwart
REMARK   3
REMARK   3  X-RAY DATA.
REMARK   3  
REMARK   3  REFINEMENT TARGET : ML
REMARK   3  
REMARK   3  DATA USED IN REFINEMENT.
REMARK   3   RESOLUTION RANGE HIGH (ANGSTROMS) : 2.50    
REMARK   3   RESOLUTION RANGE LOW  (ANGSTROMS) : 46.44   
REMARK   3   MIN(FOBS/SIGMA_FOBS)              : 1.35  
REMARK   3   COMPLETENESS FOR RANGE        (%) : 97.50 
REMARK   3   NUMBER OF REFLECTIONS             : 14111     
REMARK   3   NUMBER OF REFLECTIONS (NON-ANOMALOUS) : 14111     
REMARK   3  
REMARK   3  FIT TO DATA USED IN REFINEMENT.
REMARK   3   R VALUE     (WORKING + TEST SET) : 0.2706
REMARK   3   R VALUE            (WORKING SET) : 0.2655
REMARK   3   FREE R VALUE                     : 0.3174
REMARK   3   FREE R VALUE TEST SET SIZE   (%) : 10.02 
REMARK   3   FREE R VALUE TEST SET COUNT      : 1414      
REMARK   3  
REMARK   3  FIT TO DATA USED IN REFINEMENT (IN BINS).
REMARK   3   BIN  RESOLUTION RANGE  COMPL.    NWORK NFREE   RWORK  RFREE  CCWORK CCFREE
REMARK   3     1   46.44 -    5.37    0.98     1294   147  0.2914 0.2610   0.882  0.916
REMARK   3     2    5.37 -    4.27    0.99     1293   149  0.2454 0.3012   0.882  0.815
REMARK   3     3    4.26 -    3.73    0.95     1236   134  0.2644 0.3125   0.882  0.839
REMARK   3     4    3.73 -    3.39    0.98     1273   139  0.2877 0.3924   0.843  0.682
REMARK   3     5    3.39 -    3.14    0.99     1294   141  0.2668 0.3377   0.883  0.767
REMARK   3     6    3.14 -    2.96    0.99     1291   152  0.2366 0.2938   0.889  0.795
REMARK   3     7    2.96 -    2.81    0.99     1298   143  0.2566 0.3309   0.856  0.770
REMARK   3     8    2.81 -    2.69    0.99     1276   136  0.2522 0.3051   0.867  0.761
REMARK   3     9    2.69 -    2.58    0.99     1304   136  0.2667 0.3305   0.833  0.683
REMARK   3    10    2.58 -    2.50    0.90     1138   137  0.2703 0.3625   0.825  0.646
REMARK   3  
REMARK   3  BULK SOLVENT MODELLING.
REMARK   3   METHOD USED        : FLAT BULK SOLVENT MODEL
REMARK   3   SOLVENT RADIUS     : 1.11    
REMARK   3   SHRINKAGE RADIUS   : 0.90    
REMARK   3   GRID STEP FACTOR   : 4.00    
REMARK   3  
REMARK   3  ERROR ESTIMATES.
REMARK   3   COORDINATE ERROR (MAXIMUM-LIKELIHOOD BASED)     : 0.37    
REMARK   3   PHASE ERROR (DEGREES, MAXIMUM-LIKELIHOOD BASED) : 33.79   
REMARK   3  
REMARK   3  STRUCTURE FACTORS CALCULATION ALGORITHM : FFT
REMARK   3  B VALUES.
REMARK   3   FROM WILSON PLOT           (A**2) : 32.37   
REMARK   3  
REMARK   3  GEOMETRY RESTRAINTS LIBRARY: GEOSTD + MONOMER LIBRARY + CDL V1.2
REMARK   3  DEVIATIONS FROM IDEAL VALUES - RMSD. RMSZ FOR BONDS AND ANGLES.
REMARK   3    BOND      :  0.001   0.022   3496  Z= 0.068
REMARK   3    ANGLE     :  0.332   4.632   4721  Z= 0.185
REMARK   3    CHIRALITY :  0.026   0.114    584
REMARK   3    PLANARITY :  0.002   0.025    621
REMARK   3    DIHEDRAL  : 22.302 177.181   1244
REMARK   3    MIN NONBONDED DISTANCE : 2.195
REMARK   3  
REMARK   3  MOLPROBITY STATISTICS.
REMARK   3    ALL-ATOM CLASHSCORE : 5.04
REMARK   3    RAMACHANDRAN PLOT:
REMARK   3      OUTLIERS :  0.64 %
REMARK   3      ALLOWED  :  1.06 %
REMARK   3      FAVORED  : 98.30 %
REMARK   3    ROTAMER OUTLIERS :  0.00 %
REMARK   3    CBETA DEVIATIONS :  0.00 %
REMARK   3    PEPTIDE PLANE:
REMARK   3      CIS-PROLINE     : 0.00 %
REMARK   3      CIS-GENERAL     : 0.00 %
REMARK   3      TWISTED PROLINE : 0.00 %
REMARK   3      TWISTED GENERAL : 0.00 %
REMARK   3  
REMARK   3  RAMA-Z (RAMACHANDRAN PLOT Z-SCORE):
REMARK   3  INTERPRETATION: BAD |RAMA-Z| > 3; SUSPICIOUS 2 < |RAMA-Z| < 3; GOOD |RAMA-Z| < 2.
REMARK   3  SCORES FOR WHOLE/HELIX/SHEET/LOOP ARE SCALED INDEPENDENTLY;
REMARK   3  THEREFORE, THE VALUES ARE NOT RELATED IN A SIMPLE MANNER.
REMARK   3    WHOLE: -2.71 (0.29), RESIDUES: 470
REMARK   3    HELIX: -1.52 (0.18), RESIDUES: 443
REMARK   3    SHEET:  NONE (NONE), RESIDUES: 0
REMARK   3    LOOP : -2.09 (0.86), RESIDUES: 27
REMARK   3  
REMARK   3                  min    max   mean <Bi,j>   iso aniso
REMARK   3     Overall:   15.42  97.57  42.86   5.97  3578     0
REMARK   3     Protein:   15.42  97.57  43.01   5.97  3476     0
REMARK   3     Water:     21.88  56.01  37.67    N/A   102     0
REMARK   3     Chain  A:  15.42  97.57  43.01    N/A  3476     0
REMARK   3     Chain  B:  21.88  56.01  37.67    N/A   102     0
REMARK   3     Histogram:
REMARK   3         Values      Number of atoms
REMARK   3      15.42 - 23.63       217
REMARK   3      23.63 - 31.85       719
REMARK   3      31.85 - 40.06       809
REMARK   3      40.06 - 48.28       685
REMARK   3      48.28 - 56.49       506
REMARK   3      56.49 - 64.71       330
REMARK   3      64.71 - 72.92       173
REMARK   3      72.92 - 81.14        76
REMARK   3      81.14 - 89.35        49
REMARK   3      89.35 - 97.57        14
REMARK   3  
REMARK   3
CRYST1   34.962  120.421   52.270  90.00 105.65  90.00 P 1 21 1
SCALE1      0.028602  0.000000  0.008011        0.00000
SCALE2      0.000000  0.008304  0.000000        0.00000
SCALE3      0.000000  0.000000  0.019868        0.00000
ATOM      1  N   GLU A   1     -32.759 -50.777   9.294  1.00 63.81           N
ATOM      2  CA  GLU A   1     -32.864 -49.392   8.850  1.00 67.53           C
ATOM      3  C   GLU A   1     -31.489 -48.751   8.700  1.00 71.29           C
ATOM      4  O   GLU A   1     -30.848 -48.874   7.655  1.00 57.67           O
ATOM      5  CB  GLU A   1     -33.720 -48.581   9.825  1.00 66.12           C
ATOM      6  CG  GLU A   1     -35.122 -48.295   9.318  1.00 64.18           C
ATOM      7  CD  GLU A   1     -35.130 -47.300   8.174  1.00 76.44           C
ATOM      8  OE1 GLU A   1     -34.666 -46.158   8.378  1.00 61.36           O
ATOM      9  OE2 GLU A   1     -35.589 -47.662   7.071  1.00 81.05           O
ATOM     10  N   LYS A   2     -31.042 -48.063   9.755  1.00 72.06           N
ATOM     11  CA  LYS A   2     -29.739 -47.409   9.713  1.00 65.35           C
ATOM     12  C   LYS A   2     -28.607 -48.420   9.591  1.00 62.06           C
ATOM     13  O   LYS A   2     -27.575 -48.124   8.978  1.00 61.28           O
ATOM     14  CB  LYS A   2     -29.545 -46.541  10.956  1.00 68.17           C
ATOM     15  N   GLU A   3     -28.774 -49.613  10.168  1.00 63.39           N
ATOM     16  CA  GLU A   3     -27.749 -50.640  10.020  1.00 63.33           C
ATOM     17  C   GLU A   3     -27.697 -51.157   8.588  1.00 62.60           C
ATOM     18  O   GLU A   3     -26.612 -51.420   8.056  1.00 66.23           O
ATOM     19  CB  GLU A   3     -27.995 -51.789  10.996  1.00 61.59           C
ATOM     20  CG  GLU A   3     -26.842 -52.777  11.051  1.00 69.10           C
ATOM     21  CD  GLU A   3     -27.242 -54.117  11.631  1.00 78.68           C
ATOM     22  OE1 GLU A   3     -27.899 -54.139  12.693  1.00 74.02           O
ATOM     23  OE2 GLU A   3     -26.903 -55.150  11.017  1.00 83.88           O
ATOM     24  N   GLU A   4     -28.859 -51.316   7.950  1.00 63.27           N
ATOM     25  CA  GLU A   4     -28.870 -51.646   6.530  1.00 61.58           C
ATOM     26  C   GLU A   4     -28.317 -50.496   5.700  1.00 60.53           C
ATOM     27  O   GLU A   4     -27.615 -50.721   4.707  1.00 54.18           O
ATOM     28  CB  GLU A   4     -30.285 -51.995   6.073  1.00 55.85           C
ATOM     29  CG  GLU A   4     -30.361 -52.379   4.604  1.00 48.35           C
ATOM     30  CD  GLU A   4     -31.774 -52.354   4.063  1.00 62.68           C
ATOM     31  OE1 GLU A   4     -32.684 -51.914   4.793  1.00 60.95           O
ATOM     32  OE2 GLU A   4     -31.974 -52.772   2.904  1.00 66.19           O
ATOM     33  N   ALA A   5     -28.624 -49.256   6.091  1.00 56.35           N
ATOM     34  CA  ALA A   5     -28.072 -48.103   5.390  1.00 53.48           C
ATOM     35  C   ALA A   5     -26.551 -48.090   5.473  1.00 56.86           C
ATOM     36  O   ALA A   5     -25.873 -47.708   4.513  1.00 56.06           O
ATOM     37  CB  ALA A   5     -28.657 -46.812   5.960  1.00 48.92           C
ATOM     38  N   GLU A   6     -25.997 -48.512   6.612  1.00 53.31           N
ATOM     39  CA  GLU A   6     -24.552 -48.666   6.724  1.00 52.10           C
ATOM     40  C   GLU A   6     -24.042 -49.867   5.941  1.00 51.34           C
ATOM     41  O   GLU A   6     -22.836 -49.963   5.691  1.00 57.48           O
ATOM     42  CB  GLU A   6     -24.146 -48.785   8.194  1.00 53.76           C
ATOM     43  CG  GLU A   6     -24.349 -47.507   8.993  1.00 66.66           C
ATOM     44  CD  GLU A   6     -24.060 -47.683  10.472  1.00 75.87           C
ATOM     45  OE1 GLU A   6     -23.827 -48.833  10.902  1.00 68.29           O
ATOM     46  OE2 GLU A   6     -24.068 -46.671  11.204  1.00 77.27           O
ATOM     47  N   GLU A   7     -24.931 -50.784   5.552  1.00 46.11           N
ATOM     48  CA  GLU A   7     -24.533 -51.902   4.706  1.00 55.25           C
ATOM     49  C   GLU A   7     -24.499 -51.510   3.234  1.00 54.77           C
ATOM     50  O   GLU A   7     -23.682 -52.042   2.474  1.00 62.54           O
ATOM     51  CB  GLU A   7     -25.478 -53.088   4.929  1.00 50.69           C
ATOM     52  CG  GLU A   7     -25.177 -54.319   4.082  1.00 47.39           C
ATOM     53  CD  GLU A   7     -25.963 -54.345   2.784  1.00 54.56           C
ATOM     54  OE1 GLU A   7     -27.083 -53.792   2.754  1.00 55.79           O
ATOM     55  OE2 GLU A   7     -25.460 -54.915   1.792  1.00 57.79           O
ATOM     56  N   VAL A   8     -25.364 -50.584   2.816  1.00 52.21           N
ATOM     57  CA  VAL A   8     -25.320 -50.108   1.437  1.00 53.96           C
ATOM     58  C   VAL A   8     -24.082 -49.249   1.213  1.00 45.60           C
ATOM     59  O   VAL A   8     -23.479 -49.273   0.134  1.00 48.62           O
ATOM     60  CB  VAL A   8     -26.610 -49.342   1.088  1.00 58.37           C
ATOM     61  CG1 VAL A   8     -26.721 -49.146  -0.419  1.00 63.31           C
ATOM     62  CG2 VAL A   8     -27.831 -50.070   1.631  1.00 57.65           C
ATOM     63  N   VAL A   9     -23.682 -48.480   2.229  1.00 46.45           N
ATOM     64  CA  VAL A   9     -22.520 -47.608   2.089  1.00 42.78           C
ATOM     65  C   VAL A   9     -21.243 -48.431   1.972  1.00 50.21           C
ATOM     66  O   VAL A   9     -20.369 -48.131   1.149  1.00 52.45           O
ATOM     67  CB  VAL A   9     -22.451 -46.617   3.265  1.00 44.58           C
ATOM     68  CG1 VAL A   9     -21.190 -45.773   3.177  1.00 45.42           C
ATOM     69  CG2 VAL A   9     -23.684 -45.731   3.280  1.00 47.99           C
ATOM     70  N   LYS A  10     -21.112 -49.482   2.786  1.00 39.90           N
ATOM     71  CA  LYS A  10     -19.900 -50.292   2.733  1.00 47.23           C
ATOM     72  C   LYS A  10     -19.807 -51.080   1.431  1.00 46.70           C
ATOM     73  O   LYS A  10     -18.701 -51.321   0.935  1.00 44.33           O
ATOM     74  CB  LYS A  10     -19.832 -51.234   3.937  1.00 49.30           C
ATOM     75  CG  LYS A  10     -20.832 -52.379   3.915  1.00 62.37           C
ATOM     76  CD  LYS A  10     -20.600 -53.327   5.079  1.00 63.36           C
ATOM     77  CE  LYS A  10     -21.386 -54.616   4.911  1.00 60.14           C
ATOM     78  NZ  LYS A  10     -21.104 -55.571   6.018  1.00 53.08           N
ATOM     79  N   GLU A  11     -20.946 -51.479   0.860  1.00 48.80           N
ATOM     80  CA  GLU A  11     -20.912 -52.165  -0.427  1.00 52.79           C
ATOM     81  C   GLU A  11     -20.646 -51.191  -1.567  1.00 47.60           C
ATOM     82  O   GLU A  11     -20.007 -51.558  -2.559  1.00 40.97           O
ATOM     83  CB  GLU A  11     -22.220 -52.922  -0.661  1.00 55.11           C
ATOM     84  CG  GLU A  11     -22.203 -53.795  -1.906  1.00 54.82           C
ATOM     85  CD  GLU A  11     -22.919 -55.114  -1.707  1.00 63.25           C
ATOM     86  OE1 GLU A  11     -24.130 -55.188  -2.003  1.00 55.42           O
ATOM     87  OE2 GLU A  11     -22.268 -56.076  -1.247  1.00 57.81           O
ATOM     88  N   ALA A  12     -21.123 -49.950  -1.442  1.00 40.86           N
ATOM     89  CA  ALA A  12     -20.809 -48.932  -2.438  1.00 46.99           C
ATOM     90  C   ALA A  12     -19.316 -48.631  -2.453  1.00 40.70           C
ATOM     91  O   ALA A  12     -18.685 -48.606  -3.516  1.00 30.85           O
ATOM     92  CB  ALA A  12     -21.617 -47.663  -2.162  1.00 44.00           C
ATOM     93  N   LEU A  13     -18.733 -48.399  -1.273  1.00 37.74           N
ATOM     94  CA  LEU A  13     -17.288 -48.225  -1.184  1.00 33.70           C
ATOM     95  C   LEU A  13     -16.551 -49.481  -1.630  1.00 37.24           C
ATOM     96  O   LEU A  13     -15.445 -49.393  -2.176  1.00 42.49           O
ATOM     97  CB  LEU A  13     -16.894 -47.853   0.246  1.00 41.46           C
ATOM     98  CG  LEU A  13     -15.404 -47.657   0.528  1.00 39.38           C
ATOM     99  CD1 LEU A  13     -14.840 -46.527  -0.320  1.00 37.65           C
ATOM    100  CD2 LEU A  13     -15.169 -47.396   2.008  1.00 41.36           C
ATOM    101  N   LYS A  14     -17.150 -50.654  -1.412  1.00 45.34           N
ATOM    102  CA  LYS A  14     -16.548 -51.894  -1.890  1.00 45.29           C
ATOM    103  C   LYS A  14     -16.503 -51.928  -3.412  1.00 44.41           C
ATOM    104  O   LYS A  14     -15.483 -52.303  -4.001  1.00 47.63           O
ATOM    105  CB  LYS A  14     -17.323 -53.093  -1.341  1.00 39.25           C
ATOM    106  CG  LYS A  14     -16.638 -54.436  -1.527  1.00 42.03           C
ATOM    107  CD  LYS A  14     -17.439 -55.545  -0.855  1.00 53.47           C
ATOM    108  CE  LYS A  14     -16.771 -56.901  -1.017  1.00 55.91           C
ATOM    109  NZ  LYS A  14     -17.563 -57.987  -0.373  1.00 53.85           N
ATOM    110  N   GLU A  15     -17.596 -51.528  -4.069  1.00 44.12           N
ATOM    111  CA  GLU A  15     -17.604 -51.491  -5.528  1.00 41.97           C
ATOM    112  C   GLU A  15     -16.656 -50.424  -6.061  1.00 40.97           C
ATOM    113  O   GLU A  15     -15.940 -50.659  -7.041  1.00 36.99           O
ATOM    114  CB  GLU A  15     -19.021 -51.253  -6.047  1.00 44.91           C
ATOM    115  CG  GLU A  15     -19.970 -52.415  -5.826  1.00 52.51           C
ATOM    116  CD  GLU A  15     -21.269 -52.254  -6.591  1.00 62.38           C
ATOM    117  OE1 GLU A  15     -21.262 -51.580  -7.643  1.00 55.10           O
ATOM    118  OE2 GLU A  15     -22.298 -52.797  -6.137  1.00 61.13           O
ATOM    119  N   LEU A  16     -16.640 -49.244  -5.432  1.00 39.06           N
ATOM    120  CA  LEU A  16     -15.715 -48.195  -5.850  1.00 39.81           C
ATOM    121  C   LEU A  16     -14.267 -48.648  -5.736  1.00 33.95           C
ATOM    122  O   LEU A  16     -13.423 -48.243  -6.544  1.00 35.51           O
ATOM    123  CB  LEU A  16     -15.936 -46.931  -5.016  1.00 28.02           C
ATOM    124  CG  LEU A  16     -17.251 -46.174  -5.206  1.00 28.66           C
ATOM    125  CD1 LEU A  16     -17.383 -45.073  -4.166  1.00 36.96           C
ATOM    126  CD2 LEU A  16     -17.340 -45.597  -6.609  1.00 39.42           C
ATOM    127  N   LYS A  17     -13.963 -49.488  -4.746  1.00 36.79           N
ATOM    128  CA  LYS A  17     -12.597 -49.970  -4.571  1.00 41.70           C
ATOM    129  C   LYS A  17     -12.198 -50.912  -5.700  1.00 41.86           C
ATOM    130  O   LYS A  17     -11.081 -50.826  -6.223  1.00 31.62           O
ATOM    131  CB  LYS A  17     -12.466 -50.658  -3.213  1.00 47.12           C
ATOM    132  CG  LYS A  17     -11.082 -50.593  -2.594  1.00 56.47           C
ATOM    133  CD  LYS A  17     -11.175 -50.737  -1.082  1.00 55.15           C
ATOM    134  CE  LYS A  17      -9.810 -50.653  -0.417  1.00 67.48           C
ATOM    135  NZ  LYS A  17      -9.011 -51.893  -0.619  1.00 65.22           N
ATOM    136  N   LYS A  18     -13.103 -51.811  -6.098  1.00 40.71           N
ATOM    137  CA  LYS A  18     -12.798 -52.735  -7.185  1.00 45.47           C
ATOM    138  C   LYS A  18     -12.810 -52.037  -8.540  1.00 43.28           C
ATOM    139  O   LYS A  18     -12.046 -52.416  -9.435  1.00 42.16           O
ATOM    140  CB  LYS A  18     -13.783 -53.905  -7.169  1.00 42.83           C
ATOM    141  CG  LYS A  18     -13.199 -55.202  -6.616  1.00 53.29           C
ATOM    142  CD  LYS A  18     -12.516 -54.991  -5.269  1.00 50.50           C
ATOM    143  CE  LYS A  18     -13.521 -54.731  -4.160  1.00 55.36           C
ATOM    144  NZ  LYS A  18     -12.856 -54.332  -2.887  1.00 56.77           N
ATOM    145  N   LEU A  19     -13.665 -51.026  -8.712  1.00 34.56           N
ATOM    146  CA  LEU A  19     -13.628 -50.227  -9.934  1.00 39.10           C
ATOM    147  C   LEU A  19     -12.303 -49.487 -10.063  1.00 41.59           C
ATOM    148  O   LEU A  19     -11.766 -49.344 -11.168  1.00 37.97           O
ATOM    149  CB  LEU A  19     -14.793 -49.237  -9.952  1.00 45.16           C
ATOM    150  CG  LEU A  19     -16.211 -49.788 -10.111  1.00 54.39           C
ATOM    151  CD1 LEU A  19     -17.235 -48.767  -9.636  1.00 42.77           C
ATOM    152  CD2 LEU A  19     -16.476 -50.179 -11.556  1.00 60.92           C
ATOM    153  N   PHE A  20     -11.761 -49.012  -8.940  1.00 39.48           N
ATOM    154  CA  PHE A  20     -10.510 -48.261  -8.975  1.00 38.60           C
ATOM    155  C   PHE A  20      -9.326 -49.162  -9.304  1.00 39.71           C
ATOM    156  O   PHE A  20      -8.424 -48.762 -10.049  1.00 44.26           O
ATOM    157  CB  PHE A  20     -10.294 -47.549  -7.639  1.00 41.06           C
ATOM    158  CG  PHE A  20      -8.887 -47.065  -7.427  1.00 37.20           C
ATOM    159  CD1 PHE A  20      -8.338 -46.101  -8.256  1.00 38.88           C
ATOM    160  CD2 PHE A  20      -8.117 -47.566  -6.391  1.00 46.11           C
ATOM    161  CE1 PHE A  20      -7.045 -45.653  -8.060  1.00 47.98           C
ATOM    162  CE2 PHE A  20      -6.824 -47.121  -6.189  1.00 48.38           C
ATOM    163  CZ  PHE A  20      -6.287 -46.163  -7.025  1.00 49.91           C
ATOM    164  N   GLU A  21      -9.307 -50.378  -8.761  1.00 47.02           N
ATOM    165  CA  GLU A  21      -8.188 -51.281  -8.988  1.00 47.80           C
ATOM    166  C   GLU A  21      -8.334 -52.104 -10.259  1.00 44.19           C
ATOM    167  O   GLU A  21      -7.332 -52.633 -10.754  1.00 47.77           O
ATOM    168  CB  GLU A  21      -8.003 -52.207  -7.780  1.00 46.74           C
ATOM    169  CG  GLU A  21      -7.977 -51.478  -6.432  1.00 54.76           C
ATOM    170  CD  GLU A  21      -6.681 -50.719  -6.167  1.00 58.30           C
ATOM    171  OE1 GLU A  21      -6.212 -50.732  -5.009  1.00 59.51           O
ATOM    172  OE2 GLU A  21      -6.131 -50.106  -7.107  1.00 59.19           O
ATOM    173  N   GLU A  22      -9.549 -52.227 -10.798  1.00 43.95           N
ATOM    174  CA  GLU A  22      -9.697 -52.791 -12.135  1.00 52.06           C
ATOM    175  C   GLU A  22      -9.190 -51.819 -13.190  1.00 48.78           C
ATOM    176  O   GLU A  22      -8.530 -52.225 -14.153  1.00 49.11           O
ATOM    177  CB  GLU A  22     -11.158 -53.158 -12.399  1.00 48.35           C
ATOM    178  N   GLN A  23      -9.486 -50.527 -13.022  1.00 42.27           N
ATOM    179  CA  GLN A  23      -8.948 -49.518 -13.927  1.00 43.73           C
ATOM    180  C   GLN A  23      -7.449 -49.338 -13.729  1.00 50.25           C
ATOM    181  O   GLN A  23      -6.735 -48.994 -14.679  1.00 50.55           O
ATOM    182  CB  GLN A  23      -9.675 -48.189 -13.725  1.00 41.54           C
ATOM    183  CG  GLN A  23      -9.397 -47.157 -14.805  1.00 42.24           C
ATOM    184  CD  GLN A  23      -9.950 -47.567 -16.157  1.00 48.11           C
ATOM    185  OE1 GLN A  23     -10.940 -48.293 -16.241  1.00 40.99           O
ATOM    186  NE2 GLN A  23      -9.308 -47.106 -17.225  1.00 44.56           N
ATOM    187  N   LYS A  24      -6.957 -49.561 -12.508  1.00 44.32           N
ATOM    188  CA  LYS A  24      -5.520 -49.502 -12.263  1.00 41.90           C
ATOM    189  C   LYS A  24      -4.790 -50.570 -13.067  1.00 54.01           C
ATOM    190  O   LYS A  24      -3.781 -50.290 -13.723  1.00 56.23           O
ATOM    191  CB  LYS A  24      -5.238 -49.666 -10.768  1.00 49.22           C
ATOM    192  CG  LYS A  24      -3.797 -49.397 -10.361  1.00 60.24           C
ATOM    193  CD  LYS A  24      -3.651 -48.016  -9.737  1.00 50.52           C
ATOM    194  CE  LYS A  24      -2.200 -47.705  -9.400  1.00 52.03           C
ATOM    195  NZ  LYS A  24      -2.043 -46.333  -8.839  1.00 44.75           N
ATOM    196  N   LYS A  25      -5.299 -51.804 -13.035  1.00 48.18           N
ATOM    197  CA  LYS A  25      -4.660 -52.891 -13.768  1.00 50.98           C
ATOM    198  C   LYS A  25      -4.808 -52.721 -15.275  1.00 54.35           C
ATOM    199  O   LYS A  25      -3.916 -53.120 -16.032  1.00 54.76           O
ATOM    200  CB  LYS A  25      -5.240 -54.234 -13.325  1.00 51.49           C
ATOM    201  N   VAL A  26      -5.920 -52.138 -15.729  1.00 57.60           N
ATOM    202  CA  VAL A  26      -6.103 -51.911 -17.159  1.00 57.99           C
ATOM    203  C   VAL A  26      -5.133 -50.848 -17.661  1.00 51.04           C
ATOM    204  O   VAL A  26      -4.502 -51.010 -18.712  1.00 56.49           O
ATOM    205  CB  VAL A  26      -7.566 -51.534 -17.458  1.00 58.47           C
ATOM    206  CG1 VAL A  26      -7.692 -50.950 -18.857  1.00 55.30           C
ATOM    207  CG2 VAL A  26      -8.466 -52.752 -17.310  1.00 52.59           C
ATOM    208  N   ASN A  27      -4.992 -49.748 -16.916  1.00 53.53           N
ATOM    209  CA  ASN A  27      -4.081 -48.688 -17.335  1.00 54.90           C
ATOM    210  C   ASN A  27      -2.623 -49.082 -17.141  1.00 58.07           C
ATOM    211  O   ASN A  27      -1.761 -48.658 -17.919  1.00 48.77           O
ATOM    212  CB  ASN A  27      -4.386 -47.399 -16.572  1.00 52.42           C
ATOM    213  CG  ASN A  27      -5.714 -46.787 -16.970  1.00 55.59           C
ATOM    214  OD1 ASN A  27      -6.535 -46.450 -16.117  1.00 47.52           O
ATOM    215  ND2 ASN A  27      -5.932 -46.642 -18.272  1.00 56.87           N
ATOM    216  N   GLU A  28      -2.326 -49.886 -16.116  1.00 56.18           N
ATOM    217  CA  GLU A  28      -0.947 -50.299 -15.881  1.00 53.89           C
ATOM    218  C   GLU A  28      -0.455 -51.249 -16.966  1.00 55.53           C
ATOM    219  O   GLU A  28       0.748 -51.297 -17.247  1.00 56.90           O
ATOM    220  CB  GLU A  28      -0.821 -50.946 -14.502  1.00 60.84           C
ATOM    221  CG  GLU A  28       0.525 -50.736 -13.828  1.00 69.16           C
ATOM    222  CD  GLU A  28       0.534 -51.228 -12.393  1.00 79.80           C
ATOM    223  OE1 GLU A  28       1.469 -50.873 -11.644  1.00 79.80           O
ATOM    224  OE2 GLU A  28      -0.398 -51.968 -12.013  1.00 63.20           O
ATOM    225  N   GLU A  29      -1.362 -52.008 -17.584  1.00 53.41           N
ATOM    226  CA  GLU A  29      -0.975 -52.857 -18.705  1.00 60.50           C
ATOM    227  C   GLU A  29      -0.959 -52.084 -20.017  1.00 52.83           C
ATOM    228  O   GLU A  29      -0.189 -52.427 -20.922  1.00 56.02           O
ATOM    229  CB  GLU A  29      -1.914 -54.060 -18.805  1.00 64.46           C
ATOM    230  CG  GLU A  29      -1.770 -55.044 -17.658  1.00 62.51           C
ATOM    231  CD  GLU A  29      -2.750 -56.194 -17.754  1.00 65.30           C
ATOM    232  OE1 GLU A  29      -3.771 -56.047 -18.458  1.00 73.09           O
ATOM    233  OE2 GLU A  29      -2.497 -57.246 -17.130  1.00 68.62           O
ATOM    234  N   ALA A  30      -1.792 -51.048 -20.140  1.00 53.40           N
ATOM    235  CA  ALA A  30      -1.704 -50.158 -21.291  1.00 54.58           C
ATOM    236  C   ALA A  30      -0.439 -49.313 -21.259  1.00 52.83           C
ATOM    237  O   ALA A  30      -0.064 -48.740 -22.287  1.00 47.38           O
ATOM    238  CB  ALA A  30      -2.936 -49.254 -21.357  1.00 49.99           C
ATOM    239  N   ALA A  31       0.222 -49.223 -20.103  1.00 55.44           N
ATOM    240  CA  ALA A  31       1.475 -48.484 -20.006  1.00 57.22           C
ATOM    241  C   ALA A  31       2.643 -49.285 -20.566  1.00 56.80           C
ATOM    242  O   ALA A  31       3.531 -48.719 -21.214  1.00 60.81           O
ATOM    243  CB  ALA A  31       1.744 -48.096 -18.552  1.00 57.53           C
ATOM    244  N   LYS A  32       2.665 -50.599 -20.321  1.00 54.91           N
ATOM    245  CA  LYS A  32       3.710 -51.438 -20.902  1.00 53.99           C
ATOM    246  C   LYS A  32       3.623 -51.448 -22.422  1.00 56.81           C
ATOM    247  O   LYS A  32       4.648 -51.386 -23.111  1.00 64.01           O
ATOM    248  CB  LYS A  32       3.617 -52.862 -20.354  1.00 65.61           C
ATOM    249  CG  LYS A  32       4.334 -53.074 -19.032  1.00 59.52           C
ATOM    250  CD  LYS A  32       4.563 -54.556 -18.774  1.00 59.82           C
ATOM    251  CE  LYS A  32       5.361 -55.191 -19.905  1.00 60.80           C
ATOM    252  NZ  LYS A  32       5.618 -56.640 -19.672  1.00 44.23           N
ATOM    253  N   GLU A  33       2.406 -51.535 -22.965  1.00 52.68           N
ATOM    254  CA  GLU A  33       2.235 -51.418 -24.409  1.00 65.02           C
ATOM    255  C   GLU A  33       2.633 -50.030 -24.891  1.00 63.24           C
ATOM    256  O   GLU A  33       3.190 -49.878 -25.985  1.00 67.58           O
ATOM    257  CB  GLU A  33       0.788 -51.725 -24.794  1.00 59.46           C
ATOM    258  CG  GLU A  33       0.547 -51.795 -26.294  1.00 64.36           C
ATOM    259  CD  GLU A  33      -0.926 -51.765 -26.649  1.00 77.21           C
ATOM    260  OE1 GLU A  33      -1.414 -50.696 -27.074  1.00 83.15           O
ATOM    261  OE2 GLU A  33      -1.598 -52.806 -26.495  1.00 72.59           O
ATOM    262  N   LEU A  34       2.355 -49.003 -24.085  1.00 66.76           N
ATOM    263  CA  LEU A  34       2.769 -47.650 -24.437  1.00 68.10           C
ATOM    264  C   LEU A  34       4.284 -47.501 -24.385  1.00 67.18           C
ATOM    265  O   LEU A  34       4.848 -46.649 -25.080  1.00 73.20           O
ATOM    266  CB  LEU A  34       2.098 -46.641 -23.506  1.00 57.96           C
ATOM    267  CG  LEU A  34       2.088 -45.187 -23.972  1.00 67.21           C
ATOM    268  CD1 LEU A  34       1.435 -45.082 -25.336  1.00 59.12           C
ATOM    269  CD2 LEU A  34       1.367 -44.308 -22.965  1.00 70.83           C
ATOM    270  N   GLU A  35       4.953 -48.317 -23.567  1.00 58.67           N
ATOM    271  CA  GLU A  35       6.411 -48.330 -23.555  1.00 63.75           C
ATOM    272  C   GLU A  35       6.975 -48.942 -24.832  1.00 74.40           C
ATOM    273  O   GLU A  35       8.058 -48.550 -25.281  1.00 77.66           O
ATOM    274  CB  GLU A  35       6.908 -49.090 -22.323  1.00 64.63           C
ATOM    275  CG  GLU A  35       8.414 -49.302 -22.254  1.00 74.75           C
ATOM    276  CD  GLU A  35       9.194 -48.006 -22.341  1.00 82.99           C
ATOM    277  OE1 GLU A  35       9.941 -47.826 -23.326  1.00 73.24           O
ATOM    278  OE2 GLU A  35       9.057 -47.165 -21.428  1.00 74.75           O
ATOM    279  N   GLU A  36       6.249 -49.883 -25.440  1.00 71.50           N
ATOM    280  CA  GLU A  36       6.763 -50.579 -26.616  1.00 57.31           C
ATOM    281  C   GLU A  36       6.818 -49.655 -27.828  1.00 67.67           C
ATOM    282  O   GLU A  36       7.876 -49.495 -28.450  1.00 81.67           O
ATOM    283  CB  GLU A  36       5.906 -51.812 -26.907  1.00 64.29           C
ATOM    284  N   THR A  37       5.690 -49.026 -28.173  1.00 68.19           N
ATOM    285  CA  THR A  37       5.606 -48.092 -29.294  1.00 74.63           C
ATOM    286  C   THR A  37       6.302 -46.757 -29.019  1.00 81.67           C
ATOM    287  O   THR A  37       5.970 -45.761 -29.675  1.00 82.89           O
ATOM    288  CB  THR A  37       4.145 -47.823 -29.662  1.00 70.03           C
ATOM    289  OG1 THR A  37       4.092 -46.990 -30.829  1.00 72.34           O
ATOM    290  CG2 THR A  37       3.441 -47.103 -28.514  1.00 70.45           C
ATOM    291  N   ALA A  38       7.232 -46.690 -28.080  1.00 83.02           N
ATOM    292  CA  ALA A  38       7.902 -45.426 -27.764  1.00 85.55           C
ATOM    293  C   ALA A  38       9.282 -45.347 -28.408  1.00 90.49           C
ATOM    294  O   ALA A  38      10.301 -45.218 -27.725  1.00 90.25           O
ATOM    295  CB  ALA A  38       7.986 -45.238 -26.255  1.00 74.02           C
ATOM    296  N   LYS A  39       9.329 -45.432 -29.737  1.00 90.91           N
ATOM    297  CA  LYS A  39      10.572 -45.177 -30.451  1.00 86.61           C
ATOM    298  C   LYS A  39      10.988 -43.728 -30.242  1.00 81.29           C
ATOM    299  O   LYS A  39      10.146 -42.827 -30.202  1.00 83.38           O
ATOM    300  CB  LYS A  39      10.407 -45.474 -31.941  1.00 90.06           C
ATOM    301  N   ASP A  40      12.299 -43.514 -30.097  1.00 67.64           N
ATOM    302  CA  ASP A  40      12.880 -42.230 -29.705  1.00 76.86           C
ATOM    303  C   ASP A  40      12.486 -41.872 -28.274  1.00 71.85           C
ATOM    304  O   ASP A  40      11.446 -42.315 -27.774  1.00 71.56           O
ATOM    305  CB  ASP A  40      12.478 -41.111 -30.675  1.00 79.19           C
ATOM    306  N   GLU A  41      13.317 -41.070 -27.607  1.00 67.48           N
ATOM    307  CA  GLU A  41      13.115 -40.793 -26.189  1.00 65.73           C
ATOM    308  C   GLU A  41      12.008 -39.771 -25.956  1.00 66.04           C
ATOM    309  O   GLU A  41      11.292 -39.851 -24.952  1.00 69.69           O
ATOM    310  CB  GLU A  41      14.424 -40.311 -25.562  1.00 61.48           C
ATOM    311  N   LYS A  42      11.858 -38.805 -26.867  1.00 65.53           N
ATOM    312  CA  LYS A  42      10.860 -37.755 -26.682  1.00 73.12           C
ATOM    313  C   LYS A  42       9.453 -38.333 -26.609  1.00 65.47           C
ATOM    314  O   LYS A  42       8.604 -37.827 -25.865  1.00 61.81           O
ATOM    315  CB  LYS A  42      10.962 -36.730 -27.811  1.00 75.73           C
ATOM    316  N   VAL A  43       9.185 -39.390 -27.378  1.00 66.44           N
ATOM    317  CA  VAL A  43       7.890 -40.055 -27.301  1.00 62.21           C
ATOM    318  C   VAL A  43       7.735 -40.763 -25.960  1.00 58.93           C
ATOM    319  O   VAL A  43       6.673 -40.700 -25.330  1.00 57.49           O
ATOM    320  CB  VAL A  43       7.723 -41.026 -28.484  1.00 67.63           C
ATOM    321  CG1 VAL A  43       6.504 -41.909 -28.282  1.00 73.00           C
ATOM    322  CG2 VAL A  43       7.613 -40.253 -29.790  1.00 56.04           C
ATOM    323  N   LEU A  44       8.792 -41.436 -25.498  1.00 54.69           N
ATOM    324  CA  LEU A  44       8.733 -42.113 -24.206  1.00 58.29           C
ATOM    325  C   LEU A  44       8.602 -41.114 -23.064  1.00 53.63           C
ATOM    326  O   LEU A  44       7.922 -41.387 -22.068  1.00 57.48           O
ATOM    327  CB  LEU A  44       9.972 -42.987 -24.014  1.00 65.84           C
ATOM    328  N   LEU A  45       9.249 -39.953 -23.190  1.00 54.96           N
ATOM    329  CA  LEU A  45       9.105 -38.907 -22.182  1.00 57.26           C
ATOM    330  C   LEU A  45       7.666 -38.416 -22.105  1.00 54.84           C
ATOM    331  O   LEU A  45       7.157 -38.120 -21.017  1.00 43.65           O
ATOM    332  CB  LEU A  45      10.055 -37.749 -22.491  1.00 54.88           C
ATOM    333  CG  LEU A  45      11.427 -37.746 -21.813  1.00 61.69           C
ATOM    334  CD1 LEU A  45      11.306 -37.258 -20.378  1.00 65.81           C
ATOM    335  CD2 LEU A  45      12.081 -39.122 -21.859  1.00 59.24           C
ATOM    336  N   ALA A  46       6.993 -38.326 -23.254  1.00 48.06           N
ATOM    337  CA  ALA A  46       5.581 -37.965 -23.274  1.00 45.76           C
ATOM    338  C   ALA A  46       4.689 -39.139 -22.896  1.00 46.03           C
ATOM    339  O   ALA A  46       3.621 -38.937 -22.308  1.00 41.98           O
ATOM    340  CB  ALA A  46       5.194 -37.436 -24.654  1.00 47.60           C
ATOM    341  N   ALA A  47       5.102 -40.364 -23.230  1.00 44.02           N
ATOM    342  CA  ALA A  47       4.330 -41.536 -22.831  1.00 45.13           C
ATOM    343  C   ALA A  47       4.371 -41.732 -21.322  1.00 40.78           C
ATOM    344  O   ALA A  47       3.345 -42.031 -20.701  1.00 42.25           O
ATOM    345  CB  ALA A  47       4.851 -42.779 -23.550  1.00 48.16           C
ATOM    346  N   ARG A  48       5.549 -41.566 -20.714  1.00 42.00           N
ATOM    347  CA  ARG A  48       5.653 -41.674 -19.263  1.00 48.14           C
ATOM    348  C   ARG A  48       4.900 -40.552 -18.561  1.00 49.39           C
ATOM    349  O   ARG A  48       4.438 -40.733 -17.428  1.00 52.43           O
ATOM    350  CB  ARG A  48       7.122 -41.681 -18.840  1.00 54.49           C
ATOM    351  CG  ARG A  48       7.810 -43.024 -19.024  1.00 57.31           C
ATOM    352  CD  ARG A  48       9.313 -42.932 -18.791  1.00 60.05           C
ATOM    353  NE  ARG A  48       9.647 -42.184 -17.584  1.00 65.30           N
ATOM    354  CZ  ARG A  48      10.210 -40.983 -17.580  1.00 63.79           C
ATOM    355  NH1 ARG A  48      10.534 -40.367 -18.705  1.00 56.33           N
ATOM    356  NH2 ARG A  48      10.456 -40.386 -16.417  1.00 62.66           N
ATOM    357  N   PHE A  49       4.768 -39.392 -19.207  1.00 42.42           N
ATOM    358  CA  PHE A  49       3.960 -38.320 -18.637  1.00 43.04           C
ATOM    359  C   PHE A  49       2.484 -38.695 -18.632  1.00 38.31           C
ATOM    360  O   PHE A  49       1.807 -38.581 -17.604  1.00 37.30           O
ATOM    361  CB  PHE A  49       4.181 -37.019 -19.413  1.00 48.36           C
ATOM    362  CG  PHE A  49       3.236 -35.914 -19.026  1.00 44.86           C
ATOM    363  CD1 PHE A  49       3.508 -35.101 -17.938  1.00 39.61           C
ATOM    364  CD2 PHE A  49       2.076 -35.687 -19.751  1.00 37.13           C
ATOM    365  CE1 PHE A  49       2.640 -34.085 -17.579  1.00 42.80           C
ATOM    366  CE2 PHE A  49       1.205 -34.675 -19.396  1.00 43.88           C
ATOM    367  CZ  PHE A  49       1.488 -33.872 -18.310  1.00 42.00           C
ATOM    368  N   ALA A  50       1.968 -39.146 -19.779  1.00 41.56           N
ATOM    369  CA  ALA A  50       0.557 -39.507 -19.869  1.00 39.87           C
ATOM    370  C   ALA A  50       0.216 -40.673 -18.952  1.00 37.44           C
ATOM    371  O   ALA A  50      -0.909 -40.755 -18.447  1.00 41.59           O
ATOM    372  CB  ALA A  50       0.192 -39.843 -21.314  1.00 45.66           C
ATOM    373  N   VAL A  51       1.167 -41.579 -18.723  1.00 35.46           N
ATOM    374  CA  VAL A  51       0.926 -42.695 -17.813  1.00 46.36           C
ATOM    375  C   VAL A  51       0.918 -42.211 -16.369  1.00 37.48           C
ATOM    376  O   VAL A  51       0.008 -42.529 -15.594  1.00 32.88           O
ATOM    377  CB  VAL A  51       1.975 -43.800 -18.032  1.00 44.95           C
ATOM    378  CG1 VAL A  51       1.934 -44.802 -16.891  1.00 51.37           C
ATOM    379  CG2 VAL A  51       1.739 -44.496 -19.359  1.00 39.71           C
ATOM    380  N   GLU A  52       1.935 -41.435 -15.985  1.00 41.38           N
ATOM    381  CA  GLU A  52       2.019 -40.947 -14.612  1.00 42.94           C
ATOM    382  C   GLU A  52       0.859 -40.016 -14.286  1.00 42.53           C
ATOM    383  O   GLU A  52       0.336 -40.031 -13.166  1.00 46.53           O
ATOM    384  CB  GLU A  52       3.355 -40.240 -14.391  1.00 37.81           C
ATOM    385  CG  GLU A  52       3.562 -39.726 -12.977  1.00 46.16           C
ATOM    386  CD  GLU A  52       4.874 -38.984 -12.816  1.00 59.09           C
ATOM    387  OE1 GLU A  52       5.518 -38.684 -13.844  1.00 66.91           O
ATOM    388  OE2 GLU A  52       5.263 -38.703 -11.663  1.00 46.39           O
ATOM    389  N   ALA A  53       0.438 -39.202 -15.254  1.00 41.92           N
ATOM    390  CA  ALA A  53      -0.658 -38.273 -15.015  1.00 39.82           C
ATOM    391  C   ALA A  53      -2.013 -38.971 -15.013  1.00 46.08           C
ATOM    392  O   ALA A  53      -2.927 -38.534 -14.304  1.00 45.31           O
ATOM    393  CB  ALA A  53      -0.633 -37.159 -16.060  1.00 32.62           C
ATOM    394  N   SER A  54      -2.167 -40.047 -15.792  1.00 39.68           N
ATOM    395  CA  SER A  54      -3.414 -40.804 -15.753  1.00 32.85           C
ATOM    396  C   SER A  54      -3.556 -41.578 -14.450  1.00 32.45           C
ATOM    397  O   SER A  54      -4.674 -41.746 -13.951  1.00 38.06           O
ATOM    398  CB  SER A  54      -3.496 -41.758 -16.945  1.00 45.34           C
ATOM    399  OG  SER A  54      -2.449 -42.713 -16.907  1.00 48.03           O
ATOM    400  N   ARG A  55      -2.443 -42.058 -13.890  1.00 37.56           N
ATOM    401  CA  ARG A  55      -2.497 -42.711 -12.587  1.00 40.97           C
ATOM    402  C   ARG A  55      -2.906 -41.734 -11.494  1.00 37.03           C
ATOM    403  O   ARG A  55      -3.505 -42.141 -10.492  1.00 44.60           O
ATOM    404  CB  ARG A  55      -1.146 -43.349 -12.263  1.00 42.52           C
ATOM    405  CG  ARG A  55      -0.837 -44.581 -13.099  1.00 42.69           C
ATOM    406  CD  ARG A  55       0.619 -44.998 -12.983  1.00 47.72           C
ATOM    407  NE  ARG A  55       0.889 -46.218 -13.735  1.00 58.85           N
ATOM    408  CZ  ARG A  55       2.101 -46.699 -13.978  1.00 54.70           C
ATOM    409  NH1 ARG A  55       3.189 -46.075 -13.556  1.00 59.23           N
ATOM    410  NH2 ARG A  55       2.225 -47.831 -14.665  1.00 52.07           N
ATOM    411  N   ILE A  56      -2.596 -40.448 -11.669  1.00 40.47           N
ATOM    412  CA  ILE A  56      -3.069 -39.434 -10.732  1.00 37.54           C
ATOM    413  C   ILE A  56      -4.567 -39.217 -10.899  1.00 37.54           C
ATOM    414  O   ILE A  56      -5.311 -39.134  -9.913  1.00 33.46           O
ATOM    415  CB  ILE A  56      -2.285 -38.125 -10.925  1.00 36.80           C
ATOM    416  CG1 ILE A  56      -0.799 -38.345 -10.638  1.00 30.00           C
ATOM    417  CG2 ILE A  56      -2.852 -37.026 -10.038  1.00 43.08           C
ATOM    418  CD1 ILE A  56       0.088 -37.251 -11.181  1.00 37.79           C
ATOM    419  N   ALA A  57      -5.034 -39.125 -12.147  1.00 36.83           N
ATOM    420  CA  ALA A  57      -6.457 -38.919 -12.395  1.00 35.71           C
ATOM    421  C   ALA A  57      -7.283 -40.095 -11.892  1.00 35.52           C
ATOM    422  O   ALA A  57      -8.407 -39.914 -11.410  1.00 42.14           O
ATOM    423  CB  ALA A  57      -6.701 -38.691 -13.887  1.00 27.47           C
ATOM    424  N   ASN A  58      -6.742 -41.310 -11.993  1.00 31.80           N
ATOM    425  CA  ASN A  58      -7.456 -42.482 -11.500  1.00 30.68           C
ATOM    426  C   ASN A  58      -7.396 -42.573  -9.980  1.00 34.96           C
ATOM    427  O   ASN A  58      -8.376 -42.971  -9.340  1.00 28.22           O
ATOM    428  CB  ASN A  58      -6.887 -43.748 -12.142  1.00 30.58           C
ATOM    429  CG  ASN A  58      -7.671 -44.992 -11.773  1.00 50.91           C
ATOM    430  OD1 ASN A  58      -7.137 -45.920 -11.166  1.00 47.12           O
ATOM    431  ND2 ASN A  58      -8.949 -45.014 -12.133  1.00 60.24           N
ATOM    432  N   LYS A  59      -6.258 -42.206  -9.384  1.00 36.73           N
ATOM    433  CA  LYS A  59      -6.151 -42.225  -7.928  1.00 38.37           C
ATOM    434  C   LYS A  59      -6.986 -41.116  -7.301  1.00 30.83           C
ATOM    435  O   LYS A  59      -7.661 -41.338  -6.289  1.00 33.95           O
ATOM    436  CB  LYS A  59      -4.687 -42.100  -7.505  1.00 32.59           C
ATOM    437  N   ALA A  60      -6.954 -39.916  -7.886  1.00 32.67           N
ATOM    438  CA  ALA A  60      -7.797 -38.834  -7.390  1.00 32.36           C
ATOM    439  C   ALA A  60      -9.274 -39.135  -7.605  1.00 34.73           C
ATOM    440  O   ALA A  60     -10.123 -38.616  -6.872  1.00 33.14           O
ATOM    441  CB  ALA A  60      -7.418 -37.517  -8.067  1.00 31.22           C
ATOM    442  N   SER A  61      -9.597 -39.966  -8.599  1.00 36.98           N
ATOM    443  CA  SER A  61     -10.987 -40.341  -8.832  1.00 36.03           C
ATOM    444  C   SER A  61     -11.540 -41.162  -7.674  1.00 33.63           C
ATOM    445  O   SER A  61     -12.680 -40.950  -7.244  1.00 37.21           O
ATOM    446  CB  SER A  61     -11.108 -41.115 -10.143  1.00 33.60           C
ATOM    447  OG  SER A  61     -12.412 -41.644 -10.303  1.00 50.90           O
ATOM    448  N   PHE A  62     -10.749 -42.105  -7.156  1.00 32.60           N
ATOM    449  CA  PHE A  62     -11.214 -42.925  -6.043  1.00 34.34           C
ATOM    450  C   PHE A  62     -11.230 -42.135  -4.740  1.00 33.47           C
ATOM    451  O   PHE A  62     -12.120 -42.327  -3.904  1.00 33.59           O
ATOM    452  CB  PHE A  62     -10.340 -44.171  -5.904  1.00 38.65           C
ATOM    453  CG  PHE A  62     -10.634 -44.982  -4.674  1.00 40.18           C
ATOM    454  CD1 PHE A  62     -11.764 -45.780  -4.610  1.00 38.85           C
ATOM    455  CD2 PHE A  62      -9.782 -44.945  -3.582  1.00 44.60           C
ATOM    456  CE1 PHE A  62     -12.040 -46.525  -3.478  1.00 49.90           C
ATOM    457  CE2 PHE A  62     -10.053 -45.688  -2.448  1.00 44.29           C
ATOM    458  CZ  PHE A  62     -11.183 -46.479  -2.396  1.00 49.10           C
ATOM    459  N   ASP A  63     -10.250 -41.247  -4.548  1.00 36.53           N
ATOM    460  CA  ASP A  63     -10.209 -40.447  -3.329  1.00 30.68           C
ATOM    461  C   ASP A  63     -11.424 -39.534  -3.228  1.00 27.50           C
ATOM    462  O   ASP A  63     -11.938 -39.289  -2.131  1.00 22.68           O
ATOM    463  CB  ASP A  63      -8.917 -39.631  -3.279  1.00 26.98           C
ATOM    464  CG  ASP A  63      -7.678 -40.503  -3.217  1.00 38.45           C
ATOM    465  OD1 ASP A  63      -7.781 -41.653  -2.739  1.00 39.43           O
ATOM    466  OD2 ASP A  63      -6.601 -40.040  -3.647  1.00 37.00           O
ATOM    467  N   LEU A  64     -11.897 -39.020  -4.365  1.00 30.55           N
ATOM    468  CA  LEU A  64     -13.111 -38.215  -4.367  1.00 32.97           C
ATOM    469  C   LEU A  64     -14.363 -39.079  -4.300  1.00 36.33           C
ATOM    470  O   LEU A  64     -15.405 -38.616  -3.823  1.00 28.10           O
ATOM    471  CB  LEU A  64     -13.142 -37.319  -5.607  1.00 31.77           C
ATOM    472  CG  LEU A  64     -12.064 -36.233  -5.634  1.00 32.35           C
ATOM    473  CD1 LEU A  64     -12.127 -35.422  -6.918  1.00 30.86           C
ATOM    474  CD2 LEU A  64     -12.195 -35.326  -4.421  1.00 30.86           C
ATOM    475  N   SER A  65     -14.283 -40.327  -4.766  1.00 29.88           N
ATOM    476  CA  SER A  65     -15.415 -41.237  -4.629  1.00 36.01           C
ATOM    477  C   SER A  65     -15.541 -41.745  -3.198  1.00 38.79           C
ATOM    478  O   SER A  65     -16.653 -41.868  -2.672  1.00 37.98           O
ATOM    479  CB  SER A  65     -15.272 -42.405  -5.604  1.00 32.09           C
ATOM    480  OG  SER A  65     -15.233 -41.946  -6.944  1.00 35.97           O
ATOM    481  N   LYS A  66     -14.410 -42.044  -2.552  1.00 36.17           N
ATOM    482  CA  LYS A  66     -14.443 -42.477  -1.160  1.00 26.14           C
ATOM    483  C   LYS A  66     -14.899 -41.355  -0.236  1.00 38.43           C
ATOM    484  O   LYS A  66     -15.575 -41.616   0.766  1.00 43.12           O
ATOM    485  CB  LYS A  66     -13.066 -42.993  -0.741  1.00 29.24           C
ATOM    486  CG  LYS A  66     -12.968 -43.421   0.716  1.00 51.28           C
ATOM    487  CD  LYS A  66     -11.722 -44.257   0.960  1.00 45.15           C
ATOM    488  CE  LYS A  66     -10.469 -43.535   0.495  1.00 46.49           C
ATOM    489  NZ  LYS A  66      -9.261 -44.400   0.607  1.00 56.84           N
ATOM    490  N   PHE A  67     -14.546 -40.107  -0.553  1.00 32.34           N
ATOM    491  CA  PHE A  67     -15.030 -38.979   0.237  1.00 31.15           C
ATOM    492  C   PHE A  67     -16.547 -38.875   0.173  1.00 29.40           C
ATOM    493  O   PHE A  67     -17.198 -38.540   1.170  1.00 32.97           O
ATOM    494  CB  PHE A  67     -14.378 -37.681  -0.244  1.00 30.13           C
ATOM    495  CG  PHE A  67     -15.168 -36.444   0.086  1.00 31.46           C
ATOM    496  CD1 PHE A  67     -15.248 -35.978   1.389  1.00 26.60           C
ATOM    497  CD2 PHE A  67     -15.824 -35.742  -0.911  1.00 26.19           C
ATOM    498  CE1 PHE A  67     -15.972 -34.840   1.690  1.00 29.21           C
ATOM    499  CE2 PHE A  67     -16.551 -34.604  -0.617  1.00 34.08           C
ATOM    500  CZ  PHE A  67     -16.624 -34.153   0.686  1.00 38.91           C
ATOM    501  N   ALA A  68     -17.130 -39.161  -0.994  1.00 30.87           N
ATOM    502  CA  ALA A  68     -18.584 -39.159  -1.111  1.00 32.93           C
ATOM    503  C   ALA A  68     -19.205 -40.274  -0.278  1.00 31.20           C
ATOM    504  O   ALA A  68     -20.287 -40.101   0.294  1.00 35.67           O
ATOM    505  CB  ALA A  68     -18.994 -39.289  -2.577  1.00 33.53           C
ATOM    506  N   ALA A  69     -18.533 -41.425  -0.197  1.00 28.88           N
ATOM    507  CA  ALA A  69     -19.044 -42.521   0.619  1.00 36.99           C
ATOM    508  C   ALA A  69     -18.922 -42.205   2.105  1.00 40.98           C
ATOM    509  O   ALA A  69     -19.855 -42.459   2.876  1.00 47.96           O
ATOM    510  CB  ALA A  69     -18.309 -43.818   0.281  1.00 34.45           C
ATOM    511  N   ASP A  70     -17.778 -41.656   2.525  1.00 37.55           N
ATOM    512  CA  ASP A  70     -17.624 -41.248   3.918  1.00 35.92           C
ATOM    513  C   ASP A  70     -18.626 -40.165   4.293  1.00 36.46           C
ATOM    514  O   ASP A  70     -19.101 -40.126   5.434  1.00 43.16           O
ATOM    515  CB  ASP A  70     -16.197 -40.762   4.172  1.00 35.34           C
ATOM    516  CG  ASP A  70     -15.160 -41.836   3.909  1.00 42.20           C
ATOM    517  OD1 ASP A  70     -15.485 -43.031   4.072  1.00 52.70           O
ATOM    518  OD2 ASP A  70     -14.020 -41.486   3.540  1.00 49.25           O
ATOM    519  N   ALA A  71     -18.959 -39.280   3.350  1.00 38.45           N
ATOM    520  CA  ALA A  71     -19.997 -38.288   3.604  1.00 37.89           C
ATOM    521  C   ALA A  71     -21.367 -38.944   3.715  1.00 38.30           C
ATOM    522  O   ALA A  71     -22.208 -38.509   4.510  1.00 39.04           O
ATOM    523  CB  ALA A  71     -19.994 -37.229   2.502  1.00 27.25           C
ATOM    524  N   ALA A  72     -21.608 -39.995   2.927  1.00 38.63           N
ATOM    525  CA  ALA A  72     -22.875 -40.711   3.020  1.00 46.53           C
ATOM    526  C   ALA A  72     -22.954 -41.523   4.306  1.00 42.72           C
ATOM    527  O   ALA A  72     -24.032 -41.660   4.896  1.00 49.75           O
ATOM    528  CB  ALA A  72     -23.062 -41.614   1.801  1.00 48.89           C
ATOM    529  N   ALA A  73     -21.822 -42.071   4.754  1.00 50.33           N
ATOM    530  CA  ALA A  73     -21.806 -42.798   6.019  1.00 50.97           C
ATOM    531  C   ALA A  73     -22.086 -41.864   7.189  1.00 53.76           C
ATOM    532  O   ALA A  73     -22.788 -42.237   8.136  1.00 56.39           O
ATOM    533  CB  ALA A  73     -20.464 -43.506   6.202  1.00 39.72           C
ATOM    534  N   ALA A  74     -21.549 -40.642   7.137  1.00 49.66           N
ATOM    535  CA  ALA A  74     -21.817 -39.670   8.191  1.00 53.16           C
ATOM    536  C   ALA A  74     -23.280 -39.250   8.211  1.00 54.51           C
ATOM    537  O   ALA A  74     -23.823 -38.954   9.281  1.00 56.27           O
ATOM    538  CB  ALA A  74     -20.916 -38.447   8.020  1.00 50.03           C
ATOM    539  N   ALA A  75     -23.931 -39.215   7.045  1.00 50.22           N
ATOM    540  CA  ALA A  75     -25.350 -38.878   7.003  1.00 48.97           C
ATOM    541  C   ALA A  75     -26.191 -39.954   7.677  1.00 58.07           C
ATOM    542  O   ALA A  75     -27.148 -39.643   8.395  1.00 60.66           O
ATOM    543  CB  ALA A  75     -25.798 -38.669   5.558  1.00 43.40           C
ATOM    544  N   VAL A  76     -25.845 -41.226   7.461  1.00 46.98           N
ATOM    545  CA  VAL A  76     -26.572 -42.319   8.102  1.00 56.40           C
ATOM    546  C   VAL A  76     -26.416 -42.249   9.615  1.00 62.93           C
ATOM    547  O   VAL A  76     -27.371 -42.488  10.366  1.00 68.11           O
ATOM    548  CB  VAL A  76     -26.094 -43.674   7.547  1.00 52.03           C
ATOM    549  CG1 VAL A  76     -26.722 -44.820   8.324  1.00 54.38           C
ATOM    550  CG2 VAL A  76     -26.420 -43.786   6.066  1.00 60.67           C
ATOM    551  N   GLU A  77     -25.214 -41.911  10.087  1.00 63.22           N
ATOM    552  CA  GLU A  77     -24.963 -41.866  11.524  1.00 64.52           C
ATOM    553  C   GLU A  77     -25.768 -40.768  12.207  1.00 62.52           C
ATOM    554  O   GLU A  77     -26.047 -40.862  13.408  1.00 58.67           O
ATOM    555  CB  GLU A  77     -23.471 -41.667  11.786  1.00 58.60           C
ATOM    556  CG  GLU A  77     -22.595 -42.790  11.261  1.00 68.99           C
ATOM    557  CD  GLU A  77     -21.137 -42.388  11.156  1.00 75.45           C
ATOM    558  OE1 GLU A  77     -20.835 -41.190  11.341  1.00 78.53           O
ATOM    559  OE2 GLU A  77     -20.293 -43.269  10.887  1.00 66.49           O
ATOM    560  N   ALA A  78     -26.151 -39.729  11.470  1.00 62.49           N
ATOM    561  CA  ALA A  78     -26.870 -38.584  12.021  1.00 64.26           C
ATOM    562  C   ALA A  78     -28.144 -38.318  11.227  1.00 68.37           C
ATOM    563  O   ALA A  78     -28.403 -37.202  10.771  1.00 65.59           O
ATOM    564  CB  ALA A  78     -25.979 -37.346  12.047  1.00 62.28           C
ATOM    565  N   GLY A  79     -28.961 -39.356  11.056  1.00 73.98           N
ATOM    566  CA  GLY A  79     -30.243 -39.222  10.389  1.00 66.58           C
ATOM    567  C   GLY A  79     -30.146 -39.041   8.888  1.00 67.85           C
ATOM    568  O   GLY A  79     -29.565 -38.061   8.411  1.00 72.75           O
ATOM    569  N   ALA A  80     -30.717 -39.973   8.129  1.00 59.82           N
ATOM    570  CA  ALA A  80     -30.661 -39.890   6.676  1.00 62.49           C
ATOM    571  C   ALA A  80     -31.762 -40.751   6.077  1.00 61.75           C
ATOM    572  O   ALA A  80     -31.966 -41.887   6.513  1.00 73.73           O
ATOM    573  CB  ALA A  80     -29.296 -40.343   6.146  1.00 61.61           C
ATOM    574  N   ASP A  81     -32.465 -40.207   5.088  1.00 59.84           N
ATOM    575  CA  ASP A  81     -33.365 -41.018   4.280  1.00 60.25           C
ATOM    576  C   ASP A  81     -32.532 -41.894   3.354  1.00 59.46           C
ATOM    577  O   ASP A  81     -31.778 -41.385   2.518  1.00 52.80           O
ATOM    578  CB  ASP A  81     -34.314 -40.130   3.480  1.00 64.68           C
ATOM    579  N   ILE A  82     -32.669 -43.213   3.496  1.00 61.87           N
ATOM    580  CA  ILE A  82     -31.762 -44.139   2.825  1.00 50.06           C
ATOM    581  C   ILE A  82     -31.854 -44.054   1.302  1.00 49.59           C
ATOM    582  O   ILE A  82     -30.881 -44.373   0.611  1.00 53.59           O
ATOM    583  CB  ILE A  82     -32.026 -45.572   3.336  1.00 60.58           C
ATOM    584  CG1 ILE A  82     -32.061 -45.571   4.860  1.00 65.43           C
ATOM    585  CG2 ILE A  82     -30.966 -46.545   2.847  1.00 57.53           C
ATOM    586  CD1 ILE A  82     -33.449 -45.715   5.407  1.00 62.23           C
ATOM    587  N   GLU A  83     -32.987 -43.603   0.754  1.00 53.19           N
ATOM    588  CA  GLU A  83     -33.093 -43.494  -0.699  1.00 62.40           C
ATOM    589  C   GLU A  83     -32.336 -42.294  -1.256  1.00 59.21           C
ATOM    590  O   GLU A  83     -31.908 -42.326  -2.415  1.00 59.35           O
ATOM    591  CB  GLU A  83     -34.559 -43.425  -1.134  1.00 57.32           C
ATOM    592  CG  GLU A  83     -35.120 -44.748  -1.660  1.00 69.74           C
ATOM    593  CD  GLU A  83     -34.656 -45.087  -3.073  1.00 85.51           C
ATOM    594  OE1 GLU A  83     -35.428 -45.739  -3.812  1.00 69.38           O
ATOM    595  OE2 GLU A  83     -33.526 -44.707  -3.450  1.00 74.72           O
ATOM    596  N   ARG A  84     -32.173 -41.227  -0.471  1.00 60.50           N
ATOM    597  CA  ARG A  84     -31.313 -40.139  -0.921  1.00 57.94           C
ATOM    598  C   ARG A  84     -29.841 -40.486  -0.756  1.00 54.50           C
ATOM    599  O   ARG A  84     -28.997 -39.942  -1.477  1.00 51.76           O
ATOM    600  CB  ARG A  84     -31.644 -38.842  -0.178  1.00 51.86           C
ATOM    601  CG  ARG A  84     -32.782 -38.049  -0.804  1.00 56.93           C
ATOM    602  CD  ARG A  84     -32.609 -37.935  -2.317  1.00 58.88           C
ATOM    603  NE  ARG A  84     -31.333 -37.337  -2.692  1.00 66.12           N
ATOM    604  CZ  ARG A  84     -31.176 -36.074  -3.065  1.00 60.65           C
ATOM    605  NH1 ARG A  84     -32.200 -35.241  -3.131  1.00 67.05           N
ATOM    606  NH2 ARG A  84     -29.960 -35.637  -3.382  1.00 54.16           N
ATOM    607  N   VAL A  85     -29.517 -41.386   0.174  1.00 44.48           N
ATOM    608  CA  VAL A  85     -28.146 -41.866   0.297  1.00 46.14           C
ATOM    609  C   VAL A  85     -27.799 -42.781  -0.870  1.00 43.53           C
ATOM    610  O   VAL A  85     -26.699 -42.707  -1.430  1.00 40.15           O
ATOM    611  CB  VAL A  85     -27.947 -42.568   1.653  1.00 53.64           C
ATOM    612  CG1 VAL A  85     -26.547 -43.158   1.752  1.00 49.85           C
ATOM    613  CG2 VAL A  85     -28.202 -41.596   2.795  1.00 50.37           C
ATOM    614  N   LYS A  86     -28.734 -43.652  -1.262  1.00 47.15           N
ATOM    615  CA  LYS A  86     -28.500 -44.522  -2.411  1.00 42.04           C
ATOM    616  C   LYS A  86     -28.387 -43.717  -3.699  1.00 42.38           C
ATOM    617  O   LYS A  86     -27.600 -44.064  -4.588  1.00 37.56           O
ATOM    618  CB  LYS A  86     -29.618 -45.558  -2.521  1.00 45.40           C
ATOM    619  CG  LYS A  86     -29.603 -46.610  -1.423  1.00 51.15           C
ATOM    620  CD  LYS A  86     -30.859 -47.467  -1.460  1.00 53.00           C
ATOM    621  CE  LYS A  86     -31.057 -48.103  -2.827  1.00 46.32           C
ATOM    622  NZ  LYS A  86     -32.295 -48.929  -2.880  1.00 52.13           N
ATOM    623  N   GLU A  87     -29.165 -42.638  -3.818  1.00 42.62           N
ATOM    624  CA  GLU A  87     -29.082 -41.792  -5.005  1.00 39.95           C
ATOM    625  C   GLU A  87     -27.716 -41.126  -5.114  1.00 45.29           C
ATOM    626  O   GLU A  87     -27.130 -41.073  -6.201  1.00 45.69           O
ATOM    627  CB  GLU A  87     -30.193 -40.742  -4.978  1.00 46.92           C
ATOM    628  CG  GLU A  87     -31.430 -41.129  -5.774  1.00 62.42           C
ATOM    629  CD  GLU A  87     -32.665 -40.360  -5.347  1.00 72.43           C
ATOM    630  OE1 GLU A  87     -33.529 -40.957  -4.669  1.00 71.43           O
ATOM    631  OE2 GLU A  87     -32.769 -39.160  -5.678  1.00 62.25           O
ATOM    632  N   VAL A  88     -27.191 -40.618  -3.997  1.00 41.98           N
ATOM    633  CA  VAL A  88     -25.877 -39.983  -4.018  1.00 37.01           C
ATOM    634  C   VAL A  88     -24.789 -41.012  -4.305  1.00 41.58           C
ATOM    635  O   VAL A  88     -23.863 -40.755  -5.086  1.00 32.50           O
ATOM    636  CB  VAL A  88     -25.624 -39.240  -2.694  1.00 40.98           C
ATOM    637  CG1 VAL A  88     -24.183 -38.762  -2.614  1.00 43.46           C
ATOM    638  CG2 VAL A  88     -26.583 -38.067  -2.557  1.00 42.42           C
ATOM    639  N   LEU A  89     -24.884 -42.193  -3.688  1.00 37.59           N
ATOM    640  CA  LEU A  89     -23.898 -43.239  -3.938  1.00 40.91           C
ATOM    641  C   LEU A  89     -23.933 -43.696  -5.392  1.00 36.05           C
ATOM    642  O   LEU A  89     -22.890 -44.016  -5.975  1.00 35.20           O
ATOM    643  CB  LEU A  89     -24.133 -44.421  -2.997  1.00 37.97           C
ATOM    644  CG  LEU A  89     -23.829 -44.186  -1.516  1.00 37.32           C
ATOM    645  CD1 LEU A  89     -24.280 -45.374  -0.679  1.00 40.93           C
ATOM    646  CD2 LEU A  89     -22.347 -43.915  -1.309  1.00 41.13           C
ATOM    647  N   GLU A  90     -25.124 -43.730  -5.995  1.00 41.19           N
ATOM    648  CA  GLU A  90     -25.227 -44.110  -7.400  1.00 40.70           C
ATOM    649  C   GLU A  90     -24.592 -43.059  -8.303  1.00 38.78           C
ATOM    650  O   GLU A  90     -23.929 -43.399  -9.290  1.00 44.65           O
ATOM    651  CB  GLU A  90     -26.693 -44.337  -7.773  1.00 42.66           C
ATOM    652  CG  GLU A  90     -26.922 -44.785  -9.211  1.00 47.72           C
ATOM    653  CD  GLU A  90     -27.146 -43.624 -10.161  1.00 57.93           C
ATOM    654  OE1 GLU A  90     -27.565 -42.543  -9.694  1.00 60.32           O
ATOM    655  OE2 GLU A  90     -26.900 -43.791 -11.375  1.00 66.25           O
ATOM    656  N   LYS A  91     -24.779 -41.777  -7.978  1.00 33.88           N
ATOM    657  CA  LYS A  91     -24.162 -40.716  -8.769  1.00 40.63           C
ATOM    658  C   LYS A  91     -22.645 -40.730  -8.623  1.00 37.20           C
ATOM    659  O   LYS A  91     -21.921 -40.454  -9.588  1.00 34.98           O
ATOM    660  CB  LYS A  91     -24.729 -39.358  -8.357  1.00 43.42           C
ATOM    661  CG  LYS A  91     -26.218 -39.204  -8.611  1.00 38.45           C
ATOM    662  CD  LYS A  91     -26.770 -37.961  -7.931  1.00 41.32           C
ATOM    663  CE  LYS A  91     -28.277 -37.864  -8.104  1.00 33.48           C
ATOM    664  NZ  LYS A  91     -28.853 -36.722  -7.345  1.00 39.86           N
ATOM    665  N   ALA A  92     -22.145 -41.046  -7.425  1.00 24.87           N
ATOM    666  CA  ALA A  92     -20.702 -41.120  -7.224  1.00 21.86           C
ATOM    667  C   ALA A  92     -20.093 -42.308  -7.956  1.00 30.52           C
ATOM    668  O   ALA A  92     -18.956 -42.224  -8.434  1.00 30.21           O
ATOM    669  CB  ALA A  92     -20.382 -41.193  -5.732  1.00 18.05           C
ATOM    670  N   ILE A  93     -20.827 -43.419  -8.052  1.00 30.55           N
ATOM    671  CA  ILE A  93     -20.334 -44.572  -8.799  1.00 31.31           C
ATOM    672  C   ILE A  93     -20.249 -44.247 -10.286  1.00 30.90           C
ATOM    673  O   ILE A  93     -19.291 -44.634 -10.966  1.00 27.90           O
ATOM    674  CB  ILE A  93     -21.223 -45.800  -8.527  1.00 36.81           C
ATOM    675  CG1 ILE A  93     -20.961 -46.343  -7.120  1.00 31.33           C
ATOM    676  CG2 ILE A  93     -20.996 -46.882  -9.574  1.00 36.36           C
ATOM    677  CD1 ILE A  93     -21.727 -47.605  -6.796  1.00 35.04           C
ATOM    678  N   GLU A  94     -21.239 -43.522 -10.812  1.00 34.09           N
ATOM    679  CA  GLU A  94     -21.189 -43.118 -12.213  1.00 41.28           C
ATOM    680  C   GLU A  94     -20.035 -42.157 -12.472  1.00 30.46           C
ATOM    681  O   GLU A  94     -19.419 -42.193 -13.544  1.00 34.04           O
ATOM    682  CB  GLU A  94     -22.519 -42.488 -12.628  1.00 42.28           C
ATOM    683  CG  GLU A  94     -23.551 -43.497 -13.102  1.00 51.33           C
ATOM    684  CD  GLU A  94     -23.122 -44.204 -14.374  1.00 60.31           C
ATOM    685  OE1 GLU A  94     -22.622 -43.522 -15.293  1.00 51.94           O
ATOM    686  OE2 GLU A  94     -23.275 -45.442 -14.450  1.00 58.48           O
ATOM    687  N   ALA A  95     -19.723 -41.295 -11.502  1.00 25.78           N
ATOM    688  CA  ALA A  95     -18.604 -40.373 -11.668  1.00 33.80           C
ATOM    689  C   ALA A  95     -17.273 -41.115 -11.666  1.00 32.33           C
ATOM    690  O   ALA A  95     -16.354 -40.755 -12.412  1.00 36.38           O
ATOM    691  CB  ALA A  95     -18.632 -39.310 -10.570  1.00 33.67           C
ATOM    692  N   GLN A  96     -17.150 -42.151 -10.833  1.00 38.40           N
ATOM    693  CA  GLN A  96     -15.942 -42.971 -10.831  1.00 37.72           C
ATOM    694  C   GLN A  96     -15.757 -43.673 -12.171  1.00 32.86           C
ATOM    695  O   GLN A  96     -14.654 -43.696 -12.728  1.00 35.16           O
ATOM    696  CB  GLN A  96     -16.003 -43.988  -9.690  1.00 32.49           C
ATOM    697  CG  GLN A  96     -14.985 -45.117  -9.785  1.00 34.14           C
ATOM    698  CD  GLN A  96     -13.592 -44.700  -9.353  1.00 48.59           C
ATOM    699  OE1 GLN A  96     -12.966 -43.840  -9.973  1.00 49.76           O
ATOM    700  NE2 GLN A  96     -13.098 -45.314  -8.283  1.00 36.41           N
ATOM    701  N   LYS A  97     -16.835 -44.255 -12.704  1.00 31.80           N
ATOM    702  CA  LYS A  97     -16.759 -44.884 -14.018  1.00 36.83           C
ATOM    703  C   LYS A  97     -16.433 -43.861 -15.098  1.00 40.02           C
ATOM    704  O   LYS A  97     -15.638 -44.137 -16.004  1.00 40.42           O
ATOM    705  CB  LYS A  97     -18.072 -45.600 -14.335  1.00 36.66           C
ATOM    706  CG  LYS A  97     -18.385 -46.767 -13.416  1.00 46.77           C
ATOM    707  CD  LYS A  97     -19.700 -47.426 -13.798  1.00 47.27           C
ATOM    708  CE  LYS A  97     -20.015 -48.600 -12.887  1.00 39.98           C
ATOM    709  NZ  LYS A  97     -21.328 -49.215 -13.223  1.00 44.65           N
ATOM    710  N   GLU A  98     -17.035 -42.672 -15.016  1.00 35.87           N
ATOM    711  CA  GLU A  98     -16.753 -41.626 -15.994  1.00 40.39           C
ATOM    712  C   GLU A  98     -15.292 -41.202 -15.934  1.00 39.40           C
ATOM    713  O   GLU A  98     -14.631 -41.056 -16.969  1.00 33.47           O
ATOM    714  CB  GLU A  98     -17.675 -40.429 -15.759  1.00 36.61           C
ATOM    715  CG  GLU A  98     -17.653 -39.394 -16.871  1.00 44.24           C
ATOM    716  CD  GLU A  98     -18.495 -38.174 -16.549  1.00 57.62           C
ATOM    717  OE1 GLU A  98     -17.919 -37.078 -16.384  1.00 60.13           O
ATOM    718  OE2 GLU A  98     -19.732 -38.314 -16.452  1.00 64.01           O
ATOM    719  N   ALA A  99     -14.766 -41.006 -14.722  1.00 30.34           N
ATOM    720  CA  ALA A  99     -13.360 -40.645 -14.578  1.00 38.44           C
ATOM    721  C   ALA A  99     -12.442 -41.790 -14.984  1.00 37.81           C
ATOM    722  O   ALA A  99     -11.305 -41.551 -15.407  1.00 40.91           O
ATOM    723  CB  ALA A  99     -13.072 -40.214 -13.140  1.00 38.98           C
ATOM    724  N   ALA A 100     -12.911 -43.034 -14.860  1.00 36.58           N
ATOM    725  CA  ALA A 100     -12.124 -44.168 -15.336  1.00 38.81           C
ATOM    726  C   ALA A 100     -12.066 -44.193 -16.857  1.00 44.14           C
ATOM    727  O   ALA A 100     -11.004 -44.446 -17.440  1.00 41.94           O
ATOM    728  CB  ALA A 100     -12.705 -45.474 -14.797  1.00 33.01           C
ATOM    729  N   LYS A 101     -13.197 -43.931 -17.518  1.00 37.15           N
ATOM    730  CA  LYS A 101     -13.217 -43.856 -18.973  1.00 36.00           C
ATOM    731  C   LYS A 101     -12.342 -42.727 -19.500  1.00 39.31           C
ATOM    732  O   LYS A 101     -11.883 -42.794 -20.645  1.00 39.86           O
ATOM    733  CB  LYS A 101     -14.653 -43.677 -19.467  1.00 26.23           C
ATOM    734  CG  LYS A 101     -15.591 -44.801 -19.060  1.00 43.23           C
ATOM    735  CD  LYS A 101     -17.045 -44.356 -19.109  1.00 46.74           C
ATOM    736  CE  LYS A 101     -17.959 -45.384 -18.461  1.00 50.86           C
ATOM    737  NZ  LYS A 101     -19.370 -44.912 -18.389  1.00 40.73           N
ATOM    738  N   PHE A 102     -12.101 -41.694 -18.690  1.00 41.42           N
ATOM    739  CA  PHE A 102     -11.246 -40.593 -19.119  1.00 44.62           C
ATOM    740  C   PHE A 102      -9.770 -40.933 -18.949  1.00 42.12           C
ATOM    741  O   PHE A 102      -8.943 -40.544 -19.782  1.00 37.66           O
ATOM    742  CB  PHE A 102     -11.598 -39.325 -18.340  1.00 43.46           C
ATOM    743  CG  PHE A 102     -10.783 -38.126 -18.734  1.00 45.83           C
ATOM    744  CD1 PHE A 102      -9.704 -37.722 -17.964  1.00 41.66           C
ATOM    745  CD2 PHE A 102     -11.094 -37.406 -19.875  1.00 45.28           C
ATOM    746  CE1 PHE A 102      -8.953 -36.620 -18.325  1.00 46.78           C
ATOM    747  CE2 PHE A 102     -10.346 -36.303 -20.241  1.00 51.25           C
ATOM    748  CZ  PHE A 102      -9.274 -35.910 -19.465  1.00 45.22           C
ATOM    749  N   SER A 103      -9.422 -41.654 -17.879  1.00 40.01           N
ATOM    750  CA  SER A 103      -8.031 -42.044 -17.669  1.00 50.35           C
ATOM    751  C   SER A 103      -7.532 -42.953 -18.784  1.00 56.20           C
ATOM    752  O   SER A 103      -6.346 -42.914 -19.133  1.00 54.17           O
ATOM    753  CB  SER A 103      -7.875 -42.729 -16.311  1.00 43.78           C
ATOM    754  OG  SER A 103      -8.736 -43.849 -16.201  1.00 53.63           O
ATOM    755  N   LYS A 104      -8.414 -43.778 -19.352  1.00 54.07           N
ATOM    756  CA  LYS A 104      -8.044 -44.569 -20.519  1.00 51.15           C
ATOM    757  C   LYS A 104      -8.076 -43.737 -21.794  1.00 51.13           C
ATOM    758  O   LYS A 104      -7.283 -43.983 -22.709  1.00 53.06           O
ATOM    759  CB  LYS A 104      -8.973 -45.777 -20.654  1.00 53.76           C
ATOM    760  N   LYS A 105      -8.979 -42.755 -21.870  1.00 47.46           N
ATOM    761  CA  LYS A 105      -9.003 -41.855 -23.018  1.00 51.76           C
ATOM    762  C   LYS A 105      -7.724 -41.034 -23.103  1.00 51.81           C
ATOM    763  O   LYS A 105      -7.313 -40.631 -24.198  1.00 48.33           O
ATOM    764  CB  LYS A 105     -10.232 -40.945 -22.938  1.00 43.62           C
ATOM    765  CG  LYS A 105     -10.450 -40.046 -24.147  1.00 50.12           C
ATOM    766  CD  LYS A 105     -10.025 -38.613 -23.859  1.00 54.72           C
ATOM    767  CE  LYS A 105     -10.355 -37.692 -25.022  1.00 65.40           C
ATOM    768  NZ  LYS A 105      -9.947 -36.286 -24.749  1.00 52.07           N
ATOM    769  N   VAL A 106      -7.078 -40.783 -21.962  1.00 47.36           N
ATOM    770  CA  VAL A 106      -5.802 -40.076 -21.970  1.00 49.66           C
ATOM    771  C   VAL A 106      -4.721 -40.931 -22.622  1.00 53.96           C
ATOM    772  O   VAL A 106      -3.942 -40.444 -23.450  1.00 49.25           O
ATOM    773  CB  VAL A 106      -5.418 -39.663 -20.537  1.00 43.25           C
ATOM    774  CG1 VAL A 106      -3.941 -39.314 -20.459  1.00 41.02           C
ATOM    775  CG2 VAL A 106      -6.275 -38.490 -20.080  1.00 47.09           C
ATOM    776  N   LEU A 107      -4.659 -42.218 -22.270  1.00 55.30           N
ATOM    777  CA  LEU A 107      -3.657 -43.094 -22.869  1.00 52.64           C
ATOM    778  C   LEU A 107      -3.949 -43.365 -24.339  1.00 53.50           C
ATOM    779  O   LEU A 107      -3.027 -43.678 -25.101  1.00 56.10           O
ATOM    780  CB  LEU A 107      -3.565 -44.408 -22.093  1.00 47.62           C
ATOM    781  CG  LEU A 107      -2.961 -44.321 -20.689  1.00 46.39           C
ATOM    782  CD1 LEU A 107      -2.571 -45.703 -20.187  1.00 57.71           C
ATOM    783  CD2 LEU A 107      -1.765 -43.380 -20.670  1.00 51.52           C
ATOM    784  N   GLU A 108      -5.214 -43.258 -24.756  1.00 61.05           N
ATOM    785  CA  GLU A 108      -5.525 -43.355 -26.178  1.00 61.31           C
ATOM    786  C   GLU A 108      -4.885 -42.211 -26.952  1.00 57.91           C
ATOM    787  O   GLU A 108      -4.314 -42.420 -28.029  1.00 64.62           O
ATOM    788  CB  GLU A 108      -7.038 -43.366 -26.392  1.00 54.09           C
ATOM    789  CG  GLU A 108      -7.743 -44.589 -25.838  1.00 58.14           C
ATOM    790  CD  GLU A 108      -9.238 -44.552 -26.080  1.00 67.74           C
ATOM    791  OE1 GLU A 108      -9.686 -43.726 -26.903  1.00 72.17           O
ATOM    792  OE2 GLU A 108      -9.966 -45.345 -25.446  1.00 78.38           O
ATOM    793  N   GLU A 109      -4.973 -40.991 -26.416  1.00 58.30           N
ATOM    794  CA  GLU A 109      -4.282 -39.860 -27.025  1.00 59.77           C
ATOM    795  C   GLU A 109      -2.775 -40.077 -27.029  1.00 56.74           C
ATOM    796  O   GLU A 109      -2.082 -39.660 -27.964  1.00 56.06           O
ATOM    797  CB  GLU A 109      -4.629 -38.572 -26.281  1.00 55.56           C
ATOM    798  CG  GLU A 109      -6.088 -38.169 -26.364  1.00 58.09           C
ATOM    799  CD  GLU A 109      -6.410 -36.991 -25.466  1.00 62.51           C
ATOM    800  OE1 GLU A 109      -6.561 -37.197 -24.243  1.00 59.91           O
ATOM    801  OE2 GLU A 109      -6.498 -35.857 -25.982  1.00 67.93           O
ATOM    802  N   ALA A 110      -2.251 -40.728 -25.989  1.00 67.01           N
ATOM    803  CA  ALA A 110      -0.816 -40.976 -25.913  1.00 67.56           C
ATOM    804  C   ALA A 110      -0.366 -41.924 -27.016  1.00 65.70           C
ATOM    805  O   ALA A 110       0.556 -41.613 -27.778  1.00 65.19           O
ATOM    806  CB  ALA A 110      -0.453 -41.534 -24.537  1.00 60.14           C
ATOM    807  N   ALA A 111      -1.014 -43.088 -27.120  1.00 70.22           N
ATOM    808  CA  ALA A 111      -0.622 -44.069 -28.127  1.00 65.05           C
ATOM    809  C   ALA A 111      -0.849 -43.550 -29.541  1.00 67.83           C
ATOM    810  O   ALA A 111      -0.096 -43.900 -30.457  1.00 65.11           O
ATOM    811  CB  ALA A 111      -1.384 -45.376 -27.912  1.00 50.82           C
ATOM    812  N   ALA A 112      -1.875 -42.721 -29.738  1.00 64.05           N
ATOM    813  CA  ALA A 112      -2.136 -42.164 -31.060  1.00 67.56           C
ATOM    814  C   ALA A 112      -1.001 -41.247 -31.498  1.00 63.58           C
ATOM    815  O   ALA A 112      -0.361 -41.476 -32.530  1.00 79.61           O
ATOM    816  CB  ALA A 112      -3.471 -41.417 -31.061  1.00 59.27           C
ATOM    817  N   ALA A 113      -0.729 -40.203 -30.712  1.00 55.71           N
ATOM    818  CA  ALA A 113       0.323 -39.256 -31.060  1.00 64.89           C
ATOM    819  C   ALA A 113       1.717 -39.863 -30.961  1.00 61.20           C
ATOM    820  O   ALA A 113       2.664 -39.296 -31.516  1.00 54.00           O
ATOM    821  CB  ALA A 113       0.232 -38.018 -30.166  1.00 66.38           C
ATOM    822  N   ALA A 114       1.866 -40.995 -30.273  1.00 67.50           N
ATOM    823  CA  ALA A 114       3.165 -41.643 -30.137  1.00 71.80           C
ATOM    824  C   ALA A 114       3.648 -42.185 -31.475  1.00 77.49           C
ATOM    825  O   ALA A 114       4.570 -41.628 -32.081  1.00 79.71           O
ATOM    826  CB  ALA A 114       3.102 -42.774 -29.109  1.00 64.40           C
ATOM    827  N   ALA A 115       3.030 -43.274 -31.939  1.00 80.67           N
ATOM    828  CA  ALA A 115       3.420 -43.874 -33.209  1.00 85.79           C
ATOM    829  C   ALA A 115       3.199 -42.932 -34.384  1.00 84.32           C
ATOM    830  O   ALA A 115       3.834 -43.105 -35.431  1.00 78.83           O
ATOM    831  CB  ALA A 115       2.653 -45.178 -33.432  1.00 84.85           C
ATOM    832  N   LEU A 116       2.312 -41.944 -34.239  1.00 74.93           N
ATOM    833  CA  LEU A 116       2.142 -40.947 -35.289  1.00 75.54           C
ATOM    834  C   LEU A 116       3.392 -40.088 -35.433  1.00 80.42           C
ATOM    835  O   LEU A 116       3.796 -39.752 -36.552  1.00 83.46           O
ATOM    836  CB  LEU A 116       0.925 -40.073 -34.990  1.00 67.63           C
ATOM    837  CG  LEU A 116       0.324 -39.277 -36.149  1.00 73.55           C
ATOM    838  CD1 LEU A 116      -0.469 -40.194 -37.069  1.00 69.55           C
ATOM    839  CD2 LEU A 116      -0.547 -38.145 -35.627  1.00 72.08           C
ATOM    840  N   ALA A 117       4.020 -39.729 -34.311  1.00 79.36           N
ATOM    841  CA  ALA A 117       5.220 -38.900 -34.359  1.00 84.37           C
ATOM    842  C   ALA A 117       6.415 -39.688 -34.881  1.00 91.97           C
ATOM    843  O   ALA A 117       7.181 -39.192 -35.715  1.00 92.23           O
ATOM    844  CB  ALA A 117       5.516 -38.325 -32.973  1.00 74.97           C
ATOM    845  N   GLU A 118       6.594 -40.919 -34.392  1.00 86.72           N
ATOM    846  CA  GLU A 118       7.689 -41.752 -34.877  1.00 85.55           C
ATOM    847  C   GLU A 118       7.540 -42.062 -36.360  1.00 91.92           C
ATOM    848  O   GLU A 118       8.542 -42.248 -37.060  1.00 89.98           O
ATOM    849  CB  GLU A 118       7.767 -43.045 -34.066  1.00 77.66           C
ATOM    850  N   ARG A 119       6.301 -42.120 -36.857  1.00 90.63           N
ATOM    851  CA  ARG A 119       6.091 -42.292 -38.290  1.00 88.36           C
ATOM    852  C   ARG A 119       6.492 -41.044 -39.065  1.00 85.74           C
ATOM    853  O   ARG A 119       6.904 -41.144 -40.227  1.00 95.61           O
ATOM    854  CB  ARG A 119       4.631 -42.647 -38.571  1.00 89.01           C
ATOM    855  N   GLY A 120       6.379 -39.872 -38.451  1.00 81.46           N
ATOM    856  CA  GLY A 120       6.795 -38.633 -39.065  1.00 81.43           C
ATOM    857  C   GLY A 120       5.825 -37.517 -38.743  1.00 81.26           C
ATOM    858  O   GLY A 120       5.059 -37.599 -37.785  1.00 85.46           O
ATOM    859  N   GLU A 121       5.900 -36.462 -39.557  1.00 84.44           N
ATOM    860  CA  GLU A 121       5.043 -35.277 -39.516  1.00 85.42           C
ATOM    861  C   GLU A 121       5.019 -34.577 -38.156  1.00 88.59           C
ATOM    862  O   GLU A 121       5.241 -33.363 -38.090  1.00 88.58           O
ATOM    863  CB  GLU A 121       3.618 -35.628 -39.987  1.00 83.41           C
ATOM    864  CG  GLU A 121       2.658 -36.202 -38.950  1.00 79.76           C
ATOM    865  CD  GLU A 121       1.458 -36.881 -39.570  1.00 77.44           C
ATOM    866  OE1 GLU A 121       0.497 -36.175 -39.942  1.00 74.31           O
ATOM    867  OE2 GLU A 121       1.480 -38.124 -39.690  1.00 77.15           O
ATOM    868  N   ILE A 122       4.779 -35.304 -37.068  1.00 88.13           N
ATOM    869  CA  ILE A 122       4.587 -34.673 -35.766  1.00 87.10           C
ATOM    870  C   ILE A 122       5.947 -34.310 -35.185  1.00 87.44           C
ATOM    871  O   ILE A 122       6.765 -35.189 -34.894  1.00 92.18           O
ATOM    872  CB  ILE A 122       3.800 -35.585 -34.815  1.00 77.40           C
ATOM    873  CG1 ILE A 122       2.362 -35.758 -35.308  1.00 79.09           C
ATOM    874  CG2 ILE A 122       3.816 -35.024 -33.401  1.00 72.59           C
ATOM    875  CD1 ILE A 122       1.591 -34.458 -35.417  1.00 74.40           C
ATOM    876  N   THR A 123       6.191 -33.013 -35.022  1.00 82.89           N
ATOM    877  CA  THR A 123       7.437 -32.537 -34.449  1.00 85.66           C
ATOM    878  C   THR A 123       7.430 -32.714 -32.932  1.00 88.04           C
ATOM    879  O   THR A 123       6.425 -33.093 -32.324  1.00 90.38           O
ATOM    880  CB  THR A 123       7.670 -31.070 -34.810  1.00 82.48           C
ATOM    881  OG1 THR A 123       8.818 -30.578 -34.108  1.00 77.11           O
ATOM    882  CG2 THR A 123       6.457 -30.229 -34.440  1.00 79.40           C
ATOM    883  N   GLU A 124       8.580 -32.433 -32.317  1.00 85.33           N
ATOM    884  CA  GLU A 124       8.688 -32.568 -30.870  1.00 79.75           C
ATOM    885  C   GLU A 124       7.913 -31.475 -30.147  1.00 77.95           C
ATOM    886  O   GLU A 124       7.435 -31.694 -29.028  1.00 73.98           O
ATOM    887  CB  GLU A 124      10.158 -32.557 -30.452  1.00 75.69           C
ATOM    888  CG  GLU A 124      11.017 -33.535 -31.238  1.00 78.31           C
ATOM    889  CD  GLU A 124      12.351 -33.810 -30.575  1.00 85.84           C
ATOM    890  OE1 GLU A 124      13.071 -34.718 -31.042  1.00 87.56           O
ATOM    891  OE2 GLU A 124      12.678 -33.123 -29.585  1.00 97.57           O
ATOM    892  N   GLU A 125       7.776 -30.299 -30.765  1.00 84.07           N
ATOM    893  CA  GLU A 125       6.963 -29.243 -30.171  1.00 82.26           C
ATOM    894  C   GLU A 125       5.490 -29.630 -30.151  1.00 76.74           C
ATOM    895  O   GLU A 125       4.777 -29.330 -29.186  1.00 70.04           O
ATOM    896  CB  GLU A 125       7.166 -27.932 -30.931  1.00 77.79           C
ATOM    897  N   ASP A 126       5.014 -30.292 -31.210  1.00 78.39           N
ATOM    898  CA  ASP A 126       3.660 -30.835 -31.187  1.00 71.31           C
ATOM    899  C   ASP A 126       3.518 -31.912 -30.123  1.00 70.89           C
ATOM    900  O   ASP A 126       2.443 -32.065 -29.532  1.00 71.98           O
ATOM    901  CB  ASP A 126       3.289 -31.388 -32.563  1.00 79.36           C
ATOM    902  CG  ASP A 126       3.062 -30.295 -33.589  1.00 79.93           C
ATOM    903  OD1 ASP A 126       3.055 -29.108 -33.200  1.00 68.16           O
ATOM    904  OD2 ASP A 126       2.892 -30.623 -34.782  1.00 81.41           O
ATOM    905  N   VAL A 127       4.587 -32.669 -29.867  1.00 78.91           N
ATOM    906  CA  VAL A 127       4.597 -33.578 -28.728  1.00 77.07           C
ATOM    907  C   VAL A 127       4.682 -32.790 -27.427  1.00 67.07           C
ATOM    908  O   VAL A 127       4.062 -33.154 -26.420  1.00 65.75           O
ATOM    909  CB  VAL A 127       5.753 -34.586 -28.862  1.00 72.91           C
ATOM    910  CG1 VAL A 127       5.830 -35.482 -27.638  1.00 68.53           C
ATOM    911  CG2 VAL A 127       5.584 -35.420 -30.123  1.00 76.95           C
ATOM    912  N   ALA A 128       5.444 -31.693 -27.429  1.00 65.99           N
ATOM    913  CA  ALA A 128       5.506 -30.836 -26.250  1.00 61.28           C
ATOM    914  C   ALA A 128       4.184 -30.114 -26.026  1.00 57.83           C
ATOM    915  O   ALA A 128       3.759 -29.927 -24.880  1.00 55.46           O
ATOM    916  CB  ALA A 128       6.654 -29.838 -26.386  1.00 63.26           C
ATOM    917  N   ARG A 129       3.521 -29.698 -27.108  1.00 59.11           N
ATOM    918  CA  ARG A 129       2.186 -29.126 -26.975  1.00 53.92           C
ATOM    919  C   ARG A 129       1.184 -30.179 -26.521  1.00 56.03           C
ATOM    920  O   ARG A 129       0.269 -29.880 -25.747  1.00 62.28           O
ATOM    921  CB  ARG A 129       1.745 -28.498 -28.296  1.00 47.79           C
ATOM    922  N   PHE A 130       1.347 -31.420 -26.989  1.00 51.89           N
ATOM    923  CA  PHE A 130       0.455 -32.495 -26.566  1.00 54.61           C
ATOM    924  C   PHE A 130       0.539 -32.725 -25.063  1.00 53.92           C
ATOM    925  O   PHE A 130      -0.481 -32.956 -24.405  1.00 49.18           O
ATOM    926  CB  PHE A 130       0.785 -33.780 -27.327  1.00 55.78           C
ATOM    927  CG  PHE A 130       0.146 -35.011 -26.746  1.00 67.48           C
ATOM    928  CD1 PHE A 130      -1.217 -35.224 -26.867  1.00 56.22           C
ATOM    929  CD2 PHE A 130       0.912 -35.957 -26.084  1.00 62.85           C
ATOM    930  CE1 PHE A 130      -1.806 -36.356 -26.334  1.00 56.63           C
ATOM    931  CE2 PHE A 130       0.329 -37.092 -25.550  1.00 58.62           C
ATOM    932  CZ  PHE A 130      -1.031 -37.291 -25.675  1.00 60.96           C
ATOM    933  N   VAL A 131       1.748 -32.660 -24.501  1.00 58.18           N
ATOM    934  CA  VAL A 131       1.908 -32.819 -23.059  1.00 45.59           C
ATOM    935  C   VAL A 131       1.260 -31.656 -22.317  1.00 50.49           C
ATOM    936  O   VAL A 131       0.587 -31.850 -21.297  1.00 56.06           O
ATOM    937  CB  VAL A 131       3.400 -32.961 -22.706  1.00 41.66           C
ATOM    938  CG1 VAL A 131       3.623 -32.770 -21.214  1.00 45.56           C
ATOM    939  CG2 VAL A 131       3.918 -34.319 -23.151  1.00 43.99           C
ATOM    940  N   VAL A 132       1.438 -30.434 -22.822  1.00 49.70           N
ATOM    941  CA  VAL A 132       0.865 -29.264 -22.162  1.00 51.82           C
ATOM    942  C   VAL A 132      -0.654 -29.267 -22.291  1.00 52.57           C
ATOM    943  O   VAL A 132      -1.376 -29.031 -21.315  1.00 45.12           O
ATOM    944  CB  VAL A 132       1.480 -27.973 -22.729  1.00 50.14           C
ATOM    945  CG1 VAL A 132       0.763 -26.757 -22.171  1.00 53.24           C
ATOM    946  CG2 VAL A 132       2.962 -27.911 -22.405  1.00 50.25           C
ATOM    947  N   GLU A 133      -1.163 -29.530 -23.498  1.00 57.72           N
ATOM    948  CA  GLU A 133      -2.609 -29.583 -23.690  1.00 54.81           C
ATOM    949  C   GLU A 133      -3.240 -30.709 -22.880  1.00 45.16           C
ATOM    950  O   GLU A 133      -4.370 -30.569 -22.398  1.00 39.73           O
ATOM    951  CB  GLU A 133      -2.943 -29.744 -25.175  1.00 49.71           C
ATOM    952  CG  GLU A 133      -2.529 -28.569 -26.059  1.00 63.71           C
ATOM    953  CD  GLU A 133      -3.174 -27.259 -25.648  1.00 76.05           C
ATOM    954  OE1 GLU A 133      -2.489 -26.430 -25.010  1.00 67.28           O
ATOM    955  OE2 GLU A 133      -4.366 -27.058 -25.963  1.00 89.10           O
ATOM    956  N   LEU A 134      -2.530 -31.828 -22.719  1.00 42.38           N
ATOM    957  CA  LEU A 134      -3.027 -32.902 -21.864  1.00 42.56           C
ATOM    958  C   LEU A 134      -3.053 -32.472 -20.403  1.00 45.04           C
ATOM    959  O   LEU A 134      -3.975 -32.832 -19.661  1.00 43.14           O
ATOM    960  CB  LEU A 134      -2.167 -34.153 -22.047  1.00 45.40           C
ATOM    961  CG  LEU A 134      -2.342 -35.339 -21.096  1.00 45.06           C
ATOM    962  CD1 LEU A 134      -3.794 -35.809 -21.045  1.00 48.48           C
ATOM    963  CD2 LEU A 134      -1.398 -36.470 -21.510  1.00 39.73           C
ATOM    964  N   ALA A 135      -2.052 -31.698 -19.975  1.00 44.35           N
ATOM    965  CA  ALA A 135      -2.040 -31.181 -18.611  1.00 44.34           C
ATOM    966  C   ALA A 135      -3.288 -30.353 -18.333  1.00 41.05           C
ATOM    967  O   ALA A 135      -3.928 -30.506 -17.288  1.00 40.16           O
ATOM    968  CB  ALA A 135      -0.776 -30.356 -18.373  1.00 47.99           C
ATOM    969  N   LEU A 136      -3.654 -29.473 -19.271  1.00 45.95           N
ATOM    970  CA  LEU A 136      -4.891 -28.710 -19.133  1.00 35.79           C
ATOM    971  C   LEU A 136      -6.098 -29.632 -19.022  1.00 36.35           C
ATOM    972  O   LEU A 136      -7.042 -29.348 -18.275  1.00 40.78           O
ATOM    973  CB  LEU A 136      -5.065 -27.771 -20.327  1.00 36.50           C
ATOM    974  CG  LEU A 136      -3.891 -26.911 -20.793  1.00 60.31           C
ATOM    975  CD1 LEU A 136      -4.097 -26.510 -22.244  1.00 54.60           C
ATOM    976  CD2 LEU A 136      -3.750 -25.677 -19.925  1.00 50.07           C
ATOM    977  N   GLU A 137      -6.081 -30.745 -19.760  1.00 40.50           N
ATOM    978  CA  GLU A 137      -7.245 -31.622 -19.822  1.00 40.19           C
ATOM    979  C   GLU A 137      -7.510 -32.295 -18.480  1.00 37.93           C
ATOM    980  O   GLU A 137      -8.660 -32.364 -18.031  1.00 28.61           O
ATOM    981  CB  GLU A 137      -7.043 -32.668 -20.918  1.00 38.02           C
ATOM    982  CG  GLU A 137      -8.300 -33.029 -21.691  1.00 40.09           C
ATOM    983  CD  GLU A 137      -8.018 -33.987 -22.834  1.00 53.59           C
ATOM    984  OE1 GLU A 137      -7.020 -34.735 -22.751  1.00 43.58           O
ATOM    985  OE2 GLU A 137      -8.787 -33.986 -23.818  1.00 54.39           O
ATOM    986  N   LEU A 138      -6.459 -32.793 -17.824  1.00 42.72           N
ATOM    987  CA  LEU A 138      -6.642 -33.493 -16.556  1.00 38.88           C
ATOM    988  C   LEU A 138      -6.971 -32.526 -15.427  1.00 33.72           C
ATOM    989  O   LEU A 138      -7.795 -32.837 -14.559  1.00 33.89           O
ATOM    990  CB  LEU A 138      -5.391 -34.301 -16.220  1.00 42.37           C
ATOM    991  CG  LEU A 138      -5.047 -35.422 -17.200  1.00 44.40           C
ATOM    992  CD1 LEU A 138      -3.557 -35.664 -17.208  1.00 57.29           C
ATOM    993  CD2 LEU A 138      -5.789 -36.696 -16.838  1.00 46.19           C
ATOM    994  N   LEU A 139      -6.331 -31.353 -15.416  1.00 32.49           N
ATOM    995  CA  LEU A 139      -6.622 -30.366 -14.380  1.00 31.69           C
ATOM    996  C   LEU A 139      -8.086 -29.951 -14.415  1.00 25.63           C
ATOM    997  O   LEU A 139      -8.711 -29.760 -13.365  1.00 35.81           O
ATOM    998  CB  LEU A 139      -5.715 -29.145 -14.543  1.00 40.54           C
ATOM    999  CG  LEU A 139      -4.207 -29.367 -14.401  1.00 38.67           C
ATOM   1000  CD1 LEU A 139      -3.452 -28.052 -14.538  1.00 31.66           C
ATOM   1001  CD2 LEU A 139      -3.878 -30.047 -13.086  1.00 26.30           C
ATOM   1002  N   LYS A 140      -8.653 -29.813 -15.615  1.00 31.67           N
ATOM   1003  CA  LYS A 140     -10.071 -29.492 -15.733  1.00 32.49           C
ATOM   1004  C   LYS A 140     -10.939 -30.672 -15.312  1.00 28.32           C
ATOM   1005  O   LYS A 140     -11.999 -30.484 -14.705  1.00 30.48           O
ATOM   1006  CB  LYS A 140     -10.392 -29.071 -17.167  1.00 34.80           C
ATOM   1007  CG  LYS A 140     -11.847 -28.694 -17.401  1.00 50.29           C
ATOM   1008  CD  LYS A 140     -12.237 -27.469 -16.591  1.00 47.06           C
ATOM   1009  CE  LYS A 140     -13.651 -27.017 -16.912  1.00 44.74           C
ATOM   1010  NZ  LYS A 140     -14.010 -25.769 -16.182  1.00 50.92           N
ATOM   1011  N   ALA A 141     -10.501 -31.896 -15.619  1.00 29.98           N
ATOM   1012  CA  ALA A 141     -11.294 -33.074 -15.281  1.00 27.90           C
ATOM   1013  C   ALA A 141     -11.348 -33.297 -13.775  1.00 26.81           C
ATOM   1014  O   ALA A 141     -12.396 -33.670 -13.236  1.00 34.96           O
ATOM   1015  CB  ALA A 141     -10.728 -34.307 -15.985  1.00 26.31           C
ATOM   1016  N   LEU A 142     -10.229 -33.078 -13.080  1.00 25.27           N
ATOM   1017  CA  LEU A 142     -10.220 -33.249 -11.630  1.00 25.88           C
ATOM   1018  C   LEU A 142     -11.107 -32.215 -10.949  1.00 29.31           C
ATOM   1019  O   LEU A 142     -11.763 -32.516  -9.944  1.00 31.81           O
ATOM   1020  CB  LEU A 142      -8.790 -33.162 -11.098  1.00 28.47           C
ATOM   1021  CG  LEU A 142      -7.825 -34.261 -11.547  1.00 26.49           C
ATOM   1022  CD1 LEU A 142      -6.446 -34.043 -10.943  1.00 31.84           C
ATOM   1023  CD2 LEU A 142      -8.366 -35.634 -11.177  1.00 34.50           C
ATOM   1024  N   PHE A 143     -11.141 -30.993 -11.483  1.00 29.35           N
ATOM   1025  CA  PHE A 143     -11.978 -29.950 -10.900  1.00 30.77           C
ATOM   1026  C   PHE A 143     -13.459 -30.278 -11.050  1.00 29.21           C
ATOM   1027  O   PHE A 143     -14.250 -30.032 -10.132  1.00 31.51           O
ATOM   1028  CB  PHE A 143     -11.655 -28.602 -11.544  1.00 30.49           C
ATOM   1029  CG  PHE A 143     -12.648 -27.523 -11.224  1.00 30.99           C
ATOM   1030  CD1 PHE A 143     -12.601 -26.858 -10.011  1.00 35.19           C
ATOM   1031  CD2 PHE A 143     -13.626 -27.169 -12.140  1.00 34.77           C
ATOM   1032  CE1 PHE A 143     -13.513 -25.865  -9.715  1.00 25.01           C
ATOM   1033  CE2 PHE A 143     -14.541 -26.177 -11.850  1.00 33.87           C
ATOM   1034  CZ  PHE A 143     -14.484 -25.524 -10.637  1.00 31.58           C
ATOM   1035  N   GLU A 144     -13.852 -30.832 -12.200  1.00 33.47           N
ATOM   1036  CA  GLU A 144     -15.256 -31.166 -12.419  1.00 28.95           C
ATOM   1037  C   GLU A 144     -15.714 -32.278 -11.484  1.00 30.67           C
ATOM   1038  O   GLU A 144     -16.835 -32.235 -10.963  1.00 34.92           O
ATOM   1039  CB  GLU A 144     -15.479 -31.563 -13.877  1.00 36.08           C
ATOM   1040  CG  GLU A 144     -15.248 -30.433 -14.866  1.00 37.81           C
ATOM   1041  CD  GLU A 144     -15.351 -30.891 -16.306  1.00 44.57           C
ATOM   1042  OE1 GLU A 144     -15.511 -32.108 -16.534  1.00 47.35           O
ATOM   1043  OE2 GLU A 144     -15.270 -30.032 -17.210  1.00 47.03           O
ATOM   1044  N   MET A 145     -14.864 -33.283 -11.261  1.00 39.38           N
ATOM   1045  CA  MET A 145     -15.208 -34.349 -10.326  1.00 37.19           C
ATOM   1046  C   MET A 145     -15.349 -33.805  -8.910  1.00 38.24           C
ATOM   1047  O   MET A 145     -16.308 -34.127  -8.200  1.00 42.23           O
ATOM   1048  CB  MET A 145     -14.152 -35.454 -10.382  1.00 41.09           C
ATOM   1049  CG  MET A 145     -14.400 -36.619  -9.432  1.00 49.12           C
ATOM   1050  SD  MET A 145     -15.272 -38.005 -10.186  1.00 67.34           S
ATOM   1051  CE  MET A 145     -15.124 -39.238  -8.894  1.00 43.54           C
ATOM   1052  N   GLN A 146     -14.401 -32.964  -8.486  1.00 37.22           N
ATOM   1053  CA  GLN A 146     -14.467 -32.386  -7.148  1.00 34.19           C
ATOM   1054  C   GLN A 146     -15.688 -31.489  -6.995  1.00 35.23           C
ATOM   1055  O   GLN A 146     -16.352 -31.507  -5.951  1.00 40.41           O
ATOM   1056  CB  GLN A 146     -13.186 -31.608  -6.850  1.00 38.95           C
ATOM   1057  CG  GLN A 146     -13.117 -31.037  -5.440  1.00 43.25           C
ATOM   1058  CD  GLN A 146     -11.787 -30.367  -5.145  1.00 51.27           C
ATOM   1059  OE1 GLN A 146     -11.351 -30.306  -3.995  1.00 58.49           O
ATOM   1060  NE2 GLN A 146     -11.138 -29.858  -6.185  1.00 52.90           N
ATOM   1061  N   ARG A 147     -16.003 -30.698  -8.023  1.00 28.99           N
ATOM   1062  CA  ARG A 147     -17.198 -29.862  -7.967  1.00 34.18           C
ATOM   1063  C   ARG A 147     -18.458 -30.713  -7.885  1.00 33.34           C
ATOM   1064  O   ARG A 147     -19.391 -30.385  -7.142  1.00 28.82           O
ATOM   1065  CB  ARG A 147     -17.254 -28.939  -9.184  1.00 32.52           C
ATOM   1066  CG  ARG A 147     -18.498 -28.064  -9.247  1.00 35.26           C
ATOM   1067  CD  ARG A 147     -18.490 -27.185 -10.487  1.00 38.77           C
ATOM   1068  NE  ARG A 147     -18.482 -27.974 -11.713  1.00 38.49           N
ATOM   1069  CZ  ARG A 147     -18.313 -27.470 -12.928  1.00 36.29           C
ATOM   1070  NH1 ARG A 147     -18.125 -26.174 -13.118  1.00 44.57           N
ATOM   1071  NH2 ARG A 147     -18.329 -28.286 -13.978  1.00 42.59           N
ATOM   1072  N   PHE A 148     -18.499 -31.819  -8.630  1.00 31.55           N
ATOM   1073  CA  PHE A 148     -19.683 -32.671  -8.624  1.00 39.48           C
ATOM   1074  C   PHE A 148     -19.817 -33.429  -7.308  1.00 39.89           C
ATOM   1075  O   PHE A 148     -20.919 -33.541  -6.760  1.00 39.55           O
ATOM   1076  CB  PHE A 148     -19.633 -33.641  -9.805  1.00 49.86           C
ATOM   1077  CG  PHE A 148     -20.816 -34.563  -9.883  1.00 51.53           C
ATOM   1078  CD1 PHE A 148     -22.023 -34.121 -10.400  1.00 44.71           C
ATOM   1079  CD2 PHE A 148     -20.719 -35.874  -9.445  1.00 51.78           C
ATOM   1080  CE1 PHE A 148     -23.113 -34.967 -10.475  1.00 40.51           C
ATOM   1081  CE2 PHE A 148     -21.805 -36.725  -9.518  1.00 50.80           C
ATOM   1082  CZ  PHE A 148     -23.004 -36.271 -10.034  1.00 52.53           C
ATOM   1083  N   VAL A 149     -18.708 -33.956  -6.786  1.00 36.64           N
ATOM   1084  CA  VAL A 149     -18.768 -34.706  -5.535  1.00 37.51           C
ATOM   1085  C   VAL A 149     -19.053 -33.774  -4.363  1.00 42.10           C
ATOM   1086  O   VAL A 149     -19.804 -34.124  -3.444  1.00 35.60           O
ATOM   1087  CB  VAL A 149     -17.469 -35.507  -5.329  1.00 39.56           C
ATOM   1088  CG1 VAL A 149     -17.464 -36.162  -3.962  1.00 38.76           C
ATOM   1089  CG2 VAL A 149     -17.319 -36.560  -6.417  1.00 35.74           C
ATOM   1090  N   ASN A 150     -18.468 -32.573  -4.374  1.00 27.28           N
ATOM   1091  CA  ASN A 150     -18.768 -31.608  -3.321  1.00 35.21           C
ATOM   1092  C   ASN A 150     -20.217 -31.143  -3.385  1.00 33.84           C
ATOM   1093  O   ASN A 150     -20.797 -30.788  -2.353  1.00 40.16           O
ATOM   1094  CB  ASN A 150     -17.820 -30.412  -3.405  1.00 41.32           C
ATOM   1095  CG  ASN A 150     -16.409 -30.755  -2.964  1.00 50.89           C
ATOM   1096  OD1 ASN A 150     -16.039 -31.927  -2.883  1.00 48.95           O
ATOM   1097  ND2 ASN A 150     -15.614 -29.731  -2.673  1.00 56.78           N
ATOM   1098  N   GLU A 151     -20.815 -31.133  -4.580  1.00 28.81           N
ATOM   1099  CA  GLU A 151     -22.250 -30.886  -4.678  1.00 31.96           C
ATOM   1100  C   GLU A 151     -23.040 -32.007  -4.016  1.00 39.41           C
ATOM   1101  O   GLU A 151     -24.034 -31.753  -3.326  1.00 47.54           O
ATOM   1102  CB  GLU A 151     -22.664 -30.731  -6.142  1.00 30.59           C
ATOM   1103  CG  GLU A 151     -22.320 -29.383  -6.756  1.00 42.15           C
ATOM   1104  CD  GLU A 151     -22.611 -29.331  -8.244  1.00 51.03           C
ATOM   1105  OE1 GLU A 151     -23.191 -30.304  -8.773  1.00 48.24           O
ATOM   1106  OE2 GLU A 151     -22.257 -28.320  -8.887  1.00 50.80           O
ATOM   1107  N   LEU A 152     -22.608 -33.255  -4.211  1.00 29.04           N
ATOM   1108  CA  LEU A 152     -23.285 -34.380  -3.573  1.00 42.66           C
ATOM   1109  C   LEU A 152     -23.110 -34.345  -2.061  1.00 41.94           C
ATOM   1110  O   LEU A 152     -24.073 -34.552  -1.313  1.00 45.59           O
ATOM   1111  CB  LEU A 152     -22.763 -35.699  -4.142  1.00 40.47           C
ATOM   1112  CG  LEU A 152     -23.027 -35.954  -5.627  1.00 43.34           C
ATOM   1113  CD1 LEU A 152     -22.466 -37.304  -6.045  1.00 35.07           C
ATOM   1114  CD2 LEU A 152     -24.516 -35.869  -5.928  1.00 40.37           C
ATOM   1115  N   ALA A 153     -21.886 -34.087  -1.592  1.00 36.98           N
ATOM   1116  CA  ALA A 153     -21.650 -33.961  -0.159  1.00 38.93           C
ATOM   1117  C   ALA A 153     -22.386 -32.770   0.438  1.00 49.99           C
ATOM   1118  O   ALA A 153     -22.674 -32.770   1.640  1.00 58.37           O
ATOM   1119  CB  ALA A 153     -20.151 -33.842   0.120  1.00 42.15           C
ATOM   1120  N   ALA A 154     -22.693 -31.757  -0.372  1.00 43.88           N
ATOM   1121  CA  ALA A 154     -23.474 -30.625   0.117  1.00 42.57           C
ATOM   1122  C   ALA A 154     -24.918 -31.034   0.378  1.00 48.46           C
ATOM   1123  O   ALA A 154     -25.500 -30.677   1.409  1.00 61.42           O
ATOM   1124  CB  ALA A 154     -23.414 -29.474  -0.886  1.00 49.70           C
ATOM   1125  N   GLU A 155     -25.510 -31.788  -0.551  1.00 56.77           N
ATOM   1126  CA  GLU A 155     -26.890 -32.233  -0.384  1.00 69.02           C
ATOM   1127  C   GLU A 155     -27.040 -33.153   0.820  1.00 59.08           C
ATOM   1128  O   GLU A 155     -28.087 -33.150   1.479  1.00 63.89           O
ATOM   1129  CB  GLU A 155     -27.365 -32.939  -1.654  1.00 58.36           C
ATOM   1130  CG  GLU A 155     -27.165 -32.124  -2.919  1.00 44.80           C
ATOM   1131  CD  GLU A 155     -27.121 -32.986  -4.164  1.00 48.18           C
ATOM   1132  OE1 GLU A 155     -27.628 -34.127  -4.120  1.00 54.40           O
ATOM   1133  OE2 GLU A 155     -26.571 -32.525  -5.185  1.00 48.53           O
ATOM   1134  N   LEU A 156     -26.010 -33.945   1.121  1.00 51.53           N
ATOM   1135  CA  LEU A 156     -26.051 -34.817   2.290  1.00 55.49           C
ATOM   1136  C   LEU A 156     -26.122 -34.003   3.576  1.00 66.17           C
ATOM   1137  O   LEU A 156     -27.044 -34.165   4.382  1.00 67.90           O
ATOM   1138  CB  LEU A 156     -24.830 -35.739   2.294  1.00 40.83           C
ATOM   1139  CG  LEU A 156     -24.819 -36.825   1.218  1.00 56.83           C
ATOM   1140  CD1 LEU A 156     -23.454 -37.485   1.131  1.00 52.82           C
ATOM   1141  CD2 LEU A 156     -25.896 -37.859   1.506  1.00 48.10           C
ATOM   1142  N   LEU A 157     -25.154 -33.115   3.782  1.00 63.33           N
ATOM   1143  CA  LEU A 157     -25.142 -32.256   4.960  1.00 57.03           C
ATOM   1144  C   LEU A 157     -26.269 -31.230   4.893  1.00 52.12           C
ATOM   1145  O   LEU A 157     -26.590 -30.583   5.890  1.00 58.27           O
ATOM   1146  CB  LEU A 157     -23.793 -31.545   5.103  1.00 55.30           C
ATOM   1147  CG  LEU A 157     -22.636 -32.316   5.747  1.00 55.21           C
ATOM   1148  CD1 LEU A 157     -22.102 -33.411   4.832  1.00 53.48           C
ATOM   1149  CD2 LEU A 157     -21.522 -31.359   6.150  1.00 57.18           C
ATOM   1150  N   VAL A 160     -29.565 -32.756   7.767  1.00 65.72           N
ATOM   1151  CA  VAL A 160     -28.869 -33.471   8.830  1.00 68.10           C
ATOM   1152  C   VAL A 160     -28.677 -32.563  10.041  1.00 83.46           C
ATOM   1153  O   VAL A 160     -28.744 -33.016  11.185  1.00 92.99           O
ATOM   1154  CB  VAL A 160     -27.517 -34.025   8.331  1.00 68.94           C
ATOM   1155  CG1 VAL A 160     -26.682 -34.550   9.491  1.00 78.08           C
ATOM   1156  CG2 VAL A 160     -27.746 -35.125   7.311  1.00 72.42           C
ATOM   1157  N   ALA A 161     -28.459 -31.272   9.778  1.00 74.21           N
ATOM   1158  CA  ALA A 161     -28.150 -30.333  10.853  1.00 65.69           C
ATOM   1159  C   ALA A 161     -29.283 -30.247  11.870  1.00 66.61           C
ATOM   1160  O   ALA A 161     -29.048 -30.326  13.082  1.00 71.35           O
ATOM   1161  CB  ALA A 161     -27.844 -28.954  10.267  1.00 65.39           C
ATOM   1162  N   LYS A 162     -30.522 -30.079  11.395  1.00 64.86           N
ATOM   1163  CA  LYS A 162     -31.702 -29.906  12.252  1.00 66.97           C
ATOM   1164  C   LYS A 162     -31.532 -28.726  13.210  1.00 70.02           C
ATOM   1165  O   LYS A 162     -32.135 -28.684  14.286  1.00 68.68           O
ATOM   1166  CB  LYS A 162     -32.034 -31.190  13.022  1.00 70.74           C
ATOM   1167  CG  LYS A 162     -33.479 -31.267  13.497  1.00 63.92           C
ATOM   1168  CD  LYS A 162     -33.573 -31.916  14.864  1.00 56.66           C
ATOM   1169  CE  LYS A 162     -32.949 -33.299  14.852  1.00 43.52           C
ATOM   1170  NZ  LYS A 162     -32.999 -33.934  16.195  1.00 63.53           N
ATOM   1171  N   ASP A 163     -30.705 -27.760  12.816  1.00 58.45           N
ATOM   1172  CA  ASP A 163     -30.457 -26.557  13.605  1.00 55.40           C
ATOM   1173  C   ASP A 163     -30.053 -25.463  12.629  1.00 59.86           C
ATOM   1174  O   ASP A 163     -29.067 -25.627  11.904  1.00 63.51           O
ATOM   1175  CB  ASP A 163     -29.363 -26.818  14.649  1.00 60.86           C
ATOM   1176  CG  ASP A 163     -29.098 -25.621  15.547  1.00 70.66           C
ATOM   1177  OD1 ASP A 163     -28.504 -24.631  15.072  1.00 70.16           O
ATOM   1178  OD2 ASP A 163     -29.500 -25.668  16.730  1.00 82.10           O
ATOM   1179  N   GLU A 164     -30.815 -24.363  12.592  1.00 58.72           N
ATOM   1180  CA  GLU A 164     -30.532 -23.293  11.635  1.00 57.08           C
ATOM   1181  C   GLU A 164     -29.078 -22.837  11.712  1.00 60.50           C
ATOM   1182  O   GLU A 164     -28.374 -22.787  10.692  1.00 59.34           O
ATOM   1183  CB  GLU A 164     -31.480 -22.104  11.866  1.00 54.32           C
ATOM   1184  CG  GLU A 164     -31.718 -21.653  13.321  1.00 56.68           C
ATOM   1185  CD  GLU A 164     -32.889 -20.683  13.418  1.00 64.51           C
ATOM   1186  OE1 GLU A 164     -33.527 -20.415  12.374  1.00 66.75           O
ATOM   1187  OE2 GLU A 164     -33.174 -20.194  14.530  1.00 71.02           O
ATOM   1188  N   LYS A 165     -28.611 -22.550  12.926  1.00 55.92           N
ATOM   1189  CA  LYS A 165     -27.245 -22.101  13.152  1.00 56.28           C
ATOM   1190  C   LYS A 165     -26.224 -23.115  12.645  1.00 49.71           C
ATOM   1191  O   LYS A 165     -25.253 -22.732  11.986  1.00 41.42           O
ATOM   1192  CB  LYS A 165     -27.031 -21.822  14.643  1.00 56.39           C
ATOM   1193  CG  LYS A 165     -28.022 -20.837  15.252  1.00 42.66           C
ATOM   1194  CD  LYS A 165     -27.384 -19.483  15.533  1.00 41.54           C
ATOM   1195  CE  LYS A 165     -26.261 -19.604  16.554  1.00 48.77           C
ATOM   1196  NZ  LYS A 165     -25.644 -18.285  16.871  1.00 49.08           N
ATOM   1197  N   VAL A 166     -26.427 -24.407  12.922  1.00 51.20           N
ATOM   1198  CA  VAL A 166     -25.474 -25.406  12.442  1.00 50.91           C
ATOM   1199  C   VAL A 166     -25.609 -25.599  10.937  1.00 48.92           C
ATOM   1200  O   VAL A 166     -24.614 -25.844  10.241  1.00 50.50           O
ATOM   1201  CB  VAL A 166     -25.647 -26.737  13.196  1.00 49.96           C
ATOM   1202  CG1 VAL A 166     -24.551 -27.707  12.795  1.00 46.17           C
ATOM   1203  CG2 VAL A 166     -25.634 -26.507  14.698  1.00 49.89           C
ATOM   1204  N   LEU A 167     -26.829 -25.482  10.408  1.00 48.22           N
ATOM   1205  CA  LEU A 167     -27.011 -25.556   8.964  1.00 43.26           C
ATOM   1206  C   LEU A 167     -26.327 -24.389   8.265  1.00 50.89           C
ATOM   1207  O   LEU A 167     -25.738 -24.564   7.193  1.00 51.99           O
ATOM   1208  CB  LEU A 167     -28.499 -25.592   8.619  1.00 51.05           C
ATOM   1209  CG  LEU A 167     -28.862 -25.753   7.142  1.00 60.63           C
ATOM   1210  CD1 LEU A 167     -28.333 -27.075   6.610  1.00 59.74           C
ATOM   1211  CD2 LEU A 167     -30.369 -25.659   6.952  1.00 67.38           C
ATOM   1212  N   LEU A 168     -26.395 -23.188   8.855  1.00 47.41           N
ATOM   1213  CA  LEU A 168     -25.677 -22.044   8.295  1.00 47.44           C
ATOM   1214  C   LEU A 168     -24.178 -22.307   8.249  1.00 42.43           C
ATOM   1215  O   LEU A 168     -23.479 -21.816   7.355  1.00 39.44           O
ATOM   1216  CB  LEU A 168     -25.960 -20.775   9.105  1.00 48.97           C
ATOM   1217  CG  LEU A 168     -26.897 -19.723   8.494  1.00 55.22           C
ATOM   1218  CD1 LEU A 168     -28.360 -20.166   8.592  1.00 51.63           C
ATOM   1219  CD2 LEU A 168     -26.720 -18.377   9.160  1.00 49.22           C
ATOM   1220  N   ALA A 169     -23.664 -23.065   9.219  1.00 33.41           N
ATOM   1221  CA  ALA A 169     -22.250 -23.415   9.209  1.00 34.45           C
ATOM   1222  C   ALA A 169     -21.942 -24.407   8.098  1.00 39.97           C
ATOM   1223  O   ALA A 169     -20.897 -24.311   7.444  1.00 49.08           O
ATOM   1224  CB  ALA A 169     -21.840 -23.984  10.566  1.00 34.94           C
ATOM   1225  N   ALA A 170     -22.839 -25.370   7.871  1.00 32.24           N
ATOM   1226  CA  ALA A 170     -22.644 -26.305   6.769  1.00 35.44           C
ATOM   1227  C   ALA A 170     -22.728 -25.591   5.429  1.00 31.16           C
ATOM   1228  O   ALA A 170     -21.973 -25.905   4.502  1.00 35.94           O
ATOM   1229  CB  ALA A 170     -23.670 -27.436   6.840  1.00 48.99           C
ATOM   1230  N   ARG A 171     -23.643 -24.625   5.309  1.00 32.66           N
ATOM   1231  CA  ARG A 171     -23.724 -23.827   4.091  1.00 40.42           C
ATOM   1232  C   ARG A 171     -22.435 -23.049   3.860  1.00 35.92           C
ATOM   1233  O   ARG A 171     -21.993 -22.888   2.717  1.00 43.14           O
ATOM   1234  CB  ARG A 171     -24.919 -22.876   4.164  1.00 42.71           C
ATOM   1235  CG  ARG A 171     -26.272 -23.564   4.276  1.00 47.92           C
ATOM   1236  CD  ARG A 171     -26.674 -24.244   2.979  1.00 44.01           C
ATOM   1237  NE  ARG A 171     -26.754 -23.296   1.874  1.00 70.30           N
ATOM   1238  CZ  ARG A 171     -27.335 -23.551   0.709  1.00 60.36           C
ATOM   1239  NH1 ARG A 171     -27.921 -24.712   0.468  1.00 65.12           N
ATOM   1240  NH2 ARG A 171     -27.331 -22.615  -0.236  1.00 41.30           N
ATOM   1241  N   PHE A 172     -21.815 -22.560   4.938  1.00 28.71           N
ATOM   1242  CA  PHE A 172     -20.553 -21.841   4.802  1.00 37.42           C
ATOM   1243  C   PHE A 172     -19.432 -22.771   4.355  1.00 31.49           C
ATOM   1244  O   PHE A 172     -18.623 -22.405   3.495  1.00 33.52           O
ATOM   1245  CB  PHE A 172     -20.190 -21.162   6.123  1.00 33.22           C
ATOM   1246  CG  PHE A 172     -18.858 -20.467   6.100  1.00 29.34           C
ATOM   1247  CD1 PHE A 172     -18.735 -19.197   5.565  1.00 25.30           C
ATOM   1248  CD2 PHE A 172     -17.729 -21.084   6.614  1.00 40.02           C
ATOM   1249  CE1 PHE A 172     -17.513 -18.554   5.541  1.00 36.00           C
ATOM   1250  CE2 PHE A 172     -16.503 -20.445   6.592  1.00 39.46           C
ATOM   1251  CZ  PHE A 172     -16.395 -19.180   6.055  1.00 37.99           C
ATOM   1252  N   ALA A 173     -19.366 -23.974   4.931  1.00 27.84           N
ATOM   1253  CA  ALA A 173     -18.329 -24.925   4.544  1.00 31.94           C
ATOM   1254  C   ALA A 173     -18.457 -25.313   3.076  1.00 31.58           C
ATOM   1255  O   ALA A 173     -17.449 -25.467   2.376  1.00 33.09           O
ATOM   1256  CB  ALA A 173     -18.394 -26.163   5.437  1.00 29.97           C
ATOM   1257  N   VAL A 174     -19.690 -25.469   2.590  1.00 28.02           N
ATOM   1258  CA  VAL A 174     -19.898 -25.792   1.183  1.00 31.53           C
ATOM   1259  C   VAL A 174     -19.529 -24.605   0.301  1.00 30.88           C
ATOM   1260  O   VAL A 174     -18.902 -24.768  -0.753  1.00 35.47           O
ATOM   1261  CB  VAL A 174     -21.352 -26.240   0.951  1.00 36.31           C
ATOM   1262  CG1 VAL A 174     -21.636 -26.378  -0.538  1.00 33.34           C
ATOM   1263  CG2 VAL A 174     -21.622 -27.547   1.677  1.00 35.27           C
ATOM   1264  N   GLU A 175     -19.910 -23.396   0.715  1.00 29.08           N
ATOM   1265  CA  GLU A 175     -19.608 -22.209  -0.078  1.00 31.01           C
ATOM   1266  C   GLU A 175     -18.111 -21.933  -0.110  1.00 35.96           C
ATOM   1267  O   GLU A 175     -17.530 -21.724  -1.182  1.00 33.93           O
ATOM   1268  CB  GLU A 175     -20.368 -21.004   0.476  1.00 45.87           C
ATOM   1269  CG  GLU A 175     -21.561 -20.586  -0.365  1.00 58.85           C
ATOM   1270  CD  GLU A 175     -21.148 -19.979  -1.692  1.00 57.44           C
ATOM   1271  OE1 GLU A 175     -20.326 -19.038  -1.684  1.00 40.97           O
ATOM   1272  OE2 GLU A 175     -21.639 -20.448  -2.741  1.00 53.91           O
ATOM   1273  N   ALA A 176     -17.466 -21.937   1.059  1.00 28.60           N
ATOM   1274  CA  ALA A 176     -16.052 -21.585   1.128  1.00 26.68           C
ATOM   1275  C   ALA A 176     -15.188 -22.591   0.377  1.00 31.51           C
ATOM   1276  O   ALA A 176     -14.213 -22.212  -0.284  1.00 29.83           O
ATOM   1277  CB  ALA A 176     -15.613 -21.480   2.587  1.00 27.78           C
ATOM   1278  N   SER A 177     -15.530 -23.878   0.462  1.00 36.72           N
ATOM   1279  CA  SER A 177     -14.742 -24.896  -0.226  1.00 31.45           C
ATOM   1280  C   SER A 177     -14.907 -24.801  -1.738  1.00 27.14           C
ATOM   1281  O   SER A 177     -13.953 -25.042  -2.487  1.00 33.70           O
ATOM   1282  CB  SER A 177     -15.132 -26.286   0.275  1.00 33.75           C
ATOM   1283  OG  SER A 177     -16.535 -26.476   0.208  1.00 42.46           O
ATOM   1284  N   LYS A 178     -16.107 -24.451  -2.206  1.00 24.62           N
ATOM   1285  CA  LYS A 178     -16.331 -24.337  -3.644  1.00 28.74           C
ATOM   1286  C   LYS A 178     -15.575 -23.151  -4.228  1.00 30.11           C
ATOM   1287  O   LYS A 178     -15.064 -23.226  -5.351  1.00 36.72           O
ATOM   1288  CB  LYS A 178     -17.827 -24.220  -3.936  1.00 38.78           C
ATOM   1289  N   ILE A 179     -15.491 -22.048  -3.480  1.00 28.31           N
ATOM   1290  CA  ILE A 179     -14.758 -20.879  -3.954  1.00 35.70           C
ATOM   1291  C   ILE A 179     -13.258 -21.152  -3.947  1.00 34.28           C
ATOM   1292  O   ILE A 179     -12.530 -20.718  -4.848  1.00 29.97           O
ATOM   1293  CB  ILE A 179     -15.121 -19.649  -3.102  1.00 33.14           C
ATOM   1294  CG1 ILE A 179     -16.627 -19.389  -3.165  1.00 29.22           C
ATOM   1295  CG2 ILE A 179     -14.351 -18.421  -3.566  1.00 30.50           C
ATOM   1296  CD1 ILE A 179     -17.103 -18.330  -2.198  1.00 33.52           C
ATOM   1297  N   ALA A 180     -12.774 -21.882  -2.939  1.00 39.73           N
ATOM   1298  CA  ALA A 180     -11.350 -22.192  -2.868  1.00 26.12           C
ATOM   1299  C   ALA A 180     -10.951 -23.217  -3.923  1.00 25.28           C
ATOM   1300  O   ALA A 180      -9.875 -23.111  -4.522  1.00 28.28           O
ATOM   1301  CB  ALA A 180     -10.990 -22.691  -1.470  1.00 25.70           C
ATOM   1302  N   ASN A 181     -11.804 -24.217  -4.164  1.00 28.64           N
ATOM   1303  CA  ASN A 181     -11.499 -25.212  -5.188  1.00 33.75           C
ATOM   1304  C   ASN A 181     -11.489 -24.599  -6.582  1.00 29.29           C
ATOM   1305  O   ASN A 181     -10.737 -25.054  -7.451  1.00 36.76           O
ATOM   1306  CB  ASN A 181     -12.500 -26.366  -5.121  1.00 33.89           C
ATOM   1307  CG  ASN A 181     -12.332 -27.210  -3.872  1.00 51.52           C
ATOM   1308  OD1 ASN A 181     -11.235 -27.318  -3.324  1.00 53.02           O
ATOM   1309  ND2 ASN A 181     -13.423 -27.813  -3.415  1.00 44.56           N
ATOM   1310  N   GLU A 182     -12.313 -23.575  -6.815  1.00 25.41           N
ATOM   1311  CA  GLU A 182     -12.277 -22.881  -8.098  1.00 28.84           C
ATOM   1312  C   GLU A 182     -10.999 -22.065  -8.244  1.00 23.21           C
ATOM   1313  O   GLU A 182     -10.440 -21.970  -9.343  1.00 26.37           O
ATOM   1314  CB  GLU A 182     -13.509 -21.989  -8.248  1.00 30.34           C
ATOM   1315  CG  GLU A 182     -14.795 -22.759  -8.488  1.00 41.72           C
ATOM   1316  CD  GLU A 182     -16.035 -21.914  -8.275  1.00 53.59           C
ATOM   1317  OE1 GLU A 182     -15.894 -20.703  -8.001  1.00 57.16           O
ATOM   1318  OE2 GLU A 182     -17.153 -22.463  -8.378  1.00 59.22           O
ATOM   1319  N   ALA A 183     -10.519 -21.474  -7.147  1.00 21.88           N
ATOM   1320  CA  ALA A 183      -9.288 -20.695  -7.209  1.00 20.28           C
ATOM   1321  C   ALA A 183      -8.070 -21.596  -7.370  1.00 23.50           C
ATOM   1322  O   ALA A 183      -7.145 -21.269  -8.123  1.00 16.91           O
ATOM   1323  CB  ALA A 183      -9.154 -19.822  -5.963  1.00 16.40           C
ATOM   1324  N   SER A 184      -8.049 -22.735  -6.670  1.00 21.57           N
ATOM   1325  CA  SER A 184      -6.947 -23.679  -6.830  1.00 23.56           C
ATOM   1326  C   SER A 184      -6.877 -24.204  -8.258  1.00 28.19           C
ATOM   1327  O   SER A 184      -5.785 -24.420  -8.796  1.00 27.04           O
ATOM   1328  CB  SER A 184      -7.093 -24.837  -5.842  1.00 30.04           C
ATOM   1329  OG  SER A 184      -6.825 -24.416  -4.516  1.00 41.86           O
ATOM   1330  N   PHE A 185      -8.035 -24.414  -8.889  1.00 29.30           N
ATOM   1331  CA  PHE A 185      -8.051 -24.852 -10.281  1.00 29.39           C
ATOM   1332  C   PHE A 185      -7.490 -23.780 -11.207  1.00 25.87           C
ATOM   1333  O   PHE A 185      -6.759 -24.092 -12.154  1.00 31.83           O
ATOM   1334  CB  PHE A 185      -9.472 -25.231 -10.696  1.00 29.60           C
ATOM   1335  CG  PHE A 185      -9.688 -25.234 -12.183  1.00 34.00           C
ATOM   1336  CD1 PHE A 185      -9.115 -26.212 -12.978  1.00 38.54           C
ATOM   1337  CD2 PHE A 185     -10.468 -24.260 -12.785  1.00 29.80           C
ATOM   1338  CE1 PHE A 185      -9.311 -26.216 -14.347  1.00 36.37           C
ATOM   1339  CE2 PHE A 185     -10.669 -24.259 -14.152  1.00 38.48           C
ATOM   1340  CZ  PHE A 185     -10.089 -25.238 -14.934  1.00 39.61           C
ATOM   1341  N   GLU A 186      -7.821 -22.512 -10.952  1.00 21.00           N
ATOM   1342  CA  GLU A 186      -7.304 -21.440 -11.795  1.00 31.40           C
ATOM   1343  C   GLU A 186      -5.817 -21.210 -11.563  1.00 24.06           C
ATOM   1344  O   GLU A 186      -5.101 -20.813 -12.490  1.00 26.35           O
ATOM   1345  CB  GLU A 186      -8.091 -20.153 -11.554  1.00 25.57           C
ATOM   1346  CG  GLU A 186      -9.552 -20.245 -11.961  1.00 44.40           C
ATOM   1347  CD  GLU A 186     -10.180 -18.886 -12.189  1.00 56.71           C
ATOM   1348  OE1 GLU A 186     -11.424 -18.806 -12.268  1.00 53.62           O
ATOM   1349  OE2 GLU A 186      -9.425 -17.896 -12.292  1.00 63.95           O
ATOM   1350  N   LEU A 187      -5.333 -21.454 -10.343  1.00 23.25           N
ATOM   1351  CA  LEU A 187      -3.903 -21.337 -10.080  1.00 25.52           C
ATOM   1352  C   LEU A 187      -3.123 -22.422 -10.812  1.00 26.23           C
ATOM   1353  O   LEU A 187      -2.096 -22.145 -11.443  1.00 24.82           O
ATOM   1354  CB  LEU A 187      -3.641 -21.399  -8.575  1.00 24.82           C
ATOM   1355  CG  LEU A 187      -4.120 -20.191  -7.769  1.00 24.54           C
ATOM   1356  CD1 LEU A 187      -4.029 -20.471  -6.283  1.00 18.85           C
ATOM   1357  CD2 LEU A 187      -3.317 -18.951  -8.134  1.00 24.34           C
ATOM   1358  N   SER A 188      -3.600 -23.668 -10.741  1.00 23.72           N
ATOM   1359  CA  SER A 188      -2.957 -24.748 -11.482  1.00 30.50           C
ATOM   1360  C   SER A 188      -3.073 -24.537 -12.984  1.00 35.05           C
ATOM   1361  O   SER A 188      -2.178 -24.936 -13.739  1.00 37.85           O
ATOM   1362  CB  SER A 188      -3.569 -26.093 -11.090  1.00 34.03           C
ATOM   1363  OG  SER A 188      -3.422 -26.336  -9.702  1.00 44.53           O
ATOM   1364  N   ARG A 189      -4.164 -23.916 -13.436  1.00 35.30           N
ATOM   1365  CA  ARG A 189      -4.309 -23.614 -14.855  1.00 28.67           C
ATOM   1366  C   ARG A 189      -3.272 -22.591 -15.304  1.00 29.63           C
ATOM   1367  O   ARG A 189      -2.682 -22.731 -16.381  1.00 30.45           O
ATOM   1368  CB  ARG A 189      -5.726 -23.117 -15.137  1.00 31.03           C
ATOM   1369  CG  ARG A 189      -6.043 -22.918 -16.607  1.00 38.38           C
ATOM   1370  CD  ARG A 189      -7.492 -22.506 -16.785  1.00 36.19           C
ATOM   1371  NE  ARG A 189      -7.799 -21.285 -16.049  1.00 41.81           N
ATOM   1372  CZ  ARG A 189      -9.020 -20.793 -15.891  1.00 45.82           C
ATOM   1373  NH1 ARG A 189     -10.081 -21.402 -16.393  1.00 46.61           N
ATOM   1374  NH2 ARG A 189      -9.180 -19.662 -15.209  1.00 46.91           N
ATOM   1375  N   PHE A 190      -3.032 -21.560 -14.488  1.00 24.45           N
ATOM   1376  CA  PHE A 190      -1.986 -20.592 -14.804  1.00 34.14           C
ATOM   1377  C   PHE A 190      -0.609 -21.242 -14.820  1.00 25.64           C
ATOM   1378  O   PHE A 190       0.261 -20.834 -15.598  1.00 25.67           O
ATOM   1379  CB  PHE A 190      -2.030 -19.430 -13.808  1.00 29.92           C
ATOM   1380  CG  PHE A 190      -0.681 -18.853 -13.482  1.00 32.85           C
ATOM   1381  CD1 PHE A 190      -0.056 -19.165 -12.288  1.00 34.98           C
ATOM   1382  CD2 PHE A 190      -0.037 -18.000 -14.366  1.00 33.25           C
ATOM   1383  CE1 PHE A 190       1.185 -18.639 -11.976  1.00 42.02           C
ATOM   1384  CE2 PHE A 190       1.205 -17.472 -14.061  1.00 35.92           C
ATOM   1385  CZ  PHE A 190       1.816 -17.792 -12.864  1.00 26.97           C
ATOM   1386  N   ALA A 191      -0.390 -22.254 -13.976  1.00 26.44           N
ATOM   1387  CA  ALA A 191       0.859 -23.004 -14.040  1.00 29.33           C
ATOM   1388  C   ALA A 191       0.974 -23.757 -15.359  1.00 37.12           C
ATOM   1389  O   ALA A 191       2.071 -23.887 -15.915  1.00 34.76           O
ATOM   1390  CB  ALA A 191       0.957 -23.968 -12.859  1.00 29.93           C
ATOM   1391  N   ALA A 192      -0.150 -24.254 -15.876  1.00 35.88           N
ATOM   1392  CA  ALA A 192      -0.147 -24.913 -17.174  1.00 30.73           C
ATOM   1393  C   ALA A 192      -0.109 -23.910 -18.319  1.00 35.81           C
ATOM   1394  O   ALA A 192       0.476 -24.199 -19.369  1.00 40.59           O
ATOM   1395  CB  ALA A 192      -1.369 -25.821 -17.303  1.00 28.90           C
ATOM   1396  N   GLU A 193      -0.720 -22.735 -18.143  1.00 28.78           N
ATOM   1397  CA  GLU A 193      -0.618 -21.696 -19.162  1.00 39.36           C
ATOM   1398  C   GLU A 193       0.790 -21.122 -19.232  1.00 41.16           C
ATOM   1399  O   GLU A 193       1.218 -20.659 -20.295  1.00 45.27           O
ATOM   1400  CB  GLU A 193      -1.633 -20.584 -18.893  1.00 40.99           C
ATOM   1401  CG  GLU A 193      -3.083 -21.024 -19.003  1.00 40.00           C
ATOM   1402  CD  GLU A 193      -4.058 -19.906 -18.692  1.00 51.28           C
ATOM   1403  OE1 GLU A 193      -4.015 -18.867 -19.385  1.00 57.55           O
ATOM   1404  OE2 GLU A 193      -4.861 -20.061 -17.748  1.00 54.37           O
ATOM   1405  N   ALA A 194       1.521 -21.137 -18.115  1.00 37.15           N
ATOM   1406  CA  ALA A 194       2.912 -20.698 -18.142  1.00 38.88           C
ATOM   1407  C   ALA A 194       3.792 -21.721 -18.848  1.00 43.49           C
ATOM   1408  O   ALA A 194       4.731 -21.354 -19.565  1.00 42.75           O
ATOM   1409  CB  ALA A 194       3.412 -20.443 -16.721  1.00 22.82           C
ATOM   1410  N   ALA A 195       3.501 -23.010 -18.659  1.00 41.12           N
ATOM   1411  CA  ALA A 195       4.226 -24.055 -19.372  1.00 41.32           C
ATOM   1412  C   ALA A 195       3.914 -24.055 -20.861  1.00 43.03           C
ATOM   1413  O   ALA A 195       4.736 -24.529 -21.653  1.00 45.26           O
ATOM   1414  CB  ALA A 195       3.903 -25.423 -18.772  1.00 41.47           C
ATOM   1415  N   ALA A 196       2.748 -23.544 -21.257  1.00 45.17           N
ATOM   1416  CA  ALA A 196       2.436 -23.440 -22.678  1.00 41.34           C
ATOM   1417  C   ALA A 196       3.269 -22.352 -23.342  1.00 44.19           C
ATOM   1418  O   ALA A 196       3.739 -22.523 -24.473  1.00 45.49           O
ATOM   1419  CB  ALA A 196       0.943 -23.172 -22.873  1.00 40.89           C
ATOM   1420  N   ALA A 197       3.468 -21.227 -22.650  1.00 46.12           N
ATOM   1421  CA  ALA A 197       4.302 -20.161 -23.192  1.00 45.97           C
ATOM   1422  C   ALA A 197       5.772 -20.560 -23.231  1.00 52.80           C
ATOM   1423  O   ALA A 197       6.528 -20.053 -24.066  1.00 50.70           O
ATOM   1424  CB  ALA A 197       4.119 -18.883 -22.375  1.00 39.56           C
ATOM   1425  N   ALA A 198       6.195 -21.460 -22.339  1.00 49.67           N
ATOM   1426  CA  ALA A 198       7.578 -21.921 -22.364  1.00 45.61           C
ATOM   1427  C   ALA A 198       7.823 -22.894 -23.510  1.00 45.78           C
ATOM   1428  O   ALA A 198       8.913 -22.902 -24.092  1.00 50.28           O
ATOM   1429  CB  ALA A 198       7.944 -22.568 -21.028  1.00 46.48           C
ATOM   1430  N   VAL A 199       6.827 -23.715 -23.848  1.00 43.60           N
ATOM   1431  CA  VAL A 199       6.983 -24.668 -24.942  1.00 48.46           C
ATOM   1432  C   VAL A 199       7.066 -23.939 -26.278  1.00 60.37           C
ATOM   1433  O   VAL A 199       7.947 -24.216 -27.101  1.00 61.85           O
ATOM   1434  CB  VAL A 199       5.834 -25.693 -24.924  1.00 49.45           C
ATOM   1435  CG1 VAL A 199       5.692 -26.359 -26.284  1.00 60.13           C
ATOM   1436  CG2 VAL A 199       6.079 -26.731 -23.843  1.00 46.48           C
ATOM   1437  N   GLU A 200       6.156 -22.991 -26.511  1.00 57.11           N
ATOM   1438  CA  GLU A 200       6.170 -22.225 -27.751  1.00 47.66           C
ATOM   1439  C   GLU A 200       7.364 -21.285 -27.851  1.00 52.50           C
ATOM   1440  O   GLU A 200       7.591 -20.715 -28.923  1.00 63.33           O
ATOM   1441  CB  GLU A 200       4.872 -21.428 -27.892  1.00 59.00           C
ATOM   1442  N   ALA A 201       8.124 -21.107 -26.770  1.00 57.33           N
ATOM   1443  CA  ALA A 201       9.310 -20.264 -26.779  1.00 59.20           C
ATOM   1444  C   ALA A 201      10.599 -21.044 -27.001  1.00 66.83           C
ATOM   1445  O   ALA A 201      11.634 -20.429 -27.283  1.00 65.25           O
ATOM   1446  CB  ALA A 201       9.414 -19.476 -25.467  1.00 41.92           C
ATOM   1447  N   GLY A 202      10.568 -22.368 -26.879  1.00 58.99           N
ATOM   1448  CA  GLY A 202      11.733 -23.199 -27.135  1.00 56.32           C
ATOM   1449  C   GLY A 202      12.252 -23.977 -25.942  1.00 60.53           C
ATOM   1450  O   GLY A 202      13.303 -24.623 -26.063  1.00 59.66           O
ATOM   1451  N   ALA A 203      11.579 -23.957 -24.794  1.00 52.95           N
ATOM   1452  CA  ALA A 203      12.061 -24.690 -23.632  1.00 45.94           C
ATOM   1453  C   ALA A 203      11.935 -26.194 -23.851  1.00 51.18           C
ATOM   1454  O   ALA A 203      11.065 -26.670 -24.586  1.00 48.51           O
ATOM   1455  CB  ALA A 203      11.290 -24.277 -22.379  1.00 50.42           C
ATOM   1456  N   ASP A 204      12.821 -26.945 -23.201  1.00 44.54           N
ATOM   1457  CA  ASP A 204      12.833 -28.393 -23.355  1.00 40.40           C
ATOM   1458  C   ASP A 204      11.642 -29.018 -22.640  1.00 44.16           C
ATOM   1459  O   ASP A 204      11.258 -28.592 -21.547  1.00 50.93           O
ATOM   1460  CB  ASP A 204      14.139 -28.974 -22.815  1.00 40.93           C
ATOM   1461  N   ILE A 205      11.059 -30.044 -23.266  1.00 40.38           N
ATOM   1462  CA  ILE A 205       9.842 -30.651 -22.742  1.00 38.86           C
ATOM   1463  C   ILE A 205      10.083 -31.375 -21.423  1.00 44.98           C
ATOM   1464  O   ILE A 205       9.143 -31.555 -20.641  1.00 46.63           O
ATOM   1465  CB  ILE A 205       9.234 -31.612 -23.784  1.00 44.26           C
ATOM   1466  CG1 ILE A 205       7.808 -32.009 -23.390  1.00 41.66           C
ATOM   1467  CG2 ILE A 205      10.110 -32.846 -23.954  1.00 56.43           C
ATOM   1468  CD1 ILE A 205       7.247 -33.167 -24.189  1.00 46.83           C
ATOM   1469  N   GLU A 206      11.323 -31.787 -21.145  1.00 46.73           N
ATOM   1470  CA  GLU A 206      11.598 -32.543 -19.927  1.00 52.46           C
ATOM   1471  C   GLU A 206      11.360 -31.689 -18.687  1.00 44.63           C
ATOM   1472  O   GLU A 206      10.730 -32.140 -17.722  1.00 45.70           O
ATOM   1473  CB  GLU A 206      13.031 -33.079 -19.954  1.00 58.47           C
ATOM   1474  CG  GLU A 206      13.253 -34.333 -19.112  1.00 55.40           C
ATOM   1475  CD  GLU A 206      13.272 -34.053 -17.621  1.00 65.95           C
ATOM   1476  OE1 GLU A 206      13.892 -33.049 -17.209  1.00 62.92           O
ATOM   1477  OE2 GLU A 206      12.661 -34.834 -16.861  1.00 59.86           O
ATOM   1478  N   ARG A 207      11.858 -30.451 -18.693  1.00 38.67           N
ATOM   1479  CA  ARG A 207      11.581 -29.548 -17.581  1.00 43.34           C
ATOM   1480  C   ARG A 207      10.111 -29.152 -17.555  1.00 42.01           C
ATOM   1481  O   ARG A 207       9.524 -28.990 -16.479  1.00 42.27           O
ATOM   1482  CB  ARG A 207      12.469 -28.307 -17.674  1.00 44.99           C
ATOM   1483  CG  ARG A 207      12.537 -27.499 -16.387  1.00 45.15           C
ATOM   1484  CD  ARG A 207      13.537 -28.105 -15.417  1.00 44.66           C
ATOM   1485  NE  ARG A 207      13.058 -28.090 -14.040  1.00 43.57           N
ATOM   1486  CZ  ARG A 207      13.204 -27.071 -13.203  1.00 50.26           C
ATOM   1487  NH1 ARG A 207      12.793 -27.144 -11.948  1.00 48.57           N
ATOM   1488  NH2 ARG A 207      13.775 -25.951 -13.638  1.00 47.47           N
ATOM   1489  N   VAL A 208       9.499 -28.997 -18.731  1.00 40.54           N
ATOM   1490  CA  VAL A 208       8.087 -28.639 -18.797  1.00 33.80           C
ATOM   1491  C   VAL A 208       7.219 -29.780 -18.282  1.00 32.49           C
ATOM   1492  O   VAL A 208       6.214 -29.553 -17.598  1.00 41.99           O
ATOM   1493  CB  VAL A 208       7.707 -28.241 -20.236  1.00 35.31           C
ATOM   1494  CG1 VAL A 208       6.218 -27.954 -20.336  1.00 40.59           C
ATOM   1495  CG2 VAL A 208       8.515 -27.033 -20.683  1.00 38.26           C
ATOM   1496  N   ALA A 209       7.598 -31.023 -18.587  1.00 33.95           N
ATOM   1497  CA  ALA A 209       6.783 -32.167 -18.188  1.00 34.47           C
ATOM   1498  C   ALA A 209       6.753 -32.326 -16.672  1.00 30.69           C
ATOM   1499  O   ALA A 209       5.685 -32.526 -16.081  1.00 26.79           O
ATOM   1500  CB  ALA A 209       7.304 -33.442 -18.852  1.00 32.69           C
ATOM   1501  N   GLU A 210       7.917 -32.241 -16.023  1.00 27.35           N
ATOM   1502  CA  GLU A 210       7.964 -32.454 -14.580  1.00 33.74           C
ATOM   1503  C   GLU A 210       7.274 -31.329 -13.819  1.00 37.93           C
ATOM   1504  O   GLU A 210       6.688 -31.574 -12.759  1.00 37.45           O
ATOM   1505  CB  GLU A 210       9.412 -32.616 -14.115  1.00 39.03           C
ATOM   1506  CG  GLU A 210      10.332 -31.463 -14.472  1.00 42.64           C
ATOM   1507  CD  GLU A 210      11.791 -31.791 -14.219  1.00 50.95           C
ATOM   1508  OE1 GLU A 210      12.130 -32.992 -14.164  1.00 44.85           O
ATOM   1509  OE2 GLU A 210      12.600 -30.852 -14.073  1.00 58.16           O
ATOM   1510  N   VAL A 211       7.320 -30.101 -14.339  1.00 33.99           N
ATOM   1511  CA  VAL A 211       6.603 -29.002 -13.699  1.00 33.44           C
ATOM   1512  C   VAL A 211       5.097 -29.209 -13.818  1.00 32.13           C
ATOM   1513  O   VAL A 211       4.337 -28.897 -12.892  1.00 26.86           O
ATOM   1514  CB  VAL A 211       7.046 -27.653 -14.299  1.00 38.64           C
ATOM   1515  CG1 VAL A 211       6.144 -26.526 -13.819  1.00 37.07           C
ATOM   1516  CG2 VAL A 211       8.492 -27.364 -13.932  1.00 28.36           C
ATOM   1517  N   LEU A 212       4.642 -29.751 -14.950  1.00 28.38           N
ATOM   1518  CA  LEU A 212       3.220 -30.041 -15.108  1.00 32.06           C
ATOM   1519  C   LEU A 212       2.773 -31.146 -14.159  1.00 36.92           C
ATOM   1520  O   LEU A 212       1.657 -31.099 -13.628  1.00 36.98           O
ATOM   1521  CB  LEU A 212       2.918 -30.418 -16.558  1.00 29.48           C
ATOM   1522  CG  LEU A 212       3.020 -29.277 -17.571  1.00 39.91           C
ATOM   1523  CD1 LEU A 212       2.838 -29.794 -18.989  1.00 38.15           C
ATOM   1524  CD2 LEU A 212       2.003 -28.190 -17.256  1.00 34.97           C
ATOM   1525  N   ILE A 213       3.627 -32.146 -13.932  1.00 35.81           N
ATOM   1526  CA  ILE A 213       3.301 -33.192 -12.967  1.00 32.41           C
ATOM   1527  C   ILE A 213       3.222 -32.610 -11.560  1.00 23.85           C
ATOM   1528  O   ILE A 213       2.374 -33.013 -10.754  1.00 31.91           O
ATOM   1529  CB  ILE A 213       4.322 -34.342 -13.060  1.00 40.49           C
ATOM   1530  CG1 ILE A 213       4.132 -35.118 -14.365  1.00 42.20           C
ATOM   1531  CG2 ILE A 213       4.194 -35.283 -11.872  1.00 37.70           C
ATOM   1532  CD1 ILE A 213       2.793 -35.821 -14.465  1.00 40.54           C
ATOM   1533  N   LYS A 214       4.093 -31.647 -11.245  1.00 26.53           N
ATOM   1534  CA  LYS A 214       3.980 -30.938  -9.974  1.00 33.87           C
ATOM   1535  C   LYS A 214       2.632 -30.237  -9.854  1.00 35.38           C
ATOM   1536  O   LYS A 214       2.022 -30.227  -8.779  1.00 36.49           O
ATOM   1537  CB  LYS A 214       5.115 -29.922  -9.828  1.00 31.19           C
ATOM   1538  CG  LYS A 214       6.514 -30.513  -9.825  1.00 38.59           C
ATOM   1539  CD  LYS A 214       6.757 -31.394  -8.614  1.00 46.03           C
ATOM   1540  CE  LYS A 214       8.193 -31.892  -8.594  1.00 52.03           C
ATOM   1541  NZ  LYS A 214       8.455 -32.817  -7.459  1.00 49.64           N
ATOM   1542  N   ALA A 215       2.151 -29.645 -10.951  1.00 31.02           N
ATOM   1543  CA  ALA A 215       0.879 -28.933 -10.909  1.00 32.80           C
ATOM   1544  C   ALA A 215      -0.305 -29.891 -10.873  1.00 31.72           C
ATOM   1545  O   ALA A 215      -1.330 -29.582 -10.255  1.00 40.92           O
ATOM   1546  CB  ALA A 215       0.763 -27.988 -12.105  1.00 27.44           C
ATOM   1547  N   ILE A 216      -0.189 -31.049 -11.527  1.00 35.76           N
ATOM   1548  CA  ILE A 216      -1.271 -32.027 -11.493  1.00 33.06           C
ATOM   1549  C   ILE A 216      -1.407 -32.624 -10.098  1.00 32.23           C
ATOM   1550  O   ILE A 216      -2.519 -32.772  -9.577  1.00 39.79           O
ATOM   1551  CB  ILE A 216      -1.045 -33.113 -12.560  1.00 42.78           C
ATOM   1552  CG1 ILE A 216      -1.171 -32.515 -13.963  1.00 34.80           C
ATOM   1553  CG2 ILE A 216      -2.032 -34.259 -12.381  1.00 34.47           C
ATOM   1554  CD1 ILE A 216      -0.911 -33.505 -15.076  1.00 47.82           C
ATOM   1555  N   GLU A 217      -0.281 -32.967  -9.467  1.00 28.55           N
ATOM   1556  CA  GLU A 217      -0.333 -33.519  -8.117  1.00 28.83           C
ATOM   1557  C   GLU A 217      -0.789 -32.482  -7.100  1.00 32.64           C
ATOM   1558  O   GLU A 217      -1.412 -32.838  -6.093  1.00 38.43           O
ATOM   1559  CB  GLU A 217       1.033 -34.082  -7.726  1.00 33.88           C
ATOM   1560  CG  GLU A 217       1.431 -35.324  -8.501  1.00 39.46           C
ATOM   1561  CD  GLU A 217       2.833 -35.794  -8.174  1.00 46.36           C
ATOM   1562  OE1 GLU A 217       3.677 -34.947  -7.816  1.00 51.75           O
ATOM   1563  OE2 GLU A 217       3.089 -37.013  -8.272  1.00 56.42           O
ATOM   1564  N   ALA A 218      -0.491 -31.202  -7.341  1.00 28.86           N
ATOM   1565  CA  ALA A 218      -0.929 -30.157  -6.423  1.00 29.94           C
ATOM   1566  C   ALA A 218      -2.449 -30.075  -6.365  1.00 31.24           C
ATOM   1567  O   ALA A 218      -3.022 -29.790  -5.308  1.00 26.30           O
ATOM   1568  CB  ALA A 218      -0.332 -28.811  -6.834  1.00 26.59           C
ATOM   1569  N   GLN A 219      -3.119 -30.324  -7.494  1.00 36.18           N
ATOM   1570  CA  GLN A 219      -4.578 -30.346  -7.500  1.00 30.87           C
ATOM   1571  C   GLN A 219      -5.115 -31.490  -6.652  1.00 32.42           C
ATOM   1572  O   GLN A 219      -6.078 -31.312  -5.897  1.00 39.66           O
ATOM   1573  CB  GLN A 219      -5.095 -30.460  -8.933  1.00 33.43           C
ATOM   1574  CG  GLN A 219      -4.895 -29.217  -9.778  1.00 39.38           C
ATOM   1575  CD  GLN A 219      -5.992 -28.189  -9.581  1.00 49.27           C
ATOM   1576  OE1 GLN A 219      -5.926 -27.358  -8.674  1.00 39.06           O
ATOM   1577  NE2 GLN A 219      -7.010 -28.240 -10.434  1.00 45.06           N
ATOM   1578  N   ALA A 220      -4.504 -32.672  -6.761  1.00 32.76           N
ATOM   1579  CA  ALA A 220      -4.999 -33.833  -6.030  1.00 37.50           C
ATOM   1580  C   ALA A 220      -4.791 -33.677  -4.529  1.00 32.25           C
ATOM   1581  O   ALA A 220      -5.660 -34.059  -3.736  1.00 42.78           O
ATOM   1582  CB  ALA A 220      -4.316 -35.103  -6.539  1.00 39.15           C
ATOM   1583  N   GLU A 221      -3.647 -33.124  -4.119  1.00 31.25           N
ATOM   1584  CA  GLU A 221      -3.399 -32.923  -2.695  1.00 32.53           C
ATOM   1585  C   GLU A 221      -4.367 -31.906  -2.105  1.00 35.60           C
ATOM   1586  O   GLU A 221      -4.894 -32.108  -1.005  1.00 52.75           O
ATOM   1587  CB  GLU A 221      -1.953 -32.485  -2.467  1.00 30.52           C
ATOM   1588  CG  GLU A 221      -0.919 -33.485  -2.952  1.00 50.04           C
ATOM   1589  CD  GLU A 221       0.489 -33.112  -2.537  1.00 61.43           C
ATOM   1590  OE1 GLU A 221       0.653 -32.536  -1.441  1.00 63.67           O
ATOM   1591  OE2 GLU A 221       1.430 -33.391  -3.309  1.00 60.87           O
ATOM   1592  N   ALA A 222      -4.615 -30.807  -2.822  1.00 30.13           N
ATOM   1593  CA  ALA A 222      -5.606 -29.841  -2.363  1.00 39.52           C
ATOM   1594  C   ALA A 222      -7.016 -30.413  -2.427  1.00 36.50           C
ATOM   1595  O   ALA A 222      -7.890 -29.992  -1.661  1.00 42.66           O
ATOM   1596  CB  ALA A 222      -5.515 -28.558  -3.189  1.00 38.22           C
ATOM   1597  N   ALA A 223      -7.256 -31.369  -3.328  1.00 38.09           N
ATOM   1598  CA  ALA A 223      -8.575 -31.984  -3.419  1.00 34.85           C
ATOM   1599  C   ALA A 223      -8.876 -32.831  -2.188  1.00 39.05           C
ATOM   1600  O   ALA A 223      -9.988 -32.782  -1.652  1.00 47.66           O
ATOM   1601  CB  ALA A 223      -8.677 -32.828  -4.689  1.00 44.54           C
ATOM   1602  N   LYS A 224      -7.897 -33.613  -1.725  1.00 41.26           N
ATOM   1603  CA  LYS A 224      -8.120 -34.447  -0.548  1.00 42.96           C
ATOM   1604  C   LYS A 224      -8.162 -33.611   0.724  1.00 42.10           C
ATOM   1605  O   LYS A 224      -8.916 -33.925   1.652  1.00 46.17           O
ATOM   1606  CB  LYS A 224      -7.041 -35.526  -0.448  1.00 40.84           C
ATOM   1607  CG  LYS A 224      -7.039 -36.509  -1.607  1.00 47.96           C
ATOM   1608  CD  LYS A 224      -6.515 -37.875  -1.183  1.00 53.58           C
ATOM   1609  CE  LYS A 224      -5.080 -37.808  -0.689  1.00 56.15           C
ATOM   1610  NZ  LYS A 224      -4.562 -39.159  -0.336  1.00 38.86           N
ATOM   1611  N   PHE A 225      -7.357 -32.547   0.791  1.00 38.35           N
ATOM   1612  CA  PHE A 225      -7.397 -31.662   1.952  1.00 41.95           C
ATOM   1613  C   PHE A 225      -8.778 -31.041   2.114  1.00 39.41           C
ATOM   1614  O   PHE A 225      -9.338 -31.020   3.217  1.00 36.28           O
ATOM   1615  CB  PHE A 225      -6.329 -30.573   1.828  1.00 44.78           C
ATOM   1616  CG  PHE A 225      -6.533 -29.416   2.771  1.00 48.92           C
ATOM   1617  CD1 PHE A 225      -6.091 -29.485   4.082  1.00 45.03           C
ATOM   1618  CD2 PHE A 225      -7.170 -28.260   2.345  1.00 51.34           C
ATOM   1619  CE1 PHE A 225      -6.281 -28.424   4.950  1.00 45.64           C
ATOM   1620  CE2 PHE A 225      -7.367 -27.201   3.210  1.00 49.06           C
ATOM   1621  CZ  PHE A 225      -6.918 -27.281   4.512  1.00 52.57           C
ATOM   1622  N   SER A 226      -9.341 -30.522   1.020  1.00 38.26           N
ATOM   1623  CA  SER A 226     -10.689 -29.965   1.072  1.00 45.01           C
ATOM   1624  C   SER A 226     -11.710 -31.016   1.483  1.00 45.63           C
ATOM   1625  O   SER A 226     -12.710 -30.690   2.134  1.00 53.28           O
ATOM   1626  CB  SER A 226     -11.059 -29.362  -0.283  1.00 42.00           C
ATOM   1627  OG  SER A 226     -12.394 -28.887  -0.284  1.00 52.79           O
ATOM   1628  N   ALA A 227     -11.477 -32.277   1.116  1.00 39.05           N
ATOM   1629  CA  ALA A 227     -12.377 -33.345   1.535  1.00 40.41           C
ATOM   1630  C   ALA A 227     -12.252 -33.618   3.028  1.00 37.44           C
ATOM   1631  O   ALA A 227     -13.258 -33.842   3.711  1.00 36.93           O
ATOM   1632  CB  ALA A 227     -12.093 -34.613   0.729  1.00 40.52           C
ATOM   1633  N   GLU A 228     -11.024 -33.595   3.555  1.00 41.85           N
ATOM   1634  CA  GLU A 228     -10.820 -33.866   4.975  1.00 46.10           C
ATOM   1635  C   GLU A 228     -11.438 -32.778   5.844  1.00 43.84           C
ATOM   1636  O   GLU A 228     -12.023 -33.073   6.893  1.00 56.58           O
ATOM   1637  CB  GLU A 228      -9.326 -34.007   5.269  1.00 46.12           C
ATOM   1638  CG  GLU A 228      -8.665 -35.179   4.561  1.00 53.39           C
ATOM   1639  CD  GLU A 228      -7.150 -35.086   4.564  1.00 69.71           C
ATOM   1640  OE1 GLU A 228      -6.607 -34.217   5.278  1.00 66.28           O
ATOM   1641  OE2 GLU A 228      -6.504 -35.879   3.847  1.00 58.51           O
ATOM   1642  N   VAL A 229     -11.320 -31.515   5.427  1.00 39.64           N
ATOM   1643  CA  VAL A 229     -11.909 -30.425   6.198  1.00 46.11           C
ATOM   1644  C   VAL A 229     -13.430 -30.483   6.128  1.00 40.75           C
ATOM   1645  O   VAL A 229     -14.120 -30.263   7.132  1.00 49.68           O
ATOM   1646  CB  VAL A 229     -11.368 -29.069   5.708  1.00 44.71           C
ATOM   1647  CG1 VAL A 229     -11.955 -27.932   6.530  1.00 44.13           C
ATOM   1648  CG2 VAL A 229      -9.848 -29.050   5.775  1.00 49.60           C
ATOM   1649  N   LEU A 230     -13.978 -30.780   4.947  1.00 41.94           N
ATOM   1650  CA  LEU A 230     -15.425 -30.921   4.822  1.00 48.20           C
ATOM   1651  C   LEU A 230     -15.942 -32.126   5.596  1.00 49.32           C
ATOM   1652  O   LEU A 230     -17.093 -32.123   6.048  1.00 48.22           O
ATOM   1653  CB  LEU A 230     -15.821 -31.020   3.350  1.00 45.54           C
ATOM   1654  CG  LEU A 230     -16.046 -29.690   2.630  1.00 42.97           C
ATOM   1655  CD1 LEU A 230     -16.291 -29.915   1.148  1.00 48.62           C
ATOM   1656  CD2 LEU A 230     -17.212 -28.944   3.259  1.00 49.27           C
ATOM   1657  N   LEU A 231     -15.118 -33.164   5.755  1.00 36.89           N
ATOM   1658  CA  LEU A 231     -15.504 -34.282   6.607  1.00 41.70           C
ATOM   1659  C   LEU A 231     -15.391 -33.928   8.083  1.00 45.37           C
ATOM   1660  O   LEU A 231     -16.126 -34.485   8.906  1.00 52.93           O
ATOM   1661  CB  LEU A 231     -14.658 -35.514   6.283  1.00 45.44           C
ATOM   1662  CG  LEU A 231     -14.984 -36.193   4.949  1.00 47.76           C
ATOM   1663  CD1 LEU A 231     -13.999 -37.313   4.651  1.00 45.96           C
ATOM   1664  CD2 LEU A 231     -16.415 -36.714   4.941  1.00 32.00           C
ATOM   1665  N   LYS A 232     -14.486 -33.013   8.440  1.00 47.32           N
ATOM   1666  CA  LYS A 232     -14.510 -32.455   9.788  1.00 49.94           C
ATOM   1667  C   LYS A 232     -15.786 -31.658  10.018  1.00 44.29           C
ATOM   1668  O   LYS A 232     -16.417 -31.771  11.076  1.00 44.11           O
ATOM   1669  CB  LYS A 232     -13.289 -31.569  10.029  1.00 46.93           C
ATOM   1670  CG  LYS A 232     -11.953 -32.284   9.996  1.00 55.24           C
ATOM   1671  CD  LYS A 232     -10.942 -31.588  10.897  1.00 55.67           C
ATOM   1672  CE  LYS A 232     -11.094 -30.071  10.879  1.00 52.77           C
ATOM   1673  NZ  LYS A 232     -10.811 -29.477   9.542  1.00 67.35           N
ATOM   1674  N   ALA A 233     -16.180 -30.845   9.033  1.00 43.41           N
ATOM   1675  CA  ALA A 233     -17.418 -30.080   9.143  1.00 55.93           C
ATOM   1676  C   ALA A 233     -18.617 -30.996   9.340  1.00 63.21           C
ATOM   1677  O   ALA A 233     -19.542 -30.669  10.093  1.00 73.28           O
ATOM   1678  CB  ALA A 233     -17.607 -29.210   7.900  1.00 50.79           C
ATOM   1679  N   ALA A 234     -18.621 -32.150   8.669  1.00 59.91           N
ATOM   1680  CA  ALA A 234     -19.688 -33.120   8.882  1.00 59.96           C
ATOM   1681  C   ALA A 234     -19.565 -33.794  10.242  1.00 62.60           C
ATOM   1682  O   ALA A 234     -20.578 -34.193  10.828  1.00 70.05           O
ATOM   1683  CB  ALA A 234     -19.680 -34.166   7.768  1.00 56.52           C
ATOM   1684  N   ALA A 235     -18.343 -33.923  10.760  1.00 56.10           N
ATOM   1685  CA  ALA A 235     -18.106 -34.555  12.058  1.00 56.74           C
ATOM   1686  C   ALA A 235     -18.383 -33.567  13.194  1.00 69.48           C
ATOM   1687  O   ALA A 235     -17.509 -33.205  13.982  1.00 73.48           O
ATOM   1688  CB  ALA A 235     -16.685 -35.100  12.127  1.00 41.69           C
ATOM   1689  N   ALA A 236     -19.637 -33.131  13.263  1.00 52.69           N
ATOM   1690  CA  ALA A 236     -20.073 -32.199  14.294  1.00 58.74           C
ATOM   1691  C   ALA A 236     -20.965 -32.904  15.309  1.00 65.11           C
ATOM   1692  O   ALA A 236     -21.249 -34.095  15.177  1.00 68.89           O
ATOM   1693  CB  ALA A 236     -20.802 -31.019  13.671  1.00 55.07           C
ATOM   1694  N   ILE A 245     -22.669 -28.905  21.617  1.00 73.47           N
ATOM   1695  CA  ILE A 245     -22.509 -28.217  20.343  1.00 66.71           C
ATOM   1696  C   ILE A 245     -22.030 -26.786  20.563  1.00 70.77           C
ATOM   1697  O   ILE A 245     -20.990 -26.391  20.033  1.00 66.19           O
ATOM   1698  CB  ILE A 245     -23.818 -28.241  19.531  1.00 51.93           C
ATOM   1699  CG1 ILE A 245     -24.077 -29.644  18.979  1.00 58.29           C
ATOM   1700  CG2 ILE A 245     -23.770 -27.222  18.404  1.00 52.74           C
ATOM   1701  CD1 ILE A 245     -25.303 -29.736  18.094  1.00 59.54           C
ATOM   1702  N   THR A 246     -22.801 -26.028  21.349  1.00 64.82           N
ATOM   1703  CA  THR A 246     -22.529 -24.629  21.674  1.00 64.78           C
ATOM   1704  C   THR A 246     -22.599 -23.735  20.440  1.00 62.39           C
ATOM   1705  O   THR A 246     -21.920 -23.984  19.438  1.00 58.30           O
ATOM   1706  CB  THR A 246     -21.166 -24.476  22.360  1.00 69.53           C
ATOM   1707  OG1 THR A 246     -21.145 -25.251  23.565  1.00 69.28           O
ATOM   1708  CG2 THR A 246     -20.899 -23.016  22.698  1.00 57.38           C
ATOM   1709  N   GLU A 247     -23.418 -22.683  20.508  1.00 52.58           N
ATOM   1710  CA  GLU A 247     -23.541 -21.769  19.378  1.00 54.96           C
ATOM   1711  C   GLU A 247     -22.234 -21.039  19.098  1.00 55.90           C
ATOM   1712  O   GLU A 247     -21.975 -20.647  17.954  1.00 56.12           O
ATOM   1713  CB  GLU A 247     -24.665 -20.765  19.634  1.00 50.31           C
ATOM   1714  N   GLU A 248     -21.399 -20.849  20.121  1.00 49.42           N
ATOM   1715  CA  GLU A 248     -20.133 -20.156  19.918  1.00 52.97           C
ATOM   1716  C   GLU A 248     -19.055 -21.087  19.376  1.00 53.07           C
ATOM   1717  O   GLU A 248     -18.155 -20.633  18.661  1.00 46.24           O
ATOM   1718  CB  GLU A 248     -19.672 -19.508  21.225  1.00 50.94           C
ATOM   1719  CG  GLU A 248     -18.915 -18.205  21.028  1.00 61.60           C
ATOM   1720  CD  GLU A 248     -18.812 -17.390  22.302  1.00 72.53           C
ATOM   1721  OE1 GLU A 248     -18.154 -17.853  23.257  1.00 77.23           O
ATOM   1722  OE2 GLU A 248     -19.399 -16.288  22.350  1.00 72.50           O
ATOM   1723  N   ASP A 249     -19.127 -22.381  19.699  1.00 50.85           N
ATOM   1724  CA  ASP A 249     -18.204 -23.341  19.106  1.00 53.23           C
ATOM   1725  C   ASP A 249     -18.538 -23.632  17.650  1.00 46.71           C
ATOM   1726  O   ASP A 249     -17.654 -24.053  16.896  1.00 47.97           O
ATOM   1727  CB  ASP A 249     -18.194 -24.641  19.913  1.00 67.85           C
ATOM   1728  CG  ASP A 249     -17.383 -24.527  21.190  1.00 63.71           C
ATOM   1729  OD1 ASP A 249     -16.493 -23.653  21.254  1.00 54.31           O
ATOM   1730  OD2 ASP A 249     -17.631 -25.315  22.127  1.00 68.26           O
ATOM   1731  N   VAL A 250     -19.792 -23.428  17.240  1.00 46.31           N
ATOM   1732  CA  VAL A 250     -20.123 -23.487  15.821  1.00 47.30           C
ATOM   1733  C   VAL A 250     -19.491 -22.314  15.086  1.00 41.39           C
ATOM   1734  O   VAL A 250     -18.947 -22.470  13.985  1.00 43.60           O
ATOM   1735  CB  VAL A 250     -21.651 -23.521  15.629  1.00 45.44           C
ATOM   1736  CG1 VAL A 250     -22.005 -23.410  14.156  1.00 37.73           C
ATOM   1737  CG2 VAL A 250     -22.229 -24.792  16.222  1.00 51.91           C
ATOM   1738  N   ALA A 251     -19.546 -21.122  15.683  1.00 38.96           N
ATOM   1739  CA  ALA A 251     -18.888 -19.965  15.089  1.00 43.38           C
ATOM   1740  C   ALA A 251     -17.374 -20.117  15.124  1.00 39.86           C
ATOM   1741  O   ALA A 251     -16.681 -19.700  14.188  1.00 42.96           O
ATOM   1742  CB  ALA A 251     -19.320 -18.688  15.809  1.00 37.50           C
ATOM   1743  N   ARG A 252     -16.841 -20.712  16.195  1.00 40.68           N
ATOM   1744  CA  ARG A 252     -15.406 -20.960  16.264  1.00 42.38           C
ATOM   1745  C   ARG A 252     -14.960 -21.953  15.201  1.00 38.34           C
ATOM   1746  O   ARG A 252     -13.839 -21.853  14.691  1.00 45.75           O
ATOM   1747  CB  ARG A 252     -15.023 -21.462  17.657  1.00 46.64           C
ATOM   1748  N   PHE A 253     -15.819 -22.915  14.855  1.00 36.85           N
ATOM   1749  CA  PHE A 253     -15.508 -23.827  13.760  1.00 39.20           C
ATOM   1750  C   PHE A 253     -15.503 -23.099  12.422  1.00 29.10           C
ATOM   1751  O   PHE A 253     -14.641 -23.355  11.574  1.00 37.90           O
ATOM   1752  CB  PHE A 253     -16.511 -24.982  13.740  1.00 35.33           C
ATOM   1753  CG  PHE A 253     -16.869 -25.453  12.358  1.00 43.59           C
ATOM   1754  CD1 PHE A 253     -16.052 -26.341  11.679  1.00 54.10           C
ATOM   1755  CD2 PHE A 253     -18.031 -25.012  11.741  1.00 54.39           C
ATOM   1756  CE1 PHE A 253     -16.382 -26.774  10.409  1.00 47.28           C
ATOM   1757  CE2 PHE A 253     -18.364 -25.440  10.472  1.00 49.25           C
ATOM   1758  CZ  PHE A 253     -17.540 -26.321   9.806  1.00 48.84           C
ATOM   1759  N   VAL A 254     -16.461 -22.191  12.217  1.00 34.07           N
ATOM   1760  CA  VAL A 254     -16.541 -21.454  10.958  1.00 35.85           C
ATOM   1761  C   VAL A 254     -15.296 -20.602  10.757  1.00 28.32           C
ATOM   1762  O   VAL A 254     -14.751 -20.523   9.648  1.00 32.51           O
ATOM   1763  CB  VAL A 254     -17.828 -20.607  10.924  1.00 36.81           C
ATOM   1764  CG1 VAL A 254     -17.770 -19.583   9.804  1.00 32.16           C
ATOM   1765  CG2 VAL A 254     -19.044 -21.505  10.763  1.00 32.56           C
ATOM   1766  N   VAL A 255     -14.813 -19.963  11.825  1.00 26.97           N
ATOM   1767  CA  VAL A 255     -13.617 -19.135  11.716  1.00 27.17           C
ATOM   1768  C   VAL A 255     -12.389 -19.997  11.444  1.00 28.06           C
ATOM   1769  O   VAL A 255     -11.562 -19.669  10.584  1.00 28.61           O
ATOM   1770  CB  VAL A 255     -13.440 -18.280  12.983  1.00 28.55           C
ATOM   1771  CG1 VAL A 255     -12.167 -17.453  12.895  1.00 29.17           C
ATOM   1772  CG2 VAL A 255     -14.649 -17.378  13.185  1.00 29.94           C
ATOM   1773  N   GLU A 256     -12.251 -21.114  12.164  1.00 28.03           N
ATOM   1774  CA  GLU A 256     -11.087 -21.974  11.965  1.00 30.88           C
ATOM   1775  C   GLU A 256     -11.124 -22.651  10.602  1.00 28.96           C
ATOM   1776  O   GLU A 256     -10.076 -22.863   9.981  1.00 30.55           O
ATOM   1777  CB  GLU A 256     -10.998 -23.009  13.085  1.00 34.43           C
ATOM   1778  CG  GLU A 256     -10.693 -22.406  14.446  1.00 42.70           C
ATOM   1779  CD  GLU A 256     -10.630 -23.448  15.542  1.00 61.25           C
ATOM   1780  OE1 GLU A 256      -9.570 -23.569  16.192  1.00 64.15           O
ATOM   1781  OE2 GLU A 256     -11.640 -24.154  15.747  1.00 64.51           O
ATOM   1782  N   LEU A 257     -12.319 -22.997  10.115  1.00 23.25           N
ATOM   1783  CA  LEU A 257     -12.435 -23.516   8.757  1.00 28.73           C
ATOM   1784  C   LEU A 257     -12.029 -22.462   7.736  1.00 30.88           C
ATOM   1785  O   LEU A 257     -11.320 -22.762   6.768  1.00 27.33           O
ATOM   1786  CB  LEU A 257     -13.863 -24.000   8.497  1.00 31.55           C
ATOM   1787  CG  LEU A 257     -14.200 -24.550   7.106  1.00 37.56           C
ATOM   1788  CD1 LEU A 257     -15.198 -25.690   7.225  1.00 49.88           C
ATOM   1789  CD2 LEU A 257     -14.750 -23.467   6.186  1.00 41.71           C
ATOM   1790  N   ALA A 258     -12.474 -21.218   7.935  1.00 24.73           N
ATOM   1791  CA  ALA A 258     -12.121 -20.148   7.011  1.00 29.30           C
ATOM   1792  C   ALA A 258     -10.620 -19.891   7.000  1.00 25.26           C
ATOM   1793  O   ALA A 258     -10.062 -19.534   5.957  1.00 20.97           O
ATOM   1794  CB  ALA A 258     -12.881 -18.872   7.371  1.00 22.97           C
ATOM   1795  N   LEU A 259      -9.950 -20.077   8.140  1.00 25.66           N
ATOM   1796  CA  LEU A 259      -8.506 -19.866   8.187  1.00 26.19           C
ATOM   1797  C   LEU A 259      -7.754 -20.989   7.481  1.00 24.77           C
ATOM   1798  O   LEU A 259      -6.730 -20.743   6.833  1.00 25.41           O
ATOM   1799  CB  LEU A 259      -8.040 -19.735   9.637  1.00 28.64           C
ATOM   1800  CG  LEU A 259      -8.156 -18.339  10.251  1.00 32.49           C
ATOM   1801  CD1 LEU A 259      -7.832 -18.370  11.736  1.00 29.73           C
ATOM   1802  CD2 LEU A 259      -7.236 -17.373   9.522  1.00 36.12           C
ATOM   1803  N   GLU A 260      -8.243 -22.227   7.590  1.00 23.18           N
ATOM   1804  CA  GLU A 260      -7.547 -23.346   6.963  1.00 36.99           C
ATOM   1805  C   GLU A 260      -7.623 -23.266   5.442  1.00 25.30           C
ATOM   1806  O   GLU A 260      -6.649 -23.582   4.749  1.00 27.41           O
ATOM   1807  CB  GLU A 260      -8.122 -24.672   7.465  1.00 34.24           C
ATOM   1808  CG  GLU A 260      -7.883 -24.928   8.945  1.00 42.76           C
ATOM   1809  CD  GLU A 260      -8.616 -26.156   9.454  1.00 63.62           C
ATOM   1810  OE1 GLU A 260      -8.163 -27.285   9.169  1.00 66.98           O
ATOM   1811  OE2 GLU A 260      -9.649 -25.989  10.137  1.00 59.10           O
ATOM   1812  N   LEU A 261      -8.768 -22.840   4.903  1.00 22.76           N
ATOM   1813  CA  LEU A 261      -8.895 -22.722   3.454  1.00 26.16           C
ATOM   1814  C   LEU A 261      -8.064 -21.561   2.920  1.00 19.87           C
ATOM   1815  O   LEU A 261      -7.444 -21.673   1.856  1.00 20.70           O
ATOM   1816  CB  LEU A 261     -10.364 -22.565   3.067  1.00 28.69           C
ATOM   1817  CG  LEU A 261     -11.235 -23.790   3.351  1.00 33.24           C
ATOM   1818  CD1 LEU A 261     -12.691 -23.507   3.031  1.00 28.37           C
ATOM   1819  CD2 LEU A 261     -10.735 -24.995   2.565  1.00 36.49           C
ATOM   1820  N   LEU A 262      -8.039 -20.438   3.642  1.00 21.03           N
ATOM   1821  CA  LEU A 262      -7.168 -19.333   3.255  1.00 21.81           C
ATOM   1822  C   LEU A 262      -5.701 -19.736   3.311  1.00 21.69           C
ATOM   1823  O   LEU A 262      -4.897 -19.270   2.496  1.00 16.32           O
ATOM   1824  CB  LEU A 262      -7.421 -18.123   4.155  1.00 20.83           C
ATOM   1825  CG  LEU A 262      -8.750 -17.388   3.973  1.00 18.38           C
ATOM   1826  CD1 LEU A 262      -8.993 -16.432   5.129  1.00 19.29           C
ATOM   1827  CD2 LEU A 262      -8.767 -16.643   2.649  1.00 24.65           C
ATOM   1828  N   ARG A 263      -5.335 -20.602   4.259  1.00 21.03           N
ATOM   1829  CA  ARG A 263      -3.946 -21.033   4.369  1.00 21.26           C
ATOM   1830  C   ARG A 263      -3.573 -21.982   3.237  1.00 20.62           C
ATOM   1831  O   ARG A 263      -2.472 -21.892   2.682  1.00 22.80           O
ATOM   1832  CB  ARG A 263      -3.708 -21.687   5.730  1.00 28.98           C
ATOM   1833  CG  ARG A 263      -2.424 -21.241   6.413  1.00 38.12           C
ATOM   1834  CD  ARG A 263      -2.410 -21.621   7.885  1.00 42.97           C
ATOM   1835  NE  ARG A 263      -1.296 -21.002   8.594  1.00 52.93           N
ATOM   1836  CZ  ARG A 263      -1.357 -19.825   9.203  1.00 48.40           C
ATOM   1837  NH1 ARG A 263      -2.471 -19.111   9.220  1.00 45.87           N
ATOM   1838  NH2 ARG A 263      -0.272 -19.353   9.812  1.00 61.23           N
ATOM   1839  N   ALA A 264      -4.478 -22.895   2.877  1.00 18.72           N
ATOM   1840  CA  ALA A 264      -4.205 -23.804   1.770  1.00 16.19           C
ATOM   1841  C   ALA A 264      -4.216 -23.078   0.433  1.00 18.05           C
ATOM   1842  O   ALA A 264      -3.486 -23.465  -0.486  1.00 23.52           O
ATOM   1843  CB  ALA A 264      -5.220 -24.944   1.760  1.00 20.09           C
ATOM   1844  N   LEU A 265      -5.037 -22.034   0.302  1.00 17.93           N
ATOM   1845  CA  LEU A 265      -5.046 -21.264  -0.936  1.00 19.89           C
ATOM   1846  C   LEU A 265      -3.724 -20.535  -1.136  1.00 20.79           C
ATOM   1847  O   LEU A 265      -3.161 -20.552  -2.237  1.00 19.38           O
ATOM   1848  CB  LEU A 265      -6.217 -20.281  -0.935  1.00 19.32           C
ATOM   1849  CG  LEU A 265      -6.448 -19.523  -2.244  1.00 26.93           C
ATOM   1850  CD1 LEU A 265      -6.646 -20.496  -3.394  1.00 21.78           C
ATOM   1851  CD2 LEU A 265      -7.639 -18.583  -2.123  1.00 32.75           C
ATOM   1852  N   PHE A 266      -3.204 -19.903  -0.079  1.00 18.90           N
ATOM   1853  CA  PHE A 266      -1.907 -19.242  -0.177  1.00 21.49           C
ATOM   1854  C   PHE A 266      -0.793 -20.244  -0.454  1.00 24.68           C
ATOM   1855  O   PHE A 266       0.143 -19.950  -1.207  1.00 30.49           O
ATOM   1856  CB  PHE A 266      -1.612 -18.459   1.102  1.00 19.63           C
ATOM   1857  CG  PHE A 266      -0.174 -18.053   1.239  1.00 25.13           C
ATOM   1858  CD1 PHE A 266       0.360 -17.066   0.428  1.00 24.67           C
ATOM   1859  CD2 PHE A 266       0.645 -18.660   2.177  1.00 23.90           C
ATOM   1860  CE1 PHE A 266       1.685 -16.691   0.549  1.00 28.50           C
ATOM   1861  CE2 PHE A 266       1.971 -18.290   2.303  1.00 28.59           C
ATOM   1862  CZ  PHE A 266       2.491 -17.303   1.488  1.00 29.18           C
ATOM   1863  N   GLU A 267      -0.871 -21.431   0.152  1.00 21.42           N
ATOM   1864  CA  GLU A 267       0.117 -22.466  -0.134  1.00 24.13           C
ATOM   1865  C   GLU A 267       0.040 -22.920  -1.585  1.00 20.60           C
ATOM   1866  O   GLU A 267       1.060 -23.298  -2.173  1.00 22.85           O
ATOM   1867  CB  GLU A 267      -0.073 -23.649   0.817  1.00 22.75           C
ATOM   1868  CG  GLU A 267       0.321 -23.339   2.254  1.00 28.05           C
ATOM   1869  CD  GLU A 267      -0.242 -24.335   3.249  1.00 45.49           C
ATOM   1870  OE1 GLU A 267      -0.632 -25.445   2.829  1.00 55.05           O
ATOM   1871  OE2 GLU A 267      -0.300 -24.004   4.452  1.00 60.65           O
ATOM   1872  N   MET A 268      -1.153 -22.882  -2.182  1.00 20.28           N
ATOM   1873  CA  MET A 268      -1.268 -23.156  -3.610  1.00 23.95           C
ATOM   1874  C   MET A 268      -0.705 -22.004  -4.434  1.00 19.23           C
ATOM   1875  O   MET A 268      -0.009 -22.230  -5.431  1.00 15.57           O
ATOM   1876  CB  MET A 268      -2.727 -23.426  -3.978  1.00 20.14           C
ATOM   1877  CG  MET A 268      -2.943 -23.784  -5.441  1.00 31.34           C
ATOM   1878  SD  MET A 268      -2.143 -25.327  -5.917  1.00 38.89           S
ATOM   1879  CE  MET A 268      -3.065 -26.498  -4.928  1.00 33.16           C
ATOM   1880  N   GLN A 269      -0.992 -20.761  -4.032  1.00 22.02           N
ATOM   1881  CA  GLN A 269      -0.390 -19.608  -4.697  1.00 23.72           C
ATOM   1882  C   GLN A 269       1.128 -19.645  -4.610  1.00 23.76           C
ATOM   1883  O   GLN A 269       1.815 -19.222  -5.546  1.00 25.46           O
ATOM   1884  CB  GLN A 269      -0.913 -18.309  -4.080  1.00 18.29           C
ATOM   1885  CG  GLN A 269      -2.422 -18.164  -4.101  1.00 21.10           C
ATOM   1886  CD  GLN A 269      -2.920 -17.098  -3.145  1.00 25.97           C
ATOM   1887  OE1 GLN A 269      -3.736 -17.372  -2.265  1.00 26.83           O
ATOM   1888  NE2 GLN A 269      -2.436 -15.873  -3.317  1.00 26.35           N
ATOM   1889  N   ARG A 270       1.666 -20.149  -3.499  1.00 21.74           N
ATOM   1890  CA  ARG A 270       3.109 -20.186  -3.296  1.00 25.34           C
ATOM   1891  C   ARG A 270       3.756 -21.283  -4.133  1.00 21.22           C
ATOM   1892  O   ARG A 270       4.774 -21.054  -4.795  1.00 20.39           O
ATOM   1893  CB  ARG A 270       3.406 -20.387  -1.810  1.00 25.93           C
ATOM   1894  CG  ARG A 270       4.840 -20.132  -1.388  1.00 25.66           C
ATOM   1895  CD  ARG A 270       4.928 -20.201   0.126  1.00 31.29           C
ATOM   1896  NE  ARG A 270       6.294 -20.137   0.630  1.00 58.20           N
ATOM   1897  CZ  ARG A 270       6.613 -20.208   1.916  1.00 60.20           C
ATOM   1898  NH1 ARG A 270       5.685 -20.331   2.850  1.00 59.97           N
ATOM   1899  NH2 ARG A 270       7.894 -20.156   2.272  1.00 58.20           N
ATOM   1900  N   PHE A 271       3.171 -22.482  -4.114  1.00 23.07           N
ATOM   1901  CA  PHE A 271       3.697 -23.582  -4.915  1.00 22.87           C
ATOM   1902  C   PHE A 271       3.616 -23.270  -6.404  1.00 21.90           C
ATOM   1903  O   PHE A 271       4.545 -23.573  -7.162  1.00 25.84           O
ATOM   1904  CB  PHE A 271       2.932 -24.863  -4.586  1.00 23.64           C
ATOM   1905  CG  PHE A 271       3.392 -26.062  -5.356  1.00 23.85           C
ATOM   1906  CD1 PHE A 271       4.504 -26.778  -4.946  1.00 22.42           C
ATOM   1907  CD2 PHE A 271       2.705 -26.484  -6.482  1.00 21.16           C
ATOM   1908  CE1 PHE A 271       4.927 -27.887  -5.649  1.00 27.46           C
ATOM   1909  CE2 PHE A 271       3.123 -27.592  -7.189  1.00 30.84           C
ATOM   1910  CZ  PHE A 271       4.236 -28.294  -6.773  1.00 34.03           C
ATOM   1911  N   VAL A 272       2.515 -22.655  -6.840  1.00 16.52           N
ATOM   1912  CA  VAL A 272       2.354 -22.341  -8.255  1.00 23.19           C
ATOM   1913  C   VAL A 272       3.254 -21.178  -8.660  1.00 24.16           C
ATOM   1914  O   VAL A 272       3.740 -21.126  -9.798  1.00 20.88           O
ATOM   1915  CB  VAL A 272       0.870 -22.063  -8.560  1.00 29.78           C
ATOM   1916  CG1 VAL A 272       0.700 -21.523  -9.960  1.00 36.14           C
ATOM   1917  CG2 VAL A 272       0.053 -23.339  -8.392  1.00 32.26           C
ATOM   1918  N   ASN A 273       3.507 -20.238  -7.745  1.00 26.89           N
ATOM   1919  CA  ASN A 273       4.450 -19.164  -8.042  1.00 20.41           C
ATOM   1920  C   ASN A 273       5.854 -19.712  -8.262  1.00 24.59           C
ATOM   1921  O   ASN A 273       6.588 -19.230  -9.132  1.00 21.54           O
ATOM   1922  CB  ASN A 273       4.450 -18.133  -6.913  1.00 27.43           C
ATOM   1923  CG  ASN A 273       5.436 -17.004  -7.152  1.00 35.19           C
ATOM   1924  OD1 ASN A 273       6.605 -17.095  -6.778  1.00 32.39           O
ATOM   1925  ND2 ASN A 273       4.966 -15.930  -7.778  1.00 28.87           N
ATOM   1926  N   GLU A 274       6.242 -20.726  -7.486  1.00 25.92           N
ATOM   1927  CA  GLU A 274       7.568 -21.312  -7.644  1.00 26.83           C
ATOM   1928  C   GLU A 274       7.665 -22.141  -8.919  1.00 25.09           C
ATOM   1929  O   GLU A 274       8.744 -22.233  -9.516  1.00 28.82           O
ATOM   1930  CB  GLU A 274       7.914 -22.158  -6.417  1.00 32.77           C
ATOM   1931  CG  GLU A 274       9.404 -22.366  -6.193  1.00 34.61           C
ATOM   1932  CD  GLU A 274       9.977 -23.474  -7.049  1.00 40.11           C
ATOM   1933  OE1 GLU A 274       9.276 -24.487  -7.252  1.00 57.13           O
ATOM   1934  OE2 GLU A 274      11.123 -23.328  -7.525  1.00 52.23           O
ATOM   1935  N   LEU A 275       6.557 -22.747  -9.353  1.00 22.45           N
ATOM   1936  CA  LEU A 275       6.562 -23.457 -10.628  1.00 27.62           C
ATOM   1937  C   LEU A 275       6.787 -22.505 -11.794  1.00 28.02           C
ATOM   1938  O   LEU A 275       7.353 -22.902 -12.819  1.00 33.30           O
ATOM   1939  CB  LEU A 275       5.250 -24.220 -10.818  1.00 27.82           C
ATOM   1940  CG  LEU A 275       4.967 -25.387  -9.873  1.00 21.63           C
ATOM   1941  CD1 LEU A 275       3.738 -26.152 -10.341  1.00 21.85           C
ATOM   1942  CD2 LEU A 275       6.174 -26.304  -9.774  1.00 21.05           C
ATOM   1943  N   ALA A 276       6.351 -21.250 -11.661  1.00 32.34           N
ATOM   1944  CA  ALA A 276       6.574 -20.277 -12.723  1.00 32.24           C
ATOM   1945  C   ALA A 276       8.023 -19.813 -12.762  1.00 26.90           C
ATOM   1946  O   ALA A 276       8.549 -19.520 -13.842  1.00 26.83           O
ATOM   1947  CB  ALA A 276       5.636 -19.083 -12.548  1.00 25.90           C
ATOM   1948  N   ALA A 277       8.682 -19.739 -11.603  1.00 30.57           N
ATOM   1949  CA  ALA A 277      10.095 -19.376 -11.578  1.00 28.65           C
ATOM   1950  C   ALA A 277      10.949 -20.445 -12.246  1.00 34.16           C
ATOM   1951  O   ALA A 277      11.932 -20.127 -12.926  1.00 41.12           O
ATOM   1952  CB  ALA A 277      10.554 -19.141 -10.139  1.00 16.09           C
ATOM   1953  N   GLU A 278      10.592 -21.719 -12.061  1.00 31.85           N
ATOM   1954  CA  GLU A 278      11.335 -22.795 -12.708  1.00 29.37           C
ATOM   1955  C   GLU A 278      11.191 -22.725 -14.223  1.00 29.71           C
ATOM   1956  O   GLU A 278      12.158 -22.959 -14.958  1.00 34.47           O
ATOM   1957  CB  GLU A 278      10.857 -24.151 -12.189  1.00 32.22           C
ATOM   1958  CG  GLU A 278      11.027 -24.351 -10.693  1.00 34.69           C
ATOM   1959  CD  GLU A 278      10.610 -25.739 -10.246  1.00 46.56           C
ATOM   1960  OE1 GLU A 278      10.162 -26.529 -11.103  1.00 45.01           O
ATOM   1961  OE2 GLU A 278      10.733 -26.044  -9.042  1.00 44.58           O
ATOM   1962  N   LEU A 279       9.990 -22.404 -14.707  1.00 30.73           N
ATOM   1963  CA  LEU A 279       9.747 -22.298 -16.139  1.00 34.00           C
ATOM   1964  C   LEU A 279      10.343 -21.037 -16.748  1.00 37.50           C
ATOM   1965  O   LEU A 279      10.581 -21.004 -17.959  1.00 54.66           O
ATOM   1966  CB  LEU A 279       8.244 -22.341 -16.420  1.00 30.20           C
ATOM   1967  CG  LEU A 279       7.544 -23.647 -16.052  1.00 38.76           C
ATOM   1968  CD1 LEU A 279       6.045 -23.533 -16.267  1.00 30.58           C
ATOM   1969  CD2 LEU A 279       8.119 -24.800 -16.859  1.00 37.09           C
ATOM   1970  N   LEU A 280      10.578 -19.999 -15.945  1.00 32.30           N
ATOM   1971  CA  LEU A 280      11.228 -18.802 -16.462  1.00 32.30           C
ATOM   1972  C   LEU A 280      12.742 -18.952 -16.501  1.00 43.08           C
ATOM   1973  O   LEU A 280      13.402 -18.302 -17.319  1.00 44.91           O
ATOM   1974  CB  LEU A 280      10.838 -17.584 -15.623  1.00 30.10           C
ATOM   1975  CG  LEU A 280       9.464 -16.980 -15.922  1.00 37.46           C
ATOM   1976  CD1 LEU A 280       9.114 -15.906 -14.906  1.00 29.74           C
ATOM   1977  CD2 LEU A 280       9.432 -16.413 -17.333  1.00 32.42           C
ATOM   1978  N   GLU A 281      13.307 -19.800 -15.638  1.00 44.23           N
ATOM   1979  CA  GLU A 281      14.751 -20.007 -15.643  1.00 46.41           C
ATOM   1980  C   GLU A 281      15.214 -20.668 -16.937  1.00 49.17           C
ATOM   1981  O   GLU A 281      16.284 -20.337 -17.459  1.00 56.06           O
ATOM   1982  CB  GLU A 281      15.168 -20.845 -14.434  1.00 44.50           C
ATOM   1983  CG  GLU A 281      15.300 -20.060 -13.136  1.00 46.77           C
ATOM   1984  CD  GLU A 281      16.493 -19.119 -13.134  1.00 59.51           C
ATOM   1985  OE1 GLU A 281      16.525 -18.202 -12.287  1.00 55.84           O
ATOM   1986  OE2 GLU A 281      17.399 -19.295 -13.976  1.00 70.50           O
ATOM   1987  N   VAL A 282      14.425 -21.602 -17.468  1.00 40.97           N
ATOM   1988  CA  VAL A 282      14.808 -22.263 -18.712  1.00 55.01           C
ATOM   1989  C   VAL A 282      14.579 -21.347 -19.912  1.00 55.06           C
ATOM   1990  O   VAL A 282      15.347 -21.384 -20.882  1.00 56.74           O
ATOM   1991  CB  VAL A 282      14.053 -23.597 -18.860  1.00 53.26           C
ATOM   1992  CG1 VAL A 282      12.553 -23.386 -18.741  1.00 47.63           C
ATOM   1993  CG2 VAL A 282      14.400 -24.273 -20.181  1.00 49.49           C
ATOM   1994  N   VAL A 283      13.548 -20.502 -19.863  1.00 52.00           N
ATOM   1995  CA  VAL A 283      13.242 -19.617 -20.983  1.00 56.93           C
ATOM   1996  C   VAL A 283      14.181 -18.420 -21.003  1.00 53.98           C
ATOM   1997  O   VAL A 283      14.803 -18.114 -22.027  1.00 57.26           O
ATOM   1998  CB  VAL A 283      11.774 -19.160 -20.920  1.00 48.36           C
ATOM   1999  CG1 VAL A 283      11.524 -18.064 -21.949  1.00 46.60           C
ATOM   2000  CG2 VAL A 283      10.844 -20.333 -21.141  1.00 53.24           C
ATOM   2001  N   ALA A 284      14.281 -17.708 -19.882  1.00 55.28           N
ATOM   2002  CA  ALA A 284      15.067 -16.478 -19.812  1.00 57.80           C
ATOM   2003  C   ALA A 284      16.549 -16.843 -19.788  1.00 53.17           C
ATOM   2004  O   ALA A 284      17.179 -16.988 -18.738  1.00 58.62           O
ATOM   2005  CB  ALA A 284      14.662 -15.649 -18.597  1.00 53.08           C
ATOM   2006  N   LYS A 285      17.109 -17.009 -20.991  1.00 53.86           N
ATOM   2007  CA  LYS A 285      18.534 -17.250 -21.159  1.00 59.99           C
ATOM   2008  C   LYS A 285      19.342 -15.963 -21.145  1.00 56.05           C
ATOM   2009  O   LYS A 285      20.559 -16.014 -20.939  1.00 50.84           O
ATOM   2010  CB  LYS A 285      18.783 -18.002 -22.468  1.00 47.86           C
ATOM   2011  N   ASP A 286      18.698 -14.821 -21.375  1.00 55.00           N
ATOM   2012  CA  ASP A 286      19.357 -13.526 -21.315  1.00 48.34           C
ATOM   2013  C   ASP A 286      19.400 -13.031 -19.876  1.00 54.48           C
ATOM   2014  O   ASP A 286      18.453 -13.230 -19.110  1.00 60.48           O
ATOM   2015  CB  ASP A 286      18.630 -12.511 -22.197  1.00 52.16           C
ATOM   2016  CG  ASP A 286      19.331 -11.171 -22.238  1.00 67.61           C
ATOM   2017  OD1 ASP A 286      20.231 -10.996 -23.088  1.00 83.34           O
ATOM   2018  OD2 ASP A 286      18.985 -10.296 -21.415  1.00 64.30           O
ATOM   2019  N   GLU A 287      20.507 -12.377 -19.517  1.00 46.03           N
ATOM   2020  CA  GLU A 287      20.709 -11.956 -18.133  1.00 45.33           C
ATOM   2021  C   GLU A 287      19.712 -10.876 -17.726  1.00 52.27           C
ATOM   2022  O   GLU A 287      19.040 -10.996 -16.695  1.00 50.45           O
ATOM   2023  CB  GLU A 287      22.145 -11.465 -17.945  1.00 49.67           C
ATOM   2024  N   LYS A 288      19.603  -9.811 -18.525  1.00 49.35           N
ATOM   2025  CA  LYS A 288      18.731  -8.699 -18.158  1.00 49.75           C
ATOM   2026  C   LYS A 288      17.261  -9.096 -18.190  1.00 51.06           C
ATOM   2027  O   LYS A 288      16.459  -8.555 -17.420  1.00 49.41           O
ATOM   2028  CB  LYS A 288      18.983  -7.509 -19.082  1.00 56.30           C
ATOM   2029  CG  LYS A 288      20.377  -6.909 -18.958  1.00 57.52           C
ATOM   2030  CD  LYS A 288      20.365  -5.635 -18.128  1.00 59.18           C
ATOM   2031  CE  LYS A 288      19.569  -4.540 -18.821  1.00 56.43           C
ATOM   2032  NZ  LYS A 288      19.589  -3.262 -18.058  1.00 47.35           N
ATOM   2033  N   VAL A 289      16.888 -10.028 -19.068  1.00 43.22           N
ATOM   2034  CA  VAL A 289      15.515 -10.519 -19.077  1.00 46.01           C
ATOM   2035  C   VAL A 289      15.272 -11.455 -17.897  1.00 44.51           C
ATOM   2036  O   VAL A 289      14.163 -11.498 -17.351  1.00 48.40           O
ATOM   2037  CB  VAL A 289      15.205 -11.205 -20.419  1.00 54.69           C
ATOM   2038  CG1 VAL A 289      13.725 -11.556 -20.517  1.00 51.12           C
ATOM   2039  CG2 VAL A 289      15.632 -10.313 -21.579  1.00 57.88           C
ATOM   2040  N   LEU A 290      16.295 -12.206 -17.481  1.00 41.33           N
ATOM   2041  CA  LEU A 290      16.162 -13.057 -16.303  1.00 38.61           C
ATOM   2042  C   LEU A 290      15.962 -12.233 -15.038  1.00 37.76           C
ATOM   2043  O   LEU A 290      15.241 -12.661 -14.130  1.00 41.70           O
ATOM   2044  CB  LEU A 290      17.391 -13.955 -16.163  1.00 47.76           C
ATOM   2045  CG  LEU A 290      17.387 -14.964 -15.013  1.00 53.73           C
ATOM   2046  CD1 LEU A 290      16.247 -15.958 -15.175  1.00 47.08           C
ATOM   2047  CD2 LEU A 290      18.724 -15.685 -14.924  1.00 49.39           C
ATOM   2048  N   LEU A 291      16.586 -11.055 -14.961  1.00 33.07           N
ATOM   2049  CA  LEU A 291      16.389 -10.193 -13.801  1.00 32.23           C
ATOM   2050  C   LEU A 291      14.960  -9.668 -13.740  1.00 26.68           C
ATOM   2051  O   LEU A 291      14.381  -9.555 -12.654  1.00 36.21           O
ATOM   2052  CB  LEU A 291      17.393  -9.039 -13.828  1.00 38.30           C
ATOM   2053  CG  LEU A 291      18.861  -9.414 -13.607  1.00 36.42           C
ATOM   2054  CD1 LEU A 291      19.778  -8.248 -13.941  1.00 44.49           C
ATOM   2055  CD2 LEU A 291      19.089  -9.879 -12.176  1.00 35.10           C
ATOM   2056  N   ALA A 292      14.372  -9.349 -14.896  1.00 34.22           N
ATOM   2057  CA  ALA A 292      12.974  -8.928 -14.920  1.00 31.19           C
ATOM   2058  C   ALA A 292      12.049 -10.070 -14.526  1.00 31.16           C
ATOM   2059  O   ALA A 292      11.053  -9.855 -13.826  1.00 42.17           O
ATOM   2060  CB  ALA A 292      12.606  -8.395 -16.303  1.00 35.28           C
ATOM   2061  N   ALA A 293      12.361 -11.289 -14.971  1.00 26.86           N
ATOM   2062  CA  ALA A 293      11.568 -12.446 -14.575  1.00 31.43           C
ATOM   2063  C   ALA A 293      11.667 -12.683 -13.073  1.00 30.68           C
ATOM   2064  O   ALA A 293      10.651 -12.863 -12.392  1.00 28.60           O
ATOM   2065  CB  ALA A 293      12.023 -13.682 -15.351  1.00 31.59           C
ATOM   2066  N   ARG A 294      12.891 -12.674 -12.537  1.00 31.10           N
ATOM   2067  CA  ARG A 294      13.074 -12.895 -11.106  1.00 27.84           C
ATOM   2068  C   ARG A 294      12.473 -11.767 -10.277  1.00 19.05           C
ATOM   2069  O   ARG A 294      12.077 -11.991  -9.128  1.00 29.54           O
ATOM   2070  CB  ARG A 294      14.559 -13.059 -10.784  1.00 40.98           C
ATOM   2071  CG  ARG A 294      15.159 -14.370 -11.270  1.00 40.70           C
ATOM   2072  CD  ARG A 294      16.635 -14.468 -10.916  1.00 47.21           C
ATOM   2073  NE  ARG A 294      17.216 -15.737 -11.338  1.00 58.27           N
ATOM   2074  CZ  ARG A 294      18.505 -16.038 -11.249  1.00 58.52           C
ATOM   2075  NH1 ARG A 294      19.384 -15.179 -10.760  1.00 52.88           N
ATOM   2076  NH2 ARG A 294      18.922 -17.231 -11.664  1.00 58.96           N
ATOM   2077  N   PHE A 295      12.398 -10.556 -10.832  1.00 22.29           N
ATOM   2078  CA  PHE A 295      11.756  -9.460 -10.114  1.00 28.06           C
ATOM   2079  C   PHE A 295      10.246  -9.651 -10.060  1.00 24.11           C
ATOM   2080  O   PHE A 295       9.627  -9.494  -9.001  1.00 28.10           O
ATOM   2081  CB  PHE A 295      12.102  -8.121 -10.766  1.00 27.72           C
ATOM   2082  CG  PHE A 295      11.222  -6.987 -10.317  1.00 27.34           C
ATOM   2083  CD1 PHE A 295      11.400  -6.405  -9.073  1.00 23.18           C
ATOM   2084  CD2 PHE A 295      10.214  -6.508 -11.138  1.00 24.68           C
ATOM   2085  CE1 PHE A 295      10.592  -5.364  -8.656  1.00 27.34           C
ATOM   2086  CE2 PHE A 295       9.402  -5.468 -10.727  1.00 35.31           C
ATOM   2087  CZ  PHE A 295       9.592  -4.895  -9.484  1.00 38.24           C
ATOM   2088  N   ALA A 296       9.634  -9.986 -11.198  1.00 22.22           N
ATOM   2089  CA  ALA A 296       8.189 -10.185 -11.231  1.00 26.62           C
ATOM   2090  C   ALA A 296       7.776 -11.391 -10.396  1.00 21.28           C
ATOM   2091  O   ALA A 296       6.714 -11.378  -9.764  1.00 24.54           O
ATOM   2092  CB  ALA A 296       7.713 -10.339 -12.675  1.00 18.68           C
ATOM   2093  N   VAL A 297       8.601 -12.439 -10.380  1.00 22.79           N
ATOM   2094  CA  VAL A 297       8.293 -13.617  -9.571  1.00 26.74           C
ATOM   2095  C   VAL A 297       8.282 -13.256  -8.091  1.00 27.36           C
ATOM   2096  O   VAL A 297       7.350 -13.603  -7.355  1.00 28.47           O
ATOM   2097  CB  VAL A 297       9.291 -14.751  -9.869  1.00 29.42           C
ATOM   2098  CG1 VAL A 297       9.227 -15.817  -8.785  1.00 29.94           C
ATOM   2099  CG2 VAL A 297       9.003 -15.363 -11.231  1.00 32.47           C
ATOM   2100  N   GLU A 298       9.316 -12.546  -7.634  1.00 24.81           N
ATOM   2101  CA  GLU A 298       9.388 -12.173  -6.225  1.00 27.67           C
ATOM   2102  C   GLU A 298       8.292 -11.181  -5.859  1.00 26.54           C
ATOM   2103  O   GLU A 298       7.655 -11.315  -4.808  1.00 30.02           O
ATOM   2104  CB  GLU A 298      10.764 -11.594  -5.902  1.00 26.55           C
ATOM   2105  CG  GLU A 298      10.975 -11.299  -4.426  1.00 34.77           C
ATOM   2106  CD  GLU A 298      12.261 -10.541  -4.160  1.00 39.86           C
ATOM   2107  OE1 GLU A 298      12.851 -10.011  -5.125  1.00 43.06           O
ATOM   2108  OE2 GLU A 298      12.681 -10.476  -2.986  1.00 47.94           O
ATOM   2109  N   ALA A 299       8.056 -10.181  -6.713  1.00 23.58           N
ATOM   2110  CA  ALA A 299       7.022  -9.191  -6.427  1.00 23.81           C
ATOM   2111  C   ALA A 299       5.642  -9.835  -6.363  1.00 22.97           C
ATOM   2112  O   ALA A 299       4.823  -9.480  -5.508  1.00 29.51           O
ATOM   2113  CB  ALA A 299       7.049  -8.084  -7.480  1.00 17.33           C
ATOM   2114  N   SER A 300       5.368 -10.784  -7.261  1.00 24.02           N
ATOM   2115  CA  SER A 300       4.082 -11.474  -7.236  1.00 21.88           C
ATOM   2116  C   SER A 300       3.922 -12.290  -5.960  1.00 27.77           C
ATOM   2117  O   SER A 300       2.836 -12.328  -5.370  1.00 29.81           O
ATOM   2118  CB  SER A 300       3.943 -12.370  -8.467  1.00 25.50           C
ATOM   2119  OG  SER A 300       2.726 -13.096  -8.441  1.00 31.83           O
ATOM   2120  N   GLU A 301       4.996 -12.944  -5.512  1.00 23.93           N
ATOM   2121  CA  GLU A 301       4.911 -13.742  -4.293  1.00 31.07           C
ATOM   2122  C   GLU A 301       4.780 -12.863  -3.056  1.00 27.09           C
ATOM   2123  O   GLU A 301       4.083 -13.236  -2.106  1.00 27.73           O
ATOM   2124  CB  GLU A 301       6.128 -14.661  -4.176  1.00 29.95           C
ATOM   2125  CG  GLU A 301       6.102 -15.582  -2.963  1.00 30.11           C
ATOM   2126  CD  GLU A 301       4.856 -16.453  -2.903  1.00 39.30           C
ATOM   2127  OE1 GLU A 301       4.331 -16.829  -3.973  1.00 41.65           O
ATOM   2128  OE2 GLU A 301       4.398 -16.759  -1.781  1.00 39.45           O
ATOM   2129  N   ILE A 302       5.433 -11.697  -3.047  1.00 21.02           N
ATOM   2130  CA  ILE A 302       5.264 -10.765  -1.935  1.00 27.22           C
ATOM   2131  C   ILE A 302       3.811 -10.318  -1.835  1.00 24.32           C
ATOM   2132  O   ILE A 302       3.250 -10.209  -0.737  1.00 25.02           O
ATOM   2133  CB  ILE A 302       6.217  -9.564  -2.087  1.00 24.21           C
ATOM   2134  CG1 ILE A 302       7.672 -10.014  -1.960  1.00 25.38           C
ATOM   2135  CG2 ILE A 302       5.907  -8.500  -1.046  1.00 24.75           C
ATOM   2136  CD1 ILE A 302       8.670  -8.973  -2.419  1.00 31.81           C
ATOM   2137  N   ALA A 303       3.174 -10.063  -2.982  1.00 22.45           N
ATOM   2138  CA  ALA A 303       1.762  -9.701  -2.977  1.00 26.10           C
ATOM   2139  C   ALA A 303       0.892 -10.847  -2.477  1.00 18.62           C
ATOM   2140  O   ALA A 303      -0.166 -10.609  -1.884  1.00 22.95           O
ATOM   2141  CB  ALA A 303       1.325  -9.270  -4.377  1.00 30.85           C
ATOM   2142  N   ASN A 304       1.319 -12.093  -2.702  1.00 19.72           N
ATOM   2143  CA  ASN A 304       0.565 -13.235  -2.197  1.00 24.12           C
ATOM   2144  C   ASN A 304       0.628 -13.312  -0.676  1.00 18.46           C
ATOM   2145  O   ASN A 304      -0.376 -13.620  -0.025  1.00 17.55           O
ATOM   2146  CB  ASN A 304       1.088 -14.530  -2.818  1.00 30.41           C
ATOM   2147  CG  ASN A 304       0.982 -14.537  -4.329  1.00 31.85           C
ATOM   2148  OD1 ASN A 304       0.282 -13.714  -4.916  1.00 26.99           O
ATOM   2149  ND2 ASN A 304       1.675 -15.473  -4.967  1.00 27.16           N
ATOM   2150  N   LYS A 305       1.801 -13.043  -0.095  1.00 20.88           N
ATOM   2151  CA  LYS A 305       1.918 -13.035   1.360  1.00 25.04           C
ATOM   2152  C   LYS A 305       1.093 -11.910   1.968  1.00 21.68           C
ATOM   2153  O   LYS A 305       0.397 -12.112   2.969  1.00 23.73           O
ATOM   2154  CB  LYS A 305       3.382 -12.890   1.772  1.00 27.70           C
ATOM   2155  CG  LYS A 305       4.350 -13.767   1.011  1.00 33.35           C
ATOM   2156  CD  LYS A 305       5.754 -13.199   1.110  1.00 42.12           C
ATOM   2157  CE  LYS A 305       6.724 -13.948   0.218  1.00 47.71           C
ATOM   2158  NZ  LYS A 305       8.041 -13.259   0.157  1.00 43.63           N
ATOM   2159  N   ALA A 306       1.167 -10.714   1.377  1.00 21.21           N
ATOM   2160  CA  ALA A 306       0.444  -9.570   1.920  1.00 22.19           C
ATOM   2161  C   ALA A 306      -1.062  -9.789   1.866  1.00 21.07           C
ATOM   2162  O   ALA A 306      -1.775  -9.481   2.828  1.00 20.32           O
ATOM   2163  CB  ALA A 306       0.833  -8.299   1.165  1.00 19.39           C
ATOM   2164  N   SER A 307      -1.566 -10.322   0.749  1.00 19.90           N
ATOM   2165  CA  SER A 307      -2.995 -10.598   0.648  1.00 22.70           C
ATOM   2166  C   SER A 307      -3.430 -11.632   1.677  1.00 20.12           C
ATOM   2167  O   SER A 307      -4.476 -11.478   2.319  1.00 20.38           O
ATOM   2168  CB  SER A 307      -3.343 -11.066  -0.765  1.00 23.45           C
ATOM   2169  OG  SER A 307      -3.093 -10.045  -1.715  1.00 37.51           O
ATOM   2170  N   PHE A 308      -2.637 -12.694   1.851  1.00 24.69           N
ATOM   2171  CA  PHE A 308      -2.967 -13.708   2.847  1.00 25.36           C
ATOM   2172  C   PHE A 308      -2.933 -13.130   4.256  1.00 22.26           C
ATOM   2173  O   PHE A 308      -3.761 -13.489   5.101  1.00 22.68           O
ATOM   2174  CB  PHE A 308      -2.011 -14.894   2.727  1.00 24.19           C
ATOM   2175  CG  PHE A 308      -2.126 -15.881   3.854  1.00 28.35           C
ATOM   2176  CD1 PHE A 308      -3.249 -16.681   3.979  1.00 18.48           C
ATOM   2177  CD2 PHE A 308      -1.108 -16.013   4.784  1.00 34.95           C
ATOM   2178  CE1 PHE A 308      -3.358 -17.590   5.014  1.00 23.10           C
ATOM   2179  CE2 PHE A 308      -1.209 -16.922   5.821  1.00 32.86           C
ATOM   2180  CZ  PHE A 308      -2.336 -17.712   5.935  1.00 34.16           C
ATOM   2181  N   ASP A 309      -1.985 -12.228   4.527  1.00 17.96           N
ATOM   2182  CA  ASP A 309      -1.950 -11.568   5.828  1.00 24.84           C
ATOM   2183  C   ASP A 309      -3.138 -10.633   6.014  1.00 19.00           C
ATOM   2184  O   ASP A 309      -3.566 -10.396   7.149  1.00 21.58           O
ATOM   2185  CB  ASP A 309      -0.637 -10.803   6.000  1.00 16.89           C
ATOM   2186  CG  ASP A 309       0.548 -11.723   6.239  1.00 22.01           C
ATOM   2187  OD1 ASP A 309       0.337 -12.855   6.724  1.00 30.40           O
ATOM   2188  OD2 ASP A 309       1.691 -11.314   5.946  1.00 29.08           O
ATOM   2189  N   LEU A 310      -3.681 -10.096   4.920  1.00 20.25           N
ATOM   2190  CA  LEU A 310      -4.877  -9.268   5.011  1.00 24.77           C
ATOM   2191  C   LEU A 310      -6.141 -10.109   5.127  1.00 28.19           C
ATOM   2192  O   LEU A 310      -7.127  -9.659   5.723  1.00 25.98           O
ATOM   2193  CB  LEU A 310      -4.968  -8.341   3.799  1.00 29.40           C
ATOM   2194  CG  LEU A 310      -3.881  -7.270   3.699  1.00 30.28           C
ATOM   2195  CD1 LEU A 310      -3.874  -6.650   2.313  1.00 26.77           C
ATOM   2196  CD2 LEU A 310      -4.070  -6.203   4.770  1.00 28.71           C
ATOM   2197  N   SER A 311      -6.135 -11.320   4.566  1.00 21.04           N
ATOM   2198  CA  SER A 311      -7.263 -12.226   4.750  1.00 21.01           C
ATOM   2199  C   SER A 311      -7.260 -12.840   6.145  1.00 26.83           C
ATOM   2200  O   SER A 311      -8.322 -13.008   6.754  1.00 27.50           O
ATOM   2201  CB  SER A 311      -7.239 -13.322   3.684  1.00 17.46           C
ATOM   2202  OG  SER A 311      -7.492 -12.789   2.398  1.00 33.81           O
ATOM   2203  N   LYS A 312      -6.076 -13.179   6.665  1.00 19.70           N
ATOM   2204  CA  LYS A 312      -5.994 -13.727   8.014  1.00 20.80           C
ATOM   2205  C   LYS A 312      -6.380 -12.690   9.061  1.00 25.54           C
ATOM   2206  O   LYS A 312      -6.938 -13.045  10.105  1.00 33.49           O
ATOM   2207  CB  LYS A 312      -4.587 -14.263   8.283  1.00 27.36           C
ATOM   2208  CG  LYS A 312      -4.461 -15.061   9.574  1.00 37.68           C
ATOM   2209  CD  LYS A 312      -3.132 -15.799   9.655  1.00 42.76           C
ATOM   2210  CE  LYS A 312      -1.979 -14.851   9.942  1.00 47.67           C
ATOM   2211  NZ  LYS A 312      -2.073 -14.258  11.306  1.00 46.06           N
ATOM   2212  N   PHE A 313      -6.095 -11.410   8.802  1.00 16.98           N
ATOM   2213  CA  PHE A 313      -6.532 -10.360   9.716  1.00 23.00           C
ATOM   2214  C   PHE A 313      -8.052 -10.277   9.772  1.00 22.85           C
ATOM   2215  O   PHE A 313      -8.630 -10.060  10.843  1.00 27.91           O
ATOM   2216  CB  PHE A 313      -5.936  -9.014   9.301  1.00 21.91           C
ATOM   2217  CG  PHE A 313      -6.709  -7.829   9.806  1.00 30.05           C
ATOM   2218  CD1 PHE A 313      -6.587  -7.413  11.121  1.00 29.13           C
ATOM   2219  CD2 PHE A 313      -7.561  -7.134   8.965  1.00 27.57           C
ATOM   2220  CE1 PHE A 313      -7.302  -6.325  11.586  1.00 26.99           C
ATOM   2221  CE2 PHE A 313      -8.279  -6.047   9.424  1.00 28.59           C
ATOM   2222  CZ  PHE A 313      -8.149  -5.643  10.736  1.00 26.00           C
ATOM   2223  N   ALA A 314      -8.716 -10.444   8.625  1.00 20.97           N
ATOM   2224  CA  ALA A 314     -10.174 -10.422   8.605  1.00 29.04           C
ATOM   2225  C   ALA A 314     -10.755 -11.571   9.419  1.00 33.23           C
ATOM   2226  O   ALA A 314     -11.719 -11.384  10.171  1.00 32.35           O
ATOM   2227  CB  ALA A 314     -10.681 -10.477   7.164  1.00 29.92           C
ATOM   2228  N   ALA A 315     -10.180 -12.768   9.283  1.00 31.16           N
ATOM   2229  CA  ALA A 315     -10.667 -13.909  10.052  1.00 33.70           C
ATOM   2230  C   ALA A 315     -10.334 -13.760  11.530  1.00 32.00           C
ATOM   2231  O   ALA A 315     -11.120 -14.169  12.393  1.00 29.94           O
ATOM   2232  CB  ALA A 315     -10.086 -15.206   9.494  1.00 26.79           C
ATOM   2233  N   ASP A 316      -9.170 -13.184  11.843  1.00 27.87           N
ATOM   2234  CA  ASP A 316      -8.848 -12.893  13.235  1.00 34.08           C
ATOM   2235  C   ASP A 316      -9.781 -11.829  13.800  1.00 39.05           C
ATOM   2236  O   ASP A 316     -10.178 -11.901  14.969  1.00 38.86           O
ATOM   2237  CB  ASP A 316      -7.389 -12.456  13.360  1.00 32.41           C
ATOM   2238  CG  ASP A 316      -6.419 -13.593  13.110  1.00 39.16           C
ATOM   2239  OD1 ASP A 316      -6.812 -14.762  13.307  1.00 53.08           O
ATOM   2240  OD2 ASP A 316      -5.264 -13.318  12.719  1.00 41.91           O
ATOM   2241  N   ALA A 317     -10.140 -10.833  12.984  1.00 28.59           N
ATOM   2242  CA  ALA A 317     -11.147  -9.865  13.402  1.00 30.17           C
ATOM   2243  C   ALA A 317     -12.509 -10.523  13.573  1.00 38.82           C
ATOM   2244  O   ALA A 317     -13.274 -10.139  14.465  1.00 38.57           O
ATOM   2245  CB  ALA A 317     -11.232  -8.721  12.392  1.00 23.94           C
ATOM   2246  N   ALA A 318     -12.828 -11.509  12.731  1.00 29.52           N
ATOM   2247  CA  ALA A 318     -14.048 -12.281  12.932  1.00 35.54           C
ATOM   2248  C   ALA A 318     -13.951 -13.160  14.170  1.00 38.55           C
ATOM   2249  O   ALA A 318     -14.965 -13.401  14.835  1.00 45.94           O
ATOM   2250  CB  ALA A 318     -14.348 -13.131  11.697  1.00 33.83           C
ATOM   2251  N   ARG A 319     -12.752 -13.650  14.497  1.00 33.78           N
ATOM   2252  CA  ARG A 319     -12.597 -14.409  15.732  1.00 34.65           C
ATOM   2253  C   ARG A 319     -12.869 -13.533  16.945  1.00 44.95           C
ATOM   2254  O   ARG A 319     -13.568 -13.947  17.875  1.00 46.60           O
ATOM   2255  CB  ARG A 319     -11.201 -15.021  15.821  1.00 40.29           C
ATOM   2256  CG  ARG A 319     -10.979 -15.799  17.107  1.00 46.33           C
ATOM   2257  CD  ARG A 319      -9.877 -15.189  17.948  1.00 48.25           C
ATOM   2258  NE  ARG A 319      -8.560 -15.385  17.354  1.00 67.33           N
ATOM   2259  CZ  ARG A 319      -7.870 -14.443  16.727  1.00 59.38           C
ATOM   2260  NH1 ARG A 319      -6.651 -14.673  16.263  1.00 45.49           N
ATOM   2261  NH2 ARG A 319      -8.411 -13.237  16.568  1.00 45.49           N
ATOM   2262  N   ALA A 320     -12.335 -12.310  16.950  1.00 42.17           N
ATOM   2263  CA  ALA A 320     -12.629 -11.388  18.040  1.00 37.74           C
ATOM   2264  C   ALA A 320     -14.104 -11.014  18.089  1.00 50.81           C
ATOM   2265  O   ALA A 320     -14.591 -10.592  19.143  1.00 56.07           O
ATOM   2266  CB  ALA A 320     -11.772 -10.128  17.911  1.00 44.78           C
ATOM   2267  N   ALA A 321     -14.827 -11.168  16.978  1.00 48.55           N
ATOM   2268  CA  ALA A 321     -16.246 -10.836  16.958  1.00 44.00           C
ATOM   2269  C   ALA A 321     -17.097 -11.961  17.537  1.00 45.78           C
ATOM   2270  O   ALA A 321     -18.088 -11.698  18.227  1.00 47.31           O
ATOM   2271  CB  ALA A 321     -16.691 -10.510  15.531  1.00 40.86           C
ATOM   2272  N   VAL A 322     -16.729 -13.218  17.273  1.00 36.13           N
ATOM   2273  CA  VAL A 322     -17.527 -14.329  17.784  1.00 53.10           C
ATOM   2274  C   VAL A 322     -17.288 -14.526  19.276  1.00 56.11           C
ATOM   2275  O   VAL A 322     -18.200 -14.931  20.008  1.00 52.75           O
ATOM   2276  CB  VAL A 322     -17.243 -15.617  16.986  1.00 49.25           C
ATOM   2277  CG1 VAL A 322     -17.633 -15.431  15.531  1.00 45.08           C
ATOM   2278  CG2 VAL A 322     -15.783 -16.020  17.099  1.00 53.33           C
ATOM   2279  N   GLU A 323     -16.075 -14.244  19.756  1.00 53.82           N
ATOM   2280  CA  GLU A 323     -15.827 -14.294  21.191  1.00 58.73           C
ATOM   2281  C   GLU A 323     -16.465 -13.116  21.912  1.00 57.74           C
ATOM   2282  O   GLU A 323     -16.657 -13.179  23.132  1.00 51.78           O
ATOM   2283  CB  GLU A 323     -14.323 -14.338  21.472  1.00 52.84           C
ATOM   2284  CG  GLU A 323     -13.535 -15.322  20.606  1.00 50.41           C
ATOM   2285  CD  GLU A 323     -13.790 -16.786  20.940  1.00 72.90           C
ATOM   2286  OE1 GLU A 323     -14.964 -17.195  21.065  1.00 78.89           O
ATOM   2287  OE2 GLU A 323     -12.800 -17.537  21.071  1.00 67.96           O
ATOM   2288  N   ALA A 324     -16.796 -12.046  21.186  1.00 52.42           N
ATOM   2289  CA  ALA A 324     -17.571 -10.953  21.755  1.00 46.67           C
ATOM   2290  C   ALA A 324     -19.065 -11.243  21.756  1.00 58.91           C
ATOM   2291  O   ALA A 324     -19.809 -10.590  22.495  1.00 64.06           O
ATOM   2292  CB  ALA A 324     -17.298  -9.657  20.990  1.00 45.05           C
ATOM   2293  N   GLY A 325     -19.517 -12.200  20.949  1.00 54.74           N
ATOM   2294  CA  GLY A 325     -20.909 -12.595  20.921  1.00 54.17           C
ATOM   2295  C   GLY A 325     -21.649 -12.332  19.626  1.00 53.11           C
ATOM   2296  O   GLY A 325     -22.868 -12.537  19.584  1.00 55.89           O
ATOM   2297  N   ALA A 326     -20.964 -11.886  18.574  1.00 48.47           N
ATOM   2298  CA  ALA A 326     -21.633 -11.632  17.306  1.00 46.91           C
ATOM   2299  C   ALA A 326     -22.184 -12.928  16.727  1.00 51.74           C
ATOM   2300  O   ALA A 326     -21.530 -13.975  16.771  1.00 50.40           O
ATOM   2301  CB  ALA A 326     -20.669 -10.976  16.316  1.00 46.62           C
ATOM   2302  N   ASP A 327     -23.397 -12.854  16.184  1.00 50.72           N
ATOM   2303  CA  ASP A 327     -24.063 -14.043  15.675  1.00 49.50           C
ATOM   2304  C   ASP A 327     -23.313 -14.613  14.474  1.00 47.00           C
ATOM   2305  O   ASP A 327     -22.558 -13.915  13.792  1.00 50.59           O
ATOM   2306  CB  ASP A 327     -25.509 -13.726  15.292  1.00 43.22           C
ATOM   2307  CG  ASP A 327     -25.607 -12.841  14.066  1.00 52.04           C
ATOM   2308  OD1 ASP A 327     -24.838 -11.860  13.968  1.00 56.48           O
ATOM   2309  OD2 ASP A 327     -26.451 -13.134  13.193  1.00 54.72           O
ATOM   2310  N   ILE A 328     -23.539 -15.901  14.217  1.00 37.71           N
ATOM   2311  CA  ILE A 328     -22.769 -16.617  13.202  1.00 43.76           C
ATOM   2312  C   ILE A 328     -23.056 -16.070  11.807  1.00 40.35           C
ATOM   2313  O   ILE A 328     -22.166 -16.029  10.949  1.00 44.15           O
ATOM   2314  CB  ILE A 328     -23.056 -18.128  13.297  1.00 39.02           C
ATOM   2315  CG1 ILE A 328     -22.532 -18.872  12.065  1.00 54.24           C
ATOM   2316  CG2 ILE A 328     -24.542 -18.384  13.498  1.00 43.77           C
ATOM   2317  CD1 ILE A 328     -22.772 -20.366  12.110  1.00 53.27           C
ATOM   2318  N   GLU A 329     -24.285 -15.604  11.573  1.00 41.60           N
ATOM   2319  CA  GLU A 329     -24.715 -15.223  10.230  1.00 43.79           C
ATOM   2320  C   GLU A 329     -23.881 -14.074   9.667  1.00 43.15           C
ATOM   2321  O   GLU A 329     -23.373 -14.151   8.542  1.00 34.77           O
ATOM   2322  CB  GLU A 329     -26.199 -14.854  10.253  1.00 44.61           C
ATOM   2323  CG  GLU A 329     -26.772 -14.468   8.904  1.00 51.76           C
ATOM   2324  CD  GLU A 329     -28.283 -14.350   8.946  1.00 66.64           C
ATOM   2325  OE1 GLU A 329     -28.971 -15.298   8.508  1.00 66.39           O
ATOM   2326  OE2 GLU A 329     -28.783 -13.312   9.430  1.00 71.36           O
ATOM   2327  N   ARG A 330     -23.746 -12.986  10.431  1.00 38.29           N
ATOM   2328  CA  ARG A 330     -22.968 -11.848   9.949  1.00 45.55           C
ATOM   2329  C   ARG A 330     -21.491 -12.202   9.829  1.00 49.35           C
ATOM   2330  O   ARG A 330     -20.801 -11.729   8.918  1.00 43.46           O
ATOM   2331  CB  ARG A 330     -23.158 -10.643  10.872  1.00 47.90           C
ATOM   2332  CG  ARG A 330     -24.570 -10.078  10.874  1.00 46.94           C
ATOM   2333  CD  ARG A 330     -24.981  -9.566   9.497  1.00 61.71           C
ATOM   2334  NE  ARG A 330     -24.784  -8.127   9.352  1.00 63.06           N
ATOM   2335  CZ  ARG A 330     -23.821  -7.566   8.634  1.00 56.78           C
ATOM   2336  NH1 ARG A 330     -22.944  -8.294   7.962  1.00 62.30           N
ATOM   2337  NH2 ARG A 330     -23.738  -6.239   8.585  1.00 53.29           N
ATOM   2338  N   VAL A 331     -20.991 -13.043  10.737  1.00 41.40           N
ATOM   2339  CA  VAL A 331     -19.587 -13.437  10.695  1.00 35.20           C
ATOM   2340  C   VAL A 331     -19.307 -14.302   9.471  1.00 32.39           C
ATOM   2341  O   VAL A 331     -18.249 -14.183   8.839  1.00 29.14           O
ATOM   2342  CB  VAL A 331     -19.204 -14.147  12.008  1.00 42.22           C
ATOM   2343  CG1 VAL A 331     -17.943 -14.981  11.832  1.00 43.05           C
ATOM   2344  CG2 VAL A 331     -19.016 -13.122  13.116  1.00 31.98           C
ATOM   2345  N   ALA A 332     -20.250 -15.173   9.105  1.00 31.69           N
ATOM   2346  CA  ALA A 332     -20.053 -16.021   7.933  1.00 29.98           C
ATOM   2347  C   ALA A 332     -19.998 -15.201   6.652  1.00 31.17           C
ATOM   2348  O   ALA A 332     -19.308 -15.584   5.700  1.00 34.98           O
ATOM   2349  CB  ALA A 332     -21.164 -17.067   7.847  1.00 29.49           C
ATOM   2350  N   GLU A 333     -20.712 -14.076   6.613  1.00 40.88           N
ATOM   2351  CA  GLU A 333     -20.679 -13.202   5.444  1.00 38.71           C
ATOM   2352  C   GLU A 333     -19.300 -12.584   5.259  1.00 29.27           C
ATOM   2353  O   GLU A 333     -18.746 -12.595   4.153  1.00 35.50           O
ATOM   2354  CB  GLU A 333     -21.744 -12.117   5.589  1.00 38.46           C
ATOM   2355  CG  GLU A 333     -23.143 -12.673   5.764  1.00 55.83           C
ATOM   2356  CD  GLU A 333     -24.097 -11.676   6.388  1.00 70.91           C
ATOM   2357  OE1 GLU A 333     -23.690 -10.514   6.599  1.00 69.72           O
ATOM   2358  OE2 GLU A 333     -25.258 -12.053   6.654  1.00 57.53           O
ATOM   2359  N   VAL A 334     -18.725 -12.051   6.338  1.00 31.86           N
ATOM   2360  CA  VAL A 334     -17.417 -11.409   6.253  1.00 25.49           C
ATOM   2361  C   VAL A 334     -16.349 -12.419   5.853  1.00 32.27           C
ATOM   2362  O   VAL A 334     -15.440 -12.109   5.072  1.00 24.89           O
ATOM   2363  CB  VAL A 334     -17.083 -10.717   7.588  1.00 26.10           C
ATOM   2364  CG1 VAL A 334     -15.674 -10.155   7.565  1.00 32.60           C
ATOM   2365  CG2 VAL A 334     -18.095  -9.620   7.869  1.00 26.73           C
ATOM   2366  N   LEU A 335     -16.448 -13.646   6.367  1.00 30.35           N
ATOM   2367  CA  LEU A 335     -15.477 -14.673   6.006  1.00 31.29           C
ATOM   2368  C   LEU A 335     -15.643 -15.107   4.555  1.00 30.73           C
ATOM   2369  O   LEU A 335     -14.651 -15.384   3.870  1.00 28.26           O
ATOM   2370  CB  LEU A 335     -15.602 -15.865   6.952  1.00 24.17           C
ATOM   2371  CG  LEU A 335     -15.155 -15.596   8.391  1.00 37.95           C
ATOM   2372  CD1 LEU A 335     -15.478 -16.779   9.285  1.00 31.34           C
ATOM   2373  CD2 LEU A 335     -13.669 -15.280   8.433  1.00 35.91           C
ATOM   2374  N   ILE A 336     -16.885 -15.170   4.067  1.00 27.97           N
ATOM   2375  CA  ILE A 336     -17.117 -15.460   2.654  1.00 22.82           C
ATOM   2376  C   ILE A 336     -16.485 -14.380   1.784  1.00 20.35           C
ATOM   2377  O   ILE A 336     -15.801 -14.672   0.796  1.00 18.68           O
ATOM   2378  CB  ILE A 336     -18.625 -15.605   2.374  1.00 28.54           C
ATOM   2379  CG1 ILE A 336     -19.117 -16.993   2.785  1.00 26.41           C
ATOM   2380  CG2 ILE A 336     -18.934 -15.353   0.905  1.00 28.73           C
ATOM   2381  CD1 ILE A 336     -18.525 -18.117   1.965  1.00 23.75           C
ATOM   2382  N   GLU A 337     -16.694 -13.113   2.151  1.00 22.95           N
ATOM   2383  CA  GLU A 337     -16.110 -12.013   1.390  1.00 24.21           C
ATOM   2384  C   GLU A 337     -14.589 -12.027   1.454  1.00 29.19           C
ATOM   2385  O   GLU A 337     -13.924 -11.604   0.502  1.00 26.78           O
ATOM   2386  CB  GLU A 337     -16.649 -10.677   1.904  1.00 27.10           C
ATOM   2387  CG  GLU A 337     -18.122 -10.439   1.611  1.00 33.64           C
ATOM   2388  CD  GLU A 337     -18.630  -9.137   2.201  1.00 56.45           C
ATOM   2389  OE1 GLU A 337     -19.484  -9.186   3.113  1.00 47.89           O
ATOM   2390  OE2 GLU A 337     -18.170  -8.063   1.758  1.00 54.57           O
ATOM   2391  N   ALA A 338     -14.020 -12.510   2.561  1.00 30.04           N
ATOM   2392  CA  ALA A 338     -12.567 -12.531   2.693  1.00 23.08           C
ATOM   2393  C   ALA A 338     -11.945 -13.621   1.830  1.00 22.87           C
ATOM   2394  O   ALA A 338     -10.886 -13.414   1.226  1.00 24.27           O
ATOM   2395  CB  ALA A 338     -12.177 -12.717   4.159  1.00 26.44           C
ATOM   2396  N   ILE A 339     -12.588 -14.788   1.758  1.00 20.45           N
ATOM   2397  CA  ILE A 339     -12.026 -15.901   0.999  1.00 20.54           C
ATOM   2398  C   ILE A 339     -12.036 -15.596  -0.494  1.00 21.42           C
ATOM   2399  O   ILE A 339     -11.054 -15.855  -1.200  1.00 29.22           O
ATOM   2400  CB  ILE A 339     -12.786 -17.200   1.323  1.00 19.81           C
ATOM   2401  CG1 ILE A 339     -12.566 -17.582   2.788  1.00 24.61           C
ATOM   2402  CG2 ILE A 339     -12.344 -18.325   0.399  1.00 21.95           C
ATOM   2403  CD1 ILE A 339     -13.458 -18.699   3.270  1.00 23.90           C
ATOM   2404  N   LYS A 340     -13.138 -15.039  -1.002  1.00 19.15           N
ATOM   2405  CA  LYS A 340     -13.175 -14.657  -2.408  1.00 28.79           C
ATOM   2406  C   LYS A 340     -12.296 -13.448  -2.697  1.00 23.21           C
ATOM   2407  O   LYS A 340     -11.866 -13.272  -3.841  1.00 27.44           O
ATOM   2408  CB  LYS A 340     -14.614 -14.388  -2.852  1.00 29.61           C
ATOM   2409  CG  LYS A 340     -15.347 -13.333  -2.046  1.00 31.82           C
ATOM   2410  CD  LYS A 340     -16.815 -13.291  -2.441  1.00 36.13           C
ATOM   2411  CE  LYS A 340     -17.437 -14.678  -2.362  1.00 32.42           C
ATOM   2412  NZ  LYS A 340     -18.837 -14.711  -2.871  1.00 38.91           N
ATOM   2413  N   ALA A 341     -12.015 -12.617  -1.689  1.00 19.69           N
ATOM   2414  CA  ALA A 341     -11.045 -11.543  -1.871  1.00 24.20           C
ATOM   2415  C   ALA A 341      -9.644 -12.103  -2.072  1.00 22.43           C
ATOM   2416  O   ALA A 341      -8.876 -11.594  -2.897  1.00 25.16           O
ATOM   2417  CB  ALA A 341     -11.080 -10.592  -0.674  1.00 26.36           C
ATOM   2418  N   GLN A 342      -9.293 -13.152  -1.324  1.00 21.40           N
ATOM   2419  CA  GLN A 342      -8.011 -13.815  -1.529  1.00 28.23           C
ATOM   2420  C   GLN A 342      -7.971 -14.526  -2.875  1.00 23.79           C
ATOM   2421  O   GLN A 342      -6.923 -14.572  -3.531  1.00 24.43           O
ATOM   2422  CB  GLN A 342      -7.747 -14.799  -0.388  1.00 21.26           C
ATOM   2423  CG  GLN A 342      -6.385 -15.472  -0.438  1.00 24.43           C
ATOM   2424  CD  GLN A 342      -5.251 -14.509  -0.152  1.00 29.61           C
ATOM   2425  OE1 GLN A 342      -5.458 -13.442   0.426  1.00 22.02           O
ATOM   2426  NE2 GLN A 342      -4.043 -14.881  -0.557  1.00 29.62           N
ATOM   2427  N   ALA A 343      -9.106 -15.087  -3.304  1.00 25.28           N
ATOM   2428  CA  ALA A 343      -9.173 -15.718  -4.617  1.00 24.11           C
ATOM   2429  C   ALA A 343      -8.967 -14.706  -5.735  1.00 20.14           C
ATOM   2430  O   ALA A 343      -8.368 -15.036  -6.765  1.00 28.86           O
ATOM   2431  CB  ALA A 343     -10.512 -16.435  -4.788  1.00 23.02           C
ATOM   2432  N   GLU A 344      -9.454 -13.475  -5.557  1.00 17.98           N
ATOM   2433  CA  GLU A 344      -9.233 -12.439  -6.561  1.00 26.01           C
ATOM   2434  C   GLU A 344      -7.754 -12.094  -6.675  1.00 17.78           C
ATOM   2435  O   GLU A 344      -7.214 -11.993  -7.783  1.00 21.62           O
ATOM   2436  CB  GLU A 344     -10.052 -11.191  -6.227  1.00 33.12           C
ATOM   2437  CG  GLU A 344     -11.555 -11.378  -6.341  1.00 21.58           C
ATOM   2438  CD  GLU A 344     -12.319 -10.086  -6.120  1.00 51.22           C
ATOM   2439  OE1 GLU A 344     -12.093  -9.122  -6.883  1.00 49.88           O
ATOM   2440  OE2 GLU A 344     -13.138 -10.031  -5.177  1.00 54.13           O
ATOM   2441  N   ALA A 345      -7.080 -11.910  -5.535  1.00 17.87           N
ATOM   2442  CA  ALA A 345      -5.649 -11.621  -5.562  1.00 21.91           C
ATOM   2443  C   ALA A 345      -4.858 -12.793  -6.126  1.00 20.66           C
ATOM   2444  O   ALA A 345      -3.887 -12.596  -6.866  1.00 28.89           O
ATOM   2445  CB  ALA A 345      -5.152 -11.275  -4.161  1.00 22.87           C
ATOM   2446  N   ALA A 346      -5.252 -14.020  -5.777  1.00 18.81           N
ATOM   2447  CA  ALA A 346      -4.569 -15.197  -6.305  1.00 27.37           C
ATOM   2448  C   ALA A 346      -4.631 -15.230  -7.826  1.00 22.18           C
ATOM   2449  O   ALA A 346      -3.630 -15.524  -8.490  1.00 23.70           O
ATOM   2450  CB  ALA A 346      -5.181 -16.467  -5.715  1.00 19.09           C
ATOM   2451  N   LYS A 347      -5.798 -14.925  -8.395  1.00 21.14           N
ATOM   2452  CA  LYS A 347      -5.925 -14.891  -9.847  1.00 26.45           C
ATOM   2453  C   LYS A 347      -5.212 -13.679 -10.435  1.00 23.54           C
ATOM   2454  O   LYS A 347      -4.522 -13.795 -11.455  1.00 28.35           O
ATOM   2455  CB  LYS A 347      -7.402 -14.896 -10.239  1.00 30.60           C
ATOM   2456  CG  LYS A 347      -8.152 -16.126  -9.755  1.00 33.38           C
ATOM   2457  CD  LYS A 347      -9.656 -15.907  -9.757  1.00 39.37           C
ATOM   2458  CE  LYS A 347     -10.381 -17.100  -9.152  1.00 47.70           C
ATOM   2459  NZ  LYS A 347     -11.855 -16.894  -9.097  1.00 42.38           N
ATOM   2460  N   PHE A 348      -5.357 -12.511  -9.802  1.00 19.78           N
ATOM   2461  CA  PHE A 348      -4.716 -11.305 -10.317  1.00 20.29           C
ATOM   2462  C   PHE A 348      -3.198 -11.429 -10.290  1.00 25.54           C
ATOM   2463  O   PHE A 348      -2.522 -11.071 -11.262  1.00 24.82           O
ATOM   2464  CB  PHE A 348      -5.169 -10.084  -9.514  1.00 24.36           C
ATOM   2465  CG  PHE A 348      -4.617  -8.782 -10.025  1.00 33.03           C
ATOM   2466  CD1 PHE A 348      -5.224  -8.123 -11.083  1.00 39.16           C
ATOM   2467  CD2 PHE A 348      -3.492  -8.214  -9.447  1.00 27.40           C
ATOM   2468  CE1 PHE A 348      -4.720  -6.926 -11.557  1.00 38.52           C
ATOM   2469  CE2 PHE A 348      -2.982  -7.017  -9.917  1.00 38.72           C
ATOM   2470  CZ  PHE A 348      -3.598  -6.371 -10.972  1.00 38.55           C
ATOM   2471  N   SER A 349      -2.641 -11.935  -9.186  1.00 18.06           N
ATOM   2472  CA  SER A 349      -1.197 -12.123  -9.111  1.00 19.64           C
ATOM   2473  C   SER A 349      -0.717 -13.179 -10.099  1.00 26.11           C
ATOM   2474  O   SER A 349       0.438 -13.136 -10.537  1.00 30.84           O
ATOM   2475  CB  SER A 349      -0.786 -12.500  -7.689  1.00 27.82           C
ATOM   2476  OG  SER A 349       0.611 -12.719  -7.600  1.00 37.30           O
ATOM   2477  N   ALA A 350      -1.581 -14.131 -10.458  1.00 28.87           N
ATOM   2478  CA  ALA A 350      -1.216 -15.117 -11.468  1.00 26.69           C
ATOM   2479  C   ALA A 350      -1.276 -14.523 -12.870  1.00 23.16           C
ATOM   2480  O   ALA A 350      -0.442 -14.851 -13.721  1.00 28.41           O
ATOM   2481  CB  ALA A 350      -2.127 -16.340 -11.365  1.00 24.41           C
ATOM   2482  N   GLU A 351      -2.253 -13.650 -13.128  1.00 17.77           N
ATOM   2483  CA  GLU A 351      -2.322 -12.979 -14.422  1.00 26.31           C
ATOM   2484  C   GLU A 351      -1.118 -12.070 -14.634  1.00 25.52           C
ATOM   2485  O   GLU A 351      -0.581 -11.986 -15.744  1.00 31.90           O
ATOM   2486  CB  GLU A 351      -3.621 -12.180 -14.532  1.00 26.18           C
ATOM   2487  CG  GLU A 351      -4.883 -13.023 -14.479  1.00 34.36           C
ATOM   2488  CD  GLU A 351      -6.123 -12.193 -14.208  1.00 58.54           C
ATOM   2489  OE1 GLU A 351      -6.145 -11.008 -14.604  1.00 52.07           O
ATOM   2490  OE2 GLU A 351      -7.072 -12.722 -13.590  1.00 57.60           O
ATOM   2491  N   VAL A 352      -0.683 -11.378 -13.578  1.00 24.36           N
ATOM   2492  CA  VAL A 352       0.477 -10.498 -13.688  1.00 25.75           C
ATOM   2493  C   VAL A 352       1.732 -11.306 -13.987  1.00 24.91           C
ATOM   2494  O   VAL A 352       2.541 -10.934 -14.846  1.00 28.90           O
ATOM   2495  CB  VAL A 352       0.635  -9.659 -12.406  1.00 22.09           C
ATOM   2496  CG1 VAL A 352       1.960  -8.913 -12.416  1.00 30.84           C
ATOM   2497  CG2 VAL A 352      -0.524  -8.685 -12.264  1.00 19.60           C
ATOM   2498  N   LEU A 353       1.913 -12.427 -13.287  1.00 20.20           N
ATOM   2499  CA  LEU A 353       3.073 -13.271 -13.545  1.00 29.80           C
ATOM   2500  C   LEU A 353       2.974 -13.952 -14.904  1.00 26.54           C
ATOM   2501  O   LEU A 353       4.001 -14.215 -15.541  1.00 23.16           O
ATOM   2502  CB  LEU A 353       3.225 -14.308 -12.433  1.00 26.84           C
ATOM   2503  CG  LEU A 353       4.607 -14.946 -12.313  1.00 25.55           C
ATOM   2504  CD1 LEU A 353       5.670 -13.866 -12.212  1.00 23.51           C
ATOM   2505  CD2 LEU A 353       4.661 -15.865 -11.108  1.00 25.19           C
ATOM   2506  N   LEU A 354       1.754 -14.236 -15.366  1.00 22.32           N
ATOM   2507  CA  LEU A 354       1.585 -14.817 -16.693  1.00 22.77           C
ATOM   2508  C   LEU A 354       1.964 -13.819 -17.781  1.00 26.31           C
ATOM   2509  O   LEU A 354       2.643 -14.179 -18.750  1.00 24.38           O
ATOM   2510  CB  LEU A 354       0.144 -15.294 -16.875  1.00 21.78           C
ATOM   2511  CG  LEU A 354      -0.134 -16.210 -18.068  1.00 31.36           C
ATOM   2512  CD1 LEU A 354       0.597 -17.535 -17.908  1.00 30.00           C
ATOM   2513  CD2 LEU A 354      -1.629 -16.435 -18.233  1.00 30.03           C
ATOM   2514  N   LYS A 355       1.539 -12.559 -17.638  1.00 27.29           N
ATOM   2515  CA  LYS A 355       1.928 -11.538 -18.606  1.00 26.83           C
ATOM   2516  C   LYS A 355       3.425 -11.265 -18.564  1.00 28.93           C
ATOM   2517  O   LYS A 355       4.011 -10.871 -19.580  1.00 29.44           O
ATOM   2518  CB  LYS A 355       1.154 -10.243 -18.359  1.00 27.71           C
ATOM   2519  CG  LYS A 355      -0.332 -10.329 -18.663  1.00 39.59           C
ATOM   2520  CD  LYS A 355      -0.908  -8.950 -18.953  1.00 38.77           C
ATOM   2521  CE  LYS A 355      -2.104  -8.644 -18.067  1.00 41.03           C
ATOM   2522  NZ  LYS A 355      -1.717  -8.529 -16.633  1.00 44.16           N
ATOM   2523  N   ALA A 356       4.059 -11.463 -17.406  1.00 27.25           N
ATOM   2524  CA  ALA A 356       5.504 -11.282 -17.319  1.00 35.24           C
ATOM   2525  C   ALA A 356       6.241 -12.377 -18.079  1.00 25.75           C
ATOM   2526  O   ALA A 356       7.258 -12.112 -18.731  1.00 25.95           O
ATOM   2527  CB  ALA A 356       5.943 -11.250 -15.856  1.00 19.56           C
ATOM   2528  N   ALA A 357       5.743 -13.615 -18.008  1.00 21.99           N
ATOM   2529  CA  ALA A 357       6.365 -14.705 -18.750  1.00 23.96           C
ATOM   2530  C   ALA A 357       6.214 -14.517 -20.253  1.00 26.94           C
ATOM   2531  O   ALA A 357       7.100 -14.914 -21.018  1.00 33.70           O
ATOM   2532  CB  ALA A 357       5.766 -16.045 -18.321  1.00 20.17           C
ATOM   2533  N   ALA A 358       5.105 -13.918 -20.693  1.00 30.27           N
ATOM   2534  CA  ALA A 358       4.918 -13.655 -22.115  1.00 25.31           C
ATOM   2535  C   ALA A 358       5.929 -12.633 -22.619  1.00 26.45           C
ATOM   2536  O   ALA A 358       6.582 -12.843 -23.647  1.00 35.23           O
ATOM   2537  CB  ALA A 358       3.489 -13.179 -22.378  1.00 21.10           C
ATOM   2538  N   ALA A 359       6.076 -11.518 -21.898  1.00 30.18           N
ATOM   2539  CA  ALA A 359       7.025 -10.487 -22.307  1.00 27.02           C
ATOM   2540  C   ALA A 359       8.451 -11.020 -22.310  1.00 23.41           C
ATOM   2541  O   ALA A 359       9.249 -10.676 -23.190  1.00 29.21           O
ATOM   2542  CB  ALA A 359       6.908  -9.270 -21.391  1.00 35.48           C
ATOM   2543  N   ALA A 360       8.794 -11.859 -21.329  1.00 26.82           N
ATOM   2544  CA  ALA A 360      10.109 -12.490 -21.328  1.00 23.00           C
ATOM   2545  C   ALA A 360      10.279 -13.397 -22.539  1.00 27.08           C
ATOM   2546  O   ALA A 360      11.367 -13.470 -23.123  1.00 35.40           O
ATOM   2547  CB  ALA A 360      10.315 -13.276 -20.033  1.00 20.30           C
ATOM   2548  N   ALA A 361       9.211 -14.093 -22.935  1.00 26.22           N
ATOM   2549  CA  ALA A 361       9.268 -14.913 -24.140  1.00 34.15           C
ATOM   2550  C   ALA A 361       9.422 -14.049 -25.386  1.00 40.30           C
ATOM   2551  O   ALA A 361      10.113 -14.437 -26.335  1.00 40.54           O
ATOM   2552  CB  ALA A 361       8.019 -15.788 -24.240  1.00 25.63           C
ATOM   2553  N   LEU A 362       8.782 -12.876 -25.403  1.00 34.07           N
ATOM   2554  CA  LEU A 362       8.961 -11.955 -26.520  1.00 32.53           C
ATOM   2555  C   LEU A 362      10.387 -11.422 -26.567  1.00 34.60           C
ATOM   2556  O   LEU A 362      10.948 -11.223 -27.651  1.00 42.56           O
ATOM   2557  CB  LEU A 362       7.965 -10.800 -26.420  1.00 33.88           C
ATOM   2558  CG  LEU A 362       6.480 -11.155 -26.340  1.00 31.68           C
ATOM   2559  CD1 LEU A 362       5.628  -9.896 -26.374  1.00 30.59           C
ATOM   2560  CD2 LEU A 362       6.090 -12.104 -27.460  1.00 47.47           C
ATOM   2561  N   ALA A 363      10.988 -11.183 -25.399  1.00 28.31           N
ATOM   2562  CA  ALA A 363      12.376 -10.738 -25.360  1.00 32.90           C
ATOM   2563  C   ALA A 363      13.321 -11.838 -25.826  1.00 40.97           C
ATOM   2564  O   ALA A 363      14.308 -11.563 -26.520  1.00 52.46           O
ATOM   2565  CB  ALA A 363      12.740 -10.279 -23.950  1.00 29.91           C
ATOM   2566  N   GLU A 364      13.039 -13.088 -25.452  1.00 41.06           N
ATOM   2567  CA  GLU A 364      13.877 -14.201 -25.887  1.00 48.43           C
ATOM   2568  C   GLU A 364      13.826 -14.360 -27.401  1.00 37.35           C
ATOM   2569  O   GLU A 364      14.862 -14.523 -28.057  1.00 50.62           O
ATOM   2570  CB  GLU A 364      13.438 -15.489 -25.190  1.00 45.15           C
ATOM   2571  N   ARG A 365      12.621 -14.310 -27.974  1.00 44.15           N
ATOM   2572  CA  ARG A 365      12.458 -14.307 -29.423  1.00 44.98           C
ATOM   2573  C   ARG A 365      13.072 -13.077 -30.078  1.00 44.14           C
ATOM   2574  O   ARG A 365      13.243 -13.069 -31.303  1.00 53.76           O
ATOM   2575  CB  ARG A 365      10.971 -14.386 -29.779  1.00 43.57           C
ATOM   2576  CG  ARG A 365      10.359 -15.774 -29.674  1.00 40.97           C
ATOM   2577  CD  ARG A 365      10.670 -16.596 -30.913  1.00 74.16           C
ATOM   2578  NE  ARG A 365      11.705 -17.594 -30.672  1.00 71.84           N
ATOM   2579  CZ  ARG A 365      12.455 -18.137 -31.621  1.00 66.28           C
ATOM   2580  NH1 ARG A 365      12.339 -17.770 -32.887  1.00 55.17           N
ATOM   2581  NH2 ARG A 365      13.347 -19.067 -31.291  1.00 52.80           N
ATOM   2582  N   GLY A 366      13.401 -12.046 -29.303  1.00 48.75           N
ATOM   2583  CA  GLY A 366      13.951 -10.820 -29.837  1.00 48.80           C
ATOM   2584  C   GLY A 366      12.929  -9.818 -30.322  1.00 50.45           C
ATOM   2585  O   GLY A 366      13.317  -8.784 -30.881  1.00 48.14           O
ATOM   2586  N   GLU A 367      11.636 -10.081 -30.117  1.00 43.92           N
ATOM   2587  CA  GLU A 367      10.605  -9.205 -30.660  1.00 43.87           C
ATOM   2588  C   GLU A 367      10.521  -7.886 -29.905  1.00 46.66           C
ATOM   2589  O   GLU A 367      10.081  -6.880 -30.472  1.00 48.40           O
ATOM   2590  CB  GLU A 367       9.257  -9.921 -30.642  1.00 47.49           C
ATOM   2591  CG  GLU A 367       9.332 -11.329 -31.195  1.00 52.77           C
ATOM   2592  CD  GLU A 367       8.081 -11.731 -31.941  1.00 62.06           C
ATOM   2593  OE1 GLU A 367       6.973 -11.566 -31.387  1.00 52.62           O
ATOM   2594  OE2 GLU A 367       8.208 -12.203 -33.091  1.00 58.23           O
ATOM   2595  N   ILE A 368      10.930  -7.865 -28.636  1.00 42.03           N
ATOM   2596  CA  ILE A 368      10.968  -6.641 -27.851  1.00 34.79           C
ATOM   2597  C   ILE A 368      12.351  -6.503 -27.231  1.00 34.12           C
ATOM   2598  O   ILE A 368      13.112  -7.468 -27.122  1.00 35.02           O
ATOM   2599  CB  ILE A 368       9.878  -6.601 -26.757  1.00 38.54           C
ATOM   2600  CG1 ILE A 368      10.071  -7.739 -25.755  1.00 38.66           C
ATOM   2601  CG2 ILE A 368       8.492  -6.669 -27.380  1.00 37.95           C
ATOM   2602  CD1 ILE A 368       9.069  -7.718 -24.619  1.00 26.99           C
ATOM   2603  N   THR A 369      12.670  -5.278 -26.828  1.00 31.08           N
ATOM   2604  CA  THR A 369      13.965  -4.965 -26.248  1.00 32.45           C
ATOM   2605  C   THR A 369      13.920  -5.101 -24.728  1.00 34.97           C
ATOM   2606  O   THR A 369      12.863  -5.290 -24.123  1.00 39.47           O
ATOM   2607  CB  THR A 369      14.400  -3.554 -26.644  1.00 37.66           C
ATOM   2608  OG1 THR A 369      13.420  -2.608 -26.197  1.00 31.83           O
ATOM   2609  CG2 THR A 369      14.545  -3.448 -28.157  1.00 32.36           C
ATOM   2610  N   GLU A 370      15.097  -4.992 -24.108  1.00 32.49           N
ATOM   2611  CA  GLU A 370      15.182  -5.132 -22.658  1.00 30.76           C
ATOM   2612  C   GLU A 370      14.609  -3.920 -21.936  1.00 30.79           C
ATOM   2613  O   GLU A 370      14.117  -4.053 -20.810  1.00 36.21           O
ATOM   2614  CB  GLU A 370      16.631  -5.376 -22.240  1.00 48.08           C
ATOM   2615  CG  GLU A 370      17.116  -6.786 -22.538  1.00 61.31           C
ATOM   2616  CD  GLU A 370      18.624  -6.914 -22.475  1.00 68.84           C
ATOM   2617  OE1 GLU A 370      19.282  -5.986 -21.961  1.00 66.84           O
ATOM   2618  OE2 GLU A 370      19.153  -7.943 -22.948  1.00 72.67           O
ATOM   2619  N   LYS A 371      14.660  -2.738 -22.555  1.00 31.45           N
ATOM   2620  CA  LYS A 371      13.986  -1.586 -21.965  1.00 37.82           C
ATOM   2621  C   LYS A 371      12.475  -1.776 -21.959  1.00 32.66           C
ATOM   2622  O   LYS A 371      11.798  -1.331 -21.024  1.00 39.76           O
ATOM   2623  CB  LYS A 371      14.359  -0.303 -22.711  1.00 31.99           C
ATOM   2624  CG  LYS A 371      13.674   0.942 -22.157  1.00 43.38           C
ATOM   2625  CD  LYS A 371      13.960   2.184 -22.989  1.00 47.25           C
ATOM   2626  CE  LYS A 371      15.358   2.723 -22.736  1.00 48.97           C
ATOM   2627  NZ  LYS A 371      15.569   4.035 -23.409  1.00 54.49           N
ATOM   2628  N   ASP A 372      11.931  -2.438 -22.984  1.00 34.20           N
ATOM   2629  CA  ASP A 372      10.505  -2.747 -22.993  1.00 38.48           C
ATOM   2630  C   ASP A 372      10.144  -3.711 -21.871  1.00 33.27           C
ATOM   2631  O   ASP A 372       9.085  -3.577 -21.247  1.00 36.83           O
ATOM   2632  CB  ASP A 372      10.098  -3.331 -24.345  1.00 32.90           C
ATOM   2633  CG  ASP A 372      10.347  -2.375 -25.492  1.00 41.36           C
ATOM   2634  OD1 ASP A 372      10.209  -1.151 -25.290  1.00 43.66           O
ATOM   2635  OD2 ASP A 372      10.681  -2.853 -26.596  1.00 42.66           O
ATOM   2636  N   VAL A 373      11.010  -4.690 -21.602  1.00 32.82           N
ATOM   2637  CA  VAL A 373      10.751  -5.627 -20.515  1.00 42.01           C
ATOM   2638  C   VAL A 373      10.868  -4.924 -19.169  1.00 37.58           C
ATOM   2639  O   VAL A 373      10.061  -5.156 -18.261  1.00 31.02           O
ATOM   2640  CB  VAL A 373      11.701  -6.834 -20.609  1.00 37.78           C
ATOM   2641  CG1 VAL A 373      11.295  -7.902 -19.609  1.00 44.82           C
ATOM   2642  CG2 VAL A 373      11.703  -7.398 -22.016  1.00 37.13           C
ATOM   2643  N   ALA A 374      11.872  -4.056 -19.019  1.00 32.93           N
ATOM   2644  CA  ALA A 374      12.012  -3.294 -17.782  1.00 29.32           C
ATOM   2645  C   ALA A 374      10.815  -2.378 -17.564  1.00 31.98           C
ATOM   2646  O   ALA A 374      10.307  -2.265 -16.443  1.00 33.55           O
ATOM   2647  CB  ALA A 374      13.311  -2.489 -17.805  1.00 31.47           C
ATOM   2648  N   ARG A 375      10.348  -1.718 -18.626  1.00 32.69           N
ATOM   2649  CA  ARG A 375       9.153  -0.889 -18.518  1.00 30.53           C
ATOM   2650  C   ARG A 375       7.925  -1.719 -18.171  1.00 26.44           C
ATOM   2651  O   ARG A 375       7.033  -1.243 -17.460  1.00 25.72           O
ATOM   2652  CB  ARG A 375       8.923  -0.134 -19.828  1.00 36.59           C
ATOM   2653  CG  ARG A 375       7.712   0.789 -19.831  1.00 41.70           C
ATOM   2654  CD  ARG A 375       7.443   1.347 -21.222  1.00 38.30           C
ATOM   2655  NE  ARG A 375       8.636   1.950 -21.803  1.00 43.51           N
ATOM   2656  CZ  ARG A 375       9.365   1.399 -22.764  1.00 44.87           C
ATOM   2657  NH1 ARG A 375       9.022   0.246 -23.317  1.00 43.66           N
ATOM   2658  NH2 ARG A 375      10.468   2.017 -23.178  1.00 38.09           N
ATOM   2659  N   PHE A 376       7.867  -2.962 -18.653  1.00 23.56           N
ATOM   2660  CA  PHE A 376       6.680  -3.785 -18.453  1.00 31.78           C
ATOM   2661  C   PHE A 376       6.605  -4.334 -17.032  1.00 26.16           C
ATOM   2662  O   PHE A 376       5.526  -4.352 -16.431  1.00 23.91           O
ATOM   2663  CB  PHE A 376       6.660  -4.923 -19.475  1.00 35.07           C
ATOM   2664  CG  PHE A 376       5.359  -5.671 -19.524  1.00 29.75           C
ATOM   2665  CD1 PHE A 376       4.204  -5.049 -19.970  1.00 32.97           C
ATOM   2666  CD2 PHE A 376       5.293  -6.999 -19.138  1.00 32.15           C
ATOM   2667  CE1 PHE A 376       3.005  -5.735 -20.020  1.00 40.14           C
ATOM   2668  CE2 PHE A 376       4.097  -7.692 -19.188  1.00 30.91           C
ATOM   2669  CZ  PHE A 376       2.952  -7.059 -19.628  1.00 37.14           C
ATOM   2670  N   VAL A 377       7.733  -4.782 -16.476  1.00 25.30           N
ATOM   2671  CA  VAL A 377       7.713  -5.314 -15.116  1.00 29.85           C
ATOM   2672  C   VAL A 377       7.513  -4.199 -14.098  1.00 31.09           C
ATOM   2673  O   VAL A 377       6.994  -4.438 -13.001  1.00 26.01           O
ATOM   2674  CB  VAL A 377       8.995  -6.115 -14.827  1.00 29.11           C
ATOM   2675  CG1 VAL A 377       9.048  -7.362 -15.695  1.00 30.86           C
ATOM   2676  CG2 VAL A 377      10.227  -5.250 -15.045  1.00 36.47           C
ATOM   2677  N   VAL A 378       7.919  -2.971 -14.430  1.00 27.19           N
ATOM   2678  CA  VAL A 378       7.681  -1.849 -13.527  1.00 25.77           C
ATOM   2679  C   VAL A 378       6.193  -1.527 -13.464  1.00 20.41           C
ATOM   2680  O   VAL A 378       5.629  -1.335 -12.381  1.00 18.95           O
ATOM   2681  CB  VAL A 378       8.511  -0.624 -13.953  1.00 24.95           C
ATOM   2682  CG1 VAL A 378       8.009   0.626 -13.249  1.00 23.31           C
ATOM   2683  CG2 VAL A 378       9.979  -0.847 -13.636  1.00 19.02           C
ATOM   2684  N   GLU A 379       5.530  -1.476 -14.623  1.00 22.11           N
ATOM   2685  CA  GLU A 379       4.099  -1.198 -14.635  1.00 25.98           C
ATOM   2686  C   GLU A 379       3.282  -2.371 -14.109  1.00 31.55           C
ATOM   2687  O   GLU A 379       2.151  -2.167 -13.655  1.00 35.33           O
ATOM   2688  CB  GLU A 379       3.640  -0.815 -16.045  1.00 27.32           C
ATOM   2689  CG  GLU A 379       3.558  -1.967 -17.031  1.00 37.81           C
ATOM   2690  CD  GLU A 379       3.305  -1.496 -18.452  1.00 41.94           C
ATOM   2691  OE1 GLU A 379       3.627  -0.329 -18.757  1.00 40.70           O
ATOM   2692  OE2 GLU A 379       2.784  -2.290 -19.263  1.00 39.78           O
ATOM   2693  N   LEU A 380       3.822  -3.591 -14.159  1.00 29.45           N
ATOM   2694  CA  LEU A 380       3.169  -4.708 -13.485  1.00 30.73           C
ATOM   2695  C   LEU A 380       3.307  -4.587 -11.974  1.00 32.99           C
ATOM   2696  O   LEU A 380       2.398  -4.970 -11.229  1.00 30.46           O
ATOM   2697  CB  LEU A 380       3.751  -6.036 -13.966  1.00 34.31           C
ATOM   2698  CG  LEU A 380       3.368  -6.518 -15.366  1.00 44.43           C
ATOM   2699  CD1 LEU A 380       4.057  -7.838 -15.669  1.00 33.56           C
ATOM   2700  CD2 LEU A 380       1.858  -6.653 -15.494  1.00 37.67           C
ATOM   2701  N   ALA A 381       4.442  -4.060 -11.506  1.00 24.87           N
ATOM   2702  CA  ALA A 381       4.627  -3.859 -10.074  1.00 29.20           C
ATOM   2703  C   ALA A 381       3.606  -2.872  -9.524  1.00 26.39           C
ATOM   2704  O   ALA A 381       3.073  -3.067  -8.426  1.00 27.03           O
ATOM   2705  CB  ALA A 381       6.050  -3.380  -9.791  1.00 26.60           C
ATOM   2706  N   LEU A 382       3.312  -1.810 -10.278  1.00 22.59           N
ATOM   2707  CA  LEU A 382       2.305  -0.851  -9.835  1.00 25.61           C
ATOM   2708  C   LEU A 382       0.913  -1.468  -9.818  1.00 29.74           C
ATOM   2709  O   LEU A 382       0.103  -1.133  -8.947  1.00 27.67           O
ATOM   2710  CB  LEU A 382       2.334   0.392 -10.726  1.00 27.67           C
ATOM   2711  CG  LEU A 382       1.356   1.524 -10.397  1.00 31.13           C
ATOM   2712  CD1 LEU A 382       1.418   1.894  -8.921  1.00 30.18           C
ATOM   2713  CD2 LEU A 382       1.643   2.741 -11.264  1.00 44.00           C
ATOM   2714  N   GLU A 383       0.615  -2.367 -10.761  1.00 33.77           N
ATOM   2715  CA  GLU A 383      -0.678  -3.046 -10.743  1.00 32.07           C
ATOM   2716  C   GLU A 383      -0.843  -3.875  -9.476  1.00 27.41           C
ATOM   2717  O   GLU A 383      -1.923  -3.893  -8.874  1.00 25.99           O
ATOM   2718  CB  GLU A 383      -0.833  -3.926 -11.983  1.00 27.93           C
ATOM   2719  CG  GLU A 383      -0.945  -3.152 -13.285  1.00 35.29           C
ATOM   2720  CD  GLU A 383      -0.973  -4.058 -14.499  1.00 42.31           C
ATOM   2721  OE1 GLU A 383      -1.681  -5.088 -14.460  1.00 42.22           O
ATOM   2722  OE2 GLU A 383      -0.278  -3.747 -15.489  1.00 45.88           O
ATOM   2723  N   LEU A 384       0.220  -4.561  -9.052  1.00 28.15           N
ATOM   2724  CA  LEU A 384       0.158  -5.332  -7.814  1.00 29.80           C
ATOM   2725  C   LEU A 384       0.035  -4.418  -6.601  1.00 24.07           C
ATOM   2726  O   LEU A 384      -0.716  -4.719  -5.666  1.00 29.21           O
ATOM   2727  CB  LEU A 384       1.390  -6.229  -7.694  1.00 22.07           C
ATOM   2728  CG  LEU A 384       1.486  -7.370  -8.708  1.00 25.46           C
ATOM   2729  CD1 LEU A 384       2.848  -8.038  -8.632  1.00 29.82           C
ATOM   2730  CD2 LEU A 384       0.376  -8.386  -8.479  1.00 16.86           C
ATOM   2731  N   LEU A 385       0.763  -3.298  -6.599  1.00 20.92           N
ATOM   2732  CA  LEU A 385       0.653  -2.347  -5.497  1.00 25.01           C
ATOM   2733  C   LEU A 385      -0.748  -1.759  -5.401  1.00 22.31           C
ATOM   2734  O   LEU A 385      -1.231  -1.485  -4.297  1.00 24.19           O
ATOM   2735  CB  LEU A 385       1.687  -1.233  -5.661  1.00 26.59           C
ATOM   2736  CG  LEU A 385       3.156  -1.637  -5.524  1.00 27.95           C
ATOM   2737  CD1 LEU A 385       4.063  -0.491  -5.934  1.00 29.22           C
ATOM   2738  CD2 LEU A 385       3.459  -2.080  -4.102  1.00 30.95           C
ATOM   2739  N   GLU A 386      -1.413  -1.560  -6.541  1.00 26.73           N
ATOM   2740  CA  GLU A 386      -2.783  -1.060  -6.518  1.00 30.59           C
ATOM   2741  C   GLU A 386      -3.749  -2.122  -6.008  1.00 22.58           C
ATOM   2742  O   GLU A 386      -4.626  -1.827  -5.188  1.00 21.89           O
ATOM   2743  CB  GLU A 386      -3.191  -0.586  -7.912  1.00 34.67           C
ATOM   2744  CG  GLU A 386      -2.452   0.653  -8.385  1.00 38.02           C
ATOM   2745  CD  GLU A 386      -2.566   0.865  -9.880  1.00 41.80           C
ATOM   2746  OE1 GLU A 386      -2.792  -0.126 -10.607  1.00 47.01           O
ATOM   2747  OE2 GLU A 386      -2.430   2.022 -10.330  1.00 34.57           O
ATOM   2748  N   ALA A 387      -3.602  -3.363  -6.480  1.00 20.93           N
ATOM   2749  CA  ALA A 387      -4.492  -4.432  -6.040  1.00 27.79           C
ATOM   2750  C   ALA A 387      -4.322  -4.735  -4.557  1.00 26.69           C
ATOM   2751  O   ALA A 387      -5.300  -5.069  -3.879  1.00 35.13           O
ATOM   2752  CB  ALA A 387      -4.252  -5.692  -6.871  1.00 27.06           C
ATOM   2753  N   LEU A 388      -3.096  -4.631  -4.039  1.00 22.27           N
ATOM   2754  CA  LEU A 388      -2.887  -4.799  -2.605  1.00 26.93           C
ATOM   2755  C   LEU A 388      -3.549  -3.674  -1.820  1.00 25.66           C
ATOM   2756  O   LEU A 388      -4.110  -3.908  -0.743  1.00 28.55           O
ATOM   2757  CB  LEU A 388      -1.392  -4.865  -2.293  1.00 25.46           C
ATOM   2758  CG  LEU A 388      -0.657  -6.136  -2.725  1.00 36.70           C
ATOM   2759  CD1 LEU A 388       0.847  -5.954  -2.600  1.00 34.28           C
ATOM   2760  CD2 LEU A 388      -1.125  -7.328  -1.902  1.00 34.53           C
ATOM   2761  N   PHE A 389      -3.501  -2.448  -2.347  1.00 23.58           N
ATOM   2762  CA  PHE A 389      -4.133  -1.322  -1.669  1.00 27.71           C
ATOM   2763  C   PHE A 389      -5.652  -1.411  -1.724  1.00 27.65           C
ATOM   2764  O   PHE A 389      -6.330  -1.009  -0.771  1.00 27.25           O
ATOM   2765  CB  PHE A 389      -3.650  -0.007  -2.281  1.00 27.91           C
ATOM   2766  CG  PHE A 389      -4.323   1.210  -1.718  1.00 32.69           C
ATOM   2767  CD1 PHE A 389      -4.376   1.418  -0.350  1.00 34.35           C
ATOM   2768  CD2 PHE A 389      -4.891   2.154  -2.557  1.00 33.72           C
ATOM   2769  CE1 PHE A 389      -4.994   2.537   0.170  1.00 37.98           C
ATOM   2770  CE2 PHE A 389      -5.506   3.279  -2.042  1.00 36.03           C
ATOM   2771  CZ  PHE A 389      -5.557   3.471  -0.677  1.00 40.18           C
ATOM   2772  N   GLU A 390      -6.204  -1.931  -2.822  1.00 28.42           N
ATOM   2773  CA  GLU A 390      -7.651  -2.089  -2.911  1.00 30.06           C
ATOM   2774  C   GLU A 390      -8.153  -3.174  -1.969  1.00 38.65           C
ATOM   2775  O   GLU A 390      -9.274  -3.080  -1.456  1.00 32.06           O
ATOM   2776  CB  GLU A 390      -8.053  -2.393  -4.354  1.00 27.48           C
ATOM   2777  CG  GLU A 390      -7.811  -1.229  -5.303  1.00 43.65           C
ATOM   2778  CD  GLU A 390      -7.555  -1.677  -6.728  1.00 55.96           C
ATOM   2779  OE1 GLU A 390      -7.700  -2.885  -7.008  1.00 54.84           O
ATOM   2780  OE2 GLU A 390      -7.201  -0.821  -7.567  1.00 70.72           O
ATOM   2781  N   MET A 391      -7.341  -4.203  -1.723  1.00 29.64           N
ATOM   2782  CA  MET A 391      -7.704  -5.213  -0.738  1.00 28.47           C
ATOM   2783  C   MET A 391      -7.550  -4.696   0.685  1.00 28.31           C
ATOM   2784  O   MET A 391      -8.333  -5.074   1.564  1.00 28.18           O
ATOM   2785  CB  MET A 391      -6.858  -6.468  -0.934  1.00 24.90           C
ATOM   2786  CG  MET A 391      -7.191  -7.595   0.026  1.00 31.55           C
ATOM   2787  SD  MET A 391      -6.482  -9.138  -0.553  1.00 36.80           S
ATOM   2788  CE  MET A 391      -7.024  -9.073  -2.254  1.00 39.22           C
ATOM   2789  N   GLN A 392      -6.551  -3.845   0.931  1.00 26.74           N
ATOM   2790  CA  GLN A 392      -6.421  -3.222   2.244  1.00 30.11           C
ATOM   2791  C   GLN A 392      -7.667  -2.419   2.591  1.00 26.90           C
ATOM   2792  O   GLN A 392      -8.146  -2.463   3.730  1.00 27.57           O
ATOM   2793  CB  GLN A 392      -5.180  -2.331   2.287  1.00 24.09           C
ATOM   2794  CG  GLN A 392      -3.869  -3.093   2.303  1.00 28.85           C
ATOM   2795  CD  GLN A 392      -2.671  -2.192   2.101  1.00 28.55           C
ATOM   2796  OE1 GLN A 392      -2.767  -0.974   2.241  1.00 43.34           O
ATOM   2797  NE2 GLN A 392      -1.534  -2.787   1.761  1.00 29.16           N
ATOM   2798  N   ARG A 393      -8.214  -1.689   1.616  1.00 29.17           N
ATOM   2799  CA  ARG A 393      -9.445  -0.947   1.859  1.00 35.41           C
ATOM   2800  C   ARG A 393     -10.647  -1.873   1.981  1.00 30.01           C
ATOM   2801  O   ARG A 393     -11.596  -1.557   2.705  1.00 37.32           O
ATOM   2802  CB  ARG A 393      -9.676   0.077   0.746  1.00 38.48           C
ATOM   2803  CG  ARG A 393      -8.623   1.170   0.687  1.00 41.06           C
ATOM   2804  CD  ARG A 393      -8.928   2.205  -0.387  1.00 37.15           C
ATOM   2805  NE  ARG A 393      -9.146   1.618  -1.704  1.00 51.78           N
ATOM   2806  CZ  ARG A 393     -10.318   1.587  -2.325  1.00 51.96           C
ATOM   2807  NH1 ARG A 393     -11.411   2.077  -1.761  1.00 41.48           N
ATOM   2808  NH2 ARG A 393     -10.394   1.062  -3.545  1.00 45.02           N
ATOM   2809  N   PHE A 394     -10.628  -3.016   1.292  1.00 29.48           N
ATOM   2810  CA  PHE A 394     -11.757  -3.939   1.362  1.00 28.57           C
ATOM   2811  C   PHE A 394     -11.828  -4.618   2.724  1.00 28.48           C
ATOM   2812  O   PHE A 394     -12.888  -4.642   3.362  1.00 34.81           O
ATOM   2813  CB  PHE A 394     -11.659  -4.977   0.243  1.00 29.83           C
ATOM   2814  CG  PHE A 394     -12.765  -5.996   0.261  1.00 39.96           C
ATOM   2815  CD1 PHE A 394     -14.052  -5.649  -0.119  1.00 39.04           C
ATOM   2816  CD2 PHE A 394     -12.516  -7.302   0.651  1.00 40.71           C
ATOM   2817  CE1 PHE A 394     -15.071  -6.585  -0.105  1.00 47.04           C
ATOM   2818  CE2 PHE A 394     -13.531  -8.243   0.666  1.00 29.70           C
ATOM   2819  CZ  PHE A 394     -14.809  -7.885   0.288  1.00 35.20           C
ATOM   2820  N   VAL A 395     -10.708  -5.175   3.188  1.00 27.96           N
ATOM   2821  CA  VAL A 395     -10.693  -5.829   4.492  1.00 30.14           C
ATOM   2822  C   VAL A 395     -10.903  -4.813   5.608  1.00 33.20           C
ATOM   2823  O   VAL A 395     -11.496  -5.132   6.646  1.00 28.37           O
ATOM   2824  CB  VAL A 395      -9.382  -6.616   4.668  1.00 33.68           C
ATOM   2825  CG1 VAL A 395      -9.341  -7.290   6.025  1.00 40.26           C
ATOM   2826  CG2 VAL A 395      -9.234  -7.647   3.556  1.00 36.05           C
ATOM   2827  N   ASN A 396     -10.433  -3.577   5.417  1.00 36.38           N
ATOM   2828  CA  ASN A 396     -10.707  -2.525   6.390  1.00 29.70           C
ATOM   2829  C   ASN A 396     -12.204  -2.269   6.514  1.00 32.25           C
ATOM   2830  O   ASN A 396     -12.706  -1.996   7.611  1.00 29.48           O
ATOM   2831  CB  ASN A 396      -9.971  -1.243   5.998  1.00 38.86           C
ATOM   2832  CG  ASN A 396     -10.465  -0.030   6.758  1.00 41.46           C
ATOM   2833  OD1 ASN A 396     -11.385   0.659   6.317  1.00 42.16           O
ATOM   2834  ND2 ASN A 396      -9.857   0.239   7.908  1.00 43.28           N
ATOM   2835  N   GLU A 397     -12.933  -2.353   5.399  1.00 32.07           N
ATOM   2836  CA  GLU A 397     -14.385  -2.214   5.454  1.00 27.19           C
ATOM   2837  C   GLU A 397     -15.021  -3.388   6.187  1.00 27.94           C
ATOM   2838  O   GLU A 397     -16.008  -3.214   6.911  1.00 30.02           O
ATOM   2839  CB  GLU A 397     -14.956  -2.090   4.042  1.00 32.07           C
ATOM   2840  CG  GLU A 397     -14.555  -0.817   3.315  1.00 44.22           C
ATOM   2841  CD  GLU A 397     -14.793  -0.898   1.818  1.00 59.55           C
ATOM   2842  OE1 GLU A 397     -15.816  -1.486   1.406  1.00 47.47           O
ATOM   2843  OE2 GLU A 397     -13.951  -0.381   1.053  1.00 60.88           O
ATOM   2844  N   LEU A 398     -14.467  -4.591   6.013  1.00 33.29           N
ATOM   2845  CA  LEU A 398     -15.009  -5.761   6.697  1.00 31.89           C
ATOM   2846  C   LEU A 398     -14.792  -5.670   8.201  1.00 37.62           C
ATOM   2847  O   LEU A 398     -15.680  -6.028   8.984  1.00 39.39           O
ATOM   2848  CB  LEU A 398     -14.375  -7.035   6.141  1.00 32.05           C
ATOM   2849  CG  LEU A 398     -14.540  -7.277   4.639  1.00 37.56           C
ATOM   2850  CD1 LEU A 398     -13.970  -8.633   4.250  1.00 31.85           C
ATOM   2851  CD2 LEU A 398     -16.001  -7.164   4.232  1.00 35.96           C
ATOM   2852  N   ALA A 399     -13.618  -5.195   8.625  1.00 27.74           N
ATOM   2853  CA  ALA A 399     -13.359  -5.033  10.052  1.00 32.23           C
ATOM   2854  C   ALA A 399     -14.274  -3.978  10.658  1.00 29.18           C
ATOM   2855  O   ALA A 399     -14.754  -4.134  11.787  1.00 23.42           O
ATOM   2856  CB  ALA A 399     -11.891  -4.672  10.282  1.00 27.27           C
ATOM   2857  N   ALA A 400     -14.530  -2.894   9.921  1.00 33.73           N
ATOM   2858  CA  ALA A 400     -15.470  -1.885  10.394  1.00 32.36           C
ATOM   2859  C   ALA A 400     -16.888  -2.435  10.464  1.00 33.63           C
ATOM   2860  O   ALA A 400     -17.675  -2.011  11.318  1.00 32.44           O
ATOM   2861  CB  ALA A 400     -15.422  -0.654   9.490  1.00 29.02           C
ATOM   2862  N   ALA A 401     -17.233  -3.374   9.580  1.00 29.92           N
ATOM   2863  CA  ALA A 401     -18.556  -3.985   9.633  1.00 33.88           C
ATOM   2864  C   ALA A 401     -18.700  -4.874  10.861  1.00 36.48           C
ATOM   2865  O   ALA A 401     -19.728  -4.833  11.548  1.00 45.93           O
ATOM   2866  CB  ALA A 401     -18.821  -4.782   8.356  1.00 33.20           C
ATOM   2867  N   LEU A 402     -17.678  -5.682  11.155  1.00 31.23           N
ATOM   2868  CA  LEU A 402     -17.718  -6.535  12.338  1.00 32.19           C
ATOM   2869  C   LEU A 402     -17.769  -5.715  13.620  1.00 36.84           C
ATOM   2870  O   LEU A 402     -18.402  -6.132  14.598  1.00 47.84           O
ATOM   2871  CB  LEU A 402     -16.504  -7.462  12.355  1.00 28.73           C
ATOM   2872  CG  LEU A 402     -16.443  -8.531  11.265  1.00 32.71           C
ATOM   2873  CD1 LEU A 402     -15.079  -9.195  11.256  1.00 32.35           C
ATOM   2874  CD2 LEU A 402     -17.540  -9.561  11.475  1.00 28.90           C
ATOM   2875  N   LEU A 403     -17.109  -4.556  13.640  1.00 34.18           N
ATOM   2876  CA  LEU A 403     -17.120  -3.725  14.839  1.00 36.53           C
ATOM   2877  C   LEU A 403     -18.497  -3.120  15.083  1.00 41.92           C
ATOM   2878  O   LEU A 403     -18.910  -2.952  16.235  1.00 43.24           O
ATOM   2879  CB  LEU A 403     -16.059  -2.629  14.733  1.00 31.47           C
ATOM   2880  CG  LEU A 403     -14.623  -3.081  15.009  1.00 37.80           C
ATOM   2881  CD1 LEU A 403     -13.646  -1.930  14.822  1.00 26.31           C
ATOM   2882  CD2 LEU A 403     -14.512  -3.660  16.411  1.00 33.90           C
ATOM   2883  N   GLU A 404     -19.230  -2.804  14.013  1.00 46.63           N
ATOM   2884  CA  GLU A 404     -20.554  -2.210  14.160  1.00 44.36           C
ATOM   2885  C   GLU A 404     -21.572  -3.163  14.772  1.00 45.47           C
ATOM   2886  O   GLU A 404     -22.685  -2.730  15.090  1.00 56.99           O
ATOM   2887  CB  GLU A 404     -21.061  -1.718  12.803  1.00 46.78           C
ATOM   2888  CG  GLU A 404     -20.330  -0.494  12.276  1.00 40.92           C
ATOM   2889  CD  GLU A 404     -20.610   0.750  13.097  1.00 49.08           C
ATOM   2890  OE1 GLU A 404     -21.781   0.962  13.474  1.00 56.22           O
ATOM   2891  OE2 GLU A 404     -19.658   1.512  13.370  1.00 58.81           O
ATOM   2892  N   VAL A 405     -21.223  -4.436  14.951  1.00 49.97           N
ATOM   2893  CA  VAL A 405     -22.153  -5.422  15.488  1.00 53.11           C
ATOM   2894  C   VAL A 405     -21.827  -5.692  16.951  1.00 50.29           C
ATOM   2895  O   VAL A 405     -22.722  -5.981  17.754  1.00 54.26           O
ATOM   2896  CB  VAL A 405     -22.115  -6.723  14.664  1.00 56.36           C
ATOM   2897  CG1 VAL A 405     -23.359  -7.561  14.931  1.00 59.32           C
ATOM   2898  CG2 VAL A 405     -21.978  -6.412  13.181  1.00 43.59           C
ATOM   2899  N   VAL A 406     -20.548  -5.592  17.313  1.00 47.39           N
ATOM   2900  CA  VAL A 406     -20.103  -5.953  18.655  1.00 47.62           C
ATOM   2901  C   VAL A 406     -19.953  -4.715  19.531  1.00 55.05           C
ATOM   2902  O   VAL A 406     -20.080  -4.795  20.758  1.00 57.61           O
ATOM   2903  CB  VAL A 406     -18.787  -6.753  18.607  1.00 49.29           C
ATOM   2904  CG1 VAL A 406     -19.010  -8.098  17.932  1.00 54.82           C
ATOM   2905  CG2 VAL A 406     -17.703  -5.965  17.887  1.00 49.42           C
ATOM   2906  N   ALA A 407     -19.682  -3.565  18.919  1.00 47.32           N
ATOM   2907  CA  ALA A 407     -19.492  -2.322  19.666  1.00 50.57           C
ATOM   2908  C   ALA A 407     -20.856  -1.683  19.892  1.00 53.00           C
ATOM   2909  O   ALA A 407     -21.424  -1.063  18.989  1.00 46.94           O
ATOM   2910  CB  ALA A 407     -18.545  -1.382  18.929  1.00 52.14           C
ATOM   2911  N   LYS A 408     -21.387  -1.837  21.104  1.00 55.98           N
ATOM   2912  CA  LYS A 408     -22.674  -1.265  21.479  1.00 52.85           C
ATOM   2913  C   LYS A 408     -22.537  -0.018  22.341  1.00 55.81           C
ATOM   2914  O   LYS A 408     -23.268   0.956  22.132  1.00 70.36           O
ATOM   2915  CB  LYS A 408     -23.520  -2.305  22.220  1.00 60.35           C
ATOM   2916  N   ASP A 409     -21.623  -0.029  23.308  1.00 55.82           N
ATOM   2917  CA  ASP A 409     -21.369   1.157  24.115  1.00 56.66           C
ATOM   2918  C   ASP A 409     -20.825   2.275  23.234  1.00 58.65           C
ATOM   2919  O   ASP A 409     -19.867   2.075  22.481  1.00 60.29           O
ATOM   2920  CB  ASP A 409     -20.384   0.826  25.237  1.00 58.78           C
ATOM   2921  CG  ASP A 409     -20.218   1.963  26.226  1.00 62.77           C
ATOM   2922  OD1 ASP A 409     -21.216   2.334  26.879  1.00 69.86           O
ATOM   2923  OD2 ASP A 409     -19.088   2.478  26.358  1.00 64.21           O
ATOM   2924  N   GLU A 410     -21.449   3.454  23.324  1.00 65.91           N
ATOM   2925  CA  GLU A 410     -21.079   4.558  22.443  1.00 54.28           C
ATOM   2926  C   GLU A 410     -19.627   4.978  22.634  1.00 56.71           C
ATOM   2927  O   GLU A 410     -18.997   5.472  21.692  1.00 60.91           O
ATOM   2928  CB  GLU A 410     -22.004   5.754  22.670  1.00 64.57           C
ATOM   2929  CG  GLU A 410     -21.950   6.320  24.077  1.00 63.00           C
ATOM   2930  CD  GLU A 410     -23.069   5.800  24.951  1.00 74.38           C
ATOM   2931  OE1 GLU A 410     -24.134   6.451  24.998  1.00 88.35           O
ATOM   2932  OE2 GLU A 410     -22.891   4.738  25.584  1.00 80.77           O
ATOM   2933  N   GLU A 411     -19.082   4.803  23.840  1.00 55.18           N
ATOM   2934  CA  GLU A 411     -17.675   5.118  24.058  1.00 56.90           C
ATOM   2935  C   GLU A 411     -16.771   4.072  23.423  1.00 52.73           C
ATOM   2936  O   GLU A 411     -15.671   4.399  22.964  1.00 47.73           O
ATOM   2937  CB  GLU A 411     -17.383   5.233  25.554  1.00 56.31           C
ATOM   2938  CG  GLU A 411     -18.415   6.026  26.352  1.00 58.48           C
ATOM   2939  CD  GLU A 411     -18.329   7.527  26.129  1.00 59.58           C
ATOM   2940  OE1 GLU A 411     -18.468   7.979  24.972  1.00 60.29           O
ATOM   2941  OE2 GLU A 411     -18.121   8.260  27.119  1.00 64.97           O
ATOM   2942  N   VAL A 412     -17.215   2.814  23.392  1.00 52.82           N
ATOM   2943  CA  VAL A 412     -16.461   1.767  22.713  1.00 56.64           C
ATOM   2944  C   VAL A 412     -16.525   1.959  21.203  1.00 53.05           C
ATOM   2945  O   VAL A 412     -15.519   1.800  20.499  1.00 47.96           O
ATOM   2946  CB  VAL A 412     -16.985   0.382  23.137  1.00 52.48           C
ATOM   2947  CG1 VAL A 412     -16.466  -0.697  22.203  1.00 44.72           C
ATOM   2948  CG2 VAL A 412     -16.586   0.082  24.574  1.00 44.75           C
ATOM   2949  N   LEU A 413     -17.703   2.314  20.682  1.00 51.98           N
ATOM   2950  CA  LEU A 413     -17.848   2.542  19.248  1.00 48.31           C
ATOM   2951  C   LEU A 413     -16.975   3.697  18.778  1.00 46.09           C
ATOM   2952  O   LEU A 413     -16.372   3.632  17.701  1.00 40.44           O
ATOM   2953  CB  LEU A 413     -19.314   2.812  18.905  1.00 55.05           C
ATOM   2954  CG  LEU A 413     -20.038   1.800  18.015  1.00 52.83           C
ATOM   2955  CD1 LEU A 413     -21.478   2.230  17.781  1.00 49.39           C
ATOM   2956  CD2 LEU A 413     -19.310   1.617  16.693  1.00 45.62           C
ATOM   2957  N   GLU A 414     -16.894   4.766  19.575  1.00 43.99           N
ATOM   2958  CA  GLU A 414     -16.136   5.942  19.161  1.00 48.44           C
ATOM   2959  C   GLU A 414     -14.650   5.628  19.042  1.00 36.50           C
ATOM   2960  O   GLU A 414     -13.993   6.056  18.086  1.00 40.86           O
ATOM   2961  CB  GLU A 414     -16.367   7.086  20.147  1.00 61.02           C
ATOM   2962  CG  GLU A 414     -15.951   8.448  19.624  1.00 65.93           C
ATOM   2963  CD  GLU A 414     -16.238   9.559  20.614  1.00 73.18           C
ATOM   2964  OE1 GLU A 414     -16.039   9.340  21.828  1.00 74.19           O
ATOM   2965  OE2 GLU A 414     -16.670  10.647  20.179  1.00 65.39           O
ATOM   2966  N   LYS A 415     -14.101   4.883  20.003  1.00 44.40           N
ATOM   2967  CA  LYS A 415     -12.700   4.487  19.913  1.00 44.48           C
ATOM   2968  C   LYS A 415     -12.470   3.505  18.771  1.00 44.62           C
ATOM   2969  O   LYS A 415     -11.399   3.515  18.152  1.00 38.66           O
ATOM   2970  CB  LYS A 415     -12.238   3.880  21.237  1.00 41.93           C
ATOM   2971  N   ALA A 416     -13.458   2.659  18.474  1.00 34.80           N
ATOM   2972  CA  ALA A 416     -13.315   1.706  17.379  1.00 29.89           C
ATOM   2973  C   ALA A 416     -13.387   2.407  16.027  1.00 41.89           C
ATOM   2974  O   ALA A 416     -12.581   2.131  15.130  1.00 37.78           O
ATOM   2975  CB  ALA A 416     -14.385   0.619  17.484  1.00 30.40           C
ATOM   2976  N   ARG A 417     -14.349   3.320  15.864  1.00 31.98           N
ATOM   2977  CA  ARG A 417     -14.471   4.051  14.606  1.00 33.94           C
ATOM   2978  C   ARG A 417     -13.237   4.905  14.341  1.00 40.33           C
ATOM   2979  O   ARG A 417     -12.812   5.056  13.189  1.00 41.68           O
ATOM   2980  CB  ARG A 417     -15.731   4.918  14.623  1.00 44.75           C
ATOM   2981  CG  ARG A 417     -17.030   4.134  14.535  1.00 50.30           C
ATOM   2982  CD  ARG A 417     -18.227   5.024  14.828  1.00 50.05           C
ATOM   2983  NE  ARG A 417     -19.494   4.331  14.625  1.00 43.89           N
ATOM   2984  CZ  ARG A 417     -20.676   4.819  14.973  1.00 42.71           C
ATOM   2985  NH1 ARG A 417     -20.792   5.999  15.561  1.00 43.23           N
ATOM   2986  NH2 ARG A 417     -21.771   4.104  14.728  1.00 53.55           N
ATOM   2987  N   LYS A 418     -12.651   5.475  15.396  1.00 36.49           N
ATOM   2988  CA  LYS A 418     -11.425   6.249  15.234  1.00 33.50           C
ATOM   2989  C   LYS A 418     -10.281   5.366  14.753  1.00 27.18           C
ATOM   2990  O   LYS A 418      -9.469   5.785  13.920  1.00 31.12           O
ATOM   2991  CB  LYS A 418     -11.062   6.929  16.554  1.00 35.33           C
ATOM   2992  CG  LYS A 418      -9.903   7.911  16.470  1.00 37.01           C
ATOM   2993  CD  LYS A 418     -10.379   9.300  16.080  1.00 42.26           C
ATOM   2994  CE  LYS A 418      -9.294  10.339  16.321  1.00 54.86           C
ATOM   2995  NZ  LYS A 418      -9.793  11.729  16.117  1.00 39.82           N
ATOM   2996  N   ALA A 419     -10.202   4.135  15.267  1.00 29.03           N
ATOM   2997  CA  ALA A 419      -9.148   3.220  14.840  1.00 33.43           C
ATOM   2998  C   ALA A 419      -9.342   2.771  13.398  1.00 31.93           C
ATOM   2999  O   ALA A 419      -8.359   2.500  12.698  1.00 25.16           O
ATOM   3000  CB  ALA A 419      -9.095   2.010  15.770  1.00 36.44           C
ATOM   3001  N   VAL A 420     -10.592   2.677  12.940  1.00 32.46           N
ATOM   3002  CA  VAL A 420     -10.845   2.354  11.540  1.00 29.84           C
ATOM   3003  C   VAL A 420     -10.384   3.494  10.640  1.00 31.61           C
ATOM   3004  O   VAL A 420      -9.818   3.265   9.564  1.00 29.84           O
ATOM   3005  CB  VAL A 420     -12.334   2.027  11.329  1.00 28.53           C
ATOM   3006  CG1 VAL A 420     -12.635   1.825   9.851  1.00 34.94           C
ATOM   3007  CG2 VAL A 420     -12.721   0.791  12.126  1.00 31.60           C
ATOM   3008  N   GLU A 421     -10.610   4.739  11.068  1.00 30.37           N
ATOM   3009  CA  GLU A 421     -10.166   5.885  10.282  1.00 33.04           C
ATOM   3010  C   GLU A 421      -8.648   5.921  10.173  1.00 33.93           C
ATOM   3011  O   GLU A 421      -8.099   6.140   9.087  1.00 38.57           O
ATOM   3012  CB  GLU A 421     -10.687   7.184  10.897  1.00 37.36           C
ATOM   3013  CG  GLU A 421     -12.167   7.437  10.681  1.00 36.30           C
ATOM   3014  CD  GLU A 421     -12.570   8.849  11.062  1.00 55.59           C
ATOM   3015  OE1 GLU A 421     -11.677   9.645  11.426  1.00 46.77           O
ATOM   3016  OE2 GLU A 421     -13.776   9.164  10.995  1.00 59.24           O
ATOM   3017  N   ASP A 422      -7.951   5.704  11.293  1.00 25.01           N
ATOM   3018  CA  ASP A 422      -6.493   5.779  11.287  1.00 29.73           C
ATOM   3019  C   ASP A 422      -5.887   4.770  10.320  1.00 27.71           C
ATOM   3020  O   ASP A 422      -4.907   5.073   9.630  1.00 26.20           O
ATOM   3021  CB  ASP A 422      -5.949   5.563  12.700  1.00 41.87           C
ATOM   3022  CG  ASP A 422      -6.284   6.710  13.635  1.00 46.41           C
ATOM   3023  OD1 ASP A 422      -6.950   7.669  13.191  1.00 42.32           O
ATOM   3024  OD2 ASP A 422      -5.879   6.652  14.816  1.00 49.74           O
ATOM   3025  N   SER A 423      -6.459   3.566  10.250  1.00 30.73           N
ATOM   3026  CA  SER A 423      -5.973   2.578   9.292  1.00 30.38           C
ATOM   3027  C   SER A 423      -6.266   3.011   7.861  1.00 29.87           C
ATOM   3028  O   SER A 423      -5.474   2.739   6.952  1.00 25.10           O
ATOM   3029  CB  SER A 423      -6.596   1.213   9.579  1.00 32.09           C
ATOM   3030  OG  SER A 423      -6.187   0.724  10.845  1.00 46.51           O
ATOM   3031  N   LYS A 424      -7.399   3.684   7.642  1.00 32.94           N
ATOM   3032  CA  LYS A 424      -7.712   4.184   6.308  1.00 30.40           C
ATOM   3033  C   LYS A 424      -6.684   5.211   5.851  1.00 30.59           C
ATOM   3034  O   LYS A 424      -6.275   5.213   4.684  1.00 34.46           O
ATOM   3035  CB  LYS A 424      -9.117   4.786   6.284  1.00 42.09           C
ATOM   3036  CG  LYS A 424     -10.241   3.772   6.400  1.00 40.94           C
ATOM   3037  CD  LYS A 424     -11.586   4.471   6.507  1.00 48.18           C
ATOM   3038  CE  LYS A 424     -12.740   3.484   6.519  1.00 56.15           C
ATOM   3039  NZ  LYS A 424     -14.052   4.170   6.670  1.00 59.31           N
ATOM   3040  N   ARG A 425      -6.251   6.092   6.757  1.00 31.87           N
ATOM   3041  CA  ARG A 425      -5.229   7.069   6.396  1.00 36.08           C
ATOM   3042  C   ARG A 425      -3.861   6.413   6.261  1.00 27.64           C
ATOM   3043  O   ARG A 425      -3.069   6.794   5.391  1.00 21.03           O
ATOM   3044  CB  ARG A 425      -5.188   8.200   7.425  1.00 36.63           C
ATOM   3045  CG  ARG A 425      -6.308   9.220   7.269  1.00 37.44           C
ATOM   3046  CD  ARG A 425      -7.370   9.056   8.340  1.00 44.51           C
ATOM   3047  NE  ARG A 425      -8.670   9.551   7.904  1.00 60.38           N
ATOM   3048  CZ  ARG A 425      -9.113  10.784   8.106  1.00 67.31           C
ATOM   3049  NH1 ARG A 425      -8.382  11.686   8.742  1.00 67.49           N
ATOM   3050  NH2 ARG A 425     -10.319  11.122   7.658  1.00 58.00           N
ATOM   3051  N   GLU A 426      -3.565   5.425   7.110  1.00 28.25           N
ATOM   3052  CA  GLU A 426      -2.286   4.728   7.014  1.00 24.56           C
ATOM   3053  C   GLU A 426      -2.193   3.914   5.729  1.00 25.19           C
ATOM   3054  O   GLU A 426      -1.155   3.922   5.059  1.00 28.73           O
ATOM   3055  CB  GLU A 426      -2.082   3.833   8.236  1.00 29.01           C
ATOM   3056  CG  GLU A 426      -1.734   4.585   9.510  1.00 34.78           C
ATOM   3057  CD  GLU A 426      -1.804   3.704  10.743  1.00 40.86           C
ATOM   3058  OE1 GLU A 426      -2.643   2.779  10.767  1.00 34.06           O
ATOM   3059  OE2 GLU A 426      -1.016   3.934  11.685  1.00 52.80           O
ATOM   3060  N   ASN A 427      -3.268   3.205   5.370  1.00 27.00           N
ATOM   3061  CA  ASN A 427      -3.269   2.445   4.124  1.00 32.63           C
ATOM   3062  C   ASN A 427      -3.167   3.366   2.917  1.00 30.10           C
ATOM   3063  O   ASN A 427      -2.435   3.074   1.964  1.00 35.81           O
ATOM   3064  CB  ASN A 427      -4.529   1.586   4.028  1.00 25.84           C
ATOM   3065  CG  ASN A 427      -4.551   0.466   5.045  1.00 31.88           C
ATOM   3066  OD1 ASN A 427      -3.506  -0.034   5.459  1.00 36.27           O
ATOM   3067  ND2 ASN A 427      -5.750   0.062   5.452  1.00 31.10           N
ATOM   3068  N   GLU A 428      -3.904   4.479   2.934  1.00 34.90           N
ATOM   3069  CA  GLU A 428      -3.841   5.423   1.824  1.00 40.88           C
ATOM   3070  C   GLU A 428      -2.448   6.021   1.691  1.00 33.15           C
ATOM   3071  O   GLU A 428      -1.865   6.025   0.602  1.00 33.64           O
ATOM   3072  CB  GLU A 428      -4.889   6.522   2.007  1.00 41.94           C
ATOM   3073  CG  GLU A 428      -6.294   6.109   1.601  1.00 51.33           C
ATOM   3074  CD  GLU A 428      -7.322   7.187   1.878  1.00 63.27           C
ATOM   3075  OE1 GLU A 428      -7.112   7.983   2.817  1.00 61.43           O
ATOM   3076  OE2 GLU A 428      -8.337   7.241   1.152  1.00 64.65           O
ATOM   3077  N   ALA A 429      -1.888   6.517   2.800  1.00 32.18           N
ATOM   3078  CA  ALA A 429      -0.560   7.119   2.759  1.00 37.34           C
ATOM   3079  C   ALA A 429       0.507   6.115   2.342  1.00 35.00           C
ATOM   3080  O   ALA A 429       1.491   6.490   1.695  1.00 38.13           O
ATOM   3081  CB  ALA A 429      -0.213   7.722   4.121  1.00 22.69           C
ATOM   3082  N   SER A 430       0.336   4.842   2.705  1.00 36.29           N
ATOM   3083  CA  SER A 430       1.309   3.828   2.313  1.00 30.72           C
ATOM   3084  C   SER A 430       1.293   3.586   0.810  1.00 29.52           C
ATOM   3085  O   SER A 430       2.340   3.301   0.218  1.00 33.85           O
ATOM   3086  CB  SER A 430       1.042   2.524   3.066  1.00 29.43           C
ATOM   3087  OG  SER A 430       1.972   1.521   2.697  1.00 43.65           O
ATOM   3088  N   PHE A 431       0.123   3.696   0.176  1.00 24.34           N
ATOM   3089  CA  PHE A 431       0.053   3.526  -1.271  1.00 36.21           C
ATOM   3090  C   PHE A 431       0.652   4.714  -2.010  1.00 37.21           C
ATOM   3091  O   PHE A 431       1.205   4.544  -3.102  1.00 31.73           O
ATOM   3092  CB  PHE A 431      -1.392   3.311  -1.718  1.00 32.15           C
ATOM   3093  CG  PHE A 431      -1.551   3.234  -3.207  1.00 36.55           C
ATOM   3094  CD1 PHE A 431      -1.139   2.108  -3.899  1.00 33.75           C
ATOM   3095  CD2 PHE A 431      -2.097   4.291  -3.917  1.00 40.28           C
ATOM   3096  CE1 PHE A 431      -1.275   2.033  -5.270  1.00 35.24           C
ATOM   3097  CE2 PHE A 431      -2.236   4.221  -5.290  1.00 42.80           C
ATOM   3098  CZ  PHE A 431      -1.825   3.091  -5.966  1.00 37.88           C
ATOM   3099  N   GLU A 432       0.542   5.919  -1.447  1.00 38.22           N
ATOM   3100  CA  GLU A 432       1.213   7.067  -2.046  1.00 40.91           C
ATOM   3101  C   GLU A 432       2.719   6.854  -2.056  1.00 37.43           C
ATOM   3102  O   GLU A 432       3.387   7.093  -3.069  1.00 41.42           O
ATOM   3103  CB  GLU A 432       0.847   8.346  -1.291  1.00 39.97           C
ATOM   3104  CG  GLU A 432      -0.589   8.378  -0.804  1.00 50.39           C
ATOM   3105  CD  GLU A 432      -1.126   9.779  -0.601  1.00 56.56           C
ATOM   3106  OE1 GLU A 432      -2.241  10.058  -1.092  1.00 64.87           O
ATOM   3107  OE2 GLU A 432      -0.440  10.599   0.043  1.00 49.19           O
ATOM   3108  N   GLU A 433       3.268   6.378  -0.935  1.00 36.58           N
ATOM   3109  CA  GLU A 433       4.693   6.076  -0.871  1.00 31.66           C
ATOM   3110  C   GLU A 433       5.082   5.016  -1.894  1.00 30.67           C
ATOM   3111  O   GLU A 433       6.115   5.139  -2.562  1.00 37.95           O
ATOM   3112  CB  GLU A 433       5.070   5.632   0.543  1.00 37.81           C
ATOM   3113  CG  GLU A 433       5.490   6.773   1.457  1.00 50.40           C
ATOM   3114  CD  GLU A 433       5.559   6.365   2.918  1.00 56.86           C
ATOM   3115  OE1 GLU A 433       4.491   6.118   3.517  1.00 59.26           O
ATOM   3116  OE2 GLU A 433       6.680   6.291   3.467  1.00 54.36           O
ATOM   3117  N   SER A 434       4.260   3.974  -2.045  1.00 34.51           N
ATOM   3118  CA  SER A 434       4.564   2.933  -3.022  1.00 37.58           C
ATOM   3119  C   SER A 434       4.325   3.395  -4.452  1.00 32.47           C
ATOM   3120  O   SER A 434       4.934   2.847  -5.377  1.00 35.03           O
ATOM   3121  CB  SER A 434       3.734   1.680  -2.744  1.00 31.51           C
ATOM   3122  OG  SER A 434       2.398   1.840  -3.188  1.00 37.40           O
ATOM   3123  N   ARG A 435       3.452   4.381  -4.657  1.00 26.60           N
ATOM   3124  CA  ARG A 435       3.223   4.875  -6.009  1.00 34.37           C
ATOM   3125  C   ARG A 435       4.315   5.847  -6.437  1.00 35.39           C
ATOM   3126  O   ARG A 435       4.751   5.820  -7.593  1.00 40.38           O
ATOM   3127  CB  ARG A 435       1.851   5.540  -6.108  1.00 38.53           C
ATOM   3128  CG  ARG A 435       1.359   5.675  -7.535  1.00 45.61           C
ATOM   3129  CD  ARG A 435       0.593   6.965  -7.750  1.00 54.11           C
ATOM   3130  NE  ARG A 435       1.294   8.121  -7.202  1.00 68.12           N
ATOM   3131  CZ  ARG A 435       0.761   8.980  -6.345  1.00 63.23           C
ATOM   3132  NH1 ARG A 435      -0.492   8.859  -5.938  1.00 61.71           N
ATOM   3133  NH2 ARG A 435       1.498   9.993  -5.896  1.00 63.79           N
ATOM   3134  N   LYS A 436       4.765   6.709  -5.520  1.00 31.72           N
ATOM   3135  CA  LYS A 436       5.862   7.620  -5.834  1.00 34.38           C
ATOM   3136  C   LYS A 436       7.114   6.855  -6.242  1.00 39.58           C
ATOM   3137  O   LYS A 436       7.818   7.254  -7.177  1.00 40.32           O
ATOM   3138  CB  LYS A 436       6.161   8.520  -4.637  1.00 33.98           C
ATOM   3139  CG  LYS A 436       5.201   9.685  -4.459  1.00 37.10           C
ATOM   3140  CD  LYS A 436       4.811   9.855  -2.998  1.00 40.09           C
ATOM   3141  CE  LYS A 436       5.934   9.424  -2.061  1.00 57.85           C
ATOM   3142  NZ  LYS A 436       5.494   9.425  -0.635  1.00 59.46           N
ATOM   3143  N   ALA A 437       7.411   5.755  -5.547  1.00 38.68           N
ATOM   3144  CA  ALA A 437       8.565   4.945  -5.912  1.00 31.18           C
ATOM   3145  C   ALA A 437       8.343   4.213  -7.228  1.00 35.69           C
ATOM   3146  O   ALA A 437       9.310   3.883  -7.923  1.00 29.12           O
ATOM   3147  CB  ALA A 437       8.883   3.950  -4.795  1.00 27.00           C
ATOM   3148  N   ALA A 438       7.084   3.952  -7.588  1.00 36.15           N
ATOM   3149  CA  ALA A 438       6.800   3.253  -8.837  1.00 32.26           C
ATOM   3150  C   ALA A 438       7.069   4.148 -10.041  1.00 26.87           C
ATOM   3151  O   ALA A 438       7.746   3.741 -10.992  1.00 30.45           O
ATOM   3152  CB  ALA A 438       5.355   2.756  -8.844  1.00 28.19           C
ATOM   3153  N   GLU A 439       6.545   5.376 -10.017  1.00 32.48           N
ATOM   3154  CA  GLU A 439       6.795   6.305 -11.111  1.00 44.32           C
ATOM   3155  C   GLU A 439       8.228   6.822 -11.111  1.00 35.87           C
ATOM   3156  O   GLU A 439       8.685   7.344 -12.133  1.00 46.19           O
ATOM   3157  CB  GLU A 439       5.800   7.468 -11.053  1.00 45.22           C
ATOM   3158  CG  GLU A 439       5.659   8.131  -9.689  1.00 50.74           C
ATOM   3159  CD  GLU A 439       4.349   8.892  -9.551  1.00 58.73           C
ATOM   3160  OE1 GLU A 439       3.334   8.432 -10.117  1.00 63.69           O
ATOM   3161  OE2 GLU A 439       4.334   9.948  -8.883  1.00 58.95           O
ATOM   3162  N   ALA A 440       8.948   6.683  -9.996  1.00 35.15           N
ATOM   3163  CA  ALA A 440      10.369   7.010  -9.991  1.00 32.85           C
ATOM   3164  C   ALA A 440      11.190   5.910 -10.650  1.00 37.45           C
ATOM   3165  O   ALA A 440      12.137   6.196 -11.392  1.00 47.27           O
ATOM   3166  CB  ALA A 440      10.851   7.254  -8.560  1.00 30.85           C
ATOM   3167  N   ALA A 441      10.843   4.647 -10.392  1.00 32.97           N
ATOM   3168  CA  ALA A 441      11.538   3.542 -11.042  1.00 28.27           C
ATOM   3169  C   ALA A 441      11.227   3.484 -12.531  1.00 35.54           C
ATOM   3170  O   ALA A 441      12.077   3.064 -13.325  1.00 36.79           O
ATOM   3171  CB  ALA A 441      11.169   2.220 -10.369  1.00 28.84           C
ATOM   3172  N   ALA A 442      10.020   3.895 -12.928  1.00 33.88           N
ATOM   3173  CA  ALA A 442       9.686   3.933 -14.348  1.00 34.47           C
ATOM   3174  C   ALA A 442      10.455   5.036 -15.063  1.00 39.86           C
ATOM   3175  O   ALA A 442      10.914   4.847 -16.196  1.00 41.43           O
ATOM   3176  CB  ALA A 442       8.180   4.120 -14.532  1.00 30.17           C
ATOM   3177  N   ALA A 443      10.609   6.194 -14.415  1.00 37.01           N
ATOM   3178  CA  ALA A 443      11.400   7.270 -15.000  1.00 43.54           C
ATOM   3179  C   ALA A 443      12.869   6.887 -15.117  1.00 38.13           C
ATOM   3180  O   ALA A 443      13.587   7.431 -15.964  1.00 46.45           O
ATOM   3181  CB  ALA A 443      11.245   8.545 -14.170  1.00 33.57           C
ATOM   3182  N   ALA A 444      13.334   5.957 -14.279  1.00 35.26           N
ATOM   3183  CA  ALA A 444      14.722   5.519 -14.365  1.00 37.21           C
ATOM   3184  C   ALA A 444      14.935   4.587 -15.551  1.00 34.35           C
ATOM   3185  O   ALA A 444      15.996   4.614 -16.184  1.00 40.63           O
ATOM   3186  CB  ALA A 444      15.141   4.842 -13.060  1.00 31.75           C
ATOM   3187  N   VAL A 445      13.935   3.760 -15.867  1.00 33.30           N
ATOM   3188  CA  VAL A 445      14.052   2.834 -16.990  1.00 40.75           C
ATOM   3189  C   VAL A 445      14.215   3.597 -18.299  1.00 45.00           C
ATOM   3190  O   VAL A 445      15.006   3.207 -19.168  1.00 48.42           O
ATOM   3191  CB  VAL A 445      12.835   1.888 -17.023  1.00 39.18           C
ATOM   3192  CG1 VAL A 445      12.777   1.130 -18.344  1.00 30.72           C
ATOM   3193  CG2 VAL A 445      12.888   0.919 -15.853  1.00 44.22           C
ATOM   3194  N   GLU A 446      13.486   4.705 -18.457  1.00 42.81           N
ATOM   3195  CA  GLU A 446      13.576   5.470 -19.697  1.00 43.22           C
ATOM   3196  C   GLU A 446      14.905   6.203 -19.813  1.00 51.82           C
ATOM   3197  O   GLU A 446      15.404   6.401 -20.927  1.00 61.24           O
ATOM   3198  CB  GLU A 446      12.416   6.462 -19.791  1.00 47.40           C
ATOM   3199  CG  GLU A 446      11.081   5.941 -19.261  1.00 43.78           C
ATOM   3200  CD  GLU A 446      10.404   4.942 -20.191  1.00 61.26           C
ATOM   3201  OE1 GLU A 446      11.103   4.289 -20.996  1.00 57.39           O
ATOM   3202  OE2 GLU A 446       9.162   4.813 -20.117  1.00 56.32           O
ATOM   3203  N   ALA A 447      15.491   6.609 -18.690  1.00 52.11           N
ATOM   3204  CA  ALA A 447      16.790   7.267 -18.701  1.00 51.16           C
ATOM   3205  C   ALA A 447      17.945   6.291 -18.876  1.00 52.05           C
ATOM   3206  O   ALA A 447      19.100   6.728 -18.934  1.00 62.87           O
ATOM   3207  CB  ALA A 447      16.986   8.072 -17.413  1.00 52.48           C
ATOM   3208  N   GLY A 448      17.668   4.993 -18.959  1.00 48.26           N
ATOM   3209  CA  GLY A 448      18.711   4.014 -19.176  1.00 51.32           C
ATOM   3210  C   GLY A 448      19.323   3.435 -17.923  1.00 41.57           C
ATOM   3211  O   GLY A 448      20.477   2.993 -17.958  1.00 58.90           O
ATOM   3212  N   ALA A 449      18.592   3.422 -16.811  1.00 48.29           N
ATOM   3213  CA  ALA A 449      19.105   2.845 -15.577  1.00 53.40           C
ATOM   3214  C   ALA A 449      19.061   1.325 -15.649  1.00 42.17           C
ATOM   3215  O   ALA A 449      18.125   0.742 -16.204  1.00 39.28           O
ATOM   3216  CB  ALA A 449      18.298   3.337 -14.376  1.00 42.93           C
ATOM   3217  N   ASP A 450      20.082   0.684 -15.087  1.00 47.23           N
ATOM   3218  CA  ASP A 450      20.143  -0.769 -15.110  1.00 51.46           C
ATOM   3219  C   ASP A 450      19.001  -1.364 -14.296  1.00 50.06           C
ATOM   3220  O   ASP A 450      18.642  -0.858 -13.230  1.00 48.42           O
ATOM   3221  CB  ASP A 450      21.489  -1.260 -14.581  1.00 52.16           C
ATOM   3222  CG  ASP A 450      22.583  -1.199 -15.631  1.00 69.20           C
ATOM   3223  OD1 ASP A 450      22.251  -1.200 -16.836  1.00 71.55           O
ATOM   3224  OD2 ASP A 450      23.774  -1.156 -15.255  1.00 69.07           O
ATOM   3225  N   ILE A 451      18.427  -2.448 -14.823  1.00 41.49           N
ATOM   3226  CA  ILE A 451      17.285  -3.103 -14.200  1.00 41.42           C
ATOM   3227  C   ILE A 451      17.615  -3.607 -12.802  1.00 40.46           C
ATOM   3228  O   ILE A 451      16.715  -3.760 -11.968  1.00 33.89           O
ATOM   3229  CB  ILE A 451      16.802  -4.252 -15.109  1.00 41.75           C
ATOM   3230  CG1 ILE A 451      15.558  -4.925 -14.532  1.00 37.01           C
ATOM   3231  CG2 ILE A 451      17.917  -5.265 -15.328  1.00 57.46           C
ATOM   3232  CD1 ILE A 451      15.152  -6.149 -15.291  1.00 39.54           C
ATOM   3233  N   ASP A 452      18.895  -3.857 -12.519  1.00 43.24           N
ATOM   3234  CA  ASP A 452      19.284  -4.343 -11.198  1.00 40.90           C
ATOM   3235  C   ASP A 452      18.936  -3.328 -10.115  1.00 38.20           C
ATOM   3236  O   ASP A 452      18.380  -3.683  -9.070  1.00 44.51           O
ATOM   3237  CB  ASP A 452      20.779  -4.664 -11.179  1.00 54.03           C
ATOM   3238  N   GLU A 453      19.248  -2.052 -10.355  1.00 43.38           N
ATOM   3239  CA  GLU A 453      18.969  -1.025  -9.356  1.00 45.68           C
ATOM   3240  C   GLU A 453      17.479  -0.716  -9.279  1.00 39.37           C
ATOM   3241  O   GLU A 453      16.939  -0.510  -8.185  1.00 36.34           O
ATOM   3242  CB  GLU A 453      19.765   0.241  -9.671  1.00 42.88           C
ATOM   3243  N   VAL A 454      16.799  -0.681 -10.427  1.00 33.57           N
ATOM   3244  CA  VAL A 454      15.369  -0.379 -10.443  1.00 36.62           C
ATOM   3245  C   VAL A 454      14.587  -1.470  -9.723  1.00 39.10           C
ATOM   3246  O   VAL A 454      13.713  -1.189  -8.893  1.00 45.19           O
ATOM   3247  CB  VAL A 454      14.878  -0.192 -11.890  1.00 43.66           C
ATOM   3248  CG1 VAL A 454      13.361  -0.251 -11.951  1.00 28.99           C
ATOM   3249  CG2 VAL A 454      15.385   1.127 -12.454  1.00 36.43           C
ATOM   3250  N   ALA A 455      14.889  -2.734 -10.029  1.00 31.67           N
ATOM   3251  CA  ALA A 455      14.189  -3.838  -9.381  1.00 32.36           C
ATOM   3252  C   ALA A 455      14.492  -3.886  -7.889  1.00 35.64           C
ATOM   3253  O   ALA A 455      13.618  -4.224  -7.083  1.00 40.17           O
ATOM   3254  CB  ALA A 455      14.561  -5.161 -10.050  1.00 29.30           C
ATOM   3255  N   LYS A 456      15.725  -3.544  -7.505  1.00 33.93           N
ATOM   3256  CA  LYS A 456      16.105  -3.571  -6.097  1.00 37.31           C
ATOM   3257  C   LYS A 456      15.334  -2.530  -5.295  1.00 45.21           C
ATOM   3258  O   LYS A 456      14.903  -2.799  -4.167  1.00 50.07           O
ATOM   3259  CB  LYS A 456      17.612  -3.344  -5.964  1.00 43.43           C
ATOM   3260  CG  LYS A 456      18.199  -3.735  -4.618  1.00 46.71           C
ATOM   3261  CD  LYS A 456      19.665  -3.325  -4.506  1.00 53.53           C
ATOM   3262  CE  LYS A 456      20.468  -3.728  -5.739  1.00 46.89           C
ATOM   3263  NZ  LYS A 456      20.424  -5.190  -6.015  1.00 45.73           N
ATOM   3264  N   GLU A 457      15.146  -1.336  -5.861  1.00 40.91           N
ATOM   3265  CA  GLU A 457      14.430  -0.280  -5.155  1.00 41.98           C
ATOM   3266  C   GLU A 457      12.919  -0.470  -5.210  1.00 37.34           C
ATOM   3267  O   GLU A 457      12.208   0.010  -4.320  1.00 38.86           O
ATOM   3268  CB  GLU A 457      14.814   1.085  -5.726  1.00 44.88           C
ATOM   3269  CG  GLU A 457      16.250   1.486  -5.437  1.00 57.59           C
ATOM   3270  CD  GLU A 457      16.345   2.711  -4.549  1.00 64.99           C
ATOM   3271  OE1 GLU A 457      15.434   3.564  -4.610  1.00 65.64           O
ATOM   3272  OE2 GLU A 457      17.327   2.816  -3.784  1.00 64.01           O
ATOM   3273  N   LEU A 458      12.409  -1.152  -6.238  1.00 26.61           N
ATOM   3274  CA  LEU A 458      10.979  -1.432  -6.292  1.00 25.06           C
ATOM   3275  C   LEU A 458      10.592  -2.552  -5.335  1.00 36.92           C
ATOM   3276  O   LEU A 458       9.507  -2.515  -4.746  1.00 28.03           O
ATOM   3277  CB  LEU A 458      10.560  -1.780  -7.720  1.00 33.84           C
ATOM   3278  CG  LEU A 458       9.831  -0.670  -8.480  1.00 34.23           C
ATOM   3279  CD1 LEU A 458       9.385  -1.163  -9.847  1.00 23.91           C
ATOM   3280  CD2 LEU A 458       8.647  -0.153  -7.675  1.00 23.47           C
ATOM   3281  N   ILE A 459      11.461  -3.553  -5.172  1.00 36.28           N
ATOM   3282  CA  ILE A 459      11.199  -4.617  -4.207  1.00 34.55           C
ATOM   3283  C   ILE A 459      11.119  -4.047  -2.798  1.00 29.17           C
ATOM   3284  O   ILE A 459      10.258  -4.440  -2.000  1.00 35.14           O
ATOM   3285  CB  ILE A 459      12.273  -5.716  -4.322  1.00 32.54           C
ATOM   3286  CG1 ILE A 459      12.014  -6.581  -5.556  1.00 42.33           C
ATOM   3287  CG2 ILE A 459      12.307  -6.579  -3.068  1.00 23.26           C
ATOM   3288  CD1 ILE A 459      10.663  -7.259  -5.550  1.00 30.19           C
ATOM   3289  N   GLU A 460      12.001  -3.098  -2.474  1.00 28.61           N
ATOM   3290  CA  GLU A 460      11.960  -2.464  -1.161  1.00 29.87           C
ATOM   3291  C   GLU A 460      10.688  -1.649  -0.968  1.00 27.02           C
ATOM   3292  O   GLU A 460      10.174  -1.564   0.153  1.00 33.06           O
ATOM   3293  CB  GLU A 460      13.193  -1.583  -0.968  1.00 35.03           C
ATOM   3294  CG  GLU A 460      14.497  -2.361  -0.894  1.00 38.77           C
ATOM   3295  CD  GLU A 460      15.718  -1.466  -0.961  1.00 48.88           C
ATOM   3296  OE1 GLU A 460      15.656  -0.425  -1.649  1.00 58.33           O
ATOM   3297  OE2 GLU A 460      16.737  -1.801  -0.323  1.00 63.09           O
ATOM   3298  N   ALA A 461      10.165  -1.049  -2.039  1.00 26.69           N
ATOM   3299  CA  ALA A 461       8.917  -0.301  -1.926  1.00 32.07           C
ATOM   3300  C   ALA A 461       7.730  -1.234  -1.719  1.00 31.79           C
ATOM   3301  O   ALA A 461       6.830  -0.935  -0.925  1.00 30.34           O
ATOM   3302  CB  ALA A 461       8.708   0.569  -3.165  1.00 23.77           C
ATOM   3303  N   ILE A 462       7.711  -2.369  -2.423  1.00 24.57           N
ATOM   3304  CA  ILE A 462       6.622  -3.326  -2.258  1.00 28.16           C
ATOM   3305  C   ILE A 462       6.659  -3.944  -0.866  1.00 29.42           C
ATOM   3306  O   ILE A 462       5.616  -4.153  -0.236  1.00 20.92           O
ATOM   3307  CB  ILE A 462       6.685  -4.402  -3.357  1.00 21.14           C
ATOM   3308  CG1 ILE A 462       6.611  -3.756  -4.743  1.00 35.13           C
ATOM   3309  CG2 ILE A 462       5.562  -5.413  -3.182  1.00 29.14           C
ATOM   3310  CD1 ILE A 462       6.878  -4.719  -5.881  1.00 36.88           C
ATOM   3311  N   LYS A 463       7.859  -4.241  -0.361  1.00 28.45           N
ATOM   3312  CA  LYS A 463       7.973  -4.808   0.978  1.00 31.49           C
ATOM   3313  C   LYS A 463       7.642  -3.783   2.054  1.00 30.89           C
ATOM   3314  O   LYS A 463       7.162  -4.154   3.131  1.00 30.71           O
ATOM   3315  CB  LYS A 463       9.377  -5.371   1.194  1.00 33.31           C
ATOM   3316  CG  LYS A 463       9.674  -6.622   0.385  1.00 38.57           C
ATOM   3317  CD  LYS A 463      11.011  -7.224   0.777  1.00 37.21           C
ATOM   3318  CE  LYS A 463      11.160  -8.627   0.215  1.00 50.48           C
ATOM   3319  NZ  LYS A 463      10.031  -9.504   0.637  1.00 54.03           N
ATOM   3320  N   GLU A 464       7.891  -2.498   1.788  1.00 29.81           N
ATOM   3321  CA  GLU A 464       7.562  -1.468   2.767  1.00 27.90           C
ATOM   3322  C   GLU A 464       6.055  -1.275   2.878  1.00 31.38           C
ATOM   3323  O   GLU A 464       5.538  -1.009   3.969  1.00 33.55           O
ATOM   3324  CB  GLU A 464       8.254  -0.154   2.404  1.00 39.10           C
ATOM   3325  CG  GLU A 464       8.009   0.976   3.391  1.00 44.57           C
ATOM   3326  CD  GLU A 464       8.902   2.175   3.138  1.00 59.81           C
ATOM   3327  OE1 GLU A 464       9.803   2.434   3.965  1.00 61.47           O
ATOM   3328  OE2 GLU A 464       8.707   2.854   2.108  1.00 54.65           O
ATOM   3329  N   GLN A 465       5.332  -1.406   1.762  1.00 25.14           N
ATOM   3330  CA  GLN A 465       3.875  -1.391   1.834  1.00 24.05           C
ATOM   3331  C   GLN A 465       3.354  -2.631   2.547  1.00 15.42           C
ATOM   3332  O   GLN A 465       2.383  -2.554   3.309  1.00 25.59           O
ATOM   3333  CB  GLN A 465       3.269  -1.282   0.435  1.00 21.96           C
ATOM   3334  CG  GLN A 465       1.748  -1.379   0.431  1.00 26.93           C
ATOM   3335  CD  GLN A 465       1.145  -1.219  -0.949  1.00 39.68           C
ATOM   3336  OE1 GLN A 465       1.727  -0.580  -1.823  1.00 48.40           O
ATOM   3337  NE2 GLN A 465      -0.031  -1.803  -1.152  1.00 30.73           N
ATOM   3338  N   ALA A 466       3.985  -3.784   2.312  1.00 21.40           N
ATOM   3339  CA  ALA A 466       3.608  -4.992   3.036  1.00 27.07           C
ATOM   3340  C   ALA A 466       3.908  -4.869   4.524  1.00 25.80           C
ATOM   3341  O   ALA A 466       3.171  -5.418   5.350  1.00 25.29           O
ATOM   3342  CB  ALA A 466       4.324  -6.207   2.448  1.00 33.94           C
ATOM   3343  N   GLU A 467       4.979  -4.159   4.884  1.00 25.47           N
ATOM   3344  CA  GLU A 467       5.266  -3.920   6.295  1.00 31.35           C
ATOM   3345  C   GLU A 467       4.255  -2.955   6.901  1.00 30.73           C
ATOM   3346  O   GLU A 467       3.731  -3.195   7.996  1.00 30.73           O
ATOM   3347  CB  GLU A 467       6.690  -3.389   6.465  1.00 34.08           C
ATOM   3348  CG  GLU A 467       7.777  -4.442   6.314  1.00 30.61           C
ATOM   3349  CD  GLU A 467       7.763  -5.464   7.436  1.00 46.57           C
ATOM   3350  OE1 GLU A 467       7.241  -5.148   8.526  1.00 51.78           O
ATOM   3351  OE2 GLU A 467       8.274  -6.585   7.227  1.00 59.30           O
ATOM   3352  N   ALA A 468       3.968  -1.854   6.201  1.00 26.33           N
ATOM   3353  CA  ALA A 468       2.973  -0.906   6.692  1.00 26.66           C
ATOM   3354  C   ALA A 468       1.593  -1.540   6.781  1.00 27.26           C
ATOM   3355  O   ALA A 468       0.806  -1.190   7.668  1.00 39.12           O
ATOM   3356  CB  ALA A 468       2.933   0.330   5.794  1.00 21.86           C
ATOM   3357  N   ALA A 469       1.281  -2.472   5.877  1.00 15.91           N
ATOM   3358  CA  ALA A 469      -0.007  -3.154   5.934  1.00 19.14           C
ATOM   3359  C   ALA A 469      -0.097  -4.056   7.158  1.00 22.53           C
ATOM   3360  O   ALA A 469      -1.172  -4.198   7.753  1.00 35.51           O
ATOM   3361  CB  ALA A 469      -0.235  -3.957   4.654  1.00 21.57           C
ATOM   3362  N   LYS A 470       1.020  -4.673   7.549  1.00 31.45           N
ATOM   3363  CA  LYS A 470       1.014  -5.538   8.724  1.00 37.95           C
ATOM   3364  C   LYS A 470       0.836  -4.726  10.001  1.00 30.26           C
ATOM   3365  O   LYS A 470       0.051  -5.099  10.881  1.00 37.92           O
ATOM   3366  CB  LYS A 470       2.304  -6.358   8.778  1.00 30.41           C
ATOM   3367  N   GLU A 471       1.556  -3.608  10.119  1.00 27.36           N
ATOM   3368  CA  GLU A 471       1.456  -2.789  11.324  1.00 36.99           C
ATOM   3369  C   GLU A 471       0.091  -2.121  11.432  1.00 37.95           C
ATOM   3370  O   GLU A 471      -0.440  -1.958  12.537  1.00 32.72           O
ATOM   3371  CB  GLU A 471       2.575  -1.748  11.342  1.00 33.31           C
ATOM   3372  CG  GLU A 471       3.929  -2.328  11.718  1.00 49.54           C
ATOM   3373  CD  GLU A 471       5.087  -1.525  11.164  1.00 52.74           C
ATOM   3374  OE1 GLU A 471       4.910  -0.316  10.903  1.00 47.68           O
ATOM   3375  OE2 GLU A 471       6.176  -2.109  10.980  1.00 59.86           O
ATOM   3376  N   SER A 472      -0.495  -1.727  10.299  1.00 33.57           N
ATOM   3377  CA  SER A 472      -1.832  -1.144  10.331  1.00 35.45           C
ATOM   3378  C   SER A 472      -2.873  -2.178  10.740  1.00 29.01           C
ATOM   3379  O   SER A 472      -3.793  -1.871  11.508  1.00 30.53           O
ATOM   3380  CB  SER A 472      -2.178  -0.541   8.969  1.00 32.25           C
ATOM   3381  OG  SER A 472      -1.303   0.525   8.648  1.00 34.18           O
ATOM   3382  N   ALA A 473      -2.744  -3.409  10.241  1.00 32.14           N
ATOM   3383  CA  ALA A 473      -3.671  -4.465  10.629  1.00 34.34           C
ATOM   3384  C   ALA A 473      -3.473  -4.882  12.080  1.00 33.77           C
ATOM   3385  O   ALA A 473      -4.430  -5.307  12.737  1.00 37.07           O
ATOM   3386  CB  ALA A 473      -3.512  -5.671   9.704  1.00 27.04           C
ATOM   3387  N   LYS A 474      -2.247  -4.769  12.595  1.00 35.24           N
ATOM   3388  CA  LYS A 474      -1.991  -5.132  13.985  1.00 33.37           C
ATOM   3389  C   LYS A 474      -2.673  -4.158  14.939  1.00 30.54           C
ATOM   3390  O   LYS A 474      -3.332  -4.572  15.899  1.00 36.81           O
ATOM   3391  CB  LYS A 474      -0.486  -5.179  14.246  1.00 30.82           C
ATOM   3392  CG  LYS A 474      -0.117  -5.526  15.677  1.00 53.94           C
ATOM   3393  CD  LYS A 474       0.824  -6.716  15.718  1.00 55.36           C
ATOM   3394  CE  LYS A 474       1.302  -7.005  17.135  1.00 57.12           C
ATOM   3395  NZ  LYS A 474       0.540  -8.116  17.780  1.00 51.40           N
ATOM   3396  N   LYS A 475      -2.523  -2.856  14.687  1.00 31.76           N
ATOM   3397  CA  LYS A 475      -3.184  -1.855  15.517  1.00 35.82           C
ATOM   3398  C   LYS A 475      -4.701  -1.926  15.384  1.00 35.77           C
ATOM   3399  O   LYS A 475      -5.421  -1.627  16.344  1.00 39.35           O
ATOM   3400  CB  LYS A 475      -2.674  -0.461  15.146  1.00 30.13           C
ATOM   3401  CG  LYS A 475      -3.378   0.687  15.849  1.00 46.23           C
ATOM   3402  CD  LYS A 475      -2.938   2.021  15.272  1.00 58.25           C
ATOM   3403  CE  LYS A 475      -3.807   3.160  15.777  1.00 60.04           C
ATOM   3404  NZ  LYS A 475      -3.460   4.444  15.108  1.00 50.46           N
ATOM   3405  N   LEU A 476      -5.205  -2.330  14.215  1.00 31.53           N
ATOM   3406  CA  LEU A 476      -6.648  -2.403  14.014  1.00 27.42           C
ATOM   3407  C   LEU A 476      -7.251  -3.621  14.706  1.00 37.80           C
ATOM   3408  O   LEU A 476      -8.311  -3.519  15.333  1.00 36.13           O
ATOM   3409  CB  LEU A 476      -6.970  -2.418  12.519  1.00 30.92           C
ATOM   3410  CG  LEU A 476      -8.446  -2.290  12.138  1.00 27.33           C
ATOM   3411  CD1 LEU A 476      -9.082  -1.107  12.848  1.00 22.60           C
ATOM   3412  CD2 LEU A 476      -8.595  -2.151  10.631  1.00 30.78           C
ATOM   3413  N   LEU A 477      -6.595  -4.780  14.597  1.00 29.05           N
ATOM   3414  CA  LEU A 477      -7.038  -5.949  15.349  1.00 31.23           C
ATOM   3415  C   LEU A 477      -6.929  -5.713  16.850  1.00 32.61           C
ATOM   3416  O   LEU A 477      -7.705  -6.280  17.629  1.00 31.10           O
ATOM   3417  CB  LEU A 477      -6.222  -7.176  14.938  1.00 33.66           C
ATOM   3418  CG  LEU A 477      -6.511  -8.491  15.665  1.00 32.04           C
ATOM   3419  CD1 LEU A 477      -7.971  -8.886  15.504  1.00 33.75           C
ATOM   3420  CD2 LEU A 477      -5.592  -9.594  15.161  1.00 34.78           C
ATOM   3421  N   GLU A 478      -5.978  -4.876  17.269  1.00 29.18           N
ATOM   3422  CA  GLU A 478      -5.853  -4.533  18.681  1.00 37.22           C
ATOM   3423  C   GLU A 478      -7.092  -3.802  19.182  1.00 37.71           C
ATOM   3424  O   GLU A 478      -7.588  -4.086  20.279  1.00 38.12           O
ATOM   3425  CB  GLU A 478      -4.601  -3.682  18.894  1.00 40.09           C
ATOM   3426  CG  GLU A 478      -4.474  -3.076  20.277  1.00 37.58           C
ATOM   3427  CD  GLU A 478      -3.334  -2.081  20.362  1.00 45.55           C
ATOM   3428  OE1 GLU A 478      -2.541  -2.002  19.400  1.00 51.89           O
ATOM   3429  OE2 GLU A 478      -3.232  -1.374  21.386  1.00 48.23           O
ATOM   3430  N   ALA A 479      -7.611  -2.862  18.389  1.00 36.82           N
ATOM   3431  CA  ALA A 479      -8.783  -2.103  18.811  1.00 37.96           C
ATOM   3432  C   ALA A 479     -10.025  -2.983  18.867  1.00 33.52           C
ATOM   3433  O   ALA A 479     -10.860  -2.832  19.766  1.00 43.14           O
ATOM   3434  CB  ALA A 479      -9.005  -0.918  17.872  1.00 33.79           C
ATOM   3435  N   ALA A 480     -10.168  -3.905  17.912  1.00 35.70           N
ATOM   3436  CA  ALA A 480     -11.311  -4.811  17.932  1.00 38.66           C
ATOM   3437  C   ALA A 480     -11.247  -5.768  19.114  1.00 35.31           C
ATOM   3438  O   ALA A 480     -12.290  -6.181  19.632  1.00 40.49           O
ATOM   3439  CB  ALA A 480     -11.388  -5.592  16.620  1.00 36.14           C
ATOM   3440  N   ALA A 481     -10.039  -6.128  19.555  1.00 36.97           N
ATOM   3441  CA  ALA A 481      -9.909  -7.023  20.699  1.00 45.50           C
ATOM   3442  C   ALA A 481     -10.306  -6.327  21.994  1.00 41.31           C
ATOM   3443  O   ALA A 481     -10.981  -6.921  22.843  1.00 39.78           O
ATOM   3444  CB  ALA A 481      -8.481  -7.558  20.787  1.00 32.03           C
ATOM   3445  N   GLU A 482      -9.897  -5.067  22.165  1.00 36.58           N
ATOM   3446  CA  GLU A 482     -10.284  -4.324  23.360  1.00 43.62           C
ATOM   3447  C   GLU A 482     -11.783  -4.050  23.373  1.00 41.37           C
ATOM   3448  O   GLU A 482     -12.415  -4.076  24.436  1.00 36.95           O
ATOM   3449  CB  GLU A 482      -9.497  -3.017  23.444  1.00 43.56           C
ATOM   3450  CG  GLU A 482      -7.992  -3.190  23.338  1.00 40.27           C
ATOM   3451  CD  GLU A 482      -7.247  -1.872  23.420  1.00 59.65           C
ATOM   3452  OE1 GLU A 482      -7.463  -1.125  24.398  1.00 62.70           O
ATOM   3453  OE2 GLU A 482      -6.451  -1.580  22.503  1.00 65.39           O
ATOM   3454  N   ALA A 483     -12.367  -3.786  22.201  1.00 45.32           N
ATOM   3455  CA  ALA A 483     -13.812  -3.604  22.118  1.00 42.42           C
ATOM   3456  C   ALA A 483     -14.557  -4.886  22.461  1.00 40.99           C
ATOM   3457  O   ALA A 483     -15.710  -4.832  22.904  1.00 42.32           O
ATOM   3458  CB  ALA A 483     -14.201  -3.121  20.721  1.00 42.76           C
ATOM   3459  N   ALA A 484     -13.922  -6.042  22.263  1.00 34.52           N
ATOM   3460  CA  ALA A 484     -14.532  -7.304  22.661  1.00 38.13           C
ATOM   3461  C   ALA A 484     -14.416  -7.542  24.160  1.00 45.11           C
ATOM   3462  O   ALA A 484     -15.320  -8.134  24.760  1.00 48.20           O
ATOM   3463  CB  ALA A 484     -13.894  -8.462  21.893  1.00 38.71           C
ATOM   3464  N   LEU A 485     -13.320  -7.090  24.778  1.00 46.35           N
ATOM   3465  CA  LEU A 485     -13.161  -7.248  26.220  1.00 48.44           C
ATOM   3466  C   LEU A 485     -14.193  -6.437  26.994  1.00 46.88           C
ATOM   3467  O   LEU A 485     -14.552  -6.806  28.118  1.00 48.41           O
ATOM   3468  CB  LEU A 485     -11.748  -6.844  26.643  1.00 42.66           C
ATOM   3469  CG  LEU A 485     -10.614  -7.801  26.275  1.00 41.39           C
ATOM   3470  CD1 LEU A 485      -9.268  -7.202  26.646  1.00 31.66           C
ATOM   3471  CD2 LEU A 485     -10.810  -9.149  26.955  1.00 33.68           C
ATOM   3472  N   ALA A 486     -14.676  -5.342  26.418  1.00 45.86           N
ATOM   3473  CA  ALA A 486     -15.672  -4.510  27.080  1.00 30.24           C
ATOM   3474  C   ALA A 486     -17.076  -4.875  26.612  1.00 29.97           C
ATOM   3475  O   ALA A 486     -18.064  -4.336  27.109  1.00 44.91           O
ATOM   3476  CB  ALA A 486     -15.391  -3.041  26.825  1.00 31.69           C
TER
HETATM 3477  O   HOH B   1      -9.085 -30.882  -8.041  1.00 22.00           O
HETATM 3478  O   HOH B   2      -4.459 -24.920   6.420  1.00 23.17           O
HETATM 3479  O   HOH B   3      -0.121 -25.724   8.398  1.00 30.43           O
HETATM 3480  O   HOH B   4      -4.012   1.020  11.679  1.00 27.24           O
HETATM 3481  O   HOH B   5       6.388   1.791  -0.460  1.00 26.80           O
HETATM 3482  O   HOH B   6     -12.790 -18.581  -6.879  1.00 36.49           O
HETATM 3483  O   HOH B   7     -20.792 -55.508   1.297  1.00 42.85           O
HETATM 3484  O   HOH B   8      -0.910   0.756   5.972  1.00 26.08           O
HETATM 3485  O   HOH B   9      -3.088 -44.684 -42.207  1.00 29.65           O
HETATM 3486  O   HOH B  10       8.341 -36.251 -16.117  1.00 38.69           O
HETATM 3487  O   HOH B  11       8.480 -37.871 -18.654  1.00 40.77           O
HETATM 3488  O   HOH B  12      -3.668 -44.663 -10.092  1.00 34.25           O
HETATM 3489  O   HOH B  13     -28.342 -23.699  -3.029  1.00 29.42           O
HETATM 3490  O   HOH B  14     -16.891   1.764  11.894  1.00 38.92           O
HETATM 3491  O   HOH B  15      -2.628  -9.668  -6.042  1.00 24.75           O
HETATM 3492  O   HOH B  16      -9.840 -40.170 -28.082  1.00 47.42           O
HETATM 3493  O   HOH B  17       1.700 -21.851   5.195  1.00 33.22           O
HETATM 3494  O   HOH B  18     -18.303  -5.822  22.665  1.00 34.98           O
HETATM 3495  O   HOH B  19     -21.611  -6.984  24.942  1.00 34.86           O
HETATM 3496  O   HOH B  20     -25.673 -43.355  14.717  1.00 44.06           O
HETATM 3497  O   HOH B  21      -1.453 -16.401  -6.833  1.00 22.73           O
HETATM 3498  O   HOH B  22       0.858 -17.291  -7.887  1.00 30.19           O
HETATM 3499  O   HOH B  23      14.529 -29.973 -19.788  1.00 41.07           O
HETATM 3500  O   HOH B  24      18.098  -0.621 -21.603  1.00 28.71           O
HETATM 3501  O   HOH B  25       2.032  -7.413   4.859  1.00 28.03           O
HETATM 3502  O   HOH B  26       3.296  -9.838   4.301  1.00 23.02           O
HETATM 3503  O   HOH B  27      -9.502  -8.265  -4.134  1.00 40.28           O
HETATM 3504  O   HOH B  28      13.079   9.663 -17.455  1.00 39.20           O
HETATM 3505  O   HOH B  29     -12.121 -47.526 -24.852  1.00 40.13           O
HETATM 3506  O   HOH B  30     -14.417   5.027  11.252  1.00 26.99           O
HETATM 3507  O   HOH B  31     -14.933  -7.711  -3.848  1.00 39.88           O
HETATM 3508  O   HOH B  32      15.615  -5.852 -18.539  1.00 37.49           O
HETATM 3509  O   HOH B  33     -31.076 -49.605  12.391  1.00 46.61           O
HETATM 3510  O   HOH B  34       3.997 -30.872  -3.406  1.00 47.14           O
HETATM 3511  O   HOH B  35     -30.332 -44.643  -6.538  1.00 43.82           O
HETATM 3512  O   HOH B  36       4.704  -9.552   2.453  1.00 21.88           O
HETATM 3513  O   HOH B  37      -3.837 -45.930 -12.302  1.00 38.92           O
HETATM 3514  O   HOH B  38      17.573  -5.300 -26.143  1.00 32.70           O
HETATM 3515  O   HOH B  39       0.903   0.817   9.271  1.00 41.57           O
HETATM 3516  O   HOH B  40      -1.336 -48.644 -39.286  1.00 38.10           O
HETATM 3517  O   HOH B  41      12.676   9.768 -10.948  1.00 36.74           O
HETATM 3518  O   HOH B  42      15.692  -9.315 -10.269  1.00 27.14           O
HETATM 3519  O   HOH B  43     -24.915 -52.893  16.752  1.00 33.98           O
HETATM 3520  O   HOH B  44     -22.079 -19.126   3.469  1.00 37.52           O
HETATM 3521  O   HOH B  45     -24.257 -19.531   6.120  1.00 32.37           O
HETATM 3522  O   HOH B  46      -6.322 -56.217 -15.630  1.00 48.35           O
HETATM 3523  O   HOH B  47     -20.599 -12.489   1.152  1.00 36.56           O
HETATM 3524  O   HOH B  48     -19.444 -60.001   2.896  1.00 48.73           O
HETATM 3525  O   HOH B  49     -36.015 -44.370  12.195  1.00 41.30           O
HETATM 3526  O   HOH B  50      13.587 -47.082 -36.496  1.00 34.58           O
HETATM 3527  O   HOH B  51     -13.689 -11.265  24.750  1.00 33.09           O
HETATM 3528  O   HOH B  52      28.547  -9.539 -21.207  1.00 36.53           O
HETATM 3529  O   HOH B  53      -5.786 -17.661 -22.607  1.00 39.37           O
HETATM 3530  O   HOH B  54     -22.497 -38.659 -12.466  1.00 41.13           O
HETATM 3531  O   HOH B  55      -7.422  -7.293 -17.020  1.00 37.15           O
HETATM 3532  O   HOH B  56      -5.376  -1.752   8.109  1.00 33.80           O
HETATM 3533  O   HOH B  57       5.333 -49.241 -16.676  1.00 39.50           O
HETATM 3534  O   HOH B  58     -18.953   7.710  31.242  1.00 38.81           O
HETATM 3535  O   HOH B  59     -36.574 -30.552  11.444  1.00 30.47           O
HETATM 3536  O   HOH B  60      10.372 -12.364 -34.643  1.00 48.45           O
HETATM 3537  O   HOH B  61       6.055 -16.756   1.786  1.00 44.26           O
HETATM 3538  O   HOH B  62      16.187 -28.831 -28.993  1.00 55.93           O
HETATM 3539  O   HOH B  63     -10.295 -23.953 -18.135  1.00 39.70           O
HETATM 3540  O   HOH B  64     -18.295 -34.847 -13.278  1.00 41.15           O
HETATM 3541  O   HOH B  65      19.896 -36.693 -30.412  1.00 36.38           O
HETATM 3542  O   HOH B  66       5.069 -43.533 -16.306  1.00 43.08           O
HETATM 3543  O   HOH B  67      -7.649  -4.217  -9.354  1.00 49.87           O
HETATM 3544  O   HOH B  68     -17.148 -21.756  27.213  1.00 34.51           O
HETATM 3545  O   HOH B  69     -22.180 -14.486  -1.346  1.00 44.19           O
HETATM 3546  O   HOH B  70      -5.902 -24.733  -2.433  1.00 27.64           O
HETATM 3547  O   HOH B  71       8.173  -0.516   6.864  1.00 49.48           O
HETATM 3548  O   HOH B  72     -17.482 -14.918  24.797  1.00 48.86           O
HETATM 3549  O   HOH B  73     -35.848 -36.953   1.177  1.00 51.91           O
HETATM 3550  O   HOH B  74      -2.184 -10.719   9.238  1.00 26.27           O
HETATM 3551  O   HOH B  75     -25.678   7.250  21.758  1.00 45.14           O
HETATM 3552  O   HOH B  76      -4.135  -3.246   6.633  1.00 28.70           O
HETATM 3553  O   HOH B  77      12.970  -5.707 -30.672  1.00 44.15           O
HETATM 3554  O   HOH B  78      27.435  -3.925 -12.660  1.00 40.91           O
HETATM 3555  O   HOH B  79     -37.382 -44.711   4.319  1.00 47.50           O
HETATM 3556  O   HOH B  80      15.494  -7.646  -6.851  1.00 30.20           O
HETATM 3557  O   HOH B  81     -14.997 -34.782 -14.700  1.00 39.95           O
HETATM 3558  O   HOH B  82       6.626  -2.171 -22.717  1.00 34.70           O
HETATM 3559  O   HOH B  83     -15.027 -20.810  25.091  1.00 51.07           O
HETATM 3560  O   HOH B  84       8.202 -17.166 -20.714  1.00 32.34           O
HETATM 3561  O   HOH B  85       6.275 -46.166 -19.334  1.00 42.85           O
HETATM 3562  O   HOH B  86       8.740 -13.145  -2.216  1.00 36.29           O
HETATM 3563  O   HOH B  87       4.778 -49.708 -33.737  1.00 39.85           O
HETATM 3564  O   HOH B  88      -7.732 -48.300   1.101  1.00 48.30           O
HETATM 3565  O   HOH B  89      -1.983 -30.306   7.422  1.00 37.85           O
HETATM 3566  O   HOH B  90      -6.149   1.319  13.976  1.00 30.47           O
HETATM 3567  O   HOH B  91     -34.957 -43.653  -7.416  1.00 56.01           O
HETATM 3568  O   HOH B  92     -11.136 -39.060   0.680  1.00 36.42           O
HETATM 3569  O   HOH B  93     -24.512 -31.355  14.115  1.00 38.65           O
HETATM 3570  O   HOH B  94      -7.434 -19.299 -18.607  1.00 49.08           O
HETATM 3571  O   HOH B  95       3.472 -31.878  -6.135  1.00 38.18           O
HETATM 3572  O   HOH B  96      -6.403  -2.929   6.274  1.00 34.12           O
HETATM 3573  O   HOH B  97      -2.186 -45.055 -16.026  1.00 50.41           O
HETATM 3574  O   HOH B  98      26.296  -6.856 -12.555  1.00 37.73           O
HETATM 3575  O   HOH B  99     -22.574 -16.299   4.195  1.00 35.16           O
HETATM 3576  O   HOH B 100      -7.837   1.421   3.800  1.00 35.33           O
HETATM 3577  O   HOH B 101     -11.301 -44.907 -11.754  1.00 36.53           O
HETATM 3578  O   HOH B 102       4.936   2.544   3.153  1.00 41.60           O
END
