# Supplementary material for: Blueprinting extendable nanomaterials with standardized protein blocks
Source: Nature. 2024 Mar 13;627(8005):898–904. doi: 10.1038/s41586-024-07188-4 (PMC10972742; doi:10.1038/s41586-024-07188-4)
Supplement: Supplementary file 4 — Design models with ideal backbones as well as experimentally determined structures for comparison. For reference to design names, see Supplementary Fig. 1. [file 41586_2024_7188_MOESM4_ESM.zip › THR7_design.pdb]

ATOM      1  N   ALA A   1       2.001  18.439  16.543  1.00  0.00           N  
ATOM      2  CA  ALA A   1       1.685  19.377  17.612  1.00  0.00           C  
ATOM      3  C   ALA A   1       0.328  19.061  18.219  1.00  0.00           C  
ATOM      4  O   ALA A   1       0.196  18.954  19.441  1.00  0.00           O  
ATOM      5  CB  ALA A   1       1.709  20.803  17.092  1.00  0.00           C  
ATOM      6  H   ALA A   1       2.638  18.723  15.811  1.00  0.00           H  
ATOM      7  HA  ALA A   1       2.439  19.268  18.390  1.00  0.00           H  
ATOM      8 1HB  ALA A   1       1.493  21.489  17.907  1.00  0.00           H  
ATOM      9 2HB  ALA A   1       2.695  21.025  16.686  1.00  0.00           H  
ATOM     10 3HB  ALA A   1       0.958  20.922  16.313  1.00  0.00           H  
ATOM     11  N   LYS A   2      -0.691  18.948  17.370  1.00  0.00           N  
ATOM     12  CA  LYS A   2      -2.051  18.694  17.834  1.00  0.00           C  
ATOM     13  C   LYS A   2      -2.131  17.405  18.639  1.00  0.00           C  
ATOM     14  O   LYS A   2      -2.703  17.383  19.729  1.00  0.00           O  
ATOM     15  CB  LYS A   2      -3.019  18.630  16.647  1.00  0.00           C  
ATOM     16  CG  LYS A   2      -4.483  18.391  17.025  1.00  0.00           C  
ATOM     17  CD  LYS A   2      -5.378  18.398  15.790  1.00  0.00           C  
ATOM     18  CE  LYS A   2      -6.855  18.256  16.150  1.00  0.00           C  
ATOM     19  NZ  LYS A   2      -7.204  16.871  16.606  1.00  0.00           N  
ATOM     20  H   LYS A   2      -0.511  19.030  16.377  1.00  0.00           H  
ATOM     21  HA  LYS A   2      -2.351  19.514  18.486  1.00  0.00           H  
ATOM     22 1HB  LYS A   2      -2.967  19.560  16.084  1.00  0.00           H  
ATOM     23 2HB  LYS A   2      -2.716  17.825  15.976  1.00  0.00           H  
ATOM     24 1HG  LYS A   2      -4.576  17.425  17.526  1.00  0.00           H  
ATOM     25 2HG  LYS A   2      -4.814  19.170  17.712  1.00  0.00           H  
ATOM     26 1HD  LYS A   2      -5.235  19.334  15.245  1.00  0.00           H  
ATOM     27 2HD  LYS A   2      -5.092  17.573  15.136  1.00  0.00           H  
ATOM     28 1HE  LYS A   2      -7.098  18.960  16.945  1.00  0.00           H  
ATOM     29 2HE  LYS A   2      -7.453  18.495  15.272  1.00  0.00           H  
ATOM     30 1HZ  LYS A   2      -8.187  16.830  16.825  1.00  0.00           H  
ATOM     31 2HZ  LYS A   2      -6.996  16.211  15.872  1.00  0.00           H  
ATOM     32 3HZ  LYS A   2      -6.678  16.623  17.436  1.00  0.00           H  
ATOM     33  N   GLU A   3      -1.544  16.336  18.111  1.00  0.00           N  
ATOM     34  CA  GLU A   3      -1.593  15.042  18.777  1.00  0.00           C  
ATOM     35  C   GLU A   3      -0.844  15.078  20.098  1.00  0.00           C  
ATOM     36  O   GLU A   3      -1.285  14.492  21.087  1.00  0.00           O  
ATOM     37  CB  GLU A   3      -1.004  13.959  17.872  1.00  0.00           C  
ATOM     38  CG  GLU A   3      -1.805  13.695  16.602  1.00  0.00           C  
ATOM     39  CD  GLU A   3      -1.590  14.744  15.546  1.00  0.00           C  
ATOM     40  OE1 GLU A   3      -0.741  15.582  15.736  1.00  0.00           O  
ATOM     41  OE2 GLU A   3      -2.276  14.711  14.554  1.00  0.00           O  
ATOM     42  H   GLU A   3      -1.077  16.412  17.213  1.00  0.00           H  
ATOM     43  HA  GLU A   3      -2.636  14.799  18.982  1.00  0.00           H  
ATOM     44 1HB  GLU A   3       0.012  14.233  17.587  1.00  0.00           H  
ATOM     45 2HB  GLU A   3      -0.946  13.021  18.424  1.00  0.00           H  
ATOM     46 1HG  GLU A   3      -1.511  12.729  16.198  1.00  0.00           H  
ATOM     47 2HG  GLU A   3      -2.865  13.647  16.856  1.00  0.00           H  
ATOM     48  N   LEU A   4       0.288  15.775  20.122  1.00  0.00           N  
ATOM     49  CA  LEU A   4       1.076  15.864  21.340  1.00  0.00           C  
ATOM     50  C   LEU A   4       0.301  16.609  22.409  1.00  0.00           C  
ATOM     51  O   LEU A   4       0.306  16.222  23.576  1.00  0.00           O  
ATOM     52  CB  LEU A   4       2.397  16.587  21.074  1.00  0.00           C  
ATOM     53  CG  LEU A   4       3.411  15.858  20.198  1.00  0.00           C  
ATOM     54  CD1 LEU A   4       4.515  16.826  19.819  1.00  0.00           C  
ATOM     55  CD2 LEU A   4       3.977  14.670  20.966  1.00  0.00           C  
ATOM     56  H   LEU A   4       0.603  16.234  19.280  1.00  0.00           H  
ATOM     57  HA  LEU A   4       1.273  14.858  21.702  1.00  0.00           H  
ATOM     58 1HB  LEU A   4       2.185  17.548  20.609  1.00  0.00           H  
ATOM     59 2HB  LEU A   4       2.876  16.769  22.033  1.00  0.00           H  
ATOM     60  HG  LEU A   4       2.930  15.508  19.286  1.00  0.00           H  
ATOM     61 1HD1 LEU A   4       5.250  16.318  19.192  1.00  0.00           H  
ATOM     62 2HD1 LEU A   4       4.091  17.663  19.269  1.00  0.00           H  
ATOM     63 3HD1 LEU A   4       4.998  17.190  20.718  1.00  0.00           H  
ATOM     64 1HD2 LEU A   4       4.707  14.151  20.341  1.00  0.00           H  
ATOM     65 2HD2 LEU A   4       4.463  15.024  21.874  1.00  0.00           H  
ATOM     66 3HD2 LEU A   4       3.179  13.978  21.229  1.00  0.00           H  
ATOM     67  N   ALA A   5      -0.386  17.674  22.004  1.00  0.00           N  
ATOM     68  CA  ALA A   5      -1.187  18.454  22.933  1.00  0.00           C  
ATOM     69  C   ALA A   5      -2.299  17.606  23.539  1.00  0.00           C  
ATOM     70  O   ALA A   5      -2.596  17.721  24.729  1.00  0.00           O  
ATOM     71  CB  ALA A   5      -1.783  19.650  22.226  1.00  0.00           C  
ATOM     72  H   ALA A   5      -0.335  17.961  21.032  1.00  0.00           H  
ATOM     73  HA  ALA A   5      -0.540  18.794  23.741  1.00  0.00           H  
ATOM     74 1HB  ALA A   5      -2.363  20.236  22.932  1.00  0.00           H  
ATOM     75 2HB  ALA A   5      -0.980  20.255  21.813  1.00  0.00           H  
ATOM     76 3HB  ALA A   5      -2.432  19.308  21.420  1.00  0.00           H  
ATOM     77  N   GLU A   6      -2.901  16.743  22.720  1.00  0.00           N  
ATOM     78  CA  GLU A   6      -3.970  15.874  23.193  1.00  0.00           C  
ATOM     79  C   GLU A   6      -3.448  14.889  24.235  1.00  0.00           C  
ATOM     80  O   GLU A   6      -4.102  14.652  25.252  1.00  0.00           O  
ATOM     81  CB  GLU A   6      -4.603  15.119  22.021  1.00  0.00           C  
ATOM     82  CG  GLU A   6      -5.436  15.989  21.092  1.00  0.00           C  
ATOM     83  CD  GLU A   6      -5.894  15.266  19.859  1.00  0.00           C  
ATOM     84  OE1 GLU A   6      -5.579  14.108  19.719  1.00  0.00           O  
ATOM     85  OE2 GLU A   6      -6.555  15.875  19.049  1.00  0.00           O  
ATOM     86  H   GLU A   6      -2.628  16.713  21.743  1.00  0.00           H  
ATOM     87  HA  GLU A   6      -4.735  16.492  23.662  1.00  0.00           H  
ATOM     88 1HB  GLU A   6      -3.819  14.658  21.421  1.00  0.00           H  
ATOM     89 2HB  GLU A   6      -5.238  14.319  22.399  1.00  0.00           H  
ATOM     90 1HG  GLU A   6      -6.314  16.335  21.640  1.00  0.00           H  
ATOM     91 2HG  GLU A   6      -4.854  16.862  20.801  1.00  0.00           H  
ATOM     92  N   GLU A   7      -2.250  14.351  24.001  1.00  0.00           N  
ATOM     93  CA  GLU A   7      -1.636  13.427  24.948  1.00  0.00           C  
ATOM     94  C   GLU A   7      -1.359  14.117  26.274  1.00  0.00           C  
ATOM     95  O   GLU A   7      -1.540  13.529  27.343  1.00  0.00           O  
ATOM     96  CB  GLU A   7      -0.320  12.874  24.396  1.00  0.00           C  
ATOM     97  CG  GLU A   7      -0.461  11.925  23.224  1.00  0.00           C  
ATOM     98  CD  GLU A   7       0.871  11.489  22.673  1.00  0.00           C  
ATOM     99  OE1 GLU A   7       1.869  12.007  23.113  1.00  0.00           O  
ATOM    100  OE2 GLU A   7       0.890  10.638  21.815  1.00  0.00           O  
ATOM    101  H   GLU A   7      -1.772  14.570  23.132  1.00  0.00           H  
ATOM    102  HA  GLU A   7      -2.325  12.602  25.126  1.00  0.00           H  
ATOM    103 1HB  GLU A   7       0.313  13.700  24.078  1.00  0.00           H  
ATOM    104 2HB  GLU A   7       0.210  12.347  25.190  1.00  0.00           H  
ATOM    105 1HG  GLU A   7      -1.018  11.047  23.546  1.00  0.00           H  
ATOM    106 2HG  GLU A   7      -1.031  12.416  22.438  1.00  0.00           H  
ATOM    107  N   VAL A   8      -0.930  15.374  26.201  1.00  0.00           N  
ATOM    108  CA  VAL A   8      -0.633  16.143  27.399  1.00  0.00           C  
ATOM    109  C   VAL A   8      -1.882  16.403  28.216  1.00  0.00           C  
ATOM    110  O   VAL A   8      -1.871  16.226  29.434  1.00  0.00           O  
ATOM    111  CB  VAL A   8       0.025  17.483  27.031  1.00  0.00           C  
ATOM    112  CG1 VAL A   8       0.141  18.370  28.248  1.00  0.00           C  
ATOM    113  CG2 VAL A   8       1.377  17.224  26.479  1.00  0.00           C  
ATOM    114  H   VAL A   8      -0.786  15.789  25.286  1.00  0.00           H  
ATOM    115  HA  VAL A   8       0.066  15.570  28.008  1.00  0.00           H  
ATOM    116  HB  VAL A   8      -0.587  17.995  26.290  1.00  0.00           H  
ATOM    117 1HG1 VAL A   8       0.616  19.312  27.964  1.00  0.00           H  
ATOM    118 2HG1 VAL A   8      -0.844  18.572  28.657  1.00  0.00           H  
ATOM    119 3HG1 VAL A   8       0.750  17.863  28.993  1.00  0.00           H  
ATOM    120 1HG2 VAL A   8       1.837  18.171  26.212  1.00  0.00           H  
ATOM    121 2HG2 VAL A   8       1.982  16.718  27.232  1.00  0.00           H  
ATOM    122 3HG2 VAL A   8       1.303  16.597  25.603  1.00  0.00           H  
ATOM    123  N   LYS A   9      -2.958  16.822  27.557  1.00  0.00           N  
ATOM    124  CA  LYS A   9      -4.197  17.085  28.269  1.00  0.00           C  
ATOM    125  C   LYS A   9      -4.715  15.807  28.920  1.00  0.00           C  
ATOM    126  O   LYS A   9      -5.215  15.841  30.046  1.00  0.00           O  
ATOM    127  CB  LYS A   9      -5.253  17.675  27.329  1.00  0.00           C  
ATOM    128  CG  LYS A   9      -4.959  19.109  26.831  1.00  0.00           C  
ATOM    129  CD  LYS A   9      -5.168  20.187  27.923  1.00  0.00           C  
ATOM    130  CE  LYS A   9      -6.650  20.364  28.282  1.00  0.00           C  
ATOM    131  NZ  LYS A   9      -6.891  21.574  29.142  1.00  0.00           N  
ATOM    132  H   LYS A   9      -2.908  16.965  26.553  1.00  0.00           H  
ATOM    133  HA  LYS A   9      -3.995  17.801  29.064  1.00  0.00           H  
ATOM    134 1HB  LYS A   9      -5.339  17.039  26.447  1.00  0.00           H  
ATOM    135 2HB  LYS A   9      -6.222  17.672  27.824  1.00  0.00           H  
ATOM    136 1HG  LYS A   9      -3.922  19.156  26.496  1.00  0.00           H  
ATOM    137 2HG  LYS A   9      -5.602  19.336  25.983  1.00  0.00           H  
ATOM    138 1HD  LYS A   9      -4.617  19.922  28.825  1.00  0.00           H  
ATOM    139 2HD  LYS A   9      -4.783  21.144  27.557  1.00  0.00           H  
ATOM    140 1HE  LYS A   9      -7.232  20.462  27.367  1.00  0.00           H  
ATOM    141 2HE  LYS A   9      -6.988  19.485  28.824  1.00  0.00           H  
ATOM    142 1HZ  LYS A   9      -7.872  21.642  29.355  1.00  0.00           H  
ATOM    143 2HZ  LYS A   9      -6.366  21.506  30.012  1.00  0.00           H  
ATOM    144 3HZ  LYS A   9      -6.602  22.414  28.644  1.00  0.00           H  
ATOM    145  N   LYS A  10      -4.570  14.676  28.225  1.00  0.00           N  
ATOM    146  CA  LYS A  10      -4.993  13.399  28.783  1.00  0.00           C  
ATOM    147  C   LYS A  10      -4.173  13.061  30.022  1.00  0.00           C  
ATOM    148  O   LYS A  10      -4.731  12.660  31.042  1.00  0.00           O  
ATOM    149  CB  LYS A  10      -4.872  12.279  27.746  1.00  0.00           C  
ATOM    150  CG  LYS A  10      -5.358  10.906  28.228  1.00  0.00           C  
ATOM    151  CD  LYS A  10      -5.327   9.883  27.093  1.00  0.00           C  
ATOM    152  CE  LYS A  10      -5.933   8.542  27.509  1.00  0.00           C  
ATOM    153  NZ  LYS A  10      -5.030   7.757  28.409  1.00  0.00           N  
ATOM    154  H   LYS A  10      -4.174  14.707  27.291  1.00  0.00           H  
ATOM    155  HA  LYS A  10      -6.037  13.482  29.083  1.00  0.00           H  
ATOM    156 1HB  LYS A  10      -5.444  12.546  26.857  1.00  0.00           H  
ATOM    157 2HB  LYS A  10      -3.830  12.176  27.445  1.00  0.00           H  
ATOM    158 1HG  LYS A  10      -4.719  10.557  29.043  1.00  0.00           H  
ATOM    159 2HG  LYS A  10      -6.378  10.994  28.605  1.00  0.00           H  
ATOM    160 1HD  LYS A  10      -5.888  10.275  26.242  1.00  0.00           H  
ATOM    161 2HD  LYS A  10      -4.295   9.725  26.779  1.00  0.00           H  
ATOM    162 1HE  LYS A  10      -6.874   8.722  28.024  1.00  0.00           H  
ATOM    163 2HE  LYS A  10      -6.129   7.956  26.612  1.00  0.00           H  
ATOM    164 1HZ  LYS A  10      -5.475   6.883  28.644  1.00  0.00           H  
ATOM    165 2HZ  LYS A  10      -4.160   7.571  27.932  1.00  0.00           H  
ATOM    166 3HZ  LYS A  10      -4.836   8.267  29.268  1.00  0.00           H  
ATOM    167  N   ALA A  11      -2.852  13.236  29.941  1.00  0.00           N  
ATOM    168  CA  ALA A  11      -1.984  12.952  31.077  1.00  0.00           C  
ATOM    169  C   ALA A  11      -2.346  13.828  32.270  1.00  0.00           C  
ATOM    170  O   ALA A  11      -2.369  13.362  33.407  1.00  0.00           O  
ATOM    171  CB  ALA A  11      -0.527  13.171  30.704  1.00  0.00           C  
ATOM    172  H   ALA A  11      -2.441  13.551  29.067  1.00  0.00           H  
ATOM    173  HA  ALA A  11      -2.131  11.909  31.364  1.00  0.00           H  
ATOM    174 1HB  ALA A  11       0.111  12.933  31.556  1.00  0.00           H  
ATOM    175 2HB  ALA A  11      -0.269  12.528  29.864  1.00  0.00           H  
ATOM    176 3HB  ALA A  11      -0.381  14.213  30.421  1.00  0.00           H  
ATOM    177  N   VAL A  12      -2.661  15.095  32.003  1.00  0.00           N  
ATOM    178  CA  VAL A  12      -3.047  16.008  33.068  1.00  0.00           C  
ATOM    179  C   VAL A  12      -4.364  15.573  33.695  1.00  0.00           C  
ATOM    180  O   VAL A  12      -4.505  15.588  34.918  1.00  0.00           O  
ATOM    181  CB  VAL A  12      -3.147  17.449  32.537  1.00  0.00           C  
ATOM    182  CG1 VAL A  12      -3.759  18.368  33.587  1.00  0.00           C  
ATOM    183  CG2 VAL A  12      -1.753  17.946  32.175  1.00  0.00           C  
ATOM    184  H   VAL A  12      -2.611  15.428  31.046  1.00  0.00           H  
ATOM    185  HA  VAL A  12      -2.274  15.985  33.837  1.00  0.00           H  
ATOM    186  HB  VAL A  12      -3.790  17.462  31.654  1.00  0.00           H  
ATOM    187 1HG1 VAL A  12      -3.818  19.370  33.181  1.00  0.00           H  
ATOM    188 2HG1 VAL A  12      -4.760  18.024  33.846  1.00  0.00           H  
ATOM    189 3HG1 VAL A  12      -3.134  18.371  34.479  1.00  0.00           H  
ATOM    190 1HG2 VAL A  12      -1.820  18.963  31.790  1.00  0.00           H  
ATOM    191 2HG2 VAL A  12      -1.121  17.934  33.065  1.00  0.00           H  
ATOM    192 3HG2 VAL A  12      -1.316  17.301  31.422  1.00  0.00           H  
ATOM    193  N   LYS A  13      -5.326  15.180  32.860  1.00  0.00           N  
ATOM    194  CA  LYS A  13      -6.605  14.688  33.356  1.00  0.00           C  
ATOM    195  C   LYS A  13      -6.402  13.478  34.262  1.00  0.00           C  
ATOM    196  O   LYS A  13      -7.022  13.382  35.320  1.00  0.00           O  
ATOM    197  CB  LYS A  13      -7.537  14.321  32.199  1.00  0.00           C  
ATOM    198  CG  LYS A  13      -8.929  13.844  32.628  1.00  0.00           C  
ATOM    199  CD  LYS A  13      -9.822  13.583  31.416  1.00  0.00           C  
ATOM    200  CE  LYS A  13     -11.250  13.243  31.830  1.00  0.00           C  
ATOM    201  NZ  LYS A  13     -11.342  11.915  32.501  1.00  0.00           N  
ATOM    202  H   LYS A  13      -5.165  15.227  31.858  1.00  0.00           H  
ATOM    203  HA  LYS A  13      -7.073  15.475  33.947  1.00  0.00           H  
ATOM    204 1HB  LYS A  13      -7.660  15.185  31.547  1.00  0.00           H  
ATOM    205 2HB  LYS A  13      -7.082  13.527  31.607  1.00  0.00           H  
ATOM    206 1HG  LYS A  13      -8.833  12.921  33.208  1.00  0.00           H  
ATOM    207 2HG  LYS A  13      -9.394  14.600  33.260  1.00  0.00           H  
ATOM    208 1HD  LYS A  13      -9.839  14.471  30.784  1.00  0.00           H  
ATOM    209 2HD  LYS A  13      -9.412  12.755  30.837  1.00  0.00           H  
ATOM    210 1HE  LYS A  13     -11.615  14.007  32.514  1.00  0.00           H  
ATOM    211 2HE  LYS A  13     -11.883  13.232  30.943  1.00  0.00           H  
ATOM    212 1HZ  LYS A  13     -12.298  11.729  32.757  1.00  0.00           H  
ATOM    213 2HZ  LYS A  13     -11.018  11.193  31.876  1.00  0.00           H  
ATOM    214 3HZ  LYS A  13     -10.769  11.913  33.339  1.00  0.00           H  
ATOM    215  N   GLU A  14      -5.519  12.565  33.853  1.00  0.00           N  
ATOM    216  CA  GLU A  14      -5.239  11.379  34.655  1.00  0.00           C  
ATOM    217  C   GLU A  14      -4.685  11.776  36.015  1.00  0.00           C  
ATOM    218  O   GLU A  14      -5.063  11.204  37.039  1.00  0.00           O  
ATOM    219  CB  GLU A  14      -4.240  10.464  33.940  1.00  0.00           C  
ATOM    220  CG  GLU A  14      -4.794   9.751  32.717  1.00  0.00           C  
ATOM    221  CD  GLU A  14      -3.748   8.978  31.963  1.00  0.00           C  
ATOM    222  OE1 GLU A  14      -2.614   8.988  32.381  1.00  0.00           O  
ATOM    223  OE2 GLU A  14      -4.082   8.376  30.965  1.00  0.00           O  
ATOM    224  H   GLU A  14      -5.053  12.689  32.959  1.00  0.00           H  
ATOM    225  HA  GLU A  14      -6.171  10.835  34.808  1.00  0.00           H  
ATOM    226 1HB  GLU A  14      -3.380  11.050  33.616  1.00  0.00           H  
ATOM    227 2HB  GLU A  14      -3.876   9.710  34.637  1.00  0.00           H  
ATOM    228 1HG  GLU A  14      -5.576   9.064  33.040  1.00  0.00           H  
ATOM    229 2HG  GLU A  14      -5.244  10.484  32.055  1.00  0.00           H  
ATOM    230  N   ILE A  15      -3.816  12.782  36.027  1.00  0.00           N  
ATOM    231  CA  ILE A  15      -3.253  13.298  37.267  1.00  0.00           C  
ATOM    232  C   ILE A  15      -4.336  13.897  38.153  1.00  0.00           C  
ATOM    233  O   ILE A  15      -4.358  13.650  39.360  1.00  0.00           O  
ATOM    234  CB  ILE A  15      -2.159  14.340  36.970  1.00  0.00           C  
ATOM    235  CG1 ILE A  15      -0.956  13.640  36.265  1.00  0.00           C  
ATOM    236  CG2 ILE A  15      -1.735  15.062  38.258  1.00  0.00           C  
ATOM    237  CD1 ILE A  15      -0.140  12.693  37.137  1.00  0.00           C  
ATOM    238  H   ILE A  15      -3.528  13.188  35.142  1.00  0.00           H  
ATOM    239  HA  ILE A  15      -2.806  12.468  37.810  1.00  0.00           H  
ATOM    240  HB  ILE A  15      -2.549  15.076  36.271  1.00  0.00           H  
ATOM    241 1HG1 ILE A  15      -1.343  13.055  35.445  1.00  0.00           H  
ATOM    242 2HG1 ILE A  15      -0.308  14.393  35.857  1.00  0.00           H  
ATOM    243 1HG2 ILE A  15      -0.970  15.804  38.031  1.00  0.00           H  
ATOM    244 2HG2 ILE A  15      -2.595  15.561  38.698  1.00  0.00           H  
ATOM    245 3HG2 ILE A  15      -1.347  14.348  38.962  1.00  0.00           H  
ATOM    246 1HD1 ILE A  15       0.657  12.253  36.537  1.00  0.00           H  
ATOM    247 2HD1 ILE A  15       0.298  13.238  37.968  1.00  0.00           H  
ATOM    248 3HD1 ILE A  15      -0.774  11.899  37.522  1.00  0.00           H  
ATOM    249  N   GLU A  16      -5.237  14.676  37.560  1.00  0.00           N  
ATOM    250  CA  GLU A  16      -6.331  15.269  38.316  1.00  0.00           C  
ATOM    251  C   GLU A  16      -7.187  14.188  38.965  1.00  0.00           C  
ATOM    252  O   GLU A  16      -7.585  14.318  40.124  1.00  0.00           O  
ATOM    253  CB  GLU A  16      -7.205  16.149  37.415  1.00  0.00           C  
ATOM    254  CG  GLU A  16      -8.292  16.926  38.154  1.00  0.00           C  
ATOM    255  CD  GLU A  16      -8.987  17.949  37.285  1.00  0.00           C  
ATOM    256  OE1 GLU A  16      -8.558  18.160  36.179  1.00  0.00           O  
ATOM    257  OE2 GLU A  16      -9.945  18.528  37.738  1.00  0.00           O  
ATOM    258  H   GLU A  16      -5.148  14.867  36.567  1.00  0.00           H  
ATOM    259  HA  GLU A  16      -5.910  15.890  39.106  1.00  0.00           H  
ATOM    260 1HB  GLU A  16      -6.588  16.853  36.873  1.00  0.00           H  
ATOM    261 2HB  GLU A  16      -7.702  15.521  36.676  1.00  0.00           H  
ATOM    262 1HG  GLU A  16      -9.037  16.224  38.533  1.00  0.00           H  
ATOM    263 2HG  GLU A  16      -7.843  17.430  39.010  1.00  0.00           H  
ATOM    264  N   GLU A  17      -7.458  13.115  38.222  1.00  0.00           N  
ATOM    265  CA  GLU A  17      -8.255  12.015  38.751  1.00  0.00           C  
ATOM    266  C   GLU A  17      -7.527  11.303  39.887  1.00  0.00           C  
ATOM    267  O   GLU A  17      -8.130  10.988  40.913  1.00  0.00           O  
ATOM    268  CB  GLU A  17      -8.592  11.012  37.645  1.00  0.00           C  
ATOM    269  CG  GLU A  17      -9.557  11.533  36.593  1.00  0.00           C  
ATOM    270  CD  GLU A  17      -9.783  10.558  35.474  1.00  0.00           C  
ATOM    271  OE1 GLU A  17      -9.171   9.518  35.484  1.00  0.00           O  
ATOM    272  OE2 GLU A  17     -10.567  10.857  34.601  1.00  0.00           O  
ATOM    273  H   GLU A  17      -7.124  13.077  37.265  1.00  0.00           H  
ATOM    274  HA  GLU A  17      -9.186  12.424  39.147  1.00  0.00           H  
ATOM    275 1HB  GLU A  17      -7.676  10.710  37.136  1.00  0.00           H  
ATOM    276 2HB  GLU A  17      -9.031  10.117  38.087  1.00  0.00           H  
ATOM    277 1HG  GLU A  17     -10.513  11.752  37.068  1.00  0.00           H  
ATOM    278 2HG  GLU A  17      -9.166  12.462  36.184  1.00  0.00           H  
ATOM    279  N   LYS A  18      -6.223  11.081  39.717  1.00  0.00           N  
ATOM    280  CA  LYS A  18      -5.422  10.432  40.751  1.00  0.00           C  
ATOM    281  C   LYS A  18      -5.389  11.286  42.011  1.00  0.00           C  
ATOM    282  O   LYS A  18      -5.474  10.772  43.129  1.00  0.00           O  
ATOM    283  CB  LYS A  18      -3.999  10.174  40.248  1.00  0.00           C  
ATOM    284  CG  LYS A  18      -3.886   9.075  39.197  1.00  0.00           C  
ATOM    285  CD  LYS A  18      -2.453   8.935  38.688  1.00  0.00           C  
ATOM    286  CE  LYS A  18      -2.338   7.848  37.627  1.00  0.00           C  
ATOM    287  NZ  LYS A  18      -0.949   7.738  37.090  1.00  0.00           N  
ATOM    288  H   LYS A  18      -5.785  11.344  38.841  1.00  0.00           H  
ATOM    289  HA  LYS A  18      -5.886   9.478  41.004  1.00  0.00           H  
ATOM    290 1HB  LYS A  18      -3.594  11.091  39.820  1.00  0.00           H  
ATOM    291 2HB  LYS A  18      -3.364   9.898  41.088  1.00  0.00           H  
ATOM    292 1HG  LYS A  18      -4.206   8.128  39.631  1.00  0.00           H  
ATOM    293 2HG  LYS A  18      -4.541   9.302  38.359  1.00  0.00           H  
ATOM    294 1HD  LYS A  18      -2.128   9.884  38.257  1.00  0.00           H  
ATOM    295 2HD  LYS A  18      -1.794   8.688  39.518  1.00  0.00           H  
ATOM    296 1HE  LYS A  18      -2.623   6.894  38.064  1.00  0.00           H  
ATOM    297 2HE  LYS A  18      -3.015   8.079  36.805  1.00  0.00           H  
ATOM    298 1HZ  LYS A  18      -0.914   7.008  36.391  1.00  0.00           H  
ATOM    299 2HZ  LYS A  18      -0.679   8.618  36.671  1.00  0.00           H  
ATOM    300 3HZ  LYS A  18      -0.311   7.514  37.842  1.00  0.00           H  
ATOM    301  N   SER A  19      -5.292  12.599  41.824  1.00  0.00           N  
ATOM    302  CA  SER A  19      -5.297  13.526  42.942  1.00  0.00           C  
ATOM    303  C   SER A  19      -6.617  13.456  43.697  1.00  0.00           C  
ATOM    304  O   SER A  19      -6.633  13.359  44.927  1.00  0.00           O  
ATOM    305  CB  SER A  19      -5.068  14.935  42.452  1.00  0.00           C  
ATOM    306  OG  SER A  19      -5.124  15.833  43.512  1.00  0.00           O  
ATOM    307  H   SER A  19      -5.200  12.962  40.882  1.00  0.00           H  
ATOM    308  HA  SER A  19      -4.491  13.252  43.623  1.00  0.00           H  
ATOM    309 1HB  SER A  19      -4.098  15.004  41.963  1.00  0.00           H  
ATOM    310 2HB  SER A  19      -5.824  15.193  41.715  1.00  0.00           H  
ATOM    311  HG  SER A  19      -4.325  15.679  44.035  1.00  0.00           H  
ATOM    312  N   LYS A  20      -7.725  13.471  42.956  1.00  0.00           N  
ATOM    313  CA  LYS A  20      -9.045  13.384  43.566  1.00  0.00           C  
ATOM    314  C   LYS A  20      -9.173  12.116  44.396  1.00  0.00           C  
ATOM    315  O   LYS A  20      -9.707  12.149  45.505  1.00  0.00           O  
ATOM    316  CB  LYS A  20     -10.137  13.436  42.496  1.00  0.00           C  
ATOM    317  CG  LYS A  20     -11.565  13.407  43.041  1.00  0.00           C  
ATOM    318  CD  LYS A  20     -12.581  13.630  41.924  1.00  0.00           C  
ATOM    319  CE  LYS A  20     -14.002  13.761  42.465  1.00  0.00           C  
ATOM    320  NZ  LYS A  20     -14.595  12.441  42.852  1.00  0.00           N  
ATOM    321  H   LYS A  20      -7.648  13.564  41.949  1.00  0.00           H  
ATOM    322  HA  LYS A  20      -9.172  14.235  44.234  1.00  0.00           H  
ATOM    323 1HB  LYS A  20     -10.020  14.344  41.905  1.00  0.00           H  
ATOM    324 2HB  LYS A  20     -10.021  12.589  41.817  1.00  0.00           H  
ATOM    325 1HG  LYS A  20     -11.755  12.440  43.511  1.00  0.00           H  
ATOM    326 2HG  LYS A  20     -11.682  14.186  43.794  1.00  0.00           H  
ATOM    327 1HD  LYS A  20     -12.324  14.538  41.378  1.00  0.00           H  
ATOM    328 2HD  LYS A  20     -12.541  12.789  41.232  1.00  0.00           H  
ATOM    329 1HE  LYS A  20     -13.991  14.411  43.338  1.00  0.00           H  
ATOM    330 2HE  LYS A  20     -14.627  14.214  41.697  1.00  0.00           H  
ATOM    331 1HZ  LYS A  20     -15.532  12.587  43.194  1.00  0.00           H  
ATOM    332 2HZ  LYS A  20     -14.624  11.837  42.045  1.00  0.00           H  
ATOM    333 3HZ  LYS A  20     -14.045  11.994  43.582  1.00  0.00           H  
ATOM    334  N   GLU A  21      -8.666  11.003  43.871  1.00  0.00           N  
ATOM    335  CA  GLU A  21      -8.732   9.743  44.594  1.00  0.00           C  
ATOM    336  C   GLU A  21      -7.968   9.814  45.912  1.00  0.00           C  
ATOM    337  O   GLU A  21      -8.423   9.279  46.922  1.00  0.00           O  
ATOM    338  CB  GLU A  21      -8.183   8.597  43.739  1.00  0.00           C  
ATOM    339  CG  GLU A  21      -9.079   8.189  42.575  1.00  0.00           C  
ATOM    340  CD  GLU A  21      -8.455   7.140  41.691  1.00  0.00           C  
ATOM    341  OE1 GLU A  21      -7.321   6.796  41.923  1.00  0.00           O  
ATOM    342  OE2 GLU A  21      -9.112   6.685  40.784  1.00  0.00           O  
ATOM    343  H   GLU A  21      -8.254  11.029  42.944  1.00  0.00           H  
ATOM    344  HA  GLU A  21      -9.779   9.533  44.822  1.00  0.00           H  
ATOM    345 1HB  GLU A  21      -7.216   8.884  43.324  1.00  0.00           H  
ATOM    346 2HB  GLU A  21      -8.021   7.720  44.365  1.00  0.00           H  
ATOM    347 1HG  GLU A  21     -10.015   7.799  42.977  1.00  0.00           H  
ATOM    348 2HG  GLU A  21      -9.312   9.070  41.982  1.00  0.00           H  
ATOM    349  N   SER A  22      -6.813  10.481  45.913  1.00  0.00           N  
ATOM    350  CA  SER A  22      -6.029  10.576  47.139  1.00  0.00           C  
ATOM    351  C   SER A  22      -6.768  11.412  48.180  1.00  0.00           C  
ATOM    352  O   SER A  22      -6.722  11.116  49.376  1.00  0.00           O  
ATOM    353  CB  SER A  22      -4.688  11.217  46.865  1.00  0.00           C  
ATOM    354  OG  SER A  22      -4.824  12.606  46.698  1.00  0.00           O  
ATOM    355  H   SER A  22      -6.467  10.896  45.052  1.00  0.00           H  
ATOM    356  HA  SER A  22      -5.874   9.573  47.536  1.00  0.00           H  
ATOM    357 1HB  SER A  22      -4.008  11.009  47.687  1.00  0.00           H  
ATOM    358 2HB  SER A  22      -4.257  10.783  45.965  1.00  0.00           H  
ATOM    359  HG  SER A  22      -5.298  12.737  45.866  1.00  0.00           H  
ATOM    360  N   ALA A  23      -7.490  12.431  47.710  1.00  0.00           N  
ATOM    361  CA  ALA A  23      -8.282  13.283  48.589  1.00  0.00           C  
ATOM    362  C   ALA A  23      -9.415  12.487  49.227  1.00  0.00           C  
ATOM    363  O   ALA A  23      -9.722  12.666  50.407  1.00  0.00           O  
ATOM    364  CB  ALA A  23      -8.848  14.462  47.815  1.00  0.00           C  
ATOM    365  H   ALA A  23      -7.462  12.633  46.714  1.00  0.00           H  
ATOM    366  HA  ALA A  23      -7.633  13.649  49.385  1.00  0.00           H  
ATOM    367 1HB  ALA A  23      -9.418  15.095  48.487  1.00  0.00           H  
ATOM    368 2HB  ALA A  23      -8.032  15.034  47.376  1.00  0.00           H  
ATOM    369 3HB  ALA A  23      -9.500  14.098  47.025  1.00  0.00           H  
ATOM    370  N   GLU A  24     -10.020  11.593  48.445  1.00  0.00           N  
ATOM    371  CA  GLU A  24     -11.103  10.757  48.945  1.00  0.00           C  
ATOM    372  C   GLU A  24     -10.588   9.796  50.010  1.00  0.00           C  
ATOM    373  O   GLU A  24     -11.244   9.582  51.031  1.00  0.00           O  
ATOM    374  CB  GLU A  24     -11.749   9.974  47.797  1.00  0.00           C  
ATOM    375  CG  GLU A  24     -12.543  10.832  46.819  1.00  0.00           C  
ATOM    376  CD  GLU A  24     -13.035  10.057  45.629  1.00  0.00           C  
ATOM    377  OE1 GLU A  24     -12.737   8.890  45.546  1.00  0.00           O  
ATOM    378  OE2 GLU A  24     -13.706  10.632  44.799  1.00  0.00           O  
ATOM    379  H   GLU A  24      -9.732  11.513  47.475  1.00  0.00           H  
ATOM    380  HA  GLU A  24     -11.857  11.399  49.400  1.00  0.00           H  
ATOM    381 1HB  GLU A  24     -10.976   9.460  47.231  1.00  0.00           H  
ATOM    382 2HB  GLU A  24     -12.418   9.214  48.204  1.00  0.00           H  
ATOM    383 1HG  GLU A  24     -13.400  11.259  47.339  1.00  0.00           H  
ATOM    384 2HG  GLU A  24     -11.915  11.650  46.478  1.00  0.00           H  
ATOM    385  N   GLU A  25      -9.395   9.248  49.787  1.00  0.00           N  
ATOM    386  CA  GLU A  25      -8.797   8.334  50.749  1.00  0.00           C  
ATOM    387  C   GLU A  25      -8.459   9.056  52.048  1.00  0.00           C  
ATOM    388  O   GLU A  25      -8.631   8.503  53.137  1.00  0.00           O  
ATOM    389  CB  GLU A  25      -7.538   7.681  50.168  1.00  0.00           C  
ATOM    390  CG  GLU A  25      -7.797   6.696  49.030  1.00  0.00           C  
ATOM    391  CD  GLU A  25      -8.618   5.517  49.457  1.00  0.00           C  
ATOM    392  OE1 GLU A  25      -8.370   4.999  50.519  1.00  0.00           O  
ATOM    393  OE2 GLU A  25      -9.502   5.130  48.724  1.00  0.00           O  
ATOM    394  H   GLU A  25      -8.913   9.448  48.915  1.00  0.00           H  
ATOM    395  HA  GLU A  25      -9.519   7.552  50.977  1.00  0.00           H  
ATOM    396 1HB  GLU A  25      -6.872   8.455  49.786  1.00  0.00           H  
ATOM    397 2HB  GLU A  25      -7.005   7.151  50.957  1.00  0.00           H  
ATOM    398 1HG  GLU A  25      -8.325   7.212  48.232  1.00  0.00           H  
ATOM    399 2HG  GLU A  25      -6.843   6.351  48.636  1.00  0.00           H  
ATOM    400  N   LEU A  26      -8.015  10.306  51.940  1.00  0.00           N  
ATOM    401  CA  LEU A  26      -7.703  11.091  53.126  1.00  0.00           C  
ATOM    402  C   LEU A  26      -8.966  11.400  53.917  1.00  0.00           C  
ATOM    403  O   LEU A  26      -8.973  11.304  55.144  1.00  0.00           O  
ATOM    404  CB  LEU A  26      -6.995  12.391  52.734  1.00  0.00           C  
ATOM    405  CG  LEU A  26      -6.565  13.321  53.891  1.00  0.00           C  
ATOM    406  CD1 LEU A  26      -5.663  12.576  54.869  1.00  0.00           C  
ATOM    407  CD2 LEU A  26      -5.818  14.509  53.305  1.00  0.00           C  
ATOM    408  H   LEU A  26      -7.867  10.705  51.018  1.00  0.00           H  
ATOM    409  HA  LEU A  26      -7.037  10.501  53.752  1.00  0.00           H  
ATOM    410 1HB  LEU A  26      -6.119  12.145  52.152  1.00  0.00           H  
ATOM    411 2HB  LEU A  26      -7.669  12.963  52.096  1.00  0.00           H  
ATOM    412  HG  LEU A  26      -7.445  13.667  54.430  1.00  0.00           H  
ATOM    413 1HD1 LEU A  26      -5.368  13.251  55.672  1.00  0.00           H  
ATOM    414 2HD1 LEU A  26      -6.193  11.728  55.300  1.00  0.00           H  
ATOM    415 3HD1 LEU A  26      -4.778  12.224  54.347  1.00  0.00           H  
ATOM    416 1HD2 LEU A  26      -5.508  15.175  54.106  1.00  0.00           H  
ATOM    417 2HD2 LEU A  26      -4.938  14.157  52.772  1.00  0.00           H  
ATOM    418 3HD2 LEU A  26      -6.472  15.045  52.614  1.00  0.00           H  
ATOM    419  N   LYS A  27     -10.042  11.751  53.214  1.00  0.00           N  
ATOM    420  CA  LYS A  27     -11.313  12.014  53.876  1.00  0.00           C  
ATOM    421  C   LYS A  27     -11.770  10.785  54.651  1.00  0.00           C  
ATOM    422  O   LYS A  27     -12.220  10.898  55.793  1.00  0.00           O  
ATOM    423  CB  LYS A  27     -12.374  12.434  52.858  1.00  0.00           C  
ATOM    424  CG  LYS A  27     -13.744  12.778  53.450  1.00  0.00           C  
ATOM    425  CD  LYS A  27     -14.670  13.343  52.373  1.00  0.00           C  
ATOM    426  CE  LYS A  27     -15.975  13.878  52.955  1.00  0.00           C  
ATOM    427  NZ  LYS A  27     -16.934  12.788  53.313  1.00  0.00           N  
ATOM    428  H   LYS A  27      -9.974  11.845  52.207  1.00  0.00           H  
ATOM    429  HA  LYS A  27     -11.171  12.826  54.590  1.00  0.00           H  
ATOM    430 1HB  LYS A  27     -12.017  13.308  52.313  1.00  0.00           H  
ATOM    431 2HB  LYS A  27     -12.514  11.634  52.130  1.00  0.00           H  
ATOM    432 1HG  LYS A  27     -14.192  11.873  53.869  1.00  0.00           H  
ATOM    433 2HG  LYS A  27     -13.626  13.508  54.250  1.00  0.00           H  
ATOM    434 1HD  LYS A  27     -14.159  14.152  51.848  1.00  0.00           H  
ATOM    435 2HD  LYS A  27     -14.900  12.558  51.653  1.00  0.00           H  
ATOM    436 1HE  LYS A  27     -15.754  14.460  53.847  1.00  0.00           H  
ATOM    437 2HE  LYS A  27     -16.443  14.528  52.217  1.00  0.00           H  
ATOM    438 1HZ  LYS A  27     -17.778  13.199  53.683  1.00  0.00           H  
ATOM    439 2HZ  LYS A  27     -17.157  12.253  52.487  1.00  0.00           H  
ATOM    440 3HZ  LYS A  27     -16.536  12.168  54.014  1.00  0.00           H  
ATOM    441  N   LYS A  28     -11.643   9.609  54.036  1.00  0.00           N  
ATOM    442  CA  LYS A  28     -12.019   8.372  54.707  1.00  0.00           C  
ATOM    443  C   LYS A  28     -11.153   8.139  55.936  1.00  0.00           C  
ATOM    444  O   LYS A  28     -11.654   7.711  56.977  1.00  0.00           O  
ATOM    445  CB  LYS A  28     -11.919   7.180  53.755  1.00  0.00           C  
ATOM    446  CG  LYS A  28     -13.020   7.136  52.692  1.00  0.00           C  
ATOM    447  CD  LYS A  28     -13.012   5.815  51.911  1.00  0.00           C  
ATOM    448  CE  LYS A  28     -11.829   5.736  50.955  1.00  0.00           C  
ATOM    449  NZ  LYS A  28     -11.881   4.517  50.098  1.00  0.00           N  
ATOM    450  H   LYS A  28     -11.291   9.578  53.085  1.00  0.00           H  
ATOM    451  HA  LYS A  28     -13.054   8.460  55.040  1.00  0.00           H  
ATOM    452 1HB  LYS A  28     -10.958   7.210  53.244  1.00  0.00           H  
ATOM    453 2HB  LYS A  28     -11.960   6.252  54.325  1.00  0.00           H  
ATOM    454 1HG  LYS A  28     -13.991   7.257  53.177  1.00  0.00           H  
ATOM    455 2HG  LYS A  28     -12.883   7.961  51.994  1.00  0.00           H  
ATOM    456 1HD  LYS A  28     -12.968   4.976  52.603  1.00  0.00           H  
ATOM    457 2HD  LYS A  28     -13.931   5.737  51.329  1.00  0.00           H  
ATOM    458 1HE  LYS A  28     -11.829   6.618  50.315  1.00  0.00           H  
ATOM    459 2HE  LYS A  28     -10.906   5.717  51.528  1.00  0.00           H  
ATOM    460 1HZ  LYS A  28     -11.070   4.519  49.480  1.00  0.00           H  
ATOM    461 2HZ  LYS A  28     -11.862   3.692  50.678  1.00  0.00           H  
ATOM    462 3HZ  LYS A  28     -12.723   4.523  49.545  1.00  0.00           H  
ATOM    463  N   ALA A  29      -9.858   8.440  55.832  1.00  0.00           N  
ATOM    464  CA  ALA A  29      -8.957   8.278  56.963  1.00  0.00           C  
ATOM    465  C   ALA A  29      -9.419   9.130  58.141  1.00  0.00           C  
ATOM    466  O   ALA A  29      -9.384   8.681  59.286  1.00  0.00           O  
ATOM    467  CB  ALA A  29      -7.537   8.654  56.575  1.00  0.00           C  
ATOM    468  H   ALA A  29      -9.492   8.760  54.939  1.00  0.00           H  
ATOM    469  HA  ALA A  29      -8.982   7.232  57.271  1.00  0.00           H  
ATOM    470 1HB  ALA A  29      -6.876   8.506  57.425  1.00  0.00           H  
ATOM    471 2HB  ALA A  29      -7.212   8.028  55.743  1.00  0.00           H  
ATOM    472 3HB  ALA A  29      -7.510   9.696  56.274  1.00  0.00           H  
ATOM    473  N   VAL A  30      -9.889  10.344  57.850  1.00  0.00           N  
ATOM    474  CA  VAL A  30     -10.386  11.228  58.897  1.00  0.00           C  
ATOM    475  C   VAL A  30     -11.639  10.641  59.530  1.00  0.00           C  
ATOM    476  O   VAL A  30     -11.781  10.637  60.755  1.00  0.00           O  
ATOM    477  CB  VAL A  30     -10.712  12.630  58.333  1.00  0.00           C  
ATOM    478  CG1 VAL A  30     -11.403  13.479  59.396  1.00  0.00           C  
ATOM    479  CG2 VAL A  30      -9.432  13.325  57.867  1.00  0.00           C  
ATOM    480  H   VAL A  30      -9.879  10.655  56.884  1.00  0.00           H  
ATOM    481  HA  VAL A  30      -9.623  11.325  59.666  1.00  0.00           H  
ATOM    482  HB  VAL A  30     -11.399  12.522  57.495  1.00  0.00           H  
ATOM    483 1HG1 VAL A  30     -11.641  14.453  58.975  1.00  0.00           H  
ATOM    484 2HG1 VAL A  30     -12.323  12.994  59.718  1.00  0.00           H  
ATOM    485 3HG1 VAL A  30     -10.739  13.603  60.252  1.00  0.00           H  
ATOM    486 1HG2 VAL A  30      -9.682  14.305  57.463  1.00  0.00           H  
ATOM    487 2HG2 VAL A  30      -8.750  13.448  58.704  1.00  0.00           H  
ATOM    488 3HG2 VAL A  30      -8.950  12.729  57.099  1.00  0.00           H  
ATOM    489  N   GLU A  31     -12.549  10.142  58.694  1.00  0.00           N  
ATOM    490  CA  GLU A  31     -13.795   9.566  59.179  1.00  0.00           C  
ATOM    491  C   GLU A  31     -13.551   8.344  60.061  1.00  0.00           C  
ATOM    492  O   GLU A  31     -14.191   8.188  61.104  1.00  0.00           O  
ATOM    493  CB  GLU A  31     -14.691   9.182  57.999  1.00  0.00           C  
ATOM    494  CG  GLU A  31     -15.246  10.369  57.216  1.00  0.00           C  
ATOM    495  CD  GLU A  31     -15.991   9.954  55.980  1.00  0.00           C  
ATOM    496  OE1 GLU A  31     -16.052   8.776  55.724  1.00  0.00           O  
ATOM    497  OE2 GLU A  31     -16.492  10.813  55.285  1.00  0.00           O  
ATOM    498  H   GLU A  31     -12.376  10.191  57.694  1.00  0.00           H  
ATOM    499  HA  GLU A  31     -14.310  10.317  59.779  1.00  0.00           H  
ATOM    500 1HB  GLU A  31     -14.127   8.562  57.303  1.00  0.00           H  
ATOM    501 2HB  GLU A  31     -15.533   8.587  58.355  1.00  0.00           H  
ATOM    502 1HG  GLU A  31     -15.917  10.931  57.863  1.00  0.00           H  
ATOM    503 2HG  GLU A  31     -14.424  11.022  56.934  1.00  0.00           H  
ATOM    504  N   GLU A  32     -12.604   7.492  59.664  1.00  0.00           N  
ATOM    505  CA  GLU A  32     -12.312   6.299  60.446  1.00  0.00           C  
ATOM    506  C   GLU A  32     -11.694   6.664  61.788  1.00  0.00           C  
ATOM    507  O   GLU A  32     -12.034   6.072  62.815  1.00  0.00           O  
ATOM    508  CB  GLU A  32     -11.387   5.357  59.672  1.00  0.00           C  
ATOM    509  CG  GLU A  32     -12.039   4.688  58.465  1.00  0.00           C  
ATOM    510  CD  GLU A  32     -13.189   3.810  58.849  1.00  0.00           C  
ATOM    511  OE1 GLU A  32     -13.055   3.071  59.794  1.00  0.00           O  
ATOM    512  OE2 GLU A  32     -14.214   3.880  58.208  1.00  0.00           O  
ATOM    513  H   GLU A  32     -12.111   7.664  58.794  1.00  0.00           H  
ATOM    514  HA  GLU A  32     -13.248   5.778  60.639  1.00  0.00           H  
ATOM    515 1HB  GLU A  32     -10.517   5.913  59.319  1.00  0.00           H  
ATOM    516 2HB  GLU A  32     -11.028   4.574  60.340  1.00  0.00           H  
ATOM    517 1HG  GLU A  32     -12.403   5.460  57.791  1.00  0.00           H  
ATOM    518 2HG  GLU A  32     -11.292   4.099  57.934  1.00  0.00           H  
ATOM    519  N   ILE A  33     -10.822   7.669  61.794  1.00  0.00           N  
ATOM    520  CA  ILE A  33     -10.242   8.132  63.044  1.00  0.00           C  
ATOM    521  C   ILE A  33     -11.314   8.719  63.943  1.00  0.00           C  
ATOM    522  O   ILE A  33     -11.355   8.417  65.133  1.00  0.00           O  
ATOM    523  CB  ILE A  33      -9.122   9.155  62.794  1.00  0.00           C  
ATOM    524  CG1 ILE A  33      -7.917   8.458  62.095  1.00  0.00           C  
ATOM    525  CG2 ILE A  33      -8.700   9.831  64.115  1.00  0.00           C  
ATOM    526  CD1 ILE A  33      -7.134   7.472  62.946  1.00  0.00           C  
ATOM    527  H   ILE A  33     -10.553   8.108  60.919  1.00  0.00           H  
ATOM    528  HA  ILE A  33      -9.813   7.277  63.559  1.00  0.00           H  
ATOM    529  HB  ILE A  33      -9.491   9.918  62.105  1.00  0.00           H  
ATOM    530 1HG1 ILE A  33      -8.291   7.924  61.231  1.00  0.00           H  
ATOM    531 2HG1 ILE A  33      -7.242   9.202  61.758  1.00  0.00           H  
ATOM    532 1HG2 ILE A  33      -7.914  10.561  63.921  1.00  0.00           H  
ATOM    533 2HG2 ILE A  33      -9.556  10.337  64.557  1.00  0.00           H  
ATOM    534 3HG2 ILE A  33      -8.334   9.084  64.807  1.00  0.00           H  
ATOM    535 1HD1 ILE A  33      -6.326   7.050  62.345  1.00  0.00           H  
ATOM    536 2HD1 ILE A  33      -6.705   7.984  63.809  1.00  0.00           H  
ATOM    537 3HD1 ILE A  33      -7.780   6.671  63.285  1.00  0.00           H  
ATOM    538  N   LYS A  34     -12.205   9.536  63.383  1.00  0.00           N  
ATOM    539  CA  LYS A  34     -13.262  10.120  64.196  1.00  0.00           C  
ATOM    540  C   LYS A  34     -14.035   9.028  64.926  1.00  0.00           C  
ATOM    541  O   LYS A  34     -14.291   9.148  66.124  1.00  0.00           O  
ATOM    542  CB  LYS A  34     -14.214  10.962  63.341  1.00  0.00           C  
ATOM    543  CG  LYS A  34     -15.310  11.686  64.127  1.00  0.00           C  
ATOM    544  CD  LYS A  34     -16.146  12.575  63.209  1.00  0.00           C  
ATOM    545  CE  LYS A  34     -17.356  13.162  63.933  1.00  0.00           C  
ATOM    546  NZ  LYS A  34     -16.961  14.142  64.988  1.00  0.00           N  
ATOM    547  H   LYS A  34     -12.135   9.766  62.398  1.00  0.00           H  
ATOM    548  HA  LYS A  34     -12.807  10.765  64.946  1.00  0.00           H  
ATOM    549 1HB  LYS A  34     -13.648  11.707  62.787  1.00  0.00           H  
ATOM    550 2HB  LYS A  34     -14.706  10.317  62.610  1.00  0.00           H  
ATOM    551 1HG  LYS A  34     -15.962  10.953  64.608  1.00  0.00           H  
ATOM    552 2HG  LYS A  34     -14.850  12.301  64.901  1.00  0.00           H  
ATOM    553 1HD  LYS A  34     -15.525  13.391  62.836  1.00  0.00           H  
ATOM    554 2HD  LYS A  34     -16.491  11.988  62.358  1.00  0.00           H  
ATOM    555 1HE  LYS A  34     -17.994  13.663  63.207  1.00  0.00           H  
ATOM    556 2HE  LYS A  34     -17.919  12.354  64.396  1.00  0.00           H  
ATOM    557 1HZ  LYS A  34     -17.786  14.507  65.444  1.00  0.00           H  
ATOM    558 2HZ  LYS A  34     -16.380  13.683  65.676  1.00  0.00           H  
ATOM    559 3HZ  LYS A  34     -16.448  14.907  64.576  1.00  0.00           H  
ATOM    560  N   LYS A  35     -14.386   7.954  64.216  1.00  0.00           N  
ATOM    561  CA  LYS A  35     -15.117   6.851  64.834  1.00  0.00           C  
ATOM    562  C   LYS A  35     -14.314   6.192  65.955  1.00  0.00           C  
ATOM    563  O   LYS A  35     -14.853   5.912  67.029  1.00  0.00           O  
ATOM    564  CB  LYS A  35     -15.495   5.805  63.784  1.00  0.00           C  
ATOM    565  CG  LYS A  35     -16.604   6.245  62.835  1.00  0.00           C  
ATOM    566  CD  LYS A  35     -17.059   5.102  61.923  1.00  0.00           C  
ATOM    567  CE  LYS A  35     -16.029   4.816  60.838  1.00  0.00           C  
ATOM    568  NZ  LYS A  35     -16.521   3.825  59.846  1.00  0.00           N  
ATOM    569  H   LYS A  35     -14.163   7.917  63.225  1.00  0.00           H  
ATOM    570  HA  LYS A  35     -16.033   7.250  65.271  1.00  0.00           H  
ATOM    571 1HB  LYS A  35     -14.616   5.566  63.186  1.00  0.00           H  
ATOM    572 2HB  LYS A  35     -15.814   4.887  64.280  1.00  0.00           H  
ATOM    573 1HG  LYS A  35     -17.459   6.597  63.418  1.00  0.00           H  
ATOM    574 2HG  LYS A  35     -16.247   7.068  62.219  1.00  0.00           H  
ATOM    575 1HD  LYS A  35     -17.216   4.200  62.512  1.00  0.00           H  
ATOM    576 2HD  LYS A  35     -18.001   5.373  61.447  1.00  0.00           H  
ATOM    577 1HE  LYS A  35     -15.789   5.746  60.322  1.00  0.00           H  
ATOM    578 2HE  LYS A  35     -15.123   4.426  61.297  1.00  0.00           H  
ATOM    579 1HZ  LYS A  35     -15.793   3.676  59.146  1.00  0.00           H  
ATOM    580 2HZ  LYS A  35     -16.728   2.953  60.309  1.00  0.00           H  
ATOM    581 3HZ  LYS A  35     -17.351   4.176  59.397  1.00  0.00           H  
ATOM    582  N   LYS A  36     -13.022   5.962  65.719  1.00  0.00           N  
ATOM    583  CA  LYS A  36     -12.166   5.360  66.737  1.00  0.00           C  
ATOM    584  C   LYS A  36     -12.058   6.264  67.955  1.00  0.00           C  
ATOM    585  O   LYS A  36     -12.098   5.797  69.093  1.00  0.00           O  
ATOM    586  CB  LYS A  36     -10.774   5.075  66.181  1.00  0.00           C  
ATOM    587  CG  LYS A  36     -10.716   3.939  65.177  1.00  0.00           C  
ATOM    588  CD  LYS A  36      -9.304   3.749  64.644  1.00  0.00           C  
ATOM    589  CE  LYS A  36      -9.243   2.639  63.609  1.00  0.00           C  
ATOM    590  NZ  LYS A  36      -7.868   2.470  63.062  1.00  0.00           N  
ATOM    591  H   LYS A  36     -12.634   6.191  64.807  1.00  0.00           H  
ATOM    592  HA  LYS A  36     -12.616   4.420  67.058  1.00  0.00           H  
ATOM    593 1HB  LYS A  36     -10.385   5.970  65.693  1.00  0.00           H  
ATOM    594 2HB  LYS A  36     -10.098   4.831  66.999  1.00  0.00           H  
ATOM    595 1HG  LYS A  36     -11.043   3.015  65.655  1.00  0.00           H  
ATOM    596 2HG  LYS A  36     -11.384   4.152  64.343  1.00  0.00           H  
ATOM    597 1HD  LYS A  36      -8.962   4.677  64.185  1.00  0.00           H  
ATOM    598 2HD  LYS A  36      -8.631   3.499  65.463  1.00  0.00           H  
ATOM    599 1HE  LYS A  36      -9.556   1.705  64.067  1.00  0.00           H  
ATOM    600 2HE  LYS A  36      -9.920   2.879  62.789  1.00  0.00           H  
ATOM    601 1HZ  LYS A  36      -7.865   1.727  62.378  1.00  0.00           H  
ATOM    602 2HZ  LYS A  36      -7.571   3.332  62.623  1.00  0.00           H  
ATOM    603 3HZ  LYS A  36      -7.232   2.239  63.813  1.00  0.00           H  
ATOM    604  N   VAL A  37     -11.949   7.564  67.706  1.00  0.00           N  
ATOM    605  CA  VAL A  37     -11.875   8.553  68.769  1.00  0.00           C  
ATOM    606  C   VAL A  37     -13.155   8.603  69.586  1.00  0.00           C  
ATOM    607  O   VAL A  37     -13.107   8.720  70.807  1.00  0.00           O  
ATOM    608  CB  VAL A  37     -11.568   9.943  68.188  1.00  0.00           C  
ATOM    609  CG1 VAL A  37     -11.771  11.014  69.245  1.00  0.00           C  
ATOM    610  CG2 VAL A  37     -10.118   9.958  67.691  1.00  0.00           C  
ATOM    611  H   VAL A  37     -11.908   7.871  66.742  1.00  0.00           H  
ATOM    612  HA  VAL A  37     -11.057   8.273  69.435  1.00  0.00           H  
ATOM    613  HB  VAL A  37     -12.247  10.148  67.362  1.00  0.00           H  
ATOM    614 1HG1 VAL A  37     -11.552  11.984  68.818  1.00  0.00           H  
ATOM    615 2HG1 VAL A  37     -12.804  11.005  69.595  1.00  0.00           H  
ATOM    616 3HG1 VAL A  37     -11.118  10.834  70.074  1.00  0.00           H  
ATOM    617 1HG2 VAL A  37      -9.880  10.927  67.270  1.00  0.00           H  
ATOM    618 2HG2 VAL A  37      -9.447   9.751  68.517  1.00  0.00           H  
ATOM    619 3HG2 VAL A  37      -9.991   9.196  66.928  1.00  0.00           H  
ATOM    620  N   GLU A  38     -14.302   8.538  68.916  1.00  0.00           N  
ATOM    621  CA  GLU A  38     -15.573   8.553  69.627  1.00  0.00           C  
ATOM    622  C   GLU A  38     -15.709   7.346  70.549  1.00  0.00           C  
ATOM    623  O   GLU A  38     -16.198   7.468  71.672  1.00  0.00           O  
ATOM    624  CB  GLU A  38     -16.744   8.571  68.644  1.00  0.00           C  
ATOM    625  CG  GLU A  38     -16.946   9.886  67.905  1.00  0.00           C  
ATOM    626  CD  GLU A  38     -18.032   9.797  66.876  1.00  0.00           C  
ATOM    627  OE1 GLU A  38     -18.575   8.731  66.707  1.00  0.00           O  
ATOM    628  OE2 GLU A  38     -18.321  10.793  66.257  1.00  0.00           O  
ATOM    629  H   GLU A  38     -14.289   8.487  67.902  1.00  0.00           H  
ATOM    630  HA  GLU A  38     -15.615   9.452  70.240  1.00  0.00           H  
ATOM    631 1HB  GLU A  38     -16.592   7.794  67.890  1.00  0.00           H  
ATOM    632 2HB  GLU A  38     -17.667   8.333  69.172  1.00  0.00           H  
ATOM    633 1HG  GLU A  38     -17.202  10.662  68.624  1.00  0.00           H  
ATOM    634 2HG  GLU A  38     -16.017  10.169  67.422  1.00  0.00           H  
ATOM    635  N   LYS A  39     -15.267   6.179  70.073  1.00  0.00           N  
ATOM    636  CA  LYS A  39     -15.335   4.961  70.875  1.00  0.00           C  
ATOM    637  C   LYS A  39     -14.361   4.980  72.046  1.00  0.00           C  
ATOM    638  O   LYS A  39     -14.687   4.522  73.143  1.00  0.00           O  
ATOM    639  CB  LYS A  39     -15.055   3.733  70.010  1.00  0.00           C  
ATOM    640  CG  LYS A  39     -16.160   3.388  69.033  1.00  0.00           C  
ATOM    641  CD  LYS A  39     -15.816   2.163  68.203  1.00  0.00           C  
ATOM    642  CE  LYS A  39     -16.959   1.818  67.264  1.00  0.00           C  
ATOM    643  NZ  LYS A  39     -16.669   0.614  66.441  1.00  0.00           N  
ATOM    644  H   LYS A  39     -14.900   6.138  69.128  1.00  0.00           H  
ATOM    645  HA  LYS A  39     -16.344   4.878  71.279  1.00  0.00           H  
ATOM    646 1HB  LYS A  39     -14.138   3.898  69.439  1.00  0.00           H  
ATOM    647 2HB  LYS A  39     -14.891   2.870  70.656  1.00  0.00           H  
ATOM    648 1HG  LYS A  39     -17.083   3.201  69.586  1.00  0.00           H  
ATOM    649 2HG  LYS A  39     -16.326   4.239  68.371  1.00  0.00           H  
ATOM    650 1HD  LYS A  39     -14.915   2.362  67.617  1.00  0.00           H  
ATOM    651 2HD  LYS A  39     -15.623   1.316  68.860  1.00  0.00           H  
ATOM    652 1HE  LYS A  39     -17.854   1.635  67.854  1.00  0.00           H  
ATOM    653 2HE  LYS A  39     -17.141   2.663  66.601  1.00  0.00           H  
ATOM    654 1HZ  LYS A  39     -17.458   0.423  65.837  1.00  0.00           H  
ATOM    655 2HZ  LYS A  39     -15.847   0.778  65.879  1.00  0.00           H  
ATOM    656 3HZ  LYS A  39     -16.511  -0.177  67.048  1.00  0.00           H  
ATOM    657  N   ALA A  40     -13.158   5.485  71.807  1.00  0.00           N  
ATOM    658  CA  ALA A  40     -12.116   5.507  72.823  1.00  0.00           C  
ATOM    659  C   ALA A  40     -12.348   6.609  73.853  1.00  0.00           C  
ATOM    660  O   ALA A  40     -12.740   7.725  73.516  1.00  0.00           O  
ATOM    661  CB  ALA A  40     -10.764   5.679  72.156  1.00  0.00           C  
ATOM    662  H   ALA A  40     -12.948   5.840  70.879  1.00  0.00           H  
ATOM    663  HA  ALA A  40     -12.131   4.548  73.343  1.00  0.00           H  
ATOM    664 1HB  ALA A  40      -9.981   5.656  72.912  1.00  0.00           H  
ATOM    665 2HB  ALA A  40     -10.612   4.863  71.446  1.00  0.00           H  
ATOM    666 3HB  ALA A  40     -10.737   6.626  71.627  1.00  0.00           H  
ATOM    667  N   THR A  41     -12.056   6.303  75.113  1.00  0.00           N  
ATOM    668  CA  THR A  41     -12.172   7.281  76.188  1.00  0.00           C  
ATOM    669  C   THR A  41     -10.808   7.662  76.761  1.00  0.00           C  
ATOM    670  O   THR A  41     -10.687   8.613  77.531  1.00  0.00           O  
ATOM    671  CB  THR A  41     -13.072   6.734  77.308  1.00  0.00           C  
ATOM    672  OG1 THR A  41     -12.483   5.540  77.849  1.00  0.00           O  
ATOM    673  CG2 THR A  41     -14.454   6.403  76.751  1.00  0.00           C  
ATOM    674  H   THR A  41     -11.759   5.365  75.335  1.00  0.00           H  
ATOM    675  HA  THR A  41     -12.628   8.185  75.786  1.00  0.00           H  
ATOM    676  HB  THR A  41     -13.164   7.478  78.096  1.00  0.00           H  
ATOM    677  HG1 THR A  41     -12.982   5.259  78.622  1.00  0.00           H  
ATOM    678 1HG2 THR A  41     -15.081   6.013  77.551  1.00  0.00           H  
ATOM    679 2HG2 THR A  41     -14.906   7.305  76.341  1.00  0.00           H  
ATOM    680 3HG2 THR A  41     -14.369   5.653  75.961  1.00  0.00           H  
ATOM    681  N   ASP A  42      -9.782   6.898  76.391  1.00  0.00           N  
ATOM    682  CA  ASP A  42      -8.425   7.112  76.886  1.00  0.00           C  
ATOM    683  C   ASP A  42      -7.759   8.288  76.176  1.00  0.00           C  
ATOM    684  O   ASP A  42      -7.668   8.312  74.949  1.00  0.00           O  
ATOM    685  CB  ASP A  42      -7.591   5.840  76.713  1.00  0.00           C  
ATOM    686  CG  ASP A  42      -6.216   5.942  77.342  1.00  0.00           C  
ATOM    687  OD1 ASP A  42      -5.395   6.652  76.806  1.00  0.00           O  
ATOM    688  OD2 ASP A  42      -5.994   5.318  78.354  1.00  0.00           O  
ATOM    689  H   ASP A  42      -9.951   6.138  75.752  1.00  0.00           H  
ATOM    690  HA  ASP A  42      -8.477   7.343  77.950  1.00  0.00           H  
ATOM    691 1HB  ASP A  42      -8.116   4.996  77.160  1.00  0.00           H  
ATOM    692 2HB  ASP A  42      -7.476   5.627  75.653  1.00  0.00           H  
ATOM    693  N   GLU A  43      -7.312   9.275  76.945  1.00  0.00           N  
ATOM    694  CA  GLU A  43      -6.737  10.486  76.368  1.00  0.00           C  
ATOM    695  C   GLU A  43      -5.488  10.203  75.538  1.00  0.00           C  
ATOM    696  O   GLU A  43      -5.249  10.864  74.523  1.00  0.00           O  
ATOM    697  CB  GLU A  43      -6.404  11.492  77.466  1.00  0.00           C  
ATOM    698  CG  GLU A  43      -7.621  12.100  78.139  1.00  0.00           C  
ATOM    699  CD  GLU A  43      -7.271  12.993  79.293  1.00  0.00           C  
ATOM    700  OE1 GLU A  43      -6.112  13.081  79.620  1.00  0.00           O  
ATOM    701  OE2 GLU A  43      -8.163  13.582  79.853  1.00  0.00           O  
ATOM    702  H   GLU A  43      -7.394   9.193  77.949  1.00  0.00           H  
ATOM    703  HA  GLU A  43      -7.482  10.930  75.708  1.00  0.00           H  
ATOM    704 1HB  GLU A  43      -5.801  11.007  78.234  1.00  0.00           H  
ATOM    705 2HB  GLU A  43      -5.810  12.305  77.046  1.00  0.00           H  
ATOM    706 1HG  GLU A  43      -8.175  12.681  77.401  1.00  0.00           H  
ATOM    707 2HG  GLU A  43      -8.268  11.297  78.489  1.00  0.00           H  
ATOM    708  N   LYS A  44      -4.683   9.237  75.976  1.00  0.00           N  
ATOM    709  CA  LYS A  44      -3.469   8.894  75.254  1.00  0.00           C  
ATOM    710  C   LYS A  44      -3.820   8.219  73.937  1.00  0.00           C  
ATOM    711  O   LYS A  44      -3.268   8.554  72.892  1.00  0.00           O  
ATOM    712  CB  LYS A  44      -2.565   8.002  76.105  1.00  0.00           C  
ATOM    713  CG  LYS A  44      -1.281   7.545  75.425  1.00  0.00           C  
ATOM    714  CD  LYS A  44      -0.408   8.723  75.020  1.00  0.00           C  
ATOM    715  CE  LYS A  44       1.040   8.298  74.799  1.00  0.00           C  
ATOM    716  NZ  LYS A  44       1.182   7.327  73.667  1.00  0.00           N  
ATOM    717  H   LYS A  44      -4.924   8.720  76.814  1.00  0.00           H  
ATOM    718  HA  LYS A  44      -2.933   9.815  75.021  1.00  0.00           H  
ATOM    719 1HB  LYS A  44      -2.290   8.534  77.014  1.00  0.00           H  
ATOM    720 2HB  LYS A  44      -3.115   7.111  76.404  1.00  0.00           H  
ATOM    721 1HG  LYS A  44      -0.723   6.908  76.114  1.00  0.00           H  
ATOM    722 2HG  LYS A  44      -1.531   6.958  74.540  1.00  0.00           H  
ATOM    723 1HD  LYS A  44      -0.790   9.141  74.085  1.00  0.00           H  
ATOM    724 2HD  LYS A  44      -0.447   9.494  75.787  1.00  0.00           H  
ATOM    725 1HE  LYS A  44       1.635   9.182  74.582  1.00  0.00           H  
ATOM    726 2HE  LYS A  44       1.416   7.833  75.710  1.00  0.00           H  
ATOM    727 1HZ  LYS A  44       2.152   7.079  73.559  1.00  0.00           H  
ATOM    728 2HZ  LYS A  44       0.644   6.495  73.862  1.00  0.00           H  
ATOM    729 3HZ  LYS A  44       0.843   7.745  72.798  1.00  0.00           H  
ATOM    730  N   GLU A  45      -4.777   7.297  73.983  1.00  0.00           N  
ATOM    731  CA  GLU A  45      -5.190   6.614  72.763  1.00  0.00           C  
ATOM    732  C   GLU A  45      -5.627   7.625  71.714  1.00  0.00           C  
ATOM    733  O   GLU A  45      -5.269   7.502  70.542  1.00  0.00           O  
ATOM    734  CB  GLU A  45      -6.324   5.623  73.031  1.00  0.00           C  
ATOM    735  CG  GLU A  45      -6.774   4.847  71.798  1.00  0.00           C  
ATOM    736  CD  GLU A  45      -7.795   3.793  72.106  1.00  0.00           C  
ATOM    737  OE1 GLU A  45      -8.142   3.647  73.252  1.00  0.00           O  
ATOM    738  OE2 GLU A  45      -8.231   3.132  71.193  1.00  0.00           O  
ATOM    739  H   GLU A  45      -5.191   7.054  74.878  1.00  0.00           H  
ATOM    740  HA  GLU A  45      -4.334   6.063  72.370  1.00  0.00           H  
ATOM    741 1HB  GLU A  45      -6.012   4.907  73.792  1.00  0.00           H  
ATOM    742 2HB  GLU A  45      -7.188   6.161  73.421  1.00  0.00           H  
ATOM    743 1HG  GLU A  45      -7.206   5.548  71.086  1.00  0.00           H  
ATOM    744 2HG  GLU A  45      -5.904   4.386  71.328  1.00  0.00           H  
ATOM    745  N   ILE A  46      -6.368   8.648  72.134  1.00  0.00           N  
ATOM    746  CA  ILE A  46      -6.802   9.667  71.190  1.00  0.00           C  
ATOM    747  C   ILE A  46      -5.606  10.423  70.639  1.00  0.00           C  
ATOM    748  O   ILE A  46      -5.508  10.637  69.433  1.00  0.00           O  
ATOM    749  CB  ILE A  46      -7.790  10.665  71.817  1.00  0.00           C  
ATOM    750  CG1 ILE A  46      -9.222  10.103  71.761  1.00  0.00           C  
ATOM    751  CG2 ILE A  46      -7.735  12.020  71.083  1.00  0.00           C  
ATOM    752  CD1 ILE A  46      -9.534   9.023  72.744  1.00  0.00           C  
ATOM    753  H   ILE A  46      -6.655   8.698  73.108  1.00  0.00           H  
ATOM    754  HA  ILE A  46      -7.305   9.178  70.357  1.00  0.00           H  
ATOM    755  HB  ILE A  46      -7.530  10.810  72.863  1.00  0.00           H  
ATOM    756 1HG1 ILE A  46      -9.908  10.906  71.934  1.00  0.00           H  
ATOM    757 2HG1 ILE A  46      -9.391   9.703  70.774  1.00  0.00           H  
ATOM    758 1HG2 ILE A  46      -8.436  12.708  71.549  1.00  0.00           H  
ATOM    759 2HG2 ILE A  46      -6.738  12.444  71.138  1.00  0.00           H  
ATOM    760 3HG2 ILE A  46      -8.012  11.875  70.037  1.00  0.00           H  
ATOM    761 1HD1 ILE A  46     -10.570   8.713  72.609  1.00  0.00           H  
ATOM    762 2HD1 ILE A  46      -8.881   8.169  72.588  1.00  0.00           H  
ATOM    763 3HD1 ILE A  46      -9.403   9.405  73.755  1.00  0.00           H  
ATOM    764  N   ALA A  47      -4.673  10.804  71.505  1.00  0.00           N  
ATOM    765  CA  ALA A  47      -3.501  11.533  71.043  1.00  0.00           C  
ATOM    766  C   ALA A  47      -2.762  10.738  69.978  1.00  0.00           C  
ATOM    767  O   ALA A  47      -2.261  11.308  69.003  1.00  0.00           O  
ATOM    768  CB  ALA A  47      -2.572  11.825  72.206  1.00  0.00           C  
ATOM    769  H   ALA A  47      -4.791  10.617  72.495  1.00  0.00           H  
ATOM    770  HA  ALA A  47      -3.834  12.471  70.602  1.00  0.00           H  
ATOM    771 1HB  ALA A  47      -1.710  12.393  71.851  1.00  0.00           H  
ATOM    772 2HB  ALA A  47      -3.113  12.400  72.950  1.00  0.00           H  
ATOM    773 3HB  ALA A  47      -2.233  10.888  72.646  1.00  0.00           H  
ATOM    774  N   ASP A  48      -2.708   9.422  70.154  1.00  0.00           N  
ATOM    775  CA  ASP A  48      -2.027   8.558  69.206  1.00  0.00           C  
ATOM    776  C   ASP A  48      -2.789   8.487  67.888  1.00  0.00           C  
ATOM    777  O   ASP A  48      -2.184   8.533  66.817  1.00  0.00           O  
ATOM    778  CB  ASP A  48      -1.881   7.150  69.784  1.00  0.00           C  
ATOM    779  CG  ASP A  48      -0.881   7.041  70.953  1.00  0.00           C  
ATOM    780  OD1 ASP A  48      -0.062   7.924  71.151  1.00  0.00           O  
ATOM    781  OD2 ASP A  48      -0.954   6.056  71.648  1.00  0.00           O  
ATOM    782  H   ASP A  48      -3.129   9.022  70.988  1.00  0.00           H  
ATOM    783  HA  ASP A  48      -1.039   8.966  69.007  1.00  0.00           H  
ATOM    784 1HB  ASP A  48      -2.857   6.814  70.133  1.00  0.00           H  
ATOM    785 2HB  ASP A  48      -1.569   6.466  68.991  1.00  0.00           H  
ATOM    786  N   LEU A  49      -4.117   8.415  67.975  1.00  0.00           N  
ATOM    787  CA  LEU A  49      -4.971   8.355  66.795  1.00  0.00           C  
ATOM    788  C   LEU A  49      -4.864   9.625  65.963  1.00  0.00           C  
ATOM    789  O   LEU A  49      -4.819   9.572  64.734  1.00  0.00           O  
ATOM    790  CB  LEU A  49      -6.432   8.140  67.226  1.00  0.00           C  
ATOM    791  CG  LEU A  49      -6.784   6.747  67.778  1.00  0.00           C  
ATOM    792  CD1 LEU A  49      -8.167   6.784  68.432  1.00  0.00           C  
ATOM    793  CD2 LEU A  49      -6.783   5.749  66.639  1.00  0.00           C  
ATOM    794  H   LEU A  49      -4.542   8.367  68.896  1.00  0.00           H  
ATOM    795  HA  LEU A  49      -4.645   7.519  66.179  1.00  0.00           H  
ATOM    796 1HB  LEU A  49      -6.669   8.869  67.998  1.00  0.00           H  
ATOM    797 2HB  LEU A  49      -7.076   8.329  66.378  1.00  0.00           H  
ATOM    798  HG  LEU A  49      -6.053   6.450  68.523  1.00  0.00           H  
ATOM    799 1HD1 LEU A  49      -8.408   5.792  68.816  1.00  0.00           H  
ATOM    800 2HD1 LEU A  49      -8.169   7.496  69.250  1.00  0.00           H  
ATOM    801 3HD1 LEU A  49      -8.906   7.079  67.693  1.00  0.00           H  
ATOM    802 1HD2 LEU A  49      -7.036   4.763  67.029  1.00  0.00           H  
ATOM    803 2HD2 LEU A  49      -7.521   6.051  65.900  1.00  0.00           H  
ATOM    804 3HD2 LEU A  49      -5.800   5.710  66.175  1.00  0.00           H  
ATOM    805  N   ILE A  50      -4.792  10.768  66.635  1.00  0.00           N  
ATOM    806  CA  ILE A  50      -4.678  12.037  65.934  1.00  0.00           C  
ATOM    807  C   ILE A  50      -3.319  12.147  65.259  1.00  0.00           C  
ATOM    808  O   ILE A  50      -3.229  12.575  64.108  1.00  0.00           O  
ATOM    809  CB  ILE A  50      -4.890  13.227  66.887  1.00  0.00           C  
ATOM    810  CG1 ILE A  50      -6.314  13.169  67.516  1.00  0.00           C  
ATOM    811  CG2 ILE A  50      -4.681  14.554  66.119  1.00  0.00           C  
ATOM    812  CD1 ILE A  50      -7.476  13.302  66.544  1.00  0.00           C  
ATOM    813  H   ILE A  50      -4.840  10.748  67.648  1.00  0.00           H  
ATOM    814  HA  ILE A  50      -5.437  12.073  65.155  1.00  0.00           H  
ATOM    815  HB  ILE A  50      -4.169  13.163  67.706  1.00  0.00           H  
ATOM    816 1HG1 ILE A  50      -6.428  12.218  68.012  1.00  0.00           H  
ATOM    817 2HG1 ILE A  50      -6.391  13.952  68.267  1.00  0.00           H  
ATOM    818 1HG2 ILE A  50      -4.821  15.392  66.800  1.00  0.00           H  
ATOM    819 2HG2 ILE A  50      -3.671  14.587  65.712  1.00  0.00           H  
ATOM    820 3HG2 ILE A  50      -5.398  14.629  65.300  1.00  0.00           H  
ATOM    821 1HD1 ILE A  50      -8.405  13.236  67.101  1.00  0.00           H  
ATOM    822 2HD1 ILE A  50      -7.429  14.264  66.037  1.00  0.00           H  
ATOM    823 3HD1 ILE A  50      -7.443  12.501  65.809  1.00  0.00           H  
ATOM    824  N   ARG A  51      -2.263  11.752  65.968  1.00  0.00           N  
ATOM    825  CA  ARG A  51      -0.924  11.787  65.399  1.00  0.00           C  
ATOM    826  C   ARG A  51      -0.864  10.948  64.127  1.00  0.00           C  
ATOM    827  O   ARG A  51      -0.282  11.369  63.125  1.00  0.00           O  
ATOM    828  CB  ARG A  51       0.099  11.276  66.399  1.00  0.00           C  
ATOM    829  CG  ARG A  51       1.544  11.443  65.975  1.00  0.00           C  
ATOM    830  CD  ARG A  51       2.490  10.960  67.017  1.00  0.00           C  
ATOM    831  NE  ARG A  51       2.291  11.642  68.301  1.00  0.00           N  
ATOM    832  CZ  ARG A  51       1.766  11.079  69.418  1.00  0.00           C  
ATOM    833  NH1 ARG A  51       1.389   9.816  69.415  1.00  0.00           N  
ATOM    834  NH2 ARG A  51       1.632  11.810  70.516  1.00  0.00           N  
ATOM    835  H   ARG A  51      -2.390  11.428  66.922  1.00  0.00           H  
ATOM    836  HA  ARG A  51      -0.678  12.820  65.149  1.00  0.00           H  
ATOM    837 1HB  ARG A  51      -0.038  11.800  67.343  1.00  0.00           H  
ATOM    838 2HB  ARG A  51      -0.074  10.216  66.583  1.00  0.00           H  
ATOM    839 1HG  ARG A  51       1.718  10.877  65.060  1.00  0.00           H  
ATOM    840 2HG  ARG A  51       1.746  12.498  65.791  1.00  0.00           H  
ATOM    841 1HD  ARG A  51       2.351   9.891  67.159  1.00  0.00           H  
ATOM    842 2HD  ARG A  51       3.510  11.151  66.686  1.00  0.00           H  
ATOM    843  HE  ARG A  51       2.567  12.620  68.357  1.00  0.00           H  
ATOM    844 1HH1 ARG A  51       1.480   9.264  68.578  1.00  0.00           H  
ATOM    845 2HH1 ARG A  51       0.990   9.393  70.250  1.00  0.00           H  
ATOM    846 1HH2 ARG A  51       1.912  12.792  70.509  1.00  0.00           H  
ATOM    847 2HH2 ARG A  51       1.244  11.405  71.351  1.00  0.00           H  
ATOM    848  N   GLU A  52      -1.493   9.772  64.158  1.00  0.00           N  
ATOM    849  CA  GLU A  52      -1.545   8.916  62.980  1.00  0.00           C  
ATOM    850  C   GLU A  52      -2.285   9.603  61.840  1.00  0.00           C  
ATOM    851  O   GLU A  52      -1.874   9.513  60.684  1.00  0.00           O  
ATOM    852  CB  GLU A  52      -2.234   7.586  63.298  1.00  0.00           C  
ATOM    853  CG  GLU A  52      -1.418   6.632  64.153  1.00  0.00           C  
ATOM    854  CD  GLU A  52      -2.199   5.410  64.572  1.00  0.00           C  
ATOM    855  OE1 GLU A  52      -3.364   5.333  64.253  1.00  0.00           O  
ATOM    856  OE2 GLU A  52      -1.632   4.557  65.212  1.00  0.00           O  
ATOM    857  H   GLU A  52      -1.933   9.463  65.019  1.00  0.00           H  
ATOM    858  HA  GLU A  52      -0.525   8.716  62.652  1.00  0.00           H  
ATOM    859 1HB  GLU A  52      -3.167   7.780  63.827  1.00  0.00           H  
ATOM    860 2HB  GLU A  52      -2.488   7.076  62.369  1.00  0.00           H  
ATOM    861 1HG  GLU A  52      -0.549   6.310  63.578  1.00  0.00           H  
ATOM    862 2HG  GLU A  52      -1.061   7.158  65.034  1.00  0.00           H  
ATOM    863  N   LEU A  53      -3.366  10.307  62.165  1.00  0.00           N  
ATOM    864  CA  LEU A  53      -4.147  10.977  61.140  1.00  0.00           C  
ATOM    865  C   LEU A  53      -3.342  12.087  60.482  1.00  0.00           C  
ATOM    866  O   LEU A  53      -3.399  12.270  59.265  1.00  0.00           O  
ATOM    867  CB  LEU A  53      -5.443  11.539  61.735  1.00  0.00           C  
ATOM    868  CG  LEU A  53      -6.417  12.200  60.740  1.00  0.00           C  
ATOM    869  CD1 LEU A  53      -6.755  11.221  59.584  1.00  0.00           C  
ATOM    870  CD2 LEU A  53      -7.691  12.579  61.501  1.00  0.00           C  
ATOM    871  H   LEU A  53      -3.670  10.340  63.134  1.00  0.00           H  
ATOM    872  HA  LEU A  53      -4.401  10.239  60.385  1.00  0.00           H  
ATOM    873 1HB  LEU A  53      -5.957  10.755  62.262  1.00  0.00           H  
ATOM    874 2HB  LEU A  53      -5.172  12.303  62.467  1.00  0.00           H  
ATOM    875  HG  LEU A  53      -5.960  13.094  60.312  1.00  0.00           H  
ATOM    876 1HD1 LEU A  53      -7.437  11.695  58.894  1.00  0.00           H  
ATOM    877 2HD1 LEU A  53      -5.850  10.955  59.043  1.00  0.00           H  
ATOM    878 3HD1 LEU A  53      -7.214  10.322  59.971  1.00  0.00           H  
ATOM    879 1HD2 LEU A  53      -8.393  13.052  60.825  1.00  0.00           H  
ATOM    880 2HD2 LEU A  53      -8.143  11.688  61.919  1.00  0.00           H  
ATOM    881 3HD2 LEU A  53      -7.447  13.263  62.308  1.00  0.00           H  
ATOM    882  N   MET A  54      -2.575  12.817  61.286  1.00  0.00           N  
ATOM    883  CA  MET A  54      -1.729  13.870  60.745  1.00  0.00           C  
ATOM    884  C   MET A  54      -0.637  13.284  59.855  1.00  0.00           C  
ATOM    885  O   MET A  54      -0.302  13.860  58.817  1.00  0.00           O  
ATOM    886  CB  MET A  54      -1.119  14.684  61.874  1.00  0.00           C  
ATOM    887  CG  MET A  54      -2.116  15.541  62.652  1.00  0.00           C  
ATOM    888  SD  MET A  54      -2.852  16.853  61.645  1.00  0.00           S  
ATOM    889  CE  MET A  54      -3.949  17.629  62.825  1.00  0.00           C  
ATOM    890  H   MET A  54      -2.590  12.639  62.284  1.00  0.00           H  
ATOM    891  HA  MET A  54      -2.344  14.525  60.130  1.00  0.00           H  
ATOM    892 1HB  MET A  54      -0.634  14.011  62.583  1.00  0.00           H  
ATOM    893 2HB  MET A  54      -0.353  15.329  61.464  1.00  0.00           H  
ATOM    894 1HG  MET A  54      -2.916  14.905  63.026  1.00  0.00           H  
ATOM    895 2HG  MET A  54      -1.616  15.998  63.506  1.00  0.00           H  
ATOM    896 1HE  MET A  54      -4.474  18.460  62.348  1.00  0.00           H  
ATOM    897 2HE  MET A  54      -4.672  16.900  63.185  1.00  0.00           H  
ATOM    898 3HE  MET A  54      -3.370  17.999  63.662  1.00  0.00           H  
ATOM    899  N   LYS A  55      -0.102  12.124  60.245  1.00  0.00           N  
ATOM    900  CA  LYS A  55       0.914  11.455  59.442  1.00  0.00           C  
ATOM    901  C   LYS A  55       0.343  11.085  58.081  1.00  0.00           C  
ATOM    902  O   LYS A  55       1.007  11.250  57.059  1.00  0.00           O  
ATOM    903  CB  LYS A  55       1.452  10.209  60.151  1.00  0.00           C  
ATOM    904  CG  LYS A  55       2.578   9.486  59.401  1.00  0.00           C  
ATOM    905  CD  LYS A  55       3.165   8.359  60.248  1.00  0.00           C  
ATOM    906  CE  LYS A  55       4.374   7.705  59.583  1.00  0.00           C  
ATOM    907  NZ  LYS A  55       3.986   6.764  58.487  1.00  0.00           N  
ATOM    908  H   LYS A  55      -0.398  11.712  61.126  1.00  0.00           H  
ATOM    909  HA  LYS A  55       1.741  12.147  59.282  1.00  0.00           H  
ATOM    910 1HB  LYS A  55       1.825  10.484  61.138  1.00  0.00           H  
ATOM    911 2HB  LYS A  55       0.642   9.494  60.296  1.00  0.00           H  
ATOM    912 1HG  LYS A  55       2.187   9.070  58.469  1.00  0.00           H  
ATOM    913 2HG  LYS A  55       3.366  10.199  59.155  1.00  0.00           H  
ATOM    914 1HD  LYS A  55       3.466   8.758  61.217  1.00  0.00           H  
ATOM    915 2HD  LYS A  55       2.400   7.600  60.412  1.00  0.00           H  
ATOM    916 1HE  LYS A  55       5.015   8.482  59.169  1.00  0.00           H  
ATOM    917 2HE  LYS A  55       4.933   7.153  60.337  1.00  0.00           H  
ATOM    918 1HZ  LYS A  55       4.817   6.357  58.088  1.00  0.00           H  
ATOM    919 2HZ  LYS A  55       3.404   6.032  58.865  1.00  0.00           H  
ATOM    920 3HZ  LYS A  55       3.475   7.250  57.756  1.00  0.00           H  
ATOM    921  N   ILE A  56      -0.901  10.608  58.070  1.00  0.00           N  
ATOM    922  CA  ILE A  56      -1.551  10.239  56.821  1.00  0.00           C  
ATOM    923  C   ILE A  56      -1.704  11.462  55.931  1.00  0.00           C  
ATOM    924  O   ILE A  56      -1.433  11.395  54.733  1.00  0.00           O  
ATOM    925  CB  ILE A  56      -2.932   9.593  57.065  1.00  0.00           C  
ATOM    926  CG1 ILE A  56      -2.750   8.226  57.761  1.00  0.00           C  
ATOM    927  CG2 ILE A  56      -3.674   9.431  55.728  1.00  0.00           C  
ATOM    928  CD1 ILE A  56      -4.033   7.635  58.326  1.00  0.00           C  
ATOM    929  H   ILE A  56      -1.388  10.478  58.951  1.00  0.00           H  
ATOM    930  HA  ILE A  56      -0.922   9.515  56.305  1.00  0.00           H  
ATOM    931  HB  ILE A  56      -3.516  10.227  57.729  1.00  0.00           H  
ATOM    932 1HG1 ILE A  56      -2.329   7.522  57.044  1.00  0.00           H  
ATOM    933 2HG1 ILE A  56      -2.042   8.347  58.577  1.00  0.00           H  
ATOM    934 1HG2 ILE A  56      -4.650   8.982  55.896  1.00  0.00           H  
ATOM    935 2HG2 ILE A  56      -3.808  10.398  55.261  1.00  0.00           H  
ATOM    936 3HG2 ILE A  56      -3.091   8.787  55.067  1.00  0.00           H  
ATOM    937 1HD1 ILE A  56      -3.809   6.681  58.802  1.00  0.00           H  
ATOM    938 2HD1 ILE A  56      -4.454   8.318  59.062  1.00  0.00           H  
ATOM    939 3HD1 ILE A  56      -4.749   7.478  57.526  1.00  0.00           H  
ATOM    940  N   ALA A  57      -2.137  12.583  56.507  1.00  0.00           N  
ATOM    941  CA  ALA A  57      -2.300  13.809  55.735  1.00  0.00           C  
ATOM    942  C   ALA A  57      -0.980  14.234  55.091  1.00  0.00           C  
ATOM    943  O   ALA A  57      -0.957  14.659  53.936  1.00  0.00           O  
ATOM    944  CB  ALA A  57      -2.834  14.926  56.618  1.00  0.00           C  
ATOM    945  H   ALA A  57      -2.370  12.576  57.496  1.00  0.00           H  
ATOM    946  HA  ALA A  57      -3.013  13.615  54.933  1.00  0.00           H  
ATOM    947 1HB  ALA A  57      -2.977  15.827  56.025  1.00  0.00           H  
ATOM    948 2HB  ALA A  57      -3.786  14.620  57.053  1.00  0.00           H  
ATOM    949 3HB  ALA A  57      -2.120  15.125  57.414  1.00  0.00           H  
ATOM    950  N   LEU A  58       0.127  14.077  55.824  1.00  0.00           N  
ATOM    951  CA  LEU A  58       1.437  14.411  55.269  1.00  0.00           C  
ATOM    952  C   LEU A  58       1.791  13.498  54.102  1.00  0.00           C  
ATOM    953  O   LEU A  58       2.316  13.958  53.084  1.00  0.00           O  
ATOM    954  CB  LEU A  58       2.529  14.298  56.349  1.00  0.00           C  
ATOM    955  CG  LEU A  58       2.553  15.394  57.433  1.00  0.00           C  
ATOM    956  CD1 LEU A  58       3.477  14.960  58.563  1.00  0.00           C  
ATOM    957  CD2 LEU A  58       3.057  16.699  56.826  1.00  0.00           C  
ATOM    958  H   LEU A  58       0.050  13.745  56.780  1.00  0.00           H  
ATOM    959  HA  LEU A  58       1.402  15.433  54.901  1.00  0.00           H  
ATOM    960 1HB  LEU A  58       2.413  13.343  56.855  1.00  0.00           H  
ATOM    961 2HB  LEU A  58       3.502  14.302  55.854  1.00  0.00           H  
ATOM    962  HG  LEU A  58       1.550  15.537  57.839  1.00  0.00           H  
ATOM    963 1HD1 LEU A  58       3.498  15.732  59.331  1.00  0.00           H  
ATOM    964 2HD1 LEU A  58       3.114  14.028  58.997  1.00  0.00           H  
ATOM    965 3HD1 LEU A  58       4.483  14.809  58.173  1.00  0.00           H  
ATOM    966 1HD2 LEU A  58       3.081  17.471  57.600  1.00  0.00           H  
ATOM    967 2HD2 LEU A  58       4.064  16.554  56.431  1.00  0.00           H  
ATOM    968 3HD2 LEU A  58       2.396  17.012  56.025  1.00  0.00           H  
ATOM    969  N   GLU A  59       1.481  12.209  54.234  1.00  0.00           N  
ATOM    970  CA  GLU A  59       1.762  11.246  53.177  1.00  0.00           C  
ATOM    971  C   GLU A  59       0.953  11.555  51.922  1.00  0.00           C  
ATOM    972  O   GLU A  59       1.458  11.452  50.803  1.00  0.00           O  
ATOM    973  CB  GLU A  59       1.461   9.822  53.654  1.00  0.00           C  
ATOM    974  CG  GLU A  59       2.415   9.294  54.720  1.00  0.00           C  
ATOM    975  CD  GLU A  59       1.977   7.974  55.288  1.00  0.00           C  
ATOM    976  OE1 GLU A  59       0.945   7.498  54.884  1.00  0.00           O  
ATOM    977  OE2 GLU A  59       2.667   7.445  56.132  1.00  0.00           O  
ATOM    978  H   GLU A  59       1.064  11.887  55.104  1.00  0.00           H  
ATOM    979  HA  GLU A  59       2.822  11.312  52.924  1.00  0.00           H  
ATOM    980 1HB  GLU A  59       0.452   9.782  54.063  1.00  0.00           H  
ATOM    981 2HB  GLU A  59       1.495   9.138  52.805  1.00  0.00           H  
ATOM    982 1HG  GLU A  59       3.403   9.175  54.277  1.00  0.00           H  
ATOM    983 2HG  GLU A  59       2.491  10.024  55.521  1.00  0.00           H  
ATOM    984  N   VAL A  60      -0.301  11.960  52.116  1.00  0.00           N  
ATOM    985  CA  VAL A  60      -1.167  12.312  51.000  1.00  0.00           C  
ATOM    986  C   VAL A  60      -0.660  13.567  50.302  1.00  0.00           C  
ATOM    987  O   VAL A  60      -0.637  13.631  49.071  1.00  0.00           O  
ATOM    988  CB  VAL A  60      -2.618  12.502  51.481  1.00  0.00           C  
ATOM    989  CG1 VAL A  60      -3.496  13.051  50.347  1.00  0.00           C  
ATOM    990  CG2 VAL A  60      -3.157  11.161  51.962  1.00  0.00           C  
ATOM    991  H   VAL A  60      -0.659  12.001  53.065  1.00  0.00           H  
ATOM    992  HA  VAL A  60      -1.154  11.491  50.284  1.00  0.00           H  
ATOM    993  HB  VAL A  60      -2.635  13.224  52.298  1.00  0.00           H  
ATOM    994 1HG1 VAL A  60      -4.516  13.178  50.706  1.00  0.00           H  
ATOM    995 2HG1 VAL A  60      -3.112  14.013  50.013  1.00  0.00           H  
ATOM    996 3HG1 VAL A  60      -3.493  12.351  49.515  1.00  0.00           H  
ATOM    997 1HG2 VAL A  60      -4.173  11.275  52.316  1.00  0.00           H  
ATOM    998 2HG2 VAL A  60      -3.141  10.444  51.140  1.00  0.00           H  
ATOM    999 3HG2 VAL A  60      -2.539  10.788  52.770  1.00  0.00           H  
ATOM   1000  N   ALA A  61      -0.249  14.565  51.083  1.00  0.00           N  
ATOM   1001  CA  ALA A  61       0.286  15.794  50.515  1.00  0.00           C  
ATOM   1002  C   ALA A  61       1.510  15.500  49.652  1.00  0.00           C  
ATOM   1003  O   ALA A  61       1.655  16.044  48.556  1.00  0.00           O  
ATOM   1004  CB  ALA A  61       0.654  16.765  51.627  1.00  0.00           C  
ATOM   1005  H   ALA A  61      -0.316  14.471  52.093  1.00  0.00           H  
ATOM   1006  HA  ALA A  61      -0.481  16.240  49.880  1.00  0.00           H  
ATOM   1007 1HB  ALA A  61       1.037  17.687  51.200  1.00  0.00           H  
ATOM   1008 2HB  ALA A  61      -0.227  16.978  52.226  1.00  0.00           H  
ATOM   1009 3HB  ALA A  61       1.420  16.316  52.259  1.00  0.00           H  
ATOM   1010  N   LYS A  62       2.374  14.604  50.138  1.00  0.00           N  
ATOM   1011  CA  LYS A  62       3.571  14.219  49.404  1.00  0.00           C  
ATOM   1012  C   LYS A  62       3.210  13.493  48.117  1.00  0.00           C  
ATOM   1013  O   LYS A  62       3.797  13.756  47.067  1.00  0.00           O  
ATOM   1014  CB  LYS A  62       4.471  13.339  50.274  1.00  0.00           C  
ATOM   1015  CG  LYS A  62       5.799  12.935  49.629  1.00  0.00           C  
ATOM   1016  CD  LYS A  62       6.675  12.160  50.618  1.00  0.00           C  
ATOM   1017  CE  LYS A  62       8.028  11.795  50.017  1.00  0.00           C  
ATOM   1018  NZ  LYS A  62       7.901  10.808  48.900  1.00  0.00           N  
ATOM   1019  H   LYS A  62       2.205  14.203  51.055  1.00  0.00           H  
ATOM   1020  HA  LYS A  62       4.118  15.121  49.135  1.00  0.00           H  
ATOM   1021 1HB  LYS A  62       4.689  13.859  51.205  1.00  0.00           H  
ATOM   1022 2HB  LYS A  62       3.935  12.424  50.528  1.00  0.00           H  
ATOM   1023 1HG  LYS A  62       5.603  12.308  48.754  1.00  0.00           H  
ATOM   1024 2HG  LYS A  62       6.331  13.828  49.300  1.00  0.00           H  
ATOM   1025 1HD  LYS A  62       6.837  12.772  51.508  1.00  0.00           H  
ATOM   1026 2HD  LYS A  62       6.160  11.248  50.919  1.00  0.00           H  
ATOM   1027 1HE  LYS A  62       8.508  12.697  49.640  1.00  0.00           H  
ATOM   1028 2HE  LYS A  62       8.655  11.363  50.798  1.00  0.00           H  
ATOM   1029 1HZ  LYS A  62       8.814  10.590  48.533  1.00  0.00           H  
ATOM   1030 2HZ  LYS A  62       7.469   9.963  49.240  1.00  0.00           H  
ATOM   1031 3HZ  LYS A  62       7.330  11.195  48.153  1.00  0.00           H  
ATOM   1032  N   ALA A  63       2.237  12.583  48.196  1.00  0.00           N  
ATOM   1033  CA  ALA A  63       1.811  11.830  47.023  1.00  0.00           C  
ATOM   1034  C   ALA A  63       1.297  12.758  45.932  1.00  0.00           C  
ATOM   1035  O   ALA A  63       1.600  12.568  44.754  1.00  0.00           O  
ATOM   1036  CB  ALA A  63       0.725  10.839  47.400  1.00  0.00           C  
ATOM   1037  H   ALA A  63       1.803  12.392  49.093  1.00  0.00           H  
ATOM   1038  HA  ALA A  63       2.676  11.292  46.631  1.00  0.00           H  
ATOM   1039 1HB  ALA A  63       0.430  10.266  46.519  1.00  0.00           H  
ATOM   1040 2HB  ALA A  63       1.102  10.164  48.166  1.00  0.00           H  
ATOM   1041 3HB  ALA A  63      -0.137  11.381  47.785  1.00  0.00           H  
ATOM   1042  N   ASN A  64       0.543  13.782  46.331  1.00  0.00           N  
ATOM   1043  CA  ASN A  64       0.017  14.723  45.356  1.00  0.00           C  
ATOM   1044  C   ASN A  64       1.130  15.540  44.734  1.00  0.00           C  
ATOM   1045  O   ASN A  64       1.096  15.821  43.537  1.00  0.00           O  
ATOM   1046  CB  ASN A  64      -1.036  15.606  45.981  1.00  0.00           C  
ATOM   1047  CG  ASN A  64      -2.350  14.910  46.081  1.00  0.00           C  
ATOM   1048  OD1 ASN A  64      -3.137  14.931  45.123  1.00  0.00           O  
ATOM   1049  ND2 ASN A  64      -2.606  14.284  47.192  1.00  0.00           N  
ATOM   1050  H   ASN A  64       0.309  13.883  47.313  1.00  0.00           H  
ATOM   1051  HA  ASN A  64      -0.452  14.158  44.553  1.00  0.00           H  
ATOM   1052 1HB  ASN A  64      -0.715  15.901  46.981  1.00  0.00           H  
ATOM   1053 2HB  ASN A  64      -1.153  16.515  45.388  1.00  0.00           H  
ATOM   1054 1HD2 ASN A  64      -3.475  13.791  47.289  1.00  0.00           H  
ATOM   1055 2HD2 ASN A  64      -1.931  14.284  47.939  1.00  0.00           H  
ATOM   1056  N   PHE A  65       2.146  15.879  45.518  1.00  0.00           N  
ATOM   1057  CA  PHE A  65       3.285  16.577  44.954  1.00  0.00           C  
ATOM   1058  C   PHE A  65       3.971  15.729  43.900  1.00  0.00           C  
ATOM   1059  O   PHE A  65       4.293  16.216  42.816  1.00  0.00           O  
ATOM   1060  CB  PHE A  65       4.300  16.969  46.004  1.00  0.00           C  
ATOM   1061  CG  PHE A  65       5.521  17.550  45.379  1.00  0.00           C  
ATOM   1062  CD1 PHE A  65       5.438  18.716  44.633  1.00  0.00           C  
ATOM   1063  CD2 PHE A  65       6.750  16.936  45.520  1.00  0.00           C  
ATOM   1064  CE1 PHE A  65       6.550  19.252  44.040  1.00  0.00           C  
ATOM   1065  CE2 PHE A  65       7.873  17.476  44.928  1.00  0.00           C  
ATOM   1066  CZ  PHE A  65       7.772  18.636  44.187  1.00  0.00           C  
ATOM   1067  H   PHE A  65       2.119  15.662  46.511  1.00  0.00           H  
ATOM   1068  HA  PHE A  65       2.923  17.488  44.478  1.00  0.00           H  
ATOM   1069 1HB  PHE A  65       3.864  17.688  46.673  1.00  0.00           H  
ATOM   1070 2HB  PHE A  65       4.589  16.097  46.590  1.00  0.00           H  
ATOM   1071  HD1 PHE A  65       4.473  19.204  44.508  1.00  0.00           H  
ATOM   1072  HD2 PHE A  65       6.826  16.017  46.102  1.00  0.00           H  
ATOM   1073  HE1 PHE A  65       6.457  20.163  43.452  1.00  0.00           H  
ATOM   1074  HE2 PHE A  65       8.837  16.984  45.045  1.00  0.00           H  
ATOM   1075  HZ  PHE A  65       8.658  19.061  43.719  1.00  0.00           H  
ATOM   1076  N   GLU A  66       4.197  14.458  44.219  1.00  0.00           N  
ATOM   1077  CA  GLU A  66       4.866  13.566  43.284  1.00  0.00           C  
ATOM   1078  C   GLU A  66       4.090  13.481  41.974  1.00  0.00           C  
ATOM   1079  O   GLU A  66       4.685  13.510  40.896  1.00  0.00           O  
ATOM   1080  CB  GLU A  66       5.024  12.171  43.895  1.00  0.00           C  
ATOM   1081  CG  GLU A  66       6.038  12.097  45.029  1.00  0.00           C  
ATOM   1082  CD  GLU A  66       6.098  10.747  45.685  1.00  0.00           C  
ATOM   1083  OE1 GLU A  66       5.356   9.881  45.288  1.00  0.00           O  
ATOM   1084  OE2 GLU A  66       6.883  10.584  46.595  1.00  0.00           O  
ATOM   1085  H   GLU A  66       3.920  14.113  45.133  1.00  0.00           H  
ATOM   1086  HA  GLU A  66       5.856  13.970  43.068  1.00  0.00           H  
ATOM   1087 1HB  GLU A  66       4.064  11.842  44.291  1.00  0.00           H  
ATOM   1088 2HB  GLU A  66       5.318  11.463  43.120  1.00  0.00           H  
ATOM   1089 1HG  GLU A  66       7.022  12.341  44.632  1.00  0.00           H  
ATOM   1090 2HG  GLU A  66       5.783  12.844  45.778  1.00  0.00           H  
ATOM   1091  N   LEU A  67       2.762  13.428  42.063  1.00  0.00           N  
ATOM   1092  CA  LEU A  67       1.930  13.398  40.864  1.00  0.00           C  
ATOM   1093  C   LEU A  67       2.096  14.677  40.051  1.00  0.00           C  
ATOM   1094  O   LEU A  67       2.195  14.635  38.824  1.00  0.00           O  
ATOM   1095  CB  LEU A  67       0.449  13.243  41.248  1.00  0.00           C  
ATOM   1096  CG  LEU A  67       0.004  11.886  41.806  1.00  0.00           C  
ATOM   1097  CD1 LEU A  67      -1.430  12.012  42.328  1.00  0.00           C  
ATOM   1098  CD2 LEU A  67       0.074  10.839  40.709  1.00  0.00           C  
ATOM   1099  H   LEU A  67       2.328  13.383  42.981  1.00  0.00           H  
ATOM   1100  HA  LEU A  67       2.243  12.559  40.249  1.00  0.00           H  
ATOM   1101 1HB  LEU A  67       0.212  13.996  41.998  1.00  0.00           H  
ATOM   1102 2HB  LEU A  67      -0.146  13.439  40.378  1.00  0.00           H  
ATOM   1103  HG  LEU A  67       0.651  11.595  42.630  1.00  0.00           H  
ATOM   1104 1HD1 LEU A  67      -1.756  11.052  42.728  1.00  0.00           H  
ATOM   1105 2HD1 LEU A  67      -1.469  12.762  43.114  1.00  0.00           H  
ATOM   1106 3HD1 LEU A  67      -2.089  12.310  41.514  1.00  0.00           H  
ATOM   1107 1HD2 LEU A  67      -0.251   9.878  41.111  1.00  0.00           H  
ATOM   1108 2HD2 LEU A  67      -0.579  11.131  39.889  1.00  0.00           H  
ATOM   1109 3HD2 LEU A  67       1.095  10.747  40.344  1.00  0.00           H  
ATOM   1110  N   ILE A  68       2.157  15.812  40.739  1.00  0.00           N  
ATOM   1111  CA  ILE A  68       2.339  17.103  40.091  1.00  0.00           C  
ATOM   1112  C   ILE A  68       3.691  17.202  39.404  1.00  0.00           C  
ATOM   1113  O   ILE A  68       3.786  17.711  38.287  1.00  0.00           O  
ATOM   1114  CB  ILE A  68       2.163  18.244  41.105  1.00  0.00           C  
ATOM   1115  CG1 ILE A  68       0.677  18.277  41.596  1.00  0.00           C  
ATOM   1116  CG2 ILE A  68       2.608  19.580  40.497  1.00  0.00           C  
ATOM   1117  CD1 ILE A  68      -0.358  18.663  40.544  1.00  0.00           C  
ATOM   1118  H   ILE A  68       2.055  15.776  41.749  1.00  0.00           H  
ATOM   1119  HA  ILE A  68       1.579  17.206  39.320  1.00  0.00           H  
ATOM   1120  HB  ILE A  68       2.779  18.037  41.980  1.00  0.00           H  
ATOM   1121 1HG1 ILE A  68       0.414  17.293  41.945  1.00  0.00           H  
ATOM   1122 2HG1 ILE A  68       0.600  18.961  42.429  1.00  0.00           H  
ATOM   1123 1HG2 ILE A  68       2.491  20.371  41.223  1.00  0.00           H  
ATOM   1124 2HG2 ILE A  68       3.654  19.523  40.199  1.00  0.00           H  
ATOM   1125 3HG2 ILE A  68       2.008  19.799  39.635  1.00  0.00           H  
ATOM   1126 1HD1 ILE A  68      -1.346  18.640  40.996  1.00  0.00           H  
ATOM   1127 2HD1 ILE A  68      -0.154  19.666  40.179  1.00  0.00           H  
ATOM   1128 3HD1 ILE A  68      -0.336  17.965  39.712  1.00  0.00           H  
ATOM   1129  N   LYS A  69       4.736  16.726  40.071  1.00  0.00           N  
ATOM   1130  CA  LYS A  69       6.060  16.739  39.473  1.00  0.00           C  
ATOM   1131  C   LYS A  69       6.065  15.896  38.202  1.00  0.00           C  
ATOM   1132  O   LYS A  69       6.611  16.318  37.179  1.00  0.00           O  
ATOM   1133  CB  LYS A  69       7.107  16.242  40.471  1.00  0.00           C  
ATOM   1134  CG  LYS A  69       8.544  16.286  39.965  1.00  0.00           C  
ATOM   1135  CD  LYS A  69       9.526  15.972  41.088  1.00  0.00           C  
ATOM   1136  CE  LYS A  69      10.970  16.173  40.648  1.00  0.00           C  
ATOM   1137  NZ  LYS A  69      11.450  15.079  39.746  1.00  0.00           N  
ATOM   1138  H   LYS A  69       4.603  16.350  41.004  1.00  0.00           H  
ATOM   1139  HA  LYS A  69       6.305  17.761  39.194  1.00  0.00           H  
ATOM   1140 1HB  LYS A  69       7.052  16.844  41.379  1.00  0.00           H  
ATOM   1141 2HB  LYS A  69       6.882  15.211  40.751  1.00  0.00           H  
ATOM   1142 1HG  LYS A  69       8.669  15.554  39.164  1.00  0.00           H  
ATOM   1143 2HG  LYS A  69       8.760  17.276  39.563  1.00  0.00           H  
ATOM   1144 1HD  LYS A  69       9.320  16.621  41.941  1.00  0.00           H  
ATOM   1145 2HD  LYS A  69       9.393  14.937  41.403  1.00  0.00           H  
ATOM   1146 1HE  LYS A  69      11.055  17.123  40.125  1.00  0.00           H  
ATOM   1147 2HE  LYS A  69      11.605  16.200  41.534  1.00  0.00           H  
ATOM   1148 1HZ  LYS A  69      12.410  15.256  39.492  1.00  0.00           H  
ATOM   1149 2HZ  LYS A  69      11.389  14.195  40.230  1.00  0.00           H  
ATOM   1150 3HZ  LYS A  69      10.887  15.035  38.897  1.00  0.00           H  
ATOM   1151  N   GLU A  70       5.430  14.725  38.249  1.00  0.00           N  
ATOM   1152  CA  GLU A  70       5.344  13.865  37.078  1.00  0.00           C  
ATOM   1153  C   GLU A  70       4.567  14.545  35.953  1.00  0.00           C  
ATOM   1154  O   GLU A  70       4.932  14.444  34.787  1.00  0.00           O  
ATOM   1155  CB  GLU A  70       4.686  12.530  37.424  1.00  0.00           C  
ATOM   1156  CG  GLU A  70       5.536  11.609  38.292  1.00  0.00           C  
ATOM   1157  CD  GLU A  70       4.809  10.355  38.715  1.00  0.00           C  
ATOM   1158  OE1 GLU A  70       3.645  10.233  38.408  1.00  0.00           O  
ATOM   1159  OE2 GLU A  70       5.416   9.523  39.346  1.00  0.00           O  
ATOM   1160  H   GLU A  70       5.009  14.417  39.123  1.00  0.00           H  
ATOM   1161  HA  GLU A  70       6.360  13.674  36.718  1.00  0.00           H  
ATOM   1162 1HB  GLU A  70       3.753  12.717  37.956  1.00  0.00           H  
ATOM   1163 2HB  GLU A  70       4.436  11.997  36.507  1.00  0.00           H  
ATOM   1164 1HG  GLU A  70       6.427  11.325  37.730  1.00  0.00           H  
ATOM   1165 2HG  GLU A  70       5.858  12.154  39.175  1.00  0.00           H  
ATOM   1166  N   ALA A  71       3.495  15.249  36.333  1.00  0.00           N  
ATOM   1167  CA  ALA A  71       2.686  15.959  35.336  1.00  0.00           C  
ATOM   1168  C   ALA A  71       3.522  17.013  34.654  1.00  0.00           C  
ATOM   1169  O   ALA A  71       3.466  17.149  33.409  1.00  0.00           O  
ATOM   1170  CB  ALA A  71       1.507  16.631  36.029  1.00  0.00           C  
ATOM   1171  H   ALA A  71       3.224  15.264  37.301  1.00  0.00           H  
ATOM   1172  HA  ALA A  71       2.328  15.243  34.611  1.00  0.00           H  
ATOM   1173 1HB  ALA A  71       0.899  17.138  35.280  1.00  0.00           H  
ATOM   1174 2HB  ALA A  71       0.918  15.890  36.536  1.00  0.00           H  
ATOM   1175 3HB  ALA A  71       1.870  17.355  36.751  1.00  0.00           H  
ATOM   1176  N   ALA A  72       4.313  17.753  35.402  1.00  0.00           N  
ATOM   1177  CA  ALA A  72       5.165  18.789  34.881  1.00  0.00           C  
ATOM   1178  C   ALA A  72       6.193  18.230  33.897  1.00  0.00           C  
ATOM   1179  O   ALA A  72       6.478  18.810  32.870  1.00  0.00           O  
ATOM   1180  CB  ALA A  72       5.848  19.550  35.988  1.00  0.00           C  
ATOM   1181  H   ALA A  72       4.307  17.591  36.423  1.00  0.00           H  
ATOM   1182  HA  ALA A  72       4.527  19.490  34.307  1.00  0.00           H  
ATOM   1183 1HB  ALA A  72       6.454  20.339  35.567  1.00  0.00           H  
ATOM   1184 2HB  ALA A  72       5.099  19.970  36.660  1.00  0.00           H  
ATOM   1185 3HB  ALA A  72       6.487  18.861  36.551  1.00  0.00           H  
ATOM   1186  N   GLU A  73       6.740  17.052  34.263  1.00  0.00           N  
ATOM   1187  CA  GLU A  73       7.734  16.410  33.404  1.00  0.00           C  
ATOM   1188  C   GLU A  73       7.108  15.957  32.095  1.00  0.00           C  
ATOM   1189  O   GLU A  73       7.721  16.108  31.028  1.00  0.00           O  
ATOM   1190  CB  GLU A  73       8.353  15.209  34.138  1.00  0.00           C  
ATOM   1191  CG  GLU A  73       9.258  15.589  35.315  1.00  0.00           C  
ATOM   1192  CD  GLU A  73       9.691  14.399  36.136  1.00  0.00           C  
ATOM   1193  OE1 GLU A  73       9.328  13.302  35.785  1.00  0.00           O  
ATOM   1194  OE2 GLU A  73      10.378  14.589  37.118  1.00  0.00           O  
ATOM   1195  H   GLU A  73       6.483  16.629  35.137  1.00  0.00           H  
ATOM   1196  HA  GLU A  73       8.520  17.123  33.187  1.00  0.00           H  
ATOM   1197 1HB  GLU A  73       7.564  14.566  34.518  1.00  0.00           H  
ATOM   1198 2HB  GLU A  73       8.946  14.623  33.435  1.00  0.00           H  
ATOM   1199 1HG  GLU A  73      10.146  16.084  34.922  1.00  0.00           H  
ATOM   1200 2HG  GLU A  73       8.737  16.295  35.954  1.00  0.00           H  
ATOM   1201  N   ALA A  74       5.889  15.428  32.147  1.00  0.00           N  
ATOM   1202  CA  ALA A  74       5.171  14.999  30.957  1.00  0.00           C  
ATOM   1203  C   ALA A  74       4.902  16.178  30.022  1.00  0.00           C  
ATOM   1204  O   ALA A  74       5.025  16.074  28.809  1.00  0.00           O  
ATOM   1205  CB  ALA A  74       3.869  14.317  31.327  1.00  0.00           C  
ATOM   1206  H   ALA A  74       5.449  15.303  33.063  1.00  0.00           H  
ATOM   1207  HA  ALA A  74       5.810  14.289  30.416  1.00  0.00           H  
ATOM   1208 1HB  ALA A  74       3.356  13.980  30.429  1.00  0.00           H  
ATOM   1209 2HB  ALA A  74       4.078  13.465  31.973  1.00  0.00           H  
ATOM   1210 3HB  ALA A  74       3.237  15.028  31.862  1.00  0.00           H  
ATOM   1211  N   ILE A  75       4.553  17.318  30.629  1.00  0.00           N  
ATOM   1212  CA  ILE A  75       4.299  18.529  29.860  1.00  0.00           C  
ATOM   1213  C   ILE A  75       5.588  19.008  29.212  1.00  0.00           C  
ATOM   1214  O   ILE A  75       5.603  19.357  28.026  1.00  0.00           O  
ATOM   1215  CB  ILE A  75       3.707  19.626  30.767  1.00  0.00           C  
ATOM   1216  CG1 ILE A  75       2.304  19.221  31.206  1.00  0.00           C  
ATOM   1217  CG2 ILE A  75       3.668  20.940  30.039  1.00  0.00           C  
ATOM   1218  CD1 ILE A  75       1.745  20.058  32.316  1.00  0.00           C  
ATOM   1219  H   ILE A  75       4.447  17.331  31.634  1.00  0.00           H  
ATOM   1220  HA  ILE A  75       3.578  18.303  29.080  1.00  0.00           H  
ATOM   1221  HB  ILE A  75       4.317  19.726  31.660  1.00  0.00           H  
ATOM   1222 1HG1 ILE A  75       1.642  19.308  30.359  1.00  0.00           H  
ATOM   1223 2HG1 ILE A  75       2.318  18.183  31.527  1.00  0.00           H  
ATOM   1224 1HG2 ILE A  75       3.256  21.717  30.678  1.00  0.00           H  
ATOM   1225 2HG2 ILE A  75       4.679  21.219  29.752  1.00  0.00           H  
ATOM   1226 3HG2 ILE A  75       3.044  20.838  29.148  1.00  0.00           H  
ATOM   1227 1HD1 ILE A  75       0.745  19.703  32.553  1.00  0.00           H  
ATOM   1228 2HD1 ILE A  75       2.385  19.971  33.191  1.00  0.00           H  
ATOM   1229 3HD1 ILE A  75       1.692  21.093  32.008  1.00  0.00           H  
ATOM   1230  N   ALA A  76       6.673  19.020  29.975  1.00  0.00           N  
ATOM   1231  CA  ALA A  76       7.971  19.415  29.456  1.00  0.00           C  
ATOM   1232  C   ALA A  76       8.424  18.476  28.334  1.00  0.00           C  
ATOM   1233  O   ALA A  76       9.029  18.910  27.359  1.00  0.00           O  
ATOM   1234  CB  ALA A  76       9.000  19.439  30.569  1.00  0.00           C  
ATOM   1235  H   ALA A  76       6.598  18.748  30.953  1.00  0.00           H  
ATOM   1236  HA  ALA A  76       7.877  20.419  29.033  1.00  0.00           H  
ATOM   1237 1HB  ALA A  76       9.963  19.760  30.175  1.00  0.00           H  
ATOM   1238 2HB  ALA A  76       8.673  20.132  31.346  1.00  0.00           H  
ATOM   1239 3HB  ALA A  76       9.095  18.440  30.992  1.00  0.00           H  
ATOM   1240  N   ALA A  77       8.123  17.181  28.483  1.00  0.00           N  
ATOM   1241  CA  ALA A  77       8.496  16.204  27.464  1.00  0.00           C  
ATOM   1242  C   ALA A  77       7.788  16.502  26.153  1.00  0.00           C  
ATOM   1243  O   ALA A  77       8.386  16.403  25.075  1.00  0.00           O  
ATOM   1244  CB  ALA A  77       8.141  14.802  27.936  1.00  0.00           C  
ATOM   1245  H   ALA A  77       7.650  16.871  29.323  1.00  0.00           H  
ATOM   1246  HA  ALA A  77       9.568  16.268  27.299  1.00  0.00           H  
ATOM   1247 1HB  ALA A  77       8.437  14.073  27.181  1.00  0.00           H  
ATOM   1248 2HB  ALA A  77       8.664  14.594  28.868  1.00  0.00           H  
ATOM   1249 3HB  ALA A  77       7.068  14.737  28.101  1.00  0.00           H  
ATOM   1250  N   ALA A  78       6.524  16.888  26.235  1.00  0.00           N  
ATOM   1251  CA  ALA A  78       5.756  17.253  25.061  1.00  0.00           C  
ATOM   1252  C   ALA A  78       6.299  18.536  24.438  1.00  0.00           C  
ATOM   1253  O   ALA A  78       6.304  18.697  23.213  1.00  0.00           O  
ATOM   1254  CB  ALA A  78       4.306  17.396  25.421  1.00  0.00           C  
ATOM   1255  H   ALA A  78       6.074  16.918  27.151  1.00  0.00           H  
ATOM   1256  HA  ALA A  78       5.859  16.454  24.327  1.00  0.00           H  
ATOM   1257 1HB  ALA A  78       3.723  17.641  24.538  1.00  0.00           H  
ATOM   1258 2HB  ALA A  78       3.961  16.455  25.841  1.00  0.00           H  
ATOM   1259 3HB  ALA A  78       4.202  18.186  26.163  1.00  0.00           H  
ATOM   1260  N   ALA A  79       6.775  19.454  25.278  1.00  0.00           N  
ATOM   1261  CA  ALA A  79       7.370  20.679  24.773  1.00  0.00           C  
ATOM   1262  C   ALA A  79       8.595  20.355  23.916  1.00  0.00           C  
ATOM   1263  O   ALA A  79       8.791  20.929  22.850  1.00  0.00           O  
ATOM   1264  CB  ALA A  79       7.756  21.604  25.914  1.00  0.00           C  
ATOM   1265  H   ALA A  79       6.710  19.296  26.282  1.00  0.00           H  
ATOM   1266  HA  ALA A  79       6.635  21.179  24.137  1.00  0.00           H  
ATOM   1267 1HB  ALA A  79       8.183  22.524  25.517  1.00  0.00           H  
ATOM   1268 2HB  ALA A  79       6.875  21.835  26.504  1.00  0.00           H  
ATOM   1269 3HB  ALA A  79       8.491  21.110  26.541  1.00  0.00           H  
ATOM   1270  N   GLU A  80       9.392  19.383  24.383  1.00  0.00           N  
ATOM   1271  CA  GLU A  80      10.578  18.925  23.650  1.00  0.00           C  
ATOM   1272  C   GLU A  80      10.176  18.225  22.356  1.00  0.00           C  
ATOM   1273  O   GLU A  80      10.827  18.379  21.321  1.00  0.00           O  
ATOM   1274  CB  GLU A  80      11.390  17.948  24.517  1.00  0.00           C  
ATOM   1275  CG  GLU A  80      12.105  18.553  25.726  1.00  0.00           C  
ATOM   1276  CD  GLU A  80      13.349  19.311  25.385  1.00  0.00           C  
ATOM   1277  OE1 GLU A  80      13.804  19.208  24.271  1.00  0.00           O  
ATOM   1278  OE2 GLU A  80      13.863  19.986  26.246  1.00  0.00           O  
ATOM   1279  H   GLU A  80       9.182  18.972  25.284  1.00  0.00           H  
ATOM   1280  HA  GLU A  80      11.197  19.788  23.406  1.00  0.00           H  
ATOM   1281 1HB  GLU A  80      10.727  17.172  24.894  1.00  0.00           H  
ATOM   1282 2HB  GLU A  80      12.137  17.449  23.895  1.00  0.00           H  
ATOM   1283 1HG  GLU A  80      11.414  19.233  26.226  1.00  0.00           H  
ATOM   1284 2HG  GLU A  80      12.356  17.758  26.426  1.00  0.00           H  
ATOM   1285  N   ALA A  81       9.087  17.459  22.426  1.00  0.00           N  
ATOM   1286  CA  ALA A  81       8.567  16.716  21.287  1.00  0.00           C  
ATOM   1287  C   ALA A  81       8.125  17.648  20.163  1.00  0.00           C  
ATOM   1288  O   ALA A  81       8.214  17.298  18.986  1.00  0.00           O  
ATOM   1289  CB  ALA A  81       7.404  15.841  21.718  1.00  0.00           C  
ATOM   1290  H   ALA A  81       8.623  17.366  23.324  1.00  0.00           H  
ATOM   1291  HA  ALA A  81       9.368  16.083  20.904  1.00  0.00           H  
ATOM   1292 1HB  ALA A  81       7.049  15.271  20.863  1.00  0.00           H  
ATOM   1293 2HB  ALA A  81       7.728  15.163  22.504  1.00  0.00           H  
ATOM   1294 3HB  ALA A  81       6.606  16.473  22.091  1.00  0.00           H  
ATOM   1295  N   GLY A  82       7.637  18.836  20.523  1.00  0.00           N  
ATOM   1296  CA  GLY A  82       7.184  19.798  19.524  1.00  0.00           C  
ATOM   1297  C   GLY A  82       5.691  20.099  19.635  1.00  0.00           C  
ATOM   1298  O   GLY A  82       5.038  20.429  18.642  1.00  0.00           O  
ATOM   1299  H   GLY A  82       7.566  19.073  21.506  1.00  0.00           H  
ATOM   1300 1HA  GLY A  82       7.748  20.725  19.649  1.00  0.00           H  
ATOM   1301 2HA  GLY A  82       7.401  19.415  18.528  1.00  0.00           H  
ATOM   1302  N   ALA A  83       5.157  19.994  20.843  1.00  0.00           N  
ATOM   1303  CA  ALA A  83       3.765  20.322  21.085  1.00  0.00           C  
ATOM   1304  C   ALA A  83       3.577  21.818  20.929  1.00  0.00           C  
ATOM   1305  O   ALA A  83       4.512  22.588  21.135  1.00  0.00           O  
ATOM   1306  CB  ALA A  83       3.354  19.874  22.467  1.00  0.00           C  
ATOM   1307  H   ALA A  83       5.731  19.703  21.628  1.00  0.00           H  
ATOM   1308  HA  ALA A  83       3.150  19.819  20.346  1.00  0.00           H  
ATOM   1309 1HB  ALA A  83       2.306  20.119  22.648  1.00  0.00           H  
ATOM   1310 2HB  ALA A  83       3.501  18.806  22.560  1.00  0.00           H  
ATOM   1311 3HB  ALA A  83       3.982  20.389  23.179  1.00  0.00           H  
ATOM   1312  N   ASP A  84       2.373  22.234  20.567  1.00  0.00           N  
ATOM   1313  CA  ASP A  84       2.091  23.657  20.432  1.00  0.00           C  
ATOM   1314  C   ASP A  84       2.364  24.358  21.757  1.00  0.00           C  
ATOM   1315  O   ASP A  84       1.934  23.897  22.816  1.00  0.00           O  
ATOM   1316  CB  ASP A  84       0.647  23.889  20.009  1.00  0.00           C  
ATOM   1317  CG  ASP A  84       0.373  25.324  19.584  1.00  0.00           C  
ATOM   1318  OD1 ASP A  84       0.735  26.236  20.306  1.00  0.00           O  
ATOM   1319  OD2 ASP A  84      -0.195  25.500  18.538  1.00  0.00           O  
ATOM   1320  H   ASP A  84       1.639  21.560  20.399  1.00  0.00           H  
ATOM   1321  HA  ASP A  84       2.755  24.078  19.673  1.00  0.00           H  
ATOM   1322 1HB  ASP A  84       0.384  23.212  19.195  1.00  0.00           H  
ATOM   1323 2HB  ASP A  84       0.011  23.669  20.843  1.00  0.00           H  
ATOM   1324  N   ALA A  85       3.106  25.453  21.693  1.00  0.00           N  
ATOM   1325  CA  ALA A  85       3.516  26.166  22.889  1.00  0.00           C  
ATOM   1326  C   ALA A  85       2.334  26.649  23.721  1.00  0.00           C  
ATOM   1327  O   ALA A  85       2.423  26.699  24.953  1.00  0.00           O  
ATOM   1328  CB  ALA A  85       4.399  27.341  22.501  1.00  0.00           C  
ATOM   1329  H   ALA A  85       3.410  25.783  20.790  1.00  0.00           H  
ATOM   1330  HA  ALA A  85       4.083  25.475  23.500  1.00  0.00           H  
ATOM   1331 1HB  ALA A  85       4.747  27.847  23.391  1.00  0.00           H  
ATOM   1332 2HB  ALA A  85       5.258  26.973  21.934  1.00  0.00           H  
ATOM   1333 3HB  ALA A  85       3.828  28.035  21.888  1.00  0.00           H  
ATOM   1334  N   GLU A  86       1.231  27.022  23.072  1.00  0.00           N  
ATOM   1335  CA  GLU A  86       0.095  27.529  23.829  1.00  0.00           C  
ATOM   1336  C   GLU A  86      -0.565  26.425  24.637  1.00  0.00           C  
ATOM   1337  O   GLU A  86      -1.032  26.660  25.751  1.00  0.00           O  
ATOM   1338  CB  GLU A  86      -0.937  28.192  22.917  1.00  0.00           C  
ATOM   1339  CG  GLU A  86      -0.464  29.497  22.307  1.00  0.00           C  
ATOM   1340  CD  GLU A  86      -1.529  30.232  21.557  1.00  0.00           C  
ATOM   1341  OE1 GLU A  86      -2.635  29.748  21.480  1.00  0.00           O  
ATOM   1342  OE2 GLU A  86      -1.232  31.293  21.062  1.00  0.00           O  
ATOM   1343  H   GLU A  86       1.176  26.953  22.056  1.00  0.00           H  
ATOM   1344  HA  GLU A  86       0.461  28.281  24.528  1.00  0.00           H  
ATOM   1345 1HB  GLU A  86      -1.190  27.512  22.102  1.00  0.00           H  
ATOM   1346 2HB  GLU A  86      -1.854  28.385  23.479  1.00  0.00           H  
ATOM   1347 1HG  GLU A  86      -0.085  30.136  23.101  1.00  0.00           H  
ATOM   1348 2HG  GLU A  86       0.356  29.278  21.626  1.00  0.00           H  
ATOM   1349  N   PHE A  87      -0.592  25.221  24.079  1.00  0.00           N  
ATOM   1350  CA  PHE A  87      -1.206  24.088  24.753  1.00  0.00           C  
ATOM   1351  C   PHE A  87      -0.354  23.650  25.933  1.00  0.00           C  
ATOM   1352  O   PHE A  87      -0.878  23.241  26.970  1.00  0.00           O  
ATOM   1353  CB  PHE A  87      -1.411  22.921  23.782  1.00  0.00           C  
ATOM   1354  CG  PHE A  87      -2.594  23.094  22.831  1.00  0.00           C  
ATOM   1355  CD1 PHE A  87      -2.482  22.747  21.491  1.00  0.00           C  
ATOM   1356  CD2 PHE A  87      -3.820  23.590  23.274  1.00  0.00           C  
ATOM   1357  CE1 PHE A  87      -3.541  22.891  20.624  1.00  0.00           C  
ATOM   1358  CE2 PHE A  87      -4.879  23.736  22.403  1.00  0.00           C  
ATOM   1359  CZ  PHE A  87      -4.738  23.386  21.077  1.00  0.00           C  
ATOM   1360  H   PHE A  87      -0.180  25.095  23.165  1.00  0.00           H  
ATOM   1361  HA  PHE A  87      -2.172  24.403  25.140  1.00  0.00           H  
ATOM   1362 1HB  PHE A  87      -0.509  22.796  23.179  1.00  0.00           H  
ATOM   1363 2HB  PHE A  87      -1.553  22.002  24.344  1.00  0.00           H  
ATOM   1364  HD1 PHE A  87      -1.544  22.348  21.121  1.00  0.00           H  
ATOM   1365  HD2 PHE A  87      -3.953  23.866  24.318  1.00  0.00           H  
ATOM   1366  HE1 PHE A  87      -3.428  22.609  19.576  1.00  0.00           H  
ATOM   1367  HE2 PHE A  87      -5.830  24.127  22.765  1.00  0.00           H  
ATOM   1368  HZ  PHE A  87      -5.577  23.500  20.391  1.00  0.00           H  
ATOM   1369  N   ILE A  88       0.960  23.763  25.782  1.00  0.00           N  
ATOM   1370  CA  ILE A  88       1.870  23.437  26.870  1.00  0.00           C  
ATOM   1371  C   ILE A  88       1.703  24.422  28.020  1.00  0.00           C  
ATOM   1372  O   ILE A  88       1.665  24.017  29.185  1.00  0.00           O  
ATOM   1373  CB  ILE A  88       3.327  23.417  26.370  1.00  0.00           C  
ATOM   1374  CG1 ILE A  88       3.531  22.259  25.360  1.00  0.00           C  
ATOM   1375  CG2 ILE A  88       4.302  23.304  27.537  1.00  0.00           C  
ATOM   1376  CD1 ILE A  88       3.277  20.862  25.932  1.00  0.00           C  
ATOM   1377  H   ILE A  88       1.327  24.077  24.890  1.00  0.00           H  
ATOM   1378  HA  ILE A  88       1.615  22.453  27.251  1.00  0.00           H  
ATOM   1379  HB  ILE A  88       3.513  24.336  25.831  1.00  0.00           H  
ATOM   1380 1HG1 ILE A  88       2.861  22.412  24.517  1.00  0.00           H  
ATOM   1381 2HG1 ILE A  88       4.558  22.293  24.992  1.00  0.00           H  
ATOM   1382 1HG2 ILE A  88       5.321  23.313  27.161  1.00  0.00           H  
ATOM   1383 2HG2 ILE A  88       4.167  24.140  28.225  1.00  0.00           H  
ATOM   1384 3HG2 ILE A  88       4.124  22.398  28.048  1.00  0.00           H  
ATOM   1385 1HD1 ILE A  88       3.441  20.123  25.171  1.00  0.00           H  
ATOM   1386 2HD1 ILE A  88       3.955  20.668  26.761  1.00  0.00           H  
ATOM   1387 3HD1 ILE A  88       2.255  20.777  26.278  1.00  0.00           H  
ATOM   1388  N   ALA A  89       1.595  25.711  27.709  1.00  0.00           N  
ATOM   1389  CA  ALA A  89       1.370  26.709  28.744  1.00  0.00           C  
ATOM   1390  C   ALA A  89       0.036  26.460  29.449  1.00  0.00           C  
ATOM   1391  O   ALA A  89      -0.070  26.588  30.669  1.00  0.00           O  
ATOM   1392  CB  ALA A  89       1.398  28.101  28.151  1.00  0.00           C  
ATOM   1393  H   ALA A  89       1.666  26.005  26.738  1.00  0.00           H  
ATOM   1394  HA  ALA A  89       2.165  26.618  29.486  1.00  0.00           H  
ATOM   1395 1HB  ALA A  89       1.250  28.837  28.938  1.00  0.00           H  
ATOM   1396 2HB  ALA A  89       2.360  28.267  27.672  1.00  0.00           H  
ATOM   1397 3HB  ALA A  89       0.601  28.190  27.411  1.00  0.00           H  
ATOM   1398  N   GLU A  90      -0.977  26.076  28.666  1.00  0.00           N  
ATOM   1399  CA  GLU A  90      -2.289  25.767  29.219  1.00  0.00           C  
ATOM   1400  C   GLU A  90      -2.204  24.580  30.165  1.00  0.00           C  
ATOM   1401  O   GLU A  90      -2.774  24.608  31.260  1.00  0.00           O  
ATOM   1402  CB  GLU A  90      -3.285  25.471  28.092  1.00  0.00           C  
ATOM   1403  CG  GLU A  90      -4.693  25.126  28.558  1.00  0.00           C  
ATOM   1404  CD  GLU A  90      -5.631  24.848  27.413  1.00  0.00           C  
ATOM   1405  OE1 GLU A  90      -5.515  25.499  26.404  1.00  0.00           O  
ATOM   1406  OE2 GLU A  90      -6.462  23.976  27.546  1.00  0.00           O  
ATOM   1407  H   GLU A  90      -0.838  26.013  27.664  1.00  0.00           H  
ATOM   1408  HA  GLU A  90      -2.642  26.631  29.781  1.00  0.00           H  
ATOM   1409 1HB  GLU A  90      -3.356  26.342  27.439  1.00  0.00           H  
ATOM   1410 2HB  GLU A  90      -2.922  24.643  27.490  1.00  0.00           H  
ATOM   1411 1HG  GLU A  90      -4.654  24.247  29.201  1.00  0.00           H  
ATOM   1412 2HG  GLU A  90      -5.084  25.956  29.147  1.00  0.00           H  
ATOM   1413  N   ALA A  91      -1.483  23.542  29.757  1.00  0.00           N  
ATOM   1414  CA  ALA A  91      -1.315  22.357  30.579  1.00  0.00           C  
ATOM   1415  C   ALA A  91      -0.628  22.695  31.896  1.00  0.00           C  
ATOM   1416  O   ALA A  91      -0.984  22.167  32.944  1.00  0.00           O  
ATOM   1417  CB  ALA A  91      -0.523  21.304  29.835  1.00  0.00           C  
ATOM   1418  H   ALA A  91      -1.054  23.569  28.833  1.00  0.00           H  
ATOM   1419  HA  ALA A  91      -2.310  21.960  30.810  1.00  0.00           H  
ATOM   1420 1HB  ALA A  91      -0.432  20.415  30.453  1.00  0.00           H  
ATOM   1421 2HB  ALA A  91      -1.035  21.056  28.908  1.00  0.00           H  
ATOM   1422 3HB  ALA A  91       0.471  21.694  29.607  1.00  0.00           H  
ATOM   1423  N   ALA A  92       0.360  23.596  31.836  1.00  0.00           N  
ATOM   1424  CA  ALA A  92       1.072  23.994  33.049  1.00  0.00           C  
ATOM   1425  C   ALA A  92       0.112  24.653  34.032  1.00  0.00           C  
ATOM   1426  O   ALA A  92       0.202  24.422  35.244  1.00  0.00           O  
ATOM   1427  CB  ALA A  92       2.215  24.938  32.697  1.00  0.00           C  
ATOM   1428  H   ALA A  92       0.630  23.986  30.941  1.00  0.00           H  
ATOM   1429  HA  ALA A  92       1.479  23.100  33.518  1.00  0.00           H  
ATOM   1430 1HB  ALA A  92       2.754  25.211  33.604  1.00  0.00           H  
ATOM   1431 2HB  ALA A  92       2.891  24.436  32.005  1.00  0.00           H  
ATOM   1432 3HB  ALA A  92       1.815  25.832  32.229  1.00  0.00           H  
ATOM   1433  N   LEU A  93      -0.832  25.439  33.518  1.00  0.00           N  
ATOM   1434  CA  LEU A  93      -1.829  26.084  34.363  1.00  0.00           C  
ATOM   1435  C   LEU A  93      -2.761  25.058  34.991  1.00  0.00           C  
ATOM   1436  O   LEU A  93      -3.077  25.147  36.179  1.00  0.00           O  
ATOM   1437  CB  LEU A  93      -2.637  27.114  33.556  1.00  0.00           C  
ATOM   1438  CG  LEU A  93      -3.757  27.887  34.315  1.00  0.00           C  
ATOM   1439  CD1 LEU A  93      -3.164  28.696  35.468  1.00  0.00           C  
ATOM   1440  CD2 LEU A  93      -4.472  28.804  33.334  1.00  0.00           C  
ATOM   1441  H   LEU A  93      -0.846  25.604  32.513  1.00  0.00           H  
ATOM   1442  HA  LEU A  93      -1.307  26.592  35.171  1.00  0.00           H  
ATOM   1443 1HB  LEU A  93      -1.943  27.850  33.154  1.00  0.00           H  
ATOM   1444 2HB  LEU A  93      -3.108  26.602  32.718  1.00  0.00           H  
ATOM   1445  HG  LEU A  93      -4.470  27.175  34.734  1.00  0.00           H  
ATOM   1446 1HD1 LEU A  93      -3.965  29.223  35.980  1.00  0.00           H  
ATOM   1447 2HD1 LEU A  93      -2.662  28.034  36.173  1.00  0.00           H  
ATOM   1448 3HD1 LEU A  93      -2.455  29.418  35.074  1.00  0.00           H  
ATOM   1449 1HD2 LEU A  93      -5.267  29.345  33.852  1.00  0.00           H  
ATOM   1450 2HD2 LEU A  93      -3.761  29.520  32.917  1.00  0.00           H  
ATOM   1451 3HD2 LEU A  93      -4.903  28.209  32.530  1.00  0.00           H  
ATOM   1452  N   ASP A  94      -3.188  24.068  34.203  1.00  0.00           N  
ATOM   1453  CA  ASP A  94      -4.057  23.025  34.735  1.00  0.00           C  
ATOM   1454  C   ASP A  94      -3.371  22.280  35.874  1.00  0.00           C  
ATOM   1455  O   ASP A  94      -3.995  21.983  36.891  1.00  0.00           O  
ATOM   1456  CB  ASP A  94      -4.438  22.010  33.654  1.00  0.00           C  
ATOM   1457  CG  ASP A  94      -5.454  22.506  32.630  1.00  0.00           C  
ATOM   1458  OD1 ASP A  94      -6.115  23.484  32.882  1.00  0.00           O  
ATOM   1459  OD2 ASP A  94      -5.565  21.876  31.595  1.00  0.00           O  
ATOM   1460  H   ASP A  94      -2.922  24.061  33.223  1.00  0.00           H  
ATOM   1461  HA  ASP A  94      -4.963  23.491  35.119  1.00  0.00           H  
ATOM   1462 1HB  ASP A  94      -3.539  21.695  33.125  1.00  0.00           H  
ATOM   1463 2HB  ASP A  94      -4.853  21.129  34.135  1.00  0.00           H  
ATOM   1464  N   VAL A  95      -2.078  22.001  35.718  1.00  0.00           N  
ATOM   1465  CA  VAL A  95      -1.328  21.289  36.746  1.00  0.00           C  
ATOM   1466  C   VAL A  95      -1.234  22.088  38.039  1.00  0.00           C  
ATOM   1467  O   VAL A  95      -1.407  21.534  39.124  1.00  0.00           O  
ATOM   1468  CB  VAL A  95       0.068  20.902  36.236  1.00  0.00           C  
ATOM   1469  CG1 VAL A  95       0.933  20.386  37.365  1.00  0.00           C  
ATOM   1470  CG2 VAL A  95      -0.087  19.822  35.200  1.00  0.00           C  
ATOM   1471  H   VAL A  95      -1.618  22.268  34.852  1.00  0.00           H  
ATOM   1472  HA  VAL A  95      -1.862  20.365  36.966  1.00  0.00           H  
ATOM   1473  HB  VAL A  95       0.559  21.777  35.801  1.00  0.00           H  
ATOM   1474 1HG1 VAL A  95       1.916  20.109  36.976  1.00  0.00           H  
ATOM   1475 2HG1 VAL A  95       1.052  21.161  38.119  1.00  0.00           H  
ATOM   1476 3HG1 VAL A  95       0.462  19.510  37.809  1.00  0.00           H  
ATOM   1477 1HG2 VAL A  95       0.893  19.535  34.833  1.00  0.00           H  
ATOM   1478 2HG2 VAL A  95      -0.572  18.957  35.651  1.00  0.00           H  
ATOM   1479 3HG2 VAL A  95      -0.695  20.191  34.379  1.00  0.00           H  
ATOM   1480  N   ILE A  96      -0.980  23.389  37.926  1.00  0.00           N  
ATOM   1481  CA  ILE A  96      -0.948  24.234  39.113  1.00  0.00           C  
ATOM   1482  C   ILE A  96      -2.314  24.246  39.794  1.00  0.00           C  
ATOM   1483  O   ILE A  96      -2.392  24.180  41.024  1.00  0.00           O  
ATOM   1484  CB  ILE A  96      -0.469  25.669  38.779  1.00  0.00           C  
ATOM   1485  CG1 ILE A  96       1.057  25.766  39.019  1.00  0.00           C  
ATOM   1486  CG2 ILE A  96      -1.218  26.727  39.597  1.00  0.00           C  
ATOM   1487  CD1 ILE A  96       1.881  24.970  38.037  1.00  0.00           C  
ATOM   1488  H   ILE A  96      -0.806  23.789  37.011  1.00  0.00           H  
ATOM   1489  HA  ILE A  96      -0.233  23.810  39.814  1.00  0.00           H  
ATOM   1490  HB  ILE A  96      -0.640  25.860  37.719  1.00  0.00           H  
ATOM   1491 1HG1 ILE A  96       1.361  26.802  38.962  1.00  0.00           H  
ATOM   1492 2HG1 ILE A  96       1.277  25.398  40.020  1.00  0.00           H  
ATOM   1493 1HG2 ILE A  96      -0.855  27.718  39.322  1.00  0.00           H  
ATOM   1494 2HG2 ILE A  96      -2.277  26.668  39.387  1.00  0.00           H  
ATOM   1495 3HG2 ILE A  96      -1.046  26.560  40.661  1.00  0.00           H  
ATOM   1496 1HD1 ILE A  96       2.932  25.088  38.273  1.00  0.00           H  
ATOM   1497 2HD1 ILE A  96       1.616  23.917  38.096  1.00  0.00           H  
ATOM   1498 3HD1 ILE A  96       1.696  25.334  37.029  1.00  0.00           H  
ATOM   1499  N   ARG A  97      -3.391  24.302  39.005  1.00  0.00           N  
ATOM   1500  CA  ARG A  97      -4.732  24.236  39.573  1.00  0.00           C  
ATOM   1501  C   ARG A  97      -4.953  22.934  40.332  1.00  0.00           C  
ATOM   1502  O   ARG A  97      -5.530  22.943  41.420  1.00  0.00           O  
ATOM   1503  CB  ARG A  97      -5.800  24.356  38.492  1.00  0.00           C  
ATOM   1504  CG  ARG A  97      -7.243  24.171  38.994  1.00  0.00           C  
ATOM   1505  CD  ARG A  97      -8.232  24.284  37.892  1.00  0.00           C  
ATOM   1506  NE  ARG A  97      -8.012  23.279  36.852  1.00  0.00           N  
ATOM   1507  CZ  ARG A  97      -8.452  21.994  36.881  1.00  0.00           C  
ATOM   1508  NH1 ARG A  97      -9.158  21.532  37.899  1.00  0.00           N  
ATOM   1509  NH2 ARG A  97      -8.169  21.189  35.867  1.00  0.00           N  
ATOM   1510  H   ARG A  97      -3.270  24.394  38.002  1.00  0.00           H  
ATOM   1511  HA  ARG A  97      -4.851  25.067  40.265  1.00  0.00           H  
ATOM   1512 1HB  ARG A  97      -5.725  25.329  38.016  1.00  0.00           H  
ATOM   1513 2HB  ARG A  97      -5.620  23.604  37.728  1.00  0.00           H  
ATOM   1514 1HG  ARG A  97      -7.351  23.183  39.446  1.00  0.00           H  
ATOM   1515 2HG  ARG A  97      -7.471  24.933  39.740  1.00  0.00           H  
ATOM   1516 1HD  ARG A  97      -9.237  24.154  38.293  1.00  0.00           H  
ATOM   1517 2HD  ARG A  97      -8.148  25.271  37.437  1.00  0.00           H  
ATOM   1518  HE  ARG A  97      -7.478  23.572  36.044  1.00  0.00           H  
ATOM   1519 1HH1 ARG A  97      -9.388  22.126  38.692  1.00  0.00           H  
ATOM   1520 2HH1 ARG A  97      -9.481  20.565  37.894  1.00  0.00           H  
ATOM   1521 1HH2 ARG A  97      -7.630  21.532  35.083  1.00  0.00           H  
ATOM   1522 2HH2 ARG A  97      -8.487  20.223  35.880  1.00  0.00           H  
ATOM   1523  N   ILE A  98      -4.483  21.817  39.773  1.00  0.00           N  
ATOM   1524  CA  ILE A  98      -4.675  20.523  40.420  1.00  0.00           C  
ATOM   1525  C   ILE A  98      -3.972  20.506  41.763  1.00  0.00           C  
ATOM   1526  O   ILE A  98      -4.547  20.063  42.758  1.00  0.00           O  
ATOM   1527  CB  ILE A  98      -4.138  19.354  39.567  1.00  0.00           C  
ATOM   1528  CG1 ILE A  98      -4.963  19.213  38.290  1.00  0.00           C  
ATOM   1529  CG2 ILE A  98      -4.202  18.039  40.389  1.00  0.00           C  
ATOM   1530  CD1 ILE A  98      -4.323  18.311  37.245  1.00  0.00           C  
ATOM   1531  H   ILE A  98      -4.023  21.869  38.869  1.00  0.00           H  
ATOM   1532  HA  ILE A  98      -5.741  20.372  40.587  1.00  0.00           H  
ATOM   1533  HB  ILE A  98      -3.109  19.557  39.278  1.00  0.00           H  
ATOM   1534 1HG1 ILE A  98      -5.938  18.811  38.547  1.00  0.00           H  
ATOM   1535 2HG1 ILE A  98      -5.106  20.193  37.856  1.00  0.00           H  
ATOM   1536 1HG2 ILE A  98      -3.823  17.211  39.801  1.00  0.00           H  
ATOM   1537 2HG2 ILE A  98      -3.603  18.130  41.292  1.00  0.00           H  
ATOM   1538 3HG2 ILE A  98      -5.238  17.839  40.665  1.00  0.00           H  
ATOM   1539 1HD1 ILE A  98      -4.966  18.268  36.369  1.00  0.00           H  
ATOM   1540 2HD1 ILE A  98      -3.357  18.715  36.965  1.00  0.00           H  
ATOM   1541 3HD1 ILE A  98      -4.192  17.310  37.645  1.00  0.00           H  
ATOM   1542  N   LEU A  99      -2.728  20.982  41.802  1.00  0.00           N  
ATOM   1543  CA  LEU A  99      -2.000  21.017  43.061  1.00  0.00           C  
ATOM   1544  C   LEU A  99      -2.760  21.836  44.077  1.00  0.00           C  
ATOM   1545  O   LEU A  99      -2.897  21.432  45.233  1.00  0.00           O  
ATOM   1546  CB  LEU A  99      -0.598  21.618  42.896  1.00  0.00           C  
ATOM   1547  CG  LEU A  99       0.288  21.601  44.187  1.00  0.00           C  
ATOM   1548  CD1 LEU A  99       1.742  21.435  43.811  1.00  0.00           C  
ATOM   1549  CD2 LEU A  99       0.118  22.914  44.958  1.00  0.00           C  
ATOM   1550  H   LEU A  99      -2.289  21.319  40.950  1.00  0.00           H  
ATOM   1551  HA  LEU A  99      -1.905  19.997  43.434  1.00  0.00           H  
ATOM   1552 1HB  LEU A  99      -0.072  21.087  42.111  1.00  0.00           H  
ATOM   1553 2HB  LEU A  99      -0.707  22.660  42.588  1.00  0.00           H  
ATOM   1554  HG  LEU A  99      -0.003  20.761  44.819  1.00  0.00           H  
ATOM   1555 1HD1 LEU A  99       2.342  21.426  44.714  1.00  0.00           H  
ATOM   1556 2HD1 LEU A  99       1.883  20.503  43.283  1.00  0.00           H  
ATOM   1557 3HD1 LEU A  99       2.041  22.263  43.180  1.00  0.00           H  
ATOM   1558 1HD2 LEU A  99       0.746  22.888  45.851  1.00  0.00           H  
ATOM   1559 2HD2 LEU A  99       0.422  23.740  44.318  1.00  0.00           H  
ATOM   1560 3HD2 LEU A  99      -0.908  23.061  45.260  1.00  0.00           H  
ATOM   1561  N   ALA A 100      -3.232  23.005  43.655  1.00  0.00           N  
ATOM   1562  CA  ALA A 100      -3.934  23.895  44.561  1.00  0.00           C  
ATOM   1563  C   ALA A 100      -5.149  23.203  45.155  1.00  0.00           C  
ATOM   1564  O   ALA A 100      -5.375  23.273  46.363  1.00  0.00           O  
ATOM   1565  CB  ALA A 100      -4.353  25.156  43.825  1.00  0.00           C  
ATOM   1566  H   ALA A 100      -3.080  23.291  42.692  1.00  0.00           H  
ATOM   1567  HA  ALA A 100      -3.258  24.156  45.376  1.00  0.00           H  
ATOM   1568 1HB  ALA A 100      -4.862  25.830  44.511  1.00  0.00           H  
ATOM   1569 2HB  ALA A 100      -3.469  25.646  43.416  1.00  0.00           H  
ATOM   1570 3HB  ALA A 100      -5.026  24.889  43.013  1.00  0.00           H  
ATOM   1571  N   GLU A 101      -5.902  22.494  44.319  1.00  0.00           N  
ATOM   1572  CA  GLU A 101      -7.081  21.787  44.793  1.00  0.00           C  
ATOM   1573  C   GLU A 101      -6.695  20.669  45.753  1.00  0.00           C  
ATOM   1574  O   GLU A 101      -7.351  20.465  46.776  1.00  0.00           O  
ATOM   1575  CB  GLU A 101      -7.873  21.220  43.613  1.00  0.00           C  
ATOM   1576  CG  GLU A 101      -8.550  22.284  42.750  1.00  0.00           C  
ATOM   1577  CD  GLU A 101      -9.249  21.713  41.551  1.00  0.00           C  
ATOM   1578  OE1 GLU A 101      -9.243  20.516  41.408  1.00  0.00           O  
ATOM   1579  OE2 GLU A 101      -9.780  22.475  40.771  1.00  0.00           O  
ATOM   1580  H   GLU A 101      -5.673  22.475  43.329  1.00  0.00           H  
ATOM   1581  HA  GLU A 101      -7.714  22.494  45.332  1.00  0.00           H  
ATOM   1582 1HB  GLU A 101      -7.204  20.645  42.970  1.00  0.00           H  
ATOM   1583 2HB  GLU A 101      -8.641  20.538  43.980  1.00  0.00           H  
ATOM   1584 1HG  GLU A 101      -9.278  22.814  43.363  1.00  0.00           H  
ATOM   1585 2HG  GLU A 101      -7.803  23.000  42.422  1.00  0.00           H  
ATOM   1586  N   SER A 102      -5.609  19.965  45.440  1.00  0.00           N  
ATOM   1587  CA  SER A 102      -5.143  18.879  46.287  1.00  0.00           C  
ATOM   1588  C   SER A 102      -4.743  19.408  47.651  1.00  0.00           C  
ATOM   1589  O   SER A 102      -5.057  18.811  48.684  1.00  0.00           O  
ATOM   1590  CB  SER A 102      -3.943  18.202  45.657  1.00  0.00           C  
ATOM   1591  OG  SER A 102      -4.277  17.620  44.438  1.00  0.00           O  
ATOM   1592  H   SER A 102      -5.114  20.164  44.575  1.00  0.00           H  
ATOM   1593  HA  SER A 102      -5.948  18.154  46.410  1.00  0.00           H  
ATOM   1594 1HB  SER A 102      -3.151  18.931  45.507  1.00  0.00           H  
ATOM   1595 2HB  SER A 102      -3.561  17.441  46.332  1.00  0.00           H  
ATOM   1596  HG  SER A 102      -4.834  16.864  44.646  1.00  0.00           H  
ATOM   1597  N   ALA A 103      -4.048  20.540  47.652  1.00  0.00           N  
ATOM   1598  CA  ALA A 103      -3.584  21.146  48.885  1.00  0.00           C  
ATOM   1599  C   ALA A 103      -4.758  21.593  49.750  1.00  0.00           C  
ATOM   1600  O   ALA A 103      -4.724  21.448  50.972  1.00  0.00           O  
ATOM   1601  CB  ALA A 103      -2.664  22.312  48.569  1.00  0.00           C  
ATOM   1602  H   ALA A 103      -3.811  20.977  46.766  1.00  0.00           H  
ATOM   1603  HA  ALA A 103      -3.038  20.390  49.441  1.00  0.00           H  
ATOM   1604 1HB  ALA A 103      -2.283  22.738  49.487  1.00  0.00           H  
ATOM   1605 2HB  ALA A 103      -1.830  21.951  47.966  1.00  0.00           H  
ATOM   1606 3HB  ALA A 103      -3.210  23.069  48.013  1.00  0.00           H  
ATOM   1607  N   GLU A 104      -5.811  22.111  49.112  1.00  0.00           N  
ATOM   1608  CA  GLU A 104      -6.998  22.529  49.846  1.00  0.00           C  
ATOM   1609  C   GLU A 104      -7.674  21.333  50.514  1.00  0.00           C  
ATOM   1610  O   GLU A 104      -8.138  21.437  51.651  1.00  0.00           O  
ATOM   1611  CB  GLU A 104      -7.990  23.237  48.922  1.00  0.00           C  
ATOM   1612  CG  GLU A 104      -7.544  24.613  48.440  1.00  0.00           C  
ATOM   1613  CD  GLU A 104      -8.523  25.245  47.499  1.00  0.00           C  
ATOM   1614  OE1 GLU A 104      -9.478  24.600  47.139  1.00  0.00           O  
ATOM   1615  OE2 GLU A 104      -8.316  26.381  47.145  1.00  0.00           O  
ATOM   1616  H   GLU A 104      -5.775  22.237  48.106  1.00  0.00           H  
ATOM   1617  HA  GLU A 104      -6.692  23.225  50.625  1.00  0.00           H  
ATOM   1618 1HB  GLU A 104      -8.166  22.619  48.044  1.00  0.00           H  
ATOM   1619 2HB  GLU A 104      -8.945  23.356  49.436  1.00  0.00           H  
ATOM   1620 1HG  GLU A 104      -7.419  25.269  49.297  1.00  0.00           H  
ATOM   1621 2HG  GLU A 104      -6.583  24.527  47.949  1.00  0.00           H  
ATOM   1622  N   PHE A 105      -7.708  20.191  49.822  1.00  0.00           N  
ATOM   1623  CA  PHE A 105      -8.302  18.983  50.393  1.00  0.00           C  
ATOM   1624  C   PHE A 105      -7.530  18.532  51.623  1.00  0.00           C  
ATOM   1625  O   PHE A 105      -8.123  18.157  52.639  1.00  0.00           O  
ATOM   1626  CB  PHE A 105      -8.325  17.840  49.376  1.00  0.00           C  
ATOM   1627  CG  PHE A 105      -9.449  17.911  48.390  1.00  0.00           C  
ATOM   1628  CD1 PHE A 105      -9.198  18.113  47.046  1.00  0.00           C  
ATOM   1629  CD2 PHE A 105     -10.762  17.767  48.807  1.00  0.00           C  
ATOM   1630  CE1 PHE A 105     -10.230  18.172  46.136  1.00  0.00           C  
ATOM   1631  CE2 PHE A 105     -11.800  17.825  47.901  1.00  0.00           C  
ATOM   1632  CZ  PHE A 105     -11.532  18.029  46.562  1.00  0.00           C  
ATOM   1633  H   PHE A 105      -7.337  20.173  48.875  1.00  0.00           H  
ATOM   1634  HA  PHE A 105      -9.325  19.210  50.689  1.00  0.00           H  
ATOM   1635 1HB  PHE A 105      -7.390  17.836  48.819  1.00  0.00           H  
ATOM   1636 2HB  PHE A 105      -8.393  16.888  49.901  1.00  0.00           H  
ATOM   1637  HD1 PHE A 105      -8.171  18.224  46.705  1.00  0.00           H  
ATOM   1638  HD2 PHE A 105     -10.969  17.604  49.865  1.00  0.00           H  
ATOM   1639  HE1 PHE A 105     -10.015  18.332  45.081  1.00  0.00           H  
ATOM   1640  HE2 PHE A 105     -12.830  17.711  48.240  1.00  0.00           H  
ATOM   1641  HZ  PHE A 105     -12.350  18.074  45.845  1.00  0.00           H  
ATOM   1642  N   VAL A 106      -6.204  18.595  51.543  1.00  0.00           N  
ATOM   1643  CA  VAL A 106      -5.374  18.228  52.678  1.00  0.00           C  
ATOM   1644  C   VAL A 106      -5.601  19.199  53.827  1.00  0.00           C  
ATOM   1645  O   VAL A 106      -5.750  18.789  54.975  1.00  0.00           O  
ATOM   1646  CB  VAL A 106      -3.880  18.212  52.295  1.00  0.00           C  
ATOM   1647  CG1 VAL A 106      -3.014  18.021  53.553  1.00  0.00           C  
ATOM   1648  CG2 VAL A 106      -3.613  17.087  51.300  1.00  0.00           C  
ATOM   1649  H   VAL A 106      -5.772  18.890  50.672  1.00  0.00           H  
ATOM   1650  HA  VAL A 106      -5.661  17.233  53.007  1.00  0.00           H  
ATOM   1651  HB  VAL A 106      -3.617  19.167  51.845  1.00  0.00           H  
ATOM   1652 1HG1 VAL A 106      -1.962  18.026  53.271  1.00  0.00           H  
ATOM   1653 2HG1 VAL A 106      -3.196  18.833  54.258  1.00  0.00           H  
ATOM   1654 3HG1 VAL A 106      -3.258  17.071  54.021  1.00  0.00           H  
ATOM   1655 1HG2 VAL A 106      -2.558  17.085  51.024  1.00  0.00           H  
ATOM   1656 2HG2 VAL A 106      -3.870  16.129  51.750  1.00  0.00           H  
ATOM   1657 3HG2 VAL A 106      -4.219  17.240  50.408  1.00  0.00           H  
ATOM   1658  N   ALA A 107      -5.645  20.491  53.513  1.00  0.00           N  
ATOM   1659  CA  ALA A 107      -5.853  21.503  54.539  1.00  0.00           C  
ATOM   1660  C   ALA A 107      -7.175  21.289  55.261  1.00  0.00           C  
ATOM   1661  O   ALA A 107      -7.252  21.451  56.482  1.00  0.00           O  
ATOM   1662  CB  ALA A 107      -5.817  22.882  53.918  1.00  0.00           C  
ATOM   1663  H   ALA A 107      -5.510  20.780  52.551  1.00  0.00           H  
ATOM   1664  HA  ALA A 107      -5.056  21.417  55.264  1.00  0.00           H  
ATOM   1665 1HB  ALA A 107      -5.945  23.632  54.697  1.00  0.00           H  
ATOM   1666 2HB  ALA A 107      -4.858  23.024  53.427  1.00  0.00           H  
ATOM   1667 3HB  ALA A 107      -6.621  22.968  53.189  1.00  0.00           H  
ATOM   1668  N   LYS A 108      -8.212  20.898  54.522  1.00  0.00           N  
ATOM   1669  CA  LYS A 108      -9.498  20.616  55.132  1.00  0.00           C  
ATOM   1670  C   LYS A 108      -9.368  19.445  56.093  1.00  0.00           C  
ATOM   1671  O   LYS A 108      -9.886  19.486  57.207  1.00  0.00           O  
ATOM   1672  CB  LYS A 108     -10.553  20.318  54.066  1.00  0.00           C  
ATOM   1673  CG  LYS A 108     -11.935  19.970  54.616  1.00  0.00           C  
ATOM   1674  CD  LYS A 108     -12.513  21.106  55.446  1.00  0.00           C  
ATOM   1675  CE  LYS A 108     -14.016  20.944  55.639  1.00  0.00           C  
ATOM   1676  NZ  LYS A 108     -14.356  19.653  56.307  1.00  0.00           N  
ATOM   1677  H   LYS A 108      -8.104  20.810  53.515  1.00  0.00           H  
ATOM   1678  HA  LYS A 108      -9.813  21.489  55.703  1.00  0.00           H  
ATOM   1679 1HB  LYS A 108     -10.657  21.179  53.406  1.00  0.00           H  
ATOM   1680 2HB  LYS A 108     -10.222  19.478  53.456  1.00  0.00           H  
ATOM   1681 1HG  LYS A 108     -12.613  19.760  53.788  1.00  0.00           H  
ATOM   1682 2HG  LYS A 108     -11.868  19.076  55.240  1.00  0.00           H  
ATOM   1683 1HD  LYS A 108     -12.040  21.117  56.430  1.00  0.00           H  
ATOM   1684 2HD  LYS A 108     -12.322  22.056  54.955  1.00  0.00           H  
ATOM   1685 1HE  LYS A 108     -14.387  21.763  56.250  1.00  0.00           H  
ATOM   1686 2HE  LYS A 108     -14.506  20.977  54.667  1.00  0.00           H  
ATOM   1687 1HZ  LYS A 108     -15.353  19.579  56.419  1.00  0.00           H  
ATOM   1688 2HZ  LYS A 108     -14.026  18.880  55.744  1.00  0.00           H  
ATOM   1689 3HZ  LYS A 108     -13.913  19.608  57.226  1.00  0.00           H  
ATOM   1690  N   ALA A 109      -8.649  18.411  55.663  1.00  0.00           N  
ATOM   1691  CA  ALA A 109      -8.423  17.239  56.496  1.00  0.00           C  
ATOM   1692  C   ALA A 109      -7.668  17.599  57.772  1.00  0.00           C  
ATOM   1693  O   ALA A 109      -7.947  17.041  58.835  1.00  0.00           O  
ATOM   1694  CB  ALA A 109      -7.649  16.193  55.720  1.00  0.00           C  
ATOM   1695  H   ALA A 109      -8.273  18.431  54.719  1.00  0.00           H  
ATOM   1696  HA  ALA A 109      -9.395  16.834  56.778  1.00  0.00           H  
ATOM   1697 1HB  ALA A 109      -7.505  15.308  56.336  1.00  0.00           H  
ATOM   1698 2HB  ALA A 109      -8.207  15.929  54.822  1.00  0.00           H  
ATOM   1699 3HB  ALA A 109      -6.683  16.601  55.441  1.00  0.00           H  
ATOM   1700  N   LEU A 110      -6.722  18.532  57.677  1.00  0.00           N  
ATOM   1701  CA  LEU A 110      -5.945  18.941  58.842  1.00  0.00           C  
ATOM   1702  C   LEU A 110      -6.841  19.655  59.845  1.00  0.00           C  
ATOM   1703  O   LEU A 110      -6.741  19.428  61.052  1.00  0.00           O  
ATOM   1704  CB  LEU A 110      -4.810  19.880  58.423  1.00  0.00           C  
ATOM   1705  CG  LEU A 110      -3.733  19.289  57.512  1.00  0.00           C  
ATOM   1706  CD1 LEU A 110      -2.835  20.417  57.048  1.00  0.00           C  
ATOM   1707  CD2 LEU A 110      -2.942  18.209  58.248  1.00  0.00           C  
ATOM   1708  H   LEU A 110      -6.527  18.946  56.769  1.00  0.00           H  
ATOM   1709  HA  LEU A 110      -5.534  18.054  59.320  1.00  0.00           H  
ATOM   1710 1HB  LEU A 110      -5.243  20.732  57.904  1.00  0.00           H  
ATOM   1711 2HB  LEU A 110      -4.315  20.248  59.322  1.00  0.00           H  
ATOM   1712  HG  LEU A 110      -4.195  18.849  56.645  1.00  0.00           H  
ATOM   1713 1HD1 LEU A 110      -2.083  20.027  56.374  1.00  0.00           H  
ATOM   1714 2HD1 LEU A 110      -3.420  21.162  56.526  1.00  0.00           H  
ATOM   1715 3HD1 LEU A 110      -2.358  20.880  57.905  1.00  0.00           H  
ATOM   1716 1HD2 LEU A 110      -2.179  17.805  57.581  1.00  0.00           H  
ATOM   1717 2HD2 LEU A 110      -2.467  18.631  59.124  1.00  0.00           H  
ATOM   1718 3HD2 LEU A 110      -3.610  17.407  58.553  1.00  0.00           H  
ATOM   1719  N   LEU A 111      -7.744  20.492  59.333  1.00  0.00           N  
ATOM   1720  CA  LEU A 111      -8.698  21.188  60.186  1.00  0.00           C  
ATOM   1721  C   LEU A 111      -9.655  20.196  60.827  1.00  0.00           C  
ATOM   1722  O   LEU A 111      -9.949  20.294  62.022  1.00  0.00           O  
ATOM   1723  CB  LEU A 111      -9.488  22.230  59.375  1.00  0.00           C  
ATOM   1724  CG  LEU A 111     -10.594  23.017  60.144  1.00  0.00           C  
ATOM   1725  CD1 LEU A 111      -9.987  23.772  61.318  1.00  0.00           C  
ATOM   1726  CD2 LEU A 111     -11.270  23.989  59.181  1.00  0.00           C  
ATOM   1727  H   LEU A 111      -7.753  20.656  58.332  1.00  0.00           H  
ATOM   1728  HA  LEU A 111      -8.143  21.696  60.970  1.00  0.00           H  
ATOM   1729 1HB  LEU A 111      -8.785  22.956  58.972  1.00  0.00           H  
ATOM   1730 2HB  LEU A 111      -9.971  21.725  58.537  1.00  0.00           H  
ATOM   1731  HG  LEU A 111     -11.334  22.318  60.535  1.00  0.00           H  
ATOM   1732 1HD1 LEU A 111     -10.774  24.315  61.845  1.00  0.00           H  
ATOM   1733 2HD1 LEU A 111      -9.516  23.073  62.007  1.00  0.00           H  
ATOM   1734 3HD1 LEU A 111      -9.247  24.477  60.947  1.00  0.00           H  
ATOM   1735 1HD2 LEU A 111     -12.051  24.540  59.707  1.00  0.00           H  
ATOM   1736 2HD2 LEU A 111     -10.531  24.693  58.791  1.00  0.00           H  
ATOM   1737 3HD2 LEU A 111     -11.712  23.433  58.355  1.00  0.00           H  
ATOM   1738  N   ASP A 112     -10.128  19.227  60.045  1.00  0.00           N  
ATOM   1739  CA  ASP A 112     -11.035  18.223  60.569  1.00  0.00           C  
ATOM   1740  C   ASP A 112     -10.347  17.386  61.638  1.00  0.00           C  
ATOM   1741  O   ASP A 112     -10.947  17.065  62.661  1.00  0.00           O  
ATOM   1742  CB  ASP A 112     -11.533  17.294  59.461  1.00  0.00           C  
ATOM   1743  CG  ASP A 112     -12.532  17.925  58.469  1.00  0.00           C  
ATOM   1744  OD1 ASP A 112     -13.090  18.971  58.743  1.00  0.00           O  
ATOM   1745  OD2 ASP A 112     -12.736  17.333  57.432  1.00  0.00           O  
ATOM   1746  H   ASP A 112      -9.864  19.202  59.065  1.00  0.00           H  
ATOM   1747  HA  ASP A 112     -11.885  18.727  61.023  1.00  0.00           H  
ATOM   1748 1HB  ASP A 112     -10.678  16.922  58.899  1.00  0.00           H  
ATOM   1749 2HB  ASP A 112     -12.015  16.437  59.921  1.00  0.00           H  
ATOM   1750  N   ALA A 113      -9.079  17.043  61.397  1.00  0.00           N  
ATOM   1751  CA  ALA A 113      -8.312  16.244  62.347  1.00  0.00           C  
ATOM   1752  C   ALA A 113      -8.143  16.992  63.658  1.00  0.00           C  
ATOM   1753  O   ALA A 113      -8.277  16.406  64.740  1.00  0.00           O  
ATOM   1754  CB  ALA A 113      -6.953  15.908  61.755  1.00  0.00           C  
ATOM   1755  H   ALA A 113      -8.646  17.321  60.526  1.00  0.00           H  
ATOM   1756  HA  ALA A 113      -8.858  15.325  62.543  1.00  0.00           H  
ATOM   1757 1HB  ALA A 113      -6.384  15.295  62.457  1.00  0.00           H  
ATOM   1758 2HB  ALA A 113      -7.092  15.363  60.822  1.00  0.00           H  
ATOM   1759 3HB  ALA A 113      -6.410  16.827  61.557  1.00  0.00           H  
ATOM   1760  N   ALA A 114      -7.877  18.292  63.577  1.00  0.00           N  
ATOM   1761  CA  ALA A 114      -7.749  19.108  64.771  1.00  0.00           C  
ATOM   1762  C   ALA A 114      -9.072  19.141  65.530  1.00  0.00           C  
ATOM   1763  O   ALA A 114      -9.095  19.030  66.752  1.00  0.00           O  
ATOM   1764  CB  ALA A 114      -7.302  20.517  64.415  1.00  0.00           C  
ATOM   1765  H   ALA A 114      -7.746  18.721  62.662  1.00  0.00           H  
ATOM   1766  HA  ALA A 114      -7.000  18.648  65.421  1.00  0.00           H  
ATOM   1767 1HB  ALA A 114      -7.193  21.112  65.323  1.00  0.00           H  
ATOM   1768 2HB  ALA A 114      -6.348  20.469  63.891  1.00  0.00           H  
ATOM   1769 3HB  ALA A 114      -8.048  20.978  63.768  1.00  0.00           H  
ATOM   1770  N   ARG A 115     -10.179  19.259  64.790  1.00  0.00           N  
ATOM   1771  CA  ARG A 115     -11.494  19.284  65.421  1.00  0.00           C  
ATOM   1772  C   ARG A 115     -11.765  17.998  66.186  1.00  0.00           C  
ATOM   1773  O   ARG A 115     -12.340  18.036  67.274  1.00  0.00           O  
ATOM   1774  CB  ARG A 115     -12.607  19.496  64.406  1.00  0.00           C  
ATOM   1775  CG  ARG A 115     -13.993  19.694  65.043  1.00  0.00           C  
ATOM   1776  CD  ARG A 115     -15.074  19.861  64.039  1.00  0.00           C  
ATOM   1777  NE  ARG A 115     -14.860  21.016  63.170  1.00  0.00           N  
ATOM   1778  CZ  ARG A 115     -14.474  20.949  61.873  1.00  0.00           C  
ATOM   1779  NH1 ARG A 115     -14.245  19.784  61.309  1.00  0.00           N  
ATOM   1780  NH2 ARG A 115     -14.325  22.058  61.171  1.00  0.00           N  
ATOM   1781  H   ARG A 115     -10.103  19.364  63.783  1.00  0.00           H  
ATOM   1782  HA  ARG A 115     -11.518  20.116  66.123  1.00  0.00           H  
ATOM   1783 1HB  ARG A 115     -12.380  20.372  63.801  1.00  0.00           H  
ATOM   1784 2HB  ARG A 115     -12.665  18.638  63.738  1.00  0.00           H  
ATOM   1785 1HG  ARG A 115     -14.238  18.815  65.641  1.00  0.00           H  
ATOM   1786 2HG  ARG A 115     -13.982  20.573  65.688  1.00  0.00           H  
ATOM   1787 1HD  ARG A 115     -15.144  18.964  63.429  1.00  0.00           H  
ATOM   1788 2HD  ARG A 115     -16.017  20.007  64.567  1.00  0.00           H  
ATOM   1789  HE  ARG A 115     -15.028  21.934  63.563  1.00  0.00           H  
ATOM   1790 1HH1 ARG A 115     -14.350  18.935  61.842  1.00  0.00           H  
ATOM   1791 2HH1 ARG A 115     -13.949  19.732  60.338  1.00  0.00           H  
ATOM   1792 1HH2 ARG A 115     -14.497  22.957  61.600  1.00  0.00           H  
ATOM   1793 2HH2 ARG A 115     -14.043  22.003  60.204  1.00  0.00           H  
ATOM   1794  N   ILE A 116     -11.350  16.860  65.632  1.00  0.00           N  
ATOM   1795  CA  ILE A 116     -11.595  15.585  66.298  1.00  0.00           C  
ATOM   1796  C   ILE A 116     -10.914  15.576  67.663  1.00  0.00           C  
ATOM   1797  O   ILE A 116     -11.507  15.153  68.655  1.00  0.00           O  
ATOM   1798  CB  ILE A 116     -11.085  14.385  65.468  1.00  0.00           C  
ATOM   1799  CG1 ILE A 116     -11.903  14.218  64.176  1.00  0.00           C  
ATOM   1800  CG2 ILE A 116     -11.189  13.118  66.305  1.00  0.00           C  
ATOM   1801  CD1 ILE A 116     -11.280  13.244  63.177  1.00  0.00           C  
ATOM   1802  H   ILE A 116     -10.891  16.885  64.728  1.00  0.00           H  
ATOM   1803  HA  ILE A 116     -12.668  15.472  66.447  1.00  0.00           H  
ATOM   1804  HB  ILE A 116     -10.048  14.555  65.186  1.00  0.00           H  
ATOM   1805 1HG1 ILE A 116     -12.897  13.860  64.433  1.00  0.00           H  
ATOM   1806 2HG1 ILE A 116     -12.003  15.186  63.692  1.00  0.00           H  
ATOM   1807 1HG2 ILE A 116     -10.823  12.269  65.739  1.00  0.00           H  
ATOM   1808 2HG2 ILE A 116     -10.597  13.226  67.205  1.00  0.00           H  
ATOM   1809 3HG2 ILE A 116     -12.231  12.948  66.576  1.00  0.00           H  
ATOM   1810 1HD1 ILE A 116     -11.912  13.180  62.293  1.00  0.00           H  
ATOM   1811 2HD1 ILE A 116     -10.295  13.599  62.890  1.00  0.00           H  
ATOM   1812 3HD1 ILE A 116     -11.190  12.257  63.620  1.00  0.00           H  
ATOM   1813  N   ALA A 117      -9.669  16.052  67.711  1.00  0.00           N  
ATOM   1814  CA  ALA A 117      -8.930  16.140  68.967  1.00  0.00           C  
ATOM   1815  C   ALA A 117      -9.669  17.024  69.970  1.00  0.00           C  
ATOM   1816  O   ALA A 117      -9.654  16.766  71.176  1.00  0.00           O  
ATOM   1817  CB  ALA A 117      -7.537  16.697  68.727  1.00  0.00           C  
ATOM   1818  H   ALA A 117      -9.225  16.356  66.847  1.00  0.00           H  
ATOM   1819  HA  ALA A 117      -8.849  15.138  69.387  1.00  0.00           H  
ATOM   1820 1HB  ALA A 117      -6.990  16.737  69.670  1.00  0.00           H  
ATOM   1821 2HB  ALA A 117      -7.009  16.064  68.024  1.00  0.00           H  
ATOM   1822 3HB  ALA A 117      -7.624  17.700  68.313  1.00  0.00           H  
ATOM   1823  N   VAL A 118     -10.310  18.077  69.466  1.00  0.00           N  
ATOM   1824  CA  VAL A 118     -11.053  18.991  70.319  1.00  0.00           C  
ATOM   1825  C   VAL A 118     -12.315  18.340  70.871  1.00  0.00           C  
ATOM   1826  O   VAL A 118     -12.592  18.435  72.067  1.00  0.00           O  
ATOM   1827  CB  VAL A 118     -11.420  20.268  69.545  1.00  0.00           C  
ATOM   1828  CG1 VAL A 118     -12.347  21.142  70.390  1.00  0.00           C  
ATOM   1829  CG2 VAL A 118     -10.147  21.008  69.186  1.00  0.00           C  
ATOM   1830  H   VAL A 118     -10.266  18.253  68.467  1.00  0.00           H  
ATOM   1831  HA  VAL A 118     -10.415  19.272  71.158  1.00  0.00           H  
ATOM   1832  HB  VAL A 118     -11.952  20.008  68.636  1.00  0.00           H  
ATOM   1833 1HG1 VAL A 118     -12.602  22.043  69.834  1.00  0.00           H  
ATOM   1834 2HG1 VAL A 118     -13.264  20.596  70.630  1.00  0.00           H  
ATOM   1835 3HG1 VAL A 118     -11.843  21.413  71.312  1.00  0.00           H  
ATOM   1836 1HG2 VAL A 118     -10.386  21.908  68.643  1.00  0.00           H  
ATOM   1837 2HG2 VAL A 118      -9.617  21.262  70.091  1.00  0.00           H  
ATOM   1838 3HG2 VAL A 118      -9.516  20.372  68.571  1.00  0.00           H  
ATOM   1839  N   GLU A 119     -13.071  17.665  70.009  1.00  0.00           N  
ATOM   1840  CA  GLU A 119     -14.303  17.007  70.435  1.00  0.00           C  
ATOM   1841  C   GLU A 119     -14.002  15.931  71.467  1.00  0.00           C  
ATOM   1842  O   GLU A 119     -14.777  15.710  72.399  1.00  0.00           O  
ATOM   1843  CB  GLU A 119     -15.032  16.390  69.239  1.00  0.00           C  
ATOM   1844  CG  GLU A 119     -15.632  17.406  68.268  1.00  0.00           C  
ATOM   1845  CD  GLU A 119     -16.297  16.761  67.079  1.00  0.00           C  
ATOM   1846  OE1 GLU A 119     -16.153  15.572  66.914  1.00  0.00           O  
ATOM   1847  OE2 GLU A 119     -16.953  17.453  66.338  1.00  0.00           O  
ATOM   1848  H   GLU A 119     -12.795  17.625  69.034  1.00  0.00           H  
ATOM   1849  HA  GLU A 119     -14.955  17.750  70.895  1.00  0.00           H  
ATOM   1850 1HB  GLU A 119     -14.340  15.758  68.679  1.00  0.00           H  
ATOM   1851 2HB  GLU A 119     -15.841  15.753  69.598  1.00  0.00           H  
ATOM   1852 1HG  GLU A 119     -16.365  18.011  68.799  1.00  0.00           H  
ATOM   1853 2HG  GLU A 119     -14.841  18.066  67.917  1.00  0.00           H  
ATOM   1854  N   ALA A 120     -12.849  15.285  71.309  1.00  0.00           N  
ATOM   1855  CA  ALA A 120     -12.387  14.234  72.207  1.00  0.00           C  
ATOM   1856  C   ALA A 120     -12.059  14.754  73.600  1.00  0.00           C  
ATOM   1857  O   ALA A 120     -11.917  13.966  74.536  1.00  0.00           O  
ATOM   1858  CB  ALA A 120     -11.149  13.577  71.644  1.00  0.00           C  
ATOM   1859  H   ALA A 120     -12.278  15.506  70.499  1.00  0.00           H  
ATOM   1860  HA  ALA A 120     -13.184  13.494  72.294  1.00  0.00           H  
ATOM   1861 1HB  ALA A 120     -10.842  12.780  72.315  1.00  0.00           H  
ATOM   1862 2HB  ALA A 120     -11.367  13.180  70.670  1.00  0.00           H  
ATOM   1863 3HB  ALA A 120     -10.353  14.314  71.565  1.00  0.00           H  
ATOM   1864  N   GLY A 121     -11.880  16.065  73.733  1.00  0.00           N  
ATOM   1865  CA  GLY A 121     -11.457  16.633  75.001  1.00  0.00           C  
ATOM   1866  C   GLY A 121      -9.955  16.485  75.212  1.00  0.00           C  
ATOM   1867  O   GLY A 121      -9.497  16.298  76.338  1.00  0.00           O  
ATOM   1868  H   GLY A 121     -12.053  16.685  72.952  1.00  0.00           H  
ATOM   1869 1HA  GLY A 121     -11.730  17.683  75.034  1.00  0.00           H  
ATOM   1870 2HA  GLY A 121     -11.990  16.147  75.813  1.00  0.00           H  
ATOM   1871  N   ALA A 122      -9.190  16.557  74.127  1.00  0.00           N  
ATOM   1872  CA  ALA A 122      -7.741  16.434  74.202  1.00  0.00           C  
ATOM   1873  C   ALA A 122      -7.163  17.533  75.089  1.00  0.00           C  
ATOM   1874  O   ALA A 122      -7.662  18.658  75.094  1.00  0.00           O  
ATOM   1875  CB  ALA A 122      -7.141  16.517  72.810  1.00  0.00           C  
ATOM   1876  H   ALA A 122      -9.617  16.704  73.219  1.00  0.00           H  
ATOM   1877  HA  ALA A 122      -7.499  15.469  74.645  1.00  0.00           H  
ATOM   1878 1HB  ALA A 122      -6.076  16.411  72.878  1.00  0.00           H  
ATOM   1879 2HB  ALA A 122      -7.548  15.724  72.185  1.00  0.00           H  
ATOM   1880 3HB  ALA A 122      -7.385  17.483  72.375  1.00  0.00           H  
ATOM   1881  N   ASP A 123      -6.105  17.217  75.840  1.00  0.00           N  
ATOM   1882  CA  ASP A 123      -5.487  18.234  76.692  1.00  0.00           C  
ATOM   1883  C   ASP A 123      -4.633  19.189  75.854  1.00  0.00           C  
ATOM   1884  O   ASP A 123      -4.496  19.020  74.641  1.00  0.00           O  
ATOM   1885  CB  ASP A 123      -4.634  17.568  77.790  1.00  0.00           C  
ATOM   1886  CG  ASP A 123      -4.349  18.478  79.011  1.00  0.00           C  
ATOM   1887  OD1 ASP A 123      -4.711  19.634  78.964  1.00  0.00           O  
ATOM   1888  OD2 ASP A 123      -3.771  18.004  79.961  1.00  0.00           O  
ATOM   1889  H   ASP A 123      -5.743  16.272  75.828  1.00  0.00           H  
ATOM   1890  HA  ASP A 123      -6.275  18.814  77.175  1.00  0.00           H  
ATOM   1891 1HB  ASP A 123      -5.146  16.672  78.151  1.00  0.00           H  
ATOM   1892 2HB  ASP A 123      -3.683  17.244  77.366  1.00  0.00           H  
ATOM   1893  N   ALA A 124      -4.049  20.182  76.512  1.00  0.00           N  
ATOM   1894  CA  ALA A 124      -3.303  21.244  75.845  1.00  0.00           C  
ATOM   1895  C   ALA A 124      -2.108  20.729  75.046  1.00  0.00           C  
ATOM   1896  O   ALA A 124      -1.823  21.235  73.958  1.00  0.00           O  
ATOM   1897  CB  ALA A 124      -2.839  22.256  76.882  1.00  0.00           C  
ATOM   1898  H   ALA A 124      -4.187  20.238  77.513  1.00  0.00           H  
ATOM   1899  HA  ALA A 124      -3.980  21.732  75.150  1.00  0.00           H  
ATOM   1900 1HB  ALA A 124      -2.322  23.077  76.400  1.00  0.00           H  
ATOM   1901 2HB  ALA A 124      -3.711  22.639  77.418  1.00  0.00           H  
ATOM   1902 3HB  ALA A 124      -2.168  21.769  77.581  1.00  0.00           H  
ATOM   1903  N   GLU A 125      -1.412  19.727  75.572  1.00  0.00           N  
ATOM   1904  CA  GLU A 125      -0.222  19.195  74.913  1.00  0.00           C  
ATOM   1905  C   GLU A 125      -0.561  18.479  73.617  1.00  0.00           C  
ATOM   1906  O   GLU A 125       0.196  18.542  72.646  1.00  0.00           O  
ATOM   1907  CB  GLU A 125       0.529  18.244  75.846  1.00  0.00           C  
ATOM   1908  CG  GLU A 125       1.186  18.934  77.014  1.00  0.00           C  
ATOM   1909  CD  GLU A 125       1.873  17.995  77.938  1.00  0.00           C  
ATOM   1910  OE1 GLU A 125       1.708  16.810  77.783  1.00  0.00           O  
ATOM   1911  OE2 GLU A 125       2.568  18.460  78.810  1.00  0.00           O  
ATOM   1912  H   GLU A 125      -1.706  19.337  76.456  1.00  0.00           H  
ATOM   1913  HA  GLU A 125       0.436  20.028  74.674  1.00  0.00           H  
ATOM   1914 1HB  GLU A 125      -0.157  17.491  76.238  1.00  0.00           H  
ATOM   1915 2HB  GLU A 125       1.308  17.718  75.282  1.00  0.00           H  
ATOM   1916 1HG  GLU A 125       1.911  19.650  76.629  1.00  0.00           H  
ATOM   1917 2HG  GLU A 125       0.425  19.484  77.563  1.00  0.00           H  
ATOM   1918  N   VAL A 126      -1.699  17.795  73.610  1.00  0.00           N  
ATOM   1919  CA  VAL A 126      -2.136  17.029  72.458  1.00  0.00           C  
ATOM   1920  C   VAL A 126      -2.676  17.953  71.378  1.00  0.00           C  
ATOM   1921  O   VAL A 126      -2.394  17.772  70.193  1.00  0.00           O  
ATOM   1922  CB  VAL A 126      -3.215  16.020  72.869  1.00  0.00           C  
ATOM   1923  CG1 VAL A 126      -3.753  15.291  71.625  1.00  0.00           C  
ATOM   1924  CG2 VAL A 126      -2.634  15.052  73.872  1.00  0.00           C  
ATOM   1925  H   VAL A 126      -2.278  17.808  74.438  1.00  0.00           H  
ATOM   1926  HA  VAL A 126      -1.276  16.486  72.058  1.00  0.00           H  
ATOM   1927  HB  VAL A 126      -4.036  16.550  73.330  1.00  0.00           H  
ATOM   1928 1HG1 VAL A 126      -4.527  14.580  71.915  1.00  0.00           H  
ATOM   1929 2HG1 VAL A 126      -4.174  16.013  70.923  1.00  0.00           H  
ATOM   1930 3HG1 VAL A 126      -2.931  14.760  71.144  1.00  0.00           H  
ATOM   1931 1HG2 VAL A 126      -3.404  14.343  74.182  1.00  0.00           H  
ATOM   1932 2HG2 VAL A 126      -1.804  14.514  73.417  1.00  0.00           H  
ATOM   1933 3HG2 VAL A 126      -2.277  15.600  74.745  1.00  0.00           H  
ATOM   1934  N   LEU A 127      -3.463  18.943  71.791  1.00  0.00           N  
ATOM   1935  CA  LEU A 127      -4.004  19.906  70.849  1.00  0.00           C  
ATOM   1936  C   LEU A 127      -2.870  20.682  70.200  1.00  0.00           C  
ATOM   1937  O   LEU A 127      -2.898  20.955  69.001  1.00  0.00           O  
ATOM   1938  CB  LEU A 127      -4.934  20.885  71.568  1.00  0.00           C  
ATOM   1939  CG  LEU A 127      -6.253  20.326  72.107  1.00  0.00           C  
ATOM   1940  CD1 LEU A 127      -6.881  21.363  73.023  1.00  0.00           C  
ATOM   1941  CD2 LEU A 127      -7.188  20.004  70.950  1.00  0.00           C  
ATOM   1942  H   LEU A 127      -3.684  19.032  72.777  1.00  0.00           H  
ATOM   1943  HA  LEU A 127      -4.550  19.374  70.073  1.00  0.00           H  
ATOM   1944 1HB  LEU A 127      -4.395  21.318  72.410  1.00  0.00           H  
ATOM   1945 2HB  LEU A 127      -5.183  21.683  70.875  1.00  0.00           H  
ATOM   1946  HG  LEU A 127      -6.063  19.422  72.684  1.00  0.00           H  
ATOM   1947 1HD1 LEU A 127      -7.819  20.974  73.422  1.00  0.00           H  
ATOM   1948 2HD1 LEU A 127      -6.203  21.577  73.850  1.00  0.00           H  
ATOM   1949 3HD1 LEU A 127      -7.071  22.274  72.467  1.00  0.00           H  
ATOM   1950 1HD2 LEU A 127      -8.127  19.614  71.345  1.00  0.00           H  
ATOM   1951 2HD2 LEU A 127      -7.381  20.912  70.381  1.00  0.00           H  
ATOM   1952 3HD2 LEU A 127      -6.738  19.259  70.300  1.00  0.00           H  
ATOM   1953  N   ALA A 128      -1.858  21.023  70.998  1.00  0.00           N  
ATOM   1954  CA  ALA A 128      -0.704  21.749  70.494  1.00  0.00           C  
ATOM   1955  C   ALA A 128       0.048  20.931  69.457  1.00  0.00           C  
ATOM   1956  O   ALA A 128       0.476  21.466  68.432  1.00  0.00           O  
ATOM   1957  CB  ALA A 128       0.225  22.096  71.635  1.00  0.00           C  
ATOM   1958  H   ALA A 128      -1.896  20.782  71.982  1.00  0.00           H  
ATOM   1959  HA  ALA A 128      -1.057  22.664  70.018  1.00  0.00           H  
ATOM   1960 1HB  ALA A 128       1.076  22.655  71.256  1.00  0.00           H  
ATOM   1961 2HB  ALA A 128      -0.316  22.695  72.364  1.00  0.00           H  
ATOM   1962 3HB  ALA A 128       0.576  21.178  72.108  1.00  0.00           H  
ATOM   1963  N   GLU A 129       0.199  19.632  69.711  1.00  0.00           N  
ATOM   1964  CA  GLU A 129       0.883  18.764  68.768  1.00  0.00           C  
ATOM   1965  C   GLU A 129       0.103  18.697  67.460  1.00  0.00           C  
ATOM   1966  O   GLU A 129       0.688  18.762  66.379  1.00  0.00           O  
ATOM   1967  CB  GLU A 129       1.079  17.364  69.351  1.00  0.00           C  
ATOM   1968  CG  GLU A 129       1.905  16.450  68.458  1.00  0.00           C  
ATOM   1969  CD  GLU A 129       2.214  15.108  69.055  1.00  0.00           C  
ATOM   1970  OE1 GLU A 129       1.722  14.799  70.113  1.00  0.00           O  
ATOM   1971  OE2 GLU A 129       2.958  14.382  68.438  1.00  0.00           O  
ATOM   1972  H   GLU A 129      -0.141  19.245  70.586  1.00  0.00           H  
ATOM   1973  HA  GLU A 129       1.865  19.188  68.556  1.00  0.00           H  
ATOM   1974 1HB  GLU A 129       1.576  17.440  70.319  1.00  0.00           H  
ATOM   1975 2HB  GLU A 129       0.108  16.897  69.515  1.00  0.00           H  
ATOM   1976 1HG  GLU A 129       1.356  16.291  67.537  1.00  0.00           H  
ATOM   1977 2HG  GLU A 129       2.840  16.950  68.208  1.00  0.00           H  
ATOM   1978  N   ALA A 130      -1.223  18.590  67.560  1.00  0.00           N  
ATOM   1979  CA  ALA A 130      -2.070  18.547  66.373  1.00  0.00           C  
ATOM   1980  C   ALA A 130      -1.888  19.815  65.542  1.00  0.00           C  
ATOM   1981  O   ALA A 130      -1.816  19.754  64.312  1.00  0.00           O  
ATOM   1982  CB  ALA A 130      -3.532  18.387  66.774  1.00  0.00           C  
ATOM   1983  H   ALA A 130      -1.646  18.514  68.480  1.00  0.00           H  
ATOM   1984  HA  ALA A 130      -1.766  17.694  65.768  1.00  0.00           H  
ATOM   1985 1HB  ALA A 130      -4.157  18.336  65.882  1.00  0.00           H  
ATOM   1986 2HB  ALA A 130      -3.648  17.473  67.354  1.00  0.00           H  
ATOM   1987 3HB  ALA A 130      -3.834  19.240  67.378  1.00  0.00           H  
ATOM   1988  N   VAL A 131      -1.768  20.961  66.211  1.00  0.00           N  
ATOM   1989  CA  VAL A 131      -1.547  22.213  65.501  1.00  0.00           C  
ATOM   1990  C   VAL A 131      -0.180  22.232  64.839  1.00  0.00           C  
ATOM   1991  O   VAL A 131      -0.059  22.617  63.678  1.00  0.00           O  
ATOM   1992  CB  VAL A 131      -1.681  23.421  66.443  1.00  0.00           C  
ATOM   1993  CG1 VAL A 131      -1.250  24.688  65.731  1.00  0.00           C  
ATOM   1994  CG2 VAL A 131      -3.106  23.554  66.881  1.00  0.00           C  
ATOM   1995  H   VAL A 131      -1.853  20.958  67.223  1.00  0.00           H  
ATOM   1996  HA  VAL A 131      -2.307  22.304  64.725  1.00  0.00           H  
ATOM   1997  HB  VAL A 131      -1.035  23.281  67.311  1.00  0.00           H  
ATOM   1998 1HG1 VAL A 131      -1.353  25.536  66.409  1.00  0.00           H  
ATOM   1999 2HG1 VAL A 131      -0.212  24.604  65.416  1.00  0.00           H  
ATOM   2000 3HG1 VAL A 131      -1.883  24.838  64.857  1.00  0.00           H  
ATOM   2001 1HG2 VAL A 131      -3.193  24.408  67.547  1.00  0.00           H  
ATOM   2002 2HG2 VAL A 131      -3.744  23.704  66.008  1.00  0.00           H  
ATOM   2003 3HG2 VAL A 131      -3.414  22.652  67.400  1.00  0.00           H  
ATOM   2004  N   LYS A 132       0.852  21.811  65.572  1.00  0.00           N  
ATOM   2005  CA  LYS A 132       2.197  21.780  65.013  1.00  0.00           C  
ATOM   2006  C   LYS A 132       2.216  20.953  63.735  1.00  0.00           C  
ATOM   2007  O   LYS A 132       2.794  21.370  62.731  1.00  0.00           O  
ATOM   2008  CB  LYS A 132       3.197  21.215  66.026  1.00  0.00           C  
ATOM   2009  CG  LYS A 132       4.651  21.202  65.551  1.00  0.00           C  
ATOM   2010  CD  LYS A 132       5.586  20.714  66.657  1.00  0.00           C  
ATOM   2011  CE  LYS A 132       7.056  20.888  66.280  1.00  0.00           C  
ATOM   2012  NZ  LYS A 132       7.477  19.959  65.194  1.00  0.00           N  
ATOM   2013  H   LYS A 132       0.698  21.521  66.532  1.00  0.00           H  
ATOM   2014  HA  LYS A 132       2.493  22.797  64.759  1.00  0.00           H  
ATOM   2015 1HB  LYS A 132       3.150  21.799  66.944  1.00  0.00           H  
ATOM   2016 2HB  LYS A 132       2.922  20.189  66.277  1.00  0.00           H  
ATOM   2017 1HG  LYS A 132       4.742  20.538  64.687  1.00  0.00           H  
ATOM   2018 2HG  LYS A 132       4.946  22.205  65.245  1.00  0.00           H  
ATOM   2019 1HD  LYS A 132       5.385  21.274  67.570  1.00  0.00           H  
ATOM   2020 2HD  LYS A 132       5.390  19.659  66.849  1.00  0.00           H  
ATOM   2021 1HE  LYS A 132       7.220  21.912  65.951  1.00  0.00           H  
ATOM   2022 2HE  LYS A 132       7.668  20.698  67.161  1.00  0.00           H  
ATOM   2023 1HZ  LYS A 132       8.451  20.108  64.982  1.00  0.00           H  
ATOM   2024 2HZ  LYS A 132       7.343  19.005  65.489  1.00  0.00           H  
ATOM   2025 3HZ  LYS A 132       6.926  20.133  64.359  1.00  0.00           H  
ATOM   2026  N   PHE A 133       1.558  19.795  63.762  1.00  0.00           N  
ATOM   2027  CA  PHE A 133       1.484  18.948  62.584  1.00  0.00           C  
ATOM   2028  C   PHE A 133       0.769  19.634  61.436  1.00  0.00           C  
ATOM   2029  O   PHE A 133       1.224  19.572  60.296  1.00  0.00           O  
ATOM   2030  CB  PHE A 133       0.762  17.646  62.891  1.00  0.00           C  
ATOM   2031  CG  PHE A 133       1.654  16.529  63.298  1.00  0.00           C  
ATOM   2032  CD1 PHE A 133       1.777  16.150  64.619  1.00  0.00           C  
ATOM   2033  CD2 PHE A 133       2.374  15.844  62.337  1.00  0.00           C  
ATOM   2034  CE1 PHE A 133       2.607  15.108  64.975  1.00  0.00           C  
ATOM   2035  CE2 PHE A 133       3.202  14.804  62.683  1.00  0.00           C  
ATOM   2036  CZ  PHE A 133       3.319  14.433  64.006  1.00  0.00           C  
ATOM   2037  H   PHE A 133       1.112  19.496  64.625  1.00  0.00           H  
ATOM   2038  HA  PHE A 133       2.503  18.719  62.265  1.00  0.00           H  
ATOM   2039 1HB  PHE A 133       0.042  17.816  63.695  1.00  0.00           H  
ATOM   2040 2HB  PHE A 133       0.205  17.340  62.016  1.00  0.00           H  
ATOM   2041  HD1 PHE A 133       1.212  16.682  65.382  1.00  0.00           H  
ATOM   2042  HD2 PHE A 133       2.278  16.141  61.293  1.00  0.00           H  
ATOM   2043  HE1 PHE A 133       2.700  14.815  66.021  1.00  0.00           H  
ATOM   2044  HE2 PHE A 133       3.763  14.276  61.912  1.00  0.00           H  
ATOM   2045  HZ  PHE A 133       3.974  13.610  64.283  1.00  0.00           H  
ATOM   2046  N   ALA A 134      -0.350  20.288  61.739  1.00  0.00           N  
ATOM   2047  CA  ALA A 134      -1.098  20.971  60.694  1.00  0.00           C  
ATOM   2048  C   ALA A 134      -0.252  22.070  60.067  1.00  0.00           C  
ATOM   2049  O   ALA A 134      -0.264  22.243  58.846  1.00  0.00           O  
ATOM   2050  CB  ALA A 134      -2.383  21.547  61.265  1.00  0.00           C  
ATOM   2051  H   ALA A 134      -0.698  20.286  62.690  1.00  0.00           H  
ATOM   2052  HA  ALA A 134      -1.339  20.249  59.924  1.00  0.00           H  
ATOM   2053 1HB  ALA A 134      -2.951  22.034  60.472  1.00  0.00           H  
ATOM   2054 2HB  ALA A 134      -2.976  20.738  61.696  1.00  0.00           H  
ATOM   2055 3HB  ALA A 134      -2.142  22.272  62.036  1.00  0.00           H  
ATOM   2056  N   VAL A 135       0.519  22.784  60.880  1.00  0.00           N  
ATOM   2057  CA  VAL A 135       1.380  23.839  60.366  1.00  0.00           C  
ATOM   2058  C   VAL A 135       2.476  23.269  59.469  1.00  0.00           C  
ATOM   2059  O   VAL A 135       2.753  23.818  58.403  1.00  0.00           O  
ATOM   2060  CB  VAL A 135       2.003  24.658  61.515  1.00  0.00           C  
ATOM   2061  CG1 VAL A 135       3.065  25.613  60.976  1.00  0.00           C  
ATOM   2062  CG2 VAL A 135       0.908  25.459  62.224  1.00  0.00           C  
ATOM   2063  H   VAL A 135       0.485  22.604  61.880  1.00  0.00           H  
ATOM   2064  HA  VAL A 135       0.768  24.515  59.767  1.00  0.00           H  
ATOM   2065  HB  VAL A 135       2.483  23.978  62.223  1.00  0.00           H  
ATOM   2066 1HG1 VAL A 135       3.488  26.172  61.802  1.00  0.00           H  
ATOM   2067 2HG1 VAL A 135       3.855  25.052  60.479  1.00  0.00           H  
ATOM   2068 3HG1 VAL A 135       2.608  26.303  60.266  1.00  0.00           H  
ATOM   2069 1HG2 VAL A 135       1.350  26.033  63.039  1.00  0.00           H  
ATOM   2070 2HG2 VAL A 135       0.439  26.140  61.513  1.00  0.00           H  
ATOM   2071 3HG2 VAL A 135       0.157  24.784  62.621  1.00  0.00           H  
ATOM   2072  N   GLU A 136       3.095  22.167  59.899  1.00  0.00           N  
ATOM   2073  CA  GLU A 136       4.143  21.534  59.098  1.00  0.00           C  
ATOM   2074  C   GLU A 136       3.593  21.028  57.776  1.00  0.00           C  
ATOM   2075  O   GLU A 136       4.257  21.142  56.733  1.00  0.00           O  
ATOM   2076  CB  GLU A 136       4.774  20.369  59.865  1.00  0.00           C  
ATOM   2077  CG  GLU A 136       5.640  20.780  61.044  1.00  0.00           C  
ATOM   2078  CD  GLU A 136       6.154  19.605  61.821  1.00  0.00           C  
ATOM   2079  OE1 GLU A 136       5.820  18.500  61.473  1.00  0.00           O  
ATOM   2080  OE2 GLU A 136       6.880  19.812  62.768  1.00  0.00           O  
ATOM   2081  H   GLU A 136       2.846  21.771  60.798  1.00  0.00           H  
ATOM   2082  HA  GLU A 136       4.912  22.275  58.892  1.00  0.00           H  
ATOM   2083 1HB  GLU A 136       3.987  19.717  60.247  1.00  0.00           H  
ATOM   2084 2HB  GLU A 136       5.387  19.776  59.187  1.00  0.00           H  
ATOM   2085 1HG  GLU A 136       6.488  21.352  60.671  1.00  0.00           H  
ATOM   2086 2HG  GLU A 136       5.064  21.424  61.705  1.00  0.00           H  
ATOM   2087  N   ALA A 137       2.390  20.476  57.789  1.00  0.00           N  
ATOM   2088  CA  ALA A 137       1.751  19.998  56.585  1.00  0.00           C  
ATOM   2089  C   ALA A 137       1.506  21.149  55.605  1.00  0.00           C  
ATOM   2090  O   ALA A 137       1.729  21.025  54.416  1.00  0.00           O  
ATOM   2091  CB  ALA A 137       0.468  19.274  56.909  1.00  0.00           C  
ATOM   2092  H   ALA A 137       1.899  20.382  58.684  1.00  0.00           H  
ATOM   2093  HA  ALA A 137       2.442  19.305  56.085  1.00  0.00           H  
ATOM   2094 1HB  ALA A 137       0.000  18.899  56.000  1.00  0.00           H  
ATOM   2095 2HB  ALA A 137       0.672  18.442  57.587  1.00  0.00           H  
ATOM   2096 3HB  ALA A 137      -0.194  19.976  57.401  1.00  0.00           H  
ATOM   2097  N   ILE A 138       1.073  22.293  56.168  1.00  0.00           N  
ATOM   2098  CA  ILE A 138       0.852  23.484  55.343  1.00  0.00           C  
ATOM   2099  C   ILE A 138       2.159  23.952  54.730  1.00  0.00           C  
ATOM   2100  O   ILE A 138       2.187  24.311  53.543  1.00  0.00           O  
ATOM   2101  CB  ILE A 138       0.207  24.607  56.193  1.00  0.00           C  
ATOM   2102  CG1 ILE A 138      -1.239  24.172  56.623  1.00  0.00           C  
ATOM   2103  CG2 ILE A 138       0.185  25.931  55.401  1.00  0.00           C  
ATOM   2104  CD1 ILE A 138      -2.289  24.148  55.511  1.00  0.00           C  
ATOM   2105  H   ILE A 138       0.877  22.323  57.151  1.00  0.00           H  
ATOM   2106  HA  ILE A 138       0.172  23.232  54.544  1.00  0.00           H  
ATOM   2107  HB  ILE A 138       0.786  24.749  57.104  1.00  0.00           H  
ATOM   2108 1HG1 ILE A 138      -1.184  23.170  57.013  1.00  0.00           H  
ATOM   2109 2HG1 ILE A 138      -1.576  24.824  57.417  1.00  0.00           H  
ATOM   2110 1HG2 ILE A 138      -0.264  26.716  56.011  1.00  0.00           H  
ATOM   2111 2HG2 ILE A 138       1.200  26.220  55.141  1.00  0.00           H  
ATOM   2112 3HG2 ILE A 138      -0.388  25.808  54.492  1.00  0.00           H  
ATOM   2113 1HD1 ILE A 138      -3.241  23.813  55.925  1.00  0.00           H  
ATOM   2114 2HD1 ILE A 138      -2.409  25.145  55.098  1.00  0.00           H  
ATOM   2115 3HD1 ILE A 138      -1.983  23.464  54.727  1.00  0.00           H  
ATOM   2116  N   GLU A 139       3.244  23.943  55.496  1.00  0.00           N  
ATOM   2117  CA  GLU A 139       4.547  24.313  54.969  1.00  0.00           C  
ATOM   2118  C   GLU A 139       4.926  23.422  53.797  1.00  0.00           C  
ATOM   2119  O   GLU A 139       5.409  23.903  52.775  1.00  0.00           O  
ATOM   2120  CB  GLU A 139       5.642  24.204  56.029  1.00  0.00           C  
ATOM   2121  CG  GLU A 139       7.032  24.588  55.521  1.00  0.00           C  
ATOM   2122  CD  GLU A 139       8.105  24.479  56.570  1.00  0.00           C  
ATOM   2123  OE1 GLU A 139       7.783  24.467  57.733  1.00  0.00           O  
ATOM   2124  OE2 GLU A 139       9.258  24.399  56.204  1.00  0.00           O  
ATOM   2125  H   GLU A 139       3.155  23.675  56.476  1.00  0.00           H  
ATOM   2126  HA  GLU A 139       4.500  25.342  54.611  1.00  0.00           H  
ATOM   2127 1HB  GLU A 139       5.399  24.829  56.882  1.00  0.00           H  
ATOM   2128 2HB  GLU A 139       5.700  23.177  56.384  1.00  0.00           H  
ATOM   2129 1HG  GLU A 139       7.297  23.935  54.689  1.00  0.00           H  
ATOM   2130 2HG  GLU A 139       6.996  25.609  55.144  1.00  0.00           H  
ATOM   2131  N   ALA A 140       4.709  22.117  53.956  1.00  0.00           N  
ATOM   2132  CA  ALA A 140       5.041  21.177  52.893  1.00  0.00           C  
ATOM   2133  C   ALA A 140       4.226  21.478  51.645  1.00  0.00           C  
ATOM   2134  O   ALA A 140       4.777  21.523  50.542  1.00  0.00           O  
ATOM   2135  CB  ALA A 140       4.779  19.753  53.359  1.00  0.00           C  
ATOM   2136  H   ALA A 140       4.337  21.776  54.835  1.00  0.00           H  
ATOM   2137  HA  ALA A 140       6.094  21.293  52.651  1.00  0.00           H  
ATOM   2138 1HB  ALA A 140       5.049  19.055  52.569  1.00  0.00           H  
ATOM   2139 2HB  ALA A 140       5.381  19.553  54.247  1.00  0.00           H  
ATOM   2140 3HB  ALA A 140       3.725  19.640  53.601  1.00  0.00           H  
ATOM   2141  N   LEU A 141       2.934  21.745  51.816  1.00  0.00           N  
ATOM   2142  CA  LEU A 141       2.068  22.050  50.688  1.00  0.00           C  
ATOM   2143  C   LEU A 141       2.513  23.325  49.999  1.00  0.00           C  
ATOM   2144  O   LEU A 141       2.493  23.420  48.769  1.00  0.00           O  
ATOM   2145  CB  LEU A 141       0.620  22.202  51.156  1.00  0.00           C  
ATOM   2146  CG  LEU A 141      -0.088  20.927  51.632  1.00  0.00           C  
ATOM   2147  CD1 LEU A 141      -1.409  21.319  52.293  1.00  0.00           C  
ATOM   2148  CD2 LEU A 141      -0.321  20.000  50.443  1.00  0.00           C  
ATOM   2149  H   LEU A 141       2.538  21.696  52.752  1.00  0.00           H  
ATOM   2150  HA  LEU A 141       2.135  21.238  49.972  1.00  0.00           H  
ATOM   2151 1HB  LEU A 141       0.605  22.912  51.982  1.00  0.00           H  
ATOM   2152 2HB  LEU A 141       0.036  22.621  50.339  1.00  0.00           H  
ATOM   2153  HG  LEU A 141       0.524  20.416  52.371  1.00  0.00           H  
ATOM   2154 1HD1 LEU A 141      -1.918  20.431  52.644  1.00  0.00           H  
ATOM   2155 2HD1 LEU A 141      -1.206  21.973  53.136  1.00  0.00           H  
ATOM   2156 3HD1 LEU A 141      -2.038  21.836  51.576  1.00  0.00           H  
ATOM   2157 1HD2 LEU A 141      -0.835  19.099  50.780  1.00  0.00           H  
ATOM   2158 2HD2 LEU A 141      -0.923  20.505  49.708  1.00  0.00           H  
ATOM   2159 3HD2 LEU A 141       0.627  19.723  49.996  1.00  0.00           H  
ATOM   2160  N   SER A 142       2.935  24.298  50.795  1.00  0.00           N  
ATOM   2161  CA  SER A 142       3.421  25.554  50.264  1.00  0.00           C  
ATOM   2162  C   SER A 142       4.671  25.338  49.419  1.00  0.00           C  
ATOM   2163  O   SER A 142       4.771  25.848  48.299  1.00  0.00           O  
ATOM   2164  CB  SER A 142       3.715  26.510  51.396  1.00  0.00           C  
ATOM   2165  OG  SER A 142       4.199  27.718  50.907  1.00  0.00           O  
ATOM   2166  H   SER A 142       2.901  24.165  51.801  1.00  0.00           H  
ATOM   2167  HA  SER A 142       2.644  25.984  49.630  1.00  0.00           H  
ATOM   2168 1HB  SER A 142       2.809  26.680  51.975  1.00  0.00           H  
ATOM   2169 2HB  SER A 142       4.449  26.066  52.063  1.00  0.00           H  
ATOM   2170  HG  SER A 142       3.445  28.149  50.477  1.00  0.00           H  
ATOM   2171  N   ARG A 143       5.612  24.551  49.940  1.00  0.00           N  
ATOM   2172  CA  ARG A 143       6.838  24.240  49.213  1.00  0.00           C  
ATOM   2173  C   ARG A 143       6.536  23.492  47.918  1.00  0.00           C  
ATOM   2174  O   ARG A 143       7.190  23.714  46.894  1.00  0.00           O  
ATOM   2175  CB  ARG A 143       7.773  23.405  50.070  1.00  0.00           C  
ATOM   2176  CG  ARG A 143       8.448  24.147  51.214  1.00  0.00           C  
ATOM   2177  CD  ARG A 143       9.280  23.223  52.034  1.00  0.00           C  
ATOM   2178  NE  ARG A 143       9.942  23.902  53.142  1.00  0.00           N  
ATOM   2179  CZ  ARG A 143      11.126  24.541  53.069  1.00  0.00           C  
ATOM   2180  NH1 ARG A 143      11.799  24.600  51.934  1.00  0.00           N  
ATOM   2181  NH2 ARG A 143      11.605  25.109  54.158  1.00  0.00           N  
ATOM   2182  H   ARG A 143       5.477  24.173  50.873  1.00  0.00           H  
ATOM   2183  HA  ARG A 143       7.336  25.178  48.965  1.00  0.00           H  
ATOM   2184 1HB  ARG A 143       7.219  22.571  50.501  1.00  0.00           H  
ATOM   2185 2HB  ARG A 143       8.558  22.985  49.444  1.00  0.00           H  
ATOM   2186 1HG  ARG A 143       9.092  24.929  50.811  1.00  0.00           H  
ATOM   2187 2HG  ARG A 143       7.692  24.597  51.862  1.00  0.00           H  
ATOM   2188 1HD  ARG A 143       8.637  22.448  52.452  1.00  0.00           H  
ATOM   2189 2HD  ARG A 143      10.040  22.762  51.409  1.00  0.00           H  
ATOM   2190  HE  ARG A 143       9.481  23.898  54.052  1.00  0.00           H  
ATOM   2191 1HH1 ARG A 143      11.429  24.165  51.101  1.00  0.00           H  
ATOM   2192 2HH1 ARG A 143      12.685  25.083  51.897  1.00  0.00           H  
ATOM   2193 1HH2 ARG A 143      11.067  25.052  55.022  1.00  0.00           H  
ATOM   2194 2HH2 ARG A 143      12.487  25.594  54.135  1.00  0.00           H  
ATOM   2195  N   PHE A 144       5.534  22.620  47.961  1.00  0.00           N  
ATOM   2196  CA  PHE A 144       5.137  21.855  46.790  1.00  0.00           C  
ATOM   2197  C   PHE A 144       4.605  22.783  45.701  1.00  0.00           C  
ATOM   2198  O   PHE A 144       4.938  22.622  44.524  1.00  0.00           O  
ATOM   2199  CB  PHE A 144       4.064  20.828  47.174  1.00  0.00           C  
ATOM   2200  CG  PHE A 144       4.524  19.733  48.140  1.00  0.00           C  
ATOM   2201  CD1 PHE A 144       5.865  19.353  48.253  1.00  0.00           C  
ATOM   2202  CD2 PHE A 144       3.595  19.073  48.938  1.00  0.00           C  
ATOM   2203  CE1 PHE A 144       6.244  18.353  49.133  1.00  0.00           C  
ATOM   2204  CE2 PHE A 144       3.980  18.083  49.813  1.00  0.00           C  
ATOM   2205  CZ  PHE A 144       5.300  17.721  49.912  1.00  0.00           C  
ATOM   2206  H   PHE A 144       5.054  22.466  48.842  1.00  0.00           H  
ATOM   2207  HA  PHE A 144       6.009  21.339  46.393  1.00  0.00           H  
ATOM   2208 1HB  PHE A 144       3.224  21.344  47.630  1.00  0.00           H  
ATOM   2209 2HB  PHE A 144       3.688  20.347  46.276  1.00  0.00           H  
ATOM   2210  HD1 PHE A 144       6.621  19.839  47.645  1.00  0.00           H  
ATOM   2211  HD2 PHE A 144       2.549  19.346  48.865  1.00  0.00           H  
ATOM   2212  HE1 PHE A 144       7.290  18.069  49.209  1.00  0.00           H  
ATOM   2213  HE2 PHE A 144       3.237  17.582  50.428  1.00  0.00           H  
ATOM   2214  HZ  PHE A 144       5.598  16.934  50.604  1.00  0.00           H  
ATOM   2215  N   SER A 145       3.799  23.774  46.095  1.00  0.00           N  
ATOM   2216  CA  SER A 145       3.257  24.728  45.132  1.00  0.00           C  
ATOM   2217  C   SER A 145       4.363  25.586  44.537  1.00  0.00           C  
ATOM   2218  O   SER A 145       4.320  25.937  43.357  1.00  0.00           O  
ATOM   2219  CB  SER A 145       2.254  25.647  45.793  1.00  0.00           C  
ATOM   2220  OG  SER A 145       2.903  26.596  46.595  1.00  0.00           O  
ATOM   2221  H   SER A 145       3.539  23.845  47.074  1.00  0.00           H  
ATOM   2222  HA  SER A 145       2.771  24.180  44.327  1.00  0.00           H  
ATOM   2223 1HB  SER A 145       1.665  26.153  45.031  1.00  0.00           H  
ATOM   2224 2HB  SER A 145       1.569  25.065  46.403  1.00  0.00           H  
ATOM   2225  HG  SER A 145       3.283  26.111  47.339  1.00  0.00           H  
ATOM   2226  N   ALA A 146       5.371  25.897  45.352  1.00  0.00           N  
ATOM   2227  CA  ALA A 146       6.495  26.697  44.890  1.00  0.00           C  
ATOM   2228  C   ALA A 146       7.269  25.954  43.814  1.00  0.00           C  
ATOM   2229  O   ALA A 146       7.654  26.538  42.798  1.00  0.00           O  
ATOM   2230  CB  ALA A 146       7.410  27.030  46.053  1.00  0.00           C  
ATOM   2231  H   ALA A 146       5.335  25.595  46.319  1.00  0.00           H  
ATOM   2232  HA  ALA A 146       6.108  27.618  44.458  1.00  0.00           H  
ATOM   2233 1HB  ALA A 146       8.233  27.636  45.696  1.00  0.00           H  
ATOM   2234 2HB  ALA A 146       6.847  27.577  46.810  1.00  0.00           H  
ATOM   2235 3HB  ALA A 146       7.800  26.113  46.484  1.00  0.00           H  
ATOM   2236  N   ALA A 147       7.470  24.656  44.022  1.00  0.00           N  
ATOM   2237  CA  ALA A 147       8.158  23.837  43.038  1.00  0.00           C  
ATOM   2238  C   ALA A 147       7.344  23.759  41.755  1.00  0.00           C  
ATOM   2239  O   ALA A 147       7.890  23.884  40.661  1.00  0.00           O  
ATOM   2240  CB  ALA A 147       8.407  22.451  43.592  1.00  0.00           C  
ATOM   2241  H   ALA A 147       7.154  24.236  44.893  1.00  0.00           H  
ATOM   2242  HA  ALA A 147       9.112  24.311  42.802  1.00  0.00           H  
ATOM   2243 1HB  ALA A 147       8.936  21.848  42.855  1.00  0.00           H  
ATOM   2244 2HB  ALA A 147       9.003  22.528  44.500  1.00  0.00           H  
ATOM   2245 3HB  ALA A 147       7.454  21.993  43.823  1.00  0.00           H  
ATOM   2246  N   ALA A 148       6.027  23.604  41.894  1.00  0.00           N  
ATOM   2247  CA  ALA A 148       5.162  23.518  40.725  1.00  0.00           C  
ATOM   2248  C   ALA A 148       5.258  24.789  39.899  1.00  0.00           C  
ATOM   2249  O   ALA A 148       5.279  24.734  38.666  1.00  0.00           O  
ATOM   2250  CB  ALA A 148       3.728  23.272  41.154  1.00  0.00           C  
ATOM   2251  H   ALA A 148       5.626  23.508  42.821  1.00  0.00           H  
ATOM   2252  HA  ALA A 148       5.497  22.687  40.111  1.00  0.00           H  
ATOM   2253 1HB  ALA A 148       3.090  23.183  40.275  1.00  0.00           H  
ATOM   2254 2HB  ALA A 148       3.698  22.351  41.726  1.00  0.00           H  
ATOM   2255 3HB  ALA A 148       3.383  24.100  41.771  1.00  0.00           H  
ATOM   2256  N   LEU A 149       5.353  25.932  40.569  1.00  0.00           N  
ATOM   2257  CA  LEU A 149       5.484  27.189  39.856  1.00  0.00           C  
ATOM   2258  C   LEU A 149       6.826  27.255  39.151  1.00  0.00           C  
ATOM   2259  O   LEU A 149       6.903  27.678  37.997  1.00  0.00           O  
ATOM   2260  CB  LEU A 149       5.336  28.372  40.814  1.00  0.00           C  
ATOM   2261  CG  LEU A 149       5.398  29.774  40.184  1.00  0.00           C  
ATOM   2262  CD1 LEU A 149       4.347  29.912  39.081  1.00  0.00           C  
ATOM   2263  CD2 LEU A 149       5.145  30.800  41.276  1.00  0.00           C  
ATOM   2264  H   LEU A 149       5.306  25.927  41.584  1.00  0.00           H  
ATOM   2265  HA  LEU A 149       4.694  27.236  39.110  1.00  0.00           H  
ATOM   2266 1HB  LEU A 149       4.405  28.272  41.348  1.00  0.00           H  
ATOM   2267 2HB  LEU A 149       6.146  28.314  41.544  1.00  0.00           H  
ATOM   2268  HG  LEU A 149       6.381  29.938  39.744  1.00  0.00           H  
ATOM   2269 1HD1 LEU A 149       4.404  30.913  38.653  1.00  0.00           H  
ATOM   2270 2HD1 LEU A 149       4.531  29.184  38.293  1.00  0.00           H  
ATOM   2271 3HD1 LEU A 149       3.358  29.753  39.499  1.00  0.00           H  
ATOM   2272 1HD2 LEU A 149       5.185  31.801  40.854  1.00  0.00           H  
ATOM   2273 2HD2 LEU A 149       4.162  30.633  41.709  1.00  0.00           H  
ATOM   2274 3HD2 LEU A 149       5.906  30.698  42.051  1.00  0.00           H  
ATOM   2275  N   LYS A 150       7.882  26.810  39.831  1.00  0.00           N  
ATOM   2276  CA  LYS A 150       9.203  26.778  39.221  1.00  0.00           C  
ATOM   2277  C   LYS A 150       9.181  25.919  37.963  1.00  0.00           C  
ATOM   2278  O   LYS A 150       9.768  26.285  36.946  1.00  0.00           O  
ATOM   2279  CB  LYS A 150      10.246  26.250  40.209  1.00  0.00           C  
ATOM   2280  CG  LYS A 150      11.676  26.235  39.672  1.00  0.00           C  
ATOM   2281  CD  LYS A 150      12.666  25.805  40.750  1.00  0.00           C  
ATOM   2282  CE  LYS A 150      14.111  25.945  40.280  1.00  0.00           C  
ATOM   2283  NZ  LYS A 150      14.447  24.985  39.181  1.00  0.00           N  
ATOM   2284  H   LYS A 150       7.763  26.500  40.790  1.00  0.00           H  
ATOM   2285  HA  LYS A 150       9.477  27.793  38.933  1.00  0.00           H  
ATOM   2286 1HB  LYS A 150      10.229  26.860  41.112  1.00  0.00           H  
ATOM   2287 2HB  LYS A 150       9.989  25.232  40.500  1.00  0.00           H  
ATOM   2288 1HG  LYS A 150      11.739  25.537  38.834  1.00  0.00           H  
ATOM   2289 2HG  LYS A 150      11.940  27.229  39.315  1.00  0.00           H  
ATOM   2290 1HD  LYS A 150      12.519  26.421  41.638  1.00  0.00           H  
ATOM   2291 2HD  LYS A 150      12.477  24.765  41.017  1.00  0.00           H  
ATOM   2292 1HE  LYS A 150      14.272  26.960  39.923  1.00  0.00           H  
ATOM   2293 2HE  LYS A 150      14.775  25.758  41.124  1.00  0.00           H  
ATOM   2294 1HZ  LYS A 150      15.408  25.110  38.905  1.00  0.00           H  
ATOM   2295 2HZ  LYS A 150      14.314  24.038  39.502  1.00  0.00           H  
ATOM   2296 3HZ  LYS A 150      13.847  25.150  38.377  1.00  0.00           H  
ATOM   2297  N   PHE A 151       8.483  24.783  38.033  1.00  0.00           N  
ATOM   2298  CA  PHE A 151       8.387  23.884  36.891  1.00  0.00           C  
ATOM   2299  C   PHE A 151       7.688  24.580  35.731  1.00  0.00           C  
ATOM   2300  O   PHE A 151       8.114  24.461  34.579  1.00  0.00           O  
ATOM   2301  CB  PHE A 151       7.589  22.628  37.252  1.00  0.00           C  
ATOM   2302  CG  PHE A 151       8.167  21.769  38.362  1.00  0.00           C  
ATOM   2303  CD1 PHE A 151       9.516  21.812  38.701  1.00  0.00           C  
ATOM   2304  CD2 PHE A 151       7.337  20.911  39.077  1.00  0.00           C  
ATOM   2305  CE1 PHE A 151      10.009  21.021  39.725  1.00  0.00           C  
ATOM   2306  CE2 PHE A 151       7.828  20.127  40.096  1.00  0.00           C  
ATOM   2307  CZ  PHE A 151       9.164  20.177  40.420  1.00  0.00           C  
ATOM   2308  H   PHE A 151       8.039  24.529  38.909  1.00  0.00           H  
ATOM   2309  HA  PHE A 151       9.390  23.603  36.570  1.00  0.00           H  
ATOM   2310 1HB  PHE A 151       6.576  22.912  37.537  1.00  0.00           H  
ATOM   2311 2HB  PHE A 151       7.513  22.016  36.367  1.00  0.00           H  
ATOM   2312  HD1 PHE A 151      10.192  22.474  38.163  1.00  0.00           H  
ATOM   2313  HD2 PHE A 151       6.278  20.868  38.823  1.00  0.00           H  
ATOM   2314  HE1 PHE A 151      11.067  21.065  39.982  1.00  0.00           H  
ATOM   2315  HE2 PHE A 151       7.157  19.466  40.645  1.00  0.00           H  
ATOM   2316  HZ  PHE A 151       9.552  19.555  41.225  1.00  0.00           H  
ATOM   2317  N   ALA A 152       6.615  25.313  36.035  1.00  0.00           N  
ATOM   2318  CA  ALA A 152       5.876  26.046  35.016  1.00  0.00           C  
ATOM   2319  C   ALA A 152       6.763  27.094  34.349  1.00  0.00           C  
ATOM   2320  O   ALA A 152       6.716  27.266  33.133  1.00  0.00           O  
ATOM   2321  CB  ALA A 152       4.652  26.711  35.619  1.00  0.00           C  
ATOM   2322  H   ALA A 152       6.296  25.342  36.999  1.00  0.00           H  
ATOM   2323  HA  ALA A 152       5.560  25.335  34.250  1.00  0.00           H  
ATOM   2324 1HB  ALA A 152       4.099  27.233  34.841  1.00  0.00           H  
ATOM   2325 2HB  ALA A 152       4.017  25.953  36.075  1.00  0.00           H  
ATOM   2326 3HB  ALA A 152       4.968  27.422  36.377  1.00  0.00           H  
ATOM   2327  N   VAL A 153       7.602  27.762  35.147  1.00  0.00           N  
ATOM   2328  CA  VAL A 153       8.510  28.767  34.603  1.00  0.00           C  
ATOM   2329  C   VAL A 153       9.494  28.117  33.642  1.00  0.00           C  
ATOM   2330  O   VAL A 153       9.747  28.643  32.556  1.00  0.00           O  
ATOM   2331  CB  VAL A 153       9.302  29.481  35.726  1.00  0.00           C  
ATOM   2332  CG1 VAL A 153      10.383  30.372  35.119  1.00  0.00           C  
ATOM   2333  CG2 VAL A 153       8.369  30.334  36.587  1.00  0.00           C  
ATOM   2334  H   VAL A 153       7.582  27.581  36.145  1.00  0.00           H  
ATOM   2335  HA  VAL A 153       7.928  29.506  34.057  1.00  0.00           H  
ATOM   2336  HB  VAL A 153       9.793  28.731  36.345  1.00  0.00           H  
ATOM   2337 1HG1 VAL A 153      10.944  30.855  35.919  1.00  0.00           H  
ATOM   2338 2HG1 VAL A 153      11.064  29.771  34.519  1.00  0.00           H  
ATOM   2339 3HG1 VAL A 153       9.919  31.132  34.490  1.00  0.00           H  
ATOM   2340 1HG2 VAL A 153       8.950  30.816  37.371  1.00  0.00           H  
ATOM   2341 2HG2 VAL A 153       7.893  31.094  35.975  1.00  0.00           H  
ATOM   2342 3HG2 VAL A 153       7.607  29.708  37.035  1.00  0.00           H  
ATOM   2343  N   GLU A 154      10.046  26.971  34.040  1.00  0.00           N  
ATOM   2344  CA  GLU A 154      11.009  26.257  33.211  1.00  0.00           C  
ATOM   2345  C   GLU A 154      10.385  25.808  31.891  1.00  0.00           C  
ATOM   2346  O   GLU A 154      11.013  25.907  30.836  1.00  0.00           O  
ATOM   2347  CB  GLU A 154      11.561  25.039  33.959  1.00  0.00           C  
ATOM   2348  CG  GLU A 154      12.469  25.375  35.143  1.00  0.00           C  
ATOM   2349  CD  GLU A 154      12.858  24.165  35.953  1.00  0.00           C  
ATOM   2350  OE1 GLU A 154      12.395  23.094  35.645  1.00  0.00           O  
ATOM   2351  OE2 GLU A 154      13.618  24.316  36.888  1.00  0.00           O  
ATOM   2352  H   GLU A 154       9.807  26.599  34.957  1.00  0.00           H  
ATOM   2353  HA  GLU A 154      11.835  26.934  32.984  1.00  0.00           H  
ATOM   2354 1HB  GLU A 154      10.732  24.441  34.337  1.00  0.00           H  
ATOM   2355 2HB  GLU A 154      12.126  24.414  33.269  1.00  0.00           H  
ATOM   2356 1HG  GLU A 154      13.373  25.853  34.766  1.00  0.00           H  
ATOM   2357 2HG  GLU A 154      11.959  26.085  35.788  1.00  0.00           H  
ATOM   2358  N   ALA A 155       9.138  25.335  31.948  1.00  0.00           N  
ATOM   2359  CA  ALA A 155       8.451  24.910  30.732  1.00  0.00           C  
ATOM   2360  C   ALA A 155       8.297  26.079  29.770  1.00  0.00           C  
ATOM   2361  O   ALA A 155       8.551  25.940  28.568  1.00  0.00           O  
ATOM   2362  CB  ALA A 155       7.085  24.329  31.071  1.00  0.00           C  
ATOM   2363  H   ALA A 155       8.678  25.248  32.847  1.00  0.00           H  
ATOM   2364  HA  ALA A 155       9.057  24.148  30.246  1.00  0.00           H  
ATOM   2365 1HB  ALA A 155       6.592  23.999  30.157  1.00  0.00           H  
ATOM   2366 2HB  ALA A 155       7.210  23.483  31.749  1.00  0.00           H  
ATOM   2367 3HB  ALA A 155       6.481  25.094  31.554  1.00  0.00           H  
ATOM   2368  N   ILE A 156       7.930  27.245  30.297  1.00  0.00           N  
ATOM   2369  CA  ILE A 156       7.764  28.424  29.459  1.00  0.00           C  
ATOM   2370  C   ILE A 156       9.090  28.858  28.860  1.00  0.00           C  
ATOM   2371  O   ILE A 156       9.165  29.153  27.668  1.00  0.00           O  
ATOM   2372  CB  ILE A 156       7.128  29.580  30.246  1.00  0.00           C  
ATOM   2373  CG1 ILE A 156       5.675  29.201  30.674  1.00  0.00           C  
ATOM   2374  CG2 ILE A 156       7.154  30.882  29.415  1.00  0.00           C  
ATOM   2375  CD1 ILE A 156       4.665  29.024  29.549  1.00  0.00           C  
ATOM   2376  H   ILE A 156       7.730  27.301  31.293  1.00  0.00           H  
ATOM   2377  HA  ILE A 156       7.104  28.167  28.636  1.00  0.00           H  
ATOM   2378  HB  ILE A 156       7.698  29.734  31.167  1.00  0.00           H  
ATOM   2379 1HG1 ILE A 156       5.715  28.276  31.232  1.00  0.00           H  
ATOM   2380 2HG1 ILE A 156       5.310  29.958  31.320  1.00  0.00           H  
ATOM   2381 1HG2 ILE A 156       6.712  31.695  29.992  1.00  0.00           H  
ATOM   2382 2HG2 ILE A 156       8.182  31.138  29.167  1.00  0.00           H  
ATOM   2383 3HG2 ILE A 156       6.593  30.745  28.497  1.00  0.00           H  
ATOM   2384 1HD1 ILE A 156       3.700  28.762  29.981  1.00  0.00           H  
ATOM   2385 2HD1 ILE A 156       4.568  29.954  28.987  1.00  0.00           H  
ATOM   2386 3HD1 ILE A 156       4.982  28.230  28.886  1.00  0.00           H  
ATOM   2387  N   GLU A 157      10.145  28.879  29.668  1.00  0.00           N  
ATOM   2388  CA  GLU A 157      11.449  29.281  29.161  1.00  0.00           C  
ATOM   2389  C   GLU A 157      11.833  28.436  27.956  1.00  0.00           C  
ATOM   2390  O   GLU A 157      12.311  28.961  26.948  1.00  0.00           O  
ATOM   2391  CB  GLU A 157      12.514  29.145  30.253  1.00  0.00           C  
ATOM   2392  CG  GLU A 157      13.896  29.662  29.868  1.00  0.00           C  
ATOM   2393  CD  GLU A 157      14.882  29.567  31.003  1.00  0.00           C  
ATOM   2394  OE1 GLU A 157      14.526  29.040  32.026  1.00  0.00           O  
ATOM   2395  OE2 GLU A 157      15.988  30.034  30.852  1.00  0.00           O  
ATOM   2396  H   GLU A 157      10.038  28.630  30.644  1.00  0.00           H  
ATOM   2397  HA  GLU A 157      11.397  30.323  28.847  1.00  0.00           H  
ATOM   2398 1HB  GLU A 157      12.193  29.676  31.146  1.00  0.00           H  
ATOM   2399 2HB  GLU A 157      12.622  28.094  30.522  1.00  0.00           H  
ATOM   2400 1HG  GLU A 157      14.272  29.075  29.029  1.00  0.00           H  
ATOM   2401 2HG  GLU A 157      13.815  30.698  29.546  1.00  0.00           H  
ATOM   2402  N   ARG A 158      11.607  27.128  28.052  1.00  0.00           N  
ATOM   2403  CA  ARG A 158      11.935  26.221  26.960  1.00  0.00           C  
ATOM   2404  C   ARG A 158      11.152  26.561  25.692  1.00  0.00           C  
ATOM   2405  O   ARG A 158      11.718  26.610  24.597  1.00  0.00           O  
ATOM   2406  CB  ARG A 158      11.634  24.781  27.360  1.00  0.00           C  
ATOM   2407  CG  ARG A 158      12.057  23.718  26.352  1.00  0.00           C  
ATOM   2408  CD  ARG A 158      13.537  23.559  26.321  1.00  0.00           C  
ATOM   2409  NE  ARG A 158      13.961  22.597  25.328  1.00  0.00           N  
ATOM   2410  CZ  ARG A 158      14.250  22.886  24.046  1.00  0.00           C  
ATOM   2411  NH1 ARG A 158      14.160  24.124  23.614  1.00  0.00           N  
ATOM   2412  NH2 ARG A 158      14.625  21.920  23.218  1.00  0.00           N  
ATOM   2413  H   ARG A 158      11.225  26.752  28.917  1.00  0.00           H  
ATOM   2414  HA  ARG A 158      12.999  26.319  26.752  1.00  0.00           H  
ATOM   2415 1HB  ARG A 158      12.123  24.556  28.307  1.00  0.00           H  
ATOM   2416 2HB  ARG A 158      10.560  24.670  27.516  1.00  0.00           H  
ATOM   2417 1HG  ARG A 158      11.618  22.759  26.633  1.00  0.00           H  
ATOM   2418 2HG  ARG A 158      11.713  23.991  25.353  1.00  0.00           H  
ATOM   2419 1HD  ARG A 158      14.016  24.507  26.100  1.00  0.00           H  
ATOM   2420 2HD  ARG A 158      13.873  23.205  27.296  1.00  0.00           H  
ATOM   2421  HE  ARG A 158      14.044  21.627  25.624  1.00  0.00           H  
ATOM   2422 1HH1 ARG A 158      13.866  24.860  24.241  1.00  0.00           H  
ATOM   2423 2HH1 ARG A 158      14.370  24.339  22.642  1.00  0.00           H  
ATOM   2424 1HH2 ARG A 158      14.684  20.960  23.553  1.00  0.00           H  
ATOM   2425 2HH2 ARG A 158      14.843  22.133  22.255  1.00  0.00           H  
ATOM   2426  N   LEU A 159       9.854  26.813  25.846  1.00  0.00           N  
ATOM   2427  CA  LEU A 159       8.996  27.132  24.710  1.00  0.00           C  
ATOM   2428  C   LEU A 159       9.396  28.442  24.062  1.00  0.00           C  
ATOM   2429  O   LEU A 159       9.385  28.568  22.838  1.00  0.00           O  
ATOM   2430  CB  LEU A 159       7.549  27.262  25.170  1.00  0.00           C  
ATOM   2431  CG  LEU A 159       6.875  26.008  25.684  1.00  0.00           C  
ATOM   2432  CD1 LEU A 159       5.541  26.423  26.266  1.00  0.00           C  
ATOM   2433  CD2 LEU A 159       6.727  24.983  24.558  1.00  0.00           C  
ATOM   2434  H   LEU A 159       9.443  26.748  26.773  1.00  0.00           H  
ATOM   2435  HA  LEU A 159       9.089  26.342  23.968  1.00  0.00           H  
ATOM   2436 1HB  LEU A 159       7.516  27.996  25.975  1.00  0.00           H  
ATOM   2437 2HB  LEU A 159       6.957  27.643  24.340  1.00  0.00           H  
ATOM   2438  HG  LEU A 159       7.465  25.572  26.480  1.00  0.00           H  
ATOM   2439 1HD1 LEU A 159       5.037  25.571  26.661  1.00  0.00           H  
ATOM   2440 2HD1 LEU A 159       5.709  27.141  27.063  1.00  0.00           H  
ATOM   2441 3HD1 LEU A 159       4.931  26.878  25.493  1.00  0.00           H  
ATOM   2442 1HD2 LEU A 159       6.230  24.091  24.936  1.00  0.00           H  
ATOM   2443 2HD2 LEU A 159       6.146  25.406  23.757  1.00  0.00           H  
ATOM   2444 3HD2 LEU A 159       7.706  24.706  24.177  1.00  0.00           H  
ATOM   2445  N   VAL A 160       9.755  29.412  24.890  1.00  0.00           N  
ATOM   2446  CA  VAL A 160      10.163  30.720  24.408  1.00  0.00           C  
ATOM   2447  C   VAL A 160      11.443  30.637  23.591  1.00  0.00           C  
ATOM   2448  O   VAL A 160      11.585  31.335  22.589  1.00  0.00           O  
ATOM   2449  CB  VAL A 160      10.312  31.702  25.578  1.00  0.00           C  
ATOM   2450  CG1 VAL A 160      10.983  32.980  25.109  1.00  0.00           C  
ATOM   2451  CG2 VAL A 160       8.914  32.013  26.133  1.00  0.00           C  
ATOM   2452  H   VAL A 160       9.729  29.236  25.891  1.00  0.00           H  
ATOM   2453  HA  VAL A 160       9.373  31.100  23.759  1.00  0.00           H  
ATOM   2454  HB  VAL A 160      10.932  31.256  26.356  1.00  0.00           H  
ATOM   2455 1HG1 VAL A 160      11.074  33.662  25.945  1.00  0.00           H  
ATOM   2456 2HG1 VAL A 160      11.976  32.762  24.717  1.00  0.00           H  
ATOM   2457 3HG1 VAL A 160      10.387  33.437  24.334  1.00  0.00           H  
ATOM   2458 1HG2 VAL A 160       8.984  32.702  26.961  1.00  0.00           H  
ATOM   2459 2HG2 VAL A 160       8.303  32.453  25.355  1.00  0.00           H  
ATOM   2460 3HG2 VAL A 160       8.446  31.093  26.473  1.00  0.00           H  
ATOM   2461  N   LYS A 161      12.377  29.793  24.014  1.00  0.00           N  
ATOM   2462  CA  LYS A 161      13.612  29.611  23.260  1.00  0.00           C  
ATOM   2463  C   LYS A 161      13.325  29.089  21.850  1.00  0.00           C  
ATOM   2464  O   LYS A 161      13.995  29.479  20.894  1.00  0.00           O  
ATOM   2465  CB  LYS A 161      14.550  28.635  23.977  1.00  0.00           C  
ATOM   2466  CG  LYS A 161      15.171  29.143  25.279  1.00  0.00           C  
ATOM   2467  CD  LYS A 161      16.316  30.106  25.034  1.00  0.00           C  
ATOM   2468  CE  LYS A 161      17.015  30.453  26.348  1.00  0.00           C  
ATOM   2469  NZ  LYS A 161      18.141  31.409  26.153  1.00  0.00           N  
ATOM   2470  H   LYS A 161      12.226  29.272  24.873  1.00  0.00           H  
ATOM   2471  HA  LYS A 161      14.106  30.578  23.161  1.00  0.00           H  
ATOM   2472 1HB  LYS A 161      14.007  27.717  24.209  1.00  0.00           H  
ATOM   2473 2HB  LYS A 161      15.365  28.362  23.306  1.00  0.00           H  
ATOM   2474 1HG  LYS A 161      14.409  29.660  25.862  1.00  0.00           H  
ATOM   2475 2HG  LYS A 161      15.535  28.296  25.863  1.00  0.00           H  
ATOM   2476 1HD  LYS A 161      17.039  29.645  24.357  1.00  0.00           H  
ATOM   2477 2HD  LYS A 161      15.943  31.020  24.577  1.00  0.00           H  
ATOM   2478 1HE  LYS A 161      16.292  30.894  27.033  1.00  0.00           H  
ATOM   2479 2HE  LYS A 161      17.406  29.537  26.791  1.00  0.00           H  
ATOM   2480 1HZ  LYS A 161      18.577  31.607  27.048  1.00  0.00           H  
ATOM   2481 2HZ  LYS A 161      18.825  31.004  25.530  1.00  0.00           H  
ATOM   2482 3HZ  LYS A 161      17.791  32.270  25.754  1.00  0.00           H  
ATOM   2483  N   GLU A 162      12.334  28.201  21.733  1.00  0.00           N  
ATOM   2484  CA  GLU A 162      11.979  27.618  20.439  1.00  0.00           C  
ATOM   2485  C   GLU A 162      11.133  28.547  19.573  1.00  0.00           C  
ATOM   2486  O   GLU A 162      11.288  28.579  18.350  1.00  0.00           O  
ATOM   2487  CB  GLU A 162      11.215  26.307  20.642  1.00  0.00           C  
ATOM   2488  CG  GLU A 162      12.042  25.191  21.217  1.00  0.00           C  
ATOM   2489  CD  GLU A 162      13.099  24.705  20.267  1.00  0.00           C  
ATOM   2490  OE1 GLU A 162      12.807  24.564  19.105  1.00  0.00           O  
ATOM   2491  OE2 GLU A 162      14.199  24.469  20.707  1.00  0.00           O  
ATOM   2492  H   GLU A 162      11.829  27.913  22.565  1.00  0.00           H  
ATOM   2493  HA  GLU A 162      12.900  27.401  19.902  1.00  0.00           H  
ATOM   2494 1HB  GLU A 162      10.369  26.475  21.310  1.00  0.00           H  
ATOM   2495 2HB  GLU A 162      10.816  25.967  19.685  1.00  0.00           H  
ATOM   2496 1HG  GLU A 162      12.528  25.567  22.113  1.00  0.00           H  
ATOM   2497 2HG  GLU A 162      11.388  24.365  21.504  1.00  0.00           H  
ATOM   2498  N   ALA A 163      10.221  29.283  20.197  1.00  0.00           N  
ATOM   2499  CA  ALA A 163       9.330  30.171  19.463  1.00  0.00           C  
ATOM   2500  C   ALA A 163      10.062  31.430  19.005  1.00  0.00           C  
ATOM   2501  O   ALA A 163      10.832  32.029  19.755  1.00  0.00           O  
ATOM   2502  CB  ALA A 163       8.134  30.529  20.328  1.00  0.00           C  
ATOM   2503  H   ALA A 163      10.129  29.206  21.206  1.00  0.00           H  
ATOM   2504  HA  ALA A 163       8.975  29.645  18.576  1.00  0.00           H  
ATOM   2505 1HB  ALA A 163       7.456  31.171  19.765  1.00  0.00           H  
ATOM   2506 2HB  ALA A 163       7.618  29.614  20.618  1.00  0.00           H  
ATOM   2507 3HB  ALA A 163       8.473  31.047  21.217  1.00  0.00           H  
ATOM   2508  N   THR A 164       9.781  31.857  17.779  1.00  0.00           N  
ATOM   2509  CA  THR A 164      10.371  33.075  17.232  1.00  0.00           C  
ATOM   2510  C   THR A 164       9.330  34.179  17.061  1.00  0.00           C  
ATOM   2511  O   THR A 164       9.668  35.338  16.818  1.00  0.00           O  
ATOM   2512  CB  THR A 164      11.045  32.777  15.881  1.00  0.00           C  
ATOM   2513  OG1 THR A 164      10.065  32.260  14.964  1.00  0.00           O  
ATOM   2514  CG2 THR A 164      12.160  31.744  16.068  1.00  0.00           C  
ATOM   2515  H   THR A 164       9.157  31.316  17.200  1.00  0.00           H  
ATOM   2516  HA  THR A 164      11.128  33.435  17.926  1.00  0.00           H  
ATOM   2517  HB  THR A 164      11.463  33.696  15.474  1.00  0.00           H  
ATOM   2518  HG1 THR A 164      10.457  32.171  14.090  1.00  0.00           H  
ATOM   2519 1HG2 THR A 164      12.630  31.537  15.106  1.00  0.00           H  
ATOM   2520 2HG2 THR A 164      12.906  32.135  16.759  1.00  0.00           H  
ATOM   2521 3HG2 THR A 164      11.748  30.817  16.472  1.00  0.00           H  
ATOM   2522  N   ASP A 165       8.061  33.803  17.179  1.00  0.00           N  
ATOM   2523  CA  ASP A 165       6.942  34.721  17.008  1.00  0.00           C  
ATOM   2524  C   ASP A 165       6.718  35.576  18.252  1.00  0.00           C  
ATOM   2525  O   ASP A 165       6.507  35.053  19.345  1.00  0.00           O  
ATOM   2526  CB  ASP A 165       5.677  33.937  16.675  1.00  0.00           C  
ATOM   2527  CG  ASP A 165       4.472  34.820  16.445  1.00  0.00           C  
ATOM   2528  OD1 ASP A 165       4.437  35.512  15.459  1.00  0.00           O  
ATOM   2529  OD2 ASP A 165       3.592  34.799  17.274  1.00  0.00           O  
ATOM   2530  H   ASP A 165       7.866  32.837  17.387  1.00  0.00           H  
ATOM   2531  HA  ASP A 165       7.166  35.386  16.175  1.00  0.00           H  
ATOM   2532 1HB  ASP A 165       5.847  33.340  15.779  1.00  0.00           H  
ATOM   2533 2HB  ASP A 165       5.463  33.247  17.485  1.00  0.00           H  
ATOM   2534  N   GLU A 166       6.776  36.893  18.087  1.00  0.00           N  
ATOM   2535  CA  GLU A 166       6.658  37.808  19.218  1.00  0.00           C  
ATOM   2536  C   GLU A 166       5.305  37.703  19.917  1.00  0.00           C  
ATOM   2537  O   GLU A 166       5.226  37.821  21.141  1.00  0.00           O  
ATOM   2538  CB  GLU A 166       6.890  39.248  18.763  1.00  0.00           C  
ATOM   2539  CG  GLU A 166       8.319  39.543  18.335  1.00  0.00           C  
ATOM   2540  CD  GLU A 166       8.487  40.926  17.776  1.00  0.00           C  
ATOM   2541  OE1 GLU A 166       7.500  41.606  17.628  1.00  0.00           O  
ATOM   2542  OE2 GLU A 166       9.598  41.302  17.494  1.00  0.00           O  
ATOM   2543  H   GLU A 166       6.932  37.265  17.160  1.00  0.00           H  
ATOM   2544  HA  GLU A 166       7.430  37.550  19.943  1.00  0.00           H  
ATOM   2545 1HB  GLU A 166       6.227  39.481  17.929  1.00  0.00           H  
ATOM   2546 2HB  GLU A 166       6.643  39.929  19.579  1.00  0.00           H  
ATOM   2547 1HG  GLU A 166       8.976  39.429  19.199  1.00  0.00           H  
ATOM   2548 2HG  GLU A 166       8.621  38.813  17.586  1.00  0.00           H  
ATOM   2549  N   GLU A 167       4.241  37.483  19.143  1.00  0.00           N  
ATOM   2550  CA  GLU A 167       2.907  37.385  19.726  1.00  0.00           C  
ATOM   2551  C   GLU A 167       2.802  36.116  20.559  1.00  0.00           C  
ATOM   2552  O   GLU A 167       2.256  36.130  21.663  1.00  0.00           O  
ATOM   2553  CB  GLU A 167       1.834  37.385  18.632  1.00  0.00           C  
ATOM   2554  CG  GLU A 167       0.392  37.466  19.141  1.00  0.00           C  
ATOM   2555  CD  GLU A 167       0.076  38.787  19.799  1.00  0.00           C  
ATOM   2556  OE1 GLU A 167       0.753  39.743  19.506  1.00  0.00           O  
ATOM   2557  OE2 GLU A 167      -0.838  38.844  20.588  1.00  0.00           O  
ATOM   2558  H   GLU A 167       4.362  37.389  18.142  1.00  0.00           H  
ATOM   2559  HA  GLU A 167       2.744  38.243  20.378  1.00  0.00           H  
ATOM   2560 1HB  GLU A 167       2.000  38.224  17.958  1.00  0.00           H  
ATOM   2561 2HB  GLU A 167       1.922  36.472  18.041  1.00  0.00           H  
ATOM   2562 1HG  GLU A 167      -0.285  37.324  18.297  1.00  0.00           H  
ATOM   2563 2HG  GLU A 167       0.220  36.656  19.848  1.00  0.00           H  
ATOM   2564  N   THR A 168       3.369  35.028  20.044  1.00  0.00           N  
ATOM   2565  CA  THR A 168       3.386  33.760  20.758  1.00  0.00           C  
ATOM   2566  C   THR A 168       4.067  33.910  22.102  1.00  0.00           C  
ATOM   2567  O   THR A 168       3.556  33.435  23.117  1.00  0.00           O  
ATOM   2568  CB  THR A 168       4.106  32.670  19.946  1.00  0.00           C  
ATOM   2569  OG1 THR A 168       3.392  32.439  18.731  1.00  0.00           O  
ATOM   2570  CG2 THR A 168       4.199  31.370  20.741  1.00  0.00           C  
ATOM   2571  H   THR A 168       3.771  35.075  19.113  1.00  0.00           H  
ATOM   2572  HA  THR A 168       2.356  33.443  20.927  1.00  0.00           H  
ATOM   2573  HB  THR A 168       5.113  33.006  19.708  1.00  0.00           H  
ATOM   2574  HG1 THR A 168       3.397  33.252  18.201  1.00  0.00           H  
ATOM   2575 1HG2 THR A 168       4.712  30.618  20.143  1.00  0.00           H  
ATOM   2576 2HG2 THR A 168       4.757  31.538  21.663  1.00  0.00           H  
ATOM   2577 3HG2 THR A 168       3.197  31.022  20.985  1.00  0.00           H  
ATOM   2578  N   ILE A 169       5.212  34.589  22.118  1.00  0.00           N  
ATOM   2579  CA  ILE A 169       5.926  34.773  23.368  1.00  0.00           C  
ATOM   2580  C   ILE A 169       5.089  35.595  24.329  1.00  0.00           C  
ATOM   2581  O   ILE A 169       4.973  35.250  25.503  1.00  0.00           O  
ATOM   2582  CB  ILE A 169       7.292  35.458  23.162  1.00  0.00           C  
ATOM   2583  CG1 ILE A 169       8.367  34.412  22.807  1.00  0.00           C  
ATOM   2584  CG2 ILE A 169       7.712  36.233  24.426  1.00  0.00           C  
ATOM   2585  CD1 ILE A 169       8.294  33.863  21.421  1.00  0.00           C  
ATOM   2586  H   ILE A 169       5.597  34.952  21.250  1.00  0.00           H  
ATOM   2587  HA  ILE A 169       6.101  33.797  23.813  1.00  0.00           H  
ATOM   2588  HB  ILE A 169       7.218  36.148  22.323  1.00  0.00           H  
ATOM   2589 1HG1 ILE A 169       9.332  34.857  22.924  1.00  0.00           H  
ATOM   2590 2HG1 ILE A 169       8.280  33.583  23.490  1.00  0.00           H  
ATOM   2591 1HG2 ILE A 169       8.672  36.713  24.250  1.00  0.00           H  
ATOM   2592 2HG2 ILE A 169       6.978  36.996  24.665  1.00  0.00           H  
ATOM   2593 3HG2 ILE A 169       7.802  35.539  25.262  1.00  0.00           H  
ATOM   2594 1HD1 ILE A 169       9.102  33.145  21.284  1.00  0.00           H  
ATOM   2595 2HD1 ILE A 169       7.341  33.368  21.261  1.00  0.00           H  
ATOM   2596 3HD1 ILE A 169       8.413  34.674  20.705  1.00  0.00           H  
ATOM   2597  N   ALA A 170       4.474  36.667  23.840  1.00  0.00           N  
ATOM   2598  CA  ALA A 170       3.664  37.507  24.706  1.00  0.00           C  
ATOM   2599  C   ALA A 170       2.572  36.690  25.378  1.00  0.00           C  
ATOM   2600  O   ALA A 170       2.282  36.881  26.560  1.00  0.00           O  
ATOM   2601  CB  ALA A 170       3.036  38.634  23.911  1.00  0.00           C  
ATOM   2602  H   ALA A 170       4.595  36.919  22.866  1.00  0.00           H  
ATOM   2603  HA  ALA A 170       4.310  37.921  25.479  1.00  0.00           H  
ATOM   2604 1HB  ALA A 170       2.450  39.268  24.578  1.00  0.00           H  
ATOM   2605 2HB  ALA A 170       3.821  39.217  23.441  1.00  0.00           H  
ATOM   2606 3HB  ALA A 170       2.384  38.214  23.142  1.00  0.00           H  
ATOM   2607  N   ARG A 171       1.978  35.770  24.622  1.00  0.00           N  
ATOM   2608  CA  ARG A 171       0.927  34.922  25.160  1.00  0.00           C  
ATOM   2609  C   ARG A 171       1.488  33.971  26.209  1.00  0.00           C  
ATOM   2610  O   ARG A 171       0.887  33.788  27.266  1.00  0.00           O  
ATOM   2611  CB  ARG A 171       0.253  34.143  24.039  1.00  0.00           C  
ATOM   2612  CG  ARG A 171      -0.592  34.997  23.102  1.00  0.00           C  
ATOM   2613  CD  ARG A 171      -1.151  34.206  21.981  1.00  0.00           C  
ATOM   2614  NE  ARG A 171      -1.903  35.041  21.051  1.00  0.00           N  
ATOM   2615  CZ  ARG A 171      -2.440  34.611  19.892  1.00  0.00           C  
ATOM   2616  NH1 ARG A 171      -2.313  33.352  19.533  1.00  0.00           N  
ATOM   2617  NH2 ARG A 171      -3.098  35.456  19.114  1.00  0.00           N  
ATOM   2618  H   ARG A 171       2.252  35.676  23.650  1.00  0.00           H  
ATOM   2619  HA  ARG A 171       0.177  35.555  25.635  1.00  0.00           H  
ATOM   2620 1HB  ARG A 171       1.013  33.653  23.433  1.00  0.00           H  
ATOM   2621 2HB  ARG A 171      -0.388  33.365  24.452  1.00  0.00           H  
ATOM   2622 1HG  ARG A 171      -1.421  35.433  23.657  1.00  0.00           H  
ATOM   2623 2HG  ARG A 171       0.019  35.797  22.679  1.00  0.00           H  
ATOM   2624 1HD  ARG A 171      -0.337  33.732  21.431  1.00  0.00           H  
ATOM   2625 2HD  ARG A 171      -1.820  33.442  22.374  1.00  0.00           H  
ATOM   2626  HE  ARG A 171      -2.026  36.017  21.289  1.00  0.00           H  
ATOM   2627 1HH1 ARG A 171      -1.816  32.696  20.128  1.00  0.00           H  
ATOM   2628 2HH1 ARG A 171      -2.715  33.030  18.667  1.00  0.00           H  
ATOM   2629 1HH2 ARG A 171      -3.200  36.424  19.389  1.00  0.00           H  
ATOM   2630 2HH2 ARG A 171      -3.501  35.133  18.248  1.00  0.00           H  
ATOM   2631  N   LEU A 172       2.665  33.409  25.936  1.00  0.00           N  
ATOM   2632  CA  LEU A 172       3.304  32.490  26.869  1.00  0.00           C  
ATOM   2633  C   LEU A 172       3.659  33.175  28.182  1.00  0.00           C  
ATOM   2634  O   LEU A 172       3.490  32.594  29.254  1.00  0.00           O  
ATOM   2635  CB  LEU A 172       4.579  31.904  26.244  1.00  0.00           C  
ATOM   2636  CG  LEU A 172       4.388  30.942  25.067  1.00  0.00           C  
ATOM   2637  CD1 LEU A 172       5.764  30.605  24.475  1.00  0.00           C  
ATOM   2638  CD2 LEU A 172       3.676  29.690  25.541  1.00  0.00           C  
ATOM   2639  H   LEU A 172       3.105  33.599  25.040  1.00  0.00           H  
ATOM   2640  HA  LEU A 172       2.608  31.688  27.092  1.00  0.00           H  
ATOM   2641 1HB  LEU A 172       5.193  32.730  25.890  1.00  0.00           H  
ATOM   2642 2HB  LEU A 172       5.130  31.379  27.011  1.00  0.00           H  
ATOM   2643  HG  LEU A 172       3.793  31.416  24.299  1.00  0.00           H  
ATOM   2644 1HD1 LEU A 172       5.644  29.930  23.632  1.00  0.00           H  
ATOM   2645 2HD1 LEU A 172       6.248  31.518  24.136  1.00  0.00           H  
ATOM   2646 3HD1 LEU A 172       6.382  30.130  25.235  1.00  0.00           H  
ATOM   2647 1HD2 LEU A 172       3.542  29.017  24.707  1.00  0.00           H  
ATOM   2648 2HD2 LEU A 172       4.274  29.204  26.307  1.00  0.00           H  
ATOM   2649 3HD2 LEU A 172       2.704  29.942  25.946  1.00  0.00           H  
ATOM   2650  N   ILE A 173       4.121  34.417  28.101  1.00  0.00           N  
ATOM   2651  CA  ILE A 173       4.473  35.158  29.305  1.00  0.00           C  
ATOM   2652  C   ILE A 173       3.212  35.501  30.083  1.00  0.00           C  
ATOM   2653  O   ILE A 173       3.180  35.366  31.307  1.00  0.00           O  
ATOM   2654  CB  ILE A 173       5.260  36.438  28.968  1.00  0.00           C  
ATOM   2655  CG1 ILE A 173       6.577  36.076  28.222  1.00  0.00           C  
ATOM   2656  CG2 ILE A 173       5.568  37.223  30.269  1.00  0.00           C  
ATOM   2657  CD1 ILE A 173       7.576  35.241  29.008  1.00  0.00           C  
ATOM   2658  H   ILE A 173       4.248  34.839  27.188  1.00  0.00           H  
ATOM   2659  HA  ILE A 173       5.090  34.527  29.938  1.00  0.00           H  
ATOM   2660  HB  ILE A 173       4.665  37.065  28.297  1.00  0.00           H  
ATOM   2661 1HG1 ILE A 173       6.325  35.511  27.341  1.00  0.00           H  
ATOM   2662 2HG1 ILE A 173       7.059  36.997  27.905  1.00  0.00           H  
ATOM   2663 1HG2 ILE A 173       6.120  38.130  30.025  1.00  0.00           H  
ATOM   2664 2HG2 ILE A 173       4.637  37.494  30.766  1.00  0.00           H  
ATOM   2665 3HG2 ILE A 173       6.165  36.609  30.945  1.00  0.00           H  
ATOM   2666 1HD1 ILE A 173       8.439  35.049  28.380  1.00  0.00           H  
ATOM   2667 2HD1 ILE A 173       7.891  35.783  29.897  1.00  0.00           H  
ATOM   2668 3HD1 ILE A 173       7.125  34.295  29.298  1.00  0.00           H  
ATOM   2669  N   ARG A 174       2.172  35.930  29.372  1.00  0.00           N  
ATOM   2670  CA  ARG A 174       0.898  36.230  30.009  1.00  0.00           C  
ATOM   2671  C   ARG A 174       0.378  34.996  30.740  1.00  0.00           C  
ATOM   2672  O   ARG A 174      -0.085  35.091  31.877  1.00  0.00           O  
ATOM   2673  CB  ARG A 174      -0.122  36.690  28.974  1.00  0.00           C  
ATOM   2674  CG  ARG A 174      -1.431  37.205  29.543  1.00  0.00           C  
ATOM   2675  CD  ARG A 174      -2.352  37.718  28.479  1.00  0.00           C  
ATOM   2676  NE  ARG A 174      -1.741  38.797  27.684  1.00  0.00           N  
ATOM   2677  CZ  ARG A 174      -1.386  38.720  26.374  1.00  0.00           C  
ATOM   2678  NH1 ARG A 174      -1.593  37.621  25.681  1.00  0.00           N  
ATOM   2679  NH2 ARG A 174      -0.829  39.769  25.784  1.00  0.00           N  
ATOM   2680  H   ARG A 174       2.264  36.051  28.370  1.00  0.00           H  
ATOM   2681  HA  ARG A 174       1.047  37.031  30.733  1.00  0.00           H  
ATOM   2682 1HB  ARG A 174       0.316  37.480  28.369  1.00  0.00           H  
ATOM   2683 2HB  ARG A 174      -0.358  35.860  28.309  1.00  0.00           H  
ATOM   2684 1HG  ARG A 174      -1.937  36.396  30.074  1.00  0.00           H  
ATOM   2685 2HG  ARG A 174      -1.225  38.019  30.238  1.00  0.00           H  
ATOM   2686 1HD  ARG A 174      -2.620  36.900  27.815  1.00  0.00           H  
ATOM   2687 2HD  ARG A 174      -3.252  38.111  28.950  1.00  0.00           H  
ATOM   2688  HE  ARG A 174      -1.559  39.677  28.161  1.00  0.00           H  
ATOM   2689 1HH1 ARG A 174      -2.019  36.819  26.117  1.00  0.00           H  
ATOM   2690 2HH1 ARG A 174      -1.327  37.585  24.707  1.00  0.00           H  
ATOM   2691 1HH2 ARG A 174      -0.658  40.622  26.317  1.00  0.00           H  
ATOM   2692 2HH2 ARG A 174      -0.568  39.726  24.812  1.00  0.00           H  
ATOM   2693  N   PHE A 175       0.492  33.831  30.100  1.00  0.00           N  
ATOM   2694  CA  PHE A 175       0.050  32.589  30.718  1.00  0.00           C  
ATOM   2695  C   PHE A 175       0.850  32.309  31.982  1.00  0.00           C  
ATOM   2696  O   PHE A 175       0.286  31.917  33.002  1.00  0.00           O  
ATOM   2697  CB  PHE A 175       0.212  31.405  29.755  1.00  0.00           C  
ATOM   2698  CG  PHE A 175      -0.766  31.368  28.591  1.00  0.00           C  
ATOM   2699  CD1 PHE A 175      -0.336  30.968  27.327  1.00  0.00           C  
ATOM   2700  CD2 PHE A 175      -2.102  31.719  28.746  1.00  0.00           C  
ATOM   2701  CE1 PHE A 175      -1.204  30.924  26.260  1.00  0.00           C  
ATOM   2702  CE2 PHE A 175      -2.971  31.675  27.676  1.00  0.00           C  
ATOM   2703  CZ  PHE A 175      -2.521  31.277  26.431  1.00  0.00           C  
ATOM   2704  H   PHE A 175       0.868  33.812  29.157  1.00  0.00           H  
ATOM   2705  HA  PHE A 175      -0.996  32.693  31.000  1.00  0.00           H  
ATOM   2706 1HB  PHE A 175       1.220  31.413  29.343  1.00  0.00           H  
ATOM   2707 2HB  PHE A 175       0.102  30.478  30.315  1.00  0.00           H  
ATOM   2708  HD1 PHE A 175       0.704  30.689  27.185  1.00  0.00           H  
ATOM   2709  HD2 PHE A 175      -2.472  32.032  29.719  1.00  0.00           H  
ATOM   2710  HE1 PHE A 175      -0.847  30.610  25.281  1.00  0.00           H  
ATOM   2711  HE2 PHE A 175      -4.014  31.955  27.815  1.00  0.00           H  
ATOM   2712  HZ  PHE A 175      -3.209  31.240  25.587  1.00  0.00           H  
ATOM   2713  N   LEU A 176       2.161  32.530  31.925  1.00  0.00           N  
ATOM   2714  CA  LEU A 176       3.012  32.268  33.075  1.00  0.00           C  
ATOM   2715  C   LEU A 176       2.655  33.171  34.245  1.00  0.00           C  
ATOM   2716  O   LEU A 176       2.645  32.732  35.397  1.00  0.00           O  
ATOM   2717  CB  LEU A 176       4.486  32.452  32.701  1.00  0.00           C  
ATOM   2718  CG  LEU A 176       5.516  32.115  33.798  1.00  0.00           C  
ATOM   2719  CD1 LEU A 176       5.305  30.665  34.310  1.00  0.00           C  
ATOM   2720  CD2 LEU A 176       6.915  32.267  33.197  1.00  0.00           C  
ATOM   2721  H   LEU A 176       2.581  32.844  31.054  1.00  0.00           H  
ATOM   2722  HA  LEU A 176       2.854  31.238  33.374  1.00  0.00           H  
ATOM   2723 1HB  LEU A 176       4.699  31.865  31.828  1.00  0.00           H  
ATOM   2724 2HB  LEU A 176       4.635  33.502  32.437  1.00  0.00           H  
ATOM   2725  HG  LEU A 176       5.397  32.800  34.641  1.00  0.00           H  
ATOM   2726 1HD1 LEU A 176       6.033  30.442  35.078  1.00  0.00           H  
ATOM   2727 2HD1 LEU A 176       4.312  30.560  34.739  1.00  0.00           H  
ATOM   2728 3HD1 LEU A 176       5.421  29.959  33.497  1.00  0.00           H  
ATOM   2729 1HD2 LEU A 176       7.663  32.043  33.951  1.00  0.00           H  
ATOM   2730 2HD2 LEU A 176       7.029  31.582  32.362  1.00  0.00           H  
ATOM   2731 3HD2 LEU A 176       7.049  33.283  32.843  1.00  0.00           H  
ATOM   2732  N   MET A 177       2.351  34.429  33.952  1.00  0.00           N  
ATOM   2733  CA  MET A 177       1.959  35.355  35.001  1.00  0.00           C  
ATOM   2734  C   MET A 177       0.641  34.930  35.638  1.00  0.00           C  
ATOM   2735  O   MET A 177       0.476  35.022  36.857  1.00  0.00           O  
ATOM   2736  CB  MET A 177       1.853  36.763  34.447  1.00  0.00           C  
ATOM   2737  CG  MET A 177       3.181  37.382  34.052  1.00  0.00           C  
ATOM   2738  SD  MET A 177       4.285  37.603  35.462  1.00  0.00           S  
ATOM   2739  CE  MET A 177       5.660  38.425  34.686  1.00  0.00           C  
ATOM   2740  H   MET A 177       2.405  34.745  32.988  1.00  0.00           H  
ATOM   2741  HA  MET A 177       2.722  35.338  35.778  1.00  0.00           H  
ATOM   2742 1HB  MET A 177       1.213  36.755  33.561  1.00  0.00           H  
ATOM   2743 2HB  MET A 177       1.381  37.396  35.185  1.00  0.00           H  
ATOM   2744 1HG  MET A 177       3.674  36.738  33.328  1.00  0.00           H  
ATOM   2745 2HG  MET A 177       3.011  38.351  33.586  1.00  0.00           H  
ATOM   2746 1HE  MET A 177       6.433  38.630  35.431  1.00  0.00           H  
ATOM   2747 2HE  MET A 177       6.067  37.794  33.901  1.00  0.00           H  
ATOM   2748 3HE  MET A 177       5.320  39.352  34.252  1.00  0.00           H  
ATOM   2749  N   GLU A 178      -0.284  34.431  34.818  1.00  0.00           N  
ATOM   2750  CA  GLU A 178      -1.559  33.944  35.329  1.00  0.00           C  
ATOM   2751  C   GLU A 178      -1.347  32.744  36.246  1.00  0.00           C  
ATOM   2752  O   GLU A 178      -2.019  32.610  37.270  1.00  0.00           O  
ATOM   2753  CB  GLU A 178      -2.501  33.570  34.180  1.00  0.00           C  
ATOM   2754  CG  GLU A 178      -3.066  34.759  33.410  1.00  0.00           C  
ATOM   2755  CD  GLU A 178      -3.893  34.344  32.224  1.00  0.00           C  
ATOM   2756  OE1 GLU A 178      -3.954  33.169  31.952  1.00  0.00           O  
ATOM   2757  OE2 GLU A 178      -4.464  35.201  31.591  1.00  0.00           O  
ATOM   2758  H   GLU A 178      -0.105  34.407  33.818  1.00  0.00           H  
ATOM   2759  HA  GLU A 178      -2.023  34.739  35.911  1.00  0.00           H  
ATOM   2760 1HB  GLU A 178      -1.973  32.942  33.467  1.00  0.00           H  
ATOM   2761 2HB  GLU A 178      -3.339  32.988  34.567  1.00  0.00           H  
ATOM   2762 1HG  GLU A 178      -3.690  35.345  34.084  1.00  0.00           H  
ATOM   2763 2HG  GLU A 178      -2.246  35.391  33.077  1.00  0.00           H  
ATOM   2764  N   ILE A 179      -0.387  31.890  35.895  1.00  0.00           N  
ATOM   2765  CA  ILE A 179      -0.081  30.725  36.713  1.00  0.00           C  
ATOM   2766  C   ILE A 179       0.437  31.172  38.074  1.00  0.00           C  
ATOM   2767  O   ILE A 179       0.030  30.638  39.105  1.00  0.00           O  
ATOM   2768  CB  ILE A 179       0.952  29.803  36.029  1.00  0.00           C  
ATOM   2769  CG1 ILE A 179       0.335  29.181  34.766  1.00  0.00           C  
ATOM   2770  CG2 ILE A 179       1.375  28.706  36.998  1.00  0.00           C  
ATOM   2771  CD1 ILE A 179       1.320  28.486  33.839  1.00  0.00           C  
ATOM   2772  H   ILE A 179       0.120  32.049  35.029  1.00  0.00           H  
ATOM   2773  HA  ILE A 179      -0.999  30.158  36.865  1.00  0.00           H  
ATOM   2774  HB  ILE A 179       1.819  30.382  35.730  1.00  0.00           H  
ATOM   2775 1HG1 ILE A 179      -0.393  28.466  35.074  1.00  0.00           H  
ATOM   2776 2HG1 ILE A 179      -0.167  29.961  34.206  1.00  0.00           H  
ATOM   2777 1HG2 ILE A 179       2.102  28.050  36.525  1.00  0.00           H  
ATOM   2778 2HG2 ILE A 179       1.819  29.143  37.885  1.00  0.00           H  
ATOM   2779 3HG2 ILE A 179       0.497  28.128  37.277  1.00  0.00           H  
ATOM   2780 1HD1 ILE A 179       0.778  28.082  32.980  1.00  0.00           H  
ATOM   2781 2HD1 ILE A 179       2.061  29.199  33.495  1.00  0.00           H  
ATOM   2782 3HD1 ILE A 179       1.813  27.673  34.362  1.00  0.00           H  
ATOM   2783  N   ALA A 180       1.340  32.155  38.077  1.00  0.00           N  
ATOM   2784  CA  ALA A 180       1.900  32.679  39.321  1.00  0.00           C  
ATOM   2785  C   ALA A 180       0.810  33.248  40.228  1.00  0.00           C  
ATOM   2786  O   ALA A 180       0.855  33.065  41.445  1.00  0.00           O  
ATOM   2787  CB  ALA A 180       2.936  33.751  39.018  1.00  0.00           C  
ATOM   2788  H   ALA A 180       1.655  32.536  37.189  1.00  0.00           H  
ATOM   2789  HA  ALA A 180       2.379  31.857  39.851  1.00  0.00           H  
ATOM   2790 1HB  ALA A 180       3.370  34.119  39.945  1.00  0.00           H  
ATOM   2791 2HB  ALA A 180       3.722  33.329  38.391  1.00  0.00           H  
ATOM   2792 3HB  ALA A 180       2.457  34.575  38.491  1.00  0.00           H  
ATOM   2793  N   LEU A 181      -0.186  33.914  39.638  1.00  0.00           N  
ATOM   2794  CA  LEU A 181      -1.288  34.463  40.424  1.00  0.00           C  
ATOM   2795  C   LEU A 181      -2.094  33.355  41.093  1.00  0.00           C  
ATOM   2796  O   LEU A 181      -2.495  33.484  42.251  1.00  0.00           O  
ATOM   2797  CB  LEU A 181      -2.215  35.316  39.541  1.00  0.00           C  
ATOM   2798  CG  LEU A 181      -1.665  36.690  39.075  1.00  0.00           C  
ATOM   2799  CD1 LEU A 181      -2.573  37.257  37.989  1.00  0.00           C  
ATOM   2800  CD2 LEU A 181      -1.617  37.650  40.263  1.00  0.00           C  
ATOM   2801  H   LEU A 181      -0.162  34.054  38.631  1.00  0.00           H  
ATOM   2802  HA  LEU A 181      -0.868  35.091  41.206  1.00  0.00           H  
ATOM   2803 1HB  LEU A 181      -2.458  34.743  38.649  1.00  0.00           H  
ATOM   2804 2HB  LEU A 181      -3.142  35.498  40.088  1.00  0.00           H  
ATOM   2805  HG  LEU A 181      -0.663  36.563  38.661  1.00  0.00           H  
ATOM   2806 1HD1 LEU A 181      -2.186  38.223  37.660  1.00  0.00           H  
ATOM   2807 2HD1 LEU A 181      -2.605  36.575  37.142  1.00  0.00           H  
ATOM   2808 3HD1 LEU A 181      -3.579  37.388  38.387  1.00  0.00           H  
ATOM   2809 1HD2 LEU A 181      -1.235  38.618  39.928  1.00  0.00           H  
ATOM   2810 2HD2 LEU A 181      -2.622  37.781  40.669  1.00  0.00           H  
ATOM   2811 3HD2 LEU A 181      -0.965  37.255  41.036  1.00  0.00           H  
ATOM   2812  N   VAL A 182      -2.302  32.250  40.375  1.00  0.00           N  
ATOM   2813  CA  VAL A 182      -3.032  31.115  40.929  1.00  0.00           C  
ATOM   2814  C   VAL A 182      -2.272  30.497  42.092  1.00  0.00           C  
ATOM   2815  O   VAL A 182      -2.864  30.141  43.112  1.00  0.00           O  
ATOM   2816  CB  VAL A 182      -3.301  30.044  39.852  1.00  0.00           C  
ATOM   2817  CG1 VAL A 182      -3.882  28.774  40.495  1.00  0.00           C  
ATOM   2818  CG2 VAL A 182      -4.274  30.599  38.830  1.00  0.00           C  
ATOM   2819  H   VAL A 182      -1.961  32.213  39.420  1.00  0.00           H  
ATOM   2820  HA  VAL A 182      -3.993  31.474  41.299  1.00  0.00           H  
ATOM   2821  HB  VAL A 182      -2.362  29.776  39.362  1.00  0.00           H  
ATOM   2822 1HG1 VAL A 182      -4.068  28.028  39.723  1.00  0.00           H  
ATOM   2823 2HG1 VAL A 182      -3.179  28.370  41.222  1.00  0.00           H  
ATOM   2824 3HG1 VAL A 182      -4.818  29.017  40.995  1.00  0.00           H  
ATOM   2825 1HG2 VAL A 182      -4.463  29.850  38.065  1.00  0.00           H  
ATOM   2826 2HG2 VAL A 182      -5.209  30.860  39.323  1.00  0.00           H  
ATOM   2827 3HG2 VAL A 182      -3.850  31.488  38.369  1.00  0.00           H  
ATOM   2828  N   VAL A 183      -0.957  30.372  41.938  1.00  0.00           N  
ATOM   2829  CA  VAL A 183      -0.125  29.819  42.997  1.00  0.00           C  
ATOM   2830  C   VAL A 183      -0.158  30.715  44.232  1.00  0.00           C  
ATOM   2831  O   VAL A 183      -0.250  30.224  45.360  1.00  0.00           O  
ATOM   2832  CB  VAL A 183       1.318  29.626  42.499  1.00  0.00           C  
ATOM   2833  CG1 VAL A 183       2.243  29.220  43.655  1.00  0.00           C  
ATOM   2834  CG2 VAL A 183       1.324  28.560  41.414  1.00  0.00           C  
ATOM   2835  H   VAL A 183      -0.536  30.663  41.062  1.00  0.00           H  
ATOM   2836  HA  VAL A 183      -0.522  28.840  43.269  1.00  0.00           H  
ATOM   2837  HB  VAL A 183       1.689  30.568  42.092  1.00  0.00           H  
ATOM   2838 1HG1 VAL A 183       3.257  29.092  43.282  1.00  0.00           H  
ATOM   2839 2HG1 VAL A 183       2.240  29.993  44.422  1.00  0.00           H  
ATOM   2840 3HG1 VAL A 183       1.897  28.283  44.087  1.00  0.00           H  
ATOM   2841 1HG2 VAL A 183       2.326  28.415  41.039  1.00  0.00           H  
ATOM   2842 2HG2 VAL A 183       0.953  27.618  41.823  1.00  0.00           H  
ATOM   2843 3HG2 VAL A 183       0.682  28.875  40.598  1.00  0.00           H  
ATOM   2844  N   ALA A 184      -0.088  32.030  44.024  1.00  0.00           N  
ATOM   2845  CA  ALA A 184      -0.153  32.978  45.131  1.00  0.00           C  
ATOM   2846  C   ALA A 184      -1.471  32.836  45.896  1.00  0.00           C  
ATOM   2847  O   ALA A 184      -1.487  32.873  47.129  1.00  0.00           O  
ATOM   2848  CB  ALA A 184      -0.001  34.398  44.604  1.00  0.00           C  
ATOM   2849  H   ALA A 184       0.022  32.379  43.076  1.00  0.00           H  
ATOM   2850  HA  ALA A 184       0.665  32.757  45.817  1.00  0.00           H  
ATOM   2851 1HB  ALA A 184      -0.027  35.103  45.429  1.00  0.00           H  
ATOM   2852 2HB  ALA A 184       0.946  34.488  44.077  1.00  0.00           H  
ATOM   2853 3HB  ALA A 184      -0.819  34.617  43.917  1.00  0.00           H  
ATOM   2854  N   GLU A 185      -2.570  32.641  45.161  1.00  0.00           N  
ATOM   2855  CA  GLU A 185      -3.886  32.452  45.766  1.00  0.00           C  
ATOM   2856  C   GLU A 185      -3.964  31.122  46.506  1.00  0.00           C  
ATOM   2857  O   GLU A 185      -4.545  31.038  47.588  1.00  0.00           O  
ATOM   2858  CB  GLU A 185      -4.980  32.513  44.696  1.00  0.00           C  
ATOM   2859  CG  GLU A 185      -6.415  32.300  45.213  1.00  0.00           C  
ATOM   2860  CD  GLU A 185      -6.919  33.396  46.123  1.00  0.00           C  
ATOM   2861  OE1 GLU A 185      -6.426  34.492  46.036  1.00  0.00           O  
ATOM   2862  OE2 GLU A 185      -7.810  33.130  46.902  1.00  0.00           O  
ATOM   2863  H   GLU A 185      -2.492  32.647  44.149  1.00  0.00           H  
ATOM   2864  HA  GLU A 185      -4.056  33.254  46.486  1.00  0.00           H  
ATOM   2865 1HB  GLU A 185      -4.942  33.484  44.200  1.00  0.00           H  
ATOM   2866 2HB  GLU A 185      -4.786  31.755  43.938  1.00  0.00           H  
ATOM   2867 1HG  GLU A 185      -7.082  32.223  44.355  1.00  0.00           H  
ATOM   2868 2HG  GLU A 185      -6.457  31.351  45.746  1.00  0.00           H  
ATOM   2869  N   ALA A 186      -3.375  30.080  45.918  1.00  0.00           N  
ATOM   2870  CA  ALA A 186      -3.385  28.765  46.540  1.00  0.00           C  
ATOM   2871  C   ALA A 186      -2.700  28.806  47.898  1.00  0.00           C  
ATOM   2872  O   ALA A 186      -3.200  28.239  48.871  1.00  0.00           O  
ATOM   2873  CB  ALA A 186      -2.691  27.754  45.643  1.00  0.00           C  
ATOM   2874  H   ALA A 186      -2.937  30.200  45.011  1.00  0.00           H  
ATOM   2875  HA  ALA A 186      -4.422  28.466  46.693  1.00  0.00           H  
ATOM   2876 1HB  ALA A 186      -2.720  26.768  46.108  1.00  0.00           H  
ATOM   2877 2HB  ALA A 186      -3.198  27.724  44.680  1.00  0.00           H  
ATOM   2878 3HB  ALA A 186      -1.655  28.054  45.497  1.00  0.00           H  
ATOM   2879  N   ASN A 187      -1.577  29.518  47.973  1.00  0.00           N  
ATOM   2880  CA  ASN A 187      -0.851  29.618  49.227  1.00  0.00           C  
ATOM   2881  C   ASN A 187      -1.616  30.445  50.242  1.00  0.00           C  
ATOM   2882  O   ASN A 187      -1.632  30.113  51.427  1.00  0.00           O  
ATOM   2883  CB  ASN A 187       0.533  30.177  48.996  1.00  0.00           C  
ATOM   2884  CG  ASN A 187       1.472  29.146  48.462  1.00  0.00           C  
ATOM   2885  OD1 ASN A 187       2.128  28.442  49.244  1.00  0.00           O  
ATOM   2886  ND2 ASN A 187       1.547  29.023  47.166  1.00  0.00           N  
ATOM   2887  H   ASN A 187      -1.208  29.962  47.137  1.00  0.00           H  
ATOM   2888  HA  ASN A 187      -0.746  28.617  49.642  1.00  0.00           H  
ATOM   2889 1HB  ASN A 187       0.477  31.005  48.288  1.00  0.00           H  
ATOM   2890 2HB  ASN A 187       0.930  30.570  49.934  1.00  0.00           H  
ATOM   2891 1HD2 ASN A 187       2.156  28.331  46.771  1.00  0.00           H  
ATOM   2892 2HD2 ASN A 187       0.985  29.610  46.571  1.00  0.00           H  
ATOM   2893  N   PHE A 188      -2.296  31.490  49.784  1.00  0.00           N  
ATOM   2894  CA  PHE A 188      -3.099  32.286  50.695  1.00  0.00           C  
ATOM   2895  C   PHE A 188      -4.183  31.455  51.352  1.00  0.00           C  
ATOM   2896  O   PHE A 188      -4.365  31.515  52.569  1.00  0.00           O  
ATOM   2897  CB  PHE A 188      -3.750  33.456  49.987  1.00  0.00           C  
ATOM   2898  CG  PHE A 188      -4.740  34.145  50.859  1.00  0.00           C  
ATOM   2899  CD1 PHE A 188      -4.339  34.749  52.039  1.00  0.00           C  
ATOM   2900  CD2 PHE A 188      -6.075  34.193  50.506  1.00  0.00           C  
ATOM   2901  CE1 PHE A 188      -5.247  35.381  52.849  1.00  0.00           C  
ATOM   2902  CE2 PHE A 188      -6.989  34.830  51.316  1.00  0.00           C  
ATOM   2903  CZ  PHE A 188      -6.574  35.427  52.490  1.00  0.00           C  
ATOM   2904  H   PHE A 188      -2.233  31.747  48.804  1.00  0.00           H  
ATOM   2905  HA  PHE A 188      -2.446  32.678  51.472  1.00  0.00           H  
ATOM   2906 1HB  PHE A 188      -2.993  34.155  49.687  1.00  0.00           H  
ATOM   2907 2HB  PHE A 188      -4.261  33.111  49.089  1.00  0.00           H  
ATOM   2908  HD1 PHE A 188      -3.291  34.712  52.331  1.00  0.00           H  
ATOM   2909  HD2 PHE A 188      -6.401  33.719  49.577  1.00  0.00           H  
ATOM   2910  HE1 PHE A 188      -4.913  35.842  53.774  1.00  0.00           H  
ATOM   2911  HE2 PHE A 188      -8.038  34.864  51.028  1.00  0.00           H  
ATOM   2912  HZ  PHE A 188      -7.296  35.930  53.130  1.00  0.00           H  
ATOM   2913  N   ARG A 189      -4.911  30.687  50.548  1.00  0.00           N  
ATOM   2914  CA  ARG A 189      -5.995  29.877  51.083  1.00  0.00           C  
ATOM   2915  C   ARG A 189      -5.469  28.910  52.135  1.00  0.00           C  
ATOM   2916  O   ARG A 189      -6.094  28.725  53.179  1.00  0.00           O  
ATOM   2917  CB  ARG A 189      -6.688  29.116  49.965  1.00  0.00           C  
ATOM   2918  CG  ARG A 189      -7.496  30.005  49.022  1.00  0.00           C  
ATOM   2919  CD  ARG A 189      -8.077  29.249  47.890  1.00  0.00           C  
ATOM   2920  NE  ARG A 189      -8.731  30.134  46.935  1.00  0.00           N  
ATOM   2921  CZ  ARG A 189      -9.413  29.731  45.839  1.00  0.00           C  
ATOM   2922  NH1 ARG A 189      -9.542  28.447  45.563  1.00  0.00           N  
ATOM   2923  NH2 ARG A 189      -9.954  30.637  45.040  1.00  0.00           N  
ATOM   2924  H   ARG A 189      -4.720  30.681  49.552  1.00  0.00           H  
ATOM   2925  HA  ARG A 189      -6.724  30.539  51.552  1.00  0.00           H  
ATOM   2926 1HB  ARG A 189      -5.943  28.590  49.367  1.00  0.00           H  
ATOM   2927 2HB  ARG A 189      -7.360  28.367  50.387  1.00  0.00           H  
ATOM   2928 1HG  ARG A 189      -8.314  30.469  49.572  1.00  0.00           H  
ATOM   2929 2HG  ARG A 189      -6.851  30.784  48.611  1.00  0.00           H  
ATOM   2930 1HD  ARG A 189      -7.284  28.710  47.370  1.00  0.00           H  
ATOM   2931 2HD  ARG A 189      -8.816  28.544  48.266  1.00  0.00           H  
ATOM   2932  HE  ARG A 189      -8.653  31.138  47.095  1.00  0.00           H  
ATOM   2933 1HH1 ARG A 189      -9.126  27.743  46.171  1.00  0.00           H  
ATOM   2934 2HH1 ARG A 189     -10.051  28.153  44.742  1.00  0.00           H  
ATOM   2935 1HH2 ARG A 189      -9.853  31.622  45.252  1.00  0.00           H  
ATOM   2936 2HH2 ARG A 189     -10.466  30.348  44.220  1.00  0.00           H  
ATOM   2937  N   LEU A 190      -4.301  28.324  51.884  1.00  0.00           N  
ATOM   2938  CA  LEU A 190      -3.706  27.402  52.844  1.00  0.00           C  
ATOM   2939  C   LEU A 190      -3.359  28.104  54.149  1.00  0.00           C  
ATOM   2940  O   LEU A 190      -3.559  27.549  55.229  1.00  0.00           O  
ATOM   2941  CB  LEU A 190      -2.438  26.775  52.257  1.00  0.00           C  
ATOM   2942  CG  LEU A 190      -2.634  25.810  51.094  1.00  0.00           C  
ATOM   2943  CD1 LEU A 190      -1.257  25.419  50.544  1.00  0.00           C  
ATOM   2944  CD2 LEU A 190      -3.410  24.592  51.571  1.00  0.00           C  
ATOM   2945  H   LEU A 190      -3.833  28.499  50.998  1.00  0.00           H  
ATOM   2946  HA  LEU A 190      -4.432  26.626  53.068  1.00  0.00           H  
ATOM   2947 1HB  LEU A 190      -1.793  27.581  51.904  1.00  0.00           H  
ATOM   2948 2HB  LEU A 190      -1.920  26.245  53.040  1.00  0.00           H  
ATOM   2949  HG  LEU A 190      -3.193  26.298  50.302  1.00  0.00           H  
ATOM   2950 1HD1 LEU A 190      -1.376  24.739  49.707  1.00  0.00           H  
ATOM   2951 2HD1 LEU A 190      -0.735  26.314  50.208  1.00  0.00           H  
ATOM   2952 3HD1 LEU A 190      -0.675  24.934  51.326  1.00  0.00           H  
ATOM   2953 1HD2 LEU A 190      -3.553  23.912  50.745  1.00  0.00           H  
ATOM   2954 2HD2 LEU A 190      -2.854  24.097  52.361  1.00  0.00           H  
ATOM   2955 3HD2 LEU A 190      -4.381  24.893  51.946  1.00  0.00           H  
ATOM   2956  N   ILE A 191      -2.864  29.332  54.049  1.00  0.00           N  
ATOM   2957  CA  ILE A 191      -2.527  30.121  55.225  1.00  0.00           C  
ATOM   2958  C   ILE A 191      -3.772  30.450  56.034  1.00  0.00           C  
ATOM   2959  O   ILE A 191      -3.759  30.362  57.264  1.00  0.00           O  
ATOM   2960  CB  ILE A 191      -1.785  31.404  54.814  1.00  0.00           C  
ATOM   2961  CG1 ILE A 191      -0.395  31.028  54.188  1.00  0.00           C  
ATOM   2962  CG2 ILE A 191      -1.645  32.356  56.004  1.00  0.00           C  
ATOM   2963  CD1 ILE A 191       0.612  30.384  55.137  1.00  0.00           C  
ATOM   2964  H   ILE A 191      -2.707  29.724  53.125  1.00  0.00           H  
ATOM   2965  HA  ILE A 191      -1.872  29.529  55.859  1.00  0.00           H  
ATOM   2966  HB  ILE A 191      -2.357  31.906  54.033  1.00  0.00           H  
ATOM   2967 1HG1 ILE A 191      -0.561  30.324  53.393  1.00  0.00           H  
ATOM   2968 2HG1 ILE A 191       0.049  31.918  53.764  1.00  0.00           H  
ATOM   2969 1HG2 ILE A 191      -1.136  33.259  55.696  1.00  0.00           H  
ATOM   2970 2HG2 ILE A 191      -2.631  32.617  56.389  1.00  0.00           H  
ATOM   2971 3HG2 ILE A 191      -1.082  31.878  56.779  1.00  0.00           H  
ATOM   2972 1HD1 ILE A 191       1.522  30.163  54.586  1.00  0.00           H  
ATOM   2973 2HD1 ILE A 191       0.842  31.068  55.949  1.00  0.00           H  
ATOM   2974 3HD1 ILE A 191       0.212  29.460  55.545  1.00  0.00           H  
ATOM   2975  N   LYS A 192      -4.847  30.825  55.348  1.00  0.00           N  
ATOM   2976  CA  LYS A 192      -6.106  31.102  56.024  1.00  0.00           C  
ATOM   2977  C   LYS A 192      -6.598  29.852  56.742  1.00  0.00           C  
ATOM   2978  O   LYS A 192      -7.036  29.920  57.892  1.00  0.00           O  
ATOM   2979  CB  LYS A 192      -7.157  31.601  55.030  1.00  0.00           C  
ATOM   2980  CG  LYS A 192      -8.500  31.965  55.655  1.00  0.00           C  
ATOM   2981  CD  LYS A 192      -9.423  32.620  54.632  1.00  0.00           C  
ATOM   2982  CE  LYS A 192     -10.733  33.083  55.263  1.00  0.00           C  
ATOM   2983  NZ  LYS A 192     -11.656  31.938  55.575  1.00  0.00           N  
ATOM   2984  H   LYS A 192      -4.785  30.913  54.339  1.00  0.00           H  
ATOM   2985  HA  LYS A 192      -5.937  31.873  56.773  1.00  0.00           H  
ATOM   2986 1HB  LYS A 192      -6.774  32.479  54.509  1.00  0.00           H  
ATOM   2987 2HB  LYS A 192      -7.338  30.830  54.279  1.00  0.00           H  
ATOM   2988 1HG  LYS A 192      -8.978  31.061  56.038  1.00  0.00           H  
ATOM   2989 2HG  LYS A 192      -8.341  32.649  56.489  1.00  0.00           H  
ATOM   2990 1HD  LYS A 192      -8.918  33.481  54.188  1.00  0.00           H  
ATOM   2991 2HD  LYS A 192      -9.645  31.906  53.838  1.00  0.00           H  
ATOM   2992 1HE  LYS A 192     -10.514  33.621  56.183  1.00  0.00           H  
ATOM   2993 2HE  LYS A 192     -11.235  33.759  54.571  1.00  0.00           H  
ATOM   2994 1HZ  LYS A 192     -12.506  32.299  55.981  1.00  0.00           H  
ATOM   2995 2HZ  LYS A 192     -11.875  31.445  54.722  1.00  0.00           H  
ATOM   2996 3HZ  LYS A 192     -11.227  31.287  56.235  1.00  0.00           H  
ATOM   2997  N   PHE A 193      -6.499  28.705  56.074  1.00  0.00           N  
ATOM   2998  CA  PHE A 193      -6.929  27.446  56.657  1.00  0.00           C  
ATOM   2999  C   PHE A 193      -6.061  27.086  57.855  1.00  0.00           C  
ATOM   3000  O   PHE A 193      -6.557  26.579  58.858  1.00  0.00           O  
ATOM   3001  CB  PHE A 193      -6.868  26.327  55.621  1.00  0.00           C  
ATOM   3002  CG  PHE A 193      -7.809  26.507  54.444  1.00  0.00           C  
ATOM   3003  CD1 PHE A 193      -8.964  27.293  54.529  1.00  0.00           C  
ATOM   3004  CD2 PHE A 193      -7.530  25.890  53.234  1.00  0.00           C  
ATOM   3005  CE1 PHE A 193      -9.794  27.439  53.436  1.00  0.00           C  
ATOM   3006  CE2 PHE A 193      -8.361  26.035  52.155  1.00  0.00           C  
ATOM   3007  CZ  PHE A 193      -9.495  26.808  52.249  1.00  0.00           C  
ATOM   3008  H   PHE A 193      -6.141  28.714  55.123  1.00  0.00           H  
ATOM   3009  HA  PHE A 193      -7.954  27.552  57.014  1.00  0.00           H  
ATOM   3010 1HB  PHE A 193      -5.852  26.249  55.234  1.00  0.00           H  
ATOM   3011 2HB  PHE A 193      -7.107  25.381  56.101  1.00  0.00           H  
ATOM   3012  HD1 PHE A 193      -9.218  27.797  55.457  1.00  0.00           H  
ATOM   3013  HD2 PHE A 193      -6.637  25.282  53.144  1.00  0.00           H  
ATOM   3014  HE1 PHE A 193     -10.685  28.052  53.515  1.00  0.00           H  
ATOM   3015  HE2 PHE A 193      -8.121  25.541  51.229  1.00  0.00           H  
ATOM   3016  HZ  PHE A 193     -10.153  26.922  51.385  1.00  0.00           H  
ATOM   3017  N   ALA A 194      -4.759  27.355  57.742  1.00  0.00           N  
ATOM   3018  CA  ALA A 194      -3.851  27.084  58.853  1.00  0.00           C  
ATOM   3019  C   ALA A 194      -4.257  27.908  60.058  1.00  0.00           C  
ATOM   3020  O   ALA A 194      -4.281  27.397  61.189  1.00  0.00           O  
ATOM   3021  CB  ALA A 194      -2.426  27.432  58.451  1.00  0.00           C  
ATOM   3022  H   ALA A 194      -4.397  27.734  56.879  1.00  0.00           H  
ATOM   3023  HA  ALA A 194      -3.914  26.028  59.101  1.00  0.00           H  
ATOM   3024 1HB  ALA A 194      -1.754  27.207  59.279  1.00  0.00           H  
ATOM   3025 2HB  ALA A 194      -2.145  26.852  57.585  1.00  0.00           H  
ATOM   3026 3HB  ALA A 194      -2.362  28.491  58.209  1.00  0.00           H  
ATOM   3027  N   ALA A 195      -4.610  29.168  59.834  1.00  0.00           N  
ATOM   3028  CA  ALA A 195      -5.038  30.063  60.893  1.00  0.00           C  
ATOM   3029  C   ALA A 195      -6.301  29.543  61.573  1.00  0.00           C  
ATOM   3030  O   ALA A 195      -6.456  29.651  62.783  1.00  0.00           O  
ATOM   3031  CB  ALA A 195      -5.268  31.462  60.354  1.00  0.00           C  
ATOM   3032  H   ALA A 195      -4.555  29.529  58.876  1.00  0.00           H  
ATOM   3033  HA  ALA A 195      -4.244  30.097  61.649  1.00  0.00           H  
ATOM   3034 1HB  ALA A 195      -5.561  32.120  61.167  1.00  0.00           H  
ATOM   3035 2HB  ALA A 195      -4.350  31.829  59.892  1.00  0.00           H  
ATOM   3036 3HB  ALA A 195      -6.061  31.437  59.607  1.00  0.00           H  
ATOM   3037  N   GLU A 196      -7.206  28.969  60.768  1.00  0.00           N  
ATOM   3038  CA  GLU A 196      -8.456  28.433  61.301  1.00  0.00           C  
ATOM   3039  C   GLU A 196      -8.199  27.228  62.198  1.00  0.00           C  
ATOM   3040  O   GLU A 196      -8.818  27.096  63.260  1.00  0.00           O  
ATOM   3041  CB  GLU A 196      -9.397  28.049  60.149  1.00  0.00           C  
ATOM   3042  CG  GLU A 196      -9.955  29.246  59.365  1.00  0.00           C  
ATOM   3043  CD  GLU A 196     -10.703  28.849  58.111  1.00  0.00           C  
ATOM   3044  OE1 GLU A 196     -10.785  27.675  57.844  1.00  0.00           O  
ATOM   3045  OE2 GLU A 196     -11.183  29.724  57.416  1.00  0.00           O  
ATOM   3046  H   GLU A 196      -7.029  28.927  59.773  1.00  0.00           H  
ATOM   3047  HA  GLU A 196      -8.936  29.207  61.895  1.00  0.00           H  
ATOM   3048 1HB  GLU A 196      -8.871  27.407  59.448  1.00  0.00           H  
ATOM   3049 2HB  GLU A 196     -10.241  27.482  60.542  1.00  0.00           H  
ATOM   3050 1HG  GLU A 196     -10.630  29.799  60.016  1.00  0.00           H  
ATOM   3051 2HG  GLU A 196      -9.136  29.907  59.097  1.00  0.00           H  
ATOM   3052  N   ALA A 197      -7.272  26.357  61.796  1.00  0.00           N  
ATOM   3053  CA  ALA A 197      -6.910  25.195  62.600  1.00  0.00           C  
ATOM   3054  C   ALA A 197      -6.281  25.629  63.924  1.00  0.00           C  
ATOM   3055  O   ALA A 197      -6.553  25.056  64.976  1.00  0.00           O  
ATOM   3056  CB  ALA A 197      -5.965  24.286  61.835  1.00  0.00           C  
ATOM   3057  H   ALA A 197      -6.820  26.504  60.894  1.00  0.00           H  
ATOM   3058  HA  ALA A 197      -7.825  24.645  62.836  1.00  0.00           H  
ATOM   3059 1HB  ALA A 197      -5.722  23.412  62.437  1.00  0.00           H  
ATOM   3060 2HB  ALA A 197      -6.442  23.970  60.906  1.00  0.00           H  
ATOM   3061 3HB  ALA A 197      -5.052  24.835  61.604  1.00  0.00           H  
ATOM   3062  N   ILE A 198      -5.463  26.682  63.854  1.00  0.00           N  
ATOM   3063  CA  ILE A 198      -4.821  27.221  65.046  1.00  0.00           C  
ATOM   3064  C   ILE A 198      -5.870  27.829  65.968  1.00  0.00           C  
ATOM   3065  O   ILE A 198      -5.860  27.580  67.178  1.00  0.00           O  
ATOM   3066  CB  ILE A 198      -3.766  28.280  64.661  1.00  0.00           C  
ATOM   3067  CG1 ILE A 198      -2.600  27.607  63.935  1.00  0.00           C  
ATOM   3068  CG2 ILE A 198      -3.270  28.986  65.893  1.00  0.00           C  
ATOM   3069  CD1 ILE A 198      -1.662  28.564  63.251  1.00  0.00           C  
ATOM   3070  H   ILE A 198      -5.269  27.097  62.952  1.00  0.00           H  
ATOM   3071  HA  ILE A 198      -4.321  26.411  65.570  1.00  0.00           H  
ATOM   3072  HB  ILE A 198      -4.208  29.003  63.983  1.00  0.00           H  
ATOM   3073 1HG1 ILE A 198      -2.030  27.044  64.654  1.00  0.00           H  
ATOM   3074 2HG1 ILE A 198      -2.994  26.919  63.191  1.00  0.00           H  
ATOM   3075 1HG2 ILE A 198      -2.529  29.736  65.626  1.00  0.00           H  
ATOM   3076 2HG2 ILE A 198      -4.103  29.475  66.393  1.00  0.00           H  
ATOM   3077 3HG2 ILE A 198      -2.815  28.253  66.561  1.00  0.00           H  
ATOM   3078 1HD1 ILE A 198      -0.866  27.997  62.774  1.00  0.00           H  
ATOM   3079 2HD1 ILE A 198      -2.207  29.135  62.500  1.00  0.00           H  
ATOM   3080 3HD1 ILE A 198      -1.229  29.243  63.976  1.00  0.00           H  
ATOM   3081  N   ALA A 199      -6.780  28.615  65.401  1.00  0.00           N  
ATOM   3082  CA  ALA A 199      -7.856  29.241  66.153  1.00  0.00           C  
ATOM   3083  C   ALA A 199      -8.758  28.193  66.804  1.00  0.00           C  
ATOM   3084  O   ALA A 199      -9.244  28.383  67.915  1.00  0.00           O  
ATOM   3085  CB  ALA A 199      -8.675  30.145  65.249  1.00  0.00           C  
ATOM   3086  H   ALA A 199      -6.719  28.796  64.401  1.00  0.00           H  
ATOM   3087  HA  ALA A 199      -7.410  29.839  66.950  1.00  0.00           H  
ATOM   3088 1HB  ALA A 199      -9.463  30.629  65.823  1.00  0.00           H  
ATOM   3089 2HB  ALA A 199      -8.025  30.901  64.810  1.00  0.00           H  
ATOM   3090 3HB  ALA A 199      -9.121  29.546  64.455  1.00  0.00           H  
ATOM   3091  N   THR A 200      -8.976  27.082  66.093  1.00  0.00           N  
ATOM   3092  CA  THR A 200      -9.803  25.995  66.608  1.00  0.00           C  
ATOM   3093  C   THR A 200      -9.197  25.419  67.876  1.00  0.00           C  
ATOM   3094  O   THR A 200      -9.885  25.254  68.889  1.00  0.00           O  
ATOM   3095  CB  THR A 200      -9.953  24.883  65.545  1.00  0.00           C  
ATOM   3096  OG1 THR A 200     -10.644  25.411  64.403  1.00  0.00           O  
ATOM   3097  CG2 THR A 200     -10.720  23.691  66.102  1.00  0.00           C  
ATOM   3098  H   THR A 200      -8.572  26.997  65.171  1.00  0.00           H  
ATOM   3099  HA  THR A 200     -10.792  26.387  66.842  1.00  0.00           H  
ATOM   3100  HB  THR A 200      -8.968  24.550  65.232  1.00  0.00           H  
ATOM   3101  HG1 THR A 200     -10.104  26.104  63.994  1.00  0.00           H  
ATOM   3102 1HG2 THR A 200     -10.806  22.926  65.330  1.00  0.00           H  
ATOM   3103 2HG2 THR A 200     -10.185  23.283  66.952  1.00  0.00           H  
ATOM   3104 3HG2 THR A 200     -11.713  24.006  66.414  1.00  0.00           H  
ATOM   3105  N   ALA A 201      -7.901  25.141  67.836  1.00  0.00           N  
ATOM   3106  CA  ALA A 201      -7.186  24.641  68.994  1.00  0.00           C  
ATOM   3107  C   ALA A 201      -7.159  25.679  70.125  1.00  0.00           C  
ATOM   3108  O   ALA A 201      -7.227  25.336  71.302  1.00  0.00           O  
ATOM   3109  CB  ALA A 201      -5.784  24.247  68.604  1.00  0.00           C  
ATOM   3110  H   ALA A 201      -7.397  25.275  66.960  1.00  0.00           H  
ATOM   3111  HA  ALA A 201      -7.714  23.756  69.367  1.00  0.00           H  
ATOM   3112 1HB  ALA A 201      -5.255  23.849  69.462  1.00  0.00           H  
ATOM   3113 2HB  ALA A 201      -5.830  23.494  67.820  1.00  0.00           H  
ATOM   3114 3HB  ALA A 201      -5.267  25.130  68.230  1.00  0.00           H  
ATOM   3115  N   ALA A 202      -7.057  26.958  69.746  1.00  0.00           N  
ATOM   3116  CA  ALA A 202      -7.036  28.029  70.745  1.00  0.00           C  
ATOM   3117  C   ALA A 202      -8.348  28.071  71.515  1.00  0.00           C  
ATOM   3118  O   ALA A 202      -8.348  28.193  72.746  1.00  0.00           O  
ATOM   3119  CB  ALA A 202      -6.801  29.365  70.056  1.00  0.00           C  
ATOM   3120  H   ALA A 202      -6.970  27.187  68.765  1.00  0.00           H  
ATOM   3121  HA  ALA A 202      -6.232  27.832  71.444  1.00  0.00           H  
ATOM   3122 1HB  ALA A 202      -6.763  30.162  70.801  1.00  0.00           H  
ATOM   3123 2HB  ALA A 202      -5.862  29.324  69.516  1.00  0.00           H  
ATOM   3124 3HB  ALA A 202      -7.607  29.561  69.363  1.00  0.00           H  
ATOM   3125  N   GLU A 203      -9.464  27.916  70.810  1.00  0.00           N  
ATOM   3126  CA  GLU A 203     -10.782  27.900  71.432  1.00  0.00           C  
ATOM   3127  C   GLU A 203     -10.931  26.689  72.340  1.00  0.00           C  
ATOM   3128  O   GLU A 203     -11.500  26.765  73.429  1.00  0.00           O  
ATOM   3129  CB  GLU A 203     -11.877  27.890  70.363  1.00  0.00           C  
ATOM   3130  CG  GLU A 203     -13.300  27.826  70.906  1.00  0.00           C  
ATOM   3131  CD  GLU A 203     -13.660  28.998  71.763  1.00  0.00           C  
ATOM   3132  OE1 GLU A 203     -13.192  30.075  71.490  1.00  0.00           O  
ATOM   3133  OE2 GLU A 203     -14.404  28.818  72.700  1.00  0.00           O  
ATOM   3134  H   GLU A 203      -9.399  27.843  69.796  1.00  0.00           H  
ATOM   3135  HA  GLU A 203     -10.889  28.804  72.032  1.00  0.00           H  
ATOM   3136 1HB  GLU A 203     -11.783  28.779  69.745  1.00  0.00           H  
ATOM   3137 2HB  GLU A 203     -11.738  27.023  69.713  1.00  0.00           H  
ATOM   3138 1HG  GLU A 203     -13.987  27.798  70.063  1.00  0.00           H  
ATOM   3139 2HG  GLU A 203     -13.426  26.907  71.473  1.00  0.00           H  
ATOM   3140  N   ALA A 204     -10.387  25.571  71.873  1.00  0.00           N  
ATOM   3141  CA  ALA A 204     -10.427  24.309  72.594  1.00  0.00           C  
ATOM   3142  C   ALA A 204      -9.708  24.387  73.933  1.00  0.00           C  
ATOM   3143  O   ALA A 204     -10.101  23.718  74.891  1.00  0.00           O  
ATOM   3144  CB  ALA A 204      -9.800  23.236  71.745  1.00  0.00           C  
ATOM   3145  H   ALA A 204      -9.950  25.595  70.961  1.00  0.00           H  
ATOM   3146  HA  ALA A 204     -11.470  24.059  72.784  1.00  0.00           H  
ATOM   3147 1HB  ALA A 204      -9.859  22.281  72.264  1.00  0.00           H  
ATOM   3148 2HB  ALA A 204     -10.340  23.187  70.801  1.00  0.00           H  
ATOM   3149 3HB  ALA A 204      -8.765  23.485  71.556  1.00  0.00           H  
ATOM   3150  N   GLY A 205      -8.649  25.185  74.005  1.00  0.00           N  
ATOM   3151  CA  GLY A 205      -7.887  25.307  75.240  1.00  0.00           C  
ATOM   3152  C   GLY A 205      -6.450  24.811  75.092  1.00  0.00           C  
ATOM   3153  O   GLY A 205      -5.844  24.345  76.062  1.00  0.00           O  
ATOM   3154  H   GLY A 205      -8.356  25.710  73.184  1.00  0.00           H  
ATOM   3155 1HA  GLY A 205      -7.877  26.355  75.548  1.00  0.00           H  
ATOM   3156 2HA  GLY A 205      -8.383  24.742  76.029  1.00  0.00           H  
ATOM   3157  N   ALA A 206      -5.897  24.926  73.891  1.00  0.00           N  
ATOM   3158  CA  ALA A 206      -4.505  24.578  73.675  1.00  0.00           C  
ATOM   3159  C   ALA A 206      -3.645  25.587  74.409  1.00  0.00           C  
ATOM   3160  O   ALA A 206      -4.094  26.697  74.696  1.00  0.00           O  
ATOM   3161  CB  ALA A 206      -4.174  24.559  72.199  1.00  0.00           C  
ATOM   3162  H   ALA A 206      -6.436  25.292  73.114  1.00  0.00           H  
ATOM   3163  HA  ALA A 206      -4.316  23.597  74.098  1.00  0.00           H  
ATOM   3164 1HB  ALA A 206      -3.122  24.298  72.058  1.00  0.00           H  
ATOM   3165 2HB  ALA A 206      -4.802  23.831  71.701  1.00  0.00           H  
ATOM   3166 3HB  ALA A 206      -4.364  25.545  71.796  1.00  0.00           H  
ATOM   3167  N   ASP A 207      -2.419  25.212  74.734  1.00  0.00           N  
ATOM   3168  CA  ASP A 207      -1.550  26.126  75.456  1.00  0.00           C  
ATOM   3169  C   ASP A 207      -1.366  27.395  74.641  1.00  0.00           C  
ATOM   3170  O   ASP A 207      -1.068  27.343  73.446  1.00  0.00           O  
ATOM   3171  CB  ASP A 207      -0.200  25.490  75.745  1.00  0.00           C  
ATOM   3172  CG  ASP A 207       0.605  26.268  76.770  1.00  0.00           C  
ATOM   3173  OD1 ASP A 207       0.758  27.467  76.616  1.00  0.00           O  
ATOM   3174  OD2 ASP A 207       1.056  25.662  77.708  1.00  0.00           O  
ATOM   3175  H   ASP A 207      -2.079  24.298  74.468  1.00  0.00           H  
ATOM   3176  HA  ASP A 207      -2.028  26.393  76.403  1.00  0.00           H  
ATOM   3177 1HB  ASP A 207      -0.336  24.463  76.088  1.00  0.00           H  
ATOM   3178 2HB  ASP A 207       0.367  25.468  74.834  1.00  0.00           H  
ATOM   3179  N   ALA A 208      -1.579  28.532  75.282  1.00  0.00           N  
ATOM   3180  CA  ALA A 208      -1.541  29.807  74.598  1.00  0.00           C  
ATOM   3181  C   ALA A 208      -0.186  30.080  73.954  1.00  0.00           C  
ATOM   3182  O   ALA A 208      -0.119  30.740  72.913  1.00  0.00           O  
ATOM   3183  CB  ALA A 208      -1.914  30.914  75.572  1.00  0.00           C  
ATOM   3184  H   ALA A 208      -1.798  28.502  76.267  1.00  0.00           H  
ATOM   3185  HA  ALA A 208      -2.273  29.769  73.801  1.00  0.00           H  
ATOM   3186 1HB  ALA A 208      -1.942  31.862  75.058  1.00  0.00           H  
ATOM   3187 2HB  ALA A 208      -2.902  30.701  75.991  1.00  0.00           H  
ATOM   3188 3HB  ALA A 208      -1.181  30.955  76.374  1.00  0.00           H  
ATOM   3189  N   GLU A 209       0.897  29.595  74.564  1.00  0.00           N  
ATOM   3190  CA  GLU A 209       2.215  29.851  73.995  1.00  0.00           C  
ATOM   3191  C   GLU A 209       2.438  29.040  72.727  1.00  0.00           C  
ATOM   3192  O   GLU A 209       3.113  29.495  71.804  1.00  0.00           O  
ATOM   3193  CB  GLU A 209       3.323  29.555  75.006  1.00  0.00           C  
ATOM   3194  CG  GLU A 209       3.350  30.516  76.178  1.00  0.00           C  
ATOM   3195  CD  GLU A 209       4.495  30.293  77.113  1.00  0.00           C  
ATOM   3196  OE1 GLU A 209       5.329  29.462  76.836  1.00  0.00           O  
ATOM   3197  OE2 GLU A 209       4.529  30.960  78.120  1.00  0.00           O  
ATOM   3198  H   GLU A 209       0.812  29.044  75.417  1.00  0.00           H  
ATOM   3199  HA  GLU A 209       2.270  30.907  73.731  1.00  0.00           H  
ATOM   3200 1HB  GLU A 209       3.198  28.547  75.397  1.00  0.00           H  
ATOM   3201 2HB  GLU A 209       4.296  29.598  74.507  1.00  0.00           H  
ATOM   3202 1HG  GLU A 209       3.402  31.533  75.796  1.00  0.00           H  
ATOM   3203 2HG  GLU A 209       2.419  30.409  76.729  1.00  0.00           H  
ATOM   3204  N   PHE A 210       1.872  27.837  72.682  1.00  0.00           N  
ATOM   3205  CA  PHE A 210       2.023  26.982  71.515  1.00  0.00           C  
ATOM   3206  C   PHE A 210       1.212  27.538  70.358  1.00  0.00           C  
ATOM   3207  O   PHE A 210       1.641  27.492  69.206  1.00  0.00           O  
ATOM   3208  CB  PHE A 210       1.589  25.541  71.821  1.00  0.00           C  
ATOM   3209  CG  PHE A 210       2.588  24.734  72.651  1.00  0.00           C  
ATOM   3210  CD1 PHE A 210       2.148  23.858  73.637  1.00  0.00           C  
ATOM   3211  CD2 PHE A 210       3.961  24.836  72.439  1.00  0.00           C  
ATOM   3212  CE1 PHE A 210       3.037  23.118  74.384  1.00  0.00           C  
ATOM   3213  CE2 PHE A 210       4.849  24.097  73.189  1.00  0.00           C  
ATOM   3214  CZ  PHE A 210       4.386  23.237  74.163  1.00  0.00           C  
ATOM   3215  H   PHE A 210       1.324  27.518  73.470  1.00  0.00           H  
ATOM   3216  HA  PHE A 210       3.068  26.987  71.217  1.00  0.00           H  
ATOM   3217 1HB  PHE A 210       0.640  25.560  72.359  1.00  0.00           H  
ATOM   3218 2HB  PHE A 210       1.417  25.012  70.886  1.00  0.00           H  
ATOM   3219  HD1 PHE A 210       1.082  23.751  73.819  1.00  0.00           H  
ATOM   3220  HD2 PHE A 210       4.345  25.502  71.674  1.00  0.00           H  
ATOM   3221  HE1 PHE A 210       2.668  22.436  75.152  1.00  0.00           H  
ATOM   3222  HE2 PHE A 210       5.920  24.190  73.011  1.00  0.00           H  
ATOM   3223  HZ  PHE A 210       5.092  22.653  74.752  1.00  0.00           H  
ATOM   3224  N   ILE A 211       0.048  28.092  70.680  1.00  0.00           N  
ATOM   3225  CA  ILE A 211      -0.791  28.716  69.666  1.00  0.00           C  
ATOM   3226  C   ILE A 211      -0.122  29.957  69.098  1.00  0.00           C  
ATOM   3227  O   ILE A 211      -0.136  30.169  67.882  1.00  0.00           O  
ATOM   3228  CB  ILE A 211      -2.171  29.072  70.245  1.00  0.00           C  
ATOM   3229  CG1 ILE A 211      -2.960  27.779  70.598  1.00  0.00           C  
ATOM   3230  CG2 ILE A 211      -2.946  29.955  69.272  1.00  0.00           C  
ATOM   3231  CD1 ILE A 211      -3.265  26.865  69.410  1.00  0.00           C  
ATOM   3232  H   ILE A 211      -0.256  28.075  71.647  1.00  0.00           H  
ATOM   3233  HA  ILE A 211      -0.922  28.015  68.849  1.00  0.00           H  
ATOM   3234  HB  ILE A 211      -2.024  29.608  71.175  1.00  0.00           H  
ATOM   3235 1HG1 ILE A 211      -2.385  27.211  71.328  1.00  0.00           H  
ATOM   3236 2HG1 ILE A 211      -3.906  28.063  71.056  1.00  0.00           H  
ATOM   3237 1HG2 ILE A 211      -3.903  30.217  69.705  1.00  0.00           H  
ATOM   3238 2HG2 ILE A 211      -2.388  30.868  69.064  1.00  0.00           H  
ATOM   3239 3HG2 ILE A 211      -3.098  29.426  68.368  1.00  0.00           H  
ATOM   3240 1HD1 ILE A 211      -3.812  26.001  69.754  1.00  0.00           H  
ATOM   3241 2HD1 ILE A 211      -3.867  27.396  68.673  1.00  0.00           H  
ATOM   3242 3HD1 ILE A 211      -2.345  26.530  68.946  1.00  0.00           H  
ATOM   3243  N   ALA A 212       0.463  30.784  69.958  1.00  0.00           N  
ATOM   3244  CA  ALA A 212       1.160  31.968  69.491  1.00  0.00           C  
ATOM   3245  C   ALA A 212       2.325  31.581  68.581  1.00  0.00           C  
ATOM   3246  O   ALA A 212       2.565  32.213  67.556  1.00  0.00           O  
ATOM   3247  CB  ALA A 212       1.651  32.789  70.663  1.00  0.00           C  
ATOM   3248  H   ALA A 212       0.425  30.590  70.956  1.00  0.00           H  
ATOM   3249  HA  ALA A 212       0.462  32.565  68.900  1.00  0.00           H  
ATOM   3250 1HB  ALA A 212       2.152  33.683  70.299  1.00  0.00           H  
ATOM   3251 2HB  ALA A 212       0.802  33.069  71.280  1.00  0.00           H  
ATOM   3252 3HB  ALA A 212       2.348  32.190  71.250  1.00  0.00           H  
ATOM   3253  N   ARG A 213       3.023  30.502  68.950  1.00  0.00           N  
ATOM   3254  CA  ARG A 213       4.121  30.021  68.122  1.00  0.00           C  
ATOM   3255  C   ARG A 213       3.607  29.543  66.781  1.00  0.00           C  
ATOM   3256  O   ARG A 213       4.208  29.841  65.740  1.00  0.00           O  
ATOM   3257  CB  ARG A 213       4.852  28.877  68.814  1.00  0.00           C  
ATOM   3258  CG  ARG A 213       5.950  28.227  67.983  1.00  0.00           C  
ATOM   3259  CD  ARG A 213       7.090  29.143  67.723  1.00  0.00           C  
ATOM   3260  NE  ARG A 213       8.067  28.526  66.847  1.00  0.00           N  
ATOM   3261  CZ  ARG A 213       9.060  27.703  67.237  1.00  0.00           C  
ATOM   3262  NH1 ARG A 213       9.221  27.392  68.509  1.00  0.00           N  
ATOM   3263  NH2 ARG A 213       9.869  27.210  66.321  1.00  0.00           N  
ATOM   3264  H   ARG A 213       2.805  30.028  69.816  1.00  0.00           H  
ATOM   3265  HA  ARG A 213       4.817  30.841  67.969  1.00  0.00           H  
ATOM   3266 1HB  ARG A 213       5.298  29.236  69.740  1.00  0.00           H  
ATOM   3267 2HB  ARG A 213       4.139  28.096  69.076  1.00  0.00           H  
ATOM   3268 1HG  ARG A 213       6.329  27.354  68.511  1.00  0.00           H  
ATOM   3269 2HG  ARG A 213       5.546  27.913  67.019  1.00  0.00           H  
ATOM   3270 1HD  ARG A 213       6.733  30.049  67.235  1.00  0.00           H  
ATOM   3271 2HD  ARG A 213       7.578  29.403  68.660  1.00  0.00           H  
ATOM   3272  HE  ARG A 213       7.997  28.723  65.851  1.00  0.00           H  
ATOM   3273 1HH1 ARG A 213       8.598  27.771  69.208  1.00  0.00           H  
ATOM   3274 2HH1 ARG A 213       9.968  26.772  68.787  1.00  0.00           H  
ATOM   3275 1HH2 ARG A 213       9.724  27.464  65.344  1.00  0.00           H  
ATOM   3276 2HH2 ARG A 213      10.619  26.591  66.583  1.00  0.00           H  
ATOM   3277  N   ALA A 214       2.497  28.823  66.777  1.00  0.00           N  
ATOM   3278  CA  ALA A 214       1.912  28.326  65.554  1.00  0.00           C  
ATOM   3279  C   ALA A 214       1.569  29.469  64.599  1.00  0.00           C  
ATOM   3280  O   ALA A 214       1.769  29.373  63.403  1.00  0.00           O  
ATOM   3281  CB  ALA A 214       0.687  27.492  65.844  1.00  0.00           C  
ATOM   3282  H   ALA A 214       2.053  28.593  67.670  1.00  0.00           H  
ATOM   3283  HA  ALA A 214       2.663  27.694  65.051  1.00  0.00           H  
ATOM   3284 1HB  ALA A 214       0.280  27.102  64.919  1.00  0.00           H  
ATOM   3285 2HB  ALA A 214       0.959  26.669  66.504  1.00  0.00           H  
ATOM   3286 3HB  ALA A 214      -0.061  28.115  66.338  1.00  0.00           H  
ATOM   3287  N   ALA A 215       1.050  30.567  65.179  1.00  0.00           N  
ATOM   3288  CA  ALA A 215       0.701  31.729  64.349  1.00  0.00           C  
ATOM   3289  C   ALA A 215       1.952  32.313  63.707  1.00  0.00           C  
ATOM   3290  O   ALA A 215       1.913  32.715  62.530  1.00  0.00           O  
ATOM   3291  CB  ALA A 215       0.011  32.778  65.218  1.00  0.00           C  
ATOM   3292  H   ALA A 215       0.880  30.580  66.169  1.00  0.00           H  
ATOM   3293  HA  ALA A 215       0.026  31.408  63.570  1.00  0.00           H  
ATOM   3294 1HB  ALA A 215      -0.265  33.631  64.597  1.00  0.00           H  
ATOM   3295 2HB  ALA A 215      -0.885  32.342  65.660  1.00  0.00           H  
ATOM   3296 3HB  ALA A 215       0.683  33.104  66.004  1.00  0.00           H  
ATOM   3297  N   LEU A 216       3.065  32.333  64.426  1.00  0.00           N  
ATOM   3298  CA  LEU A 216       4.325  32.837  63.896  1.00  0.00           C  
ATOM   3299  C   LEU A 216       4.842  31.951  62.775  1.00  0.00           C  
ATOM   3300  O   LEU A 216       5.320  32.443  61.753  1.00  0.00           O  
ATOM   3301  CB  LEU A 216       5.377  32.948  65.010  1.00  0.00           C  
ATOM   3302  CG  LEU A 216       6.798  33.437  64.601  1.00  0.00           C  
ATOM   3303  CD1 LEU A 216       6.731  34.840  63.996  1.00  0.00           C  
ATOM   3304  CD2 LEU A 216       7.691  33.429  65.836  1.00  0.00           C  
ATOM   3305  H   LEU A 216       3.030  32.000  65.393  1.00  0.00           H  
ATOM   3306  HA  LEU A 216       4.140  33.822  63.473  1.00  0.00           H  
ATOM   3307 1HB  LEU A 216       4.999  33.632  65.768  1.00  0.00           H  
ATOM   3308 2HB  LEU A 216       5.493  31.967  65.470  1.00  0.00           H  
ATOM   3309  HG  LEU A 216       7.212  32.763  63.849  1.00  0.00           H  
ATOM   3310 1HD1 LEU A 216       7.736  35.155  63.720  1.00  0.00           H  
ATOM   3311 2HD1 LEU A 216       6.100  34.836  63.109  1.00  0.00           H  
ATOM   3312 3HD1 LEU A 216       6.329  35.531  64.731  1.00  0.00           H  
ATOM   3313 1HD2 LEU A 216       8.696  33.762  65.564  1.00  0.00           H  
ATOM   3314 2HD2 LEU A 216       7.281  34.106  66.589  1.00  0.00           H  
ATOM   3315 3HD2 LEU A 216       7.742  32.421  66.243  1.00  0.00           H  
ATOM   3316  N   GLU A 217       4.736  30.640  62.967  1.00  0.00           N  
ATOM   3317  CA  GLU A 217       5.202  29.709  61.951  1.00  0.00           C  
ATOM   3318  C   GLU A 217       4.376  29.840  60.672  1.00  0.00           C  
ATOM   3319  O   GLU A 217       4.923  29.780  59.570  1.00  0.00           O  
ATOM   3320  CB  GLU A 217       5.147  28.276  62.480  1.00  0.00           C  
ATOM   3321  CG  GLU A 217       6.156  27.967  63.588  1.00  0.00           C  
ATOM   3322  CD  GLU A 217       7.586  28.084  63.134  1.00  0.00           C  
ATOM   3323  OE1 GLU A 217       7.856  27.767  62.002  1.00  0.00           O  
ATOM   3324  OE2 GLU A 217       8.413  28.490  63.920  1.00  0.00           O  
ATOM   3325  H   GLU A 217       4.352  30.292  63.838  1.00  0.00           H  
ATOM   3326  HA  GLU A 217       6.237  29.951  61.712  1.00  0.00           H  
ATOM   3327 1HB  GLU A 217       4.155  28.078  62.877  1.00  0.00           H  
ATOM   3328 2HB  GLU A 217       5.323  27.582  61.660  1.00  0.00           H  
ATOM   3329 1HG  GLU A 217       5.995  28.661  64.409  1.00  0.00           H  
ATOM   3330 2HG  GLU A 217       5.973  26.958  63.961  1.00  0.00           H  
ATOM   3331  N   VAL A 218       3.069  30.066  60.809  1.00  0.00           N  
ATOM   3332  CA  VAL A 218       2.216  30.262  59.640  1.00  0.00           C  
ATOM   3333  C   VAL A 218       2.594  31.523  58.868  1.00  0.00           C  
ATOM   3334  O   VAL A 218       2.637  31.509  57.637  1.00  0.00           O  
ATOM   3335  CB  VAL A 218       0.729  30.286  60.029  1.00  0.00           C  
ATOM   3336  CG1 VAL A 218      -0.115  30.746  58.866  1.00  0.00           C  
ATOM   3337  CG2 VAL A 218       0.308  28.891  60.417  1.00  0.00           C  
ATOM   3338  H   VAL A 218       2.662  30.083  61.741  1.00  0.00           H  
ATOM   3339  HA  VAL A 218       2.362  29.411  58.977  1.00  0.00           H  
ATOM   3340  HB  VAL A 218       0.575  30.976  60.863  1.00  0.00           H  
ATOM   3341 1HG1 VAL A 218      -1.168  30.750  59.152  1.00  0.00           H  
ATOM   3342 2HG1 VAL A 218       0.182  31.754  58.579  1.00  0.00           H  
ATOM   3343 3HG1 VAL A 218       0.029  30.068  58.025  1.00  0.00           H  
ATOM   3344 1HG2 VAL A 218      -0.745  28.897  60.687  1.00  0.00           H  
ATOM   3345 2HG2 VAL A 218       0.463  28.218  59.573  1.00  0.00           H  
ATOM   3346 3HG2 VAL A 218       0.902  28.555  61.261  1.00  0.00           H  
ATOM   3347  N   ILE A 219       2.879  32.609  59.584  1.00  0.00           N  
ATOM   3348  CA  ILE A 219       3.320  33.835  58.927  1.00  0.00           C  
ATOM   3349  C   ILE A 219       4.635  33.600  58.187  1.00  0.00           C  
ATOM   3350  O   ILE A 219       4.811  34.083  57.065  1.00  0.00           O  
ATOM   3351  CB  ILE A 219       3.433  35.012  59.925  1.00  0.00           C  
ATOM   3352  CG1 ILE A 219       2.118  35.824  59.911  1.00  0.00           C  
ATOM   3353  CG2 ILE A 219       4.631  35.914  59.615  1.00  0.00           C  
ATOM   3354  CD1 ILE A 219       0.938  35.089  60.494  1.00  0.00           C  
ATOM   3355  H   ILE A 219       2.788  32.581  60.594  1.00  0.00           H  
ATOM   3356  HA  ILE A 219       2.571  34.110  58.185  1.00  0.00           H  
ATOM   3357  HB  ILE A 219       3.549  34.608  60.931  1.00  0.00           H  
ATOM   3358 1HG1 ILE A 219       2.261  36.740  60.467  1.00  0.00           H  
ATOM   3359 2HG1 ILE A 219       1.879  36.083  58.880  1.00  0.00           H  
ATOM   3360 1HG2 ILE A 219       4.675  36.720  60.350  1.00  0.00           H  
ATOM   3361 2HG2 ILE A 219       5.545  35.338  59.667  1.00  0.00           H  
ATOM   3362 3HG2 ILE A 219       4.524  36.340  58.617  1.00  0.00           H  
ATOM   3363 1HD1 ILE A 219       0.061  35.723  60.445  1.00  0.00           H  
ATOM   3364 2HD1 ILE A 219       0.753  34.177  59.932  1.00  0.00           H  
ATOM   3365 3HD1 ILE A 219       1.144  34.840  61.532  1.00  0.00           H  
ATOM   3366  N   ARG A 220       5.553  32.846  58.799  1.00  0.00           N  
ATOM   3367  CA  ARG A 220       6.804  32.502  58.134  1.00  0.00           C  
ATOM   3368  C   ARG A 220       6.556  31.752  56.831  1.00  0.00           C  
ATOM   3369  O   ARG A 220       7.201  32.032  55.820  1.00  0.00           O  
ATOM   3370  CB  ARG A 220       7.691  31.642  59.023  1.00  0.00           C  
ATOM   3371  CG  ARG A 220       8.987  31.168  58.354  1.00  0.00           C  
ATOM   3372  CD  ARG A 220       9.802  30.301  59.252  1.00  0.00           C  
ATOM   3373  NE  ARG A 220       9.104  29.067  59.629  1.00  0.00           N  
ATOM   3374  CZ  ARG A 220       9.001  27.947  58.875  1.00  0.00           C  
ATOM   3375  NH1 ARG A 220       9.546  27.864  57.678  1.00  0.00           N  
ATOM   3376  NH2 ARG A 220       8.339  26.914  59.363  1.00  0.00           N  
ATOM   3377  H   ARG A 220       5.372  32.510  59.740  1.00  0.00           H  
ATOM   3378  HA  ARG A 220       7.335  33.426  57.907  1.00  0.00           H  
ATOM   3379 1HB  ARG A 220       7.949  32.193  59.923  1.00  0.00           H  
ATOM   3380 2HB  ARG A 220       7.139  30.756  59.327  1.00  0.00           H  
ATOM   3381 1HG  ARG A 220       8.746  30.596  57.456  1.00  0.00           H  
ATOM   3382 2HG  ARG A 220       9.590  32.033  58.074  1.00  0.00           H  
ATOM   3383 1HD  ARG A 220      10.730  30.032  58.749  1.00  0.00           H  
ATOM   3384 2HD  ARG A 220      10.032  30.854  60.163  1.00  0.00           H  
ATOM   3385  HE  ARG A 220       8.662  29.037  60.545  1.00  0.00           H  
ATOM   3386 1HH1 ARG A 220      10.058  28.644  57.278  1.00  0.00           H  
ATOM   3387 2HH1 ARG A 220       9.455  27.010  57.142  1.00  0.00           H  
ATOM   3388 1HH2 ARG A 220       7.924  26.978  60.289  1.00  0.00           H  
ATOM   3389 2HH2 ARG A 220       8.246  26.062  58.819  1.00  0.00           H  
ATOM   3390  N   ILE A 221       5.613  30.808  56.850  1.00  0.00           N  
ATOM   3391  CA  ILE A 221       5.320  30.021  55.656  1.00  0.00           C  
ATOM   3392  C   ILE A 221       4.845  30.929  54.540  1.00  0.00           C  
ATOM   3393  O   ILE A 221       5.302  30.806  53.404  1.00  0.00           O  
ATOM   3394  CB  ILE A 221       4.238  28.950  55.917  1.00  0.00           C  
ATOM   3395  CG1 ILE A 221       4.771  27.885  56.877  1.00  0.00           C  
ATOM   3396  CG2 ILE A 221       3.816  28.301  54.577  1.00  0.00           C  
ATOM   3397  CD1 ILE A 221       3.687  26.978  57.443  1.00  0.00           C  
ATOM   3398  H   ILE A 221       5.123  30.613  57.718  1.00  0.00           H  
ATOM   3399  HA  ILE A 221       6.235  29.524  55.333  1.00  0.00           H  
ATOM   3400  HB  ILE A 221       3.374  29.417  56.386  1.00  0.00           H  
ATOM   3401 1HG1 ILE A 221       5.498  27.273  56.351  1.00  0.00           H  
ATOM   3402 2HG1 ILE A 221       5.274  28.376  57.703  1.00  0.00           H  
ATOM   3403 1HG2 ILE A 221       3.050  27.552  54.749  1.00  0.00           H  
ATOM   3404 2HG2 ILE A 221       3.422  29.056  53.901  1.00  0.00           H  
ATOM   3405 3HG2 ILE A 221       4.684  27.828  54.119  1.00  0.00           H  
ATOM   3406 1HD1 ILE A 221       4.139  26.252  58.116  1.00  0.00           H  
ATOM   3407 2HD1 ILE A 221       2.967  27.574  57.989  1.00  0.00           H  
ATOM   3408 3HD1 ILE A 221       3.184  26.455  56.639  1.00  0.00           H  
ATOM   3409  N   LEU A 222       3.932  31.846  54.855  1.00  0.00           N  
ATOM   3410  CA  LEU A 222       3.442  32.774  53.847  1.00  0.00           C  
ATOM   3411  C   LEU A 222       4.589  33.580  53.270  1.00  0.00           C  
ATOM   3412  O   LEU A 222       4.682  33.757  52.054  1.00  0.00           O  
ATOM   3413  CB  LEU A 222       2.397  33.734  54.427  1.00  0.00           C  
ATOM   3414  CG  LEU A 222       1.729  34.696  53.396  1.00  0.00           C  
ATOM   3415  CD1 LEU A 222       0.304  34.982  53.815  1.00  0.00           C  
ATOM   3416  CD2 LEU A 222       2.508  36.014  53.322  1.00  0.00           C  
ATOM   3417  H   LEU A 222       3.573  31.889  55.804  1.00  0.00           H  
ATOM   3418  HA  LEU A 222       2.981  32.199  53.044  1.00  0.00           H  
ATOM   3419 1HB  LEU A 222       1.615  33.156  54.910  1.00  0.00           H  
ATOM   3420 2HB  LEU A 222       2.883  34.353  55.185  1.00  0.00           H  
ATOM   3421  HG  LEU A 222       1.711  34.222  52.412  1.00  0.00           H  
ATOM   3422 1HD1 LEU A 222      -0.150  35.651  53.091  1.00  0.00           H  
ATOM   3423 2HD1 LEU A 222      -0.262  34.062  53.854  1.00  0.00           H  
ATOM   3424 3HD1 LEU A 222       0.309  35.450  54.795  1.00  0.00           H  
ATOM   3425 1HD2 LEU A 222       2.023  36.675  52.601  1.00  0.00           H  
ATOM   3426 2HD2 LEU A 222       2.508  36.479  54.306  1.00  0.00           H  
ATOM   3427 3HD2 LEU A 222       3.528  35.848  53.009  1.00  0.00           H  
ATOM   3428  N   ALA A 223       5.459  34.086  54.142  1.00  0.00           N  
ATOM   3429  CA  ALA A 223       6.575  34.908  53.698  1.00  0.00           C  
ATOM   3430  C   ALA A 223       7.429  34.151  52.689  1.00  0.00           C  
ATOM   3431  O   ALA A 223       7.834  34.707  51.665  1.00  0.00           O  
ATOM   3432  CB  ALA A 223       7.424  35.320  54.891  1.00  0.00           C  
ATOM   3433  H   ALA A 223       5.326  33.917  55.135  1.00  0.00           H  
ATOM   3434  HA  ALA A 223       6.173  35.796  53.210  1.00  0.00           H  
ATOM   3435 1HB  ALA A 223       8.248  35.947  54.558  1.00  0.00           H  
ATOM   3436 2HB  ALA A 223       6.809  35.870  55.603  1.00  0.00           H  
ATOM   3437 3HB  ALA A 223       7.820  34.427  55.372  1.00  0.00           H  
ATOM   3438  N   GLU A 224       7.674  32.873  52.969  1.00  0.00           N  
ATOM   3439  CA  GLU A 224       8.450  32.030  52.075  1.00  0.00           C  
ATOM   3440  C   GLU A 224       7.703  31.773  50.772  1.00  0.00           C  
ATOM   3441  O   GLU A 224       8.298  31.788  49.693  1.00  0.00           O  
ATOM   3442  CB  GLU A 224       8.782  30.706  52.764  1.00  0.00           C  
ATOM   3443  CG  GLU A 224       9.783  30.832  53.905  1.00  0.00           C  
ATOM   3444  CD  GLU A 224       9.921  29.573  54.697  1.00  0.00           C  
ATOM   3445  OE1 GLU A 224       9.289  28.609  54.341  1.00  0.00           O  
ATOM   3446  OE2 GLU A 224      10.647  29.574  55.667  1.00  0.00           O  
ATOM   3447  H   GLU A 224       7.329  32.484  53.842  1.00  0.00           H  
ATOM   3448  HA  GLU A 224       9.381  32.544  51.838  1.00  0.00           H  
ATOM   3449 1HB  GLU A 224       7.867  30.274  53.176  1.00  0.00           H  
ATOM   3450 2HB  GLU A 224       9.176  29.999  52.035  1.00  0.00           H  
ATOM   3451 1HG  GLU A 224      10.754  31.095  53.486  1.00  0.00           H  
ATOM   3452 2HG  GLU A 224       9.471  31.639  54.564  1.00  0.00           H  
ATOM   3453  N   SER A 225       6.392  31.562  50.867  1.00  0.00           N  
ATOM   3454  CA  SER A 225       5.583  31.307  49.686  1.00  0.00           C  
ATOM   3455  C   SER A 225       5.608  32.507  48.759  1.00  0.00           C  
ATOM   3456  O   SER A 225       5.754  32.370  47.542  1.00  0.00           O  
ATOM   3457  CB  SER A 225       4.144  31.037  50.079  1.00  0.00           C  
ATOM   3458  OG  SER A 225       4.040  29.897  50.865  1.00  0.00           O  
ATOM   3459  H   SER A 225       5.952  31.541  51.784  1.00  0.00           H  
ATOM   3460  HA  SER A 225       5.989  30.442  49.158  1.00  0.00           H  
ATOM   3461 1HB  SER A 225       3.748  31.892  50.621  1.00  0.00           H  
ATOM   3462 2HB  SER A 225       3.543  30.916  49.182  1.00  0.00           H  
ATOM   3463  HG  SER A 225       4.248  29.156  50.289  1.00  0.00           H  
ATOM   3464  N   ALA A 226       5.475  33.691  49.345  1.00  0.00           N  
ATOM   3465  CA  ALA A 226       5.457  34.920  48.578  1.00  0.00           C  
ATOM   3466  C   ALA A 226       6.805  35.157  47.907  1.00  0.00           C  
ATOM   3467  O   ALA A 226       6.862  35.604  46.761  1.00  0.00           O  
ATOM   3468  CB  ALA A 226       5.077  36.079  49.481  1.00  0.00           C  
ATOM   3469  H   ALA A 226       5.354  33.735  50.353  1.00  0.00           H  
ATOM   3470  HA  ALA A 226       4.711  34.814  47.794  1.00  0.00           H  
ATOM   3471 1HB  ALA A 226       5.021  36.988  48.903  1.00  0.00           H  
ATOM   3472 2HB  ALA A 226       4.104  35.877  49.928  1.00  0.00           H  
ATOM   3473 3HB  ALA A 226       5.821  36.188  50.266  1.00  0.00           H  
ATOM   3474  N   LYS A 227       7.888  34.821  48.609  1.00  0.00           N  
ATOM   3475  CA  LYS A 227       9.225  34.934  48.039  1.00  0.00           C  
ATOM   3476  C   LYS A 227       9.351  34.064  46.798  1.00  0.00           C  
ATOM   3477  O   LYS A 227       9.843  34.520  45.765  1.00  0.00           O  
ATOM   3478  CB  LYS A 227      10.284  34.537  49.069  1.00  0.00           C  
ATOM   3479  CG  LYS A 227      11.733  34.618  48.570  1.00  0.00           C  
ATOM   3480  CD  LYS A 227      12.720  34.370  49.710  1.00  0.00           C  
ATOM   3481  CE  LYS A 227      14.160  34.648  49.288  1.00  0.00           C  
ATOM   3482  NZ  LYS A 227      14.724  33.565  48.433  1.00  0.00           N  
ATOM   3483  H   LYS A 227       7.783  34.495  49.565  1.00  0.00           H  
ATOM   3484  HA  LYS A 227       9.389  35.968  47.745  1.00  0.00           H  
ATOM   3485 1HB  LYS A 227      10.193  35.180  49.943  1.00  0.00           H  
ATOM   3486 2HB  LYS A 227      10.102  33.515  49.394  1.00  0.00           H  
ATOM   3487 1HG  LYS A 227      11.890  33.856  47.800  1.00  0.00           H  
ATOM   3488 2HG  LYS A 227      11.925  35.594  48.132  1.00  0.00           H  
ATOM   3489 1HD  LYS A 227      12.465  35.011  50.555  1.00  0.00           H  
ATOM   3490 2HD  LYS A 227      12.641  33.330  50.030  1.00  0.00           H  
ATOM   3491 1HE  LYS A 227      14.193  35.582  48.732  1.00  0.00           H  
ATOM   3492 2HE  LYS A 227      14.773  34.746  50.181  1.00  0.00           H  
ATOM   3493 1HZ  LYS A 227      15.674  33.795  48.187  1.00  0.00           H  
ATOM   3494 2HZ  LYS A 227      14.712  32.694  48.941  1.00  0.00           H  
ATOM   3495 3HZ  LYS A 227      14.183  33.463  47.583  1.00  0.00           H  
ATOM   3496  N   PHE A 228       8.884  32.821  46.886  1.00  0.00           N  
ATOM   3497  CA  PHE A 228       8.968  31.903  45.757  1.00  0.00           C  
ATOM   3498  C   PHE A 228       8.196  32.427  44.556  1.00  0.00           C  
ATOM   3499  O   PHE A 228       8.667  32.346  43.418  1.00  0.00           O  
ATOM   3500  CB  PHE A 228       8.433  30.523  46.138  1.00  0.00           C  
ATOM   3501  CG  PHE A 228       9.372  29.713  46.984  1.00  0.00           C  
ATOM   3502  CD1 PHE A 228       8.996  29.288  48.249  1.00  0.00           C  
ATOM   3503  CD2 PHE A 228      10.628  29.367  46.514  1.00  0.00           C  
ATOM   3504  CE1 PHE A 228       9.852  28.539  49.025  1.00  0.00           C  
ATOM   3505  CE2 PHE A 228      11.488  28.618  47.289  1.00  0.00           C  
ATOM   3506  CZ  PHE A 228      11.099  28.204  48.547  1.00  0.00           C  
ATOM   3507  H   PHE A 228       8.498  32.497  47.771  1.00  0.00           H  
ATOM   3508  HA  PHE A 228      10.018  31.805  45.475  1.00  0.00           H  
ATOM   3509 1HB  PHE A 228       7.497  30.638  46.685  1.00  0.00           H  
ATOM   3510 2HB  PHE A 228       8.214  29.958  45.234  1.00  0.00           H  
ATOM   3511  HD1 PHE A 228       8.011  29.551  48.630  1.00  0.00           H  
ATOM   3512  HD2 PHE A 228      10.936  29.695  45.519  1.00  0.00           H  
ATOM   3513  HE1 PHE A 228       9.542  28.214  50.018  1.00  0.00           H  
ATOM   3514  HE2 PHE A 228      12.476  28.354  46.908  1.00  0.00           H  
ATOM   3515  HZ  PHE A 228      11.779  27.613  49.158  1.00  0.00           H  
ATOM   3516  N   VAL A 229       7.017  32.987  44.807  1.00  0.00           N  
ATOM   3517  CA  VAL A 229       6.233  33.555  43.722  1.00  0.00           C  
ATOM   3518  C   VAL A 229       6.959  34.753  43.129  1.00  0.00           C  
ATOM   3519  O   VAL A 229       7.043  34.894  41.910  1.00  0.00           O  
ATOM   3520  CB  VAL A 229       4.828  33.976  44.202  1.00  0.00           C  
ATOM   3521  CG1 VAL A 229       4.098  34.741  43.084  1.00  0.00           C  
ATOM   3522  CG2 VAL A 229       4.026  32.743  44.602  1.00  0.00           C  
ATOM   3523  H   VAL A 229       6.662  33.010  45.759  1.00  0.00           H  
ATOM   3524  HA  VAL A 229       6.121  32.801  42.947  1.00  0.00           H  
ATOM   3525  HB  VAL A 229       4.928  34.639  45.058  1.00  0.00           H  
ATOM   3526 1HG1 VAL A 229       3.113  35.046  43.436  1.00  0.00           H  
ATOM   3527 2HG1 VAL A 229       4.667  35.630  42.807  1.00  0.00           H  
ATOM   3528 3HG1 VAL A 229       3.988  34.096  42.216  1.00  0.00           H  
ATOM   3529 1HG2 VAL A 229       3.037  33.046  44.948  1.00  0.00           H  
ATOM   3530 2HG2 VAL A 229       3.922  32.079  43.745  1.00  0.00           H  
ATOM   3531 3HG2 VAL A 229       4.544  32.219  45.404  1.00  0.00           H  
ATOM   3532  N   ALA A 230       7.501  35.609  43.991  1.00  0.00           N  
ATOM   3533  CA  ALA A 230       8.216  36.789  43.526  1.00  0.00           C  
ATOM   3534  C   ALA A 230       9.397  36.407  42.641  1.00  0.00           C  
ATOM   3535  O   ALA A 230       9.665  37.074  41.639  1.00  0.00           O  
ATOM   3536  CB  ALA A 230       8.694  37.609  44.705  1.00  0.00           C  
ATOM   3537  H   ALA A 230       7.400  35.451  44.989  1.00  0.00           H  
ATOM   3538  HA  ALA A 230       7.531  37.383  42.934  1.00  0.00           H  
ATOM   3539 1HB  ALA A 230       9.198  38.501  44.342  1.00  0.00           H  
ATOM   3540 2HB  ALA A 230       7.839  37.892  45.313  1.00  0.00           H  
ATOM   3541 3HB  ALA A 230       9.387  37.015  45.301  1.00  0.00           H  
ATOM   3542  N   GLU A 231      10.089  35.323  42.991  1.00  0.00           N  
ATOM   3543  CA  GLU A 231      11.207  34.860  42.185  1.00  0.00           C  
ATOM   3544  C   GLU A 231      10.720  34.418  40.812  1.00  0.00           C  
ATOM   3545  O   GLU A 231      11.349  34.717  39.796  1.00  0.00           O  
ATOM   3546  CB  GLU A 231      11.937  33.708  42.879  1.00  0.00           C  
ATOM   3547  CG  GLU A 231      12.724  34.111  44.117  1.00  0.00           C  
ATOM   3548  CD  GLU A 231      13.308  32.934  44.847  1.00  0.00           C  
ATOM   3549  OE1 GLU A 231      13.107  31.827  44.410  1.00  0.00           O  
ATOM   3550  OE2 GLU A 231      13.959  33.143  45.845  1.00  0.00           O  
ATOM   3551  H   GLU A 231       9.841  34.826  43.841  1.00  0.00           H  
ATOM   3552  HA  GLU A 231      11.906  35.685  42.053  1.00  0.00           H  
ATOM   3553 1HB  GLU A 231      11.213  32.948  43.175  1.00  0.00           H  
ATOM   3554 2HB  GLU A 231      12.632  33.243  42.180  1.00  0.00           H  
ATOM   3555 1HG  GLU A 231      13.536  34.767  43.807  1.00  0.00           H  
ATOM   3556 2HG  GLU A 231      12.079  34.673  44.789  1.00  0.00           H  
ATOM   3557  N   ALA A 232       9.577  33.734  40.781  1.00  0.00           N  
ATOM   3558  CA  ALA A 232       8.984  33.298  39.524  1.00  0.00           C  
ATOM   3559  C   ALA A 232       8.590  34.488  38.655  1.00  0.00           C  
ATOM   3560  O   ALA A 232       8.721  34.436  37.431  1.00  0.00           O  
ATOM   3561  CB  ALA A 232       7.768  32.434  39.786  1.00  0.00           C  
ATOM   3562  H   ALA A 232       9.125  33.491  41.658  1.00  0.00           H  
ATOM   3563  HA  ALA A 232       9.731  32.716  38.983  1.00  0.00           H  
ATOM   3564 1HB  ALA A 232       7.347  32.093  38.840  1.00  0.00           H  
ATOM   3565 2HB  ALA A 232       8.060  31.576  40.388  1.00  0.00           H  
ATOM   3566 3HB  ALA A 232       7.026  33.018  40.321  1.00  0.00           H  
ATOM   3567  N   LEU A 233       8.110  35.562  39.283  1.00  0.00           N  
ATOM   3568  CA  LEU A 233       7.693  36.744  38.536  1.00  0.00           C  
ATOM   3569  C   LEU A 233       8.900  37.398  37.882  1.00  0.00           C  
ATOM   3570  O   LEU A 233       8.836  37.830  36.729  1.00  0.00           O  
ATOM   3571  CB  LEU A 233       7.014  37.753  39.468  1.00  0.00           C  
ATOM   3572  CG  LEU A 233       5.711  37.299  40.130  1.00  0.00           C  
ATOM   3573  CD1 LEU A 233       5.309  38.343  41.156  1.00  0.00           C  
ATOM   3574  CD2 LEU A 233       4.623  37.092  39.084  1.00  0.00           C  
ATOM   3575  H   LEU A 233       8.012  35.541  40.295  1.00  0.00           H  
ATOM   3576  HA  LEU A 233       7.001  36.439  37.754  1.00  0.00           H  
ATOM   3577 1HB  LEU A 233       7.711  38.015  40.263  1.00  0.00           H  
ATOM   3578 2HB  LEU A 233       6.795  38.655  38.899  1.00  0.00           H  
ATOM   3579  HG  LEU A 233       5.874  36.371  40.645  1.00  0.00           H  
ATOM   3580 1HD1 LEU A 233       4.404  38.026  41.660  1.00  0.00           H  
ATOM   3581 2HD1 LEU A 233       6.096  38.463  41.888  1.00  0.00           H  
ATOM   3582 3HD1 LEU A 233       5.140  39.295  40.661  1.00  0.00           H  
ATOM   3583 1HD2 LEU A 233       3.706  36.770  39.577  1.00  0.00           H  
ATOM   3584 2HD2 LEU A 233       4.440  38.016  38.551  1.00  0.00           H  
ATOM   3585 3HD2 LEU A 233       4.935  36.326  38.377  1.00  0.00           H  
ATOM   3586  N   LEU A 234      10.016  37.434  38.609  1.00  0.00           N  
ATOM   3587  CA  LEU A 234      11.251  37.987  38.072  1.00  0.00           C  
ATOM   3588  C   LEU A 234      11.749  37.146  36.907  1.00  0.00           C  
ATOM   3589  O   LEU A 234      12.173  37.685  35.884  1.00  0.00           O  
ATOM   3590  CB  LEU A 234      12.328  38.064  39.166  1.00  0.00           C  
ATOM   3591  CG  LEU A 234      13.720  38.604  38.730  1.00  0.00           C  
ATOM   3592  CD1 LEU A 234      13.586  40.019  38.172  1.00  0.00           C  
ATOM   3593  CD2 LEU A 234      14.651  38.595  39.936  1.00  0.00           C  
ATOM   3594  H   LEU A 234       9.995  37.087  39.563  1.00  0.00           H  
ATOM   3595  HA  LEU A 234      11.041  38.991  37.713  1.00  0.00           H  
ATOM   3596 1HB  LEU A 234      11.961  38.707  39.965  1.00  0.00           H  
ATOM   3597 2HB  LEU A 234      12.479  37.065  39.577  1.00  0.00           H  
ATOM   3598  HG  LEU A 234      14.133  37.966  37.948  1.00  0.00           H  
ATOM   3599 1HD1 LEU A 234      14.570  40.384  37.871  1.00  0.00           H  
ATOM   3600 2HD1 LEU A 234      12.929  40.015  37.305  1.00  0.00           H  
ATOM   3601 3HD1 LEU A 234      13.178  40.672  38.941  1.00  0.00           H  
ATOM   3602 1HD2 LEU A 234      15.634  38.967  39.641  1.00  0.00           H  
ATOM   3603 2HD2 LEU A 234      14.243  39.237  40.720  1.00  0.00           H  
ATOM   3604 3HD2 LEU A 234      14.747  37.578  40.313  1.00  0.00           H  
ATOM   3605  N   GLU A 235      11.679  35.823  37.051  1.00  0.00           N  
ATOM   3606  CA  GLU A 235      12.109  34.940  35.977  1.00  0.00           C  
ATOM   3607  C   GLU A 235      11.203  35.073  34.763  1.00  0.00           C  
ATOM   3608  O   GLU A 235      11.680  35.099  33.627  1.00  0.00           O  
ATOM   3609  CB  GLU A 235      12.131  33.487  36.448  1.00  0.00           C  
ATOM   3610  CG  GLU A 235      13.269  33.148  37.397  1.00  0.00           C  
ATOM   3611  CD  GLU A 235      14.606  33.250  36.728  1.00  0.00           C  
ATOM   3612  OE1 GLU A 235      14.718  32.804  35.612  1.00  0.00           O  
ATOM   3613  OE2 GLU A 235      15.514  33.779  37.319  1.00  0.00           O  
ATOM   3614  H   GLU A 235      11.341  35.428  37.922  1.00  0.00           H  
ATOM   3615  HA  GLU A 235      13.118  35.224  35.682  1.00  0.00           H  
ATOM   3616 1HB  GLU A 235      11.196  33.254  36.953  1.00  0.00           H  
ATOM   3617 2HB  GLU A 235      12.208  32.832  35.581  1.00  0.00           H  
ATOM   3618 1HG  GLU A 235      13.243  33.832  38.246  1.00  0.00           H  
ATOM   3619 2HG  GLU A 235      13.129  32.137  37.771  1.00  0.00           H  
ATOM   3620  N   ALA A 236       9.900  35.206  34.987  1.00  0.00           N  
ATOM   3621  CA  ALA A 236       8.974  35.378  33.883  1.00  0.00           C  
ATOM   3622  C   ALA A 236       9.327  36.630  33.089  1.00  0.00           C  
ATOM   3623  O   ALA A 236       9.332  36.618  31.860  1.00  0.00           O  
ATOM   3624  CB  ALA A 236       7.553  35.457  34.397  1.00  0.00           C  
ATOM   3625  H   ALA A 236       9.545  35.163  35.939  1.00  0.00           H  
ATOM   3626  HA  ALA A 236       9.071  34.518  33.214  1.00  0.00           H  
ATOM   3627 1HB  ALA A 236       6.861  35.571  33.562  1.00  0.00           H  
ATOM   3628 2HB  ALA A 236       7.317  34.549  34.949  1.00  0.00           H  
ATOM   3629 3HB  ALA A 236       7.466  36.312  35.061  1.00  0.00           H  
ATOM   3630  N   ALA A 237       9.667  37.702  33.810  1.00  0.00           N  
ATOM   3631  CA  ALA A 237      10.083  38.933  33.149  1.00  0.00           C  
ATOM   3632  C   ALA A 237      11.392  38.709  32.399  1.00  0.00           C  
ATOM   3633  O   ALA A 237      11.549  39.180  31.269  1.00  0.00           O  
ATOM   3634  CB  ALA A 237      10.244  40.049  34.174  1.00  0.00           C  
ATOM   3635  H   ALA A 237       9.617  37.664  34.820  1.00  0.00           H  
ATOM   3636  HA  ALA A 237       9.318  39.213  32.429  1.00  0.00           H  
ATOM   3637 1HB  ALA A 237      10.538  40.972  33.671  1.00  0.00           H  
ATOM   3638 2HB  ALA A 237       9.295  40.200  34.690  1.00  0.00           H  
ATOM   3639 3HB  ALA A 237      11.009  39.771  34.897  1.00  0.00           H  
ATOM   3640  N   ARG A 238      12.318  37.967  33.004  1.00  0.00           N  
ATOM   3641  CA  ARG A 238      13.602  37.686  32.374  1.00  0.00           C  
ATOM   3642  C   ARG A 238      13.428  36.940  31.056  1.00  0.00           C  
ATOM   3643  O   ARG A 238      14.124  37.227  30.080  1.00  0.00           O  
ATOM   3644  CB  ARG A 238      14.507  36.873  33.287  1.00  0.00           C  
ATOM   3645  CG  ARG A 238      15.906  36.639  32.731  1.00  0.00           C  
ATOM   3646  CD  ARG A 238      16.743  35.803  33.635  1.00  0.00           C  
ATOM   3647  NE  ARG A 238      16.276  34.420  33.696  1.00  0.00           N  
ATOM   3648  CZ  ARG A 238      16.533  33.467  32.773  1.00  0.00           C  
ATOM   3649  NH1 ARG A 238      17.255  33.741  31.707  1.00  0.00           N  
ATOM   3650  NH2 ARG A 238      16.051  32.254  32.957  1.00  0.00           N  
ATOM   3651  H   ARG A 238      12.137  37.616  33.942  1.00  0.00           H  
ATOM   3652  HA  ARG A 238      14.093  38.638  32.168  1.00  0.00           H  
ATOM   3653 1HB  ARG A 238      14.605  37.374  34.248  1.00  0.00           H  
ATOM   3654 2HB  ARG A 238      14.060  35.897  33.467  1.00  0.00           H  
ATOM   3655 1HG  ARG A 238      15.826  36.130  31.771  1.00  0.00           H  
ATOM   3656 2HG  ARG A 238      16.406  37.598  32.588  1.00  0.00           H  
ATOM   3657 1HD  ARG A 238      17.770  35.801  33.279  1.00  0.00           H  
ATOM   3658 2HD  ARG A 238      16.708  36.214  34.644  1.00  0.00           H  
ATOM   3659  HE  ARG A 238      15.717  34.138  34.499  1.00  0.00           H  
ATOM   3660 1HH1 ARG A 238      17.629  34.673  31.572  1.00  0.00           H  
ATOM   3661 2HH1 ARG A 238      17.447  33.021  31.021  1.00  0.00           H  
ATOM   3662 1HH2 ARG A 238      15.499  32.064  33.789  1.00  0.00           H  
ATOM   3663 2HH2 ARG A 238      16.231  31.519  32.277  1.00  0.00           H  
ATOM   3664  N   ILE A 239      12.500  35.985  31.030  1.00  0.00           N  
ATOM   3665  CA  ILE A 239      12.263  35.200  29.825  1.00  0.00           C  
ATOM   3666  C   ILE A 239      11.794  36.110  28.696  1.00  0.00           C  
ATOM   3667  O   ILE A 239      12.274  36.007  27.566  1.00  0.00           O  
ATOM   3668  CB  ILE A 239      11.212  34.093  30.068  1.00  0.00           C  
ATOM   3669  CG1 ILE A 239      11.755  33.034  31.042  1.00  0.00           C  
ATOM   3670  CG2 ILE A 239      10.850  33.441  28.744  1.00  0.00           C  
ATOM   3671  CD1 ILE A 239      10.684  32.089  31.583  1.00  0.00           C  
ATOM   3672  H   ILE A 239      11.972  35.791  31.872  1.00  0.00           H  
ATOM   3673  HA  ILE A 239      13.198  34.730  29.526  1.00  0.00           H  
ATOM   3674  HB  ILE A 239      10.322  34.532  30.517  1.00  0.00           H  
ATOM   3675 1HG1 ILE A 239      12.508  32.441  30.529  1.00  0.00           H  
ATOM   3676 2HG1 ILE A 239      12.228  33.534  31.884  1.00  0.00           H  
ATOM   3677 1HG2 ILE A 239      10.105  32.669  28.903  1.00  0.00           H  
ATOM   3678 2HG2 ILE A 239      10.450  34.187  28.068  1.00  0.00           H  
ATOM   3679 3HG2 ILE A 239      11.741  32.996  28.304  1.00  0.00           H  
ATOM   3680 1HD1 ILE A 239      11.144  31.372  32.262  1.00  0.00           H  
ATOM   3681 2HD1 ILE A 239       9.934  32.665  32.119  1.00  0.00           H  
ATOM   3682 3HD1 ILE A 239      10.210  31.553  30.766  1.00  0.00           H  
ATOM   3683  N   ALA A 240      10.865  37.012  29.009  1.00  0.00           N  
ATOM   3684  CA  ALA A 240      10.359  37.970  28.031  1.00  0.00           C  
ATOM   3685  C   ALA A 240      11.486  38.843  27.482  1.00  0.00           C  
ATOM   3686  O   ALA A 240      11.479  39.221  26.309  1.00  0.00           O  
ATOM   3687  CB  ALA A 240       9.292  38.850  28.657  1.00  0.00           C  
ATOM   3688  H   ALA A 240      10.490  37.025  29.955  1.00  0.00           H  
ATOM   3689  HA  ALA A 240       9.923  37.412  27.202  1.00  0.00           H  
ATOM   3690 1HB  ALA A 240       8.906  39.544  27.911  1.00  0.00           H  
ATOM   3691 2HB  ALA A 240       8.486  38.230  29.034  1.00  0.00           H  
ATOM   3692 3HB  ALA A 240       9.732  39.408  29.482  1.00  0.00           H  
ATOM   3693  N   VAL A 241      12.452  39.175  28.337  1.00  0.00           N  
ATOM   3694  CA  VAL A 241      13.570  40.003  27.913  1.00  0.00           C  
ATOM   3695  C   VAL A 241      14.488  39.271  26.943  1.00  0.00           C  
ATOM   3696  O   VAL A 241      14.857  39.820  25.905  1.00  0.00           O  
ATOM   3697  CB  VAL A 241      14.375  40.491  29.127  1.00  0.00           C  
ATOM   3698  CG1 VAL A 241      15.660  41.182  28.658  1.00  0.00           C  
ATOM   3699  CG2 VAL A 241      13.514  41.445  29.930  1.00  0.00           C  
ATOM   3700  H   VAL A 241      12.399  38.859  29.301  1.00  0.00           H  
ATOM   3701  HA  VAL A 241      13.168  40.880  27.405  1.00  0.00           H  
ATOM   3702  HB  VAL A 241      14.658  39.646  29.751  1.00  0.00           H  
ATOM   3703 1HG1 VAL A 241      16.223  41.530  29.524  1.00  0.00           H  
ATOM   3704 2HG1 VAL A 241      16.277  40.482  28.087  1.00  0.00           H  
ATOM   3705 3HG1 VAL A 241      15.404  42.028  28.027  1.00  0.00           H  
ATOM   3706 1HG2 VAL A 241      14.062  41.804  30.785  1.00  0.00           H  
ATOM   3707 2HG2 VAL A 241      13.233  42.281  29.305  1.00  0.00           H  
ATOM   3708 3HG2 VAL A 241      12.616  40.934  30.264  1.00  0.00           H  
ATOM   3709  N   GLU A 242      14.847  38.029  27.263  1.00  0.00           N  
ATOM   3710  CA  GLU A 242      15.721  37.262  26.376  1.00  0.00           C  
ATOM   3711  C   GLU A 242      15.038  36.987  25.049  1.00  0.00           C  
ATOM   3712  O   GLU A 242      15.689  36.926  24.003  1.00  0.00           O  
ATOM   3713  CB  GLU A 242      16.147  35.949  27.017  1.00  0.00           C  
ATOM   3714  CG  GLU A 242      17.118  36.106  28.161  1.00  0.00           C  
ATOM   3715  CD  GLU A 242      17.674  34.801  28.613  1.00  0.00           C  
ATOM   3716  OE1 GLU A 242      17.223  33.788  28.131  1.00  0.00           O  
ATOM   3717  OE2 GLU A 242      18.559  34.805  29.436  1.00  0.00           O  
ATOM   3718  H   GLU A 242      14.525  37.622  28.135  1.00  0.00           H  
ATOM   3719  HA  GLU A 242      16.616  37.851  26.180  1.00  0.00           H  
ATOM   3720 1HB  GLU A 242      15.266  35.424  27.393  1.00  0.00           H  
ATOM   3721 2HB  GLU A 242      16.614  35.312  26.263  1.00  0.00           H  
ATOM   3722 1HG  GLU A 242      17.937  36.750  27.840  1.00  0.00           H  
ATOM   3723 2HG  GLU A 242      16.611  36.590  28.994  1.00  0.00           H  
ATOM   3724  N   ALA A 243      13.717  36.858  25.091  1.00  0.00           N  
ATOM   3725  CA  ALA A 243      12.899  36.634  23.909  1.00  0.00           C  
ATOM   3726  C   ALA A 243      12.960  37.806  22.941  1.00  0.00           C  
ATOM   3727  O   ALA A 243      12.573  37.675  21.780  1.00  0.00           O  
ATOM   3728  CB  ALA A 243      11.457  36.417  24.301  1.00  0.00           C  
ATOM   3729  H   ALA A 243      13.253  36.882  25.995  1.00  0.00           H  
ATOM   3730  HA  ALA A 243      13.278  35.746  23.400  1.00  0.00           H  
ATOM   3731 1HB  ALA A 243      10.876  36.231  23.404  1.00  0.00           H  
ATOM   3732 2HB  ALA A 243      11.387  35.580  24.969  1.00  0.00           H  
ATOM   3733 3HB  ALA A 243      11.080  37.306  24.798  1.00  0.00           H  
ATOM   3734  N   GLY A 244      13.387  38.967  23.429  1.00  0.00           N  
ATOM   3735  CA  GLY A 244      13.376  40.167  22.614  1.00  0.00           C  
ATOM   3736  C   GLY A 244      11.982  40.769  22.549  1.00  0.00           C  
ATOM   3737  O   GLY A 244      11.593  41.343  21.533  1.00  0.00           O  
ATOM   3738  H   GLY A 244      13.741  39.024  24.376  1.00  0.00           H  
ATOM   3739 1HA  GLY A 244      14.070  40.892  23.030  1.00  0.00           H  
ATOM   3740 2HA  GLY A 244      13.725  39.934  21.614  1.00  0.00           H  
ATOM   3741  N   ALA A 245      11.224  40.624  23.632  1.00  0.00           N  
ATOM   3742  CA  ALA A 245       9.872  41.154  23.691  1.00  0.00           C  
ATOM   3743  C   ALA A 245       9.893  42.662  23.472  1.00  0.00           C  
ATOM   3744  O   ALA A 245      10.814  43.343  23.924  1.00  0.00           O  
ATOM   3745  CB  ALA A 245       9.243  40.826  25.033  1.00  0.00           C  
ATOM   3746  H   ALA A 245      11.589  40.137  24.443  1.00  0.00           H  
ATOM   3747  HA  ALA A 245       9.286  40.699  22.893  1.00  0.00           H  
ATOM   3748 1HB  ALA A 245       8.243  41.211  25.061  1.00  0.00           H  
ATOM   3749 2HB  ALA A 245       9.221  39.747  25.176  1.00  0.00           H  
ATOM   3750 3HB  ALA A 245       9.834  41.284  25.822  1.00  0.00           H  
ATOM   3751  N   ASP A 246       8.883  43.191  22.780  1.00  0.00           N  
ATOM   3752  CA  ASP A 246       8.833  44.636  22.557  1.00  0.00           C  
ATOM   3753  C   ASP A 246       8.372  45.353  23.826  1.00  0.00           C  
ATOM   3754  O   ASP A 246       8.056  44.717  24.834  1.00  0.00           O  
ATOM   3755  CB  ASP A 246       7.898  44.965  21.377  1.00  0.00           C  
ATOM   3756  CG  ASP A 246       8.144  46.358  20.743  1.00  0.00           C  
ATOM   3757  OD1 ASP A 246       8.943  47.098  21.275  1.00  0.00           O  
ATOM   3758  OD2 ASP A 246       7.527  46.655  19.747  1.00  0.00           O  
ATOM   3759  H   ASP A 246       8.162  42.592  22.401  1.00  0.00           H  
ATOM   3760  HA  ASP A 246       9.836  44.989  22.310  1.00  0.00           H  
ATOM   3761 1HB  ASP A 246       8.024  44.212  20.596  1.00  0.00           H  
ATOM   3762 2HB  ASP A 246       6.861  44.911  21.710  1.00  0.00           H  
ATOM   3763  N   ALA A 247       8.321  46.676  23.765  1.00  0.00           N  
ATOM   3764  CA  ALA A 247       8.013  47.505  24.925  1.00  0.00           C  
ATOM   3765  C   ALA A 247       6.637  47.213  25.519  1.00  0.00           C  
ATOM   3766  O   ALA A 247       6.475  47.221  26.741  1.00  0.00           O  
ATOM   3767  CB  ALA A 247       8.114  48.971  24.532  1.00  0.00           C  
ATOM   3768  H   ALA A 247       8.570  47.126  22.895  1.00  0.00           H  
ATOM   3769  HA  ALA A 247       8.756  47.291  25.688  1.00  0.00           H  
ATOM   3770 1HB  ALA A 247       7.933  49.604  25.392  1.00  0.00           H  
ATOM   3771 2HB  ALA A 247       9.116  49.165  24.142  1.00  0.00           H  
ATOM   3772 3HB  ALA A 247       7.378  49.187  23.765  1.00  0.00           H  
ATOM   3773  N   GLU A 248       5.651  46.949  24.669  1.00  0.00           N  
ATOM   3774  CA  GLU A 248       4.288  46.707  25.134  1.00  0.00           C  
ATOM   3775  C   GLU A 248       4.175  45.406  25.909  1.00  0.00           C  
ATOM   3776  O   GLU A 248       3.416  45.315  26.877  1.00  0.00           O  
ATOM   3777  CB  GLU A 248       3.312  46.689  23.956  1.00  0.00           C  
ATOM   3778  CG  GLU A 248       3.117  48.037  23.311  1.00  0.00           C  
ATOM   3779  CD  GLU A 248       2.214  47.994  22.130  1.00  0.00           C  
ATOM   3780  OE1 GLU A 248       1.879  46.918  21.702  1.00  0.00           O  
ATOM   3781  OE2 GLU A 248       1.857  49.043  21.648  1.00  0.00           O  
ATOM   3782  H   GLU A 248       5.848  46.935  23.678  1.00  0.00           H  
ATOM   3783  HA  GLU A 248       4.006  47.521  25.799  1.00  0.00           H  
ATOM   3784 1HB  GLU A 248       3.662  45.992  23.194  1.00  0.00           H  
ATOM   3785 2HB  GLU A 248       2.333  46.336  24.300  1.00  0.00           H  
ATOM   3786 1HG  GLU A 248       2.703  48.720  24.052  1.00  0.00           H  
ATOM   3787 2HG  GLU A 248       4.089  48.418  23.004  1.00  0.00           H  
ATOM   3788  N   VAL A 249       4.927  44.399  25.478  1.00  0.00           N  
ATOM   3789  CA  VAL A 249       4.891  43.087  26.096  1.00  0.00           C  
ATOM   3790  C   VAL A 249       5.657  43.097  27.410  1.00  0.00           C  
ATOM   3791  O   VAL A 249       5.211  42.521  28.404  1.00  0.00           O  
ATOM   3792  CB  VAL A 249       5.483  42.034  25.151  1.00  0.00           C  
ATOM   3793  CG1 VAL A 249       5.542  40.668  25.859  1.00  0.00           C  
ATOM   3794  CG2 VAL A 249       4.648  41.966  23.892  1.00  0.00           C  
ATOM   3795  H   VAL A 249       5.543  44.555  24.693  1.00  0.00           H  
ATOM   3796  HA  VAL A 249       3.848  42.832  26.300  1.00  0.00           H  
ATOM   3797  HB  VAL A 249       6.489  42.323  24.887  1.00  0.00           H  
ATOM   3798 1HG1 VAL A 249       5.971  39.919  25.190  1.00  0.00           H  
ATOM   3799 2HG1 VAL A 249       6.157  40.740  26.757  1.00  0.00           H  
ATOM   3800 3HG1 VAL A 249       4.531  40.370  26.138  1.00  0.00           H  
ATOM   3801 1HG2 VAL A 249       5.077  41.229  23.210  1.00  0.00           H  
ATOM   3802 2HG2 VAL A 249       3.630  41.677  24.148  1.00  0.00           H  
ATOM   3803 3HG2 VAL A 249       4.637  42.943  23.408  1.00  0.00           H  
ATOM   3804  N   LEU A 250       6.819  43.746  27.412  1.00  0.00           N  
ATOM   3805  CA  LEU A 250       7.608  43.851  28.627  1.00  0.00           C  
ATOM   3806  C   LEU A 250       6.833  44.632  29.675  1.00  0.00           C  
ATOM   3807  O   LEU A 250       6.846  44.286  30.856  1.00  0.00           O  
ATOM   3808  CB  LEU A 250       8.931  44.567  28.346  1.00  0.00           C  
ATOM   3809  CG  LEU A 250       9.952  43.832  27.475  1.00  0.00           C  
ATOM   3810  CD1 LEU A 250      11.044  44.810  27.077  1.00  0.00           C  
ATOM   3811  CD2 LEU A 250      10.546  42.660  28.250  1.00  0.00           C  
ATOM   3812  H   LEU A 250       7.155  44.182  26.561  1.00  0.00           H  
ATOM   3813  HA  LEU A 250       7.801  42.852  29.011  1.00  0.00           H  
ATOM   3814 1HB  LEU A 250       8.712  45.518  27.859  1.00  0.00           H  
ATOM   3815 2HB  LEU A 250       9.410  44.774  29.297  1.00  0.00           H  
ATOM   3816  HG  LEU A 250       9.469  43.464  26.571  1.00  0.00           H  
ATOM   3817 1HD1 LEU A 250      11.776  44.300  26.447  1.00  0.00           H  
ATOM   3818 2HD1 LEU A 250      10.606  45.637  26.518  1.00  0.00           H  
ATOM   3819 3HD1 LEU A 250      11.535  45.194  27.966  1.00  0.00           H  
ATOM   3820 1HD2 LEU A 250      11.276  42.148  27.621  1.00  0.00           H  
ATOM   3821 2HD2 LEU A 250      11.037  43.032  29.148  1.00  0.00           H  
ATOM   3822 3HD2 LEU A 250       9.763  41.959  28.528  1.00  0.00           H  
ATOM   3823  N   ALA A 251       6.139  45.680  29.235  1.00  0.00           N  
ATOM   3824  CA  ALA A 251       5.337  46.494  30.132  1.00  0.00           C  
ATOM   3825  C   ALA A 251       4.214  45.681  30.751  1.00  0.00           C  
ATOM   3826  O   ALA A 251       3.940  45.802  31.947  1.00  0.00           O  
ATOM   3827  CB  ALA A 251       4.752  47.670  29.383  1.00  0.00           C  
ATOM   3828  H   ALA A 251       6.177  45.927  28.251  1.00  0.00           H  
ATOM   3829  HA  ALA A 251       5.981  46.855  30.935  1.00  0.00           H  
ATOM   3830 1HB  ALA A 251       4.168  48.282  30.064  1.00  0.00           H  
ATOM   3831 2HB  ALA A 251       5.561  48.257  28.957  1.00  0.00           H  
ATOM   3832 3HB  ALA A 251       4.108  47.303  28.583  1.00  0.00           H  
ATOM   3833  N   GLU A 252       3.571  44.838  29.944  1.00  0.00           N  
ATOM   3834  CA  GLU A 252       2.499  43.998  30.449  1.00  0.00           C  
ATOM   3835  C   GLU A 252       3.043  43.020  31.481  1.00  0.00           C  
ATOM   3836  O   GLU A 252       2.426  42.805  32.525  1.00  0.00           O  
ATOM   3837  CB  GLU A 252       1.805  43.250  29.311  1.00  0.00           C  
ATOM   3838  CG  GLU A 252       0.592  42.455  29.767  1.00  0.00           C  
ATOM   3839  CD  GLU A 252      -0.181  41.815  28.657  1.00  0.00           C  
ATOM   3840  OE1 GLU A 252       0.239  41.877  27.528  1.00  0.00           O  
ATOM   3841  OE2 GLU A 252      -1.214  41.257  28.945  1.00  0.00           O  
ATOM   3842  H   GLU A 252       3.811  44.799  28.959  1.00  0.00           H  
ATOM   3843  HA  GLU A 252       1.762  44.635  30.939  1.00  0.00           H  
ATOM   3844 1HB  GLU A 252       1.483  43.963  28.550  1.00  0.00           H  
ATOM   3845 2HB  GLU A 252       2.510  42.564  28.841  1.00  0.00           H  
ATOM   3846 1HG  GLU A 252       0.934  41.672  30.435  1.00  0.00           H  
ATOM   3847 2HG  GLU A 252      -0.070  43.111  30.330  1.00  0.00           H  
ATOM   3848  N   ALA A 253       4.212  42.442  31.201  1.00  0.00           N  
ATOM   3849  CA  ALA A 253       4.837  41.515  32.135  1.00  0.00           C  
ATOM   3850  C   ALA A 253       5.108  42.205  33.470  1.00  0.00           C  
ATOM   3851  O   ALA A 253       4.880  41.627  34.534  1.00  0.00           O  
ATOM   3852  CB  ALA A 253       6.135  40.970  31.553  1.00  0.00           C  
ATOM   3853  H   ALA A 253       4.661  42.636  30.310  1.00  0.00           H  
ATOM   3854  HA  ALA A 253       4.146  40.690  32.311  1.00  0.00           H  
ATOM   3855 1HB  ALA A 253       6.586  40.261  32.250  1.00  0.00           H  
ATOM   3856 2HB  ALA A 253       5.924  40.468  30.610  1.00  0.00           H  
ATOM   3857 3HB  ALA A 253       6.825  41.793  31.379  1.00  0.00           H  
ATOM   3858  N   VAL A 254       5.548  43.462  33.420  1.00  0.00           N  
ATOM   3859  CA  VAL A 254       5.787  44.203  34.650  1.00  0.00           C  
ATOM   3860  C   VAL A 254       4.485  44.467  35.384  1.00  0.00           C  
ATOM   3861  O   VAL A 254       4.404  44.273  36.596  1.00  0.00           O  
ATOM   3862  CB  VAL A 254       6.504  45.534  34.371  1.00  0.00           C  
ATOM   3863  CG1 VAL A 254       6.561  46.372  35.634  1.00  0.00           C  
ATOM   3864  CG2 VAL A 254       7.893  45.257  33.891  1.00  0.00           C  
ATOM   3865  H   VAL A 254       5.738  43.890  32.520  1.00  0.00           H  
ATOM   3866  HA  VAL A 254       6.431  43.602  35.293  1.00  0.00           H  
ATOM   3867  HB  VAL A 254       5.952  46.093  33.614  1.00  0.00           H  
ATOM   3868 1HG1 VAL A 254       7.074  47.310  35.421  1.00  0.00           H  
ATOM   3869 2HG1 VAL A 254       5.554  46.585  35.986  1.00  0.00           H  
ATOM   3870 3HG1 VAL A 254       7.105  45.823  36.403  1.00  0.00           H  
ATOM   3871 1HG2 VAL A 254       8.392  46.200  33.693  1.00  0.00           H  
ATOM   3872 2HG2 VAL A 254       8.441  44.705  34.658  1.00  0.00           H  
ATOM   3873 3HG2 VAL A 254       7.853  44.666  32.983  1.00  0.00           H  
ATOM   3874  N   LYS A 255       3.457  44.901  34.654  1.00  0.00           N  
ATOM   3875  CA  LYS A 255       2.166  45.164  35.275  1.00  0.00           C  
ATOM   3876  C   LYS A 255       1.683  43.928  36.022  1.00  0.00           C  
ATOM   3877  O   LYS A 255       1.235  44.024  37.163  1.00  0.00           O  
ATOM   3878  CB  LYS A 255       1.133  45.596  34.229  1.00  0.00           C  
ATOM   3879  CG  LYS A 255      -0.237  45.971  34.799  1.00  0.00           C  
ATOM   3880  CD  LYS A 255      -1.167  46.489  33.701  1.00  0.00           C  
ATOM   3881  CE  LYS A 255      -2.470  47.043  34.274  1.00  0.00           C  
ATOM   3882  NZ  LYS A 255      -3.354  45.971  34.810  1.00  0.00           N  
ATOM   3883  H   LYS A 255       3.580  45.058  33.659  1.00  0.00           H  
ATOM   3884  HA  LYS A 255       2.286  45.968  36.001  1.00  0.00           H  
ATOM   3885 1HB  LYS A 255       1.514  46.453  33.677  1.00  0.00           H  
ATOM   3886 2HB  LYS A 255       0.981  44.787  33.512  1.00  0.00           H  
ATOM   3887 1HG  LYS A 255      -0.688  45.090  35.264  1.00  0.00           H  
ATOM   3888 2HG  LYS A 255      -0.118  46.739  35.562  1.00  0.00           H  
ATOM   3889 1HD  LYS A 255      -0.663  47.277  33.142  1.00  0.00           H  
ATOM   3890 2HD  LYS A 255      -1.399  45.674  33.015  1.00  0.00           H  
ATOM   3891 1HE  LYS A 255      -2.237  47.740  35.077  1.00  0.00           H  
ATOM   3892 2HE  LYS A 255      -3.002  47.576  33.487  1.00  0.00           H  
ATOM   3893 1HZ  LYS A 255      -4.199  46.381  35.175  1.00  0.00           H  
ATOM   3894 2HZ  LYS A 255      -3.589  45.323  34.075  1.00  0.00           H  
ATOM   3895 3HZ  LYS A 255      -2.879  45.473  35.556  1.00  0.00           H  
ATOM   3896  N   PHE A 256       1.807  42.762  35.387  1.00  0.00           N  
ATOM   3897  CA  PHE A 256       1.409  41.518  36.027  1.00  0.00           C  
ATOM   3898  C   PHE A 256       2.225  41.228  37.270  1.00  0.00           C  
ATOM   3899  O   PHE A 256       1.669  40.838  38.299  1.00  0.00           O  
ATOM   3900  CB  PHE A 256       1.559  40.343  35.072  1.00  0.00           C  
ATOM   3901  CG  PHE A 256       0.328  39.998  34.307  1.00  0.00           C  
ATOM   3902  CD1 PHE A 256       0.172  40.366  32.984  1.00  0.00           C  
ATOM   3903  CD2 PHE A 256      -0.685  39.282  34.924  1.00  0.00           C  
ATOM   3904  CE1 PHE A 256      -0.972  40.026  32.292  1.00  0.00           C  
ATOM   3905  CE2 PHE A 256      -1.826  38.939  34.240  1.00  0.00           C  
ATOM   3906  CZ  PHE A 256      -1.971  39.311  32.920  1.00  0.00           C  
ATOM   3907  H   PHE A 256       2.172  42.745  34.441  1.00  0.00           H  
ATOM   3908  HA  PHE A 256       0.360  41.604  36.315  1.00  0.00           H  
ATOM   3909 1HB  PHE A 256       2.351  40.567  34.354  1.00  0.00           H  
ATOM   3910 2HB  PHE A 256       1.869  39.474  35.635  1.00  0.00           H  
ATOM   3911  HD1 PHE A 256       0.964  40.926  32.490  1.00  0.00           H  
ATOM   3912  HD2 PHE A 256      -0.565  38.989  35.967  1.00  0.00           H  
ATOM   3913  HE1 PHE A 256      -1.088  40.321  31.248  1.00  0.00           H  
ATOM   3914  HE2 PHE A 256      -2.612  38.373  34.740  1.00  0.00           H  
ATOM   3915  HZ  PHE A 256      -2.874  39.039  32.376  1.00  0.00           H  
ATOM   3916  N   ALA A 257       3.539  41.416  37.187  1.00  0.00           N  
ATOM   3917  CA  ALA A 257       4.394  41.157  38.333  1.00  0.00           C  
ATOM   3918  C   ALA A 257       4.022  42.067  39.497  1.00  0.00           C  
ATOM   3919  O   ALA A 257       3.973  41.628  40.643  1.00  0.00           O  
ATOM   3920  CB  ALA A 257       5.853  41.344  37.959  1.00  0.00           C  
ATOM   3921  H   ALA A 257       3.952  41.716  36.308  1.00  0.00           H  
ATOM   3922  HA  ALA A 257       4.232  40.130  38.648  1.00  0.00           H  
ATOM   3923 1HB  ALA A 257       6.486  41.122  38.817  1.00  0.00           H  
ATOM   3924 2HB  ALA A 257       6.100  40.672  37.137  1.00  0.00           H  
ATOM   3925 3HB  ALA A 257       6.013  42.373  37.647  1.00  0.00           H  
ATOM   3926  N   VAL A 258       3.716  43.326  39.193  1.00  0.00           N  
ATOM   3927  CA  VAL A 258       3.329  44.268  40.235  1.00  0.00           C  
ATOM   3928  C   VAL A 258       2.000  43.871  40.864  1.00  0.00           C  
ATOM   3929  O   VAL A 258       1.858  43.914  42.089  1.00  0.00           O  
ATOM   3930  CB  VAL A 258       3.250  45.702  39.673  1.00  0.00           C  
ATOM   3931  CG1 VAL A 258       2.643  46.645  40.707  1.00  0.00           C  
ATOM   3932  CG2 VAL A 258       4.654  46.182  39.308  1.00  0.00           C  
ATOM   3933  H   VAL A 258       3.778  43.636  38.231  1.00  0.00           H  
ATOM   3934  HA  VAL A 258       4.094  44.254  41.009  1.00  0.00           H  
ATOM   3935  HB  VAL A 258       2.611  45.711  38.788  1.00  0.00           H  
ATOM   3936 1HG1 VAL A 258       2.599  47.641  40.285  1.00  0.00           H  
ATOM   3937 2HG1 VAL A 258       1.637  46.317  40.965  1.00  0.00           H  
ATOM   3938 3HG1 VAL A 258       3.265  46.655  41.602  1.00  0.00           H  
ATOM   3939 1HG2 VAL A 258       4.598  47.194  38.908  1.00  0.00           H  
ATOM   3940 2HG2 VAL A 258       5.283  46.177  40.199  1.00  0.00           H  
ATOM   3941 3HG2 VAL A 258       5.086  45.520  38.563  1.00  0.00           H  
ATOM   3942  N   GLU A 259       1.028  43.479  40.040  1.00  0.00           N  
ATOM   3943  CA  GLU A 259      -0.268  43.056  40.555  1.00  0.00           C  
ATOM   3944  C   GLU A 259      -0.139  41.820  41.435  1.00  0.00           C  
ATOM   3945  O   GLU A 259      -0.805  41.711  42.462  1.00  0.00           O  
ATOM   3946  CB  GLU A 259      -1.244  42.760  39.416  1.00  0.00           C  
ATOM   3947  CG  GLU A 259      -1.741  43.981  38.662  1.00  0.00           C  
ATOM   3948  CD  GLU A 259      -2.606  43.617  37.494  1.00  0.00           C  
ATOM   3949  OE1 GLU A 259      -2.794  42.448  37.265  1.00  0.00           O  
ATOM   3950  OE2 GLU A 259      -3.080  44.507  36.823  1.00  0.00           O  
ATOM   3951  H   GLU A 259       1.189  43.485  39.036  1.00  0.00           H  
ATOM   3952  HA  GLU A 259      -0.675  43.864  41.166  1.00  0.00           H  
ATOM   3953 1HB  GLU A 259      -0.762  42.103  38.691  1.00  0.00           H  
ATOM   3954 2HB  GLU A 259      -2.112  42.231  39.807  1.00  0.00           H  
ATOM   3955 1HG  GLU A 259      -2.320  44.601  39.346  1.00  0.00           H  
ATOM   3956 2HG  GLU A 259      -0.892  44.565  38.316  1.00  0.00           H  
ATOM   3957  N   ALA A 260       0.717  40.885  41.026  1.00  0.00           N  
ATOM   3958  CA  ALA A 260       0.925  39.674  41.809  1.00  0.00           C  
ATOM   3959  C   ALA A 260       1.529  40.018  43.163  1.00  0.00           C  
ATOM   3960  O   ALA A 260       1.125  39.456  44.187  1.00  0.00           O  
ATOM   3961  CB  ALA A 260       1.821  38.717  41.046  1.00  0.00           C  
ATOM   3962  H   ALA A 260       1.217  41.013  40.154  1.00  0.00           H  
ATOM   3963  HA  ALA A 260      -0.039  39.207  41.983  1.00  0.00           H  
ATOM   3964 1HB  ALA A 260       1.964  37.803  41.625  1.00  0.00           H  
ATOM   3965 2HB  ALA A 260       1.364  38.472  40.084  1.00  0.00           H  
ATOM   3966 3HB  ALA A 260       2.770  39.200  40.877  1.00  0.00           H  
ATOM   3967  N   ILE A 261       2.460  40.968  43.181  1.00  0.00           N  
ATOM   3968  CA  ILE A 261       3.059  41.432  44.424  1.00  0.00           C  
ATOM   3969  C   ILE A 261       1.999  42.050  45.325  1.00  0.00           C  
ATOM   3970  O   ILE A 261       1.976  41.794  46.528  1.00  0.00           O  
ATOM   3971  CB  ILE A 261       4.194  42.437  44.152  1.00  0.00           C  
ATOM   3972  CG1 ILE A 261       5.377  41.714  43.425  1.00  0.00           C  
ATOM   3973  CG2 ILE A 261       4.651  43.100  45.466  1.00  0.00           C  
ATOM   3974  CD1 ILE A 261       6.206  40.764  44.290  1.00  0.00           C  
ATOM   3975  H   ILE A 261       2.772  41.371  42.300  1.00  0.00           H  
ATOM   3976  HA  ILE A 261       3.478  40.574  44.946  1.00  0.00           H  
ATOM   3977  HB  ILE A 261       3.831  43.212  43.476  1.00  0.00           H  
ATOM   3978 1HG1 ILE A 261       4.964  41.122  42.625  1.00  0.00           H  
ATOM   3979 2HG1 ILE A 261       6.027  42.458  42.991  1.00  0.00           H  
ATOM   3980 1HG2 ILE A 261       5.445  43.817  45.260  1.00  0.00           H  
ATOM   3981 2HG2 ILE A 261       3.814  43.618  45.929  1.00  0.00           H  
ATOM   3982 3HG2 ILE A 261       5.012  42.344  46.147  1.00  0.00           H  
ATOM   3983 1HD1 ILE A 261       6.983  40.306  43.675  1.00  0.00           H  
ATOM   3984 2HD1 ILE A 261       6.672  41.318  45.100  1.00  0.00           H  
ATOM   3985 3HD1 ILE A 261       5.572  39.985  44.700  1.00  0.00           H  
ATOM   3986  N   GLU A 262       1.119  42.861  44.738  1.00  0.00           N  
ATOM   3987  CA  GLU A 262       0.038  43.482  45.493  1.00  0.00           C  
ATOM   3988  C   GLU A 262      -0.845  42.429  46.148  1.00  0.00           C  
ATOM   3989  O   GLU A 262      -1.232  42.573  47.310  1.00  0.00           O  
ATOM   3990  CB  GLU A 262      -0.816  44.373  44.585  1.00  0.00           C  
ATOM   3991  CG  GLU A 262      -1.896  45.157  45.313  1.00  0.00           C  
ATOM   3992  CD  GLU A 262      -2.618  46.139  44.424  1.00  0.00           C  
ATOM   3993  OE1 GLU A 262      -2.215  46.315  43.301  1.00  0.00           O  
ATOM   3994  OE2 GLU A 262      -3.571  46.725  44.876  1.00  0.00           O  
ATOM   3995  H   GLU A 262       1.214  43.057  43.748  1.00  0.00           H  
ATOM   3996  HA  GLU A 262       0.472  44.097  46.278  1.00  0.00           H  
ATOM   3997 1HB  GLU A 262      -0.183  45.071  44.050  1.00  0.00           H  
ATOM   3998 2HB  GLU A 262      -1.315  43.756  43.841  1.00  0.00           H  
ATOM   3999 1HG  GLU A 262      -2.623  44.457  45.724  1.00  0.00           H  
ATOM   4000 2HG  GLU A 262      -1.443  45.695  46.145  1.00  0.00           H  
ATOM   4001  N   GLU A 263      -1.151  41.359  45.413  1.00  0.00           N  
ATOM   4002  CA  GLU A 263      -1.985  40.298  45.964  1.00  0.00           C  
ATOM   4003  C   GLU A 263      -1.266  39.604  47.115  1.00  0.00           C  
ATOM   4004  O   GLU A 263      -1.861  39.360  48.165  1.00  0.00           O  
ATOM   4005  CB  GLU A 263      -2.339  39.270  44.879  1.00  0.00           C  
ATOM   4006  CG  GLU A 263      -3.253  39.791  43.774  1.00  0.00           C  
ATOM   4007  CD  GLU A 263      -4.652  40.069  44.240  1.00  0.00           C  
ATOM   4008  OE1 GLU A 263      -5.297  39.161  44.701  1.00  0.00           O  
ATOM   4009  OE2 GLU A 263      -5.078  41.197  44.138  1.00  0.00           O  
ATOM   4010  H   GLU A 263      -0.827  41.305  44.453  1.00  0.00           H  
ATOM   4011  HA  GLU A 263      -2.903  40.738  46.349  1.00  0.00           H  
ATOM   4012 1HB  GLU A 263      -1.426  38.904  44.409  1.00  0.00           H  
ATOM   4013 2HB  GLU A 263      -2.834  38.417  45.341  1.00  0.00           H  
ATOM   4014 1HG  GLU A 263      -2.839  40.715  43.380  1.00  0.00           H  
ATOM   4015 2HG  GLU A 263      -3.276  39.062  42.964  1.00  0.00           H  
ATOM   4016  N   LEU A 264       0.034  39.354  46.946  1.00  0.00           N  
ATOM   4017  CA  LEU A 264       0.824  38.716  47.991  1.00  0.00           C  
ATOM   4018  C   LEU A 264       0.879  39.589  49.233  1.00  0.00           C  
ATOM   4019  O   LEU A 264       0.821  39.089  50.359  1.00  0.00           O  
ATOM   4020  CB  LEU A 264       2.248  38.442  47.493  1.00  0.00           C  
ATOM   4021  CG  LEU A 264       2.409  37.347  46.425  1.00  0.00           C  
ATOM   4022  CD1 LEU A 264       3.838  37.400  45.881  1.00  0.00           C  
ATOM   4023  CD2 LEU A 264       2.107  35.981  47.038  1.00  0.00           C  
ATOM   4024  H   LEU A 264       0.467  39.576  46.056  1.00  0.00           H  
ATOM   4025  HA  LEU A 264       0.351  37.779  48.260  1.00  0.00           H  
ATOM   4026 1HB  LEU A 264       2.642  39.365  47.071  1.00  0.00           H  
ATOM   4027 2HB  LEU A 264       2.866  38.169  48.345  1.00  0.00           H  
ATOM   4028  HG  LEU A 264       1.723  37.529  45.602  1.00  0.00           H  
ATOM   4029 1HD1 LEU A 264       3.967  36.644  45.121  1.00  0.00           H  
ATOM   4030 2HD1 LEU A 264       4.019  38.379  45.447  1.00  0.00           H  
ATOM   4031 3HD1 LEU A 264       4.544  37.227  46.688  1.00  0.00           H  
ATOM   4032 1HD2 LEU A 264       2.232  35.208  46.279  1.00  0.00           H  
ATOM   4033 2HD2 LEU A 264       2.784  35.795  47.858  1.00  0.00           H  
ATOM   4034 3HD2 LEU A 264       1.088  35.957  47.406  1.00  0.00           H  
ATOM   4035  N   SER A 265       0.969  40.897  49.027  1.00  0.00           N  
ATOM   4036  CA  SER A 265       0.989  41.834  50.133  1.00  0.00           C  
ATOM   4037  C   SER A 265      -0.308  41.769  50.933  1.00  0.00           C  
ATOM   4038  O   SER A 265      -0.284  41.676  52.163  1.00  0.00           O  
ATOM   4039  CB  SER A 265       1.205  43.239  49.623  1.00  0.00           C  
ATOM   4040  OG  SER A 265       1.178  44.151  50.675  1.00  0.00           O  
ATOM   4041  H   SER A 265       1.042  41.246  48.076  1.00  0.00           H  
ATOM   4042  HA  SER A 265       1.816  41.570  50.793  1.00  0.00           H  
ATOM   4043 1HB  SER A 265       2.162  43.298  49.107  1.00  0.00           H  
ATOM   4044 2HB  SER A 265       0.431  43.488  48.903  1.00  0.00           H  
ATOM   4045  HG  SER A 265       1.988  43.994  51.184  1.00  0.00           H  
ATOM   4046  N   LYS A 266      -1.444  41.786  50.236  1.00  0.00           N  
ATOM   4047  CA  LYS A 266      -2.742  41.703  50.900  1.00  0.00           C  
ATOM   4048  C   LYS A 266      -2.878  40.402  51.680  1.00  0.00           C  
ATOM   4049  O   LYS A 266      -3.467  40.376  52.764  1.00  0.00           O  
ATOM   4050  CB  LYS A 266      -3.876  41.815  49.887  1.00  0.00           C  
ATOM   4051  CG  LYS A 266      -4.064  43.207  49.295  1.00  0.00           C  
ATOM   4052  CD  LYS A 266      -5.328  43.279  48.438  1.00  0.00           C  
ATOM   4053  CE  LYS A 266      -5.153  42.502  47.134  1.00  0.00           C  
ATOM   4054  NZ  LYS A 266      -6.317  42.653  46.223  1.00  0.00           N  
ATOM   4055  H   LYS A 266      -1.402  41.877  49.225  1.00  0.00           H  
ATOM   4056  HA  LYS A 266      -2.820  42.528  51.608  1.00  0.00           H  
ATOM   4057 1HB  LYS A 266      -3.688  41.120  49.070  1.00  0.00           H  
ATOM   4058 2HB  LYS A 266      -4.813  41.519  50.359  1.00  0.00           H  
ATOM   4059 1HG  LYS A 266      -4.137  43.937  50.105  1.00  0.00           H  
ATOM   4060 2HG  LYS A 266      -3.202  43.462  48.680  1.00  0.00           H  
ATOM   4061 1HD  LYS A 266      -6.170  42.866  48.991  1.00  0.00           H  
ATOM   4062 2HD  LYS A 266      -5.546  44.321  48.199  1.00  0.00           H  
ATOM   4063 1HE  LYS A 266      -4.259  42.860  46.627  1.00  0.00           H  
ATOM   4064 2HE  LYS A 266      -5.030  41.445  47.360  1.00  0.00           H  
ATOM   4065 1HZ  LYS A 266      -6.129  42.112  45.378  1.00  0.00           H  
ATOM   4066 2HZ  LYS A 266      -7.152  42.306  46.671  1.00  0.00           H  
ATOM   4067 3HZ  LYS A 266      -6.440  43.624  45.983  1.00  0.00           H  
ATOM   4068  N   PHE A 267      -2.326  39.326  51.131  1.00  0.00           N  
ATOM   4069  CA  PHE A 267      -2.383  38.027  51.778  1.00  0.00           C  
ATOM   4070  C   PHE A 267      -1.619  38.055  53.099  1.00  0.00           C  
ATOM   4071  O   PHE A 267      -2.089  37.527  54.107  1.00  0.00           O  
ATOM   4072  CB  PHE A 267      -1.791  36.956  50.860  1.00  0.00           C  
ATOM   4073  CG  PHE A 267      -2.547  36.738  49.557  1.00  0.00           C  
ATOM   4074  CD1 PHE A 267      -3.900  37.062  49.416  1.00  0.00           C  
ATOM   4075  CD2 PHE A 267      -1.892  36.193  48.461  1.00  0.00           C  
ATOM   4076  CE1 PHE A 267      -4.554  36.841  48.217  1.00  0.00           C  
ATOM   4077  CE2 PHE A 267      -2.549  35.979  47.272  1.00  0.00           C  
ATOM   4078  CZ  PHE A 267      -3.878  36.300  47.148  1.00  0.00           C  
ATOM   4079  H   PHE A 267      -1.880  39.410  50.222  1.00  0.00           H  
ATOM   4080  HA  PHE A 267      -3.422  37.787  51.998  1.00  0.00           H  
ATOM   4081 1HB  PHE A 267      -0.766  37.222  50.613  1.00  0.00           H  
ATOM   4082 2HB  PHE A 267      -1.752  36.009  51.389  1.00  0.00           H  
ATOM   4083  HD1 PHE A 267      -4.450  37.487  50.249  1.00  0.00           H  
ATOM   4084  HD2 PHE A 267      -0.845  35.931  48.551  1.00  0.00           H  
ATOM   4085  HE1 PHE A 267      -5.608  37.094  48.118  1.00  0.00           H  
ATOM   4086  HE2 PHE A 267      -2.018  35.553  46.426  1.00  0.00           H  
ATOM   4087  HZ  PHE A 267      -4.398  36.125  46.204  1.00  0.00           H  
ATOM   4088  N   SER A 268      -0.448  38.699  53.097  1.00  0.00           N  
ATOM   4089  CA  SER A 268       0.347  38.796  54.318  1.00  0.00           C  
ATOM   4090  C   SER A 268      -0.368  39.645  55.355  1.00  0.00           C  
ATOM   4091  O   SER A 268      -0.314  39.350  56.555  1.00  0.00           O  
ATOM   4092  CB  SER A 268       1.685  39.438  54.029  1.00  0.00           C  
ATOM   4093  OG  SER A 268       1.540  40.818  53.829  1.00  0.00           O  
ATOM   4094  H   SER A 268      -0.098  39.097  52.234  1.00  0.00           H  
ATOM   4095  HA  SER A 268       0.500  37.799  54.721  1.00  0.00           H  
ATOM   4096 1HB  SER A 268       2.362  39.258  54.861  1.00  0.00           H  
ATOM   4097 2HB  SER A 268       2.126  38.988  53.146  1.00  0.00           H  
ATOM   4098  HG  SER A 268       1.066  40.924  52.995  1.00  0.00           H  
ATOM   4099  N   ALA A 269      -1.070  40.678  54.897  1.00  0.00           N  
ATOM   4100  CA  ALA A 269      -1.817  41.546  55.786  1.00  0.00           C  
ATOM   4101  C   ALA A 269      -2.925  40.775  56.487  1.00  0.00           C  
ATOM   4102  O   ALA A 269      -3.134  40.911  57.685  1.00  0.00           O  
ATOM   4103  CB  ALA A 269      -2.403  42.713  55.022  1.00  0.00           C  
ATOM   4104  H   ALA A 269      -1.057  40.877  53.899  1.00  0.00           H  
ATOM   4105  HA  ALA A 269      -1.133  41.920  56.555  1.00  0.00           H  
ATOM   4106 1HB  ALA A 269      -2.944  43.353  55.705  1.00  0.00           H  
ATOM   4107 2HB  ALA A 269      -1.602  43.275  54.541  1.00  0.00           H  
ATOM   4108 3HB  ALA A 269      -3.087  42.340  54.263  1.00  0.00           H  
ATOM   4109  N   ALA A 270      -3.615  39.936  55.709  1.00  0.00           N  
ATOM   4110  CA  ALA A 270      -4.686  39.123  56.274  1.00  0.00           C  
ATOM   4111  C   ALA A 270      -4.119  38.144  57.286  1.00  0.00           C  
ATOM   4112  O   ALA A 270      -4.693  37.973  58.369  1.00  0.00           O  
ATOM   4113  CB  ALA A 270      -5.398  38.381  55.159  1.00  0.00           C  
ATOM   4114  H   ALA A 270      -3.412  39.885  54.721  1.00  0.00           H  
ATOM   4115  HA  ALA A 270      -5.387  39.777  56.781  1.00  0.00           H  
ATOM   4116 1HB  ALA A 270      -6.209  37.784  55.577  1.00  0.00           H  
ATOM   4117 2HB  ALA A 270      -5.804  39.103  54.450  1.00  0.00           H  
ATOM   4118 3HB  ALA A 270      -4.690  37.737  54.657  1.00  0.00           H  
ATOM   4119  N   ALA A 271      -2.977  37.540  56.973  1.00  0.00           N  
ATOM   4120  CA  ALA A 271      -2.350  36.587  57.873  1.00  0.00           C  
ATOM   4121  C   ALA A 271      -2.012  37.244  59.200  1.00  0.00           C  
ATOM   4122  O   ALA A 271      -2.165  36.638  60.260  1.00  0.00           O  
ATOM   4123  CB  ALA A 271      -1.102  36.003  57.245  1.00  0.00           C  
ATOM   4124  H   ALA A 271      -2.549  37.721  56.065  1.00  0.00           H  
ATOM   4125  HA  ALA A 271      -3.060  35.783  58.065  1.00  0.00           H  
ATOM   4126 1HB  ALA A 271      -0.658  35.270  57.917  1.00  0.00           H  
ATOM   4127 2HB  ALA A 271      -1.376  35.527  56.310  1.00  0.00           H  
ATOM   4128 3HB  ALA A 271      -0.385  36.802  57.052  1.00  0.00           H  
ATOM   4129  N   LEU A 272      -1.570  38.497  59.141  1.00  0.00           N  
ATOM   4130  CA  LEU A 272      -1.228  39.205  60.360  1.00  0.00           C  
ATOM   4131  C   LEU A 272      -2.469  39.468  61.194  1.00  0.00           C  
ATOM   4132  O   LEU A 272      -2.452  39.275  62.409  1.00  0.00           O  
ATOM   4133  CB  LEU A 272      -0.522  40.521  60.029  1.00  0.00           C  
ATOM   4134  CG  LEU A 272      -0.066  41.371  61.224  1.00  0.00           C  
ATOM   4135  CD1 LEU A 272       0.831  40.554  62.151  1.00  0.00           C  
ATOM   4136  CD2 LEU A 272       0.696  42.574  60.691  1.00  0.00           C  
ATOM   4137  H   LEU A 272      -1.445  38.946  58.241  1.00  0.00           H  
ATOM   4138  HA  LEU A 272      -0.549  38.576  60.933  1.00  0.00           H  
ATOM   4139 1HB  LEU A 272       0.334  40.308  59.411  1.00  0.00           H  
ATOM   4140 2HB  LEU A 272      -1.210  41.133  59.444  1.00  0.00           H  
ATOM   4141  HG  LEU A 272      -0.933  41.703  61.790  1.00  0.00           H  
ATOM   4142 1HD1 LEU A 272       1.147  41.177  62.987  1.00  0.00           H  
ATOM   4143 2HD1 LEU A 272       0.287  39.695  62.541  1.00  0.00           H  
ATOM   4144 3HD1 LEU A 272       1.704  40.213  61.603  1.00  0.00           H  
ATOM   4145 1HD2 LEU A 272       1.029  43.194  61.519  1.00  0.00           H  
ATOM   4146 2HD2 LEU A 272       1.562  42.233  60.127  1.00  0.00           H  
ATOM   4147 3HD2 LEU A 272       0.042  43.154  60.037  1.00  0.00           H  
ATOM   4148  N   LYS A 273      -3.558  39.876  60.544  1.00  0.00           N  
ATOM   4149  CA  LYS A 273      -4.803  40.101  61.267  1.00  0.00           C  
ATOM   4150  C   LYS A 273      -5.307  38.803  61.886  1.00  0.00           C  
ATOM   4151  O   LYS A 273      -5.839  38.810  62.995  1.00  0.00           O  
ATOM   4152  CB  LYS A 273      -5.871  40.695  60.350  1.00  0.00           C  
ATOM   4153  CG  LYS A 273      -5.607  42.140  59.895  1.00  0.00           C  
ATOM   4154  CD  LYS A 273      -5.786  43.169  61.032  1.00  0.00           C  
ATOM   4155  CE  LYS A 273      -7.251  43.312  61.447  1.00  0.00           C  
ATOM   4156  NZ  LYS A 273      -7.486  44.535  62.279  1.00  0.00           N  
ATOM   4157  H   LYS A 273      -3.512  40.044  59.544  1.00  0.00           H  
ATOM   4158  HA  LYS A 273      -4.607  40.798  62.080  1.00  0.00           H  
ATOM   4159 1HB  LYS A 273      -5.953  40.078  59.454  1.00  0.00           H  
ATOM   4160 2HB  LYS A 273      -6.836  40.663  60.852  1.00  0.00           H  
ATOM   4161 1HG  LYS A 273      -4.585  42.211  59.517  1.00  0.00           H  
ATOM   4162 2HG  LYS A 273      -6.290  42.389  59.085  1.00  0.00           H  
ATOM   4163 1HD  LYS A 273      -5.208  42.866  61.905  1.00  0.00           H  
ATOM   4164 2HD  LYS A 273      -5.418  44.141  60.699  1.00  0.00           H  
ATOM   4165 1HE  LYS A 273      -7.873  43.368  60.556  1.00  0.00           H  
ATOM   4166 2HE  LYS A 273      -7.541  42.438  62.027  1.00  0.00           H  
ATOM   4167 1HZ  LYS A 273      -8.457  44.587  62.532  1.00  0.00           H  
ATOM   4168 2HZ  LYS A 273      -6.924  44.515  63.127  1.00  0.00           H  
ATOM   4169 3HZ  LYS A 273      -7.239  45.361  61.739  1.00  0.00           H  
ATOM   4170  N   PHE A 274      -5.119  37.686  61.178  1.00  0.00           N  
ATOM   4171  CA  PHE A 274      -5.537  36.390  61.696  1.00  0.00           C  
ATOM   4172  C   PHE A 274      -4.762  36.084  62.969  1.00  0.00           C  
ATOM   4173  O   PHE A 274      -5.332  35.610  63.956  1.00  0.00           O  
ATOM   4174  CB  PHE A 274      -5.269  35.274  60.678  1.00  0.00           C  
ATOM   4175  CG  PHE A 274      -6.046  35.356  59.372  1.00  0.00           C  
ATOM   4176  CD1 PHE A 274      -7.244  36.057  59.266  1.00  0.00           C  
ATOM   4177  CD2 PHE A 274      -5.555  34.723  58.235  1.00  0.00           C  
ATOM   4178  CE1 PHE A 274      -7.920  36.117  58.059  1.00  0.00           C  
ATOM   4179  CE2 PHE A 274      -6.226  34.784  57.035  1.00  0.00           C  
ATOM   4180  CZ  PHE A 274      -7.410  35.481  56.945  1.00  0.00           C  
ATOM   4181  H   PHE A 274      -4.701  37.748  60.254  1.00  0.00           H  
ATOM   4182  HA  PHE A 274      -6.599  36.424  61.938  1.00  0.00           H  
ATOM   4183 1HB  PHE A 274      -4.209  35.259  60.435  1.00  0.00           H  
ATOM   4184 2HB  PHE A 274      -5.501  34.326  61.141  1.00  0.00           H  
ATOM   4185  HD1 PHE A 274      -7.656  36.566  60.135  1.00  0.00           H  
ATOM   4186  HD2 PHE A 274      -4.620  34.170  58.303  1.00  0.00           H  
ATOM   4187  HE1 PHE A 274      -8.856  36.670  57.989  1.00  0.00           H  
ATOM   4188  HE2 PHE A 274      -5.818  34.283  56.158  1.00  0.00           H  
ATOM   4189  HZ  PHE A 274      -7.941  35.528  55.995  1.00  0.00           H  
ATOM   4190  N   ALA A 275      -3.457  36.369  62.953  1.00  0.00           N  
ATOM   4191  CA  ALA A 275      -2.612  36.162  64.120  1.00  0.00           C  
ATOM   4192  C   ALA A 275      -3.076  37.030  65.288  1.00  0.00           C  
ATOM   4193  O   ALA A 275      -3.099  36.574  66.429  1.00  0.00           O  
ATOM   4194  CB  ALA A 275      -1.162  36.469  63.792  1.00  0.00           C  
ATOM   4195  H   ALA A 275      -3.043  36.723  62.094  1.00  0.00           H  
ATOM   4196  HA  ALA A 275      -2.701  35.117  64.420  1.00  0.00           H  
ATOM   4197 1HB  ALA A 275      -0.544  36.285  64.669  1.00  0.00           H  
ATOM   4198 2HB  ALA A 275      -0.832  35.833  62.972  1.00  0.00           H  
ATOM   4199 3HB  ALA A 275      -1.071  37.511  63.500  1.00  0.00           H  
ATOM   4200  N   VAL A 276      -3.484  38.268  64.990  1.00  0.00           N  
ATOM   4201  CA  VAL A 276      -3.965  39.171  66.033  1.00  0.00           C  
ATOM   4202  C   VAL A 276      -5.221  38.609  66.681  1.00  0.00           C  
ATOM   4203  O   VAL A 276      -5.352  38.618  67.907  1.00  0.00           O  
ATOM   4204  CB  VAL A 276      -4.294  40.572  65.466  1.00  0.00           C  
ATOM   4205  CG1 VAL A 276      -4.977  41.417  66.533  1.00  0.00           C  
ATOM   4206  CG2 VAL A 276      -3.026  41.279  64.995  1.00  0.00           C  
ATOM   4207  H   VAL A 276      -3.431  38.586  64.028  1.00  0.00           H  
ATOM   4208  HA  VAL A 276      -3.193  39.268  66.794  1.00  0.00           H  
ATOM   4209  HB  VAL A 276      -4.986  40.463  64.633  1.00  0.00           H  
ATOM   4210 1HG1 VAL A 276      -5.221  42.390  66.113  1.00  0.00           H  
ATOM   4211 2HG1 VAL A 276      -5.894  40.931  66.863  1.00  0.00           H  
ATOM   4212 3HG1 VAL A 276      -4.305  41.542  67.382  1.00  0.00           H  
ATOM   4213 1HG2 VAL A 276      -3.289  42.258  64.593  1.00  0.00           H  
ATOM   4214 2HG2 VAL A 276      -2.342  41.406  65.828  1.00  0.00           H  
ATOM   4215 3HG2 VAL A 276      -2.543  40.693  64.226  1.00  0.00           H  
ATOM   4216  N   GLU A 277      -6.148  38.122  65.857  1.00  0.00           N  
ATOM   4217  CA  GLU A 277      -7.393  37.565  66.364  1.00  0.00           C  
ATOM   4218  C   GLU A 277      -7.136  36.350  67.250  1.00  0.00           C  
ATOM   4219  O   GLU A 277      -7.755  36.203  68.307  1.00  0.00           O  
ATOM   4220  CB  GLU A 277      -8.315  37.170  65.207  1.00  0.00           C  
ATOM   4221  CG  GLU A 277      -8.916  38.344  64.434  1.00  0.00           C  
ATOM   4222  CD  GLU A 277      -9.683  37.906  63.209  1.00  0.00           C  
ATOM   4223  OE1 GLU A 277      -9.630  36.743  62.887  1.00  0.00           O  
ATOM   4224  OE2 GLU A 277     -10.321  38.732  62.601  1.00  0.00           O  
ATOM   4225  H   GLU A 277      -5.990  38.162  64.854  1.00  0.00           H  
ATOM   4226  HA  GLU A 277      -7.891  38.326  66.966  1.00  0.00           H  
ATOM   4227 1HB  GLU A 277      -7.757  36.563  64.495  1.00  0.00           H  
ATOM   4228 2HB  GLU A 277      -9.134  36.560  65.584  1.00  0.00           H  
ATOM   4229 1HG  GLU A 277      -9.590  38.890  65.094  1.00  0.00           H  
ATOM   4230 2HG  GLU A 277      -8.119  39.020  64.134  1.00  0.00           H  
ATOM   4231  N   ALA A 278      -6.200  35.492  66.836  1.00  0.00           N  
ATOM   4232  CA  ALA A 278      -5.870  34.316  67.634  1.00  0.00           C  
ATOM   4233  C   ALA A 278      -5.326  34.727  68.993  1.00  0.00           C  
ATOM   4234  O   ALA A 278      -5.734  34.181  70.022  1.00  0.00           O  
ATOM   4235  CB  ALA A 278      -4.849  33.452  66.907  1.00  0.00           C  
ATOM   4236  H   ALA A 278      -5.738  35.648  65.946  1.00  0.00           H  
ATOM   4237  HA  ALA A 278      -6.780  33.742  67.791  1.00  0.00           H  
ATOM   4238 1HB  ALA A 278      -4.625  32.569  67.505  1.00  0.00           H  
ATOM   4239 2HB  ALA A 278      -5.252  33.150  65.940  1.00  0.00           H  
ATOM   4240 3HB  ALA A 278      -3.937  34.027  66.756  1.00  0.00           H  
ATOM   4241  N   ILE A 279      -4.441  35.722  69.007  1.00  0.00           N  
ATOM   4242  CA  ILE A 279      -3.867  36.189  70.259  1.00  0.00           C  
ATOM   4243  C   ILE A 279      -4.928  36.804  71.149  1.00  0.00           C  
ATOM   4244  O   ILE A 279      -4.957  36.542  72.351  1.00  0.00           O  
ATOM   4245  CB  ILE A 279      -2.725  37.191  70.012  1.00  0.00           C  
ATOM   4246  CG1 ILE A 279      -1.525  36.478  69.296  1.00  0.00           C  
ATOM   4247  CG2 ILE A 279      -2.285  37.848  71.339  1.00  0.00           C  
ATOM   4248  CD1 ILE A 279      -0.803  35.404  70.097  1.00  0.00           C  
ATOM   4249  H   ILE A 279      -4.140  36.135  68.129  1.00  0.00           H  
ATOM   4250  HA  ILE A 279      -3.457  35.333  70.786  1.00  0.00           H  
ATOM   4251  HB  ILE A 279      -3.081  37.968  69.330  1.00  0.00           H  
ATOM   4252 1HG1 ILE A 279      -1.892  36.022  68.387  1.00  0.00           H  
ATOM   4253 2HG1 ILE A 279      -0.810  37.215  69.026  1.00  0.00           H  
ATOM   4254 1HG2 ILE A 279      -1.487  38.565  71.148  1.00  0.00           H  
ATOM   4255 2HG2 ILE A 279      -3.131  38.366  71.789  1.00  0.00           H  
ATOM   4256 3HG2 ILE A 279      -1.932  37.088  72.024  1.00  0.00           H  
ATOM   4257 1HD1 ILE A 279       0.001  34.993  69.488  1.00  0.00           H  
ATOM   4258 2HD1 ILE A 279      -0.381  35.837  71.006  1.00  0.00           H  
ATOM   4259 3HD1 ILE A 279      -1.488  34.611  70.357  1.00  0.00           H  
ATOM   4260  N   LYS A 280      -5.810  37.618  70.575  1.00  0.00           N  
ATOM   4261  CA  LYS A 280      -6.850  38.247  71.372  1.00  0.00           C  
ATOM   4262  C   LYS A 280      -7.672  37.207  72.119  1.00  0.00           C  
ATOM   4263  O   LYS A 280      -7.961  37.380  73.303  1.00  0.00           O  
ATOM   4264  CB  LYS A 280      -7.768  39.106  70.500  1.00  0.00           C  
ATOM   4265  CG  LYS A 280      -8.843  39.869  71.277  1.00  0.00           C  
ATOM   4266  CD  LYS A 280      -9.655  40.780  70.360  1.00  0.00           C  
ATOM   4267  CE  LYS A 280     -10.874  41.358  71.079  1.00  0.00           C  
ATOM   4268  NZ  LYS A 280     -10.492  42.319  72.159  1.00  0.00           N  
ATOM   4269  H   LYS A 280      -5.746  37.812  69.581  1.00  0.00           H  
ATOM   4270  HA  LYS A 280      -6.376  38.889  72.113  1.00  0.00           H  
ATOM   4271 1HB  LYS A 280      -7.175  39.827  69.941  1.00  0.00           H  
ATOM   4272 2HB  LYS A 280      -8.277  38.469  69.774  1.00  0.00           H  
ATOM   4273 1HG  LYS A 280      -9.516  39.156  71.759  1.00  0.00           H  
ATOM   4274 2HG  LYS A 280      -8.367  40.472  72.051  1.00  0.00           H  
ATOM   4275 1HD  LYS A 280      -9.023  41.598  70.013  1.00  0.00           H  
ATOM   4276 2HD  LYS A 280      -9.989  40.210  69.494  1.00  0.00           H  
ATOM   4277 1HE  LYS A 280     -11.503  41.871  70.354  1.00  0.00           H  
ATOM   4278 2HE  LYS A 280     -11.442  40.542  71.524  1.00  0.00           H  
ATOM   4279 1HZ  LYS A 280     -11.321  42.677  72.612  1.00  0.00           H  
ATOM   4280 2HZ  LYS A 280      -9.919  41.844  72.843  1.00  0.00           H  
ATOM   4281 3HZ  LYS A 280      -9.973  43.092  71.770  1.00  0.00           H  
ATOM   4282  N   ARG A 281      -8.040  36.121  71.439  1.00  0.00           N  
ATOM   4283  CA  ARG A 281      -8.860  35.093  72.074  1.00  0.00           C  
ATOM   4284  C   ARG A 281      -8.107  34.401  73.208  1.00  0.00           C  
ATOM   4285  O   ARG A 281      -8.680  34.122  74.264  1.00  0.00           O  
ATOM   4286  CB  ARG A 281      -9.311  34.059  71.054  1.00  0.00           C  
ATOM   4287  CG  ARG A 281     -10.369  33.072  71.550  1.00  0.00           C  
ATOM   4288  CD  ARG A 281     -11.624  33.779  71.952  1.00  0.00           C  
ATOM   4289  NE  ARG A 281     -12.749  32.874  72.062  1.00  0.00           N  
ATOM   4290  CZ  ARG A 281     -13.968  33.204  72.526  1.00  0.00           C  
ATOM   4291  NH1 ARG A 281     -14.231  34.430  72.949  1.00  0.00           N  
ATOM   4292  NH2 ARG A 281     -14.901  32.277  72.549  1.00  0.00           N  
ATOM   4293  H   ARG A 281      -7.782  36.028  70.459  1.00  0.00           H  
ATOM   4294  HA  ARG A 281      -9.743  35.579  72.489  1.00  0.00           H  
ATOM   4295 1HB  ARG A 281      -9.712  34.564  70.178  1.00  0.00           H  
ATOM   4296 2HB  ARG A 281      -8.446  33.478  70.728  1.00  0.00           H  
ATOM   4297 1HG  ARG A 281     -10.612  32.364  70.756  1.00  0.00           H  
ATOM   4298 2HG  ARG A 281      -9.991  32.525  72.417  1.00  0.00           H  
ATOM   4299 1HD  ARG A 281     -11.477  34.243  72.925  1.00  0.00           H  
ATOM   4300 2HD  ARG A 281     -11.867  34.543  71.215  1.00  0.00           H  
ATOM   4301  HE  ARG A 281     -12.621  31.912  71.756  1.00  0.00           H  
ATOM   4302 1HH1 ARG A 281     -13.509  35.151  72.941  1.00  0.00           H  
ATOM   4303 2HH1 ARG A 281     -15.152  34.657  73.293  1.00  0.00           H  
ATOM   4304 1HH2 ARG A 281     -14.670  31.342  72.219  1.00  0.00           H  
ATOM   4305 2HH2 ARG A 281     -15.825  32.488  72.887  1.00  0.00           H  
ATOM   4306  N   LEU A 282      -6.818  34.141  72.999  1.00  0.00           N  
ATOM   4307  CA  LEU A 282      -6.007  33.507  74.030  1.00  0.00           C  
ATOM   4308  C   LEU A 282      -5.913  34.407  75.247  1.00  0.00           C  
ATOM   4309  O   LEU A 282      -5.984  33.944  76.385  1.00  0.00           O  
ATOM   4310  CB  LEU A 282      -4.590  33.262  73.522  1.00  0.00           C  
ATOM   4311  CG  LEU A 282      -4.410  32.261  72.400  1.00  0.00           C  
ATOM   4312  CD1 LEU A 282      -2.967  32.350  71.947  1.00  0.00           C  
ATOM   4313  CD2 LEU A 282      -4.780  30.856  72.875  1.00  0.00           C  
ATOM   4314  H   LEU A 282      -6.399  34.369  72.101  1.00  0.00           H  
ATOM   4315  HA  LEU A 282      -6.475  32.569  74.326  1.00  0.00           H  
ATOM   4316 1HB  LEU A 282      -4.192  34.213  73.167  1.00  0.00           H  
ATOM   4317 2HB  LEU A 282      -3.978  32.933  74.359  1.00  0.00           H  
ATOM   4318  HG  LEU A 282      -5.041  32.525  71.562  1.00  0.00           H  
ATOM   4319 1HD1 LEU A 282      -2.790  31.672  71.139  1.00  0.00           H  
ATOM   4320 2HD1 LEU A 282      -2.765  33.363  71.616  1.00  0.00           H  
ATOM   4321 3HD1 LEU A 282      -2.308  32.104  72.773  1.00  0.00           H  
ATOM   4322 1HD2 LEU A 282      -4.630  30.146  72.064  1.00  0.00           H  
ATOM   4323 2HD2 LEU A 282      -4.160  30.583  73.709  1.00  0.00           H  
ATOM   4324 3HD2 LEU A 282      -5.822  30.828  73.181  1.00  0.00           H  
ATOM   4325  N   VAL A 283      -5.773  35.703  74.993  1.00  0.00           N  
ATOM   4326  CA  VAL A 283      -5.690  36.694  76.051  1.00  0.00           C  
ATOM   4327  C   VAL A 283      -6.986  36.775  76.842  1.00  0.00           C  
ATOM   4328  O   VAL A 283      -6.961  36.900  78.063  1.00  0.00           O  
ATOM   4329  CB  VAL A 283      -5.319  38.067  75.468  1.00  0.00           C  
ATOM   4330  CG1 VAL A 283      -5.472  39.146  76.522  1.00  0.00           C  
ATOM   4331  CG2 VAL A 283      -3.869  38.014  74.972  1.00  0.00           C  
ATOM   4332  H   VAL A 283      -5.709  36.003  74.025  1.00  0.00           H  
ATOM   4333  HA  VAL A 283      -4.894  36.394  76.735  1.00  0.00           H  
ATOM   4334  HB  VAL A 283      -5.987  38.304  74.641  1.00  0.00           H  
ATOM   4335 1HG1 VAL A 283      -5.207  40.105  76.092  1.00  0.00           H  
ATOM   4336 2HG1 VAL A 283      -6.504  39.187  76.872  1.00  0.00           H  
ATOM   4337 3HG1 VAL A 283      -4.822  38.931  77.356  1.00  0.00           H  
ATOM   4338 1HG2 VAL A 283      -3.583  38.967  74.551  1.00  0.00           H  
ATOM   4339 2HG2 VAL A 283      -3.211  37.778  75.797  1.00  0.00           H  
ATOM   4340 3HG2 VAL A 283      -3.772  37.247  74.213  1.00  0.00           H  
ATOM   4341  N   GLU A 284      -8.120  36.707  76.150  1.00  0.00           N  
ATOM   4342  CA  GLU A 284      -9.410  36.738  76.831  1.00  0.00           C  
ATOM   4343  C   GLU A 284      -9.544  35.572  77.807  1.00  0.00           C  
ATOM   4344  O   GLU A 284     -10.086  35.730  78.902  1.00  0.00           O  
ATOM   4345  CB  GLU A 284     -10.560  36.683  75.820  1.00  0.00           C  
ATOM   4346  CG  GLU A 284     -10.756  37.949  74.996  1.00  0.00           C  
ATOM   4347  CD  GLU A 284     -11.795  37.779  73.921  1.00  0.00           C  
ATOM   4348  OE1 GLU A 284     -12.260  36.675  73.742  1.00  0.00           O  
ATOM   4349  OE2 GLU A 284     -12.126  38.750  73.281  1.00  0.00           O  
ATOM   4350  H   GLU A 284      -8.083  36.646  75.137  1.00  0.00           H  
ATOM   4351  HA  GLU A 284      -9.481  37.663  77.397  1.00  0.00           H  
ATOM   4352 1HB  GLU A 284     -10.390  35.861  75.120  1.00  0.00           H  
ATOM   4353 2HB  GLU A 284     -11.493  36.474  76.342  1.00  0.00           H  
ATOM   4354 1HG  GLU A 284     -11.061  38.759  75.658  1.00  0.00           H  
ATOM   4355 2HG  GLU A 284      -9.812  38.225  74.542  1.00  0.00           H  
ATOM   4356  N   LYS A 285      -9.049  34.400  77.405  1.00  0.00           N  
ATOM   4357  CA  LYS A 285      -9.103  33.214  78.255  1.00  0.00           C  
ATOM   4358  C   LYS A 285      -8.076  33.234  79.383  1.00  0.00           C  
ATOM   4359  O   LYS A 285      -8.362  32.799  80.500  1.00  0.00           O  
ATOM   4360  CB  LYS A 285      -8.889  31.952  77.427  1.00  0.00           C  
ATOM   4361  CG  LYS A 285     -10.036  31.578  76.529  1.00  0.00           C  
ATOM   4362  CD  LYS A 285      -9.703  30.328  75.739  1.00  0.00           C  
ATOM   4363  CE  LYS A 285     -10.865  29.888  74.880  1.00  0.00           C  
ATOM   4364  NZ  LYS A 285     -11.971  29.317  75.696  1.00  0.00           N  
ATOM   4365  H   LYS A 285      -8.637  34.333  76.478  1.00  0.00           H  
ATOM   4366  HA  LYS A 285     -10.093  33.169  78.708  1.00  0.00           H  
ATOM   4367 1HB  LYS A 285      -8.001  32.079  76.802  1.00  0.00           H  
ATOM   4368 2HB  LYS A 285      -8.700  31.112  78.095  1.00  0.00           H  
ATOM   4369 1HG  LYS A 285     -10.926  31.404  77.132  1.00  0.00           H  
ATOM   4370 2HG  LYS A 285     -10.236  32.397  75.837  1.00  0.00           H  
ATOM   4371 1HD  LYS A 285      -8.842  30.523  75.095  1.00  0.00           H  
ATOM   4372 2HD  LYS A 285      -9.445  29.517  76.422  1.00  0.00           H  
ATOM   4373 1HE  LYS A 285     -11.242  30.744  74.318  1.00  0.00           H  
ATOM   4374 2HE  LYS A 285     -10.518  29.135  74.183  1.00  0.00           H  
ATOM   4375 1HZ  LYS A 285     -12.727  29.029  75.084  1.00  0.00           H  
ATOM   4376 2HZ  LYS A 285     -11.626  28.515  76.204  1.00  0.00           H  
ATOM   4377 3HZ  LYS A 285     -12.309  30.009  76.344  1.00  0.00           H  
ATOM   4378  N   ALA A 286      -6.868  33.695  79.081  1.00  0.00           N  
ATOM   4379  CA  ALA A 286      -5.778  33.679  80.046  1.00  0.00           C  
ATOM   4380  C   ALA A 286      -5.935  34.775  81.097  1.00  0.00           C  
ATOM   4381  O   ALA A 286      -6.291  35.911  80.788  1.00  0.00           O  
ATOM   4382  CB  ALA A 286      -4.454  33.820  79.316  1.00  0.00           C  
ATOM   4383  H   ALA A 286      -6.692  34.039  78.141  1.00  0.00           H  
ATOM   4384  HA  ALA A 286      -5.794  32.717  80.558  1.00  0.00           H  
ATOM   4385 1HB  ALA A 286      -3.636  33.769  80.034  1.00  0.00           H  
ATOM   4386 2HB  ALA A 286      -4.361  33.008  78.594  1.00  0.00           H  
ATOM   4387 3HB  ALA A 286      -4.425  34.771  78.794  1.00  0.00           H  
ATOM   4388  N   THR A 287      -5.623  34.434  82.342  1.00  0.00           N  
ATOM   4389  CA  THR A 287      -5.693  35.386  83.445  1.00  0.00           C  
ATOM   4390  C   THR A 287      -4.309  35.742  83.989  1.00  0.00           C  
ATOM   4391  O   THR A 287      -4.157  36.694  84.757  1.00  0.00           O  
ATOM   4392  CB  THR A 287      -6.566  34.814  84.574  1.00  0.00           C  
ATOM   4393  OG1 THR A 287      -5.981  33.590  85.051  1.00  0.00           O  
ATOM   4394  CG2 THR A 287      -7.974  34.528  84.049  1.00  0.00           C  
ATOM   4395  H   THR A 287      -5.352  33.482  82.538  1.00  0.00           H  
ATOM   4396  HA  THR A 287      -6.152  36.303  83.080  1.00  0.00           H  
ATOM   4397  HB  THR A 287      -6.616  35.530  85.392  1.00  0.00           H  
ATOM   4398  HG1 THR A 287      -6.468  33.281  85.822  1.00  0.00           H  
ATOM   4399 1HG2 THR A 287      -8.584  34.119  84.853  1.00  0.00           H  
ATOM   4400 2HG2 THR A 287      -8.422  35.453  83.687  1.00  0.00           H  
ATOM   4401 3HG2 THR A 287      -7.927  33.806  83.230  1.00  0.00           H  
ATOM   4402  N   ASP A 288      -3.305  34.962  83.600  1.00  0.00           N  
ATOM   4403  CA  ASP A 288      -1.933  35.153  84.060  1.00  0.00           C  
ATOM   4404  C   ASP A 288      -1.250  36.313  83.339  1.00  0.00           C  
ATOM   4405  O   ASP A 288      -1.169  36.330  82.112  1.00  0.00           O  
ATOM   4406  CB  ASP A 288      -1.135  33.868  83.861  1.00  0.00           C  
ATOM   4407  CG  ASP A 288       0.296  33.978  84.337  1.00  0.00           C  
ATOM   4408  OD1 ASP A 288       0.512  34.051  85.521  1.00  0.00           O  
ATOM   4409  OD2 ASP A 288       1.167  33.999  83.499  1.00  0.00           O  
ATOM   4410  H   ASP A 288      -3.501  34.204  82.967  1.00  0.00           H  
ATOM   4411  HA  ASP A 288      -1.958  35.381  85.125  1.00  0.00           H  
ATOM   4412 1HB  ASP A 288      -1.619  33.054  84.403  1.00  0.00           H  
ATOM   4413 2HB  ASP A 288      -1.143  33.604  82.809  1.00  0.00           H  
ATOM   4414  N   GLU A 289      -0.769  37.289  84.103  1.00  0.00           N  
ATOM   4415  CA  GLU A 289      -0.169  38.485  83.518  1.00  0.00           C  
ATOM   4416  C   GLU A 289       1.087  38.175  82.708  1.00  0.00           C  
ATOM   4417  O   GLU A 289       1.333  38.802  81.675  1.00  0.00           O  
ATOM   4418  CB  GLU A 289       0.166  39.504  84.607  1.00  0.00           C  
ATOM   4419  CG  GLU A 289      -1.047  40.127  85.276  1.00  0.00           C  
ATOM   4420  CD  GLU A 289      -0.682  41.031  86.417  1.00  0.00           C  
ATOM   4421  OE1 GLU A 289       0.480  41.109  86.737  1.00  0.00           O  
ATOM   4422  OE2 GLU A 289      -1.564  41.642  86.972  1.00  0.00           O  
ATOM   4423  H   GLU A 289      -0.846  37.212  85.109  1.00  0.00           H  
ATOM   4424  HA  GLU A 289      -0.900  38.933  82.844  1.00  0.00           H  
ATOM   4425 1HB  GLU A 289       0.778  39.031  85.376  1.00  0.00           H  
ATOM   4426 2HB  GLU A 289       0.755  40.314  84.173  1.00  0.00           H  
ATOM   4427 1HG  GLU A 289      -1.601  40.703  84.533  1.00  0.00           H  
ATOM   4428 2HG  GLU A 289      -1.698  39.332  85.639  1.00  0.00           H  
ATOM   4429  N   GLU A 290       1.881  37.212  83.175  1.00  0.00           N  
ATOM   4430  CA  GLU A 290       3.114  36.861  82.478  1.00  0.00           C  
ATOM   4431  C   GLU A 290       2.780  36.209  81.144  1.00  0.00           C  
ATOM   4432  O   GLU A 290       3.403  36.505  80.123  1.00  0.00           O  
ATOM   4433  CB  GLU A 290       3.968  35.917  83.329  1.00  0.00           C  
ATOM   4434  CG  GLU A 290       5.357  35.614  82.765  1.00  0.00           C  
ATOM   4435  CD  GLU A 290       6.260  36.822  82.746  1.00  0.00           C  
ATOM   4436  OE1 GLU A 290       6.009  37.733  83.498  1.00  0.00           O  
ATOM   4437  OE2 GLU A 290       7.202  36.835  81.987  1.00  0.00           O  
ATOM   4438  H   GLU A 290       1.627  36.725  84.025  1.00  0.00           H  
ATOM   4439  HA  GLU A 290       3.681  37.772  82.286  1.00  0.00           H  
ATOM   4440 1HB  GLU A 290       4.094  36.338  84.325  1.00  0.00           H  
ATOM   4441 2HB  GLU A 290       3.447  34.965  83.443  1.00  0.00           H  
ATOM   4442 1HG  GLU A 290       5.821  34.840  83.378  1.00  0.00           H  
ATOM   4443 2HG  GLU A 290       5.252  35.222  81.755  1.00  0.00           H  
ATOM   4444  N   THR A 291       1.763  35.352  81.151  1.00  0.00           N  
ATOM   4445  CA  THR A 291       1.306  34.693  79.937  1.00  0.00           C  
ATOM   4446  C   THR A 291       0.895  35.714  78.896  1.00  0.00           C  
ATOM   4447  O   THR A 291       1.280  35.607  77.731  1.00  0.00           O  
ATOM   4448  CB  THR A 291       0.119  33.758  80.222  1.00  0.00           C  
ATOM   4449  OG1 THR A 291       0.539  32.727  81.115  1.00  0.00           O  
ATOM   4450  CG2 THR A 291      -0.403  33.134  78.931  1.00  0.00           C  
ATOM   4451  H   THR A 291       1.316  35.125  82.033  1.00  0.00           H  
ATOM   4452  HA  THR A 291       2.127  34.101  79.533  1.00  0.00           H  
ATOM   4453  HB  THR A 291      -0.685  34.326  80.687  1.00  0.00           H  
ATOM   4454  HG1 THR A 291       0.805  33.126  81.958  1.00  0.00           H  
ATOM   4455 1HG2 THR A 291      -1.240  32.476  79.163  1.00  0.00           H  
ATOM   4456 2HG2 THR A 291      -0.738  33.915  78.250  1.00  0.00           H  
ATOM   4457 3HG2 THR A 291       0.393  32.561  78.460  1.00  0.00           H  
ATOM   4458  N   ILE A 292       0.132  36.722  79.316  1.00  0.00           N  
ATOM   4459  CA  ILE A 292      -0.306  37.738  78.378  1.00  0.00           C  
ATOM   4460  C   ILE A 292       0.890  38.490  77.826  1.00  0.00           C  
ATOM   4461  O   ILE A 292       0.977  38.721  76.622  1.00  0.00           O  
ATOM   4462  CB  ILE A 292      -1.291  38.736  79.020  1.00  0.00           C  
ATOM   4463  CG1 ILE A 292      -2.732  38.186  78.945  1.00  0.00           C  
ATOM   4464  CG2 ILE A 292      -1.216  40.108  78.322  1.00  0.00           C  
ATOM   4465  CD1 ILE A 292      -3.042  37.066  79.888  1.00  0.00           C  
ATOM   4466  H   ILE A 292      -0.167  36.759  80.286  1.00  0.00           H  
ATOM   4467  HA  ILE A 292      -0.814  37.249  77.550  1.00  0.00           H  
ATOM   4468  HB  ILE A 292      -1.040  38.853  80.072  1.00  0.00           H  
ATOM   4469 1HG1 ILE A 292      -3.416  38.981  79.155  1.00  0.00           H  
ATOM   4470 2HG1 ILE A 292      -2.911  37.827  77.945  1.00  0.00           H  
ATOM   4471 1HG2 ILE A 292      -1.912  40.793  78.799  1.00  0.00           H  
ATOM   4472 2HG2 ILE A 292      -0.213  40.518  78.398  1.00  0.00           H  
ATOM   4473 3HG2 ILE A 292      -1.484  39.994  77.271  1.00  0.00           H  
ATOM   4474 1HD1 ILE A 292      -4.080  36.765  79.751  1.00  0.00           H  
ATOM   4475 2HD1 ILE A 292      -2.392  36.219  79.694  1.00  0.00           H  
ATOM   4476 3HD1 ILE A 292      -2.902  37.409  80.912  1.00  0.00           H  
ATOM   4477  N   ALA A 293       1.835  38.852  78.688  1.00  0.00           N  
ATOM   4478  CA  ALA A 293       3.006  39.583  78.233  1.00  0.00           C  
ATOM   4479  C   ALA A 293       3.737  38.811  77.146  1.00  0.00           C  
ATOM   4480  O   ALA A 293       4.201  39.394  76.165  1.00  0.00           O  
ATOM   4481  CB  ALA A 293       3.950  39.838  79.389  1.00  0.00           C  
ATOM   4482  H   ALA A 293       1.724  38.644  79.675  1.00  0.00           H  
ATOM   4483  HA  ALA A 293       2.671  40.532  77.817  1.00  0.00           H  
ATOM   4484 1HB  ALA A 293       4.812  40.408  79.036  1.00  0.00           H  
ATOM   4485 2HB  ALA A 293       3.428  40.396  80.159  1.00  0.00           H  
ATOM   4486 3HB  ALA A 293       4.288  38.883  79.797  1.00  0.00           H  
ATOM   4487  N   ARG A 294       3.826  37.495  77.320  1.00  0.00           N  
ATOM   4488  CA  ARG A 294       4.499  36.654  76.344  1.00  0.00           C  
ATOM   4489  C   ARG A 294       3.715  36.616  75.040  1.00  0.00           C  
ATOM   4490  O   ARG A 294       4.298  36.709  73.961  1.00  0.00           O  
ATOM   4491  CB  ARG A 294       4.685  35.249  76.898  1.00  0.00           C  
ATOM   4492  CG  ARG A 294       5.697  35.151  78.035  1.00  0.00           C  
ATOM   4493  CD  ARG A 294       5.769  33.783  78.597  1.00  0.00           C  
ATOM   4494  NE  ARG A 294       6.688  33.708  79.729  1.00  0.00           N  
ATOM   4495  CZ  ARG A 294       6.889  32.609  80.486  1.00  0.00           C  
ATOM   4496  NH1 ARG A 294       6.242  31.494  80.221  1.00  0.00           N  
ATOM   4497  NH2 ARG A 294       7.741  32.649  81.498  1.00  0.00           N  
ATOM   4498  H   ARG A 294       3.437  37.079  78.159  1.00  0.00           H  
ATOM   4499  HA  ARG A 294       5.484  37.074  76.142  1.00  0.00           H  
ATOM   4500 1HB  ARG A 294       3.732  34.881  77.278  1.00  0.00           H  
ATOM   4501 2HB  ARG A 294       5.005  34.571  76.107  1.00  0.00           H  
ATOM   4502 1HG  ARG A 294       6.684  35.419  77.666  1.00  0.00           H  
ATOM   4503 2HG  ARG A 294       5.415  35.833  78.840  1.00  0.00           H  
ATOM   4504 1HD  ARG A 294       4.779  33.482  78.942  1.00  0.00           H  
ATOM   4505 2HD  ARG A 294       6.113  33.092  77.830  1.00  0.00           H  
ATOM   4506  HE  ARG A 294       7.207  34.542  79.969  1.00  0.00           H  
ATOM   4507 1HH1 ARG A 294       5.590  31.451  79.444  1.00  0.00           H  
ATOM   4508 2HH1 ARG A 294       6.394  30.674  80.785  1.00  0.00           H  
ATOM   4509 1HH2 ARG A 294       8.242  33.503  81.705  1.00  0.00           H  
ATOM   4510 2HH2 ARG A 294       7.891  31.827  82.063  1.00  0.00           H  
ATOM   4511  N   LEU A 295       2.390  36.530  75.144  1.00  0.00           N  
ATOM   4512  CA  LEU A 295       1.535  36.497  73.965  1.00  0.00           C  
ATOM   4513  C   LEU A 295       1.632  37.786  73.164  1.00  0.00           C  
ATOM   4514  O   LEU A 295       1.668  37.756  71.934  1.00  0.00           O  
ATOM   4515  CB  LEU A 295       0.076  36.265  74.377  1.00  0.00           C  
ATOM   4516  CG  LEU A 295      -0.262  34.892  74.951  1.00  0.00           C  
ATOM   4517  CD1 LEU A 295      -1.716  34.908  75.451  1.00  0.00           C  
ATOM   4518  CD2 LEU A 295      -0.058  33.834  73.888  1.00  0.00           C  
ATOM   4519  H   LEU A 295       1.972  36.448  76.067  1.00  0.00           H  
ATOM   4520  HA  LEU A 295       1.866  35.686  73.324  1.00  0.00           H  
ATOM   4521 1HB  LEU A 295      -0.186  37.005  75.131  1.00  0.00           H  
ATOM   4522 2HB  LEU A 295      -0.555  36.425  73.517  1.00  0.00           H  
ATOM   4523  HG  LEU A 295       0.384  34.676  75.789  1.00  0.00           H  
ATOM   4524 1HD1 LEU A 295      -1.970  33.940  75.872  1.00  0.00           H  
ATOM   4525 2HD1 LEU A 295      -1.830  35.671  76.217  1.00  0.00           H  
ATOM   4526 3HD1 LEU A 295      -2.383  35.129  74.620  1.00  0.00           H  
ATOM   4527 1HD2 LEU A 295      -0.292  32.866  74.298  1.00  0.00           H  
ATOM   4528 2HD2 LEU A 295      -0.711  34.040  73.045  1.00  0.00           H  
ATOM   4529 3HD2 LEU A 295       0.972  33.829  73.555  1.00  0.00           H  
ATOM   4530  N   ILE A 296       1.706  38.916  73.858  1.00  0.00           N  
ATOM   4531  CA  ILE A 296       1.822  40.198  73.178  1.00  0.00           C  
ATOM   4532  C   ILE A 296       3.185  40.305  72.514  1.00  0.00           C  
ATOM   4533  O   ILE A 296       3.287  40.751  71.371  1.00  0.00           O  
ATOM   4534  CB  ILE A 296       1.601  41.373  74.148  1.00  0.00           C  
ATOM   4535  CG1 ILE A 296       0.178  41.288  74.774  1.00  0.00           C  
ATOM   4536  CG2 ILE A 296       1.789  42.717  73.400  1.00  0.00           C  
ATOM   4537  CD1 ILE A 296      -0.984  41.411  73.798  1.00  0.00           C  
ATOM   4538  H   ILE A 296       1.660  38.879  74.871  1.00  0.00           H  
ATOM   4539  HA  ILE A 296       1.069  40.248  72.396  1.00  0.00           H  
ATOM   4540  HB  ILE A 296       2.323  41.308  74.968  1.00  0.00           H  
ATOM   4541 1HG1 ILE A 296       0.076  40.334  75.261  1.00  0.00           H  
ATOM   4542 2HG1 ILE A 296       0.087  42.064  75.530  1.00  0.00           H  
ATOM   4543 1HG2 ILE A 296       1.638  43.543  74.093  1.00  0.00           H  
ATOM   4544 2HG2 ILE A 296       2.798  42.772  72.992  1.00  0.00           H  
ATOM   4545 3HG2 ILE A 296       1.071  42.794  72.582  1.00  0.00           H  
ATOM   4546 1HD1 ILE A 296      -1.914  41.328  74.351  1.00  0.00           H  
ATOM   4547 2HD1 ILE A 296      -0.947  42.378  73.299  1.00  0.00           H  
ATOM   4548 3HD1 ILE A 296      -0.934  40.617  73.057  1.00  0.00           H  
ATOM   4549  N   ARG A 297       4.229  39.884  73.224  1.00  0.00           N  
ATOM   4550  CA  ARG A 297       5.573  39.886  72.663  1.00  0.00           C  
ATOM   4551  C   ARG A 297       5.608  39.039  71.394  1.00  0.00           C  
ATOM   4552  O   ARG A 297       6.177  39.451  70.383  1.00  0.00           O  
ATOM   4553  CB  ARG A 297       6.576  39.350  73.677  1.00  0.00           C  
ATOM   4554  CG  ARG A 297       8.035  39.473  73.272  1.00  0.00           C  
ATOM   4555  CD  ARG A 297       8.965  39.005  74.350  1.00  0.00           C  
ATOM   4556  NE  ARG A 297       8.773  39.742  75.610  1.00  0.00           N  
ATOM   4557  CZ  ARG A 297       8.279  39.229  76.768  1.00  0.00           C  
ATOM   4558  NH1 ARG A 297       7.939  37.962  76.854  1.00  0.00           N  
ATOM   4559  NH2 ARG A 297       8.144  40.015  77.828  1.00  0.00           N  
ATOM   4560  H   ARG A 297       4.091  39.554  74.173  1.00  0.00           H  
ATOM   4561  HA  ARG A 297       5.845  40.910  72.409  1.00  0.00           H  
ATOM   4562 1HB  ARG A 297       6.445  39.877  74.619  1.00  0.00           H  
ATOM   4563 2HB  ARG A 297       6.376  38.295  73.858  1.00  0.00           H  
ATOM   4564 1HG  ARG A 297       8.214  38.871  72.378  1.00  0.00           H  
ATOM   4565 2HG  ARG A 297       8.261  40.516  73.055  1.00  0.00           H  
ATOM   4566 1HD  ARG A 297       8.799  37.947  74.532  1.00  0.00           H  
ATOM   4567 2HD  ARG A 297       9.992  39.158  74.021  1.00  0.00           H  
ATOM   4568  HE  ARG A 297       9.021  40.728  75.612  1.00  0.00           H  
ATOM   4569 1HH1 ARG A 297       8.040  37.354  76.057  1.00  0.00           H  
ATOM   4570 2HH1 ARG A 297       7.577  37.598  77.724  1.00  0.00           H  
ATOM   4571 1HH2 ARG A 297       8.397  41.002  77.766  1.00  0.00           H  
ATOM   4572 2HH2 ARG A 297       7.784  39.644  78.693  1.00  0.00           H  
ATOM   4573  N   PHE A 298       4.963  37.871  71.436  1.00  0.00           N  
ATOM   4574  CA  PHE A 298       4.917  37.000  70.269  1.00  0.00           C  
ATOM   4575  C   PHE A 298       4.194  37.685  69.119  1.00  0.00           C  
ATOM   4576  O   PHE A 298       4.647  37.625  67.977  1.00  0.00           O  
ATOM   4577  CB  PHE A 298       4.200  35.683  70.590  1.00  0.00           C  
ATOM   4578  CG  PHE A 298       4.967  34.720  71.481  1.00  0.00           C  
ATOM   4579  CD1 PHE A 298       4.307  34.020  72.487  1.00  0.00           C  
ATOM   4580  CD2 PHE A 298       6.331  34.503  71.319  1.00  0.00           C  
ATOM   4581  CE1 PHE A 298       4.980  33.141  73.303  1.00  0.00           C  
ATOM   4582  CE2 PHE A 298       7.005  33.620  72.138  1.00  0.00           C  
ATOM   4583  CZ  PHE A 298       6.328  32.939  73.131  1.00  0.00           C  
ATOM   4584  H   PHE A 298       4.522  37.572  72.299  1.00  0.00           H  
ATOM   4585  HA  PHE A 298       5.938  36.793  69.950  1.00  0.00           H  
ATOM   4586 1HB  PHE A 298       3.250  35.901  71.076  1.00  0.00           H  
ATOM   4587 2HB  PHE A 298       3.973  35.169  69.659  1.00  0.00           H  
ATOM   4588  HD1 PHE A 298       3.241  34.175  72.630  1.00  0.00           H  
ATOM   4589  HD2 PHE A 298       6.876  35.032  70.540  1.00  0.00           H  
ATOM   4590  HE1 PHE A 298       4.444  32.605  74.083  1.00  0.00           H  
ATOM   4591  HE2 PHE A 298       8.074  33.462  71.999  1.00  0.00           H  
ATOM   4592  HZ  PHE A 298       6.860  32.240  73.776  1.00  0.00           H  
ATOM   4593  N   LEU A 299       3.083  38.354  69.417  1.00  0.00           N  
ATOM   4594  CA  LEU A 299       2.312  39.018  68.377  1.00  0.00           C  
ATOM   4595  C   LEU A 299       3.115  40.130  67.720  1.00  0.00           C  
ATOM   4596  O   LEU A 299       3.060  40.310  66.502  1.00  0.00           O  
ATOM   4597  CB  LEU A 299       1.007  39.580  68.953  1.00  0.00           C  
ATOM   4598  CG  LEU A 299       0.051  40.252  67.944  1.00  0.00           C  
ATOM   4599  CD1 LEU A 299      -0.287  39.275  66.788  1.00  0.00           C  
ATOM   4600  CD2 LEU A 299      -1.225  40.649  68.690  1.00  0.00           C  
ATOM   4601  H   LEU A 299       2.744  38.365  70.375  1.00  0.00           H  
ATOM   4602  HA  LEU A 299       2.068  38.278  67.624  1.00  0.00           H  
ATOM   4603 1HB  LEU A 299       0.481  38.791  69.458  1.00  0.00           H  
ATOM   4604 2HB  LEU A 299       1.267  40.335  69.698  1.00  0.00           H  
ATOM   4605  HG  LEU A 299       0.525  41.140  67.520  1.00  0.00           H  
ATOM   4606 1HD1 LEU A 299      -0.957  39.758  66.088  1.00  0.00           H  
ATOM   4607 2HD1 LEU A 299       0.621  38.997  66.257  1.00  0.00           H  
ATOM   4608 3HD1 LEU A 299      -0.763  38.383  67.176  1.00  0.00           H  
ATOM   4609 1HD2 LEU A 299      -1.915  41.132  68.005  1.00  0.00           H  
ATOM   4610 2HD2 LEU A 299      -1.694  39.763  69.107  1.00  0.00           H  
ATOM   4611 3HD2 LEU A 299      -0.977  41.333  69.497  1.00  0.00           H  
ATOM   4612  N   MET A 300       3.870  40.868  68.522  1.00  0.00           N  
ATOM   4613  CA  MET A 300       4.705  41.927  67.980  1.00  0.00           C  
ATOM   4614  C   MET A 300       5.801  41.357  67.086  1.00  0.00           C  
ATOM   4615  O   MET A 300       6.116  41.931  66.041  1.00  0.00           O  
ATOM   4616  CB  MET A 300       5.307  42.746  69.104  1.00  0.00           C  
ATOM   4617  CG  MET A 300       4.308  43.596  69.866  1.00  0.00           C  
ATOM   4618  SD  MET A 300       3.555  44.867  68.832  1.00  0.00           S  
ATOM   4619  CE  MET A 300       2.536  45.714  70.023  1.00  0.00           C  
ATOM   4620  H   MET A 300       3.855  40.696  69.523  1.00  0.00           H  
ATOM   4621  HA  MET A 300       4.082  42.575  67.366  1.00  0.00           H  
ATOM   4622 1HB  MET A 300       5.790  42.078  69.820  1.00  0.00           H  
ATOM   4623 2HB  MET A 300       6.068  43.391  68.694  1.00  0.00           H  
ATOM   4624 1HG  MET A 300       3.519  42.957  70.255  1.00  0.00           H  
ATOM   4625 2HG  MET A 300       4.803  44.078  70.707  1.00  0.00           H  
ATOM   4626 1HE  MET A 300       2.002  46.531  69.533  1.00  0.00           H  
ATOM   4627 2HE  MET A 300       1.822  45.016  70.454  1.00  0.00           H  
ATOM   4628 3HE  MET A 300       3.163  46.111  70.810  1.00  0.00           H  
ATOM   4629  N   GLU A 301       6.357  40.210  67.478  1.00  0.00           N  
ATOM   4630  CA  GLU A 301       7.373  39.553  66.665  1.00  0.00           C  
ATOM   4631  C   GLU A 301       6.788  39.119  65.327  1.00  0.00           C  
ATOM   4632  O   GLU A 301       7.451  39.213  64.292  1.00  0.00           O  
ATOM   4633  CB  GLU A 301       7.968  38.346  67.399  1.00  0.00           C  
ATOM   4634  CG  GLU A 301       8.892  38.703  68.559  1.00  0.00           C  
ATOM   4635  CD  GLU A 301       9.366  37.495  69.318  1.00  0.00           C  
ATOM   4636  OE1 GLU A 301       8.926  36.414  69.007  1.00  0.00           O  
ATOM   4637  OE2 GLU A 301      10.169  37.651  70.209  1.00  0.00           O  
ATOM   4638  H   GLU A 301       6.081  39.797  68.364  1.00  0.00           H  
ATOM   4639  HA  GLU A 301       8.172  40.266  66.472  1.00  0.00           H  
ATOM   4640 1HB  GLU A 301       7.165  37.733  67.800  1.00  0.00           H  
ATOM   4641 2HB  GLU A 301       8.529  37.729  66.696  1.00  0.00           H  
ATOM   4642 1HG  GLU A 301       9.760  39.228  68.161  1.00  0.00           H  
ATOM   4643 2HG  GLU A 301       8.373  39.377  69.235  1.00  0.00           H  
ATOM   4644  N   ILE A 302       5.532  38.675  65.342  1.00  0.00           N  
ATOM   4645  CA  ILE A 302       4.866  38.265  64.115  1.00  0.00           C  
ATOM   4646  C   ILE A 302       4.726  39.460  63.182  1.00  0.00           C  
ATOM   4647  O   ILE A 302       4.993  39.354  61.986  1.00  0.00           O  
ATOM   4648  CB  ILE A 302       3.478  37.648  64.396  1.00  0.00           C  
ATOM   4649  CG1 ILE A 302       3.647  36.325  65.155  1.00  0.00           C  
ATOM   4650  CG2 ILE A 302       2.751  37.408  63.079  1.00  0.00           C  
ATOM   4651  CD1 ILE A 302       2.369  35.745  65.741  1.00  0.00           C  
ATOM   4652  H   ILE A 302       5.046  38.606  66.231  1.00  0.00           H  
ATOM   4653  HA  ILE A 302       5.482  37.514  63.621  1.00  0.00           H  
ATOM   4654  HB  ILE A 302       2.898  38.321  65.018  1.00  0.00           H  
ATOM   4655 1HG1 ILE A 302       4.058  35.612  64.481  1.00  0.00           H  
ATOM   4656 2HG1 ILE A 302       4.352  36.477  65.962  1.00  0.00           H  
ATOM   4657 1HG2 ILE A 302       1.772  36.972  63.267  1.00  0.00           H  
ATOM   4658 2HG2 ILE A 302       2.624  38.343  62.547  1.00  0.00           H  
ATOM   4659 3HG2 ILE A 302       3.340  36.722  62.474  1.00  0.00           H  
ATOM   4660 1HD1 ILE A 302       2.603  34.810  66.254  1.00  0.00           H  
ATOM   4661 2HD1 ILE A 302       1.941  36.447  66.447  1.00  0.00           H  
ATOM   4662 3HD1 ILE A 302       1.655  35.547  64.949  1.00  0.00           H  
ATOM   4663  N   ALA A 303       4.308  40.603  63.732  1.00  0.00           N  
ATOM   4664  CA  ALA A 303       4.149  41.822  62.940  1.00  0.00           C  
ATOM   4665  C   ALA A 303       5.466  42.242  62.291  1.00  0.00           C  
ATOM   4666  O   ALA A 303       5.482  42.675  61.137  1.00  0.00           O  
ATOM   4667  CB  ALA A 303       3.618  42.949  63.814  1.00  0.00           C  
ATOM   4668  H   ALA A 303       4.080  40.618  64.721  1.00  0.00           H  
ATOM   4669  HA  ALA A 303       3.436  41.619  62.144  1.00  0.00           H  
ATOM   4670 1HB  ALA A 303       3.475  43.846  63.215  1.00  0.00           H  
ATOM   4671 2HB  ALA A 303       2.666  42.649  64.253  1.00  0.00           H  
ATOM   4672 3HB  ALA A 303       4.333  43.154  64.609  1.00  0.00           H  
ATOM   4673  N   LEU A 304       6.577  42.087  63.014  1.00  0.00           N  
ATOM   4674  CA  LEU A 304       7.882  42.431  62.458  1.00  0.00           C  
ATOM   4675  C   LEU A 304       8.227  41.542  61.268  1.00  0.00           C  
ATOM   4676  O   LEU A 304       8.747  42.021  60.261  1.00  0.00           O  
ATOM   4677  CB  LEU A 304       8.981  42.309  63.527  1.00  0.00           C  
ATOM   4678  CG  LEU A 304       9.004  43.396  64.632  1.00  0.00           C  
ATOM   4679  CD1 LEU A 304       9.948  42.961  65.748  1.00  0.00           C  
ATOM   4680  CD2 LEU A 304       9.482  44.720  64.036  1.00  0.00           C  
ATOM   4681  H   LEU A 304       6.505  41.744  63.969  1.00  0.00           H  
ATOM   4682  HA  LEU A 304       7.841  43.459  62.106  1.00  0.00           H  
ATOM   4683 1HB  LEU A 304       8.868  41.346  64.021  1.00  0.00           H  
ATOM   4684 2HB  LEU A 304       9.951  42.321  63.028  1.00  0.00           H  
ATOM   4685  HG  LEU A 304       8.003  43.518  65.050  1.00  0.00           H  
ATOM   4686 1HD1 LEU A 304       9.966  43.723  66.527  1.00  0.00           H  
ATOM   4687 2HD1 LEU A 304       9.606  42.019  66.174  1.00  0.00           H  
ATOM   4688 3HD1 LEU A 304      10.953  42.831  65.345  1.00  0.00           H  
ATOM   4689 1HD2 LEU A 304       9.503  45.481  64.820  1.00  0.00           H  
ATOM   4690 2HD2 LEU A 304      10.486  44.595  63.628  1.00  0.00           H  
ATOM   4691 3HD2 LEU A 304       8.808  45.037  63.246  1.00  0.00           H  
ATOM   4692  N   VAL A 305       7.905  40.251  61.373  1.00  0.00           N  
ATOM   4693  CA  VAL A 305       8.163  39.312  60.286  1.00  0.00           C  
ATOM   4694  C   VAL A 305       7.337  39.659  59.057  1.00  0.00           C  
ATOM   4695  O   VAL A 305       7.830  39.604  57.930  1.00  0.00           O  
ATOM   4696  CB  VAL A 305       7.870  37.862  60.722  1.00  0.00           C  
ATOM   4697  CG1 VAL A 305       7.948  36.914  59.513  1.00  0.00           C  
ATOM   4698  CG2 VAL A 305       8.878  37.444  61.774  1.00  0.00           C  
ATOM   4699  H   VAL A 305       7.491  39.917  62.239  1.00  0.00           H  
ATOM   4700  HA  VAL A 305       9.219  39.382  60.020  1.00  0.00           H  
ATOM   4701  HB  VAL A 305       6.860  37.804  61.133  1.00  0.00           H  
ATOM   4702 1HG1 VAL A 305       7.739  35.895  59.836  1.00  0.00           H  
ATOM   4703 2HG1 VAL A 305       7.217  37.209  58.761  1.00  0.00           H  
ATOM   4704 3HG1 VAL A 305       8.947  36.959  59.082  1.00  0.00           H  
ATOM   4705 1HG2 VAL A 305       8.671  36.424  62.089  1.00  0.00           H  
ATOM   4706 2HG2 VAL A 305       9.882  37.500  61.355  1.00  0.00           H  
ATOM   4707 3HG2 VAL A 305       8.806  38.110  62.631  1.00  0.00           H  
ATOM   4708  N   VAL A 306       6.076  40.015  59.277  1.00  0.00           N  
ATOM   4709  CA  VAL A 306       5.202  40.392  58.177  1.00  0.00           C  
ATOM   4710  C   VAL A 306       5.723  41.648  57.486  1.00  0.00           C  
ATOM   4711  O   VAL A 306       5.734  41.724  56.254  1.00  0.00           O  
ATOM   4712  CB  VAL A 306       3.765  40.607  58.684  1.00  0.00           C  
ATOM   4713  CG1 VAL A 306       2.879  41.187  57.571  1.00  0.00           C  
ATOM   4714  CG2 VAL A 306       3.214  39.275  59.168  1.00  0.00           C  
ATOM   4715  H   VAL A 306       5.723  40.017  60.229  1.00  0.00           H  
ATOM   4716  HA  VAL A 306       5.190  39.578  57.453  1.00  0.00           H  
ATOM   4717  HB  VAL A 306       3.776  41.322  59.507  1.00  0.00           H  
ATOM   4718 1HG1 VAL A 306       1.869  41.334  57.948  1.00  0.00           H  
ATOM   4719 2HG1 VAL A 306       3.278  42.144  57.239  1.00  0.00           H  
ATOM   4720 3HG1 VAL A 306       2.851  40.498  56.731  1.00  0.00           H  
ATOM   4721 1HG2 VAL A 306       2.211  39.400  59.541  1.00  0.00           H  
ATOM   4722 2HG2 VAL A 306       3.204  38.561  58.343  1.00  0.00           H  
ATOM   4723 3HG2 VAL A 306       3.843  38.894  59.964  1.00  0.00           H  
ATOM   4724  N   ALA A 307       6.163  42.631  58.273  1.00  0.00           N  
ATOM   4725  CA  ALA A 307       6.718  43.856  57.712  1.00  0.00           C  
ATOM   4726  C   ALA A 307       7.942  43.555  56.845  1.00  0.00           C  
ATOM   4727  O   ALA A 307       8.080  44.098  55.747  1.00  0.00           O  
ATOM   4728  CB  ALA A 307       7.094  44.814  58.833  1.00  0.00           C  
ATOM   4729  H   ALA A 307       6.102  42.526  59.282  1.00  0.00           H  
ATOM   4730  HA  ALA A 307       5.958  44.317  57.081  1.00  0.00           H  
ATOM   4731 1HB  ALA A 307       7.488  45.735  58.412  1.00  0.00           H  
ATOM   4732 2HB  ALA A 307       6.214  45.032  59.430  1.00  0.00           H  
ATOM   4733 3HB  ALA A 307       7.853  44.350  59.462  1.00  0.00           H  
ATOM   4734  N   GLU A 308       8.810  42.658  57.324  1.00  0.00           N  
ATOM   4735  CA  GLU A 308       9.988  42.254  56.565  1.00  0.00           C  
ATOM   4736  C   GLU A 308       9.601  41.551  55.274  1.00  0.00           C  
ATOM   4737  O   GLU A 308      10.196  41.798  54.224  1.00  0.00           O  
ATOM   4738  CB  GLU A 308      10.880  41.329  57.395  1.00  0.00           C  
ATOM   4739  CG  GLU A 308      12.133  40.845  56.661  1.00  0.00           C  
ATOM   4740  CD  GLU A 308      13.009  39.962  57.505  1.00  0.00           C  
ATOM   4741  OE1 GLU A 308      12.894  40.009  58.705  1.00  0.00           O  
ATOM   4742  OE2 GLU A 308      13.789  39.228  56.942  1.00  0.00           O  
ATOM   4743  H   GLU A 308       8.656  42.261  58.245  1.00  0.00           H  
ATOM   4744  HA  GLU A 308      10.555  43.148  56.308  1.00  0.00           H  
ATOM   4745 1HB  GLU A 308      11.196  41.848  58.300  1.00  0.00           H  
ATOM   4746 2HB  GLU A 308      10.311  40.453  57.700  1.00  0.00           H  
ATOM   4747 1HG  GLU A 308      11.835  40.288  55.774  1.00  0.00           H  
ATOM   4748 2HG  GLU A 308      12.708  41.713  56.332  1.00  0.00           H  
ATOM   4749  N   ALA A 309       8.609  40.666  55.354  1.00  0.00           N  
ATOM   4750  CA  ALA A 309       8.163  39.927  54.182  1.00  0.00           C  
ATOM   4751  C   ALA A 309       7.669  40.872  53.096  1.00  0.00           C  
ATOM   4752  O   ALA A 309       7.995  40.697  51.920  1.00  0.00           O  
ATOM   4753  CB  ALA A 309       7.058  38.956  54.566  1.00  0.00           C  
ATOM   4754  H   ALA A 309       8.173  40.485  56.252  1.00  0.00           H  
ATOM   4755  HA  ALA A 309       9.013  39.371  53.788  1.00  0.00           H  
ATOM   4756 1HB  ALA A 309       6.747  38.390  53.688  1.00  0.00           H  
ATOM   4757 2HB  ALA A 309       7.430  38.277  55.331  1.00  0.00           H  
ATOM   4758 3HB  ALA A 309       6.210  39.514  54.958  1.00  0.00           H  
ATOM   4759  N   ASN A 310       6.922  41.902  53.490  1.00  0.00           N  
ATOM   4760  CA  ASN A 310       6.416  42.853  52.514  1.00  0.00           C  
ATOM   4761  C   ASN A 310       7.542  43.667  51.908  1.00  0.00           C  
ATOM   4762  O   ASN A 310       7.540  43.931  50.707  1.00  0.00           O  
ATOM   4763  CB  ASN A 310       5.368  43.750  53.128  1.00  0.00           C  
ATOM   4764  CG  ASN A 310       4.037  43.082  53.223  1.00  0.00           C  
ATOM   4765  OD1 ASN A 310       3.232  43.167  52.282  1.00  0.00           O  
ATOM   4766  ND2 ASN A 310       3.785  42.414  54.311  1.00  0.00           N  
ATOM   4767  H   ASN A 310       6.674  41.999  54.471  1.00  0.00           H  
ATOM   4768  HA  ASN A 310       5.951  42.295  51.702  1.00  0.00           H  
ATOM   4769 1HB  ASN A 310       5.686  44.049  54.128  1.00  0.00           H  
ATOM   4770 2HB  ASN A 310       5.269  44.658  52.529  1.00  0.00           H  
ATOM   4771 1HD2 ASN A 310       2.905  41.941  54.406  1.00  0.00           H  
ATOM   4772 2HD2 ASN A 310       4.474  42.364  55.045  1.00  0.00           H  
ATOM   4773  N   PHE A 311       8.527  44.034  52.720  1.00  0.00           N  
ATOM   4774  CA  PHE A 311       9.671  44.753  52.188  1.00  0.00           C  
ATOM   4775  C   PHE A 311      10.385  43.942  51.126  1.00  0.00           C  
ATOM   4776  O   PHE A 311      10.705  44.453  50.052  1.00  0.00           O  
ATOM   4777  CB  PHE A 311      10.660  45.125  53.269  1.00  0.00           C  
ATOM   4778  CG  PHE A 311      11.917  45.662  52.684  1.00  0.00           C  
ATOM   4779  CD1 PHE A 311      11.904  46.839  51.954  1.00  0.00           C  
ATOM   4780  CD2 PHE A 311      13.114  44.993  52.849  1.00  0.00           C  
ATOM   4781  CE1 PHE A 311      13.054  47.332  51.400  1.00  0.00           C  
ATOM   4782  CE2 PHE A 311      14.274  45.489  52.297  1.00  0.00           C  
ATOM   4783  CZ  PHE A 311      14.244  46.662  51.570  1.00  0.00           C  
ATOM   4784  H   PHE A 311       8.477  43.821  53.712  1.00  0.00           H  
ATOM   4785  HA  PHE A 311       9.308  45.671  51.727  1.00  0.00           H  
ATOM   4786 1HB  PHE A 311      10.222  45.867  53.916  1.00  0.00           H  
ATOM   4787 2HB  PHE A 311      10.902  44.250  53.872  1.00  0.00           H  
ATOM   4788  HD1 PHE A 311      10.965  47.370  51.811  1.00  0.00           H  
ATOM   4789  HD2 PHE A 311      13.133  44.063  53.421  1.00  0.00           H  
ATOM   4790  HE1 PHE A 311      13.017  48.253  50.823  1.00  0.00           H  
ATOM   4791  HE2 PHE A 311      15.211  44.955  52.432  1.00  0.00           H  
ATOM   4792  HZ  PHE A 311      15.160  47.054  51.132  1.00  0.00           H  
ATOM   4793  N   ARG A 312      10.651  42.675  51.429  1.00  0.00           N  
ATOM   4794  CA  ARG A 312      11.349  41.823  50.483  1.00  0.00           C  
ATOM   4795  C   ARG A 312      10.599  41.754  49.158  1.00  0.00           C  
ATOM   4796  O   ARG A 312      11.211  41.837  48.094  1.00  0.00           O  
ATOM   4797  CB  ARG A 312      11.535  40.432  51.065  1.00  0.00           C  
ATOM   4798  CG  ARG A 312      12.590  40.352  52.159  1.00  0.00           C  
ATOM   4799  CD  ARG A 312      12.726  38.978  52.717  1.00  0.00           C  
ATOM   4800  NE  ARG A 312      13.705  38.930  53.804  1.00  0.00           N  
ATOM   4801  CZ  ARG A 312      15.035  38.772  53.652  1.00  0.00           C  
ATOM   4802  NH1 ARG A 312      15.572  38.638  52.456  1.00  0.00           N  
ATOM   4803  NH2 ARG A 312      15.799  38.756  54.728  1.00  0.00           N  
ATOM   4804  H   ARG A 312      10.374  42.308  52.334  1.00  0.00           H  
ATOM   4805  HA  ARG A 312      12.336  42.251  50.298  1.00  0.00           H  
ATOM   4806 1HB  ARG A 312      10.594  40.094  51.497  1.00  0.00           H  
ATOM   4807 2HB  ARG A 312      11.807  39.731  50.278  1.00  0.00           H  
ATOM   4808 1HG  ARG A 312      13.552  40.651  51.746  1.00  0.00           H  
ATOM   4809 2HG  ARG A 312      12.321  41.025  52.975  1.00  0.00           H  
ATOM   4810 1HD  ARG A 312      11.763  38.655  53.117  1.00  0.00           H  
ATOM   4811 2HD  ARG A 312      13.042  38.291  51.936  1.00  0.00           H  
ATOM   4812  HE  ARG A 312      13.365  39.027  54.761  1.00  0.00           H  
ATOM   4813 1HH1 ARG A 312      14.988  38.652  51.633  1.00  0.00           H  
ATOM   4814 2HH1 ARG A 312      16.571  38.521  52.361  1.00  0.00           H  
ATOM   4815 1HH2 ARG A 312      15.369  38.861  55.646  1.00  0.00           H  
ATOM   4816 2HH2 ARG A 312      16.797  38.641  54.643  1.00  0.00           H  
ATOM   4817  N   LEU A 313       9.273  41.655  49.219  1.00  0.00           N  
ATOM   4818  CA  LEU A 313       8.471  41.609  48.001  1.00  0.00           C  
ATOM   4819  C   LEU A 313       8.586  42.897  47.202  1.00  0.00           C  
ATOM   4820  O   LEU A 313       8.642  42.867  45.973  1.00  0.00           O  
ATOM   4821  CB  LEU A 313       7.002  41.356  48.349  1.00  0.00           C  
ATOM   4822  CG  LEU A 313       6.677  39.980  48.898  1.00  0.00           C  
ATOM   4823  CD1 LEU A 313       5.216  39.966  49.363  1.00  0.00           C  
ATOM   4824  CD2 LEU A 313       6.929  38.935  47.819  1.00  0.00           C  
ATOM   4825  H   LEU A 313       8.819  41.575  50.124  1.00  0.00           H  
ATOM   4826  HA  LEU A 313       8.842  40.804  47.379  1.00  0.00           H  
ATOM   4827 1HB  LEU A 313       6.692  42.091  49.092  1.00  0.00           H  
ATOM   4828 2HB  LEU A 313       6.412  41.500  47.462  1.00  0.00           H  
ATOM   4829  HG  LEU A 313       7.311  39.769  49.754  1.00  0.00           H  
ATOM   4830 1HD1 LEU A 313       4.971  38.992  49.771  1.00  0.00           H  
ATOM   4831 2HD1 LEU A 313       5.077  40.723  50.135  1.00  0.00           H  
ATOM   4832 3HD1 LEU A 313       4.560  40.185  48.522  1.00  0.00           H  
ATOM   4833 1HD2 LEU A 313       6.710  37.956  48.206  1.00  0.00           H  
ATOM   4834 2HD2 LEU A 313       6.295  39.139  46.962  1.00  0.00           H  
ATOM   4835 3HD2 LEU A 313       7.965  38.959  47.512  1.00  0.00           H  
ATOM   4836  N   ILE A 314       8.641  44.024  47.899  1.00  0.00           N  
ATOM   4837  CA  ILE A 314       8.789  45.320  47.256  1.00  0.00           C  
ATOM   4838  C   ILE A 314      10.137  45.427  46.555  1.00  0.00           C  
ATOM   4839  O   ILE A 314      10.218  45.920  45.428  1.00  0.00           O  
ATOM   4840  CB  ILE A 314       8.603  46.443  48.288  1.00  0.00           C  
ATOM   4841  CG1 ILE A 314       7.120  46.430  48.804  1.00  0.00           C  
ATOM   4842  CG2 ILE A 314       9.000  47.797  47.702  1.00  0.00           C  
ATOM   4843  CD1 ILE A 314       6.054  46.787  47.774  1.00  0.00           C  
ATOM   4844  H   ILE A 314       8.570  43.977  48.912  1.00  0.00           H  
ATOM   4845  HA  ILE A 314       8.019  45.416  46.495  1.00  0.00           H  
ATOM   4846  HB  ILE A 314       9.239  46.239  49.148  1.00  0.00           H  
ATOM   4847 1HG1 ILE A 314       6.892  45.438  49.152  1.00  0.00           H  
ATOM   4848 2HG1 ILE A 314       7.035  47.106  49.641  1.00  0.00           H  
ATOM   4849 1HG2 ILE A 314       8.874  48.569  48.449  1.00  0.00           H  
ATOM   4850 2HG2 ILE A 314      10.044  47.774  47.386  1.00  0.00           H  
ATOM   4851 3HG2 ILE A 314       8.382  48.018  46.858  1.00  0.00           H  
ATOM   4852 1HD1 ILE A 314       5.077  46.732  48.246  1.00  0.00           H  
ATOM   4853 2HD1 ILE A 314       6.220  47.796  47.411  1.00  0.00           H  
ATOM   4854 3HD1 ILE A 314       6.082  46.093  46.940  1.00  0.00           H  
ATOM   4855  N   LYS A 315      11.191  44.956  47.215  1.00  0.00           N  
ATOM   4856  CA  LYS A 315      12.512  44.941  46.603  1.00  0.00           C  
ATOM   4857  C   LYS A 315      12.504  44.057  45.361  1.00  0.00           C  
ATOM   4858  O   LYS A 315      13.054  44.428  44.324  1.00  0.00           O  
ATOM   4859  CB  LYS A 315      13.566  44.456  47.602  1.00  0.00           C  
ATOM   4860  CG  LYS A 315      14.997  44.462  47.072  1.00  0.00           C  
ATOM   4861  CD  LYS A 315      15.994  44.134  48.182  1.00  0.00           C  
ATOM   4862  CE  LYS A 315      17.438  44.236  47.700  1.00  0.00           C  
ATOM   4863  NZ  LYS A 315      17.830  43.086  46.819  1.00  0.00           N  
ATOM   4864  H   LYS A 315      11.065  44.598  48.157  1.00  0.00           H  
ATOM   4865  HA  LYS A 315      12.763  45.953  46.290  1.00  0.00           H  
ATOM   4866 1HB  LYS A 315      13.531  45.080  48.495  1.00  0.00           H  
ATOM   4867 2HB  LYS A 315      13.330  43.436  47.907  1.00  0.00           H  
ATOM   4868 1HG  LYS A 315      15.091  43.720  46.276  1.00  0.00           H  
ATOM   4869 2HG  LYS A 315      15.229  45.443  46.656  1.00  0.00           H  
ATOM   4870 1HD  LYS A 315      15.845  44.824  49.015  1.00  0.00           H  
ATOM   4871 2HD  LYS A 315      15.811  43.120  48.539  1.00  0.00           H  
ATOM   4872 1HE  LYS A 315      17.565  45.165  47.147  1.00  0.00           H  
ATOM   4873 2HE  LYS A 315      18.096  44.251  48.569  1.00  0.00           H  
ATOM   4874 1HZ  LYS A 315      18.792  43.197  46.536  1.00  0.00           H  
ATOM   4875 2HZ  LYS A 315      17.730  42.223  47.333  1.00  0.00           H  
ATOM   4876 3HZ  LYS A 315      17.243  43.047  45.984  1.00  0.00           H  
ATOM   4877  N   PHE A 316      11.857  42.896  45.461  1.00  0.00           N  
ATOM   4878  CA  PHE A 316      11.778  41.969  44.341  1.00  0.00           C  
ATOM   4879  C   PHE A 316      10.998  42.598  43.196  1.00  0.00           C  
ATOM   4880  O   PHE A 316      11.360  42.442  42.027  1.00  0.00           O  
ATOM   4881  CB  PHE A 316      11.099  40.667  44.768  1.00  0.00           C  
ATOM   4882  CG  PHE A 316      11.834  39.894  45.854  1.00  0.00           C  
ATOM   4883  CD1 PHE A 316      13.214  39.999  46.029  1.00  0.00           C  
ATOM   4884  CD2 PHE A 316      11.128  39.069  46.720  1.00  0.00           C  
ATOM   4885  CE1 PHE A 316      13.851  39.296  47.032  1.00  0.00           C  
ATOM   4886  CE2 PHE A 316      11.763  38.371  47.717  1.00  0.00           C  
ATOM   4887  CZ  PHE A 316      13.126  38.482  47.876  1.00  0.00           C  
ATOM   4888  H   PHE A 316      11.433  42.639  46.348  1.00  0.00           H  
ATOM   4889  HA  PHE A 316      12.786  41.756  43.985  1.00  0.00           H  
ATOM   4890 1HB  PHE A 316      10.094  40.884  45.127  1.00  0.00           H  
ATOM   4891 2HB  PHE A 316      11.000  40.016  43.902  1.00  0.00           H  
ATOM   4892  HD1 PHE A 316      13.801  40.639  45.373  1.00  0.00           H  
ATOM   4893  HD2 PHE A 316      10.055  38.979  46.605  1.00  0.00           H  
ATOM   4894  HE1 PHE A 316      14.931  39.389  47.156  1.00  0.00           H  
ATOM   4895  HE2 PHE A 316      11.185  37.735  48.382  1.00  0.00           H  
ATOM   4896  HZ  PHE A 316      13.629  37.930  48.667  1.00  0.00           H  
ATOM   4897  N   ALA A 317       9.923  43.311  43.531  1.00  0.00           N  
ATOM   4898  CA  ALA A 317       9.124  43.992  42.524  1.00  0.00           C  
ATOM   4899  C   ALA A 317       9.971  45.015  41.786  1.00  0.00           C  
ATOM   4900  O   ALA A 317       9.915  45.115  40.560  1.00  0.00           O  
ATOM   4901  CB  ALA A 317       7.936  44.679  43.172  1.00  0.00           C  
ATOM   4902  H   ALA A 317       9.651  43.372  44.506  1.00  0.00           H  
ATOM   4903  HA  ALA A 317       8.770  43.248  41.806  1.00  0.00           H  
ATOM   4904 1HB  ALA A 317       7.334  45.166  42.406  1.00  0.00           H  
ATOM   4905 2HB  ALA A 317       7.341  43.948  43.697  1.00  0.00           H  
ATOM   4906 3HB  ALA A 317       8.293  45.425  43.881  1.00  0.00           H  
ATOM   4907  N   ALA A 318      10.785  45.756  42.541  1.00  0.00           N  
ATOM   4908  CA  ALA A 318      11.657  46.764  41.953  1.00  0.00           C  
ATOM   4909  C   ALA A 318      12.655  46.123  40.999  1.00  0.00           C  
ATOM   4910  O   ALA A 318      12.964  46.689  39.949  1.00  0.00           O  
ATOM   4911  CB  ALA A 318      12.392  47.522  43.046  1.00  0.00           C  
ATOM   4912  H   ALA A 318      10.773  45.636  43.550  1.00  0.00           H  
ATOM   4913  HA  ALA A 318      11.043  47.461  41.386  1.00  0.00           H  
ATOM   4914 1HB  ALA A 318      13.021  48.284  42.590  1.00  0.00           H  
ATOM   4915 2HB  ALA A 318      11.668  47.991  43.713  1.00  0.00           H  
ATOM   4916 3HB  ALA A 318      13.015  46.835  43.615  1.00  0.00           H  
ATOM   4917  N   GLU A 319      13.151  44.938  41.351  1.00  0.00           N  
ATOM   4918  CA  GLU A 319      14.115  44.239  40.511  1.00  0.00           C  
ATOM   4919  C   GLU A 319      13.490  43.825  39.180  1.00  0.00           C  
ATOM   4920  O   GLU A 319      14.115  43.956  38.126  1.00  0.00           O  
ATOM   4921  CB  GLU A 319      14.675  43.016  41.249  1.00  0.00           C  
ATOM   4922  CG  GLU A 319      15.587  43.361  42.437  1.00  0.00           C  
ATOM   4923  CD  GLU A 319      15.922  42.172  43.310  1.00  0.00           C  
ATOM   4924  OE1 GLU A 319      15.453  41.098  43.020  1.00  0.00           O  
ATOM   4925  OE2 GLU A 319      16.640  42.344  44.275  1.00  0.00           O  
ATOM   4926  H   GLU A 319      12.870  44.527  42.237  1.00  0.00           H  
ATOM   4927  HA  GLU A 319      14.941  44.919  40.299  1.00  0.00           H  
ATOM   4928 1HB  GLU A 319      13.852  42.410  41.624  1.00  0.00           H  
ATOM   4929 2HB  GLU A 319      15.245  42.398  40.554  1.00  0.00           H  
ATOM   4930 1HG  GLU A 319      16.514  43.779  42.046  1.00  0.00           H  
ATOM   4931 2HG  GLU A 319      15.108  44.126  43.042  1.00  0.00           H  
ATOM   4932  N   ALA A 320      12.241  43.352  39.227  1.00  0.00           N  
ATOM   4933  CA  ALA A 320      11.526  42.977  38.008  1.00  0.00           C  
ATOM   4934  C   ALA A 320      11.299  44.198  37.122  1.00  0.00           C  
ATOM   4935  O   ALA A 320      11.418  44.123  35.895  1.00  0.00           O  
ATOM   4936  CB  ALA A 320      10.197  42.323  38.353  1.00  0.00           C  
ATOM   4937  H   ALA A 320      11.792  43.235  40.131  1.00  0.00           H  
ATOM   4938  HA  ALA A 320      12.142  42.271  37.454  1.00  0.00           H
[truncated: 300,201 more chars]
